# Supplementary material for: Constrained by Design: Influence of Genetic Encodings on Evolved Traits of Robots
Source: Front Robot AI. 2021 Jun 15;8:672379. doi: 10.3389/frobt.2021.672379 (PMC8239187; doi:10.3389/frobt.2021.672379)
Supplement: Supplementary file 1 [file DataSheet3.ZIP › plasticodingrep_plane_9_snapshots_ids.tsv]

generation	robot_id	fitness	novelty	novelty_pop	cons_fitness
145	7317	0.029458949270200336	None	0.0	0.029458949270200336
145	7113	0.020967835636442778	None	0.0015020548391071645	0.020967835636442778
145	7307	0.009263331693471866	None	0.0	0.009263331693471866
145	6220	0.02494283367800135	None	0.01007876338041734	0.02494283367800135
145	7329	0.005953890974926987	None	0.0	0.005953890974926987
145	6440	0.016701818188319836	None	0.12333989636487921	0.016701818188319836
145	7128	0.025346581433762606	None	0.0	0.025346581433762606
145	7220	0.013233972489512276	None	0.01007876338041734	0.013233972489512276
145	7319	0.031482652645650394	None	0.0	0.031482652645650394
145	7132	0.018103365527138465	None	0.0	0.018103365527138465
145	7251	0.024438327980817135	None	0.0	0.024438327980817135
145	7257	0.02062681801768775	None	0.0027073339900608663	0.02062681801768775
145	7312	0.032084499345206505	None	0.0	0.032084499345206505
145	7259	0.01333243324774558	None	0.010822516351904779	0.01333243324774558
145	7103	0.031169331604706096	None	0.0	0.031169331604706096
145	7157	0.023496112972810023	None	0.0	0.023496112972810023
145	7097	0.02711907765307016	None	0.0	0.02711907765307016
145	7263	0.03140731841114624	None	0.0	0.03140731841114624
145	7166	0.01922999581868122	None	0.0	0.01922999581868122
145	7281	0.02622748962746419	None	0.0	0.02622748962746419
145	7116	0.016899049073913628	None	0.0	0.016899049073913628
145	7308	0.03142507481664632	None	0.0	0.03142507481664632
145	7174	0.029193927765343953	None	0.0	0.029193927765343953
145	7272	0.02762576669294491	None	0.0	0.02762576669294491
145	7316	0.016553462897770526	None	0.0027073339900608663	0.016553462897770526
145	7302	0.022012650974294112	None	0.0	0.022012650974294112
145	7152	0.021808223002359767	None	0.0	0.021808223002359767
145	7002	0.023690341701666492	None	0.0	0.023690341701666492
145	7336	0.023110693529469938	None	0.0	0.023110693529469938
145	7274	0.02627054350784803	None	0.0	0.02627054350784803
145	6702	0.028442976424377417	None	0.0	0.028442976424377417
145	7265	0.025316267458041906	None	0.0062884892236504345	0.025316267458041906
145	7168	0.03983925165265906	None	0.0	0.03983925165265906
145	7153	0.026004452719494642	None	0.0	0.026004452719494642
145	7219	0.041427898461281906	None	0.007613079379346704	0.041427898461281906
145	7238	0.031036575812514535	None	0.0	0.031036575812514535
145	7348	0.021334554859302652	None	0.0	0.021334554859302652
145	7342	0.015603345564470076	None	0.0	0.015603345564470076
145	7338	0.025986381532363708	None	0.0	0.025986381532363708
145	7323	0.01644038923283247	None	0.0027073339900608663	0.01644038923283247
145	7211	0.01864696699120543	None	0.01007876338041734	0.01864696699120543
145	7107	0.01824923447713827	None	0.0	0.01824923447713827
145	7190	0.023274549477559466	None	0.0	0.023274549477559466
145	7241	0.033276829734209715	None	0.0	0.033276829734209715
145	7145	0.01790862780854959	None	0.0	0.01790862780854959
145	6870	0.03242917183390186	None	0.0	0.03242917183390186
145	7310	0.025201152697878926	None	0.0	0.025201152697878926
145	6715	0.0315201880326344	None	0.0	0.0315201880326344
145	7278	0.03688117081673001	None	0.0	0.03688117081673001
145	7299	0.024575593953343702	None	0.0	0.024575593953343702
145	6983	0.02390457227026372	None	0.0	0.02390457227026372
145	7325	0.00817330954306233	None	0.0015020548391071645	0.00817330954306233
145	7288	0.009787242489087961	None	0.0	0.009787242489087961
145	6626	0.024269874848290227	None	0.0	0.024269874848290227
145	7349	0.030745033939009136	None	0.0	0.030745033939009136
145	7296	0.01950765208824968	None	0.0	0.01950765208824968
145	7215	0.02867164864104812	None	0.0	0.02867164864104812
145	7289	0.032787283352166456	None	0.0	0.032787283352166456
145	7154	0.02006083419039025	None	0.0	0.02006083419039025
145	7324	0.01375529764727303	None	0.0015020548391071645	0.01375529764727303
145	7344	0.01504798116317136	None	0.0015020548391071645	0.01504798116317136
145	6797	0.023487477533799723	None	0.0	0.023487477533799723
145	7252	0.01276999528643456	None	0.01007876338041734	0.01276999528643456
145	6938	0.03630223038544824	None	0.0	0.03630223038544824
145	7255	0.030013866388916594	None	0.0062884892236504345	0.030013866388916594
145	7328	0.00901918616776212	None	0.0	0.00901918616776212
145	6958	0.03460685110889825	None	0.0027073339900608663	0.03460685110889825
145	7110	0.02609971452281389	None	0.0	0.02609971452281389
145	6763	0.015107725573059014	None	0.11467813895544061	0.015107725573059014
145	7276	0.01902547886324979	None	0.0	0.01902547886324979
145	7333	0.020015131611761165	None	0.0	0.020015131611761165
145	7080	0.02680178131667438	None	0.0	0.02680178131667438
145	7131	0.021931347682912637	None	0.01804568477967873	0.021931347682912637
145	7200	0.03051953705496331	None	0.0062884892236504345	0.03051953705496331
145	7229	0.023166154302313235	None	0.012598454225521675	0.023166154302313235
145	6416	0.016177353518659073	None	0.08929486385565179	0.016177353518659073
145	7118	0.021785464869324617	None	0.0	0.021785464869324617
145	7318	0.02592751826263423	None	0.0	0.02592751826263423
145	7248	0.025941585756723482	None	0.0	0.025941585756723482
145	6957	0.028661180392834915	None	0.015412755429130237	0.028661180392834915
145	7337	0.018099118277386163	None	0.0	0.018099118277386163
145	7216	0.025031777964959576	None	0.0	0.025031777964959576
145	7294	0.031864524136140986	None	0.0	0.031864524136140986
145	7268	0.02942162592303379	None	0.0	0.02942162592303379
145	7173	0.028732199178673614	None	0.010822516351904779	0.028732199178673614
145	7192	0.02588121870846389	None	0.0	0.02588121870846389
145	7320	0.020695243739169443	None	0.0	0.020695243739169443
145	6966	0.018859059763417604	None	0.012598454225521675	0.018859059763417604
145	7301	0.02514096940356771	None	0.0	0.02514096940356771
145	7239	0.021012585495174246	None	0.0	0.021012585495174246
145	7165	0.012497007738148958	None	0.0027073339900608663	0.012497007738148958
145	7305	0.009216996102176363	None	0.0015020548391071645	0.009216996102176363
145	7078	0.0239065266940769	None	0.01007876338041734	0.0239065266940769
145	6665	0.02517755337111124	None	0.01007876338041734	0.02517755337111124
145	7089	0.024795104116952245	None	0.0	0.024795104116952245
145	7330	0.022853782300865776	None	0.0	0.022853782300865776
145	7236	0.02420298155432746	None	0.0	0.02420298155432746
145	6944	0.015419213900524505	None	0.0	0.015419213900524505
145	7287	0.024949193442184596	None	0.0062884892236504345	0.024949193442184596
145	7341	0.029271010508260295	None	0.0	0.029271010508260295
143	7119	0.018018409506494668	None	0.0	0.018018409506494668
143	6435	0.02279506899645782	None	0.0	0.02279506899645782
143	7113	0.020967835636442778	None	0.0	0.020967835636442778
143	7195	0.010505290231461307	None	0.0	0.010505290231461307
143	6220	0.02494283367800135	None	0.012598454225521675	0.02494283367800135
143	6976	0.02649181067270692	None	0.0	0.02649181067270692
143	6440	0.016701818188319836	None	0.025505873278139718	0.016701818188319836
143	7128	0.025346581433762606	None	0.0	0.025346581433762606
143	7220	0.013233972489512276	None	0.012598454225521675	0.013233972489512276
143	7132	0.018103365527138465	None	0.0	0.018103365527138465
143	6981	0.022981670800318574	None	0.0	0.022981670800318574
143	7217	0.014602806483526068	None	0.0	0.014602806483526068
143	7026	0.022558977945107552	None	0.0	0.022558977945107552
143	6582	0.022094211030057796	None	0.0	0.022094211030057796
143	7103	0.031169331604706096	None	0.0	0.031169331604706096
143	7157	0.023496112972810023	None	0.0	0.023496112972810023
143	7097	0.02711907765307016	None	0.0	0.02711907765307016
143	7166	0.01922999581868122	None	0.0	0.01922999581868122
143	7116	0.016899049073913628	None	0.0	0.016899049073913628
143	7174	0.029193927765343953	None	0.0	0.029193927765343953
143	7152	0.021808223002359767	None	0.0	0.021808223002359767
143	7002	0.023690341701666492	None	0.0	0.023690341701666492
143	7222	0.019325715225330106	None	0.0	0.019325715225330106
143	7029	0.027670438915145493	None	0.0	0.027670438915145493
143	6702	0.028442976424377417	None	0.0	0.028442976424377417
143	7168	0.03983925165265906	None	0.0	0.03983925165265906
143	7160	0.015610182098153385	None	0.030607047933767662	0.015610182098153385
143	7153	0.026004452719494642	None	0.0	0.026004452719494642
143	7219	0.041427898461281906	None	0.008256330695526056	0.041427898461281906
143	7095	0.03180574930249276	None	0.0	0.03180574930249276
143	7231	0.007206168824596577	None	0.008256330695526056	0.007206168824596577
143	7238	0.031036575812514535	None	0.0	0.031036575812514535
143	6647	0.021497850349653815	None	0.0	0.021497850349653815
143	7211	0.01864696699120543	None	0.012598454225521675	0.01864696699120543
143	7209	0.010415152869395832	None	0.0	0.010415152869395832
143	7107	0.01824923447713827	None	0.0	0.01824923447713827
143	7190	0.023274549477559466	None	0.0	0.023274549477559466
143	7241	0.033276829734209715	None	0.0	0.033276829734209715
143	7145	0.01790862780854959	None	0.0	0.01790862780854959
143	7172	0.014665831315265547	None	0.0	0.014665831315265547
143	6870	0.03242917183390186	None	0.0	0.03242917183390186
143	6951	0.021039256659123	None	0.0	0.021039256659123
143	7227	0.03146553947063652	None	0.0	0.03146553947063652
143	7082	0.026756727378691853	None	0.0	0.026756727378691853
143	7085	0.018234778799028104	None	0.0	0.018234778799028104
143	7178	0.020914468832104377	None	0.006725402801258768	0.020914468832104377
143	7243	0.017304099041910503	None	0.006725402801258768	0.017304099041910503
143	6715	0.0315201880326344	None	0.0	0.0315201880326344
143	6983	0.02390457227026372	None	0.0	0.02390457227026372
143	6986	0.013416071557660404	None	0.030607047933767662	0.013416071557660404
143	7052	0.02253326091604089	None	0.0	0.02253326091604089
143	6626	0.024269874848290227	None	0.0	0.024269874848290227
143	7105	0.02091719304610588	None	0.0	0.02091719304610588
143	7215	0.02867164864104812	None	0.0	0.02867164864104812
143	7205	0.02001540792442903	None	0.0	0.02001540792442903
143	7244	0.016649238780269915	None	0.0	0.016649238780269915
143	7154	0.02006083419039025	None	0.0	0.02006083419039025
143	6745	0.015708057215709656	None	0.030607047933767662	0.015708057215709656
143	7246	0.015775902730843703	None	0.0	0.015775902730843703
143	7228	0.028265389915697457	None	0.0	0.028265389915697457
143	6797	0.023487477533799723	None	0.0	0.023487477533799723
143	6838	0.032268713822668736	None	0.0	0.032268713822668736
143	7077	0.004421303143428227	None	0.00865698039909789	0.004421303143428227
143	7206	0.02798012947917309	None	0.0	0.02798012947917309
143	6938	0.03630223038544824	None	0.0	0.03630223038544824
143	6958	0.03460685110889825	None	0.007176553409031188	0.03460685110889825
143	7110	0.02609971452281389	None	0.0	0.02609971452281389
143	6579	0.022690085595047274	None	0.0	0.022690085595047274
143	6763	0.015107725573059014	None	0.1023932064186703	0.015107725573059014
143	7117	0.0358130474571355	None	0.007176553409031188	0.0358130474571355
143	7080	0.02680178131667438	None	0.0	0.02680178131667438
143	7131	0.021931347682912637	None	0.01700038246891492	0.021931347682912637
143	7055	0.019893762361630166	None	0.00503938169020867	0.019893762361630166
143	7200	0.03051953705496331	None	0.006725402801258768	0.03051953705496331
143	7229	0.023166154302313235	None	0.00503938169020867	0.023166154302313235
143	7075	0.023143345395681927	None	0.0	0.023143345395681927
143	6416	0.016177353518659073	None	0.030607047933767662	0.016177353518659073
143	7118	0.021785464869324617	None	0.0	0.021785464869324617
143	7248	0.025941585756723482	None	0.0	0.025941585756723482
143	7068	0.03299912729074085	None	0.006725402801258768	0.03299912729074085
143	6957	0.028661180392834915	None	0.014517923186744632	0.028661180392834915
143	7234	0.00797412032801271	None	0.00865698039909789	0.00797412032801271
143	6580	0.016139273002999166	None	0.025505873278139718	0.016139273002999166
143	7216	0.025031777964959576	None	0.0	0.025031777964959576
143	6801	0.016965382445447187	None	0.0	0.016965382445447187
143	7173	0.028732199178673614	None	0.00865698039909789	0.028732199178673614
143	7187	0.016436533063175364	None	0.0	0.016436533063175364
143	7192	0.02588121870846389	None	0.0	0.02588121870846389
143	6966	0.018859059763417604	None	0.00503938169020867	0.018859059763417604
143	7239	0.021012585495174246	None	0.0	0.021012585495174246
143	7165	0.012497007738148958	None	0.007176553409031188	0.012497007738148958
143	7078	0.0239065266940769	None	0.012598454225521675	0.0239065266940769
143	6665	0.02517755337111124	None	0.012598454225521675	0.02517755337111124
143	7089	0.024795104116952245	None	0.0	0.024795104116952245
143	7236	0.02420298155432746	None	0.0	0.02420298155432746
143	7186	0.008454402712282556	None	0.0	0.008454402712282556
143	7051	0.015269292276580408	None	0.0	0.015269292276580408
143	7207	0.040987035149115725	None	0.008256330695526056	0.040987035149115725
143	6944	0.015419213900524505	None	0.0	0.015419213900524505
143	7247	0.01891617820049603	None	0.00865698039909789	0.01891617820049603
106	5298	0.00161156963417591	None	0.0	0.00161156963417591
106	4115	0.01672838012793442	None	0.0	0.01672838012793442
106	5310	0.016053557623941464	None	0.0	0.016053557623941464
106	5136	0.015546728758533742	None	0.0	0.015546728758533742
106	4760	0.015782659950890166	None	0.0	0.015782659950890166
106	5045	0.012653856099483605	None	0.0	0.012653856099483605
106	5157	0.01438909201192783	None	0.07270388795908653	0.01438909201192783
106	5307	0.013109241366173037	None	0.0	0.013109241366173037
106	5339	0.011614993902232466	None	0.0	0.011614993902232466
106	5014	0.002653831087798327	None	0.0	0.002653831087798327
106	5371	0.014892483006044573	None	0.0	0.014892483006044573
106	5260	0.008494987536871564	None	0.1433831691701466	0.008494987536871564
106	3667	0.014520003608644872	None	0.0	0.014520003608644872
106	5326	0.009926778877063214	None	0.0	0.009926778877063214
106	5219	0.002438123428050397	None	0.0	0.002438123428050397
106	4497	0.014123676561737145	None	0.0	0.014123676561737145
106	5382	0.006529775059102619	None	0.03311365860618713	0.006529775059102619
106	5373	0.0028017115746855306	None	0.0	0.0028017115746855306
106	5297	0.014440550098443437	None	0.0	0.014440550098443437
106	5228	0.00876039716882808	None	0.0	0.00876039716882808
106	5065	0.015742770688276262	None	0.0	0.015742770688276262
106	5266	0.010487035228635002	None	0.0	0.010487035228635002
106	4911	0.01380507090634154	None	0.0	0.01380507090634154
106	4452	0.01462513103993675	None	0.07711907635592086	0.01462513103993675
106	5394	0.01604530585720659	None	0.06371262947661231	0.01604530585720659
106	5072	0.011954962749165975	None	0.0	0.011954962749165975
106	5396	0.0019150429619438285	None	0.0	0.0019150429619438285
106	5309	0.005126915336074498	None	0.0	0.005126915336074498
106	5376	0.0016687195213348736	None	0.0	0.0016687195213348736
106	5366	0.012755056441076435	None	0.0	0.012755056441076435
106	5340	0.015882731138247272	None	0.0	0.015882731138247272
106	5323	0.013253821985187347	None	0.0	0.013253821985187347
106	4601	0.014186539963312605	None	0.0	0.014186539963312605
106	5053	0.014920942043913577	None	0.0	0.014920942043913577
106	4909	0.015517246328429525	None	0.0	0.015517246328429525
106	4845	0.00875589989213084	None	0.0	0.00875589989213084
106	5384	0.0012903791800683857	None	0.0	0.0012903791800683857
106	5132	0.0137106994012157	None	0.0	0.0137106994012157
106	5252	0.01394764660339816	None	0.03311365860618713	0.01394764660339816
106	5350	0.013803998090615721	None	0.0	0.013803998090615721
106	5139	0.016338679597553543	None	0.0	0.016338679597553543
106	3939	0.018182844928319754	None	0.0	0.018182844928319754
106	5354	0.0025793318959831985	None	0.0	0.0025793318959831985
106	5285	0.015522205220481165	None	0.0	0.015522205220481165
106	5381	0.011813961090862572	None	0.0	0.011813961090862572
106	5084	0.0173261386928863	None	0.0	0.0173261386928863
106	5383	0.015905521499380286	None	0.0	0.015905521499380286
106	4288	0.01607818346762365	None	0.0	0.01607818346762365
106	5333	0.01585671263255747	None	0.0	0.01585671263255747
106	5330	0.014791879591325847	None	0.07711907635592086	0.014791879591325847
106	5294	0.018819584993152057	None	0.0765752821788183	0.018819584993152057
106	4804	0.01595726636435061	None	0.0	0.01595726636435061
106	5161	0.013584720936073146	None	0.0	0.013584720936073146
106	5267	0.007666590828644427	None	0.0	0.007666590828644427
106	5111	0.015540522204654409	None	0.0	0.015540522204654409
106	5024	0.012694291759494984	None	0.07270388795908653	0.012694291759494984
106	5346	0.01493384350180557	None	0.0	0.01493384350180557
106	5388	0.003038233004703928	None	0.06371262947661231	0.003038233004703928
106	5369	0.01034558507052312	None	0.03311365860618713	0.01034558507052312
106	4752	0.0177553795938684	None	0.0	0.0177553795938684
106	5206	0.014316468116743104	None	0.0	0.014316468116743104
106	4459	0.014701484983249169	None	0.0	0.014701484983249169
106	5283	0.011946253555458565	None	0.0	0.011946253555458565
106	5377	0.011985582474968056	None	0.0	0.011985582474968056
106	5361	0.014898941037007998	None	0.0	0.014898941037007998
106	5362	0.0014039897807380261	None	0.0	0.0014039897807380261
106	5274	0.015535638485959933	None	0.0	0.015535638485959933
106	5391	0.015674207598061537	None	0.0	0.015674207598061537
106	5008	0.011846341331537396	None	0.0	0.011846341331537396
106	5372	0.011382579953573585	None	0.0	0.011382579953573585
106	5301	0.015559245311725943	None	0.0	0.015559245311725943
106	4171	0.014851282380288447	None	0.0	0.014851282380288447
106	4793	0.014322157226848629	None	0.0	0.014322157226848629
106	5287	0.010379394030557256	None	0.0	0.010379394030557256
106	5070	0.012970465901408287	None	0.07711907635592086	0.012970465901408287
106	5392	0.012080768164926545	None	0.0	0.012080768164926545
106	5083	0.013251698273181489	None	0.0	0.013251698273181489
106	5168	0.013671461826617565	None	0.0	0.013671461826617565
106	4858	0.012189170718271107	None	0.0	0.012189170718271107
106	5246	0.01600245577587332	None	0.0	0.01600245577587332
106	5367	0.0027499408024178463	None	0.06371262947661231	0.0027499408024178463
106	5263	0.007100955418541537	None	0.0	0.007100955418541537
106	4977	0.012161553658409178	None	0.0	0.012161553658409178
106	5279	0.007087230667939699	None	0.0	0.007087230667939699
106	4948	0.013869654600897554	None	0.0	0.013869654600897554
106	5360	0.003134892687010766	None	0.0	0.003134892687010766
106	5359	0.002919781494684792	None	0.0	0.002919781494684792
106	5160	0.016279841854683577	None	0.1553258666013772	0.016279841854683577
106	4990	0.015177863711667275	None	0.0	0.015177863711667275
106	5317	0.0003174884910316667	None	0.0	0.0003174884910316667
106	4991	0.01536380700376617	None	0.0	0.01536380700376617
106	4740	0.013963377034162944	None	0.0	0.013963377034162944
106	5203	0.017108730217258193	None	0.0	0.017108730217258193
106	4695	0.01435637550123846	None	0.0	0.01435637550123846
106	5385	-0.0002461149087798804	None	0.0	-0.0002461149087798804
106	4887	0.014571183210109247	None	0.0	0.014571183210109247
106	5400	0.0011575449623629594	None	0.0	0.0011575449623629594
106	5351	0.0015080342415384456	None	0.0	0.0015080342415384456
106	5183	0.007259626678441509	None	0.0	0.007259626678441509
106	5347	0.01414056582757269	None	0.0	0.01414056582757269
141	7119	0.018018409506494668	None	0.0	0.018018409506494668
141	6435	0.02279506899645782	None	0.0	0.02279506899645782
141	6736	0.02391388152230423	None	0.002519690845104335	0.02391388152230423
141	7113	0.020967835636442778	None	0.0	0.020967835636442778
141	7111	0.0198683235931517	None	0.0	0.0198683235931517
141	6902	0.02585473131001672	None	0.0	0.02585473131001672
141	7124	0.013354200290582065	None	0.0	0.013354200290582065
141	6220	0.02494283367800135	None	0.002519690845104335	0.02494283367800135
141	6976	0.02649181067270692	None	0.0	0.02649181067270692
141	7127	0.029039024394518408	None	0.0	0.029039024394518408
141	6440	0.016701818188319836	None	0.010202349311255887	0.016701818188319836
141	7128	0.025346581433762606	None	0.0	0.025346581433762606
141	7019	0.02620267542104947	None	0.0	0.02620267542104947
141	6677	0.01608734398135838	None	0.005071818534473221	0.01608734398135838
141	7132	0.018103365527138465	None	0.0	0.018103365527138465
141	6981	0.022981670800318574	None	0.0	0.022981670800318574
141	7026	0.022558977945107552	None	0.0	0.022558977945107552
141	6582	0.022094211030057796	None	0.0	0.022094211030057796
141	7103	0.031169331604706096	None	0.0	0.031169331604706096
141	6848	0.01721452249855339	None	0.010202349311255887	0.01721452249855339
141	6819	0.01662077664522189	None	0.0	0.01662077664522189
141	7071	0.020691389920919484	None	0.0	0.020691389920919484
141	7045	0.018449145588461724	None	0.010202349311255887	0.018449145588461724
141	7097	0.02711907765307016	None	0.0	0.02711907765307016
141	6974	0.010699839554774233	None	0.0	0.010699839554774233
141	7116	0.016899049073913628	None	0.0	0.016899049073913628
141	6970	0.012541023745603985	None	0.0	0.012541023745603985
141	7002	0.023690341701666492	None	0.0	0.023690341701666492
141	7029	0.027670438915145493	None	0.0	0.027670438915145493
141	6702	0.028442976424377417	None	0.0	0.028442976424377417
141	7095	0.03180574930249276	None	0.0	0.03180574930249276
141	6837	0.02067789543556909	None	0.037844181264213864	0.02067789543556909
141	6647	0.021497850349653815	None	0.0	0.021497850349653815
141	7115	0.010627183633420034	None	0.0	0.010627183633420034
141	6979	0.011953158543554549	None	0.0	0.011953158543554549
141	7107	0.01824923447713827	None	0.0	0.01824923447713827
141	7145	0.01790862780854959	None	0.0	0.01790862780854959
141	7086	0.013922616912310209	None	0.0	0.013922616912310209
141	6870	0.03242917183390186	None	0.0	0.03242917183390186
141	6951	0.021039256659123	None	0.0	0.021039256659123
141	7082	0.026756727378691853	None	0.0	0.026756727378691853
141	7085	0.018234778799028104	None	0.0	0.018234778799028104
141	7060	0.015596228906681822	None	0.0	0.015596228906681822
141	6715	0.0315201880326344	None	0.0009973345441311315	0.0315201880326344
141	7072	0.027022961878730142	None	0.0	0.027022961878730142
141	6983	0.02390457227026372	None	0.0009973345441311315	0.02390457227026372
141	6986	0.013416071557660404	None	0.0	0.013416071557660404
141	7052	0.02253326091604089	None	0.0	0.02253326091604089
141	6626	0.024269874848290227	None	0.0	0.024269874848290227
141	7025	0.012966077706008222	None	0.0	0.012966077706008222
141	7105	0.02091719304610588	None	0.0	0.02091719304610588
141	7012	0.030925152716711334	None	0.0	0.030925152716711334
141	6975	0.026978820392522238	None	0.0	0.026978820392522238
141	6745	0.015708057215709656	None	0.0	0.015708057215709656
141	6923	0.024790665133425	None	0.005071818534473221	0.024790665133425
141	7140	0.021776203789698297	None	0.0	0.021776203789698297
141	6797	0.023487477533799723	None	0.0009973345441311315	0.023487477533799723
141	6838	0.032268713822668736	None	0.0	0.032268713822668736
141	7077	0.004421303143428227	None	0.015135776768936394	0.004421303143428227
141	6938	0.03630223038544824	None	0.0009973345441311315	0.03630223038544824
141	6958	0.03460685110889825	None	0.012591221389152921	0.03460685110889825
141	7110	0.02609971452281389	None	0.0009973345441311315	0.02609971452281389
141	6579	0.022690085595047274	None	0.0009973345441311315	0.022690085595047274
141	6763	0.015107725573059014	None	0.1099450582798076	0.015107725573059014
141	7106	0.01750858582154608	None	0.0	0.01750858582154608
141	7135	0.02670912011925415	None	0.0	0.02670912011925415
141	6847	0.02111047364860898	None	0.0	0.02111047364860898
141	7117	0.0358130474571355	None	0.012591221389152921	0.0358130474571355
141	7080	0.02680178131667438	None	0.0	0.02680178131667438
141	7101	0.02037996561561673	None	0.0	0.02037996561561673
141	7131	0.021931347682912637	None	0.025747015355009385	0.021931347682912637
141	6784	0.01516563841467646	None	0.037844181264213864	0.01516563841467646
141	7120	0.0198288136809483	None	0.0	0.0198288136809483
141	7055	0.019893762361630166	None	0.0	0.019893762361630166
141	7150	0.022256589852536677	None	0.0	0.022256589852536677
141	7074	0.009468168739047423	None	0.0	0.009468168739047423
141	7075	0.023143345395681927	None	0.0009973345441311315	0.023143345395681927
141	6416	0.016177353518659073	None	0.0	0.016177353518659073
141	7149	0.0024921593354728182	None	0.010202349311255887	0.0024921593354728182
141	7118	0.021785464869324617	None	0.0	0.021785464869324617
141	7068	0.03299912729074085	None	0.009841777302622806	0.03299912729074085
141	6957	0.028661180392834915	None	0.022147282683656462	0.028661180392834915
141	6813	0.015618304113338123	None	0.010202349311255887	0.015618304113338123
141	7059	0.0005676639842734109	None	0.0	0.0005676639842734109
141	7136	0.017090949607876306	None	0.0	0.017090949607876306
141	6580	0.016139273002999166	None	0.010202349311255887	0.016139273002999166
141	7049	0.013660085001997516	None	0.0	0.013660085001997516
141	6417	0.021192106815699843	None	0.0	0.021192106815699843
141	7130	0.01612414955130913	None	0.005071818534473221	0.01612414955130913
141	6801	0.016965382445447187	None	0.0	0.016965382445447187
141	7134	0.0014774290444953308	None	0.0	0.0014774290444953308
141	6966	0.018859059763417604	None	0.0	0.018859059763417604
141	7129	0.014046011420305178	None	0.0	0.014046011420305178
141	7078	0.0239065266940769	None	0.002519690845104335	0.0239065266940769
141	6665	0.02517755337111124	None	0.002519690845104335	0.02517755337111124
141	6971	0.01861711291650119	None	0.0	0.01861711291650119
141	7089	0.024795104116952245	None	0.0	0.024795104116952245
141	7003	0.03479209364733296	None	0.0	0.03479209364733296
141	7051	0.015269292276580408	None	0.0	0.015269292276580408
141	6944	0.015419213900524505	None	0.0	0.015419213900524505
72	3381	0.004709139381731262	None	0.02	0.004709139381731262
72	3654	0.002198564504370812	None	0.07585678870094066	0.002198564504370812
72	3678	0.0021012336787687696	None	0.06236600652976867	0.0021012336787687696
72	3559	0.013632740213249858	None	0.0	0.013632740213249858
72	3624	0.004373641748898344	None	0.2054134326576193	0.004373641748898344
72	3432	0.004858831554799926	None	0.06236600652976867	0.004858831554799926
72	3306	0.01451629828839933	None	0.0	0.01451629828839933
72	3484	0.00420688571658029	None	0.02	0.00420688571658029
72	3668	0.007012198871273766	None	0.05715678410695403	0.007012198871273766
72	3509	0.010749248284228949	None	0.17310183426844453	0.010749248284228949
72	3665	0.005599432031633696	None	0.02232049000222301	0.005599432031633696
72	3634	0.0007258958227646486	None	0.16643676165893764	0.0007258958227646486
72	3350	0.004748631869164233	None	0.06236600652976867	0.004748631869164233
72	3608	0.004612411605459018	None	0.40164884051107136	0.004612411605459018
72	3667	0.014520003608644872	None	0.0	0.014520003608644872
72	3376	0.0035097755966996126	None	0.36092926777441836	0.0035097755966996126
72	3566	0.0023340732565020456	None	0.037419603917861206	0.0023340732565020456
72	3507	0.012149509292425548	None	0.0	0.012149509292425548
72	3542	0.0028139622072383768	None	0.06236600652976867	0.0028139622072383768
72	3551	0.007293740347276499	None	0.0	0.007293740347276499
72	3626	0.009848860384635496	None	0.0	0.009848860384635496
72	3469	0.005148491177229698	None	0.02	0.005148491177229698
72	3525	0.0035292273393188437	None	0.25131967788653337	0.0035292273393188437
72	3572	0.005149100869901413	None	0.02232049000222301	0.005149100869901413
72	3657	0.003038393414962457	None	0.1314508827042929	0.003038393414962457
72	3644	0.0012886998636238837	None	0.19999999999999998	0.0012886998636238837
72	3692	0.007240264180470799	None	0.04601609417442816	0.007240264180470799
72	3411	0.004402387613645671	None	0.16729678091558725	0.004402387613645671
72	3523	0.003620624144510777	None	0.36092926777441836	0.003620624144510777
72	3330	0.011630084056047466	None	0.0	0.011630084056047466
72	3406	0.011349830819006323	None	0.0	0.011349830819006323
72	3577	0.00900075670755221	None	0.08078362992827602	0.00900075670755221
72	3575	0.0034767679898698644	None	0.11106319512638882	0.0034767679898698644
72	3296	0.016389194315833945	None	0.0	0.016389194315833945
72	3054	0.0038497276573123108	None	0.037419603917861206	0.0038497276573123108
72	3596	0.0029947468463583293	None	0.3326173392741326	0.0029947468463583293
72	3613	0.007495553372443349	None	0.05715678410695403	0.007495553372443349
72	3222	0.009479844016049335	None	0.051406971855775405	0.009479844016049335
72	3522	0.00438576910801196	None	0.115391095223452	0.00438576910801196
72	3679	0.00446572370280284	None	0.06908368669907536	0.00446572370280284
72	3635	0.01385287919596431	None	0.0	0.01385287919596431
72	3414	0.0041928312915011385	None	0.037419603917861206	0.0041928312915011385
72	3524	0.010284076852805453	None	0.0	0.010284076852805453
72	3581	0.00952381466046913	None	0.03215923603575276	0.00952381466046913
72	3490	0.0036070451706084914	None	0.11738430058307084	0.0036070451706084914
72	3633	0.010910099460742319	None	0.0	0.010910099460742319
72	3612	0.00954203535114336	None	0.051406971855775405	0.00954203535114336
72	3684	0.0025828826726600547	None	0.11106319512638882	0.0025828826726600547
72	3514	0.0026796677869404782	None	0.06937869878048288	0.0026796677869404782
72	3687	-4.734954131419039e-06	None	0.13112503511250476	-4.734954131419039e-06
72	3251	0.004025498194532166	None	0.02	0.004025498194532166
72	3242	0.012179010800097185	None	0.0	0.012179010800097185
72	3502	0.009398648064464096	None	0.10631433328616498	0.009398648064464096
72	2973	0.01237468853531406	None	0.0	0.01237468853531406
72	3603	0.0041968128982882375	None	0.1223833204649148	0.0041968128982882375
72	3620	0.009002476749681512	None	0.0	0.009002476749681512
72	3655	0.011677365173219255	None	0.0	0.011677365173219255
72	3138	0.0041147896018193806	None	0.02	0.0041147896018193806
72	3409	0.0033824044836903273	None	0.16729678091558725	0.0033824044836903273
72	3433	0.00870531503018842	None	0.03215923603575276	0.00870531503018842
72	3450	0.007577955420181235	None	0.0	0.007577955420181235
72	3455	0.005139937777183153	None	0.04601609417442816	0.005139937777183153
72	3539	0.01473128942468541	None	0.0	0.01473128942468541
72	3677	-9.558472569789529e-05	None	0.038477251281934785	-9.558472569789529e-05
72	3462	0.0034157879116641183	None	0.02232049000222301	0.0034157879116641183
72	3615	0.008870645243671735	None	0.1578440985291831	0.008870645243671735
72	3663	0.004180491584882155	None	0.36092926777441836	0.004180491584882155
72	3587	0.010833595739801387	None	0.0	0.010833595739801387
72	3423	0.015016994289886221	None	0.0	0.015016994289886221
72	3647	0.0063776123086726364	None	0.041833639804515294	0.0063776123086726364
72	3477	0.004581646770013654	None	0.02	0.004581646770013654
72	3638	0.0076211350609154795	None	0.04601609417442816	0.0076211350609154795
72	3442	0.003116965783923613	None	0.037419603917861206	0.003116965783923613
72	3625	0.005149100869503445	None	0.02232049000222301	0.005149100869503445
72	3631	0.0042930092930048465	None	0.02	0.0042930092930048465
72	3530	0.010611087351048282	None	0.0	0.010611087351048282
72	3650	0.009673976824991225	None	0.12040370478158643	0.009673976824991225
72	3599	0.0024199081958045624	None	0.0	0.0024199081958045624
72	3699	0.0073286040538452024	None	0.03215923603575276	0.0073286040538452024
72	3476	0.009803870096178122	None	0.11946917988098901	0.009803870096178122
72	3683	0.0030776875333542943	None	0.11106319512638882	0.0030776875333542943
72	3630	0.007919827110394597	None	0.0964278681044954	0.007919827110394597
72	3658	0.00927767603892076	None	0.0	0.00927767603892076
72	3426	0.003789002024249937	None	0.17977217824807626	0.003789002024249937
72	3349	0.013689295540757148	None	0.06164730753715856	0.013689295540757148
72	3698	0.0020134604899993145	None	0.11243479429036676	0.0020134604899993145
72	3694	0.01232735831144862	None	0.0	0.01232735831144862
72	3592	0.010251043104351085	None	0.09706942909220244	0.010251043104351085
72	3255	0.007559472128017013	None	0.04601609417442816	0.007559472128017013
72	3475	0.014203503942388073	None	0.0	0.014203503942388073
72	3511	0.007975786799192489	None	0.0	0.007975786799192489
72	3660	0.008681154531178029	None	0.03215923603575276	0.008681154531178029
72	3598	0.008108345546960905	None	0.11738430058307084	0.008108345546960905
72	3518	0.008799375001954659	None	0.06236600652976867	0.008799375001954659
72	3628	0.0068752486258899115	None	0.1201543387154091	0.0068752486258899115
72	3316	0.002284700286954704	None	0.02	0.002284700286954704
72	3636	0.003660676075144567	None	0.037419603917861206	0.003660676075144567
72	3585	0.006706482171266467	None	0.0	0.006706482171266467
72	3619	0.013170055501984019	None	0.0	0.013170055501984019
72	3664	0.009395853554087178	None	0.0	0.009395853554087178
50	2598	None	None	0.3342673063545877	None
50	2579	1.2826035751128272e-08	None	0.41908880595561104	1.2826035751128272e-08
50	2584	None	None	0.318499972101488	None
50	2560	4.083662722988565e-07	None	0.32003734072423684	4.083662722988565e-07
50	2554	0.0003450427148395076	None	0.38337650700933346	0.0003450427148395076
50	2501	None	None	0.4310381636281614	None
50	2576	None	None	0.3592826535083589	None
50	2558	-1.1837617413621506e-05	None	0.29713581774713277	-1.1837617413621506e-05
50	2559	-2.3249428767293615e-06	None	0.4093222894370868	-2.3249428767293615e-06
50	2568	None	None	0.3153029639197305	None
50	1317	None	None	0.28339036733147316	None
50	2592	-4.0025226335809826e-05	None	0.427492916512448	-4.0025226335809826e-05
50	2566	-8.285751403330163e-08	None	0.33878639110376235	-8.285751403330163e-08
50	2395	None	None	0.34404266123301275	None
50	2405	None	None	0.37445161015713646	None
50	2155	None	None	0.4071583605203779	None
50	2415	None	None	0.2693170506964539	None
50	2422	None	None	0.2546099549875884	None
50	2097	None	None	0.35420237885849987	None
50	2571	-1.113544463758915e-05	None	0.29713581774713277	-1.113544463758915e-05
50	2392	None	None	0.3342673063545877	None
50	2453	None	None	0.2463273346717462	None
50	2529	None	None	0.3991779083114216	None
50	2600	-0.1	None	0.44168482913434515	-0.1
50	2467	None	None	0.3237054442037613	None
50	2585	-4.56618436119035e-05	None	0.21371200240740115	-4.56618436119035e-05
50	2581	None	None	0.322895071381814	None
50	2544	None	None	0.34702776658862267	None
50	2596	3.255261113455801e-05	None	0.40721847020614144	3.255261113455801e-05
50	2553	6.852497357369304e-05	None	0.2463273346717462	6.852497357369304e-05
50	2518	None	None	0.3540603032418604	None
50	2209	None	None	0.3328194836170771	None
50	2065	None	None	0.3272935105736978	None
50	2400	None	None	0.5033530343703673	None
50	2394	None	None	0.4763822403482207	None
50	2240	None	None	0.215905844571749	None
50	2587	0.00011304882315361266	None	0.3724801171732235	0.00011304882315361266
50	1856	None	None	0.41367496556995376	None
50	2417	None	None	0.40319383041435336	None
50	2594	0.0003361831826735273	None	0.46012640132751825	0.0003361831826735273
50	2570	-0.1	None	0.3138515981976106	-0.1
50	2548	None	None	0.32003734072423684	None
50	2227	None	None	0.4187908609644449	None
50	2595	-2.845488587600151e-05	None	0.2625511547876578	-2.845488587600151e-05
50	2589	0.0008478532557725351	None	0.24314771265225832	0.0008478532557725351
50	2510	None	None	0.3138515981976106	None
50	2582	-0.1	None	0.39090085450956696	-0.1
50	2578	0.0008913439228908569	None	0.34561362856852573	0.0008913439228908569
50	2490	None	None	0.22558429813083639	None
50	2580	0.0005037795766414175	None	0.3949982266323135	0.0005037795766414175
50	2216	None	None	0.3616673988424307	None
50	2569	-7.180945179414831e-06	None	0.360863185752787	-7.180945179414831e-06
50	2561	None	None	0.25479028966541817	None
50	2357	None	None	0.35420237885849987	None
50	2563	-0.0001325986793524521	None	0.4553779961093358	-0.0001325986793524521
50	2523	None	None	0.4176212292728322	None
50	2575	1.5554447133607358e-07	None	0.32003734072423684	1.5554447133607358e-07
50	2564	None	None	0.25479028966541817	None
50	2538	None	None	0.2893322841824014	None
50	2429	None	None	0.4056172147619958	None
50	2509	None	None	0.3592995542226284	None
50	2440	None	None	0.40148904994005125	None
50	2495	None	None	0.3547208672506799	None
50	2497	None	None	0.3294448320039642	None
50	2198	None	None	0.3620889970358429	None
50	2588	-0.1	None	0.3138515981976106	-0.1
50	2421	None	None	0.43052615056758226	None
50	2391	None	None	0.21371200240740115	None
50	2279	None	None	0.3949982266323135	None
50	2522	None	None	0.46388617519656794	None
50	2460	None	None	0.42040424523356396	None
50	2220	None	None	0.43527920046557805	None
50	2551	0.000270498313320178	None	0.3949982266323135	0.000270498313320178
50	2420	None	None	0.364345649026149	None
50	2427	None	None	0.34864519961436446	None
50	2574	6.587343219390159e-10	None	0.41908880595561104	6.587343219390159e-10
50	2310	None	None	0.3906555474010871	None
50	2565	0.00033924898768217373	None	0.22558429813083639	0.00033924898768217373
50	2466	None	None	0.3425035581758008	None
50	2361	None	None	0.3883134976368624	None
50	2567	-2.8116397403853066e-09	None	0.38091654895380067	-2.8116397403853066e-09
50	2535	None	None	0.38771101724388435	None
50	2308	None	None	0.41605526352705197	None
50	2157	None	None	0.487221170289001	None
50	2514	None	None	0.35532603726840306	None
50	2586	None	None	0.32708639458825933	None
50	2591	-4.237194135009166e-06	None	0.22558429813083639	-4.237194135009166e-06
50	2573	-5.474648448015824e-06	None	0.2463273346717462	-5.474648448015824e-06
50	2593	-2.697457147863331e-05	None	0.24955419394180126	-2.697457147863331e-05
50	2543	None	None	0.3848583758411288	None
50	2477	None	None	0.835826837916942	None
50	2181	None	None	0.37191063796434964	None
50	2590	0.00022315813698400253	None	0.3891963191865012	0.00022315813698400253
50	2409	None	None	0.45641108192656	None
50	2452	None	None	0.33881007994826967	None
50	2515	None	None	0.38020261401845434	None
50	2387	None	None	0.3164636921662436	None
50	2562	0.00012344787210739853	None	0.22558429813083639	0.00012344787210739853
50	2572	-0.1	None	0.45062675421542464	-0.1
50	2583	4.1608013786095914e-05	None	0.3349797966606535	4.1608013786095914e-05
74	3757	0.0019395320220108672	None	0.288458302674066	0.0019395320220108672
74	3734	0.0015784909903769945	None	0.009619312820483696	0.0015784909903769945
74	3769	0.009845375149758724	None	0.0	0.009845375149758724
74	3559	0.013632740213249858	None	0.0	0.013632740213249858
74	3729	0.00502887314001921	None	0.2767645921280075	0.00502887314001921
74	3624	0.004373641748898344	None	0.30258009691604515	0.004373641748898344
74	3432	0.004858831554799926	None	0.08322613855714829	0.004858831554799926
74	3765	0.0039102333240286875	None	0.12820647843502092	0.0039102333240286875
74	3306	0.01451629828839933	None	0.0	0.01451629828839933
74	3484	0.00420688571658029	None	0.12820647843502092	0.00420688571658029
74	3668	0.007012198871273766	None	0.05682602714693145	0.007012198871273766
74	3509	0.010749248284228949	None	0.16598630031894188	0.010749248284228949
74	3781	0.012226451652629174	None	0.0	0.012226451652629174
74	3350	0.004748631869164233	None	0.08322613855714829	0.004748631869164233
74	3667	0.014520003608644872	None	0.0	0.014520003608644872
74	3376	0.0035097755966996126	None	0.3930873470579691	0.0035097755966996126
74	3507	0.012149509292425548	None	0.0	0.012149509292425548
74	3551	0.007293740347276499	None	0.0	0.007293740347276499
74	3626	0.009848860384635496	None	0.0	0.009848860384635496
74	3743	0.0038585474560321248	None	0.1631055115814096	0.0038585474560321248
74	3657	0.003038393414962457	None	0.09232560629946156	0.003038393414962457
74	3644	0.0012886998636238837	None	0.27064346030670755	0.0012886998636238837
74	3692	0.007240264180470799	None	0.041786702713818825	0.007240264180470799
74	3411	0.004402387613645671	None	0.266250278126204	0.004402387613645671
74	3330	0.011630084056047466	None	0.0	0.011630084056047466
74	3799	0.014038059101377032	None	0.0	0.014038059101377032
74	3406	0.011349830819006323	None	0.0	0.011349830819006323
74	3577	0.00900075670755221	None	0.0718225144829015	0.00900075670755221
74	3575	0.0034767679898698644	None	0.07166883580989716	0.0034767679898698644
74	3296	0.016389194315833945	None	0.0	0.016389194315833945
74	3054	0.0038497276573123108	None	0.13101102344618493	0.0038497276573123108
74	3746	0.00838173449837666	None	0.0	0.00838173449837666
74	3613	0.007495553372443349	None	0.05682602714693145	0.007495553372443349
74	3787	0.003815569496930618	None	0.11687613298836212	0.003815569496930618
74	3714	0.006920188094296152	None	0.06233054226622313	0.006920188094296152
74	3222	0.009479844016049335	None	0.055085672068846514	0.009479844016049335
74	3635	0.01385287919596431	None	0.0	0.01385287919596431
74	3524	0.010284076852805453	None	0.0	0.010284076852805453
74	3754	0.003821705984338465	None	0.4421634016786603	0.003821705984338465
74	3490	0.0036070451706084914	None	0.11876021256419211	0.0036070451706084914
74	3633	0.010910099460742319	None	0.0	0.010910099460742319
74	3721	0.008099992234268178	None	0.0	0.008099992234268178
74	3684	0.0025828826726600547	None	0.07166883580989716	0.0025828826726600547
74	3758	0.00758812130903996	None	0.10307863074144999	0.00758812130903996
74	3514	0.0026796677869404782	None	0.09096629628719109	0.0026796677869404782
74	3768	0.013004710055593128	None	0.0	0.013004710055593128
74	3755	0.0066494988300420145	None	0.1472237293875546	0.0066494988300420145
74	3242	0.012179010800097185	None	0.0	0.012179010800097185
74	2973	0.01237468853531406	None	0.0	0.01237468853531406
74	3792	-2.4050920947998094e-05	None	0.16460788385829955	-2.4050920947998094e-05
74	3603	0.0041968128982882375	None	0.11396570525160746	0.0041968128982882375
74	3620	0.009002476749681512	None	0.0	0.009002476749681512
74	3750	0.007204054182345784	None	0.08322613855714829	0.007204054182345784
74	3655	0.011677365173219255	None	0.0	0.011677365173219255
74	3702	0.00943450518909125	None	0.0772007807141394	0.00943450518909125
74	3771	0.00751861367413812	None	0.041786702713818825	0.00751861367413812
74	3747	0.003133396251580795	None	0.0	0.003133396251580795
74	3138	0.0041147896018193806	None	0.12820647843502092	0.0041147896018193806
74	3793	0.004710426075319864	None	0.25736803263341296	0.004710426075319864
74	3409	0.0033824044836903273	None	0.266250278126204	0.0033824044836903273
74	3433	0.00870531503018842	None	0.04385622873948698	0.00870531503018842
74	3450	0.007577955420181235	None	0.0	0.007577955420181235
74	3455	0.005139937777183153	None	0.041786702713818825	0.005139937777183153
74	3539	0.01473128942468541	None	0.0	0.01473128942468541
74	3462	0.0034157879116641183	None	0.06989783375831443	0.0034157879116641183
74	3663	0.004180491584882155	None	0.3930873470579691	0.004180491584882155
74	3784	0.007007784281281883	None	0.055085672068846514	0.007007784281281883
74	3785	0.016048364216983114	None	0.0	0.016048364216983114
74	3587	0.010833595739801387	None	0.0	0.010833595739801387
74	3423	0.015016994289886221	None	0.0	0.015016994289886221
74	3638	0.0076211350609154795	None	0.041786702713818825	0.0076211350609154795
74	3631	0.0042930092930048465	None	0.12820647843502092	0.0042930092930048465
74	3786	0.00934677950961609	None	0.07166883580989716	0.00934677950961609
74	3530	0.010611087351048282	None	0.0	0.010611087351048282
74	3650	0.009673976824991225	None	0.09988007005611975	0.009673976824991225
74	3778	0.0010476686671266491	None	0.009619312820483696	0.0010476686671266491
74	3745	0.00980712309637509	None	0.055085672068846514	0.00980712309637509
74	3699	0.0073286040538452024	None	0.04385622873948698	0.0073286040538452024
74	3476	0.009803870096178122	None	0.09398285649092922	0.009803870096178122
74	3707	-0.00015410688943636098	None	0.0	-0.00015410688943636098
74	3711	0.010898669165722755	None	0.09398285649092922	0.010898669165722755
74	3630	0.007919827110394597	None	0.0861901823483019	0.007919827110394597
74	3349	0.013689295540757148	None	0.058778891345780314	0.013689295540757148
74	3741	0.0029509780584786333	None	0.08322613855714829	0.0029509780584786333
74	3777	0.004082018476838409	None	0.12820647843502092	0.004082018476838409
74	3694	0.01232735831144862	None	0.0	0.01232735831144862
74	3592	0.010251043104351085	None	0.08870023287999869	0.010251043104351085
74	3255	0.007559472128017013	None	0.041786702713818825	0.007559472128017013
74	3475	0.014203503942388073	None	0.0	0.014203503942388073
74	3511	0.007975786799192489	None	0.0	0.007975786799192489
74	3660	0.008681154531178029	None	0.04385622873948698	0.008681154531178029
74	3598	0.008108345546960905	None	0.11876021256419211	0.008108345546960905
74	3518	0.008799375001954659	None	0.08322613855714829	0.008799375001954659
74	3779	0.012307611516917035	None	0.0	0.012307611516917035
74	3703	0.0067152757448013	None	0.08350906015507316	0.0067152757448013
74	3722	0.002318253569814799	None	0.09096629628719109	0.002318253569814799
74	3789	0.007136021759785761	None	0.05682602714693145	0.007136021759785761
74	3585	0.006706482171266467	None	0.0	0.006706482171266467
74	3619	0.013170055501984019	None	0.0	0.013170055501984019
74	3664	0.009395853554087178	None	0.0	0.009395853554087178
60	2908	0.001174271494089235	None	0.0	0.001174271494089235
60	3040	0.004194380953475906	None	0.2577600417376293	0.004194380953475906
60	3049	0.001887220854731864	None	0.0	0.001887220854731864
60	3070	0.0006658728323864697	None	0.0	0.0006658728323864697
60	3097	0.0019348670389429162	None	0.0	0.0019348670389429162
60	2882	0.0008909328368552669	None	0.0	0.0008909328368552669
60	3045	0.0006069141274813629	None	0.0	0.0006069141274813629
60	2785	0.0014668639379311031	None	0.08808130838494313	0.0014668639379311031
60	2723	0.0005804582823790054	None	0.0	0.0005804582823790054
60	2960	0.0028549669206031215	None	0.0	0.0028549669206031215
60	2615	0.0014232896686564662	None	0.0	0.0014232896686564662
60	2969	0.0012425984771611768	None	0.0	0.0012425984771611768
60	2968	0.0011741234375359257	None	0.0	0.0011741234375359257
60	2966	0.00148871757743138	None	0.0	0.00148871757743138
60	3069	0.0025517984250223264	None	0.0748392078357224	0.0025517984250223264
60	3080	0.00010298448018391543	None	0.0	0.00010298448018391543
60	3008	0.0011247614697348814	None	0.0	0.0011247614697348814
60	2758	0.001522279201322	None	0.0	0.001522279201322
60	2898	0.0011836087140648529	None	0.043004082059082474	0.0011836087140648529
60	2719	0.0011955268150742027	None	0.043004082059082474	0.0011955268150742027
60	2906	0.0016280024391171273	None	0.0	0.0016280024391171273
60	2999	0.0012848351853628128	None	0.09568328050989487	0.0012848351853628128
60	3074	0.003547839043843668	None	0.4619732917455882	0.003547839043843668
60	3086	0.0025531492254524646	None	0.04989280522381494	0.0025531492254524646
60	3064	0.0014383178927036772	None	0.0	0.0014383178927036772
60	3007	0.002055971266721609	None	0.0	0.002055971266721609
60	3087	0.0024480710152921053	None	0.12855609030158283	0.0024480710152921053
60	3017	0.001693659499724177	None	0.0	0.001693659499724177
60	2835	0.0023704305421649507	None	0.0	0.0023704305421649507
60	2814	0.0013751049699154887	None	0.0	0.0013751049699154887
60	3054	0.0038497276573123108	None	0.0748392078357224	0.0038497276573123108
60	3060	0.0015417207882639818	None	0.0	0.0015417207882639818
60	3015	0.0023714984252066773	None	0.04989280522381494	0.0023714984252066773
60	2959	0.0003916944138363622	None	0.0	0.0003916944138363622
60	2714	0.0015693738482288012	None	0.0	0.0015693738482288012
60	3032	0.00243371641183659	None	0.04989280522381494	0.00243371641183659
60	2988	0.001662606636065519	None	0.0	0.001662606636065519
60	3089	0.001722914975025784	None	0.0	0.001722914975025784
60	3081	0.0007258313546525386	None	0.36919047878276373	0.0007258313546525386
60	2778	0.001901163223000804	None	0.2664498264964176	0.001901163223000804
60	2979	0.0014953970144579443	None	0.14334935218964046	0.0014953970144579443
60	3050	0.0017847830785968672	None	0.2577600417376293	0.0017847830785968672
60	3011	0.0013767731756134788	None	0.0	0.0013767731756134788
60	2798	0.003281780527041935	None	0.04989280522381494	0.003281780527041935
60	2993	0.001710731640059716	None	0.0	0.001710731640059716
60	3034	0.0011970820502843998	None	0.0	0.0011970820502843998
60	3096	0.0006150333305605749	None	0.09902300518341965	0.0006150333305605749
60	3100	0.002077297405055026	None	0.09568328050989487	0.002077297405055026
60	2751	0.001455314004351027	None	0.0	0.001455314004351027
60	3076	0.001021947333685009	None	0.18113897252927197	0.001021947333685009
60	2957	0.0005860811105493906	None	0.09902300518341965	0.0005860811105493906
60	3014	0.0018864454982006327	None	0.0	0.0018864454982006327
60	2950	0.0006156729095446446	None	0.4357116916231771	0.0006156729095446446
60	3091	0.0017607164475517008	None	0.0	0.0017607164475517008
60	2589	0.0008478532557725351	None	0.29460327482639453	0.0008478532557725351
60	2973	0.01237468853531406	None	0.09109734500497225	0.01237468853531406
60	3028	0.0021025890400859994	None	0.12855609030158283	0.0021025890400859994
60	3005	0.001555526708031651	None	0.0	0.001555526708031651
60	3061	0.0023946508019338825	None	0.09568328050989487	0.0023946508019338825
60	3012	0.0004661486673974009	None	0.0	0.0004661486673974009
60	3043	0.0016055441455319413	None	0.0	0.0016055441455319413
60	2580	0.0005037795766414175	None	0.0	0.0005037795766414175
60	3079	0.0018358773523569755	None	0.09568328050989487	0.0018358773523569755
60	2911	0.0021960096077784006	None	0.04989280522381494	0.0021960096077784006
60	2709	0.0005630510761433697	None	0.0	0.0005630510761433697
60	3068	0.002355216118484706	None	0.04989280522381494	0.002355216118484706
60	3095	0.0023664415702697927	None	0.0748392078357224	0.0023664415702697927
60	2945	0.0015555054157880793	None	0.0	0.0015555054157880793
60	3046	0.0012016875561035427	None	0.09109734500497225	0.0012016875561035427
60	3038	0.001093452115263704	None	0.0	0.001093452115263704
60	2841	0.002695218531236917	None	0.0	0.002695218531236917
60	2923	0.0019057767938367451	None	0.14334935218964046	0.0019057767938367451
60	2967	0.001174391213700484	None	0.0	0.001174391213700484
60	2698	0.0005295736629188459	None	0.3397841455894395	0.0005295736629188459
60	3004	0.0013654464704378447	None	0.0	0.0013654464704378447
60	2904	0.0021221194367776574	None	0.0	0.0021221194367776574
60	2657	0.0016377521855107757	None	0.15427248620541506	0.0016377521855107757
60	2865	0.0005499487314111378	None	0.0	0.0005499487314111378
60	3035	0.0006211123245209581	None	0.0	0.0006211123245209581
60	3016	0.0016439291983753668	None	0.0	0.0016439291983753668
60	2929	0.0018772080885101213	None	0.4136996192788563	0.0018772080885101213
60	3090	0.001402224702576495	None	0.12925124856068937	0.001402224702576495
60	2729	0.0009996608338914397	None	0.0	0.0009996608338914397
60	2921	0.00192002287739482	None	0.0	0.00192002287739482
60	3023	0.0015687610929028962	None	0.0	0.0015687610929028962
60	2913	0.0016809951428099384	None	0.12925124856068937	0.0016809951428099384
60	2907	0.002648650635406385	None	0.0	0.002648650635406385
60	3085	0.0039404506531869055	None	0.0	0.0039404506531869055
60	3051	0.0015345221577053542	None	0.26536707887716887	0.0015345221577053542
60	3052	0.0023325474032365595	None	0.0	0.0023325474032365595
60	2944	0.0007070347092212827	None	0.4357116916231771	0.0007070347092212827
60	3013	0.0016025479055918378	None	0.0	0.0016025479055918378
60	3020	0.0025820855752023346	None	0.0	0.0025820855752023346
60	2809	0.001980259354206797	None	0.0	0.001980259354206797
60	2885	0.001845423598475476	None	0.12855609030158283	0.001845423598475476
60	3073	0.0014623249953545875	None	0.0	0.0014623249953545875
60	3075	0.0018067066762130564	None	0.14451823106716793	0.0018067066762130564
60	2910	0.001820211917938607	None	0.0	0.001820211917938607
60	3082	0.001445352445026332	None	0.16713911221384287	0.001445352445026332
60	2974	0.0022511810326006315	None	0.04989280522381494	0.0022511810326006315
109	4115	0.01672838012793442	None	0.0	0.01672838012793442
109	5310	0.016053557623941464	None	0.0	0.016053557623941464
109	5548	0.007811469583373624	None	0.037844181264213864	0.007811469583373624
109	5136	0.015546728758533742	None	0.0	0.015546728758533742
109	5441	0.004352938429927148	None	0.0	0.004352938429927148
109	4760	0.015782659950890166	None	0.0	0.015782659950890166
109	5433	0.011881835281842026	None	0.0	0.011881835281842026
109	5045	0.012653856099483605	None	0.0	0.012653856099483605
109	5307	0.013109241366173037	None	0.009461045316053466	0.013109241366173037
109	5451	0.010238198490681995	None	0.009461045316053466	0.010238198490681995
109	5448	0.004848988008056474	None	0.0	0.004848988008056474
109	5014	0.002653831087798327	None	0.0	0.002653831087798327
109	5371	0.014892483006044573	None	0.0	0.014892483006044573
109	5463	0.008259168571656398	None	0.009461045316053466	0.008259168571656398
109	5260	0.008494987536871564	None	0.17740009293736034	0.008494987536871564
109	3667	0.014520003608644872	None	0.0	0.014520003608644872
109	5326	0.009926778877063214	None	0.0	0.009926778877063214
109	5461	0.018702142894619054	None	0.0	0.018702142894619054
109	4497	0.014123676561737145	None	0.0	0.014123676561737145
109	5513	0.013335728168225326	None	0.0	0.013335728168225326
109	5297	0.014440550098443437	None	0.0	0.014440550098443437
109	5539	0.007207551567202428	None	0.0	0.007207551567202428
109	5487	0.01299315631111409	None	0.0	0.01299315631111409
109	5065	0.015742770688276262	None	0.0	0.015742770688276262
109	5526	0.00764549456872756	None	0.0	0.00764549456872756
109	4452	0.01462513103993675	None	0.07022195871183051	0.01462513103993675
109	5394	0.01604530585720659	None	0.07489726832649207	0.01604530585720659
109	5529	0.009693697824464375	None	0.0	0.009693697824464375
109	5527	0.0012338922852311164	None	0.0	0.0012338922852311164
109	5523	0.0024846820025807566	None	0.0	0.0024846820025807566
109	5366	0.012755056441076435	None	0.0	0.012755056441076435
109	5547	0.011505695530986246	None	0.08567110704884578	0.011505695530986246
109	5401	0.0021076624380649174	None	0.17740009293736034	0.0021076624380649174
109	5540	0.009808437587084603	None	0.037844181264213864	0.009808437587084603
109	5429	0.009814217963064205	None	0.0	0.009814217963064205
109	5340	0.015882731138247272	None	0.0	0.015882731138247272
109	5323	0.013253821985187347	None	0.0	0.013253821985187347
109	5525	0.012700033667239265	None	0.0	0.012700033667239265
109	5454	0.01505496440097197	None	0.0	0.01505496440097197
109	4909	0.015517246328429525	None	0.0	0.015517246328429525
109	5132	0.0137106994012157	None	0.0	0.0137106994012157
109	5502	0.014266157927659891	None	0.0	0.014266157927659891
109	5252	0.01394764660339816	None	0.037844181264213864	0.01394764660339816
109	5350	0.013803998090615721	None	0.009461045316053466	0.013803998090615721
109	5507	0.01600059480878764	None	0.0	0.01600059480878764
109	3939	0.018182844928319754	None	0.0	0.018182844928319754
109	5285	0.015522205220481165	None	0.0	0.015522205220481165
109	5534	0.00953129941059209	None	0.0	0.00953129941059209
109	5084	0.0173261386928863	None	0.0	0.0173261386928863
109	5484	0.0011588905163726479	None	0.0	0.0011588905163726479
109	5383	0.015905521499380286	None	0.0	0.015905521499380286
109	4288	0.01607818346762365	None	0.0	0.01607818346762365
109	5333	0.01585671263255747	None	0.0	0.01585671263255747
109	5330	0.014791879591325847	None	0.07022195871183051	0.014791879591325847
109	4804	0.01595726636435061	None	0.0	0.01595726636435061
109	5161	0.013584720936073146	None	0.0	0.013584720936073146
109	5267	0.007666590828644427	None	0.0	0.007666590828644427
109	5508	0.009874904070091192	None	0.0	0.009874904070091192
109	5504	0.014111415158738335	None	0.0	0.014111415158738335
109	5415	0.012252108471487123	None	0.0	0.012252108471487123
109	5346	0.01493384350180557	None	0.0	0.01493384350180557
109	5472	0.01347877181197299	None	0.0	0.01347877181197299
109	5402	0.012518005702043299	None	0.0	0.012518005702043299
109	5206	0.014316468116743104	None	0.0	0.014316468116743104
109	4459	0.014701484983249169	None	0.0	0.014701484983249169
109	5283	0.011946253555458565	None	0.009461045316053466	0.011946253555458565
109	5361	0.014898941037007998	None	0.0	0.014898941037007998
109	5483	0.007253528690920748	None	0.0	0.007253528690920748
109	5274	0.015535638485959933	None	0.0	0.015535638485959933
109	5518	0.012685423043767952	None	0.0	0.012685423043767952
109	5478	0.006386399394292665	None	0.0	0.006386399394292665
109	5372	0.011382579953573585	None	0.0	0.011382579953573585
109	5301	0.015559245311725943	None	0.0	0.015559245311725943
109	4171	0.014851282380288447	None	0.0	0.014851282380288447
109	4793	0.014322157226848629	None	0.0	0.014322157226848629
109	5287	0.010379394030557256	None	0.0	0.010379394030557256
109	5392	0.012080768164926545	None	0.0	0.012080768164926545
109	5412	0.012552700900071906	None	0.0	0.012552700900071906
109	5510	0.0012518539853982327	None	0.0	0.0012518539853982327
109	5168	0.013671461826617565	None	0.0	0.013671461826617565
109	5246	0.01600245577587332	None	0.0	0.01600245577587332
109	5541	0.002409947468057389	None	0.0	0.002409947468057389
109	5460	0.014279071577011549	None	0.0	0.014279071577011549
109	5505	0.008984429954382872	None	0.0	0.008984429954382872
109	4977	0.012161553658409178	None	0.0	0.012161553658409178
109	5486	0.006862255088646905	None	0.0	0.006862255088646905
109	4948	0.013869654600897554	None	0.0	0.013869654600897554
109	5543	0.008834168360357879	None	0.17740009293736034	0.008834168360357879
109	5160	0.016279841854683577	None	0.1843443511600192	0.016279841854683577
109	5480	0.010618531933762738	None	0.009461045316053466	0.010618531933762738
109	4740	0.013963377034162944	None	0.0	0.013963377034162944
109	5542	0.009620833240467709	None	0.009461045316053466	0.009620833240467709
109	4695	0.01435637550123846	None	0.0	0.01435637550123846
109	5420	0.004523022356379496	None	0.0	0.004523022356379496
109	5489	0.006926137170628738	None	0.0	0.006926137170628738
109	5438	0.0030039612220208586	None	0.0	0.0030039612220208586
109	5406	0.012135172318377463	None	0.0	0.012135172318377463
109	5492	0.017453155680507555	None	0.0	0.017453155680507555
109	5347	0.01414056582757269	None	0.0	0.01414056582757269
109	5481	0.013975318988485296	None	0.009461045316053466	0.013975318988485296
110	4115	0.01672838012793442	None	0.0	0.01672838012793442
110	5310	0.016053557623941464	None	0.0	0.016053557623941464
110	5136	0.015546728758533742	None	0.0	0.015546728758533742
110	5441	0.004352938429927148	None	0.0	0.004352938429927148
110	4760	0.015782659950890166	None	0.0	0.015782659950890166
110	5433	0.011881835281842026	None	0.0	0.011881835281842026
110	5045	0.012653856099483605	None	0.0	0.012653856099483605
110	5307	0.013109241366173037	None	0.009461045316053466	0.013109241366173037
110	5451	0.010238198490681995	None	0.009461045316053466	0.010238198490681995
110	5448	0.004848988008056474	None	0.0	0.004848988008056474
110	5371	0.014892483006044573	None	0.0	0.014892483006044573
110	5463	0.008259168571656398	None	0.009461045316053466	0.008259168571656398
110	5260	0.008494987536871564	None	0.140075923572972	0.008494987536871564
110	5326	0.009926778877063214	None	0.0	0.009926778877063214
110	5461	0.018702142894619054	None	0.0	0.018702142894619054
110	4497	0.014123676561737145	None	0.0	0.014123676561737145
110	5513	0.013335728168225326	None	0.0	0.013335728168225326
110	5586	0.002007134371664481	None	0.0	0.002007134371664481
110	5579	0.010927445366320397	None	0.0	0.010927445366320397
110	5571	0.006014622211367563	None	0.140075923572972	0.006014622211367563
110	5487	0.01299315631111409	None	0.0	0.01299315631111409
110	5065	0.015742770688276262	None	0.0	0.015742770688276262
110	5566	0.004349665519910361	None	0.0	0.004349665519910361
110	5526	0.00764549456872756	None	0.0	0.00764549456872756
110	4452	0.01462513103993675	None	0.08965197314163184	0.01462513103993675
110	5527	0.0012338922852311164	None	0.0	0.0012338922852311164
110	5366	0.012755056441076435	None	0.0	0.012755056441076435
110	5547	0.011505695530986246	None	0.09639353388285574	0.011505695530986246
110	5584	0.009544883884812845	None	0.018922090632106932	0.009544883884812845
110	5578	0.0011550591140055647	None	0.0	0.0011550591140055647
110	5540	0.009808437587084603	None	0.018922090632106932	0.009808437587084603
110	5552	0.002512553714278681	None	0.0	0.002512553714278681
110	5429	0.009814217963064205	None	0.0	0.009814217963064205
110	5340	0.015882731138247272	None	0.0	0.015882731138247272
110	5323	0.013253821985187347	None	0.0	0.013253821985187347
110	5557	0.002126575808431571	None	0.0	0.002126575808431571
110	5600	0.0022478062411336467	None	0.0	0.0022478062411336467
110	5590	0.004072440310901958	None	0.018922090632106932	0.004072440310901958
110	5454	0.01505496440097197	None	0.0	0.01505496440097197
110	4909	0.015517246328429525	None	0.0	0.015517246328429525
110	5132	0.0137106994012157	None	0.0	0.0137106994012157
110	5502	0.014266157927659891	None	0.0	0.014266157927659891
110	5252	0.01394764660339816	None	0.018922090632106932	0.01394764660339816
110	5350	0.013803998090615721	None	0.009461045316053466	0.013803998090615721
110	5507	0.01600059480878764	None	0.0	0.01600059480878764
110	5572	0.0010018307845921807	None	0.0	0.0010018307845921807
110	3939	0.018182844928319754	None	0.0	0.018182844928319754
110	5534	0.00953129941059209	None	0.0	0.00953129941059209
110	5084	0.0173261386928863	None	0.0	0.0173261386928863
110	5383	0.015905521499380286	None	0.0	0.015905521499380286
110	4288	0.01607818346762365	None	0.0	0.01607818346762365
110	5333	0.01585671263255747	None	0.0	0.01585671263255747
110	5330	0.014791879591325847	None	0.08965197314163184	0.014791879591325847
110	4804	0.01595726636435061	None	0.0	0.01595726636435061
110	5564	0.0005180872844091454	None	0.0	0.0005180872844091454
110	5161	0.013584720936073146	None	0.0	0.013584720936073146
110	5508	0.009874904070091192	None	0.0	0.009874904070091192
110	5504	0.014111415158738335	None	0.0	0.014111415158738335
110	5415	0.012252108471487123	None	0.0	0.012252108471487123
110	5346	0.01493384350180557	None	0.0	0.01493384350180557
110	5472	0.01347877181197299	None	0.0	0.01347877181197299
110	5402	0.012518005702043299	None	0.0	0.012518005702043299
110	5206	0.014316468116743104	None	0.0	0.014316468116743104
110	4459	0.014701484983249169	None	0.0	0.014701484983249169
110	5283	0.011946253555458565	None	0.009461045316053466	0.011946253555458565
110	5361	0.014898941037007998	None	0.0	0.014898941037007998
110	5483	0.007253528690920748	None	0.0	0.007253528690920748
110	5274	0.015535638485959933	None	0.0	0.015535638485959933
110	5518	0.012685423043767952	None	0.0	0.012685423043767952
110	5372	0.011382579953573585	None	0.0	0.011382579953573585
110	5301	0.015559245311725943	None	0.0	0.015559245311725943
110	5554	0.01384581265568848	None	0.009461045316053466	0.01384581265568848
110	4171	0.014851282380288447	None	0.0	0.014851282380288447
110	5581	0.010955544446363477	None	0.0	0.010955544446363477
110	4793	0.014322157226848629	None	0.0	0.014322157226848629
110	5392	0.012080768164926545	None	0.0	0.012080768164926545
110	5595	0.014389050488650738	None	0.0	0.014389050488650738
110	5412	0.012552700900071906	None	0.0	0.012552700900071906
110	5168	0.013671461826617565	None	0.0	0.013671461826617565
110	5246	0.01600245577587332	None	0.0	0.01600245577587332
110	5541	0.002409947468057389	None	0.0	0.002409947468057389
110	5460	0.014279071577011549	None	0.0	0.014279071577011549
110	5553	0.002811185579062919	None	0.0	0.002811185579062919
110	5505	0.008984429954382872	None	0.0	0.008984429954382872
110	4948	0.013869654600897554	None	0.0	0.013869654600897554
110	5543	0.008834168360357879	None	0.140075923572972	0.008834168360357879
110	5160	0.016279841854683577	None	0.15191279581854883	0.016279841854683577
110	5567	0.0165808020634156	None	0.0	0.0165808020634156
110	4740	0.013963377034162944	None	0.0	0.013963377034162944
110	5574	0.0012490037746751151	None	0.0	0.0012490037746751151
110	4695	0.01435637550123846	None	0.0	0.01435637550123846
110	5556	0.0029626384347836974	None	0.0	0.0029626384347836974
110	5489	0.006926137170628738	None	0.0	0.006926137170628738
110	5569	0.0013395441076063	None	0.0	0.0013395441076063
110	5587	0.00570705509594541	None	0.0	0.00570705509594541
110	5492	0.017453155680507555	None	0.0	0.017453155680507555
110	5347	0.01414056582757269	None	0.0	0.01414056582757269
110	5481	0.013975318988485296	None	0.009461045316053466	0.013975318988485296
110	5565	0.01640735118113607	None	0.0	0.01640735118113607
110	5589	0.005426513618503996	None	0.08965197314163184	0.005426513618503996
76	3885	-0.00017384751206444882	None	0.0	-0.00017384751206444882
76	3769	0.009845375149758724	None	0.0	0.009845375149758724
76	3559	0.013632740213249858	None	0.0	0.013632740213249858
76	3729	0.00502887314001921	None	0.2767645921280075	0.00502887314001921
76	3432	0.004858831554799926	None	0.34195383726704975	0.004858831554799926
76	3765	0.0039102333240286875	None	0.3702272387593305	0.0039102333240286875
76	3306	0.01451629828839933	None	0.0	0.01451629828839933
76	3806	0.004028073703444	None	0.37074886746756186	0.004028073703444
76	3899	0.006770811743397854	None	0.1040389007928223	0.006770811743397854
76	3509	0.010749248284228949	None	0.13798311866813673	0.010749248284228949
76	3781	0.012226451652629174	None	0.0	0.012226451652629174
76	3843	0.007439171669778129	None	0.0	0.007439171669778129
76	3667	0.014520003608644872	None	0.0	0.014520003608644872
76	3551	0.007293740347276499	None	0.0	0.007293740347276499
76	3626	0.009848860384635496	None	0.0	0.009848860384635496
76	3657	0.003038393414962457	None	0.08868626822227696	0.003038393414962457
76	3644	0.0012886998636238837	None	0.4575847774505335	0.0012886998636238837
76	3852	0.007317539174615315	None	0.0	0.007317539174615315
76	3330	0.011630084056047466	None	0.0	0.011630084056047466
76	3799	0.014038059101377032	None	0.0	0.014038059101377032
76	3406	0.011349830819006323	None	0.0	0.011349830819006323
76	3577	0.00900075670755221	None	0.05359968254256566	0.00900075670755221
76	3296	0.016389194315833945	None	0.0	0.016389194315833945
76	3856	-0.00011581007309715478	None	0.0	-0.00011581007309715478
76	3874	0.01129797871916746	None	0.05359968254256566	0.01129797871916746
76	3867	0.006808820347275831	None	0.09589815278841748	0.006808820347275831
76	3746	0.00838173449837666	None	0.0	0.00838173449837666
76	3862	0.008778010788005068	None	0.12679399124973192	0.008778010788005068
76	3613	0.007495553372443349	None	0.04955935397588789	0.007495553372443349
76	3714	0.006920188094296152	None	0.05350169506882311	0.006920188094296152
76	3815	0.013179575637075518	None	0.0	0.013179575637075518
76	3635	0.01385287919596431	None	0.0	0.01385287919596431
76	3524	0.010284076852805453	None	0.0	0.010284076852805453
76	3818	0.011461775452721428	None	0.0	0.011461775452721428
76	3633	0.010910099460742319	None	0.0	0.010910099460742319
76	3844	0.007478046848326243	None	0.03579009194418632	0.007478046848326243
76	3721	0.008099992234268178	None	0.0	0.008099992234268178
76	3890	0.004158073735588456	None	0.37074886746756186	0.004158073735588456
76	3869	0.006869271627279004	None	0.0	0.006869271627279004
76	3758	0.00758812130903996	None	0.1239701912668495	0.00758812130903996
76	3768	0.013004710055593128	None	0.0	0.013004710055593128
76	3755	0.0066494988300420145	None	0.1217574478740771	0.0066494988300420145
76	3871	0.007316101531544876	None	0.10276288851114346	0.007316101531544876
76	3242	0.012179010800097185	None	0.0	0.012179010800097185
76	2973	0.01237468853531406	None	0.0	0.01237468853531406
76	3882	0.011942529559304176	None	0.0	0.011942529559304176
76	3896	0.0061260537203426295	None	0.12620791033084944	0.0061260537203426295
76	3849	0.009639520160820685	None	0.046021787332439945	0.009639520160820685
76	3848	0.008594383813918485	None	0.0	0.008594383813918485
76	3750	0.007204054182345784	None	0.34195383726704975	0.007204054182345784
76	3655	0.011677365173219255	None	0.0	0.011677365173219255
76	3835	0.009336663360540863	None	0.08389244967651979	0.009336663360540863
76	3702	0.00943450518909125	None	0.0651486383624954	0.00943450518909125
76	3771	0.00751861367413812	None	0.0	0.00751861367413812
76	3747	0.003133396251580795	None	0.0	0.003133396251580795
76	3138	0.0041147896018193806	None	0.3702272387593305	0.0041147896018193806
76	3825	0.013429621405156942	None	0.0	0.013429621405156942
76	3810	0.007422072843462344	None	0.0	0.007422072843462344
76	3881	0.005081531768611704	None	0.05359968254256566	0.005081531768611704
76	3409	0.0033824044836903273	None	0.31958288235360865	0.0033824044836903273
76	3433	0.00870531503018842	None	0.03579009194418632	0.00870531503018842
76	3450	0.007577955420181235	None	0.0	0.007577955420181235
76	3455	0.005139937777183153	None	0.0	0.005139937777183153
76	3539	0.01473128942468541	None	0.0	0.01473128942468541
76	3875	0.008237134690327667	None	0.0	0.008237134690327667
76	3859	0.007389911893496522	None	0.0	0.007389911893496522
76	3663	0.004180491584882155	None	0.39481843679035244	0.004180491584882155
76	3784	0.007007784281281883	None	0.046021787332439945	0.007007784281281883
76	3587	0.010833595739801387	None	0.0	0.010833595739801387
76	3880	0.0076505444358579	None	0.03579009194418632	0.0076505444358579
76	3423	0.015016994289886221	None	0.0	0.015016994289886221
76	3638	0.0076211350609154795	None	0.0	0.0076211350609154795
76	3879	0.0016871932989126518	None	0.12478997038069335	0.0016871932989126518
76	3897	0.0023726236537959123	None	0.0	0.0023726236537959123
76	3804	0.01058320397644007	None	0.0	0.01058320397644007
76	3786	0.00934677950961609	None	0.07342045756731995	0.00934677950961609
76	3650	0.009673976824991225	None	0.10011462098250842	0.009673976824991225
76	3837	0.00552958380490609	None	0.07342045756731995	0.00552958380490609
76	3745	0.00980712309637509	None	0.046021787332439945	0.00980712309637509
76	3699	0.0073286040538452024	None	0.03579009194418632	0.0073286040538452024
76	3813	0.006782971876745849	None	0.09305067642556739	0.006782971876745849
76	3711	0.010898669165722755	None	0.08389244967651979	0.010898669165722755
76	3349	0.013689295540757148	None	0.058778891345780314	0.013689295540757148
76	3887	0.007396448233164512	None	0.08350906015507316	0.007396448233164512
76	3694	0.01232735831144862	None	0.0	0.01232735831144862
76	3592	0.010251043104351085	None	0.0849333661153315	0.010251043104351085
76	3255	0.007559472128017013	None	0.0	0.007559472128017013
76	3475	0.014203503942388073	None	0.0	0.014203503942388073
76	3598	0.008108345546960905	None	0.37972186420037657	0.008108345546960905
76	3824	0.006140060854216086	None	0.06648970077857759	0.006140060854216086
76	3518	0.008799375001954659	None	0.34195383726704975	0.008799375001954659
76	3779	0.012307611516917035	None	0.0	0.012307611516917035
76	3803	0.007348837997689995	None	0.03579009194418632	0.007348837997689995
76	3816	0.007315365794600646	None	0.0	0.007315365794600646
76	3789	0.007136021759785761	None	0.04955935397588789	0.007136021759785761
76	3853	0.0024482458937152285	None	0.0	0.0024482458937152285
76	3619	0.013170055501984019	None	0.0	0.013170055501984019
76	3664	0.009395853554087178	None	0.0	0.009395853554087178
76	3900	0.012600799856123624	None	0.0	0.012600799856123624
76	3857	0.002087745961058511	None	0.0	0.002087745961058511
30	952	0.2992858006224621	0.2992858006224621	0.3140916165961996	0.2992858006224621
30	1191	0.4075544629966748	0.4075544629966748	0.49757578638888134	0.4075544629966748
30	1599	0.3215258055188167	0.3215258055188167	0.3282956480439195	0.3215258055188167
30	1517	0.2954286706866639	0.2954286706866639	0.34037251590147877	0.2954286706866639
30	1297	0.33345943782963533	0.33345943782963533	0.37702946543519095	0.33345943782963533
30	1521	0.32166900246678687	0.32166900246678687	0.3254822403575888	0.32166900246678687
30	1600	0.3594930682875916	0.3594930682875916	0.44163438825992635	0.3594930682875916
30	1597	0.2867442326457089	0.2867442326457089	0.3178902508210685	0.2867442326457089
30	1452	0.3753035644947661	0.3753035644947661	0.3947964814588742	0.3753035644947661
30	1499	0.3108350095755471	0.3108350095755471	0.4877938160841799	0.3108350095755471
30	1559	0.4307154547929349	0.4307154547929349	0.4446987894701285	0.4307154547929349
30	1317	0.3768387707881092	0.3768387707881092	0.3808360918324496	0.3768387707881092
30	1055	0.35397216880904014	0.35397216880904014	0.3696651728454698	0.35397216880904014
30	1479	0.37677329116594355	0.37677329116594355	0.3993867416206711	0.37677329116594355
30	1361	0.31966672828881204	0.31966672828881204	0.31966672828881204	0.31966672828881204
30	657	0.35326043962441267	0.35326043962441267	0.35951105902610025	0.35326043962441267
30	1549	0.3057621020985288	0.3057621020985288	0.36444121323676076	0.3057621020985288
30	1510	0.35991727867253887	0.35991727867253887	0.40085795214628767	0.35991727867253887
30	1537	0.38584638386135434	0.38584638386135434	0.413699615450241	0.38584638386135434
30	1487	0.31352896203593683	0.31352896203593683	0.33465554278473403	0.31352896203593683
30	1551	0.44318862259890857	0.44318862259890857	0.46147003891208727	0.44318862259890857
30	1575	0.3054749236091173	0.3054749236091173	0.3378846408214632	0.3054749236091173
30	1310	0.34446696079274136	0.34446696079274136	0.3946007549038984	0.34446696079274136
30	1417	0.35070536410064157	0.35070536410064157	0.4212140897368434	0.35070536410064157
30	1581	0.3091565472154328	0.3091565472154328	0.37061096915457165	0.3091565472154328
30	664	0.4154792449762204	0.4154792449762204	0.46178805829595415	0.4154792449762204
30	1525	0.3583848827940747	0.3583848827940747	0.3691195717867013	0.3583848827940747
30	1445	0.36291979306242705	0.36291979306242705	0.37010987367736947	0.36291979306242705
30	1553	0.48535947436367344	0.48535947436367344	0.5096424371204349	0.48535947436367344
30	1404	0.38696516340339576	0.38696516340339576	0.41718417615862213	0.38696516340339576
30	1576	0.3009948843756809	0.3009948843756809	0.315123783282744	0.3009948843756809
30	1502	0.355593367420175	0.355593367420175	0.37286104469980563	0.355593367420175
30	1279	0.3888021080902256	0.3888021080902256	0.5104184385573813	0.3888021080902256
30	909	0.36179387604142454	0.36179387604142454	0.40720377864652313	0.36179387604142454
30	1542	0.36050472043062076	0.36050472043062076	0.47566301180705073	0.36050472043062076
30	1449	0.31933547152823216	0.31933547152823216	0.31960960097207053	0.31933547152823216
30	1501	0.35760980805356285	0.35760980805356285	0.3850533632164005	0.35760980805356285
30	1563	0.28915904604987175	0.28915904604987175	0.28915904604987175	0.28915904604987175
30	1313	0.3477625496447105	0.3477625496447105	0.3521248635172773	0.3477625496447105
30	1122	0.3536546405871305	0.3536546405871305	0.360555456645096	0.3536546405871305
30	1579	0.3882129408810896	0.3882129408810896	0.4426648288348704	0.3882129408810896
30	1476	0.3090638599992067	0.3090638599992067	0.310398142549223	0.3090638599992067
30	1485	0.2949783863731427	0.2949783863731427	0.33792005739349146	0.2949783863731427
30	1289	0.3811515679969627	0.3811515679969627	0.3820720621333105	0.3811515679969627
30	1375	0.3583848827940747	0.3583848827940747	0.3691195717867013	0.3583848827940747
30	1518	0.355593367420175	0.355593367420175	0.37286104469980563	0.355593367420175
30	1484	0.35108849354220284	0.35108849354220284	0.40609402496149327	0.35108849354220284
30	1568	0.33998660618072696	0.33998660618072696	0.34106703156985335	0.33998660618072696
30	1552	0.35326043962441267	0.35326043962441267	0.35951105902610025	0.35326043962441267
30	1225	0.4368022093673146	0.4368022093673146	0.4703717882937125	0.4368022093673146
30	1267	0.347034655103861	0.347034655103861	0.35209858825342566	0.347034655103861
30	1180	0.3369540209121831	0.3369540209121831	0.3869145802273021	0.3369540209121831
30	1402	0.3314944637827629	0.3314944637827629	0.3368871822474967	0.3314944637827629
30	1215	0.4381944714262582	0.4381944714262582	0.5766397107122389	0.4381944714262582
30	1325	0.35747806530630843	0.35747806530630843	0.3772665109756751	0.35747806530630843
30	1572	0.3090638599992067	0.3090638599992067	0.310398142549223	0.3090638599992067
30	1589	0.30954229048237003	0.30954229048237003	0.3537068451628393	0.30954229048237003
30	1526	0.5485340152281607	0.5485340152281607	0.6220688949978905	0.5485340152281607
30	1535	0.40812017635352005	0.40812017635352005	0.44826902158544424	0.40812017635352005
30	1503	0.31352896203593683	0.31352896203593683	0.33465554278473403	0.31352896203593683
30	1585	0.4116547145327584	0.4116547145327584	0.5691545526767329	0.4116547145327584
30	1366	0.3225601943085358	0.3225601943085358	0.3225601943085358	0.3225601943085358
30	1566	0.3110086907552691	0.3110086907552691	0.3361878958331884	0.3110086907552691
30	1419	0.336169977032437	0.336169977032437	0.336169977032437	0.336169977032437
30	1569	0.42030179851495897	0.42030179851495897	0.466304690450309	0.42030179851495897
30	1554	0.3194222407059898	0.3194222407059898	0.3194222407059898	0.3194222407059898
30	906	0.4514565878059516	0.4514565878059516	0.48822390634327	0.4514565878059516
30	1590	0.3514349143503413	0.3514349143503413	0.3711217946501181	0.3514349143503413
30	1591	0.30137396090577767	0.30137396090577767	0.31675049114482684	0.30137396090577767
30	1547	0.2954286706866639	0.2954286706866639	0.34037251590147877	0.2954286706866639
30	663	0.391362200337732	0.391362200337732	0.4155727961719807	0.391362200337732
30	1207	0.4222071559586958	0.4222071559586958	0.4647353704271072	0.4222071559586958
30	1382	0.48303767483954624	0.48303767483954624	0.5279950077963892	0.48303767483954624
30	1437	0.3205652944675952	0.3205652944675952	0.39973095264585967	0.3205652944675952
30	1524	0.30777115997325444	0.30777115997325444	0.32759083133859923	0.30777115997325444
30	1398	0.3964494065410049	0.3964494065410049	0.4764977084645598	0.3964494065410049
30	1456	0.28915904604987175	0.28915904604987175	0.28915904604987175	0.28915904604987175
30	1443	0.336169977032437	0.336169977032437	0.336169977032437	0.336169977032437
30	1489	0.27531151462838876	0.27531151462838876	0.27531151462838876	0.27531151462838876
30	1339	0.3318126508111848	0.3318126508111848	0.338647850790401	0.3318126508111848
30	1587	0.42030179851495897	0.42030179851495897	0.466304690450309	0.42030179851495897
30	1500	0.35397216880904014	0.35397216880904014	0.3696651728454698	0.35397216880904014
30	1571	0.35530632680648777	0.35530632680648777	0.4361886351143734	0.35530632680648777
30	1586	0.2638778335969398	0.2638778335969398	0.2939593855195955	0.2638778335969398
30	1508	0.35326043962441267	0.35326043962441267	0.35951105902610025	0.35326043962441267
30	1446	0.3097749472332406	0.3097749472332406	0.3105065491592468	0.3097749472332406
30	1530	0.3351463187193563	0.3351463187193563	0.3351463187193563	0.3351463187193563
30	1253	0.41000918030552125	0.41000918030552125	0.42025861381582025	0.41000918030552125
30	1561	0.331036147424279	0.331036147424279	0.331036147424279	0.331036147424279
30	1475	0.46945067146714364	0.46945067146714364	0.5024414679338373	0.46945067146714364
30	1478	0.3280470612801558	0.3280470612801558	0.35125118319192195	0.3280470612801558
30	1273	0.35082381091010456	0.35082381091010456	0.4064345535685126	0.35082381091010456
30	1598	0.3351463187193563	0.3351463187193563	0.3351463187193563	0.3351463187193563
30	1573	0.37221302338274115	0.37221302338274115	0.3966992157916109	0.37221302338274115
30	684	0.3593396788794957	0.3593396788794957	0.46233630482213073	0.3593396788794957
30	1356	0.3909574873248661	0.3909574873248661	0.3927131306658295	0.3909574873248661
30	1592	0.29568749321748494	0.29568749321748494	0.2965504474705074	0.29568749321748494
30	1584	0.3076209542693583	0.3076209542693583	0.5084274487709033	0.3076209542693583
30	1436	0.39424942754619413	0.39424942754619413	0.4079310542677825	0.39424942754619413
30	1557	0.34835646858187397	0.34835646858187397	0.4632408084182151	0.34835646858187397
139	6871	0.01543563916249086	None	0.0	0.01543563916249086
139	6435	0.02279506899645782	None	0.0	0.02279506899645782
139	6736	0.02391388152230423	None	0.0	0.02391388152230423
139	7013	-0.0001353383701285413	None	0.023652613290133667	-0.0001353383701285413
139	6902	0.02585473131001672	None	0.003004109678214329	0.02585473131001672
139	6899	0.014482202643062174	None	0.003989338176524526	0.014482202643062174
139	6621	0.021478859128805535	None	0.014374947266062024	0.021478859128805535
139	6220	0.02494283367800135	None	0.0	0.02494283367800135
139	6976	0.02649181067270692	None	0.0	0.02649181067270692
139	6998	0.016769981604201255	None	0.0	0.016769981604201255
139	6440	0.016701818188319836	None	0.0	0.016701818188319836
139	7038	0.02329347833587871	None	0.0	0.02329347833587871
139	7043	0.012288521121781311	None	0.0	0.012288521121781311
139	6833	0.023032691315925127	None	0.0029920036323933946	0.023032691315925127
139	6843	0.008392024444708764	None	0.0	0.008392024444708764
139	7019	0.02620267542104947	None	0.0	0.02620267542104947
139	6677	0.01608734398135838	None	0.014374947266062024	0.01608734398135838
139	6981	0.022981670800318574	None	0.0	0.022981670800318574
139	6989	0.01265226506361001	None	0.0	0.01265226506361001
139	7023	0.02197927590539397	None	0.003004109678214329	0.02197927590539397
139	6866	0.013747928681125824	None	0.0	0.013747928681125824
139	7026	0.022558977945107552	None	0.0	0.022558977945107552
139	6582	0.022094211030057796	None	0.0	0.022094211030057796
139	6848	0.01721452249855339	None	0.0	0.01721452249855339
139	6819	0.01662077664522189	None	0.0	0.01662077664522189
139	7045	0.018449145588461724	None	0.0	0.018449145588461724
139	6886	0.0075727742735836505	None	0.0029920036323933946	0.0075727742735836505
139	7031	0.014598786101517358	None	0.13971693434093754	0.014598786101517358
139	6974	0.010699839554774233	None	0.0029920036323933946	0.010699839554774233
139	6970	0.012541023745603985	None	0.00503938169020867	0.012541023745603985
139	7041	0.006597097791688223	None	0.0	0.006597097791688223
139	7042	0.028515404850878317	None	0.0	0.028515404850878317
139	7002	0.023690341701666492	None	0.0	0.023690341701666492
139	7029	0.027670438915145493	None	0.003004109678214329	0.027670438915145493
139	7030	0.010605744707933178	None	0.0	0.010605744707933178
139	6702	0.028442976424377417	None	0.0	0.028442976424377417
139	6901	0.015016020688586526	None	0.0	0.015016020688586526
139	6860	0.017847773802704647	None	0.0	0.017847773802704647
139	6837	0.02067789543556909	None	0.023652613290133667	0.02067789543556909
139	6647	0.021497850349653815	None	0.0	0.021497850349653815
139	5961	0.01612143666676306	None	0.0	0.01612143666676306
139	6979	0.011953158543554549	None	0.0	0.011953158543554549
139	7007	0.004065252185718946	None	0.08449106497208642	0.004065252185718946
139	7048	0.014300921894161609	None	0.00503938169020867	0.014300921894161609
139	6870	0.03242917183390186	None	0.0029920036323933946	0.03242917183390186
139	6951	0.021039256659123	None	0.0	0.021039256659123
139	6857	0.03124745079128688	None	0.0	0.03124745079128688
139	6715	0.0315201880326344	None	0.003989338176524526	0.0315201880326344
139	6735	0.022649711855041832	None	0.0	0.022649711855041832
139	6983	0.02390457227026372	None	0.003989338176524526	0.02390457227026372
139	6986	0.013416071557660404	None	0.0	0.013416071557660404
139	6626	0.024269874848290227	None	0.003004109678214329	0.024269874848290227
139	6669	0.02044496623463892	None	0.0	0.02044496623463892
139	7025	0.012966077706008222	None	0.0	0.012966077706008222
139	7012	0.030925152716711334	None	0.0	0.030925152716711334
139	6975	0.026978820392522238	None	0.0	0.026978820392522238
139	6745	0.015708057215709656	None	0.0	0.015708057215709656
139	6923	0.024790665133425	None	0.014374947266062024	0.024790665133425
139	6991	0.0002952638710665014	None	0.0	0.0002952638710665014
139	6797	0.023487477533799723	None	0.003989338176524526	0.023487477533799723
139	6838	0.032268713822668736	None	0.0	0.032268713822668736
139	6938	0.03630223038544824	None	0.003989338176524526	0.03630223038544824
139	6856	0.013058040105223389	None	0.0	0.013058040105223389
139	6958	0.03460685110889825	None	0.014557216035001885	0.03460685110889825
139	6579	0.022690085595047274	None	0.003989338176524526	0.022690085595047274
139	6763	0.015107725573059014	None	0.09503441780454264	0.015107725573059014
139	6847	0.02111047364860898	None	0.0	0.02111047364860898
139	6784	0.01516563841467646	None	0.023652613290133667	0.01516563841467646
139	6978	0.019558074172306785	None	0.00503938169020867	0.019558074172306785
139	6956	0.02327654513979134	None	0.0	0.02327654513979134
139	6416	0.016177353518659073	None	0.0	0.016177353518659073
139	6896	0.010046087432722478	None	0.023652613290133667	0.010046087432722478
139	7039	0.014595332852294541	None	0.00503938169020867	0.014595332852294541
139	6796	0.020241601313027647	None	0.0	0.020241601313027647
139	7006	0.03148962982572669	None	0.0029920036323933946	0.03148962982572669
139	6646	0.013692352620558618	None	0.0	0.013692352620558618
139	6957	0.028661180392834915	None	0.03469247665961916	0.028661180392834915
139	6968	0.01927384080113838	None	0.00503938169020867	0.01927384080113838
139	7033	0.01280219153940934	None	0.0	0.01280219153940934
139	6813	0.015618304113338123	None	0.0	0.015618304113338123
139	6953	0.026104253581919198	None	0.0	0.026104253581919198
139	6580	0.016139273002999166	None	0.0	0.016139273002999166
139	6717	0.01783869639933276	None	0.0	0.01783869639933276
139	7049	0.013660085001997516	None	0.0	0.013660085001997516
139	6795	0.01886278810702097	None	0.003004109678214329	0.01886278810702097
139	6417	0.021192106815699843	None	0.00503938169020867	0.021192106815699843
139	6801	0.016965382445447187	None	0.0029920036323933946	0.016965382445447187
139	7005	0.023165136390458207	None	0.003004109678214329	0.023165136390458207
139	6945	0.009529328431491372	None	0.0	0.009529328431491372
139	6966	0.018859059763417604	None	0.00503938169020867	0.018859059763417604
139	6710	0.020966267087808757	None	0.0	0.020966267087808757
139	6665	0.02517755337111124	None	0.0	0.02517755337111124
139	6971	0.01861711291650119	None	0.0	0.01861711291650119
139	7003	0.03479209364733296	None	0.0	0.03479209364733296
139	6709	0.018355341214757927	None	0.11477633486538666	0.018355341214757927
139	6918	0.014457875490319511	None	0.0	0.014457875490319511
139	6392	0.014088387790886794	None	0.0	0.014088387790886794
139	6937	0.020064996128064335	None	0.003004109678214329	0.020064996128064335
139	7035	0.012182753442856449	None	0.0	0.012182753442856449
139	6944	0.015419213900524505	None	0.0	0.015419213900524505
71	3381	0.004709139381731262	None	0.05295619988880864	0.004709139381731262
71	3559	0.013632740213249858	None	0.0	0.013632740213249858
71	3624	0.004373641748898344	None	0.139766894106152	0.004373641748898344
71	3432	0.004858831554799926	None	0.04989280522381494	0.004858831554799926
71	3306	0.01451629828839933	None	0.0	0.01451629828839933
71	3484	0.00420688571658029	None	0.05295619988880864	0.00420688571658029
71	3607	0.003968617107865668	None	0.0	0.003968617107865668
71	3509	0.010749248284228949	None	0.17033100611011695	0.010749248284228949
71	3634	0.0007258958227646486	None	0.12243475188446964	0.0007258958227646486
71	3350	0.004748631869164233	None	0.04989280522381494	0.004748631869164233
71	3608	0.004612411605459018	None	0.4261512089205309	0.004612411605459018
71	3611	7.54852317928656e-05	None	0.0	7.54852317928656e-05
71	3376	0.0035097755966996126	None	0.41324163449628176	0.0035097755966996126
71	3566	0.0023340732565020456	None	0.0	0.0023340732565020456
71	3637	0.004476320138417447	None	0.12573568320075185	0.004476320138417447
71	3507	0.012149509292425548	None	0.0	0.012149509292425548
71	3542	0.0028139622072383768	None	0.04989280522381494	0.0028139622072383768
71	3551	0.007293740347276499	None	0.0	0.007293740347276499
71	3626	0.009848860384635496	None	0.0	0.009848860384635496
71	3469	0.005148491177229698	None	0.05295619988880864	0.005148491177229698
71	3525	0.0035292273393188437	None	0.22315677581723956	0.0035292273393188437
71	3572	0.005149100869901413	None	0.015175657893090305	0.005149100869901413
71	3644	0.0012886998636238837	None	0.2097676184991529	0.0012886998636238837
71	3411	0.004402387613645671	None	0.1450837337829377	0.004402387613645671
71	3074	0.003547839043843668	None	0.015175657893090305	0.003547839043843668
71	3523	0.003620624144510777	None	0.41324163449628176	0.003620624144510777
71	3330	0.011630084056047466	None	0.0	0.011630084056047466
71	3406	0.011349830819006323	None	0.0	0.011349830819006323
71	3577	0.00900075670755221	None	0.0718708676903216	0.00900075670755221
71	3575	0.0034767679898698644	None	0.16533097122415502	0.0034767679898698644
71	3296	0.016389194315833945	None	0.0	0.016389194315833945
71	3054	0.0038497276573123108	None	0.0	0.0038497276573123108
71	3596	0.0029947468463583293	None	0.3116967982019475	0.0029947468463583293
71	3613	0.007495553372443349	None	0.08152668161808406	0.007495553372443349
71	3222	0.009479844016049335	None	0.04957387616588428	0.009479844016049335
71	3522	0.00438576910801196	None	0.115391095223452	0.00438576910801196
71	3635	0.01385287919596431	None	0.0	0.01385287919596431
71	3414	0.0041928312915011385	None	0.0	0.0041928312915011385
71	3524	0.010284076852805453	None	0.0	0.010284076852805453
71	3609	0.00513920471819503	None	0.015175657893090305	0.00513920471819503
71	3581	0.00952381466046913	None	0.0622830629262493	0.00952381466046913
71	3490	0.0036070451706084914	None	0.1155717876033103	0.0036070451706084914
71	3633	0.010910099460742319	None	0.0	0.010910099460742319
71	3612	0.00954203535114336	None	0.04957387616588428	0.00954203535114336
71	3642	0.0068858995845162575	None	0.06697427417302244	0.0068858995845162575
71	3463	0.0051282585279203725	None	0.015175657893090305	0.0051282585279203725
71	3514	0.0026796677869404782	None	0.06664716381980135	0.0026796677869404782
71	3240	0.004168640829471529	None	0.05295619988880864	0.004168640829471529
71	3251	0.004025498194532166	None	0.05295619988880864	0.004025498194532166
71	3242	0.012179010800097185	None	0.0	0.012179010800097185
71	3502	0.009398648064464096	None	0.10988696412298826	0.009398648064464096
71	2973	0.01237468853531406	None	0.0	0.01237468853531406
71	3603	0.0041968128982882375	None	0.1148125158479247	0.0041968128982882375
71	3300	0.0034120195564131947	None	0.3788957985521134	0.0034120195564131947
71	3620	0.009002476749681512	None	0.0	0.009002476749681512
71	3640	0.00010293344902517967	None	0.3835600606900579	0.00010293344902517967
71	3602	0.006101764727449063	None	0.07428509023258853	0.006101764727449063
71	3604	0.0014494824864923449	None	0.07695450256386957	0.0014494824864923449
71	3584	0.0025399021520141744	None	0.21954861794319616	0.0025399021520141744
71	3138	0.0041147896018193806	None	0.05295619988880864	0.0041147896018193806
71	3409	0.0033824044836903273	None	0.1450837337829377	0.0033824044836903273
71	3433	0.00870531503018842	None	0.0622830629262493	0.00870531503018842
71	3450	0.007577955420181235	None	0.0	0.007577955420181235
71	3455	0.005139937777183153	None	0.054519563212556264	0.005139937777183153
71	3539	0.01473128942468541	None	0.0	0.01473128942468541
71	3462	0.0034157879116641183	None	0.015175657893090305	0.0034157879116641183
71	3615	0.008870645243671735	None	0.2051135030279839	0.008870645243671735
71	3395	0.004856296436716483	None	0.07784372728474571	0.004856296436716483
71	3506	0.0090992041060654	None	0.0	0.0090992041060654
71	3587	0.010833595739801387	None	0.0	0.010833595739801387
71	3580	0.0031823495247881787	None	0.19265055518046792	0.0031823495247881787
71	3423	0.015016994289886221	None	0.0	0.015016994289886221
71	3647	0.0063776123086726364	None	0.06697427417302244	0.0063776123086726364
71	3477	0.004581646770013654	None	0.05295619988880864	0.004581646770013654
71	3638	0.0076211350609154795	None	0.054519563212556264	0.0076211350609154795
71	3442	0.003116965783923613	None	0.0	0.003116965783923613
71	3625	0.005149100869503445	None	0.015175657893090305	0.005149100869503445
71	3631	0.0042930092930048465	None	0.05295619988880864	0.0042930092930048465
71	3530	0.010611087351048282	None	0.0	0.010611087351048282
71	3650	0.009673976824991225	None	0.10425509114358911	0.009673976824991225
71	3599	0.0024199081958045624	None	0.0	0.0024199081958045624
71	3476	0.009803870096178122	None	0.14668239824412602	0.009803870096178122
71	3630	0.007919827110394597	None	0.10128040787608798	0.007919827110394597
71	3605	0.000987204465584518	None	0.21954861794319616	0.000987204465584518
71	3426	0.003789002024249937	None	0.17052641996662468	0.003789002024249937
71	3349	0.013689295540757148	None	0.05404836868775359	0.013689295540757148
71	3610	0.005072520615397908	None	0.015175657893090305	0.005072520615397908
71	3592	0.010251043104351085	None	0.08249975034897981	0.010251043104351085
71	3255	0.007559472128017013	None	0.054519563212556264	0.007559472128017013
71	3475	0.014203503942388073	None	0.0	0.014203503942388073
71	3511	0.007975786799192489	None	0.0	0.007975786799192489
71	3598	0.008108345546960905	None	0.1155717876033103	0.008108345546960905
71	3353	0.00948989556602982	None	0.04957387616588428	0.00948989556602982
71	3518	0.008799375001954659	None	0.04989280522381494	0.008799375001954659
71	3628	0.0068752486258899115	None	0.11578925652974262	0.0068752486258899115
71	3316	0.002284700286954704	None	0.05295619988880864	0.002284700286954704
71	3636	0.003660676075144567	None	0.0	0.003660676075144567
71	3585	0.006706482171266467	None	0.0	0.006706482171266467
71	3619	0.013170055501984019	None	0.0	0.013170055501984019
71	3146	0.009996505440491854	None	0.04957387616588428	0.009996505440491854
54	2617	6.98506357570461e-05	None	0.0	6.98506357570461e-05
54	2601	0.000969379568337244	None	0.03977766376552913	0.000969379568337244
54	2683	3.9138274512404904e-07	None	0.32475588475591965	3.9138274512404904e-07
54	2689	0.0002223698516536911	None	0.33332046749906435	0.0002223698516536911
54	2717	0.0002887717673083735	None	0.13064578178510344	0.0002887717673083735
54	2800	0.0005646174225046004	None	0.25092613298269484	0.0005646174225046004
54	2785	0.0014668639379311031	None	0.12023910946981738	0.0014668639379311031
54	2776	0.00011944293520926348	None	0.0	0.00011944293520926348
54	2723	0.0005804582823790054	None	0.0	0.0005804582823790054
54	2554	0.0003450427148395076	None	0.37107956224360894	0.0003450427148395076
54	2677	2.0282952266705845e-06	None	0.0	2.0282952266705845e-06
54	2615	0.0014232896686564662	None	0.029833247824146848	0.0014232896686564662
54	2728	0.0004241137925111682	None	0.10295063855626307	0.0004241137925111682
54	2701	-9.142546650803701e-07	None	0.03977766376552913	-9.142546650803701e-07
54	2707	0.0006893198148868423	None	0.3521417670753809	0.0006893198148868423
54	2724	0.00015358891030129335	None	0.26061349089522445	0.00015358891030129335
54	2676	-3.8246400505295455e-06	None	0.04	-3.8246400505295455e-06
54	2662	0.0014448307775540975	None	0.04	0.0014448307775540975
54	2758	0.001522279201322	None	0.0	0.001522279201322
54	2790	0.0007498877120459395	None	0.06281705157853011	0.0007498877120459395
54	2719	0.0011955268150742027	None	0.038477251281934785	0.0011955268150742027
54	2607	5.8813911313132325e-05	None	0.5431916769306284	5.8813911313132325e-05
54	2670	-3.1470261256533147e-06	None	0.04	-3.1470261256533147e-06
54	2715	9.533028058104074e-05	None	0.0	9.533028058104074e-05
54	2608	-2.475080056704058e-09	None	0.25092613298269484	-2.475080056704058e-09
54	2697	1.1165491386227577e-06	None	0.5045203193472713	1.1165491386227577e-06
54	2730	0.00025554222584532236	None	0.03977766376552913	0.00025554222584532236
54	2714	0.0015693738482288012	None	0.0	0.0015693738482288012
54	2653	0.000564223514464959	None	0.06281705157853011	0.000564223514464959
54	2781	2.71841858773163e-05	None	0.0	2.71841858773163e-05
54	2660	0.0017891871205140803	None	0.45855940329442807	0.0017891871205140803
54	2752	0.0003754840127749739	None	0.3513984408012233	0.0003754840127749739
54	2766	0.00010137778851498809	None	0.3270054601797055	0.00010137778851498809
54	2778	0.001901163223000804	None	0.4401700798720036	0.001901163223000804
54	2718	-1.080403687268333e-05	None	0.20881349016946366	-1.080403687268333e-05
54	2587	0.00011304882315361266	None	0.2683405326543352	0.00011304882315361266
54	2639	-1.0349080093519886e-07	None	0.23000733778831273	-1.0349080093519886e-07
54	2791	6.784193435236096e-05	None	0.029833247824146848	6.784193435236096e-05
54	2656	0.00010138626500343873	None	0.06281705157853011	0.00010138626500343873
54	2798	0.003281780527041935	None	0.36492299679217083	0.003281780527041935
54	2706	0.00021344804807107908	None	0.0	0.00021344804807107908
54	2594	0.0003361831826735273	None	0.4132895828155557	0.0003361831826735273
54	2619	3.6746209733499363e-05	None	0.4219585296286244	3.6746209733499363e-05
54	2751	0.001455314004351027	None	0.0	0.001455314004351027
54	2782	2.669023838262303e-06	None	0.04	2.669023838262303e-06
54	2733	0.00026169460517903593	None	0.30228150254098135	0.00026169460517903593
54	2611	0.00016265324085253967	None	0.038477251281934785	0.00016265324085253967
54	2742	-5.964444919328283e-06	None	0.3513984408012233	-5.964444919328283e-06
54	2589	0.0008478532557725351	None	0.30572083622498536	0.0008478532557725351
54	2799	0.00015958516690452315	None	0.04	0.00015958516690452315
54	2794	4.19801521001182e-05	None	0.0	4.19801521001182e-05
54	2578	0.0008913439228908569	None	0.5100105791574977	0.0008913439228908569
54	2580	0.0005037795766414175	None	0.03977766376552913	0.0005037795766414175
54	2736	-2.1350231248072976e-09	None	0.3746662119455816	-2.1350231248072976e-09
54	2754	0.0002760195357057617	None	0.0	0.0002760195357057617
54	2780	0.00018134970723166679	None	0.20881349016946366	0.00018134970723166679
54	2756	0.0005166208262576486	None	0.3768841645413835	0.0005166208262576486
54	2770	0.00032412790931171133	None	0.13064578178510344	0.00032412790931171133
54	2726	3.845464640658419e-05	None	0.38836519222686433	3.845464640658419e-05
54	2709	0.0005630510761433697	None	0.029833247824146848	0.0005630510761433697
54	2740	0.00014698621054488848	None	0.03977766376552913	0.00014698621054488848
54	2674	4.221482915793351e-05	None	0.04	4.221482915793351e-05
54	2739	0.002360165184381654	None	0.04	0.002360165184381654
54	2685	0.0018768011362195925	None	0.029833247824146848	0.0018768011362195925
54	2692	1.2775251161959137e-08	None	0.3620196972828496	1.2775251161959137e-08
54	2750	-1.050884096682324e-06	None	0.23000733778831273	-1.050884096682324e-06
54	2698	0.0005295736629188459	None	0.30228150254098135	0.0005295736629188459
54	2654	0.0003744847667473532	None	0.20881349016946366	0.0003744847667473532
54	2793	0.0007506502448001386	None	0.1714138735615723	0.0007506502448001386
54	2657	0.0016377521855107757	None	0.1714138735615723	0.0016377521855107757
54	2763	0.0007096835332932341	None	0.03977766376552913	0.0007096835332932341
54	2669	1.3378062541725797e-08	None	0.22535799109128907	1.3378062541725797e-08
54	2784	0.00029251351673829223	None	0.20881349016946366	0.00029251351673829223
54	2644	0.00018633944319378895	None	0.20881349016946366	0.00018633944319378895
54	2734	1.69993262786591e-06	None	0.0	1.69993262786591e-06
54	2729	0.0009996608338914397	None	0.029833247824146848	0.0009996608338914397
54	2565	0.00033924898768217373	None	0.0	0.00033924898768217373
54	2788	0.0004959707612943195	None	0.46507217029498066	0.0004959707612943195
54	2652	1.5901009861833427e-07	None	0.3834493088976466	1.5901009861833427e-07
54	2708	1.5296043575435791e-06	None	0.6584659888212296	1.5296043575435791e-06
54	2679	-5.202150400308522e-07	None	0.34408243409840295	-5.202150400308522e-07
54	2735	0.00020720326376615298	None	0.26061349089522445	0.00020720326376615298
54	2753	0.0005319703215688189	None	0.0	0.0005319703215688189
54	2773	0.0014081875132844063	None	0.0	0.0014081875132844063
54	2789	0.00012352334935175207	None	0.03977766376552913	0.00012352334935175207
54	2761	-1.2942568161790011e-05	None	0.33957467345805453	-1.2942568161790011e-05
54	2699	0.0009257172881755771	None	0.5182512035408561	0.0009257172881755771
54	2792	0.00020627735509285165	None	0.0	0.00020627735509285165
54	2743	3.8473328290926144e-05	None	0.038477251281934785	3.8473328290926144e-05
54	2787	5.614735363038595e-05	None	0.038477251281934785	5.614735363038595e-05
54	2722	2.4003931722627332e-06	None	0.0	2.4003931722627332e-06
54	2777	0.0002180771802558822	None	0.06281705157853011	0.0002180771802558822
54	2757	0.00024877052618808376	None	0.04	0.00024877052618808376
54	2695	0.000238503007277174	None	0.029833247824146848	0.000238503007277174
54	2762	0.0019061884501865689	None	0.04	0.0019061884501865689
54	2590	0.00022315813698400253	None	0.26061349089522445	0.00022315813698400253
54	2731	1.7341055399709892e-06	None	0.0	1.7341055399709892e-06
54	2691	0.0015267928434084571	None	0.0	0.0015267928434084571
54	2702	0.0005662964935246096	None	0.038477251281934785	0.0005662964935246096
54	2796	7.540274603536438e-08	None	0.30982318498513967	7.540274603536438e-08
108	4115	0.01672838012793442	None	0.0	0.01672838012793442
108	5310	0.016053557623941464	None	0.0	0.016053557623941464
108	5469	-0.00011983138102708744	None	0.0	-0.00011983138102708744
108	5136	0.015546728758533742	None	0.0	0.015546728758533742
108	5441	0.004352938429927148	None	0.0	0.004352938429927148
108	4760	0.015782659950890166	None	0.0	0.015782659950890166
108	5433	0.011881835281842026	None	0.0	0.011881835281842026
108	5045	0.012653856099483605	None	0.0	0.012653856099483605
108	5307	0.013109241366173037	None	0.004730522658026733	0.013109241366173037
108	5451	0.010238198490681995	None	0.004730522658026733	0.010238198490681995
108	5448	0.004848988008056474	None	0.0	0.004848988008056474
108	5014	0.002653831087798327	None	0.0	0.002653831087798327
108	5371	0.014892483006044573	None	0.0	0.014892483006044573
108	5463	0.008259168571656398	None	0.004730522658026733	0.008259168571656398
108	5260	0.008494987536871564	None	0.20768844165352923	0.008494987536871564
108	3667	0.014520003608644872	None	0.0	0.014520003608644872
108	5326	0.009926778877063214	None	0.0	0.009926778877063214
108	5461	0.018702142894619054	None	0.0	0.018702142894619054
108	4497	0.014123676561737145	None	0.0	0.014123676561737145
108	5453	0.0012830340745539446	None	0.0	0.0012830340745539446
108	5297	0.014440550098443437	None	0.0	0.014440550098443437
108	5475	0.0010736281847883967	None	0.039357798225753665	0.0010736281847883967
108	5487	0.01299315631111409	None	0.0	0.01299315631111409
108	5065	0.015742770688276262	None	0.0	0.015742770688276262
108	4452	0.01462513103993675	None	0.03279816518812805	0.01462513103993675
108	5394	0.01604530585720659	None	0.06524792298803495	0.01604530585720659
108	5366	0.012755056441076435	None	0.0	0.012755056441076435
108	5401	0.0021076624380649174	None	0.20768844165352923	0.0021076624380649174
108	5429	0.009814217963064205	None	0.0	0.009814217963064205
108	5340	0.015882731138247272	None	0.0	0.015882731138247272
108	5323	0.013253821985187347	None	0.0	0.013253821985187347
108	5053	0.014920942043913577	None	0.0	0.014920942043913577
108	5454	0.01505496440097197	None	0.0	0.01505496440097197
108	4909	0.015517246328429525	None	0.0	0.015517246328429525
108	4845	0.00875589989213084	None	0.0	0.00875589989213084
108	5384	0.0012903791800683857	None	0.0	0.0012903791800683857
108	5132	0.0137106994012157	None	0.0	0.0137106994012157
108	5252	0.01394764660339816	None	0.037844181264213864	0.01394764660339816
108	5350	0.013803998090615721	None	0.004730522658026733	0.013803998090615721
108	5465	0.005953400313846622	None	0.03279816518812805	0.005953400313846622
108	5139	0.016338679597553543	None	0.0	0.016338679597553543
108	3939	0.018182844928319754	None	0.0	0.018182844928319754
108	5285	0.015522205220481165	None	0.0	0.015522205220481165
108	5084	0.0173261386928863	None	0.0	0.0173261386928863
108	5484	0.0011588905163726479	None	0.0	0.0011588905163726479
108	5383	0.015905521499380286	None	0.0	0.015905521499380286
108	4288	0.01607818346762365	None	0.0	0.01607818346762365
108	5333	0.01585671263255747	None	0.0	0.01585671263255747
108	5330	0.014791879591325847	None	0.03279816518812805	0.014791879591325847
108	4804	0.01595726636435061	None	0.0	0.01595726636435061
108	5161	0.013584720936073146	None	0.0	0.013584720936073146
108	5267	0.007666590828644427	None	0.0	0.007666590828644427
108	5024	0.012694291759494984	None	0.07281219558232042	0.012694291759494984
108	5415	0.012252108471487123	None	0.0	0.012252108471487123
108	5346	0.01493384350180557	None	0.0	0.01493384350180557
108	5472	0.01347877181197299	None	0.0	0.01347877181197299
108	5402	0.012518005702043299	None	0.0	0.012518005702043299
108	5206	0.014316468116743104	None	0.0	0.014316468116743104
108	4459	0.014701484983249169	None	0.0	0.014701484983249169
108	5283	0.011946253555458565	None	0.004730522658026733	0.011946253555458565
108	5361	0.014898941037007998	None	0.0	0.014898941037007998
108	5483	0.007253528690920748	None	0.0	0.007253528690920748
108	5274	0.015535638485959933	None	0.0	0.015535638485959933
108	5478	0.006386399394292665	None	0.0	0.006386399394292665
108	5391	0.015674207598061537	None	0.0	0.015674207598061537
108	5372	0.011382579953573585	None	0.0	0.011382579953573585
108	5301	0.015559245311725943	None	0.0	0.015559245311725943
108	4171	0.014851282380288447	None	0.0	0.014851282380288447
108	5464	0.006260374042380141	None	0.0	0.006260374042380141
108	4793	0.014322157226848629	None	0.0	0.014322157226848629
108	5287	0.010379394030557256	None	0.0	0.010379394030557256
108	5437	0.00755557738554653	None	0.0	0.00755557738554653
108	5392	0.012080768164926545	None	0.0	0.012080768164926545
108	5452	0.01115530922091634	None	0.0	0.01115530922091634
108	5412	0.012552700900071906	None	0.0	0.012552700900071906
108	5168	0.013671461826617565	None	0.0	0.013671461826617565
108	4858	0.012189170718271107	None	0.0	0.012189170718271107
108	5246	0.01600245577587332	None	0.0	0.01600245577587332
108	5477	-0.00025654585599081713	None	0.0	-0.00025654585599081713
108	5460	0.014279071577011549	None	0.0	0.014279071577011549
108	5496	0.00976635187116168	None	0.03279816518812805	0.00976635187116168
108	5468	0.0018146166824575816	None	0.0	0.0018146166824575816
108	5263	0.007100955418541537	None	0.0	0.007100955418541537
108	4977	0.012161553658409178	None	0.0	0.012161553658409178
108	5486	0.006862255088646905	None	0.0	0.006862255088646905
108	4948	0.013869654600897554	None	0.0	0.013869654600897554
108	5360	0.003134892687010766	None	0.0	0.003134892687010766
108	5160	0.016279841854683577	None	0.21041261182552157	0.016279841854683577
108	5480	0.010618531933762738	None	0.004730522658026733	0.010618531933762738
108	4740	0.013963377034162944	None	0.0	0.013963377034162944
108	5459	-0.000291389758311352	None	0.0	-0.000291389758311352
108	4695	0.01435637550123846	None	0.0	0.01435637550123846
108	5420	0.004523022356379496	None	0.0	0.004523022356379496
108	5489	0.006926137170628738	None	0.0	0.006926137170628738
108	5407	0.00012893348659798588	None	0.0	0.00012893348659798588
108	5438	0.0030039612220208586	None	0.0	0.0030039612220208586
108	5406	0.012135172318377463	None	0.0	0.012135172318377463
108	5492	0.017453155680507555	None	0.0	0.017453155680507555
108	5347	0.01414056582757269	None	0.0	0.01414056582757269
108	5481	0.013975318988485296	None	0.004730522658026733	0.013975318988485296
34	1743	0.32909901006439557	0.32909901006439557	0.3794356206999626	0.32909901006439557
34	1751	0.4084393625047905	0.4084393625047905	0.4294390084331803	0.4084393625047905
34	1521	0.38892344926815614	0.38892344926815614	0.39035214304611043	0.38892344926815614
34	1783	0.29128852212627776	0.29128852212627776	0.31450045503075164	0.29128852212627776
34	1756	0.3782664642080625	0.3782664642080625	0.42078186220518743	0.3782664642080625
34	1608	0.3578662344375919	0.3578662344375919	0.43539739703538904	0.3578662344375919
34	1452	0.3373515178999792	0.3373515178999792	0.36271346970735563	0.3373515178999792
34	1772	0.3768553061026583	0.3768553061026583	0.4415668706560192	0.3768553061026583
34	1317	0.35545188477227724	0.35545188477227724	0.3738540872288492	0.35545188477227724
34	1055	0.34753247592832537	0.34753247592832537	0.40175252947684176	0.34753247592832537
34	1790	0.32049945270339897	0.32049945270339897	0.35223274702531876	0.32049945270339897
34	1793	0.3576720337388929	0.3576720337388929	0.3761869447759828	0.3576720337388929
34	1361	0.2958711718877566	0.2958711718877566	0.3051824359228923	0.2958711718877566
34	1718	0.3882620168005285	0.3882620168005285	0.3983963226503603	0.3882620168005285
34	1549	0.3663467321771054	0.3663467321771054	0.4595680874448308	0.3663467321771054
34	1767	0.3240920712422429	0.3240920712422429	0.33745986870302175	0.3240920712422429
34	1726	0.29787559388464235	0.29787559388464235	0.4160009512770847	0.29787559388464235
34	1605	0.3389280036814825	0.3389280036814825	0.39030737918645286	0.3389280036814825
34	1575	0.40549428590074177	0.40549428590074177	0.451329604775227	0.40549428590074177
34	1310	0.29028946108956133	0.29028946108956133	0.3399522801262055	0.29028946108956133
34	1765	0.35266781995811947	0.35266781995811947	0.4104366190074479	0.35266781995811947
34	1714	0.4558243256907814	0.4558243256907814	0.5389552050255778	0.4558243256907814
34	664	0.3557581382643725	0.3557581382643725	0.3666389907213544	0.3557581382643725
34	1525	0.35696169606980616	0.35696169606980616	0.35783087741874386	0.35696169606980616
34	1445	0.38911065620541063	0.38911065620541063	0.40709114657868267	0.38911065620541063
34	1645	0.3916519757515034	0.3916519757515034	0.3916519757515034	0.3916519757515034
34	1553	0.4065434872208947	0.4065434872208947	0.446022097471891	0.4065434872208947
34	1404	0.4191415326345883	0.4191415326345883	0.4598667394543664	0.4191415326345883
34	1761	0.3296296604088035	0.3296296604088035	0.3427740613537884	0.3296296604088035
34	1662	0.36078060305715454	0.36078060305715454	0.4275451997874901	0.36078060305715454
34	1279	0.42145358912329234	0.42145358912329234	0.5926870241740423	0.42145358912329234
34	1672	0.4152259469515826	0.4152259469515826	0.46466286398186973	0.4152259469515826
34	1728	0.3554887281383068	0.3554887281383068	0.42847924522028513	0.3554887281383068
34	1501	0.41680491846430556	0.41680491846430556	0.445501697481067	0.41680491846430556
34	1746	0.37244574967869504	0.37244574967869504	0.45719267155519594	0.37244574967869504
34	1702	0.3018006429543453	0.3018006429543453	0.32618251272034515	0.3018006429543453
34	1603	0.42630717657324413	0.42630717657324413	0.4525333861670318	0.42630717657324413
34	1579	0.34094741641308823	0.34094741641308823	0.3858757193407075	0.34094741641308823
34	1738	0.43797944842751546	0.43797944842751546	0.4872405871605028	0.43797944842751546
34	1476	0.3899981763621721	0.3899981763621721	0.4197318317640983	0.3899981763621721
34	1799	0.3477594275967533	0.3477594275967533	0.43059500869689443	0.3477594275967533
34	1289	0.3450918448602643	0.3450918448602643	0.3450918448602643	0.3450918448602643
34	1375	0.35696169606980616	0.35696169606980616	0.35783087741874386	0.35696169606980616
34	1656	0.4910940748471657	0.4910940748471657	0.5573383151828081	0.4910940748471657
34	1757	0.3528724610067629	0.3528724610067629	0.42402283378814437	0.3528724610067629
34	1674	0.3899021719487926	0.3899021719487926	0.40445220922603087	0.3899021719487926
34	1742	0.38731804844997386	0.38731804844997386	0.3934528655488891	0.38731804844997386
34	1791	0.378134868174096	0.378134868174096	0.41988051058474934	0.378134868174096
34	1667	0.38626214166328565	0.38626214166328565	0.5167472243455572	0.38626214166328565
34	1682	0.3389280036814825	0.3389280036814825	0.39030737918645286	0.3389280036814825
34	1680	0.32038243943576383	0.32038243943576383	0.41642810834244937	0.32038243943576383
34	1638	0.3618939544230081	0.3618939544230081	0.44720607323848877	0.3618939544230081
34	1552	0.31090376719412904	0.31090376719412904	0.31090376719412904	0.31090376719412904
34	1225	0.38617750977994636	0.38617750977994636	0.43041155146058474	0.38617750977994636
34	1664	0.4386345052521635	0.4386345052521635	0.4396641604486165	0.4386345052521635
34	1750	0.2917644714730713	0.2917644714730713	0.3005396833604572	0.2917644714730713
34	1758	0.3693174808242134	0.3693174808242134	0.4091474186190032	0.3693174808242134
34	1789	0.3620643243139103	0.3620643243139103	0.3750689463183013	0.3620643243139103
34	1797	0.45536663984763504	0.45536663984763504	0.5292746194588039	0.45536663984763504
34	1781	0.4296164844829722	0.4296164844829722	0.5315927348453878	0.4296164844829722
34	1731	0.3768553061026583	0.3768553061026583	0.4415668706560192	0.3768553061026583
34	1677	0.3210306300537045	0.3210306300537045	0.3440623457674443	0.3210306300537045
34	1776	0.3364750788384974	0.3364750788384974	0.4060400416110038	0.3364750788384974
34	1526	0.4910940748471657	0.4910940748471657	0.5573383151828081	0.4910940748471657
34	1785	0.34774985114541607	0.34774985114541607	0.36361068923743384	0.34774985114541607
34	1618	0.36841677621618907	0.36841677621618907	0.4898732760692172	0.36841677621618907
34	1792	0.3463043118445518	0.3463043118445518	0.39797769850431014	0.3463043118445518
34	1686	0.378134868174096	0.378134868174096	0.41988051058474934	0.378134868174096
34	1744	0.3528724610067629	0.3528724610067629	0.42402283378814437	0.3528724610067629
34	906	0.2917644714730713	0.2917644714730713	0.3005396833604572	0.2917644714730713
34	1704	0.29787559388464235	0.29787559388464235	0.4160009512770847	0.29787559388464235
34	1795	0.3650695776411045	0.3650695776411045	0.3756824825111049	0.3650695776411045
34	1547	0.3477594275967533	0.3477594275967533	0.43059500869689443	0.3477594275967533
34	1786	0.3104115395751622	0.3104115395751622	0.3259531248136368	0.3104115395751622
34	1739	0.36111048979088317	0.36111048979088317	0.3807313787189231	0.36111048979088317
34	1798	0.3389280036814825	0.3389280036814825	0.39030737918645286	0.3389280036814825
34	1339	0.34985975177400347	0.34985975177400347	0.3572687763322778	0.34985975177400347
34	1730	0.38617750977994636	0.38617750977994636	0.43041155146058474	0.38617750977994636
34	1707	0.29598115762568933	0.29598115762568933	0.41764361641207975	0.29598115762568933
34	1500	0.34753247592832537	0.34753247592832537	0.40175252947684176	0.34753247592832537
34	1586	0.35266781995811947	0.35266781995811947	0.4104366190074479	0.35266781995811947
34	1729	0.3463043118445518	0.3463043118445518	0.39797769850431014	0.3463043118445518
34	1695	0.2958711718877566	0.2958711718877566	0.3051824359228923	0.2958711718877566
34	1446	0.32945298942078477	0.32945298942078477	0.36552571944660295	0.32945298942078477
34	1711	0.34966489519851385	0.34966489519851385	0.391522527451304	0.34966489519851385
34	1768	0.3860770755481582	0.3860770755481582	0.42636458454509524	0.3860770755481582
34	1475	0.36078060305715454	0.36078060305715454	0.4275451997874901	0.36078060305715454
34	1712	0.3967464933483854	0.3967464933483854	0.3967464933483854	0.3967464933483854
34	1611	0.31090376719412904	0.31090376719412904	0.31090376719412904	0.31090376719412904
34	1745	0.3693174808242134	0.3693174808242134	0.4091474186190032	0.3693174808242134
34	1273	0.35752511294249845	0.35752511294249845	0.4122962619354552	0.35752511294249845
34	1598	0.3610256215281592	0.3610256215281592	0.372442808810863	0.3610256215281592
34	1573	0.3527303705893843	0.3527303705893843	0.3698806005661896	0.3527303705893843
34	684	0.33777421656759676	0.33777421656759676	0.4524117781320716	0.33777421656759676
34	1356	0.34774985114541607	0.34774985114541607	0.36361068923743384	0.34774985114541607
34	1679	0.3315672491249023	0.3315672491249023	0.3414295784625963	0.3315672491249023
34	1652	0.39323560459294266	0.39323560459294266	0.45238786969574185	0.39323560459294266
34	1436	0.44669665901335964	0.44669665901335964	0.4597970466124425	0.44669665901335964
34	1749	0.3328257798620916	0.3328257798620916	0.34051245126753954	0.3328257798620916
34	1762	0.2917644714730713	0.2917644714730713	0.3005396833604572	0.2917644714730713
0	67	0.37294878172871465	0.37294878172871465	0.37294878172871465	0.37294878172871465
0	78	0.33776899083311557	0.33776899083311557	0.33776899083311557	0.33776899083311557
0	27	0.6899608467652858	0.6899608467652858	0.6899608467652858	0.6899608467652858
0	40	0.223606797749979	0.223606797749979	0.223606797749979	0.223606797749979
0	44	0.11007166250105134	0.11007166250105134	0.11007166250105134	0.11007166250105134
0	66	0.223606797749979	0.223606797749979	0.223606797749979	0.223606797749979
0	95	0.4054055521742246	0.4054055521742246	0.4054055521742246	0.4054055521742246
0	21	0.46445120850407273	0.46445120850407273	0.46445120850407273	0.46445120850407273
0	37	0.11007166250105134	0.11007166250105134	0.11007166250105134	0.11007166250105134
0	58	0.223606797749979	0.223606797749979	0.223606797749979	0.223606797749979
0	52	0.6456592349011478	0.6456592349011478	0.6456592349011478	0.6456592349011478
0	15	0.279475123276211	0.279475123276211	0.279475123276211	0.279475123276211
0	92	0.6574142634465154	0.6574142634465154	0.6574142634465154	0.6574142634465154
0	84	0.12890818464228643	0.12890818464228643	0.12890818464228643	0.12890818464228643
0	53	0.2142525651250474	0.2142525651250474	0.2142525651250474	0.2142525651250474
0	12	0.7116184294828414	0.7116184294828414	0.7116184294828414	0.7116184294828414
0	41	0.8695948248424317	0.8695948248424317	0.8695948248424317	0.8695948248424317
0	91	0.3840763306683929	0.3840763306683929	0.3840763306683929	0.3840763306683929
0	77	0.3630476938448398	0.3630476938448398	0.3630476938448398	0.3630476938448398
0	38	0.3542111511239936	0.3542111511239936	0.3542111511239936	0.3542111511239936
0	64	0.30443875797614656	0.30443875797614656	0.30443875797614656	0.30443875797614656
0	19	0.5036852317716919	0.5036852317716919	0.5036852317716919	0.5036852317716919
0	85	0.2142525651250474	0.2142525651250474	0.2142525651250474	0.2142525651250474
0	49	0.6381941231496928	0.6381941231496928	0.6381941231496928	0.6381941231496928
0	45	0.2845903316497444	0.2845903316497444	0.2845903316497444	0.2845903316497444
0	86	0.7974904906924218	0.7974904906924218	0.7974904906924218	0.7974904906924218
0	35	0.3293744452130102	0.3293744452130102	0.3293744452130102	0.3293744452130102
0	88	0.4054055521742246	0.4054055521742246	0.4054055521742246	0.4054055521742246
0	70	0.3252386045807746	0.3252386045807746	0.3252386045807746	0.3252386045807746
0	80	0.11007166250105134	0.11007166250105134	0.11007166250105134	0.11007166250105134
0	17	0.3111656203298176	0.3111656203298176	0.3111656203298176	0.3111656203298176
0	23	0.37128662222167175	0.37128662222167175	0.37128662222167175	0.37128662222167175
0	57	0.11007166250105134	0.11007166250105134	0.11007166250105134	0.11007166250105134
0	39	0.30117953015081433	0.30117953015081433	0.30117953015081433	0.30117953015081433
0	62	0.12890818464228643	0.12890818464228643	0.12890818464228643	0.12890818464228643
0	22	0.3540885898434377	0.3540885898434377	0.3540885898434377	0.3540885898434377
0	29	0.28474262779965104	0.28474262779965104	0.28474262779965104	0.28474262779965104
0	4	0.11007166250105134	0.11007166250105134	0.11007166250105134	0.11007166250105134
0	76	0.6628067434179867	0.6628067434179867	0.6628067434179867	0.6628067434179867
0	25	0.223606797749979	0.223606797749979	0.223606797749979	0.223606797749979
0	61	0.47478202538427716	0.47478202538427716	0.47478202538427716	0.47478202538427716
0	60	0.2142525651250474	0.2142525651250474	0.2142525651250474	0.2142525651250474
0	81	0.4261701260443515	0.4261701260443515	0.4261701260443515	0.4261701260443515
0	73	0.648167514422564	0.648167514422564	0.648167514422564	0.648167514422564
0	72	0.6628067434179867	0.6628067434179867	0.6628067434179867	0.6628067434179867
0	89	0.3754679477323819	0.3754679477323819	0.3754679477323819	0.3754679477323819
0	51	0.11007166250105134	0.11007166250105134	0.11007166250105134	0.11007166250105134
0	3	0.23467163331373006	0.23467163331373006	0.23467163331373006	0.23467163331373006
0	11	0.6211270085584767	0.6211270085584767	0.6211270085584767	0.6211270085584767
0	24	0.33133606221553374	0.33133606221553374	0.33133606221553374	0.33133606221553374
0	10	0.5582716363329726	0.5582716363329726	0.5582716363329726	0.5582716363329726
0	33	0.3394048855991906	0.3394048855991906	0.3394048855991906	0.3394048855991906
0	56	0.48897225471849187	0.48897225471849187	0.48897225471849187	0.48897225471849187
0	75	0.28571608915765845	0.28571608915765845	0.28571608915765845	0.28571608915765845
0	59	0.12890818464228643	0.12890818464228643	0.12890818464228643	0.12890818464228643
0	43	0.223606797749979	0.223606797749979	0.223606797749979	0.223606797749979
0	47	0.5001037324442497	0.5001037324442497	0.5001037324442497	0.5001037324442497
0	32	0.5141975203574927	0.5141975203574927	0.5141975203574927	0.5141975203574927
0	74	0.4880674586255097	0.4880674586255097	0.4880674586255097	0.4880674586255097
0	90	0.5284187706518193	0.5284187706518193	0.5284187706518193	0.5284187706518193
0	99	0.5093196201571054	0.5093196201571054	0.5093196201571054	0.5093196201571054
0	7	0.2142525651250474	0.2142525651250474	0.2142525651250474	0.2142525651250474
0	1	0.2142525651250474	0.2142525651250474	0.2142525651250474	0.2142525651250474
0	5	0.37847200064528497	0.37847200064528497	0.37847200064528497	0.37847200064528497
0	26	0.2142525651250474	0.2142525651250474	0.2142525651250474	0.2142525651250474
0	13	0.7974904906924218	0.7974904906924218	0.7974904906924218	0.7974904906924218
0	71	0.2142525651250474	0.2142525651250474	0.2142525651250474	0.2142525651250474
0	31	0.418688903863979	0.418688903863979	0.418688903863979	0.418688903863979
0	63	0.3961061190171598	0.3961061190171598	0.3961061190171598	0.3961061190171598
0	54	0.6899608467652858	0.6899608467652858	0.6899608467652858	0.6899608467652858
0	100	0.4082677886549403	0.4082677886549403	0.4082677886549403	0.4082677886549403
0	6	0.4594616077882921	0.4594616077882921	0.4594616077882921	0.4594616077882921
0	96	0.4870223951748689	0.4870223951748689	0.4870223951748689	0.4870223951748689
0	82	0.36845757289371195	0.36845757289371195	0.36845757289371195	0.36845757289371195
0	48	0.49665469406162843	0.49665469406162843	0.49665469406162843	0.49665469406162843
0	83	0.3479271130248741	0.3479271130248741	0.3479271130248741	0.3479271130248741
0	79	0.5867827626506357	0.5867827626506357	0.5867827626506357	0.5867827626506357
0	69	0.3281494935684456	0.3281494935684456	0.3281494935684456	0.3281494935684456
0	87	0.5273444368747005	0.5273444368747005	0.5273444368747005	0.5273444368747005
0	46	0.6211270085584767	0.6211270085584767	0.6211270085584767	0.6211270085584767
0	18	0.34339120545874674	0.34339120545874674	0.34339120545874674	0.34339120545874674
0	20	0.2879387903422276	0.2879387903422276	0.2879387903422276	0.2879387903422276
0	94	0.45389848069683064	0.45389848069683064	0.45389848069683064	0.45389848069683064
0	16	0.3167934471828796	0.3167934471828796	0.3167934471828796	0.3167934471828796
0	36	0.3479695083461559	0.3479695083461559	0.3479695083461559	0.3479695083461559
0	14	0.12890818464228643	0.12890818464228643	0.12890818464228643	0.12890818464228643
0	34	0.2879031563534039	0.2879031563534039	0.2879031563534039	0.2879031563534039
0	9	0.3513764679361938	0.3513764679361938	0.3513764679361938	0.3513764679361938
0	28	0.5036852317716919	0.5036852317716919	0.5036852317716919	0.5036852317716919
0	68	0.4818150114872718	0.4818150114872718	0.4818150114872718	0.4818150114872718
0	98	0.3826579605682906	0.3826579605682906	0.3826579605682906	0.3826579605682906
0	93	0.42522682728595695	0.42522682728595695	0.42522682728595695	0.42522682728595695
0	30	0.29136784176135067	0.29136784176135067	0.29136784176135067	0.29136784176135067
0	97	0.223606797749979	0.223606797749979	0.223606797749979	0.223606797749979
0	55	0.44972789473047525	0.44972789473047525	0.44972789473047525	0.44972789473047525
0	65	0.223606797749979	0.223606797749979	0.223606797749979	0.223606797749979
0	50	0.8695948248424317	0.8695948248424317	0.8695948248424317	0.8695948248424317
0	8	0.46905307657962914	0.46905307657962914	0.46905307657962914	0.46905307657962914
0	42	0.46072493999711506	0.46072493999711506	0.46072493999711506	0.46072493999711506
0	2	0.4082677886549403	0.4082677886549403	0.4082677886549403	0.4082677886549403
87	4115	0.01672838012793442	None	0.0	0.01672838012793442
87	4425	0.011809520968847936	None	0.0	0.011809520968847936
87	4373	0.01210128715774122	None	0.0	0.01210128715774122
87	4411	0.01577428277399572	None	0.0	0.01577428277399572
87	3559	0.013632740213249858	None	0.0	0.013632740213249858
87	4320	0.010659159751577713	None	0.0	0.010659159751577713
87	3509	0.010749248284228949	None	0.10178077315261573	0.010749248284228949
87	4450	-0.00021608064432430876	None	0.0	-0.00021608064432430876
87	4279	0.011598867395428675	None	0.0	0.011598867395428675
87	4140	0.01371530171684122	None	0.0	0.01371530171684122
87	3781	0.012226451652629174	None	0.0	0.012226451652629174
87	3667	0.014520003608644872	None	0.0	0.014520003608644872
87	4416	0.013045650450638843	None	0.0	0.013045650450638843
87	4326	0.00784660314617367	None	0.0	0.00784660314617367
87	4448	0.006163508354761036	None	0.6600708351276391	0.006163508354761036
87	4215	0.004459201439263609	None	0.14317397506676843	0.004459201439263609
87	3923	0.012266201286098039	None	0.12307196982399175	0.012266201286098039
87	4397	0.002379503326244908	None	0.0	0.002379503326244908
87	3330	0.011630084056047466	None	0.0	0.011630084056047466
87	4352	0.0076736077354404835	None	0.09525198276723834	0.0076736077354404835
87	4012	0.01236469608787315	None	0.0	0.01236469608787315
87	3799	0.014038059101377032	None	0.0	0.014038059101377032
87	4381	0.014286524994082476	None	0.0	0.014286524994082476
87	4428	0.0025692581526519757	None	0.0	0.0025692581526519757
87	4209	0.018043066035128716	None	0.0	0.018043066035128716
87	4415	0.0029229739970875494	None	0.0	0.0029229739970875494
87	4429	0.01599275324861889	None	0.0	0.01599275324861889
87	4022	0.01053844271653338	None	0.0	0.01053844271653338
87	4102	0.003817192773049904	None	0.15069740915396942	0.003817192773049904
87	4403	0.007467893128327172	None	0.09525198276723834	0.007467893128327172
87	3524	0.010284076852805453	None	0.0	0.010284076852805453
87	4306	0.009523572880024951	None	0.12168625810838367	0.009523572880024951
87	4432	0.008979326163312316	None	0.0	0.008979326163312316
87	4436	0.0012141902155575143	None	0.0	0.0012141902155575143
87	4260	0.011495328018915634	None	0.0	0.011495328018915634
87	4431	0.014500381038639399	None	0.0	0.014500381038639399
87	3939	0.018182844928319754	None	0.0	0.018182844928319754
87	4106	0.016100297901419865	None	0.0	0.016100297901419865
87	3907	0.0073774564051483325	None	0.1385343018594196	0.0073774564051483325
87	4377	0.007481962927068409	None	0.09525198276723834	0.007481962927068409
87	4444	0.009583321775507856	None	0.0	0.009583321775507856
87	4288	0.01607818346762365	None	0.0	0.01607818346762365
87	2973	0.01237468853531406	None	0.0	0.01237468853531406
87	4437	0.0010953829396613266	None	0.0	0.0010953829396613266
87	4427	0.0015193577759976733	None	0.0	0.0015193577759976733
87	4375	0.01474638193959208	None	0.0	0.01474638193959208
87	4399	0.0006115285535871153	None	0.0	0.0006115285535871153
87	4310	0.011596172897610234	None	0.0	0.011596172897610234
87	3982	0.01191397483655705	None	0.0	0.01191397483655705
87	4290	0.012559024639795986	None	0.0	0.012559024639795986
87	4222	0.006670962442705387	None	0.15401671755831517	0.006670962442705387
87	3835	0.009336663360540863	None	0.17664358991182588	0.009336663360540863
87	3771	0.00751861367413812	None	0.09525198276723834	0.00751861367413812
87	4292	0.0114921621181859	None	0.0	0.0114921621181859
87	3825	0.013429621405156942	None	0.0	0.013429621405156942
87	4380	0.013825609382573085	None	0.0	0.013825609382573085
87	4259	0.014675665350476999	None	0.0	0.014675665350476999
87	4061	0.012038577852800323	None	0.0	0.012038577852800323
87	4439	0.002347694157377761	None	0.0	0.002347694157377761
87	4315	0.013337236826628658	None	0.0	0.013337236826628658
87	4068	0.01677350466164381	None	0.0	0.01677350466164381
87	3539	0.01473128942468541	None	0.0	0.01473128942468541
87	4420	0.012632606701621633	None	0.0	0.012632606701621633
87	4244	0.014582787584006916	None	0.0	0.014582787584006916
87	4423	0.011557259678393359	None	0.0	0.011557259678393359
87	4155	0.011469591644075246	None	0.0	0.011469591644075246
87	4171	0.014851282380288447	None	0.0	0.014851282380288447
87	3423	0.015016994289886221	None	0.0	0.015016994289886221
87	4445	0.010886999686349907	None	0.0	0.010886999686349907
87	3974	0.014500114696033975	None	0.0	0.014500114696033975
87	4311	0.009828971570781019	None	0.0	0.009828971570781019
87	4358	0.007385803966960274	None	0.0	0.007385803966960274
87	4247	0.012344296302070254	None	0.0	0.012344296302070254
87	4213	0.015213780097456879	None	0.0	0.015213780097456879
87	4108	0.01247436408657615	None	0.0	0.01247436408657615
87	3745	0.00980712309637509	None	0.15343031128300044	0.00980712309637509
87	4298	0.012892402946988792	None	0.0	0.012892402946988792
87	4280	0.009333047812160234	None	0.17498949088608257	0.009333047812160234
87	4182	0.012621397594597086	None	0.0	0.012621397594597086
87	4406	0.0014379725932578346	None	0.0	0.0014379725932578346
87	4401	-3.380884492291615e-05	None	0.0	-3.380884492291615e-05
87	4400	0.009990522050760354	None	0.0	0.009990522050760354
87	4062	0.012257536606880039	None	0.06164730753715856	0.012257536606880039
87	4218	0.013407905194385096	None	0.0	0.013407905194385096
87	4402	-5.052451433616981e-05	None	0.0	-5.052451433616981e-05
87	4161	0.014307379437223036	None	0.0	0.014307379437223036
87	3694	0.01232735831144862	None	0.0	0.01232735831144862
87	4421	0.006392965262543248	None	0.25118852843098577	0.006392965262543248
87	4388	0.0146632398373523	None	0.0	0.0146632398373523
87	4289	0.007644432425469436	None	0.0	0.007644432425469436
87	3930	0.011707682679360388	None	0.0	0.011707682679360388
87	4349	0.012309244219059339	None	0.0	0.012309244219059339
87	4410	0.014507269619718799	None	0.0	0.014507269619718799
87	4398	0.009180585398245528	None	0.0	0.009180585398245528
87	4417	0.009950980901598043	None	0.0	0.009950980901598043
87	4391	0.014255419240147242	None	0.0	0.014255419240147242
87	4241	0.015249672537407952	None	0.0	0.015249672537407952
87	4369	0.005169985368197413	None	0.0	0.005169985368197413
87	4253	0.011877649044030483	None	0.0	0.011877649044030483
87	4100	0.010826343282810994	None	0.10178077315261573	0.010826343282810994
51	2617	6.98506357570461e-05	None	0.14930285549745875	6.98506357570461e-05
51	2601	0.000969379568337244	None	0.22898100066180588	0.000969379568337244
51	2640	0.001323164397064822	None	0.15938747987851248	0.001323164397064822
51	2579	1.2826035751128272e-08	None	0.40592900566694645	1.2826035751128272e-08
51	2584	None	None	0.2969988731569255	None
51	2554	0.0003450427148395076	None	0.37718323453331093	0.0003450427148395076
51	2501	None	None	0.24239711445598378	None
51	2576	None	None	0.37219875267145175	None
51	2615	0.0014232896686564662	None	0.24239711445598378	0.0014232896686564662
51	2558	-1.1837617413621506e-05	None	0.44561991876487494	-1.1837617413621506e-05
51	2559	-2.3249428767293615e-06	None	0.3898386415710756	-2.3249428767293615e-06
51	2568	None	None	0.27879421624873263	None
51	1317	None	None	0.3137694086765636	None
51	2592	-4.0025226335809826e-05	None	0.44434623469880863	-4.0025226335809826e-05
51	2566	-8.285751403330163e-08	None	0.3844667683719616	-8.285751403330163e-08
51	2625	-4.557565068287489e-06	None	0.15938747987851248	-4.557565068287489e-06
51	2624	-1.0915002130075696e-05	None	0.15938747987851248	-1.0915002130075696e-05
51	2622	None	None	0.3494869699524863	None
51	2631	-0.0002564481661059267	None	0.15938747987851248	-0.0002564481661059267
51	2645	-6.088665191044144e-07	None	0.3630416928975029	-6.088665191044144e-07
51	2415	None	None	0.2970201695030968	None
51	2422	None	None	0.23166994893953863	None
51	2571	-1.113544463758915e-05	None	0.44561991876487494	-1.113544463758915e-05
51	2392	None	None	0.32963891891176506	None
51	2585	-4.56618436119035e-05	None	0.24363560457328579	-4.56618436119035e-05
51	2607	5.8813911313132325e-05	None	0.3196333912289771	5.8813911313132325e-05
51	2646	0.00010752422819701858	None	0.1738380924957646	0.00010752422819701858
51	2635	-2.7661503813637238e-05	None	0.40168956953222656	-2.7661503813637238e-05
51	2608	-2.475080056704058e-09	None	0.2436677639289357	-2.475080056704058e-09
51	2596	3.255261113455801e-05	None	0.41608501791819774	3.255261113455801e-05
51	2613	-2.8239508897940467e-07	None	0.3517192189770843	-2.8239508897940467e-07
51	2553	6.852497357369304e-05	None	0.14930285549745875	6.852497357369304e-05
51	2518	None	None	0.40932773301582426	None
51	2606	None	None	0.2941676606449226	None
51	2400	None	None	0.6329036804809459	None
51	2605	-3.7655066596186785e-07	None	0.3140840085608543	-3.7655066596186785e-07
51	2394	None	None	0.37134575535328185	None
51	2240	None	None	0.2745616034221537	None
51	2587	0.00011304882315361266	None	0.37551729210230306	0.00011304882315361266
51	1856	None	None	0.42298002169939525	None
51	2639	-1.0349080093519886e-07	None	0.3201535667588981	-1.0349080093519886e-07
51	2417	None	None	0.4244601333895285	None
51	2594	0.0003361831826735273	None	0.4827779221032917	0.0003361831826735273
51	2623	-6.060275132304646e-06	None	0.37134575535328185	-6.060275132304646e-06
51	2570	-0.1	None	0.26464219278156	-0.1
51	2548	None	None	0.22123326505844015	None
51	2619	3.6746209733499363e-05	None	0.49425534544867133	3.6746209733499363e-05
51	2611	0.00016265324085253967	None	0.15938747987851248	0.00016265324085253967
51	2227	None	None	0.563786014873438	None
51	2595	-2.845488587600151e-05	None	0.22164560306691755	-2.845488587600151e-05
51	2589	0.0008478532557725351	None	0.2765138556118993	0.0008478532557725351
51	2637	-4.0740111877173974e-05	None	0.24239711445598378	-4.0740111877173974e-05
51	2510	None	None	0.26464219278156	None
51	2582	-0.1	None	0.3843606441948236	-0.1
51	2578	0.0008913439228908569	None	0.3533426799358844	0.0008913439228908569
51	2612	-0.1	None	0.3201535667588981	-0.1
51	2603	0.0005232103112631822	None	0.14930285549745875	0.0005232103112631822
51	2580	0.0005037795766414175	None	0.22898100066180588	0.0005037795766414175
51	2647	-1.7290381544333925e-06	None	0.19886859966642595	-1.7290381544333925e-06
51	2216	None	None	0.2797865051447638	None
51	2569	-7.180945179414831e-06	None	0.27574857746250425	-7.180945179414831e-06
51	2561	None	None	0.2247450122022853	None
51	2563	-0.0001325986793524521	None	0.24179316410540702	-0.0001325986793524521
51	2620	None	None	0.2779479919181507	None
51	2632	6.294680828105435e-07	None	0.3317053494783374	6.294680828105435e-07
51	2575	1.5554447133607358e-07	None	0.22123326505844015	1.5554447133607358e-07
51	2616	-1.051854645577634e-05	None	0.4163767119124707	-1.051854645577634e-05
51	2538	None	None	0.2933210056893486	None
51	2429	None	None	0.4433085377770064	None
51	2495	None	None	0.18570678994081463	None
51	2609	9.697977489159636e-06	None	0.2797865051447638	9.697977489159636e-06
51	2198	None	None	0.3900264549811361	None
51	2588	-0.1	None	0.26464219278156	-0.1
51	2522	None	None	0.4480941956237906	None
51	2648	-1.2471703452855407e-08	None	0.3317053494783374	-1.2471703452855407e-08
51	2604	4.5538523901513245e-08	None	0.33808317171053137	4.5538523901513245e-08
51	2626	7.195477599198342e-08	None	0.3948231142041658	7.195477599198342e-08
51	2644	0.00018633944319378895	None	0.4758722196783992	0.00018633944319378895
51	2574	6.587343219390159e-10	None	0.40592900566694645	6.587343219390159e-10
51	2565	0.00033924898768217373	None	0.1738380924957646	0.00033924898768217373
51	2361	None	None	0.41119791824685226	None
51	2567	-2.8116397403853066e-09	None	0.2872436693133902	-2.8116397403853066e-09
51	2535	None	None	0.3306078970928032	None
51	2308	None	None	0.5366120588716529	None
51	2157	None	None	0.6043720512796649	None
51	2514	None	None	0.3982134309613059	None
51	2634	3.153653634182969e-05	None	0.2436677639289357	3.153653634182969e-05
51	2630	-2.4865029417992693e-05	None	0.24363560457328579	-2.4865029417992693e-05
51	2591	-4.237194135009166e-06	None	0.1738380924957646	-4.237194135009166e-06
51	2573	-5.474648448015824e-06	None	0.14930285549745875	-5.474648448015824e-06
51	2593	-2.697457147863331e-05	None	0.2949089262753474	-2.697457147863331e-05
51	2618	-0.1	None	0.4546227651420396	-0.1
51	2477	None	None	0.8350656395476568	None
51	2590	0.00022315813698400253	None	0.4022773506780302	0.00022315813698400253
51	2409	None	None	0.47482258766663704	None
51	2387	None	None	0.2508487239774409	None
51	2562	0.00012344787210739853	None	0.1738380924957646	0.00012344787210739853
51	2572	-0.1	None	0.4221313651492074	-0.1
51	2583	4.1608013786095914e-05	None	0.36145024782552304	4.1608013786095914e-05
[truncated: 13,001 more rows]
