# Supplementary material for: Constrained by Design: Influence of Genetic Encodings on Evolved Traits of Robots
Source: Front Robot AI. 2021 Jun 15;8:672379. doi: 10.3389/frobt.2021.672379 (PMC8239187; doi:10.3389/frobt.2021.672379)
Supplement: Supplementary file 1 [file DataSheet3.ZIP › plasticodingrep_plane_10_all_measures.tsv]

robot_id	velocity	displacement_velocity	displacement_velocity_hill	head_balance	contacts	branching	branching_modules_count	limbs	extremities	length_of_limbs	extensiveness	coverage	joints	hinge_count	active_hinges_count	brick_count	touch_sensor_count	brick_sensor_count	proportion	width	height	size	absolute_size	sensors	symmetry	avg_period	dev_period	avg_phase_offset	dev_phase_offset	avg_amplitude	dev_amplitude	avg_intra_dev_params	avg_inter_dev_params	sensors_reach	recurrence	synaptic_reception
4373	0.07169289024750404	0.009307506369732047	0.005575816445757061	0.8704953651291579	None	0.3	3	0.36363636363636365	8	0.6333333333333333	19	0.45714285714285713	0.5333333333333333	23	16	8	3	0	0.7	10	7	2.1333333333333333	32	0.23076923076923078	0.41379310344827586	0.7314555497323297	0.8992272230383948	0.3752718621337708	0.9218777479771713	0.3155134042730881	0.9338774887369187	0.865745501975113	0.9194487294147203	0.391304347826087	0.21739130434782608	0.0
2773	0.001496457502473675	0.0003176397201813377	-8.773588674742923e-07	0.9874672690046167	None	0	0	0.5	2	0.6666666666666666	2	1.0	0.6666666666666666	3	2	1	2	0	0.2	5	1	0.3333333333333333	5	0.4	0.5	0.14616417872904913	0.9550433548454937	0.3790397524700659	0.7846832934716602	0.24206926454635241	0.7652994124740692	0.7545927813366156	0.8633890498646773	0.6666666666666666	0	0.0
4104	0.06664177653411886	0.008464534234204842	0.008430620201389532	0.8527572382335127	None	0.2222222222222222	2	0.3333333333333333	7	0.6551724137931034	19	0.44285714285714284	0.5517241379310345	22	16	8	4	0	0.7	10	7	2.066666666666667	31	0.2857142857142857	0.42857142857142855	0.6740439613570335	0.8962137617119884	0.3752718621337708	0.9051310189905787	0.3155134042730881	0.921434095078146	0.8931054619232803	0.9081406478882783	0.1590909090909091	0.22727272727272727	0.0
4	None	None	None	None	None	0	0	0.6666666666666666	2	0.5	1	1.0	0.5	2	1	1	0	0	0.25	4	1	0.26666666666666666	4	0.0	0.6666666666666666	0.5732341260538641	0.9840036864497701	0.4108453545222515	0.7630199474640531	0.7068938475695804	0.9096810866224404	0.8418039694338861	0.9264078067086776	0	0	0.0
7051	0.08814705929687663	0.019927399489687882	0.018366385798445756	0.8534807984403474	None	0.2	2	0.2727272727272727	6	0.7419354838709677	23	0.4714285714285714	0.5483870967741935	23	17	9	4	0	0.7	10	7	2.2	33	0.25	0.42857142857142855	0.7314555497323297	0.8752346421610357	0.3752718621337708	0.9050229096802395	0.26708633467183646	0.9172099912047921	0.9154343230922234	0.9004711219231034	0.2173913043478261	0.21739130434782608	0.0
1702	None	None	None	None	None	0	0	0.25	1	1.0	4	1.0	0	0	0	5	0	0	0.16666666666666666	1	6	0.4	6	0.0	0	0	0	0	0	0	0	0	0	0	0	0
131	None	None	None	None	None	0	0	0.4	2	0.6	3	0.5833333333333334	0.6	5	3	1	1	0	0.3333333333333333	2	6	0.4666666666666667	7	0.25	0.8	0.6985499808335354	0.923228382197046	0.6622774499027205	0.8747645181050369	0.7440109980942285	0.8229829496338253	0.7642939324821445	0.879654592710187	1.0	0.4	0.0
4445	0.06323430634774847	0.011632022811414908	0.009824139606393452	0.8737564610314422	None	0.2222222222222222	2	0.25	5	0.7777777777777778	21	0.4142857142857143	0.5925925925925926	20	16	8	4	0	0.7	10	7	1.9333333333333333	29	0.25	0.46153846153846156	0.6740439613570335	0.8991307503344728	0.4109693025357224	0.9024659812790313	0.28456194199574225	0.9049481708024104	0.8931054619232803	0.9022074564071692	0.175	0.25	0.0
1977	None	None	None	None	None	0	0	1.0	1	0	0	1.0	0	0	0	1	0	0	0.5	1	2	0.13333333333333333	2	0.0	0	0	0	0	0	0	0	0	0	0	0	0
784	None	None	None	None	None	0	0	0.5	2	0.6666666666666666	2	0.625	0.3333333333333333	2	1	2	2	0	0.5	4	2	0.3333333333333333	5	0.2857142857142857	0	0.31868957157156813	0.5841039574300397	0.6075575193168661	0.8593132526965716	0.3756142520004433	0.856619655155099	0.8187599425013616	0.7878885586296268	1.0	1.0	0.23016056056535258
4512	0.06839234080723666	0.012457549831610784	0.012193297632089987	0.8631994189437712	None	0.2	2	0.3181818181818182	7	0.6774193548387096	21	0.4714285714285714	0.5483870967741935	23	17	9	5	0	0.7	10	7	2.2	33	0.3125	0.41379310344827586	0.7314555497323297	0.8931584256933218	0.3752718621337708	0.9038622656851323	0.3155134042730881	0.9197523688742608	0.9021136180926521	0.9061720488978168	0.043478260869565216	0.2608695652173913	0.0
6386	0.08557615910641356	0.024668424492944412	0.024555639460704947	0.8520445390581849	None	0.2	2	0.2727272727272727	6	0.7333333333333333	22	0.45714285714285713	0.5666666666666667	22	17	9	4	0	0.7	10	7	2.1333333333333333	32	0.23529411764705882	0.42857142857142855	0.7314555497323297	0.9264792022482378	0.4109693025357224	0.9053993465216341	0.26708633467183646	0.9330497326935556	0.9154343230922234	0.9224192955790155	0.2272727272727273	0.22727272727272727	0.0
3813	0.032328028023219185	0.004064767669537802	0.001837172938717069	0.9075884690605949	None	0.3333333333333333	2	0.35714285714285715	5	0.6842105263157895	13	0.4375	0.47368421052631576	14	9	6	2	0	0.75	8	6	1.4	21	0.18181818181818182	0.2222222222222222	0.8408026397375794	0.9225274817706772	0.6284809813789419	0.919288507603212	0.36970318793930657	0.9181446433463688	0.7981037383808681	0.9200066978537048	0.6071428571428572	0.2857142857142857	0.0
3266	0.05948726699369243	0.007856031384387315	0.0073631785036044235	0.8320267348489382	None	0.25	2	0.3157894736842105	6	0.6923076923076923	18	0.2916666666666667	0.5769230769230769	20	15	7	1	0	0.6666666666666666	8	12	1.8666666666666667	28	0.07692307692307693	0.25	0.7820028155602756	0.9034214087510146	0.6179288217402246	0.9421080024384346	0.5736684784377061	0.9222466794116904	0.7636035564568838	0.9241101331206844	1.0	0.25	0.0
5661	0.07234716696128962	0.008059924865459584	0.00732640648836885	0.8445744295805466	None	0.2222222222222222	2	0.23809523809523808	5	0.7931034482758621	23	0.49206349206349204	0.5517241379310345	21	16	9	6	0	0.7777777777777778	9	7	2.066666666666667	31	0.35294117647058826	0.5	0.7314555497323297	0.8646201193151914	0.23544492264614095	0.8239136655636897	0.21872511935305475	0.9304362762210567	0.8838456383416171	0.8804714657341736	0.047619047619047616	0.23809523809523808	0.0
7224	0.06930927372419299	0.0048505033355894745	0.004109567418292975	0.8764549913088013	None	0.2222222222222222	2	0.2857142857142857	6	0.7241379310344828	21	0.44285714285714284	0.5862068965517241	22	17	8	3	0	0.7	10	7	2.066666666666667	31	0.2	0.56	0.5671273055958627	0.9237177448301263	0.5108942497801067	0.8933847859048524	0.5736684784377061	0.9359776574308645	0.9154343230922234	0.919386387225918	0.2727272727272727	0.18181818181818182	0.0
4161	0.061739165617105206	0.008668781778186443	0.008289411805836932	0.822537141808158	None	0.2222222222222222	2	0.3	6	0.7037037037037037	19	0.3020833333333333	0.5555555555555556	21	15	7	1	0	0.6666666666666666	8	12	1.9333333333333333	29	0.08333333333333333	0.24	0.7364764801915042	0.9271366903194436	0.6179288217402246	0.9532706445907319	0.36970318793930657	0.9235743661472711	0.8117056528517808	0.9360554500751468	1.0	0.3333333333333333	0.0
5138	0.07568708120212668	0.017435112519878365	0.017433011007135214	0.8470616803339063	None	0.2222222222222222	2	0.23809523809523808	5	0.7931034482758621	23	0.44285714285714284	0.5862068965517241	21	17	9	4	0	0.7	10	7	2.066666666666667	31	0.2222222222222222	0.4444444444444444	0.7314555497323297	0.9005216928415589	0.3752718621337708	0.9057897721124183	0.26708633467183646	0.9270483722122158	0.9154343230922234	0.9118289788751178	0.16666666666666666	0.23809523809523808	0.0
2140	None	None	None	None	None	0.5	1	0.6666666666666666	4	0.5	3	0.4444444444444444	0.16666666666666666	4	1	3	0	0	0.5	6	3	0.5333333333333333	8	0.0	1.0	0.8701263629002447	0.9481906707941669	0.6220028445470375	0.885756273592984	0.6383956838670886	0.8004542640395699	0.7952639469193122	0.892327884505345	0	0	0.0
4456	0.06789871683410925	0.01622329666400194	0.00734321141097132	0.8370573990675279	None	0.25	2	0.3333333333333333	6	0.6666666666666666	16	0.43333333333333335	0.5416666666666666	19	13	6	3	0	0.6	10	6	1.7333333333333334	26	0.3	0.2608695652173913	0.6166323729817371	0.9060197004712529	0.44666674293767394	0.9028570212886621	0.3155134042730881	0.9280844242487886	0.865745501975113	0.9130133095308444	0.3157894736842105	0.21052631578947367	0.0
7473	0.06649532788222869	0.013323201084016164	0.007440495520726429	0.8958173551108756	None	0	0	0.22727272727272727	5	0.7419354838709677	23	0.4125	0.5806451612903226	23	18	9	4	0	0.8	10	8	2.2	33	0.23529411764705882	0.4	0.7314555497323297	0.882518013205054	0.3752718621337708	0.9016938585718921	0.26708633467183646	0.9007132431755912	0.9154343230922234	0.8952899466801445	0.13043478260869565	0.30434782608695654	0.0
6934	0.06952984052617366	0.01628219139383072	0.016269464288658955	0.8857587143504404	None	0.25	2	0.3157894736842105	6	0.6923076923076923	18	0.4666666666666667	0.5769230769230769	20	15	7	3	0	0.6	10	6	1.8666666666666667	28	0.23076923076923078	0.4	0.5852432393575011	0.9552191435054862	0.4972106427794497	0.9070569250405721	0.5299395802560298	0.9499141566244624	0.9186483370881492	0.9404945018525046	0.25	0.1	0.0
1051	None	None	None	None	None	0	0	0.6666666666666666	4	0.2857142857142857	2	0.45	0.14285714285714285	3	1	5	3	0	0.8	4	5	0.6	9	0.25	0.6666666666666666	0.6932128803890271	0.8822322760745575	0.7319624519518501	0.7514790992216166	0.10460228085648415	0.9481227388322299	0.9403626492232695	0.8816991899691371	0.6666666666666666	0.3333333333333333	0.0
5181	0.06731825382847145	0.013668507378376061	0.013627064412866917	0.866410978093984	None	0.2	2	0.2727272727272727	6	0.7333333333333333	22	0.45714285714285713	0.5666666666666667	22	17	9	5	0	0.7	10	7	2.1333333333333333	32	0.29411764705882354	0.42857142857142855	0.7314555497323297	0.8958920674307698	0.3752718621337708	0.9015670513278615	0.2912998694724623	0.9231739266493988	0.9089930517850447	0.907583054160278	0.045454545454545456	0.2727272727272727	0.0
3494	0.03548732519092651	0.002874273791611354	0.00205540959573439	0.9399419590231822	None	0.2222222222222222	2	0.3	6	0.7037037037037037	19	0.4603174603174603	0.5185185185185185	19	14	9	4	0	0.7777777777777778	9	7	1.9333333333333333	29	0.23529411764705882	0.38461538461538464	0.9451287992836546	0.9194059145894978	0.6179288217402246	0.9330470037718988	0.5736684784377061	0.925164615349921	0.7421626039969867	0.9260689657659884	0.13157894736842105	0.2631578947368421	0.0
1106	None	None	None	None	None	0	0	0.5	3	0.5	3	0.6666666666666666	0.5	6	3	1	0	0	0.3333333333333333	2	6	0.5333333333333333	8	0.0	0.3333333333333333	0.9101646270086189	0.9252378486336953	0.8595681453440308	0.7950431165957687	0.7598315107370985	0.7818465609797463	0.7399652084785323	0.8476040943079328	0	0	0.0
1741	None	None	None	None	None	0	0	0.25	1	1.0	4	1.0	0	0	0	5	0	0	0.16666666666666666	1	6	0.4	6	0.0	0	0	0	0	0	0	0	0	0	0	0	0
5350	0.08813221369723123	0.009044578480828059	0.009034096979747887	0.7784240663089845	None	0.2222222222222222	2	0.25	5	0.7857142857142857	22	0.42857142857142855	0.5714285714285714	21	16	8	4	0	0.7	10	7	2.0	30	0.26666666666666666	0.4444444444444444	0.7314555497323297	0.874246610433596	0.3752718621337708	0.8250425708231093	0.26708633467183646	0.9325180789200092	0.823373450876492	0.8847960996024207	0.16666666666666666	0.2857142857142857	0.0
3302	0.013309688676426356	0.002708194418929951	0.00226129073981796	0.9979069718744422	None	0	0	0.3333333333333333	2	0.8333333333333334	5	0.6666666666666666	0.5	5	3	2	1	0	0.3333333333333333	2	6	0.5333333333333333	8	0.16666666666666666	0	0.27577305719076745	0.6688654333049878	0.4748028735120152	0.9265189110941157	0.2371447885837003	0.6902758443476877	0.7715635055228173	0.7935226257229803	1.0	0	0.0
1780	None	None	None	None	None	0	0	0.8333333333333334	5	0.0	0	0.6666666666666666	0	3	0	4	0	0	0.75	4	3	0.5333333333333333	8	0.0	0.8	0	0	0	0	0	0	0	0	0	0	0
6925	0.07041977198957203	0.017442729105815333	0.01739986483653786	0.85739075637282	None	0.2	2	0.3181818181818182	7	0.6774193548387096	21	0.4714285714285714	0.5483870967741935	23	17	9	4	0	0.7	10	7	2.2	33	0.25	0.41379310344827586	0.7314555497323297	0.9446409936164974	0.44666674293767394	0.8967077740425702	0.3685974513606763	0.9284457763182811	0.9154343230922234	0.9255593882513474	0.15217391304347827	0.08695652173913043	0.0
4933	0.07796613564880209	0.014374083557114163	0.014207519022513044	0.8400742194358698	None	0.125	1	0.2631578947368421	5	0.7307692307692307	19	0.5	0.5769230769230769	19	15	8	4	0	0.875	8	7	1.8666666666666667	28	0.25	0.48	0.7314555497323297	0.8514780582392433	0.3752718621337708	0.8323099620439902	0.23861315452016157	0.9151250756269664	0.8197696587091227	0.8708771802368861	0.15789473684210525	0.3157894736842105	0.0
994	None	None	None	None	None	0	0	0.2857142857142857	2	0.75	6	0.3333333333333333	0.25	3	2	6	2	0	0.8333333333333334	6	5	0.6666666666666666	10	0.13333333333333333	0.2857142857142857	0.10481775798141957	0.7371747577896804	0.6968414874191236	0.8589727530199541	0.6408498168802933	0.697671545248532	0.9262072786721737	0.7729044739679943	0.6666666666666666	0.3333333333333333	0.0
3882	0.06550928703932743	0.010343221865603516	0.00589479630628087	0.8454971084409261	None	0.2857142857142857	2	0.35294117647058826	6	0.6521739130434783	15	0.46296296296296297	0.5217391304347826	18	12	6	4	0	0.6666666666666666	9	6	1.6666666666666667	25	0.4	0.4	0.6740439613570335	0.9030687139294181	0.44666674293767394	0.901500703677206	0.31778035057645254	0.9293336296906632	0.8931054619232803	0.9121976625687968	0.2222222222222222	0.2222222222222222	0.0
1542	None	None	None	None	None	0	0	0.5	2	0.6666666666666666	2	1.0	0	0	0	4	2	0	0.2	1	5	0.3333333333333333	5	0.16666666666666666	0.5	0	0	0	0	0	0	0	0	0	0	0
6211	0.08849528269200084	0.016319921059823297	0.015240924884443847	0.7885226216409604	None	0.2222222222222222	2	0.2857142857142857	6	0.7241379310344828	21	0.49206349206349204	0.5517241379310345	21	16	9	5	0	0.7777777777777778	9	7	2.066666666666667	31	0.29411764705882354	0.42857142857142855	0.7314555497323297	0.8665322986250992	0.23544492264614095	0.8908913334180073	0.26708633467183646	0.9178253161263304	0.886690070350081	0.893584780214501	0.047619047619047616	0.23809523809523808	0.0
6782	0.06527036184184337	0.019495644331382803	0.01830105583880637	0.875005789605589	None	0.2	2	0.3181818181818182	7	0.6666666666666666	20	0.45714285714285713	0.5666666666666667	23	17	8	3	0	0.7	10	7	2.1333333333333333	32	0.21428571428571427	0.41379310344827586	0.7314555497323297	0.944505534385627	0.44666674293767394	0.8977016157972033	0.5736684784377061	0.9400289023146965	0.9154343230922234	0.9299631434903662	0.30434782608695654	0.08695652173913043	0.0
6354	0.05929574465510444	0.018834632304299454	0.018256852770400903	0.8876796666862414	None	0.2	2	0.3181818181818182	7	0.6774193548387096	21	0.4714285714285714	0.5483870967741935	23	17	9	4	0	0.7	10	7	2.2	33	0.25	0.41379310344827586	0.7314555497323297	0.9387598423987102	0.2527543700500992	0.9045173017770095	0.3499372898997799	0.9478385603927736	0.9154343230922234	0.9325173899241357	0.15217391304347827	0.21739130434782608	0.0
773	None	None	None	None	None	0	0	1.0	3	0.0	0	0.6666666666666666	0	2	0	1	0	0	0.6666666666666666	3	2	0.26666666666666666	4	0.0	1.0	0	0	0	0	0	0	0	0	0	0	0
1161	None	None	None	None	None	0	0	0.5	2	0.3333333333333333	1	0.8333333333333334	0	2	0	2	2	0	0.6666666666666666	3	2	0.3333333333333333	5	0.3333333333333333	0	0	0	0	0	0	0	0	0	0	0	0
3923	0.060401431303502465	0.009786232805369374	0.009705224974141105	0.8492806318912601	None	0.2222222222222222	2	0.3	6	0.7142857142857143	20	0.3125	0.5714285714285714	21	16	8	2	0	0.6666666666666666	8	12	2.0	30	0.13333333333333333	0.23076923076923078	0.8275291509290469	0.9021297199800319	0.6179288217402246	0.9427536618784935	0.5736684784377061	0.9208507338521074	0.7421626039969867	0.923591297540419	0.5238095238095238	0.23809523809523808	0.0
4479	0.04711734848763705	0.00982748459077458	-0.008596035316918134	0.9146707144027756	None	0.2	2	0.3181818181818182	7	0.6666666666666666	20	0.45714285714285713	0.5666666666666667	23	17	8	3	0	0.7	10	7	2.1333333333333333	32	0.21428571428571427	0.41379310344827586	0.7314555497323297	0.934614993874612	0.44666674293767394	0.9011820061721839	0.5736684784377061	0.9428975250987192	0.9154343230922234	0.928117564154225	0.391304347826087	0.21739130434782608	0.0
6722	0.09112804421064466	0.020531966457634356	0.019872417086232233	0.7813824927488672	None	0.25	2	0.2631578947368421	5	0.7692307692307693	20	0.4444444444444444	0.5769230769230769	19	15	8	4	0	0.7777777777777778	9	7	1.8666666666666667	28	0.25	0.48	0.7314555497323297	0.8822540280167854	0.3752718621337708	0.8264665582222531	0.26708633467183646	0.9340922907429171	0.865745501975113	0.8884844548784279	0.18421052631578946	0.2631578947368421	0.0
6588	0.06568746772990523	0.0118299414310153	0.011116974003304652	0.8868888144077435	None	0.2222222222222222	2	0.3333333333333333	7	0.6551724137931034	19	0.44285714285714284	0.5517241379310345	22	16	8	3	0	0.7	10	7	2.066666666666667	31	0.21428571428571427	0.42857142857142855	0.7314555497323297	0.9404429872327729	0.3497105564938866	0.9063206275825478	0.461802884168743	0.9467089763253934	0.9154343230922234	0.9331044880601361	0.2727272727272727	0.22727272727272727	0.0
4918	0.06867410325501092	0.008054642485611883	0.006202339621209046	0.859186769155271	None	0.2	2	0.3181818181818182	7	0.6774193548387096	21	0.4714285714285714	0.5483870967741935	23	17	9	4	0	0.7	10	7	2.2	33	0.25	0.41379310344827586	0.7314555497323297	0.8926960956284921	0.3752718621337708	0.8977046617650779	0.3155134042730881	0.9211745049073902	0.9154343230922234	0.9046209502937479	0.15217391304347827	0.21739130434782608	0.0
7145	0.07200537764975698	0.022099942123665457	0.02205230112226712	0.8606938762972213	None	0.2222222222222222	2	0.3333333333333333	7	0.6551724137931034	19	0.44285714285714284	0.5517241379310345	22	16	8	3	0	0.7	10	7	2.066666666666667	31	0.21428571428571427	0.42857142857142855	0.7314555497323297	0.9329450700880525	0.5108942497801067	0.8997076741769466	0.5299395802560298	0.9335326893695902	0.9154343230922234	0.9234161334329751	0.2727272727272727	0.18181818181818182	0.0
100	None	None	None	None	None	0	0	1.0	1	0	0	1.0	0	0	0	1	1	0	0.5	2	1	0.13333333333333333	2	0.16666666666666666	0	0	0	0	0	0	0	0	0	0	0	0
5758	0.07955188041909743	0.013031250224919251	0.012765916717002468	0.8477574495754397	None	0.125	1	0.2631578947368421	5	0.7307692307692307	19	0.5	0.5769230769230769	19	15	8	4	0	0.875	8	7	1.8666666666666667	28	0.25	0.48	0.7314555497323297	0.8514780582392433	0.3752718621337708	0.8323099620439902	0.23861315452016157	0.9151250756269664	0.8197696587091227	0.8708771802368861	0.15789473684210525	0.3157894736842105	0.0
3090	0.0100072755766554	0.0020289584213268705	0.0011079122779133672	0.9900252341037441	None	0	0	0.5	2	0.75	3	0.6	0.75	4	3	1	0	0	0.4	2	5	0.4	6	0.0	0	0.3594671085992147	0.5339301887467642	0.22042871155769453	0.8077461339963276	0.2371447885837003	0.6420210562788972	0.6584889805829193	0.6722771867936144	0	0	0.0
4098	0.06633944049179791	0.007919114061880663	-0.00181903291805014	0.8633760063708534	None	0.2222222222222222	2	0.3333333333333333	7	0.6551724137931034	19	0.44285714285714284	0.5517241379310345	22	16	8	4	0	0.7	10	7	2.066666666666667	31	0.2857142857142857	0.42857142857142855	0.7314555497323297	0.8938704810214645	0.4109693025357224	0.8982012165434283	0.3155134042730881	0.9226077569271516	0.8931054619232803	0.9056981050609941	0.18181818181818182	0.22727272727272727	0.0
6638	0.0725997939995671	0.022155532090873117	0.022151392900930936	0.8627078894541756	None	0.2222222222222222	2	0.3333333333333333	7	0.6551724137931034	19	0.44285714285714284	0.5517241379310345	22	16	8	3	0	0.7	10	7	2.066666666666667	31	0.21428571428571427	0.42857142857142855	0.7314555497323297	0.9329450700880525	0.5108942497801067	0.8997076741769466	0.5299395802560298	0.9335326893695902	0.9154343230922234	0.9234161334329751	0.2727272727272727	0.09090909090909091	0.0
2916	0.0008394754634736681	0.00016884897882213257	0.00016882351548415232	0.9979377235273952	None	0	0	0.5	2	0.75	3	0.6	0.5	3	2	2	1	0	0.4	2	5	0.4	6	0.14285714285714285	0	0.27577305719076745	0.6541812610108362	0.4748028735120152	0.5899039070923959	0.15139031915304854	0.7547142091018615	0.7911708892950896	0.6700293176627621	1.0	0	0.0
3456	0.032947123460341565	0.003692620392517975	0.0025699434530114997	0.938134040421814	None	0.25	2	0.3333333333333333	6	0.68	17	0.42857142857142855	0.52	17	13	9	4	0	0.7777777777777778	9	7	1.8	27	0.2222222222222222	0.5	0.9451287992836546	0.9125706670843173	0.6179288217402246	0.9204945305160174	0.5736684784377061	0.9165070850854383	0.7421626039969867	0.9165811253620293	0.17647058823529413	0.35294117647058826	0.0
5667	0.07579603607257233	0.015128380922081384	0.01259160334926729	0.8688278110025599	None	0.2	2	0.30434782608695654	7	0.6875	22	0.4857142857142857	0.53125	24	17	9	4	0	0.7	10	7	2.2666666666666666	34	0.26666666666666666	0.4666666666666667	0.7314555497323297	0.9223903265734784	0.44666674293767394	0.8972274781640401	0.2912998694724623	0.9377511505544485	0.9154343230922234	0.9206689405065381	0.25	0.25	0.0
6812	0.06952673199389808	0.021358622115692127	0.02126566178489696	0.8450177011829114	None	0.2222222222222222	2	0.3333333333333333	7	0.6551724137931034	19	0.44285714285714284	0.5517241379310345	22	16	8	3	0	0.7	10	7	2.066666666666667	31	0.21428571428571427	0.42857142857142855	0.7314555497323297	0.9315828479236686	0.5108942497801067	0.8997076741769466	0.48828336527273314	0.933919185823758	0.9154343230922234	0.9230540514699631	0.2727272727272727	0.09090909090909091	0.0
572	None	None	None	None	None	0.5	1	0.5714285714285714	4	0.625	5	0.35714285714285715	0.625	8	5	1	0	0	0.5714285714285714	4	7	0.6666666666666666	10	0.0	0.6666666666666666	0.6313878757525851	0.9472392142095615	0.5161048869094689	0.9063478067809076	0.8656184534440831	0.8900631516237014	0.9418056629036144	0.9180644786700515	0	0	0.0
3500	0.0696694626535781	0.003296179345534017	-0.0018491290713041784	0.8287843832163289	None	0.25	2	0.2631578947368421	5	0.7692307692307693	20	0.3181818181818182	0.6153846153846154	20	16	7	2	0	0.7272727272727273	11	8	1.8666666666666667	28	0.14285714285714285	0.3076923076923077	0.8863289751063508	0.8932189439190434	0.6284809813789419	0.9499235974905618	0.5646345753460961	0.936754508308328	0.8409880046904344	0.930047990268479	0.525	0	0.0
2294	None	None	None	None	None	0	0	0.6666666666666666	2	0.5	1	0.6666666666666666	0.5	2	1	1	1	0	0.6666666666666666	2	3	0.26666666666666666	4	0.2	0	0.24250633696281448	0.7630741012962331	0.38617801808451996	0.8399011897879344	0.2976488976617036	0.6468087796875251	0.7652086477616408	0.7584219512927619	1.0	0	0.0
1045	None	None	None	None	None	0.5	1	0.5714285714285714	4	0.375	3	0.5	0.125	2	1	7	3	0	0.8	4	5	0.6666666666666666	10	0.17647058823529413	0.2857142857142857	0.5949139358879381	0.727700984686591	0.5528657272193932	0.7865805031262747	0.18500874002033352	0.5522471664683323	0.8640869916791548	0.696860690672549	0.5	0.5	0.29189884892177875
7183	0.06783316517474791	0.02137334308082535	0.020787143601907827	0.8123339875033188	None	0	0	0.23809523809523808	5	0.7241379310344828	21	0.4305555555555556	0.5517241379310345	21	16	9	5	0	0.8888888888888888	9	8	2.066666666666667	31	0.29411764705882354	0.42857142857142855	0.7314555497323297	0.8415498906371888	0.23544492264614095	0.8257016147972484	0.21872511935305475	0.9069771755275313	0.9154343230922234	0.8622590380694228	0.047619047619047616	0.3333333333333333	0.0
4950	0.06406657548734372	0.010724806618412318	0.01044282378412917	0.8574229858055928	None	0.1111111111111111	1	0.3	6	0.6785714285714286	19	0.47619047619047616	0.5714285714285714	21	16	8	4	0	0.7777777777777778	9	7	2.0	30	0.26666666666666666	0.4444444444444444	0.7314555497323297	0.8802698549772777	0.3752718621337708	0.9239335068001837	0.26708633467183646	0.8819474908589681	0.9154343230922234	0.8973088746739074	0.16666666666666666	0.3333333333333333	0.0
2464	None	None	None	None	None	0.5	1	0.8333333333333334	5	0.16666666666666666	1	0.6666666666666666	0	2	0	5	2	0	0.75	4	3	0.5333333333333333	8	0.16666666666666666	0.8	0	0	0	0	0	0	0	0	0	0	0
2842	0.0008387240456404812	0.00017800970011634567	0.0001779985296500769	0.9979975133476504	None	0	0	0.5	2	0.6666666666666666	2	0.625	0.6666666666666666	4	2	0	0	0	0.5	4	2	0.3333333333333333	5	0.0	0	0.3019242771282829	0.5884709145445688	0.4748028735120152	0.77781817495015	0.1942675538683744	0.7258601599862767	0.7573124886607151	0.702964455054203	0	0	0.0
5188	0.07324604843650193	0.018682421348932655	-0.01826032701107543	0.9186308367756331	None	0.25	2	0.2777777777777778	5	0.76	19	0.42857142857142855	0.56	18	14	8	4	0	0.7777777777777778	9	7	1.8	27	0.25	0.4166666666666667	0.7314555497323297	0.8910578770093421	0.4109693025357224	0.9107356257123336	0.3155134042730881	0.9328517992284957	0.9039828819475179	0.9130821426891342	0.19444444444444442	0.2777777777777778	0.0
1615	None	None	None	None	None	0.5	1	0.8333333333333334	5	0.0	0	0.6666666666666666	0	2	0	5	1	0	0.75	3	4	0.5333333333333333	8	0.08333333333333333	0.4	0	0	0	0	0	0	0	0	0	0	0
7285	0.07553743389965618	0.016245657377780387	0.010108189271625434	0.8634510206011701	None	0.2222222222222222	2	0.2857142857142857	6	0.7241379310344828	21	0.49206349206349204	0.5517241379310345	21	16	9	6	0	0.7777777777777778	9	7	2.066666666666667	31	0.35294117647058826	0.42857142857142855	0.7314555497323297	0.9120973211835692	0.3752718621337708	0.8353333834972211	0.23861315452016157	0.9364639128904596	0.9154343230922234	0.9018521679189172	0.047619047619047616	0.23809523809523808	0.0
1459	None	None	None	None	None	0	0	0.8	4	0.2	1	0.5833333333333334	0	2	0	4	1	0	0.75	3	4	0.4666666666666667	7	0.1	0.5	0	0	0	0	0	0	0	0	0	0	0
1175	None	None	None	None	None	0	0	0.5	2	0.75	3	0.5	0.25	2	1	3	0	0	0.75	4	3	0.4	6	0.0	0	0.6178791146569071	0.9590368928959957	0.35625584158561774	0.8987619003175845	0.5398059552107186	0.9876422196028252	0.9712475780820773	0.962285931864936	0	0	0.0
4485	0.06373036906044262	0.01139961026509399	0.009030639609217348	0.8420793444944346	None	0.2222222222222222	2	0.2857142857142857	6	0.7241379310344828	21	0.44285714285714284	0.5862068965517241	22	17	8	4	0	0.7	10	7	2.066666666666667	31	0.26666666666666666	0.42857142857142855	0.7314555497323297	0.9254280961417473	0.4109693025357224	0.9019182683076838	0.3155134042730881	0.929353628223998	0.9154343230922234	0.9196799159556935	0.2272727272727273	0.22727272727272727	0.0
1212	None	None	None	None	None	0.5	1	0.5714285714285714	4	0.625	5	0.5555555555555556	0.25	5	2	4	1	0	0.5	3	6	0.6666666666666666	10	0.1111111111111111	0.4	0.7254548017669125	0.9632019465721684	0.7304971352883955	0.9011911236437606	0.7306744578351902	0.9136057772995583	0.9343710199636613	0.9315837339492398	1.0	0.2	0.0
2860	0.00208653022771961	7.216421937789242e-05	6.753189891883321e-05	0.9979702172848858	None	0	0	0.3333333333333333	2	0.8333333333333334	5	0.6666666666666666	0.6666666666666666	6	4	1	1	0	0.3333333333333333	2	6	0.5333333333333333	8	0.25	0	0.27577305719076745	0.6684821019728545	0.4748028735120152	0.7396548729883062	0.18304603292782967	0.6960218847240748	0.7815256283810481	0.7022376612528625	1.0	0	0.0
4345	0.06972210332193084	0.005138617146307065	0.004574343113271606	0.846759986801032	None	0.2	2	0.3181818181818182	7	0.7	21	0.22857142857142856	0.6	24	18	7	1	0	0.7142857142857143	10	14	2.1333333333333333	32	0.08333333333333333	0.21428571428571427	0.7364764801915042	0.9031191688226253	0.5325545516813444	0.9144881229429108	0.3155134042730881	0.8980499115039021	0.8822261734306442	0.9054475609818761	1.0	0.20833333333333334	0.0
7088	0.07762601886392118	0.013988447285669203	0.013355086461384787	0.8773146013468043	None	0.2	2	0.2727272727272727	6	0.7419354838709677	23	0.4125	0.5483870967741935	23	17	9	5	0	0.8	10	8	2.2	33	0.3125	0.42857142857142855	0.7314555497323297	0.9113038732799924	0.44666674293767394	0.9191409966974842	0.26708633467183646	0.9222452384924773	0.9154343230922234	0.9176784940815448	0.043478260869565216	0.30434782608695654	0.0
4785	0.05962907086785511	0.01192657208154639	-0.011594954960671483	0.9160851628578975	None	0.125	1	0.2777777777777778	5	0.72	18	0.48214285714285715	0.56	18	14	8	4	0	0.875	8	7	1.8	27	0.25	0.4166666666666667	0.7314555497323297	0.8802573217601173	0.44308305595693875	0.9113243721569232	0.3155134042730881	0.9103803333171716	0.9043935141841382	0.9015313762417019	0.16666666666666666	0.3333333333333333	0.0
5925	0.06738255734360064	0.02325744888358949	0.022710159078942284	0.850376149369402	None	0.2	2	0.3181818181818182	7	0.6666666666666666	20	0.45714285714285713	0.5666666666666667	23	17	8	3	0	0.7	10	7	2.1333333333333333	32	0.21428571428571427	0.41379310344827586	0.7314555497323297	0.9295309120059181	0.5108942497801067	0.8954136671388295	0.5736684784377061	0.9302024418686176	0.9154343230922234	0.9197430287591549	0.2608695652173913	0.13043478260869565	0.0
2424	None	None	None	None	None	0	0	0.4	2	0.6	3	0.7	0.4	3	2	3	0	0	0.4	2	5	0.4666666666666667	7	0.0	0.4	0.5630633766271669	0.9107755614038852	0.2995566843618212	0.9788865052817117	0.8136414870875368	0.5475403074895705	0.9022352229666952	0.8925247904615881	0	0	0.0
2581	0.0017030730734796733	0.0002145045325854845	-0.0001879353206243741	0.9973678086921477	None	0.5	1	0.8333333333333334	5	0.2857142857142857	2	0.45	0.14285714285714285	3	1	5	0	0	0.8	4	5	0.6	9	0.0	0.4	0.7020704012638644	0.8821060467825406	0.6639772557675008	0.9456665486938209	0.5599919511986857	0.664595116196695	0.8473375071444519	0.8642490199438104	0	0	0.0
3820	0.051797926574310676	0.0048868831726981464	0.001318021317566847	0.86739041512349	None	0.2222222222222222	2	0.25	5	0.7777777777777778	21	0.32954545454545453	0.5555555555555556	20	15	8	4	0	0.7272727272727273	8	11	1.9333333333333333	29	0.26666666666666666	0.24	0.7820028155602756	0.9096319063872355	0.8012913229409125	0.9594014753044537	0.5736684784377061	0.9262923805302354	0.7421626039969867	0.9350877167982976	0.05	0.25	0.0
4208	0.06074662925309473	0.009807177967648071	0.00032271865171684504	0.8485215865019006	None	0.3333333333333333	3	0.38095238095238093	8	0.6206896551724138	18	0.44285714285714284	0.5172413793103449	22	15	8	4	0	0.7	10	7	2.066666666666667	31	0.3076923076923077	0.5384615384615384	0.7314555497323297	0.8731151640509245	0.44666674293767394	0.8532142229354279	0.2912998694724623	0.9137595375408998	0.865745501975113	0.8825100454194401	0.20454545454545453	0.22727272727272727	0.0
843	None	None	None	None	None	0.5	1	0.6666666666666666	4	0.5	3	0.4444444444444444	0.5	6	3	1	0	0	0.5	6	3	0.5333333333333333	8	0.0	1.0	0.6734622712096495	0.9330353276111277	0.640649565583767	0.9045602922458499	0.6383956838670886	0.7921530052848963	0.8440192719663601	0.8883233486687675	0	0	0.0
4096	0.04905066358110693	0.0015225665802577528	0.00029037754571700926	0.8758598428443163	None	0.2222222222222222	2	0.2857142857142857	6	0.7241379310344828	21	0.28703703703703703	0.5862068965517241	22	17	8	2	0	0.75	9	12	2.066666666666667	31	0.13333333333333333	0.2962962962962963	0.8863289751063508	0.9022559854977357	0.6179288217402246	0.9389992130787277	0.41105396990798093	0.9131483504153552	0.8012644138921197	0.9195604898852815	0.5227272727272727	0.22727272727272727	0.0
3377	0.05806684714373188	0.002830716555855384	0.0024119215492004664	0.8321857816052035	None	0.2222222222222222	2	0.25	5	0.7777777777777778	21	0.32954545454545453	0.5555555555555556	20	15	8	3	0	0.7272727272727273	8	11	1.9333333333333333	29	0.2	0.24	0.8863289751063508	0.9005508632151275	0.6284809813789419	0.9299311883311707	0.5736684784377061	0.9213614109462807	0.7421626039969867	0.9180889958805744	0.05	0.25	0.0
802	None	None	None	None	None	0	0	0.2	2	0.8333333333333334	10	0.5	0.3333333333333333	5	4	8	3	0	0.5714285714285714	7	4	0.9333333333333333	14	0.15789473684210525	0.18181818181818182	0.10481775798141957	0.7456752276031651	0.6968414874191236	0.8780849586609987	0.6408498168802933	0.7542293807096654	0.9191882572409693	0.8006664613227541	0.6	0.2	0.0
3726	0.03526376746239329	0.007624854263114783	0.0029086494742054255	0.9231396297508383	None	0.2857142857142857	2	0.3125	5	0.7272727272727273	16	0.4444444444444444	0.5454545454545454	16	12	7	2	0	0.6666666666666666	9	6	1.6	24	0.14285714285714285	0.47619047619047616	0.7364764801915042	0.930447379101229	0.6280326414656385	0.9195674219274038	0.5736684784377061	0.9155928875266496	0.7636035564568838	0.9221072539803112	0.59375	0.3125	0.0
3775	0.07503809131454395	0.010681644770946658	0.010645818751079618	0.857154606394268	None	0.2	2	0.2727272727272727	6	0.7333333333333333	22	0.23703703703703705	0.6333333333333333	24	19	7	1	0	0.6	9	15	2.1333333333333333	32	0.07692307692307693	0.21428571428571427	0.7364764801915042	0.8901362949004575	0.5108942497801067	0.9503151343024638	0.3161313597020815	0.8965747515931507	0.8362873068917716	0.9169025075756332	1.0	0.16666666666666666	0.0
6057	0.056915100758996244	0.0045123914114267695	0.003236360876616207	0.8975912392709289	None	0.2	2	0.2727272727272727	6	0.7333333333333333	22	0.45714285714285713	0.5333333333333333	22	16	9	7	0	0.7	10	7	2.1333333333333333	32	0.4375	0.35714285714285715	0.7314555497323297	0.8920562724480621	0.23544492264614095	0.9096768436698363	0.3155134042730881	0.9247501279426497	0.9154343230922234	0.9097107288559901	0.045454545454545456	0.22727272727272727	0.0
855	None	None	None	None	None	0.3333333333333333	1	0.5555555555555556	5	0.5454545454545454	6	0.3611111111111111	0.45454545454545453	8	5	4	1	0	1.0	6	6	0.8666666666666667	13	0.1111111111111111	0.75	0.6960100083265418	0.9617026313885955	0.7622959955026408	0.8697652071263555	0.7301137826370409	0.9435649757131588	0.9376453327445065	0.9337801802491416	1.0	0.125	0.0
6870	0.05506106764965061	0.005140134521782332	-0.0044333875785879705	0.9373419064064058	None	0	0	0.3	6	0.6428571428571429	18	0.4166666666666667	0.5357142857142857	21	15	8	5	0	0.8888888888888888	9	8	2.0	30	0.35714285714285715	0.37037037037037035	0.7314555497323297	0.8801409615221117	0.3752718621337708	0.9055315508351557	0.26708633467183646	0.8648922808417824	0.9154343230922234	0.8846122790564079	0.09523809523809523	0.3333333333333333	0.0
4543	0.06348809586492768	0.0035965931477011186	0.0015122837327144472	0.8579342774769316	None	0.2	2	0.30434782608695654	7	0.6875	22	0.4857142857142857	0.5625	24	18	9	5	0	0.7	10	7	2.2666666666666666	34	0.3125	0.3870967741935484	0.7314555497323297	0.8915588153862423	0.2738710732792479	0.905007255132426	0.4662860233561739	0.9229233310024181	0.8851767541004393	0.9073094584581831	0.041666666666666664	0.20833333333333334	0.0
3344	0.03000003972772678	0.0017900068499502907	0.0017551880805377013	0.9422350856581577	None	0.25	2	0.3157894736842105	6	0.6923076923076923	18	0.4444444444444444	0.5384615384615384	19	14	8	3	0	0.7777777777777778	9	7	1.8666666666666667	28	0.2	0.4166666666666667	0.7364764801915042	0.9290670756889134	0.6179288217402246	0.9419655920635673	0.40804612206237056	0.9028090594380973	0.7421626039969867	0.9261776247045848	0.21052631578947367	0.2631578947368421	0.0
2610	1.71637901137373e-05	4.002557828969432e-07	-9.731064196318451e-09	0.9999969269471412	None	0	0	0.3333333333333333	1	1.0	2	0.6666666666666666	0.5	2	1	1	2	0	0.6666666666666666	2	3	0.26666666666666666	4	0.4	0	0.2669875999601451	0.7160181293120895	0.34761579253485486	0.7810628314879688	0.1942675538683744	0.5280244009918229	0.7397412689200122	0.683440208436316	0.75	0	0.0620438297947421
7203	0.0688753763257442	0.017671066914368008	0.005601242304225337	0.8185969566001345	None	0.2	2	0.3181818181818182	7	0.6666666666666666	20	0.5079365079365079	0.5333333333333333	22	16	9	4	0	0.7777777777777778	9	7	2.1333333333333333	32	0.25	0.41379310344827586	0.7314555497323297	0.9396497825764354	0.2527543700500992	0.8219593510492688	0.5299395802560298	0.9470167414146636	0.9154343230922234	0.9157628069426685	0.1590909090909091	0.13636363636363635	0.0
4316	0.08571971782601454	0.014659139012247803	0.009173483822410804	0.8168838693188993	None	0.2222222222222222	2	0.3	6	0.7142857142857143	20	0.42857142857142855	0.5714285714285714	21	16	8	4	0	0.7	10	7	2.0	30	0.26666666666666666	0.4444444444444444	0.7314555497323297	0.9008313068874471	0.3752718621337708	0.9093387892999967	0.3155134042730881	0.9248089399728717	0.8838456383416171	0.9121798497407083	0.16666666666666666	0.23809523809523808	0.0
4073	0.07664303488226284	0.011880468434093279	0.011832467555952455	0.8363534320567912	None	0.2	2	0.2727272727272727	6	0.7333333333333333	22	0.45714285714285713	0.5666666666666667	22	17	9	5	0	0.7	10	7	2.1333333333333333	32	0.29411764705882354	0.42857142857142855	0.7314555497323297	0.8976267536292024	0.3752718621337708	0.9079756432272746	0.2912998694724623	0.9234551755684725	0.9007527225494767	0.9102626663726064	0.045454545454545456	0.22727272727272727	0.0
5457	0.07158150356322819	0.010349020614629625	0.008268904305779208	0.881324369384756	None	0.2	2	0.3181818181818182	7	0.6774193548387096	21	0.4714285714285714	0.5483870967741935	23	17	9	4	0	0.7	10	7	2.2	33	0.25	0.41379310344827586	0.7314555497323297	0.9226062680823283	0.3752718621337708	0.901444777231507	0.3155134042730881	0.9283369069905849	0.9154343230922234	0.9181670312679736	0.2391304347826087	0.21739130434782608	0.0
795	None	None	None	None	None	0	0	0.5	1	1.0	1	0.75	0	0	0	2	0	0	1.0	2	2	0.2	3	0.0	0	0	0	0	0	0	0	0	0	0	0	0
1534	None	None	None	None	None	0	0	0.3333333333333333	1	1.0	2	0.6666666666666666	0.5	2	1	1	2	0	0.6666666666666666	2	3	0.26666666666666666	4	0.4	0	0.3594671085992147	0.5	0.22042871155769453	0.5	0.22131693169630973	0.539487240076527	0.6584889805829193	0.5131868220142206	0.75	0	0.28817835197284014
3695	0.05790422468991831	0.01077047545960252	0.010537287632624699	0.8341872403382595	None	0.2222222222222222	2	0.3	6	0.7037037037037037	19	0.3020833333333333	0.5555555555555556	21	15	7	1	0	0.6666666666666666	8	12	1.9333333333333333	29	0.08333333333333333	0.24	0.7364764801915042	0.9243536158867952	0.6179288217402246	0.9426676909903132	0.5736684784377061	0.9210808606849178	0.7837809882720107	0.9299984936276098	1.0	0.2857142857142857	0.0
5418	0.07604451408574689	0.013134423158244939	0.013079338248976457	0.8389229766688007	None	0.2	2	0.2727272727272727	6	0.7333333333333333	22	0.45714285714285713	0.5666666666666667	22	17	9	5	0	0.7	10	7	2.1333333333333333	32	0.29411764705882354	0.42857142857142855	0.7314555497323297	0.8971663113523163	0.4109693025357224	0.9017534744381455	0.2912998694724623	0.9245739133929776	0.9007527225494767	0.9085776003050028	0.09090909090909091	0.22727272727272727	0.0
1443	None	None	None	None	None	0	0	0.5	3	0.5	3	0.4444444444444444	0.5	6	3	1	0	0	0.5	3	6	0.5333333333333333	8	0.0	0.8	0.6697472728598732	0.9370983698967037	0.25530660730618926	0.936712096435324	0.6716230464932746	0.9322528659428845	0.9310394909310095	0.9353887269436525	0	0	0.0
7113	0.079568759273065	0.024766209476194647	0.02405706320912924	0.8830022469357409	None	0.2	2	0.2727272727272727	6	0.7419354838709677	23	0.4125	0.5483870967741935	23	17	9	5	0	0.8	10	8	2.2	33	0.3125	0.42857142857142855	0.7314555497323297	0.9113038732799924	0.44666674293767394	0.9191409966974842	0.26708633467183646	0.9222452384924773	0.9154343230922234	0.9176784940815448	0.043478260869565216	0.30434782608695654	0.0
2069	None	None	None	None	None	0	0	0.75	3	0.25	1	0.75	0	1	0	4	3	0	0.5	4	2	0.4	6	0.2727272727272727	0.5	0	0	0	0	0	0	0	0	0	0	0
1010	None	None	None	None	None	0	0	0.6666666666666666	2	0.5	1	0.6666666666666666	0.5	3	1	0	2	0	0.6666666666666666	3	2	0.26666666666666666	4	1.0	0	0.2896974166819322	0.789943960246963	0.4674175108911628	0.5479586646126482	0.510425895009161	0.8457935547430613	0.7222047516398391	0.7451668198409709	0.6666666666666666	0.6666666666666666	0.0
4698	0.07571550346865148	0.015947772849141232	0.015736791527991477	0.8649282537234085	None	0.2222222222222222	2	0.3	6	0.7037037037037037	19	0.4603174603174603	0.5555555555555556	20	15	8	3	0	0.7777777777777778	9	7	1.9333333333333333	29	0.2	0.46153846153846156	0.7314555497323297	0.8965465516848732	0.44666674293767394	0.9018439174061875	0.3155134042730881	0.9269938940770743	0.9007527225494767	0.9093923775935163	0.3	0.25	0.0
5162	0.08384828101369583	0.026909832119778893	0.008379126198317995	0.871726102485016	None	0.2	2	0.2608695652173913	6	0.75	24	0.4857142857142857	0.59375	24	19	9	3	0	0.7	10	7	2.2666666666666666	34	0.17647058823529413	0.45161290322580644	0.6740439613570335	0.8918461038246915	0.3053583923899558	0.9102337121899832	0.3155134042730881	0.9164496218292199	0.8750763167531085	0.906680627309875	0.25	0.20833333333333334	0.0
7456	0.06361581333833656	0.014645775504476903	0.013753289871408777	0.8880396512926045	None	0.2222222222222222	2	0.3	6	0.7037037037037037	19	0.48333333333333334	0.5925925925925926	21	16	7	2	0	0.6	10	6	1.9333333333333333	29	0.15384615384615385	0.46153846153846156	0.7314555497323297	0.9501968242110731	0.5108942497801067	0.9076369400640819	0.5736684784377061	0.9374532124981627	0.9154343230922234	0.9338250161930617	0.5714285714285714	0.09523809523809523	0.0
5958	0.07465696095636312	0.020457462922728178	-0.02032404844848578	0.8935238337823771	None	0.2222222222222222	2	0.3	6	0.7142857142857143	20	0.47619047619047616	0.5357142857142857	20	15	9	5	0	0.7777777777777778	9	7	2.0	30	0.29411764705882354	0.38461538461538464	0.7314555497323297	0.9017654195428991	0.23544492264614095	0.8166326176636717	0.26708633467183646	0.9528497007052613	0.9039828819475179	0.9036919697331807	0.05	0.25	0.0
4379	0.06667962088081891	0.013435112284277866	0.013435087598820053	0.8606881808181048	None	0.2	2	0.2727272727272727	6	0.7333333333333333	22	0.45714285714285713	0.5666666666666667	22	17	9	5	0	0.7	10	7	2.1333333333333333	32	0.29411764705882354	0.42857142857142855	0.7314555497323297	0.8958920674307698	0.3752718621337708	0.9015670513278615	0.2912998694724623	0.9233138585207663	0.9154343230922234	0.9076382476167798	0.045454545454545456	0.22727272727272727	0.0
15	None	None	None	None	None	0	0	0.1111111111111111	2	0.9583333333333334	23	0.2826086956521739	0.875	22	21	3	0	0	0.17391304347826086	4	23	1.7333333333333334	26	0.0	0.08	0.4160386057658358	0.9204508863657656	0.6720266090989708	0.9347219162420838	0.5629348426858869	0.9547770634414022	0.9315932502067158	0.9381956680774475	0	0	0.0
4029	None	None	None	None	None	0.2222222222222222	2	0.35	7	0.6666666666666666	18	0.4603174603174603	0.5185185185185185	20	14	8	4	0	0.7777777777777778	9	7	1.9333333333333333	29	0.2857142857142857	0.48	0.7314555497323297	0.8953141669098977	0.4109693025357224	0.902199281928304	0.3155134042730881	0.9266856760421657	0.9154343230922234	0.9090142281836033	0.175	0.25	0.0
6521	0.06369907741980743	0.021192436998104833	0.02081351214778968	0.8523078652683266	None	0.2	2	0.3181818181818182	7	0.6666666666666666	20	0.45714285714285713	0.5666666666666667	23	17	8	3	0	0.7	10	7	2.1333333333333333	32	0.21428571428571427	0.41379310344827586	0.7314555497323297	0.9295309120059181	0.5108942497801067	0.8954136671388295	0.5736684784377061	0.9302024418686176	0.9154343230922234	0.9197430287591549	0.2608695652173913	0.13043478260869565	0.0
6161	0.07308632528753599	0.022829159753243955	0.02150136340339874	0.8262843029566349	None	0.1111111111111111	1	0.25	5	0.7407407407407407	20	0.4142857142857143	0.5925925925925926	20	16	8	4	0	0.7	10	7	1.9333333333333333	29	0.25	0.46153846153846156	0.7314555497323297	0.8854606052873507	0.3053583923899558	0.8881638597316335	0.26708633467183646	0.9076892736760825	0.8602382854200676	0.8941973371840789	0.125	0.3	0.0
3549	0.05628367629243578	0.007642711141220321	0.004766742923121439	0.8451300673274781	None	0.2	2	0.2727272727272727	6	0.7419354838709677	23	0.3055555555555556	0.6129032258064516	25	19	7	2	0	0.75	9	12	2.2	33	0.16666666666666666	0.20689655172413793	0.6166323729817371	0.9177711687954825	0.5108942497801067	0.9659542388872477	0.3200472968798169	0.9198640037504752	0.7608736466435383	0.9389336921755397	0.52	0.2	0.0
4942	0.05852932166579146	0.010199231573803607	-0.00419237676063931	0.9215341940802353	None	0.2	2	0.2727272727272727	6	0.7333333333333333	22	0.45714285714285713	0.5333333333333333	22	16	9	5	0	0.7	10	7	2.1333333333333333	32	0.3125	0.35714285714285715	0.6166323729817371	0.8823651323841133	0.3752718621337708	0.9011790745999494	0.26708633467183646	0.9324623107404254	0.9154343230922234	0.9075028889020796	0.045454545454545456	0.18181818181818182	0.0
3389	None	None	None	None	None	0.16666666666666666	1	0.2857142857142857	4	0.7368421052631579	14	0.2625	0.5789473684210527	14	11	6	3	0	0.8	8	10	1.4	21	0.23076923076923078	0.2222222222222222	0.8408026397375794	0.886843902476591	0.5860718376614034	0.9152888071900184	0.4981663142924965	0.9169448891165238	0.7788858287142609	0.9072192703821321	0.42857142857142855	0.35714285714285715	0.0
238	None	None	None	None	None	0	0	0.75	3	0.3333333333333333	1	0.5555555555555556	0.3333333333333333	3	1	1	1	0	1.0	3	3	0.3333333333333333	5	0.25	1.0	0.7020704012638644	0.9346798673319962	0.7149759844918124	0.958552857735186	0.5599919511986857	0.7610275780014382	0.9045900741671298	0.9105262138116591	1.0	0.6666666666666666	0.0
2855	0.0011405038049767265	5.263033730755225e-05	5.917457787298992e-07	0.9969313343981947	None	0	0	1.0	2	0.0	0	0.75	0	1	0	1	0	0	1.0	2	2	0.2	3	0.0	0	0	0	0	0	0	0	0	0	0	0	0
2929	0.0008754027019736189	0.00011306227717564467	0.00011306009404753955	0.9980805638013684	None	0	0	1.0	2	0.0	0	0.75	0	2	0	0	2	0	1.0	2	2	0.2	3	1.0	0	0	0	0	0	0	0	0	0	0	0	0
7185	0.07507954278526725	0.00942596930101892	0.002195332159227343	0.9109014544583576	None	0	0	0.2916666666666667	7	0.6363636363636364	21	0.35353535353535354	0.5151515151515151	24	17	10	5	0	0.8181818181818182	11	9	2.3333333333333335	35	0.29411764705882354	0.3870967741935484	0.7314555497323297	0.8939062538136544	0.3752718621337708	0.9188580258920891	0.26872730529147176	0.8888781897758655	0.9154343230922234	0.9013676648368147	0.08333333333333333	0.25	0.0
2775	0.0009275128694634611	1.5635253908557718e-05	1.55092690971263e-05	0.9978525717855987	None	0	0	0.5	2	0.6666666666666666	2	0.8333333333333334	0.3333333333333333	3	1	1	3	0	0.6666666666666666	2	3	0.3333333333333333	5	0.75	0	0.3280754970657983	0.5854570119405696	0.4748028735120152	0.8047664776506049	0.2371447885837003	0.7001863011639211	0.7294794892535553	0.7047288432031703	0.3333333333333333	0	0.0
1338	None	None	None	None	None	0	0	0.6666666666666666	2	0.5	1	0.6666666666666666	0.5	3	1	0	1	0	0.6666666666666666	3	2	0.26666666666666666	4	0.5	0	0.3527991184723385	0.9323143335976174	0.4674175108911628	0.8345873445385038	0.6137588652882363	0.8308749936563746	0.8669759792891393	0.8748322128982925	1.0	0.6666666666666666	0.0
1749	None	None	None	None	None	0	0	0.5	2	0.5	2	0.5	0	1	0	4	2	0	0.75	4	3	0.4	6	0.18181818181818182	0.6666666666666666	0	0	0	0	0	0	0	0	0	0	0
4350	0.0803880868848496	0.01552083911233547	0.014833338690631451	0.8460266985963972	None	0.2222222222222222	2	0.3	6	0.7142857142857143	20	0.42857142857142855	0.5714285714285714	21	16	8	4	0	0.7	10	7	2.0	30	0.26666666666666666	0.4444444444444444	0.7314555497323297	0.9008313068874471	0.3752718621337708	0.9093387892999967	0.3155134042730881	0.9248089399728717	0.8838456383416171	0.9121798497407083	0.16666666666666666	0.23809523809523808	0.0
1819	None	None	None	None	None	0	0	0.75	3	0.25	1	0.75	0	1	0	4	3	0	0.5	4	2	0.4	6	0.2727272727272727	0.5	0	0	0	0	0	0	0	0	0	0	0
1214	None	None	None	None	None	0.2	1	0.6666666666666666	8	0.25	4	0.45	0.1875	7	3	10	0	0	0.625	8	5	1.2	18	0.0	0.25	0.4293530426231095	0.8984218335733266	0.4319762147138869	0.9523815291244008	0.6600118555307928	0.9190726442004377	0.8815731491497	0.9265676926666975	0	0	0.0
2872	0.00044066553875045193	2.631382623092105e-05	2.6306874129189214e-05	0.99832174005216	None	0	0	0.5	2	0.6666666666666666	2	0.8333333333333334	0.3333333333333333	3	1	1	2	0	0.6666666666666666	2	3	0.3333333333333333	5	0.5	0	0.27577305719076745	0.5574480758006918	0.4748028735120152	0.5899039070923959	0.15139031915304854	0.7547142091018615	0.7911708892950896	0.6394009264967907	0.6666666666666666	0	0.0
6551	0.06404614842570244	0.01895200318317958	0.016940521922515314	0.8518946010194907	None	0.2222222222222222	2	0.3	6	0.7142857142857143	20	0.42857142857142855	0.5714285714285714	21	16	8	3	0	0.7	10	7	2.0	30	0.2	0.4444444444444444	0.7314555497323297	0.932620459742805	0.5108942497801067	0.8982886147381565	0.4862106820743536	0.9209229707018031	0.9154343230922234	0.9183638146849135	0.2857142857142857	0.09523809523809523	0.0
5675	0.06503989419366964	0.005216553406807116	0.0051394173869720415	0.902057951689836	None	0.2222222222222222	2	0.3	6	0.7037037037037037	19	0.4142857142857143	0.5185185185185185	20	14	8	4	0	0.7	10	7	1.9333333333333333	29	0.2857142857142857	0.38461538461538464	0.7314555497323297	0.8620776787770669	0.3053583923899558	0.8133548480176778	0.26708633467183646	0.9323806790884692	0.8441348070732002	0.8782705227065281	0.2	0.3	0.0
14	None	None	None	None	None	0	0	0.4	2	0.8	4	0.4666666666666667	0.6	4	3	2	4	0	0.6	3	5	0.4666666666666667	7	0.5714285714285714	0	0.38830409110230146	0.7968558299864923	0.6692968461408829	0.9222598715715519	0.3756731252487264	0.9543023858593838	0.871086769387024	0.908299744143257	0.375	0	0.2971172537437331
5110	0.06474326067132262	0.005539333966714966	-0.002689035125572033	0.8258697109332627	None	0.25	2	0.3333333333333333	6	0.6666666666666666	16	0.43333333333333335	0.5416666666666666	19	13	6	3	0	0.6	10	6	1.7333333333333334	26	0.3	0.2608695652173913	0.6166323729817371	0.9060197004712529	0.44666674293767394	0.9028570212886621	0.3155134042730881	0.9280844242487886	0.865745501975113	0.9130133095308444	0.3157894736842105	0.21052631578947367	0.0
3874	0.05669031015771553	0.011494804145857263	0.006876122457070057	0.8806014707865686	None	0.2	2	0.30434782608695654	7	0.6875	22	0.4857142857142857	0.53125	24	17	9	6	0	0.7	10	7	2.2666666666666666	34	0.4	0.41379310344827586	0.7314555497323297	0.8874026324251654	0.3752718621337708	0.9128781670119653	0.2429057270124456	0.9101923305544892	0.9154343230922234	0.9040670175422693	0.0625	0.20833333333333334	0.0
4804	0.06658825925847138	0.004221074886830526	0.0007046451623126251	0.8703611475571377	None	0.2222222222222222	2	0.3	6	0.7142857142857143	20	0.47619047619047616	0.5357142857142857	20	15	9	5	0	0.7777777777777778	9	7	2.0	30	0.29411764705882354	0.56	0.7314555497323297	0.8954087946274767	0.4105478948241744	0.853919129834115	0.26708633467183646	0.905502101859004	0.9043994887210632	0.8867136090046097	0.05	0.25	0.0
3548	0.059625397449192576	0.008085855354801729	0.007930161657648175	0.8153152196789616	None	0.25	2	0.2777777777777778	5	0.76	19	0.3068181818181818	0.6	19	15	7	3	0	0.7272727272727273	8	11	1.8	27	0.21428571428571427	0.2608695652173913	0.8275291509290469	0.9062228046446462	0.6179288217402246	0.9335874538606347	0.5736684784377061	0.9237376985961636	0.7421626039969867	0.9219101146515923	0.21052631578947367	0.2631578947368421	0.0
3023	0.006062555022931074	0.0002858006251105268	0.00027523475717852047	0.9895693354455577	None	0	0	0.25	1	1.0	3	1.0	1.0	4	3	0	0	0	0.2	1	5	0.3333333333333333	5	0.0	0	0.3019242771282829	0.5884709145445688	0.4748028735120152	0.77781817495015	0.1942675538683744	0.6751566499205501	0.7511157862392216	0.6858414595965318	0	0	0.0
70	None	None	None	None	None	0	0	0.3333333333333333	4	0.625	10	0.42857142857142855	0.375	7	6	10	6	0	0.8571428571428571	7	6	1.2	18	0.2608695652173913	0.42857142857142855	0.64929714725837	0.8680055020491027	0.5099886473351142	0.7939914389059209	0.34536421380333754	0.7685647717012055	0.7759527999951847	0.8142106869146662	0.14285714285714285	0.14285714285714285	0.0
4476	0.06593330094790628	0.015357909928585673	-0.006572488908715978	0.8455128267123582	None	0.2	2	0.3181818181818182	7	0.6666666666666666	20	0.45714285714285713	0.5666666666666667	23	17	8	4	0	0.7	10	7	2.1333333333333333	32	0.2857142857142857	0.41379310344827586	0.7314555497323297	0.8911251469628774	0.3752718621337708	0.9013555786330357	0.3155134042730881	0.9158838330171216	0.865745501975113	0.9032717745377602	0.17391304347826086	0.21739130434782608	0.0
1809	None	None	None	None	None	0	0	0.5714285714285714	4	0.375	3	0.3333333333333333	0.375	3	3	6	2	0	0.8333333333333334	6	5	0.6666666666666666	10	0.125	0.4444444444444444	0.7623452618574464	0.7266475387688772	0.634656077624844	0.787978939043131	0.10460228085648415	0.5054236272692624	0.9452038955578468	0.683676668540207	0.6666666666666666	0.6666666666666666	0.0
522	None	None	None	None	None	0	0	0.6666666666666666	2	0.5	1	1.0	0	0	0	3	0	0	1.0	2	2	0.26666666666666666	4	0.0	0	0	0	0	0	0	0	0	0	0	0	0
476	None	None	None	None	None	0.5	1	0.6666666666666666	4	0.5714285714285714	4	0.375	0.5714285714285714	7	4	1	0	0	0.6666666666666666	4	6	0.6	9	0.0	0.6666666666666666	0.5373209497382578	0.9436130744832234	0.612449226971173	0.9127711839435539	0.8650496453701899	0.8918805673447243	0.912691310020439	0.9187269916481403	0	0	0.0
5369	0.0781114527964001	0.00809300170269539	0.007173579199956322	0.8546569548550208	None	0.2	2	0.2727272727272727	6	0.7333333333333333	22	0.45714285714285713	0.5666666666666667	22	17	9	5	0	0.7	10	7	2.1333333333333333	32	0.29411764705882354	0.42857142857142855	0.7314555497323297	0.8971663113523163	0.4109693025357224	0.9017534744381455	0.2912998694724623	0.9245739133929776	0.9007527225494767	0.9085776003050028	0.09090909090909091	0.22727272727272727	0.0
1625	None	None	None	None	None	0	0	1.0	1	0	0	1.0	0	1	0	0	0	0	0.5	2	1	0.13333333333333333	2	0.0	0	0	0	0	0	0	0	0	0	0	0	0
4803	0.07254092182213398	0.010430179083174085	0.010211234088037516	0.8146378895871957	None	0.2222222222222222	2	0.2857142857142857	6	0.7241379310344828	21	0.49206349206349204	0.5517241379310345	21	16	9	4	0	0.7777777777777778	9	7	2.066666666666667	31	0.23529411764705882	0.42857142857142855	0.7314555497323297	0.8926393963998138	0.44666674293767394	0.9017182232473799	0.3155134042730881	0.9258965602899331	0.9154343230922234	0.9077598595126727	0.16666666666666666	0.23809523809523808	0.0
6160	0.05433538596605397	0.008955350686398694	0.006619497489189089	0.8938157474743218	None	0.2	2	0.2727272727272727	6	0.7333333333333333	22	0.45714285714285713	0.5333333333333333	22	16	9	7	0	0.7	10	7	2.1333333333333333	32	0.4375	0.35714285714285715	0.7314555497323297	0.8920562724480621	0.23544492264614095	0.9070476999156747	0.3155134042730881	0.9247501279426497	0.9154343230922234	0.9088421690424768	0.045454545454545456	0.22727272727272727	0.0
6817	0.06109878388627413	0.016292365111340218	0.016280242843764482	0.8735230981452051	None	0.2	2	0.3181818181818182	7	0.6774193548387096	21	0.4714285714285714	0.5483870967741935	23	17	9	3	0	0.7	10	7	2.2	33	0.1875	0.41379310344827586	0.7314555497323297	0.930772823171959	0.5108942497801067	0.900160507688952	0.4028982521077603	0.9338689578900892	0.9154343230922234	0.9228543540796521	0.2608695652173913	0.13043478260869565	0.0
2704	0.003124987350534735	0.0002411069681892489	-2.3009912951060503e-05	0.9879280604856756	None	0	0	0.5	2	0.6666666666666666	2	1.0	0.3333333333333333	3	1	1	2	0	0.2	5	1	0.3333333333333333	5	0.5	0.5	0.7944520118016613	0.9744924795016726	0.8597436056094173	0.9098856438455637	0.21568498088937504	0.9407607118061968	0.7579735711859266	0.9481797085300917	0.6666666666666666	0	0.0
3683	0.03562284008738325	0.002250177730050557	0.002219597914025216	0.9467991985814389	None	0.2857142857142857	2	0.29411764705882354	5	0.7391304347826086	17	0.3968253968253968	0.5652173913043478	16	13	8	2	0	0.7777777777777778	9	7	1.6666666666666667	25	0.11764705882352941	0.45454545454545453	0.9190829158408228	0.8771871510893782	0.5860718376614034	0.9302811905316584	0.5736684784377061	0.9302485260653155	0.7636035564568838	0.9154853576996822	0.59375	0.3125	0.0
1762	None	None	None	None	None	0.5	1	0.8333333333333334	5	0.16666666666666666	1	0.6666666666666666	0	1	0	6	2	0	0.75	4	3	0.5333333333333333	8	0.13333333333333333	0.5	0	0	0	0	0	0	0	0	0	0	0
4072	0.05810966422895387	0.0063356623812701645	0.006270253599498875	0.8895798156575707	None	0.14285714285714285	1	0.3125	5	0.6666666666666666	14	0.41818181818181815	0.47619047619047616	14	10	8	5	0	0.45454545454545453	11	5	1.5333333333333334	23	0.3125	0.2	0.7314555497323297	0.8927348932802294	0.4109693025357224	0.8230994055709322	0.29356681577582666	0.9032721676066343	0.9089930517850447	0.876914759970909	0.14285714285714285	0.35714285714285715	0.0
7034	0.06508688970329998	0.024048346088058385	0.02340819208036964	0.8509033172361655	None	0.2	2	0.3181818181818182	7	0.6666666666666666	20	0.45714285714285713	0.5666666666666667	23	17	8	3	0	0.7	10	7	2.1333333333333333	32	0.21428571428571427	0.41379310344827586	0.7314555497323297	0.9295309120059181	0.5108942497801067	0.8954136671388295	0.5736684784377061	0.9302024418686176	0.9154343230922234	0.9197430287591549	0.2608695652173913	0.13043478260869565	0.0
375	None	None	None	None	None	0.1111111111111111	1	0.35	7	0.6071428571428571	17	0.47619047619047616	0.42857142857142855	14	12	15	7	0	0.7777777777777778	7	9	2.0	30	0.21875	0.4	0.9529373411719473	0.8660315481209394	0.5860718376614034	0.9462614030818443	0.30851181228580815	0.9149578935629188	0.8117056528517808	0.9145222196223721	0.07142857142857142	0.35714285714285715	0.0
3041	0.037350325942640344	0.003925610132972519	0.0015852725781423105	0.8739800133552642	None	0.25	2	0.2777777777777778	5	0.75	18	0.4126984126984127	0.5416666666666666	17	13	8	3	0	0.7777777777777778	9	7	1.7333333333333334	26	0.1875	0.43478260869565216	0.9451287992836546	0.9125706670843173	0.6390331410176593	0.9186452822852251	0.5736684784377061	0.9132922271951553	0.7421626039969867	0.914875733524071	0.23529411764705882	0.29411764705882354	0.0
5010	0.07045015858903728	0.023597066162513367	-0.002186476708994003	0.917382326342514	None	0.2	2	0.2727272727272727	6	0.7419354838709677	23	0.4714285714285714	0.5806451612903226	23	18	9	3	0	0.7	10	7	2.2	33	0.17647058823529413	0.41379310344827586	0.6166323729817371	0.8814238785943938	0.23544492264614095	0.9097608283015669	0.3155134042730881	0.9190745124226329	0.865745501975113	0.9045510050409538	0.2608695652173913	0.21739130434782608	0.0
7290	0.05933599851975759	0.02013188179692236	0.01996456721370162	0.8762280834764323	None	0.2222222222222222	2	0.2857142857142857	6	0.7241379310344828	21	0.44285714285714284	0.5862068965517241	22	17	8	3	0	0.7	10	7	2.066666666666667	31	0.2	0.42857142857142855	0.7314555497323297	0.9329450700880525	0.5108942497801067	0.8997076741769466	0.5299395802560298	0.9335326893695902	0.9154343230922234	0.9234161334329751	0.2727272727272727	0.13636363636363635	0.0
2952	2.9835466873519972e-05	1.1298652246482996e-06	1.067649101429918e-06	0.9999940981347712	None	0	0	0.5	2	0.5	2	0.5	0.5	2	2	3	0	0	0.75	3	4	0.4	6	0.0	0.6666666666666666	0.9503022792465406	0.5	0.9559884876822113	0.5152072873580383	0.8530422187115156	0.5	0.6161117192772937	0.505070485877837	0	0	0.0
330	None	None	None	None	None	0	0	0.75	3	0.3333333333333333	1	0.5555555555555556	0.3333333333333333	4	1	0	1	0	1.0	3	3	0.3333333333333333	5	1.0	1.0	0.6001915175724726	0.9474832739022822	0.44700762718679676	0.8873963367281507	0.4910545169855725	0.9100937536790801	0.8606022267189326	0.9186361020484597	1.0	0.5	0.0
7255	0.06440831961267038	0.018336288640199577	0.016060142654820978	0.8521944138653545	None	0.2	2	0.3181818181818182	7	0.6666666666666666	20	0.45714285714285713	0.5666666666666667	23	17	8	3	0	0.7	10	7	2.1333333333333333	32	0.21428571428571427	0.41379310344827586	0.7314555497323297	0.944505534385627	0.44666674293767394	0.8977016157972033	0.5736684784377061	0.9432571721310122	0.9154343230922234	0.9312282011676776	0.30434782608695654	0.08695652173913043	0.0
5709	0.07566175103545093	0.007793017814003432	0.0049481356604627455	0.8150590332950995	None	0.2	2	0.2727272727272727	6	0.7333333333333333	22	0.5079365079365079	0.5333333333333333	22	16	9	7	0	0.7777777777777778	9	7	2.1333333333333333	32	0.4375	0.4827586206896552	0.7314555497323297	0.8670491880977053	0.23544492264614095	0.8310538009916357	0.21872511935305475	0.9303157672313951	0.8931054619232803	0.8828734499087312	0.045454545454545456	0.22727272727272727	0.0
7323	0.07129226043874595	0.01271397676692985	0.006256962440003103	0.8613842957266377	None	0.2	2	0.3181818181818182	7	0.6774193548387096	21	0.4714285714285714	0.5483870967741935	23	17	9	4	0	0.7	10	7	2.2	33	0.25	0.41379310344827586	0.7314555497323297	0.9442546349401142	0.5108942497801067	0.9177104150012182	0.4862106820743536	0.9424263953421739	0.9154343230922234	0.9357686890072302	0.15217391304347827	0.13043478260869565	0.0
5488	0.07362511416000919	0.017661177071040503	0.017303338149459304	0.846883499401182	None	0.2	2	0.2727272727272727	6	0.7419354838709677	23	0.4714285714285714	0.5483870967741935	23	17	9	6	0	0.7	10	7	2.2	33	0.375	0.42857142857142855	0.7314555497323297	0.9229943445050106	0.3752718621337708	0.9085359046199499	0.26708633467183646	0.9275217040578977	0.8838456383416171	0.920044641517482	0.043478260869565216	0.2608695652173913	0.0
6084	0.06044822168860436	0.0058709039544559555	0.0024571848409030155	0.8603138595183079	None	0.2222222222222222	2	0.3333333333333333	7	0.6551724137931034	19	0.44285714285714284	0.5172413793103449	22	15	8	3	0	0.7	10	7	2.066666666666667	31	0.23076923076923078	0.42857142857142855	0.7314555497323297	0.9498838914392955	0.4787804963588903	0.9181087521520854	0.5299395802560298	0.9411645145285245	0.9154343230922234	0.9376393700810036	0.2727272727272727	0.18181818181818182	0.0
3939	0.06541459139170279	0.006723358545969208	-0.0032976819630981145	0.8746799207684366	None	0.2	2	0.3181818181818182	7	0.6666666666666666	20	0.45714285714285713	0.5666666666666667	23	17	8	3	0	0.7	10	7	2.1333333333333333	32	0.21428571428571427	0.41379310344827586	0.7314555497323297	0.9018704939598877	0.44666674293767394	0.915333691623021	0.3155134042730881	0.9248749802275299	0.865745501975113	0.9144915399954757	0.2608695652173913	0.21739130434782608	0.0
7114	None	None	None	None	None	0.2	2	0.3181818181818182	7	0.6666666666666666	20	0.45714285714285713	0.5333333333333333	21	16	10	3	0	0.7	10	7	2.1333333333333333	32	0.15789473684210525	0.41379310344827586	0.7314555497323297	0.9450966203610709	0.44666674293767394	0.9045228447113398	0.4862106820743536	0.9437038705919435	0.9154343230922234	0.9332554607126091	0.2857142857142857	0.19047619047619047	0.0
7064	0.058243965761845526	0.012759285217086394	0.009716779193480473	0.8654897938712656	None	0.2222222222222222	2	0.3	6	0.7037037037037037	19	0.4603174603174603	0.5555555555555556	20	15	8	4	0	0.7777777777777778	9	7	1.9333333333333333	29	0.26666666666666666	0.46153846153846156	0.7314555497323297	0.9256358033136471	0.44666674293767394	0.8408607415323015	0.48828336527273314	0.9417411052057151	0.9154343230922234	0.9107636882624349	0.175	0.1	0.0
5467	0.0774181819012894	0.018687662324144795	0.01788760954625651	0.8560423602981628	None	0.2222222222222222	2	0.25	5	0.7857142857142857	22	0.42857142857142855	0.5714285714285714	21	16	8	4	0	0.7	10	7	2.0	30	0.26666666666666666	0.4444444444444444	0.7314555497323297	0.8845593280329244	0.23544492264614095	0.8256362818347591	0.21872511935305475	0.9303780430651624	0.865745501975113	0.8870829399399409	0.16666666666666666	0.38095238095238093	0.0
2064	None	None	None	None	None	0	0	0.6666666666666666	4	0.14285714285714285	1	0.5625	0.14285714285714285	2	1	6	0	0	1.0	4	4	0.6	9	0.0	0.3333333333333333	0.17462187885432312	0.6783542345257801	0.5046138125630655	0.872392105674542	0.5821015689462148	0.5565895229541439	0.8859997151487505	0.7241768795501381	0	0	0.0
2306	None	None	None	None	None	0	0	0.375	3	0.6666666666666666	6	0.4074074074074074	0.6666666666666666	9	6	1	0	0	0.3333333333333333	9	3	0.7333333333333333	11	0.0	1.0	0.6985499808335354	0.8948475574322144	0.4057069488432332	0.9428810052098571	0.2852550857049331	0.9572086071001282	0.7821164025551008	0.9360904513441186	0	0	0.0
5492	0.08318401392155002	0.018647260664150917	0.0063252176092448075	0.8904789102095447	None	0.2	2	0.2727272727272727	6	0.7333333333333333	22	0.45714285714285713	0.6	23	18	8	3	0	0.7	10	7	2.1333333333333333	32	0.2	0.41379310344827586	0.7314555497323297	0.8939285215256513	0.44666674293767394	0.9354639669196388	0.3155134042730881	0.9186228086071532	0.9137676692753514	0.917564297835114	0.2608695652173913	0.21739130434782608	0.0
7245	0.05941318342179559	0.01816264050341392	0.01654717232672134	0.8887462855285195	None	0.2	2	0.2727272727272727	6	0.7419354838709677	23	0.4714285714285714	0.5806451612903226	23	18	9	3	0	0.7	10	7	2.2	33	0.17647058823529413	0.4	0.7314555497323297	0.930772823171959	0.5108942497801067	0.900160507688952	0.3155134042730881	0.938489084030552	0.9154343230922234	0.9246702831150917	0.2608695652173913	0.13043478260869565	0.0
342	None	None	None	None	None	0	0	0.1111111111111111	2	0.96	24	0.28125	0.88	23	22	3	0	0	0.16666666666666666	4	24	1.8	27	0.0	0.07692307692307693	0.39747436190473084	0.9169069412932211	0.6018933398133007	0.9478497866464095	0.5629348426858869	0.9594501788987441	0.9315932502067158	0.9438344500147656	0	0	0.0
7308	0.06257861360171295	0.011705537780411099	-0.010359378717010757	0.9251229026702916	None	0.2222222222222222	2	0.2857142857142857	6	0.7241379310344828	21	0.49206349206349204	0.5172413793103449	21	15	9	3	0	0.7777777777777778	9	7	2.066666666666667	31	0.1875	0.4444444444444444	0.7314555497323297	0.9009284266766118	0.3752718621337708	0.8326675220013016	0.26708633467183646	0.9349102681421151	0.8920811614772877	0.8965042892069099	0.42857142857142855	0.23809523809523808	0.0
2223	None	None	None	None	None	0.5	1	0.6666666666666666	4	0.5714285714285714	4	0.6	0.2857142857142857	4	2	4	1	0	0.6	5	3	0.6	9	0.1	0.6666666666666666	0.6610098062693364	0.5798190794597359	0.5371229436929434	0.6985648555861034	0.46850906898253103	0.9791914156411842	0.8923934645108061	0.8417475323229016	1.0	0.25	0.0
2423	None	None	None	None	None	0	0	0.75	3	0.25	1	0.6666666666666666	0	1	0	4	0	0	1.0	3	3	0.4	6	0.0	0.6666666666666666	0	0	0	0	0	0	0	0	0	0	0
7305	0.0641274809206608	0.019345079061421685	0.01834924957031049	0.8811338947775191	None	0.2	2	0.3181818181818182	7	0.6774193548387096	21	0.4714285714285714	0.5483870967741935	23	17	9	4	0	0.7	10	7	2.2	33	0.25	0.41379310344827586	0.7314555497323297	0.9454511047557531	0.44666674293767394	0.900738433575067	0.4862106820743536	0.943256023190416	0.9154343230922234	0.9323232229567969	0.15217391304347827	0.13043478260869565	0.0
6056	0.06402326558165916	0.008961432321065747	0.004922853730776615	0.8883908038147704	None	0.2	2	0.3181818181818182	7	0.6666666666666666	20	0.45714285714285713	0.5666666666666667	23	17	8	3	0	0.7	10	7	2.1333333333333333	32	0.21428571428571427	0.41379310344827586	0.7314555497323297	0.9442754646786677	0.44666674293767394	0.897725458744129	0.5736684784377061	0.9404135989056055	0.9154343230922234	0.9300222451636274	0.2608695652173913	0.08695652173913043	0.0
5754	0.08507873055871806	0.02141408973630423	0.021157217468265817	0.822496416515248	None	0.2222222222222222	2	0.3	6	0.7142857142857143	20	0.42857142857142855	0.5714285714285714	21	16	8	3	0	0.7	10	7	2.0	30	0.2	0.4444444444444444	0.7314555497323297	0.9293925270198394	0.44666674293767394	0.9059274620282297	0.26708633467183646	0.9345823162093926	0.9154343230922234	0.9241790916456789	0.42857142857142855	0.23809523809523808	0.0
6022	0.06482744530320268	0.015569289917819144	0.01485097193921634	0.8868541389884184	None	0.18181818181818182	2	0.2916666666666667	7	0.696969696969697	23	0.5	0.5454545454545454	25	18	9	3	0	0.7	10	7	2.3333333333333335	35	0.2	0.375	0.7314555497323297	0.9435990034638551	0.5108942497801067	0.8997780277564771	0.3155134042730881	0.9377785268639317	0.9154343230922234	0.9292305576966419	0.24	0.12	0.0
7369	0.06090547961191173	0.009610647900394552	0.007190814808660518	0.8870525619966958	None	0.2	2	0.30434782608695654	7	0.6875	22	0.4857142857142857	0.5625	24	18	9	4	0	0.7	10	7	2.2666666666666666	34	0.25	0.3870967741935484	0.7314555497323297	0.92865810332785	0.5108942497801067	0.8961361194159763	0.5299395802560298	0.930519684582008	0.9154343230922234	0.9197279120966938	0.14583333333333334	0.125	0.0
4911	0.06839759499882078	0.008736963538064682	0.005263700688294794	0.8592190369724211	None	0.2	2	0.2727272727272727	6	0.7333333333333333	22	0.45714285714285713	0.5666666666666667	22	17	9	5	0	0.7	10	7	2.1333333333333333	32	0.29411764705882354	0.42857142857142855	0.7314555497323297	0.8947464809638139	0.26927826638899044	0.8996196838775415	0.2912998694724623	0.907738419717609	0.9154343230922234	0.9008317833905329	0.045454545454545456	0.22727272727272727	0.0
5774	0.0883375046430043	0.0142564829746181	0.008950234866998566	0.8309034495133576	None	0.2	2	0.2727272727272727	6	0.7419354838709677	23	0.4714285714285714	0.5483870967741935	23	17	9	4	0	0.7	10	7	2.2	33	0.25	0.4827586206896552	0.7314555497323297	0.8843255273291597	0.44666674293767394	0.8941428647710646	0.26708633467183646	0.9261844697060411	0.9154343230922234	0.9031251823529557	0.17391304347826086	0.21739130434782608	0.0
6351	0.05435702931545149	0.009843556450322683	0.007890624196349047	0.8963345898332192	None	0.1111111111111111	1	0.3	6	0.6785714285714286	19	0.42857142857142855	0.5714285714285714	21	16	8	4	0	0.7	10	7	2.0	30	0.26666666666666666	0.4444444444444444	0.7314555497323297	0.8804362841502106	0.3752718621337708	0.8831585338476293	0.26708633467183646	0.9026694444510462	0.8327409173230089	0.8891576958514235	0.14285714285714285	0.3333333333333333	0.0
7526	0.06015974395839568	0.01992830725291564	0.018021967502505364	0.8710888265139365	None	0.2222222222222222	2	0.3	6	0.7142857142857143	20	0.42857142857142855	0.5714285714285714	21	16	8	3	0	0.7	10	7	2.0	30	0.2	0.4444444444444444	0.7314555497323297	0.9349766285686186	0.5108942497801067	0.9041204836970648	0.4028982521077603	0.9364289282442115	0.9154343230922234	0.9264358311766333	0.2857142857142857	0.09523809523809523	0.0
5164	0.06589556907178927	0.018703325493749902	0.01687782583961154	0.8737017305306388	None	0.2	2	0.2727272727272727	6	0.7333333333333333	22	0.45714285714285713	0.5666666666666667	22	17	9	5	0	0.7	10	7	2.1333333333333333	32	0.29411764705882354	0.42857142857142855	0.7314555497323297	0.941519022456553	0.2527543700500992	0.9085696558313143	0.33272534708643403	0.9494051719449622	0.9154343230922234	0.9351739172180535	0.045454545454545456	0.22727272727272727	0.0
1674	None	None	None	None	None	1.0	1	1.0	4	0.25	1	0.5	0.25	4	1	1	0	0	0.75	4	3	0.4	6	0.0	1.0	0.47139578819011385	0.9094342116281465	0.6417852345791875	0.9636699010188264	0.5752068166603008	0.8046989469585161	0.8947872789548315	0.9116211214538693	0	0	0.0
6042	0.08100403028480567	0.010760803031821848	0.009871225999584739	0.8624448131187353	None	0.2	2	0.22727272727272727	5	0.8	24	0.45714285714285713	0.5666666666666667	22	17	9	6	0	0.7	10	7	2.1333333333333333	32	0.35294117647058826	0.4444444444444444	0.7314555497323297	0.8985338920094881	0.23544492264614095	0.9105186985668292	0.3155134042730881	0.9245765378087629	0.9154343230922234	0.9117946565556992	0.045454545454545456	0.22727272727272727	0.0
3130	0.048488833004264306	0.0035154240142162754	0.0035153249095044646	0.8646948639325096	None	0.2222222222222222	2	0.3	6	0.7142857142857143	20	0.47619047619047616	0.5357142857142857	20	15	9	4	0	0.7777777777777778	9	7	2.0	30	0.23529411764705882	0.56	0.7820028155602756	0.9268171583289666	0.6335328912416489	0.928810257723122	0.6381717674337631	0.909338305908453	0.7636035564568838	0.9220820436658287	0.125	0.25	0.0
2324	None	None	None	None	None	0.5	1	1.0	6	0.0	0	0.75	0	3	0	5	1	0	0.75	4	3	0.6	9	0.09090909090909091	0.8	0	0	0	0	0	0	0	0	0	0	0
1287	None	None	None	None	None	0	0	0.75	3	0.5	2	0.5	0.25	3	1	2	2	0	0.75	3	4	0.4	6	0.3333333333333333	0.6666666666666666	0.5549481174521882	0.6136005277738422	0.5917329391688412	0.7921454077109163	0.1640333058101775	0.8606902635912926	0.8428032557153056	0.7697921304950935	0.6666666666666666	0.6666666666666666	0.0
3214	0.04032367811549101	0.0016768993638568977	0.0004414850057636575	0.8206649243784538	None	0.2857142857142857	2	0.29411764705882354	5	0.7391304347826086	17	0.46296296296296297	0.5652173913043478	17	13	7	2	0	0.6666666666666666	9	6	1.6666666666666667	25	0.14285714285714285	0.7	0.9052918158384043	0.9095852985293844	0.6179288217402246	0.9146743382452328	0.36970318793930657	0.8865840426439254	0.7837809882720107	0.9042757646168216	0.5882352941176471	0.29411764705882354	0.0
1877	None	None	None	None	None	0	0	0.42857142857142855	3	0.625	5	0.625	0.625	7	5	2	0	0	0.25	8	2	0.6666666666666666	10	0.0	0.25	0.9851612611393641	0.885911031617153	0.8595681453440308	0.9023947799507339	0.7598315107370985	0.806989793155567	0.7272042395422265	0.8700546833147701	0	0	0.0
4929	0.07496197830075986	0.016887139137193693	0.01684499068256439	0.8548333972540281	None	0.2	2	0.2727272727272727	6	0.7419354838709677	23	0.4714285714285714	0.5483870967741935	23	17	9	5	0	0.7	10	7	2.2	33	0.3125	0.42857142857142855	0.7314555497323297	0.8937513142766611	0.3752718621337708	0.9009088739036136	0.26708633467183646	0.932413161690272	0.9154343230922234	0.9105571970459636	0.043478260869565216	0.21739130434782608	0.0
1999	None	None	None	None	None	0	0	0.5	2	0.6666666666666666	2	1.0	0.6666666666666666	3	2	1	0	0	0.2	5	1	0.3333333333333333	5	0.0	0.5	0.9101646270086189	0.9307021994850605	0.5277761748552636	0.9040491721445312	0.7598315107370985	0.8701561204081193	0.6592266472296614	0.9044465970408074	0	0	0.0
835	None	None	None	None	None	0	0	0.6666666666666666	4	0.16666666666666666	1	0.6666666666666666	0.16666666666666666	4	1	3	1	0	0.75	4	3	0.5333333333333333	8	0.14285714285714285	0.4	0.3027188254761832	0.6532812102113442	0.3030758406685278	0.8477769031969139	0.5004202684105993	0.9656360217184887	0.8983283552537145	0.8693829583271121	1.0	0	0.0
736	None	None	None	None	None	0	0	0.25	1	1.0	4	1.0	0.75	4	3	1	4	0	0.16666666666666666	6	1	0.4	6	0.8	0	0.32105776636946615	0.8736737083633457	0.872949763366249	0.8771769984824377	0.32937693956891667	0.7512693964811472	0.9373300590396348	0.8413622581654769	0.25	0.25	0.0
5119	None	None	None	None	None	0.16666666666666666	1	0.35714285714285715	5	0.6111111111111112	11	0.6666666666666666	0.3888888888888889	12	7	7	5	0	0.8333333333333334	5	6	1.3333333333333333	20	0.38461538461538464	0.5	0.7314555497323297	0.8845504660008048	0.44308305595693875	0.8929696368358202	0.2912998694724623	0.8788030597953731	0.8597822609213521	0.8855708583377051	0.16666666666666666	0.4166666666666667	0.0
7270	0.06209635855860152	0.006319677678494272	0.0024348930316560003	0.8617551215285415	None	0.2222222222222222	2	0.3333333333333333	7	0.6551724137931034	19	0.44285714285714284	0.5517241379310345	22	16	8	3	0	0.7	10	7	2.066666666666667	31	0.21428571428571427	0.5	0.7314555497323297	0.9397265918660012	0.3497105564938866	0.8215451178974448	0.5736684784377061	0.9439001652998625	0.9154343230922234	0.914156730529961	0.2727272727272727	0.13636363636363635	0.0
3418	0.03382419336125704	0.007204351901651092	0.00418360669157003	0.9234590763265751	None	0.2857142857142857	2	0.3125	5	0.7272727272727273	16	0.4444444444444444	0.5454545454545454	16	12	7	2	0	0.6666666666666666	9	6	1.6	24	0.14285714285714285	0.47619047619047616	0.7364764801915042	0.930447379101229	0.6280326414656385	0.9195674219274038	0.5736684784377061	0.9155928875266496	0.7636035564568838	0.9221072539803112	0.59375	0.3125	0.0
521	None	None	None	None	None	0	0	0.75	3	0.3333333333333333	1	0.5555555555555556	0.3333333333333333	4	1	0	1	0	1.0	3	3	0.3333333333333333	5	1.0	1.0	0.3527991184723385	0.909660406859758	0.627967403021232	0.8473073394098123	0.5840612164908926	0.8122271312715581	0.8621960940797526	0.8616695271498811	1.0	0.5	0.0
1768	None	None	None	None	None	0	0	0.5	2	0.75	3	0.6666666666666666	0.25	2	1	3	0	0	1.0	3	3	0.4	6	0.0	0.5	0.6729386013748142	0.9412344676543941	0.6497783421809106	0.9707507718434145	0.8323198150402564	0.5516214148724286	0.8047614523366008	0.8966946103472776	0	0	0.0
2875	None	None	None	None	None	0	0	0.5	5	0.3333333333333333	4	0.4666666666666667	0.25	5	3	8	0	0	0.8333333333333334	6	5	0.9333333333333333	14	0.0	0.18181818181818182	0.1890756810240203	0.936496941379555	0.6968414874191236	0.8905004036364664	0.6408498168802933	0.9382129137198857	0.8849942904376089	0.924309977111853	0	0	0.0
6146	0.06563170424503043	0.021776893721055752	0.016565877841537947	0.8222419923303235	None	0.2222222222222222	2	0.3333333333333333	7	0.6551724137931034	19	0.44285714285714284	0.5172413793103449	22	15	8	3	0	0.7	10	7	2.066666666666667	31	0.23076923076923078	0.42857142857142855	0.7314555497323297	0.9399899315256115	0.2527543700500992	0.8228335150089346	0.5299395802560298	0.9469876571868817	0.9154343230922234	0.9160559830572654	0.2727272727272727	0.18181818181818182	0.0
1743	None	None	None	None	None	0	0	0.5	2	0.6666666666666666	2	1.0	0.3333333333333333	1	1	3	2	0	0.2	1	5	0.3333333333333333	5	0.2	0.5	0.6394350365761889	0.5	1.0	0.5	0.5982869668807873	0.5	0.8587009879485771	0.5	1.0	1.0	0.6549066424075907
1252	None	None	None	None	None	0	0	1.0	1	0	0	1.0	0	0	0	1	0	0	0.5	2	1	0.13333333333333333	2	0.0	0	0	0	0	0	0	0	0	0	0	0	0
2284	None	None	None	None	None	0	0	0.5	2	0.6666666666666666	2	0.5555555555555556	0.3333333333333333	3	1	1	1	0	1.0	3	3	0.3333333333333333	5	0.25	0	0.22681053119610625	0.6853529666967274	0.4748028735120152	0.8047664776506049	0.2371447885837003	0.6437099023978845	0.7957551026798457	0.716827785506496	1.0	0	0.0
3830	0.06832132956117203	0.011083285871547825	0.009939631452030138	0.871873341137385	None	0.2222222222222222	2	0.3333333333333333	7	0.6551724137931034	19	0.44285714285714284	0.5517241379310345	22	16	8	4	0	0.7	10	7	2.066666666666667	31	0.2857142857142857	0.42857142857142855	0.7314555497323297	0.9239956334849692	0.4109693025357224	0.9019182683076838	0.3155134042730881	0.9297120436171459	0.9154343230922234	0.9193072197272534	0.25	0.22727272727272727	0.0
7033	0.07530369784679533	0.010959829231863828	0.0016968182104725067	0.8866193624874037	None	0.2222222222222222	2	0.3	6	0.7142857142857143	20	0.47619047619047616	0.5357142857142857	20	15	9	4	0	0.7777777777777778	9	7	2.0	30	0.23529411764705882	0.38461538461538464	0.5852432393575011	0.9368337457597159	0.44666674293767394	0.9128606174604822	0.3155134042730881	0.943042531857118	0.9154343230922234	0.9319818539794215	0.175	0.1	0.0
7435	0.05643517917239882	0.014955651919106553	0.012585389597331877	0.8811697681690288	None	0.2222222222222222	2	0.35	7	0.6428571428571429	18	0.47619047619047616	0.5357142857142857	21	15	8	3	0	0.7777777777777778	9	7	2.0	30	0.21428571428571427	0.4444444444444444	0.7314555497323297	0.9229808964073563	0.44666674293767394	0.8374466999381912	0.5736684784377061	0.9379257130291859	0.9154343230922234	0.9071578059149632	0.2857142857142857	0.09523809523809523	0.0
4971	0.06930657831146436	0.01706549626942653	0.01478430408908091	0.8675828341067995	None	0.2222222222222222	2	0.3	6	0.7142857142857143	20	0.42857142857142855	0.5714285714285714	21	16	8	4	0	0.7	10	7	2.0	30	0.26666666666666666	0.4444444444444444	0.7314555497323297	0.8992370380250544	0.3752718621337708	0.9023634525953744	0.3155134042730881	0.9250456267508503	0.9154343230922234	0.9095786947479699	0.16666666666666666	0.23809523809523808	0.0
3844	0.06789793179608412	0.01010370885209736	0.010031866233330314	0.8733810429133295	None	0.2222222222222222	2	0.3	6	0.7142857142857143	20	0.42857142857142855	0.5714285714285714	21	16	8	4	0	0.7	10	7	2.0	30	0.26666666666666666	0.4444444444444444	0.7314555497323297	0.9281711052381648	0.3752718621337708	0.906087857650979	0.3155134042730881	0.9323054415945814	0.9154343230922234	0.9229262695001191	0.23809523809523808	0.23809523809523808	0.0
6290	0.06231118587692414	0.019369858932055773	0.013607105919642684	0.8243199880415661	None	0.2222222222222222	2	0.3333333333333333	7	0.6551724137931034	19	0.44285714285714284	0.5172413793103449	22	15	8	3	0	0.7	10	7	2.066666666666667	31	0.23076923076923078	0.42857142857142855	0.7314555497323297	0.920155025914495	0.44666674293767394	0.8389580219467785	0.48828336527273314	0.938134314690619	0.9136288899859265	0.9064714474108188	0.2727272727272727	0.13636363636363635	0.0
3282	0.03504712497668403	0.006764864051147872	0.005659405923250836	0.9333997068134148	None	0.25	2	0.2631578947368421	5	0.7692307692307693	20	0.4444444444444444	0.5384615384615384	18	14	9	4	0	0.7777777777777778	9	7	1.8666666666666667	28	0.2222222222222222	0.4	0.9451287992836546	0.9103162838822259	0.7907391633021952	0.9204347982065022	0.5736684784377061	0.9126093889252209	0.7421626039969867	0.9145549526411595	0.1388888888888889	0.2777777777777778	0.0
5715	0.0674402570419726	0.01885809377461717	0.014763246928376347	0.8296260725639686	None	0.2222222222222222	2	0.3333333333333333	7	0.6551724137931034	19	0.44285714285714284	0.5172413793103449	22	15	8	3	0	0.7	10	7	2.066666666666667	31	0.23076923076923078	0.42857142857142855	0.7314555497323297	0.920155025914495	0.44666674293767394	0.8389580219467785	0.48828336527273314	0.938134314690619	0.9136288899859265	0.9064714474108188	0.2727272727272727	0.13636363636363635	0.0
3618	0.058230018396733155	0.00629415442285013	-0.005084219648965058	0.8353888190448397	None	0.25	2	0.2777777777777778	5	0.76	19	0.25	0.6	19	15	7	3	0	0.75	12	9	1.8	27	0.21428571428571427	0.16	0.8275291509290469	0.9062228046446462	0.6179288217402246	0.9335874538606347	0.5736684784377061	0.9237376985961636	0.7421626039969867	0.9219101146515923	0.21052631578947367	0.2631578947368421	0.0
6150	0.08205120094458146	0.023265358642682712	0.023184023496153103	0.8535923850259287	None	0.2	2	0.2727272727272727	6	0.7333333333333333	22	0.45714285714285713	0.5666666666666667	22	17	9	4	0	0.7	10	7	2.1333333333333333	32	0.23529411764705882	0.42857142857142855	0.7314555497323297	0.9264792022482378	0.4109693025357224	0.9053993465216341	0.26708633467183646	0.9330497326935556	0.9154343230922234	0.9224192955790155	0.2272727272727273	0.22727272727272727	0.0
344	None	None	None	None	None	0	0	1.0	2	0.0	0	1.0	0	1	0	1	3	0	0.3333333333333333	3	1	0.2	3	0.6	1.0	0	0	0	0	0	0	0	0	0	0	0
3134	0.027135704076012106	0.0024428749798363764	0.0007397901888184177	0.9839729655935935	None	0	0	0.2857142857142857	2	0.875	7	0.625	0.625	7	5	2	1	0	0.25	2	8	0.6666666666666666	10	0.16666666666666666	0	0.27577305719076745	0.6764267746176438	0.4748028735120152	0.9372060998602912	0.2371447885837003	0.7093156255201717	0.7911708892950896	0.8090993932285369	1.0	0	0.0
828	None	None	None	None	None	0	0	0.25	1	1.0	3	0.8333333333333334	0	0	0	4	0	0	0.6666666666666666	3	2	0.3333333333333333	5	0.0	0	0	0	0	0	0	0	0	0	0	0	0
2254	None	None	None	None	None	0	0	0.8	4	0.0	0	0.5833333333333334	0	2	0	4	0	0	0.75	4	3	0.4666666666666667	7	0.0	0.5	0	0	0	0	0	0	0	0	0	0	0
5548	0.07770733782107257	0.020145074537937444	0.020132879397997117	0.8493859656573092	None	0.2222222222222222	2	0.23809523809523808	5	0.7931034482758621	23	0.44285714285714284	0.5862068965517241	21	17	9	5	0	0.7	10	7	2.066666666666667	31	0.2777777777777778	0.4444444444444444	0.7314555497323297	0.9005216928415589	0.3752718621337708	0.9057897721124183	0.26708633467183646	0.9270483722122158	0.9154343230922234	0.9118289788751178	0.047619047619047616	0.23809523809523808	0.0
6433	0.06011408278380224	0.011396703474370246	0.009768148907361855	0.9024696501962275	None	0.2	2	0.3181818181818182	7	0.6666666666666666	20	0.45714285714285713	0.5666666666666667	23	17	8	3	0	0.7	10	7	2.1333333333333333	32	0.21428571428571427	0.41379310344827586	0.7314555497323297	0.942846373024429	0.5015131518787864	0.9117761943699285	0.46717470783592674	0.9285267248385577	0.9154343230922234	0.9287504291997967	0.2608695652173913	0.08695652173913043	0.0
1159	None	None	None	None	None	0	0	0.23529411764705882	4	0.7391304347826086	17	0.44642857142857145	0.5217391304347826	13	12	11	5	0	0.875	7	8	1.6666666666666667	25	0.2	0.42105263157894735	0.6166323729817371	0.9265910164548578	0.6280326414656385	0.9397525895547962	0.3200472968798169	0.9284385895500834	0.7837809882720107	0.9318328340752817	0.07692307692307693	0.3076923076923077	0.0
4521	0.07219239797207337	0.00476187821312766	-0.0010234872493283128	0.8878602700836564	None	0.2222222222222222	2	0.3	6	0.7142857142857143	20	0.42857142857142855	0.5714285714285714	21	16	8	4	0	0.7	10	7	2.0	30	0.26666666666666666	0.4444444444444444	0.7314555497323297	0.906929646768845	0.3752718621337708	0.926314884173613	0.3155134042730881	0.9203113627352727	0.865745501975113	0.9182073520383156	0.23809523809523808	0.23809523809523808	0.0
1983	None	None	None	None	None	1.0	1	0.8	4	0.4	2	0.7777777777777778	0	1	0	5	1	0	1.0	3	3	0.4666666666666667	7	0.07692307692307693	1.0	0	0	0	0	0	0	0	0	0	0	0
3805	0.06656528943309958	0.011849512153389606	0.01155391712920244	0.859777555306028	None	0.2222222222222222	2	0.3333333333333333	7	0.6551724137931034	19	0.44285714285714284	0.5517241379310345	22	16	8	4	0	0.7	10	7	2.066666666666667	31	0.2857142857142857	0.42857142857142855	0.6740439613570335	0.9248504376562838	0.3752718621337708	0.9087656874199127	0.3155134042730881	0.9287522684657721	0.9154343230922234	0.921204706603122	0.2272727272727273	0.22727272727272727	0.0
1917	None	None	None	None	None	0.5	1	0.6666666666666666	4	0.5	3	0.4444444444444444	0.5	6	3	1	0	0	0.5	6	3	0.5333333333333333	8	0.0	1.0	0.7860983820820546	0.9152781456717689	0.7017829514745626	0.8961008620936991	0.5599919511986857	0.836861111172047	0.8301068887110363	0.8866042025343703	0	0	0.0
2686	4.7531303564208075e-06	1.0178106644107734e-07	4.779544378464697e-10	0.9999982602514539	None	0	0	0.5	1	1.0	1	0.75	0	1	0	1	2	0	1.0	2	2	0.2	3	0.4	0	0	0	0	0	0	0	0	0	0	0	0
4953	0.08298017511021535	0.020693517627273672	0.003586966591646576	0.888374220101803	None	0.2	2	0.2727272727272727	6	0.7333333333333333	22	0.45714285714285713	0.6	23	18	8	3	0	0.7	10	7	2.1333333333333333	32	0.2	0.41379310344827586	0.6166323729817371	0.9378314845697143	0.4412339661181452	0.892847160362673	0.3155134042730881	0.9420373579810787	0.9154343230922234	0.9269468523074729	0.2608695652173913	0.21739130434782608	0.0
6303	0.06453275826948368	0.023442733633851128	0.022682794169058128	0.8637702388434729	None	0.2	2	0.3181818181818182	7	0.6666666666666666	20	0.45714285714285713	0.5666666666666667	23	17	8	3	0	0.7	10	7	2.1333333333333333	32	0.21428571428571427	0.41379310344827586	0.7314555497323297	0.9308628704049401	0.5108942497801067	0.8954136671388295	0.5736684784377061	0.9399195703571388	0.9154343230922234	0.9240811143445713	0.30434782608695654	0.13043478260869565	0.0
315	None	None	None	None	None	0.125	1	0.2777777777777778	5	0.7083333333333334	17	0.4642857142857143	0.5	14	12	11	5	0	0.875	7	8	1.7333333333333334	26	0.20833333333333334	0.4	0.9451287992836546	0.8871808080875431	0.6179288217402246	0.9337947435950258	0.31839476130557154	0.903102401696623	0.8117056528517808	0.9100009707221063	0.07142857142857142	0.2857142857142857	0.0
3696	0.05482806724972811	0.002429059703627752	0.0022703865393969573	0.8364750490944631	None	0.25	2	0.2777777777777778	5	0.76	19	0.3068181818181818	0.6	19	15	7	2	0	0.7272727272727273	8	11	1.8	27	0.14285714285714285	0.2608695652173913	0.7364764801915042	0.9014805747473833	0.5214042891632217	0.9465051361405633	0.5736684784377061	0.9253811866961428	0.7837809882720107	0.9265545201599888	0.5263157894736842	0.2631578947368421	0.0
1411	None	None	None	None	None	0	0	0.5	1	1.0	1	0.75	0	0	0	2	0	0	1.0	2	2	0.2	3	0.0	0	0	0	0	0	0	0	0	0	0	0	0
2128	None	None	None	None	None	0	0	0.42857142857142855	3	0.5	4	0.7142857142857143	0	3	0	6	0	0	0.2857142857142857	2	7	0.6666666666666666	10	0.0	0	0	0	0	0	0	0	0	0	0	0	0
3470	None	None	None	None	None	0.25	2	0.3684210526315789	7	0.6538461538461539	17	0.3888888888888889	0.5	19	13	8	3	0	0.8888888888888888	9	8	1.8666666666666667	28	0.21428571428571427	0.43478260869565216	0.9451287992836546	0.9045486672391736	0.6179288217402246	0.9284353698638708	0.5736684784377061	0.9110328100279929	0.7837809882720107	0.9152385232709567	0.21052631578947367	0.2631578947368421	0.0
6861	0.0602191126946803	0.011130726447263203	0.010758502821158597	0.8891632327784288	None	0.2	2	0.2727272727272727	6	0.7333333333333333	22	0.45714285714285713	0.5666666666666667	22	17	9	4	0	0.7	10	7	2.1333333333333333	32	0.23529411764705882	0.42857142857142855	0.7314555497323297	0.9472020932381255	0.3497105564938866	0.9044646091951197	0.4008620431737208	0.9462727772127848	0.9154343230922234	0.9351016354694608	0.1590909090909091	0.13636363636363635	0.0
1800	None	None	None	None	None	0.5	1	1.0	6	0.0	0	0.6	0	2	0	6	1	0	0.6	5	3	0.6	9	0.07142857142857142	0.6666666666666666	0	0	0	0	0	0	0	0	0	0	0
6910	0.06662858018470656	0.01895094893302651	0.018771214409300505	0.8419010085796788	None	0.2222222222222222	2	0.3333333333333333	7	0.6551724137931034	19	0.44285714285714284	0.5517241379310345	22	16	8	3	0	0.7	10	7	2.066666666666667	31	0.21428571428571427	0.5	0.7314555497323297	0.9297392262269256	0.5108942497801067	0.8933847859048524	0.5736684784377061	0.9295151086961729	0.9154343230922234	0.9190306492154388	0.2727272727272727	0.13636363636363635	0.0
1616	None	None	None	None	None	1.0	1	0.8	4	0.4	2	0.4666666666666667	0.4	5	2	1	0	0	0.6	5	3	0.4666666666666667	7	0.0	1.0	0.7020704012638644	0.9469239818700088	0.8089594940974434	0.9555816748552654	0.7167994165354912	0.8588366149028256	0.89022762040245	0.9299078153033024	0	0	0.0
7312	0.07108982293759801	0.0160899015507045	-0.014475989259979704	0.9255823017353926	None	0.2	2	0.2727272727272727	6	0.7666666666666667	23	0.4	0.5333333333333333	22	16	9	5	0	0.8	10	8	2.1333333333333333	32	0.3125	0.35714285714285715	0.7314555497323297	0.913078673110403	0.4109693025357224	0.9220124762838532	0.26708633467183646	0.9261372850103696	0.9154343230922234	0.9205771190864528	0.045454545454545456	0.2727272727272727	0.0
1767	None	None	None	None	None	0.5	2	0.7	7	0.38461538461538464	5	0.4166666666666667	0.38461538461538464	11	5	3	0	0	1.0	6	6	1.0	15	0.0	0.6666666666666666	0.6477588721772578	0.9551542828475469	0.7920809988992662	0.8779355121642918	0.6797277573323913	0.9312157557818355	0.9375815532852039	0.9272860093989677	0	0	0.0
7420	0.06318529662095426	0.01714239721277996	0.007043445193945557	0.8790015941754821	None	0.2	2	0.2608695652173913	6	0.75	24	0.44155844155844154	0.59375	24	19	9	4	0	0.6363636363636364	11	7	2.2666666666666666	34	0.23529411764705882	0.5	0.7162337822981593	0.9240993843703788	0.44666674293767394	0.9087474172126886	0.5299395802560298	0.9398989522136771	0.9154343230922234	0.9252461161785775	0.14583333333333334	0.25	0.0
5244	0.06216584743774959	0.006942971553259734	0.0066597136997048265	0.8692975018163607	None	0.1111111111111111	1	0.3	6	0.6666666666666666	18	0.5178571428571429	0.5555555555555556	20	15	8	4	0	0.875	8	7	1.9333333333333333	29	0.26666666666666666	0.46153846153846156	0.7314555497323297	0.8887153721114369	0.44308305595693875	0.9030481692247391	0.26708633467183646	0.8617154511442555	0.8752643131387026	0.8855718391243479	0.175	0.45	0.0
4988	0.07609812329860405	0.015388548488142587	-0.004260032950750306	0.8108385904761128	None	0.18181818181818182	2	0.2916666666666667	7	0.696969696969697	23	0.5	0.5454545454545454	25	18	9	5	0	0.7	10	7	2.3333333333333335	35	0.3333333333333333	0.45161290322580644	0.7314555497323297	0.8884131924298804	0.3752718621337708	0.8997142728984263	0.3155134042730881	0.9176289328986845	0.8838456383416171	0.9025966880890508	0.08	0.24	0.0
2835	0.00046920069210356935	2.6275503195533925e-05	6.804129098315836e-06	0.9962748020901788	None	0	0	0.6666666666666666	2	0.0	0	0.6666666666666666	0	1	0	2	0	0	0.6666666666666666	2	3	0.26666666666666666	4	0.0	0	0	0	0	0	0	0	0	0	0	0	0
5651	0.06193123531749231	0.01322107559692836	0.011222950890819209	0.904795955868309	None	0.2	2	0.2727272727272727	6	0.7333333333333333	22	0.45714285714285713	0.5333333333333333	22	16	9	5	0	0.7	10	7	2.1333333333333333	32	0.3125	0.35714285714285715	0.7314555497323297	0.89044314893667	0.3752718621337708	0.897001537906307	0.26708633467183646	0.9284505726748561	0.9154343230922234	0.9067218018090661	0.09090909090909091	0.22727272727272727	0.0
5037	0.08248275047553313	0.010412873585227786	0.010010638033889133	0.8370968298124062	None	0.2	2	0.2727272727272727	6	0.7333333333333333	22	0.5079365079365079	0.5333333333333333	22	16	9	4	0	0.7777777777777778	9	7	2.1333333333333333	32	0.25	0.4827586206896552	0.7314555497323297	0.9030418867063933	0.5108942497801067	0.9336669808136242	0.3155134042730881	0.9282553703850631	0.9154343230922234	0.9226354306313151	0.1590909090909091	0.2727272727272727	0.0
2836	0.0008989039501854452	8.866252128983741e-05	8.864040621171533e-05	0.9980522130792422	None	0	0	0.5	2	0.6666666666666666	2	0.625	0.3333333333333333	3	1	1	4	0	0.5	2	4	0.3333333333333333	5	1.0	0	0.3280754970657983	0.5854570119405696	0.4748028735120152	0.8047664776506049	0.2371447885837003	0.7001863011639211	0.7294794892535553	0.7047288432031703	0.3333333333333333	0	0.0
5433	0.07886414030423196	0.020648634518481524	0.003114132673426928	0.8252620059847233	None	0.2	2	0.22727272727272727	5	0.8064516129032258	25	0.4714285714285714	0.5806451612903226	23	18	9	4	0	0.7	10	7	2.2	33	0.23529411764705882	0.4666666666666667	0.7314555497323297	0.9235828365016671	0.3752718621337708	0.9045868635196626	0.26708633467183646	0.9300383439252004	0.9154343230922234	0.9200380827814193	0.2391304347826087	0.2608695652173913	0.0
4294	0.0688458669453024	0.011253699215757055	0.010039835468326737	0.8113879632622837	None	0.2	2	0.3181818181818182	7	0.6666666666666666	20	0.45714285714285713	0.5666666666666667	23	17	8	3	0	0.7	10	7	2.1333333333333333	32	0.21428571428571427	0.41379310344827586	0.7314555497323297	0.9316632410306198	0.5108942497801067	0.9065802842940942	0.3155134042730881	0.9261546785631332	0.9154343230922234	0.9221116409618673	0.30434782608695654	0.13043478260869565	0.0
2251	None	None	None	None	None	1.0	1	0.8	4	0.4	2	0.5833333333333334	0.2	2	1	4	0	0	0.75	4	3	0.4666666666666667	7	0.0	0.6666666666666666	0.9221989205561506	0.6273174147215591	0.7893641749899836	0.5488321443617459	0.7284823718860857	0.8435528373987615	0.7278491149188785	0.6900873410105841	0	0	0.0
5324	0.08255451903060018	0.026960766768415797	0.02579271644870665	0.8476967832540471	None	0.2	2	0.2727272727272727	6	0.7419354838709677	23	0.4714285714285714	0.5483870967741935	23	17	9	7	0	0.7	10	7	2.2	33	0.4375	0.42857142857142855	0.7314555497323297	0.8972723439867766	0.23544492264614095	0.9070242326772135	0.3155134042730881	0.9254327568934394	0.9154343230922234	0.9106195190260558	0.043478260869565216	0.21739130434782608	0.0
4565	0.06271596635888951	0.013629148864130362	0.0119875191969576	0.8833195019768293	None	0.2	2	0.2727272727272727	6	0.7333333333333333	22	0.45714285714285713	0.5666666666666667	22	17	9	5	0	0.7	10	7	2.1333333333333333	32	0.29411764705882354	0.42857142857142855	0.7314555497323297	0.9308590338299927	0.3586106477491204	0.9214095879519092	0.26711926181307144	0.9369141201621091	0.9154343230922234	0.9299922313392915	0.045454545454545456	0.22727272727272727	0.0
2559	1.1300377762610528e-05	3.1378617533778504e-07	3.451184332519985e-08	0.9999963869172365	None	0	0	0.5	2	0.75	3	0.6666666666666666	0.25	1	1	4	0	0	1.0	3	3	0.4	6	0.0	0.5	0.9503022792465406	0.5	0.9499036960378321	0.5	0.8530422187115156	0.5	0.6124332218139821	0.5	0	0	0.0
3997	0.06992244357445865	0.010494237601959642	0.004535662169319418	0.8290795784041398	None	0.2222222222222222	2	0.35	7	0.6428571428571429	18	0.47619047619047616	0.5357142857142857	21	15	8	4	0	0.7777777777777778	9	7	2.0	30	0.2857142857142857	0.4444444444444444	0.7314555497323297	0.8609316399817095	0.3752718621337708	0.819226009160979	0.26708633467183646	0.9278499730394846	0.865745501975113	0.8768314926044879	0.19047619047619047	0.23809523809523808	0.0
4357	0.06243834910566223	0.01070100206194741	0.0026912203913272118	0.8464131736343918	None	0.2222222222222222	2	0.35	7	0.6428571428571429	18	0.47619047619047616	0.5357142857142857	21	15	8	4	0	0.7777777777777778	9	7	2.0	30	0.2857142857142857	0.4444444444444444	0.7314555497323297	0.8369361079540873	0.24932579978294908	0.8241858944408968	0.26708633467183646	0.9258376609575716	0.9133990116840772	0.8700806823928862	0.19047619047619047	0.23809523809523808	0.0
6498	0.06168976790894446	0.014684691424979647	0.014681412325731011	0.8689646590588896	None	0.2	2	0.3181818181818182	7	0.6774193548387096	21	0.4714285714285714	0.5483870967741935	23	17	9	4	0	0.7	10	7	2.2	33	0.25	0.41379310344827586	0.7314555497323297	0.930772823171959	0.5108942497801067	0.900160507688952	0.4862106820743536	0.9335990648221876	0.9154343230922234	0.9227507757794317	0.15217391304347827	0.08695652173913043	0.0
4454	0.06687822969825215	0.014715279641727088	0.013672992092720767	0.8632951959479274	None	0.2222222222222222	2	0.3333333333333333	7	0.6551724137931034	19	0.44285714285714284	0.5517241379310345	22	16	8	3	0	0.7	10	7	2.066666666666667	31	0.21428571428571427	0.42857142857142855	0.7314555497323297	0.9044801058820438	0.4105478948241744	0.8908788381994203	0.2671814223511146	0.9119063959937885	0.8931054619232803	0.9027626047067938	0.2727272727272727	0.22727272727272727	0.0
3059	None	None	None	None	None	0.2857142857142857	2	0.35294117647058826	6	0.6521739130434783	15	0.46296296296296297	0.4782608695652174	17	11	7	2	0	0.6666666666666666	6	9	1.6666666666666667	25	0.16666666666666666	0.47619047619047616	0.8275291509290469	0.9075730588002667	0.6179288217402246	0.9309682464994541	0.5736684784377061	0.9156026761013638	0.8117056528517808	0.9185908884875276	0.5294117647058824	0.23529411764705882	0.0
3649	0.03318731050731082	0.003660168179476915	0.0036574094261540417	0.9295532565166333	None	0.25	2	0.2777777777777778	5	0.76	19	0.38571428571428573	0.52	18	13	8	3	0	0.7	10	7	1.8	27	0.2	0.4166666666666667	0.8408026397375794	0.9338673312474132	0.7907391633021952	0.9203103294067405	0.4716858331885064	0.911554856256748	0.7636035564568838	0.9224185394961832	0.2222222222222222	0.3333333333333333	0.0
6184	0.07982160760087259	0.01861070941001948	0.01810943804530534	0.8175691150876878	None	0.2222222222222222	2	0.23809523809523808	5	0.7931034482758621	23	0.44285714285714284	0.5862068965517241	21	17	9	5	0	0.7	10	7	2.066666666666667	31	0.2777777777777778	0.4444444444444444	0.7314555497323297	0.9005216928415589	0.3752718621337708	0.9057897721124183	0.26708633467183646	0.9270483722122158	0.9154343230922234	0.9118289788751178	0.047619047619047616	0.23809523809523808	0.0
4151	0.057238428905226596	0.009593305938269606	0.008131021540834019	0.8522553627648924	None	0.2222222222222222	2	0.3	6	0.7037037037037037	19	0.3020833333333333	0.5555555555555556	21	15	7	1	0	0.6666666666666666	8	12	1.9333333333333333	29	0.08333333333333333	0.24	0.8275291509290469	0.9215315744015609	0.6179288217402246	0.9378418732222407	0.5736684784377061	0.9315266213719167	0.7837809882720107	0.9305955268230613	1.0	0.38095238095238093	0.0
426	None	None	None	None	None	0.5	1	0.6666666666666666	4	0.5714285714285714	4	0.42857142857142855	0.5714285714285714	7	4	1	0	0	0.42857142857142855	7	3	0.6	9	0.0	1.0	0.7020704012638644	0.9417487237124701	0.6699934674367329	0.9387970676277113	0.5599919511986857	0.8274731029161158	0.89022762040245	0.9137573373809319	0	0	0.0
777	None	None	None	None	None	0	0	0.21428571428571427	3	0.7777777777777778	14	0.47619047619047616	0.5555555555555556	13	10	6	4	0	0.8571428571428571	7	6	1.3333333333333333	20	0.3076923076923077	0.5333333333333333	0.9451287992836546	0.8914776875266105	0.6179288217402246	0.9396972599881035	0.3200472968798169	0.907190180035248	0.7837809882720107	0.9150799719245266	0.15384615384615385	0.3076923076923077	0.0
2506	None	None	None	None	None	0	0	0.3333333333333333	1	1.0	2	0.6666666666666666	0.5	2	1	1	0	0	0.6666666666666666	3	2	0.26666666666666666	4	0.0	0	0.49477673796061306	0.8723873402480098	0.4920641044021409	0.9805571405957052	0.6228729679812984	0.972087318703469	0.9593626042278771	0.958156707626585	0	0	0.0
5842	0.08865937713791407	0.020344827603067595	0.019845701295779016	0.8114386784072057	None	0.2222222222222222	2	0.3	6	0.7037037037037037	19	0.4603174603174603	0.5555555555555556	20	15	8	3	0	0.7777777777777778	9	7	1.9333333333333333	29	0.2	0.46153846153846156	0.7314555497323297	0.914301618829263	0.3752718621337708	0.8360805933500374	0.252849744595999	0.9394550478070354	0.9154343230922234	0.9043219787647571	0.45	0.25	0.0
5179	0.06559490320296597	0.015982038857577482	0.015433160341437923	0.9164184347474966	None	0.25	2	0.2777777777777778	5	0.76	19	0.42857142857142855	0.56	18	14	8	4	0	0.7777777777777778	9	7	1.8	27	0.25	0.4166666666666667	0.7314555497323297	0.8910578770093421	0.4109693025357224	0.9082574632463959	0.3155134042730881	0.9328517992284957	0.9039828819475179	0.9122823334221158	0.19444444444444442	0.2777777777777778	0.0
3063	0.009694298927448516	0.0015803817280378254	0.0006324762706278399	0.9893496479298406	None	0	0	0.5	2	0.75	3	0.6	0.75	4	3	1	0	0	0.4	2	5	0.4	6	0.0	0	0.3594671085992147	0.5339301887467642	0.22042871155769453	0.8077461339963276	0.2371447885837003	0.6420210562788972	0.6584889805829193	0.6722771867936144	0	0	0.0
2197	None	None	None	None	None	1.0	1	0.8	4	0.4	2	0.7777777777777778	0	1	0	5	1	0	1.0	3	3	0.4666666666666667	7	0.07692307692307693	1.0	0	0	0	0	0	0	0	0	0	0	0
4314	0.05184356058705543	0.009151027587316514	0.004964879603989004	0.8695188138149195	None	0.2222222222222222	2	0.3	6	0.7037037037037037	19	0.3020833333333333	0.5925925925925926	21	16	7	1	0	0.6666666666666666	8	12	1.9333333333333333	29	0.07692307692307693	0.24	0.7364764801915042	0.9001325633036092	0.5108942497801067	0.9621214071439653	0.5736684784377061	0.9268504790920749	0.7837809882720107	0.9344766369181492	1.0	0.23809523809523808	0.0
3729	0.05703354089694328	0.006681070824294659	0.006367826004701976	0.8543651351320289	None	0.2222222222222222	2	0.2857142857142857	6	0.7241379310344828	21	0.3229166666666667	0.5517241379310345	22	16	8	2	0	0.6666666666666666	8	12	2.066666666666667	31	0.14285714285714285	0.2222222222222222	0.7820028155602756	0.923365571007006	0.6284809813789419	0.9428924951709743	0.5736684784377061	0.9200700771843862	0.7636035564568838	0.9294823655649156	0.5227272727272727	0.2727272727272727	0.0
6438	0.0693696674246803	0.011434112426929795	0.010767222359830074	0.5735886986775731	None	0.25	2	0.3157894736842105	6	0.6923076923076923	18	0.4444444444444444	0.5384615384615384	19	14	8	3	0	0.7777777777777778	9	7	1.8666666666666667	28	0.2	0.4	0.7314555497323297	0.9078652882995102	0.3752718621337708	0.8271812791880879	0.26708633467183646	0.9391723486024866	0.8920811614772877	0.8999671669094145	0.47368421052631576	0.2631578947368421	0.0
3144	0.010261111396734147	0.0022394631141678958	-0.0005760932902060265	0.9901501268937137	None	0	0	0.5	2	0.75	3	0.6	0.75	4	3	1	0	0	0.4	2	5	0.4	6	0.0	0	0.3594671085992147	0.5339301887467642	0.22042871155769453	0.8077461339963276	0.2371447885837003	0.6420210562788972	0.6584889805829193	0.6722771867936144	0	0	0.0
1078	None	None	None	None	None	0	0	0.3	3	0.6666666666666666	8	0.3333333333333333	0.16666666666666666	3	2	10	3	0	0.8571428571428571	6	7	0.9333333333333333	14	0.13043478260869565	0.18181818181818182	0.1	0.7393327985732718	0.6968414874191236	0.8589727530199541	0.6408498168802933	0.8982264310307742	0.9263741043512556	0.8423280802035155	0.3333333333333333	0.3333333333333333	0.0
5961	0.06507913919111911	0.012673854124790582	0.011010036197738155	0.8937718667952357	None	0.2222222222222222	2	0.23809523809523808	5	0.7931034482758621	23	0.44285714285714284	0.5517241379310345	21	16	9	7	0	0.7	10	7	2.066666666666667	31	0.4117647058823529	0.37037037037037035	0.7314555497323297	0.8950818473250043	0.23544492264614095	0.910527171729087	0.3155134042730881	0.9275082483352292	0.9154343230922234	0.9119449488476866	0.047619047619047616	0.23809523809523808	0.0
3328	0.03528211684271116	0.006231921013455421	0.00597432615385165	0.947121265975114	None	0.25	2	0.3157894736842105	6	0.6923076923076923	18	0.4444444444444444	0.5384615384615384	18	14	9	3	0	0.7777777777777778	9	7	1.8666666666666667	28	0.16666666666666666	0.4	0.9190829158408228	0.9154216183413935	0.6179288217402246	0.9328068231529182	0.5736684784377061	0.9270993543291164	0.7636035564568838	0.9254239056265692	0.2222222222222222	0.2777777777777778	0.0
2720	4.6503209270986094e-06	9.366081110633878e-08	-3.308657657844736e-10	0.9999979258192147	None	0	0	0.5	1	1.0	1	0.75	0	1	0	1	2	0	1.0	2	2	0.2	3	0.4	0	0	0	0	0	0	0	0	0	0	0	0
2091	None	None	None	None	None	0.5	1	0.6666666666666666	4	0.5	3	0.5333333333333333	0.3333333333333333	6	2	1	1	0	0.6	5	3	0.5333333333333333	8	0.5	0.6666666666666666	0.7020704012638644	0.9456019914319683	0.7169852222395484	0.9447344072412227	0.6383956838670886	0.8422141593811412	0.8929970092147355	0.9210244101981397	1.0	0.5	0.0
6554	0.06285085455420775	0.02061190739061345	0.020343760909730415	0.8637936073026689	None	0.2	2	0.3181818181818182	7	0.6774193548387096	21	0.4714285714285714	0.5483870967741935	23	17	9	3	0	0.7	10	7	2.2	33	0.1875	0.41379310344827586	0.7314555497323297	0.930772823171959	0.5108942497801067	0.900160507688952	0.4028982521077603	0.9338689578900892	0.9154343230922234	0.9228543540796521	0.2608695652173913	0.13043478260869565	0.0
2960	0.025362341485738727	0.004439964714517377	0.004144784864232391	0.9258061724523419	None	0.25	2	0.3333333333333333	6	0.68	17	0.42857142857142855	0.52	18	13	8	3	0	0.7777777777777778	9	7	1.8	27	0.2	0.43478260869565216	0.8863289751063508	0.8691801778164936	0.5860718376614034	0.9394736504681322	0.5736684784377061	0.9360769480472028	0.7636035564568838	0.9198267947628344	0.2222222222222222	0.2777777777777778	0.0
3982	0.06620648985256797	0.010652795844017779	0.00986388734037807	0.9052736485330285	None	0.2222222222222222	2	0.3	6	0.7142857142857143	20	0.42857142857142855	0.5714285714285714	21	16	8	4	0	0.7	10	7	2.0	30	0.26666666666666666	0.4444444444444444	0.7314555497323297	0.9281711052381648	0.3752718621337708	0.906087857650979	0.26708633467183646	0.9355686894117333	0.9154343230922234	0.9241712750345036	0.23809523809523808	0.23809523809523808	0.0
840	None	None	None	None	None	0	0	0.4	2	0.8	4	0.5833333333333334	0.2	2	1	4	0	0	0.75	4	3	0.4666666666666667	7	0.0	0	0.6178791146569071	0.9590368928959957	0.35625584158561774	0.8987619003175845	0.5398059552107186	0.9876422196028252	0.9712475780820773	0.962285931864936	0	0	0.0
5107	0.06061485536275613	0.013919675498631085	0.004109874541096675	0.9181269236921442	None	0.25	2	0.3157894736842105	6	0.6923076923076923	18	0.4444444444444444	0.5384615384615384	19	14	8	3	0	0.7777777777777778	9	7	1.8666666666666667	28	0.2	0.4	0.7314555497323297	0.8875301893030196	0.44666674293767394	0.903434159469681	0.3155134042730881	0.9292677211166197	0.8911651067882544	0.9082465047513374	0.3157894736842105	0.2631578947368421	0.0
7190	0.0645454356316587	0.02061690721463081	0.014221880990603888	0.8524376142024237	None	0.2222222222222222	2	0.2857142857142857	6	0.7241379310344828	21	0.44285714285714284	0.5862068965517241	22	17	8	3	0	0.7	10	7	2.066666666666667	31	0.2	0.42857142857142855	0.7314555497323297	0.9292530907835619	0.5108942497801067	0.8936961637002765	0.5299395802560298	0.9175106243791574	0.9154343230922234	0.9145976383056774	0.2727272727272727	0.13636363636363635	0.0
6148	0.061467358869726034	0.013426947828547803	0.011580452467731338	0.84369417687899	None	0.2	2	0.30434782608695654	7	0.6875	22	0.4857142857142857	0.53125	24	17	9	7	0	0.7	10	7	2.2666666666666666	34	0.4666666666666667	0.41379310344827586	0.7314555497323297	0.8929934515105998	0.3053583923899558	0.9030356261918188	0.3155134042730881	0.9223010948726041	0.9154343230922234	0.9068455026522194	0.041666666666666664	0.25	0.0
3910	0.06681401756370534	0.017282899818338655	0.01642875968557417	0.8618311643535319	None	0.2857142857142857	2	0.35294117647058826	6	0.6521739130434783	15	0.4166666666666667	0.5217391304347826	18	12	6	4	0	0.6	10	6	1.6666666666666667	25	0.4	0.2608695652173913	0.6166323729817371	0.9092963178153426	0.4109693025357224	0.9078447888898327	0.3155134042730881	0.9311954143158138	0.8931054619232803	0.9167731723924445	0.19444444444444442	0.2222222222222222	0.0
780	None	None	None	None	None	0	0	1.0	1	0	0	1.0	0	0	0	1	0	0	0.5	2	1	0.13333333333333333	2	0.0	0	0	0	0	0	0	0	0	0	0	0	0
3980	0.05483500372373976	0.0063794259070696375	0.006085313963777818	0.8198361495926748	None	0.25	2	0.3684210526315789	7	0.6538461538461539	17	0.2916666666666667	0.5384615384615384	20	14	7	1	0	0.6666666666666666	8	12	1.8666666666666667	28	0.08333333333333333	0.2608695652173913	0.8863289751063508	0.8997898048172867	0.6179288217402246	0.926022107138103	0.5736684784377061	0.9043580228109325	0.7636035564568838	0.9107542137592118	1.0	0.25	0.0
1753	None	None	None	None	None	0.2	1	0.6666666666666666	8	0.2	3	0.425	0.2	7	3	9	0	0	0.625	8	5	1.1333333333333333	17	0.0	0.26666666666666666	0.40600204562713565	0.890676828101035	0.5630116206904756	0.9355031693407215	0.7140796106125735	0.9170863022143024	0.8655242763136438	0.9162035318475337	0	0	0.0
1779	None	None	None	None	None	0	0	0.5	3	0.5714285714285714	4	0.375	0.5714285714285714	5	4	3	0	0	0.6666666666666666	6	4	0.6	9	0.0	0	0.4831655278326325	0.7512876013160912	0.14778860868713242	0.8291869436382507	0.8011083721194548	0.9232018539720914	0.9350804221604628	0.8486448280570622	0	0	0.0
2063	None	None	None	None	None	0	0	0.6666666666666666	4	0.14285714285714285	1	0.75	0.14285714285714285	4	1	4	0	0	0.3333333333333333	2	6	0.6	9	0.0	0	0.6870001322074153	0.8408683721262645	0.8286560071583546	0.9624264306874141	0.2678365157649019	0.9558372451243233	0.922405963664008	0.9346769105012879	0	0	0.0
3098	0.0011667523760551903	0.00020187665994873474	0.00020182702388145271	0.9930875591401706	None	0	0	0.5	2	0.6666666666666666	2	0.8333333333333334	0.3333333333333333	3	1	1	2	0	0.6666666666666666	2	3	0.3333333333333333	5	0.5	0	0.27577305719076745	0.6541812610108362	0.4748028735120152	0.5899039070923959	0.18304603292782967	0.7128581020375814	0.7911708892950896	0.6540254943816353	0.6666666666666666	0	0.0
916	None	None	None	None	None	0	0	0.5	1	1.0	1	0.75	0	1	0	1	2	0	1.0	2	2	0.2	3	0.4	0	0	0	0	0	0	0	0	0	0	0	0
3437	0.05519238744714742	0.006597313890329817	0.0056907355772445245	0.8508455984688013	None	0.25	2	0.2631578947368421	5	0.7692307692307693	20	0.2828282828282828	0.5769230769230769	20	15	7	2	0	0.8181818181818182	9	11	1.8666666666666667	28	0.15384615384615385	0.25	0.7820028155602756	0.9503550634418514	0.6179288217402246	0.9339602421635871	0.4716858331885064	0.9337155297374005	0.7580989079202836	0.9398442679407761	0.525	0.2	0.0
4634	0.07815894542832591	0.016990469597144328	0.016742251218098036	0.8411721450480881	None	0.2	2	0.2727272727272727	6	0.7419354838709677	23	0.4714285714285714	0.5483870967741935	23	17	9	6	0	0.7	10	7	2.2	33	0.375	0.42857142857142855	0.7314555497323297	0.8790666449233699	0.3752718621337708	0.9002233345161548	0.26708633467183646	0.9275645702651376	0.9154343230922234	0.9041662940557346	0.043478260869565216	0.21739130434782608	0.0
3760	0.03660159455328224	0.006204843289002091	0.0029574287907956787	0.9347244965307854	None	0.25	2	0.2631578947368421	5	0.7692307692307693	20	0.36363636363636365	0.5384615384615384	19	14	8	3	0	0.6363636363636364	11	7	1.8666666666666667	28	0.2	0.4	0.8275291509290469	0.9297982752895778	0.6179288217402246	0.9329430029282021	0.5736684784377061	0.9259208068770555	0.7837809882720107	0.9296079960710254	0.21052631578947367	0.3157894736842105	0.0
3411	0.027963984446305386	0.0016402179072269047	-0.0004960175305364803	0.9365097943485257	None	0.25	2	0.2777777777777778	5	0.75	18	0.4126984126984127	0.5416666666666666	17	13	8	3	0	0.7777777777777778	9	7	1.7333333333333334	26	0.1875	0.43478260869565216	0.9451287992836546	0.7976277383470544	0.5542148535825822	0.9375985247220252	0.5736684784377061	0.9359981540766751	0.7421626039969867	0.905051385274576	0.23529411764705882	0.29411764705882354	0.0
3022	0.004391344239806749	0.0004065881746882589	0.0004017271014995059	0.9935666300863482	None	0	0	0.5	2	0.6666666666666666	2	0.625	0.6666666666666666	3	2	1	1	0	0.5	2	4	0.3333333333333333	5	0.2	0	0.3594671085992147	0.6514341388731086	0.22042871155769453	0.8267403650525524	0.2371447885837003	0.6037731734322114	0.6501734058051146	0.7046943897633675	1.0	0	0.0
2857	0.000983984493266187	1.8110764768500577e-05	1.8107893774984783e-05	0.9978714542398891	None	0	0	0.6666666666666666	2	0.5	1	0.6666666666666666	0.5	3	1	0	2	0	0.6666666666666666	3	2	0.26666666666666666	4	1.0	0	0.3280754970657983	0.5854570119405696	0.4748028735120152	0.8047664776506049	0.2371447885837003	0.7001863011639211	0.7294794892535553	0.7047288432031703	0.6666666666666666	0	0.0
687	None	None	None	None	None	0	0	0.75	3	0.3333333333333333	1	0.5555555555555556	0.3333333333333333	2	1	2	1	0	1.0	3	3	0.3333333333333333	5	0.14285714285714285	1.0	0.32442458062058205	0.7994158845333632	0.732533037447472	0.6480169639007536	0.5801973980171509	0.57442980687187	0.843718989073634	0.6822887152351151	1.0	0.5	0.0
472	None	None	None	None	None	0	0	0.3333333333333333	1	1.0	2	1.0	0.5	1	1	2	1	0	0.25	1	4	0.26666666666666666	4	0.125	0	0.7502418126325547	0.5	0.7782462911747028	0.5	0.5567173091232644	0.5	0.7280889522649855	0.5	1.0	0	0.0
452	None	None	None	None	None	0	0	0.8	4	0.2	1	0.5833333333333334	0	1	0	5	1	0	0.75	3	4	0.4666666666666667	7	0.07692307692307693	0.5	0	0	0	0	0	0	0	0	0	0	0
2126	None	None	None	None	None	1.0	1	1.0	4	0.25	1	0.5	0.25	4	1	1	0	0	0.75	4	3	0.4	6	0.0	1.0	0.47139578819011385	0.9584509139046516	0.5237737231003694	0.9691869843756927	0.7167994165354912	0.8400148207066812	0.9067428005280027	0.9398248386218295	0	0	0.0
2623	0.003142436595403522	0.0007564619133956339	0.0007205042856141064	0.9970819199224075	None	1.0	1	1.0	4	0.25	1	0.5	0.25	3	1	2	0	0	0.75	4	3	0.4	6	0.0	1.0	0.7020704012638644	0.9346798673319962	0.6189947387124213	0.9430210135096401	0.5599919511986857	0.7610275780014382	0.89022762040245	0.901014123042254	0	0	0.0
5821	0.0773303597581595	0.01454605089004246	0.012541198745517235	0.8113943285817491	None	0.2222222222222222	2	0.3	6	0.7142857142857143	20	0.42857142857142855	0.5357142857142857	21	15	8	4	0	0.7	10	7	2.0	30	0.2857142857142857	0.4444444444444444	0.7314555497323297	0.874246610433596	0.3752718621337708	0.8250425708231093	0.26708633467183646	0.9296897177204778	0.865745501975113	0.8832893416153446	0.19047619047619047	0.2857142857142857	0.0
3920	0.07641781662232999	0.011821276935690515	-0.011545267616545864	0.8173728808123948	None	0.2222222222222222	2	0.2857142857142857	6	0.7241379310344828	21	0.44285714285714284	0.5862068965517241	22	17	8	4	0	0.7	10	7	2.066666666666667	31	0.26666666666666666	0.42857142857142855	0.6166323729817371	0.891502668104255	0.4109693025357224	0.8982012165434283	0.3155134042730881	0.9226077569271516	0.8931054619232803	0.9049920405723908	0.1590909090909091	0.22727272727272727	0.0
4892	0.06719169784615098	0.013794610691062982	0.009316626979699531	0.8534450958886036	None	0.2222222222222222	2	0.3333333333333333	7	0.6551724137931034	19	0.44285714285714284	0.5517241379310345	22	16	8	3	0	0.7	10	7	2.066666666666667	31	0.21428571428571427	0.42857142857142855	0.7314555497323297	0.8938704810214645	0.4109693025357224	0.8982012165434283	0.3155134042730881	0.9226077569271516	0.8931054619232803	0.9056981050609941	0.2727272727272727	0.22727272727272727	0.0
4501	0.07280341886739398	0.011291503645562497	0.011159171617788387	0.8544770519306308	None	0.2	2	0.2727272727272727	6	0.7333333333333333	22	0.45714285714285713	0.5666666666666667	22	17	9	5	0	0.7	10	7	2.1333333333333333	32	0.29411764705882354	0.42857142857142855	0.7314555497323297	0.8971663113523163	0.4109693025357224	0.9017534744381455	0.26708633467183646	0.9261896807003983	0.9154343230922234	0.9092234598583979	0.09090909090909091	0.22727272727272727	0.0
1439	None	None	None	None	None	0	0	0.3333333333333333	2	0.6666666666666666	4	0.6666666666666666	0.16666666666666666	3	1	4	0	0	0.3333333333333333	2	6	0.5333333333333333	8	0.0	0	0.6870001322074153	0.8596395649936598	0.8286560071583546	0.9726910231021705	0.2678365157649019	0.9660168273097389	0.9288959970180517	0.9483788268136638	0	0	0.0
4351	None	None	None	None	None	0.2222222222222222	2	0.3333333333333333	7	0.6551724137931034	19	0.44285714285714284	0.5517241379310345	22	16	8	4	0	0.7	10	7	2.066666666666667	31	0.2857142857142857	0.2962962962962963	0.7314555497323297	0.8946335704465569	0.34105583279190743	0.9107932996301261	0.5736684784377061	0.9241344056910888	0.8853908025201116	0.9105803267389283	0.18181818181818182	0.22727272727272727	0.0
2593	7.686504651339701e-06	9.078368939374411e-08	-4.992763965030451e-08	0.9999543993897767	None	0	0	0.6666666666666666	4	0.16666666666666666	1	0.6666666666666666	0	4	0	3	1	0	0.75	3	4	0.5333333333333333	8	0.16666666666666666	0.5	0	0	0	0	0	0	0	0	0	0	0
3571	0.06263122740890474	0.007222858166122087	0.005300566858110787	0.8189398164791302	None	0.2	2	0.2727272727272727	6	0.7333333333333333	22	0.2962962962962963	0.6	24	18	7	2	0	0.75	9	12	2.1333333333333333	32	0.16666666666666666	0.21428571428571427	0.5918798392887998	0.9158814212661084	0.5108942497801067	0.9646257309567021	0.3180893282909492	0.9196047453136705	0.772530707337843	0.9376220202275276	0.5208333333333334	0.20833333333333334	0.0
3372	0.055821821622831065	0.0021496595174985695	0.00027524810039927854	0.874106990781993	None	0.25	2	0.3157894736842105	6	0.6923076923076923	18	0.25925925925925924	0.5769230769230769	21	15	6	1	0	0.75	9	12	1.8666666666666667	28	0.1	0.25	0.7364764801915042	0.8954980637889102	0.5108942497801067	0.9611105169290491	0.5736684784377061	0.9372719105979024	0.8117056528517808	0.9362293862360573	1.0	0.23809523809523808	0.0
1577	None	None	None	None	None	0.5	1	0.6666666666666666	4	0.2857142857142857	2	0.6	0.14285714285714285	4	1	4	2	0	0.6	5	3	0.6	9	0.2222222222222222	0.2857142857142857	0.6955759970035461	0.7974385415768365	0.5528657272193932	0.5612816887817073	0.10460228085648415	0.970903181325706	0.9097137632279513	0.8465907519162423	0.625	0.25	0.0
2241	None	None	None	None	None	1.0	1	0.8	4	0.4	2	0.5833333333333334	0.2	2	1	4	2	0	0.75	4	3	0.4666666666666667	7	0.18181818181818182	0.6666666666666666	0.4244460988314085	0.6594757150713768	0.535396338252553	0.5652759364181749	0.55	0.9890130573694068	0.877729136286899	0.859102278631152	0.75	0.5	0.3937595968801558
5624	0.072307412353434	0.0189294499666139	-0.017458365372299077	0.8840284315750901	None	0.25	2	0.3157894736842105	6	0.6923076923076923	18	0.4444444444444444	0.5384615384615384	19	14	8	4	0	0.7777777777777778	9	7	1.8666666666666667	28	0.26666666666666666	0.4	0.7314555497323297	0.8675830050915797	0.23544492264614095	0.8294760511076331	0.26708633467183646	0.9330702366959054	0.865745501975113	0.8841335748378957	0.18421052631578946	0.2631578947368421	0.0
6133	0.06792509174848296	0.021100303494992485	0.020916871033853892	0.866945073182486	None	0.2222222222222222	2	0.3333333333333333	7	0.6551724137931034	19	0.44285714285714284	0.5517241379310345	22	16	8	3	0	0.7	10	7	2.066666666666667	31	0.21428571428571427	0.42857142857142855	0.7314555497323297	0.9329450700880525	0.5108942497801067	0.8997076741769466	0.4466271502894365	0.939906785661072	0.9154343230922234	0.9259147856995532	0.3181818181818182	0.13636363636363635	0.0
6609	0.06272845116569539	0.009898310507786176	0.007406047804247078	0.8870525619966958	None	0.2	2	0.30434782608695654	7	0.6875	22	0.4857142857142857	0.5625	24	18	9	4	0	0.7	10	7	2.2666666666666666	34	0.25	0.3870967741935484	0.7314555497323297	0.92865810332785	0.5108942497801067	0.8961361194159763	0.5299395802560298	0.930519684582008	0.9154343230922234	0.9197279120966938	0.14583333333333334	0.125	0.0
350	None	None	None	None	None	0	0	0.6666666666666666	2	0.0	0	0.6666666666666666	0	2	0	1	1	0	0.6666666666666666	3	2	0.26666666666666666	4	0.25	0	0	0	0	0	0	0	0	0	0	0	0
7049	0.06282932241675791	0.02290176705383143	0.021190278316113614	0.8628118731117659	None	0.1111111111111111	1	0.3	6	0.6785714285714286	19	0.42857142857142855	0.5714285714285714	21	16	8	2	0	0.7	10	7	2.0	30	0.13333333333333333	0.4444444444444444	0.7314555497323297	0.931380787248614	0.5108942497801067	0.8994143383819649	0.4862106820743536	0.9324504118378255	0.9154343230922234	0.9223415031338096	0.5714285714285714	0.23809523809523808	0.0
5930	0.06492042277246562	0.019255020321472884	0.014943698938289812	0.8254761699331286	None	0.2222222222222222	2	0.3333333333333333	7	0.6551724137931034	19	0.44285714285714284	0.5172413793103449	22	15	8	3	0	0.7	10	7	2.066666666666667	31	0.23076923076923078	0.42857142857142855	0.7314555497323297	0.9399899315256115	0.2527543700500992	0.8228335150089346	0.5299395802560298	0.9469876571868817	0.9154343230922234	0.9160559830572654	0.2727272727272727	0.18181818181818182	0.0
6875	0.06438719876267328	0.011407736734077592	0.01066683647263413	0.833324442436685	None	0.2222222222222222	2	0.3333333333333333	7	0.6551724137931034	19	0.44285714285714284	0.5172413793103449	22	15	8	3	0	0.7	10	7	2.066666666666667	31	0.23076923076923078	0.6153846153846154	0.7314555497323297	0.9259236159615652	0.5108942497801067	0.864574241148521	0.5736684784377061	0.9275445380500945	0.9154343230922234	0.909676587706167	0.2727272727272727	0.13636363636363635	0.0
1773	None	None	None	None	None	0	0	0.4	2	0.8	4	0.5833333333333334	0.4	3	2	3	0	0	0.75	3	4	0.4666666666666667	7	0.0	0.5	0.9503022792465406	0.8612201972141581	0.9499036960378321	0.9836280019202799	0.8530422187115156	0.546301175177824	0.6480175883834934	0.8844869879497463	0	0	0.0
1372	None	None	None	None	None	0	0	0.25	1	1.0	4	0.75	0.5	3	2	2	0	0	0.5	4	2	0.4	6	0.0	0	0.7648286973977683	0.8712628531937858	0.25763550779840244	0.6807178064504513	0.23992434356115103	0.934055355471886	0.9160735576748039	0.8548702066611008	0	0	0.0
2431	None	None	None	None	None	0	0	0.3	3	0.75	9	0.3888888888888889	0.75	12	9	1	0	0	0.25	3	12	0.9333333333333333	14	0.0	0.36363636363636365	0.6409445648862111	0.9371239817905453	0.21502908217611827	0.8730114307053577	0.4149119967499487	0.8961904230642619	0.8832727849706029	0.9056549014511767	0	0	0.0
1536	None	None	None	None	None	0.5	2	0.7272727272727273	8	0.2857142857142857	4	0.4444444444444444	0.2857142857142857	8	4	7	0	0	1.0	6	6	1.0666666666666667	16	0.0	0.6	0.4292644826838499	0.9512001073033222	0.7920809988992662	0.9084076262646165	0.8653372289175951	0.945627301132747	0.955006509823162	0.937425295931277	0	0	0.0
5009	0.07464318957334455	0.017241832294240166	0.01671133626433879	0.8624011366800344	None	0.2222222222222222	2	0.3	6	0.7037037037037037	19	0.4603174603174603	0.5555555555555556	20	15	8	3	0	0.7777777777777778	9	7	1.9333333333333333	29	0.2	0.46153846153846156	0.7314555497323297	0.8965465516848732	0.44666674293767394	0.9018439174061875	0.3155134042730881	0.9269938940770743	0.9007527225494767	0.9093923775935163	0.3	0.25	0.0
5862	0.0702539439868305	0.006630420401518392	0.004568365796094801	0.854643816767943	None	0.2	2	0.22727272727272727	5	0.8	24	0.45714285714285713	0.5666666666666667	22	17	9	6	0	0.7	10	7	2.1333333333333333	32	0.35294117647058826	0.4444444444444444	0.7314555497323297	0.8797186678718328	0.3752718621337708	0.9163692255135696	0.26708633467183646	0.94953322889612	0.9154343230922234	0.9197885335154118	0.045454545454545456	0.22727272727272727	0.0
1964	None	None	None	None	None	1.0	1	0.8	4	0.4	2	0.4666666666666667	0.4	5	2	1	0	0	0.6	5	3	0.4666666666666667	7	0.0	1.0	0.7020704012638644	0.9469239818700088	0.8089594940974434	0.9555816748552654	0.7167994165354912	0.8588366149028256	0.89022762040245	0.9299078153033024	0	0	0.0
6315	0.0660254388052441	0.00616671549676483	0.005771193057202618	0.8811287393329308	None	0.2	2	0.3181818181818182	7	0.6666666666666666	20	0.45714285714285713	0.5666666666666667	23	17	8	3	0	0.7	10	7	2.1333333333333333	32	0.21428571428571427	0.41379310344827586	0.7314555497323297	0.950694817817458	0.4972106427794497	0.8982447714508023	0.5736684784377061	0.9438092183572703	0.9154343230922234	0.9341794149103756	0.17391304347826086	0.13043478260869565	0.0
2112	None	None	None	None	None	0	0	0.4	2	0.8	4	0.875	0.4	4	2	2	0	0	0.5	2	4	0.4666666666666667	7	0.0	0	0.5911221442004205	0.8691920480050854	0.18285309490430718	0.9673657699385687	0.39299395997661224	0.9131274302795588	0.9309011405233915	0.927247728636248	0	0	0.0
5469	0.09193818424030197	0.020893612611815198	0.0034982493064406395	0.8473021108594183	None	0.2222222222222222	2	0.2857142857142857	6	0.7241379310344828	21	0.44285714285714284	0.5517241379310345	21	16	9	3	0	0.7	10	7	2.066666666666667	31	0.17647058823529413	0.4444444444444444	0.6166323729817371	0.8994426236590983	0.23544492264614095	0.9187917884031697	0.3155134042730881	0.9225364381438603	0.8838456383416171	0.9141036835045208	0.2857142857142857	0.19047619047619047	0.0
4868	0.07665045904017775	0.016208313422586662	0.01524000374634688	0.8210141961898683	None	0.2	2	0.22727272727272727	5	0.8	24	0.45714285714285713	0.5666666666666667	22	17	9	6	0	0.7	10	7	2.1333333333333333	32	0.35294117647058826	0.4444444444444444	0.7314555497323297	0.8970600382899073	0.3752718621337708	0.9046536413701348	0.26708633467183646	0.925323932006328	0.9154343230922234	0.9097565236008099	0.045454545454545456	0.22727272727272727	0.0
1646	None	None	None	None	None	0	0	0.5	2	0.3333333333333333	1	0.8333333333333334	0	2	0	2	2	0	0.6666666666666666	3	2	0.3333333333333333	5	0.3333333333333333	0	0	0	0	0	0	0	0	0	0	0	0
2469	None	None	None	None	None	0	0	0.75	3	0.3333333333333333	1	0.8333333333333334	0	1	0	3	1	0	0.6666666666666666	2	3	0.3333333333333333	5	0.1111111111111111	0.6666666666666666	0	0	0	0	0	0	0	0	0	0	0
6086	0.07374242004694491	0.0042106932735988135	0.0007664251071197507	0.8557138981507543	None	0.2	2	0.2727272727272727	6	0.7333333333333333	22	0.45714285714285713	0.6	23	18	8	3	0	0.7	10	7	2.1333333333333333	32	0.2	0.41379310344827586	0.5671273055958627	0.923112191708727	0.5108942497801067	0.8954136671388295	0.5736684784377061	0.9359287409110728	0.9154343230922234	0.919684886370384	0.2608695652173913	0.08695652173913043	0.0
6167	0.05404501426194772	0.008872614835882952	0.006007626907749503	0.8969822327062227	None	0.2	2	0.2727272727272727	6	0.7333333333333333	22	0.45714285714285713	0.5333333333333333	22	16	9	7	0	0.7	10	7	2.1333333333333333	32	0.4375	0.35714285714285715	0.7314555497323297	0.8920562724480621	0.23544492264614095	0.9070476999156747	0.3155134042730881	0.9247501279426497	0.9154343230922234	0.9088421690424768	0.045454545454545456	0.22727272727272727	0.0
4317	0.06292811058701374	0.01332285009255265	0.013081984807131844	0.8603046538274645	None	0.2222222222222222	2	0.3333333333333333	7	0.6551724137931034	19	0.44285714285714284	0.5517241379310345	22	16	8	4	0	0.7	10	7	2.066666666666667	31	0.2857142857142857	0.42857142857142855	0.6740439613570335	0.8962137617119884	0.3752718621337708	0.9051310189905787	0.3155134042730881	0.921434095078146	0.8931054619232803	0.9081406478882783	0.1590909090909091	0.22727272727272727	0.0
2779	0.042985652476500574	0.003029440782612485	0.001106076890315599	0.8577023332109266	None	0.25	2	0.2777777777777778	5	0.76	19	0.42857142857142855	0.56	18	14	8	3	0	0.7777777777777778	9	7	1.8	27	0.1875	0.6363636363636364	0.9451287992836546	0.9095851408768199	0.6284809813789419	0.9158031752608871	0.4716858331885064	0.8896830650041778	0.7636035564568838	0.9055875230190573	0.2222222222222222	0.2777777777777778	0.0
4328	0.0738531630201197	0.005788434545690122	0.002959628803549683	0.8576523258148674	None	0.2222222222222222	2	0.3333333333333333	7	0.6551724137931034	19	0.44285714285714284	0.5517241379310345	21	16	9	4	0	0.7	10	7	2.066666666666667	31	0.23529411764705882	0.42857142857142855	0.7314555497323297	0.8992370380250544	0.3752718621337708	0.9023634525953744	0.3155134042730881	0.9250456267508503	0.9154343230922234	0.9095786947479699	0.16666666666666666	0.23809523809523808	0.0
4462	0.08637814217191983	0.005971240476804717	-0.0014740477206241758	0.8475932737110743	None	0.2	2	0.30434782608695654	7	0.6875	22	0.4857142857142857	0.53125	24	17	9	5	0	0.7	10	7	2.2666666666666666	34	0.3333333333333333	0.4827586206896552	0.7314555497323297	0.8914165909477758	0.3752718621337708	0.9030517025068773	0.3087754767963681	0.9178011982851867	0.9154343230922234	0.9046429245346173	0.041666666666666664	0.16666666666666666	0.0
1347	None	None	None	None	None	0	0	0.5714285714285714	4	0.375	3	0.6666666666666666	0.25	5	2	4	2	0	0.6	3	5	0.6666666666666666	10	0.2222222222222222	0	0.1992906236200112	0.6411107589448858	0.20400397518576865	0.8129709360412052	0.38373216452895564	0.9238113548770941	0.7715635055228173	0.8197968488841895	0.6	0	0.0
744	None	None	None	None	None	0	0	0.75	3	0.5	2	0.75	0	3	0	2	2	0	0.5	2	4	0.4	6	0.4	0.5	0	0	0	0	0	0	0	0	0	0	0
761	None	None	None	None	None	0	0	0.3333333333333333	1	1.0	2	0.6666666666666666	0.5	2	1	1	1	0	0.6666666666666666	2	3	0.26666666666666666	4	0.2	0	0.5697161092456954	0.858787666289409	0.43981807250411925	0.8132445853506798	0.41038421763683497	0.8120416009519138	0.6665643991672676	0.8291960221561032	1.0	0	0.0
6819	0.06784235368394362	0.021061139157015584	0.02103694621718546	0.8586773050216784	None	0.2	2	0.3181818181818182	7	0.6774193548387096	21	0.4714285714285714	0.5483870967741935	23	17	9	3	0	0.7	10	7	2.2	33	0.1875	0.41379310344827586	0.7314555497323297	0.930772823171959	0.5108942497801067	0.900160507688952	0.4862106820743536	0.9335990648221876	0.9154343230922234	0.9227507757794317	0.2608695652173913	0.08695652173913043	0.0
1860	None	None	None	None	None	0	0	0.5	3	0.3333333333333333	2	0.6666666666666666	0.16666666666666666	3	1	4	0	0	0.3333333333333333	2	6	0.5333333333333333	8	0.0	0	0.6870001322074153	0.8596395649936598	0.8286560071583546	0.9726910231021705	0.2678365157649019	0.9660168273097389	0.9288959970180517	0.9483788268136638	0	0	0.0
1053	None	None	None	None	None	0	0	1.0	1	0	0	1.0	0	1	0	0	0	0	0.5	1	2	0.13333333333333333	2	0.0	0	0	0	0	0	0	0	0	0	0	0	0
2790	0.0025748190442530026	9.280771415429425e-05	-8.556079793538204e-05	0.9846960539446474	None	0.5	1	0.8333333333333334	5	0.2857142857142857	2	0.75	0.14285714285714285	3	1	5	1	0	0.75	4	3	0.6	9	0.08333333333333333	0.6666666666666666	0.670877912402163	0.7065880333812121	0.4414525452823108	0.8546834502424353	0.2866699217117417	0.9518434034866355	0.8643658131529011	0.8674053593483131	1.0	0.3333333333333333	0.0
7137	0.0689068553779256	0.014552225150872063	0.012995203548900445	0.8125272565967232	None	0.125	1	0.3157894736842105	6	0.6538461538461539	17	0.5185185185185185	0.5769230769230769	20	15	7	2	0	0.6666666666666666	9	6	1.8666666666666667	28	0.15384615384615385	0.4	0.7314555497323297	0.9336291418817371	0.5108942497801067	0.9032881415882696	0.5299395802560298	0.9242540803542906	0.9154343230922234	0.9212831174871798	0.575	0.15	0.0
2466	None	None	None	None	None	0	0	0.16666666666666666	1	1.0	7	0.5	0.7142857142857143	5	5	3	0	0	0.5	6	3	0.6	9	0.0	0	0.5630633766271669	0.8695601649519483	0.24843055898359417	0.9794380905601975	0.8136414870875368	0.5481065736645225	0.9098986414900914	0.8791649183427376	0	0	0.0
3507	0.0472807029226944	0.00616654148728484	0.00424914244571477	0.9098951263555762	None	0.25	2	0.2631578947368421	5	0.7692307692307693	20	0.35	0.5384615384615384	19	14	8	4	0	0.8	8	10	1.8666666666666667	28	0.26666666666666666	0.16	0.7364764801915042	0.9092432295862285	0.6179288217402246	0.9262531348004851	0.4025902708100017	0.9059522349926369	0.7421626039969867	0.9142530969949494	0.13157894736842105	0.2631578947368421	0.0
3028	0.0009469131715598536	9.719832683982203e-05	9.718329721846441e-05	0.9979887089912393	None	0	0	0.6666666666666666	2	0.5	1	0.6666666666666666	0	2	0	1	1	0	0.6666666666666666	2	3	0.26666666666666666	4	0.25	0	0	0	0	0	0	0	0	0	0	0	0
4223	0.07034970559100334	0.010077990869095402	0.001274588677054144	0.8332815914484722	None	0.2222222222222222	2	0.35	7	0.6428571428571429	18	0.47619047619047616	0.5357142857142857	21	15	8	4	0	0.7777777777777778	9	7	2.0	30	0.2857142857142857	0.4444444444444444	0.7314555497323297	0.8609316399817095	0.3752718621337708	0.819226009160979	0.26708633467183646	0.9278499730394846	0.865745501975113	0.8768314926044879	0.19047619047619047	0.23809523809523808	0.0
3735	0.036802914421128714	0.0005372034730290192	0.00042389225816818576	0.8980759225421493	None	0.25	2	0.3888888888888889	7	0.64	16	0.42857142857142855	0.52	19	13	7	2	0	0.7777777777777778	9	7	1.8	27	0.16666666666666666	0.5	0.7364764801915042	0.9210479424838832	0.6179288217402246	0.9390412347867264	0.36970318793930657	0.8905110312930521	0.7837809882720107	0.9190196946287522	0.5789473684210527	0.2631578947368421	0.0
4972	0.07464912630770655	0.008024841054845645	0.006497143831794885	0.8668918416445781	None	0.14285714285714285	1	0.25	4	0.7619047619047619	16	0.4791666666666667	0.5714285714285714	16	12	6	2	0	0.75	8	6	1.5333333333333334	23	0.16666666666666666	0.4444444444444444	0.7314555497323297	0.868434233984009	0.3752718621337708	0.8361374243067	0.28456194199574225	0.9219394272588788	0.8197696587091227	0.8803042800586607	0.59375	0.3125	0.0
7509	0.07520880328586009	0.01586110809003312	0.010081682418752243	0.8448217632894668	None	0.3	3	0.3181818181818182	7	0.7096774193548387	22	0.5238095238095238	0.5161290322580645	23	16	9	4	0	0.7777777777777778	9	7	2.2	33	0.26666666666666666	0.41379310344827586	0.7314555497323297	0.9039260694830041	0.3752718621337708	0.8283482923427706	0.26708633467183646	0.9408043556824641	0.9154343230922234	0.8996938640144664	0.2391304347826087	0.21739130434782608	0.0
2684	0.0010892914323668574	1.9610771137170422e-05	2.115765152598414e-06	0.9964647673129076	None	0	0	1.0	2	0.0	0	0.75	0	1	0	1	0	0	1.0	2	2	0.2	3	0.0	0	0	0	0	0	0	0	0	0	0	0	0
3314	0.05479978351141718	0.001927467928152652	0.00016935621332291067	0.9272004577457644	None	0.2857142857142857	2	0.29411764705882354	5	0.7391304347826086	17	0.3125	0.5652173913043478	17	13	7	3	0	0.8	8	10	1.6666666666666667	25	0.21428571428571427	0.47619047619047616	0.9451287992836546	0.9125706670843173	0.6179288217402246	0.9204945305160174	0.5736684784377061	0.9132922271951553	0.7421626039969867	0.9155225812996866	0.23529411764705882	0.29411764705882354	0.0
7186	0.05710431747067525	0.016332445003924403	0.013391355975801439	0.9052155568147666	None	0.2222222222222222	2	0.23809523809523808	5	0.7931034482758621	23	0.3875	0.5517241379310345	21	16	9	5	0	0.8	10	8	2.066666666666667	31	0.29411764705882354	0.2962962962962963	0.7314555497323297	0.9156228274131429	0.3752718621337708	0.9238622205447895	0.26708633467183646	0.9280949663883306	0.9154343230922234	0.9226829558962458	0.047619047619047616	0.2857142857142857	0.0
3109	0.009979299046221126	0.0019196251914742899	-0.0013856859457511816	0.989940448355986	None	0	0	0.5	2	0.75	3	0.6	0.75	4	3	1	0	0	0.4	2	5	0.4	6	0.0	0	0.3594671085992147	0.5339301887467642	0.22042871155769453	0.8077461339963276	0.2371447885837003	0.6420210562788972	0.6584889805829193	0.6722771867936144	0	0	0.0
933	None	None	None	None	None	0.2857142857142857	2	0.75	12	0.14285714285714285	3	0.5476190476190477	0	5	0	17	1	0	0.8571428571428571	6	7	1.5333333333333334	23	0.030303030303030304	0.23529411764705882	0	0	0	0	0	0	0	0	0	0	0
2031	None	None	None	None	None	0	0	0.75	3	0.5	2	0.5	0.5	3	2	2	1	0	0.75	4	3	0.4	6	0.14285714285714285	1.0	0.6932128803890271	0.9151031634044678	0.5430797520053382	0.8887405852575069	0.7414415212217944	0.9173594357000323	0.9288936771707559	0.907837592170995	1.0	0.3333333333333333	0.0
2522	None	None	None	None	None	0	0	0.5	4	0.4444444444444444	4	0.3055555555555556	0.4444444444444444	6	4	4	1	0	1.0	6	6	0.7333333333333333	11	0.1	0.5714285714285714	0.6021055426275463	0.8577809105959566	0.6008143062271568	0.9006291954844629	0.44134655981650656	0.9728543276508693	0.927784769257697	0.925995535175626	1.0	0.3333333333333333	0.0
1423	None	None	None	None	None	0.5	1	0.6666666666666666	4	0.5714285714285714	4	0.375	0.5714285714285714	8	4	0	0	0	0.6666666666666666	4	6	0.6	9	0.0	0.6666666666666666	0.7254548017669125	0.963018264814523	0.6449762215337402	0.9103932875506342	0.8238074233082315	0.876770416207565	0.9221042025950391	0.9250779827929189	0	0	0.0
1561	None	None	None	None	None	0.2	1	0.6666666666666666	8	0.26666666666666666	4	0.425	0.2	7	3	9	0	0	0.625	8	5	1.1333333333333333	17	0.0	0.2857142857142857	0.40600204562713565	0.8974330456730167	0.5630116206904756	0.9445993186648252	0.7140796106125735	0.9383286097965179	0.8825460836648661	0.9292893473789424	0	0	0.0
5220	0.07354943572822194	0.01633267207573911	0.015920144492077088	0.8384731036559081	None	0.2	2	0.2727272727272727	6	0.7419354838709677	23	0.4714285714285714	0.5483870967741935	23	17	9	6	0	0.7	10	7	2.2	33	0.375	0.42857142857142855	0.7314555497323297	0.9184952718718259	0.3752718621337708	0.9037323900864123	0.26708633467183646	0.9454419957373067	0.9154343230922234	0.9244651862084664	0.043478260869565216	0.21739130434782608	0.0
545	None	None	None	None	None	0	0	1.0	1	0	0	1.0	0	0	0	1	0	0	0.5	2	1	0.13333333333333333	2	0.0	0	0	0	0	0	0	0	0	0	0	0	0
6324	0.06293622727046132	0.021434183858930336	0.021386081944423027	0.8616534626696168	None	0.2222222222222222	2	0.3333333333333333	7	0.6551724137931034	19	0.44285714285714284	0.5517241379310345	22	16	8	4	0	0.7	10	7	2.066666666666667	31	0.2857142857142857	0.42857142857142855	0.7314555497323297	0.9315828479236686	0.5108942497801067	0.8997076741769466	0.48828336527273314	0.933919185823758	0.9154343230922234	0.9230540514699631	0.18181818181818182	0.09090909090909091	0.0
2352	None	None	None	None	None	0	0	0.75	3	0.25	1	0.75	0	1	0	4	2	0	0.5	4	2	0.4	6	0.18181818181818182	0.5	0	0	0	0	0	0	0	0	0	0	0
6398	0.06710993862388892	0.016907483129192057	0.01572740430712722	0.8514144095416356	None	0.125	1	0.3157894736842105	6	0.6538461538461539	17	0.4666666666666667	0.5769230769230769	20	15	7	2	0	0.6	10	6	1.8666666666666667	28	0.15384615384615385	0.4	0.7314555497323297	0.9313128139983691	0.5108942497801067	0.8989853509815211	0.5299395802560298	0.9324428377444659	0.9154343230922234	0.9222001302810877	0.6	0.15	0.0
2018	None	None	None	None	None	1.0	1	1.0	4	0.25	1	0.5	0.25	4	1	1	0	0	0.75	4	3	0.4	6	0.0	1.0	0.47139578819011385	0.9094342116281465	0.6417852345791875	0.9636699010188264	0.5752068166603008	0.8046989469585161	0.8947872789548315	0.9116211214538693	0	0	0.0
948	None	None	None	None	None	0.4	2	0.8333333333333334	10	0.125	2	0.42857142857142855	0.0625	6	1	11	1	0	0.8571428571428571	7	6	1.2	18	0.047619047619047616	0.16666666666666666	0.6849679370792253	0.8888551535426203	0.6367513469061123	0.7837059836834489	0.47827445388338463	0.9140780204140194	0.8057690255911332	0.8710555258208771	1.0	0.3333333333333333	0.0
5371	None	None	None	None	None	0.2857142857142857	2	0.4117647058823529	7	0.5652173913043478	13	0.5208333333333334	0.5217391304347826	18	12	6	1	0	0.75	8	6	1.6666666666666667	25	0.1	0.45454545454545453	0.4190686174540704	0.9481018106085565	0.44666674293767394	0.9132466920107415	0.461802884168743	0.9466006358369824	0.9154343230922234	0.9376958716932143	1.0	0.2222222222222222	0.0
6414	0.0660428894511127	0.01934255123353455	0.01629570835214897	0.8737214802110187	None	0.2222222222222222	2	0.3333333333333333	7	0.6551724137931034	19	0.44285714285714284	0.5517241379310345	22	16	8	3	0	0.7	10	7	2.066666666666667	31	0.21428571428571427	0.5	0.7314555497323297	0.9235007996230742	0.4787804963588903	0.8340647550134509	0.5736684784377061	0.9345098653129533	0.9007527225494767	0.9050445059488659	0.2727272727272727	0.13636363636363635	0.0
6936	None	None	None	None	None	0.2	2	0.3181818181818182	7	0.6666666666666666	20	0.4155844155844156	0.5666666666666667	23	17	8	3	0	0.6363636363636364	11	7	2.1333333333333333	32	0.21428571428571427	0.42857142857142855	0.4390309289826725	0.940651436123474	0.44666674293767394	0.9210524414683217	0.5736684784377061	0.9417761747488076	0.9154343230922234	0.9350986513519332	0.2608695652173913	0.13043478260869565	0.0
7281	0.07378277527284473	0.020001600481795643	0.01988259194466577	0.8980965332065897	None	0	0	0.2727272727272727	6	0.6774193548387096	21	0.4125	0.5483870967741935	23	17	9	6	0	0.8	10	8	2.2	33	0.375	0.35714285714285715	0.7314555497323297	0.8845505590875828	0.3752718621337708	0.9016938585718921	0.26708633467183646	0.9044132199946168	0.9154343230922234	0.8972063644850792	0.08695652173913043	0.30434782608695654	0.0
1220	None	None	None	None	None	0	0	0.6666666666666666	2	0.0	0	0.6666666666666666	0	2	0	1	0	0	0.6666666666666666	3	2	0.26666666666666666	4	0.0	1.0	0	0	0	0	0	0	0	0	0	0	0
2619	0.0006488833828795985	3.2144156286508816e-05	3.0223838394474137e-05	0.9963723768411692	None	0	0	0.6666666666666666	2	0.0	0	0.6666666666666666	0	1	0	2	0	0	0.6666666666666666	2	3	0.26666666666666666	4	0.0	1.0	0	0	0	0	0	0	0	0	0	0	0
2234	None	None	None	None	None	0	0	0.75	3	0.3333333333333333	1	0.8333333333333334	0	3	0	1	0	0	0.6666666666666666	3	2	0.3333333333333333	5	0.0	0.6666666666666666	0	0	0	0	0	0	0	0	0	0	0
6043	0.08044680865554411	0.020199644635934825	0.019186151234611974	0.8426737481691899	None	0.25	2	0.2631578947368421	5	0.7692307692307693	20	0.4444444444444444	0.5769230769230769	19	15	8	4	0	0.7777777777777778	9	7	1.8666666666666667	28	0.25	0.48	0.7314555497323297	0.852485656095438	0.23544492264614095	0.8194526442541361	0.26708633467183646	0.9295401969544523	0.9154343230922234	0.8753201786707107	0.18421052631578946	0.2631578947368421	0.0
519	None	None	None	None	None	0	0	0.8	4	0.2	1	0.5833333333333334	0	3	0	3	1	0	0.75	3	4	0.4666666666666667	7	0.14285714285714285	0.6666666666666666	0	0	0	0	0	0	0	0	0	0	0
740	None	None	None	None	None	0.2	1	0.5833333333333334	7	0.3125	5	0.45	0.1875	6	3	11	0	0	0.625	5	8	1.2	18	0.0	0.25	0.37964234813688236	0.881819526553292	0.5716405944521341	0.9469432230221583	0.6692883088854803	0.9126276853048664	0.883626504293392	0.9177830990401572	0	0	0.0
4092	0.06706472378475552	0.008867649685348056	0.00814089620477039	0.8302980843367589	None	0.2222222222222222	2	0.2857142857142857	6	0.7241379310344828	21	0.3229166666666667	0.5862068965517241	23	17	7	1	0	0.6666666666666666	8	12	2.066666666666667	31	0.08333333333333333	0.2222222222222222	0.7364764801915042	0.916065273700201	0.5108942497801067	0.9539503330314323	0.36970318793930657	0.932159698161762	0.8117056528517808	0.9358618784775327	1.0	0.34782608695652173	0.0
898	None	None	None	None	None	0	0	0.5	2	0.75	3	1.0	0.75	5	3	0	0	0	0.16666666666666666	6	1	0.4	6	0.0	0.4	0.7944520118016613	0.9791424457397215	0.9205997487782109	0.9274015364044184	0.5502780156903213	0.9256784445377899	0.8452232102656853	0.9513320859709783	0	0	0.0
5674	0.07423583423799238	0.011407414838482576	0.011021981937627868	0.8560853935773112	None	0.2222222222222222	2	0.25	5	0.7777777777777778	21	0.4142857142857143	0.5555555555555556	20	15	8	4	0	0.7	10	7	1.9333333333333333	29	0.26666666666666666	0.46153846153846156	0.7314555497323297	0.8780265195829401	0.3053583923899558	0.8262902456663325	0.2429057270124456	0.9322904781027098	0.865745501975113	0.8861445421269663	0.175	0.3	0.0
615	None	None	None	None	None	0	0	0.8	4	0.0	0	0.4375	0	1	0	5	2	0	1.0	4	4	0.4666666666666667	7	0.15384615384615385	0.5	0	0	0	0	0	0	0	0	0	0	0
4461	0.06835649231558007	0.007282334300644656	0.007107520241310718	0.8673139370773679	None	0.2222222222222222	2	0.3	6	0.7142857142857143	20	0.42857142857142855	0.5714285714285714	21	16	8	4	0	0.7	10	7	2.0	30	0.26666666666666666	0.4444444444444444	0.7314555497323297	0.9281711052381648	0.3752718621337708	0.906087857650979	0.3155134042730881	0.9323054415945814	0.9154343230922234	0.9229262695001191	0.23809523809523808	0.23809523809523808	0.0
1996	None	None	None	None	None	0.3333333333333333	1	0.625	5	0.5	5	0.6	0.3	6	3	5	4	0	0.8	5	4	0.8	12	0.36363636363636365	0.5	0.6610098062693364	0.6976551605781164	0.5614495372746949	0.664456104803319	0.2253516137609596	0.9732214562709464	0.8873048152467183	0.8460730831693898	0.16666666666666666	0.16666666666666666	0.0
7198	None	None	None	None	None	0.2222222222222222	2	0.3333333333333333	7	0.6551724137931034	19	0.44285714285714284	0.5172413793103449	22	15	8	3	0	0.7	10	7	2.066666666666667	31	0.23076923076923078	0.37037037037037035	0.7314555497323297	0.9230331872342781	0.5108942497801067	0.8929507389011407	0.5736684784377061	0.9258905221080317	0.9154343230922234	0.9150499522092597	0.2727272727272727	0.13636363636363635	0.0
537	None	None	None	None	None	0	0	0.6666666666666666	2	0.5	1	1.0	0.5	2	1	1	0	0	0.25	4	1	0.26666666666666666	4	0.0	0.6666666666666666	0.5732341260538641	0.9840036864497701	0.4108453545222515	0.7239996053347011	0.7068938475695804	0.9096810866224404	0.8477744443642786	0.9216131252667119	0	0	0.0
5473	0.08223057403463516	0.0185569831810328	0.01851284929057285	0.8182952365668946	None	0.2	2	0.21739130434782608	5	0.8125	26	0.44155844155844154	0.59375	24	19	9	6	0	0.6363636363636364	11	7	2.2666666666666666	34	0.35294117647058826	0.41379310344827586	0.6740439613570335	0.8889616249056231	0.44666674293767394	0.8949547478826827	0.2912998694724623	0.9567420131755298	0.9066803784882685	0.9198003394274143	0.041666666666666664	0.20833333333333334	0.0
2995	0.0009142548258143304	3.7131515602471675e-05	3.7055636853623416e-05	0.9978441055449455	None	0	0	0.5	2	0.6666666666666666	2	0.8333333333333334	0.3333333333333333	3	1	1	1	0	0.6666666666666666	2	3	0.3333333333333333	5	0.25	0	0.3280754970657983	0.5854570119405696	0.4748028735120152	0.8047664776506049	0.2371447885837003	0.7001863011639211	0.7294794892535553	0.7047288432031703	1.0	0	0.0
3228	0.03422022932871646	0.0009865214560833904	0.000611209103971948	0.9140193708969577	None	0.2857142857142857	2	0.35294117647058826	6	0.6521739130434783	15	0.46296296296296297	0.5217391304347826	17	12	7	2	0	0.6666666666666666	9	6	1.6666666666666667	25	0.15384615384615385	0.45454545454545453	0.7364764801915042	0.9235112761108276	0.6179288217402246	0.9323030824734603	0.36970318793930657	0.9152448481745552	0.7421626039969867	0.9239800044894478	0.5882352941176471	0.29411764705882354	0.0
1469	None	None	None	None	None	0.5	1	0.6666666666666666	4	0.5714285714285714	4	0.6	0.2857142857142857	4	2	4	1	0	0.6	3	5	0.6	9	0.1	0.5	0.5179207753024718	0.9693676804454603	0.7480405872958089	0.8031698120517382	0.7980058433763928	0.9440513648022728	0.9382020006036069	0.9283879644421702	1.0	0.25	0.0
7044	0.07191443623650459	0.008653444286802854	-0.00219650638075479	0.8788083954462749	None	0.2222222222222222	2	0.3	6	0.7142857142857143	20	0.47619047619047616	0.5357142857142857	20	15	9	3	0	0.7777777777777778	9	7	2.0	30	0.17647058823529413	0.38461538461538464	0.5852432393575011	0.9368337457597159	0.44666674293767394	0.9128606174604822	0.3155134042730881	0.943042531857118	0.9154343230922234	0.9319818539794215	0.3	0.15	0.0
7089	0.08019879602110477	0.018861190372778926	0.016851999319041987	0.8631834055227274	None	0.2222222222222222	2	0.3	6	0.7142857142857143	20	0.42857142857142855	0.5714285714285714	21	16	8	5	0	0.7	10	7	2.0	30	0.3333333333333333	0.4444444444444444	0.7314555497323297	0.9307361267722531	0.44666674293767394	0.9059274620282297	0.26708633467183646	0.9333488554709211	0.9154343230922234	0.924194433352767	0.047619047619047616	0.23809523809523808	0.0
1119	None	None	None	None	None	0	0	0.5	2	0.6666666666666666	2	0.8333333333333334	0	0	0	4	0	0	0.6666666666666666	2	3	0.3333333333333333	5	0.0	0.6666666666666666	0	0	0	0	0	0	0	0	0	0	0
1883	None	None	None	None	None	1.0	1	0.8	4	0.2	1	0.7777777777777778	0	3	0	3	0	0	1.0	3	3	0.4666666666666667	7	0.0	0.5	0	0	0	0	0	0	0	0	0	0	0
4214	0.07338962380615192	0.010467363586505607	0.010275922484142445	0.842478823994857	None	0.2222222222222222	2	0.35	7	0.6785714285714286	19	0.2564102564102564	0.5714285714285714	22	16	7	1	0	0.6923076923076923	9	13	2.0	30	0.08333333333333333	0.24	0.7820028155602756	0.8788511233172326	0.5860718376614034	0.8969460383595816	0.31778035057645254	0.9026510867327708	0.9134517567141948	0.8932259133632242	1.0	0.22727272727272727	0.0
3056	0.0008685036189350344	0.00010608923905946804	0.00010598692491265245	0.9980677319185031	None	0	0	0.5	2	0.6666666666666666	2	0.625	0.6666666666666666	4	2	0	2	0	0.5	4	2	0.3333333333333333	5	1.0	0	0.3019242771282829	0.5884709145445688	0.4748028735120152	0.77781817495015	0.1942675538683744	0.7258601599862767	0.7573124886607151	0.702964455054203	0.625	0	0.0
1048	None	None	None	None	None	0	0	0.5	1	1.0	1	1.0	0	0	0	2	0	0	0.3333333333333333	1	3	0.2	3	0.0	0	0	0	0	0	0	0	0	0	0	0	0
5168	0.07098048541035278	0.0070565114107298075	0.006545756428545009	0.841995424587379	None	0.1111111111111111	1	0.3	6	0.6666666666666666	18	0.5178571428571429	0.5555555555555556	20	15	8	4	0	0.875	8	7	1.9333333333333333	29	0.26666666666666666	0.46153846153846156	0.7314555497323297	0.8465600497296646	0.3752718621337708	0.8265946931701121	0.252849744595999	0.9114805780855244	0.8197696587091227	0.8661263463004293	0.175	0.35	0.0
2015	None	None	None	None	None	1.0	1	0.75	3	0.25	1	0.6666666666666666	0	1	0	4	2	0	1.0	3	3	0.4	6	0.18181818181818182	0.6666666666666666	0	0	0	0	0	0	0	0	0	0	0
623	None	None	None	None	None	0	0	0.5	2	0.6666666666666666	2	0.625	0	0	0	4	0	0	0.5	2	4	0.3333333333333333	5	0.0	0	0	0	0	0	0	0	0	0	0	0	0
7336	0.06078221557005243	0.010068935211559682	0.0057344266178632345	0.8148874707824327	None	0.2222222222222222	2	0.35	7	0.6428571428571429	18	0.47619047619047616	0.5357142857142857	21	15	8	3	0	0.7777777777777778	9	7	2.0	30	0.21428571428571427	0.4444444444444444	0.7314555497323297	0.9213670550355756	0.44666674293767394	0.8374466999381912	0.5736684784377061	0.9383258672005983	0.9154343230922234	0.9067191032723887	0.2857142857142857	0.09523809523809523	0.0
4762	0.06902563215510775	0.01492348910883483	0.007210454221972609	0.840569529126263	None	0.25	2	0.3333333333333333	6	0.6666666666666666	16	0.43333333333333335	0.5416666666666666	19	13	6	3	0	0.6	10	6	1.7333333333333334	26	0.3	0.2608695652173913	0.6166323729817371	0.9060197004712529	0.44666674293767394	0.9028570212886621	0.3155134042730881	0.9280844242487886	0.865745501975113	0.9130133095308444	0.3157894736842105	0.21052631578947367	0.0
3032	0.00198982986781114	0.00054319933044273	0.0004648803554127455	0.9944806113296252	None	0	0	0.75	3	0.3333333333333333	1	0.625	0.3333333333333333	3	1	1	1	0	0.5	2	4	0.3333333333333333	5	0.25	0.6666666666666666	0.3280754970657983	0.5854570119405696	0.4748028735120152	0.8047664776506049	0.2371447885837003	0.6437099023978845	0.7424969307923078	0.6866186530844368	1.0	0	0.0
601	None	None	None	None	None	0	0	0.5	2	0.3333333333333333	1	0.625	0.3333333333333333	3	1	1	0	0	0.5	2	4	0.3333333333333333	5	0.0	0.6666666666666666	0.7368762028798546	0.9542738164460959	0.6155816582442712	0.9032170069150222	0.6838295957739572	0.8853143060705102	0.8662949850164618	0.9197168572744996	0	0	0.0
4729	0.07038482724665487	0.025255742455921725	0.010605433284972609	0.9198097185355159	None	0.2	2	0.2727272727272727	6	0.7419354838709677	23	0.4714285714285714	0.5806451612903226	23	18	9	4	0	0.7	10	7	2.2	33	0.23529411764705882	0.41379310344827586	0.6166323729817371	0.8814238785943938	0.23544492264614095	0.9097608283015669	0.3155134042730881	0.9190745124226329	0.865745501975113	0.9045510050409538	0.15217391304347827	0.21739130434782608	0.0
6401	0.05485065122111487	0.00856702240982369	0.005605375290454244	0.8954372853668638	None	0.2	2	0.2727272727272727	6	0.7333333333333333	22	0.45714285714285713	0.5333333333333333	22	16	9	7	0	0.7	10	7	2.1333333333333333	32	0.4375	0.35714285714285715	0.7314555497323297	0.8920562724480621	0.23544492264614095	0.9070476999156747	0.3155134042730881	0.9247501279426497	0.9154343230922234	0.9088421690424768	0.045454545454545456	0.22727272727272727	0.0
3131	0.03888978015132349	0.009790709982991615	-0.009418163433244607	0.68145730286883	None	0	0	0.3333333333333333	2	0.8571428571428571	6	1.0	0.8571428571428571	7	6	1	0	0	0.1111111111111111	9	1	0.6	9	0.0	0.25	0.33962136736923065	0.9051352425657244	0.9110985021417607	0.8612704947591491	0.7740697148748763	0.9265006868205715	0.9045395454256262	0.90071709384412	0	0	0.0
1310	None	None	None	None	None	0	0	0.6666666666666666	2	0.0	0	0.6666666666666666	0	1	0	2	2	0	0.6666666666666666	3	2	0.26666666666666666	4	0.2857142857142857	0	0	0	0	0	0	0	0	0	0	0	0
5986	0.07791263952606223	0.013463581265629455	0.013422269433144129	0.8640280055441454	None	0.1111111111111111	1	0.23809523809523808	5	0.7586206896551724	22	0.44285714285714284	0.5517241379310345	21	16	9	5	0	0.7	10	7	2.066666666666667	31	0.29411764705882354	0.4444444444444444	0.7314555497323297	0.9233002622359171	0.3752718621337708	0.940324771975525	0.26708633467183646	0.9244260516034232	0.9154343230922234	0.9297687145247969	0.09523809523809523	0.2857142857142857	0.0
3160	0.03445402309854454	0.005874664566989798	0.005074739984935842	0.9418184418536225	None	0.25	2	0.3333333333333333	6	0.68	17	0.42857142857142855	0.52	18	13	8	3	0	0.7777777777777778	9	7	1.8	27	0.2	0.4166666666666667	0.9190829158408228	0.9154216183413935	0.6179288217402246	0.9328068231529182	0.5736684784377061	0.9270993543291164	0.7636035564568838	0.9254239056265692	0.2222222222222222	0.2777777777777778	0.0
7046	0.0637720869063586	0.01952455064677191	0.019216149844672813	0.8531474790031963	None	0.2	2	0.3181818181818182	7	0.6666666666666666	20	0.45714285714285713	0.5666666666666667	23	17	8	3	0	0.7	10	7	2.1333333333333333	32	0.21428571428571427	0.41379310344827586	0.7314555497323297	0.9295309120059181	0.5108942497801067	0.8954136671388295	0.5736684784377061	0.9302024418686176	0.9154343230922234	0.9197430287591549	0.2608695652173913	0.13043478260869565	0.0
6579	0.06488283723415343	0.022937709614040364	0.022385116002296746	0.8511305368415335	None	0.2	2	0.3181818181818182	7	0.6666666666666666	20	0.45714285714285713	0.5666666666666667	23	17	8	3	0	0.7	10	7	2.1333333333333333	32	0.21428571428571427	0.41379310344827586	0.7314555497323297	0.9295309120059181	0.5108942497801067	0.8954136671388295	0.5736684784377061	0.9302024418686176	0.9154343230922234	0.9197430287591549	0.2608695652173913	0.13043478260869565	0.0
1493	None	None	None	None	None	0	0	0.4	2	0.6	3	0.5833333333333334	0.2	2	1	4	2	0	0.75	3	4	0.4666666666666667	7	0.18181818181818182	0.4	0.22514057425592143	0.6239445342858437	0.4748028735120152	0.5	0.16721817604043912	0.539487240076527	0.7933338906987081	0.5551582151240331	0.75	0	0.10473506535250894
6194	0.06682078913179221	0.021102597221439683	0.019681421249599925	0.877050940239213	None	0.2	2	0.2727272727272727	6	0.7333333333333333	22	0.45714285714285713	0.5666666666666667	22	17	9	5	0	0.7	10	7	2.1333333333333333	32	0.29411764705882354	0.42857142857142855	0.7314555497323297	0.941519022456553	0.2527543700500992	0.9085696558313143	0.33272534708643403	0.9494051719449622	0.9154343230922234	0.9351739172180535	0.045454545454545456	0.22727272727272727	0.0
1097	None	None	None	None	None	0	0	0.6666666666666666	2	0.0	0	0.6666666666666666	0	2	0	1	0	0	0.6666666666666666	2	3	0.26666666666666666	4	0.0	1.0	0	0	0	0	0	0	0	0	0	0	0
5781	0.08113898834406677	0.017913017932900996	0.015644094150197654	0.8417912158907864	None	0.125	1	0.2631578947368421	5	0.7307692307692307	19	0.5	0.5769230769230769	19	15	8	4	0	0.875	8	7	1.8666666666666667	28	0.25	0.48	0.7314555497323297	0.8514780582392433	0.3752718621337708	0.8323099620439902	0.23861315452016157	0.9151250756269664	0.8197696587091227	0.8708771802368861	0.15789473684210525	0.3157894736842105	0.0
3821	0.057388180522586436	0.006362178139754987	0.006298326045620324	0.8490019792050159	None	0.2	2	0.2727272727272727	6	0.7333333333333333	22	0.2962962962962963	0.5666666666666667	23	17	8	3	0	0.75	9	12	2.1333333333333333	32	0.21428571428571427	0.2857142857142857	0.8275291509290469	0.9289362730638061	0.6280326414656385	0.9209282000212742	0.7026750564298203	0.9174665346004992	0.8117056528517808	0.9225827209414199	0.08695652173913043	0.21739130434782608	0.0
1575	None	None	None	None	None	0.5	1	0.6666666666666666	4	0.2857142857142857	2	0.5625	0.14285714285714285	2	1	6	3	0	1.0	4	4	0.6	9	0.2	0.3333333333333333	0.5949139358879381	0.727700984686591	0.5528657272193932	0.7865805031262747	0.18500874002033352	0.5522471664683323	0.8640869916791548	0.696860690672549	0.5	0.5	0.29189884892177875
4439	0.0545903832584882	0.009137089178913276	0.008971485218252695	0.8979480907464797	None	0.2	2	0.3181818181818182	7	0.7	21	0.25396825396825395	0.6	24	18	7	1	0	0.6428571428571429	9	14	2.1333333333333333	32	0.08333333333333333	0.21428571428571427	0.7364764801915042	0.9397626781203112	0.6160901071524527	0.8849136467051166	0.32990662748912897	0.8904065540450077	0.8777505765777367	0.9083800982812112	1.0	0.16666666666666666	0.0
6253	0.08214112903596385	0.017763716535416387	0.01776363040797503	0.7880787318479647	None	0.2	2	0.3181818181818182	7	0.6774193548387096	21	0.4583333333333333	0.5161290322580645	23	16	9	5	0	0.8888888888888888	9	8	2.2	33	0.3333333333333333	0.4666666666666667	0.7314555497323297	0.8686695869991313	0.23544492264614095	0.8277959323778321	0.21872511935305475	0.9337898999802783	0.865745501975113	0.8844487534208493	0.043478260869565216	0.2608695652173913	0.0
7388	0.0612009334834208	0.011742600441333208	0.011461927793969363	0.8736894151833222	None	0.2	2	0.3181818181818182	7	0.6774193548387096	21	0.4714285714285714	0.5483870967741935	23	17	9	4	0	0.7	10	7	2.2	33	0.25	0.41379310344827586	0.7314555497323297	0.930772823171959	0.5108942497801067	0.900160507688952	0.4862106820743536	0.9335990648221876	0.9154343230922234	0.9227507757794317	0.15217391304347827	0.08695652173913043	0.0
448	None	None	None	None	None	0	0	0.5	2	0.6666666666666666	2	1.0	0.6666666666666666	4	2	0	0	0	0.2	5	1	0.3333333333333333	5	0.0	0.5	0.7741877508450198	0.9560412546050029	0.7053164506757621	0.8956673755179905	0.5854674419301427	0.9140024040430864	0.8115829041879449	0.9262877623865915	0	0	0.0
6169	0.059861549115789885	0.01794711656593235	0.017872725034732372	0.8811728525497096	None	0.1111111111111111	1	0.2857142857142857	6	0.6896551724137931	20	0.44285714285714284	0.5517241379310345	22	16	8	3	0	0.7	10	7	2.066666666666667	31	0.21428571428571427	0.42857142857142855	0.7314555497323297	0.9287153596857449	0.5108942497801067	0.8950288266607122	0.5715957952393265	0.9295647685721973	0.9154343230922234	0.9190943278239667	0.18181818181818182	0.13636363636363635	0.0
169	None	None	None	None	None	0	0	0.6666666666666666	4	0.42857142857142855	3	0.75	0.2857142857142857	5	2	3	1	0	0.75	3	4	0.6	9	0.14285714285714285	0.6666666666666666	0.3945608423305244	0.9317650379874263	0.6450591542481597	0.8796134975722842	0.3037207274626345	0.9214165231795511	0.7954923695912425	0.9133215861686373	1.0	0	0.0
2396	None	None	None	None	None	0	0	1.0	1	0	0	1.0	0	1	0	0	1	0	0.5	1	2	0.13333333333333333	2	0.3333333333333333	0	0	0	0	0	0	0	0	0	0	0	0
2122	None	None	None	None	None	1.0	1	0.8	4	0.4	2	0.5833333333333334	0.2	3	1	3	0	0	0.75	4	3	0.4666666666666667	7	0.0	0.6666666666666666	0.8701263629002447	0.6203289735131776	0.7639769770423639	0.5611386524334817	0.5599919511986857	0.8304110034154133	0.7800775741912966	0.6846210915791637	0	0	0.0
866	None	None	None	None	None	0.5	1	0.5714285714285714	4	0.625	5	0.35714285714285715	0.625	8	5	1	0	0	0.5714285714285714	4	7	0.6666666666666666	10	0.0	0.6666666666666666	0.7918792513408118	0.9172378067639653	0.3191240069312274	0.8820344078856591	0.8656184534440831	0.8744581072593609	0.9315164687668775	0.8927744541843636	0	0	0.0
434	None	None	None	None	None	0	0	1.0	1	0	0	1.0	0	1	0	0	1	0	0.5	1	2	0.13333333333333333	2	0.3333333333333333	0	0	0	0	0	0	0	0	0	0	0	0
2837	0.0071897464155213555	0.0001514979112698734	-9.693779972033719e-05	0.9777897716032284	None	0	0	0.5	2	0.75	3	1.0	0.75	5	3	0	0	0	0.16666666666666666	6	1	0.4	6	0.0	0.4	0.11614342504219428	0.9777523261421514	0.8597436056094173	0.8882170365076529	0.3650237725798936	0.8841022790300719	0.9255591012555704	0.9327161189015911	0	0	0.0
1437	None	None	None	None	None	0.2	1	0.6666666666666666	8	0.2	3	0.425	0.2	7	3	9	0	0	0.625	8	5	1.1333333333333333	17	0.0	0.26666666666666666	0.40600204562713565	0.8385865263646342	0.4319762147138869	0.9163743245101379	0.7140796106125735	0.8357117131251758	0.8394778126397391	0.86869789647088	0	0	0.0
174	None	None	None	None	None	0	0	0.75	3	0.3333333333333333	1	0.625	0.3333333333333333	3	1	1	1	0	0.5	2	4	0.3333333333333333	5	0.25	0.6666666666666666	0.27543591530318684	0.8587343127681041	0.6478935858474175	0.9420297081502083	0.629120791709143	0.610735798226865	0.8744832915118663	0.8430514334493198	1.0	0.6666666666666666	0.0
5619	0.07152982039534278	0.011379784979910136	0.011345659850086252	0.8289953017320247	None	0.2	2	0.2727272727272727	6	0.7333333333333333	22	0.45714285714285713	0.5666666666666667	22	17	9	5	0	0.7	10	7	2.1333333333333333	32	0.29411764705882354	0.42857142857142855	0.7314555497323297	0.8990776588062324	0.4109693025357224	0.9017534744381455	0.28920343525130504	0.9249630140120669	0.9154343230922234	0.909308215255449	0.18181818181818182	0.22727272727272727	0.0
6820	0.06795245893261549	0.01296486308697779	0.01291208653764027	0.8403739937602482	None	0.2222222222222222	2	0.3	6	0.7142857142857143	20	0.42857142857142855	0.5714285714285714	21	16	8	3	0	0.7	10	7	2.0	30	0.2	0.5185185185185185	0.7314555497323297	0.933443883907954	0.5108942497801067	0.8979834745555112	0.5736684784377061	0.9331215498193285	0.9154343230922234	0.9230009356096133	0.2857142857142857	0.23809523809523808	0.0
7498	None	None	None	None	None	0	0	0.2727272727272727	6	0.6666666666666666	20	0.4	0.5333333333333333	22	16	9	6	0	0.8	10	8	2.1333333333333333	32	0.375	0.37037037037037035	0.7314555497323297	0.8744905063364005	0.3752718621337708	0.9046176619782963	0.26708633467183646	0.9013543770639311	0.9043935141841382	0.8942033677071854	0.09090909090909091	0.3181818181818182	0.0
6481	None	None	None	None	None	0.25	2	0.3157894736842105	6	0.6923076923076923	18	0.4444444444444444	0.5384615384615384	19	14	8	4	0	0.7777777777777778	9	7	1.8666666666666667	28	0.26666666666666666	0.4166666666666667	0.7314555497323297	0.9307770337462208	0.2527543700500992	0.8160701106860577	0.5736684784377061	0.9527615151492344	0.9154343230922234	0.9140612539623469	0.18421052631578946	0.2631578947368421	0.0
5432	0.08787051472164534	0.016144270962863257	0.0025550793207748056	0.821325432997205	None	0.2222222222222222	2	0.25	5	0.7857142857142857	22	0.42857142857142855	0.6071428571428571	21	17	8	4	0	0.7	10	7	2.0	30	0.25	0.4444444444444444	0.6166323729817371	0.8961610182303025	0.44666674293767394	0.9023130122235892	0.3155134042730881	0.9258604095558132	0.8838456383416171	0.9089665984529681	0.16666666666666666	0.23809523809523808	0.0
1349	None	None	None	None	None	0	0	0.5	1	1.0	1	0.75	0	1	0	1	2	0	1.0	2	2	0.2	3	0.4	0	0	0	0	0	0	0	0	0	0	0	0
379	None	None	None	None	None	0	0	0.6666666666666666	2	0.5	1	1.0	0	2	0	1	2	0	0.25	4	1	0.26666666666666666	4	0.5	0.6666666666666666	0	0	0	0	0	0	0	0	0	0	0
6436	0.05927239882576418	0.008879549072671588	0.004426199685713451	0.8791148566991112	None	0.2	2	0.30434782608695654	7	0.6875	22	0.4857142857142857	0.5625	24	18	9	4	0	0.7	10	7	2.2666666666666666	34	0.25	0.3870967741935484	0.7314555497323297	0.92865810332785	0.5108942497801067	0.8961361194159763	0.5299395802560298	0.930519684582008	0.9154343230922234	0.9197279120966938	0.14583333333333334	0.125	0.0
5549	0.09334051717749521	0.030660995237879848	0.023758162255610556	0.8836662628216809	None	0.2	2	0.2608695652173913	6	0.75	24	0.4857142857142857	0.59375	24	19	9	3	0	0.7	10	7	2.2666666666666666	34	0.17647058823529413	0.45161290322580644	0.7314555497323297	0.8912578707648855	0.44666674293767394	0.9363335942136161	0.2912998694724623	0.9201435557092624	0.8931054619232803	0.9177445525345352	0.25	0.20833333333333334	0.0
715	None	None	None	None	None	0	0	0.75	3	0.5	2	0.6	0.5	4	2	1	1	0	0.4	2	5	0.4	6	0.25	0.5	0.6342284732689173	0.9506807215364845	0.44700762718679676	0.8873963367281507	0.4942727392093511	0.884051728211585	0.8551936703889064	0.9130574067850131	1.0	0.5	0.0
4717	None	None	None	None	None	0.2	2	0.30434782608695654	7	0.6875	22	0.5396825396825397	0.5625	24	18	9	3	0	0.7777777777777778	9	7	2.2666666666666666	34	0.1875	0.4666666666666667	0.7314555497323297	0.8901413378120413	0.44666674293767394	0.9109993815964614	0.31778035057645254	0.921821147633056	0.8851767541004393	0.9084741938953732	0.2916666666666667	0.2916666666666667	0.0
5016	0.0699305236914822	0.02269875909649725	0.006741218563200855	0.919240254187691	None	0.2	2	0.2727272727272727	6	0.7419354838709677	23	0.4714285714285714	0.5806451612903226	23	18	9	4	0	0.7	10	7	2.2	33	0.23529411764705882	0.41379310344827586	0.6166323729817371	0.8814238785943938	0.23544492264614095	0.9097608283015669	0.3155134042730881	0.9190745124226329	0.865745501975113	0.9045510050409538	0.15217391304347827	0.21739130434782608	0.0
6608	0.06515610978109222	0.023927026078450746	0.023899403761778047	0.859443931667332	None	0.2	2	0.30434782608695654	7	0.6875	22	0.4857142857142857	0.5625	24	18	9	3	0	0.7	10	7	2.2666666666666666	34	0.1875	0.3870967741935484	0.7314555497323297	0.92865810332785	0.5108942497801067	0.8961361194159763	0.5299395802560298	0.930519684582008	0.9154343230922234	0.9197279120966938	0.25	0.125	0.0
3241	0.0019706463225032883	0.0007135038167023118	-7.166367431859262e-07	0.9877995851426733	None	1.0	1	1.0	4	0.25	1	0.5	0.25	2	1	3	0	0	0.75	4	3	0.4	6	0.0	1.0	0.854492997211089	0.5	0.4337704563062917	0.5304476925015383	0.8476451542204675	0.5	0.8773276305855887	0.5101604052319152	0	0	0.0
4986	0.05526242515232082	0.007756208094151505	0.007473759809309772	0.924497742606229	None	0.125	1	0.2777777777777778	5	0.72	18	0.48214285714285715	0.56	18	14	8	4	0	0.875	8	7	1.8	27	0.25	0.4166666666666667	0.7314555497323297	0.8388992077772305	0.3053583923899558	0.8216042591409243	0.26708633467183646	0.9160980209449988	0.8197696587091227	0.8648218126013665	0.16666666666666666	0.3333333333333333	0.0
2620	0.0023204453405000747	0.000589624998030091	-2.876099674755547e-05	0.9924960774008339	None	1.0	1	0.8	4	0.4	2	0.5833333333333334	0.2	3	1	3	0	0	0.75	4	3	0.4666666666666667	7	0.0	0.6666666666666666	0.38475093372862407	0.9365856606224618	0.35895752774342593	0.9034610696164428	0.5920141544204169	0.6629509609158319	0.8580190465541013	0.8662772921303032	0	0	0.0
6328	0.06488383071015347	0.023591676328038554	0.02291051789717003	0.8505887486115946	None	0.2	2	0.3181818181818182	7	0.6666666666666666	20	0.45714285714285713	0.5666666666666667	23	17	8	3	0	0.7	10	7	2.1333333333333333	32	0.21428571428571427	0.41379310344827586	0.7314555497323297	0.9295309120059181	0.5108942497801067	0.8954136671388295	0.5736684784377061	0.9302024418686176	0.9154343230922234	0.9197430287591549	0.2608695652173913	0.13043478260869565	0.0
4025	0.0814198125791666	0.019346175594545052	0.019322645081074778	0.8515713036147584	None	0.2222222222222222	2	0.3	6	0.7142857142857143	20	0.42857142857142855	0.5714285714285714	21	16	8	4	0	0.7	10	7	2.0	30	0.26666666666666666	0.4444444444444444	0.7314555497323297	0.9006327639422659	0.44666674293767394	0.9023130122235892	0.26708633467183646	0.9278047988407354	0.9154343230922234	0.9110863508998311	0.19047619047619047	0.23809523809523808	0.0
5947	0.07417938112190171	0.016811875383116678	0.016311969021880784	0.8351472071091868	None	0.2222222222222222	2	0.23809523809523808	5	0.7931034482758621	23	0.44285714285714284	0.5862068965517241	21	17	9	4	0	0.7	10	7	2.066666666666667	31	0.2222222222222222	0.4444444444444444	0.7314555497323297	0.9005216928415589	0.3752718621337708	0.9057897721124183	0.26708633467183646	0.9270483722122158	0.9154343230922234	0.9118289788751178	0.16666666666666666	0.23809523809523808	0.0
1848	None	None	None	None	None	0	0	0.5	2	0.3333333333333333	1	0.8333333333333334	0	1	0	3	1	0	0.6666666666666666	3	2	0.3333333333333333	5	0.1111111111111111	0	0	0	0	0	0	0	0	0	0	0	0
4937	0.06338285039948975	0.011482515064357572	0.011045878074723434	0.8609869109346509	None	0.2222222222222222	2	0.3333333333333333	7	0.6551724137931034	19	0.44285714285714284	0.5517241379310345	22	16	8	3	0	0.7	10	7	2.066666666666667	31	0.21428571428571427	0.42857142857142855	0.7314555497323297	0.9044801058820438	0.4105478948241744	0.8908788381994203	0.2671814223511146	0.9119063959937885	0.8931054619232803	0.9027626047067938	0.2727272727272727	0.22727272727272727	0.0
7532	0.07931366082448864	0.023771626828619385	0.017756210506219353	0.8821814455896273	None	0.2	2	0.34782608695652173	8	0.625	20	0.5396825396825397	0.5	24	16	9	4	0	0.7777777777777778	9	7	2.2666666666666666	34	0.2857142857142857	0.4666666666666667	0.7314555497323297	0.9185285143890091	0.44666674293767394	0.8966749769918577	0.2912998694724623	0.9377237294420858	0.9154343230922234	0.9192155549208221	0.22916666666666669	0.25	0.0
6552	0.07442158212024157	0.01640612312570375	0.0019190408318956879	0.8435219324328096	None	0.2222222222222222	2	0.35	7	0.6428571428571429	18	0.47619047619047616	0.5357142857142857	21	15	8	3	0	0.7777777777777778	9	7	2.0	30	0.21428571428571427	0.4444444444444444	0.7314555497323297	0.9460865770648316	0.44666674293767394	0.9018966873671438	0.4862106820743536	0.9345071408545156	0.9154343230922234	0.9295962527835108	0.2857142857142857	0.23809523809523808	0.0
6027	0.07181749764997643	0.020535413775895846	0.020529943565658387	0.8614834217353684	None	0.2	2	0.22727272727272727	5	0.8	24	0.45714285714285713	0.5666666666666667	22	17	9	6	0	0.7	10	7	2.1333333333333333	32	0.35294117647058826	0.4444444444444444	0.7314555497323297	0.8970600382899073	0.3752718621337708	0.9046536413701348	0.26708633467183646	0.925323932006328	0.9154343230922234	0.9097565236008099	0.045454545454545456	0.22727272727272727	0.0
7444	0.07019568262963384	0.0001778476668982986	-2.7043253487909064e-05	0.852297122137164	None	0.2	2	0.2727272727272727	6	0.7333333333333333	22	0.45714285714285713	0.6	23	18	8	3	0	0.7	10	7	2.1333333333333333	32	0.2	0.41379310344827586	0.5671273055958627	0.938616902327663	0.44666674293767394	0.8977016157972033	0.5736684784377061	0.9451229734952256	0.9154343230922234	0.9296818401044726	0.2608695652173913	0.13043478260869565	0.0
2236	None	None	None	None	None	0	0	0.6666666666666666	2	0.5	1	1.0	0.5	2	1	1	1	0	0.25	4	1	0.26666666666666666	4	0.2	0.6666666666666666	0.8759325113664802	0.6931324734922034	0.8341776970058159	0.6652462000562148	0.428056217980353	0.9637559259344125	0.9039766720199944	0.831184166480624	1.0	0	0.0
1647	None	None	None	None	None	0	0	0.3333333333333333	2	0.6666666666666666	4	0.4	0.16666666666666666	1	1	6	2	0	0.8	4	5	0.5333333333333333	8	0.125	0.4	0.1	0.5	0.6968414874191236	0.5	0.5593683589626365	0.5	0.9277069660717192	0.5	1.0	1.0	0.0
7367	0.0627670733851937	0.019074123377473325	0.01902833739549105	0.8744733607637729	None	0.2	2	0.3181818181818182	7	0.6774193548387096	21	0.4714285714285714	0.5483870967741935	23	17	9	4	0	0.7	10	7	2.2	33	0.25	0.41379310344827586	0.7314555497323297	0.9454511047557531	0.44666674293767394	0.900738433575067	0.4862106820743536	0.943256023190416	0.9154343230922234	0.9323232229567969	0.17391304347826086	0.13043478260869565	0.0
5904	0.04722486464263248	0.009564522089053932	0.009172796387153858	0.9307247484777408	None	0.125	1	0.2777777777777778	5	0.72	18	0.42857142857142855	0.56	18	14	8	4	0	0.7777777777777778	9	7	1.8	27	0.25	0.4166666666666667	0.7314555497323297	0.8571542346647916	0.23544492264614095	0.8273280136442425	0.26708633467183646	0.9169789947244407	0.8263509320016776	0.8721626221605904	0.1388888888888889	0.3333333333333333	0.0
2632	3.1568865779063584e-06	5.607415955794435e-08	5.596032576501027e-08	0.999998232838976	None	0	0	0.6	3	0.4	2	0.7777777777777778	0	1	0	5	0	0	1.0	3	3	0.4666666666666667	7	0.0	1.0	0	0	0	0	0	0	0	0	0	0	0
3520	0.03362871737163102	0.0043377822429436115	0.003622539024632505	0.9408201322400167	None	0.25	2	0.3333333333333333	6	0.68	17	0.42857142857142855	0.52	18	13	8	3	0	0.7777777777777778	9	7	1.8	27	0.2	0.4166666666666667	0.9190829158408228	0.9154216183413935	0.6179288217402246	0.9328068231529182	0.5736684784377061	0.9270993543291164	0.7636035564568838	0.9254239056265692	0.2222222222222222	0.2777777777777778	0.0
3204	0.058459229121781385	0.006740077451129847	0.006481346255943021	0.85108398259808	None	0.25	2	0.2631578947368421	5	0.7692307692307693	20	0.3181818181818182	0.5769230769230769	19	15	8	4	0	0.7272727272727273	8	11	1.8666666666666667	28	0.25	0.25	0.9451287992836546	0.9052878692867486	0.6390331410176593	0.9318766575574525	0.5736684784377061	0.9258375670936425	0.7421626039969867	0.9217172214257529	0.05263157894736842	0.2631578947368421	0.0
1872	None	None	None	None	None	0	0	0.6	3	0.6	3	0.4666666666666667	0.2	3	1	3	3	0	0.6	5	3	0.4666666666666667	7	0.375	0.4	0.32669914537694983	0.7319238694231656	0.8992984239591169	0.9086484006571895	0.8288651664669271	0.9758281310181126	0.9275407910227015	0.9115934696921388	0.6666666666666666	0.6666666666666666	0.0
2576	1.6796773615688772e-06	1.4724803537629129e-08	5.788057730920288e-09	0.9999976346897858	None	0	0	1.0	4	0.0	0	1.0	0	1	0	4	1	0	0.6666666666666666	2	3	0.4	6	0.09090909090909091	1.0	0	0	0	0	0	0	0	0	0	0	0
5712	0.06684420223251762	0.013126744678185025	-0.0034514128222640004	0.8487470597603872	None	0.2222222222222222	2	0.3	6	0.7142857142857143	20	0.47619047619047616	0.5357142857142857	20	15	9	5	0	0.7777777777777778	9	7	2.0	30	0.29411764705882354	0.56	0.7314555497323297	0.9371018500297575	0.2527543700500992	0.8290499233927003	0.5736684784377061	0.9504693415865416	0.9154343230922234	0.9177012538313164	0.1	0.25	0.0
1076	None	None	None	None	None	0	0	0.5	2	0.6666666666666666	2	1.0	0.6666666666666666	3	2	1	0	0	0.2	5	1	0.3333333333333333	5	0.0	0.5	0.9101646270086189	0.9592245435059945	0.5277761748552636	0.9175226496227369	0.7598315107370985	0.8701561204081193	0.7089417529687673	0.9234269197248669	0	0	0.0
3068	0.0030280475934601893	0.00021554533719735406	0.00012810802128710423	0.9930218262088614	None	0	0	0.6666666666666666	4	0.3333333333333333	2	0.4	0.3333333333333333	5	2	2	2	0	0.8	5	4	0.5333333333333333	8	0.4	0.6666666666666666	0.496614991386849	0.795800912209185	0.5577892752411883	0.945207215680099	0.6379740663415834	0.9685016530474527	0.9196172562950394	0.9272124727126619	0.6	0.4	0.0
1322	None	None	None	None	None	0.25	2	0.2777777777777778	5	0.76	19	0.48214285714285715	0.52	15	13	11	3	0	0.875	8	7	1.8	27	0.125	0.5714285714285714	0.96074588306024	0.9458135073718301	0.9635495048641658	0.9179314446916451	0.7026750564298203	0.9111439450894837	0.8117056528517808	0.9264881681011453	0.06666666666666667	0.26666666666666666	0.0
3687	0.038825446012767786	0.0037249776736726194	0.0027415122685671353	0.9145507573210044	None	0.2857142857142857	2	0.29411764705882354	5	0.7391304347826086	17	0.3125	0.5652173913043478	17	13	7	2	0	0.8	8	10	1.6666666666666667	25	0.14285714285714285	0.18181818181818182	0.7364764801915042	0.9124760351969319	0.6179288217402246	0.9222177165243897	0.4025902708100017	0.9086434516444173	0.7421626039969867	0.9146228436449318	0.5882352941176471	0.29411764705882354	0.0
7283	0.06734007723422464	0.022241851227264228	0.022220208788262325	0.8293453968388727	None	0.2	2	0.3181818181818182	7	0.6666666666666666	20	0.45714285714285713	0.5666666666666667	23	17	8	3	0	0.7	10	7	2.1333333333333333	32	0.21428571428571427	0.41379310344827586	0.7314555497323297	0.9295309120059181	0.5108942497801067	0.8954136671388295	0.5736684784377061	0.9302024418686176	0.9154343230922234	0.9197430287591549	0.2608695652173913	0.13043478260869565	0.0
947	None	None	None	None	None	0	0	0.5	2	0.5	2	0.6666666666666666	0.25	2	1	3	2	0	1.0	3	3	0.4	6	0.2222222222222222	0.6666666666666666	0.13056339381026758	0.5758191987802863	0.7856895733466708	0.7085765757943161	0.7123184213780454	0.6237361062817155	0.9494404848156911	0.6379591361830987	0.75	0.5	0.0
892	None	None	None	None	None	0	0	0.2222222222222222	2	0.8181818181818182	9	0.325	0.6363636363636364	7	7	5	0	0	0.625	5	8	0.8666666666666667	13	0.0	0.25	0.4174155910030728	0.8367102417398268	0.9278243394480856	0.9838686273058189	0.5460635763920734	0.8620042725247243	0.9240659281127169	0.9259151685071796	0	0	0.0
6219	0.06650250102362648	0.013206044567984934	0.01197674301654603	0.8864233436997431	None	0.2222222222222222	2	0.3333333333333333	7	0.6551724137931034	19	0.44285714285714284	0.5517241379310345	22	16	8	3	0	0.7	10	7	2.066666666666667	31	0.21428571428571427	0.42857142857142855	0.7314555497323297	0.9404429872327729	0.3497105564938866	0.9063206275825478	0.461802884168743	0.9467089763253934	0.9154343230922234	0.9331044880601361	0.2727272727272727	0.22727272727272727	0.0
4538	None	None	None	None	None	0.2	2	0.3181818181818182	7	0.6666666666666666	20	0.45714285714285713	0.5333333333333333	22	16	9	5	0	0.7	10	7	2.1333333333333333	32	0.3125	0.35714285714285715	0.7314555497323297	0.911522835203856	0.44666674293767394	0.9185483425445709	0.3155134042730881	0.9226020355602856	0.9007527225494767	0.9176722070217099	0.09090909090909091	0.22727272727272727	0.0
2883	0.0022807735392915028	0.00017499725246085236	5.8212950485099004e-05	0.9936402599685876	None	0	0	0.6666666666666666	4	0.3333333333333333	2	0.4	0.3333333333333333	5	2	2	1	0	0.8	5	4	0.5333333333333333	8	0.2	0.6666666666666666	0.496614991386849	0.8229951281764231	0.5577892752411883	0.945207215680099	0.6379740663415834	0.9685016530474527	0.9196172562950394	0.9310850786979789	1.0	0.4	0.0
1939	None	None	None	None	None	0	0	0.75	3	0.0	0	0.8333333333333334	0	3	0	1	0	0	0.6666666666666666	3	2	0.3333333333333333	5	0.0	0	0	0	0	0	0	0	0	0	0	0	0
2801	0.0016361390391317228	5.639371115040018e-05	5.6030037561881317e-05	0.9979622028188608	None	0	0	0.4	2	0.8	4	0.7	0.6	5	3	1	0	0	0.4	2	5	0.4666666666666667	7	0.0	0	0.27577305719076745	0.5860350619427801	0.4748028735120152	0.7566950000816908	0.18304603292782967	0.7095181131979144	0.7715635055228173	0.6882096560578174	0	0	0.0
2634	0.00047682681193765797	0.00039161869235218745	4.017768928657278e-07	0.9932081930470029	None	1.0	1	0.8	4	0.4	2	0.5833333333333334	0.2	3	1	3	0	0	0.75	4	3	0.4666666666666667	7	0.0	0.6666666666666666	0.854492997211089	0.6375257368947488	0.4763691627666332	0.8470532095039494	0.8476451542204675	0.5578726424570777	0.8540310405439573	0.6976816776325679	0	0	0.0
7053	0.0629669617117939	0.013352040504486084	0.012767903194158686	0.8866668015466551	None	0.2222222222222222	2	0.3333333333333333	7	0.6551724137931034	19	0.44285714285714284	0.5517241379310345	22	16	8	3	0	0.7	10	7	2.066666666666667	31	0.21428571428571427	0.42857142857142855	0.7314555497323297	0.9404429872327729	0.3497105564938866	0.9063206275825478	0.461802884168743	0.9467089763253934	0.9154343230922234	0.9331044880601361	0.2727272727272727	0.22727272727272727	0.0
1993	None	None	None	None	None	0.3333333333333333	1	0.5	4	0.7	7	0.5	0.5	8	5	3	0	0	0.375	3	8	0.8	12	0.0	0.5	0.6604376860743798	0.9352742774218921	0.6317277417357182	0.9378984190509785	0.8277424796767603	0.8515844539359955	0.912691310020439	0.9150988649311644	0	0	0.0
5078	0.07284308113441652	0.01895848157328391	0.018774152464727717	0.8377262392873954	None	0.2222222222222222	2	0.23809523809523808	5	0.7931034482758621	23	0.44285714285714284	0.5862068965517241	21	17	9	4	0	0.7	10	7	2.066666666666667	31	0.2222222222222222	0.4444444444444444	0.7314555497323297	0.9293085895661516	0.3752718621337708	0.9094461846822329	0.26708633467183646	0.9340218994804289	0.9154343230922234	0.9249136617939414	0.23809523809523808	0.23809523809523808	0.0
277	None	None	None	None	None	0	0	0.75	3	0.25	1	0.75	0.25	4	1	1	0	0	0.5	2	4	0.4	6	0.0	0.5	0.5955304644414083	0.974794001447355	0.6304715484779702	0.8880659317340647	0.6348717122192851	0.8689301097657639	0.8103970333512361	0.9268493964440755	0	0	0.0
331	None	None	None	None	None	0	0	0.5	2	0.6666666666666666	2	0.625	0.3333333333333333	3	1	1	2	0	0.5	4	2	0.3333333333333333	5	0.5	0	0.9183427853530082	0.9562988856711161	0.8386747341826737	0.915789148342929	0.6256610327410839	0.8497613338837792	0.908804127844211	0.9169515059117732	0.8333333333333333	0.6666666666666666	0.032952443804668934
640	None	None	None	None	None	0	0	0.75	3	0.5	2	0.5	0	2	0	3	2	0	0.75	3	4	0.4	6	0.25	0.6666666666666666	0	0	0	0	0	0	0	0	0	0	0
6231	0.06116116192431698	0.007120555420884237	0.001351148609081865	0.834536990385678	None	0.2222222222222222	2	0.2857142857142857	6	0.7241379310344828	21	0.44285714285714284	0.5862068965517241	23	17	7	3	0	0.7	10	7	2.066666666666667	31	0.25	0.42857142857142855	0.7314555497323297	0.9496273343508684	0.5108942497801067	0.9148586363840011	0.5736684784377061	0.9380501976520023	0.9154343230922234	0.935606695155447	0.30434782608695654	0.13043478260869565	0.0
2477	None	None	None	None	None	0	0	0.6666666666666666	2	0.5	1	1.0	0.5	2	1	1	2	0	0.25	4	1	0.26666666666666666	4	0.4	0.6666666666666666	0.8759325113664802	0.6931324734922034	0.8341776970058159	0.6652462000562148	0.4624130174992514	0.9496451852121434	0.8891055319794259	0.8145001210718443	0.75	0	0.0
3578	0.05493361215703174	0.006137092909034557	0.0006179190000525356	0.8335974229135167	None	0.2222222222222222	2	0.2857142857142857	6	0.7241379310344828	21	0.28703703703703703	0.5862068965517241	22	17	8	2	0	0.75	9	12	2.066666666666667	31	0.13333333333333333	0.2222222222222222	0.7820028155602756	0.9212425612825982	0.6179288217402246	0.9438065635784654	0.5736684784377061	0.926046801296642	0.7421626039969867	0.93103223934296	0.5227272727272727	0.22727272727272727	0.0
3501	0.0345071494597943	0.002756860176466107	0.0025327022535945715	0.931918697310241	None	0.25	2	0.2777777777777778	5	0.75	18	0.4126984126984127	0.5416666666666666	17	13	8	3	0	0.7777777777777778	9	7	1.7333333333333334	26	0.1875	0.43478260869565216	0.9451287992836546	0.9125706670843173	0.6179288217402246	0.9204945305160174	0.5736684784377061	0.9132922271951553	0.7421626039969867	0.9155225812996866	0.23529411764705882	0.29411764705882354	0.0
6050	None	None	None	None	None	0.2222222222222222	2	0.3	6	0.7037037037037037	19	0.4142857142857143	0.5185185185185185	20	14	8	4	0	0.7	10	7	1.9333333333333333	29	0.2857142857142857	0.4	0.565280927828899	0.9408540067597385	0.3497105564938866	0.9285517320772612	0.4445909413553971	0.9491148786194905	0.9154343230922234	0.9400523347139171	0.175	0.3	0.0
1759	None	None	None	None	None	1.0	1	0.8	4	0.4	2	0.4666666666666667	0.4	5	2	1	0	0	0.6	5	3	0.4666666666666667	7	0.0	1.0	0.7020704012638644	0.9469239818700088	0.8089594940974434	0.9555816748552654	0.7167994165354912	0.8588366149028256	0.89022762040245	0.9299078153033024	0	0	0.0
2944	0.0029382394633512042	5.965093154134758e-05	5.921614343384575e-05	0.9881577871414227	None	0	0	0.6666666666666666	2	0.5	1	1.0	0.5	3	1	0	0	0	0.25	4	1	0.26666666666666666	4	0.0	0.6666666666666666	0.7944520118016613	0.9744924795016726	0.8597436056094173	0.9410178523152596	0.3650237725798936	0.9484133893516831	0.7415360914662199	0.957224250986519	0	0	0.0
7187	0.06807818011731379	0.017368110992474924	0.015407901077254774	0.8509007873010604	None	0.2222222222222222	2	0.3	6	0.7142857142857143	20	0.42857142857142855	0.5714285714285714	21	16	8	3	0	0.7	10	7	2.0	30	0.2	0.4444444444444444	0.7314555497323297	0.932620459742805	0.5108942497801067	0.8982886147381565	0.4862106820743536	0.9209229707018031	0.9154343230922234	0.9183638146849135	0.2857142857142857	0.09523809523809523	0.0
2732	4.672649698885566e-06	3.4210991031874255e-08	3.4125307564765464e-10	0.9999973988401331	None	0	0	0.6666666666666666	2	0.5	1	1.0	0	2	0	1	1	0	1.0	2	2	0.26666666666666666	4	0.25	0	0	0	0	0	0	0	0	0	0	0	0
2295	None	None	None	None	None	0	0	0.3333333333333333	2	0.8333333333333334	5	0.4444444444444444	0.6666666666666666	4	4	3	0	0	0.5	3	6	0.5333333333333333	8	0.0	0	0.7648286973977683	0.8182213080286248	0.10807068201021193	0.9723862402091801	0.23992434356115103	0.7901155009517342	0.9446294631348218	0.8938294144886427	0	0	0.0
153	None	None	None	None	None	0	0	0.125	1	1.0	10	0.5	0.7	8	7	3	4	0	0.6666666666666666	6	4	0.8	12	0.4444444444444444	0.4	0.8716256571583239	0.9081320138408431	0.40493186088538036	0.9014008720620489	0.6141056347544929	0.9452172136243325	0.9383680003134456	0.9206093007960694	0.375	0.125	0.0
3559	None	None	None	None	None	0.2222222222222222	2	0.3333333333333333	7	0.6551724137931034	19	0.49206349206349204	0.5172413793103449	21	15	9	5	0	0.7777777777777778	9	7	2.066666666666667	31	0.3125	0.38461538461538464	0.7314555497323297	0.8787574108014639	0.3752718621337708	0.8984046736700397	0.3155134042730881	0.9235711345004206	0.8835388692664274	0.9018019561158103	0.09523809523809523	0.23809523809523808	0.0
4577	0.06791784979394745	0.011258533021606914	0.011040087856707674	0.87297942070288	None	0.2222222222222222	2	0.3	6	0.7142857142857143	20	0.42857142857142855	0.5714285714285714	21	16	8	4	0	0.7	10	7	2.0	30	0.26666666666666666	0.4444444444444444	0.7314555497323297	0.9281711052381648	0.3752718621337708	0.906087857650979	0.3155134042730881	0.9323054415945814	0.9154343230922234	0.9229262695001191	0.23809523809523808	0.23809523809523808	0.0
6664	0.06455392302655394	0.02134255105364728	0.02096878906661047	0.8509502248196918	None	0.2	2	0.3181818181818182	7	0.6666666666666666	20	0.45714285714285713	0.5666666666666667	23	17	8	3	0	0.7	10	7	2.1333333333333333	32	0.21428571428571427	0.41379310344827586	0.7314555497323297	0.9295309120059181	0.5108942497801067	0.8954136671388295	0.5736684784377061	0.9302024418686176	0.9154343230922234	0.9197430287591549	0.2608695652173913	0.13043478260869565	0.0
2789	0.0010169887321447284	0.00015421736121014353	-2.3235350567006947e-07	0.9971483275598935	None	1.0	1	0.8	4	0.4	2	0.5833333333333334	0	2	0	4	0	0	0.75	4	3	0.4666666666666667	7	0.0	0.5	0	0	0	0	0	0	0	0	0	0	0
2361	None	None	None	None	None	0	0	0.75	3	0.25	1	0.75	0	1	0	4	3	0	0.5	4	2	0.4	6	0.2727272727272727	0.5	0	0	0	0	0	0	0	0	0	0	0
2959	0.00322048391461986	0.00018013703796857278	0.0001801332242840056	0.9967073851178396	None	1.0	1	1.0	4	0.25	1	0.5	0.25	3	1	2	0	0	0.75	4	3	0.4	6	0.0	1.0	0.7020704012638644	0.9346798673319962	0.6189947387124213	0.9430210135096401	0.5599919511986857	0.7610275780014382	0.89022762040245	0.901014123042254	0	0	0.0
1884	None	None	None	None	None	0	0	0.6666666666666666	2	0.0	0	0.6666666666666666	0	2	0	1	0	0	0.6666666666666666	3	2	0.26666666666666666	4	0.0	1.0	0	0	0	0	0	0	0	0	0	0	0
3804	0.057291049586194964	0.0022090776452877107	0.000808049998095998	0.8821290601252125	None	0.2222222222222222	2	0.3	6	0.7142857142857143	20	0.25	0.6071428571428571	22	17	7	2	0	0.8333333333333334	10	12	2.0	30	0.15384615384615385	0.3076923076923077	0.8863289751063508	0.894117995850153	0.6179288217402246	0.9184012562378372	0.40207605090130905	0.9166038735990619	0.8012644138921197	0.9102862858348595	0.5227272727272727	0.2727272727272727	0.0
3262	0.04132443943738045	0.0032718919498330745	0.003220472742897218	0.8681248082614864	None	0.2222222222222222	2	0.25	5	0.7777777777777778	21	0.4603174603174603	0.5555555555555556	19	15	9	4	0	0.7777777777777778	9	7	1.9333333333333333	29	0.2222222222222222	0.5833333333333334	0.9451287992836546	0.9082855596237988	0.6390331410176593	0.9161877020941134	0.5736684784377061	0.8915261331490095	0.7421626039969867	0.9058213552035793	0.13157894736842105	0.2631578947368421	0.0
3472	0.0664901668846478	0.01105268913516756	0.01094662678622631	0.8764720460038178	None	0.2222222222222222	2	0.3	6	0.7037037037037037	19	0.4603174603174603	0.5555555555555556	20	15	8	5	0	0.7777777777777778	9	7	1.9333333333333333	29	0.3333333333333333	0.46153846153846156	0.7314555497323297	0.8953141669098977	0.4109693025357224	0.902199281928304	0.3155134042730881	0.9266856760421657	0.9154343230922234	0.9090142281836033	0.05	0.25	0.0
1270	None	None	None	None	None	0.3333333333333333	1	0.625	5	0.5	5	0.3333333333333333	0.5	6	5	5	0	0	1.0	6	6	0.8	12	0.0	0.6666666666666666	0.4292644826838499	0.953115161039862	0.7347921074977869	0.9103409311521738	0.8656184534440831	0.8792706699770825	0.9437513608852115	0.919713640802975	0	0	0.0
5251	0.07571129947104432	0.009414093721549286	0.008828786937908952	0.8532964728276817	None	0.2222222222222222	2	0.3	6	0.7142857142857143	20	0.42857142857142855	0.5714285714285714	21	16	8	4	0	0.7	10	7	2.0	30	0.26666666666666666	0.4444444444444444	0.7314555497323297	0.9008313068874471	0.3752718621337708	0.9093387892999967	0.3155134042730881	0.9248089399728717	0.8838456383416171	0.9121798497407083	0.16666666666666666	0.23809523809523808	0.0
5730	0.07667923871733096	0.010701865363067298	0.003930843097351908	0.8508780680980249	None	0.2	2	0.2727272727272727	6	0.7333333333333333	22	0.5079365079365079	0.5333333333333333	22	16	9	4	0	0.7777777777777778	9	7	2.1333333333333333	32	0.25	0.42857142857142855	0.7314555497323297	0.9069962740674226	0.3752718621337708	0.8332470869321633	0.2429057270124456	0.9364581533732143	0.9154343230922234	0.8995505529323288	0.25	0.22727272727272727	0.0
6980	None	None	None	None	None	0.2222222222222222	2	0.35	7	0.6428571428571429	18	0.47619047619047616	0.5714285714285714	21	16	8	2	0	0.7777777777777778	9	7	2.0	30	0.13333333333333333	0.4444444444444444	0.7314555497323297	0.9342027999171204	0.5108942497801067	0.8982886147381565	0.4332497198663732	0.9268839000824232	0.9154343230922234	0.921077855922186	0.5238095238095238	0.14285714285714285	0.0
4315	0.06424682032883242	0.012550258012046657	0.011855534885972125	0.8587175536825127	None	0.2222222222222222	2	0.35	7	0.6428571428571429	18	0.47619047619047616	0.5357142857142857	21	15	8	4	0	0.7777777777777778	9	7	2.0	30	0.2857142857142857	0.4444444444444444	0.7314555497323297	0.8893487357476637	0.44666674293767394	0.8976953434895072	0.3155134042730881	0.9239271050352723	0.9154343230922234	0.9047345361262806	0.19047619047619047	0.23809523809523808	0.0
5495	0.08007958685242399	0.003527555102320292	0.0014054562271278589	0.7919199173341331	None	0.2	2	0.3181818181818182	7	0.6666666666666666	20	0.5079365079365079	0.5333333333333333	22	16	9	5	0	0.7777777777777778	9	7	2.1333333333333333	32	0.3125	0.41379310344827586	0.7314555497323297	0.8437771734080581	0.23544492264614095	0.8124718206188281	0.26708633467183646	0.9201025508508679	0.9154343230922234	0.865936668728161	0.045454545454545456	0.22727272727272727	0.0
4002	0.0678403718729856	0.015089566724438475	0.007712900833574033	0.8397554586744681	None	0.25	2	0.3333333333333333	6	0.6666666666666666	16	0.43333333333333335	0.5416666666666666	19	13	6	3	0	0.6	10	6	1.7333333333333334	26	0.3	0.2608695652173913	0.6166323729817371	0.9060197004712529	0.44666674293767394	0.9028570212886621	0.3155134042730881	0.9280844242487886	0.865745501975113	0.9130133095308444	0.3157894736842105	0.21052631578947367	0.0
1831	None	None	None	None	None	0	0	0.4	2	0.8	4	0.7777777777777778	0.4	3	2	3	0	0	1.0	3	3	0.4666666666666667	7	0.0	0.8	0.9503022792465406	0.9318213618968453	0.9499036960378321	0.9604716092884503	0.8530422187115156	0.5486884006211856	0.6480175883834934	0.8808246460491942	0	0	0.0
308	None	None	None	None	None	0	0	0.6666666666666666	2	0.5	1	1.0	0.5	3	1	0	0	0	0.25	4	1	0.26666666666666666	4	0.0	0.6666666666666666	0.9574130109312993	0.6831325832562509	0.8597436056094173	0.6202981968248164	0.5007374117947754	0.6451217230588436	0.8769104581628653	0.649967100416995	0	0	0.0
3577	0.06365752100251275	0.005310958524571175	0.005308911771803367	0.8201514971376989	None	0.25	2	0.2631578947368421	5	0.7692307692307693	20	0.2916666666666667	0.6153846153846154	20	16	7	3	0	0.6666666666666666	8	12	1.8666666666666667	28	0.21428571428571427	0.25	0.7820028155602756	0.9013673022737514	0.6179288217402246	0.9399129510152668	0.48812937462385386	0.9259939372826336	0.7636035564568838	0.9238896144748536	0.2	0.25	0.0
2192	None	None	None	None	None	0	0	0.6666666666666666	2	0.5	1	1.0	0.5	2	1	1	1	0	0.25	4	1	0.26666666666666666	4	0.2	0.6666666666666666	0.8759325113664802	0.6931324734922034	0.8341776970058159	0.6652462000562148	0.428056217980353	0.9637559259344125	0.9039766720199944	0.831184166480624	1.0	0	0.0
6526	0.06423814455624015	0.02498822536943505	0.024929067808303867	0.8588776451955548	None	0.2	2	0.30434782608695654	7	0.6875	22	0.4857142857142857	0.5625	24	18	9	3	0	0.7	10	7	2.2666666666666666	34	0.1875	0.3870967741935484	0.7314555497323297	0.92865810332785	0.5108942497801067	0.8961361194159763	0.5299395802560298	0.930519684582008	0.9154343230922234	0.9197279120966938	0.25	0.125	0.0
4047	0.05909204479679831	0.00691150841640925	0.006166380764117079	0.8462826604940841	None	0.25	2	0.3157894736842105	6	0.6923076923076923	18	0.2916666666666667	0.5384615384615384	20	14	7	1	0	0.6666666666666666	8	12	1.8666666666666667	28	0.08333333333333333	0.25	0.7820028155602756	0.9254174729164985	0.6284809813789419	0.929824024395291	0.5736684784377061	0.9222660006844842	0.7636035564568838	0.9258958115091662	1.0	0.3	0.0
6355	0.06895196214640767	0.019617170760136287	0.01758368112227283	0.8732113610958255	None	0.1111111111111111	1	0.25	5	0.7407407407407407	20	0.4603174603174603	0.5925925925925926	20	16	8	4	0	0.7777777777777778	9	7	1.9333333333333333	29	0.25	0.46153846153846156	0.7314555497323297	0.8892218089207309	0.4109693025357224	0.9007413534855798	0.26708633467183646	0.9222201696090498	0.9154343230922234	0.9049723006027136	0.25	0.3	0.0
2256	None	None	None	None	None	0	0	0.5	2	0.6666666666666666	2	0.8333333333333334	0.3333333333333333	3	1	1	3	0	0.6666666666666666	2	3	0.3333333333333333	5	0.75	0	0.3280754970657983	0.5854570119405696	0.4748028735120152	0.8047664776506049	0.2371447885837003	0.7001863011639211	0.7294794892535553	0.7047288432031703	0.3333333333333333	0	0.0
3603	0.05389639189658939	0.0057432456252222335	0.005736918692280652	0.8519759262596946	None	0.25	2	0.2777777777777778	5	0.75	18	0.29545454545454547	0.5833333333333334	18	14	7	2	0	0.7272727272727273	8	11	1.7333333333333334	26	0.14285714285714285	0.2727272727272727	0.8863289751063508	0.90739066213378	0.6284809813789419	0.9317311558962786	0.5736684784377061	0.9270993543291166	0.7636035564568838	0.9226977783939871	0.5277777777777778	0.2777777777777778	0.0
915	None	None	None	None	None	0	0	0.5	2	0.3333333333333333	1	0.8333333333333334	0	1	0	3	2	0	0.6666666666666666	3	2	0.3333333333333333	5	0.2222222222222222	0	0	0	0	0	0	0	0	0	0	0	0
3608	0.0342824823332125	0.0031487400522285736	0.0030383185138925135	0.9281869618929832	None	0.25	2	0.2777777777777778	5	0.76	19	0.38571428571428573	0.52	18	13	8	3	0	0.7	10	7	1.8	27	0.2	0.4166666666666667	0.8408026397375794	0.9338673312474132	0.7907391633021952	0.9203103294067405	0.4716858331885064	0.911554856256748	0.7636035564568838	0.9224185394961832	0.2222222222222222	0.3333333333333333	0.0
2010	None	None	None	None	None	0	0	0.75	3	0.3333333333333333	1	0.5555555555555556	0	1	0	3	1	0	1.0	3	3	0.3333333333333333	5	0.1111111111111111	1.0	0	0	0	0	0	0	0	0	0	0	0
4697	None	None	None	None	None	0.2222222222222222	2	0.3333333333333333	7	0.6551724137931034	19	0.44285714285714284	0.5172413793103449	20	15	10	3	0	0.7	10	7	2.066666666666667	31	0.15789473684210525	0.42857142857142855	0.7314555497323297	0.9033401244867941	0.44666674293767394	0.9065266793084463	0.31778035057645254	0.9275783321811267	0.9154343230922234	0.9131173167058079	0.3	0.3	0.0
7359	None	None	None	None	None	0.2222222222222222	2	0.35	7	0.6428571428571429	18	0.42857142857142855	0.5	21	14	8	3	0	0.7	10	7	2.0	30	0.23076923076923078	0.38461538461538464	0.7314555497323297	0.930659916657725	0.5108942497801067	0.9157024499470612	0.5736684784377061	0.930386728152378	0.9154343230922234	0.9258726074174514	0.2857142857142857	0.14285714285714285	0.0
535	None	None	None	None	None	0	0	0.25	1	1.0	3	0.625	0	0	0	4	3	0	0.5	4	2	0.3333333333333333	5	0.25	0	0	0	0	0	0	0	0	0	0	0	0
976	None	None	None	None	None	0	0	0.3	3	0.6923076923076923	9	0.30612244897959184	0.07692307692307693	2	1	12	4	0	1.0	7	7	1.0	15	0.14814814814814814	0.16666666666666666	0.2661401456420745	0.8404260422120237	0.5336253726580342	0.9679884340712908	0.4314310421946269	0.9649164928004015	0.9175305224355575	0.9424020447587685	0.5	0.5	0.05357126512359334
6569	0.06075278355975389	0.015953206136029886	0.01595278504978126	0.8722428129786524	None	0.2222222222222222	2	0.3	6	0.7142857142857143	20	0.42857142857142855	0.5714285714285714	21	16	8	4	0	0.7	10	7	2.0	30	0.26666666666666666	0.4444444444444444	0.7314555497323297	0.9434892548995407	0.2527543700500992	0.9101590419711524	0.3499372898997799	0.9498155119212967	0.9154343230922234	0.9364596590569159	0.16666666666666666	0.23809523809523808	0.0
2359	None	None	None	None	None	0	0	0.6666666666666666	2	0.0	0	0.6666666666666666	0	1	0	2	0	0	0.6666666666666666	2	3	0.26666666666666666	4	0.0	0	0	0	0	0	0	0	0	0	0	0	0
207	None	None	None	None	None	0	0	0	0	0	0	1.0	0	0	0	0	2	0	1.0	1	1	0.06666666666666667	1	0.5	0	0	0	0	0	0	0	0	0	0	0	0
3766	0.07129114223571657	0.006564352502156216	0.002576742884515089	0.870832710079684	None	0.2222222222222222	2	0.35	7	0.6296296296296297	17	0.4603174603174603	0.5185185185185185	20	14	8	4	0	0.7777777777777778	9	7	1.9333333333333333	29	0.2857142857142857	0.5833333333333334	0.7314555497323297	0.9197487199268312	0.44666674293767394	0.8691352451301139	0.2912998694724623	0.9271249305883676	0.9154343230922234	0.9082015817382477	0.3	0.25	0.0
4851	0.06368113405793854	0.019471967537455018	0.015439160273939902	0.8741901719805295	None	0.2222222222222222	2	0.3	6	0.7037037037037037	19	0.4603174603174603	0.5555555555555556	20	15	8	4	0	0.7777777777777778	9	7	1.9333333333333333	29	0.26666666666666666	0.46153846153846156	0.7314555497323297	0.9446281391001792	0.3497105564938866	0.9110620067050932	0.48624715633869375	0.9558142602088759	0.9154343230922234	0.9396785987869425	0.175	0.25	0.0
143	None	None	None	None	None	0	0	0.5	4	0.4444444444444444	4	0.5238095238095238	0.2222222222222222	4	2	6	1	0	0.42857142857142855	7	3	0.7333333333333333	11	0.07142857142857142	0.4444444444444444	0.7700769213493812	0.8434168065572011	0.462189329528116	0.8258519771751529	0.7294473337265257	0.8618173901526002	0.7967277767283896	0.8442614635840395	1.0	0.5	0.0
6257	0.06382623812977656	0.014762433963507135	0.01377754944969513	0.8869120369549968	None	0.2222222222222222	2	0.3333333333333333	7	0.6551724137931034	19	0.44285714285714284	0.5517241379310345	22	16	8	3	0	0.7	10	7	2.066666666666667	31	0.21428571428571427	0.42857142857142855	0.7314555497323297	0.9404429872327729	0.3497105564938866	0.9063206275825478	0.461802884168743	0.9467089763253934	0.9154343230922234	0.9331044880601361	0.2727272727272727	0.22727272727272727	0.0
6082	0.09244878892292957	0.017925463403919387	0.014760991404402325	0.8092271183352331	None	0.2	2	0.22727272727272727	5	0.8	24	0.45714285714285713	0.5666666666666667	22	17	9	4	0	0.7	10	7	2.1333333333333333	32	0.23529411764705882	0.5	0.7314555497323297	0.8990776588062324	0.4109693025357224	0.9017534744381455	0.26708633467183646	0.9275112351865785	0.9154343230922234	0.9103283670114891	0.1590909090909091	0.22727272727272727	0.0
7513	0.06595898300766741	0.013442207944990481	0.01213090156996619	0.860950945995288	None	0.2222222222222222	2	0.3	6	0.7142857142857143	20	0.42857142857142855	0.5714285714285714	21	16	8	3	0	0.7	10	7	2.0	30	0.2	0.5185185185185185	0.7314555497323297	0.9229808964073563	0.44666674293767394	0.8374466999381912	0.5736684784377061	0.9379257130291859	0.9154343230922234	0.9071578059149632	0.2857142857142857	0.14285714285714285	0.0
4707	0.0649044765740971	0.008365127931270493	0.006856735885273185	0.8449597301983302	None	0.2	2	0.2727272727272727	6	0.7419354838709677	23	0.4714285714285714	0.5806451612903226	23	18	9	5	0	0.7	10	7	2.2	33	0.29411764705882354	0.4	0.7314555497323297	0.8931584256933218	0.3752718621337708	0.9038622656851323	0.3155134042730881	0.9199394003824496	0.9154343230922234	0.9062439187156563	0.043478260869565216	0.21739130434782608	0.0
461	None	None	None	None	None	0	0	0.2222222222222222	4	0.75	18	0.4642857142857143	0.5416666666666666	16	13	9	5	0	0.875	7	8	1.7333333333333334	26	0.2631578947368421	0.4	0.9529373411719473	0.9238385574416557	0.6284809813789419	0.9452041493774034	0.34487524240956174	0.9119462471921181	0.7636035564568838	0.9282669226986285	0.0625	0.25	0.0
5858	0.06379505905301923	0.007250432372152445	0.007250364523511605	0.8553451176337143	None	0.2222222222222222	2	0.3	6	0.7037037037037037	19	0.4603174603174603	0.5555555555555556	20	15	8	4	0	0.7777777777777778	9	7	1.9333333333333333	29	0.26666666666666666	0.46153846153846156	0.5852432393575011	0.939810826513547	0.2527543700500992	0.8837280305693971	0.33272534708643403	0.9438767698514705	0.9154343230922234	0.9264196802484871	0.175	0.3	0.0
659	None	None	None	None	None	0	0	1.0	1	0	0	1.0	0	1	0	0	3	0	0.5	1	2	0.13333333333333333	2	1.0	0	0	0	0	0	0	0	0	0	0	0	0
2259	None	None	None	None	None	1.0	1	0.8	4	0.2	1	0.5833333333333334	0	3	0	3	0	0	0.75	3	4	0.4666666666666667	7	0.0	0.5	0	0	0	0	0	0	0	0	0	0	0
6997	0.07312033814952788	0.010564580665755087	-0.010459820649101606	0.8781148190705388	None	0.2857142857142857	2	0.375	6	0.6363636363636364	14	0.4444444444444444	0.5	17	11	6	2	0	0.6666666666666666	9	6	1.6	24	0.2	0.2857142857142857	0.39910630592546836	0.9549478469379183	0.44666674293767394	0.9169144446854031	0.4862106820743536	0.9534147368623718	0.9186483370881492	0.943989806629424	0.5882352941176471	0.11764705882352941	0.0
1116	None	None	None	None	None	0	0	0.5	2	0.6666666666666666	2	1.0	0.6666666666666666	3	2	1	0	0	0.2	5	1	0.3333333333333333	5	0.0	0.5	0.9101646270086189	0.9592245435059945	0.5277761748552636	0.9040491721445312	0.7598315107370985	0.8701561204081193	0.7008659252232176	0.9194188867422197	0	0	0.0
6421	0.054567606801138493	0.010290438110727478	0.00960177641641763	0.8773043254522954	None	0.1111111111111111	1	0.25	5	0.7407407407407407	20	0.4142857142857143	0.5555555555555556	20	15	8	4	0	0.7	10	7	1.9333333333333333	29	0.26666666666666666	0.46153846153846156	0.7314555497323297	0.8751936506772383	0.23544492264614095	0.8380279885305517	0.2429057270124456	0.9097939064536846	0.8263509320016776	0.8773398566406175	0.125	0.35	0.0
861	None	None	None	None	None	0	0	0.75	3	0.0	0	0.5	0	1	0	4	1	0	0.75	4	3	0.4	6	0.09090909090909091	0.5	0	0	0	0	0	0	0	0	0	0	0
932	None	None	None	None	None	0	0	1.0	1	0	0	1.0	0	1	0	0	1	0	0.5	2	1	0.13333333333333333	2	0.3333333333333333	0	0	0	0	0	0	0	0	0	0	0	0
6728	0.06411812508548129	0.018605652473668608	0.016363495667081396	0.8768462763100928	None	0.2222222222222222	2	0.3333333333333333	7	0.6551724137931034	19	0.44285714285714284	0.5517241379310345	22	16	8	4	0	0.7	10	7	2.066666666666667	31	0.2857142857142857	0.42857142857142855	0.7314555497323297	0.9404429872327729	0.3497105564938866	0.9063206275825478	0.461802884168743	0.9467089763253934	0.9154343230922234	0.9331044880601361	0.18181818181818182	0.22727272727272727	0.0
963	None	None	None	None	None	0	0	0.6666666666666666	4	0.14285714285714285	1	0.6	0.14285714285714285	2	1	6	2	0	0.6	5	3	0.6	9	0.13333333333333333	0.2857142857142857	0.7277790711232368	0.5855652089654465	0.6494674933906598	0.695285988489924	0.10230114042824208	0.505752597227639	0.9440140153300716	0.598176830654222	0.75	0.5	0.0
178	None	None	None	None	None	0	0	0.6	3	0.6	3	0.5833333333333334	0.4	4	2	2	1	0	0.75	3	4	0.4666666666666667	7	0.16666666666666666	0.5	0.23583425246116924	0.8364787960604864	0.7816185714233738	0.9639790598263724	0.6694336237686402	0.616247912559184	0.9099389484385638	0.8578597946246043	1.0	0.25	0.0
4872	0.06473653655573235	0.010351799701519868	0.010057203382637256	0.8799028424266181	None	0.2	2	0.3181818181818182	7	0.6774193548387096	21	0.4714285714285714	0.5483870967741935	23	17	9	5	0	0.7	10	7	2.2	33	0.3125	0.41379310344827586	0.7314555497323297	0.9405074713147762	0.2527543700500992	0.9103310182628673	0.3499372898997799	0.9473668353486893	0.9154343230922234	0.9343919378995751	0.08695652173913043	0.21739130434782608	0.0
351	None	None	None	None	None	0	0	0.75	3	0.5	2	0.5	0.25	2	1	3	0	0	0.75	3	4	0.4	6	0.0	0.5	0.49980217652740605	0.7392882542606777	0.6162860167956088	0.9595847451338747	0.8136665298059181	0.5051726115498782	0.8571543326247762	0.8037794572125381	0	0	0.0
3099	0.017606450955782182	0.0013010363739198545	0.0012630184033227342	0.9939473104322321	None	0	0	0.3333333333333333	2	0.8333333333333334	5	0.5714285714285714	0.6666666666666666	6	4	1	1	0	0.2857142857142857	2	7	0.5333333333333333	8	0.25	0	0.27577305719076745	0.6885854287802547	0.5133650990616803	0.9462233476034283	0.2824799850544972	0.6867371324876769	0.7815256283810481	0.8148776212254755	1.0	0	0.0
5099	0.08607581880939988	0.0033219086599892036	0.0032206816973748107	0.873677086998017	None	0.1111111111111111	1	0.3	6	0.6666666666666666	18	0.5178571428571429	0.5555555555555556	20	15	8	4	0	0.875	8	7	1.9333333333333333	29	0.26666666666666666	0.5384615384615384	0.7314555497323297	0.84581291615968	0.44308305595693875	0.8482126494948021	0.26708633467183646	0.9421414700457713	0.8197696587091227	0.8880503239981686	0.15000000000000002	0.3	0.0
7349	0.0605109945431735	0.010044227999236736	0.006201766020876951	0.8859369179295822	None	0.2	2	0.30434782608695654	7	0.6875	22	0.4857142857142857	0.5625	24	18	9	4	0	0.7	10	7	2.2666666666666666	34	0.25	0.3870967741935484	0.7314555497323297	0.92865810332785	0.5108942497801067	0.8961361194159763	0.5299395802560298	0.930519684582008	0.9154343230922234	0.9197279120966938	0.14583333333333334	0.20833333333333334	0.0
2697	1.466199901497781e-06	2.4061520414654307e-09	1.664191749122807e-09	0.9999999311120645	None	0	0	1.0	2	0.0	0	1.0	0	1	0	1	0	0	0.3333333333333333	3	1	0.2	3	0.0	1.0	0	0	0	0	0	0	0	0	0	0	0
2166	None	None	None	None	None	0	0	1.0	3	0.0	0	0.6666666666666666	0	2	0	1	1	0	0.6666666666666666	3	2	0.26666666666666666	4	0.25	1.0	0	0	0	0	0	0	0	0	0	0	0
3019	0.016969114240862355	0.0030097046983993173	-0.0027302373556463435	0.9774089688577282	None	0.5	2	0.7	7	0.3333333333333333	4	0.4375	0.3333333333333333	8	4	5	0	0	0.5	4	8	0.9333333333333333	14	0.0	0.2	0.40005064601149654	0.8899273140671479	0.4114640322463772	0.9397972512773112	0.5760030528095513	0.8524773432088124	0.8477753813498626	0.900013083509384	0	0	0.0
1446	None	None	None	None	None	0.3333333333333333	1	0.5	4	0.7	7	0.3333333333333333	0.7	11	7	0	0	0	0.4444444444444444	4	9	0.8	12	0.0	0.6666666666666666	0.7254548017669125	0.9350429222367613	0.41976054684776487	0.9003054194257901	0.7901477304359255	0.8555944890530975	0.9221042025950391	0.9016375251581233	0	0	0.0
6956	0.06000844212301677	0.02184267285215519	0.013571827647144073	0.8350883556548339	None	0.2222222222222222	2	0.35	7	0.6428571428571429	18	0.47619047619047616	0.5357142857142857	21	15	8	3	0	0.7777777777777778	9	7	2.0	30	0.21428571428571427	0.4444444444444444	0.7314555497323297	0.9260538816973638	0.44666674293767394	0.8374466999381912	0.5736684784377061	0.9379257130291859	0.9154343230922234	0.9083868432746833	0.2857142857142857	0.09523809523809523	0.0
5370	0.09142675670132988	0.020268073383131892	0.01750598922361368	0.7704944512760821	None	0.2222222222222222	2	0.3	6	0.7037037037037037	19	0.4603174603174603	0.5555555555555556	20	15	8	4	0	0.7777777777777778	9	7	1.9333333333333333	29	0.26666666666666666	0.46153846153846156	0.7314555497323297	0.8799805147061651	0.3053583923899558	0.8320630932802766	0.26708633467183646	0.9301810870147199	0.865745501975113	0.8870223307529697	0.175	0.25	0.0
1388	None	None	None	None	None	0.5	2	0.7	7	0.38461538461538464	5	0.4166666666666667	0.38461538461538464	10	5	4	0	0	1.0	6	6	1.0	15	0.0	0.6666666666666666	0.6665652148861713	0.9424155641855514	0.7622959955026408	0.8970587063810266	0.7301137826370409	0.9524919630657172	0.9388427027670572	0.9341821119103972	0	0	0.0
4777	0.07524076210569168	0.009992002796166943	-0.008885680345407473	0.8147040673427539	None	0.2222222222222222	2	0.2857142857142857	6	0.7241379310344828	21	0.44285714285714284	0.5862068965517241	22	17	8	4	0	0.7	10	7	2.066666666666667	31	0.26666666666666666	0.42857142857142855	0.6166323729817371	0.9017196358466477	0.4105478948241744	0.8908788381994203	0.2671814223511146	0.9119063959937885	0.8931054619232803	0.9018356162839737	0.1590909090909091	0.22727272727272727	0.0
6309	0.07680624795418937	0.019111123137566688	0.018945155169371206	0.8077099791762932	None	0.2222222222222222	2	0.35	7	0.6428571428571429	18	0.47619047619047616	0.5357142857142857	21	15	8	3	0	0.7777777777777778	9	7	2.0	30	0.21428571428571427	0.5185185185185185	0.7314555497323297	0.9322674134298907	0.44666674293767394	0.9059274620282297	0.26708633467183646	0.9345823162093926	0.9154343230922234	0.9252156002081704	0.42857142857142855	0.23809523809523808	0.0
904	None	None	None	None	None	0	0	0.5	2	0.75	3	0.6	0.5	3	2	2	2	0	0.4	5	2	0.4	6	0.2857142857142857	0	0.3527991184723385	0.8258482184603838	0.7885172951513012	0.8589268818120662	0.19686493630733787	0.9193127393830226	0.8612270720830852	0.8734682266829389	0.8333333333333333	0.6666666666666666	0.0
7320	0.05985413097968356	0.015809103321370043	0.01572530732494896	0.8715345757750157	None	0.2222222222222222	2	0.3333333333333333	7	0.6551724137931034	19	0.44285714285714284	0.5517241379310345	23	16	7	3	0	0.7	10	7	2.066666666666667	31	0.2727272727272727	0.42857142857142855	0.7314555497323297	0.9501503799634672	0.5108942497801067	0.9138605050625873	0.5736684784377061	0.926154350858426	0.9154343230922234	0.9316804785328053	0.17391304347826086	0.21739130434782608	0.0
5393	0.06985744224129434	0.014697995904837597	0.013559259917358011	0.8764091983353168	None	0.125	1	0.21052631578947367	4	0.8076923076923077	21	0.4	0.6153846153846154	19	16	8	4	0	0.7	10	7	1.8666666666666667	28	0.23529411764705882	0.48	0.7314555497323297	0.8935726286835908	0.3752718621337708	0.9051176898706709	0.26708633467183646	0.9231633505850126	0.9154343230922234	0.9080264379603799	0.18421052631578946	0.3157894736842105	0.0
5224	0.07855304096653107	0.011394075333247742	0.010622223554317883	0.8169168820364877	None	0.2	2	0.22727272727272727	5	0.8	24	0.45714285714285713	0.5666666666666667	22	17	9	5	0	0.7	10	7	2.1333333333333333	32	0.29411764705882354	0.4444444444444444	0.7314555497323297	0.8971663113523163	0.4109693025357224	0.9017534744381455	0.2912998694724623	0.9245739133929776	0.9007527225494767	0.9085776003050028	0.045454545454545456	0.2727272727272727	0.0
90	None	None	None	None	None	0	0	0.4	2	0.6	3	0.7777777777777778	0.4	3	2	3	1	0	1.0	3	3	0.4666666666666667	7	0.1111111111111111	0.5	0.16112678762053517	0.6638276734841835	0.6968414874191236	0.8589727530199541	0.661774758366837	0.6301229730496964	0.9203360462541692	0.732362546134642	1.0	0.3333333333333333	0.0
4371	0.06626474151718842	0.01300466561549912	0.01238699000930399	0.874790145141773	None	0.2	2	0.2727272727272727	6	0.7333333333333333	22	0.45714285714285713	0.5666666666666667	22	17	9	5	0	0.7	10	7	2.1333333333333333	32	0.29411764705882354	0.42857142857142855	0.7314555497323297	0.8958920674307698	0.3752718621337708	0.9015670513278615	0.2912998694724623	0.9233138585207663	0.9154343230922234	0.9076382476167798	0.045454545454545456	0.22727272727272727	0.0
5924	0.06898063210277139	0.00727053649156333	0.005809850727736482	0.8523867701488859	None	0.2222222222222222	2	0.3333333333333333	7	0.6551724137931034	19	0.44285714285714284	0.5172413793103449	22	15	8	3	0	0.7	10	7	2.066666666666667	31	0.23076923076923078	0.42857142857142855	0.5852432393575011	0.9418151172997669	0.3497105564938866	0.8741553411066734	0.4008620431737208	0.936285854109332	0.9154343230922234	0.9220095465869698	0.2727272727272727	0.18181818181818182	0.0
4593	0.06289113474281141	0.013951510203390177	0.013442253552949151	0.8817770036297614	None	0.2222222222222222	2	0.3	6	0.7142857142857143	20	0.42857142857142855	0.5714285714285714	21	16	8	4	0	0.7	10	7	2.0	30	0.26666666666666666	0.4444444444444444	0.7314555497323297	0.9148845926270069	0.3586106477491204	0.9030549603772543	0.3499372898997799	0.9342806212932852	0.9154343230922234	0.9183600416358685	0.16666666666666666	0.23809523809523808	0.0
6537	0.06104657899493731	0.007864289984330444	0.00446306114935875	0.8145927336372347	None	0.2222222222222222	2	0.35	7	0.6428571428571429	18	0.47619047619047616	0.5357142857142857	21	15	8	3	0	0.7777777777777778	9	7	2.0	30	0.21428571428571427	0.4444444444444444	0.7314555497323297	0.9213670550355756	0.44666674293767394	0.8374466999381912	0.5736684784377061	0.9383258672005983	0.9154343230922234	0.9067191032723887	0.2857142857142857	0.09523809523809523	0.0
5232	0.07973334655632358	0.021299307701380634	0.020082415265292513	0.8049477892149669	None	0.2222222222222222	2	0.25	5	0.7777777777777778	21	0.4142857142857143	0.5555555555555556	20	15	8	4	0	0.7	10	7	1.9333333333333333	29	0.26666666666666666	0.46153846153846156	0.7314555497323297	0.8780265195829401	0.3053583923899558	0.8262902456663325	0.2429057270124456	0.9322904781027098	0.865745501975113	0.8861445421269663	0.175	0.3	0.0
2826	0.0009505668105477089	6.140337236330121e-05	6.136897580663463e-05	0.9979250391011751	None	0	0	0.5	2	0.6666666666666666	2	0.8333333333333334	0.3333333333333333	3	1	1	3	0	0.6666666666666666	2	3	0.3333333333333333	5	0.75	0	0.3280754970657983	0.5854570119405696	0.4748028735120152	0.8047664776506049	0.2371447885837003	0.7001863011639211	0.7294794892535553	0.7047288432031703	0.3333333333333333	0	0.0
7160	0.05518072016428981	0.005866822339559339	0.002817988294218303	0.8519696059041696	None	0.2222222222222222	2	0.23809523809523808	5	0.7931034482758621	23	0.49206349206349204	0.5517241379310345	21	16	9	3	0	0.7777777777777778	9	7	2.066666666666667	31	0.17647058823529413	0.4444444444444444	0.7364764801915042	0.9585813792854403	0.6767273145117885	0.9289051128733049	0.7395247215896761	0.9120483553828492	0.7421626039969867	0.9360483801499311	0.3333333333333333	0.23809523809523808	0.0
5870	None	None	None	None	None	0.2222222222222222	2	0.35	7	0.6296296296296297	17	0.48333333333333334	0.5555555555555556	21	15	7	2	0	0.6	10	6	1.9333333333333333	29	0.16666666666666666	0.32	0.7314555497323297	0.943133195944625	0.44666674293767394	0.9267578033327394	0.5736684784377061	0.9429947384849361	0.9154343230922234	0.9380481889339181	0.5714285714285714	0.23809523809523808	0.0
5632	0.06904828080543858	0.005815228013353978	0.0015855970155984422	0.8459950672170767	None	0	0	0.21428571428571427	3	0.7894736842105263	15	0.4375	0.5789473684210527	14	11	6	4	0	0.75	8	6	1.4	21	0.3076923076923077	0.3157894736842105	0.6740439613570335	0.8958141289683234	0.3053583923899558	0.8576525495566887	0.22866913693660815	0.9494655197573242	0.9005600268323888	0.9083436044711924	0.17857142857142855	0.2857142857142857	0.0
5404	0.06236019022476391	0.01191958763553205	0.011829133597114763	0.8736038453341304	None	0.2222222222222222	2	0.35	7	0.6428571428571429	18	0.47619047619047616	0.5357142857142857	21	15	8	3	0	0.7777777777777778	9	7	2.0	30	0.21428571428571427	0.4444444444444444	0.7314555497323297	0.933443883907954	0.5108942497801067	0.8979834745555112	0.5736684784377061	0.9331215498193285	0.9154343230922234	0.9230009356096133	0.2857142857142857	0.09523809523809523	0.0
27	None	None	None	None	None	0	0	0	0	0	0	1.0	0	0	0	0	2	0	1.0	1	1	0.06666666666666667	1	0.5	0	0	0	0	0	0	0	0	0	0	0	0
7417	0.057296903829810314	0.01731471802459505	0.01636435798913962	0.8703160991721437	None	0.2	2	0.3181818181818182	7	0.6666666666666666	20	0.45714285714285713	0.5666666666666667	23	17	8	3	0	0.7	10	7	2.1333333333333333	32	0.21428571428571427	0.41379310344827586	0.7314555497323297	0.944505534385627	0.44666674293767394	0.8977016157972033	0.5736684784377061	0.9400289023146965	0.9154343230922234	0.9299631434903662	0.30434782608695654	0.08695652173913043	0.0
6996	0.06913079607415626	0.016869510164120985	0.016787557070124425	0.8452093596440353	None	0.2222222222222222	2	0.3333333333333333	7	0.6551724137931034	19	0.44285714285714284	0.5517241379310345	22	16	8	3	0	0.7	10	7	2.066666666666667	31	0.21428571428571427	0.42857142857142855	0.7314555497323297	0.9315828479236686	0.5108942497801067	0.8997076741769466	0.48828336527273314	0.933919185823758	0.9154343230922234	0.9230540514699631	0.2727272727272727	0.09090909090909091	0.0
4531	0.0715326131108311	0.005343764138286087	0.0032793882274050265	0.8249927361809604	None	0.2222222222222222	2	0.35	7	0.6428571428571429	18	0.47619047619047616	0.5357142857142857	21	15	8	3	0	0.7777777777777778	9	7	2.0	30	0.21428571428571427	0.4444444444444444	0.7314555497323297	0.8802009795219015	0.5108942497801067	0.9002239317095903	0.3155134042730881	0.8971106130845323	0.9154343230922234	0.8928183614269461	0.2857142857142857	0.23809523809523808	0.0
5937	0.06091758326201896	0.015286123747960742	0.014838388211296306	0.8693726938720834	None	0.2	2	0.30434782608695654	7	0.6875	22	0.4857142857142857	0.5625	25	18	8	3	0	0.7	10	7	2.2666666666666666	34	0.23076923076923078	0.4666666666666667	0.7314555497323297	0.9449056001044805	0.44666674293767394	0.9144314775523217	0.5695231120409469	0.9386469706508874	0.9154343230922234	0.9337808636665595	0.24	0.16	0.0
5639	0.0640807708703022	0.017126751793275368	0.01703727588633428	0.8572000283687417	None	0.2	2	0.2727272727272727	6	0.7419354838709677	23	0.4714285714285714	0.5483870967741935	23	17	9	6	0	0.7	10	7	2.2	33	0.375	0.42857142857142855	0.7314555497323297	0.8925878383458008	0.3752718621337708	0.9005201427547859	0.26708633467183646	0.9214343107425791	0.9154343230922234	0.9055799187762474	0.043478260869565216	0.2608695652173913	0.0
4390	0.060641573917069085	0.0063492100891253955	0.006315672491032765	0.8995020912516873	None	0.2	2	0.2727272727272727	6	0.7333333333333333	22	0.45714285714285713	0.5666666666666667	22	17	9	5	0	0.7	10	7	2.1333333333333333	32	0.29411764705882354	0.42857142857142855	0.7314555497323297	0.892878581272024	0.4109693025357224	0.8978594138518162	0.2912998694724623	0.8968191314230527	0.8931054619232803	0.8958717465383892	0.09090909090909091	0.22727272727272727	0.0
954	None	None	None	None	None	0	0	0.6666666666666666	2	0.5	1	0.6666666666666666	0	0	0	3	0	0	0.6666666666666666	3	2	0.26666666666666666	4	0.0	0.6666666666666666	0	0	0	0	0	0	0	0	0	0	0
1596	None	None	None	None	None	0.5	1	0.5	3	0.5	3	0.5333333333333333	0.16666666666666666	2	1	5	3	0	0.6	3	5	0.5333333333333333	8	0.23076923076923078	0.4	0.5573112340667072	0.6609863122389411	0.5981563330261322	0.543562741576897	0.5595428894101598	0.9716835465344984	0.8680956496815183	0.8114293467709833	0.5	0.5	0.23370558695373977
5636	0.060214996132995864	0.010106273567447489	0.007349161176189313	0.9093421271355799	None	0.2222222222222222	2	0.23809523809523808	5	0.7931034482758621	23	0.44285714285714284	0.5517241379310345	21	16	9	5	0	0.7	10	7	2.066666666666667	31	0.29411764705882354	0.37037037037037035	0.7314555497323297	0.8884903932272867	0.3752718621337708	0.9049379770375985	0.26708633467183646	0.928933948816328	0.9154343230922234	0.9088543394231736	0.047619047619047616	0.2857142857142857	0.0
4398	0.06496150903361238	0.013126184597755872	-0.004077726247985993	0.8330492636767171	None	0.2	2	0.3181818181818182	7	0.6666666666666666	20	0.45714285714285713	0.5666666666666667	23	17	8	4	0	0.7	10	7	2.1333333333333333	32	0.2857142857142857	0.41379310344827586	0.7314555497323297	0.8911251469628774	0.3752718621337708	0.9013555786330357	0.3155134042730881	0.9190411439330087	0.865745501975113	0.9044794275542257	0.17391304347826086	0.21739130434782608	0.0
6356	0.06622615326841688	0.0157621906476223	0.014026072354959791	0.8696523175846023	None	0.2	2	0.36363636363636365	8	0.6	18	0.45714285714285713	0.5333333333333333	23	16	8	2	0	0.7	10	7	2.1333333333333333	32	0.15384615384615385	0.4827586206896552	0.7314555497323297	0.9295309120059181	0.5108942497801067	0.8954136671388295	0.6569809084042993	0.9399295689197944	0.9154343230922234	0.923604161274477	0.5434782608695652	0.13043478260869565	0.0
6957	0.071475593841395	0.019434390337321875	0.019412002950403493	0.8940664752001153	None	0	0	0.2727272727272727	6	0.6774193548387096	21	0.4125	0.5483870967741935	23	17	9	6	0	0.8	10	8	2.2	33	0.375	0.35714285714285715	0.7314555497323297	0.8845505590875828	0.3752718621337708	0.9016938585718921	0.26708633467183646	0.9044132199946168	0.9154343230922234	0.8972063644850792	0.08695652173913043	0.30434782608695654	0.0
940	None	None	None	None	None	0	0	0.3333333333333333	1	1.0	2	1.0	0	0	0	3	0	0	0.25	1	4	0.26666666666666666	4	0.0	0	0	0	0	0	0	0	0	0	0	0	0
6798	0.06799829100060151	0.021373708485701293	0.02072710007101867	0.8839655328066244	None	0.2222222222222222	2	0.35	7	0.6296296296296297	17	0.48333333333333334	0.5555555555555556	21	15	7	2	0	0.6	10	6	1.9333333333333333	29	0.16666666666666666	0.38461538461538464	0.7314555497323297	0.9538137058398632	0.4972106427794497	0.9026709122765131	0.5736684784377061	0.9465319687240452	0.9186483370881492	0.9375900888232598	0.5714285714285714	0.09523809523809523	0.0
2776	1.4629969130733783e-05	2.2038929250853712e-07	-1.973511658282911e-07	0.9999981685939732	None	0	0	0.6	3	0.4	2	0.4666666666666667	0.2	3	1	3	3	0	0.6	5	3	0.4666666666666667	7	0.375	0.6666666666666666	0.496614991386849	0.661207813666905	0.42242218965043943	0.6201299088489202	0.1	0.9858339641233116	0.8596595334316857	0.8582066099338438	0.6666666666666666	0.6666666666666666	0.0
7504	0.07739895778342866	0.017476637748702464	0.011928145686544597	0.8845366925197282	None	0.18181818181818182	2	0.2916666666666667	7	0.696969696969697	23	0.5	0.5454545454545454	25	18	9	5	0	0.7	10	7	2.3333333333333335	35	0.3333333333333333	0.45161290322580644	0.7314555497323297	0.9221042144021411	0.44666674293767394	0.90586521731468	0.26708633467183646	0.933651463401511	0.9154343230922234	0.9212807384174193	0.04	0.2	0.0
1040	None	None	None	None	None	0	0	0.5	3	0.5714285714285714	4	0.42857142857142855	0.5714285714285714	7	4	1	0	0	0.42857142857142855	7	3	0.6	9	0.0	1.0	0.7520626676027857	0.9669828397726895	0.6155816582442712	0.8745897206322535	0.7440109980942285	0.8524582101749972	0.9458925986824588	0.9135503855468806	0	0	0.0
1030	None	None	None	None	None	0	0	0.3333333333333333	1	1.0	2	1.0	0	0	0	3	0	0	0.25	1	4	0.26666666666666666	4	0.0	0	0	0	0	0	0	0	0	0	0	0	0
2368	None	None	None	None	None	0	0	0.5	2	0.3333333333333333	1	0.625	0.3333333333333333	2	1	2	0	0	0.5	4	2	0.3333333333333333	5	0.0	0	0.49477673796061306	0.8723873402480098	0.4920641044021409	0.9805571405957052	0.6228729679812984	0.972087318703469	0.9593626042278771	0.958156707626585	0	0	0.0
2385	None	None	None	None	None	0	0	0.5	4	0.5	5	0.3333333333333333	0.4	7	4	4	0	0	1.0	6	6	0.8	12	0.0	0.5	0.5657473728552685	0.8409453411891468	0.5669725348294696	0.923059408363552	0.1640333058101775	0.9821098571204918	0.9356116737916234	0.9381074117148847	0	0	0.0
1766	None	None	None	None	None	0	0	0.6666666666666666	2	0.0	0	0.6666666666666666	0	2	0	1	0	0	0.6666666666666666	3	2	0.26666666666666666	4	0.0	1.0	0	0	0	0	0	0	0	0	0	0	0
5590	0.07697831264057677	0.01314742648561173	0.012396254126983608	0.8751683034867358	None	0.2222222222222222	2	0.25	5	0.7857142857142857	22	0.47619047619047616	0.5714285714285714	20	16	9	4	0	0.7777777777777778	9	7	2.0	30	0.2222222222222222	0.4444444444444444	0.7314555497323297	0.9286860750949611	0.4109693025357224	0.9097171672558115	0.2912998694724623	0.9355682322842701	0.9154343230922234	0.9253575588567179	0.25	0.25	0.0
3542	0.04899376828741779	0.003876186609761485	-5.369359724466545e-05	0.841900146275057	None	0.2222222222222222	2	0.3	6	0.7142857142857143	20	0.3409090909090909	0.5714285714285714	21	16	8	3	0	0.7272727272727273	8	11	2.0	30	0.2	0.23076923076923078	0.8275291509290469	0.8854533996053418	0.6179288217402246	0.9460480624299863	0.5736684784377061	0.9298035338470263	0.7421626039969867	0.9239779236290293	0.047619047619047616	0.23809523809523808	0.0
544	None	None	None	None	None	0	0	0.4	2	0.6	3	0.5833333333333334	0.6	5	3	1	1	0	0.3333333333333333	2	6	0.4666666666666667	7	0.25	0.8	0.7520626676027857	0.9441248707135764	0.6622774499027205	0.6443563653061356	0.7440109980942285	0.8067534270875437	0.7642939324821445	0.8343585401441407	1.0	0.4	0.0
7497	0.06126338219575551	0.020491242686397813	0.017014883513879434	0.8723763598737644	None	0.2222222222222222	2	0.3	6	0.7142857142857143	20	0.42857142857142855	0.5714285714285714	21	16	8	3	0	0.7	10	7	2.0	30	0.2	0.4444444444444444	0.7314555497323297	0.9349766285686186	0.5108942497801067	0.9041204836970648	0.4028982521077603	0.9372507210711224	0.9154343230922234	0.926750723826554	0.2857142857142857	0.09523809523809523	0.0
5448	0.05648155930449322	0.01087191780433309	0.0061363347716947335	0.8797333077571434	None	0.2	2	0.3181818181818182	7	0.6666666666666666	20	0.5079365079365079	0.5333333333333333	22	16	9	4	0	0.7777777777777778	9	7	2.1333333333333333	32	0.25	0.41379310344827586	0.7314555497323297	0.9318582212316113	0.2527543700500992	0.8276937142569418	0.461802884168743	0.9501396279165953	0.9154343230922234	0.9150913073633669	0.1590909090909091	0.22727272727272727	0.0
3441	0.022489470057959305	0.0023745835269793508	0.0008199187428068506	0.9500444371124468	None	0.25	2	0.3333333333333333	6	0.6666666666666666	16	0.4126984126984127	0.5416666666666666	18	13	7	2	0	0.7777777777777778	9	7	1.7333333333333334	26	0.15384615384615385	0.45454545454545453	0.8275291509290469	0.8524500242593834	0.5108942497801067	0.9443421646209573	0.5736684784377061	0.9382952462592467	0.7636035564568838	0.9195048963622965	0.5833333333333333	0.2777777777777778	0.0
2627	6.141106276431075e-09	5.9699862018995165e-09	4.3685344246736576e-09	0.999999684731601	None	0	0	0	0	0	0	1.0	0	0	0	0	2	0	1.0	1	1	0.06666666666666667	1	0.5	0	0	0	0	0	0	0	0	0	0	0	0
1886	None	None	None	None	None	0.3333333333333333	1	0.5555555555555556	5	0.5454545454545454	6	0.65	0.2727272727272727	6	3	6	4	0	0.8	4	5	0.8666666666666667	13	0.3076923076923077	0.4444444444444444	0.6640463173563574	0.7317338104954153	0.5614495372746949	0.6970168616105188	0.2253516137609596	0.9732214562709464	0.8895511270629233	0.8593449617753897	0.16666666666666666	0.16666666666666666	0.0
3938	0.08771616591812352	0.014436016883744164	0.003209667358054368	0.8158087714092237	None	0.2222222222222222	2	0.25	5	0.7857142857142857	22	0.42857142857142855	0.6071428571428571	21	17	8	4	0	0.7	10	7	2.0	30	0.25	0.4444444444444444	0.6166323729817371	0.8961610182303025	0.44666674293767394	0.9023130122235892	0.3155134042730881	0.9258604095558132	0.8838456383416171	0.9089665984529681	0.16666666666666666	0.23809523809523808	0.0
3333	0.03916685166145726	0.003678024927611595	0.0024811299917954564	0.9169799939027854	None	0.2857142857142857	2	0.29411764705882354	5	0.7391304347826086	17	0.3125	0.5652173913043478	17	13	7	2	0	0.8	8	10	1.6666666666666667	25	0.14285714285714285	0.18181818181818182	0.7364764801915042	0.9124760351969319	0.6179288217402246	0.9222177165243897	0.4025902708100017	0.9086434516444173	0.7421626039969867	0.9146228436449318	0.5882352941176471	0.29411764705882354	0.0
2770	0.006615915284703062	0.0007478878429391877	-0.0001226974354887051	0.997409596897694	None	0	0	0.5	2	0.3333333333333333	1	0.625	0.3333333333333333	2	1	2	0	0	0.5	4	2	0.3333333333333333	5	0.0	0	0.49477673796061306	0.8723873402480098	0.4920641044021409	0.9805571405957052	0.6228729679812984	0.972087318703469	0.9593626042278771	0.958156707626585	0	0	0.0
1635	None	None	None	None	None	0.5	2	0.6363636363636364	7	0.42857142857142855	6	0.4444444444444444	0.42857142857142855	12	6	3	0	0	1.0	6	6	1.0666666666666667	16	0.0	0.8	0.6571620435317145	0.952193114578039	0.7788325191012442	0.908175157865589	0.6373090468444389	0.9387885675071316	0.9382348529605616	0.9353018253883937	0	0	0.0
4156	0.06901365316858123	0.007191729520729864	0.0004869719268477108	0.8299900183162118	None	0.2222222222222222	2	0.35	7	0.6428571428571429	18	0.47619047619047616	0.5357142857142857	21	15	8	4	0	0.7777777777777778	9	7	2.0	30	0.2857142857142857	0.4444444444444444	0.7314555497323297	0.8609316399817095	0.3752718621337708	0.819226009160979	0.26708633467183646	0.9278499730394846	0.865745501975113	0.8768314926044879	0.19047619047619047	0.23809523809523808	0.0
4034	0.0709309430978372	0.008300210707649164	0.005445099428458451	0.8645972942749978	None	0.25	2	0.2777777777777778	5	0.76	19	0.23076923076923078	0.6	20	15	6	1	0	0.6923076923076923	9	13	1.8	27	0.09090909090909091	0.2608695652173913	0.7364764801915042	0.8821350000880862	0.5644115357601656	0.8999843036110308	0.34487524240956174	0.9034828093072772	0.8708876441084574	0.8955563181134963	1.0	0.25	0.0
2366	None	None	None	None	None	1.0	1	1.0	4	0.25	1	0.6666666666666666	0	0	0	5	3	0	1.0	3	3	0.4	6	0.21428571428571427	0.6666666666666666	0	0	0	0	0	0	0	0	0	0	0
173	None	None	None	None	None	0	0	0.5	2	0.75	3	1.0	0.75	4	3	1	0	0	0.16666666666666666	6	1	0.4	6	0.0	0.4	0.8759325113664802	0.965922121628005	0.8902471645281634	0.9400765141613527	0.5365112651029469	0.8791686305668778	0.8417858219170139	0.9366698550298898	0	0	0.0
5028	0.07260672494549464	0.014826615413326355	0.014523431981887141	0.8664249116793336	None	0.2	2	0.3181818181818182	7	0.6774193548387096	21	0.4714285714285714	0.5483870967741935	23	17	9	5	0	0.7	10	7	2.2	33	0.3125	0.41379310344827586	0.7314555497323297	0.8931584256933218	0.3752718621337708	0.9038622656851323	0.3155134042730881	0.9199394003824496	0.9154343230922234	0.9062439187156563	0.043478260869565216	0.21739130434782608	0.0
3769	0.06304286306251256	0.008441877553144907	0.008439517067821197	0.8500394188672038	None	0.2	2	0.2727272727272727	6	0.7333333333333333	22	0.2962962962962963	0.6	23	18	8	2	0	0.75	9	12	2.1333333333333333	32	0.13333333333333333	0.2857142857142857	0.7364764801915042	0.9283188260992531	0.6280326414656385	0.9346529199038757	0.5736684784377061	0.9198497464593733	0.8117056528517808	0.9278399240013399	0.5434782608695652	0.21739130434782608	0.0
7536	0.06279599067893202	0.008477638086353621	0.006430659609352988	0.8572994695764578	None	0.2222222222222222	2	0.3	6	0.7037037037037037	19	0.48333333333333334	0.5925925925925926	21	16	7	2	0	0.6	10	6	1.9333333333333333	29	0.15384615384615385	0.46153846153846156	0.7314555497323297	0.9501466440304852	0.5108942497801067	0.9076369400640819	0.5736684784377061	0.9409072418217438	0.9154343230922234	0.935038606945588	0.5476190476190476	0.09523809523809523	0.0
7317	0.06340568540663111	0.01222005645502481	0.010307013853006015	0.8806908394588384	None	0.2222222222222222	2	0.3	6	0.7142857142857143	20	0.42857142857142855	0.5714285714285714	21	16	8	4	0	0.7	10	7	2.0	30	0.26666666666666666	0.4444444444444444	0.7314555497323297	0.948975741503366	0.44666674293767394	0.9056454310743778	0.4862106820743536	0.9464690678686337	0.9154343230922234	0.9361785149590104	0.16666666666666666	0.14285714285714285	0.0
1353	None	None	None	None	None	0.5	1	0.5714285714285714	4	0.625	5	0.35714285714285715	0.625	9	5	0	0	0	0.5714285714285714	4	7	0.6666666666666666	10	0.0	0.6666666666666666	0.7333570160515945	0.9451061540682105	0.3438152196335647	0.8998681822041782	0.8653372289175951	0.8623673300506547	0.9221042025950391	0.908233144440468	0	0	0.0
6884	0.06340568540663111	0.01222005645502481	0.010307013853006015	0.8806908394588384	None	0.2222222222222222	2	0.3	6	0.7142857142857143	20	0.42857142857142855	0.5714285714285714	21	16	8	4	0	0.7	10	7	2.0	30	0.26666666666666666	0.4444444444444444	0.7314555497323297	0.948975741503366	0.44666674293767394	0.9056454310743778	0.4862106820743536	0.9464690678686337	0.9154343230922234	0.9361785149590104	0.16666666666666666	0.14285714285714285	0.0
76	None	None	None	None	None	0	0	0.5	1	1.0	1	1.0	1.0	2	1	0	0	0	0.3333333333333333	3	1	0.2	3	0.0	0	0.25973281352066324	0.7477340814267985	0.7186757199488268	0.7129541823632372	0.5174203670088433	0.7162697927653009	0.867446014169866	0.72594073793057	0	0	0.0
3069	0.03466627510398206	0.005967011067325689	0.0023141852531507793	0.8710204994498496	None	0.2857142857142857	2	0.3125	5	0.7272727272727273	16	0.4444444444444444	0.5454545454545454	16	12	7	2	0	0.6666666666666666	9	6	1.6	24	0.14285714285714285	0.47619047619047616	0.8408026397375794	0.9146101918510284	0.6284809813789419	0.9181346457326219	0.4716858331885064	0.9134233424758532	0.7636035564568838	0.9154110482521993	0.59375	0.3125	0.0
219	None	None	None	None	None	0	0	1.0	1	0	0	1.0	0	1	0	0	0	0	0.5	2	1	0.13333333333333333	2	0.0	0	0	0	0	0	0	0	0	0	0	0	0
4691	0.06290273886276654	0.009218800233011526	0.0034165570280965283	0.8534454207209509	None	0.2	2	0.30434782608695654	7	0.6875	22	0.4857142857142857	0.53125	24	17	9	6	0	0.7	10	7	2.2666666666666666	34	0.4	0.41379310344827586	0.7314555497323297	0.8746884425755626	0.3752718621337708	0.8960582703046895	0.2912998694724623	0.9240628893847066	0.9089930517850447	0.9001331376246076	0.041666666666666664	0.25	0.0
563	None	None	None	None	None	0.5	1	0.5714285714285714	4	0.625	5	0.3333333333333333	0.625	8	5	1	0	0	0.8333333333333334	5	6	0.6666666666666666	10	0.0	1.0	0.7918792513408118	0.9681658616805064	0.6317277417357182	0.9009822154203835	0.8656184534440831	0.8636356817002474	0.9384134332400714	0.9234111941633285	0	0	0.0
5768	0.06641833866971984	0.01717450784177956	0.016945157540251794	0.8988755209436701	None	0.125	1	0.21052631578947367	4	0.8076923076923077	21	0.4444444444444444	0.5769230769230769	18	15	9	5	0	0.7777777777777778	9	7	1.8666666666666667	28	0.2631578947368421	0.4166666666666667	0.7314555497323297	0.8980596003559258	0.23544492264614095	0.9175186270369392	0.2429057270124456	0.9316728249242897	0.9154343230922234	0.9167668552244274	0.05555555555555555	0.3333333333333333	0.0
7508	0.06287348509892993	0.024180120650409434	0.024159573027525656	0.8816568767113859	None	0.2222222222222222	2	0.3333333333333333	7	0.6551724137931034	19	0.44285714285714284	0.5517241379310345	23	16	7	3	0	0.7	10	7	2.066666666666667	31	0.2727272727272727	0.42857142857142855	0.7314555497323297	0.9360527095299633	0.5108942497801067	0.9094858572169588	0.5736684784377061	0.9353745007949393	0.9154343230922234	0.9278713189649331	0.34782608695652173	0.13043478260869565	0.0
6336	0.07226163040779367	0.00942181497929812	0.004178108948030532	0.8426796422184027	None	0.2222222222222222	2	0.3333333333333333	7	0.6551724137931034	19	0.44285714285714284	0.5172413793103449	22	15	8	3	0	0.7	10	7	2.066666666666667	31	0.23076923076923078	0.42857142857142855	0.7314555497323297	0.9031782622930521	0.44666674293767394	0.9145953137893418	0.3155134042730881	0.920622670490306	0.9154343230922234	0.913065727688928	0.2727272727272727	0.2727272727272727	0.0
5248	0.06483508614379828	0.01686146601465447	0.011629861310498405	0.8724967289911202	None	0.25	2	0.3333333333333333	6	0.68	17	0.38571428571428573	0.56	20	14	6	2	0	0.7	10	7	1.8	27	0.2	0.25	0.5852432393575011	0.9442778675706347	0.44666674293767394	0.9082770664696194	0.5736684784377061	0.9461599125212927	0.9154343230922234	0.9348120662443984	0.575	0.25	0.0
2558	None	None	None	None	None	0.5	1	0.6666666666666666	4	0.2857142857142857	2	0.6	0.14285714285714285	4	1	4	2	0	0.6	5	3	0.6	9	0.2222222222222222	0.2857142857142857	0.5317810419544797	0.8028623739362473	0.5230161360828671	0.821992431321771	0.46825916886374125	0.9729661642243295	0.8858169190029518	0.8977510362518146	0.625	0.25	0.0
2736	0.00038877900900977	5.405249048979502e-05	5.404252732623115e-05	0.9984708742914539	None	0	0	0.5	2	0.6666666666666666	2	0.625	0.3333333333333333	3	1	1	2	0	0.5	4	2	0.3333333333333333	5	0.5	0	0.27577305719076745	0.5574480758006918	0.4748028735120152	0.5899039070923959	0.15139031915304854	0.7547142091018615	0.7911708892950896	0.6394009264967907	0.6666666666666666	0	0.0
6921	0.06699677621006446	0.02166118764351918	-0.01935279441918762	0.8865216784392782	None	0.25	2	0.3157894736842105	6	0.6923076923076923	18	0.4444444444444444	0.5384615384615384	19	14	8	4	0	0.7777777777777778	9	7	1.8666666666666667	28	0.26666666666666666	0.4	0.7314555497323297	0.8675830050915797	0.23544492264614095	0.8294760511076331	0.26708633467183646	0.9356244720584745	0.865745501975113	0.8855480300665987	0.18421052631578946	0.2631578947368421	0.0
5361	0.05424395941914917	0.008820390294923448	-0.0048456717238856	0.9077881654023124	None	0.2222222222222222	2	0.2857142857142857	6	0.7241379310344828	21	0.44285714285714284	0.5862068965517241	22	17	8	4	0	0.7	10	7	2.066666666666667	31	0.26666666666666666	0.42857142857142855	0.7314555497323297	0.9416020958177256	0.3497105564938866	0.9063206275825478	0.5034590991520396	0.9459573289748934	0.9154343230922234	0.9332309968097722	0.1590909090909091	0.22727272727272727	0.0
2674	0.0012036535594705812	0.00024447057418003956	3.495439301466451e-05	0.9979788463658493	None	0	0	0.5	3	0.42857142857142855	3	0.45	0.14285714285714285	2	1	6	0	0	0.8	5	4	0.6	9	0.0	0.3333333333333333	0.12412138190389391	0.548109759714438	0.565752606050026	0.7876618485623055	0.6001090879214649	0.6004660328966903	0.9076454358498259	0.6541000569729547	0	0	0.0
1600	None	None	None	None	None	0.2	1	0.6666666666666666	8	0.26666666666666666	4	0.425	0.2	7	3	9	0	0	0.625	8	5	1.1333333333333333	17	0.0	0.2857142857142857	0.40600204562713565	0.8477376257954179	0.4319762147138869	0.9268711833718771	0.7140796106125735	0.9005875337453454	0.8394778126397391	0.895990041518351	0	0	0.0
1896	None	None	None	None	None	0	0	0.375	3	0.6666666666666666	6	0.4074074074074074	0.6666666666666666	9	6	1	0	0	0.3333333333333333	9	3	0.7333333333333333	11	0.0	1.0	0.7520626676027857	0.6612593531174252	0.2955841324362603	0.9430632854516395	0.5349847815852733	0.9546971605018207	0.9140163731585519	0.8979553254830059	0	0	0.0
874	None	None	None	None	None	0	0	0	0	0	0	1.0	0	0	0	0	1	0	1.0	1	1	0.06666666666666667	1	0.25	0	0	0	0	0	0	0	0	0	0	0	0
7117	0.0720817882698897	0.020976042734611556	0.012542284037416107	0.8224410716705834	None	0.2222222222222222	2	0.3333333333333333	7	0.6551724137931034	19	0.44285714285714284	0.5172413793103449	22	15	8	3	0	0.7	10	7	2.066666666666667	31	0.23076923076923078	0.42857142857142855	0.565280927828899	0.9327391417419608	0.5108942497801067	0.9130898276831674	0.3592058281904242	0.9184034654048309	0.9154343230922234	0.9218283580549073	0.2727272727272727	0.2727272727272727	0.0
1196	None	None	None	None	None	0	0	0.25	4	0.7272727272727273	16	0.4897959183673469	0.5454545454545454	12	12	11	4	0	1.0	7	7	1.6	24	0.15384615384615385	0.5555555555555556	0.8941375169946435	0.8912262056760405	0.46474335785817644	0.9543636510596022	0.3349922933897984	0.9435321015488424	0.7636035564568838	0.9342084832217363	0.08333333333333333	0.4166666666666667	0.0
292	None	None	None	None	None	0	0	0.3	3	0.8333333333333334	10	0.5833333333333334	0.75	12	9	1	3	0	0.16666666666666666	2	12	0.9333333333333333	14	1.0	0.16666666666666666	0.6468753354360458	0.9443128825271375	0.7985975744637323	0.9452296165785928	0.42835689169456026	0.8943202360470948	0.9350756820305889	0.9311749348962387	0.3333333333333333	0.16666666666666666	0.0
3420	0.03809701844810629	0.0031054648461581037	0.0029412771838701938	0.9019677845141374	None	0.2222222222222222	2	0.3	6	0.7037037037037037	19	0.3625	0.5185185185185185	20	14	8	3	0	0.8	8	10	1.9333333333333333	29	0.21428571428571427	0.16	0.8275291509290469	0.8371283941165938	0.5108942497801067	0.937418804067194	0.5736684784377061	0.9333478779008977	0.7421626039969867	0.9111418423554914	0.2	0.35	0.0
1122	None	None	None	None	None	0	0	0.5	2	0.6666666666666666	2	1.0	0.6666666666666666	3	2	1	0	0	0.2	5	1	0.3333333333333333	5	0.0	0.5	0.9101646270086189	0.9285468637004035	0.5277761748552636	0.8463707516871394	0.9068259534810055	0.6849291554449916	0.8863269331731419	0.843235827493338	0	0	0.0
565	None	None	None	None	None	0	0	0.125	1	1.0	9	0.4583333333333333	0.7777777777777778	7	7	3	5	0	0.6666666666666666	6	4	0.7333333333333333	11	0.5	0.4444444444444444	0.8430682855412096	0.9178972582971776	0.40493186088538036	0.9146618970339017	0.5977201811654436	0.9478883548862909	0.91644394670615	0.9283954127173518	0.14285714285714285	0.14285714285714285	0.0
5036	0.06031724029529646	0.015500384838590158	0.014693600964739956	0.8789657632376149	None	0.2222222222222222	2	0.2857142857142857	6	0.7241379310344828	21	0.44285714285714284	0.5862068965517241	22	17	8	4	0	0.7	10	7	2.066666666666667	31	0.26666666666666666	0.42857142857142855	0.7314555497323297	0.9137857286026866	0.2966170004207008	0.9079827893125315	0.48980232501059023	0.9160577051928189	0.9154343230922234	0.9126678472360756	0.1590909090909091	0.13636363636363635	0.0
5573	0.07963148220068546	0.014139746722284165	0.011137588351336845	0.816640694688513	None	0.2	2	0.2727272727272727	6	0.7333333333333333	22	0.45714285714285713	0.5666666666666667	22	17	9	5	0	0.7	10	7	2.1333333333333333	32	0.29411764705882354	0.42857142857142855	0.7314555497323297	0.889596443510022	0.3752718621337708	0.9157275471261099	0.27274807305788934	0.912303004493429	0.9154343230922234	0.9064854539557935	0.045454545454545456	0.22727272727272727	0.0
6077	0.06573077867366522	0.017562331664294516	0.017281346496357524	0.8497779124127983	None	0.2	2	0.30434782608695654	7	0.6875	22	0.4857142857142857	0.53125	24	17	9	3	0	0.7	10	7	2.2666666666666666	34	0.2	0.41379310344827586	0.7314555497323297	0.9446419919167549	0.5108942497801067	0.9103410313396997	0.47851067878685605	0.9162566634085731	0.9154343230922234	0.9252404637627986	0.25	0.125	0.0
525	None	None	None	None	None	0	0	1.0	1	0	0	1.0	0	1	0	0	0	0	0.5	2	1	0.13333333333333333	2	0.0	0	0	0	0	0	0	0	0	0	0	0	0
5167	0.0684844149419545	0.009421245930570298	0.0032977463372025084	0.8372163614770679	None	0.1111111111111111	1	0.3	6	0.6666666666666666	18	0.5178571428571429	0.5555555555555556	20	15	8	4	0	0.875	8	7	1.9333333333333333	29	0.26666666666666666	0.5384615384615384	0.7314555497323297	0.8348180759381812	0.40366826269964234	0.8204395807408024	0.26708633467183646	0.9438764644722119	0.8932392245660072	0.8794584328137616	0.15000000000000002	0.3	0.0
5782	0.06875272444314368	0.015228061642110307	0.006860421480238936	0.8479688742780631	None	0.2222222222222222	2	0.3333333333333333	7	0.6551724137931034	19	0.44285714285714284	0.5172413793103449	22	15	8	3	0	0.7	10	7	2.066666666666667	31	0.23076923076923078	0.42857142857142855	0.565280927828899	0.9470672590710236	0.4787804963588903	0.9183137558495993	0.4008620431737208	0.9321452522201429	0.9154343230922234	0.9334773129957834	0.2727272727272727	0.3181818181818182	0.0
2792	0.0018504725037532552	9.570074233970239e-05	2.892449973353363e-05	0.9969720930120076	None	0.5	1	0.8333333333333334	5	0.2857142857142857	2	0.45	0.14285714285714285	3	1	5	0	0	0.8	4	5	0.6	9	0.0	0.4	0.7020704012638644	0.8821060467825406	0.6639772557675008	0.9456665486938209	0.5599919511986857	0.664595116196695	0.8473375071444519	0.8642490199438104	0	0	0.0
441	None	None	None	None	None	0	0	0.5	2	0.6666666666666666	2	1.0	0.6666666666666666	3	2	1	0	0	0.2	5	1	0.3333333333333333	5	0.0	0.5	0.9101646270086189	0.9307021994850605	0.5277761748552636	0.9040491721445312	0.7598315107370985	0.8701561204081193	0.6592266472296614	0.9044465970408074	0	0	0.0
5319	0.0737478817501585	0.015519944473618293	0.01547872981361059	0.8547678981995213	None	0.2222222222222222	2	0.3	6	0.7142857142857143	20	0.42857142857142855	0.5714285714285714	21	16	8	4	0	0.7	10	7	2.0	30	0.26666666666666666	0.4444444444444444	0.7314555497323297	0.9008313068874471	0.3752718621337708	0.9093387892999967	0.3155134042730881	0.9248089399728717	0.8838456383416171	0.9121798497407083	0.16666666666666666	0.23809523809523808	0.0
1299	None	None	None	None	None	0	0	0.6	3	0.2	1	0.5833333333333334	0	3	0	3	1	0	0.75	4	3	0.4666666666666667	7	0.14285714285714285	0.4	0	0	0	0	0	0	0	0	0	0	0
3876	None	None	None	None	None	0.25	2	0.3333333333333333	6	0.6666666666666666	16	0.4126984126984127	0.5416666666666666	18	13	7	2	0	0.7777777777777778	9	7	1.7333333333333334	26	0.15384615384615385	0.45454545454545453	0.7820028155602756	0.9101679081503368	0.5860718376614034	0.9429285477329039	0.4716858331885064	0.922633913912571	0.7900032357027383	0.9264244071278877	0.5833333333333333	0.2777777777777778	0.0
2698	0.03941304894606852	0.001989940394959847	-0.0003095120716699793	0.8713752120135436	None	0.25	2	0.2631578947368421	5	0.7692307692307693	20	0.4	0.5384615384615384	19	14	8	2	0	0.7	10	7	1.8666666666666667	28	0.13333333333333333	0.6086956521739131	0.9451287992836546	0.9325437400545947	0.6390331410176593	0.9160585573048959	0.5736684784377061	0.8920578433669393	0.7837809882720107	0.9149874143429922	0.5789473684210527	0.3157894736842105	0.0
1071	None	None	None	None	None	0	0	0.7142857142857143	5	0.125	1	0.4	0.125	2	1	7	1	0	1.0	5	5	0.6666666666666666	10	0.058823529411764705	0.6666666666666666	0.7277790711232368	0.5855652089654465	0.6494674933906598	0.536960993855049	0.10230114042824208	0.505752597227639	0.9417617367501937	0.5429594420945707	1.0	0.5	0.0
6178	0.06042133680233497	0.015196445962400064	0.013994864316697272	0.873432917605738	None	0.2222222222222222	2	0.2857142857142857	6	0.7241379310344828	21	0.44285714285714284	0.5862068965517241	22	17	8	4	0	0.7	10	7	2.066666666666667	31	0.26666666666666666	0.42857142857142855	0.7314555497323297	0.9472796100245435	0.44666674293767394	0.901627041760384	0.5299395802560298	0.9432320109440789	0.9154343230922234	0.9332751263601805	0.1590909090909091	0.22727272727272727	0.0
366	None	None	None	None	None	0	0	1.0	1	0	0	1.0	0	1	0	0	1	0	0.5	2	1	0.13333333333333333	2	0.3333333333333333	0	0	0	0	0	0	0	0	0	0	0	0
2443	None	None	None	None	None	0.2222222222222222	2	0.3	6	0.7037037037037037	19	0.4142857142857143	0.5185185185185185	18	14	10	3	0	0.7	10	7	1.9333333333333333	29	0.15	0.5833333333333334	0.8275291509290469	0.8675153579024355	0.5325545516813444	0.9482108184157548	0.656596600013691	0.9355130465840436	0.7636035564568838	0.9232300206068299	0.2222222222222222	0.3333333333333333	0.0
1271	None	None	None	None	None	0	0	1.0	1	0	0	1.0	0	1	0	0	1	0	0.5	2	1	0.13333333333333333	2	0.3333333333333333	0	0	0	0	0	0	0	0	0	0	0	0
6583	0.06651194261206451	0.021844311878176145	0.021099975412044485	0.8525219392408806	None	0.2	2	0.3181818181818182	7	0.6666666666666666	20	0.45714285714285713	0.5666666666666667	23	17	8	3	0	0.7	10	7	2.1333333333333333	32	0.21428571428571427	0.41379310344827586	0.7314555497323297	0.9295309120059181	0.5108942497801067	0.8954136671388295	0.5736684784377061	0.9302024418686176	0.9154343230922234	0.9197430287591549	0.2608695652173913	0.21739130434782608	0.0
7267	0.06528098088768926	0.013666217204665659	0.013648884116472667	0.8415996237081411	None	0	0	0.23809523809523808	5	0.7241379310344828	21	0.4305555555555556	0.5517241379310345	21	16	9	5	0	0.8888888888888888	9	8	2.066666666666667	31	0.29411764705882354	0.42857142857142855	0.7314555497323297	0.8787741653317191	0.3752718621337708	0.9060732301015478	0.26708633467183646	0.9037667447903678	0.9154343230922234	0.896824112548387	0.047619047619047616	0.3333333333333333	0.0
681	None	None	None	None	None	0	0	1.0	2	0.0	0	1.0	0	1	0	1	0	0	0.3333333333333333	3	1	0.2	3	0.0	1.0	0	0	0	0	0	0	0	0	0	0	0
3867	0.056477413555823294	0.008309776743088854	0.007985887240441256	0.8319293699165211	None	0.2222222222222222	2	0.3	6	0.7037037037037037	19	0.3020833333333333	0.5555555555555556	21	15	7	1	0	0.6666666666666666	8	12	1.9333333333333333	29	0.08333333333333333	0.24	0.7364764801915042	0.9243536158867952	0.6179288217402246	0.9426676909903132	0.5736684784377061	0.9210808606849178	0.7837809882720107	0.9299984936276098	1.0	0.2857142857142857	0.0
6144	0.05984158938811887	0.01314139077060976	0.009656578304231316	0.8631297682367445	None	0.2222222222222222	2	0.35	7	0.6428571428571429	18	0.47619047619047616	0.5357142857142857	21	15	8	3	0	0.7777777777777778	9	7	2.0	30	0.21428571428571427	0.4444444444444444	0.7314555497323297	0.9419658682304733	0.2527543700500992	0.8229413489712545	0.5736684784377061	0.9470693423199901	0.9154343230922234	0.9170236072676425	0.2857142857142857	0.14285714285714285	0.0
6783	0.06395633040860972	0.0176705420878005	-0.017438009675118427	0.8934442270231585	None	0.25	2	0.2777777777777778	5	0.76	19	0.42857142857142855	0.6	19	15	7	5	0	0.7777777777777778	9	7	1.8	27	0.35714285714285715	0.4166666666666667	0.7314555497323297	0.8799930965097023	0.3752718621337708	0.8781521125007274	0.3200472968798169	0.9348774899444293	0.8197696587091227	0.9011901338895794	0.05263157894736842	0.2631578947368421	0.0
6928	0.05701246740097012	0.01132751263947928	0.00982806528126669	0.8678197772903192	None	0.2	2	0.2608695652173913	6	0.75	24	0.4857142857142857	0.5625	24	18	9	5	0	0.7	10	7	2.2666666666666666	34	0.3125	0.3870967741935484	0.7314555497323297	0.9283657532563991	0.5108942497801067	0.9152362030555145	0.4008620431737208	0.9459495317291059	0.9154343230922234	0.9309352802659566	0.041666666666666664	0.125	0.0
7012	0.07462082126689557	0.004913027587001234	0.004805301083405448	0.8590080878220833	None	0.2857142857142857	2	0.29411764705882354	5	0.7391304347826086	17	0.4166666666666667	0.5652173913043478	18	13	6	2	0	0.6	10	6	1.6666666666666667	25	0.18181818181818182	0.2727272727272727	0.4190686174540704	0.9380291441135477	0.5325545516813444	0.8990930806584682	0.48828336527273314	0.9244434051306576	0.9154343230922234	0.9219785553536692	0.5833333333333334	0.1111111111111111	0.0
1219	None	None	None	None	None	0	0	0.75	3	0.3333333333333333	1	0.625	0	1	0	3	1	0	0.5	2	4	0.3333333333333333	5	0.1111111111111111	0.6666666666666666	0	0	0	0	0	0	0	0	0	0	0
6596	0.06230419360612875	0.018249999952808973	0.018245690238299823	0.8817026705779609	None	0.2	2	0.30434782608695654	7	0.6875	22	0.4857142857142857	0.53125	24	17	9	5	0	0.7	10	7	2.2666666666666666	34	0.3333333333333333	0.41379310344827586	0.7314555497323297	0.9350083367986535	0.4740899474082302	0.8949104343399427	0.3592058281904242	0.9271269872931057	0.9154343230922234	0.9205999383364927	0.041666666666666664	0.08333333333333333	0.0
5733	0.06819672498759055	0.01717422457257906	0.01573250580023095	0.8549156441507431	None	0.2222222222222222	2	0.3333333333333333	7	0.6551724137931034	19	0.44285714285714284	0.5517241379310345	22	16	8	3	0	0.7	10	7	2.066666666666667	31	0.21428571428571427	0.5	0.7314555497323297	0.9187236922062247	0.4787804963588903	0.8340647550134509	0.5736684784377061	0.9345098653129533	0.9007527225494767	0.9031439107396251	0.2727272727272727	0.13636363636363635	0.0
2288	None	None	None	None	None	1.0	1	1.0	4	0.25	1	0.5	0.25	2	1	3	2	0	0.75	4	3	0.4	6	0.2222222222222222	1.0	0.4244460988314085	0.6594757150713768	0.535396338252553	0.5652759364181749	0.55	0.9890130573694068	0.877729136286899	0.859102278631152	0.75	0.5	0.3937595968801558
4149	0.06882639649818947	0.004125694640355714	0.00033948468414747335	0.877669663233579	None	0.25	2	0.3333333333333333	6	0.6666666666666666	16	0.43333333333333335	0.5416666666666666	19	13	6	3	0	0.6	10	6	1.7333333333333334	26	0.3	0.2608695652173913	0.6166323729817371	0.9060197004712529	0.44666674293767394	0.9028570212886621	0.3155134042730881	0.9345446867693238	0.865745501975113	0.9156517966799431	0.3157894736842105	0.21052631578947367	0.0
756	None	None	None	None	None	0	0	0.5	2	0.3333333333333333	1	0.8333333333333334	0	1	0	3	2	0	0.6666666666666666	3	2	0.3333333333333333	5	0.2222222222222222	0	0	0	0	0	0	0	0	0	0	0	0
1611	None	None	None	None	None	0	0	0.6666666666666666	2	0.0	0	0.6666666666666666	0	2	0	1	0	0	0.6666666666666666	3	2	0.26666666666666666	4	0.0	1.0	0	0	0	0	0	0	0	0	0	0	0
6937	0.06659533185311195	0.00985625065208342	0.006724839689208655	0.8459941636009851	None	0.2222222222222222	2	0.35	7	0.6428571428571429	18	0.47619047619047616	0.5357142857142857	21	15	8	3	0	0.7777777777777778	9	7	2.0	30	0.21428571428571427	0.4444444444444444	0.7314555497323297	0.9413927601651098	0.44666674293767394	0.9069054977140557	0.5736684784377061	0.9466588992761297	0.9154343230922234	0.9335814815802141	0.2857142857142857	0.23809523809523808	0.0
7392	0.06355616554773905	0.020085458855135244	0.019441368410386104	0.8578679316087438	None	0	0	0.2	4	0.7777777777777778	21	0.3625	0.5925925925925926	20	16	8	3	0	0.8	10	8	1.9333333333333333	29	0.1875	0.38461538461538464	0.7314555497323297	0.9096574534542533	0.44666674293767394	0.9059551168681493	0.3155134042730881	0.9369872293634592	0.9154343230922234	0.9186892590959348	0.25	0.3	0.0
1818	None	None	None	None	None	0	0	0.6666666666666666	2	0.5	1	0.6666666666666666	0	1	0	2	0	0	0.6666666666666666	2	3	0.26666666666666666	4	0.0	0	0	0	0	0	0	0	0	0	0	0	0
5227	0.07954974688775412	0.01784735307554783	0.01764812651401012	0.8425014265628007	None	0.125	1	0.2631578947368421	5	0.7307692307692307	19	0.5	0.5769230769230769	19	15	8	4	0	0.875	8	7	1.8666666666666667	28	0.25	0.48	0.7314555497323297	0.8514780582392433	0.3752718621337708	0.8323099620439902	0.23861315452016157	0.9151250756269664	0.8197696587091227	0.8708771802368861	0.15789473684210525	0.3157894736842105	0.0
5004	None	None	None	None	None	0.25	2	0.3157894736842105	6	0.6923076923076923	18	0.4444444444444444	0.5384615384615384	19	14	8	4	0	0.7777777777777778	9	7	1.8666666666666667	28	0.26666666666666666	0.4166666666666667	0.7314555497323297	0.9441412734427959	0.2527543700500992	0.9119800613154888	0.5736684784377061	0.9526361513638071	0.9154343230922234	0.9383293492637036	0.18421052631578946	0.2631578947368421	0.0
5536	0.08040939766239039	0.025600887147219326	0.02443393227690915	0.8464423028534074	None	0.2	2	0.2727272727272727	6	0.7419354838709677	23	0.4714285714285714	0.5483870967741935	23	17	9	7	0	0.7	10	7	2.2	33	0.4375	0.42857142857142855	0.7314555497323297	0.8972723439867766	0.23544492264614095	0.9070242326772135	0.3155134042730881	0.9254327568934394	0.9154343230922234	0.9106195190260558	0.043478260869565216	0.21739130434782608	0.0
370	None	None	None	None	None	0.4	2	0.8333333333333334	10	0.125	2	0.5	0.0625	6	1	11	1	0	1.0	6	6	1.2	18	0.047619047619047616	0.16666666666666666	0.6849679370792253	0.8888551535426203	0.6367513469061123	0.7837059836834489	0.47827445388338463	0.9140780204140194	0.8057690255911332	0.8710555258208771	1.0	0.3333333333333333	0.0
6587	0.06091690953870983	0.01897985226867271	0.018864708542446918	0.8764133795681492	None	0.2222222222222222	2	0.2857142857142857	6	0.7241379310344828	21	0.44285714285714284	0.5862068965517241	22	17	8	3	0	0.7	10	7	2.066666666666667	31	0.2	0.42857142857142855	0.7314555497323297	0.9329450700880525	0.5108942497801067	0.8997076741769466	0.5299395802560298	0.9335326893695902	0.9154343230922234	0.9234161334329751	0.2727272727272727	0.13636363636363635	0.0
7258	None	None	None	None	None	0.2222222222222222	2	0.3	6	0.7142857142857143	20	0.47619047619047616	0.5357142857142857	20	15	9	3	0	0.7777777777777778	9	7	2.0	30	0.17647058823529413	0.4	0.7314555497323297	0.937256622048318	0.2527543700500992	0.9127968064961629	0.5205065410203062	0.948965614782182	0.9154343230922234	0.9345237639964376	0.3	0.25	0.0
4055	0.06902284920242686	0.013510176965682378	0.011143237667747271	0.8801165431079466	None	0.2	2	0.3181818181818182	7	0.6774193548387096	21	0.4714285714285714	0.5483870967741935	23	17	9	5	0	0.7	10	7	2.2	33	0.3125	0.41379310344827586	0.7314555497323297	0.8926960956284921	0.3752718621337708	0.8977046617650779	0.3155134042730881	0.9211745049073902	0.9154343230922234	0.9046209502937479	0.08695652173913043	0.21739130434782608	0.0
4370	None	None	None	None	None	0.25	2	0.3157894736842105	6	0.6923076923076923	18	0.4444444444444444	0.5384615384615384	19	14	8	4	0	0.7777777777777778	9	7	1.8666666666666667	28	0.26666666666666666	0.4166666666666667	0.7314555497323297	0.8855068069580754	0.3752718621337708	0.9061159234410926	0.3155134042730881	0.927697618544558	0.8835388692664274	0.9078950415569883	0.18421052631578946	0.2631578947368421	0.0
3095	0.03812418014499707	0.003488623953864292	0.0011296868736403898	0.8743342016312111	None	0.25	2	0.2777777777777778	5	0.75	18	0.4126984126984127	0.5416666666666666	17	13	8	3	0	0.7777777777777778	9	7	1.7333333333333334	26	0.1875	0.43478260869565216	0.7364764801915042	0.9317370900462605	0.6390331410176593	0.9182819462738694	0.5736684784377061	0.9136746891837094	0.7421626039969867	0.9215856272833647	0.23529411764705882	0.29411764705882354	0.0
2849	1.6048444954865904e-06	3.819352055014838e-09	-3.657842048157077e-09	0.9999985241484114	None	0	0	0.75	3	0.0	0	0.5555555555555556	0	1	0	3	0	0	1.0	3	3	0.3333333333333333	5	0.0	1.0	0	0	0	0	0	0	0	0	0	0	0
1771	None	None	None	None	None	0	0	0.6	3	0.2	1	0.7	0	2	0	4	0	0	0.4	2	5	0.4666666666666667	7	0.0	0	0	0	0	0	0	0	0	0	0	0	0
1413	None	None	None	None	None	0	0	0.6666666666666666	4	0.2857142857142857	2	0.5	0.2857142857142857	3	2	5	1	0	0.5	3	6	0.6	9	0.07692307692307693	0.5714285714285714	0.7623452618574464	0.5807597879938918	0.5669725348294696	0.6337681531583543	0.10460228085648415	0.5054236272692624	0.9403626492232695	0.5741169586809073	1.0	0.3333333333333333	0.0
6952	0.05824970394921753	0.017777937385106427	0.01536716251799667	0.8702884716313193	None	0.2	2	0.3181818181818182	7	0.6666666666666666	20	0.45714285714285713	0.5666666666666667	23	17	8	3	0	0.7	10	7	2.1333333333333333	32	0.21428571428571427	0.41379310344827586	0.7314555497323297	0.944505534385627	0.44666674293767394	0.8977016157972033	0.5736684784377061	0.9400289023146965	0.9154343230922234	0.9299631434903662	0.30434782608695654	0.08695652173913043	0.0
7124	None	None	None	None	None	0	0	0.23809523809523808	5	0.7241379310344828	21	0.3875	0.5517241379310345	21	16	9	5	0	0.8	10	8	2.066666666666667	31	0.29411764705882354	0.38461538461538464	0.7314555497323297	0.8781476953812951	0.3752718621337708	0.9084059626469321	0.26708633467183646	0.902214174206772	0.9154343230922234	0.8969513916001548	0.047619047619047616	0.3333333333333333	0.0
4205	0.05962006420423231	0.012066198632017815	0.010454577882975045	0.9103430099024168	None	0.2222222222222222	2	0.3	6	0.7142857142857143	20	0.42857142857142855	0.5714285714285714	21	16	8	4	0	0.7	10	7	2.0	30	0.26666666666666666	0.4444444444444444	0.7314555497323297	0.8992370380250544	0.3752718621337708	0.9023634525953744	0.26708633467183646	0.9306732477656964	0.9154343230922234	0.9118583568090957	0.16666666666666666	0.23809523809523808	0.0
3434	0.03412585460922314	0.00297798943126113	0.002322341516758796	0.9281717222317858	None	0.25	2	0.2777777777777778	5	0.75	18	0.4126984126984127	0.5416666666666666	17	13	8	3	0	0.7777777777777778	9	7	1.7333333333333334	26	0.1875	0.43478260869565216	0.9451287992836546	0.9125706670843173	0.6179288217402246	0.9204945305160174	0.5736684784377061	0.9132922271951553	0.7421626039969867	0.9155225812996866	0.23529411764705882	0.29411764705882354	0.0
3318	0.03377978922678888	0.00462943032595408	0.002683339561670039	0.9227570173106303	None	0.2857142857142857	2	0.3125	5	0.7272727272727273	16	0.4444444444444444	0.5454545454545454	16	12	7	2	0	0.6666666666666666	9	6	1.6	24	0.14285714285714285	0.47619047619047616	0.8408026397375794	0.9132748318151899	0.6179288217402246	0.9198666095957505	0.4716858331885064	0.9134233424758532	0.7636035564568838	0.9155732437115768	0.59375	0.3125	0.0
6651	0.05228188962195692	0.0017436303577924518	0.0016660390047187165	0.8995409413215679	None	0.1111111111111111	1	0.25	5	0.75	21	0.42857142857142855	0.5714285714285714	21	16	8	4	0	0.7	10	7	2.0	30	0.26666666666666666	0.4444444444444444	0.7314555497323297	0.8885011671615434	0.23544492264614095	0.8865862157437696	0.26708633467183646	0.9055357624280234	0.8327409173230089	0.8938534270471241	0.11904761904761904	0.3333333333333333	0.0
1226	None	None	None	None	None	0	0	0.8	4	0.2	1	0.7	0.2	2	1	4	1	0	0.4	5	2	0.4666666666666667	7	0.09090909090909091	0.8	0.3966064401945135	0.9510172684505968	0.462203199543298	0.8487112526713988	0.1	0.5	0.8559209084693143	0.8268594534895938	1.0	1.0	0.0
5600	0.0725659631495774	0.020784787978783106	0.020115198742293165	0.8585153780772522	None	0.2222222222222222	2	0.2857142857142857	6	0.7241379310344828	21	0.49206349206349204	0.5517241379310345	21	16	9	4	0	0.7777777777777778	9	7	2.066666666666667	31	0.23529411764705882	0.42857142857142855	0.7314555497323297	0.9424771102769695	0.2527543700500992	0.909687193595495	0.3499372898997799	0.9498440181351314	0.9154343230922234	0.935982286535832	0.16666666666666666	0.23809523809523808	0.0
468	None	None	None	None	None	0.4	2	0.8333333333333334	10	0.06666666666666667	1	0.4722222222222222	0	5	0	11	1	0	1.0	6	6	1.1333333333333333	17	0.047619047619047616	0.18181818181818182	0	0	0	0	0	0	0	0	0	0	0
1707	None	None	None	None	None	0	0	1.0	1	0	0	1.0	0	1	0	0	1	0	0.5	2	1	0.13333333333333333	2	0.3333333333333333	0	0	0	0	0	0	0	0	0	0	0	0
3667	0.053262988995149405	0.0004728509129005231	0.00046163968052153584	0.8387034767582625	None	0.25	2	0.2777777777777778	5	0.76	19	0.3068181818181818	0.6	19	15	7	2	0	0.7272727272727273	8	11	1.8	27	0.14285714285714285	0.2608695652173913	0.8275291509290469	0.9082857015788777	0.6179288217402246	0.9448763462193949	0.5736684784377061	0.9259019944488662	0.7837809882720107	0.9277912281500202	0.5263157894736842	0.2631578947368421	0.0
5629	0.07066402632646998	0.013058587582147042	0.012800838828908721	0.8491127867517083	None	0.2	2	0.2727272727272727	6	0.7333333333333333	22	0.5079365079365079	0.5333333333333333	22	16	9	4	0	0.7777777777777778	9	7	2.1333333333333333	32	0.25	0.42857142857142855	0.7314555497323297	0.8441778682535299	0.23544492264614095	0.8202849012573299	0.26708633467183646	0.9215696523064912	0.9007527225494767	0.868823713124354	0.1590909090909091	0.22727272727272727	0.0
3385	None	None	None	None	None	0.2222222222222222	2	0.3333333333333333	7	0.6551724137931034	19	0.3522727272727273	0.5517241379310345	22	16	8	2	0	0.7272727272727273	8	11	2.066666666666667	31	0.14285714285714285	0.2222222222222222	0.8275291509290469	0.8977804099557156	0.6179288217402246	0.9473023343297529	0.5736684784377061	0.9295166233339706	0.7636035564568838	0.9273747912924735	0.5227272727272727	0.22727272727272727	0.0
2892	1.4551533051775792e-05	4.1558722489673366e-08	4.1153962182600405e-08	0.9999978446737194	None	0	0	0.6666666666666666	2	0.5	1	0.6666666666666666	0.5	1	1	2	0	0	0.6666666666666666	3	2	0.26666666666666666	4	0.0	0	0.3025533437138108	0.5	0.1	0.5	0.977909420197695	0.5	0.9770967674661962	0.5	0	0	0.0
1284	None	None	None	None	None	0	0	0.75	3	0.25	1	0.6666666666666666	0.25	3	1	2	2	0	1.0	3	3	0.4	6	0.3333333333333333	0	0.22839962789190693	0.6361659321340682	0.13134880782504038	0.5847976124436346	0.7861387901185877	0.8715228055836116	0.9471145470957725	0.7188135356042417	0.6666666666666666	0	0.0
2246	None	None	None	None	None	0.5	1	0.6666666666666666	4	0.5714285714285714	4	0.42857142857142855	0.5714285714285714	7	4	1	0	0	0.42857142857142855	7	3	0.6	9	0.0	1.0	0.7020704012638644	0.944071352515624	0.6395889259067612	0.8997405980875322	0.5599919511986857	0.8658225513629525	0.7883742141090667	0.908461746860995	0	0	0.0
2606	0.002843036546560742	0.0002452995968742589	-0.00013010267282018457	0.9910227269256202	None	1.0	1	0.8	4	0.2	1	0.5833333333333334	0.2	3	1	3	0	0	0.75	3	4	0.4666666666666667	7	0.0	0.5	0.496614991386849	0.7506169906018844	0.4414525452823108	0.852820278074278	0.1640333058101775	0.9533859303321977	0.9165823392340241	0.8764217058705985	0	0	0.0
2940	0.0033517526290462282	0.001490066128477815	0.0014819589525609962	0.9656674258408496	None	0	0	0.5	2	0.75	3	0.6	0.75	4	3	1	0	0	0.4	2	5	0.4	6	0.0	0	0.7648286973977683	0.8182213080286248	0.16854693005929675	0.9684782780955334	0.23992434356115103	0.7901155009517342	0.9351499475337279	0.8894371393773423	0	0	0.0
1875	None	None	None	None	None	0	0	0.375	3	0.6666666666666666	6	0.4074074074074074	0.6666666666666666	9	6	1	0	0	0.3333333333333333	9	3	0.7333333333333333	11	0.0	1.0	0.7520626676027857	0.6672160978637077	0.2955841324362603	0.9363378321321243	0.5349847815852733	0.9472966264322927	0.8963975374310479	0.8900233640168413	0	0	0.0
2780	0.0008361426074584525	0.00014508679242506068	0.0001450787142591384	0.997968897055712	None	0	0	0.5	2	0.6666666666666666	2	0.625	0.6666666666666666	4	2	0	0	0	0.5	4	2	0.3333333333333333	5	0.0	0	0.3019242771282829	0.5884709145445688	0.4748028735120152	0.77781817495015	0.1942675538683744	0.7258601599862767	0.7573124886607151	0.702964455054203	0	0	0.0
2239	None	None	None	None	None	0	0	0.2	1	1.0	5	0.5833333333333334	0.6	3	3	3	0	0	0.75	3	4	0.4666666666666667	7	0.0	0.4	0.9503022792465406	0.8612201972141581	0.9499036960378321	0.9836280019202799	0.8530422187115156	0.546301175177824	0.6480175883834934	0.8844869879497463	0	0	0.0
7252	0.06464529060440595	0.018418581907152575	0.0165202566913851	0.8475949302125592	None	0.2222222222222222	2	0.3333333333333333	7	0.6551724137931034	19	0.44285714285714284	0.5172413793103449	22	15	8	3	0	0.7	10	7	2.066666666666667	31	0.23076923076923078	0.42857142857142855	0.7314555497323297	0.9356378098557648	0.5108942497801067	0.9128357780849722	0.48828336527273314	0.9315967899841614	0.9154343230922234	0.9272806096021591	0.2727272727272727	0.13636363636363635	0.0
2185	None	None	None	None	None	0	0	0.75	3	0.25	1	0.75	0.25	4	1	1	0	0	0.5	4	2	0.4	6	0.0	0	0.3019242771282829	0.5997536048810874	0.34761579253485486	0.8160553753521668	0.22131693169630973	0.6916872985685935	0.6939538460383895	0.7111074014618495	0	0	0.0
4136	0.0593936928019271	0.011855429708627276	0.009539928019418874	0.8582132901855906	None	0.2222222222222222	2	0.38095238095238093	8	0.5862068965517241	17	0.3229166666666667	0.5172413793103449	23	15	7	1	0	0.6666666666666666	8	12	2.066666666666667	31	0.1	0.2222222222222222	0.7364764801915042	0.9322975189724271	0.6179288217402246	0.9536771586136281	0.5736684784377061	0.9369580490453907	0.8197696587091227	0.9416964008501244	1.0	0.34782608695652173	0.0
1942	None	None	None	None	None	0	0	0.5	1	1.0	1	1.0	1.0	2	1	0	1	0	0.3333333333333333	1	3	0.2	3	0.3333333333333333	0	0.4728906154759921	0.5	0.6660593971052707	0.847921558999542	0.7032445193399574	0.5	0.7812894550493867	0.6394083700100449	1.0	0	0.0
6955	0.06698998214562468	0.013362233528768091	0.01004411260165971	0.8320780680356379	None	0.2222222222222222	2	0.3	6	0.7037037037037037	19	0.4603174603174603	0.5555555555555556	20	15	8	4	0	0.7777777777777778	9	7	1.9333333333333333	29	0.26666666666666666	0.46153846153846156	0.7314555497323297	0.8769179139211555	0.3752718621337708	0.8207281354939393	0.26708633467183646	0.9304192239956489	0.865745501975113	0.8834999053422817	0.175	0.25	0.0
4902	0.08809389266380135	0.014395058536032844	0.00992066750578413	0.8168531782519115	None	0.2	2	0.2727272727272727	6	0.7419354838709677	23	0.4714285714285714	0.5483870967741935	23	17	9	6	0	0.7	10	7	2.2	33	0.375	0.42857142857142855	0.7314555497323297	0.8698797016920831	0.23544492264614095	0.9113861099316777	0.26708633467183646	0.9142464260277112	0.9154343230922234	0.9001655442418213	0.043478260869565216	0.21739130434782608	0.0
767	None	None	None	None	None	0	0	0.3333333333333333	1	1.0	2	1.0	0.5	2	1	1	0	0	0.25	1	4	0.26666666666666666	4	0.0	0	0.5697161092456954	0.858787666289409	0.43981807250411925	0.8132445853506798	0.41038421763683497	0.8120416009519138	0.6665643991672676	0.8291960221561032	0	0	0.0
788	None	None	None	None	None	0	0	0.75	3	0.3333333333333333	1	0.5555555555555556	0	2	0	2	1	0	1.0	3	3	0.3333333333333333	5	0.16666666666666666	1.0	0	0	0	0	0	0	0	0	0	0	0
1298	None	None	None	None	None	0	0	0.5	1	1.0	1	0.75	0	0	0	2	0	0	1.0	2	2	0.2	3	0.0	0	0	0	0	0	0	0	0	0	0	0	0
220	None	None	None	None	None	0	0	0.6666666666666666	2	0.5	1	1.0	0.5	2	1	1	1	0	0.25	4	1	0.26666666666666666	4	0.2	0.6666666666666666	0.8759325113664802	0.6931324734922034	0.8341776970058159	0.6652462000562148	0.428056217980353	0.9637559259344125	0.9039766720199944	0.831184166480624	1.0	0	0.0
1155	None	None	None	None	None	0	0	0.75	3	0.25	1	0.6666666666666666	0	2	0	3	1	0	1.0	3	3	0.4	6	0.125	0.6666666666666666	0	0	0	0	0	0	0	0	0	0	0
978	None	None	None	None	None	0	0	0.5	2	0.3333333333333333	1	0.8333333333333334	0	1	0	3	3	0	0.6666666666666666	3	2	0.3333333333333333	5	0.3333333333333333	0	0	0	0	0	0	0	0	0	0	0	0
2206	None	None	None	None	None	0	0	0.5555555555555556	5	0.45454545454545453	5	0.3611111111111111	0.36363636363636365	7	4	5	2	0	1.0	6	6	0.8666666666666667	13	0.18181818181818182	0.4444444444444444	0.5657473728552685	0.8409453411891468	0.5669725348294696	0.9016242842805279	0.1640333058101775	0.9721999370717631	0.9196172562950394	0.9226137783567842	0.5714285714285714	0.2857142857142857	0.0
458	None	None	None	None	None	0	0	0.36363636363636365	4	0.6428571428571429	9	0.32	0.6428571428571429	13	9	2	1	0	0.5	10	5	1.0666666666666667	16	0.25	0.6666666666666666	0.36530091849534463	0.8188172563563583	0.5571450182102906	0.8021052929454215	0.41190494042463294	0.6790713355002985	0.7119670518950681	0.7719090516622233	1.0	0.23076923076923078	0.0
4130	0.06688828311788972	0.017579356945043357	0.0148133272778911	0.8722356020780089	None	0.2222222222222222	2	0.3	6	0.7142857142857143	20	0.42857142857142855	0.5714285714285714	21	16	8	4	0	0.7	10	7	2.0	30	0.26666666666666666	0.4444444444444444	0.7314555497323297	0.8992370380250544	0.3752718621337708	0.9023634525953744	0.3155134042730881	0.9250456267508503	0.9154343230922234	0.9095786947479699	0.16666666666666666	0.23809523809523808	0.0
4552	None	None	None	None	None	0.2	2	0.2727272727272727	6	0.7419354838709677	23	0.4714285714285714	0.5483870967741935	21	17	11	5	0	0.7	10	7	2.2	33	0.22727272727272727	0.4	0.7314555497323297	0.9126878050099393	0.44582392751457806	0.9028298970226317	0.2671814223511146	0.9227155090503341	0.9154343230922234	0.9130878420194105	0.047619047619047616	0.23809523809523808	0.0
2161	None	None	None	None	None	1.0	1	1.0	4	0.25	1	0.5	0.25	2	1	3	0	0	0.75	4	3	0.4	6	0.0	1.0	0.8701263629002447	0.5	0.7046788908946425	0.5257200122045607	0.5599919511986857	0.5	0.780398772759627	0.508580068990212	0	0	0.0
1833	None	None	None	None	None	1.0	1	1.0	4	0.25	1	0.5	0.25	4	1	1	0	0	0.75	4	3	0.4	6	0.0	1.0	0.47139578819011385	0.9094342116281465	0.6417852345791875	0.9636699010188264	0.5752068166603008	0.8046989469585161	0.8947872789548315	0.9116211214538693	0	0	0.0
6680	0.05884158238360906	0.0194531928385518	0.017777292041646423	0.8500113287880988	None	0.2222222222222222	2	0.3333333333333333	7	0.6551724137931034	19	0.44285714285714284	0.5172413793103449	22	15	8	3	0	0.7	10	7	2.066666666666667	31	0.23076923076923078	0.42857142857142855	0.7314555497323297	0.9246077669959398	0.44666674293767394	0.8389580219467785	0.48828336527273314	0.938134314690619	0.9136288899859265	0.9082147686792216	0.2727272727272727	0.13636363636363635	0.0
7413	0.06685691068756691	0.01996730007248446	0.01984916628060485	0.8406917164422607	None	0.2222222222222222	2	0.3333333333333333	7	0.6551724137931034	19	0.44285714285714284	0.5517241379310345	22	16	8	3	0	0.7	10	7	2.066666666666667	31	0.21428571428571427	0.5	0.7314555497323297	0.9297392262269256	0.5108942497801067	0.8933847859048524	0.5736684784377061	0.9295151086961729	0.9154343230922234	0.9190306492154388	0.2727272727272727	0.13636363636363635	0.0
1620	None	None	None	None	None	0	0	0.3333333333333333	2	0.6666666666666666	4	0.6666666666666666	0.16666666666666666	3	1	4	0	0	0.3333333333333333	2	6	0.5333333333333333	8	0.0	0	0.6870001322074153	0.8596395649936598	0.8286560071583546	0.9726910231021705	0.2678365157649019	0.9660168273097389	0.9288959970180517	0.9483788268136638	0	0	0.0
6858	0.06743411894518712	0.019377460798976138	0.016023323458231722	0.8655946033685626	None	0.2	2	0.2727272727272727	6	0.7419354838709677	23	0.4714285714285714	0.5806451612903226	23	18	9	4	0	0.7	10	7	2.2	33	0.23529411764705882	0.4	0.7314555497323297	0.9305748199759682	0.5108942497801067	0.9148428097384625	0.4862106820743536	0.9462994525753284	0.9154343230922234	0.9316923382056619	0.15217391304347827	0.13043478260869565	0.0
6559	0.05650116981940272	0.002477102688514432	0.0011051437037403065	0.8478207276795432	None	0.2222222222222222	2	0.2857142857142857	6	0.7241379310344828	21	0.44285714285714284	0.5517241379310345	22	16	8	3	0	0.7	10	7	2.066666666666667	31	0.21428571428571427	0.5	0.7364764801915042	0.9551618638099293	0.5685198416464232	0.9236723318973644	0.7395247215896761	0.8935040885041734	0.7421626039969867	0.9282244268766523	0.18181818181818182	0.13636363636363635	0.0
356	None	None	None	None	None	0	0	0.75	3	0.3333333333333333	1	0.625	0.3333333333333333	3	1	1	1	0	0.5	2	4	0.3333333333333333	5	0.25	0.6666666666666666	0.8623761189310424	0.9666326585344543	0.42944236437627586	0.9067715548287963	0.5137304288905957	0.8110710508175467	0.868030990339412	0.9141992720914752	1.0	0	0.0
4428	0.06504348842991613	0.004290174641507614	0.003518478513753414	0.8013912255664614	None	0.2222222222222222	2	0.35	7	0.6785714285714286	19	0.3125	0.5714285714285714	23	16	6	1	0	0.6666666666666666	8	12	2.0	30	0.1111111111111111	0.23076923076923078	0.7364764801915042	0.9172862968138848	0.5542148535825822	0.9495070427364417	0.4332497198663732	0.9159395376036923	0.8117056528517808	0.9293131244864513	1.0	0.34782608695652173	0.0
7199	0.073686571032581	0.014258833206591855	0.007406192143349059	0.8799864744435434	None	0.2	2	0.30434782608695654	7	0.6875	22	0.4857142857142857	0.5625	24	18	9	4	0	0.7	10	7	2.2666666666666666	34	0.25	0.3870967741935484	0.7314555497323297	0.9246159126316227	0.5108942497801067	0.9004780786612402	0.5299395802560298	0.9470841219761097	0.9154343230922234	0.9263097504023501	0.14583333333333334	0.125	0.0
4833	0.05928940734853214	0.013358096466470352	0.010847253676935018	0.8713542337083229	None	0.2222222222222222	2	0.3	6	0.7037037037037037	19	0.4603174603174603	0.5555555555555556	20	15	8	4	0	0.7777777777777778	9	7	1.9333333333333333	29	0.26666666666666666	0.46153846153846156	0.7314555497323297	0.9368653618905102	0.2527543700500992	0.830168911842565	0.461802884168743	0.953569090260297	0.9154343230922234	0.9194906921248044	0.175	0.25	0.0
3161	0.045221710890698125	0.0038305080512528924	-0.0010240796845687793	0.8244129918017266	None	0.25	2	0.2631578947368421	5	0.7692307692307693	20	0.4444444444444444	0.5769230769230769	19	15	8	3	0	0.7777777777777778	9	7	1.8666666666666667	28	0.1875	0.48	0.9451287992836546	0.9209492062827249	0.6179288217402246	0.9288053449315469	0.36970318793930657	0.892894770656771	0.7421626039969867	0.9154044416698974	0.21052631578947367	0.2631578947368421	0.0
7136	0.0841656531558839	0.016476563761973068	0.013327692614148378	0.8289445536060944	None	0.2222222222222222	2	0.2857142857142857	6	0.7241379310344828	21	0.44285714285714284	0.5517241379310345	22	16	8	3	0	0.7	10	7	2.066666666666667	31	0.21428571428571427	0.42857142857142855	0.7314555497323297	0.9265597597679809	0.44666674293767394	0.901687090690506	0.2912998694724623	0.931892062055005	0.9154343230922234	0.9209807266672035	0.4090909090909091	0.22727272727272727	0.0
2809	0.04031907216392545	0.004539585234012586	0.002519096910919445	0.8710911429009431	None	0.25	2	0.2631578947368421	5	0.7692307692307693	20	0.4444444444444444	0.5384615384615384	18	14	9	4	0	0.7777777777777778	9	7	1.8666666666666667	28	0.2222222222222222	0.4	0.9451287992836546	0.9103162838822259	0.8012913229409125	0.9184876704991133	0.5736684784377061	0.9126093889252209	0.7421626039969867	0.9138675216817883	0.1388888888888889	0.2777777777777778	0.0
5008	0.0802196753266163	0.0093966043212327	0.007395745803035513	0.8133594776831439	None	0.2222222222222222	2	0.25	5	0.7857142857142857	22	0.42857142857142855	0.6071428571428571	21	17	8	4	0	0.7	10	7	2.0	30	0.25	0.4444444444444444	0.7314555497323297	0.9008313068874471	0.3752718621337708	0.9093387892999967	0.3155134042730881	0.9248089399728717	0.8838456383416171	0.9121798497407083	0.16666666666666666	0.23809523809523808	0.0
4665	None	None	None	None	None	0.2222222222222222	2	0.35	7	0.6666666666666666	18	0.24786324786324787	0.5555555555555556	22	15	6	2	0	0.6923076923076923	13	9	1.9333333333333333	29	0.2222222222222222	0.25	0.7820028155602756	0.8736621855925438	0.5644115357601656	0.9107194670606554	0.3426082961061973	0.927559090501763	0.9416590687043064	0.9062477494095829	0.5454545454545454	0.18181818181818182	0.0
2060	None	None	None	None	None	0	0	0.5	2	0.6666666666666666	2	0.625	0.3333333333333333	3	1	1	1	0	0.5	2	4	0.3333333333333333	5	0.25	0	0.4174155910030728	0.8570239934987889	0.42736483944282744	0.963341740364033	0.5460635763920734	0.9087619454698298	0.8866420457780435	0.9207603661099323	1.0	0.3333333333333333	0.0
5288	0.06229980031030592	0.01933833827201828	0.014740968017334278	0.8345329433405972	None	0.2222222222222222	2	0.3333333333333333	7	0.6551724137931034	19	0.44285714285714284	0.5172413793103449	22	15	8	3	0	0.7	10	7	2.066666666666667	31	0.23076923076923078	0.42857142857142855	0.7314555497323297	0.9313962518082971	0.2527543700500992	0.8284719522359341	0.461802884168743	0.9501131451577036	0.9154343230922234	0.9150305588677395	0.2727272727272727	0.2727272727272727	0.0
154	None	None	None	None	None	0.14285714285714285	1	0.3125	5	0.7272727272727273	16	0.2	0.6818181818181818	19	15	4	3	0	0.5333333333333333	15	8	1.6	24	0.375	0.125	0.714522193027668	0.8561293487217837	0.4192381150753688	0.9600439166389572	0.7549730214301156	0.9381108687195259	0.9139764074491736	0.9282697288011157	0.3684210526315789	0.05263157894736842	0.0
6535	0.07139909568528777	0.018778799742730817	-0.01719971970504507	0.883840065910806	None	0.25	2	0.3157894736842105	6	0.6923076923076923	18	0.4444444444444444	0.5384615384615384	19	14	8	4	0	0.7777777777777778	9	7	1.8666666666666667	28	0.26666666666666666	0.4	0.7314555497323297	0.8675830050915797	0.23544492264614095	0.8294760511076331	0.26708633467183646	0.9330702366959054	0.865745501975113	0.8841335748378957	0.18421052631578946	0.2631578947368421	0.0
549	None	None	None	None	None	0	0	0.75	3	0.3333333333333333	1	0.625	0.3333333333333333	4	1	0	1	0	0.5	2	4	0.3333333333333333	5	1.0	0.6666666666666666	0.6342284732689173	0.9506807215364845	0.44700762718679676	0.8873963367281507	0.4942727392093511	0.884051728211585	0.8551936703889064	0.9130574067850131	1.0	0.5	0.0
3815	0.06604935141453921	0.01884720229680286	0.01853505972038195	0.8631385797743505	None	0.2857142857142857	2	0.35294117647058826	6	0.6521739130434783	15	0.4166666666666667	0.5217391304347826	18	12	6	4	0	0.6	10	6	1.6666666666666667	25	0.4	0.2608695652173913	0.6166323729817371	0.9092963178153426	0.4109693025357224	0.9078447888898327	0.3155134042730881	0.9311954143158138	0.8931054619232803	0.9167731723924445	0.19444444444444442	0.2222222222222222	0.0
2542	None	None	None	None	None	1.0	1	0.8	4	0.2	1	0.7777777777777778	0	2	0	4	0	0	1.0	3	3	0.4666666666666667	7	0.0	1.0	0	0	0	0	0	0	0	0	0	0	0
6122	0.056567284773434603	0.010916812776445467	0.009274282896406763	0.8916939398126793	None	0.25	2	0.3157894736842105	6	0.6923076923076923	18	0.4444444444444444	0.5384615384615384	19	14	8	4	0	0.7777777777777778	9	7	1.8666666666666667	28	0.26666666666666666	0.4	0.7314555497323297	0.9049061207612207	0.23544492264614095	0.8077168096933922	0.26708633467183646	0.9539324399183602	0.8911651067882544	0.9037465585275826	0.18421052631578946	0.2631578947368421	0.0
2548	None	None	None	None	None	0	0	0.5	3	0.3333333333333333	2	0.5	0.3333333333333333	3	2	4	2	0	1.0	4	4	0.5333333333333333	8	0.18181818181818182	0.4	0.10481775798141957	0.7371747577896804	0.6968414874191236	0.8589727530199541	0.6408498168802933	0.697671545248532	0.9262072786721737	0.7729044739679943	0.6666666666666666	0.3333333333333333	0.0
670	None	None	None	None	None	0	0	1.0	4	0.0	0	0.5	0	1	0	4	1	0	0.75	3	4	0.4	6	0.09090909090909091	0.5	0	0	0	0	0	0	0	0	0	0	0
1334	None	None	None	None	None	0	0	0.5	2	0.6666666666666666	2	1.0	0	0	0	4	2	0	0.2	1	5	0.3333333333333333	5	0.16666666666666666	0.5	0	0	0	0	0	0	0	0	0	0	0
2682	0.04065003960770092	0.002048363492892541	-0.0005969027711587463	0.8514558561779929	None	0.25	2	0.2631578947368421	5	0.7692307692307693	20	0.4	0.5384615384615384	19	14	8	2	0	0.7	10	7	1.8666666666666667	28	0.13333333333333333	0.6086956521739131	0.9451287992836546	0.9316938385651456	0.6390331410176593	0.9160585573048959	0.45301561790589984	0.8900134880681927	0.7837809882720107	0.9140888905265981	0.5526315789473684	0.3157894736842105	0.0
2108	None	None	None	None	None	1.0	1	1.0	4	0.25	1	0.5	0.25	2	1	3	0	0	0.75	4	3	0.4	6	0.0	1.0	0.6074963266642099	0.975101925066232	0.551170158795725	0.9655025701225175	0.8068861045544884	0.7111276141884224	0.7939008158734019	0.9329842578090091	0	0	0.0
6984	0.07360729265286689	0.020022903063303545	0.016487372858413393	0.7987683295323176	None	0.2222222222222222	2	0.2857142857142857	6	0.7241379310344828	21	0.44285714285714284	0.5862068965517241	22	17	8	3	0	0.7	10	7	2.066666666666667	31	0.2	0.42857142857142855	0.7314555497323297	0.9328798480359934	0.5108942497801067	0.8997076741769466	0.4445909413553971	0.9366565589010285	0.9154343230922234	0.9245966609652345	0.2727272727272727	0.09090909090909091	0.0
4828	0.0654742933990808	0.009471423299266441	0.008584483441617465	0.864128288998389	None	0.2222222222222222	2	0.3333333333333333	7	0.6551724137931034	19	0.44285714285714284	0.5517241379310345	22	16	8	3	0	0.7	10	7	2.066666666666667	31	0.21428571428571427	0.42857142857142855	0.7314555497323297	0.9044801058820438	0.4105478948241744	0.8908788381994203	0.2671814223511146	0.9119063959937885	0.8931054619232803	0.9027626047067938	0.2727272727272727	0.22727272727272727	0.0
244	None	None	None	None	None	0	0	0.5	1	1.0	1	0.75	0	0	0	2	0	0	1.0	2	2	0.2	3	0.0	0	0	0	0	0	0	0	0	0	0	0	0
5088	0.08238635307025494	0.01829336542010323	0.01819952968471239	0.843775619603572	None	0.2	2	0.22727272727272727	5	0.8	24	0.45714285714285713	0.5666666666666667	22	17	9	5	0	0.7	10	7	2.1333333333333333	32	0.29411764705882354	0.4444444444444444	0.7314555497323297	0.8970600382899073	0.3752718621337708	0.9046536413701348	0.26708633467183646	0.925323932006328	0.9154343230922234	0.9097565236008099	0.045454545454545456	0.22727272727272727	0.0
7381	0.059602103237112965	0.009929905245242641	0.006657278587798175	0.8694198298405779	None	0.2222222222222222	2	0.35	7	0.6428571428571429	18	0.47619047619047616	0.5357142857142857	21	15	8	3	0	0.7777777777777778	9	7	2.0	30	0.21428571428571427	0.4444444444444444	0.7314555497323297	0.9229808964073563	0.44666674293767394	0.8374466999381912	0.5736684784377061	0.9379257130291859	0.9154343230922234	0.9071578059149632	0.2857142857142857	0.09523809523809523	0.0
1257	None	None	None	None	None	0	0	0.6666666666666666	4	0.16666666666666666	1	0.5	0	4	0	3	0	0	1.0	4	4	0.5333333333333333	8	0.0	0.4	0	0	0	0	0	0	0	0	0	0	0
1653	None	None	None	None	None	0	0	0.375	3	0.6666666666666666	6	0.4074074074074074	0.6666666666666666	9	6	1	0	0	0.3333333333333333	3	9	0.7333333333333333	11	0.0	0.5	0.6985499808335354	0.931851648067959	0.2955841324362603	0.9251698590668459	0.5027265212090497	0.9271496494422543	0.8963975374310479	0.9281080344853466	0	0	0.0
6860	None	None	None	None	None	0.2222222222222222	2	0.35	7	0.6296296296296297	17	0.5370370370370371	0.5185185185185185	21	14	7	4	0	0.6666666666666666	9	6	1.9333333333333333	29	0.36363636363636365	0.46153846153846156	0.7314555497323297	0.9278875962543894	0.5108942497801067	0.9038285729429358	0.5736684784377061	0.9335935322240078	0.9154343230922234	0.9226906808479964	0.19047619047619047	0.23809523809523808	0.0
3708	0.05444158162834311	0.006093592300832427	0.0055682044367540455	0.8608939457893257	None	0.25	2	0.2777777777777778	5	0.75	18	0.29545454545454547	0.5833333333333334	18	14	7	2	0	0.7272727272727273	8	11	1.7333333333333334	26	0.14285714285714285	0.2727272727272727	0.8863289751063508	0.9089147550567966	0.6284809813789419	0.966095980546747	0.34487524240956174	0.9322365797483221	0.8708876441084574	0.9403214840403319	0.5277777777777778	0.2777777777777778	0.0
2907	0.0008424570342193669	0.00013602883619013334	0.0001360284092399686	0.9979029243941919	None	0	0	1.0	2	0.0	0	0.75	0	2	0	0	0	0	1.0	2	2	0.2	3	0.0	0	0	0	0	0	0	0	0	0	0	0	0
324	None	None	None	None	None	0	0	0.3333333333333333	1	1.0	2	1.0	0	0	0	3	0	0	1.0	2	2	0.26666666666666666	4	0.0	0	0	0	0	0	0	0	0	0	0	0	0
5946	0.06018094333271664	0.012318008484550775	0.0090146130724629	0.8672021517823193	None	0.2222222222222222	2	0.35	7	0.6428571428571429	18	0.47619047619047616	0.5357142857142857	21	15	8	3	0	0.7777777777777778	9	7	2.0	30	0.21428571428571427	0.4444444444444444	0.7314555497323297	0.9229808964073563	0.44666674293767394	0.8374466999381912	0.5736684784377061	0.9379257130291859	0.9154343230922234	0.9071578059149632	0.2857142857142857	0.09523809523809523	0.0
3247	0.004732102652559024	0.0005983581066678089	-0.0002104584109978045	0.9793502310501278	None	0	0	0.5	2	0.75	3	1.0	0.75	5	3	0	0	0	0.16666666666666666	6	1	0.4	6	0.0	0.4	0.11614342504219428	0.9778679378137225	0.7655015108364429	0.8446390495121135	0.19791235365439155	0.8511395101207858	0.8922825686487617	0.9174623769608002	0	0	0.0
5173	0.06562538810737287	0.017777667687312284	0.015014401598412117	0.8714447938522825	None	0.2	2	0.2727272727272727	6	0.7333333333333333	22	0.45714285714285713	0.5666666666666667	22	17	9	5	0	0.7	10	7	2.1333333333333333	32	0.29411764705882354	0.42857142857142855	0.7314555497323297	0.939823101560745	0.2527543700500992	0.9135501318940149	0.26711926181307144	0.9519544554430337	0.9154343230922234	0.936879840369448	0.045454545454545456	0.22727272727272727	0.0
5314	0.05736701157424184	0.007462655520783402	0.007205575145651805	0.9251158907940806	None	0.125	1	0.2777777777777778	5	0.72	18	0.48214285714285715	0.56	18	14	8	4	0	0.875	8	7	1.8	27	0.25	0.4166666666666667	0.7314555497323297	0.8388992077772305	0.3053583923899558	0.8216042591409243	0.26708633467183646	0.9154350983320344	0.8197696587091227	0.8644865683145471	0.16666666666666666	0.3333333333333333	0.0
5816	0.07722913798730352	0.02551469720719238	-0.010033243349379987	0.912306628645716	None	0.2	2	0.2727272727272727	6	0.7419354838709677	23	0.4714285714285714	0.5806451612903226	23	18	9	3	0	0.7	10	7	2.2	33	0.17647058823529413	0.41379310344827586	0.7314555497323297	0.8834626644486756	0.44666674293767394	0.9387511148498736	0.3155134042730881	0.9191886594168303	0.865745501975113	0.916486475276401	0.2608695652173913	0.21739130434782608	0.0
4671	0.06667540931808555	0.002919734067152468	0.002288909963532831	0.8714525191676153	None	0.2	2	0.3181818181818182	7	0.6666666666666666	20	0.45714285714285713	0.5666666666666667	23	17	8	3	0	0.7	10	7	2.1333333333333333	32	0.21428571428571427	0.41379310344827586	0.7314555497323297	0.8906350365866904	0.3752718621337708	0.9212413532751157	0.3155134042730881	0.9230071205623867	0.9133990116840772	0.9126822517335208	0.2608695652173913	0.21739130434782608	0.0
2727	0.006664575612378807	0.0009801670638711416	-0.0009220039514635368	0.9632116070293667	None	0	0	0.4	2	0.8	4	0.5833333333333334	0.8	4	4	2	0	0	0.3333333333333333	2	6	0.4666666666666667	7	0.0	0	0.734743506387527	0.805777866351037	0.17870765814647585	0.9668408879223622	0.20227167533878082	0.8282589861971551	0.9343190148360611	0.8931141938458672	0	0	0.0
4935	0.07319963794979453	0.014349800198565315	0.014211434500994343	0.8545216838460636	None	0.2222222222222222	2	0.23809523809523808	5	0.7931034482758621	23	0.44285714285714284	0.5862068965517241	21	17	9	4	0	0.7	10	7	2.066666666666667	31	0.2222222222222222	0.4444444444444444	0.7314555497323297	0.9005216928415589	0.3752718621337708	0.9057897721124183	0.26708633467183646	0.9270483722122158	0.9154343230922234	0.9118289788751178	0.16666666666666666	0.23809523809523808	0.0
3264	0.04994034798540865	0.006175310139060691	0.0019050967471590191	0.9301487564041337	None	0.2857142857142857	2	0.3125	5	0.7272727272727273	16	0.2727272727272727	0.5909090909090909	17	13	6	2	0	0.7272727272727273	8	11	1.6	24	0.16666666666666666	0.3	0.7364764801915042	0.9266790426327246	0.6280326414656385	0.9317826658085289	0.5736684784377061	0.9317027014221891	0.8117056528517808	0.9300918918030654	0.5882352941176471	0.29411764705882354	0.0
4289	0.06906778387534825	0.00956298541070927	0.0025203569850115962	0.8278067009291156	None	0.2222222222222222	2	0.35	7	0.6428571428571429	18	0.47619047619047616	0.5357142857142857	21	15	8	4	0	0.7777777777777778	9	7	2.0	30	0.2857142857142857	0.4444444444444444	0.7314555497323297	0.8687179207515566	0.3752718621337708	0.8815117507557244	0.26708633467183646	0.9410452097453342	0.865745501975113	0.9022288220570702	0.23809523809523808	0.23809523809523808	0.0
2817	0.0009577557516936952	9.059975415581074e-05	9.05997003868919e-05	0.9980396919564768	None	0	0	0.6666666666666666	2	0.5	1	0.6666666666666666	0.5	3	1	0	2	0	0.6666666666666666	3	2	0.26666666666666666	4	1.0	0	0.3280754970657983	0.5854570119405696	0.4748028735120152	0.8047664776506049	0.2371447885837003	0.7001863011639211	0.7294794892535553	0.7047288432031703	0.6666666666666666	0	0.0
1676	None	None	None	None	None	0	0	0.5	2	0.6666666666666666	2	1.0	0	0	0	4	2	0	0.2	1	5	0.3333333333333333	5	0.16666666666666666	0.5	0	0	0	0	0	0	0	0	0	0	0
854	None	None	None	None	None	0	0	0.5714285714285714	4	0.25	2	0.5555555555555556	0.125	2	1	7	2	0	0.5	6	3	0.6666666666666666	10	0.11764705882352941	0.25	0.7277790711232368	0.5855652089654465	0.6494674933906598	0.695285988489924	0.10230114042824208	0.505752597227639	0.9440140153300716	0.598176830654222	0.75	0.5	0.0
1556	None	None	None	None	None	0	0	0.5	3	0.5714285714285714	4	0.375	0.5714285714285714	5	4	3	0	0	0.6666666666666666	6	4	0.6	9	0.0	0	0.23695451436175025	0.8899602746738432	0.23236156574178707	0.8022126904925883	0.9881810142272791	0.9621288208459574	0.9721368309042413	0.903943036270916	0	0	0.0
7428	0.09109127888461432	0.0260740931402459	0.026068636830555873	0.8511970368111674	None	0.3	3	0.30434782608695654	7	0.71875	23	0.4857142857142857	0.53125	24	17	9	4	0	0.7	10	7	2.2666666666666666	34	0.26666666666666666	0.4666666666666667	0.7314555497323297	0.9211579257514982	0.4109693025357224	0.8977288915060679	0.2912998694724623	0.9366681878953389	0.9154343230922234	0.9199343692865775	0.22916666666666666	0.20833333333333334	0.0
4048	0.05162458603195582	0.009014916983116744	0.008996695450744918	0.8628197142467365	None	0.25	2	0.2631578947368421	5	0.7692307692307693	20	0.3181818181818182	0.5769230769230769	19	15	8	2	0	0.7272727272727273	8	11	1.8666666666666667	28	0.125	0.25	0.9451287992836546	0.9114432909801082	0.6390331410176593	0.9475530048760118	0.5736684784377061	0.9287533934622024	0.7837809882720107	0.9307147445945932	0.5263157894736842	0.2631578947368421	0.0
2838	0.005147781475275864	0.0006545993598623675	0.00029401324130226146	0.9892743143644219	None	0	0	0.6666666666666666	4	0.42857142857142855	3	0.375	0.42857142857142855	5	3	3	1	0	0.6666666666666666	6	4	0.6	9	0.125	0.5714285714285714	0.496614991386849	0.7684534542201555	0.5577892752411883	0.945207215680099	0.6379740663415834	0.9685016530474527	0.9196172562950394	0.9235145920191594	1.0	0.4	0.0
709	None	None	None	None	None	0	0	0.5	2	0.3333333333333333	1	0.625	0.3333333333333333	3	1	1	0	0	0.5	2	4	0.3333333333333333	5	0.0	0.6666666666666666	0.7368762028798546	0.5560558448920786	0.2632630492113582	0.899601521901457	0.7440109980942285	0.9635198206967712	0.9214662475284776	0.869581807769915	0	0	0.0
2337	None	None	None	None	None	0	0	0.6666666666666666	2	0.5	1	0.6666666666666666	0	2	0	1	0	0	0.6666666666666666	3	2	0.26666666666666666	4	0.0	0.6666666666666666	0	0	0	0	0	0	0	0	0	0	0
4152	0.06748974716947152	0.005626438876977484	0.005242541000076769	0.8577869596735194	None	0.2222222222222222	2	0.2857142857142857	6	0.7241379310344828	21	0.49206349206349204	0.5517241379310345	21	16	9	5	0	0.7777777777777778	9	7	2.066666666666667	31	0.29411764705882354	0.42857142857142855	0.7314555497323297	0.8505614606428745	0.23544492264614095	0.9059831568036166	0.26708633467183646	0.9285816989657134	0.8834932742081384	0.8993377209104866	0.047619047619047616	0.23809523809523808	0.0
5239	0.07226051940046113	0.009760567886362407	0.008701870263669514	0.8420036533763966	None	0.1111111111111111	1	0.3	6	0.6666666666666666	18	0.5178571428571429	0.5555555555555556	20	15	8	4	0	0.875	8	7	1.9333333333333333	29	0.26666666666666666	0.46153846153846156	0.7314555497323297	0.8465600497296646	0.3752718621337708	0.8265946931701121	0.252849744595999	0.9114805780855244	0.8197696587091227	0.8661263463004293	0.175	0.35	0.0
6659	0.07035042326135567	0.0240492537566358	0.023797703123562206	0.8229562942643873	None	0.2	2	0.2727272727272727	6	0.7419354838709677	23	0.4714285714285714	0.5806451612903226	23	18	9	3	0	0.7	10	7	2.2	33	0.17647058823529413	0.4	0.7314555497323297	0.930772823171959	0.5108942497801067	0.900160507688952	0.4862106820743536	0.9335990648221876	0.9154343230922234	0.9227507757794317	0.2608695652173913	0.13043478260869565	0.0
2600	3.029123627829207e-06	7.893751384518866e-08	-7.36607730635595e-08	0.9999993556849291	None	0	0	0.75	3	0.3333333333333333	1	0.5555555555555556	0	1	0	3	1	0	1.0	3	3	0.3333333333333333	5	0.1111111111111111	0.6666666666666666	0	0	0	0	0	0	0	0	0	0	0
2519	None	None	None	None	None	0	0	0.75	3	0.25	1	0.6666666666666666	0	1	0	4	0	0	1.0	3	3	0.4	6	0.0	0.6666666666666666	0	0	0	0	0	0	0	0	0	0	0
3759	0.06275158776296132	0.006677001502745028	0.0050512695055444585	0.8273989950661259	None	0.2	2	0.2727272727272727	6	0.7419354838709677	23	0.3055555555555556	0.6129032258064516	25	19	7	2	0	0.75	9	12	2.2	33	0.16666666666666666	0.20689655172413793	0.6166323729817371	0.9122139541783217	0.5108942497801067	0.9628493611151919	0.3161313597020815	0.9186843012349589	0.7837809882720107	0.9354445394204628	0.54	0.24	0.0
486	None	None	None	None	None	0	0	0.4	2	0.8	4	0.5833333333333334	0.6	4	3	2	0	0	0.3333333333333333	6	2	0.4666666666666667	7	0.0	0.3333333333333333	0.6918176643996992	0.8560593315366567	0.3991014707379726	0.9617723989092629	0.6787080923548652	0.8850213600042963	0.8696997672647266	0.9129083632514993	0	0	0.0
1892	None	None	None	None	None	0	0	0.5	4	0.4444444444444444	4	0.36666666666666664	0.3333333333333333	4	3	6	3	0	0.8333333333333334	6	5	0.7333333333333333	11	0.2	0.4	0.7623452618574464	0.6453597426501638	0.6008143062271568	0.7787529640488484	0.10460228085648415	0.5049819502933071	0.9428313928165971	0.6515097581944133	0.25	0.5	0.0
852	None	None	None	None	None	0.3333333333333333	1	0.5	4	0.6666666666666666	6	0.3055555555555556	0.6666666666666666	9	6	1	0	0	1.0	6	6	0.7333333333333333	11	0.0	0.8	0.7254548017669125	0.9606379178825236	0.7920809988992662	0.8896611885419251	0.8653372289175951	0.8964234700969932	0.8843120793213376	0.9227321167974035	0	0	0.0
5506	0.07767480788196819	0.012298436139636876	0.012287110729136986	0.8409557602235156	None	0.2	2	0.2727272727272727	6	0.7333333333333333	22	0.45714285714285713	0.5666666666666667	22	17	9	5	0	0.7	10	7	2.1333333333333333	32	0.29411764705882354	0.42857142857142855	0.7314555497323297	0.8976267536292024	0.3752718621337708	0.9079756432272746	0.2912998694724623	0.9234551755684725	0.9007527225494767	0.9102626663726064	0.045454545454545456	0.22727272727272727	0.0
7335	0.06557465846153926	0.020353604898543334	0.019913221218010306	0.8697673671239621	None	0.2222222222222222	2	0.3333333333333333	7	0.6551724137931034	19	0.44285714285714284	0.5517241379310345	22	16	8	3	0	0.7	10	7	2.066666666666667	31	0.21428571428571427	0.42857142857142855	0.7314555497323297	0.9472796100245435	0.44666674293767394	0.901627041760384	0.5299395802560298	0.9432320109440789	0.9154343230922234	0.9332751263601805	0.2727272727272727	0.13636363636363635	0.0
2983	0.03286376516625345	0.0021004757898201876	-0.001575584712445059	0.8714749923317244	None	0.2222222222222222	2	0.3	6	0.7142857142857143	20	0.47619047619047616	0.5357142857142857	20	15	9	4	0	0.7777777777777778	9	7	2.0	30	0.23529411764705882	0.56	0.9451287992836546	0.9252736967693082	0.6284809813789419	0.9293709274440066	0.4716858331885064	0.8952046261315854	0.7421626039969867	0.9177973245745039	0.125	0.25	0.0
6138	0.07706789964747864	0.01721540626353016	0.003178476949661622	0.9283714223405367	None	0.2	2	0.2727272727272727	6	0.7333333333333333	22	0.45714285714285713	0.5666666666666667	22	17	9	3	0	0.7	10	7	2.1333333333333333	32	0.17647058823529413	0.41379310344827586	0.7314555497323297	0.8463061437626224	0.3752718621337708	0.9192372359409646	0.31038352027476845	0.9243297287910964	0.8496558712314317	0.9014591370323363	0.2727272727272727	0.22727272727272727	0.0
4609	0.07795047259130575	0.018371223452816957	0.018338109951807704	0.8526283964615315	None	0.2222222222222222	2	0.3	6	0.7142857142857143	20	0.42857142857142855	0.5714285714285714	21	16	8	4	0	0.7	10	7	2.0	30	0.26666666666666666	0.4444444444444444	0.7314555497323297	0.9006327639422659	0.44666674293767394	0.9023130122235892	0.26708633467183646	0.9278047988407354	0.9154343230922234	0.9110863508998311	0.19047619047619047	0.23809523809523808	0.0
5696	0.07669280880792613	0.010393975545647104	0.010179732595460842	0.8415791975476501	None	0.2	2	0.2727272727272727	6	0.7333333333333333	22	0.45714285714285713	0.5666666666666667	22	17	9	4	0	0.7	10	7	2.1333333333333333	32	0.23529411764705882	0.42857142857142855	0.7314555497323297	0.8971663113523163	0.4109693025357224	0.9017534744381455	0.2912998694724623	0.9245739133929776	0.9007527225494767	0.9085776003050028	0.18181818181818182	0.22727272727272727	0.0
6814	0.0678067439745696	0.011823321263458347	0.011586748650590796	0.889654122077424	None	0.25	2	0.3684210526315789	7	0.6153846153846154	16	0.4666666666666667	0.5384615384615384	20	14	7	2	0	0.6	10	6	1.8666666666666667	28	0.16666666666666666	0.32	0.5852432393575011	0.9552191435054862	0.4972106427794497	0.9070569250405721	0.5299395802560298	0.9499141566244624	0.9186483370881492	0.9404945018525046	0.55	0.1	0.0
7031	0.06651907474971795	0.02026953000619238	0.019957116137431723	0.8278732907884812	None	0.2222222222222222	2	0.2857142857142857	6	0.7241379310344828	21	0.44285714285714284	0.5862068965517241	22	17	8	4	0	0.7	10	7	2.066666666666667	31	0.26666666666666666	0.42857142857142855	0.7314555497323297	0.9482436623527863	0.44666674293767394	0.901627041760384	0.4841507221175364	0.9437311940099404	0.9154343230922234	0.9338711619937033	0.1590909090909091	0.13636363636363635	0.0
1516	None	None	None	None	None	0	0	0.3333333333333333	1	1.0	2	1.0	0	1	0	2	3	0	1.0	2	2	0.26666666666666666	4	0.42857142857142855	0	0	0	0	0	0	0	0	0	0	0	0
4120	0.061563334632361195	0.00945234263034126	0.009187413181830096	0.8302214112217402	None	0.2222222222222222	2	0.3	6	0.7142857142857143	20	0.3125	0.5714285714285714	21	16	8	2	0	0.6666666666666666	8	12	2.0	30	0.13333333333333333	0.23076923076923078	0.8275291509290469	0.9021297199800319	0.6179288217402246	0.9427536618784935	0.5736684784377061	0.9208507338521074	0.7421626039969867	0.923591297540419	0.5238095238095238	0.23809523809523808	0.0
4873	0.06118176227944202	0.012266861441460896	0.011996143892613758	0.8683520445317883	None	0.2	2	0.3181818181818182	7	0.6666666666666666	20	0.45714285714285713	0.5666666666666667	23	17	8	4	0	0.7	10	7	2.1333333333333333	32	0.2857142857142857	0.41379310344827586	0.7314555497323297	0.9135956673647825	0.5108942497801067	0.9156280102222296	0.4707683855956759	0.9267657291452343	0.8926610446673686	0.9188572454759727	0.15217391304347827	0.21739130434782608	0.0
6081	0.07107701302671889	0.017688411720623923	0.009356128784143497	0.8683942947034907	None	0.2222222222222222	2	0.3333333333333333	7	0.6551724137931034	19	0.4305555555555556	0.5172413793103449	22	15	8	3	0	0.8888888888888888	9	8	2.066666666666667	31	0.23076923076923078	0.42857142857142855	0.7314555497323297	0.9315558106808154	0.24409964634812006	0.8195259823903137	0.5736684784377061	0.951362982340586	0.9154343230922234	0.9141842169335166	0.2727272727272727	0.22727272727272727	0.0
2700	3.3044055495221354e-06	1.1656741677025071e-07	-1.1653500519710299e-07	0.9999978377553028	None	0	0	0.3333333333333333	1	1.0	2	1.0	0	1	0	2	3	0	1.0	2	2	0.26666666666666666	4	0.42857142857142855	0	0	0	0	0	0	0	0	0	0	0	0
1305	None	None	None	None	None	0	0	0.6666666666666666	2	0.0	0	0.6666666666666666	0	2	0	1	0	0	0.6666666666666666	3	2	0.26666666666666666	4	0.0	1.0	0	0	0	0	0	0	0	0	0	0	0
5325	0.0728078333453552	0.01265087528275472	0.012559984185276674	0.9037156379200353	None	0.2222222222222222	2	0.3	6	0.7037037037037037	19	0.4027777777777778	0.5185185185185185	20	14	8	2	0	0.8888888888888888	9	8	1.9333333333333333	29	0.14285714285714285	0.38461538461538464	0.7314555497323297	0.8840160335318172	0.44666674293767394	0.8987464707252321	0.43308521892129387	0.9248939237234101	0.876177686512205	0.9039343348036104	0.55	0.25	0.0
7488	0.062138369066177736	0.016987078580505414	0.0070423168182026175	0.8647631239919908	None	0.2222222222222222	2	0.2857142857142857	6	0.7241379310344828	21	0.44285714285714284	0.5862068965517241	22	17	8	3	0	0.7	10	7	2.066666666666667	31	0.2	0.42857142857142855	0.7314555497323297	0.9329450700880525	0.5108942497801067	0.8997076741769466	0.48828336527273314	0.933919185823758	0.9154343230922234	0.9235632339893912	0.2727272727272727	0.09090909090909091	0.0
7483	0.09135197159823043	0.02244278901776655	0.021771832431895493	0.8578624283506661	None	0.2	2	0.2727272727272727	6	0.7419354838709677	23	0.4714285714285714	0.5483870967741935	23	17	9	4	0	0.7	10	7	2.2	33	0.25	0.4827586206896552	0.7314555497323297	0.9236605568174205	0.44666674293767394	0.9014458621946632	0.26708633467183646	0.9306212102281416	0.9154343230922234	0.9194037566757585	0.2391304347826087	0.21739130434782608	0.0
7326	0.06271227274981479	0.015814353024545837	0.014112293989014358	0.8867196299430243	None	0.2222222222222222	2	0.3333333333333333	7	0.6551724137931034	19	0.44285714285714284	0.5517241379310345	22	16	8	3	0	0.7	10	7	2.066666666666667	31	0.21428571428571427	0.42857142857142855	0.7314555497323297	0.9404429872327729	0.3497105564938866	0.9063206275825478	0.461802884168743	0.9467089763253934	0.9154343230922234	0.9331044880601361	0.2727272727272727	0.22727272727272727	0.0
7396	0.08100778101627552	0.018407544292059298	0.013387021819339736	0.8504896132688045	None	0.2	2	0.2608695652173913	6	0.75	24	0.4857142857142857	0.5625	24	18	9	5	0	0.7	10	7	2.2666666666666666	34	0.3125	0.45161290322580644	0.6740439613570335	0.9462583925523161	0.4208212425724181	0.8964893970878831	0.2912998694724623	0.9291850750579784	0.9154343230922234	0.9264771343127719	0.08333333333333333	0.20833333333333334	0.0
7197	0.06322864025812128	0.02093352023914478	0.020098576319007057	0.8796309040411621	None	0.2	2	0.3181818181818182	7	0.6774193548387096	21	0.4714285714285714	0.5483870967741935	23	17	9	4	0	0.7	10	7	2.2	33	0.25	0.41379310344827586	0.7314555497323297	0.9454511047557531	0.44666674293767394	0.900738433575067	0.4862106820743536	0.943256023190416	0.9154343230922234	0.9323232229567969	0.15217391304347827	0.08695652173913043	0.0
103	None	None	None	None	None	0	0	0.75	3	0.3333333333333333	1	0.625	0.3333333333333333	3	1	1	1	0	0.5	4	2	0.3333333333333333	5	0.25	0.6666666666666666	0.1696059413539493	0.9673577544595922	0.7101403795882298	0.7918429559672043	0.5002315298106614	0.7470223115560365	0.9024713352891728	0.8739056186509943	1.0	0.6666666666666666	0.0
91	None	None	None	None	None	0	0	0.5714285714285714	4	0.375	3	0.5555555555555556	0.125	3	1	6	1	0	0.5	6	3	0.6666666666666666	10	0.07142857142857142	0.5	0.7700769213493812	0.862138885215678	0.462189329528116	0.8448167887938324	0.7237212780170403	0.8790711751044449	0.7950128972899302	0.8626072129742417	1.0	0.6666666666666666	0.0
5276	0.075227361633929	0.0183636772604367	0.01817593457484142	0.8476123105151758	None	0.2222222222222222	2	0.23809523809523808	5	0.7931034482758621	23	0.44285714285714284	0.5862068965517241	21	17	9	5	0	0.7	10	7	2.066666666666667	31	0.2777777777777778	0.4444444444444444	0.7314555497323297	0.8972215091230318	0.2904536856788279	0.9007426837728258	0.26708633467183646	0.9510557659918935	0.9154343230922234	0.9202958789787961	0.047619047619047616	0.23809523809523808	0.0
1801	None	None	None	None	None	0	0	0.4	2	0.8	4	0.5833333333333334	0.4	3	2	3	0	0	0.75	3	4	0.4666666666666667	7	0.0	0.5	0.9503022792465406	0.8612201972141581	0.9499036960378321	0.9836280019202799	0.8530422187115156	0.546301175177824	0.6480175883834934	0.8844869879497463	0	0	0.0
6887	0.06778382724545301	0.018140390081023906	0.01813614408507524	0.8466857466793716	None	0.2222222222222222	2	0.3333333333333333	7	0.6551724137931034	19	0.44285714285714284	0.5517241379310345	22	16	8	3	0	0.7	10	7	2.066666666666667	31	0.21428571428571427	0.42857142857142855	0.7314555497323297	0.9315828479236686	0.5108942497801067	0.8997076741769466	0.48828336527273314	0.933919185823758	0.9154343230922234	0.9230540514699631	0.3181818181818182	0.09090909090909091	0.0
628	None	None	None	None	None	0	0	0.5	1	1.0	1	1.0	0	0	0	2	0	0	0.3333333333333333	1	3	0.2	3	0.0	0	0	0	0	0	0	0	0	0	0	0	0
2708	0.0010945016790461367	5.802156957076866e-06	5.63255572589389e-06	0.9980137925879722	None	0	0	0.6666666666666666	2	0.5	1	0.6666666666666666	0	2	0	1	1	0	0.6666666666666666	2	3	0.26666666666666666	4	0.25	0	0	0	0	0	0	0	0	0	0	0	0
1383	None	None	None	None	None	0	0	0.2857142857142857	2	0.875	7	0.3333333333333333	0.625	7	5	2	0	0	0.8333333333333334	5	6	0.6666666666666666	10	0.0	0	0.7648286973977683	0.5998820223842387	0.10807068201021193	0.7224190170570631	0.23992434356115103	0.5796426113593334	0.9446294631348218	0.6366663565780775	0	0	0.0
3206	0.044605091374306134	0.006058870158573261	-0.0004951198245102436	0.8637638163645849	None	0.2857142857142857	2	0.29411764705882354	5	0.7391304347826086	17	0.3125	0.5652173913043478	17	13	7	2	0	0.8	8	10	1.6666666666666667	25	0.14285714285714285	0.18181818181818182	0.7364764801915042	0.92764902625885	0.6280326414656385	0.9219970190067257	0.5736684784377061	0.9117847666024438	0.7421626039969867	0.9207208161255059	0.5882352941176471	0.29411764705882354	0.0
5669	0.07449957386694188	0.020054279059508805	0.019483617189123205	0.8470411389042596	None	0.2222222222222222	2	0.23809523809523808	5	0.7931034482758621	23	0.44285714285714284	0.5862068965517241	21	17	9	5	0	0.7	10	7	2.066666666666667	31	0.2777777777777778	0.4444444444444444	0.7314555497323297	0.9005216928415589	0.3752718621337708	0.9057897721124183	0.26708633467183646	0.9284351175595341	0.9154343230922234	0.9123817931428911	0.047619047619047616	0.23809523809523808	0.0
1931	None	None	None	None	None	0	0	0.6666666666666666	4	0.16666666666666666	1	0.5333333333333333	0.16666666666666666	2	1	5	0	0	0.6	3	5	0.5333333333333333	8	0.0	0.6666666666666666	0.7277790711232368	0.5855652089654465	0.6494674933906598	0.5838061156147799	0.10230114042824208	0.505752597227639	0.9424744506502752	0.5586529737618472	0	0	0.0
3366	0.03405217592016886	0.005777307559049269	0.004615968774204921	0.9212724941028356	None	0.2857142857142857	2	0.29411764705882354	5	0.7391304347826086	17	0.3968253968253968	0.5652173913043478	17	13	7	2	0	0.7777777777777778	9	7	1.6666666666666667	25	0.14285714285714285	0.45454545454545453	0.7364764801915042	0.9268264495518981	0.6280326414656385	0.9200296986970105	0.5736684784377061	0.9025721642891524	0.7837809882720107	0.917025849293226	0.5882352941176471	0.29411764705882354	0.0
3933	0.0616868966147457	0.006616894949190133	0.0013852030343537909	0.8893561973698005	None	0.2222222222222222	2	0.35	7	0.6428571428571429	18	0.5	0.5714285714285714	22	16	7	2	0	0.6	10	6	2.0	30	0.16666666666666666	0.4444444444444444	0.7314555497323297	0.9035346134887124	0.44666674293767394	0.915355977094751	0.31778035057645254	0.9257809363558753	0.865745501975113	0.9153309138877616	0.5681818181818181	0.22727272727272727	0.0
3720	0.05635589187784407	0.010985038800354556	0.010848530442278436	0.8416961313118597	None	0.2222222222222222	2	0.3	6	0.7037037037037037	19	0.3020833333333333	0.5555555555555556	21	15	7	1	0	0.6666666666666666	8	12	1.9333333333333333	29	0.08333333333333333	0.24	0.7364764801915042	0.9271366903194436	0.6179288217402246	0.9532706445907319	0.36970318793930657	0.9235743661472711	0.8117056528517808	0.9360554500751468	1.0	0.3333333333333333	0.0
4374	0.07816057874255096	0.015815887168986013	0.015459654763783626	0.843425814089748	None	0.2	2	0.2727272727272727	6	0.7333333333333333	22	0.45714285714285713	0.5666666666666667	22	17	9	5	0	0.7	10	7	2.1333333333333333	32	0.29411764705882354	0.42857142857142855	0.7314555497323297	0.8976267536292024	0.3752718621337708	0.9079756432272746	0.2912998694724623	0.9234551755684725	0.9007527225494767	0.9102626663726064	0.045454545454545456	0.22727272727272727	0.0
2274	None	None	None	None	None	0	0	0.6	3	0.4	2	0.5833333333333334	0	3	0	3	0	0	0.75	3	4	0.4666666666666667	7	0.0	0.4	0	0	0	0	0	0	0	0	0	0	0
104	None	None	None	None	None	0	0	0.25	2	0.9	9	1.0	0.9	11	9	0	0	0	0.08333333333333333	12	1	0.8	12	0.0	0.18181818181818182	0.5216875845740729	0.9153466857152267	0.3060475946408202	0.9689687850530343	0.48006048336874885	0.8709589613842657	0.9111452445705144	0.9293762554922548	0	0	0.0
6685	0.06498272553908385	0.014885982879744016	0.014481794744385497	0.8499236839911517	None	0.2222222222222222	2	0.35	7	0.6428571428571429	18	0.47619047619047616	0.5357142857142857	21	15	8	3	0	0.7777777777777778	9	7	2.0	30	0.21428571428571427	0.4444444444444444	0.7314555497323297	0.9320598428911345	0.5108942497801067	0.8979834745555112	0.5736684784377061	0.9336491243059872	0.9154343230922234	0.922678593686188	0.2857142857142857	0.09523809523809523	0.0
3525	0.034891670790619576	0.0021705782927072823	0.0021367425281103233	0.9445636285840822	None	0.2857142857142857	2	0.29411764705882354	5	0.7391304347826086	17	0.3968253968253968	0.5652173913043478	16	13	8	2	0	0.7777777777777778	9	7	1.6666666666666667	25	0.11764705882352941	0.45454545454545453	0.9190829158408228	0.8771871510893782	0.5860718376614034	0.9302811905316584	0.5736684784377061	0.9302485260653155	0.7636035564568838	0.9154853576996822	0.59375	0.3125	0.0
6964	0.06482875311914055	0.022446376657195326	0.021047252205471427	0.8677029976682815	None	0.2222222222222222	2	0.3	6	0.7142857142857143	20	0.42857142857142855	0.5714285714285714	21	16	8	4	0	0.7	10	7	2.0	30	0.26666666666666666	0.4444444444444444	0.7314555497323297	0.9349766285686186	0.5108942497801067	0.9041204836970648	0.4028982521077603	0.9372507210711224	0.9154343230922234	0.926750723826554	0.16666666666666666	0.09523809523809523	0.0
1834	None	None	None	None	None	0	0	0.375	3	0.6666666666666666	6	0.4074074074074074	0.6666666666666666	9	6	1	0	0	0.3333333333333333	3	9	0.7333333333333333	11	0.0	0.5	0.6985499808335354	0.9366570202023089	0.47468771851819325	0.9302233245715164	0.7440109980942285	0.8874875727467884	0.9140163731585519	0.9205421630838708	0	0	0.0
1399	None	None	None	None	None	0	0	0.2	2	0.8333333333333334	10	0.28	0.5	6	6	7	3	0	0.5	10	5	0.9333333333333333	14	0.16666666666666666	0.18181818181818182	0.12412138190389391	0.730430148439074	0.565752606050026	0.8800866553205647	0.6408498168802933	0.7358639944511836	0.9034346714001028	0.7921958750556115	0.5	0.5	0.0
6871	0.06127137335138004	0.009791833938576317	0.007676314250791835	0.8879509719320996	None	0.2	2	0.30434782608695654	7	0.6875	22	0.4857142857142857	0.5625	24	18	9	4	0	0.7	10	7	2.2666666666666666	34	0.25	0.3870967741935484	0.7314555497323297	0.92865810332785	0.5108942497801067	0.8961361194159763	0.5299395802560298	0.930519684582008	0.9154343230922234	0.9197279120966938	0.14583333333333334	0.125	0.0
4337	0.06681404525464221	0.012939955713476819	0.0033320300552665658	0.8730103185855108	None	0.2222222222222222	2	0.35	7	0.6428571428571429	18	0.47619047619047616	0.5357142857142857	21	15	8	4	0	0.7777777777777778	9	7	2.0	30	0.2857142857142857	0.4444444444444444	0.7314555497323297	0.9101455562963451	0.3752718621337708	0.8380140745005961	0.26708633467183646	0.9336961182077705	0.9154343230922234	0.9003644412611878	0.23809523809523808	0.23809523809523808	0.0
1900	None	None	None	None	None	0	0	0.75	3	0.3333333333333333	1	0.8333333333333334	0	2	0	2	1	0	0.6666666666666666	2	3	0.3333333333333333	5	0.16666666666666666	0.6666666666666666	0	0	0	0	0	0	0	0	0	0	0
1313	None	None	None	None	None	0	0	0.4	2	0.6	3	0.7	0.2	3	1	3	0	0	0.4	2	5	0.4666666666666667	7	0.0	0	0.6870001322074153	0.8596395649936598	0.8286560071583546	0.9726910231021705	0.2678365157649019	0.9660168273097389	0.9288959970180517	0.9483788268136638	0	0	0.0
599	None	None	None	None	None	0	0	1.0	1	0	0	1.0	0	1	0	0	1	0	0.5	2	1	0.13333333333333333	2	0.3333333333333333	0	0	0	0	0	0	0	0	0	0	0	0
2475	None	None	None	None	None	0	0	0.4	2	0.6	3	0.7	0.4	3	2	3	0	0	0.4	2	5	0.4666666666666667	7	0.0	0.4	0.5630633766271669	0.9107755614038852	0.2995566843618212	0.9788865052817117	0.8136414870875368	0.5475403074895705	0.9022352229666952	0.8925247904615881	0	0	0.0
6880	0.07102439956589887	0.021627967792921907	0.02081054982942553	0.8744303448930819	None	0.2	2	0.3181818181818182	7	0.6666666666666666	20	0.45714285714285713	0.5333333333333333	23	16	8	2	0	0.7	10	7	2.1333333333333333	32	0.15384615384615385	0.41379310344827586	0.7314555497323297	0.9467958495842288	0.5108942497801067	0.9034079063599816	0.5736684784377061	0.9347809136048486	0.9154343230922234	0.9303705149876939	0.5652173913043478	0.13043478260869565	0.0
1085	None	None	None	None	None	0	0	0.2727272727272727	3	0.7142857142857143	10	0.2857142857142857	0.14285714285714285	3	2	12	4	0	0.875	7	8	1.0666666666666667	16	0.14814814814814814	0.15384615384615385	0.321148420640504	0.7991661605864712	0.43466372468092834	0.9438721722469176	0.6408498168802933	0.9468775560928951	0.8021828521445707	0.9138313878787935	0.3333333333333333	0.3333333333333333	0.0
1696	None	None	None	None	None	0	0	0.75	3	0.5	2	0.5	0	2	0	3	2	0	0.75	3	4	0.4	6	0.25	0.6666666666666666	0	0	0	0	0	0	0	0	0	0	0
2601	3.984329036795322e-06	2.3933863651415308e-08	-1.3101136033936907e-09	0.9999960776886803	None	0	0	0.5	2	0.5	2	0.6666666666666666	0	2	0	3	3	0	1.0	3	3	0.4	6	0.375	0	0	0	0	0	0	0	0	0	0	0	0
2084	None	None	None	None	None	1.0	1	1.0	4	0.25	1	0.5	0	1	0	4	3	0	0.75	4	3	0.4	6	0.2727272727272727	1.0	0	0	0	0	0	0	0	0	0	0	0
1908	None	None	None	None	None	0.5	1	0.6666666666666666	4	0.5	3	0.4444444444444444	0.3333333333333333	4	2	3	0	0	0.5	6	3	0.5333333333333333	8	0.0	1.0	0.555423769008304	0.9587913754395659	0.4664848747003839	0.8405602694234661	0.6383956838670886	0.6865495972840681	0.847982956749908	0.8658192788774985	0	0	0.0
1178	None	None	None	None	None	0	0	0.5	2	0.75	3	1.0	0.5	3	2	2	1	0	0.16666666666666666	6	1	0.4	6	0.14285714285714285	0.4	0.14616417872904913	0.9588683375158652	0.8418467653376964	0.9271951508152296	0.4768443680091914	0.9652226143258801	0.9674193492086188	0.9528257042290158	1.0	0	0.0
2003	None	None	None	None	None	1.0	1	0.75	3	0.25	1	0.6666666666666666	0	1	0	4	1	0	1.0	3	3	0.4	6	0.09090909090909091	0.6666666666666666	0	0	0	0	0	0	0	0	0	0	0
4180	0.06811830764663662	0.0164840012867962	0.01589421015316699	0.8803314473587098	None	0.2222222222222222	2	0.3	6	0.7142857142857143	20	0.42857142857142855	0.5714285714285714	21	16	8	4	0	0.7	10	7	2.0	30	0.26666666666666666	0.4444444444444444	0.7314555497323297	0.8992370380250544	0.3752718621337708	0.9023634525953744	0.3155134042730881	0.9250456267508503	0.9154343230922234	0.9095786947479699	0.16666666666666666	0.23809523809523808	0.0
446	None	None	None	None	None	0	0	0.8	4	0.2	1	0.5833333333333334	0.2	5	1	1	1	0	0.75	3	4	0.4666666666666667	7	0.5	0.5	0.25047183472862855	0.9552444148926	0.7101403795882298	0.7776028861018297	0.4577888709802579	0.8017491318338966	0.8996427603943572	0.8702594799446971	1.0	0.4	0.0
2375	None	None	None	None	None	1.0	1	1.0	4	0.25	1	0.6666666666666666	0	2	0	3	0	0	1.0	3	3	0.4	6	0.0	0.6666666666666666	0	0	0	0	0	0	0	0	0	0	0
5515	0.06417593515242581	0.011649104026270181	0.011175370046417981	0.8874480679598232	None	0.2222222222222222	2	0.3333333333333333	7	0.6551724137931034	19	0.44285714285714284	0.5517241379310345	22	16	8	3	0	0.7	10	7	2.066666666666667	31	0.21428571428571427	0.42857142857142855	0.7314555497323297	0.9404429872327729	0.3497105564938866	0.9063206275825478	0.461802884168743	0.9467089763253934	0.9154343230922234	0.9331044880601361	0.2727272727272727	0.22727272727272727	0.0
3786	0.06997598737823442	0.015158549729715604	0.009662443520375305	0.8101119567597954	None	0.2222222222222222	2	0.3333333333333333	7	0.6551724137931034	19	0.44285714285714284	0.5517241379310345	22	16	8	4	0	0.7	10	7	2.066666666666667	31	0.2857142857142857	0.42857142857142855	0.7314555497323297	0.8938704810214645	0.4109693025357224	0.8982012165434283	0.3155134042730881	0.9226077569271516	0.8931054619232803	0.9056981050609941	0.18181818181818182	0.22727272727272727	0.0
5132	0.06611865968314909	0.01651385163231119	-0.0011592805609619613	0.884914620558364	None	0.2	2	0.22727272727272727	5	0.8	24	0.45714285714285713	0.5666666666666667	22	17	9	4	0	0.7	10	7	2.1333333333333333	32	0.23529411764705882	0.5185185185185185	0.7314555497323297	0.8889128571345388	0.44666674293767394	0.8974624984833246	0.3155134042730881	0.9231065515400593	0.9007527225494767	0.9041996332796837	0.1590909090909091	0.22727272727272727	0.0
7373	0.07731269680960041	0.01868645248139975	0.018641663512179427	0.849004771629408	None	0.2222222222222222	2	0.3	6	0.7037037037037037	19	0.4603174603174603	0.5555555555555556	20	15	8	3	0	0.7777777777777778	9	7	1.9333333333333333	29	0.2	0.46153846153846156	0.7314555497323297	0.9287680485548313	0.44666674293767394	0.9054479560039679	0.2912998694724623	0.9360138140990002	0.9154343230922234	0.9243788962540831	0.45	0.25	0.0
6327	0.06596254029409201	0.011272435592076335	0.009273467422336206	0.8412131966779026	None	0.125	1	0.3157894736842105	6	0.6538461538461539	17	0.5185185185185185	0.5769230769230769	20	15	7	3	0	0.6666666666666666	9	6	1.8666666666666667	28	0.23076923076923078	0.4	0.7314555497323297	0.8923040702493708	0.44308305595693875	0.903419947541024	0.2912998694724623	0.9081978571032628	0.8752643131387026	0.9015037467469817	0.25	0.35	0.0
7115	0.07142058919575582	0.01716244853155158	0.012901381974048361	0.8569168846998417	None	0.2222222222222222	2	0.3333333333333333	7	0.6551724137931034	19	0.44285714285714284	0.5517241379310345	22	16	8	3	0	0.7	10	7	2.066666666666667	31	0.21428571428571427	0.42857142857142855	0.7314555497323297	0.9049177725640637	0.5108942497801067	0.9418073983221502	0.461802884168743	0.9244103818150254	0.9132385092826035	0.9250939459133087	0.2727272727272727	0.22727272727272727	0.0
897	None	None	None	None	None	0.3333333333333333	1	0.4444444444444444	4	0.7272727272727273	8	0.2653061224489796	0.7272727272727273	11	8	1	0	0	1.0	7	7	0.8666666666666667	13	0.0	0.6666666666666666	0.7254548017669125	0.9627217477089881	0.7920809988992662	0.857606002947917	0.804455022373156	0.8783533249585769	0.8843120793213376	0.9122383339820505	0	0	0.0
5874	None	None	None	None	None	0.16666666666666666	2	0.23076923076923078	6	0.7837837837837838	29	0.4431818181818182	0.5675675675675675	27	21	11	6	0	0.7272727272727273	11	8	2.6	39	0.3	0.47058823529411764	0.7314555497323297	0.8853043494402292	0.3752718621337708	0.900030570732443	0.26708633467183646	0.918836128733157	0.9154343230922234	0.9022622267610365	0.05555555555555555	0.2222222222222222	0.0
7418	0.07970651088308307	0.0028056629137685747	0.00029627203597267936	0.8552759958164202	None	0.2	2	0.2727272727272727	6	0.7333333333333333	22	0.45714285714285713	0.6	23	18	8	3	0	0.7	10	7	2.1333333333333333	32	0.2	0.41379310344827586	0.48327708334796676	0.9233461334350304	0.35892075659210193	0.8982311463151853	0.3445245222147176	0.9316496684975472	0.9154343230922234	0.9188069189330778	0.2608695652173913	0.08695652173913043	0.0
3837	0.0752821592287503	0.007752802100670653	0.0032682408534569834	0.8644801645697311	None	0.2	2	0.3181818181818182	7	0.6774193548387096	21	0.4714285714285714	0.5483870967741935	23	17	9	5	0	0.7	10	7	2.2	33	0.3125	0.41379310344827586	0.7314555497323297	0.8926960956284921	0.3752718621337708	0.8977046617650779	0.3155134042730881	0.9211745049073902	0.9154343230922234	0.9046209502937479	0.08695652173913043	0.21739130434782608	0.0
1580	None	None	None	None	None	0	0	0.75	3	0.5	2	0.5	0.25	1	1	4	1	0	0.75	4	3	0.4	6	0.08333333333333333	0.5	0.1	0.5	0.21633672995887737	0.5	0.1	0.5	0.6337681531583543	0.5	1.0	1.0	0.0
158	None	None	None	None	None	0	0	0.75	3	0.0	0	0.8333333333333334	0	3	0	1	0	0	0.6666666666666666	3	2	0.3333333333333333	5	0.0	0	0	0	0	0	0	0	0	0	0	0	0
396	None	None	None	None	None	0	0	0.75	3	0.25	1	1.0	0	0	0	5	0	0	0.6666666666666666	2	3	0.4	6	0.0	0	0	0	0	0	0	0	0	0	0	0	0
7075	0.07250964677874415	0.01123669730991658	-0.0028139585423746123	0.8656530687839428	None	0.2	2	0.3181818181818182	7	0.6774193548387096	21	0.4714285714285714	0.5806451612903226	24	18	8	3	0	0.7	10	7	2.2	33	0.21428571428571427	0.4	0.7314555497323297	0.9512932915768717	0.2527543700500992	0.9104857316576347	0.31091311489604057	0.9429978329658771	0.9186483370881492	0.9369786445679641	0.25	0.125	0.0
1361	None	None	None	None	None	0.5	2	0.7	7	0.38461538461538464	5	0.4166666666666667	0.38461538461538464	10	5	4	0	0	1.0	6	6	1.0	15	0.0	0.6666666666666666	0.6665652148861713	0.9420791815912388	0.7920809988992662	0.8855765075192163	0.8033343362441787	0.9165641504808854	0.9368604668604341	0.9176345346374616	0	0	0.0
400	None	None	None	None	None	0	0	0.6666666666666666	2	0.5	1	1.0	0.5	2	1	1	0	0	0.25	4	1	0.26666666666666666	4	0.0	0.6666666666666666	0.5732341260538641	0.9840036864497701	0.4108453545222515	0.7630199474640531	0.7068938475695804	0.9096810866224404	0.8418039694338861	0.9264078067086776	0	0	0.0
1828	None	None	None	None	None	0	0	0.75	3	0.3333333333333333	1	0.625	0.3333333333333333	3	1	1	0	0	0.5	4	2	0.3333333333333333	5	0.0	0.6666666666666666	0.9851612611393641	0.9798399491244079	0.5072842096827404	0.723358369708088	0.9378685670559633	0.898224491699664	0.8863269331731419	0.912203347142878	0	0	0.0
7334	0.04629112098879766	0.005938965607097653	0.0043366158812911644	0.8831370753746882	None	0.2222222222222222	2	0.3	6	0.7037037037037037	19	0.4142857142857143	0.5555555555555556	20	15	8	3	0	0.7	10	7	1.9333333333333333	29	0.2	0.5833333333333334	0.7364764801915042	0.9576799143862723	0.5685198416464232	0.9154997920143861	0.7395247215896761	0.8855424124751697	0.8116162443111188	0.9252550641506632	0.2	0.15	0.0
7300	0.058235414861285986	0.009139516671566561	0.0038813023802106274	0.8652286126633228	None	0.2222222222222222	2	0.35	7	0.6428571428571429	18	0.47619047619047616	0.5357142857142857	21	15	8	3	0	0.7777777777777778	9	7	2.0	30	0.21428571428571427	0.4444444444444444	0.7314555497323297	0.9213670550355756	0.44666674293767394	0.8374466999381912	0.5736684784377061	0.9383258672005983	0.9154343230922234	0.9067191032723887	0.2857142857142857	0.23809523809523808	0.0
2005	None	None	None	None	None	0	0	0.5	2	0.75	3	1.0	0.75	3	3	2	1	0	0.16666666666666666	6	1	0.4	6	0.125	0.8	0.7944520118016613	0.9753753478339767	0.9028538831751888	0.6666582632969399	0.7561124359607059	0.971320840430879	0.9722620199152396	0.932865101516286	1.0	0	0.0
2264	None	None	None	None	None	1.0	1	0.8	4	0.2	1	0.7777777777777778	0	2	0	4	0	0	1.0	3	3	0.4666666666666667	7	0.0	1.0	0	0	0	0	0	0	0	0	0	0	0
1953	None	None	None	None	None	0	0	0.6666666666666666	2	0.5	1	1.0	0.5	2	1	1	0	0	0.25	4	1	0.26666666666666666	4	0.0	0.6666666666666666	0.9285452168534135	0.6378767461857343	0.44694768161753495	0.6464258514660963	0.6610850283587978	0.9409127576328928	0.9021736106186805	0.7879234595961623	0	0	0.0
3173	0.04136007093062394	0.0012797746264484283	0.00110699941891056	0.858653092198721	None	0.25	2	0.2631578947368421	5	0.7692307692307693	20	0.4444444444444444	0.5769230769230769	19	15	8	3	0	0.7777777777777778	9	7	1.8666666666666667	28	0.1875	0.6363636363636364	0.9451287992836546	0.9046378158888645	0.6179288217402246	0.9229202641717718	0.5132677425010443	0.8880748696437547	0.7837809882720107	0.9061856999098267	0.21052631578947367	0.2631578947368421	0.0
5581	0.07508196032359069	0.0015227618676180033	-0.0012370203586203848	0.8412437718909501	None	0.2	2	0.2727272727272727	6	0.7419354838709677	23	0.42857142857142855	0.5806451612903226	24	18	8	3	0	0.6363636363636364	11	7	2.2	33	0.21428571428571427	0.4	0.5671273055958627	0.9261897279395847	0.5108942497801067	0.9104673262909097	0.48624715633869375	0.9379540439566307	0.9154343230922234	0.9256413654499183	0.25	0.125	0.0
5773	0.07096543593556366	0.022997687216354416	0.022952635823738583	0.8588759333867073	None	0.2222222222222222	2	0.3333333333333333	7	0.6551724137931034	19	0.44285714285714284	0.5517241379310345	22	16	8	3	0	0.7	10	7	2.066666666666667	31	0.21428571428571427	0.42857142857142855	0.7314555497323297	0.9329450700880525	0.5108942497801067	0.8997076741769466	0.5299395802560298	0.9335326893695902	0.9154343230922234	0.9234161334329751	0.2727272727272727	0.09090909090909091	0.0
352	None	None	None	None	None	0	0	0.6666666666666666	2	0.5	1	0.6666666666666666	0	2	0	1	0	0	0.6666666666666666	3	2	0.26666666666666666	4	0.0	0.6666666666666666	0	0	0	0	0	0	0	0	0	0	0
2529	None	None	None	None	None	0	0	0.3333333333333333	3	0.7272727272727273	8	0.3939393939393939	0.7272727272727273	11	8	1	0	0	0.2727272727272727	3	11	0.8666666666666667	13	0.0	0.4	0.6409445648862111	0.9399485889686969	0.21502908217611827	0.8762953263213751	0.3954836951089919	0.9042135205740176	0.8698803669264595	0.9103398360209809	0	0	0.0
5866	0.06966573036103406	0.02846650741521608	-0.014781355227526504	0.9161437029561373	None	0.2	2	0.2727272727272727	6	0.7419354838709677	23	0.4714285714285714	0.5806451612903226	23	18	9	4	0	0.7	10	7	2.2	33	0.23529411764705882	0.41379310344827586	0.6166323729817371	0.8814238785943938	0.23544492264614095	0.9123997572931566	0.3155134042730881	0.9190745124226329	0.865745501975113	0.9054844256158698	0.15217391304347827	0.21739130434782608	0.0
3070	0.01176771372257199	0.0004790395423768102	0.00042487149298446657	0.9497897455348865	None	0	0	0.3333333333333333	2	0.8333333333333334	5	1.0	0.8333333333333334	6	5	1	0	0	0.125	8	1	0.5333333333333333	8	0.0	0.2857142857142857	0.33962136736923065	0.9067117485208831	0.8805949432230145	0.873371443648683	0.7105141607393832	0.923701243183667	0.9045395454256262	0.9031730187373954	0	0	0.0
1701	None	None	None	None	None	0	0	0.3333333333333333	1	1.0	2	1.0	0	1	0	2	3	0	1.0	2	2	0.26666666666666666	4	0.42857142857142855	0	0	0	0	0	0	0	0	0	0	0	0
7157	0.07332866862220552	0.016071982896780013	0.013268953633092622	0.8606355790712112	None	0.2222222222222222	2	0.2857142857142857	6	0.7241379310344828	21	0.49206349206349204	0.5517241379310345	21	16	9	3	0	0.7777777777777778	9	7	2.066666666666667	31	0.17647058823529413	0.42857142857142855	0.7314555497323297	0.9424771102769695	0.2527543700500992	0.909687193595495	0.3499372898997799	0.9498440181351314	0.9154343230922234	0.935982286535832	0.2857142857142857	0.23809523809523808	0.0
4987	0.08014368513660684	0.009907989711096611	0.004005896007046403	0.8627872914381919	None	0.2222222222222222	2	0.23809523809523808	5	0.7931034482758621	23	0.44285714285714284	0.5862068965517241	21	17	9	4	0	0.7	10	7	2.066666666666667	31	0.2222222222222222	0.4444444444444444	0.6521900996723226	0.8979012805845715	0.23544492264614095	0.9161884553242469	0.26708633467183646	0.9246034648323693	0.9154343230922234	0.9135252301239567	0.16666666666666666	0.23809523809523808	0.0
5672	0.06433442493299651	0.013175776998116978	0.012356068672968323	0.887170757581966	None	0.2222222222222222	2	0.3333333333333333	7	0.6551724137931034	19	0.44285714285714284	0.5517241379310345	22	16	8	3	0	0.7	10	7	2.066666666666667	31	0.21428571428571427	0.42857142857142855	0.7314555497323297	0.9404429872327729	0.3497105564938866	0.9063206275825478	0.461802884168743	0.9467089763253934	0.9154343230922234	0.9331044880601361	0.2727272727272727	0.22727272727272727	0.0
1857	None	None	None	None	None	0	0	0.2857142857142857	2	0.875	7	0.35714285714285715	0.625	7	5	2	0	0	0.5714285714285714	7	4	0.6666666666666666	10	0.0	0.2222222222222222	0.7648286973977683	0.8390241892680037	0.10807068201021193	0.941907077728009	0.23992434356115103	0.8832383071686164	0.9446294631348218	0.8959894286926149	0	0	0.0
2521	None	None	None	None	None	0	0	0.5	3	0.3333333333333333	2	0.5	0.16666666666666666	1	1	6	0	0	1.0	4	4	0.5333333333333333	8	0.0	0.4	0.1	0.5	0.6968414874191236	0.5	0.5593683589626365	0.5	0.9277069660717192	0.5	0	0	0.0
384	None	None	None	None	None	0	0	0.8	4	0.2	1	0.5833333333333334	0	4	0	2	1	0	0.75	3	4	0.4666666666666667	7	0.25	0.5	0	0	0	0	0	0	0	0	0	0	0
3369	0.07743524027811521	0.005909174212869067	-0.0029649799479797624	0.8194739129638916	None	0.25	2	0.2777777777777778	5	0.76	19	0.3068181818181818	0.6	20	15	6	1	0	0.7272727272727273	11	8	1.8	27	0.09090909090909091	0.32	0.8275291509290469	0.8976654181760719	0.6179288217402246	0.9563750678626346	0.48170645377011106	0.9363138918039557	0.8363668708754487	0.93395046873148	1.0	0	0.0
5585	0.055305424488900655	0.007801560452107367	0.007639292186934055	0.9299793958600777	None	0.1111111111111111	1	0.25	5	0.7407407407407407	20	0.5178571428571429	0.5555555555555556	19	15	9	5	0	0.875	8	7	1.9333333333333333	29	0.2777777777777778	0.4	0.7314555497323297	0.8338051061152933	0.23544492264614095	0.8201313006512517	0.26708633467183646	0.9132679711020957	0.8197696587091227	0.8615345093922742	0.10526315789473684	0.3157894736842105	0.0
5980	0.06519783232617718	0.020141999375112376	0.014980408979230326	0.8238883419220647	None	0.2222222222222222	2	0.3333333333333333	7	0.6551724137931034	19	0.44285714285714284	0.5172413793103449	22	15	8	3	0	0.7	10	7	2.066666666666667	31	0.23076923076923078	0.42857142857142855	0.7314555497323297	0.9399899315256115	0.2527543700500992	0.8228335150089346	0.5299395802560298	0.9469876571868817	0.9154343230922234	0.9160559830572654	0.2727272727272727	0.18181818181818182	0.0
5194	None	None	None	None	None	0.2222222222222222	2	0.35	7	0.6296296296296297	17	0.4603174603174603	0.5185185185185185	20	14	8	3	0	0.7777777777777778	9	7	1.9333333333333333	29	0.21428571428571427	0.4	0.7314555497323297	0.937363600174013	0.3497105564938866	0.9077746909733635	0.5736684784377061	0.9448775540263997	0.9154343230922234	0.9315870952660724	0.3	0.25	0.0
6719	0.0631319560636054	0.010156703671453786	-0.005014302568520968	0.8692949262041426	None	0.2	2	0.30434782608695654	7	0.6875	22	0.425	0.53125	24	17	9	5	0	0.8	10	8	2.2666666666666666	34	0.3333333333333333	0.4827586206896552	0.7314555497323297	0.8628043579707634	0.3053583923899558	0.827140839013354	0.2648095666928416	0.9237872633639138	0.865745501975113	0.8772250263469954	0.08333333333333333	0.16666666666666666	0.0
2402	None	None	None	None	None	0	0	0.6	3	0.2	1	0.7777777777777778	0	3	0	3	2	0	1.0	3	3	0.4666666666666667	7	0.2857142857142857	0	0	0	0	0	0	0	0	0	0	0	0
3004	0.03292036729358706	0.0031440347963833087	0.002842038827938903	0.9294259259815443	None	0.25	2	0.2777777777777778	5	0.75	18	0.4126984126984127	0.5416666666666666	17	13	8	3	0	0.7777777777777778	9	7	1.7333333333333334	26	0.1875	0.43478260869565216	0.9451287992836546	0.9125706670843173	0.6179288217402246	0.9204945305160174	0.5736684784377061	0.9132922271951553	0.7421626039969867	0.9155225812996866	0.23529411764705882	0.29411764705882354	0.0
5538	0.07094217630336132	0.01106130591846917	0.009942181815331639	0.8182836647217118	None	0.2222222222222222	2	0.23809523809523808	5	0.7931034482758621	23	0.49206349206349204	0.5517241379310345	21	16	9	5	0	0.7777777777777778	9	7	2.066666666666667	31	0.29411764705882354	0.5	0.7314555497323297	0.8646201193151914	0.23544492264614095	0.8239136655636897	0.21872511935305475	0.9304362762210567	0.8838456383416171	0.8804714657341736	0.047619047619047616	0.2857142857142857	0.0
466	None	None	None	None	None	0	0	0.8	4	0.2	1	0.5833333333333334	0.2	5	1	1	1	0	0.75	3	4	0.4666666666666667	7	0.5	0.5	0.6765458172256902	0.9632343112709054	0.6721008326542421	0.8210253119258945	0.6818894806987242	0.7974938770902913	0.8888195237654556	0.886275441620676	1.0	0.4	0.0
38	None	None	None	None	None	0	0	0.5	3	0.5714285714285714	4	0.36	0.5714285714285714	5	4	3	1	0	1.0	5	5	0.6	9	0.1111111111111111	0	0.4831655278326325	0.7512876013160912	0.14778860868713242	0.8291869436382507	0.8011083721194548	0.9232018539720914	0.9350804221604628	0.8486448280570622	1.0	0	0.0
7235	0.06039167962248259	0.012070995305553759	0.00786402467696292	0.875260948124513	None	0.2857142857142857	2	0.35294117647058826	6	0.6521739130434783	15	0.46296296296296297	0.5217391304347826	18	12	6	2	0	0.6666666666666666	9	6	1.6666666666666667	25	0.2	0.4	0.565280927828899	0.9404086289865042	0.5325545516813444	0.8987054735435555	0.511769096549158	0.934583796862306	0.9154343230922234	0.9264698517789987	0.5833333333333334	0.1111111111111111	0.0
3678	None	None	None	None	None	0.2222222222222222	2	0.35	7	0.6296296296296297	17	0.4603174603174603	0.5185185185185185	20	14	8	4	0	0.7777777777777778	9	7	1.9333333333333333	29	0.2857142857142857	0.4	0.7314555497323297	0.8822029359184735	0.4109693025357224	0.898937169557046	0.31778035057645254	0.9244734556714772	0.874913084524794	0.9033100651086643	0.2	0.25	0.0
1797	None	None	None	None	None	0.5	1	0.8571428571428571	6	0.125	1	0.6666666666666666	0	2	0	7	0	0	0.6	5	3	0.6666666666666666	10	0.0	0.5714285714285714	0	0	0	0	0	0	0	0	0	0	0
3271	0.027855536889939646	0.0019447153897845745	0.00075182389168666	0.9353453805854677	None	0.25	2	0.3333333333333333	6	0.68	17	0.42857142857142855	0.52	18	13	8	3	0	0.7777777777777778	9	7	1.8	27	0.2	0.4166666666666667	0.9190829158408228	0.8701796337488348	0.5860718376614034	0.9394736504681322	0.5736684784377061	0.9360769480472028	0.7636035564568838	0.9200433021897377	0.2222222222222222	0.2777777777777778	0.0
5725	0.06250464440542026	0.005149553299485299	0.005136275175074761	0.8425563850657602	None	0.25	2	0.3333333333333333	6	0.68	17	0.42857142857142855	0.56	20	14	6	2	0	0.7777777777777778	9	7	1.8	27	0.2	0.47619047619047616	0.7314555497323297	0.9495480285743395	0.5108942497801067	0.8966010399620907	0.5736684784377061	0.936586877096754	0.9154343230922234	0.9305940541997458	0.6	0.1	0.0
4931	0.07246548254295754	0.008946492976460642	-0.0016341122158462554	0.8873726236435268	None	0.25	2	0.3157894736842105	6	0.6923076923076923	18	0.4444444444444444	0.5384615384615384	19	14	8	4	0	0.7777777777777778	9	7	1.8666666666666667	28	0.26666666666666666	0.4	0.4390309289826725	0.9482021114749933	0.2527543700500992	0.9180713704494781	0.3155134042730881	0.9607562910676215	0.9154343230922234	0.9448268286514052	0.21052631578947367	0.3157894736842105	0.0
4591	0.06515373317261644	0.012991273759836336	0.0129903756727247	0.8651129933698911	None	0.2	2	0.3181818181818182	7	0.6774193548387096	21	0.4714285714285714	0.5483870967741935	23	17	9	5	0	0.7	10	7	2.2	33	0.3125	0.41379310344827586	0.7314555497323297	0.8812096752806087	0.3752718621337708	0.9032382170345883	0.3155134042730881	0.9190571461335492	0.9154343230922234	0.9022452790241958	0.08695652173913043	0.21739130434782608	0.0
5962	0.07694023866014096	0.012169822176836202	0.012128330728056354	0.8490450079143593	None	0.2	2	0.2727272727272727	6	0.7333333333333333	22	0.45714285714285713	0.5666666666666667	22	17	9	5	0	0.7	10	7	2.1333333333333333	32	0.29411764705882354	0.42857142857142855	0.7314555497323297	0.8971663113523163	0.4109693025357224	0.9017534744381455	0.2912998694724623	0.9245739133929776	0.9007527225494767	0.9085776003050028	0.09090909090909091	0.22727272727272727	0.0
983	None	None	None	None	None	0	0	0.25	1	1.0	3	1.0	1.0	3	3	1	0	0	0.2	1	5	0.3333333333333333	5	0.0	0	0.7648286973977683	0.8372246070953825	0.10807068201021193	0.9798366318011761	0.23992434356115103	0.8089426196577315	0.9446294631348218	0.9106391901276317	0	0	0.0
2002	None	None	None	None	None	0	0	0.3333333333333333	2	0.6666666666666666	4	0.6666666666666666	0.16666666666666666	3	1	4	0	0	0.3333333333333333	2	6	0.5333333333333333	8	0.0	0	0.6870001322074153	0.8596395649936598	0.8286560071583546	0.9726910231021705	0.2678365157649019	0.9660168273097389	0.9288959970180517	0.9483788268136638	0	0	0.0
1426	None	None	None	None	None	0	0	0.75	3	0.0	0	0.6666666666666666	0	3	0	2	2	0	1.0	3	3	0.4	6	0.4	0	0	0	0	0	0	0	0	0	0	0	0
3431	0.05703118912453598	0.0061873992004751925	0.006006691980643123	0.8377817304999339	None	0.2222222222222222	2	0.25	5	0.7857142857142857	22	0.3409090909090909	0.5714285714285714	21	16	8	3	0	0.7272727272727273	8	11	2.0	30	0.2	0.23076923076923078	0.8275291509290469	0.9021297199800319	0.6179288217402246	0.9427536618784935	0.5736684784377061	0.9208507338521074	0.7421626039969867	0.923591297540419	0.047619047619047616	0.23809523809523808	0.0
4836	0.061204259496790495	0.012574187385579357	0.012545534719930964	0.8618136945224801	None	0.2	2	0.2727272727272727	6	0.7419354838709677	23	0.4714285714285714	0.5483870967741935	23	17	9	6	0	0.7	10	7	2.2	33	0.375	0.42857142857142855	0.7314555497323297	0.8892093332754698	0.3752718621337708	0.8919906299589978	0.26708633467183646	0.9388866884343918	0.9154343230922234	0.9095893332326473	0.043478260869565216	0.21739130434782608	0.0
1618	None	None	None	None	None	0	0	0.5	2	0.5	2	0.6666666666666666	0.25	2	1	3	1	0	1.0	3	3	0.4	6	0.1111111111111111	0.6666666666666666	0.13056339381026758	0.5758191987802863	0.7856895733466708	0.7085765757943161	0.7123184213780454	0.6237361062817155	0.9494404848156911	0.6379591361830987	1.0	0.5	0.0
10	None	None	None	None	None	0	0	0.75	3	0.5	2	0.5	0.5	4	2	1	1	0	0.75	4	3	0.4	6	0.25	1.0	0.7860983820820546	0.9292934517138521	0.6924847259642727	0.9382782023856816	0.5599919511986857	0.731863308863288	0.8540291498965659	0.8909482880876404	1.0	0.5	0.0
6742	0.06532924332186466	0.013405658296301286	0.010921540191026303	0.8221200303233633	None	0.2222222222222222	2	0.3333333333333333	7	0.6551724137931034	19	0.44285714285714284	0.5517241379310345	22	16	8	3	0	0.7	10	7	2.066666666666667	31	0.21428571428571427	0.5	0.7314555497323297	0.9187236922062247	0.4787804963588903	0.8340647550134509	0.5736684784377061	0.9345098653129533	0.9007527225494767	0.9031439107396251	0.2727272727272727	0.13636363636363635	0.0
4985	0.08263443001694769	0.01843366629598102	0.011295961699258948	0.8592030760379618	None	0.2	2	0.22727272727272727	5	0.8	24	0.45714285714285713	0.6	22	18	9	4	0	0.7	10	7	2.1333333333333333	32	0.2222222222222222	0.41379310344827586	0.6166323729817371	0.8932776249809452	0.4109693025357224	0.9017534744381455	0.2912998694724623	0.9245739133929776	0.9007527225494767	0.9074231043851803	0.1590909090909091	0.22727272727272727	0.0
2081	None	None	None	None	None	0.5	2	0.6	6	0.5	6	0.3888888888888889	0.4166666666666667	10	5	3	0	0	1.0	6	6	0.9333333333333333	14	0.0	0.75	0.4159102041870521	0.9324279378602053	0.8716430854247571	0.8972182563238121	0.7279220977316039	0.9134772280440484	0.944694973252733	0.9154995610476796	0	0	0.0
973	None	None	None	None	None	0	0	0.5714285714285714	4	0.375	3	0.6666666666666666	0.25	4	2	5	2	0	0.6	5	3	0.6666666666666666	10	0.16666666666666666	0	0.33068895191421066	0.9641553271650477	0.3720754805855478	0.7657830648943352	0.5383471938501913	0.9069770397637426	0.8936717314967836	0.9047648920839964	0.875	0	0.37631773723166306
3251	None	None	None	None	None	0.2222222222222222	2	0.3	6	0.7037037037037037	19	0.32954545454545453	0.5555555555555556	21	15	7	2	0	0.7272727272727273	8	11	1.9333333333333333	29	0.16666666666666666	0.24	0.8275291509290469	0.9042831177321755	0.6179288217402246	0.9552734898307398	0.5736684784377061	0.9344989932747148	0.8117056528517808	0.9343210338501591	0.5238095238095238	0.23809523809523808	0.0
5622	0.07714748616028994	0.01427118784163962	-0.0007473326707482411	0.8241398792987755	None	0.2	2	0.22727272727272727	5	0.8064516129032258	25	0.4714285714285714	0.5806451612903226	23	18	9	5	0	0.7	10	7	2.2	33	0.29411764705882354	0.4666666666666667	0.7314555497323297	0.8937513142766611	0.3752718621337708	0.9009088739036136	0.26708633467183646	0.9231404040922423	0.9154343230922234	0.9067235649568178	0.043478260869565216	0.21739130434782608	0.0
980	None	None	None	None	None	0	0	1.0	1	0	0	1.0	0	1	0	0	1	0	0.5	2	1	0.13333333333333333	2	0.3333333333333333	0	0	0	0	0	0	0	0	0	0	0	0
7159	0.07421824716622911	0.024301880508185728	0.022293427026742012	0.8918946805589948	None	0	0	0.2727272727272727	6	0.6774193548387096	21	0.4125	0.5483870967741935	23	17	9	4	0	0.8	10	8	2.2	33	0.25	0.35714285714285715	0.7314555497323297	0.882518013205054	0.3752718621337708	0.9016938585718921	0.26708633467183646	0.900949847506167	0.9154343230922234	0.8953726808694235	0.13043478260869565	0.30434782608695654	0.0
5502	0.07348530235735802	0.010934596003460837	0.010934461205454386	0.8532623907778623	None	0.2	2	0.22727272727272727	5	0.8	24	0.45714285714285713	0.5666666666666667	22	17	9	6	0	0.7	10	7	2.1333333333333333	32	0.35294117647058826	0.4444444444444444	0.7314555497323297	0.8970600382899073	0.3752718621337708	0.9046536413701348	0.26708633467183646	0.925323932006328	0.9154343230922234	0.9097565236008099	0.045454545454545456	0.22727272727272727	0.0
5121	0.07489347546838633	0.014192684889948029	0.014170913844873796	0.8547115670714798	None	0.2	2	0.22727272727272727	5	0.8	24	0.45714285714285713	0.5666666666666667	22	17	9	6	0	0.7	10	7	2.1333333333333333	32	0.35294117647058826	0.4444444444444444	0.7314555497323297	0.8970600382899073	0.3752718621337708	0.9046536413701348	0.26708633467183646	0.925323932006328	0.9154343230922234	0.9097565236008099	0.045454545454545456	0.22727272727272727	0.0
1814	None	None	None	None	None	0	0	0.75	3	0.0	0	0.5555555555555556	0	2	0	2	0	0	1.0	3	3	0.3333333333333333	5	0.0	0	0	0	0	0	0	0	0	0	0	0	0
6036	0.06378750516344985	0.019076218434381162	0.019057765185632763	0.8642862130388816	None	0.2	2	0.3181818181818182	7	0.6666666666666666	20	0.45714285714285713	0.5333333333333333	23	16	8	3	0	0.7	10	7	2.1333333333333333	32	0.23076923076923078	0.41379310344827586	0.7314555497323297	0.9484789079602051	0.44666674293767394	0.9181927074734555	0.4862106820743536	0.9413555364920773	0.9154343230922234	0.9371590236150001	0.2608695652173913	0.17391304347826086	0.0
6687	0.06201973508513179	0.019695325001337475	0.019694786811384597	0.8702136230705	None	0.2	2	0.3181818181818182	7	0.6774193548387096	21	0.4714285714285714	0.5483870967741935	23	17	9	4	0	0.7	10	7	2.2	33	0.25	0.41379310344827586	0.7314555497323297	0.9454511047557531	0.44666674293767394	0.900738433575067	0.4862106820743536	0.943256023190416	0.9154343230922234	0.9323232229567969	0.15217391304347827	0.13043478260869565	0.0
997	None	None	None	None	None	0.5	1	0.7142857142857143	5	0.125	1	0.6666666666666666	0.125	4	1	5	1	0	0.6	5	3	0.6666666666666666	10	0.09090909090909091	0.25	0.6610098062693364	0.727003105321327	0.5528657272193932	0.5612816887817073	0.13431779333333083	0.9686616639997196	0.8934092415014006	0.8252461043938247	1.0	0.25	0.0
4393	0.06702730387107707	0.011342831062698767	0.010123402581829677	0.8723386460318698	None	0.2222222222222222	2	0.3	6	0.7037037037037037	19	0.4603174603174603	0.5555555555555556	20	15	8	4	0	0.7777777777777778	9	7	1.9333333333333333	29	0.26666666666666666	0.46153846153846156	0.7314555497323297	0.8953141669098977	0.4109693025357224	0.902199281928304	0.3155134042730881	0.9266856760421657	0.9154343230922234	0.9090142281836033	0.175	0.25	0.0
3783	0.06359309356421551	0.00540782270046667	0.005232872398881451	0.8383826779817642	None	0.2222222222222222	2	0.2857142857142857	6	0.7241379310344828	21	0.28703703703703703	0.5862068965517241	23	17	7	1	0	0.75	9	12	2.066666666666667	31	0.08333333333333333	0.2962962962962963	0.7364764801915042	0.9248630485493403	0.6280326414656385	0.9310543920927653	0.5736684784377061	0.9182701545033736	0.8117056528517808	0.9248956053179777	1.0	0.21739130434782608	0.0
5785	0.08110068276429346	0.022803364130187326	0.022751922503584127	0.8427621848964754	None	0.2	2	0.30434782608695654	7	0.6875	22	0.4857142857142857	0.53125	24	17	9	4	0	0.7	10	7	2.2666666666666666	34	0.26666666666666666	0.4827586206896552	0.7314555497323297	0.9214701445303138	0.44666674293767394	0.8972395164751285	0.2750736392577752	0.9292794863056157	0.9154343230922234	0.9169565235095843	0.22916666666666666	0.20833333333333334	0.0
11	None	None	None	None	None	0	0	0.75	3	0.0	0	0.625	0	1	0	3	2	0	0.5	2	4	0.3333333333333333	5	0.2222222222222222	0.5	0	0	0	0	0	0	0	0	0	0	0
136	None	None	None	None	None	0	0	0.8	4	0.2	1	0.875	0	2	0	4	2	0	0.5	4	2	0.4666666666666667	7	0.2	0.4	0	0	0	0	0	0	0	0	0	0	0
2626	0.0011382175853621183	0.00015126528893057278	-1.111188158217737e-06	0.9970956048794313	None	1.0	1	0.8	4	0.4	2	0.4666666666666667	0.2	3	1	3	0	0	0.6	5	3	0.4666666666666667	7	0.0	1.0	0.8701263629002447	0.9623313278907983	0.5740122216573418	0.9114563450847551	0.7167994165354912	0.7984798679825006	0.806914938479564	0.9102179900097496	0	0	0.0
7460	None	None	None	None	None	0	0	0.23809523809523808	5	0.7241379310344828	21	0.3875	0.5517241379310345	21	16	9	5	0	0.8	10	8	2.066666666666667	31	0.29411764705882354	0.38461538461538464	0.7314555497323297	0.8781476953812951	0.3752718621337708	0.9084059626469321	0.26708633467183646	0.902214174206772	0.9154343230922234	0.8969513916001548	0.047619047619047616	0.3333333333333333	0.0
4821	0.06381384453009074	0.005729370675624007	0.003535262904815093	0.8463995201218261	None	0.2222222222222222	2	0.2857142857142857	6	0.7241379310344828	21	0.49206349206349204	0.5517241379310345	21	16	9	4	0	0.7777777777777778	9	7	2.066666666666667	31	0.23529411764705882	0.42857142857142855	0.7314555497323297	0.8775160593280678	0.3752718621337708	0.9078984627576816	0.3155134042730881	0.9229182301534361	0.9154343230922234	0.9043634877302004	0.16666666666666666	0.23809523809523808	0.0
197	None	None	None	None	None	0	0	0.25	2	0.8888888888888888	8	1.0	0.8888888888888888	10	8	0	0	0	0.09090909090909091	11	1	0.7333333333333333	11	0.0	0.2	0.5082421326747955	0.9100264758941142	0.3060475946408202	0.9630182630574239	0.48006048336874885	0.8539008999387513	0.8825125111112938	0.9202962361062527	0	0	0.0
5184	0.061197314566918244	0.013456212582782201	0.012655301775684686	0.8778291791325744	None	0.2	2	0.2727272727272727	6	0.7419354838709677	23	0.4714285714285714	0.5483870967741935	23	17	9	5	0	0.7	10	7	2.2	33	0.3125	0.42857142857142855	0.7314555497323297	0.8812292581230543	0.3752718621337708	0.9297383959344059	0.26708633467183646	0.9084777828085563	0.9154343230922234	0.9083786007000112	0.043478260869565216	0.21739130434782608	0.0
6919	0.06345114803405248	0.019916737764176375	0.019901752781891633	0.8948429638131804	None	0.2222222222222222	2	0.3333333333333333	7	0.6551724137931034	19	0.44285714285714284	0.5517241379310345	22	16	8	3	0	0.7	10	7	2.066666666666667	31	0.21428571428571427	0.42857142857142855	0.7314555497323297	0.9315828479236686	0.5108942497801067	0.8997076741769466	0.4445909413553971	0.9390073267665201	0.9154343230922234	0.9250553646652756	0.2727272727272727	0.09090909090909091	0.0
7238	0.06722747043697033	0.006828201253026476	0.0068192948480763306	0.8455387736345357	None	0.2222222222222222	2	0.3333333333333333	7	0.6551724137931034	19	0.44285714285714284	0.5517241379310345	22	16	8	3	0	0.7	10	7	2.066666666666667	31	0.21428571428571427	0.5	0.7314555497323297	0.9297392262269256	0.5108942497801067	0.8933847859048524	0.5736684784377061	0.9295151086961729	0.9154343230922234	0.9190306492154388	0.2727272727272727	0.13636363636363635	0.0
2902	0.0005675405990419548	6.460470845897029e-05	2.3546128409421776e-05	0.9961229508758962	None	0	0	0.6666666666666666	2	0.0	0	0.6666666666666666	0	1	0	2	0	0	0.6666666666666666	2	3	0.26666666666666666	4	0.0	0	0	0	0	0	0	0	0	0	0	0	0
3426	None	None	None	None	None	0.25	2	0.3684210526315789	7	0.6538461538461539	17	0.3888888888888889	0.5	19	13	8	3	0	0.8888888888888888	9	8	1.8666666666666667	28	0.21428571428571427	0.43478260869565216	0.9451287992836546	0.9045486672391736	0.6179288217402246	0.9284353698638708	0.5736684784377061	0.9110328100279929	0.7837809882720107	0.9152385232709567	0.21052631578947367	0.2631578947368421	0.0
2453	None	None	None	None	None	0	0	0.375	3	0.7	7	0.4	0.7	10	7	1	0	0	0.3	10	3	0.8	12	0.0	1.0	0.5310358287060033	0.8932769538376691	0.35064554063974673	0.8408465173534904	0.21550454246679243	0.9286320579730616	0.8612792640582285	0.8926743803680014	0	0	0.0
4457	None	None	None	None	None	0.2857142857142857	2	0.4375	7	0.5454545454545454	12	0.4444444444444444	0.45454545454545453	17	10	6	3	0	0.6666666666666666	9	6	1.6	24	0.3333333333333333	0.19047619047619047	0.6166323729817371	0.8920563639399303	0.44666674293767394	0.9267917628084896	0.3155134042730881	0.9318750869243728	0.8835388692664274	0.9184945158780701	0.35294117647058826	0.23529411764705882	0.0
6669	0.06496546855870629	0.024679366781514757	0.02454129083363831	0.8677188864295318	None	0.2	2	0.3181818181818182	7	0.6774193548387096	21	0.4714285714285714	0.5483870967741935	23	17	9	3	0	0.7	10	7	2.2	33	0.1875	0.41379310344827586	0.7314555497323297	0.930772823171959	0.5108942497801067	0.900160507688952	0.4862106820743536	0.9335990648221876	0.9154343230922234	0.9227507757794317	0.2608695652173913	0.13043478260869565	0.0
4455	0.0622975606163603	0.016099921048204725	0.015955780202823167	0.860739515893699	None	0.2	2	0.2727272727272727	6	0.7333333333333333	22	0.45714285714285713	0.5666666666666667	22	17	9	4	0	0.7	10	7	2.1333333333333333	32	0.23529411764705882	0.42857142857142855	0.7314555497323297	0.8849453428759174	0.3122988309583599	0.9067916999862097	0.2912998694724623	0.9211389837208134	0.9154343230922234	0.905313183443632	0.1590909090909091	0.22727272727272727	0.0
2270	None	None	None	None	None	0	0	0.6	3	0.2	1	0.7777777777777778	0	3	0	3	1	0	1.0	3	3	0.4666666666666667	7	0.14285714285714285	0	0	0	0	0	0	0	0	0	0	0	0
3287	0.04146562116748065	0.0031435081469381133	-0.0028188673807747516	0.8501951685312477	None	0.25	2	0.3157894736842105	6	0.6923076923076923	18	0.4444444444444444	0.5384615384615384	19	14	8	3	0	0.7777777777777778	9	7	1.8666666666666667	28	0.2	0.6086956521739131	0.9451287992836546	0.8337279924017028	0.5542148535825822	0.9382554709670287	0.5736684784377061	0.9284940991783682	0.7421626039969867	0.9087964815020116	0.21052631578947367	0.3684210526315789	0.0
2016	None	None	None	None	None	0	0	0.6666666666666666	2	0.5	1	0.6666666666666666	0	2	0	1	1	0	0.6666666666666666	2	3	0.26666666666666666	4	0.25	0	0	0	0	0	0	0	0	0	0	0	0
2511	None	None	None	None	None	0	0	0.6	3	0.2	1	0.7	0	2	0	4	0	0	0.4	2	5	0.4666666666666667	7	0.0	0	0	0	0	0	0	0	0	0	0	0	0
3376	None	None	None	None	None	0.2	1	0.3076923076923077	4	0.7058823529411765	12	0.35185185185185186	0.47058823529411764	11	8	7	2	0	0.6666666666666666	6	9	1.2666666666666666	19	0.13333333333333333	0.4	0.7364764801915042	0.8973210543245039	0.6390331410176593	0.923923005751999	0.5736684784377061	0.8961065393998349	0.7421626039969867	0.9066268907952372	0.5909090909090909	0.45454545454545453	0.0
5839	0.07817578397128638	0.003749256552498599	0.003246298990970063	0.8570432959037024	None	0.2	2	0.2608695652173913	6	0.75	24	0.4857142857142857	0.5625	24	18	9	3	0	0.7	10	7	2.2666666666666666	34	0.1875	0.4	0.6740439613570335	0.9185839954312406	0.44666674293767394	0.9018481904690501	0.2912998694724623	0.9247910328119154	0.9154343230922234	0.9155601450069323	0.375	0.20833333333333334	0.0
1199	None	None	None	None	None	0	0	0.5	3	0.5714285714285714	4	0.36	0.42857142857142855	4	3	4	1	0	1.0	5	5	0.6	9	0.09090909090909091	0	0.4831655278326325	0.7679424639102427	0.14778860868713242	0.7769772241919717	0.8011083721194548	0.9365467739131434	0.9350804221604628	0.8471284547136654	1.0	0.5	0.0
1422	None	None	None	None	None	0	0	0.5	2	0.6666666666666666	2	0.5555555555555556	0.3333333333333333	2	1	2	0	0	1.0	3	3	0.3333333333333333	5	0.0	0	0.12613539110665561	0.5	0.9700242625936599	0.5743832038138237	0.19588655297722887	0.5	0.9786339801096599	0.5249590190731009	0	0	0.0
524	None	None	None	None	None	0.5	1	0.5714285714285714	4	0.625	5	0.47619047619047616	0.5	7	4	2	0	0	0.42857142857142855	3	7	0.6666666666666666	10	0.0	0.6666666666666666	0.891379321654236	0.9667341138221923	0.6775032160963075	0.891860306745805	0.8653372289175951	0.9235049179201152	0.9237589382014209	0.9344253243590578	0	0	0.0
4418	0.0755119361031294	0.0028156470060255873	0.001521794276101937	0.8169319517791018	None	0.2222222222222222	2	0.35	7	0.6428571428571429	18	0.47619047619047616	0.5357142857142857	21	15	8	3	0	0.7777777777777778	9	7	2.0	30	0.21428571428571427	0.4444444444444444	0.7314555497323297	0.8609316399817095	0.3752718621337708	0.819226009160979	0.26708633467183646	0.9278499730394846	0.865745501975113	0.8768314926044879	0.2857142857142857	0.23809523809523808	0.0
3165	0.033272565588991374	0.005274488051435973	0.004431143471911776	0.943676184390109	None	0.25	2	0.3333333333333333	6	0.68	17	0.42857142857142855	0.52	18	13	8	3	0	0.7777777777777778	9	7	1.8	27	0.2	0.4166666666666667	0.9190829158408228	0.9154216183413935	0.6179288217402246	0.9328068231529182	0.5736684784377061	0.9270993543291164	0.7636035564568838	0.9254239056265692	0.2222222222222222	0.2777777777777778	0.0
4401	0.0693953979333454	0.008336964267143686	0.008068667643874141	0.8692465756370145	None	0.2222222222222222	2	0.3	6	0.7142857142857143	20	0.42857142857142855	0.5714285714285714	21	16	8	4	0	0.7	10	7	2.0	30	0.26666666666666666	0.4444444444444444	0.7314555497323297	0.9281711052381648	0.3752718621337708	0.906087857650979	0.3155134042730881	0.9323054415945814	0.9154343230922234	0.9229262695001191	0.23809523809523808	0.23809523809523808	0.0
2340	None	None	None	None	None	0.3333333333333333	1	0.5	4	0.6666666666666666	6	0.4583333333333333	0.5555555555555556	8	5	2	0	0	0.375	3	8	0.7333333333333333	11	0.0	0.6666666666666666	0.8748415112844736	0.9563804169855721	0.6317277417357182	0.8954586984575763	0.8110152010876324	0.8632465071091978	0.9020173980354492	0.9136712320551758	0	0	0.0
6452	0.05603352420037003	0.01323563131014965	0.01098464176555527	0.8807350276113435	None	0.2222222222222222	2	0.35	7	0.6428571428571429	18	0.47619047619047616	0.5357142857142857	21	15	8	3	0	0.7777777777777778	9	7	2.0	30	0.21428571428571427	0.4444444444444444	0.7314555497323297	0.9229808964073563	0.44666674293767394	0.8374466999381912	0.5736684784377061	0.9379257130291859	0.9154343230922234	0.9071578059149632	0.2857142857142857	0.09523809523809523	0.0
2517	None	None	None	None	None	0	0	0.6666666666666666	2	0.0	0	0.6666666666666666	0	1	0	2	0	0	0.6666666666666666	2	3	0.26666666666666666	4	0.0	0	0	0	0	0	0	0	0	0	0	0	0
1526	None	None	None	None	None	0	0	0.5	2	0.6666666666666666	2	1.0	0	0	0	4	2	0	0.2	1	5	0.3333333333333333	5	0.16666666666666666	0.5	0	0	0	0	0	0	0	0	0	0	0
515	None	None	None	None	None	0	0	0.3333333333333333	2	0.7142857142857143	5	0.36	0.5714285714285714	4	4	4	2	0	1.0	5	5	0.6	9	0.16666666666666666	0	0.4831655278326325	0.7679424639102427	0.14778860868713242	0.7769772241919717	0.8011083721194548	0.9365467739131434	0.9350804221604628	0.8471284547136654	0.625	0.5	0.0
4580	0.06949832686671888	0.008910439466027846	0.008505690159650657	0.8835768738551304	None	0.2	2	0.2727272727272727	6	0.7333333333333333	22	0.45714285714285713	0.5666666666666667	22	17	9	5	0	0.7	10	7	2.1333333333333333	32	0.29411764705882354	0.42857142857142855	0.7314555497323297	0.9062606870898501	0.3752718621337708	0.8936662059364964	0.2671338785114755	0.9105359091208349	0.9154343230922234	0.9037193514775816	0.045454545454545456	0.22727272727272727	0.0
701	None	None	None	None	None	0.3333333333333333	2	0.7142857142857143	10	0.2631578947368421	5	0.5833333333333334	0.10526315789473684	4	2	16	1	0	1.0	6	6	1.4	21	0.029411764705882353	0.26666666666666666	0.7794655214529627	0.7799091544831337	0.7099156865616111	0.7422784913231041	0.495267864494107	0.903689936104271	0.8284290272015983	0.8206315004722227	1.0	0.5	0.0
6822	0.06672364029537395	0.020574485382389707	0.020083076160198096	0.8686312668920798	None	0.2222222222222222	2	0.2857142857142857	6	0.7241379310344828	21	0.44285714285714284	0.5862068965517241	22	17	8	3	0	0.7	10	7	2.066666666666667	31	0.2	0.42857142857142855	0.7314555497323297	0.9329450700880525	0.5108942497801067	0.8997076741769466	0.5299395802560298	0.9335326893695902	0.9154343230922234	0.9234161334329751	0.2727272727272727	0.13636363636363635	0.0
2215	None	None	None	None	None	0	0	0.6666666666666666	2	0.5	1	0.6666666666666666	0	2	0	1	0	0	0.6666666666666666	3	2	0.26666666666666666	4	0.0	0.6666666666666666	0	0	0	0	0	0	0	0	0	0	0
7364	0.07075136048044119	0.01058138038434908	0.009993415036302947	0.8669037207789999	None	0.2222222222222222	2	0.3333333333333333	7	0.6551724137931034	19	0.44285714285714284	0.5517241379310345	23	16	7	3	0	0.7	10	7	2.066666666666667	31	0.2727272727272727	0.42857142857142855	0.7314555497323297	0.9114311388986541	0.5108942497801067	0.9422563743476683	0.5736684784377061	0.9286911943144603	0.9109912231893889	0.9284698496132634	0.34782608695652173	0.21739130434782608	0.0
6284	None	None	None	None	None	0.2222222222222222	2	0.4	8	0.6071428571428571	17	0.5	0.5357142857142857	22	15	7	2	0	0.6	10	6	2.0	30	0.18181818181818182	0.38461538461538464	0.7314555497323297	0.9394492427055156	0.5108942497801067	0.9136622373835905	0.5736684784377061	0.9322068062271579	0.9154343230922234	0.9291715653733774	0.5681818181818181	0.09090909090909091	0.0
3681	0.06243828303473399	0.01420936674855743	0.011039130456232747	0.8570401187259152	None	0.2222222222222222	2	0.3333333333333333	7	0.6551724137931034	19	0.44285714285714284	0.5517241379310345	22	16	8	4	0	0.7	10	7	2.066666666666667	31	0.2857142857142857	0.42857142857142855	0.7314555497323297	0.8938704810214645	0.4109693025357224	0.8982012165434283	0.3155134042730881	0.9226077569271516	0.8931054619232803	0.9056981050609941	0.18181818181818182	0.22727272727272727	0.0
5869	0.09630690420505393	0.012233624762907779	0.004890344158552674	0.8450876654234972	None	0.2222222222222222	2	0.2857142857142857	6	0.7241379310344828	21	0.49206349206349204	0.5517241379310345	21	16	9	4	0	0.7777777777777778	9	7	2.066666666666667	31	0.23529411764705882	0.42857142857142855	0.7314555497323297	0.910617771264654	0.3752718621337708	0.8353333834972211	0.23861315452016157	0.9377879903967172	0.9154343230922234	0.9019747764811112	0.23809523809523808	0.23809523809523808	0.0
4329	0.06295745625868222	0.010297939786659988	0.0017040249830341443	0.8601505198131763	None	0.2222222222222222	2	0.35	7	0.6428571428571429	18	0.47619047619047616	0.5357142857142857	21	15	8	3	0	0.7777777777777778	9	7	2.0	30	0.21428571428571427	0.4444444444444444	0.7314555497323297	0.8912249317118264	0.44666674293767394	0.897969088663683	0.3155134042730881	0.8986206024413306	0.865745501975113	0.8959849965728742	0.2857142857142857	0.3333333333333333	0.0
1098	None	None	None	None	None	0	0	0.25	1	1.0	3	1.0	1.0	4	3	0	1	0	0.2	1	5	0.3333333333333333	5	0.3333333333333333	0	0.4039527691169174	0.7459477455129571	0.7152450822915128	0.8043700115168588	0.7693583500099674	0.8334483127603474	0.8934222702021013	0.7969066731279146	1.0	0.25	0.0
6710	0.06438970005504076	0.020631462925697695	0.020325336330228976	0.8234419023609676	None	0.2	2	0.3181818181818182	7	0.6666666666666666	20	0.45714285714285713	0.5666666666666667	23	17	8	3	0	0.7	10	7	2.1333333333333333	32	0.21428571428571427	0.41379310344827586	0.7314555497323297	0.9295309120059181	0.5108942497801067	0.8954136671388295	0.5736684784377061	0.9302024418686176	0.9154343230922234	0.9197430287591549	0.2608695652173913	0.13043478260869565	0.0
3269	0.054659039109966036	0.005620697632133609	0.00505147970670557	0.8506562737352332	None	0.25	2	0.2631578947368421	5	0.7692307692307693	20	0.3181818181818182	0.5769230769230769	19	15	8	3	0	0.7272727272727273	8	11	1.8666666666666667	28	0.1875	0.25	0.9451287992836546	0.9052878692867486	0.6390331410176593	0.9318766575574525	0.5736684784377061	0.925164615349921	0.7421626039969867	0.9214821507934311	0.05263157894736842	0.2631578947368421	0.0
3078	0.0012445170695539153	9.210194778669841e-05	-4.4867647018108296e-05	0.9928465400819825	None	0	0	0.5	2	0.6666666666666666	2	0.8333333333333334	0.3333333333333333	3	1	1	1	0	0.6666666666666666	2	3	0.3333333333333333	5	0.25	0	0.4755550000844556	0.7352297446509484	0.29910435716967965	0.7670662148657577	0.6194124118221204	0.787944467326592	0.805376023670052	0.7640907957700568	1.0	0	0.0
4236	0.07024006497534993	0.011767659209560142	0.01021717768317167	0.8704120159959745	None	0.2222222222222222	2	0.35	7	0.6428571428571429	18	0.47619047619047616	0.5357142857142857	21	15	8	4	0	0.7777777777777778	9	7	2.0	30	0.2857142857142857	0.4444444444444444	0.7314555497323297	0.8893487357476637	0.44666674293767394	0.8976953434895072	0.3155134042730881	0.9239271050352723	0.9154343230922234	0.9047345361262806	0.19047619047619047	0.23809523809523808	0.0
6841	None	None	None	None	None	0	0	0.2727272727272727	6	0.6666666666666666	20	0.4	0.5333333333333333	22	16	9	6	0	0.8	10	8	2.1333333333333333	32	0.375	0.37037037037037035	0.7314555497323297	0.8765469248486193	0.3752718621337708	0.9046176619782963	0.26708633467183646	0.9046602046062246	0.9154343230922234	0.8959755097414593	0.09090909090909091	0.3181818181818182	0.0
6400	0.07848981389500884	0.013028618498970355	0.0038985189004061703	0.8711165138129268	None	0.2222222222222222	2	0.2857142857142857	6	0.7241379310344828	21	0.44285714285714284	0.5862068965517241	22	17	8	3	0	0.7	10	7	2.066666666666667	31	0.2	0.42857142857142855	0.6756629070096064	0.9242114117835548	0.3752718621337708	0.9178227770079579	0.2912998694724623	0.9355594154048998	0.9154343230922234	0.9262074251684331	0.4090909090909091	0.22727272727272727	0.0
2828	0.00035505287296443963	4.464898602153564e-05	4.158414816890723e-05	0.9983441845749429	None	0	0	0.4	2	0.6	3	0.4666666666666667	0.6	3	3	3	0	0	0.6	3	5	0.4666666666666667	7	0.0	0.5	0.9503022792465406	0.9318213618968453	0.9499036960378321	0.9667165580465681	0.8530422187115156	0.5486884006211856	0.6480175883834934	0.8869283598222669	0	0	0.0
603	None	None	None	None	None	0	0	0.6666666666666666	2	0.5	1	0.6666666666666666	0.5	3	1	0	1	0	0.6666666666666666	3	2	0.26666666666666666	4	0.5	0	0.7456712349576204	0.9124497162401753	0.691900476463237	0.8220196545125336	0.5850146015532137	0.8238649249028325	0.8612270720830852	0.8588278902336266	1.0	0.3333333333333333	0.0
4869	0.1035593558499918	0.031678221498881026	0.02393660000007526	0.8477128863603319	None	0.2	2	0.22727272727272727	5	0.8064516129032258	25	0.4714285714285714	0.6129032258064516	23	19	9	4	0	0.7	10	7	2.2	33	0.2222222222222222	0.4666666666666667	0.7314555497323297	0.8945521618394905	0.44666674293767394	0.9396866321179266	0.26708633467183646	0.9223751561327345	0.9154343230922234	0.9207845458113326	0.15217391304347827	0.21739130434782608	0.0
5886	0.06430352759110954	0.019305665183136925	0.01780827554523725	0.8236513840127404	None	0.2222222222222222	2	0.3333333333333333	7	0.6551724137931034	19	0.44285714285714284	0.5172413793103449	22	15	8	3	0	0.7	10	7	2.066666666666667	31	0.23076923076923078	0.42857142857142855	0.7314555497323297	0.9217660790810118	0.44666674293767394	0.8389580219467785	0.5299395802560298	0.9378519020603134	0.9007527225494767	0.9069585677678155	0.2727272727272727	0.13636363636363635	0.0
2612	0.050308228005689994	0.008940424227089495	-0.0053690004025135135	0.7108025464226571	None	0	0	0.3	3	0.75	9	0.3888888888888889	0.75	12	9	1	0	0	0.25	3	12	0.9333333333333333	14	0.0	0.36363636363636365	0.6409445648862111	0.9371239817905453	0.21502908217611827	0.8730114307053577	0.33052543394936984	0.9132867454658022	0.8832727849706029	0.9111681200416364	0	0	0.0
4919	0.08799011840981712	0.014278058522390768	0.0008702097604427155	0.8191973882728757	None	0.2222222222222222	2	0.23809523809523808	5	0.7931034482758621	23	0.4025974025974026	0.5862068965517241	22	17	8	4	0	0.6363636363636364	11	7	2.066666666666667	31	0.26666666666666666	0.42857142857142855	0.5918798392887998	0.9062766350963594	0.44666674293767394	0.9185483425445709	0.3155134042730881	0.9226020355602856	0.9007527225494767	0.9160620660318849	0.1590909090909091	0.2727272727272727	0.0
6944	0.06317417044948664	0.014631952726614546	0.01257259199457436	0.8298321598610134	None	0.125	1	0.3157894736842105	6	0.6538461538461539	17	0.5185185185185185	0.5769230769230769	20	15	7	2	0	0.6666666666666666	9	6	1.8666666666666667	28	0.15384615384615385	0.4	0.7314555497323297	0.9363535801048333	0.5108942497801067	0.9032881415882696	0.48828336527273314	0.9282843652160191	0.9154343230922234	0.9237573441871789	0.575	0.25	0.0
4333	0.06721948724810849	0.010839795916982222	-0.0003255625207623639	0.8842829023975647	None	0.2222222222222222	2	0.2857142857142857	6	0.7241379310344828	21	0.44285714285714284	0.5862068965517241	22	17	8	4	0	0.7	10	7	2.066666666666667	31	0.26666666666666666	0.42857142857142855	0.7314555497323297	0.9239956334849692	0.4109693025357224	0.9019182683076838	0.3155134042730881	0.9297120436171459	0.9154343230922234	0.9193072197272534	0.25	0.22727272727272727	0.0
4594	0.06235737528109973	0.011085229634676086	0.010501771704749831	0.8661925270036722	None	0.2222222222222222	2	0.3333333333333333	7	0.6551724137931034	19	0.44285714285714284	0.5517241379310345	22	16	8	3	0	0.7	10	7	2.066666666666667	31	0.21428571428571427	0.42857142857142855	0.7314555497323297	0.9044801058820438	0.4105478948241744	0.8908788381994203	0.2671814223511146	0.9119063959937885	0.8931054619232803	0.9027626047067938	0.2727272727272727	0.22727272727272727	0.0
930	None	None	None	None	None	0	0	0.6666666666666666	2	0.5	1	1.0	0.5	2	1	1	0	0	0.25	4	1	0.26666666666666666	4	0.0	0.6666666666666666	0.16335377910839938	0.5051167917180946	0.5237867107312196	0.9087711208079632	0.4929155208923345	0.5423889876258376	0.8642993162586312	0.6962952691410133	0	0	0.0
2543	None	None	None	None	None	0	0	0.5	1	1.0	1	1.0	0	0	0	2	1	0	0.3333333333333333	1	3	0.2	3	0.125	0	0	0	0	0	0	0	0	0	0	0	0
6850	0.06341175496122023	0.016098440523347166	0.015046372352375215	0.8844007985097333	None	0.2222222222222222	2	0.3333333333333333	7	0.6551724137931034	19	0.44285714285714284	0.5517241379310345	22	16	8	3	0	0.7	10	7	2.066666666666667	31	0.21428571428571427	0.42857142857142855	0.7314555497323297	0.9404429872327729	0.3497105564938866	0.9063206275825478	0.461802884168743	0.9467089763253934	0.9154343230922234	0.9331044880601361	0.2727272727272727	0.22727272727272727	0.0
4614	0.061583093667784645	0.010596396916188643	0.004598327217421424	0.8697207886339466	None	0.2222222222222222	2	0.3333333333333333	7	0.6551724137931034	19	0.44285714285714284	0.5517241379310345	22	16	8	4	0	0.7	10	7	2.066666666666667	31	0.2857142857142857	0.42857142857142855	0.6930157640170116	0.9255241620578856	0.32531353198004537	0.9106866044314008	0.4246298083728773	0.9306827380123688	0.9154343230922234	0.9227077671897052	0.2272727272727273	0.22727272727272727	0.0
3731	0.05978171288513988	0.006346190054335297	0.005973032912367344	0.8387046693404046	None	0.2222222222222222	2	0.25	5	0.7777777777777778	21	0.32954545454545453	0.5555555555555556	20	15	8	3	0	0.7272727272727273	8	11	1.9333333333333333	29	0.2	0.24	0.9451287992836546	0.9030377311886615	0.8012913229409125	0.9315783182920171	0.5736684784377061	0.9230965851561076	0.7421626039969867	0.9200190211975969	0.05	0.25	0.0
5266	0.0801618975989498	0.01954781250503259	0.0016238572579545928	0.8223822102558844	None	0.2	2	0.22727272727272727	5	0.8064516129032258	25	0.4714285714285714	0.5806451612903226	23	18	9	4	0	0.7	10	7	2.2	33	0.23529411764705882	0.4666666666666667	0.7314555497323297	0.9235828365016671	0.3752718621337708	0.9045868635196626	0.26708633467183646	0.9300383439252004	0.9154343230922234	0.9200380827814193	0.2391304347826087	0.2608695652173913	0.0
6918	0.06056934037357613	0.018465740636806345	0.018445984976497985	0.8681739476910465	None	0.2	2	0.30434782608695654	7	0.6875	22	0.4857142857142857	0.53125	24	17	9	4	0	0.7	10	7	2.2666666666666666	34	0.26666666666666666	0.41379310344827586	0.7314555497323297	0.9285717970684494	0.4787804963588903	0.9001967005512829	0.4008620431737208	0.9333697864030708	0.9154343230922234	0.9218680785123844	0.14583333333333334	0.125	0.0
168	None	None	None	None	None	0	0	0.3333333333333333	4	0.6	9	0.4358974358974359	0.6	11	9	5	2	0	0.23076923076923078	13	3	1.1333333333333333	17	0.16666666666666666	0	0.6838202969751298	0.9265479483493628	0.14853406918959997	0.9453609901116076	0.7287138731856231	0.8330104363979983	0.9510187161631741	0.9114058276094974	0.5454545454545454	0.18181818181818182	0.0
2689	5.660564993956419e-06	4.717220224968707e-08	2.0253715412632076e-08	0.9999985688940027	None	0	0	0.75	3	0.5	2	0.5	0.25	1	1	4	0	0	0.75	3	4	0.4	6	0.0	0.5	0.9503022792465406	0.5	0.9499036960378321	0.5	0.8530422187115156	0.5	0.6124332218139821	0.5	0	0	0.0
7195	0.06694414705282052	0.02101374355734136	0.020698485600888203	0.8567639940808619	None	0.2	2	0.3181818181818182	7	0.6666666666666666	20	0.45714285714285713	0.5666666666666667	23	17	8	3	0	0.7	10	7	2.1333333333333333	32	0.21428571428571427	0.41379310344827586	0.7314555497323297	0.9295309120059181	0.5108942497801067	0.8954136671388295	0.5736684784377061	0.9302024418686176	0.9154343230922234	0.9197430287591549	0.2608695652173913	0.13043478260869565	0.0
1083	None	None	None	None	None	0	0	0.25	1	1.0	3	0.625	0.6666666666666666	2	2	2	0	0	0.5	2	4	0.3333333333333333	5	0.0	0	0.7648286973977683	0.5	0.1889000068273185	0.7086837786659865	0.23992434356115103	0.5	0.9325154698256608	0.5735459315098791	0	0	0.0
996	None	None	None	None	None	0	0	1.0	1	0	0	1.0	0	1	0	0	1	0	0.5	2	1	0.13333333333333333	2	0.3333333333333333	0	0	0	0	0	0	0	0	0	0	0	0
5766	0.07542935189066077	0.015300400494173043	0.013878015394917438	0.8444115109196294	None	0.2	2	0.22727272727272727	5	0.8	24	0.45714285714285713	0.5666666666666667	22	17	9	6	0	0.7	10	7	2.1333333333333333	32	0.35294117647058826	0.4444444444444444	0.7314555497323297	0.9004501177614536	0.23544492264614095	0.9105186985668292	0.3087754767963681	0.9248483546437736	0.9154343230922234	0.9124652503626095	0.045454545454545456	0.22727272727272727	0.0
3222	0.03381413754677565	0.003270207467314178	0.0025472771267057138	0.92849444785633	None	0.25	2	0.2777777777777778	5	0.75	18	0.4126984126984127	0.5416666666666666	17	13	8	3	0	0.7777777777777778	9	7	1.7333333333333334	26	0.1875	0.43478260869565216	0.9451287992836546	0.9125706670843173	0.6179288217402246	0.9204945305160174	0.5736684784377061	0.9132922271951553	0.7421626039969867	0.9155225812996866	0.23529411764705882	0.29411764705882354	0.0
710	None	None	None	None	None	0	0	1.0	1	0	0	1.0	0	0	0	1	0	0	0.5	1	2	0.13333333333333333	2	0.0	0	0	0	0	0	0	0	0	0	0	0	0
4330	0.06788169841727516	0.014928777862651975	0.013018721449838998	0.8795562294476345	None	0.2	2	0.30434782608695654	7	0.6875	22	0.4857142857142857	0.53125	24	17	9	5	0	0.7	10	7	2.2666666666666666	34	0.3333333333333333	0.41379310344827586	0.7314555497323297	0.9195918961197296	0.3752718621337708	0.9061523144648406	0.2912998694724623	0.9257764449764934	0.9154343230922234	0.9175337454472039	0.041666666666666664	0.20833333333333334	0.0
1553	None	None	None	None	None	0	0	0.4	2	0.8	4	0.5833333333333334	0.8	6	4	0	0	0	0.3333333333333333	6	2	0.4666666666666667	7	0.0	0	0.4039527691169174	0.8349595410407548	0.6570599187266403	0.7930215932298653	0.9156795847758084	0.8195351150175479	0.8898566148687871	0.8164596876369641	0	0	0.0
3283	0.034867004677436836	0.006256613363872258	0.00479480679643435	0.9223784919961697	None	0.2857142857142857	2	0.29411764705882354	5	0.7391304347826086	17	0.3968253968253968	0.5652173913043478	16	13	8	2	0	0.7777777777777778	9	7	1.6666666666666667	25	0.11764705882352941	0.45454545454545453	0.7364764801915042	0.930447379101229	0.6280326414656385	0.9195674219274038	0.5736684784377061	0.9155928875266496	0.7636035564568838	0.9221072539803112	0.59375	0.3125	0.0
1235	None	None	None	None	None	0	0	0.75	3	0.0	0	0.5555555555555556	0	2	0	2	1	0	1.0	3	3	0.3333333333333333	5	0.16666666666666666	0	0	0	0	0	0	0	0	0	0	0	0
6325	0.06481132184902604	0.01771355756281732	0.015426561548810063	0.824468901571779	None	0.2222222222222222	2	0.3333333333333333	7	0.6551724137931034	19	0.44285714285714284	0.5172413793103449	22	15	8	3	0	0.7	10	7	2.066666666666667	31	0.23076923076923078	0.42857142857142855	0.7314555497323297	0.9399899315256115	0.2527543700500992	0.8228335150089346	0.5299395802560298	0.9469876571868817	0.9154343230922234	0.9160559830572654	0.2727272727272727	0.18181818181818182	0.0
959	None	None	None	None	None	0	0	0.8	4	0.0	0	0.4375	0	1	0	5	2	0	1.0	4	4	0.4666666666666667	7	0.15384615384615385	0.5	0	0	0	0	0	0	0	0	0	0	0
870	None	None	None	None	None	0	0	0	0	0	0	1.0	0	0	0	0	1	0	1.0	1	1	0.06666666666666667	1	0.25	0	0	0	0	0	0	0	0	0	0	0	0
638	None	None	None	None	None	0	0	0.1	1	1.0	13	0.4166666666666667	0.7692307692307693	11	10	3	4	0	0.4444444444444444	9	4	1.0	15	0.4444444444444444	0.3076923076923077	0.8716256571583239	0.9474670062346586	0.40493186088538036	0.8614018637188748	0.6304910883435421	0.9366688597574616	0.9059659650483951	0.9220904858944357	0.3181818181818182	0.09090909090909091	0.0
4267	0.06629400792384545	0.012426698628203645	0.01132131351839277	0.8657450730061986	None	0.2222222222222222	2	0.3	6	0.7142857142857143	20	0.42857142857142855	0.5714285714285714	21	16	8	4	0	0.7	10	7	2.0	30	0.26666666666666666	0.4444444444444444	0.7314555497323297	0.8992370380250544	0.3752718621337708	0.9023634525953744	0.3155134042730881	0.9250456267508503	0.9154343230922234	0.9095786947479699	0.16666666666666666	0.23809523809523808	0.0
721	None	None	None	None	None	0	0	0.6666666666666666	4	0.2857142857142857	2	0.75	0.14285714285714285	5	1	3	1	0	0.75	3	4	0.6	9	0.16666666666666666	0	0.27577305719076745	0.9475404684281574	0.4748028735120152	0.898944059169475	0.15139031915304854	0.9439884120526348	0.8135309414772395	0.9330581477355027	1.0	0	0.0
6791	0.05834026836433569	0.016546459850427957	0.0146207260054861	0.8208028419634849	None	0.2222222222222222	2	0.3	6	0.7142857142857143	20	0.42857142857142855	0.5714285714285714	21	16	8	4	0	0.7	10	7	2.0	30	0.26666666666666666	0.5185185185185185	0.7314555497323297	0.9260538816973638	0.44666674293767394	0.8374466999381912	0.5736684784377061	0.9379257130291859	0.9154343230922234	0.9083868432746833	0.16666666666666666	0.14285714285714285	0.0
6970	0.06099495963216547	0.007600956182785656	0.005884647487957931	0.8711536245231726	None	0.2222222222222222	2	0.3	6	0.7037037037037037	19	0.4603174603174603	0.5555555555555556	20	15	8	4	0	0.7777777777777778	9	7	1.9333333333333333	29	0.26666666666666666	0.46153846153846156	0.7314555497323297	0.9256358033136471	0.44666674293767394	0.8408607415323015	0.5299395802560298	0.9413852993122499	0.9154343230922234	0.9105883449874036	0.175	0.1	0.0
3680	0.06929326107508363	0.014535527291664841	0.008952562095682558	0.8557571834782317	None	0.2	2	0.3181818181818182	7	0.6666666666666666	20	0.5079365079365079	0.5333333333333333	22	16	9	4	0	0.7777777777777778	9	7	2.1333333333333333	32	0.25	0.41379310344827586	0.7314555497323297	0.8879250705152586	0.4109693025357224	0.8976090735660531	0.3155134042730881	0.9226423944681815	0.9154343230922234	0.903768777587421	0.18181818181818182	0.22727272727272727	0.0
2643	0.002388021339899149	0.0004379705475088516	-1.7127967644871728e-05	0.9926553791480917	None	1.0	1	0.8	4	0.4	2	0.5833333333333334	0.2	3	1	3	0	0	0.75	4	3	0.4666666666666667	7	0.0	0.6666666666666666	0.38475093372862407	0.9365856606224618	0.35895752774342593	0.9034610696164428	0.5920141544204169	0.6629509609158319	0.8580190465541013	0.8662772921303032	0	0	0.0
262	None	None	None	None	None	0	0	0.5	1	1.0	1	0.75	0	0	0	2	0	0	1.0	2	2	0.2	3	0.0	0	0	0	0	0	0	0	0	0	0	0	0
507	None	None	None	None	None	0	0	0.36363636363636365	4	0.6428571428571429	9	0.32	0.6428571428571429	12	9	3	1	0	0.5	10	5	1.0666666666666667	16	0.14285714285714285	0.6666666666666666	0.3204030219536372	0.8270587053123998	0.5208462425722331	0.8107621910650947	0.41190494042463294	0.6845325473499269	0.7440974264750969	0.7798612783555057	1.0	0.25	0.0
4736	0.07147107171390114	0.00986271761542894	0.008915109574421765	0.8628494893562589	None	0.2222222222222222	2	0.3333333333333333	7	0.6551724137931034	19	0.44285714285714284	0.5517241379310345	22	16	8	4	0	0.7	10	7	2.066666666666667	31	0.2857142857142857	0.42857142857142855	0.6740439613570335	0.9248504376562838	0.3752718621337708	0.9087656874199127	0.3155134042730881	0.9287522684657721	0.9154343230922234	0.921204706603122	0.2272727272727273	0.22727272727272727	0.0
4297	0.06431174855507643	0.010767630048249509	0.007564026209637218	0.8619187328717415	None	0.2222222222222222	2	0.35	7	0.6428571428571429	18	0.47619047619047616	0.5357142857142857	21	15	8	4	0	0.7777777777777778	9	7	2.0	30	0.2857142857142857	0.4444444444444444	0.7314555497323297	0.8893487357476637	0.44666674293767394	0.8976953434895072	0.3155134042730881	0.9239271050352723	0.9154343230922234	0.9047345361262806	0.19047619047619047	0.23809523809523808	0.0
1303	None	None	None	None	None	0	0	0.5	3	0.5	3	0.6666666666666666	0.5	5	3	2	0	0	0.3333333333333333	6	2	0.5333333333333333	8	0.0	0.3333333333333333	0.9101646270086189	0.9033184858841177	0.8595681453440308	0.9153500593324997	0.7598315107370985	0.8151239203610191	0.6784475376325709	0.884221615462959	0	0	0.0
5051	0.06092747815822093	0.016670677258091477	0.016652072838040204	0.8714348959672356	None	0.2222222222222222	2	0.3	6	0.7142857142857143	20	0.42857142857142855	0.5714285714285714	21	16	8	4	0	0.7	10	7	2.0	30	0.26666666666666666	0.4444444444444444	0.7314555497323297	0.9434892548995407	0.2527543700500992	0.9101590419711524	0.3499372898997799	0.9498155119212967	0.9154343230922234	0.9364596590569159	0.16666666666666666	0.23809523809523808	0.0
2806	0.0023770724372604796	0.0005112965809362411	1.0804903885718437e-05	0.9840705960402376	None	0	0	0.5	2	0.75	3	1.0	0.75	3	3	2	1	0	0.16666666666666666	6	1	0.4	6	0.125	0.4	0.14616417872904913	0.9550433548454937	0.3790397524700659	0.7846832934716602	0.24206926454635241	0.7652994124740692	0.7545927813366156	0.8633890498646773	1.0	0	0.0
3665	0.038323839947019676	0.0030601456175085033	0.002708073531908894	0.9386224331786751	None	0.2222222222222222	2	0.25	5	0.7857142857142857	22	0.35714285714285715	0.5714285714285714	21	16	8	3	0	0.5833333333333334	12	7	2.0	30	0.2	0.37037037037037035	0.7364764801915042	0.9304072144131911	0.5542148535825822	0.9495308840806201	0.36970318793930657	0.9314945950641748	0.7421626039969867	0.9377591662250196	0.19047619047619047	0.2857142857142857	0.0
241	None	None	None	None	None	0	0	0.4	2	0.8	4	0.5833333333333334	0.8	6	4	0	0	0	0.3333333333333333	6	2	0.4666666666666667	7	0.0	0	0.6656082066428204	0.830646202612201	0.5208750542587623	0.9027775976199709	0.6028135773079037	0.7791652054701943	0.7413412952220285	0.8446400324907826	0	0	0.0
503	None	None	None	None	None	0	0	0.6	3	0.4	2	0.4666666666666667	0.4	5	2	1	0	0	0.6	3	5	0.4666666666666667	7	0.0	1.0	0.7520626676027857	0.9474674774353047	0.6622774499027205	0.9289222507774914	0.7440109980942285	0.9513024138016601	0.9362654322042149	0.9432996958800645	0	0	0.0
6577	0.06515510950530248	0.004061802009546946	0.0028967093435616586	0.5843498920109355	None	0.25	2	0.3157894736842105	6	0.6923076923076923	18	0.4444444444444444	0.5384615384615384	19	14	8	3	0	0.7777777777777778	9	7	1.8666666666666667	28	0.2	0.4	0.7314555497323297	0.9078652882995102	0.3752718621337708	0.8271812791880879	0.26708633467183646	0.9391723486024866	0.8920811614772877	0.8999671669094145	0.47368421052631576	0.2631578947368421	0.0
7056	0.0640669907051541	0.014146819191146695	0.012556456256739162	0.880121389139547	None	0.2222222222222222	2	0.3	6	0.7142857142857143	20	0.42857142857142855	0.5714285714285714	21	16	8	4	0	0.7	10	7	2.0	30	0.26666666666666666	0.4444444444444444	0.7314555497323297	0.948975741503366	0.44666674293767394	0.9056454310743778	0.4862106820743536	0.9464690678686337	0.9154343230922234	0.9361785149590104	0.16666666666666666	0.14285714285714285	0.0
4692	0.07630847069186923	0.007749212579812218	0.007347696980044214	0.8545625981860505	None	0.2222222222222222	2	0.3	6	0.7037037037037037	19	0.4603174603174603	0.5555555555555556	20	15	8	4	0	0.7777777777777778	9	7	1.9333333333333333	29	0.26666666666666666	0.46153846153846156	0.7314555497323297	0.8690755571512008	0.3752718621337708	0.8246639642531197	0.26708633467183646	0.9311729165534712	0.865745501975113	0.8823951471623909	0.2	0.25	0.0
3776	0.03804118597666682	0.003712650447139472	0.0024450788777281014	0.9231355133040335	None	0.25	2	0.3333333333333333	6	0.6666666666666666	16	0.4126984126984127	0.5416666666666666	18	13	7	2	0	0.7777777777777778	9	7	1.7333333333333334	26	0.15384615384615385	0.43478260869565216	0.7364764801915042	0.9234418241669474	0.5860718376614034	0.9431911775734472	0.36970318793930657	0.9055676486096603	0.7636035564568838	0.9255392340113986	0.5833333333333333	0.2777777777777778	0.0
3048	0.001072136289433218	0.00012383097167512224	0.00012363876964994374	0.9979919496723031	None	0	0	0.5	2	0.75	3	0.75	0.5	4	2	1	1	0	0.5	2	4	0.4	6	0.25	0	0.3019242771282829	0.5884709145445688	0.4748028735120152	0.77781817495015	0.1942675538683744	0.6751566499205501	0.7511157862392216	0.6858414595965318	1.0	0	0.0
2997	0.004916799314150312	0.0004932048195367877	-4.004805672808862e-05	0.9848917197110508	None	0	0	0.5	3	0.5	3	0.5	0.3333333333333333	4	2	3	1	0	1.0	4	4	0.5333333333333333	8	0.125	0	0.2669875999601451	0.5498245801268071	0.4748028735120152	0.77781817495015	0.21009541075576496	0.6873913327081368	0.7815256283810481	0.6785181392101987	1.0	0	0.0
4177	0.06262048044748476	0.011091228783638038	0.010458898041476004	0.8306258209702313	None	0.2222222222222222	2	0.3	6	0.7037037037037037	19	0.3020833333333333	0.5925925925925926	22	16	6	1	0	0.6666666666666666	8	12	1.9333333333333333	29	0.1	0.24	0.7364764801915042	0.9200991082185598	0.5644115357601656	0.9524648642800906	0.4716858331885064	0.9309906800482723	0.8117056528517808	0.9359018666942461	1.0	0.36363636363636365	0.0
3033	0.00941994719867827	0.0004553403846879338	0.00024534267547888453	0.9498388422258481	None	0	0	0.4	2	0.8	4	1.0	0.8	5	4	1	0	0	0.14285714285714285	7	1	0.4666666666666667	7	0.0	0.3333333333333333	0.33962136736923065	0.9019070850649952	0.8500913843042683	0.886024859210328	0.6469586066038902	0.916086012664204	0.8953413169946561	0.9020217383413561	0	0	0.0
1165	None	None	None	None	None	0	0	0.6	3	0.4	2	0.4666666666666667	0.4	5	2	1	0	0	0.6	3	5	0.4666666666666667	7	0.0	0.5	0.7520626676027857	0.7942367766491968	0.6622774499027205	0.8615754519049692	0.7440109980942285	0.8374277466766888	0.7462981437195313	0.8328694598056746	0	0	0.0
737	None	None	None	None	None	0	0	0.1111111111111111	2	0.9583333333333334	23	0.2826086956521739	0.875	22	21	3	0	0	0.17391304347826086	4	23	1.7333333333333334	26	0.0	0.08	0.39747436190473084	0.9237826205013009	0.6018933398133007	0.9484898591029937	0.5629348426858869	0.9608626476494883	0.942872489326492	0.946321912886346	0	0	0.0
7517	0.06534056006171945	0.012675750093482952	0.01184724310473943	0.8522110833830768	None	0.2222222222222222	2	0.3333333333333333	7	0.6551724137931034	19	0.44285714285714284	0.5517241379310345	22	16	8	3	0	0.7	10	7	2.066666666666667	31	0.21428571428571427	0.5	0.7314555497323297	0.9187236922062247	0.4787804963588903	0.8340647550134509	0.5736684784377061	0.9345098653129533	0.9007527225494767	0.9031439107396251	0.2727272727272727	0.13636363636363635	0.0
7324	0.06584801743310217	0.013996254528878467	0.01386696047630726	0.8509861846631528	None	0.2	2	0.3181818181818182	7	0.6774193548387096	21	0.4714285714285714	0.5483870967741935	23	17	9	3	0	0.7	10	7	2.2	33	0.1875	0.4666666666666667	0.7314555497323297	0.928640246805368	0.5108942497801067	0.8947490942601981	0.5736684784377061	0.9302420164428308	0.9154343230922234	0.9192499030718523	0.2608695652173913	0.13043478260869565	0.0
7434	0.06182885487377863	0.024085798979753634	0.02382965642460213	0.8672704047751314	None	0.2222222222222222	2	0.3	6	0.7142857142857143	20	0.42857142857142855	0.5714285714285714	21	16	8	4	0	0.7	10	7	2.0	30	0.26666666666666666	0.4444444444444444	0.7314555497323297	0.9349766285686186	0.5108942497801067	0.9041204836970648	0.4028982521077603	0.9372507210711224	0.9154343230922234	0.926750723826554	0.16666666666666666	0.09523809523809523	0.0
1427	None	None	None	None	None	0	0	0.5	3	0.5714285714285714	4	0.42857142857142855	0.5714285714285714	7	4	1	0	0	0.42857142857142855	7	3	0.6	9	0.0	1.0	0.7520626676027857	0.922457416199776	0.6155816582442712	0.9307198401660445	0.7440109980942285	0.9618044003380533	0.9362654322042149	0.9408496862960919	0	0	0.0
3927	0.058280341826853474	0.0026852976777938	0.0013095543840947557	0.810556987350407	None	0.2	2	0.22727272727272727	5	0.8	24	0.2962962962962963	0.6	23	18	8	3	0	0.75	9	12	2.1333333333333333	32	0.2	0.21428571428571427	0.8275291509290469	0.923374326082908	0.6179288217402246	0.953735300989	0.5736684784377061	0.9273174377981886	0.7421626039969867	0.936261217084232	0.043478260869565216	0.21739130434782608	0.0
4000	0.08008207534375743	0.018153786941534997	-0.005635581119403923	0.8243688543559042	None	0.2	2	0.2608695652173913	6	0.75	24	0.4857142857142857	0.5625	24	18	9	5	0	0.7	10	7	2.2666666666666666	34	0.3125	0.45161290322580644	0.7314555497323297	0.8934787076464591	0.3752718621337708	0.8991006530538538	0.2912998694724623	0.925454065894153	0.9007527225494767	0.9070081331589274	0.041666666666666664	0.20833333333333334	0.0
3207	0.041768274412555234	0.003014231736576098	0.0007341806935591014	0.8390175473787438	None	0.25	2	0.3157894736842105	6	0.6923076923076923	18	0.4444444444444444	0.5384615384615384	19	14	8	3	0	0.7777777777777778	9	7	1.8666666666666667	28	0.2	0.6086956521739131	0.9451287992836546	0.9125002128828471	0.6179288217402246	0.9284353698638708	0.5736684784377061	0.9110328100279929	0.7837809882720107	0.9176814874168767	0.21052631578947367	0.2631578947368421	0.0
4090	0.06529841886054123	0.009816182743886036	0.007132984206591784	0.8671957051778271	None	0.2222222222222222	2	0.3	6	0.7037037037037037	19	0.4603174603174603	0.5555555555555556	20	15	8	4	0	0.7777777777777778	9	7	1.9333333333333333	29	0.26666666666666666	0.46153846153846156	0.7314555497323297	0.868020575379917	0.3752718621337708	0.8207281354939393	0.26708633467183646	0.9304192239956489	0.865745501975113	0.8807272321972536	0.175	0.25	0.0
4024	0.05694970994984093	0.007787237548669498	0.007748189484864681	0.835307247035108	None	0.25	2	0.3157894736842105	6	0.6923076923076923	18	0.2916666666666667	0.5769230769230769	20	15	7	1	0	0.6666666666666666	8	12	1.8666666666666667	28	0.07692307692307693	0.25	0.7820028155602756	0.916631925429729	0.6179288217402246	0.9666600629694495	0.3994437896686748	0.9073125458805925	0.8268653484318548	0.9359518233223604	1.0	0.25	0.0
2485	None	None	None	None	None	0.5	1	0.6666666666666666	4	0.3333333333333333	2	0.5	0.16666666666666666	3	1	4	0	0	1.0	4	4	0.5333333333333333	8	0.0	0.4	0.5596743506812263	0.8950041573253954	0.5669725348294696	0.7784382704240491	0.7021054190367396	0.9684492431943462	0.8817814653732746	0.9067456707763066	0	0	0.0
859	None	None	None	None	None	0	0	0.5	2	0.75	3	1.0	0.5	3	2	2	1	0	0.16666666666666666	6	1	0.4	6	0.14285714285714285	0.4	0.14616417872904913	0.9588683375158652	0.8418467653376964	0.9271951508152296	0.4768443680091914	0.9652226143258801	0.9674193492086188	0.9528257042290158	1.0	0	0.0
6299	0.0713077201883825	0.024852361353734368	0.0029160186834473294	0.916887511361325	None	0.2	2	0.2727272727272727	6	0.7419354838709677	23	0.4714285714285714	0.5806451612903226	23	18	9	4	0	0.7	10	7	2.2	33	0.23529411764705882	0.41379310344827586	0.6166323729817371	0.8814238785943938	0.23544492264614095	0.9097608283015669	0.3155134042730881	0.9190745124226329	0.865745501975113	0.9045510050409538	0.15217391304347827	0.21739130434782608	0.0
2317	None	None	None	None	None	0	0	0.75	3	0.25	1	0.75	0	1	0	4	3	0	0.5	4	2	0.4	6	0.2727272727272727	0.5	0	0	0	0	0	0	0	0	0	0	0
1174	None	None	None	None	None	0.4	2	0.75	9	0.25	4	0.42857142857142855	0.125	5	2	12	2	0	0.8571428571428571	7	6	1.2	18	0.08	0.3333333333333333	0.6299210725203869	0.9092534429236526	0.6345351910950511	0.7854025095658108	0.495267864494107	0.9295952593254151	0.806187701984288	0.8870368374549579	0.7	0.4	0.0
3806	0.053923926282230514	0.0031380470080597496	0.0031357557368578816	0.8450325549850648	None	0.2222222222222222	2	0.25	5	0.7777777777777778	21	0.32954545454545453	0.5555555555555556	20	15	8	3	0	0.7272727272727273	8	11	1.9333333333333333	29	0.2	0.24	0.8863289751063508	0.9282348535292017	0.8012913229409125	0.9314833864067413	0.5736684784377061	0.9244354812440086	0.7636035564568838	0.9281043307006843	0.05	0.3	0.0
3273	0.05989651052568885	0.003939665882383136	0.003422717009179313	0.8140559827535073	None	0.25	2	0.2777777777777778	5	0.76	19	0.3068181818181818	0.6	19	15	7	3	0	0.7272727272727273	8	11	1.8	27	0.21428571428571427	0.2608695652173913	0.8275291509290469	0.9062228046446462	0.6179288217402246	0.9335874538606347	0.5736684784377061	0.9237376985961636	0.7421626039969867	0.9219101146515923	0.21052631578947367	0.2631578947368421	0.0
7519	0.0717777068877205	0.018364019278214648	0.01834585575428654	0.8284637296677901	None	0.2	2	0.2727272727272727	6	0.7333333333333333	22	0.45714285714285713	0.5666666666666667	22	17	9	4	0	0.7	10	7	2.1333333333333333	32	0.23529411764705882	0.4827586206896552	0.7314555497323297	0.9292108259445423	0.5108942497801067	0.8993315693097124	0.4008620431737208	0.9208331483858557	0.9154343230922234	0.9172879975372074	0.1590909090909091	0.2727272727272727	0.0
6163	0.06727968252187444	0.01786874191932583	0.017259912825349485	0.8338337186015631	None	0.2222222222222222	2	0.3333333333333333	7	0.6551724137931034	19	0.44285714285714284	0.5517241379310345	22	16	8	3	0	0.7	10	7	2.066666666666667	31	0.21428571428571427	0.5	0.7314555497323297	0.9297392262269256	0.5108942497801067	0.8933847859048524	0.5736684784377061	0.9295151086961729	0.9154343230922234	0.9190306492154388	0.2727272727272727	0.13636363636363635	0.0
6513	0.06138863148816357	0.011969298054184712	0.011569696025945804	0.8910193057577749	None	0.2222222222222222	2	0.3333333333333333	7	0.6551724137931034	19	0.44285714285714284	0.5517241379310345	23	16	7	3	0	0.7	10	7	2.066666666666667	31	0.2727272727272727	0.42857142857142855	0.7314555497323297	0.9441563461708762	0.44666674293767394	0.9194732283354464	0.5736684784377061	0.9468969329573984	0.9154343230922234	0.9378846733131291	0.34782608695652173	0.21739130434782608	0.0
3854	0.06687098849206574	0.01613776913524441	0.011492587551228893	0.8550134184817895	None	0.2222222222222222	2	0.3333333333333333	7	0.6551724137931034	19	0.44285714285714284	0.5517241379310345	22	16	8	4	0	0.7	10	7	2.066666666666667	31	0.2857142857142857	0.42857142857142855	0.7314555497323297	0.8938704810214645	0.4109693025357224	0.8982012165434283	0.3155134042730881	0.9226077569271516	0.8931054619232803	0.9056981050609941	0.18181818181818182	0.22727272727272727	0.0
3535	0.07054853878078651	0.0069769252107088455	0.006866214845693302	0.8591788206073875	None	0.2222222222222222	2	0.3	6	0.7037037037037037	19	0.24786324786324787	0.5925925925925926	21	16	7	1	0	0.6923076923076923	9	13	1.9333333333333333	29	0.07692307692307693	0.24	0.7364764801915042	0.8799262035973041	0.6179288217402246	0.9008615105832182	0.3200472968798169	0.9044246360970029	0.9134517567141948	0.8955425320656766	1.0	0.23809523809523808	0.0
2613	6.944119638971901e-06	1.221523337568486e-08	1.1709022614998738e-08	0.9999970692133516	None	0	0	0.6666666666666666	4	0.16666666666666666	1	0.6666666666666666	0	4	0	3	0	0	0.75	4	3	0.5333333333333333	8	0.0	0.6666666666666666	0	0	0	0	0	0	0	0	0	0	0
3042	0.03761851505144048	0.0033268921534816585	0.0025103335175719883	0.9331075029599276	None	0.25	2	0.3333333333333333	6	0.68	17	0.42857142857142855	0.52	18	13	8	3	0	0.7777777777777778	9	7	1.8	27	0.2	0.4166666666666667	0.8408026397375794	0.9232549682386588	0.6179288217402246	0.9331677359665289	0.4716858331885064	0.9157414248522168	0.7421626039969867	0.9243672338124331	0.2222222222222222	0.2777777777777778	0.0
5171	0.06181767015859829	0.01870185322048299	0.017214282228074917	0.8834817002810719	None	0.25	2	0.3333333333333333	6	0.68	17	0.38571428571428573	0.56	20	14	6	2	0	0.7	10	7	1.8	27	0.2	0.25	0.5852432393575011	0.9479644471575808	0.2527543700500992	0.9189170094232458	0.3155134042730881	0.9567766322908322	0.9337924074625775	0.9431656143394037	0.575	0.2	0.0
6254	0.06448214732432829	0.018176782972651934	0.018176294539850656	0.8798773466797517	None	0.2222222222222222	2	0.3333333333333333	7	0.6551724137931034	19	0.44285714285714284	0.5517241379310345	22	16	8	3	0	0.7	10	7	2.066666666666667	31	0.21428571428571427	0.42857142857142855	0.7314555497323297	0.9522496933662157	0.4972106427794497	0.9022213183243303	0.5299395802560298	0.9468558604971158	0.9170554884320954	0.9369308678076299	0.18181818181818182	0.13636363636363635	0.0
7206	0.06147061870245322	0.021337445074528436	0.019977107677116624	0.8696246124707416	None	0.2222222222222222	2	0.2857142857142857	6	0.7241379310344828	21	0.44285714285714284	0.5862068965517241	22	17	8	4	0	0.7	10	7	2.066666666666667	31	0.26666666666666666	0.42857142857142855	0.7314555497323297	0.9329450700880525	0.5108942497801067	0.8997076741769466	0.5299395802560298	0.9335326893695902	0.9154343230922234	0.9234161334329751	0.1590909090909091	0.13636363636363635	0.0
4877	0.07697314008751868	0.013111148539504488	-0.0024472444981295605	0.8165439883231956	None	0.2	2	0.22727272727272727	5	0.8064516129032258	25	0.4714285714285714	0.5806451612903226	23	18	9	5	0	0.7	10	7	2.2	33	0.29411764705882354	0.4666666666666667	0.7314555497323297	0.8937513142766611	0.3752718621337708	0.9009088739036136	0.26708633467183646	0.9231404040922423	0.9154343230922234	0.9067235649568178	0.043478260869565216	0.21739130434782608	0.0
6723	0.06350041659035265	0.0214716622487142	0.021078648219092354	0.8672605502737378	None	0.2222222222222222	2	0.3	6	0.7142857142857143	20	0.42857142857142855	0.5714285714285714	21	16	8	4	0	0.7	10	7	2.0	30	0.26666666666666666	0.4444444444444444	0.7314555497323297	0.9349766285686186	0.5108942497801067	0.9041204836970648	0.4028982521077603	0.9372507210711224	0.9154343230922234	0.926750723826554	0.16666666666666666	0.09523809523809523	0.0
4287	None	None	None	None	None	0.2222222222222222	2	0.3	6	0.7142857142857143	20	0.42857142857142855	0.5357142857142857	19	15	10	4	0	0.7	10	7	2.0	30	0.2	0.4444444444444444	0.7314555497323297	0.9037432401176337	0.44666674293767394	0.9063697661549873	0.3155134042730881	0.9050384371688361	0.9154343230922234	0.905055902027424	0.21052631578947367	0.3157894736842105	0.0
3412	0.05638496768809145	0.0031772909247903547	0.003041753269466992	0.8184012431104222	None	0.25	2	0.2777777777777778	5	0.75	18	0.2708333333333333	0.5833333333333334	19	14	6	1	0	0.6666666666666666	8	12	1.7333333333333334	26	0.09090909090909091	0.2727272727272727	0.7364764801915042	0.9044369857375155	0.6179288217402246	0.9408749099779131	0.5736684784377061	0.9234279497895559	0.7837809882720107	0.9242478946060344	1.0	0.2631578947368421	0.0
1114	None	None	None	None	None	0	0	0.6666666666666666	4	0.2857142857142857	2	0.45	0.14285714285714285	5	1	3	0	0	0.8	4	5	0.6	9	0.0	0.3333333333333333	0.32966459376159896	0.7632306883973272	0.4748028735120152	0.8466151152517203	0.8177945038933687	0.9620950016249115	0.8272136488212843	0.8846886614136722	0	0	0.0
35	None	None	None	None	None	0	0	0.4	2	0.8	4	0.4666666666666667	0.4	4	2	2	1	0	0.6	5	3	0.4666666666666667	7	0.16666666666666666	0.3333333333333333	0.3537732752952213	0.8988080558623045	0.4489913835886675	0.7927802097900553	0.4889009490820582	0.9344624384646021	0.8439630996653593	0.8870598861626565	1.0	0.5	0.0
3941	0.07514392611020353	0.010812907242798922	0.008868835799619067	0.8488463430085765	None	0.2222222222222222	2	0.3333333333333333	7	0.6896551724137931	20	0.24603174603174602	0.5862068965517241	23	17	7	1	0	0.6428571428571429	9	14	2.066666666666667	31	0.08333333333333333	0.23076923076923078	0.7364764801915042	0.8742473008411501	0.5542148535825822	0.8939630267967634	0.3200472968798169	0.9052289624989127	0.9134517567141948	0.8917956601963669	1.0	0.21739130434782608	0.0
1570	None	None	None	None	None	0	0	0.6666666666666666	2	0.5	1	1.0	0.5	2	1	1	0	0	0.25	4	1	0.26666666666666666	4	0.0	0.6666666666666666	0.5732341260538641	0.9840036864497701	0.4108453545222515	0.7630199474640531	0.7068938475695804	0.9096810866224404	0.8418039694338861	0.9264078067086776	0	0	0.0
3174	0.02575181887298063	0.002972695031844892	0.0029396511712428955	0.9386099917449326	None	0.25	2	0.3333333333333333	6	0.68	17	0.42857142857142855	0.52	18	13	8	3	0	0.7777777777777778	9	7	1.8	27	0.2	0.43478260869565216	0.9190829158408228	0.9216690243250868	0.6179288217402246	0.9328068231529182	0.5736684784377061	0.9270993543291166	0.7636035564568838	0.9273230403628827	0.2222222222222222	0.2777777777777778	0.0
1899	None	None	None	None	None	0.5	1	0.6666666666666666	4	0.5	3	0.4444444444444444	0.3333333333333333	4	2	3	0	0	0.5	6	3	0.5333333333333333	8	0.0	1.0	0.555423769008304	0.9587913754395659	0.4664848747003839	0.8405602694234661	0.6383956838670886	0.6865495972840681	0.847982956749908	0.8658192788774985	0	0	0.0
5258	0.05842541883682943	0.003721746495228375	0.003505734323320346	0.8724439988154715	None	0.2222222222222222	2	0.35	7	0.6428571428571429	18	0.47619047619047616	0.5357142857142857	21	15	8	4	0	0.7777777777777778	9	7	2.0	30	0.2857142857142857	0.4444444444444444	0.7314555497323297	0.9330823741312109	0.2527543700500992	0.8294120907815848	0.5736684784377061	0.9504180469188384	0.9154343230922234	0.9160557361654718	0.19047619047619047	0.23809523809523808	0.0
2961	0.0035188604356425996	0.0003035622092587263	0.0002864519044736117	0.9824369476242505	None	0	0	0.5	2	0.75	3	1.0	0.75	4	3	1	0	0	0.16666666666666666	6	1	0.4	6	0.0	0.4	0.33962136736923065	0.9217916558406688	0.8500913843042683	0.8999360647781549	0.5198869758913363	0.9189719250889152	0.8721367790906147	0.9140384379491543	0	0	0.0
3750	0.06196355310313274	0.022538331784727965	0.022290185304023487	0.8528745605243148	None	0.2	2	0.2727272727272727	6	0.7419354838709677	23	0.4714285714285714	0.5483870967741935	23	17	9	6	0	0.7	10	7	2.2	33	0.375	0.42857142857142855	0.7314555497323297	0.8914072621864484	0.3752718621337708	0.9164741771583897	0.21872511935305475	0.9106449885320191	0.9154343230922234	0.9067038389522324	0.043478260869565216	0.21739130434782608	0.0
2411	None	None	None	None	None	0	0	0.75	3	0.25	1	0.6666666666666666	0	1	0	4	0	0	1.0	3	3	0.4	6	0.0	0.6666666666666666	0	0	0	0	0	0	0	0	0	0	0
3512	0.033596770499415625	0.002938416078787536	0.002233492373093759	0.928293473038687	None	0.25	2	0.2777777777777778	5	0.75	18	0.4126984126984127	0.5416666666666666	17	13	8	3	0	0.7777777777777778	9	7	1.7333333333333334	26	0.1875	0.43478260869565216	0.9451287992836546	0.9125706670843173	0.6179288217402246	0.9204945305160174	0.5736684784377061	0.9132922271951553	0.7421626039969867	0.9155225812996866	0.23529411764705882	0.29411764705882354	0.0
5567	0.06801220403481616	0.015299233306414972	0.014478117621100763	0.85866027096603	None	0.2222222222222222	2	0.3	6	0.7142857142857143	20	0.42857142857142855	0.5714285714285714	21	16	8	4	0	0.7	10	7	2.0	30	0.26666666666666666	0.4444444444444444	0.7314555497323297	0.8992370380250544	0.3752718621337708	0.9023634525953744	0.3155134042730881	0.9248055882054019	0.9021136180926521	0.909483879657904	0.19047619047619047	0.2857142857142857	0.0
3973	0.06307724485560211	0.013602208044149511	0.013411874781906976	0.8761380335200918	None	0.2222222222222222	2	0.3	6	0.7037037037037037	19	0.4603174603174603	0.5555555555555556	20	15	8	4	0	0.7777777777777778	9	7	1.9333333333333333	29	0.26666666666666666	0.46153846153846156	0.7314555497323297	0.8953141669098977	0.4109693025357224	0.902199281928304	0.3155134042730881	0.9266856760421657	0.9154343230922234	0.9090142281836033	0.175	0.25	0.0
1017	None	None	None	None	None	0	0	0.23529411764705882	4	0.7391304347826086	17	0.5102040816326531	0.5217391304347826	12	12	12	5	0	1.0	7	7	1.6666666666666667	25	0.17857142857142858	0.5263157894736842	0.8941375169946435	0.8912262056760405	0.46474335785817644	0.9543636510596022	0.3349922933897984	0.9435321015488424	0.7636035564568838	0.9342084832217363	0.08333333333333333	0.4166666666666667	0.0
2356	None	None	None	None	None	0.5	2	0.5454545454545454	6	0.5714285714285714	8	0.38095238095238093	0.5	11	7	4	0	0	0.8571428571428571	7	6	1.0666666666666667	16	0.0	1.0	0.18406153619684645	0.931327521936824	0.7920809988992662	0.8859578901071049	0.6993516413075855	0.8781630386658872	0.9437948660976656	0.9012185139839128	0	0	0.0
6071	None	None	None	None	None	0.2222222222222222	2	0.38095238095238093	8	0.5862068965517241	17	0.3875	0.4827586206896552	22	14	8	3	0	0.8	10	8	2.066666666666667	31	0.25	0.37037037037037035	0.7314555497323297	0.9157637136207424	0.34105583279190743	0.8329534069265625	0.5736684784377061	0.9398803183661267	0.9154343230922234	0.9044275497914245	0.3181818181818182	0.13636363636363635	0.0
3935	0.05125463716255841	0.0016863793209677422	-0.0005067350183535329	0.8470840931026881	None	0.14285714285714285	1	0.375	6	0.5714285714285714	12	0.4791666666666667	0.47619047619047616	16	10	6	3	0	0.75	8	6	1.5333333333333334	23	0.3	0.42105263157894735	0.6740439613570335	0.8895930584471501	0.44666674293767394	0.86467057534359	0.2912998694724623	0.9236920632206855	0.8795403720612832	0.8951952891210699	0.4375	0.25	0.0
2651	3.308327535236506e-06	8.317810961377151e-08	8.317508402471034e-08	0.9999970776252087	None	0	0	0.8	4	0.0	0	0.5833333333333334	0	1	0	5	0	0	0.75	4	3	0.4666666666666667	7	0.0	0.5	0	0	0	0	0	0	0	0	0	0	0
5823	None	None	None	None	None	0.2222222222222222	2	0.3333333333333333	7	0.6551724137931034	19	0.44285714285714284	0.5517241379310345	22	16	8	2	0	0.7	10	7	2.066666666666667	31	0.14285714285714285	0.42857142857142855	0.5852432393575011	0.9369477749326063	0.5108942497801067	0.9130898276831674	0.37438156206973067	0.9241618277437319	0.9154343230922234	0.9253229228599219	0.5227272727272727	0.18181818181818182	0.0
[truncated: 6,458 more rows]
