# Supplementary material for: Constrained by Design: Influence of Genetic Encodings on Evolved Traits of Robots
Source: Front Robot AI. 2021 Jun 15;8:672379. doi: 10.3389/frobt.2021.672379 (PMC8239187; doi:10.3389/frobt.2021.672379)
Supplement: Supplementary file 1 [file DataSheet3.ZIP › plasticodingrep_plane_10_snapshots_ids.tsv]

generation	robot_id	fitness	novelty	novelty_pop	cons_fitness
145	7250	0.018298283601357424	None	0.01876798077803923	0.018298283601357424
145	6992	0.02508470179585689	None	0.024091764518798832	0.02508470179585689
145	7040	0.022454844580093492	None	0.014710225784334738	0.022454844580093492
145	7340	0.02402633690978956	None	0.014710225784334738	0.02402633690978956
145	7334	0.0043366158812911644	None	0.09803644240515733	0.0043366158812911644
145	7329	0.015681637400078104	None	0.014024064409157141	0.015681637400078104
145	5728	0.021496439221294922	None	0.0	0.021496439221294922
145	7028	0.02525158684718693	None	0.014024064409157141	0.02525158684718693
145	7347	0.02350259341937076	None	0.08174136559571335	0.02350259341937076
145	7311	0.016548906589080568	None	0.0649278045558444	0.016548906589080568
145	7128	0.018046200097153103	None	0.024091764518798832	0.018046200097153103
145	7043	0.02051335182817806	None	0.0	0.02051335182817806
145	6747	0.022422803804140228	None	0.02249637073164897	0.022422803804140228
145	7257	0.020808138062502098	None	0.05480339439583457	0.020808138062502098
145	7304	0.011269391727143613	None	0.0	0.011269391727143613
145	7253	0.01839512751481493	None	0.02249637073164897	0.01839512751481493
145	7275	0.018919049496559197	None	0.06225228799311794	0.018919049496559197
145	7259	0.019418068280514067	None	0.02636733180005371	0.019418068280514067
145	6771	0.02174854489395574	None	0.02313046469392909	0.02174854489395574
145	6792	0.023719218765575045	None	0.014710225784334738	0.023719218765575045
145	7326	0.014112293989014358	None	0.0	0.014112293989014358
145	7263	0.016898495196090695	None	0.10998462283412291	0.016898495196090695
145	6583	0.021099975412044485	None	0.0	0.021099975412044485
145	7256	0.017231549134370455	None	0.014710225784334738	0.017231549134370455
145	7316	0.019497936496975832	None	0.0	0.019497936496975832
145	6768	0.02430385593148586	None	0.0	0.02430385593148586
145	7302	0.018427942756843018	None	0.024091764518798832	0.018427942756843018
145	7002	0.03015926528075239	None	0.031166115495247903	0.03015926528075239
145	7222	0.023300816165237735	None	0.05225998583642253	0.023300816165237735
145	6704	0.022162363919212252	None	0.11561745898032476	0.022162363919212252
145	7265	0.01917776043454676	None	0.0	0.01917776043454676
145	7153	0.0151704048849143	None	0.004674688136385713	0.0151704048849143
145	7219	0.02031289846163227	None	0.02313046469392909	0.02031289846163227
145	7231	0.01811534353171378	None	0.0351460048920082	0.01811534353171378
145	7339	0.01632173055520682	None	0.0	0.01632173055520682
145	7197	0.020098576319007057	None	0.004674688136385713	0.020098576319007057
145	7348	0.01070162171136086	None	0.1098660965217683	0.01070162171136086
145	7338	0.018913265478682658	None	0.07349602816230186	0.018913265478682658
145	6545	0.024018254662256135	None	0.0	0.024018254662256135
145	6472	0.022162560612921642	None	0.0	0.022162560612921642
145	7321	0.010497804015077022	None	0.0	0.010497804015077022
145	7283	0.022220208788262325	None	0.0	0.022220208788262325
145	7015	0.02230777282389378	None	0.024091764518798832	0.02230777282389378
145	7060	0.023003147774301066	None	0.0933522267877434	0.023003147774301066
145	7178	0.023939239308112446	None	0.0	0.023939239308112446
145	7310	0.014716755071701379	None	0.040856812595223044	0.014716755071701379
145	7249	0.022578667694013746	None	0.05225998583642253	0.022578667694013746
145	6982	0.021573464692902344	None	0.07856221954862228	0.021573464692902344
145	7225	0.021905801518114974	None	0.013852900157467415	0.021905801518114974
145	7325	None	None	0.03804627565949038	None
145	7335	0.019913221218010306	None	0.0	0.019913221218010306
145	7290	0.01996456721370162	None	0.02636733180005371	0.01996456721370162
145	7313	0.021340194177721622	None	0.014024064409157141	0.021340194177721622
145	7212	0.023052592221396377	None	0.05948116140299133	0.023052592221396377
145	6216	0.0231587320287591	None	0.0	0.0231587320287591
145	7024	0.022736417799277032	None	0.0	0.022736417799277032
145	7105	0.021317730131766695	None	0.0	0.021317730131766695
145	7204	0.020904919541541236	None	0.014710225784334738	0.020904919541541236
145	7215	0.012944604863701688	None	0.1591578368173564	0.012944604863701688
145	6469	0.023993710168363463	None	0.0	0.023993710168363463
145	7244	0.018670365883227444	None	0.08174136559571335	0.018670365883227444
145	7151	0.022298470114935486	None	0.0	0.022298470114935486
145	7289	0.021174955063674082	None	0.02313046469392909	0.021174955063674082
145	7324	0.01386696047630726	None	0.04387943946971955	0.01386696047630726
145	6985	0.022149707147051348	None	0.031166115495247903	0.022149707147051348
145	7188	0.018369597987377553	None	0.02249637073164897	0.018369597987377553
145	7252	0.0165202566913851	None	0.03448275862068961	0.0165202566913851
145	7322	0.01960010497011537	None	0.0649278045558444	0.01960010497011537
145	7110	0.01961177235848	None	0.01876798077803923	0.01961177235848
145	6579	0.022385116002296746	None	0.0	0.022385116002296746
145	6798	0.02072710007101867	None	0.11759647775776612	0.02072710007101867
145	7303	0.019880807388263817	None	0.013852900157467415	0.019880807388263817
145	7131	0.02205407410357126	None	0.0	0.02205407410357126
145	7306	0.0213295773686935	None	0.0	0.0213295773686935
145	6804	0.023174328884196838	None	0.0	0.023174328884196838
145	7149	0.020501735842135865	None	0.07380967138162209	0.020501735842135865
145	7163	0.021652162329128782	None	0.0	0.021652162329128782
145	7346	0.01824551501912138	None	0.013852900157467415	0.01824551501912138
145	7183	0.020787143601907827	None	0.08174136559571335	0.020787143601907827
145	6624	0.024158400541625012	None	0.031166115495247903	0.024158400541625012
145	7061	0.018865590489280586	None	0.0	0.018865590489280586
145	7034	0.02340819208036964	None	0.0	0.02340819208036964
145	7294	0.020399760831188624	None	0.031166115495247903	0.020399760831188624
145	7094	0.021399473981224867	None	0.004674688136385713	0.021399473981224867
145	7130	0.02244861346689249	None	0.0	0.02244861346689249
145	6801	0.02032019696662203	None	0.0351460048920082	0.02032019696662203
145	7268	0.022172980931962877	None	0.08127096438858408	0.022172980931962877
145	6769	0.02284805515003263	None	0.0	0.02284805515003263
145	7173	0.021627568601424122	None	0.01876798077803923	0.021627568601424122
145	7191	0.0252690668196326	None	0.031166115495247903	0.0252690668196326
145	6681	0.023243319949682848	None	0.0	0.023243319949682848
145	6831	0.02249564762539648	None	0.0	0.02249564762539648
145	7320	0.01572530732494896	None	0.0	0.01572530732494896
145	7330	0.010539216458743023	None	0.16320595082859765	0.010539216458743023
145	7100	0.022483890130509734	None	0.0	0.022483890130509734
145	7159	0.022293427026742012	None	0.014710225784334738	0.022293427026742012
145	7277	0.013529499758326577	None	0.0	0.013529499758326577
145	6541	0.021220880113629076	None	0.0	0.021220880113629076
145	7230	0.016657165360064105	None	0.013852900157467415	0.016657165360064105
145	7332	0.017682601186719077	None	0.013852900157467415	0.017682601186719077
143	7250	0.018298283601357424	None	0.020931697954577486	0.018298283601357424
143	6992	0.02508470179585689	None	0.021503020954352782	0.02508470179585689
143	7040	0.022454844580093492	None	0.019900421167333752	0.022454844580093492
143	5728	0.021496439221294922	None	0.0	0.021496439221294922
143	7028	0.02525158684718693	None	0.02240871939357983	0.02525158684718693
143	6948	0.01981865035346083	None	0.0	0.01981865035346083
143	7193	0.017994848754730453	None	0.0724801547201527	0.017994848754730453
143	7128	0.018046200097153103	None	0.021503020954352782	0.018046200097153103
143	7043	0.02051335182817806	None	0.0	0.02051335182817806
143	7169	0.01450328376818165	None	0.03898977945838648	0.01450328376818165
143	7213	0.018650162126698913	None	0.05273189926787388	0.018650162126698913
143	6747	0.022422803804140228	None	0.026619160438140888	0.022422803804140228
143	7235	0.00786402467696292	None	0.08164290112792688	0.00786402467696292
143	6771	0.02174854489395574	None	0.019001590723745347	0.02174854489395574
143	6927	0.022039202371148585	None	0.0	0.022039202371148585
143	7157	0.013268953633092622	None	0.06521033193726244	0.013268953633092622
143	6792	0.023719218765575045	None	0.019900421167333752	0.023719218765575045
143	7031	0.019957116137431723	None	0.019065421620188917	0.019957116137431723
143	7166	0.01814198751274206	None	0.019900421167333752	0.01814198751274206
143	6583	0.021099975412044485	None	0.0	0.021099975412044485
143	6903	0.018004026521281496	None	0.0	0.018004026521281496
143	6768	0.02430385593148586	None	0.0	0.02430385593148586
143	7002	0.03015926528075239	None	0.033709213321423834	0.03015926528075239
143	7222	0.023300816165237735	None	0.055825461105727295	0.023300816165237735
143	7210	0.000845177257248273	None	0.16036843916276675	0.000845177257248273
143	6704	0.022162363919212252	None	0.12429453510104997	0.022162363919212252
143	7168	0.02173302969083156	None	0.0	0.02173302969083156
143	7153	0.0151704048849143	None	0.008611037024200213	0.0151704048849143
143	7219	0.02031289846163227	None	0.019001590723745347	0.02031289846163227
143	7231	0.01811534353171378	None	0.036425416437411755	0.01811534353171378
143	5213	0.02178687145856967	None	0.07626152804992543	0.02178687145856967
143	7238	0.0068192948480763306	None	0.0222802700711896	0.0068192948480763306
143	7197	0.020098576319007057	None	0.008611037024200213	0.020098576319007057
143	7209	0.012898972799024121	None	0.0	0.012898972799024121
143	6545	0.024018254662256135	None	0.0	0.024018254662256135
143	6472	0.022162560612921642	None	0.0	0.022162560612921642
143	7145	0.02205230112226712	None	0.0	0.02205230112226712
143	7015	0.02230777282389378	None	0.021503020954352782	0.02230777282389378
143	7057	0.019185822005903335	None	0.008611037024200213	0.019185822005903335
143	6706	0.023175256610462165	None	0.019001590723745347	0.023175256610462165
143	7060	0.023003147774301066	None	0.09308114350172636	0.023003147774301066
143	7178	0.023939239308112446	None	0.0	0.023939239308112446
143	7249	0.022578667694013746	None	0.055825461105727295	0.022578667694013746
143	6982	0.021573464692902344	None	0.09188763851250008	0.021573464692902344
143	7225	0.021905801518114974	None	0.0222802700711896	0.021905801518114974
143	7052	0.01853469526292841	None	0.0	0.01853469526292841
143	6669	0.02454129083363831	None	0.008611037024200213	0.02454129083363831
143	7212	0.023052592221396377	None	0.05754503772917058	0.023052592221396377
143	6216	0.0231587320287591	None	0.0	0.0231587320287591
143	7024	0.022736417799277032	None	0.0	0.022736417799277032
143	7105	0.021317730131766695	None	0.0	0.021317730131766695
143	7204	0.020904919541541236	None	0.019900421167333752	0.020904919541541236
143	7215	0.012944604863701688	None	0.1765124478606474	0.012944604863701688
143	7205	0.020988790000582264	None	0.0	0.020988790000582264
143	6469	0.023993710168363463	None	0.0	0.023993710168363463
143	7244	0.018670365883227444	None	0.10214375021755742	0.018670365883227444
143	7151	0.022298470114935486	None	0.0	0.022298470114935486
143	6985	0.022149707147051348	None	0.033709213321423834	0.022149707147051348
143	6891	0.02075076221768623	None	0.019900421167333752	0.02075076221768623
143	7188	0.018369597987377553	None	0.026619160438140888	0.018369597987377553
143	7125	0.01625084595980133	None	0.0	0.01625084595980133
143	7206	0.019977107677116624	None	0.019065421620188917	0.019977107677116624
143	7245	0.01654717232672134	None	0.03124769843412416	0.01654717232672134
143	7110	0.01961177235848	None	0.020931697954577486	0.01961177235848
143	6579	0.022385116002296746	None	0.0	0.022385116002296746
143	7237	0.015649752297544128	None	0.05004451791533352	0.015649752297544128
143	6798	0.02072710007101867	None	0.11581167934314167	0.02072710007101867
143	7101	0.01814705777318609	None	0.008611037024200213	0.01814705777318609
143	7131	0.02205407410357126	None	0.0	0.02205407410357126
143	7214	0.018743823287241085	None	0.0	0.018743823287241085
143	6804	0.023174328884196838	None	0.0	0.023174328884196838
143	7164	0.02329758127354511	None	0.0	0.02329758127354511
143	7149	0.020501735842135865	None	0.07313806298321326	0.020501735842135865
143	7039	0.021984933204822525	None	0.07034647838058797	0.021984933204822525
143	7163	0.021652162329128782	None	0.0	0.021652162329128782
143	7093	0.02180361755090157	None	0.0	0.02180361755090157
143	7068	0.02267715992236871	None	0.019065421620188917	0.02267715992236871
143	7183	0.020787143601907827	None	0.10214375021755742	0.020787143601907827
143	7059	0.024219971783090467	None	0.020931697954577486	0.024219971783090467
143	6624	0.024158400541625012	None	0.033709213321423834	0.024158400541625012
143	7061	0.018865590489280586	None	0.0	0.018865590489280586
143	7034	0.02340819208036964	None	0.0	0.02340819208036964
143	7094	0.021399473981224867	None	0.008611037024200213	0.021399473981224867
143	7130	0.02244861346689249	None	0.0	0.02244861346689249
143	7203	0.005601242304225337	None	0.07593324674155377	0.005601242304225337
143	6801	0.02032019696662203	None	0.036425416437411755	0.02032019696662203
143	6769	0.02284805515003263	None	0.0	0.02284805515003263
143	7173	0.021627568601424122	None	0.020931697954577486	0.021627568601424122
143	7191	0.0252690668196326	None	0.033709213321423834	0.0252690668196326
143	6681	0.023243319949682848	None	0.0	0.023243319949682848
143	6831	0.02249564762539648	None	0.0	0.02249564762539648
143	7192	0.02008900790433508	None	0.0	0.02008900790433508
143	7239	-0.0002405624732105326	None	0.08811821537535598	-0.0002405624732105326
143	6924	0.020563356268124056	None	0.0	0.020563356268124056
143	7100	0.022483890130509734	None	0.0	0.022483890130509734
143	7207	0.010077754673023256	None	0.0222802700711896	0.010077754673023256
143	7159	0.022293427026742012	None	0.019900421167333752	0.022293427026742012
143	6541	0.021220880113629076	None	0.0	0.021220880113629076
143	7035	0.022847607336243005	None	0.03124769843412416	0.022847607336243005
143	7230	0.016657165360064105	None	0.0222802700711896	0.016657165360064105
106	5088	0.01819952968471239	None	0.009172989549373659	0.01819952968471239
106	5045	0.02124337510106902	None	0.009172989549373659	0.02124337510106902
106	5095	0.02297329987554602	None	0.009172989549373659	0.02297329987554602
106	5032	0.015421862989580936	None	0.014645804880709065	0.015421862989580936
106	5339	0.016266683686003598	None	0.013075513837078934	0.016266683686003598
106	5174	0.01765125140640551	None	0.06804197111885617	0.01765125140640551
106	5390	0.011674269555787141	None	0.025068357353442566	0.011674269555787141
106	5326	0.01780859146253978	None	0.0	0.01780859146253978
106	5363	0.005132577572175842	None	0.0	0.005132577572175842
106	4959	0.022297156469470787	None	0.06215080638458305	0.022297156469470787
106	4798	0.018656304223094333	None	0.0	0.018656304223094333
106	5368	0.01939243884870204	None	0.06896366138196211	0.01939243884870204
106	4727	0.020836250168146424	None	0.006694857723052561	0.020836250168146424
106	5215	0.01791342947086958	None	0.013075513837078934	0.01791342947086958
106	5257	0.02343780158589514	None	0.03558934371938892	0.02343780158589514
106	5271	0.013502198317527029	None	0.013075513837078934	0.013502198317527029
106	5398	0.006585187672098141	None	0.05515252106270373	0.006585187672098141
106	5309	0.018820206401484633	None	0.0	0.018820206401484633
106	5324	0.02579271644870665	None	0.0	0.02579271644870665
106	5231	0.017596189832763464	None	0.006694857723052561	0.017596189832763464
106	5344	0.020754593153602154	None	0.009172989549373659	0.020754593153602154
106	5262	0.01587192549884639	None	0.06295186632769348	0.01587192549884639
106	5213	0.02178687145856967	None	0.04549784415422798	0.02178687145856967
106	5232	0.020082415265292513	None	0.0254352866662044	0.020082415265292513
106	5378	0.007430567261746616	None	0.05104917066975717	0.007430567261746616
106	5340	0.013123655400079275	None	0.0	0.013123655400079275
106	5313	0.012058226658236276	None	0.006694857723052561	0.012058226658236276
106	4957	0.017429383831270708	None	0.03558934371938892	0.017429383831270708
106	5374	0.021141668297550056	None	0.02999475574846667	0.021141668297550056
106	4909	0.019599249886371326	None	0.0254352866662044	0.019599249886371326
106	5315	0.020123982537615128	None	0.0	0.020123982537615128
106	5384	0.02046498741126999	None	0.009172989549373659	0.02046498741126999
106	5341	0.011554079512922689	None	0.036122019530666	0.011554079512922689
106	5288	0.014740968017334278	None	0.033735557929473345	0.014740968017334278
106	5104	0.0233701699230087	None	0.06896366138196211	0.0233701699230087
106	5329	0.021467208413484453	None	0.006694857723052561	0.021467208413484453
106	5220	0.015920144492077088	None	0.0	0.015920144492077088
106	4895	0.015831495374354427	None	0.02999475574846667	0.015831495374354427
106	5348	0.018474320953325078	None	0.0	0.018474320953325078
106	5354	0.017537667930662824	None	0.0	0.017537667930662824
106	5285	0.02288324734988759	None	0.026424817747825978	0.02288324734988759
106	5381	0.012661413027664022	None	0.0	0.012661413027664022
106	5077	0.019055793719807593	None	0.033735557929473345	0.019055793719807593
106	5370	0.01750598922361368	None	0.04549784415422798	0.01750598922361368
106	5380	0.010612962860775796	None	0.020675005916266163	0.010612962860775796
106	5383	0.015853439342390814	None	0.014645804880709065	0.015853439342390814
106	5294	0.020534601088167233	None	0.11070644639647349	0.020534601088167233
106	5379	0.009106649153734464	None	0.032142857142857126	0.009106649153734464
106	5221	0.01583258265885197	None	0.013075513837078934	0.01583258265885197
106	4675	0.021705882157173034	None	0.10493385881511894	0.021705882157173034
106	4850	0.016692182264669203	None	0.03558934371938892	0.016692182264669203
106	5197	0.02488408666444659	None	0.05104917066975717	0.02488408666444659
106	4930	0.01986393497009142	None	0.0	0.01986393497009142
106	5170	0.02257108825574083	None	0.0	0.02257108825574083
106	5278	0.015037135264421997	None	0.06603757554292493	0.015037135264421997
106	4885	0.02055286799600674	None	0.10074355282918712	0.02055286799600674
106	3961	0.020608948284845222	None	0.0	0.020608948284845222
106	5255	0.019782269530135402	None	0.0	0.019782269530135402
106	5393	0.013559259917358011	None	0.11148967807785823	0.013559259917358011
106	5017	0.019556746996650366	None	0.028296186810882678	0.019556746996650366
106	5377	0.016523131934629034	None	0.0	0.016523131934629034
106	5238	0.0219514352355085	None	0.0	0.0219514352355085
106	5274	0.015700689610437652	None	0.0	0.015700689610437652
106	5092	0.01997808863826121	None	0.006694857723052561	0.01997808863826121
106	5372	0.017180424772884232	None	0.0	0.017180424772884232
106	5240	0.01836753756962704	None	0.009172989549373659	0.01836753756962704
106	5191	0.015455070306307269	None	0.0	0.015455070306307269
106	4861	0.017982078008959273	None	0.0254352866662044	0.017982078008959273
106	4912	0.01831939140656619	None	0.10074355282918712	0.01831939140656619
106	5392	0.014132169424246463	None	0.0	0.014132169424246463
106	4734	0.018400352733260794	None	0.0	0.018400352733260794
106	5156	0.016134338048803407	None	0.1254651603737273	0.016134338048803407
106	4869	0.02393660000007526	None	0.04373401975243187	0.02393660000007526
106	5305	0.014148702681857578	None	0.07589633630926265	0.014148702681857578
106	5321	0.015464029339158048	None	0.0	0.015464029339158048
106	4669	0.020232511587541267	None	0.0	0.020232511587541267
106	4739	0.019332627317026188	None	0.006694857723052561	0.019332627317026188
106	5342	0.007178176262552837	None	0.05515252106270373	0.007178176262552837
106	5273	0.01606088268762501	None	0.0503705643921981	0.01606088268762501
106	4514	0.0198764085663	None	0.025068357353442566	0.0198764085663
106	5365	0.002281327398716807	None	0.07188219048875003	0.002281327398716807
106	5357	0.019489925203439333	None	0.020675005916266163	0.019489925203439333
106	5389	0.018779015578781186	None	0.014645804880709065	0.018779015578781186
106	5080	0.018667949311182198	None	0.0470311740105089	0.018667949311182198
106	5078	0.018774152464727717	None	0.0	0.018774152464727717
106	5148	0.021642608444989785	None	0.0	0.021642608444989785
106	5204	0.014900270429299254	None	0.025068357353442566	0.014900270429299254
106	5151	0.019658389708942993	None	0.025068357353442566	0.019658389708942993
106	5154	0.022804728469508154	None	0.014645804880709065	0.022804728469508154
106	5360	0.0112634664363331	None	0.014645804880709065	0.0112634664363331
106	5325	0.012559984185276674	None	0.11487382233468224	0.012559984185276674
106	4613	0.017552046548600344	None	0.013075513837078934	0.017552046548600344
106	5071	0.017124455413542773	None	0.013075513837078934	0.017124455413542773
106	5277	0.017048833617559808	None	0.03558934371938892	0.017048833617559808
106	4887	0.01630149919719746	None	0.006694857723052561	0.01630149919719746
106	5270	0.019087472567642646	None	0.02999475574846667	0.019087472567642646
106	5106	0.022298071201624133	None	0.0	0.022298071201624133
106	4746	0.020536077532563694	None	0.02999475574846667	0.020536077532563694
106	5334	0.017241002347022832	None	0.0503705643921981	0.017241002347022832
106	5356	0.0093809782625403	None	0.014645804880709065	0.0093809782625403
141	7111	0.016520029061256908	None	0.021864004061367938	0.016520029061256908
141	6992	0.02508470179585689	None	0.009328231793258748	0.02508470179585689
141	7040	0.022454844580093492	None	0.036764020088226844	0.022454844580093492
141	5728	0.021496439221294922	None	0.0	0.021496439221294922
141	7028	0.02525158684718693	None	0.018698752545542853	0.02525158684718693
141	6948	0.01981865035346083	None	0.0	0.01981865035346083
141	6713	0.022567683118348048	None	0.0	0.022567683118348048
141	7128	0.018046200097153103	None	0.009328231793258748	0.018046200097153103
141	7043	0.02051335182817806	None	0.0	0.02051335182817806
141	6805	0.021924647900620663	None	0.0	0.021924647900620663
141	7069	0.019863638889997863	None	0.0	0.019863638889997863
141	6747	0.022422803804140228	None	0.029431206779597013	0.022422803804140228
141	6894	0.018627763252353678	None	0.0	0.018627763252353678
141	7137	0.012995203548900445	None	0.10037101595905125	0.012995203548900445
141	6967	0.021635775761614583	None	0.0	0.021635775761614583
141	7062	0.021664618103891635	None	0.04113253653319499	0.021664618103891635
141	7103	0.01011250951601534	None	0.0	0.01011250951601534
141	6771	0.02174854489395574	None	0.0	0.02174854489395574
141	6848	0.01634390985582382	None	0.07407407407407407	0.01634390985582382
141	6927	0.022039202371148585	None	0.0	0.022039202371148585
141	6792	0.023719218765575045	None	0.036764020088226844	0.023719218765575045
141	6722	0.019872417086232233	None	0.0979325625538934	0.019872417086232233
141	7031	0.019957116137431723	None	0.021864004061367938	0.019957116137431723
141	6583	0.021099975412044485	None	0.0	0.021099975412044485
141	7123	0.019116647314562592	None	0.0	0.019116647314562592
141	6903	0.018004026521281496	None	0.0	0.018004026521281496
141	6768	0.02430385593148586	None	0.0	0.02430385593148586
141	7002	0.03015926528075239	None	0.04243025884369971	0.03015926528075239
141	6150	0.023184023496153103	None	0.009328231793258748	0.023184023496153103
141	6704	0.022162363919212252	None	0.11568503956355355	0.022162363919212252
141	5213	0.02178687145856967	None	0.07274904968523117	0.02178687145856967
141	7087	0.017591178162133077	None	0.009328231793258748	0.017591178162133077
141	7115	0.012901381974048361	None	0.0	0.012901381974048361
141	6545	0.024018254662256135	None	0.0	0.024018254662256135
141	6472	0.022162560612921642	None	0.0	0.022162560612921642
141	7126	0.017142097032008995	None	0.006053998481213296	0.017142097032008995
141	7037	0.02120522649674719	None	0.006053998481213296	0.02120522649674719
141	7145	0.02205230112226712	None	0.0	0.02205230112226712
141	6468	0.02182733428777293	None	0.016462437924413664	0.02182733428777293
141	7015	0.02230777282389378	None	0.009328231793258748	0.02230777282389378
141	6954	0.020024393266502443	None	0.0	0.020024393266502443
141	7086	0.016482066776104757	None	0.0	0.016482066776104757
141	7109	0.023935559162948903	None	0.0	0.023935559162948903
141	7057	0.019185822005903335	None	0.006053998481213296	0.019185822005903335
141	7082	0.02017778346568649	None	0.009328231793258748	0.02017778346568649
141	6706	0.023175256610462165	None	0.0	0.023175256610462165
141	7060	0.023003147774301066	None	0.09631102838373921	0.023003147774301066
141	7148	0.012430088988524822	None	0.03046000469062852	0.012430088988524822
141	7121	0.010322966901348055	None	0.04112998696937441	0.010322966901348055
141	6982	0.021573464692902344	None	0.08226152746872993	0.021573464692902344
141	5997	0.020888385714236964	None	0.09728404158004175	0.020888385714236964
141	7122	0.02407144297570352	None	0.02873106716103397	0.02407144297570352
141	7052	0.01853469526292841	None	0.0	0.01853469526292841
141	6669	0.02454129083363831	None	0.006053998481213296	0.02454129083363831
141	6216	0.0231587320287591	None	0.0	0.0231587320287591
141	7024	0.022736417799277032	None	0.0	0.022736417799277032
141	7105	0.021317730131766695	None	0.0	0.021317730131766695
141	6608	0.023899403761778047	None	0.02860973897424098	0.023899403761778047
141	6469	0.023993710168363463	None	0.0	0.023993710168363463
141	6985	0.022149707147051348	None	0.04243025884369971	0.022149707147051348
141	6891	0.02075076221768623	None	0.036764020088226844	0.02075076221768623
141	7140	0.012219989052294461	None	0.09762257291475486	0.012219989052294461
141	7125	0.01625084595980133	None	0.0	0.01625084595980133
141	7110	0.01961177235848	None	0.02860973897424098	0.01961177235848
141	6579	0.022385116002296746	None	0.0	0.022385116002296746
141	7138	0.0241476031570719	None	0.05704757263682173	0.0241476031570719
141	7141	0.014428254643354269	None	0.04990571193002692	0.014428254643354269
141	6798	0.02072710007101867	None	0.11207803175264389	0.02072710007101867
141	7101	0.01814705777318609	None	0.006053998481213296	0.01814705777318609
141	7131	0.02205407410357126	None	0.0	0.02205407410357126
141	6705	0.021468161118229568	None	0.03680570305781512	0.021468161118229568
141	6804	0.023174328884196838	None	0.0	0.023174328884196838
141	7149	0.020501735842135865	None	0.07398348861863432	0.020501735842135865
141	7039	0.021984933204822525	None	0.08878521217096677	0.021984933204822525
141	7006	0.020465952132280658	None	0.07989288848401738	0.020465952132280658
141	7073	-0.00023154882505144916	None	0.026558425221700786	-0.00023154882505144916
141	7093	0.02180361755090157	None	0.0	0.02180361755090157
141	7068	0.02267715992236871	None	0.021864004061367938	0.02267715992236871
141	7092	0.019135303531333633	None	0.018698752545542853	0.019135303531333633
141	6659	0.023797703123562206	None	0.02873106716103397	0.023797703123562206
141	7059	0.024219971783090467	None	0.02860973897424098	0.024219971783090467
141	6624	0.024158400541625012	None	0.04243025884369971	0.024158400541625012
141	7136	0.013327692614148378	None	0.03046000469062852	0.013327692614148378
141	7061	0.018865590489280586	None	0.0	0.018865590489280586
141	7034	0.02340819208036964	None	0.0	0.02340819208036964
141	7049	0.021190278316113614	None	0.08060587932400606	0.021190278316113614
141	7094	0.021399473981224867	None	0.006053998481213296	0.021399473981224867
141	7130	0.02244861346689249	None	0.0	0.02244861346689249
141	6801	0.02032019696662203	None	0.04679817706142704	0.02032019696662203
141	6396	0.021518648681978437	None	0.036764020088226844	0.021518648681978437
141	6769	0.02284805515003263	None	0.0	0.02284805515003263
141	6681	0.023243319949682848	None	0.0	0.023243319949682848
141	6831	0.02249564762539648	None	0.0	0.02249564762539648
141	6924	0.020563356268124056	None	0.0	0.020563356268124056
141	7100	0.022483890130509734	None	0.0	0.022483890130509734
141	6541	0.021220880113629076	None	0.0	0.021220880113629076
141	6561	0.021581623474600353	None	0.0	0.021581623474600353
141	7035	0.022847607336243005	None	0.02873106716103397	0.022847607336243005
141	6812	0.02126566178489696	None	0.0	0.02126566178489696
141	7018	0.02656404407346735	None	0.009328231793258748	0.02656404407346735
72	3680	0.008952562095682558	None	0.06973012137979517	0.008952562095682558
72	3654	0.004597827597675714	None	0.061920984357735166	0.004597827597675714
72	3678	None	None	0.057897661111860566	None
72	3417	0.004152503365247396	None	0.06487327425638811	0.004152503365247396
72	3532	0.019952426895509707	None	0.06493627906182758	0.019952426895509707
72	3624	0.01706009337878122	None	0.06493627906182758	0.01706009337878122
72	3448	0.0032622768621671594	None	0.044317752198669694	0.0032622768621671594
72	3541	0.010194083956768534	None	0.03898659576073236	0.010194083956768534
72	3607	0.0037390210235853484	None	0.06231793929519882	0.0037390210235853484
72	3668	0.004325134532660676	None	0.02210857476551451	0.004325134532660676
72	3282	0.005659405923250836	None	0.06936127567584227	0.005659405923250836
72	3360	0.00818333559825608	None	0.010772136516432107	0.00818333559825608
72	3527	0.0073179872147081885	None	0.03717382812823443	0.0073179872147081885
72	3209	0.004594571150719648	None	0.03831369227588438	0.004594571150719648
72	3665	0.002708073531908894	None	0.14891415835932098	0.002708073531908894
72	3629	0.005341020883782931	None	0.028309939970818106	0.005341020883782931
72	3166	0.0049503445537871045	None	0.03831369227588438	0.0049503445537871045
72	3566	0.014594470710405521	None	0.03991856315792329	0.014594470710405521
72	3637	0.008926490404012919	None	0.0765786780516837	0.008926490404012919
72	3551	0.006722494729400081	None	0.07894611010418058	0.006722494729400081
72	3472	0.01094662678622631	None	0.07234753882876861	0.01094662678622631
72	3519	0.004036197929030579	None	0.12790004745003727	0.004036197929030579
72	3309	0.0015001913109019174	None	0.051990142320255214	0.0015001913109019174
72	3601	0.002755635701664798	None	0.060300767834325794	0.002755635701664798
72	3676	0.006873223146986344	None	0.013462994957819514	0.006873223146986344
72	3563	0.007774517248215855	None	0.08389644243548053	0.007774517248215855
72	3406	0.005914416471620421	None	0.05940936484942157	0.005914416471620421
72	3661	0.006599092987658273	None	0.00729425189456073	0.006599092987658273
72	3577	0.005308911771803367	None	0.06613831367614373	0.005308911771803367
72	3535	0.006866214845693302	None	0.06597714672069754	0.006866214845693302
72	3583	0.007757560602250902	None	0.010772136516432107	0.007757560602250902
72	3613	0.004138766258183335	None	0.00729425189456073	0.004138766258183335
72	3645	0.005427120933113988	None	0.043692780250311605	0.005427120933113988
72	3401	0.0034895250728239615	None	0.02266292371232455	0.0034895250728239615
72	3522	0.001725728668270661	None	0.044317752198669694	0.001725728668270661
72	3679	0.009269745953595893	None	0.052121595447579015	0.009269745953595893
72	3651	0.0036739984377364837	None	0.02210857476551451	0.0036739984377364837
72	3689	0.007350768261286417	None	0.03717382812823443	0.007350768261286417
72	3564	0.005301121531565562	None	0.046386119707539634	0.005301121531565562
72	3641	0.0027945828871100173	None	0.07714062201993763	0.0027945828871100173
72	3684	0.005156599094597798	None	0.03898659576073236	0.005156599094597798
72	3642	0.0064950878218066116	None	0.00729425189456073	0.0064950878218066116
72	3496	0.007062489232978202	None	0.03991856315792329	0.007062489232978202
72	3653	0.01055917058583998	None	0.061428631540665725	0.01055917058583998
72	3549	0.004766742923121439	None	0.048913792031696456	0.004766742923121439
72	3516	0.007680314289501215	None	0.09641029283729723	0.007680314289501215
72	3652	0.004831117855692185	None	0.028363337875261047	0.004831117855692185
72	3700	None	None	0.057897661111860566	None
72	3504	0.007501540939976611	None	0.053846190019037635	0.007501540939976611
72	3418	0.00418360669157003	None	0.07856375242230053	0.00418360669157003
72	3352	0.00839572993123538	None	0.010772136516432107	0.00839572993123538
72	3603	0.005736918692280652	None	0.01829133653080795	0.005736918692280652
72	3602	0.005981323117043253	None	0.07665124767019006	0.005981323117043253
72	3604	0.004629719076102337	None	0.025865201658141424	0.004629719076102337
72	3493	0.005954152393750435	None	0.028309939970818106	0.005954152393750435
72	3690	0.009073916959079973	None	0.07058849080209964	0.009073916959079973
72	3160	0.005074739984935842	None	0.02297513573628949	0.005074739984935842
72	3695	0.010537287632624699	None	0.04377772537749268	0.010537287632624699
72	3503	0.003979863471481512	None	0.059977240002164735	0.003979863471481512
72	3249	0.003523435978091253	None	0.02699541871174461	0.003523435978091253
72	3462	0.0077262119515725865	None	0.00729425189456073	0.0077262119515725865
72	3176	0.005347647982703612	None	0.05169238055659255	0.005347647982703612
72	3688	0.008014174543644084	None	0.0975649782502149	0.008014174543644084
72	3485	0.005230293524662718	None	0.025865201658141424	0.005230293524662718
72	3186	0.005430378885286635	None	0.06739569249663453	0.005430378885286635
72	3329	0.0047803859830703585	None	0.03831369227588438	0.0047803859830703585
72	3453	0.0049770342192891484	None	0.06231793929519882	0.0049770342192891484
72	3647	0.012982030927200901	None	0.061428631540665725	0.012982030927200901
72	3616	0.00520123661920877	None	0.08162237213317007	0.00520123661920877
72	3600	0.005409495605474594	None	0.07777535021507892	0.005409495605474594
72	3638	0.0039002727497061194	None	0.06231793929519882	0.0039002727497061194
72	3697	0.00873361497389498	None	0.00729425189456073	0.00873361497389498
72	3591	0.004726053855199819	None	0.02266292371232455	0.004726053855199819
72	3466	0.007478772854654535	None	0.04377772537749268	0.007478772854654535
72	3699	0.0045684350884473215	None	0.02266292371232455	0.0045684350884473215
72	3410	0.005576393511131763	None	0.06936127567584227	0.005576393511131763
72	3565	0.0046992160183469385	None	0.05169238055659255	0.0046992160183469385
72	3283	0.00479480679643435	None	0.03831369227588438	0.00479480679643435
72	3683	0.002219597914025216	None	0.03831369227588438	0.002219597914025216
72	3658	0.007679689496792516	None	0.00729425189456073	0.007679689496792516
72	3696	0.0022703865393969573	None	0.013462994957819514	0.0022703865393969573
72	3605	0.008103771987850972	None	0.03991856315792329	0.008103771987850972
72	3085	0.007492322477078251	None	0.010772136516432107	0.007492322477078251
72	3698	0.0035256286786620058	None	0.02297513573628949	0.0035256286786620058
72	3694	0.00011519390396541963	None	0.059869859497982666	0.00011519390396541963
72	3555	0.008641018920314067	None	0.010772136516432107	0.008641018920314067
72	3592	0.009079712026560216	None	0.00729425189456073	0.009079712026560216
72	3617	0.006359994086595432	None	0.028309939970818106	0.006359994086595432
72	3431	0.006006691980643123	None	0.00729425189456073	0.006006691980643123
72	3660	0.0024494933261013227	None	0.01829133653080795	0.0024494933261013227
72	3562	0.006753568137141583	None	0.06326121266883963	0.006753568137141583
72	3499	0.010419983525080419	None	0.010772136516432107	0.010419983525080419
72	3515	0.008902658335068219	None	0.03717382812823443	0.008902658335068219
72	3357	0.004817053549631851	None	0.07011984330670218	0.004817053549631851
72	3528	0.0036329370567186607	None	0.09320018389129288	0.0036329370567186607
72	3143	0.0037902805719446336	None	0.07856375242230053	0.0037902805719446336
72	3548	0.007930161657648175	None	0.013462994957819514	0.007930161657648175
72	3328	0.00597432615385165	None	0.04535636460699789	0.00597432615385165
72	3664	3.20326877127966e-05	None	0.0530659388893401	3.20326877127966e-05
72	3487	0.00624176330253721	None	0.01829133653080795	0.00624176330253721
50	2598	-1.5421525722745538e-08	None	0.2845103511026502	-1.5421525722745538e-08
50	2360	None	None	0.3652719401029845	None
50	2448	None	None	0.3956709605102467	None
50	2579	1.0564519115339876e-07	None	0.3429198230123355	1.0564519115339876e-07
50	2584	-5.321386457195463e-05	None	0.35735625516447544	-5.321386457195463e-05
50	2560	6.59360195028306e-08	None	0.332738961360344	6.59360195028306e-08
50	2554	-1.3544502801567804e-05	None	0.3239469745568462	-1.3544502801567804e-05
50	2501	None	None	0.3415473459491565	None
50	2576	5.788057730920288e-09	None	0.39099752608663446	5.788057730920288e-09
50	2442	None	None	0.3679881770620501	None
50	1942	None	None	0.6962908027073456	None
50	2127	None	None	0.5273673551961778	None
50	2556	1.7012010366405172e-05	None	0.34827719250622796	1.7012010366405172e-05
50	2559	3.451184332519985e-08	None	0.33179255886487236	3.451184332519985e-08
50	2321	None	None	0.35077099258590655	None
50	2520	None	None	0.34421873878017273	None
50	2568	-2.2418634565407316e-09	None	0.3895365524189752	-2.2418634565407316e-09
50	2592	None	None	0.37376058562989123	None
50	2566	-0.00010090235831979871	None	0.29567695448138875	-0.00010090235831979871
50	2540	None	None	0.42378189484014117	None
50	2428	None	None	0.3069921393275051	None
50	2597	9.500642631434027e-05	None	0.3434989356946224	9.500642631434027e-05
50	2571	-0.1	None	0.49828063703682074	-0.1
50	2469	None	None	0.35799518811513387	None
50	2529	None	None	0.51379671808451	None
50	2256	None	None	0.37311220626229213	None
50	2585	0.00011982430475080881	None	0.2814384289178016	0.00011982430475080881
50	2301	None	None	0.35198803192417394	None
50	2581	-1.879353206243741e-05	None	0.3236619876464596	-1.879353206243741e-05
50	2441	None	None	0.3915677305385541	None
50	2534	None	None	0.39328770194342494	None
50	1983	None	None	0.4516057342546104	None
50	2596	0.0002458009508982951	None	0.3372308101995524	0.0002458009508982951
50	2343	None	None	0.2993433390044812	None
50	2516	None	None	0.364601921422982	None
50	2553	-1.0754634135841333e-05	None	0.34581888813078127	-1.0754634135841333e-05
50	2209	None	None	0.4166335168371578	None
50	2416	None	None	0.3795217467145954	None
50	2483	None	None	0.3602420869464379	None
50	2385	None	None	0.31348181534220826	None
50	2400	None	None	0.3357424835214996	None
50	2517	None	None	0.3429198230123355	None
50	2557	0.00024305671285268653	None	0.432366235511963	0.00024305671285268653
50	2403	None	None	0.3632144343865008	None
50	2594	1.3485388811589448e-07	None	0.3762964200661499	1.3485388811589448e-07
50	2570	-2.1045619974853434e-07	None	0.49313070428767086	-2.1045619974853434e-07
50	2595	-2.979939556378265e-10	None	0.40995610455264286	-2.979939556378265e-10
50	2589	-2.206843562570409e-07	None	0.3368508913540064	-2.206843562570409e-07
50	2582	-1.8046940123603297e-09	None	0.4199176390892926	-1.8046940123603297e-09
50	2578	2.1847702723213685e-09	None	0.4633368289119274	2.1847702723213685e-09
50	2481	None	None	0.408439682066809	None
50	2580	-1.7746353309105386e-08	None	0.2690831758182571	-1.7746353309105386e-08
50	2569	8.071587111384056e-05	None	0.36617778987154914	8.071587111384056e-05
50	2561	9.236285327657693e-06	None	0.3429198230123355	9.236285327657693e-06
50	2563	1.5068165009480654e-06	None	0.4181376955461989	1.5068165009480654e-06
50	2333	None	None	0.39078262474722925	None
50	2512	None	None	0.3237700864216106	None
50	2575	-1.8637422145284757e-09	None	0.3743089985248784	-1.8637422145284757e-09
50	2086	None	None	0.37356927128741146	None
50	2386	None	None	0.3077797082160652	None
50	2499	None	None	0.2845103511026502	None
50	2536	None	None	0.39099752608663446	None
50	2555	-1.9165807125439643e-09	None	0.3225156271960078	-1.9165807125439643e-09
50	2588	-2.063241824851396e-08	None	0.2690831758182571	-2.063241824851396e-08
50	2522	None	None	0.34827719250622796	None
50	2460	None	None	0.431423120017903	None
50	2381	None	None	0.3987229074003746	None
50	2314	None	None	0.3743089985248784	None
50	2114	None	None	0.5483906747960807	None
50	2134	None	None	0.3976643431984002	None
50	2280	None	None	0.43447123178379526	None
50	2513	None	None	0.39078262474722925	None
50	2430	None	None	0.47177949437695127	None
50	2551	0.000118525080776468	None	0.3294234249214945	0.000118525080776468
50	2574	-4.2752497268240523e-10	None	0.4633368289119274	-4.2752497268240523e-10
50	2203	None	None	0.31193207342728063	None
50	2565	-1.0456707503968923e-08	None	0.31193207342728063	-1.0456707503968923e-08
50	2255	None	None	0.39740068517612703	None
50	2471	None	None	0.48950118612569654	None
50	2567	5.866501801742023e-05	None	0.3434989356946224	5.866501801742023e-05
50	2264	None	None	0.3985712883338303	None
50	2402	None	None	0.37885120934876804	None
50	2586	9.293380988648595e-05	None	0.34581888813078127	9.293380988648595e-05
50	2549	None	None	0.44356861396939173	None
50	2207	None	None	0.4199176390892926	None
50	2325	None	None	0.31310876319452124	None
50	2539	None	None	0.32545347649777223	None
50	2096	None	None	0.4199176390892926	None
50	2573	-7.099128283834374e-05	None	0.35735625516447544	-7.099128283834374e-05
50	2593	-4.992763965030451e-09	None	0.3370806859829643	-4.992763965030451e-09
50	2543	None	None	0.5873941858904947	None
50	2590	-2.8938524948936844e-10	None	0.432333137657146	-2.8938524948936844e-10
50	1725	None	None	0.40150529516190137	None
50	2562	-0.1	None	0.49828063703682074	-0.1
50	2572	-6.508056834422497e-08	None	0.2845103511026502	-6.508056834422497e-08
50	2583	None	None	0.30162797395526253	None
50	2489	None	None	0.2813140570345469	None
50	2184	None	None	0.30940957421879994	None
50	2251	None	None	0.3415473459491565	None
50	2444	None	None	0.6325739306473344	None
74	3724	0.004718265147858757	None	0.066887008315702	0.004718265147858757
74	3709	0.012426066581343865	None	0.00951668687203146	0.012426066581343865
74	3734	0.00847697962383718	None	0.04910104103681774	0.00847697962383718
74	3762	0.005408827391725278	None	0.04548654521028237	0.005408827391725278
74	3704	0.011951527977492894	None	0.006901826648179054	0.011951527977492894
74	3731	0.005973032912367344	None	0.01840487106181081	0.005973032912367344
74	3769	0.008439517067821197	None	0.03938311024177038	0.008439517067821197
74	3532	0.019952426895509707	None	0.048572344055163974	0.019952426895509707
74	3729	0.006367826004701976	None	0.04378715073019519	0.006367826004701976
74	3730	0.009729441204586527	None	0.03676401349625738	0.009729441204586527
74	3624	0.01706009337878122	None	0.048572344055163974	0.01706009337878122
74	3765	0.00831447500767423	None	0.03806674748812585	0.00831447500767423
74	3607	0.0037390210235853484	None	0.066887008315702	0.0037390210235853484
74	3761	0.008322483962106898	None	0.055103458232567515	0.008322483962106898
74	3527	0.0073179872147081885	None	0.02585822533705446	0.0073179872147081885
74	3783	0.005232872398881451	None	0.041439442588038986	0.005232872398881451
74	3710	0.012780579862284872	None	0.00951668687203146	0.012780579862284872
74	3166	0.0049503445537871045	None	0.08189258705088556	0.0049503445537871045
74	3566	0.014594470710405521	None	0.03806674748812585	0.014594470710405521
74	3637	0.008926490404012919	None	0.06162393700491683	0.008926490404012919
74	3760	0.0029574287907956787	None	0.11262838898976593	0.0029574287907956787
74	3767	0.008387003896734796	None	0.02576832193474417	0.008387003896734796
74	3472	0.01094662678622631	None	0.07888182288083444	0.01094662678622631
74	3743	0.004908124228042404	None	0.04833570074184347	0.004908124228042404
74	3676	0.006873223146986344	None	0.017487296253973904	0.006873223146986344
74	3799	0.005766286307742916	None	0.061201867641867934	0.005766286307742916
74	3406	0.005914416471620421	None	0.03938311024177038	0.005914416471620421
74	3661	0.006599092987658273	None	0.006901826648179054	0.006599092987658273
74	3577	0.005308911771803367	None	0.06450644815128788	0.005308911771803367
74	3535	0.006866214845693302	None	0.05419500169088661	0.006866214845693302
74	3583	0.007757560602250902	None	0.013465170645540134	0.007757560602250902
74	3772	0.0038378870447542375	None	0.051717895350871824	0.0038378870447542375
74	3746	0.00802852407384214	None	0.05313583893665284	0.00802852407384214
74	3714	0.004349469126254272	None	0.017487296253973904	0.004349469126254272
74	3645	0.005427120933113988	None	0.05301127969852902	0.005427120933113988
74	3679	0.009269745953595893	None	0.03362821780738761	0.009269745953595893
74	3651	0.0036739984377364837	None	0.01840487106181081	0.0036739984377364837
74	3751	0.013761566708294209	None	0.00951668687203146	0.013761566708294209
74	3689	0.007350768261286417	None	0.02585822533705446	0.007350768261286417
74	3754	0.009102332066471578	None	0.09106538731772448	0.009102332066471578
74	3790	0.006276611216188211	None	0.04374345715901437	0.006276611216188211
74	3684	0.005156599094597798	None	0.00951668687203146	0.005156599094597798
74	3752	0.0067764507562828695	None	0.05419500169088661	0.0067764507562828695
74	3642	0.0064950878218066116	None	0.006901826648179054	0.0064950878218066116
74	3496	0.007062489232978202	None	0.03806674748812585	0.007062489232978202
74	3756	0.007111745418277022	None	0.07765631022817679	0.007111745418277022
74	3653	0.01055917058583998	None	0.04611921436328464	0.01055917058583998
74	3549	0.004766742923121439	None	0.05364707047212104	0.004766742923121439
74	3755	0.004483161063013198	None	0.062239165624651746	0.004483161063013198
74	3732	0.0038620889407920997	None	0.02585822533705446	0.0038620889407920997
74	3504	0.007501540939976611	None	0.041439442588038986	0.007501540939976611
74	3418	0.00418360669157003	None	0.09675740804884723	0.00418360669157003
74	3352	0.00839572993123538	None	0.013465170645540134	0.00839572993123538
74	3748	0.013778354490988798	None	0.08211403721093878	0.013778354490988798
74	3603	0.005736918692280652	None	0.022841750395860238	0.005736918692280652
74	3796	0.016991652114668413	None	0.05605085826694554	0.016991652114668413
74	3750	0.022290185304023487	None	0.05605085826694554	0.022290185304023487
74	3702	0.010676308826276395	None	0.02576832193474417	0.010676308826276395
74	3602	0.005981323117043253	None	0.04548654521028237	0.005981323117043253
74	3770	0.009702483862928341	None	0.03362821780738761	0.009702483862928341
74	3795	0.002348134719446153	None	0.10183197669870167	0.002348134719446153
74	3747	0.006233594148935639	None	0.02972717013375755	0.006233594148935639
74	3793	0.0041554080087092705	None	0.08809683426926583	0.0041554080087092705
74	3690	0.009073916959079973	None	0.05906374971729337	0.009073916959079973
74	3160	0.005074739984935842	None	0.060941730654302396	0.005074739984935842
74	3695	0.010537287632624699	None	0.02576832193474417	0.010537287632624699
74	3503	0.003979863471481512	None	0.07766207061333769	0.003979863471481512
74	3462	0.0077262119515725865	None	0.006901826648179054	0.0077262119515725865
74	3784	0.002665380755297697	None	0.05419500169088661	0.002665380755297697
74	3785	0.0058873118827677175	None	0.07074352645760149	0.0058873118827677175
74	3688	0.008014174543644084	None	0.08648535978066878	0.008014174543644084
74	3186	0.005430378885286635	None	0.04374345715901437	0.005430378885286635
74	3647	0.012982030927200901	None	0.04611921436328464	0.012982030927200901
74	3616	0.00520123661920877	None	0.0795251135427433	0.00520123661920877
74	3600	0.005409495605474594	None	0.0974346380860828	0.005409495605474594
74	3638	0.0039002727497061194	None	0.066887008315702	0.0039002727497061194
74	3697	0.00873361497389498	None	0.006901826648179054	0.00873361497389498
74	3786	0.009662443520375305	None	0.00951668687203146	0.009662443520375305
74	3778	0.012523316114495187	None	0.16689184322898423	0.012523316114495187
74	3410	0.005576393511131763	None	0.09385311994510273	0.005576393511131763
74	3720	0.010848530442278436	None	0.02576832193474417	0.010848530442278436
74	3565	0.0046992160183469385	None	0.07768872394859326	0.0046992160183469385
74	3658	0.007679689496792516	None	0.006901826648179054	0.007679689496792516
74	3764	0.007483845071617163	None	0.055103458232567515	0.007483845071617163
74	3085	0.007492322477078251	None	0.013465170645540134	0.007492322477078251
74	3555	0.008641018920314067	None	0.013465170645540134	0.008641018920314067
74	3592	0.009079712026560216	None	0.006901826648179054	0.009079712026560216
74	3727	0.004424199348005261	None	0.02585822533705446	0.004424199348005261
74	3759	0.0050512695055444585	None	0.05364707047212104	0.0050512695055444585
74	3431	0.006006691980643123	None	0.006901826648179054	0.006006691980643123
74	3499	0.010419983525080419	None	0.013465170645540134	0.010419983525080419
74	3722	0.008612137880600654	None	0.013465170645540134	0.008612137880600654
74	3797	0.005762179091524531	None	0.01840487106181081	0.005762179091524531
74	3701	0.005476702353369603	None	0.06963462601381655	0.005476702353369603
74	3737	0.01004696388319002	None	0.04611921436328464	0.01004696388319002
74	3789	0.010054596815850091	None	0.04910104103681774	0.010054596815850091
74	3548	0.007930161657648175	None	0.017487296253973904	0.007930161657648175
74	3328	0.00597432615385165	None	0.06758704210337631	0.00597432615385165
74	3713	0.010119620717618934	None	0.03676401349625738	0.010119620717618934
74	3719	0.007718978303441754	None	0.02585822533705446	0.007718978303441754
60	2908	9.150221093281794e-05	None	0.10540925533894599	9.150221093281794e-05
60	2683	0.0014180804314643598	None	0.04409161254287684	0.0014180804314643598
60	3065	0.003559700187442111	None	0.13634661583490654	0.003559700187442111
60	3070	0.00042487149298446657	None	0.23684975651738446	0.00042487149298446657
60	3058	2.452115797321078e-08	None	0.3043845527026642	2.452115797321078e-08
60	3097	0.0002230046557511751	None	0.06362713252900812	0.0002230046557511751
60	3067	0.0033475884691534143	None	0.04409161254287684	0.0033475884691534143
60	2982	0.00031124634368114	None	0.031313823713426565	0.00031124634368114
60	3094	-3.1234312659485493e-05	None	0.0453574066687205	-3.1234312659485493e-05
60	2986	0.0012931130740825396	None	0.13632098347472174	0.0012931130740825396
60	2759	0.00048016802327005467	None	0.5166294051952288	0.00048016802327005467
60	2970	0.00038065576416894213	None	0.18729233154926542	0.00038065576416894213
60	2968	0.00013939953847212885	None	0.3980623814030061	0.00013939953847212885
60	3031	0.003271126488420137	None	0.10097240246984984	0.003271126488420137
60	2978	0.00025093067719846447	None	0.0	0.00025093067719846447
60	3069	0.0023141852531507793	None	0.10097240246984984	0.0023141852531507793
60	2863	0.000855448400635557	None	0.08088673032716193	0.000855448400635557
60	3018	0.0005235196537328041	None	0.0	0.0005235196537328041
60	2676	0.00037002598667808094	None	0.3074632454112769	0.00037002598667808094
60	3022	0.0004017271014995059	None	0.031313823713426565	0.0004017271014995059
60	2996	0.0023040248212037907	None	0.13844648165433496	0.0023040248212037907
60	2999	0.00019942904969442505	None	0.0	0.00019942904969442505
60	3086	0.0030066325258087992	None	0.0031878693505438564	0.0030066325258087992
60	2585	0.00011982430475080881	None	0.34770464076083474	0.00011982430475080881
60	3064	0.003354585241950297	None	0.0031878693505438564	0.003354585241950297
60	2953	0.0003524323602590899	None	0.031313823713426565	0.0003524323602590899
60	3087	0.0031159605572067734	None	0.0031878693505438564	0.0031159605572067734
60	3017	0.0009777408873392983	None	0.08088673032716193	0.0009777408873392983
60	2814	0.0001604091976477878	None	0.3801904458627596	0.0001604091976477878
60	3054	0.001324360430432835	None	0.15113502860748557	0.001324360430432835
60	3060	0.0004788657059237441	None	0.3765173585340818	0.0004788657059237441
60	2946	0.00264906344807322	None	0.0031878693505438564	0.00264906344807322
60	2715	0.002426153305698412	None	0.0031878693505438564	0.002426153305698412
60	3048	0.00012363876964994374	None	0.13705674694903652	0.00012363876964994374
60	3036	0.0005436101462247955	None	0.23229898125825618	0.0005436101462247955
60	2730	0.001117874105255645	None	0.5166294051952288	0.001117874105255645
60	3057	0.0040648609536623175	None	0.2258877685220087	0.0040648609536623175
60	3092	0.00027303598635445984	None	0.031313823713426565	0.00027303598635445984
60	3072	0.00011386988385807804	None	0.14838403410183992	0.00011386988385807804
60	3050	0.0001222698460574299	None	0.13705674694903652	0.0001222698460574299
60	2818	0.00014242364945387116	None	0.27460764624637213	0.00014242364945387116
60	2712	0.00022800029823133442	None	0.4359305238529373	0.00022800029823133442
60	2949	0.0011559204620638262	None	0.1634057078995417	0.0011559204620638262
60	3009	0.00010196941979791058	None	0.18426674861012793	0.00010196941979791058
60	3096	0.0015712395681843105	None	0.16174102025658293	0.0015712395681843105
60	2623	0.0007205042856141064	None	0.5353147952632658	0.0007205042856141064
60	3100	0.0018043211229416829	None	0.0031878693505438564	0.0018043211229416829
60	3076	0.0004690487997005443	None	0.4359305238529373	0.0004690487997005443
60	2957	0.002597544611364767	None	0.04409161254287684	0.002597544611364767
60	2742	0.00032082678949133463	None	0.3074632454112769	0.00032082678949133463
60	3083	0.0006506731416791269	None	0.0453574066687205	0.0006506731416791269
60	2973	0.002932178311774962	None	0.04409161254287684	0.002932178311774962
60	3063	0.0006324762706278399	None	0.0453574066687205	0.0006324762706278399
60	3021	0.003467583726388481	None	0.13396934209002787	0.003467583726388481
60	2924	0.0014180804314643598	None	0.04409161254287684	0.0014180804314643598
60	3071	0.0016235141816712364	None	0.12516586242468047	0.0016235141816712364
60	2961	0.0002864519044736117	None	0.22382258449087916	0.0002864519044736117
60	2989	0.00011967029167424912	None	0.7407661435970699	0.00011967029167424912
60	3043	0.0019589648928536956	None	0.22382258449087916	0.0019589648928536956
60	2876	0.00018537770804985342	None	0.2538844688860089	0.00018537770804985342
60	3077	3.380923277019423e-05	None	0.1542165291635217	3.380923277019423e-05
60	2780	0.0001450787142591384	None	0.031313823713426565	0.0001450787142591384
60	2756	0.00016634773005106036	None	0.3537961431914935	0.00016634773005106036
60	2987	0.00017132479053815917	None	0.14838403410183992	0.00017132479053815917
60	2940	0.0014819589525609962	None	0.0453574066687205	0.0014819589525609962
60	2971	0.0035783116014047925	None	0.16295462939437136	0.0035783116014047925
60	3068	0.00012810802128710423	None	0.3801904458627596	0.00012810802128710423
60	3095	0.0011296868736403898	None	0.0031878693505438564	0.0011296868736403898
60	2945	0.0006272257974918439	None	0.43837892063684025	0.0006272257974918439
60	2739	9.907685091947281e-05	None	0.10540925533894599	9.907685091947281e-05
60	2985	0.0012761253964710872	None	0.4609368931950685	0.0012761253964710872
60	2977	0.0025643688611215795	None	0.10097240246984984	0.0025643688611215795
60	3042	0.0025103335175719883	None	0.06682131617108485	0.0025103335175719883
60	2936	0.0010311337013463823	None	0.0453574066687205	0.0010311337013463823
60	3055	0.004139852364527373	None	0.18426674861012793	0.004139852364527373
60	2915	7.856749459967612e-05	None	0.27460764624637213	7.856749459967612e-05
60	2923	0.00016810399735295466	None	0.031313823713426565	0.00016810399735295466
60	2779	0.001106076890315599	None	0.04409161254287684	0.001106076890315599
60	3004	0.002842038827938903	None	0.0031878693505438564	0.002842038827938903
60	3093	0.0031700075643072674	None	0.0031878693505438564	0.0031700075643072674
60	3098	0.00020182702388145271	None	0.10540925533894599	0.00020182702388145271
60	2965	0.00021091470023446964	None	0.0	0.00021091470023446964
60	3006	0.00025962239835720404	None	0.0	0.00025962239835720404
60	3066	7.328176656565098e-05	None	0.10540925533894599	7.328176656565098e-05
60	3001	0.002635698580242928	None	0.028690824154894712	0.002635698580242928
60	3023	0.00027523475717852047	None	0.2642299366625986	0.00027523475717852047
60	2907	0.0001360284092399686	None	0.6644770109980178	0.0001360284092399686
60	3085	0.007492322477078251	None	0.17282886744799147	0.007492322477078251
60	3051	0.00045482187605366847	None	0.23229898125825618	0.00045482187605366847
60	3052	0.002469538231616941	None	0.13401306570299826	0.002469538231616941
60	3013	0.0014988029418341337	None	0.028690824154894712	0.0014988029418341337
60	2809	0.002519096910919445	None	0.04960919238413309	0.002519096910919445
60	3084	0.0015278364438828724	None	0.19370001891009617	0.0015278364438828724
60	3033	0.00024534267547888453	None	0.18426674861012793	0.00024534267547888453
60	2954	0.0023298744683911427	None	0.07212719085152067	0.0023298744683911427
60	2912	0.0005660761594234858	None	0.3043845527026642	0.0005660761594234858
60	3073	0.0018585480575243319	None	0.04409161254287684	0.0018585480575243319
60	3075	0.0003016504308958755	None	0.5166294051952288	0.0003016504308958755
60	3082	0.0001523417999324348	None	0.0453574066687205	0.0001523417999324348
60	2796	0.0005664796858928823	None	0.5549462454806918	0.0005664796858928823
109	5088	0.01819952968471239	None	0.0	0.01819952968471239
109	5548	0.020132879397997117	None	0.005383641185189568	0.020132879397997117
109	5485	0.019589001096797322	None	0.009631303268873372	0.019589001096797322
109	5045	0.02124337510106902	None	0.0	0.02124337510106902
109	5435	0.0154860286951396	None	0.06938478497990659	0.0154860286951396
109	5095	0.02297329987554602	None	0.0	0.02297329987554602
109	5434	0.013447702111866956	None	0.0	0.013447702111866956
109	5490	0.016154340061135537	None	0.09152607293955127	0.016154340061135537
109	5479	0.020153622620305185	None	0.0	0.020153622620305185
109	5326	0.01780859146253978	None	0.0	0.01780859146253978
109	5461	0.019445483932685498	None	0.009631303268873372	0.019445483932685498
109	5498	0.017968812987763975	None	0.06501327176679564	0.017968812987763975
109	5447	0.023232699154082596	None	0.0	0.023232699154082596
109	5513	0.023301291659082644	None	0.08598135046069993	0.023301291659082644
109	4959	0.022297156469470787	None	0.09152607293955127	0.022297156469470787
109	5524	0.020391699500872582	None	0.004948621230116514	0.020391699500872582
109	4798	0.018656304223094333	None	0.004948621230116514	0.018656304223094333
109	5539	0.020500247296694567	None	0.10335119268459625	0.020500247296694567
109	4727	0.020836250168146424	None	0.009631303268873372	0.020836250168146424
109	5487	0.020010229006710636	None	0.009631303268873372	0.020010229006710636
109	5215	0.01791342947086958	None	0.02172645146221388	0.01791342947086958
109	5455	0.015380816532220138	None	0.0	0.015380816532220138
109	5257	0.02343780158589514	None	0.07491324451022408	0.02343780158589514
109	5324	0.02579271644870665	None	0.0	0.02579271644870665
109	5529	0.01946828580990122	None	0.06501327176679564	0.01946828580990122
109	5527	0.023902354456573432	None	0.10701914262066578	0.023902354456573432
109	5547	0.013965468840483069	None	0.0	0.013965468840483069
109	5344	0.020754593153602154	None	0.0	0.020754593153602154
109	5522	0.016054726224736613	None	0.009631303268873372	0.016054726224736613
109	5262	0.01587192549884639	None	0.054765619620350314	0.01587192549884639
109	5213	0.02178687145856967	None	0.03030034628394347	0.02178687145856967
109	5409	0.01828532474709993	None	0.07043946108302973	0.01828532474709993
109	5474	0.01981230470283979	None	0.04690622028779786	0.01981230470283979
109	5401	0.017334111568695333	None	0.0	0.017334111568695333
109	5232	0.020082415265292513	None	0.027511139978563796	0.020082415265292513
109	5540	0.015691997267121525	None	0.024671392488775985	0.015691997267121525
109	5503	0.017529132959264875	None	0.004948621230116514	0.017529132959264875
109	5546	0.016559603844058284	None	0.03030034628394347	0.016559603844058284
109	5525	0.018583097060045625	None	0.028182710205575306	0.018583097060045625
109	4957	0.017429383831270708	None	0.07491324451022408	0.017429383831270708
109	4909	0.019599249886371326	None	0.027511139978563796	0.019599249886371326
109	5104	0.0233701699230087	None	0.07800362120647801	0.0233701699230087
109	5533	0.0177651437250424	None	0.03468195085246034	0.0177651437250424
109	5531	0.020413470658562655	None	0.024671392488775985	0.020413470658562655
109	5220	0.015920144492077088	None	0.0	0.015920144492077088
109	5354	0.017537667930662824	None	0.005383641185189568	0.017537667930662824
109	5285	0.02288324734988759	None	0.027742405783124636	0.02288324734988759
109	5381	0.012661413027664022	None	0.0	0.012661413027664022
109	5077	0.019055793719807593	None	0.04042244425686468	0.019055793719807593
109	5484	0.015590007419445657	None	0.06194335488040128	0.015590007419445657
109	5294	0.020534601088167233	None	0.10335119268459625	0.020534601088167233
109	5221	0.01583258265885197	None	0.02172645146221388	0.01583258265885197
109	4675	0.021705882157173034	None	0.08876173879547991	0.021705882157173034
109	5197	0.02488408666444659	None	0.043116961030776016	0.02488408666444659
109	5170	0.02257108825574083	None	0.0	0.02257108825574083
109	4885	0.02055286799600674	None	0.09762853141443133	0.02055286799600674
109	5255	0.019782269530135402	None	0.0	0.019782269530135402
109	5393	0.013559259917358011	None	0.08635900651527739	0.013559259917358011
109	5017	0.019556746996650366	None	0.030214383308048143	0.019556746996650366
109	5238	0.0219514352355085	None	0.0	0.0219514352355085
109	5483	0.016324085173437572	None	0.04826017274797072	0.016324085173437572
109	5092	0.01997808863826121	None	0.009631303268873372	0.01997808863826121
109	5518	0.004294061508493176	None	0.018345979098747318	0.004294061508493176
109	5478	0.007616938610106179	None	0.05871979029612114	0.007616938610106179
109	5509	0.012793026486805944	None	0.09270998403651787	0.012793026486805944
109	5240	0.01836753756962704	None	0.0	0.01836753756962704
109	5544	0.011078914691408738	None	0.06544135370886317	0.011078914691408738
109	4861	0.017982078008959273	None	0.027511139978563796	0.017982078008959273
109	4912	0.01831939140656619	None	0.09762853141443133	0.01831939140656619
109	5410	0.016539288858690247	None	0.02172645146221388	0.016539288858690247
109	5437	0.019157743972717984	None	0.005383641185189568	0.019157743972717984
109	4734	0.018400352733260794	None	0.005383641185189568	0.018400352733260794
109	5511	0.014538290666198356	None	0.004948621230116514	0.014538290666198356
109	4869	0.02393660000007526	None	0.04067097855042646	0.02393660000007526
109	4669	0.020232511587541267	None	0.005383641185189568	0.020232511587541267
109	4739	0.019332627317026188	None	0.009631303268873372	0.019332627317026188
109	4514	0.0198764085663	None	0.024671392488775985	0.0198764085663
109	5460	0.019551245807500166	None	0.08635900651527739	0.019551245807500166
109	5389	0.018779015578781186	None	0.028182710205575306	0.018779015578781186
109	5080	0.018667949311182198	None	0.03468195085246034	0.018667949311182198
109	5413	0.02080700388381842	None	0.07703776605851703	0.02080700388381842
109	5520	0.016865906618312606	None	0.0	0.016865906618312606
109	5505	0.011419795771403295	None	0.028435709075060888	0.011419795771403295
109	5467	0.01788760954625651	None	0.02523639325299743	0.01788760954625651
109	5516	0.012334907122868593	None	0.028183547456969944	0.012334907122868593
109	5549	0.023758162255610556	None	0.033119755748466664	0.023758162255610556
109	5496	0.02154480167557045	None	0.08876173879547991	0.02154480167557045
109	5497	0.016893355236126978	None	0.03030034628394347	0.016893355236126978
109	5154	0.022804728469508154	None	0.028182710205575306	0.022804728469508154
109	5423	0.01522853224048487	None	0.009631303268873372	0.01522853224048487
109	5543	0.01763091395079548	None	0.06866798272605287	0.01763091395079548
109	5419	0.013541723101157038	None	0.03030034628394347	0.013541723101157038
109	5456	0.012317731248624487	None	0.047476853674636624	0.012317731248624487
109	5459	0.0058287647639907614	None	0.07238276578351137	0.0058287647639907614
109	5536	0.02443393227690915	None	0.0	0.02443393227690915
109	4746	0.020536077532563694	None	0.033119755748466664	0.020536077532563694
109	5489	0.02126197966723618	None	0.027742405783124636	0.02126197966723618
109	5407	0.011550589639129666	None	0.028183547456969944	0.011550589639129666
109	5406	0.018426594268522504	None	0.0872993061296864	0.018426594268522504
109	5430	0.012034239578930793	None	0.07219602356596636	0.012034239578930793
110	5088	0.01819952968471239	None	0.0	0.01819952968471239
110	5548	0.020132879397997117	None	0.013070471450878866	0.020132879397997117
110	5485	0.019589001096797322	None	0.0	0.019589001096797322
110	5045	0.02124337510106902	None	0.0	0.02124337510106902
110	5596	0.011541582919871233	None	0.023996309360325395	0.011541582919871233
110	5568	0.02135154717725529	None	0.029659743153540787	0.02135154717725529
110	5435	0.0154860286951396	None	0.074672419628514	0.0154860286951396
110	5095	0.02297329987554602	None	0.0	0.02297329987554602
110	5490	0.016154340061135537	None	0.07185964401236462	0.016154340061135537
110	5479	0.020153622620305185	None	0.0	0.020153622620305185
110	5582	0.023882269876161835	None	0.0941489034683198	0.023882269876161835
110	5326	0.01780859146253978	None	0.004948621230116514	0.01780859146253978
110	5461	0.019445483932685498	None	0.0	0.019445483932685498
110	5447	0.023232699154082596	None	0.0	0.023232699154082596
110	5513	0.023301291659082644	None	0.0783919385234581	0.023301291659082644
110	4959	0.022297156469470787	None	0.07185964401236462	0.022297156469470787
110	5539	0.020500247296694567	None	0.11044239148077735	0.020500247296694567
110	5571	0.018623798401911737	None	0.007422931845174771	0.018623798401911737
110	4727	0.020836250168146424	None	0.0	0.020836250168146424
110	5487	0.020010229006710636	None	0.0	0.020010229006710636
110	5215	0.01791342947086958	None	0.02762102748346045	0.01791342947086958
110	5257	0.02343780158589514	None	0.06451811710671215	0.02343780158589514
110	5324	0.02579271644870665	None	0.004948621230116514	0.02579271644870665
110	5529	0.01946828580990122	None	0.07077796719857134	0.01946828580990122
110	5527	0.023902354456573432	None	0.10062062175010403	0.023902354456573432
110	5547	0.013965468840483069	None	0.004948621230116514	0.013965468840483069
110	5584	0.01844642826270165	None	0.013070471450878866	0.01844642826270165
110	5522	0.016054726224736613	None	0.0	0.016054726224736613
110	5578	0.016067267252857738	None	0.06890983864589713	0.016067267252857738
110	5213	0.02178687145856967	None	0.024335871357406298	0.02178687145856967
110	5409	0.01828532474709993	None	0.06920443111890975	0.01828532474709993
110	5474	0.01981230470283979	None	0.043894296581375516	0.01981230470283979
110	5401	0.017334111568695333	None	0.0	0.017334111568695333
110	5232	0.020082415265292513	None	0.033655555258932365	0.020082415265292513
110	5540	0.015691997267121525	None	0.0299098903951178	0.015691997267121525
110	5552	0.008664972272232258	None	0.07179823364601723	0.008664972272232258
110	5557	0.020031075196134406	None	0.08026228936938717	0.020031075196134406
110	5546	0.016559603844058284	None	0.024335871357406298	0.016559603844058284
110	5600	0.020115198742293165	None	0.0431068339599484	0.020115198742293165
110	5525	0.018583097060045625	None	0.023996309360325395	0.018583097060045625
110	5590	0.012396254126983608	None	0.07711060970200567	0.012396254126983608
110	4957	0.017429383831270708	None	0.06451811710671215	0.017429383831270708
110	4909	0.019599249886371326	None	0.033655555258932365	0.019599249886371326
110	5573	0.011137588351336845	None	0.007422931845174771	0.011137588351336845
110	5551	0.020453149280212777	None	0.024335871357406298	0.020453149280212777
110	5104	0.0233701699230087	None	0.07898366693371808	0.0233701699230087
110	5533	0.0177651437250424	None	0.03193912664350303	0.0177651437250424
110	5531	0.020413470658562655	None	0.0299098903951178	0.020413470658562655
110	5560	0.013605102928607433	None	0.09418472272310954	0.013605102928607433
110	5220	0.015920144492077088	None	0.004948621230116514	0.015920144492077088
110	5285	0.02288324734988759	None	0.029836288608769707	0.02288324734988759
110	5583	0.022497087869253477	None	0.0	0.022497087869253477
110	5381	0.012661413027664022	None	0.004948621230116514	0.012661413027664022
110	5077	0.019055793719807593	None	0.042113871071525436	0.019055793719807593
110	5562	0.019424275861387653	None	0.023996309360325395	0.019424275861387653
110	5484	0.015590007419445657	None	0.06628195970120124	0.015590007419445657
110	5294	0.020534601088167233	None	0.11044239148077735	0.020534601088167233
110	4675	0.021705882157173034	None	0.079897719791424	0.021705882157173034
110	5564	0.018547222147386612	None	0.007422931845174771	0.018547222147386612
110	5197	0.02488408666444659	None	0.0431068339599484	0.02488408666444659
110	5170	0.02257108825574083	None	0.004948621230116514	0.02257108825574083
110	4885	0.02055286799600674	None	0.08913776730401834	0.02055286799600674
110	5255	0.019782269530135402	None	0.004948621230116514	0.019782269530135402
110	5017	0.019556746996650366	None	0.029659743153540787	0.019556746996650366
110	5238	0.0219514352355085	None	0.004948621230116514	0.0219514352355085
110	5483	0.016324085173437572	None	0.046443247354294066	0.016324085173437572
110	5599	0.012729068145400367	None	0.06451811710671215	0.012729068145400367
110	5092	0.01997808863826121	None	0.0	0.01997808863826121
110	5509	0.012793026486805944	None	0.08026228936938717	0.012793026486805944
110	5240	0.01836753756962704	None	0.0	0.01836753756962704
110	4861	0.017982078008959273	None	0.033655555258932365	0.017982078008959273
110	4912	0.01831939140656619	None	0.08913776730401834	0.01831939140656619
110	5410	0.016539288858690247	None	0.02762102748346045	0.016539288858690247
110	5437	0.019157743972717984	None	0.013070471450878866	0.019157743972717984
110	4734	0.018400352733260794	None	0.013070471450878866	0.018400352733260794
110	5511	0.014538290666198356	None	0.007422931845174771	0.014538290666198356
110	4869	0.02393660000007526	None	0.04165702026124497	0.02393660000007526
110	5580	0.019172883230664992	None	0.09192154410972733	0.019172883230664992
110	4669	0.020232511587541267	None	0.013070471450878866	0.020232511587541267
110	4739	0.019332627317026188	None	0.0	0.019332627317026188
110	4514	0.0198764085663	None	0.0299098903951178	0.0198764085663
110	5460	0.019551245807500166	None	0.08153795775325634	0.019551245807500166
110	5389	0.018779015578781186	None	0.023996309360325395	0.018779015578781186
110	5080	0.018667949311182198	None	0.03193912664350303	0.018667949311182198
110	5594	0.016240580948290857	None	0.0724948617583002	0.016240580948290857
110	5413	0.02080700388381842	None	0.07673158216731277	0.02080700388381842
110	5505	0.011419795771403295	None	0.03123429151623991	0.011419795771403295
110	5516	0.012334907122868593	None	0.032142857142857126	0.012334907122868593
110	5549	0.023758162255610556	None	0.04546879603138787	0.023758162255610556
110	5496	0.02154480167557045	None	0.079897719791424	0.02154480167557045
110	5497	0.016893355236126978	None	0.024335871357406298	0.016893355236126978
110	5154	0.022804728469508154	None	0.023996309360325395	0.022804728469508154
110	5536	0.02443393227690915	None	0.004948621230116514	0.02443393227690915
110	5556	0.02127643590096709	None	0.05049261083743846	0.02127643590096709
110	4746	0.020536077532563694	None	0.04546879603138787	0.020536077532563694
110	5489	0.02126197966723618	None	0.029836288608769707	0.02126197966723618
110	5569	0.015652331296011082	None	0.0	0.015652331296011082
110	5406	0.018426594268522504	None	0.08514020931230665	0.018426594268522504
110	5430	0.012034239578930793	None	0.0642941199963922	0.012034239578930793
110	5589	0.022776147663723927	None	0.0667849105106475	0.022776147663723927
76	3870	0.004813876401359209	None	0.02575520664035171	0.004813876401359209
76	3709	0.012426066581343865	None	0.0	0.012426066581343865
76	3734	0.00847697962383718	None	0.05228084573877475	0.00847697962383718
76	3885	0.005692608926677912	None	0.049363235708040916	0.005692608926677912
76	3704	0.011951527977492894	None	0.002300608882726351	0.011951527977492894
76	3769	0.008439517067821197	None	0.02516817833036924	0.008439517067821197
76	3808	0.008151989086838448	None	0.00807910238732408	0.008151989086838448
76	3805	0.01155391712920244	None	0.0	0.01155391712920244
76	3532	0.019952426895509707	None	0.03182535148197062	0.019952426895509707
76	3729	0.006367826004701976	None	0.024646312238319142	0.006367826004701976
76	3878	-5.573658660635838e-05	None	0.06494098100664272	-5.573658660635838e-05
76	3730	0.009729441204586527	None	0.026755344402150806	0.009729441204586527
76	3624	0.01706009337878122	None	0.03182535148197062	0.01706009337878122
76	3765	0.00831447500767423	None	0.026603763521534773	0.00831447500767423
76	3899	0.006959942530378444	None	0.03707579687717223	0.006959942530378444
76	3761	0.008322483962106898	None	0.05920219253570722	0.008322483962106898
76	3527	0.0073179872147081885	None	0.0308856173100732	0.0073179872147081885
76	3783	0.005232872398881451	None	0.02580727004737763	0.005232872398881451
76	3843	0.013666453830991864	None	0.0	0.013666453830991864
76	3710	0.012780579862284872	None	0.0	0.012780579862284872
76	3566	0.014594470710405521	None	0.026603763521534773	0.014594470710405521
76	3854	0.011492587551228893	None	0.0	0.011492587551228893
76	3802	0.007298272880938995	None	0.09166965806851314	0.007298272880938995
76	3852	0.007890678860350149	None	0.02994870303041406	0.007890678860350149
76	3406	0.005914416471620421	None	0.02516817833036924	0.005914416471620421
76	3865	0.005837227633982827	None	0.03403382803470537	0.005837227633982827
76	3577	0.005308911771803367	None	0.0737734176699987	0.005308911771803367
76	3829	-0.00011410708477948821	None	0.002300608882726351	-0.00011410708477948821
76	3583	0.007757560602250902	None	0.00807910238732408	0.007757560602250902
76	3856	0.01047203625286888	None	0.025485362249424798	0.01047203625286888
76	3822	0.006703436620567278	None	0.027209787780154628	0.006703436620567278
76	3867	0.007985887240441256	None	0.018155522986177265	0.007985887240441256
76	3746	0.00802852407384214	None	0.04945322326050748	0.00802852407384214
76	3862	0.014167974812627692	None	0.0	0.014167974812627692
76	3645	0.005427120933113988	None	0.06330090732770915	0.005427120933113988
76	3868	0.0072328517484563795	None	0.03835628942446594	0.0072328517484563795
76	3679	0.009269745953595893	None	0.015044868797282765	0.009269745953595893
76	3751	0.013761566708294209	None	0.0	0.013761566708294209
76	3815	0.01853505972038195	None	0.13445138513066687	0.01853505972038195
76	3689	0.007350768261286417	None	0.0308856173100732	0.007350768261286417
76	3754	0.009102332066471578	None	0.0757631242178594	0.009102332066471578
76	3818	0.004987150156725283	None	0.07623224037650404	0.004987150156725283
76	3894	0.01089123939176071	None	0.0	0.01089123939176071
76	3838	0.016139022344421	None	0.03182535148197062	0.016139022344421
76	3684	0.005156599094597798	None	0.0	0.005156599094597798
76	3752	0.0067764507562828695	None	0.0595019193059708	0.0067764507562828695
76	3642	0.0064950878218066116	None	0.002300608882726351	0.0064950878218066116
76	3890	0.008458897517994378	None	0.07019908999848769	0.008458897517994378
76	3851	0.007366555751737648	None	0.049363235708040916	0.007366555751737648
76	3653	0.01055917058583998	None	0.025485362249424798	0.01055917058583998
76	3871	0.009148083561244705	None	0.015044868797282765	0.009148083561244705
76	3352	0.00839572993123538	None	0.00807910238732408	0.00839572993123538
76	3882	0.00589479630628087	None	0.08697807315710547	0.00589479630628087
76	3807	0.005788295361624463	None	0.0	0.005788295361624463
76	3883	0.009216498124500426	None	0.0595019193059708	0.009216498124500426
76	3748	0.013778354490988798	None	0.08402222077182837	0.013778354490988798
76	3848	0.009237786590824318	None	0.024646312238319142	0.009237786590824318
76	3861	0.010099021624177714	None	0.02516817833036924	0.010099021624177714
76	3796	0.016991652114668413	None	0.03987497476960227	0.016991652114668413
76	3750	0.022290185304023487	None	0.03987497476960227	0.022290185304023487
76	3835	0.005666110887747668	None	0.025485362249424798	0.005666110887747668
76	3702	0.010676308826276395	None	0.018155522986177265	0.010676308826276395
76	3770	0.009702483862928341	None	0.015044868797282765	0.009702483862928341
76	3747	0.006233594148935639	None	0.048469493412656287	0.006233594148935639
76	3810	0.006403938451407594	None	0.07623224037650404	0.006403938451407594
76	3881	0.006819363350916302	None	0.04627019770691541	0.006819363350916302
76	3690	0.009073916959079973	None	0.0709699916478125	0.009073916959079973
76	3695	0.010537287632624699	None	0.018155522986177265	0.010537287632624699
76	3832	0.007579644514041244	None	0.02575520664035171	0.007579644514041244
76	3462	0.0077262119515725865	None	0.002300608882726351	0.0077262119515725865
76	3893	0.00886497912634694	None	0.00807910238732408	0.00886497912634694
76	3859	0.009353047296533091	None	0.042087965015102	0.009353047296533091
76	3833	0.0008210509983128347	None	0.04160857502880818	0.0008210509983128347
76	3688	0.008014174543644084	None	0.0809442251750102	0.008014174543644084
76	3186	0.005430378885286635	None	0.05256226812122348	0.005430378885286635
76	3647	0.012982030927200901	None	0.025485362249424798	0.012982030927200901
76	3811	0.0012322033840642403	None	0.050267329804382865	0.0012322033840642403
76	3879	0.005817683842747322	None	0.13548083202894853	0.005817683842747322
76	3897	0.002024971513841551	None	0.08501069632466215	0.002024971513841551
76	3786	0.009662443520375305	None	0.0	0.009662443520375305
76	3778	0.012523316114495187	None	0.14168614020971818	0.012523316114495187
76	3720	0.010848530442278436	None	0.018155522986177265	0.010848530442278436
76	3809	0.004471521587594686	None	0.02882186730084944	0.004471521587594686
76	3764	0.007483845071617163	None	0.05920219253570722	0.007483845071617163
76	3887	0.009479704199102101	None	0.026603763521534773	0.009479704199102101
76	3895	0.007326668652175264	None	0.0	0.007326668652175264
76	3085	0.007492322477078251	None	0.00807910238732408	0.007492322477078251
76	3555	0.008641018920314067	None	0.00807910238732408	0.008641018920314067
76	3855	0.00679766265008292	None	0.02575520664035171	0.00679766265008292
76	3592	0.009079712026560216	None	0.002300608882726351	0.009079712026560216
76	3431	0.006006691980643123	None	0.002300608882726351	0.006006691980643123
76	3824	0.006516749951870443	None	0.02575520664035171	0.006516749951870443
76	3499	0.010419983525080419	None	0.00807910238732408	0.010419983525080419
76	3830	0.009939631452030138	None	0.0	0.009939631452030138
76	3864	0.004116926412080567	None	0.025485362249424798	0.004116926412080567
76	3789	0.010054596815850091	None	0.05228084573877475	0.010054596815850091
76	3828	0.006311716217359633	None	0.02882186730084944	0.006311716217359633
76	3548	0.007930161657648175	None	0.04449585378590821	0.007930161657648175
76	3713	0.010119620717618934	None	0.026755344402150806	0.010119620717618934
76	3900	0.008388521030017587	None	0.002300608882726351	0.008388521030017587
30	1528	0.27650113924756503	0.27650113924756503	0.31647723734690697	0.27650113924756503
30	1564	0.2840176108187605	0.2840176108187605	0.3067317067562867	0.2840176108187605
30	1517	0.285152910514331	0.285152910514331	0.29037580645858074	0.285152910514331
30	1381	0.2863266139447394	0.2863266139447394	0.3043930423821154	0.2863266139447394
30	1597	0.2620582919912603	0.2620582919912603	0.3280336605436066	0.2620582919912603
30	1360	0.3576959552657482	0.3576959552657482	0.41672851464564237	0.3576959552657482
30	1559	0.27228728634290034	0.27228728634290034	0.36221737500128093	0.27228728634290034
30	1550	0.31968966636260115	0.31968966636260115	0.40285571142553056	0.31968966636260115
30	1259	0.27505046886781614	0.27505046886781614	0.2834449102143773	0.27505046886781614
30	1577	0.3060417288629965	0.3060417288629965	0.32742432192630894	0.3060417288629965
30	1423	0.28675924757838744	0.28675924757838744	0.29452057164736345	0.28675924757838744
30	1510	0.28127039375564006	0.28127039375564006	0.3249141837360462	0.28127039375564006
30	1495	0.2915358667449558	0.2915358667449558	0.318480306612545	0.2915358667449558
30	1258	0.29390466208834454	0.29390466208834454	0.3330240305550757	0.29390466208834454
30	1379	0.31648568476454486	0.31648568476454486	0.4470791529974676	0.31648568476454486
30	1581	0.31446014214578255	0.31446014214578255	0.36627904627875507	0.31446014214578255
30	760	0.44177273665325983	0.44177273665325983	0.5018733807987426	0.44177273665325983
30	1525	0.42623310613176174	0.42623310613176174	0.4282743917777979	0.42623310613176174
30	1553	0.27228728634290034	0.27228728634290034	0.36221737500128093	0.27228728634290034
30	1502	0.44911271813429465	0.44911271813429465	0.5797529916116922	0.44911271813429465
30	1570	0.3068734107386469	0.3068734107386469	0.3791295142599867	0.3068734107386469
30	88	0.5134902341375152	0.5134902341375152	0.6932503568638587	0.5134902341375152
30	1556	0.2936624796017354	0.2936624796017354	0.3925150423031612	0.2936624796017354
30	1540	0.38084941240339754	0.38084941240339754	0.4105984578429423	0.38084941240339754
30	1593	0.26564506289131334	0.26564506289131334	0.30762955164758543	0.26564506289131334
30	1509	0.30923240255034445	0.30923240255034445	0.4225568667589831	0.30923240255034445
30	1527	0.2831986386905451	0.2831986386905451	0.33106668486499424	0.2831986386905451
30	1578	0.3574484924489817	0.3574484924489817	0.4318232980947617	0.3574484924489817
30	1588	0.30478232572107755	0.30478232572107755	0.42671588567054625	0.30478232572107755
30	1389	0.31383067461063474	0.31383067461063474	0.31383067461063474	0.31383067461063474
30	1563	0.49797362983075183	0.49797362983075183	0.49797362983075183	0.49797362983075183
30	1545	0.4572332045062871	0.4572332045062871	0.5482652366038272	0.4572332045062871
30	1367	0.29612610046846205	0.29612610046846205	0.31366832422529817	0.29612610046846205
30	1455	0.32232042621810714	0.32232042621810714	0.3585033685106143	0.32232042621810714
30	1451	0.3363441044859451	0.3363441044859451	0.39694400780756367	0.3363441044859451
30	1486	0.32300657214153117	0.32300657214153117	0.33691404389847485	0.32300657214153117
30	1579	0.36348653630336275	0.36348653630336275	0.36984094397967315	0.36348653630336275
30	1371	0.3017325156351061	0.3017325156351061	0.33551258603671985	0.3017325156351061
30	1532	0.3889869929361144	0.3889869929361144	0.45899515580551886	0.3889869929361144
30	1518	0.2802605139863089	0.2802605139863089	0.39936317246669617	0.2802605139863089
30	1539	0.3813848249069768	0.3813848249069768	0.40786526280488883	0.3813848249069768
30	1337	0.35879246411170373	0.35879246411170373	0.4254073499539787	0.35879246411170373
30	1568	0.26300799232342514	0.26300799232342514	0.3167425470024775	0.26300799232342514
30	1467	0.34419252714101695	0.34419252714101695	0.4019398820511606	0.34419252714101695
30	1552	0.2776241865293957	0.2776241865293957	0.294350374164576	0.2776241865293957
30	882	0.3277761711403665	0.3277761711403665	0.34025729770754715	0.3277761711403665
30	727	0.3365003701931468	0.3365003701931468	0.35947487337977174	0.3365003701931468
30	1334	0.3813848249069768	0.3813848249069768	0.40786526280488883	0.3813848249069768
30	1372	0.29199533134523936	0.29199533134523936	0.35467134750073415	0.29199533134523936
30	1522	0.31648568476454486	0.31648568476454486	0.4470791529974676	0.31648568476454486
30	1249	0.28303582095495466	0.28303582095495466	0.36346239789254053	0.28303582095495466
30	1431	0.33892733053570834	0.33892733053570834	0.35854244122359563	0.33892733053570834
30	1567	0.3384726297052523	0.3384726297052523	0.34364067792286335	0.3384726297052523
30	1410	0.36334161941552917	0.36334161941552917	0.3992311416799521	0.36334161941552917
30	1580	0.29228129771808037	0.29228129771808037	0.3376874876022832	0.29228129771808037
30	1450	0.31536096841054756	0.31536096841054756	0.354993717882817	0.31536096841054756
30	1405	0.4050497985630743	0.4050497985630743	0.420195595691205	0.4050497985630743
30	1526	0.3813848249069768	0.3813848249069768	0.40786526280488883	0.3813848249069768
30	997	0.3411757182431795	0.3411757182431795	0.3931215499850949	0.3411757182431795
30	1503	0.34350081248408465	0.34350081248408465	0.5159249299497987	0.34350081248408465
30	1585	0.2879852379150928	0.2879852379150928	0.3073986203208715	0.2879852379150928
30	1414	0.3003294306098307	0.3003294306098307	0.3237815391014156	0.3003294306098307
30	1387	0.3564198291092225	0.3564198291092225	0.3671772837718352	0.3564198291092225
30	1566	0.38435793517088956	0.38435793517088956	0.39798400901225284	0.38435793517088956
30	1419	0.5134902341375152	0.5134902341375152	0.6932503568638587	0.5134902341375152
30	1569	0.2680993942028102	0.2680993942028102	0.2942673132712485	0.2680993942028102
30	1554	0.23482578816560534	0.23482578816560534	0.28216331579215026	0.23482578816560534
30	1590	0.36641273152556525	0.36641273152556525	0.44846501038358344	0.36641273152556525
30	1591	0.35079075333709847	0.35079075333709847	0.40489529492450493	0.35079075333709847
30	1558	0.27505046886781614	0.27505046886781614	0.2834449102143773	0.27505046886781614
30	1135	0.3526207429614733	0.3526207429614733	0.46940059831292025	0.3526207429614733
30	1327	0.44306608839261974	0.44306608839261974	0.4857980808051412	0.44306608839261974
30	1247	0.3092779909241875	0.3092779909241875	0.3878174961066248	0.3092779909241875
30	1514	0.3277761711403665	0.3277761711403665	0.34025729770754715	0.3277761711403665
30	1413	0.30607630136782527	0.30607630136782527	0.3139242167927093	0.30607630136782527
30	1560	0.3397891164288275	0.3397891164288275	0.36108928272561935	0.3397891164288275
30	1465	0.31387425572056077	0.31387425572056077	0.39912909877201563	0.31387425572056077
30	1489	0.29730883504586486	0.29730883504586486	0.3057519806425334	0.29730883504586486
30	1505	0.3292369457077701	0.3292369457077701	0.37379506893288283	0.3292369457077701
30	1285	0.34350081248408465	0.34350081248408465	0.5159249299497987	0.34350081248408465
30	1303	0.2859943519869056	0.2859943519869056	0.42869820024389627	0.2859943519869056
30	1587	0.30844648772388694	0.30844648772388694	0.3148582316804788	0.30844648772388694
30	1355	0.31536096841054756	0.31536096841054756	0.354993717882817	0.31536096841054756
30	1440	0.3607512986254725	0.3607512986254725	0.39411368369827476	0.3607512986254725
30	1520	0.30715014324702156	0.30715014324702156	0.31739797521803564	0.30715014324702156
30	1571	0.2725223456166904	0.2725223456166904	0.2878753042649663	0.2725223456166904
30	1227	0.36682969933433596	0.36682969933433596	0.4432077109542735	0.36682969933433596
30	1508	0.49115380808465614	0.49115380808465614	0.5407571334676167	0.49115380808465614
30	1595	0.2815514623116388	0.2815514623116388	0.3154321910039819	0.2815514623116388
30	1341	0.3303258916216757	0.3303258916216757	0.4619320906850503	0.3303258916216757
30	1561	0.236149237614655	0.236149237614655	0.2458941314745975	0.236149237614655
30	1256	0.4078542490388166	0.4078542490388166	0.5558910153747154	0.4078542490388166
30	1555	0.3460251804326723	0.3460251804326723	0.4349579785316801	0.3460251804326723
30	1513	0.333362183240427	0.333362183240427	0.4004810061378139	0.333362183240427
30	746	0.33892733053570834	0.33892733053570834	0.35854244122359563	0.33892733053570834
30	1584	0.2942573458399132	0.2942573458399132	0.3110183158543795	0.2942573458399132
30	1250	0.3693229178740805	0.3693229178740805	0.3693229178740805	0.3693229178740805
30	1474	0.2962091591330481	0.2962091591330481	0.35575058379259517	0.2962091591330481
30	1416	0.3384726297052523	0.3384726297052523	0.34364067792286335	0.3384726297052523
30	1494	0.49797362983075183	0.49797362983075183	0.49797362983075183	0.49797362983075183
139	6995	0.010592126068587377	None	0.009370287454871973	0.010592126068587377
139	6852	0.01763771072615857	None	0.0	0.01763771072615857
139	7013	0.016350974910751305	None	0.0	0.016350974910751305
139	6810	0.02107313385254154	None	0.0	0.02107313385254154
139	6992	0.02508470179585689	None	0.01803265922453351	0.02508470179585689
139	6822	0.020083076160198096	None	0.021864004061367938	0.020083076160198096
139	6899	0.01924893718228486	None	0.0	0.01924893718228486
139	7040	0.022454844580093492	None	0.034630042163673415	0.022454844580093492
139	6939	0.01818441473299625	None	0.02281643257061145	0.01818441473299625
139	6726	0.01725711338661638	None	0.022855333701691963	0.01725711338661638
139	5728	0.021496439221294922	None	0.0	0.021496439221294922
139	7028	0.02525158684718693	None	0.019075386060246495	0.02525158684718693
139	6781	0.022236562607177258	None	0.0	0.022236562607177258
139	6604	0.019806160475222895	None	0.009370287454871973	0.019806160475222895
139	6948	0.01981865035346083	None	0.0	0.01981865035346083
139	6713	0.022567683118348048	None	0.0	0.022567683118348048
139	7043	0.02051335182817806	None	0.0	0.02051335182817806
139	6805	0.021924647900620663	None	0.0	0.021924647900620663
139	6747	0.022422803804140228	None	0.02281643257061145	0.022422803804140228
139	6894	0.018627763252353678	None	0.0	0.018627763252353678
139	7011	-0.0001796609313260182	None	0.035547309603695884	-0.0001796609313260182
139	6967	0.021635775761614583	None	0.009370287454871973	0.021635775761614583
139	6989	0.016012226686871637	None	0.035547309603695884	0.016012226686871637
139	6764	0.02146295113972906	None	0.0	0.02146295113972906
139	6866	0.01721128320410826	None	0.01803265922453351	0.01721128320410826
139	6771	0.02174854489395574	None	0.009370287454871973	0.02174854489395574
139	6848	0.01634390985582382	None	0.06670289766159547	0.01634390985582382
139	6927	0.022039202371148585	None	0.0	0.022039202371148585
139	6792	0.023719218765575045	None	0.034630042163673415	0.023719218765575045
139	6722	0.019872417086232233	None	0.09621731145138748	0.019872417086232233
139	7031	0.019957116137431723	None	0.021864004061367938	0.019957116137431723
139	6791	0.0146207260054861	None	0.06670289766159547	0.0146207260054861
139	7027	0.013613096697024233	None	0.11041997787853561	0.013613096697024233
139	6583	0.021099975412044485	None	0.0	0.021099975412044485
139	7004	0.016853571584195846	None	0.09374296344173902	0.016853571584195846
139	6903	0.018004026521281496	None	0.0	0.018004026521281496
139	6768	0.02430385593148586	None	0.0	0.02430385593148586
139	7002	0.03015926528075239	None	0.05933921310240042	0.03015926528075239
139	6150	0.023184023496153103	None	0.01803265922453351	0.023184023496153103
139	6704	0.022162363919212252	None	0.11635214479096237	0.022162363919212252
139	6959	0.021449248265266074	None	0.022855333701691963	0.021449248265266074
139	5844	0.022440600233139266	None	0.0	0.022440600233139266
139	5213	0.02178687145856967	None	0.0824732613118784	0.02178687145856967
139	7020	0.012970549833754844	None	0.022855333701691963	0.012970549833754844
139	6545	0.024018254662256135	None	0.0	0.024018254662256135
139	6472	0.022162560612921642	None	0.0	0.022162560612921642
139	7037	0.02120522649674719	None	0.008391342549406152	0.02120522649674719
139	6468	0.02182733428777293	None	0.01779710516248258	0.02182733428777293
139	7015	0.02230777282389378	None	0.01803265922453351	0.02230777282389378
139	6954	0.020024393266502443	None	0.0	0.020024393266502443
139	6706	0.023175256610462165	None	0.009370287454871973	0.023175256610462165
139	6811	0.015380309094637194	None	0.021864004061367938	0.015380309094637194
139	7008	0.021087695493586845	None	0.0	0.021087695493586845
139	6982	0.021573464692902344	None	0.083663590087952	0.021573464692902344
139	5997	0.020888385714236964	None	0.10101263838215882	0.020888385714236964
139	6986	0.020321073823830155	None	0.0	0.020321073823830155
139	6669	0.02454129083363831	None	0.008391342549406152	0.02454129083363831
139	6216	0.0231587320287591	None	0.0	0.0231587320287591
139	7024	0.022736417799277032	None	0.0	0.022736417799277032
139	6969	0.019891322619128914	None	0.05406363021676465	0.019891322619128914
139	6882	0.02294821126196502	None	0.04405738644822641	0.02294821126196502
139	6608	0.023899403761778047	None	0.03743254284566845	0.023899403761778047
139	6469	0.023993710168363463	None	0.0	0.023993710168363463
139	6985	0.022149707147051348	None	0.05933921310240042	0.022149707147051348
139	6891	0.02075076221768623	None	0.034630042163673415	0.02075076221768623
139	6991	0.018038581896865757	None	0.0	0.018038581896865757
139	6338	0.023041460416270188	None	0.09731394087096727	0.023041460416270188
139	7000	0.015632163714479348	None	0.0	0.015632163714479348
139	6359	0.02065443882295592	None	0.0	0.02065443882295592
139	6579	0.022385116002296746	None	0.0	0.022385116002296746
139	6798	0.02072710007101867	None	0.11404330070048763	0.02072710007101867
139	6705	0.021468161118229568	None	0.05823427448638656	0.021468161118229568
139	6716	0.021035584641131304	None	0.14299208588154547	0.021035584641131304
139	6804	0.023174328884196838	None	0.0	0.023174328884196838
139	6978	0.020935897118842146	None	0.008391342549406152	0.020935897118842146
139	7039	0.021984933204822525	None	0.08431630272841924	0.021984933204822525
139	6653	0.019779020397305728	None	0.0	0.019779020397305728
139	7006	0.020465952132280658	None	0.035547309603695884	0.020465952132280658
139	6957	0.019412002950403493	None	0.034630042163673415	0.019412002950403493
139	6968	0.017272936468470893	None	0.008391342549406152	0.017272936468470893
139	6659	0.023797703123562206	None	0.034110284416266665	0.023797703123562206
139	6624	0.024158400541625012	None	0.05933921310240042	0.024158400541625012
139	6964	0.021047252205471427	None	0.009370287454871973	0.021047252205471427
139	7034	0.02340819208036964	None	0.0	0.02340819208036964
139	7049	0.021190278316113614	None	0.10075734915500759	0.021190278316113614
139	6993	0.011748453678145311	None	0.0	0.011748453678145311
139	6801	0.02032019696662203	None	0.05186365494950222	0.02032019696662203
139	6396	0.021518648681978437	None	0.034630042163673415	0.021518648681978437
139	6769	0.02284805515003263	None	0.0	0.02284805515003263
139	6681	0.023243319949682848	None	0.0	0.023243319949682848
139	6831	0.02249564762539648	None	0.0	0.02249564762539648
139	6924	0.020563356268124056	None	0.0	0.020563356268124056
139	6973	0.014708427838263021	None	0.05186365494950222	0.014708427838263021
139	7003	0.014968136508716796	None	0.0	0.014968136508716796
139	6918	0.018445984976497985	None	0.02281643257061145	0.018445984976497985
139	6541	0.021220880113629076	None	0.0	0.021220880113629076
139	6561	0.021581623474600353	None	0.009370287454871973	0.021581623474600353
139	7035	0.022847607336243005	None	0.034110284416266665	0.022847607336243005
139	6812	0.02126566178489696	None	0.0	0.02126566178489696
139	7018	0.02656404407346735	None	0.01803265922453351	0.02656404407346735
71	3488	0.006017184593102521	None	0.03839809175758591	0.006017184593102521
71	3417	0.004152503365247396	None	0.060814717871716564	0.004152503365247396
71	3532	0.019952426895509707	None	0.07501140348517903	0.019952426895509707
71	3558	0.004758522957257696	None	0.04335907467011054	0.004758522957257696
71	3624	0.01706009337878122	None	0.07501140348517903	0.01706009337878122
71	3448	0.0032622768621671594	None	0.03836379985460463	0.0032622768621671594
71	3541	0.010194083956768534	None	0.07193428595895249	0.010194083956768534
71	3607	0.0037390210235853484	None	0.05359431954528517	0.0037390210235853484
71	3334	0.004181332411909852	None	0.07744662730228845	0.004181332411909852
71	3282	0.005659405923250836	None	0.05712242150466862	0.005659405923250836
71	3360	0.00818333559825608	None	0.010772136516432107	0.00818333559825608
71	3527	0.0073179872147081885	None	0.04578197679710031	0.0073179872147081885
71	3209	0.004594571150719648	None	0.029376019370380695	0.004594571150719648
71	3550	0.0038131701042695963	None	0.014159896491117836	0.0038131701042695963
71	3629	0.005341020883782931	None	0.042882321607823105	0.005341020883782931
71	3634	0.004059357447904655	None	0.04678403711951322	0.004059357447904655
71	3608	0.0030383185138925135	None	0.04335907467011054	0.0030383185138925135
71	3166	0.0049503445537871045	None	0.029376019370380695	0.0049503445537871045
71	3566	0.014594470710405521	None	0.0631169615963954	0.014594470710405521
71	3637	0.008926490404012919	None	0.08556560015317441	0.008926490404012919
71	3507	0.00424914244571477	None	0.07009920944952189	0.00424914244571477
71	3551	0.006722494729400081	None	0.08023067835573153	0.006722494729400081
71	3626	0.004046270869650776	None	0.11855841887396953	0.004046270869650776
71	3472	0.01094662678622631	None	0.06999771359636701	0.01094662678622631
71	3519	0.004036197929030579	None	0.11855841887396953	0.004036197929030579
71	3309	0.0015001913109019174	None	0.05137446919778553	0.0015001913109019174
71	3601	0.002755635701664798	None	0.05027954037947634	0.002755635701664798
71	3464	0.0024434592914691373	None	0.02512119246046879	0.0024434592914691373
71	3563	0.007774517248215855	None	0.09356561998500727	0.007774517248215855
71	3406	0.005914416471620421	None	0.058150677585170306	0.005914416471620421
71	3577	0.005308911771803367	None	0.07455743419763569	0.005308911771803367
71	3535	0.006866214845693302	None	0.06315436352184592	0.006866214845693302
71	3583	0.007757560602250902	None	0.010772136516432107	0.007757560602250902
71	3621	0.008904365976709683	None	0.07361955182475466	0.008904365976709683
71	3556	0.0032067997192575274	None	0.07772012694859048	0.0032067997192575274
71	3613	0.004138766258183335	None	0.015765779528266487	0.004138766258183335
71	3645	0.005427120933113988	None	0.03839809175758591	0.005427120933113988
71	3401	0.0034895250728239615	None	0.026324841860694496	0.0034895250728239615
71	3522	0.001725728668270661	None	0.03836379985460463	0.001725728668270661
71	3635	0.005046899230266551	None	0.07984523746722313	0.005046899230266551
71	3564	0.005301121531565562	None	0.043419506856692866	0.005301121531565562
71	3590	0.0031971095326465662	None	0.5281267716139998	0.0031971095326465662
71	3633	0.0024132587029049076	None	0.08037978319627712	0.0024132587029049076
71	3641	0.0027945828871100173	None	0.07947839444459848	0.0027945828871100173
71	3244	0.0031667021434242685	None	0.024686176053531093	0.0031667021434242685
71	3458	0.004264723509400631	None	0.056343309067893685	0.004264723509400631
71	3642	0.0064950878218066116	None	0.015765779528266487	0.0064950878218066116
71	3505	0.00456047619054475	None	0.023774258369393966	0.00456047619054475
71	3496	0.007062489232978202	None	0.0631169615963954	0.007062489232978202
71	3549	0.004766742923121439	None	0.046681244288266956	0.004766742923121439
71	3516	0.007680314289501215	None	0.09241794953782921	0.007680314289501215
71	3444	0.003512327846999646	None	0.026815152745755844	0.003512327846999646
71	3606	-0.00032127648742059635	None	0.06459791720098892	-0.00032127648742059635
71	3504	0.007501540939976611	None	0.0497426234408491	0.007501540939976611
71	3418	0.00418360669157003	None	0.07772012694859048	0.00418360669157003
71	3352	0.00839572993123538	None	0.010772136516432107	0.00839572993123538
71	3281	0.004689020824382123	None	0.07009920944952189	0.004689020824382123
71	3603	0.005736918692280652	None	0.014159896491117836	0.005736918692280652
71	3571	0.005300566858110787	None	0.03839809175758591	0.005300566858110787
71	3602	0.005981323117043253	None	0.058896408015513456	0.005981323117043253
71	3604	0.004629719076102337	None	0.023774258369393966	0.004629719076102337
71	3493	0.005954152393750435	None	0.042882321607823105	0.005954152393750435
71	3223	0.005266374838300333	None	0.07544628618251095	0.005266374838300333
71	3160	0.005074739984935842	None	0.024686176053531093	0.005074739984935842
71	3503	0.003979863471481512	None	0.06374094081123675	0.003979863471481512
71	3249	0.003523435978091253	None	0.025065704206748585	0.003523435978091253
71	3462	0.0077262119515725865	None	0.015765779528266487	0.0077262119515725865
71	3176	0.005347647982703612	None	0.04335907467011054	0.005347647982703612
71	3485	0.005230293524662718	None	0.023774258369393966	0.005230293524662718
71	3186	0.005430378885286635	None	0.05667247745614534	0.005430378885286635
71	3329	0.0047803859830703585	None	0.029376019370380695	0.0047803859830703585
71	3453	0.0049770342192891484	None	0.05359431954528517	0.0049770342192891484
71	3647	0.012982030927200901	None	0.07293266379048122	0.012982030927200901
71	3165	0.004431143471911776	None	0.024686176053531093	0.004431143471911776
71	3616	0.00520123661920877	None	0.07321915010932463	0.00520123661920877
71	3600	0.005409495605474594	None	0.07544628618251095	0.005409495605474594
71	3638	0.0039002727497061194	None	0.05359431954528517	0.0039002727497061194
71	3591	0.004726053855199819	None	0.026324841860694496	0.004726053855199819
71	3466	0.007478772854654535	None	0.05964581481694298	0.007478772854654535
71	3410	0.005576393511131763	None	0.05712242150466862	0.005576393511131763
71	3565	0.0046992160183469385	None	0.04335907467011054	0.0046992160183469385
71	3283	0.00479480679643435	None	0.029376019370380695	0.00479480679643435
71	3605	0.008103771987850972	None	0.0631169615963954	0.008103771987850972
71	3085	0.007492322477078251	None	0.010772136516432107	0.007492322477078251
71	3555	0.008641018920314067	None	0.010772136516432107	0.008641018920314067
71	3592	0.009079712026560216	None	0.015765779528266487	0.009079712026560216
71	3617	0.006359994086595432	None	0.042882321607823105	0.006359994086595432
71	3431	0.006006691980643123	None	0.015765779528266487	0.006006691980643123
71	3562	0.006753568137141583	None	0.04792381674689115	0.006753568137141583
71	3499	0.010419983525080419	None	0.010772136516432107	0.010419983525080419
71	3515	0.008902658335068219	None	0.04578197679710031	0.008902658335068219
71	3357	0.004817053549631851	None	0.06032963777043299	0.004817053549631851
71	3528	0.0036329370567186607	None	0.0935736132719689	0.0036329370567186607
71	3316	0.003600736806375162	None	0.09289178715547805	0.003600736806375162
71	3546	0.0037316710983573663	None	0.026324841860694496	0.0037316710983573663
71	3143	0.0037902805719446336	None	0.07772012694859048	0.0037902805719446336
71	3548	0.007930161657648175	None	0.02512119246046879	0.007930161657648175
71	3328	0.00597432615385165	None	0.03940717333080344	0.00597432615385165
71	3619	0.003257922114064103	None	0.026324841860694496	0.003257922114064103
71	3487	0.00624176330253721	None	0.014159896491117836	0.00624176330253721
54	2683	0.0014180804314643598	None	0.31437189645961	0.0014180804314643598
54	2671	9.368695081420609e-06	None	0.23445688262529849	9.368695081420609e-06
54	2689	2.0253715412632076e-08	None	0.31319393085123615	2.0253715412632076e-08
54	2675	0.00020705089987265343	None	0.26346177624289674	0.00020705089987265343
54	2785	-7.587066739169988e-10	None	0.3114138930882868	-7.587066739169988e-10
54	2723	2.976270957951334e-05	None	0.28947315179781213	2.976270957951334e-05
54	2560	6.59360195028306e-08	None	0.33255707536338175	6.59360195028306e-08
54	2576	5.788057730920288e-09	None	0.38856180831641274	5.788057730920288e-09
54	2602	0.0011671122347897997	None	0.21840617931533662	0.0011671122347897997
54	2728	2.481697605983554e-06	None	0.15691827349807613	2.481697605983554e-06
54	2759	0.00048016802327005467	None	0.34784315235335955	0.00048016802327005467
54	2707	-8.03522720819307e-06	None	0.24621621606866925	-8.03522720819307e-06
54	2681	6.148229181379025e-05	None	0.33107228076538214	6.148229181379025e-05
54	2625	0.00015437462012514325	None	0.0	0.00015437462012514325
54	2676	0.00037002598667808094	None	0.15691827349807613	0.00037002598667808094
54	2758	0.00013695124556320444	None	0.0	0.00013695124556320444
54	2597	9.500642631434027e-05	None	0.0	9.500642631434027e-05
54	2628	-8.24004368725424e-11	None	0.22699524953706854	-8.24004368725424e-11
54	2585	0.00011982430475080881	None	0.28947315179781213	0.00011982430475080881
54	2641	9.036481951855265e-08	None	0.27204605891823475	9.036481951855265e-08
54	2646	1.2322808622940467e-08	None	0.2145334083380427	1.2322808622940467e-08
54	2715	0.002426153305698412	None	0.351986092770299	0.002426153305698412
54	2730	0.001117874105255645	None	0.34784315235335955	0.001117874105255645
54	2613	1.1709022614998738e-08	None	0.3060781800152435	1.1709022614998738e-08
54	2767	-1.823280956649473e-05	None	0.2008050567804589	-1.823280956649473e-05
54	2764	8.076161978091273e-05	None	0.20095107390608172	8.076161978091273e-05
54	2752	7.99186137805353e-08	None	0.3114138930882868	7.99186137805353e-08
54	2775	1.55092690971263e-05	None	0.0	1.55092690971263e-05
54	2766	7.741735821049184e-07	None	0.344805640140442	7.741735821049184e-07
54	2765	-1.661518237321293e-10	None	0.22699524953706854	-1.661518237321293e-10
54	2778	6.723972332647067e-05	None	0.2949894432014263	6.723972332647067e-05
54	2718	-6.898108958947885e-09	None	0.15327667126458294	-6.898108958947885e-09
54	2636	-6.387852388319793e-10	None	0.2145334083380427	-6.387852388319793e-10
54	2732	3.4125307564765464e-10	None	0.45376598285784925	3.4125307564765464e-10
54	2791	8.712661153733045e-05	None	0.0	8.712661153733045e-05
54	2656	1.0765740560564094e-05	None	0.2008050567804589	1.0765740560564094e-05
54	2712	0.00022800029823133442	None	0.47835688874704346	0.00022800029823133442
54	2798	6.511938991207555e-05	None	0.0	6.511938991207555e-05
54	2706	-6.152493199591254e-05	None	0.34140549133526077	-6.152493199591254e-05
54	2623	0.0007205042856141064	None	0.40370627894750727	0.0007205042856141064
54	2619	3.0223838394474137e-05	None	0.22699524953706854	3.0223838394474137e-05
54	2751	0.00017222080905569345	None	0.17766331729281415	0.00017222080905569345
54	2782	6.152917471209713e-05	None	0.0	6.152917471209713e-05
54	2786	9.007966616201217e-08	None	0.15327667126458294	9.007966616201217e-08
54	2733	7.163369514742282e-05	None	0.19543103952484558	7.163369514742282e-05
54	2742	0.00032082678949133463	None	0.15691827349807613	0.00032082678949133463
54	2661	-9.657481768586532e-06	None	0.2008050567804589	-9.657481768586532e-06
54	2595	-2.979939556378265e-10	None	0.46625968253920513	-2.979939556378265e-10
54	2772	0.00012491460725741572	None	0.20095107390608172	0.00012491460725741572
54	2799	3.954538967569817e-05	None	0.28947315179781213	3.954538967569817e-05
54	2749	8.328738548512448e-05	None	0.0	8.328738548512448e-05
54	2794	0.0002495145118137933	None	0.44407309438846043	0.0002495145118137933
54	2582	-1.8046940123603297e-09	None	0.3985641047215177	-1.8046940123603297e-09
54	2578	2.1847702723213685e-09	None	0.4967129272955333	2.1847702723213685e-09
54	2783	6.696108136572287e-09	None	0.4192190640561645	6.696108136572287e-09
54	2716	0.00015231950236114925	None	0.17073253636556912	0.00015231950236114925
54	2754	9.1235377597338e-05	None	0.0	9.1235377597338e-05
54	2647	0.00010593525344927149	None	0.377929316221497	0.00010593525344927149
54	2711	9.470193707198609e-05	None	0.0	9.470193707198609e-05
54	2569	8.071587111384056e-05	None	0.2949894432014263	8.071587111384056e-05
54	2797	0.00011798107808886997	None	0.17766331729281415	0.00011798107808886997
54	2780	0.0001450787142591384	None	0.17766331729281415	0.0001450787142591384
54	2649	0.000456821696883464	None	0.3169824425178988	0.000456821696883464
54	2561	9.236285327657693e-06	None	0.15327667126458294	9.236285327657693e-06
54	2563	1.5068165009480654e-06	None	0.2606284643311111	1.5068165009480654e-06
54	2756	0.00016634773005106036	None	0.3059459161893199	0.00016634773005106036
54	2737	0.0019857273634375236	None	0.31437189645961	0.0019857273634375236
54	2709	4.492238395773316e-08	None	0.15327667126458294	4.492238395773316e-08
54	2745	8.415913390296286e-07	None	0.3114138930882868	8.415913390296286e-07
54	2674	3.495439301466451e-05	None	0.3206344885534186	3.495439301466451e-05
54	2739	9.907685091947281e-05	None	0.0	9.907685091947281e-05
54	2575	-1.8637422145284757e-09	None	0.22699524953706854	-1.8637422145284757e-09
54	2795	9.664121020300858e-06	None	0.49770337162502215	9.664121020300858e-06
54	2721	9.263860103821521e-05	None	0.0	9.263860103821521e-05
54	2779	0.001106076890315599	None	0.31437189645961	0.001106076890315599
54	2793	-8.889267534378639e-10	None	0.3114138930882868	-8.889267534378639e-10
54	2763	-8.274217621035246e-11	None	0.30992367802438914	-8.274217621035246e-11
54	2648	5.885481816923595e-06	None	0.20345232578665132	5.885481816923595e-06
54	2704	-2.30099129510605e-06	None	0.2991832732622963	-2.30099129510605e-06
54	2644	8.556141269820778e-08	None	0.41341211061881644	8.556141269820778e-08
54	2551	0.000118525080776468	None	0.22086456946990735	0.000118525080776468
54	2734	0.00013643007616260118	None	0.0	0.00013643007616260118
54	2693	7.211894934671286e-07	None	0.30992367802438914	7.211894934671286e-07
54	2708	5.63255572589389e-06	None	0.28947315179781213	5.63255572589389e-06
54	2567	5.866501801742023e-05	None	0.0	5.866501801742023e-05
54	2643	-1.7127967644871727e-06	None	0.15163846853287588	-1.7127967644871727e-06
54	2735	7.820659429599487e-05	None	0.0	7.820659429599487e-05
54	2659	0.00012795691121925525	None	0.5885124275154703	0.00012795691121925525
54	2761	-2.7826227500315686e-10	None	0.22699524953706854	-2.7826227500315686e-10
54	2743	-1.0467887417923087e-07	None	0.2991832732622963	-1.0467887417923087e-07
54	2722	7.758746890195689e-08	None	0.37650857454793674	7.758746890195689e-08
54	2777	6.326385166692417e-05	None	0.0	6.326385166692417e-05
54	2757	0.00014548678123200466	None	0.0	0.00014548678123200466
54	2695	8.217667814715225e-05	None	0.0	8.217667814715225e-05
54	2668	6.326138137561753e-05	None	0.0	6.326138137561753e-05
54	2762	6.0748803152559075e-05	None	0.0	6.0748803152559075e-05
54	2731	1.7802400593036762e-07	None	0.2705380063246427	1.7802400593036762e-07
54	2684	2.115765152598414e-06	None	0.3985641047215177	2.115765152598414e-06
54	2738	-2.1415153862282346e-06	None	0.4354388976234468	-2.1415153862282346e-06
54	2796	0.0005664796858928823	None	0.24621621606866925	0.0005664796858928823
108	5088	0.01819952968471239	None	0.0	0.01819952968471239
108	5485	0.019589001096797322	None	0.006560565804192719	0.019589001096797322
108	5045	0.02124337510106902	None	0.0	0.02124337510106902
108	5435	0.0154860286951396	None	0.06855397720197451	0.0154860286951396
108	5095	0.02297329987554602	None	0.0	0.02297329987554602
108	5434	0.013447702111866956	None	0.0	0.013447702111866956
108	5451	0.013434645400700546	None	0.002474310615058257	0.013434645400700546
108	5490	0.016154340061135537	None	0.09245982915251008	0.016154340061135537
108	5463	0.005919767344194653	None	0.032509817577599395	0.005919767344194653
108	5479	0.020153622620305185	None	0.0	0.020153622620305185
108	5326	0.01780859146253978	None	0.002474310615058257	0.01780859146253978
108	5461	0.019445483932685498	None	0.006560565804192719	0.019445483932685498
108	5498	0.017968812987763975	None	0.07083839434688953	0.017968812987763975
108	5440	0.014151200465191595	None	0.03596452003860379	0.014151200465191595
108	5447	0.023232699154082596	None	0.0	0.023232699154082596
108	4959	0.022297156469470787	None	0.09245982915251008	0.022297156469470787
108	4798	0.018656304223094333	None	0.007422931845174771	0.018656304223094333
108	5475	0.01737606607620557	None	0.027759610132197965	0.01737606607620557
108	5368	0.01939243884870204	None	0.07013306104872842	0.01939243884870204
108	4727	0.020836250168146424	None	0.006560565804192719	0.020836250168146424
108	5487	0.020010229006710636	None	0.006560565804192719	0.020010229006710636
108	5215	0.01791342947086958	None	0.0074514211541666904	0.01791342947086958
108	5455	0.015380816532220138	None	0.0	0.015380816532220138
108	5408	0.016569928111655655	None	0.007422931845174771	0.016569928111655655
108	5257	0.02343780158589514	None	0.07540923362995557	0.02343780158589514
108	5271	0.013502198317527029	None	0.0074514211541666904	0.013502198317527029
108	5309	0.018820206401484633	None	0.007422931845174771	0.018820206401484633
108	5324	0.02579271644870665	None	0.002474310615058257	0.02579271644870665
108	5344	0.020754593153602154	None	0.0	0.020754593153602154
108	5262	0.01587192549884639	None	0.053063822557487296	0.01587192549884639
108	5213	0.02178687145856967	None	0.031822981134316725	0.02178687145856967
108	5409	0.01828532474709993	None	0.06576372746914229	0.01828532474709993
108	5474	0.01981230470283979	None	0.04690622028779786	0.01981230470283979
108	5401	0.017334111568695333	None	0.0	0.017334111568695333
108	5232	0.020082415265292513	None	0.03243519947059993	0.020082415265292513
108	4957	0.017429383831270708	None	0.07540923362995557	0.017429383831270708
108	4909	0.019599249886371326	None	0.03243519947059993	0.019599249886371326
108	5341	0.011554079512922689	None	0.032509817577599395	0.011554079512922689
108	5104	0.0233701699230087	None	0.07013306104872842	0.0233701699230087
108	5220	0.015920144492077088	None	0.002474310615058257	0.015920144492077088
108	4895	0.015831495374354427	None	0.03760506212959331	0.015831495374354427
108	5354	0.017537667930662824	None	0.0	0.017537667930662824
108	5285	0.02288324734988759	None	0.02378964167722867	0.02288324734988759
108	5381	0.012661413027664022	None	0.002474310615058257	0.012661413027664022
108	5077	0.019055793719807593	None	0.03596452003860379	0.019055793719807593
108	5484	0.015590007419445657	None	0.061484948168506526	0.015590007419445657
108	5294	0.020534601088167233	None	0.11645169344672998	0.020534601088167233
108	5221	0.01583258265885197	None	0.0074514211541666904	0.01583258265885197
108	4675	0.021705882157173034	None	0.09828841882956267	0.021705882157173034
108	5197	0.02488408666444659	None	0.050320930770927016	0.02488408666444659
108	4930	0.01986393497009142	None	0.0	0.01986393497009142
108	5170	0.02257108825574083	None	0.002474310615058257	0.02257108825574083
108	4885	0.02055286799600674	None	0.09658874301917927	0.02055286799600674
108	3961	0.020608948284845222	None	0.0	0.020608948284845222
108	5255	0.019782269530135402	None	0.002474310615058257	0.019782269530135402
108	5393	0.013559259917358011	None	0.09264274197590341	0.013559259917358011
108	5488	0.017303338149459304	None	0.002474310615058257	0.017303338149459304
108	5017	0.019556746996650366	None	0.025365419212209517	0.019556746996650366
108	5238	0.0219514352355085	None	0.002474310615058257	0.0219514352355085
108	5483	0.016324085173437572	None	0.047244226541233954	0.016324085173437572
108	5092	0.01997808863826121	None	0.006560565804192719	0.01997808863826121
108	5478	0.007616938610106179	None	0.07456204708145817	0.007616938610106179
108	5372	0.017180424772884232	None	0.007422931845174771	0.017180424772884232
108	5240	0.01836753756962704	None	0.0	0.01836753756962704
108	4861	0.017982078008959273	None	0.03243519947059993	0.017982078008959273
108	4912	0.01831939140656619	None	0.09658874301917927	0.01831939140656619
108	5410	0.016539288858690247	None	0.0074514211541666904	0.016539288858690247
108	5437	0.019157743972717984	None	0.0	0.019157743972717984
108	4734	0.018400352733260794	None	0.0	0.018400352733260794
108	4869	0.02393660000007526	None	0.04690197702398715	0.02393660000007526
108	4669	0.020232511587541267	None	0.0	0.020232511587541267
108	4739	0.019332627317026188	None	0.006560565804192719	0.019332627317026188
108	4514	0.0198764085663	None	0.02600360239091985	0.0198764085663
108	5443	0.016555822432838763	None	0.0	0.016555822432838763
108	5460	0.019551245807500166	None	0.09264274197590341	0.019551245807500166
108	5389	0.018779015578781186	None	0.018666023333543846	0.018779015578781186
108	5080	0.018667949311182198	None	0.04033968676768941	0.018667949311182198
108	5413	0.02080700388381842	None	0.07675442064221519	0.02080700388381842
108	5467	0.01788760954625651	None	0.02487576341480077	0.01788760954625651
108	5496	0.02154480167557045	None	0.09828841882956267	0.02154480167557045
108	5468	0.015674691574194037	None	0.0	0.015674691574194037
108	5204	0.014900270429299254	None	0.02600360239091985	0.014900270429299254
108	5497	0.016893355236126978	None	0.031822981134316725	0.016893355236126978
108	5154	0.022804728469508154	None	0.018666023333543846	0.022804728469508154
108	5423	0.01522853224048487	None	0.006560565804192719	0.01522853224048487
108	5419	0.013541723101157038	None	0.031822981134316725	0.013541723101157038
108	5325	0.012559984185276674	None	0.12977760482254624	0.012559984185276674
108	5456	0.012317731248624487	None	0.052324074803187993	0.012317731248624487
108	5459	0.0058287647639907614	None	0.06489495219302643	0.0058287647639907614
108	5071	0.017124455413542773	None	0.0074514211541666904	0.017124455413542773
108	5277	0.017048833617559808	None	0.07540923362995557	0.017048833617559808
108	5494	0.012186294757586763	None	0.08774498402098507	0.012186294757586763
108	5270	0.019087472567642646	None	0.03760506212959331	0.019087472567642646
108	5106	0.022298071201624133	None	0.007422931845174771	0.022298071201624133
108	4746	0.020536077532563694	None	0.03760506212959331	0.020536077532563694
108	5489	0.02126197966723618	None	0.02378964167722867	0.02126197966723618
108	5407	0.011550589639129666	None	0.027759610132197965	0.011550589639129666
108	5406	0.018426594268522504	None	0.09374121793829347	0.018426594268522504
108	5430	0.012034239578930793	None	0.07227303481031715	0.012034239578930793
108	5446	0.012747533782191066	None	0.053063822557487296	0.012747533782191066
34	1642	0.33404225682411326	0.33404225682411326	0.3556382331537142	0.33404225682411326
34	1733	0.332211738770007	0.332211738770007	0.33676906529812123	0.332211738770007
34	1783	0.35589964058372603	0.35589964058372603	0.3867133392013332	0.35589964058372603
34	1784	0.299414531414246	0.299414531414246	0.3041743552256141	0.299414531414246
34	1772	0.2705988890409155	0.2705988890409155	0.31107193172652503	0.2705988890409155
34	1747	0.29666451918520853	0.29666451918520853	0.37388423964833806	0.29666451918520853
34	1793	0.30309669469294687	0.30309669469294687	0.3079970033632665	0.30309669469294687
34	1723	0.3227067986330409	0.3227067986330409	0.35966448353474695	0.3227067986330409
34	1259	0.33316120025581497	0.33316120025581497	0.35207133443113847	0.33316120025581497
34	1577	0.348796902124428	0.348796902124428	0.37190544188213553	0.348796902124428
34	1718	0.35116478017526126	0.35116478017526126	0.4412262757838075	0.35116478017526126
34	1759	0.34188932855578713	0.34188932855578713	0.35147701287913624	0.34188932855578713
34	1767	0.31464790560117706	0.31464790560117706	0.38380919036170746	0.31464790560117706
34	1696	0.3185010997392412	0.3185010997392412	0.3501512032106645	0.3185010997392412
34	1755	0.3248636768553038	0.3248636768553038	0.4080467234002512	0.3248636768553038
34	1630	0.3934770087104279	0.3934770087104279	0.4050417304667874	0.3934770087104279
34	1258	0.308414347600928	0.308414347600928	0.35445768564362334	0.308414347600928
34	1708	0.32927157372764604	0.32927157372764604	0.3506305185738964	0.32927157372764604
34	1650	0.3543274589517603	0.3543274589517603	0.4134430312215545	0.3543274589517603
34	760	0.3248636768553038	0.3248636768553038	0.4080467234002512	0.3248636768553038
34	1761	0.36697954466661137	0.36697954466661137	0.4302076692035747	0.36697954466661137
34	1540	0.32927157372764604	0.32927157372764604	0.3506305185738964	0.32927157372764604
34	1616	0.34188932855578713	0.34188932855578713	0.35147701287913624	0.34188932855578713
34	1662	0.3276327827181188	0.3276327827181188	0.4280139608959625	0.3276327827181188
34	1509	0.3312538631742282	0.3312538631742282	0.45621792896543817	0.3312538631742282
34	1717	0.27916804826262365	0.27916804826262365	0.4464542202308558	0.27916804826262365
34	1578	0.3513092873189329	0.3513092873189329	0.4064233809475441	0.3513092873189329
34	1672	0.2831138018966248	0.2831138018966248	0.2928341552415087	0.2831138018966248
34	1727	0.3797244716817486	0.3797244716817486	0.4884983011527154	0.3797244716817486
34	1754	0.3255075930582029	0.3255075930582029	0.3428401768995136	0.3255075930582029
34	1687	0.4752458940460066	0.4752458940460066	0.4752458940460066	0.4752458940460066
34	1661	0.3219480166235205	0.3219480166235205	0.353266542579952	0.3219480166235205
34	1693	0.31545546494903093	0.31545546494903093	0.3325303755786323	0.31545546494903093
34	1770	0.18614620944200755	0.18614620944200755	0.19639066617464657	0.18614620944200755
34	1773	0.3106377695297876	0.3106377695297876	0.3263824689762447	0.3106377695297876
34	1613	0.29517195337625984	0.29517195337625984	0.3671118055803686	0.29517195337625984
34	1651	0.3581506822771926	0.3581506822771926	0.4107471278512934	0.3581506822771926
34	1545	0.456520629664951	0.456520629664951	0.5601385952923986	0.456520629664951
34	1367	0.31888535553509245	0.31888535553509245	0.33749179822293446	0.31888535553509245
34	1455	0.3602931166958294	0.3602931166958294	0.40539503087962914	0.3602931166958294
34	1451	0.3352670015769638	0.3352670015769638	0.4115682248444286	0.3352670015769638
34	1722	0.3242804102346325	0.3242804102346325	0.3711486473363056	0.3242804102346325
34	1746	0.3387444119121138	0.3387444119121138	0.47357028794829	0.3387444119121138
34	1799	0.22249793813058752	0.22249793813058752	0.2453669477956013	0.22249793813058752
34	1656	0.45130742090295917	0.45130742090295917	0.48648206834033986	0.45130742090295917
34	1757	0.34188932855578713	0.34188932855578713	0.35147701287913624	0.34188932855578713
34	1791	0.29517195337625984	0.29517195337625984	0.3671118055803686	0.29517195337625984
34	1337	0.36793895125106413	0.36793895125106413	0.44415892274904395	0.36793895125106413
34	1568	0.34031281954194376	0.34031281954194376	0.4007182408658296	0.34031281954194376
34	1638	0.33907982400099457	0.33907982400099457	0.3578742475066011	0.33907982400099457
34	1690	0.3454180337606915	0.3454180337606915	0.3825038452797901	0.3454180337606915
34	882	0.32299060962478865	0.32299060962478865	0.33418634962647725	0.32299060962478865
34	727	0.29681264338088853	0.29681264338088853	0.3104514219742577	0.29681264338088853
34	1372	0.3435163172369129	0.3435163172369129	0.4738005717171455	0.3435163172369129
34	1764	0.29517195337625984	0.29517195337625984	0.3671118055803686	0.29517195337625984
34	1685	0.436030446009243	0.436030446009243	0.4690548459901242	0.436030446009243
34	1431	0.344062101011599	0.344062101011599	0.34599804116909644	0.344062101011599
34	1758	0.34188932855578713	0.34188932855578713	0.35147701287913624	0.34188932855578713
34	1789	0.3595933806513062	0.3595933806513062	0.3595933806513062	0.3595933806513062
34	1797	0.22981561835179	0.22981561835179	0.2366405491076155	0.22981561835179
34	1740	0.4531177071085507	0.4531177071085507	0.5127115703704596	0.4531177071085507
34	1731	0.27916804826262365	0.27916804826262365	0.4464542202308558	0.27916804826262365
34	1779	0.31965600397749333	0.31965600397749333	0.43227286967822576	0.31965600397749333
34	1405	0.3755325596023539	0.3755325596023539	0.4005924783015192	0.3755325596023539
34	1796	0.32299060962478865	0.32299060962478865	0.33418634962647725	0.32299060962478865
34	1636	0.327390618767167	0.327390618767167	0.3328946499910914	0.327390618767167
34	1774	0.3248636768553038	0.3248636768553038	0.4080467234002512	0.3248636768553038
34	1705	0.30189302335727275	0.30189302335727275	0.3795911132299536	0.30189302335727275
34	1591	0.3809504833583116	0.3809504833583116	0.43660327169704977	0.3809504833583116
34	1615	0.2733336867865441	0.2733336867865441	0.313931274132333	0.2733336867865441
34	1719	0.3544119484355332	0.3544119484355332	0.38844479649297325	0.3544119484355332
34	1786	0.3569013953867715	0.3569013953867715	0.417858614928048	0.3569013953867715
34	1247	0.36020242578626094	0.36020242578626094	0.45507343260387734	0.36020242578626094
34	1601	0.332211738770007	0.332211738770007	0.33676906529812123	0.332211738770007
34	1798	0.3600039667501561	0.3600039667501561	0.37396510902835417	0.3600039667501561
34	1560	0.36552056471837413	0.36552056471837413	0.40507814259344127	0.36552056471837413
34	1788	0.29443042979421497	0.29443042979421497	0.314529228007416	0.29443042979421497
34	1699	0.4752458940460066	0.4752458940460066	0.4752458940460066	0.4752458940460066
34	1703	0.34497177797771555	0.34497177797771555	0.3733042737363191	0.34497177797771555
34	1587	0.2670555548590362	0.2670555548590362	0.2730337362006097	0.2670555548590362
34	1355	0.3455137001143648	0.3455137001143648	0.38327410183958804	0.3455137001143648
34	1520	0.33467873825328104	0.33467873825328104	0.3608883286542482	0.33467873825328104
34	1571	0.2468818997245056	0.2468818997245056	0.26892823445760955	0.2468818997245056
34	1753	0.28168270198314405	0.28168270198314405	0.34088028425220385	0.28168270198314405
34	1729	0.3691357142136466	0.3691357142136466	0.3821267131376084	0.3691357142136466
34	1508	0.4856568964818678	0.4856568964818678	0.5393920416067187	0.4856568964818678
34	1620	0.3629690833056732	0.3629690833056732	0.4218065422273109	0.3629690833056732
34	1711	0.4646782011353185	0.4646782011353185	0.6158610452217584	0.4646782011353185
34	1595	0.3096892844434597	0.3096892844434597	0.3512653426728599	0.3096892844434597
34	1752	0.3602931166958294	0.3602931166958294	0.40539503087962914	0.3602931166958294
34	1712	0.35126467048340826	0.35126467048340826	0.3541355519334518	0.35126467048340826
34	1800	0.22920508939438902	0.22920508939438902	0.24076460618117732	0.22920508939438902
34	1256	0.3387444119121138	0.3387444119121138	0.47357028794829	0.3387444119121138
34	1721	0.19400203244476125	0.19400203244476125	0.27961661416217637	0.19400203244476125
34	1513	0.33211780188323337	0.33211780188323337	0.40257125922687126	0.33211780188323337
34	1725	0.3927786611806049	0.3927786611806049	0.41413492134398766	0.3927786611806049
34	1679	0.3424295612043083	0.3424295612043083	0.36141530482723094	0.3424295612043083
34	1584	0.31167036917048113	0.31167036917048113	0.34887394854068726	0.31167036917048113
34	1250	0.30309669469294687	0.30309669469294687	0.3079970033632665	0.30309669469294687
34	1762	0.22249793813058752	0.22249793813058752	0.2453669477956013	0.22249793813058752
0	67	0.3846770706086477	0.3846770706086477	0.3846770706086477	0.3846770706086477
0	78	0.5821532342194484	0.5821532342194484	0.5821532342194484	0.5821532342194484
0	27	0.5821532342194484	0.5821532342194484	0.5821532342194484	0.5821532342194484
0	40	0.0	0.0	0.0	0.0
0	44	0.0	0.0	0.0	0.0
0	66	0.3804369290237126	0.3804369290237126	0.3804369290237126	0.3804369290237126
0	95	0.3913118960624632	0.3913118960624632	0.3913118960624632	0.3913118960624632
0	21	0.47883002753073417	0.47883002753073417	0.47883002753073417	0.47883002753073417
0	37	0.3849292262854811	0.3849292262854811	0.3849292262854811	0.3849292262854811
0	58	0.33555643013409575	0.33555643013409575	0.33555643013409575	0.33555643013409575
0	52	0.3913118960624632	0.3913118960624632	0.3913118960624632	0.3913118960624632
0	15	0.38004948370459124	0.38004948370459124	0.38004948370459124	0.38004948370459124
0	92	0.48938203940721187	0.48938203940721187	0.48938203940721187	0.48938203940721187
0	84	0.0	0.0	0.0	0.0
0	53	0.3044664758381583	0.3044664758381583	0.3044664758381583	0.3044664758381583
0	12	0.0	0.0	0.0	0.0
0	41	0.41151018175189336	0.41151018175189336	0.41151018175189336	0.41151018175189336
0	91	0.382654297499078	0.382654297499078	0.382654297499078	0.382654297499078
0	77	0.3502722981417352	0.3502722981417352	0.3502722981417352	0.3502722981417352
0	38	0.4784490718570127	0.4784490718570127	0.4784490718570127	0.4784490718570127
0	64	0.5292922326290891	0.5292922326290891	0.5292922326290891	0.5292922326290891
0	19	0.7067923482299662	0.7067923482299662	0.7067923482299662	0.7067923482299662
0	85	0.4077655552423304	0.4077655552423304	0.4077655552423304	0.4077655552423304
0	49	0.4025320600366582	0.4025320600366582	0.4025320600366582	0.4025320600366582
0	45	0.38561175681317716	0.38561175681317716	0.38561175681317716	0.38561175681317716
0	86	0.23811779054287632	0.23811779054287632	0.23811779054287632	0.23811779054287632
0	35	0.3636632553967153	0.3636632553967153	0.3636632553967153	0.3636632553967153
0	88	0.5821532342194484	0.5821532342194484	0.5821532342194484	0.5821532342194484
0	70	0.3996145262389254	0.3996145262389254	0.3996145262389254	0.3996145262389254
0	80	0.37859420148055184	0.37859420148055184	0.37859420148055184	0.37859420148055184
0	17	0.4252779165066671	0.4252779165066671	0.4252779165066671	0.4252779165066671
0	23	0.3064573099732021	0.3064573099732021	0.3064573099732021	0.3064573099732021
0	57	0.5063563016568777	0.5063563016568777	0.5063563016568777	0.5063563016568777
0	39	0.3854811396484375	0.3854811396484375	0.3854811396484375	0.3854811396484375
0	62	0.33576121755304644	0.33576121755304644	0.33576121755304644	0.33576121755304644
0	22	0.31520598664272487	0.31520598664272487	0.31520598664272487	0.31520598664272487
0	29	0.42432632168063195	0.42432632168063195	0.42432632168063195	0.42432632168063195
0	4	0.5441496229325723	0.5441496229325723	0.5441496229325723	0.5441496229325723
0	76	0.23811779054287632	0.23811779054287632	0.23811779054287632	0.23811779054287632
0	25	0.4243009308748366	0.4243009308748366	0.4243009308748366	0.4243009308748366
0	61	0.4649480339551054	0.4649480339551054	0.4649480339551054	0.4649480339551054
0	60	0.4478111089331233	0.4478111089331233	0.4478111089331233	0.4478111089331233
0	81	0.4253382805825844	0.4253382805825844	0.4253382805825844	0.4253382805825844
0	73	0.3913118960624632	0.3913118960624632	0.3913118960624632	0.3913118960624632
0	72	0.3278067194195081	0.3278067194195081	0.3278067194195081	0.3278067194195081
0	89	0.4130002142714068	0.4130002142714068	0.4130002142714068	0.4130002142714068
0	51	0.23811779054287632	0.23811779054287632	0.23811779054287632	0.23811779054287632
0	3	0.0	0.0	0.0	0.0
0	11	0.533555240846594	0.533555240846594	0.533555240846594	0.533555240846594
0	24	0.4143414923828021	0.4143414923828021	0.4143414923828021	0.4143414923828021
0	10	0.6063196171024204	0.6063196171024204	0.6063196171024204	0.6063196171024204
0	33	0.277507558741076	0.277507558741076	0.277507558741076	0.277507558741076
0	56	0.23811779054287632	0.23811779054287632	0.23811779054287632	0.23811779054287632
0	75	0.5821532342194484	0.5821532342194484	0.5821532342194484	0.5821532342194484
0	59	0.46474071324222577	0.46474071324222577	0.46474071324222577	0.46474071324222577
0	43	0.0	0.0	0.0	0.0
0	47	0.5022498758987852	0.5022498758987852	0.5022498758987852	0.5022498758987852
0	32	0.0	0.0	0.0	0.0
0	74	0.31483683453143546	0.31483683453143546	0.31483683453143546	0.31483683453143546
0	90	0.5228433292857969	0.5228433292857969	0.5228433292857969	0.5228433292857969
0	99	0.42724485650849664	0.42724485650849664	0.42724485650849664	0.42724485650849664
0	7	0.3686234626624746	0.3686234626624746	0.3686234626624746	0.3686234626624746
0	1	0.3352979796773289	0.3352979796773289	0.3352979796773289	0.3352979796773289
0	5	0.366243016570434	0.366243016570434	0.366243016570434	0.366243016570434
0	26	0.4362924890087159	0.4362924890087159	0.4362924890087159	0.4362924890087159
0	13	0.41638612608414627	0.41638612608414627	0.41638612608414627	0.41638612608414627
0	71	0.0	0.0	0.0	0.0
0	31	0.3260633424987119	0.3260633424987119	0.3260633424987119	0.3260633424987119
0	63	0.4026242388862138	0.4026242388862138	0.4026242388862138	0.4026242388862138
0	54	0.3595796715203141	0.3595796715203141	0.3595796715203141	0.3595796715203141
0	100	0.0	0.0	0.0	0.0
0	6	0.4131409591039965	0.4131409591039965	0.4131409591039965	0.4131409591039965
0	96	0.5441496229325723	0.5441496229325723	0.5441496229325723	0.5441496229325723
0	82	0.3064573099732021	0.3064573099732021	0.3064573099732021	0.3064573099732021
0	48	0.37204395905975957	0.37204395905975957	0.37204395905975957	0.37204395905975957
0	83	0.36149740992230306	0.36149740992230306	0.36149740992230306	0.36149740992230306
0	79	0.23811779054287632	0.23811779054287632	0.23811779054287632	0.23811779054287632
0	69	0.39961527756227466	0.39961527756227466	0.39961527756227466	0.39961527756227466
0	87	0.0	0.0	0.0	0.0
0	46	0.5246021052741553	0.5246021052741553	0.5246021052741553	0.5246021052741553
0	18	0.3913118960624632	0.3913118960624632	0.3913118960624632	0.3913118960624632
0	20	0.6845990511824385	0.6845990511824385	0.6845990511824385	0.6845990511824385
0	94	0.4853621589409248	0.4853621589409248	0.4853621589409248	0.4853621589409248
0	16	0.0	0.0	0.0	0.0
0	36	0.5821532342194484	0.5821532342194484	0.5821532342194484	0.5821532342194484
0	14	0.32320314497806685	0.32320314497806685	0.32320314497806685	0.32320314497806685
0	34	0.23811779054287632	0.23811779054287632	0.23811779054287632	0.23811779054287632
0	9	0.7739155888990997	0.7739155888990997	0.7739155888990997	0.7739155888990997
0	28	0.3548943727974009	0.3548943727974009	0.3548943727974009	0.3548943727974009
0	68	0.0	0.0	0.0	0.0
0	98	0.0	0.0	0.0	0.0
0	93	0.0	0.0	0.0	0.0
0	30	0.5659150993668517	0.5659150993668517	0.5659150993668517	0.5659150993668517
0	97	0.6137526699120939	0.6137526699120939	0.6137526699120939	0.6137526699120939
0	55	0.3250860575344634	0.3250860575344634	0.3250860575344634	0.3250860575344634
0	65	0.31630566116924735	0.31630566116924735	0.31630566116924735	0.31630566116924735
0	50	0.2981385192330007	0.2981385192330007	0.2981385192330007	0.2981385192330007
0	8	0.33039567557772476	0.33039567557772476	0.33039567557772476	0.33039567557772476
0	42	0.0	0.0	0.0	0.0
0	2	0.0	0.0	0.0	0.0
87	4115	0.016992159873797884	None	0.0	0.016992159873797884
87	4179	0.01893312895569277	None	0.0	0.01893312895569277
87	4373	0.005575816445757061	None	0.07535591958812765	0.005575816445757061
87	3704	0.011951527977492894	None	0.16435621515734739	0.011951527977492894
87	3901	0.013562916604315342	None	0.0	0.013562916604315342
87	3532	0.019952426895509707	None	0.0	0.019952426895509707
87	4320	0.011969974332696164	None	0.0	0.011969974332696164
87	4368	0.010086357783309751	None	0.0	0.010086357783309751
87	4207	0.01646328314727086	None	0.0	0.01646328314727086
87	4441	0.012245891552282671	None	0.0	0.012245891552282671
87	4040	0.012788637126957105	None	0.1168145023916414	0.012788637126957105
87	4188	0.013111749329119593	None	0.0	0.013111749329119593
87	4416	-0.0009378024892878291	None	0.015617145758119955	-0.0009378024892878291
87	4367	0.014606485421760938	None	0.0	0.014606485421760938
87	3566	0.014594470710405521	None	0.012785192714934585	0.014594470710405521
87	4408	0.014197735468460078	None	0.0	0.014197735468460078
87	4448	0.01295241527791452	None	0.0	0.01295241527791452
87	4397	0.01340857257181634	None	0.0	0.01340857257181634
87	4012	0.014158727797296456	None	0.0	0.014158727797296456
87	4159	0.01305953558093458	None	0.0	0.01305953558093458
87	4201	0.01484789203866639	None	0.0	0.01484789203866639
87	4026	0.013413774836110845	None	0.0	0.013413774836110845
87	4177	0.010458898041476004	None	0.10356417193756118	0.010458898041476004
87	4331	0.0127260077468329	None	0.0	0.0127260077468329
87	4308	0.02287145574513181	None	0.017092404186887636	0.02287145574513181
87	4383	0.018513905892430235	None	0.054673117584188226	0.018513905892430235
87	4296	0.02344433671910178	None	0.015617145758119955	0.02344433671910178
87	4180	0.01589421015316699	None	0.0	0.01589421015316699
87	4376	0.013896948570908686	None	0.0	0.013896948570908686
87	3862	0.014167974812627692	None	0.0	0.014167974812627692
87	4429	0.014199998434656951	None	0.015617145758119955	0.014199998434656951
87	3976	0.011971038783117506	None	0.015342231257921501	0.011971038783117506
87	4102	0.01321687971994728	None	0.0	0.01321687971994728
87	3751	0.013761566708294209	None	0.0	0.013761566708294209
87	4306	0.012086672595139306	None	0.0	0.012086672595139306
87	4432	0.013669131178377954	None	0.0	0.013669131178377954
87	4317	0.013081984807131844	None	0.0	0.013081984807131844
87	4374	0.015459654763783626	None	0.0	0.015459654763783626
87	3894	0.01089123939176071	None	0.0	0.01089123939176071
87	4130	0.0148133272778911	None	0.0	0.0148133272778911
87	4430	0.0020449986015873643	None	0.025926218485958046	0.0020449986015873643
87	4257	0.01345022457269457	None	0.04771090165873052	0.01345022457269457
87	4431	0.008446840687991633	None	0.016899867465851766	0.008446840687991633
87	4362	0.015089311675634076	None	0.07585936456100137	0.015089311675634076
87	3653	0.01055917058583998	None	0.0	0.01055917058583998
87	3984	0.010538803727183068	None	0.13004906754141812	0.010538803727183068
87	4252	0.01651166076242972	None	0.0	0.01651166076242972
87	4049	0.013306233936973574	None	0.0	0.013306233936973574
87	4379	0.013435087598820053	None	0.0	0.013435087598820053
87	4444	0.0035103557157162373	None	0.016899867465851766	0.0035103557157162373
87	4065	0.01548828769857575	None	0.0	0.01548828769857575
87	4437	0.01183136824050448	None	0.0	0.01183136824050448
87	4427	0.013007913248425278	None	0.0	0.013007913248425278
87	4407	0.013789390085694433	None	0.015342231257921501	0.013789390085694433
87	4330	0.013018721449838998	None	0.0376417707664648	0.013018721449838998
87	3748	0.013778354490988798	None	0.04771090165873052	0.013778354490988798
87	4446	0.014482533023763405	None	0.012785192714934585	0.014482533023763405
87	4274	0.01117223510816198	None	0.0	0.01117223510816198
87	3796	0.016991652114668413	None	0.017092404186887636	0.016991652114668413
87	4222	0.010854575205313481	None	0.015342231257921501	0.010854575205313481
87	4413	0.012059733789018198	None	0.03364355214759847	0.012059733789018198
87	3961	0.020608948284845222	None	0.04934187744078247	0.020608948284845222
87	4193	0.014051958397662134	None	0.11518351589845807	0.014051958397662134
87	4387	0.011676128139162285	None	0.0	0.011676128139162285
87	4393	0.010123402581829677	None	0.025926218485958046	0.010123402581829677
87	4405	-0.0005601436056523492	None	0.030820823348333897	-0.0005601436056523492
87	4023	0.011130097141814855	None	0.0	0.011130097141814855
87	4046	0.012867303466744417	None	0.0	0.012867303466744417
87	4420	0.01170778534200005	None	0.0	0.01170778534200005
87	4053	0.015004880054199528	None	0.13657654533550695	0.015004880054199528
87	4423	0.016826535580586922	None	0.0	0.016826535580586922
87	4325	0.014940181215572923	None	0.0	0.014940181215572923
87	4424	0.009861903722670564	None	0.0	0.009861903722670564
87	4124	0.012807460541400976	None	0.012785192714934585	0.012807460541400976
87	4445	0.009824139606393452	None	0.04771090165873052	0.009824139606393452
87	4386	0.013567626688093077	None	0.0	0.013567626688093077
87	4358	0.010282691634068034	None	0.025926218485958046	0.010282691634068034
87	4048	0.008996695450744918	None	0.14993315570190124	0.008996695450744918
87	4213	0.012495384101076187	None	0.0	0.012495384101076187
87	4414	0.01186117719702718	None	0.015617145758119955	0.01186117719702718
87	4443	0.012765217524300768	None	0.0	0.012765217524300768
87	4401	0.008068667643874141	None	0.0	0.008068667643874141
87	4017	0.014016049397357296	None	0.1740501188187999	0.014016049397357296
87	4165	0.013752845712740274	None	0.0	0.013752845712740274
87	4221	0.02218663997596298	None	0.0	0.02218663997596298
87	4402	0.006598676062579681	None	0.012785192714934585	0.006598676062579681
87	4421	0.01170473500790295	None	0.0	0.01170473500790295
87	4388	0.017738067064758223	None	0.054673117584188226	0.017738067064758223
87	4013	0.020537250134084403	None	0.0	0.020537250134084403
87	4410	0.006245770129474196	None	0.035913833951292454	0.006245770129474196
87	4192	0.012526285871776842	None	0.0	0.012526285871776842
87	4302	0.006195197880607924	None	0.13499934633535302	0.006195197880607924
87	4417	-2.7684079575302922e-05	None	0.10957184217630027	-2.7684079575302922e-05
87	4239	0.014071861803595159	None	0.0	0.014071861803595159
87	4204	0.010213229001177512	None	0.0	0.010213229001177512
87	4278	0.01333788000595115	None	0.0	0.01333788000595115
87	4307	0.012907385916823317	None	0.017092404186887636	0.012907385916823317
87	4418	0.001521794276101937	None	0.016899867465851766	0.001521794276101937
87	3971	0.010237000898500027	None	0.0	0.010237000898500027
87	4234	0.014243289898521963	None	0.025926218485958046	0.014243289898521963
51	2617	4.431882341411124e-09	None	0.3685755786735364	4.431882341411124e-09
51	2601	-1.3101136033936908e-10	None	0.37649646467185105	-1.3101136033936908e-10
51	2640	-9.525862484292063e-10	None	0.3232394478108461	-9.525862484292063e-10
51	2360	None	None	0.31847765452703325	None
51	2579	1.0564519115339876e-07	None	0.3044165999980414	1.0564519115339876e-07
51	2584	-5.321386457195463e-05	None	0.2789891329209129	-5.321386457195463e-05
51	2560	6.59360195028306e-08	None	0.3090137113462748	6.59360195028306e-08
51	2554	-1.3544502801567804e-05	None	0.3981357967168191	-1.3544502801567804e-05
51	2576	5.788057730920288e-09	None	0.42353534713981944	5.788057730920288e-09
51	2442	None	None	0.32769405372546717	None
51	2602	0.0011671122347897997	None	0.39473018287673184	0.0011671122347897997
51	2615	-5.149341554789791e-07	None	0.2992068390902234	-5.149341554789791e-07
51	2559	3.451184332519985e-08	None	0.2695058759452667	3.451184332519985e-08
51	2568	-2.2418634565407316e-09	None	0.3600243726109785	-2.2418634565407316e-09
51	2621	-7.598364436794489e-09	None	0.3044165999980414	-7.598364436794489e-09
51	2625	0.00015437462012514325	None	0.29502570227538644	0.00015437462012514325
51	2622	-0.00013030925984894052	None	0.368721140900749	-0.00013030925984894052
51	2631	-1.1243599353974159e-09	None	0.31847765452703325	-1.1243599353974159e-09
51	2645	-2.5035569236871075e-08	None	0.21548796657107755	-2.5035569236871075e-08
51	2597	9.500642631434027e-05	None	0.29502570227538644	9.500642631434027e-05
51	2628	-8.24004368725424e-11	None	0.23581881042130942	-8.24004368725424e-11
51	2571	-0.1	None	0.4847398076379207	-0.1
51	2529	None	None	0.3901176437966809	None
51	2256	None	None	0.37569427368641395	None
51	2585	0.00011982430475080881	None	0.397645696058818	0.00011982430475080881
51	2581	-1.879353206243741e-05	None	0.36716458311341266	-1.879353206243741e-05
51	2641	9.036481951855265e-08	None	0.2695058759452667	9.036481951855265e-08
51	2607	None	None	0.3809474035060783	None
51	2646	1.2322808622940467e-08	None	0.21548796657107755	1.2322808622940467e-08
51	2635	-7.339436907816128e-11	None	0.3217604381020272	-7.339436907816128e-11
51	2608	-4.79402094955867e-10	None	0.23581881042130942	-4.79402094955867e-10
51	2596	0.0002458009508982951	None	0.364142811376108	0.0002458009508982951
51	2343	None	None	0.25972520413954436	None
51	2613	1.1709022614998738e-08	None	0.29588708763449695	1.1709022614998738e-08
51	2553	-1.0754634135841333e-05	None	0.4338657220887162	-1.0754634135841333e-05
51	2209	None	None	0.46715552840389724	None
51	2606	-1.3010267282018457e-05	None	0.28589773714843036	-1.3010267282018457e-05
51	2416	None	None	0.31929908924684375	None
51	2605	0.0008923667323414713	None	0.2652495821570185	0.0008923667323414713
51	2636	-6.387852388319793e-10	None	0.21548796657107755	-6.387852388319793e-10
51	2557	0.00024305671285268653	None	0.420227170776899	0.00024305671285268653
51	2594	1.3485388811589448e-07	None	0.48207662012960506	1.3485388811589448e-07
51	2623	0.0007205042856141064	None	0.3295438053713109	0.0007205042856141064
51	2570	-2.1045619974853434e-07	None	0.5214581212432758	-2.1045619974853434e-07
51	2619	3.0223838394474137e-05	None	0.23581881042130942	3.0223838394474137e-05
51	2611	1.2650590183063987e-09	None	0.3595960453591956	1.2650590183063987e-09
51	2595	-2.979939556378265e-10	None	0.4778506309270026	-2.979939556378265e-10
51	2637	-0.1	None	0.3600243726109785	-0.1
51	2614	-6.219994286903108e-05	None	0.37404120492216314	-6.219994286903108e-05
51	2582	-1.8046940123603297e-09	None	0.33499603682064094	-1.8046940123603297e-09
51	2578	2.1847702723213685e-09	None	0.3595960453591956	2.1847702723213685e-09
51	2612	-0.0005369000402513514	None	0.391358638943195	-0.0005369000402513514
51	2603	9.305628663865448e-08	None	0.33499603682064094	9.305628663865448e-08
51	2642	0.0004442076727237519	None	0.3415179690029059	0.0004442076727237519
51	2580	-1.7746353309105386e-08	None	0.35288976220924206	-1.7746353309105386e-08
51	2647	0.00010593525344927149	None	0.38663742927925615	0.00010593525344927149
51	2569	8.071587111384056e-05	None	0.3646749885364403	8.071587111384056e-05
51	2649	0.000456821696883464	None	0.37415607941851253	0.000456821696883464
51	2561	9.236285327657693e-06	None	0.3044165999980414	9.236285327657693e-06
51	2563	1.5068165009480654e-06	None	0.32894879411121564	1.5068165009480654e-06
51	2627	-0.1	None	0.7769064858749636	-0.1
51	2620	-2.876099674755547e-06	None	0.19630777732929122	-2.876099674755547e-06
51	2610	-9.73106419631845e-10	None	0.3684690725562946	-9.73106419631845e-10
51	2632	5.596032576501027e-08	None	0.43309945178725123	5.596032576501027e-08
51	2575	-1.8637422145284757e-09	None	0.23581881042130942	-1.8637422145284757e-09
51	2386	None	None	0.2652495821570185	None
51	2616	-1.779551686635617e-08	None	0.2789891329209129	-1.779551686635617e-08
51	2536	None	None	0.42353534713981944	None
51	2609	-8.814435817144769e-06	None	0.25972520413954436	-8.814435817144769e-06
51	2555	-1.9165807125439643e-09	None	0.4661552293992357	-1.9165807125439643e-09
51	2588	-2.063241824851396e-08	None	0.35288976220924206	-2.063241824851396e-08
51	2460	None	None	0.3648027422194941	None
51	2314	None	None	0.23581881042130942	None
51	2114	None	None	0.5004380336802005	None
51	2513	None	None	0.4150070597196306	None
51	2648	5.885481816923595e-06	None	0.420227170776899	5.885481816923595e-06
51	2604	-0.00010729575923252571	None	0.39489128270582946	-0.00010729575923252571
51	2626	-1.111188158217737e-07	None	0.27301342944125706	-1.111188158217737e-07
51	2644	8.556141269820778e-08	None	0.3478565629451403	8.556141269820778e-08
51	2551	0.000118525080776468	None	0.3178399991398287	0.000118525080776468
51	2203	None	None	0.35296797386490464	None
51	2255	None	None	0.4690672031142615	None
51	2567	5.866501801742023e-05	None	0.29502570227538644	5.866501801742023e-05
51	2643	-1.7127967644871727e-06	None	0.19630777732929122	-1.7127967644871727e-06
51	2264	None	None	0.47468685367803987	None
51	2402	None	None	0.3853814081030108	None
51	2586	9.293380988648595e-05	None	0.4338657220887162	9.293380988648595e-05
51	2634	4.017768928657278e-07	None	0.19630777732929122	4.017768928657278e-07
51	2207	None	None	0.33499603682064094	None
51	2630	-2.760789022309335e-05	None	0.5878295416596442	-2.760789022309335e-05
51	2638	-1.5357200641412338e-05	None	0.2427615121315218	-1.5357200641412338e-05
51	2096	None	None	0.33499603682064094	None
51	2593	-4.992763965030451e-09	None	0.30613758382205414	-4.992763965030451e-09
51	2618	-2.437294933275973e-06	None	0.3295438053713109	-2.437294933275973e-06
51	2590	-2.8938524948936844e-10	None	0.36461240501853825	-2.8938524948936844e-10
51	1725	None	None	0.36197311539615235	None
51	2562	-0.1	None	0.4847398076379207	-0.1
51	2572	-6.508056834422497e-08	None	0.33155051062664115	-6.508056834422497e-08
51	2650	-8.715261313777056e-05	None	0.34097427220797016	-8.715261313777056e-05
[truncated: 13,001 more rows]
