# Supplementary material for: Constrained by Design: Influence of Genetic Encodings on Evolved Traits of Robots
Source: Front Robot AI. 2021 Jun 15;8:672379. doi: 10.3389/frobt.2021.672379 (PMC8239187; doi:10.3389/frobt.2021.672379)
Supplement: Supplementary file 1 [file DataSheet3.ZIP › plasticodingrep_plane_11_all_measures.tsv]

robot_id	velocity	displacement_velocity	displacement_velocity_hill	head_balance	contacts	branching	branching_modules_count	limbs	extremities	length_of_limbs	extensiveness	coverage	joints	hinge_count	active_hinges_count	brick_count	touch_sensor_count	brick_sensor_count	proportion	width	height	size	absolute_size	sensors	symmetry	avg_period	dev_period	avg_phase_offset	dev_phase_offset	avg_amplitude	dev_amplitude	avg_intra_dev_params	avg_inter_dev_params	sensors_reach	recurrence	synaptic_reception
4373	0.03461722514518115	0.013997371157899554	0.013876006666827439	0.8930728337912222	None	0	0	0.3	3	0.75	9	0.6363636363636364	0.6666666666666666	11	8	2	0	0	0.18181818181818182	2	11	0.9333333333333333	14	0.0	0	0.5829699163104713	0.81121166046708	0.5676133696802214	0.8912503929255192	0.8342872009902379	0.8894128255889432	0.821407876924582	0.8678497518549494	0	0	0.0
2773	0.0007991771668328907	6.657504549662981e-05	-5.2417014534694555e-06	0.9934935619803339	None	0.5	1	0.8333333333333334	5	0.14285714285714285	1	0.6	0	4	0	4	0	0	0.6	3	5	0.6	9	0.0	0.5	0	0	0	0	0	0	0	0	0	0	0
4104	0.026546275181715807	0.0052259823844264435	0.005177937419931578	0.9258202511560703	None	0	0	0.3	3	0.75	9	0.6363636363636364	0.6666666666666666	11	8	2	0	0	0.18181818181818182	2	11	0.9333333333333333	14	0.0	0	0.7857266821014519	0.8419627462062909	0.10398649191656102	0.869088541734613	0.3970619784989394	0.9322899304175625	0.9430948577888597	0.887229200198676	0	0	0.0
4	None	None	None	None	None	0	0	0.3333333333333333	2	0.8333333333333334	5	0.5333333333333333	0.6666666666666666	6	4	1	1	0	0.6	3	5	0.5333333333333333	8	0.25	0	0.40301673439165464	0.9201972935192152	0.5858680395205669	0.9454441025623406	0.46440348874576304	0.9174030410401051	0.719749385622021	0.9287962927277988	1.0	0.16666666666666666	0.0
7051	0.0752319526472733	0.03148887076967206	0.029597731656702743	0.7086623098548824	None	0	0	0.25	3	0.8125	13	0.6	0.75	15	12	2	0	0	0.13333333333333333	2	15	1.2	18	0.0	0	0.7494657236629605	0.8022818705683081	0.44610939339963773	0.8239467746414042	0.9243076347759599	0.9488991952510408	0.8944524511195548	0.8760067307327192	0	0	0.0
1702	None	None	None	None	None	0.5	1	0.7142857142857143	5	0.375	3	0.8333333333333334	0.125	3	1	6	0	0	0.75	3	4	0.6666666666666666	10	0.0	0.6666666666666666	0.2607497635441149	0.5	0.5870957404167909	0.5108414648135667	0.7800736134146203	0.5774248523627119	0.8944833777610235	0.5295973299014729	0	0	0.0
131	None	None	None	None	None	0.3333333333333333	1	0.625	5	0.5	5	0.375	0.5	9	5	2	1	0	0.5	8	4	0.8	12	0.25	0.75	0.35450634632049355	0.9360796932473856	0.31658798573964797	0.8508250882235062	0.613298561106347	0.8726137639781697	0.9066446180036404	0.89249401614531	1.0	0.2222222222222222	0.0
4445	0.07053368412123048	0.021798709283010795	0.0207986372595175	0.6788295873119404	None	0	0	0.25	3	0.8	12	0.6071428571428571	0.7333333333333333	14	11	2	0	0	0.14285714285714285	2	14	1.1333333333333333	17	0.0	0	0.7494657236629605	0.8078413627469164	0.3968166389025227	0.8266998210506519	0.9457740575263408	0.9589767460922377	0.918892642282207	0.885953971499681	0	0	0.0
1977	None	None	None	None	None	0.5	1	1.0	6	0.0	0	0.6	0	6	0	2	0	0	0.6	5	3	0.6	9	0.0	0.6666666666666666	0	0	0	0	0	0	0	0	0	0	0
784	None	None	None	None	None	0.5	1	0.7142857142857143	5	0.25	2	0.625	0.125	1	1	8	0	0	1.0	4	4	0.6666666666666666	10	0.0	0	0.5067762289444966	0.5	0.9834083066024386	0.5	0.1	0.5	0.9736672416605182	0.5	0	0	0.0
4512	0.059968926081623575	0.013255659238632832	-0.004857277619193941	0.7508499767725028	None	0	0	0.3333333333333333	4	0.6875	11	0.6	0.6875	15	11	2	0	0	0.13333333333333333	2	15	1.2	18	0.0	0	0.454963569370144	0.7171105630202949	0.23442378498470737	0.9470997588943574	0.5677596528512596	0.9335650375702764	0.8772599630976543	0.8959163859334938	0	0	0.0
6386	0.08013955037799302	0.021545884559676515	0.021367362751742544	0.7471345412414121	None	0	0	0.21428571428571427	3	0.8333333333333334	15	0.5882352941176471	0.7777777777777778	17	14	2	0	0	0.11764705882352941	2	17	1.3333333333333333	20	0.0	0	0.7494657236629605	0.7884585681657126	0.44610939339963773	0.8177814368055024	0.9672404802767216	0.9490627657767995	0.8944524511195548	0.8714651719301105	0	0	0.0
3813	0.04034331520828306	0.004008675668830943	0.003571825693280152	0.810936952436477	None	0	0	0.3	3	0.75	9	0.6363636363636364	0.6666666666666666	11	8	2	0	0	0.18181818181818182	2	11	0.9333333333333333	14	0.0	0	0.7494657236629605	0.8070440780255603	0.44610939339963773	0.8003253552032571	0.9672404802767216	0.9309224205089903	0.9142828056412031	0.8589662535398315	0	0	0.0
3266	0.023266203859575875	0.007522050921437982	0.0008870299092014061	0.907818563836912	None	0	0	0.375	3	0.7	7	0.6666666666666666	0.6	9	6	2	0	0	0.2222222222222222	2	9	0.8	12	0.0	0	0.5829699163104713	0.7854194933372902	0.44610939339963773	0.8350101121914498	0.9243076347759599	0.6526509989963519	0.9059087780356719	0.7655349562827671	0	0	0.0
5661	0.0901228674594919	0.01831240635229914	0.0030220194297482126	0.7110118310501314	None	0	0	0.2857142857142857	4	0.7222222222222222	13	0.5882352941176471	0.7222222222222222	16	13	3	0	0	0.11764705882352941	2	17	1.3333333333333333	20	0.0	0	0.4875831192892456	0.7128106269924377	0.24652150400296477	0.9512903616536634	0.5677596528512596	0.937278426593157	0.8745136664463713	0.8998083636908918	0	0	0.0
7224	0.06659075827271847	0.035786284732671106	0.03334133694173357	0.7520410022846665	None	0	0	0.25	3	0.8125	13	0.6	0.75	15	12	2	0	0	0.13333333333333333	2	15	1.2	18	0.0	0	0.7494657236629605	0.8022818705683081	0.44610939339963773	0.793528230332214	0.9243076347759599	0.9520804073013014	0.8944524511195548	0.8712462148763735	0	0	0.0
4161	0.06449926793678623	0.01828176647174137	0.010947246559121758	0.7232645671089213	None	0	0	0.3333333333333333	4	0.6666666666666666	10	0.6071428571428571	0.6666666666666666	14	10	2	0	0	0.14285714285714285	2	14	1.1333333333333333	17	0.0	0	0.520202669208347	0.7070770968783426	0.16003371402699215	0.8942054595393952	0.5677596528512596	0.9202632852372253	0.8606055975557586	0.8606299738983376	0	0	0.0
5138	0.09935649919674586	0.011748534108293119	0.004070654099368112	0.6911801772101754	None	0	0	0.3076923076923077	4	0.7058823529411765	12	0.59375	0.7058823529411765	15	12	3	0	0	0.125	2	16	1.2666666666666666	19	0.0	0	0.454963569370144	0.7150775281809552	0.3330092939789374	0.9399456113906853	0.5677596528512596	0.9353135626955456	0.8706973685725696	0.8922588963741296	0	0	0.0
2140	None	None	None	None	None	0	0	0.6666666666666666	2	0.5	1	0.6666666666666666	0	0	0	3	1	0	0.6666666666666666	2	3	0.26666666666666666	4	0.1	0	0	0	0	0	0	0	0	0	0	0	0
4456	0.07037261809825583	0.014515982410228856	0.014471750445866963	0.6651678446316014	None	0	0	0.25	3	0.8125	13	0.6	0.75	15	12	2	0	0	0.13333333333333333	2	15	1.2	18	0.0	0	0.7494657236629605	0.8380485232821107	0.44610939339963773	0.8281379867270308	0.9243076347759599	0.9556166800199155	0.9142828056412031	0.8904409799942704	0	0	0.0
7473	0.06107733212628727	0.032303913613901634	0.02915521262054458	0.7614348925422909	None	0	0	0.25	3	0.8	12	0.6071428571428571	0.7333333333333333	14	11	2	0	0	0.14285714285714285	2	14	1.1333333333333333	17	0.0	0	0.7494657236629605	0.8078413627469164	0.3968166389025227	0.799331505557659	0.9457740575263408	0.9522160496961705	0.8969444568187157	0.8739953257158499	0	0	0.0
6934	0.04481154167942045	0.017676240424145694	0.017589101782833103	0.8354587027107285	None	0	0	0.25	3	0.8	12	0.6071428571428571	0.7333333333333333	14	11	2	0	0	0.14285714285714285	2	14	1.1333333333333333	17	0.0	0	0.7494657236629605	0.8479489439440987	0.44610939339963773	0.8023729039156496	0.8233167801126754	0.9463672971008839	0.8944524511195548	0.8804560360177309	0	0	0.0
1051	None	None	None	None	None	0	0	0.14285714285714285	2	0.8947368421052632	17	0.21212121212121213	0.631578947368421	12	12	8	5	0	0.8181818181818182	11	9	1.4	21	0.25	0	0.6692098258003695	0.9007636241354121	0.49174034448314574	0.9746869123264668	0.6118657095934876	0.9475626792488441	0.9063115280088754	0.9486773138216257	0.08333333333333333	0.16666666666666666	0.0
5181	0.07243542021600301	0.00796912025988811	0.006791756776538523	0.692976103610011	None	0	0	0.3333333333333333	4	0.6666666666666666	10	0.6071428571428571	0.6666666666666666	14	10	2	0	0	0.14285714285714285	2	14	1.1333333333333333	17	0.0	0	0.520202669208347	0.7587038384246314	0.16003371402699215	0.9095102883554124	0.5677596528512596	0.9096684310839379	0.8606055975557586	0.8722443245629117	0	0	0.0
3494	0.028068941193212783	0.0033189505796363105	0.00331877754774826	0.932890859003681	None	0	0	0.3	3	0.75	9	0.6363636363636364	0.6666666666666666	11	8	2	0	0	0.18181818181818182	2	11	0.9333333333333333	14	0.0	0	0.7857266821014519	0.8082413388165878	0.1	0.935890340328189	0.4604393359425675	0.9077580739388389	0.9427132760035606	0.8942930776492152	0	0	0.0
1106	None	None	None	None	None	0	0	0.3333333333333333	1	1.0	2	1.0	0	0	0	3	0	0	0.25	1	4	0.26666666666666666	4	0.0	0	0	0	0	0	0	0	0	0	0	0	0
1741	None	None	None	None	None	0	0	0.5	3	0.5	3	0.4	0.5	3	3	4	0	0	0.8	5	4	0.5333333333333333	8	0.0	0.6666666666666666	0.3464159824680727	0.7349164975333826	0.5870957404167909	0.8558807580187541	0.5992050829050493	0.8711210235627201	0.8950418233727959	0.8278838110274772	0	0	0.0
5350	0.06993009095570246	0.021874267007090206	-0.0029005602531186605	0.6258736238926713	None	0	0	0.4	4	0.6153846153846154	8	0.625	0.6153846153846154	12	8	2	0	0	0.16666666666666666	2	12	1.0	15	0.0	0	0.520202669208347	0.8011607887685276	0.19390131711355943	0.9204788480938876	0.5994483315730736	0.8957964682270417	0.8662577630209559	0.8805800371242757	0	0	0.0
3302	0.035079935374725014	0.006068217594980371	0.0038968639648931597	0.7696374447335044	None	0	0	0.4	4	0.5833333333333334	7	0.6363636363636364	0.5833333333333334	11	7	2	0	0	0.18181818181818182	2	11	0.9333333333333333	14	0.0	0	0.520202669208347	0.7187003716846142	0.16003371402699215	0.911953600367955	0.5677596528512596	0.9163176507132276	0.8606055975557586	0.8687207251089674	0	0	0.0
1780	None	None	None	None	None	0	0	0.5	2	0.6666666666666666	2	1.0	0.6666666666666666	4	2	0	0	0	0.2	5	1	0.3333333333333333	5	0.0	1.0	0.8449044793959596	0.7742088953272553	0.4860373324908049	0.9291705456529424	0.674012978746268	0.6914235052304538	0.8742424885619718	0.8231268042811373	0	0	0.0
6925	0.06503137413870112	0.022694373661074622	0.02222238010505873	0.6447949060712252	None	0	0	0.25	3	0.8	12	0.6071428571428571	0.7333333333333333	14	11	2	0	0	0.14285714285714285	2	14	1.1333333333333333	17	0.0	0	0.7494657236629605	0.8054008150076363	0.3475238844054077	0.8221456011327206	0.9672404802767216	0.9488618281279092	0.9287041307202525	0.876247043825925	0	0	0.0
4933	0.09745552562558363	0.010233743540325316	0.010027338633432576	0.6348952572279956	None	0	0	0.3333333333333333	4	0.6666666666666666	10	0.6071428571428571	0.6666666666666666	14	10	2	0	0	0.14285714285714285	2	14	1.1333333333333333	17	0.0	0	0.5190916809479645	0.7106871689536065	0.19722874950584976	0.8606498186103229	0.5677596528512596	0.9190271636249738	0.8606055975557586	0.8476397305721153	0	0	0.0
994	None	None	None	None	None	0	0	0.3333333333333333	2	0.7142857142857143	5	0.75	0.42857142857142855	4	3	4	7	0	0.75	3	4	0.6	9	0.6363636363636364	0.8571428571428571	0.6092117428372343	0.7856899208882309	0.17360213401118862	0.5889653188947245	0.7298361205282576	0.6376276585787622	0.913933300284094	0.6772808110882236	0.25	0.5	0.0
3882	0.04839532524894908	0.008464626838924261	0.00700898699508236	0.633898182784576	None	0	0	0.3333333333333333	4	0.6666666666666666	10	0.6071428571428571	0.6666666666666666	14	10	2	0	0	0.14285714285714285	2	14	1.1333333333333333	17	0.0	0	0.520202669208347	0.7072893437987819	0.16003371402699215	0.8955775576634556	0.5677596528512596	0.9074151153184314	0.8606055975557586	0.854613200002454	0	0	0.0
1542	None	None	None	None	None	0	0	0.6666666666666666	4	0.3333333333333333	2	0.5	0	2	0	5	2	0	1.0	4	4	0.5333333333333333	8	0.16666666666666666	0.4	0	0	0	0	0	0	0	0	0	0	0
6211	0.08514569549584924	0.02168000804263847	0.02021107180616541	0.6163637030429202	None	0	0	0.21428571428571427	3	0.8421052631578947	16	0.5833333333333334	0.7894736842105263	18	15	2	0	0	0.1111111111111111	2	18	1.4	21	0.0	0	0.7494657236629605	0.7822103306652749	0.3968166389025227	0.8072534448080765	0.9672404802767216	0.9534235852108978	0.918892642282207	0.8710124226096813	0	0	0.0
6782	0.047462006589913563	0.015821298734836856	0.015401787858389294	0.8462040431883385	None	0	0	0.25	3	0.8	12	0.6071428571428571	0.7333333333333333	14	11	2	0	0	0.14285714285714285	2	14	1.1333333333333333	17	0.0	0	0.7494657236629605	0.8042758897131199	0.3968166389025227	0.7948066812613869	0.9457740575263408	0.9490840562720732	0.8969444568187157	0.8696160201802559	0	0	0.0
6354	0.05995521267692378	0.035659533855659876	0.034600919946068016	0.7553447357897505	None	0	0	0.25	3	0.8125	13	0.6	0.75	15	12	2	0	0	0.13333333333333333	2	15	1.2	18	0.0	0	0.7494657236629605	0.8404684403579046	0.44610939339963773	0.8148218852992881	0.8233167801126754	0.9458369864568558	0.8944524511195548	0.8809174530755189	0	0	0.0
773	None	None	None	None	None	0.5	1	0.42857142857142855	3	0.625	5	0.5555555555555556	0.25	4	2	5	0	0	0.5	6	3	0.6666666666666666	10	0.0	0	0.37760024510270823	0.8476165655503661	0.2997570001838171	0.7176250656991201	0.38749683153436626	0.7174022299589593	0.7327302909584037	0.7673576464406033	0	0	0.0
1161	None	None	None	None	None	0	0	0.6666666666666666	4	0.14285714285714285	1	0.75	0.14285714285714285	3	1	5	0	0	0.75	4	3	0.6	9	0.0	0	0.14802700527695156	0.5959508497733669	0.1625520047685729	0.7446668175210233	0.4909370848047382	0.6493477391846676	0.8216091999987197	0.6663496348628014	0	0	0.0
3923	0.03718034018202038	0.009178245084136588	0.008603787629304827	0.6965743855484501	None	0	0	0.2727272727272727	3	0.7857142857142857	11	0.6153846153846154	0.7142857142857143	13	10	2	0	0	0.15384615384615385	2	13	1.0666666666666667	16	0.0	0	0.7494657236629605	0.8111520270760059	0.44610939339963773	0.8190577311400384	0.9672404802767216	0.9030008616165258	0.8944524511195548	0.8497749498582102	0	0	0.0
4479	0.06800756424107109	0.024856867180505424	0.014859215856883509	0.6424912251427373	None	0	0	0.3333333333333333	4	0.6875	11	0.6	0.6875	15	11	2	0	0	0.13333333333333333	2	15	1.2	18	0.0	0	0.520202669208347	0.7188579397640464	0.16003371402699215	0.9488858159925706	0.5677596528512596	0.9262836957079753	0.8717149074641697	0.8938162265178067	0	0	0.0
6722	0.059454888000813014	0.005988581466357455	0.0056545648040450735	0.7230251528612966	None	0	0	0.25	3	0.8125	13	0.6	0.75	15	12	2	0	0	0.13333333333333333	2	15	1.2	18	0.0	0	0.7494657236629605	0.8457645710787992	0.44610939339963773	0.8112170749191093	0.9243076347759599	0.9430541290989234	0.8944524511195548	0.8796274628978606	0	0	0.0
6588	0.07039836889373309	0.006143289837056803	-0.00610607468687838	0.5886225904545124	None	0	0	0.21428571428571427	3	0.8421052631578947	16	0.5833333333333334	0.7894736842105263	18	15	2	0	0	0.1111111111111111	2	18	1.4	21	0.0	0	0.7494657236629605	0.8190207905772677	0.3968166389025227	0.8340729072629862	0.9457740575263408	0.9614996651768827	0.918892642282207	0.892266951943637	0	0	0.0
4918	0.030463363093267762	0.004111890222283974	-0.0024015323658223087	0.9087678666309207	None	0	0	0.375	3	0.7	7	0.6	0.7	9	7	2	0	0	0.2	2	10	0.8	12	0.0	0	0.520202669208347	0.6878925295942959	0.16003371402699215	0.9495380732376588	0.5677596528512596	0.9190102644712135	0.8772599630976543	0.8860828271851459	0	0	0.0
7145	0.04556586508338104	0.0028712062834859034	-0.0023090863908099397	0.8920502827119724	None	0	0	0.25	3	0.8	12	0.6071428571428571	0.7333333333333333	14	11	2	0	0	0.14285714285714285	2	14	1.1333333333333333	17	0.0	0	0.7494657236629605	0.8004823664434385	0.3968166389025227	0.7900137816563784	0.9457740575263408	0.946491979720516	0.914993504330357	0.8655784326029329	0	0	0.0
100	None	None	None	None	None	0	0	1.0	1	0	0	1.0	0	0	0	1	1	0	0.5	2	1	0.13333333333333333	2	0.16666666666666666	0	0	0	0	0	0	0	0	0	0	0	0
5758	0.10090631261577886	0.014230497552799405	-0.007942388544049203	0.6144621287565368	None	0	0	0.21428571428571427	3	0.8421052631578947	16	0.5833333333333334	0.7894736842105263	18	15	2	0	0	0.1111111111111111	2	18	1.4	21	0.0	0	0.7494657236629605	0.8400764279032622	0.44610939339963773	0.8462779127733138	0.9672404802767216	0.9346557114079747	0.918892642282207	0.8816694781905897	0	0	0.0
3090	0.010876748220001196	0.002339104284932071	-0.0003132549589053468	0.9480744895310487	None	0	0	0.25	1	1.0	4	1.0	0.75	3	3	2	0	0	0.16666666666666666	6	1	0.4	6	0.0	0	0.47606262636244734	0.6006490935255353	0.8193491204015046	0.9616575591442079	0.7145928135667375	0.7300562436452499	0.8079110199600108	0.8237155609844882	0	0	0.0
4098	0.03430280486386255	0.01472800760069651	0.014666193707263424	0.8951134051576332	None	0	0	0.3	3	0.75	9	0.6363636363636364	0.6666666666666666	11	8	2	0	0	0.18181818181818182	2	11	0.9333333333333333	14	0.0	0	0.5829699163104713	0.745648908368267	0.5676133696802214	0.9107081624118445	0.8342872009902379	0.8783163441984706	0.772507652831737	0.8571083819291617	0	0	0.0
6638	0.06171174913666674	0.033547472406313956	0.032035748218225496	0.7448667489920069	None	0	0	0.25	3	0.8	12	0.6071428571428571	0.7333333333333333	14	11	2	0	0	0.14285714285714285	2	14	1.1333333333333333	17	0.0	0	0.7494657236629605	0.8078413627469164	0.3968166389025227	0.799331505557659	0.9457740575263408	0.9522160496961705	0.8969444568187157	0.8739953257158499	0	0	0.0
2916	0.003214624357243561	0.0003819254754818989	0.0003738039128102898	0.9941794197636076	None	1.0	1	1.0	4	0.25	1	0.5	0.25	4	1	1	0	0	0.75	3	4	0.4	6	0.0	1.0	0.4746748112687822	0.9025260220626815	0.2249338705085407	0.8713676656451798	0.5011682135801222	0.8662664827383544	0.7873596193646011	0.8810439870275467	0	0	0.0
3456	0.013059222616444396	0.0032608346515570624	0.0026462715615278663	0.9276099228911642	None	0	0	0.42857142857142855	3	0.625	5	0.625	0.625	7	5	2	0	0	0.25	2	8	0.6666666666666666	10	0.0	0	0.5829699163104713	0.7575798340457293	0.5676133696802214	0.7849751388754822	0.8342872009902379	0.9293372236605837	0.772507652831737	0.8416161529262397	0	0	0.0
5667	0.045537235425147427	0.017283179626385457	0.01722667436375383	0.8375884323488628	None	0	0	0.25	3	0.8	12	0.6071428571428571	0.7333333333333333	14	11	2	0	0	0.14285714285714285	2	14	1.1333333333333333	17	0.0	0	0.7494657236629605	0.8099632912081993	0.44610939339963773	0.7970427602704497	0.8738122074443175	0.9531583571198833	0.8944524511195548	0.8747432052832883	0	0	0.0
6812	0.05069990004567324	0.021485599927760776	0.02129751813857846	0.8118828530790023	None	0	0	0.25	3	0.8125	13	0.6	0.75	15	12	2	0	0	0.13333333333333333	2	15	1.2	18	0.0	0	0.7494657236629605	0.8022818705683081	0.44610939339963773	0.7935282303322139	0.9243076347759599	0.9520804073013014	0.8944524511195548	0.8712462148763735	0	0	0.0
572	None	None	None	None	None	0	0	0.5	2	0.75	3	0.6	0.5	3	2	2	2	0	0.4	5	2	0.4	6	0.2857142857142857	0	0.5817320976181352	0.9006506287395469	0.800241546216602	0.8160936147894295	0.97234557412078	0.7749496015183873	0.8491954531707159	0.8380355347724721	0.6666666666666666	0.3333333333333333	0.0
3500	0.04819682128525504	0.007885778726049968	0.007480721425003269	0.7310021144331337	None	0	0	0.3	3	0.7692307692307693	10	0.625	0.6923076923076923	12	9	2	0	0	0.16666666666666666	2	12	1.0	15	0.0	0	0.7494657236629605	0.8241739417701202	0.44610939339963773	0.8227397003582034	0.9457740575263408	0.925130277022153	0.9101837166617697	0.865843521216679	0	0	0.0
2294	None	None	None	None	None	0	0	0.75	3	0.5	2	0.5	0.5	5	2	0	0	0	0.75	4	3	0.4	6	0.0	0.6666666666666666	0.9524362000630001	0.7749217902065495	0.5990176889059357	0.9098028287762268	0.6345449874667182	0.6734187284970965	0.8526465505402216	0.80592471211448	0	0	0.0
1045	None	None	None	None	None	0.3333333333333333	1	0.625	5	0.2222222222222222	2	0.44	0.1111111111111111	3	1	7	0	0	1.0	5	5	0.7333333333333333	11	0.0	0.8571428571428571	0.2607497635441149	0.7612927156344084	0.5778950103847524	0.8711996917382466	0.7800736134146203	0.9641758652809944	0.916312809381055	0.8929607076089072	0	0	0.0
7183	0.0536218349748366	0.009356433645932773	0.008637946419950405	0.8635193001471086	None	0	0	0.25	3	0.8125	13	0.6	0.75	15	12	2	0	0	0.13333333333333333	2	15	1.2	18	0.0	0	0.7494657236629605	0.7954794268982215	0.44610939339963773	0.7854034233026632	0.9243076347759599	0.947283613599174	0.8944524511195548	0.8639072461323503	0	0	0.0
4950	0.07461906496252559	0.022678249246573502	0.014383969078812541	0.7737112812393014	None	0	0	0.25	3	0.8125	13	0.6	0.75	15	12	2	0	0	0.13333333333333333	2	15	1.2	18	0.0	0	0.7494657236629605	0.7977901325683906	0.3475238844054077	0.8152135353953622	0.9672404802767216	0.9460124996076887	0.9287041307202525	0.870655158702505	0	0	0.0
2464	None	None	None	None	None	0.5	1	0.7142857142857143	5	0.375	3	0.6666666666666666	0.25	4	2	5	0	0	0.6	3	5	0.6666666666666666	10	0.0	0.5714285714285714	0.2607497635441149	0.8003535171437614	0.5824953754007717	0.6670884725245511	0.7469586347531332	0.6863210453950562	0.8831916597715384	0.7222217121135052	0	0	0.0
2842	0.004142703791573201	0.00023188602009960633	5.711649021475163e-05	0.9971720058389888	None	0.5	1	0.5714285714285714	4	0.5	4	0.4166666666666667	0.25	3	2	6	2	0	0.6666666666666666	4	6	0.6666666666666666	10	0.13333333333333333	0	0.6288476571155239	0.5867154065984493	0.7320406003781137	0.6729873896827977	0.5205249063719879	0.8889089913730757	0.7086919344002712	0.7408885878747201	0.6666666666666666	0.3333333333333333	0.0
5188	0.053407299102316994	0.015236619327832103	0.00852958170433222	0.6733566670163185	None	0	0	0.25	3	0.8125	13	0.6428571428571429	0.6875	14	11	3	0	0	0.14285714285714285	2	14	1.2	18	0.0	0	0.7494657236629605	0.856654410580582	0.4968513484090057	0.8940459303457171	0.8604906692732708	0.9506040007402324	0.9124137592790771	0.9082610880877353	0	0	0.0
1615	None	None	None	None	None	0.5	1	0.5714285714285714	4	0.5	4	0.35714285714285715	0.5	6	4	3	0	0	0.5714285714285714	7	4	0.6666666666666666	10	0.0	0.6666666666666666	0.2607497635441149	0.7665829876557055	0.5824953754007717	0.8072677275386622	0.7469586347531332	0.8701525593912923	0.9072041886375466	0.8187536373311896	0	0	0.0
7285	0.04910193140862637	0.020219111754465183	0.019389180457325062	0.8476090151752941	None	0	0	0.25	3	0.8125	13	0.6	0.75	15	12	2	0	0	0.13333333333333333	2	15	1.2	18	0.0	0	0.7494657236629605	0.8022818705683081	0.44610939339963773	0.7935282303322139	0.9243076347759599	0.9584007818479925	0.9142828056412031	0.876681778176921	0	0	0.0
1459	None	None	None	None	None	0	0	0.5	2	0.75	3	1.0	0.75	5	3	0	0	0	0.16666666666666666	6	1	0.4	6	0.0	0.8	0.9754305550452076	0.8260069461427538	0.4178349636168253	0.8008924213321272	0.6692920745355609	0.6958679144389284	0.9072087476294365	0.7788634990667836	0	0	0.0
1175	None	None	None	None	None	0	0	0.75	3	0.3333333333333333	1	0.625	0.3333333333333333	4	1	0	0	0	0.5	4	2	0.3333333333333333	5	0.0	0.6666666666666666	0.8449044793959596	0.7742088953272553	0.4860373324908049	0.9291705456529424	0.674012978746268	0.6914235052304538	0.8742424885619718	0.8231268042811373	0	0	0.0
4485	0.07539867127518428	0.013253893115321035	-0.0026539392098521735	0.7104237933745572	None	0	0	0.25	3	0.8125	13	0.6	0.75	15	12	2	0	0	0.13333333333333333	2	15	1.2	18	0.0	0	0.7857266821014519	0.8026617705523424	0.10398649191656102	0.9191466947092906	0.3970619784989394	0.9104330917637498	0.9422581626956018	0.8860404797827074	0	0	0.0
1212	None	None	None	None	None	0	0	0.75	6	0.1111111111111111	1	0.44	0	3	0	7	2	0	1.0	5	5	0.7333333333333333	11	0.13333333333333333	0.25	0	0	0	0	0	0	0	0	0	0	0
2860	2.5544621562489263e-06	5.013012748725778e-08	-5.011602106970109e-08	0.9999999295949303	None	0	0	1.0	2	0.0	0	1.0	0	1	0	1	0	0	0.3333333333333333	3	1	0.2	3	0.0	1.0	0	0	0	0	0	0	0	0	0	0	0
4345	0.07652506867955441	0.025480650207518853	0.01718512860535498	0.6367217030789849	None	0	0	0.3333333333333333	4	0.6666666666666666	10	0.6071428571428571	0.6666666666666666	14	10	2	0	0	0.14285714285714285	2	14	1.1333333333333333	17	0.0	0	0.520202669208347	0.6999258044565569	0.16003371402699215	0.943907718729162	0.5677596528512596	0.9224688545719959	0.8691577087952082	0.8858245779349133	0	0	0.0
7088	0.07143808853552781	0.017203819513354313	0.010857940513067333	0.6988144216734489	None	0	0	0.21428571428571427	3	0.8421052631578947	16	0.5833333333333334	0.7894736842105263	18	15	2	0	0	0.1111111111111111	2	18	1.4	21	0.0	0	0.7494657236629605	0.7868866468776897	0.44610939339963773	0.8107734433015533	0.9457740575263408	0.9595915971604989	0.9142828056412031	0.8782816856897729	0	0	0.0
4785	0.08973671718434499	0.024697469052492198	0.020391398591069494	0.6207283941876904	None	0	0	0.3076923076923077	4	0.6470588235294118	11	0.59375	0.6470588235294118	15	11	3	0	0	0.125	2	16	1.2666666666666666	19	0.0	0	0.520202669208347	0.6965452110029354	0.16003371402699215	0.9342382198545137	0.5677596528512596	0.9164365221148016	0.8606055975557586	0.8765141548168196	0	0	0.0
5925	0.0531095346320091	0.020125938078417723	0.019504536855328162	0.8114817914548974	None	0	0	0.25	3	0.8	12	0.6071428571428571	0.7333333333333333	14	11	2	0	0	0.14285714285714285	2	14	1.1333333333333333	17	0.0	0	0.7494657236629605	0.8078413627469164	0.3968166389025227	0.8165125890746755	0.9457740575263408	0.9589767460922377	0.918892642282207	0.8835915197867908	0	0	0.0
2424	None	None	None	None	None	0	0	0	0	0	0	1.0	0	0	0	0	0	0	1.0	1	1	0.06666666666666667	1	0.0	0	0	0	0	0	0	0	0	0	0	0	0
2581	0.019100987126460075	0.0023825652342009244	0.0010602194305502721	0.9574588659340267	None	0.3333333333333333	1	0.4444444444444444	4	0.7272727272727273	8	0.28888888888888886	0.7272727272727273	12	8	0	0	0	0.5555555555555556	5	9	0.8666666666666667	13	0.0	1.0	0.4561245335753979	0.8934690053814142	0.8235675090164971	0.9173840295034912	0.6734244124016622	0.8395885350066492	0.8654372118555349	0.887260242092342	0	0	0.0
3820	0.03155957741315031	0.009500102040869395	0.008500832768739218	0.8980443640014513	None	0	0	0.3	3	0.75	9	0.5833333333333334	0.6666666666666666	11	8	2	0	0	0.16666666666666666	2	12	0.9333333333333333	14	0.0	0	0.5829699163104713	0.6537421752682452	0.5676133696802214	0.7003779983204351	0.8342872009902379	0.6110032642267998	0.772507652831737	0.655970049726897	0	0	0.0
4208	0.06541856931597835	0.01452836280690079	0.013509283613342407	0.6100528159007705	None	0	0	0.3333333333333333	4	0.6875	11	0.6	0.6875	15	11	2	0	0	0.13333333333333333	2	15	1.2	18	0.0	0	0.454963569370144	0.7459591907981064	0.23442378498470737	0.9349625477025932	0.5677596528512596	0.9406129619011233	0.8717149074641697	0.8973749420916144	0	0	0.0
843	None	None	None	None	None	0	0	0.5	1	1.0	1	1.0	0	1	0	1	1	0	0.3333333333333333	1	3	0.2	3	0.2	0	0	0	0	0	0	0	0	0	0	0	0
4096	0.03596215811411246	0.005337238584304279	0.0033553463285791144	0.8450282729496689	None	0	0	0.2727272727272727	3	0.7857142857142857	11	0.6153846153846154	0.7142857142857143	13	10	2	0	0	0.15384615384615385	2	13	1.0666666666666667	16	0.0	0	0.7494657236629605	0.8013890139763226	0.44610939339963773	0.8385368832829602	0.8866941375563036	0.9397584633622487	0.9142828056412031	0.8732361758105666	0	0	0.0
3377	0.034349831517074665	0.007739006204725122	0.007554247156782033	0.923718105413839	None	0	0	0.3	3	0.7692307692307693	10	0.6818181818181818	0.6153846153846154	11	8	3	0	0	0.18181818181818182	2	11	1.0	15	0.0	0	0.5829699163104713	0.8455529237072184	0.5676133696802214	0.7542206648198467	0.8342872009902379	0.8490776369398816	0.821407876924582	0.8199868504459836	0	0	0.0
802	None	None	None	None	None	0	0	0.5	1	1.0	1	0.75	0	0	0	2	0	0	1.0	2	2	0.2	3	0.0	0	0	0	0	0	0	0	0	0	0	0	0
3726	0.0517598003063084	0.012741256994368996	0.012647966696632951	0.6676772057737841	None	0	0	0.3333333333333333	4	0.6875	11	0.6	0.6875	15	11	2	0	0	0.13333333333333333	2	15	1.2	18	0.0	0	0.520202669208347	0.7224566002855565	0.16003371402699215	0.9060270372230335	0.5677596528512596	0.9333334791571943	0.8606055975557586	0.8758749619642966	0	0	0.0
3775	0.06968296434634876	0.008073892984454156	0.005210198239284075	0.7414931402737948	None	0	0	0.3333333333333333	4	0.6666666666666666	10	0.6071428571428571	0.6666666666666666	14	10	2	0	0	0.14285714285714285	2	14	1.1333333333333333	17	0.0	0	0.4875831192892456	0.7305564321680131	0.19722874950584976	0.8924921942316627	0.5677596528512596	0.9195456049413843	0.8606055975557586	0.8641306626874761	0	0	0.0
6057	0.09481737321685962	0.024458185187569672	0.019361611445684303	0.5993885503924303	None	0	0	0.2857142857142857	4	0.7368421052631579	14	0.5833333333333334	0.7368421052631579	17	14	3	0	0	0.1111111111111111	2	18	1.4	21	0.0	0	0.4778928403014344	0.7243284440774174	0.6012623038145286	0.9562717619639476	0.5677596528512596	0.9330479523957695	0.8706973685725696	0.9027816233896815	0	0	0.0
855	None	None	None	None	None	0	0	0.375	3	0.6	6	0.6	0.4	6	4	5	4	0	0.8	5	4	0.8	12	0.3333333333333333	0.8	0.570590975163699	0.6590091152289931	0.5306283223333373	0.9615703472657774	0.5757167478188001	0.8358574406139817	0.8860201036299975	0.8624094104647911	0.3333333333333333	0.16666666666666666	0.0
6870	0.07750956362347226	0.012185804339389164	0.011658855505454013	0.6425738474793521	None	0	0	0.21428571428571427	3	0.8421052631578947	16	0.5833333333333334	0.7894736842105263	18	15	2	0	0	0.1111111111111111	2	18	1.4	21	0.0	0	0.7494657236629605	0.7822103306652749	0.3968166389025227	0.8072534448080765	0.9672404802767216	0.9534235852108978	0.918892642282207	0.8710124226096813	0	0	0.0
4543	0.07688035702559619	0.005827339945985123	0.004291433709192938	0.6160934067794166	None	0	0	0.25	3	0.8125	13	0.6	0.75	15	12	2	0	0	0.13333333333333333	2	15	1.2	18	0.0	0	0.7857266821014519	0.8284239922886916	0.10398649191656102	0.8980669822912959	0.3970619784989394	0.9088867579986029	0.9422581626956018	0.8825547208783153	0	0	0.0
3344	0.03236335429522858	0.01315591583628019	0.01298798855307608	0.9193105968432536	None	0	0	0.3	3	0.75	9	0.6363636363636364	0.6666666666666666	11	8	2	0	0	0.18181818181818182	2	11	0.9333333333333333	14	0.0	0	0.5829699163104713	0.7759107011858981	0.5676133696802214	0.8927254099774603	0.8342872009902379	0.8763296330017118	0.821407876924582	0.8548304638336829	0	0	0.0
2610	2.8545385130316055e-06	4.315499077091827e-08	-1.7371742920602813e-08	0.9999999115827385	None	0	0	1.0	2	0.0	0	1.0	0	1	0	1	0	0	0.3333333333333333	3	1	0.2	3	0.0	1.0	0	0	0	0	0	0	0	0	0	0	0
7203	0.06913623639647933	0.006413618632587558	0.006398078127096472	0.7400617785596614	None	0	0	0.25	3	0.8125	13	0.6	0.75	15	12	2	0	0	0.13333333333333333	2	15	1.2	18	0.0	0	0.7494657236629605	0.8001700889908208	0.3475238844054077	0.8023230586832982	0.9243076347759599	0.9476078476030511	0.8993842440864479	0.8692646964931697	0	0	0.0
4316	0.07420137940560165	0.02643991192800063	0.01763460642285479	0.6398482697378371	None	0	0	0.3333333333333333	4	0.6666666666666666	10	0.6071428571428571	0.6666666666666666	14	10	2	0	0	0.14285714285714285	2	14	1.1333333333333333	17	0.0	0	0.520202669208347	0.6999258044565569	0.16003371402699215	0.943907718729162	0.5677596528512596	0.9224688545719959	0.8691577087952082	0.8858245779349133	0	0	0.0
4073	0.06825263766000549	0.018323617145113498	0.007599544743979365	0.6058686700008327	None	0	0	0.3333333333333333	4	0.6666666666666666	10	0.6071428571428571	0.6666666666666666	14	10	2	0	0	0.14285714285714285	2	14	1.1333333333333333	17	0.0	0	0.520202669208347	0.7070770968783426	0.16003371402699215	0.8942054595393952	0.5677596528512596	0.9202632852372253	0.8606055975557586	0.8606299738983376	0	0	0.0
5457	0.056070973972795216	0.022698902345725525	0.02195673839692099	0.8125575075157357	None	0	0	0.25	3	0.8	12	0.6071428571428571	0.7333333333333333	14	11	2	0	0	0.14285714285714285	2	14	1.1333333333333333	17	0.0	0	0.7494657236629605	0.8078413627469164	0.3968166389025227	0.8165125890746755	0.9457740575263408	0.9522160496961705	0.8969444568187157	0.8780059341064518	0	0	0.0
795	None	None	None	None	None	0	0	1.0	1	0	0	1.0	0	1	0	0	0	0	0.5	2	1	0.13333333333333333	2	0.0	0	0	0	0	0	0	0	0	0	0	0	0
1534	None	None	None	None	None	0	0	0	0	0	0	1.0	0	0	0	0	0	0	1.0	1	1	0.06666666666666667	1	0.0	0	0	0	0	0	0	0	0	0	0	0	0
3695	0.04303884003669619	0.009236986168945322	-0.008368918040715137	0.8103744192148318	None	0	0	0.3	3	0.6923076923076923	9	0.625	0.6153846153846154	11	8	3	0	0	0.16666666666666666	12	2	1.0	15	0.0	0	0.5829699163104713	0.7759107011858981	0.46902786068599134	0.8884802730587973	0.8342872009902379	0.8763296330017118	0.821407876924582	0.8530186192680937	0	0	0.0
5418	0.05413292680284335	0.0169577054267642	0.011265698615441914	0.6656384131488768	None	0	0	0.3333333333333333	4	0.6875	11	0.6	0.6875	15	11	2	0	0	0.13333333333333333	2	15	1.2	18	0.0	0	0.520202669208347	0.7246407865057103	0.16003371402699215	0.9156523003500285	0.5677596528512596	0.9203116900345062	0.8606055975557586	0.8735766214642375	0	0	0.0
1443	None	None	None	None	None	0	0	0.5	3	0.6666666666666666	4	0.5714285714285714	0.6666666666666666	7	4	0	0	0	0.2857142857142857	7	2	0.5333333333333333	8	0.0	0.3333333333333333	0.9879082769757719	0.7204154378094187	0.5990176889059357	0.8252836886436111	0.6345449874667182	0.632001812071017	0.8526465505402216	0.7336655398144679	0	0	0.0
7113	0.07972140297305233	0.020384831278144794	0.003555319776183718	0.5157034122414322	None	0	0	0.21428571428571427	3	0.8333333333333334	15	0.5882352941176471	0.7777777777777778	17	14	2	0	0	0.11764705882352941	2	17	1.3333333333333333	20	0.0	0	0.7494657236629605	0.8242218705849063	0.44610939339963773	0.8600851442194983	0.8866941375563036	0.9439998629395042	0.8944524511195548	0.8871540935550232	0	0	0.0
2069	None	None	None	None	None	0	0	0.75	3	0.0	0	0.8333333333333334	0	2	0	2	1	0	0.6666666666666666	3	2	0.3333333333333333	5	0.16666666666666666	0.6666666666666666	0	0	0	0	0	0	0	0	0	0	0
1010	None	None	None	None	None	0	0	0.75	3	0.3333333333333333	1	0.625	0.3333333333333333	4	1	0	0	0	0.5	4	2	0.3333333333333333	5	0.0	0.6666666666666666	0.8449044793959596	0.7742088953272553	0.4860373324908049	0.9291705456529424	0.674012978746268	0.6914235052304538	0.8742424885619718	0.8231268042811373	0	0	0.0
4698	0.04949010273856763	0.003529642632766002	0.003522543944511775	0.9084933377227901	None	0	0	0.2	3	0.85	17	0.55	0.85	20	17	1	0	0	0.1	2	20	1.4666666666666666	22	0.0	0	0.7494657236629605	0.720136583837806	0.3968166389025227	0.7253961817288115	0.9672404802767216	0.9423616005435068	0.918892642282207	0.8278181918186961	0	0	0.0
5162	0.04990407677626306	0.02006367088116534	0.018425603244865855	0.8325547094126226	None	0	0	0.25	3	0.8	12	0.6071428571428571	0.7333333333333333	14	11	2	0	0	0.14285714285714285	2	14	1.1333333333333333	17	0.0	0	0.7494657236629605	0.8099632912081993	0.44610939339963773	0.7970427602704497	0.9055008861661318	0.9596480192665929	0.9101837166617697	0.8803276866470441	0	0	0.0
7456	0.08608877694426595	0.019594530488966286	0.014847337249504001	0.7033007877905834	None	0	0	0.23076923076923078	3	0.8235294117647058	14	0.59375	0.7647058823529411	16	13	2	0	0	0.125	2	16	1.2666666666666666	19	0.0	0	0.7494657236629605	0.7895733732156102	0.3475238844054077	0.8106621829953574	0.9672404802767216	0.9484716968810103	0.9260355650630043	0.8694909126280683	0	0	0.0
5958	0.05847350984995164	0.01119597580712893	0.00947109491930329	0.6243232056621408	None	0	0	0.25	3	0.8	12	0.6071428571428571	0.7333333333333333	14	11	2	0	0	0.14285714285714285	2	14	1.1333333333333333	17	0.0	0	0.7494657236629605	0.8111942333360224	0.3968166389025227	0.8303474731744572	0.9457740575263408	0.9550566657860405	0.8969444568187157	0.8843293812990651	0	0	0.0
4379	0.036608790510132785	0.006823239054861589	0.0037911545466137245	0.7691578705372366	None	0	0	0.3	3	0.75	9	0.6363636363636364	0.6666666666666666	11	8	2	0	0	0.18181818181818182	2	11	0.9333333333333333	14	0.0	0	0.5829699163104713	0.7520322956272417	0.5676133696802214	0.8694499005389206	0.8342872009902379	0.8581963743978477	0.8206817314975678	0.8322965257354219	0	0	0.0
15	None	None	None	None	None	0	0	0.5	2	0.75	3	0.6	0.5	4	2	1	0	0	0.4	5	2	0.4	6	0.0	0.4	0.4560108764592511	0.947056469301357	0.7171269614639519	0.706903156268079	0.3737287228979848	0.9353085100845965	0.9269631893970308	0.895224704078439	0	0	0.0
4029	0.04651228727520305	0.008921936547165814	0.0009274003058338492	0.6465909649635382	None	0	0	0.3	3	0.75	9	0.6363636363636364	0.6666666666666666	11	8	2	0	0	0.18181818181818182	2	11	0.9333333333333333	14	0.0	0	0.5829699163104713	0.7919114088713335	0.46902786068599134	0.9043895486700391	0.8342872009902379	0.8955040820560302	0.8717149074641697	0.8710828878088508	0	0	0.0
6521	0.04419084771825063	0.0030091282205513613	0.00033337133118998576	0.8969762319950896	None	0	0	0.25	3	0.8125	13	0.6	0.75	15	12	2	0	0	0.13333333333333333	2	15	1.2	18	0.0	0	0.7494657236629605	0.7954794268982215	0.44610939339963773	0.8040479057115012	0.9243076347759599	0.9482340062198783	0.9059087780356719	0.8690567389492603	0	0	0.0
6161	0.0894589807086752	0.025366324624013763	-0.0008942516162939663	0.6109884125061879	None	0	0	0.2857142857142857	4	0.7222222222222222	13	0.5882352941176471	0.7222222222222222	16	13	3	0	0	0.11764705882352941	2	17	1.3333333333333333	20	0.0	0	0.4875831192892456	0.78502682164492	0.36363892995160707	0.9401356958701579	0.5677596528512596	0.9449516733048235	0.8745136664463713	0.9086579034325769	0	0	0.0
3549	0.06205050714769783	0.020706493173670567	-0.014387668303154957	0.6582243505672961	None	0	0	0.36363636363636365	4	0.6428571428571429	9	0.6153846153846154	0.6428571428571429	13	9	2	0	0	0.15384615384615385	2	13	1.0666666666666667	16	0.0	0	0.520202669208347	0.7032746852193521	0.16003371402699215	0.9382511093227178	0.5677596528512596	0.9286924346077258	0.8606055975557586	0.8859697623378808	0	0	0.0
4942	0.05564119183972263	0.015099069137013126	0.013787531493147435	0.7312275244626572	None	0	0	0.3333333333333333	4	0.6666666666666666	10	0.6071428571428571	0.6666666666666666	14	10	2	0	0	0.14285714285714285	2	14	1.1333333333333333	17	0.0	0	0.520202669208347	0.7070770968783426	0.16003371402699215	0.9103178470487442	0.5677596528512596	0.9086860048676462	0.8606055975557586	0.8620175682218254	0	0	0.0
3389	0.02321322936499515	0.009572570529326613	0.009571231524391655	0.9314607496601424	None	0	0	0.3333333333333333	3	0.7272727272727273	8	0.5909090909090909	0.7272727272727273	10	8	2	0	0	0.18181818181818182	2	11	0.8666666666666667	13	0.0	0	0.7494657236629605	0.8226919956803652	0.3968166389025227	0.8102271015114819	0.9457740575263408	0.9345401745871258	0.8969444568187157	0.8677947225757573	0	0	0.0
238	None	None	None	None	None	0	0	0.14285714285714285	2	0.8947368421052632	17	0.525	0.8947368421052632	19	17	1	0	0	0.1	2	20	1.4	21	0.0	0.10526315789473684	0.8662578983282293	0.8508027680258096	0.5067271419555126	0.9521347565974494	0.6841801106132117	0.902109381995402	0.9355183303295457	0.9103055215779784	0	0	0.0
2855	0.004625583745916046	0.0005006654003175819	0.00016073859693710433	0.9864827584272134	None	0	0	0.6	3	0.4	2	0.4666666666666667	0.4	3	2	3	0	0	0.6	5	3	0.4666666666666667	7	0.0	1.0	0.3464159824680727	0.7349164975333826	0.5962964704488293	0.8560759389977445	0.5992050829050493	0.8973044672579661	0.916312809381055	0.8398085068743026	0	0	0.0
2929	0.0009250434392877349	4.719823130561054e-05	-4.506777459864285e-05	0.9989195134738376	None	0.3333333333333333	1	0.8888888888888888	8	0.0	0	0.65	0	5	0	7	0	0	0.8	5	4	0.8666666666666667	13	0.0	0.6666666666666666	0	0	0	0	0	0	0	0	0	0	0
7185	0.04852211175325828	0.02289162919623688	0.020808527782381646	0.787693109543447	None	0	0	0.25	3	0.8	12	0.6071428571428571	0.7333333333333333	14	11	2	0	0	0.14285714285714285	2	14	1.1333333333333333	17	0.0	0	0.7494657236629605	0.7688534115457134	0.44610939339963773	0.7966715175767873	0.8952786301946987	0.9542743223640284	0.8944524511195548	0.8662946211522128	0	0	0.0
2775	0.003105790066610414	0.000555029959911116	0.0005414905133166106	0.9866607513112838	None	0	0	0.6	3	0.4	2	0.4666666666666667	0.4	5	2	1	0	0	0.6	5	3	0.4666666666666667	7	0.0	1.0	0.5814113292709961	0.8638600912929649	0.5870957404167909	0.9489308096010688	0.40190230796210874	0.9066099857087944	0.9165022957714964	0.912743543171308	0	0	0.0
1338	None	None	None	None	None	0.3333333333333333	1	0.5	4	0.5	5	0.375	0.4	8	4	3	0	0	0.5	8	4	0.8	12	0.0	0.25	0.5440937791077464	0.9439270049669892	0.5824953754007717	0.8660884712553957	0.7867113208566986	0.8488896209077323	0.9164076013694551	0.8946087584829617	0	0	0.0
1749	None	None	None	None	None	0	0	0.5	1	1.0	1	0.75	0	1	0	1	0	0	1.0	2	2	0.2	3	0.0	0	0	0	0	0	0	0	0	0	0	0	0
4350	0.05885655475441779	0.014706297827256277	0.008555186709025693	0.7141708938778567	None	0	0	0.3333333333333333	4	0.6666666666666666	10	0.6071428571428571	0.6666666666666666	14	10	2	0	0	0.14285714285714285	2	14	1.1333333333333333	17	0.0	0	0.520202669208347	0.7070770968783426	0.16003371402699215	0.9103178470487442	0.5677596528512596	0.9086860048676462	0.8606055975557586	0.8620175682218254	0	0	0.0
1819	None	None	None	None	None	0	0	0.75	3	0.5	2	0.6666666666666666	0	0	0	5	1	0	1.0	3	3	0.4	6	0.07142857142857142	0.6666666666666666	0	0	0	0	0	0	0	0	0	0	0
1214	None	None	None	None	None	0	0	1.0	2	0.0	0	0.75	0	0	0	2	0	0	1.0	2	2	0.2	3	0.0	0	0	0	0	0	0	0	0	0	0	0	0
2872	0.014227658746214929	0.0037433983759724105	-0.0009212974514326452	0.9641439999504656	None	0.3333333333333333	1	0.6666666666666666	6	0.2727272727272727	3	0.65	0.2727272727272727	6	3	6	0	0	0.8	5	4	0.8666666666666667	13	0.0	0.4	0.47606262636244734	0.5248449985524959	0.7207636114072746	0.6546655951706882	0.6512154561231095	0.7990500800752592	0.7712785758081878	0.669622986172701	0	0	0.0
6551	0.05708685387852331	0.02985755162391679	0.022096526216474614	0.750494479951792	None	0	0	0.25	3	0.8	12	0.6071428571428571	0.7333333333333333	14	11	2	0	0	0.14285714285714285	2	14	1.1333333333333333	17	0.0	0	0.7494657236629605	0.8078413627469164	0.3968166389025227	0.8165125890746755	0.9457740575263408	0.9522160496961705	0.8969444568187157	0.8780059341064518	0	0	0.0
5675	0.07756554097786116	0.01413402659848746	0.013816619120410887	0.6579039581225186	None	0	0	0.21428571428571427	3	0.8333333333333334	15	0.5882352941176471	0.7777777777777778	17	14	2	0	0	0.11764705882352941	2	17	1.3333333333333333	20	0.0	0	0.7494657236629605	0.7931579336268392	0.44610939339963773	0.8145777980128932	0.9243076347759599	0.9608036015000082	0.9142828056412031	0.8816096504044386	0	0	0.0
14	None	None	None	None	None	0	0	0.3333333333333333	1	1.0	2	0.6666666666666666	0.5	2	1	1	0	0	0.6666666666666666	2	3	0.26666666666666666	4	0.0	0	0.6222462707276595	0.9102736750668291	0.35424276557113626	0.5556608481841401	0.6102377496208028	0.8332467929282001	0.884113624661844	0.7994919412616168	0	0	0.0
5110	0.030898292383709804	0.011822084296297096	0.011815518673577129	0.9164525206595101	None	0	0	0.3	3	0.7692307692307693	10	0.625	0.6923076923076923	12	9	2	0	0	0.16666666666666666	2	12	1.0	15	0.0	0	0.7494657236629605	0.8073221140779291	0.44610939339963773	0.8073352807835618	0.9457740575263408	0.9472489729209946	0.9142828056412031	0.8718954816336216	0	0	0.0
3874	0.02782193848851163	0.005816269392278445	0.00544818827276356	0.9312391668252022	None	0	0	0.3	3	0.75	9	0.6363636363636364	0.6666666666666666	11	8	2	0	0	0.18181818181818182	2	11	0.9333333333333333	14	0.0	0	0.5829699163104713	0.834357932915891	0.411897453569256	0.8976181700328677	0.8342872009902379	0.8911406206832697	0.9008560402244595	0.8769045435768964	0	0	0.0
4804	0.05993337327150896	0.002877385887203727	0.002657856003413657	0.5297359627395184	None	0	0	0.25	3	0.8125	13	0.6	0.75	15	12	2	0	0	0.13333333333333333	2	15	1.2	18	0.0	0	0.7494657236629605	0.8390455743210175	0.3475238844054077	0.82451651351515	0.8866941375563036	0.9468996757951252	0.9232753682458612	0.8835482320124378	0	0	0.0
3548	0.023445678782228006	0.007263649327356342	0.007008858887083003	0.9560627722229776	None	0	0	0.3	3	0.75	9	0.6363636363636364	0.6666666666666666	11	8	2	0	0	0.18181818181818182	2	11	0.9333333333333333	14	0.0	0	0.5829699163104713	0.8325914606914357	0.5676133696802214	0.7729886348648932	0.8342872009902379	0.9073077258244406	0.8374823115309987	0.8459941999350479	0	0	0.0
3023	0.003411461668251742	0.0002536618825578843	-5.224643431327062e-05	0.9866265152834491	None	0	0	0.6	3	0.4	2	0.4666666666666667	0.4	5	2	1	0	0	0.6	5	3	0.4666666666666667	7	0.0	1.0	0.5814113292709961	0.8638600912929649	0.5870957404167909	0.9489308096010688	0.40190230796210874	0.9066099857087944	0.9165022957714964	0.912743543171308	0	0	0.0
70	None	None	None	None	None	0.6	3	0.75	9	0.3125	5	0.42857142857142855	0.3125	9	5	8	1	0	0.8571428571428571	7	6	1.2	18	0.0625	0.36363636363636365	0.6092167823223426	0.9508582199442455	0.2572674431332932	0.8167838405831455	0.740485362601403	0.9308131277051611	0.9209146695591058	0.9131092168442032	1.0	0	0.0
4476	0.08378185927942966	0.013628014436051099	0.013330210971211398	0.5923714723860954	None	0	0	0.25	3	0.8125	13	0.6	0.75	15	12	2	0	0	0.13333333333333333	2	15	1.2	18	0.0	0	0.7494657236629605	0.7832828440787507	0.3475238844054077	0.8046694927318434	0.9672404802767216	0.9378574443665894	0.9232753682458612	0.8587486611954943	0	0	0.0
1809	None	None	None	None	None	0	0	0.6666666666666666	4	0.2857142857142857	2	0.5625	0	0	0	8	2	0	1.0	4	4	0.6	9	0.1	0.5714285714285714	0	0	0	0	0	0	0	0	0	0	0
522	None	None	None	None	None	0	0	0.35714285714285715	5	0.631578947368421	12	0.21212121212121213	0.631578947368421	16	12	4	2	0	0.8181818181818182	11	9	1.4	21	0.25	0.15384615384615385	0.7518259026992954	0.9460445074418706	0.514153388997668	0.8651590421491987	0.5084942178012937	0.8293873883200387	0.8522160974767578	0.8910404476646209	0.5625	0.0625	0.0
476	None	None	None	None	None	0	0	0.6666666666666666	2	0.5	1	0.6666666666666666	0	1	0	2	0	0	0.6666666666666666	3	2	0.26666666666666666	4	0.0	0.6666666666666666	0	0	0	0	0	0	0	0	0	0	0
5369	0.10938079209872026	0.014564665176936041	0.01456460701622245	0.6840462777115783	None	0	0	0.2857142857142857	4	0.7222222222222222	13	0.5882352941176471	0.7222222222222222	15	13	4	0	0	0.11764705882352941	2	17	1.3333333333333333	20	0.0	0	0.454963569370144	0.7125839974654868	0.6851201010719222	0.9507403458541447	0.5677596528512596	0.9369876097124064	0.8717149074641697	0.8992706789475798	0	0	0.0
1625	None	None	None	None	None	0.6666666666666666	2	0.75	6	0.4	4	0.4	0.4	10	4	1	0	0	0.8333333333333334	6	5	0.8	12	0.0	1.0	0.6513005537223837	0.8918879369230163	0.5639539480225306	0.926462485725377	0.688432313999362	0.7519518065835762	0.8645065340690709	0.8718705352029877	0	0	0.0
4803	0.07610714434816081	0.012713047173063869	0.012048397796833267	0.7211339309351621	None	0	0	0.2857142857142857	4	0.7222222222222222	13	0.5882352941176471	0.7222222222222222	17	13	2	0	0	0.11764705882352941	2	17	1.3333333333333333	20	0.0	0	0.520202669208347	0.7458248807651898	0.16003371402699215	0.9104589159101689	0.5677596528512596	0.8927809353288008	0.8606055975557586	0.862758805169998	0	0	0.0
6160	0.06377846185051306	0.018449858898877156	0.018262567080386708	0.794017047871791	None	0	0	0.25	3	0.8	12	0.6071428571428571	0.7333333333333333	14	11	2	0	0	0.14285714285714285	2	14	1.1333333333333333	17	0.0	0	0.7494657236629605	0.7674848136403272	0.3475238844054077	0.8169793222273375	0.9672404802767216	0.9531867625584821	0.915186772584399	0.870035673503928	0	0	0.0
6817	0.05180092492555725	0.009827647198713685	0.009522884477308313	0.8609447675472564	None	0	0	0.25	3	0.8125	13	0.6	0.75	15	12	2	0	0	0.13333333333333333	2	15	1.2	18	0.0	0	0.7494657236629605	0.7954794268982215	0.44610939339963773	0.7854034233026632	0.9243076347759599	0.9482340062198783	0.9059087780356719	0.864657784386147	0	0	0.0
2704	0.016856916615564353	0.0028246206372397687	-0.0017107135707221392	0.9754779095207178	None	0.3333333333333333	1	0.5	4	0.7	7	0.3	0.7	11	7	0	0	0	0.625	5	8	0.8	12	0.0	1.0	0.4561245335753979	0.8595402495261866	0.8374335739753536	0.9248232299090494	0.6734244124016622	0.8208450670976906	0.8654372118555349	0.8752036587600688	0	0	0.0
3683	0.053292839671581785	0.013556758484464559	0.01330616986401483	0.7866595041524761	None	0	0	0.3	3	0.7692307692307693	10	0.5769230769230769	0.6923076923076923	12	9	2	0	0	0.15384615384615385	2	13	1.0	15	0.0	0	0.5829699163104713	0.6488098205457412	0.5676133696802214	0.7332217166440506	0.8342872009902379	0.5762433928089484	0.772507652831737	0.655673122919199	0	0	0.0
1762	None	None	None	None	None	0.5	1	0.6666666666666666	4	0.5714285714285714	4	0.375	0.5714285714285714	8	4	0	0	0	0.6666666666666666	4	6	0.6	9	0.0	0.6666666666666666	0.4561245335753979	0.8338951743623916	0.906226284814777	0.9471574045991447	0.688432313999362	0.79541640729645	0.8801156518442427	0.8757199083036791	0	0	0.0
4072	0.027786183867065203	0.005628380812139572	0.003881332025303465	0.9079594023800542	None	0	0	0.3	3	0.75	9	0.6363636363636364	0.6666666666666666	11	8	2	0	0	0.18181818181818182	2	11	0.9333333333333333	14	0.0	0	0.7494657236629605	0.8010588804483819	0.3475238844054077	0.8190301705389256	0.9672404802767216	0.9142103108117747	0.9232753682458612	0.8527447330911707	0	0	0.0
7034	0.06056134905920225	0.004856306516380664	-6.298498758593562e-05	0.6058098064652818	None	0	0	0.25	3	0.8125	13	0.6	0.75	15	12	2	0	0	0.13333333333333333	2	15	1.2	18	0.0	0	0.7494657236629605	0.837329067876464	0.3475238844054077	0.8494044185833552	0.9672404802767216	0.9608252697592272	0.9287041307202525	0.8992931556094736	0	0	0.0
375	None	None	None	None	None	0	0	1.0	1	0	0	1.0	0	0	0	1	1	0	0.5	1	2	0.13333333333333333	2	0.16666666666666666	0	0	0	0	0	0	0	0	0	0	0	0
3041	2.5596446813606164e-06	2.6297533717461598e-08	-2.342630156405461e-08	0.9999957529377913	None	0	0	0.6	3	0.4	2	0.5833333333333334	0	1	0	5	1	0	0.75	4	3	0.4666666666666667	7	0.07692307692307693	0.4	0	0	0	0	0	0	0	0	0	0	0
5010	0.03493871132235362	0.007309619053793933	0.00458087232885989	0.8483408120087838	None	0	0	0.25	3	0.8	12	0.6071428571428571	0.7333333333333333	14	11	2	0	0	0.14285714285714285	2	14	1.1333333333333333	17	0.0	0	0.7494657236629605	0.7887249082543707	0.3968166389025227	0.8299048270343651	0.9269673089165126	0.9273994731071553	0.918892642282207	0.8601505042954245	0	0	0.0
7290	0.07016295058548157	0.014405347162636197	-0.002864226708718774	0.5896753649030467	None	0	0	0.21428571428571427	3	0.8421052631578947	16	0.5833333333333334	0.7894736842105263	18	15	2	0	0	0.1111111111111111	2	18	1.4	21	0.0	0	0.7494657236629605	0.8190207905772677	0.3968166389025227	0.8340729072629862	0.9457740575263408	0.9614996651768827	0.918892642282207	0.892266951943637	0	0	0.0
2952	0.016478476045472482	0.002013546961313952	0.0009515257506371813	0.9265913424136222	None	0	0	0.375	3	0.6666666666666666	6	0.6875	0.5555555555555556	8	5	2	0	0	0.25	2	8	0.7333333333333333	11	0.0	0	0.6627126982133141	0.8138694673689125	0.5576033365492975	0.794067790028749	0.6886952110456288	0.8710627602961444	0.8074753498643261	0.8289854473866762	0	0	0.0
330	None	None	None	None	None	0	0	1.0	1	0	0	1.0	0	0	0	1	0	0	0.5	2	1	0.13333333333333333	2	0.0	0	0	0	0	0	0	0	0	0	0	0	0
7255	0.08468126430763175	0.010284284409678974	-0.002086450794999544	0.6649300802712768	None	0	0	0.21428571428571427	3	0.8421052631578947	16	0.5833333333333334	0.7894736842105263	18	15	2	0	0	0.1111111111111111	2	18	1.4	21	0.0	0	0.7494657236629605	0.8622911838261237	0.44610939339963773	0.7893435561481651	0.9672404802767216	0.9348236830777809	0.9142828056412031	0.874304032736383	0	0	0.0
5709	0.05994996546496394	0.01061848174602536	0.010285516191845527	0.8409415996592998	None	0	0	0.25	3	0.8125	13	0.6	0.75	15	12	2	0	0	0.13333333333333333	2	15	1.2	18	0.0	0	0.7494657236629605	0.8025499384175607	0.44610939339963773	0.7941013141256431	0.8233167801126754	0.9495309151828614	0.8944524511195548	0.8693905385009613	0	0	0.0
7323	0.045063609228692944	0.0024467518718871203	-0.0019304035151014606	0.8945710156766793	None	0	0	0.25	3	0.8125	13	0.6	0.75	15	12	2	0	0	0.13333333333333333	2	15	1.2	18	0.0	0	0.7494657236629605	0.7954794268982215	0.44610939339963773	0.7854034233026632	0.9243076347759599	0.9482340062198783	0.9059087780356719	0.864657784386147	0	0	0.0
5488	0.09072557675557287	0.009013408115035202	0.007175909298019751	0.6287811048416889	None	0	0	0.26666666666666666	4	0.75	15	0.5789473684210527	0.75	18	15	3	0	0	0.10526315789473684	2	19	1.4666666666666666	22	0.0	0	0.4875831192892456	0.7233616716287228	0.24652150400296477	0.946970032815629	0.5677596528512596	0.9341372106864387	0.8745136664463713	0.8970824363852175	0	0	0.0
6084	0.053452140548491796	0.01677564053678525	0.01674589607179838	0.8341138828385086	None	0	0	0.25	3	0.8125	13	0.6	0.75	15	12	2	0	0	0.13333333333333333	2	15	1.2	18	0.0	0	0.7494657236629605	0.8001843559309886	0.3475238844054077	0.8205138106239261	0.9672404802767216	0.9502144508729703	0.8993842440864479	0.8756733544598851	0	0	0.0
3939	0.053975460567461386	0.004947827175388637	-0.00030350789311953846	0.6485473300395843	None	0	0	0.3333333333333333	4	0.6666666666666666	10	0.6071428571428571	0.6666666666666666	14	10	2	0	0	0.14285714285714285	2	14	1.1333333333333333	17	0.0	0	0.520202669208347	0.7046210574355192	0.16003371402699215	0.912864091277601	0.5677596528512596	0.8930041780720068	0.8606055975557586	0.8557100564343237	0	0	0.0
7114	0.05917473202368095	0.02343055800201894	0.023220293732047984	0.7866772532308889	None	0	0	0.23076923076923078	3	0.8235294117647058	14	0.59375	0.7647058823529411	16	13	2	0	0	0.125	2	16	1.2666666666666666	19	0.0	0	0.7494657236629605	0.8176236546861708	0.3968166389025227	0.8114121338071137	0.9457740575263408	0.943516705856408	0.8969444568187157	0.8727027754853914	0	0	0.0
7064	0.05251205243460942	0.010161660779503626	0.009916239462307855	0.8580830277336523	None	0	0	0.25	3	0.8125	13	0.6	0.75	15	12	2	0	0	0.13333333333333333	2	15	1.2	18	0.0	0	0.7494657236629605	0.7954794268982215	0.44610939339963773	0.7854034233026632	0.9243076347759599	0.9482340062198783	0.9059087780356719	0.864657784386147	0	0	0.0
5467	0.07470323001786017	0.02751328945455579	0.02066882890152088	0.7830726041219092	None	0	0	0.25	3	0.8	12	0.6071428571428571	0.7333333333333333	14	11	2	0	0	0.14285714285714285	2	14	1.1333333333333333	17	0.0	0	0.7494657236629605	0.8015763762347374	0.3475238844054077	0.8175573125188111	0.9672404802767216	0.9492600746545644	0.9287041307202525	0.87453625122252	0	0	0.0
2064	None	None	None	None	None	1.0	1	1.0	4	0.0	0	0.5555555555555556	0	3	0	1	0	0	1.0	3	3	0.3333333333333333	5	0.0	1.0	0	0	0	0	0	0	0	0	0	0	0
2306	None	None	None	None	None	0	0	0.75	3	0.0	0	0.8333333333333334	0	2	0	2	1	0	0.6666666666666666	3	2	0.3333333333333333	5	0.16666666666666666	0.6666666666666666	0	0	0	0	0	0	0	0	0	0	0
5492	0.04571719372755102	0.01690915356118412	0.01679338484679503	0.8378858205279969	None	0	0	0.25	3	0.8	12	0.6071428571428571	0.7333333333333333	14	11	2	0	0	0.14285714285714285	2	14	1.1333333333333333	17	0.0	0	0.7494657236629605	0.8099632912081993	0.44610939339963773	0.7970427602704497	0.8738122074443175	0.9531583571198833	0.8944524511195548	0.8747432052832883	0	0	0.0
7245	0.04661416985704189	0.0180106451314774	0.017047794343462163	0.8316066572025919	None	0	0	0.25	3	0.8	12	0.6071428571428571	0.7333333333333333	14	11	2	0	0	0.14285714285714285	2	14	1.1333333333333333	17	0.0	0	0.7494657236629605	0.8042758897131199	0.3968166389025227	0.7948066812613869	0.9457740575263408	0.9490840562720732	0.8969444568187157	0.8696160201802559	0	0	0.0
342	None	None	None	None	None	0	0	0	0	0	0	1.0	0	0	0	0	0	0	1.0	1	1	0.06666666666666667	1	0.0	0	0	0	0	0	0	0	0	0	0	0	0
7308	0.041510420140444246	0.016934317979424122	0.016930481801639575	0.8617659417041807	None	0	0	0.25	3	0.8	12	0.6071428571428571	0.7333333333333333	14	11	2	0	0	0.14285714285714285	2	14	1.1333333333333333	17	0.0	0	0.7494657236629605	0.8250014008108418	0.3968166389025227	0.799161741595099	0.8233167801126754	0.94774031355756	0.8969444568187157	0.8747005669576051	0	0	0.0
2223	None	None	None	None	None	0	0	0.6	3	0.6	3	0.4666666666666667	0.6	6	3	0	0	0	0.6	3	5	0.4666666666666667	7	0.0	1.0	0.4430974273835405	0.9596399898992756	0.7582332030787367	0.9403787595680551	0.6517565770413019	0.7355507124727735	0.8854845722813638	0.9102468900682003	0	0	0.0
2423	None	None	None	None	None	0	0	0.4	2	0.6	3	0.5833333333333334	0	0	0	6	1	0	0.75	4	3	0.4666666666666667	7	0.0625	0.6666666666666666	0	0	0	0	0	0	0	0	0	0	0
7305	0.059723117066793674	0.034562195878680306	0.03223157995793506	0.7540297882613766	None	0	0	0.25	3	0.8125	13	0.6	0.75	15	12	2	0	0	0.13333333333333333	2	15	1.2	18	0.0	0	0.7494657236629605	0.8404684403579046	0.44610939339963773	0.7980704847548348	0.8233167801126754	0.9458369864568558	0.8944524511195548	0.877111420009302	0	0	0.0
6056	0.06211201709982069	0.032094469834350395	0.02897337259082413	0.7553494212631563	None	0	0	0.25	3	0.8	12	0.6071428571428571	0.7333333333333333	14	11	2	0	0	0.14285714285714285	2	14	1.1333333333333333	17	0.0	0	0.7494657236629605	0.8078413627469164	0.3968166389025227	0.799331505557659	0.9457740575263408	0.9522160496961705	0.8969444568187157	0.8739953257158499	0	0	0.0
5754	0.06726998704754746	0.027973016056665904	0.02671689523500446	0.7357376372447957	None	0	0	0.25	3	0.8	12	0.6071428571428571	0.7333333333333333	14	11	2	0	0	0.14285714285714285	2	14	1.1333333333333333	17	0.0	0	0.7494657236629605	0.8042758897131199	0.3968166389025227	0.8124048003208493	0.9457740575263408	0.9490840562720732	0.8969444568187157	0.8737749708571675	0	0	0.0
6022	0.10477772629137642	0.03230212464078915	0.027513516561966465	0.6008200634340134	None	0	0	0.2857142857142857	4	0.7222222222222222	13	0.5882352941176471	0.7222222222222222	16	13	3	0	0	0.11764705882352941	2	17	1.3333333333333333	20	0.0	0	0.454963569370144	0.72695860066002	0.46713579889673296	0.9430272130446704	0.5677596528512596	0.9433634378433067	0.8712069943526545	0.900206529366345	0	0	0.0
7369	0.05956931192998878	0.034035856568679	0.031639788466979415	0.7598198368263783	None	0	0	0.25	3	0.8	12	0.6071428571428571	0.7333333333333333	14	11	2	0	0	0.14285714285714285	2	14	1.1333333333333333	17	0.0	0	0.7494657236629605	0.8078413627469164	0.3968166389025227	0.799331505557659	0.9457740575263408	0.9522160496961705	0.8969444568187157	0.8739953257158499	0	0	0.0
4911	0.0754296313881223	0.025863354810953594	0.01718510442015321	0.6405571944323807	None	0	0	0.3333333333333333	4	0.6666666666666666	10	0.6071428571428571	0.6666666666666666	14	10	2	0	0	0.14285714285714285	2	14	1.1333333333333333	17	0.0	0	0.520202669208347	0.6999258044565569	0.16003371402699215	0.943907718729162	0.5677596528512596	0.9113375871284702	0.8662577630209559	0.8807989019545819	0	0	0.0
5774	0.038015006229854605	0.015861896255881556	0.015524566720822338	0.8707183558850653	None	0	0	0.25	3	0.8125	13	0.6	0.75	15	12	2	0	0	0.13333333333333333	2	15	1.2	18	0.0	0	0.7494657236629605	0.8022818705683081	0.44610939339963773	0.793528230332214	0.9243076347759599	0.9520804073013014	0.8944524511195548	0.8712462148763735	0	0	0.0
6351	0.060087986329725895	0.0321773640249243	0.0293310200871263	0.7482167640747333	None	0	0	0.25	3	0.8	12	0.6071428571428571	0.7333333333333333	14	11	2	0	0	0.14285714285714285	2	14	1.1333333333333333	17	0.0	0	0.7494657236629605	0.8078413627469164	0.3968166389025227	0.799331505557659	0.9457740575263408	0.9522160496961705	0.8969444568187157	0.8739953257158499	0	0	0.0
7526	0.056822481772857494	0.012564411072323815	0.01213964753722359	0.7769463796031193	None	0	0	0.23076923076923078	3	0.8235294117647058	14	0.59375	0.7647058823529411	16	13	2	0	0	0.125	2	16	1.2666666666666666	19	0.0	0	0.7494657236629605	0.8418408086739851	0.44610939339963773	0.864517280455852	0.9055008861661318	0.948336912303123	0.8944524511195548	0.8952094495239948	0	0	0.0
5164	0.08558750522266798	0.019223835951056926	0.005157541475965831	0.6821665825267169	None	0	0	0.3333333333333333	4	0.6666666666666666	10	0.6071428571428571	0.6666666666666666	14	10	2	0	0	0.14285714285714285	2	14	1.1333333333333333	17	0.0	0	0.5190916809479645	0.7106871689536065	0.19722874950584976	0.8606498186103229	0.5677596528512596	0.9190271636249738	0.8606055975557586	0.8476397305721153	0	0	0.0
1674	None	None	None	None	None	0	0	0.5	2	0.75	3	1.0	0.75	5	3	0	0	0	0.16666666666666666	6	1	0.4	6	0.0	0.8	0.9634183756295132	0.7414005946662461	0.5990176889059357	0.9444952502041385	0.4638937572944082	0.8817167670236664	0.8770482041680813	0.8771173128151534	0	0	0.0
6042	0.08532569752632553	0.00830256785876111	0.006904430299609136	0.6218565630494546	None	0	0	0.21428571428571427	3	0.8421052631578947	16	0.5833333333333334	0.7894736842105263	18	15	2	0	0	0.1111111111111111	2	18	1.4	21	0.0	0	0.7494657236629605	0.7868866468776897	0.44610939339963773	0.8237921935960695	0.9457740575263408	0.9595915971604989	0.9164204180483677	0.8813553608491793	0	0	0.0
3130	0.012201018598732582	0.0036891378574972155	0.0031906178047488194	0.9373836207529436	None	0	0	0.5	3	0.5714285714285714	4	0.6428571428571429	0.5714285714285714	6	4	2	0	0	0.2857142857142857	2	7	0.6	9	0.0	0	0.5189667428403076	0.7623684740230913	0.5676133696802214	0.8016778731277558	0.8342872009902379	0.940836439493958	0.8466508801674056	0.8552429584084991	0	0	0.0
2324	None	None	None	None	None	0	0	0.3333333333333333	2	0.8333333333333334	5	0.8888888888888888	0.3333333333333333	3	2	4	4	0	1.0	3	3	0.5333333333333333	8	0.36363636363636365	0.8	0.6346411785575798	0.5144383266635644	0.17360213401118862	0.5948177723410197	0.7298361205282576	0.5000000000000002	0.9190141158060372	0.5367409520965969	0.3333333333333333	0.3333333333333333	0.0
1287	None	None	None	None	None	0	0	0.75	3	0.5	2	0.6666666666666666	0.25	3	1	2	1	0	1.0	3	3	0.4	6	0.16666666666666666	0.6666666666666666	0.649646391852108	0.5500058719737572	0.6219416525304273	0.5463129805677527	0.6304046044312146	0.8497418633390383	0.5289481932667915	0.6695946413012702	1.0	0	0.0
3214	0.002436638098136639	0.0016960076256490049	0.00169593644058605	0.9760612617681059	None	0	0	0.5	2	0.75	3	0.6	0.5	3	2	2	0	0	0.4	2	5	0.4	6	0.0	0	0.5829699163104713	0.7134370954802852	0.3330092939789374	0.8347312292307586	0.8866941375563036	0.56870186068451	0.9232753682458612	0.718306458752008	0	0	0.0
1877	None	None	None	None	None	0	0	0.4	2	0.8	4	0.5833333333333334	0.8	6	4	0	0	0	0.3333333333333333	6	2	0.4666666666666667	7	0.0	0	0.9879082769757719	0.9315653857212985	0.5804157016656533	0.852421462590382	0.6345449874667182	0.8180838634795692	0.8591532755036226	0.8761040135134123	0	0	0.0
4929	0.05051735456563335	0.018571682750155957	0.01673707999572525	0.8468430464020639	None	0	0	0.25	3	0.8	12	0.6538461538461539	0.6666666666666666	13	10	3	0	0	0.15384615384615385	2	13	1.1333333333333333	17	0.0	0	0.7494657236629605	0.8160984500919329	0.44610939339963773	0.8226267500311814	0.9243076347759599	0.9608082776442994	0.9142828056412031	0.8884061780162491	0	0	0.0
1999	None	None	None	None	None	0	0	0.6666666666666666	2	0.0	0	0.6666666666666666	0	1	0	2	0	0	0.6666666666666666	2	3	0.26666666666666666	4	0.0	1.0	0	0	0	0	0	0	0	0	0	0	0
835	None	None	None	None	None	0.3333333333333333	1	0.625	5	0.4444444444444444	4	0.39285714285714285	0.4444444444444444	8	4	2	1	0	0.5714285714285714	7	4	0.7333333333333333	11	0.25	0.8571428571428571	0.4690124005239663	0.9286707864389643	0.12108851620683773	0.7474670001843242	0.613298561106347	0.8648974909827722	0.9359017052967793	0.8624818160576373	1.0	0.25	0.0
736	None	None	None	None	None	0	0	0.3333333333333333	2	0.7142857142857143	5	0.6	0.2857142857142857	4	2	4	5	0	0.6	5	3	0.6	9	0.5	0.6666666666666666	0.5793251338641587	0.8586879786413004	0.17360213401118862	0.58090099308876	0.7298361205282576	0.6376276585787622	0.913933300284094	0.7106747849782139	0.25	0.5	0.0
5119	0.06542246109811502	0.012886474438867776	0.012885604871501425	0.7161976989884951	None	0	0	0.23076923076923078	3	0.8235294117647058	14	0.59375	0.7647058823529411	16	13	2	0	0	0.125	2	16	1.2666666666666666	19	0.0	0	0.7494657236629605	0.7943252326550769	0.44610939339963773	0.8662341687194988	0.9457740575263408	0.9068753118098063	0.9101837166617697	0.8619731249348584	0	0	0.0
7270	0.059417813754193416	0.022118807842501833	0.021477655752490384	0.8102675544458103	None	0	0	0.25	3	0.8125	13	0.6	0.75	15	12	2	0	0	0.13333333333333333	2	15	1.2	18	0.0	0	0.7494657236629605	0.8001843559309886	0.3475238844054077	0.810655175758527	0.9672404802767216	0.9502144508729703	0.8993842440864479	0.8732746124703865	0	0	0.0
3418	0.04121517147552487	0.009245179202752996	-0.00048459316535619284	0.6274289186612707	None	0	0	0.3	3	0.6666666666666666	8	0.5833333333333334	0.6666666666666666	11	8	2	1	0	0.16666666666666666	2	12	0.9333333333333333	14	0.2	0	0.5829699163104713	0.8335289436830815	0.5676133696802214	0.7453639658192232	0.8342872009902379	0.9447915723758429	0.772507652831737	0.8631351936838146	1.0	0.7272727272727273	0.0
521	None	None	None	None	None	0	0	0.5	2	0.6666666666666666	2	0.625	0.6666666666666666	3	2	1	0	0	0.5	4	2	0.3333333333333333	5	0.0	0	0.6841271674189693	0.8094022296781193	0.8265614512405495	0.6906069014854952	0.4647401073236016	0.546834797355753	0.807124794891044	0.6926049985944093	0	0	0.0
1768	None	None	None	None	None	0.3333333333333333	1	0.75	6	0.1111111111111111	1	0.55	0.1111111111111111	1	1	9	0	0	0.8	5	4	0.7333333333333333	11	0.0	0	0.5067762289444966	0.5	0.9834083066024386	0.5	0.1	0.5	0.9736672416605182	0.5	0	0	0.0
2875	0.0037391305655352	0.0012528330102360942	0.00036012570666513096	0.984431180760948	None	0.5	1	0.6666666666666666	4	0.5	3	0.4	0.5	7	3	0	0	0	0.8	5	4	0.5333333333333333	8	0.0	1.0	0.4561245335753979	0.7596542091119919	0.9118611649748998	0.9225583231883803	0.6788145682013276	0.6951975778349897	0.876937963094222	0.8152233249588545	0	0	0.0
6146	0.09930734459256277	0.0075325148097619594	0.0027878149178083974	0.6611523017175687	None	0	0	0.3076923076923077	4	0.7058823529411765	12	0.59375	0.7058823529411765	15	12	3	0	0	0.125	2	16	1.2666666666666666	19	0.0	0	0.454963569370144	0.7150775281809552	0.3330092939789374	0.9399456113906853	0.5677596528512596	0.9353135626955456	0.8706973685725696	0.8922588963741296	0	0	0.0
1743	None	None	None	None	None	0	0	0.3333333333333333	1	1.0	2	0.6666666666666666	0.5	1	1	2	5	0	0.6666666666666666	3	2	0.26666666666666666	4	0.625	0	0.46702285101122787	0.5	0.25115687131957876	0.5	0.7298361205282576	0.5	0.8762437354613697	0.5	1.0	1.0	0.27235870342421914
1252	None	None	None	None	None	0	0	0.75	3	0.0	0	0.8333333333333334	0	2	0	2	0	0	0.6666666666666666	2	3	0.3333333333333333	5	0.0	0	0	0	0	0	0	0	0	0	0	0	0
2284	None	None	None	None	None	1.0	1	1.0	4	0.25	1	0.5	0	4	0	1	0	0	0.75	4	3	0.4	6	0.0	1.0	0	0	0	0	0	0	0	0	0	0	0
3830	0.026519518955885054	0.010301130157893707	0.010245528445993083	0.9510670974646647	None	0	0	0.3	3	0.75	9	0.5833333333333334	0.75	11	9	2	0	0	0.16666666666666666	2	12	0.9333333333333333	14	0.0	0	0.7494657236629605	0.8167637125283413	0.44610939339963773	0.794048605066902	0.9672404802767216	0.9508104606990926	0.9142828056412031	0.8738279651152623	0	0	0.0
7033	0.06881109146521842	0.0038249884599929995	-0.003215862430503146	0.6379907738146486	None	0	0	0.25	3	0.8125	13	0.6	0.75	15	12	2	0	0	0.13333333333333333	2	15	1.2	18	0.0	0	0.7494657236629605	0.8001700889908208	0.3475238844054077	0.8023230586832982	0.9243076347759599	0.9476078476030511	0.8993842440864479	0.8692646964931697	0	0	0.0
7435	0.07702871441869288	0.017217775876923795	0.01326902967021329	0.7015460545522263	None	0	0	0.21428571428571427	3	0.8333333333333334	15	0.5882352941176471	0.7777777777777778	17	14	2	0	0	0.11764705882352941	2	17	1.3333333333333333	20	0.0	0	0.7494657236629605	0.929403181286783	0.3614684200487799	0.7945379650046777	0.9672404802767216	0.9485418400326349	0.9142828056412031	0.9073252248335608	0	0	0.0
4971	0.06991222813684773	0.02389823154172046	0.013362362612888281	0.6418151239692605	None	0	0	0.3333333333333333	4	0.6875	11	0.6	0.6875	15	11	2	0	0	0.13333333333333333	2	15	1.2	18	0.0	0	0.520202669208347	0.7188579397640464	0.16003371402699215	0.9488858159925706	0.5677596528512596	0.9262836957079753	0.8717149074641697	0.8938162265178067	0	0	0.0
3844	0.030952245514313265	0.0049959755657189705	0.0039822018916455025	0.9299387351929913	None	0	0	0.3	3	0.7692307692307693	10	0.625	0.6923076923076923	12	9	2	0	0	0.16666666666666666	2	12	1.0	15	0.0	0	0.7857266821014519	0.8049695896146393	0.10199324595828049	0.909671293109393	0.4287506572207535	0.9063798944180417	0.9424577445929087	0.8807092182754978	0	0	0.0
6290	0.0540745305600469	0.002359056720616648	-0.0023580963809016063	0.7578299710092675	None	0	0	0.25	3	0.8125	13	0.6	0.75	15	12	2	0	0	0.13333333333333333	2	15	1.2	18	0.0	0	0.7494657236629605	0.8005512777235226	0.44610939339963773	0.7981849320836634	0.9243076347759599	0.9492328597543603	0.8944524511195548	0.8696323802198558	0	0	0.0
3282	0.0564868659597187	0.007072481302916422	0.003698957348176528	0.7827587787694885	None	0	0	0.2727272727272727	3	0.7142857142857143	10	0.2222222222222222	0.7142857142857143	12	10	3	2	0	0.8888888888888888	8	9	1.0666666666666667	16	0.25	0.4444444444444444	0.7559313636086171	0.9519740481029109	0.545760764856758	0.8417784737857128	0.5755527709502427	0.879470749250979	0.8769449148572334	0.9016104792303666	0.5833333333333333	0.08333333333333333	0.0
5715	0.04593433896297726	0.013982667840455227	0.013884998006802029	0.8867105936189599	None	0	0	0.25	3	0.8	12	0.6071428571428571	0.7333333333333333	14	11	2	0	0	0.14285714285714285	2	14	1.1333333333333333	17	0.0	0	0.7494657236629605	0.8479489439440987	0.44610939339963773	0.8126371788136584	0.8233167801126754	0.9463672971008839	0.8944524511195548	0.8827538884877882	0	0	0.0
3618	0.028301178819069937	0.0063234004383087615	0.006008242957592545	0.9101518185133668	None	0	0	0.3333333333333333	3	0.7272727272727273	8	0.65	0.6363636363636364	10	7	2	0	0	0.2	2	10	0.8666666666666667	13	0.0	0	0.5829699163104713	0.7857912584046706	0.5183206151831063	0.897369714712089	0.8342872009902379	0.8835460964167813	0.848265486965379	0.86194123649486	0	0	0.0
6150	0.055723905403585454	0.002788760368173264	-0.0022796254769290613	0.7588856497095586	None	0	0	0.25	3	0.8125	13	0.6	0.75	15	12	2	0	0	0.13333333333333333	2	15	1.2	18	0.0	0	0.7494657236629605	0.8005512777235226	0.44610939339963773	0.8150450453926035	0.9243076347759599	0.9492328597543603	0.8944524511195548	0.8736649867250056	0	0	0.0
344	None	None	None	None	None	0	0	0.5	2	0.6666666666666666	2	0.5555555555555556	0.3333333333333333	2	1	2	2	0	1.0	3	3	0.3333333333333333	5	0.2857142857142857	0	0.6467564562596134	0.8208691960485177	0.6099861654571965	0.9470786587339773	0.37869974073749957	0.941969130785608	0.786152793546042	0.9166700924489635	0.75	0	0.0
3134	0.008468836352194817	0.0005802525344308777	0.0005742286719236182	0.9801447930782148	None	0	0	0.4	2	0.8	4	0.7	0.4	4	2	2	0	0	0.4	2	5	0.4666666666666667	7	0.0	0	0.5829699163104713	0.7539147106997962	0.4197351061888764	0.6699398001214096	0.8604906692732708	0.6655104125618669	0.8636402880029739	0.6981465630682233	0	0	0.0
828	None	None	None	None	None	0.3333333333333333	1	0.4444444444444444	4	0.5454545454545454	6	0.5416666666666666	0.2727272727272727	5	3	7	0	0	0.6666666666666666	6	4	0.8666666666666667	13	0.0	0	0.21623820026559595	0.8523826510599875	0.2669745342658299	0.8546044183790976	0.4909370848047382	0.6817793147155047	0.7542642368994091	0.8067222519927691	0	0	0.0
2254	None	None	None	None	None	0	0	0	0	0	0	1.0	0	0	0	0	0	0	1.0	1	1	0.06666666666666667	1	0.0	0	0	0	0	0	0	0	0	0	0	0	0
5548	0.06748905104024	0.020409189479415415	0.017166358339762215	0.619667509923032	None	0	0	0.3333333333333333	4	0.6666666666666666	10	0.6071428571428571	0.6666666666666666	14	10	2	0	0	0.14285714285714285	2	14	1.1333333333333333	17	0.0	0	0.48647213102886305	0.7663594100745883	0.2837165394818224	0.9056407569028259	0.5677596528512596	0.9410899318082432	0.8606055975557586	0.8882983127799616	0	0	0.0
6433	0.09414978835565291	0.013190401953209557	0.011113556478198639	0.6676152928849022	None	0	0	0.21428571428571427	3	0.8333333333333334	15	0.5882352941176471	0.7777777777777778	17	14	2	0	0	0.11764705882352941	2	17	1.3333333333333333	20	0.0	0	0.7494657236629605	0.7829652706674101	0.3475238844054077	0.8050095407668352	0.9672404802767216	0.946066822526856	0.9287041307202525	0.8647326598520391	0	0	0.0
1159	None	None	None	None	None	0	0	0.75	3	0.3333333333333333	1	0.5555555555555556	0.3333333333333333	2	1	2	1	0	1.0	3	3	0.3333333333333333	5	0.14285714285714285	1.0	0.670933249718895	0.5530170985736126	0.602236234783297	0.5491047508888011	0.4466369684987101	0.8626736627027127	0.7248472373534837	0.6790042939354087	1.0	0	0.0
4521	0.06439952063124883	0.020006304034932115	-0.01265521527856552	0.6472603463611806	None	0	0	0.36363636363636365	4	0.6428571428571429	9	0.6153846153846154	0.6428571428571429	13	9	2	0	0	0.15384615384615385	2	13	1.0666666666666667	16	0.0	0	0.520202669208347	0.7032746852193521	0.16003371402699215	0.9382511093227178	0.5677596528512596	0.9286924346077258	0.8606055975557586	0.8859697623378808	0	0	0.0
1983	None	None	None	None	None	0	0	0.25	1	1.0	4	1.0	0.75	4	3	1	0	0	0.16666666666666666	1	6	0.4	6	0.0	0	0.5480750325890371	0.7958444174093311	0.8317196539563113	0.7276967037096941	0.4653577900725905	0.7632628149799686	0.8702300195078739	0.7633944273485479	0	0	0.0
3805	0.0869568525492197	0.017638060143848278	-0.0017826438018945865	0.671908360565912	None	0	0	0.3333333333333333	4	0.6875	11	0.6	0.6875	15	11	2	0	0	0.13333333333333333	2	15	1.2	18	0.0	0	0.520202669208347	0.6980687867360335	0.16003371402699215	0.9387567920535217	0.5677596528512596	0.9233648795013956	0.8772599630976543	0.8827703553374076	0	0	0.0
1917	None	None	None	None	None	0	0	0.16666666666666666	1	1.0	6	0.8888888888888888	0.5	3	3	4	7	0	1.0	3	3	0.5333333333333333	8	0.5833333333333334	1.0	0.6346411785575798	0.5144383266635644	0.17360213401118862	0.5948177723410197	0.7298361205282576	0.5000000000000002	0.9190141158060372	0.5367409520965969	0.3333333333333333	0.6666666666666666	0.0
2686	0.040704140954587714	0.009788476145198718	-0.005195236845307317	0.9636324978416985	None	0	0	0.2727272727272727	3	0.7142857142857143	10	0.2222222222222222	0.7142857142857143	12	10	3	1	0	0.8888888888888888	8	9	1.0666666666666667	16	0.125	0.4444444444444444	0.7559313636086171	0.9520303929335168	0.6042887007085284	0.8280957185405954	0.6426113240991917	0.8690511403858099	0.8769449148572334	0.8957564397782545	1.0	0.08333333333333333	0.0
4953	0.042924054267311176	0.0035497843201787874	0.00163561153799977	0.8968781599692021	None	0	0	0.25	3	0.8125	13	0.6	0.75	15	12	2	0	0	0.13333333333333333	2	15	1.2	18	0.0	0	0.7494657236629605	0.7954794268982215	0.44610939339963773	0.8040479057115012	0.9243076347759599	0.947283613599174	0.8944524511195548	0.868326880177638	0	0	0.0
6303	0.0415161661259119	0.016182899960220216	0.016000320307944835	0.8704878044303399	None	0	0	0.25	3	0.8	12	0.6071428571428571	0.7333333333333333	14	11	2	0	0	0.14285714285714285	2	14	1.1333333333333333	17	0.0	0	0.7494657236629605	0.8454605959330604	0.3475238844054077	0.8026332807520342	0.8738122074443175	0.9458044678002856	0.8993842440864479	0.8794502799113872	0	0	0.0
315	None	None	None	None	None	0	0	0.3333333333333333	1	1.0	2	0.6666666666666666	0	1	0	2	1	0	0.6666666666666666	3	2	0.26666666666666666	4	0.14285714285714285	0	0	0	0	0	0	0	0	0	0	0	0
3696	0.02699298586600091	0.010666201938574423	0.010276858286151182	0.9596991024163991	None	0	0	0.3	3	0.75	9	0.5833333333333334	0.75	11	9	2	0	0	0.16666666666666666	2	12	0.9333333333333333	14	0.0	0	0.7494657236629605	0.8577083898438993	0.44610939339963773	0.8856733924114387	0.9243076347759599	0.9296946426203075	0.9059087780356719	0.8949088917207538	0	0	0.0
1411	None	None	None	None	None	0.5	1	0.6666666666666666	4	0.5714285714285714	4	0.375	0.5714285714285714	8	4	0	0	0	0.6666666666666666	4	6	0.6	9	0.0	0.6666666666666666	0.5578390442885451	0.8880109367518721	0.6418190366823469	0.921697364453995	0.6857372360995292	0.8812633901648599	0.8712970339462546	0.8984593690447882	0	0	0.0
2128	None	None	None	None	None	0	0	0.625	5	0.1111111111111111	1	0.44	0.1111111111111111	3	1	7	1	0	1.0	5	5	0.7333333333333333	11	0.0625	0.25	0.18060822230246143	0.9590231697529602	0.6010806210532471	0.8558227448698302	0.44140939301252347	0.8934479483374357	0.8906431045108812	0.913208925651457	1.0	0	0.0
3470	0.017685876392501243	0.004384761861891573	0.004349267045313912	0.9058198871860617	None	0	0	0.375	3	0.6666666666666666	6	0.6875	0.5555555555555556	8	5	2	0	0	0.25	2	8	0.7333333333333333	11	0.0	0	0.7494657236629605	0.8646885996287138	0.2661481803171111	0.8478849431618964	0.9467683158651454	0.5771988549438866	0.9508628321135058	0.7849463371177504	0	0	0.0
6861	0.0554314567248721	0.01473219333521031	0.014680125690836907	0.7514983707064209	None	0	0	0.25	3	0.8125	13	0.6	0.75	15	12	2	0	0	0.13333333333333333	2	15	1.2	18	0.0	0	0.7494657236629605	0.8001843559309886	0.3475238844054077	0.7942518837051615	0.9672404802767216	0.9502144508729703	0.8993842440864479	0.8694062664537996	0	0	0.0
1800	None	None	None	None	None	0	0	0.6	3	0.2	1	0.7777777777777778	0	2	0	4	0	0	1.0	3	3	0.4666666666666667	7	0.0	0	0	0	0	0	0	0	0	0	0	0	0
6910	0.05495118174875303	0.002574518819215277	-0.002460042054883554	0.7704891934853342	None	0	0	0.25	3	0.8125	13	0.6	0.75	15	12	2	0	0	0.13333333333333333	2	15	1.2	18	0.0	0	0.7494657236629605	0.8005512777235226	0.44610939339963773	0.7981849320836634	0.9243076347759599	0.9492328597543603	0.8944524511195548	0.8696323802198558	0	0	0.0
1616	None	None	None	None	None	0	0	0.3333333333333333	1	1.0	2	1.0	0	0	0	3	0	0	0.25	1	4	0.26666666666666666	4	0.0	0	0	0	0	0	0	0	0	0	0	0	0
7312	0.048858057071407175	0.024169539315127303	0.022203246777431664	0.8062821514480989	None	0	0	0.25	3	0.8	12	0.6071428571428571	0.7333333333333333	14	11	2	0	0	0.14285714285714285	2	14	1.1333333333333333	17	0.0	0	0.7494657236629605	0.7688534115457134	0.44610939339963773	0.7966715175767873	0.8952786301946987	0.9542743223640284	0.8944524511195548	0.8662946211522128	0	0	0.0
1767	None	None	None	None	None	0.5	1	0.5714285714285714	4	0.625	5	0.3333333333333333	0.625	9	5	0	0	0	0.8333333333333334	5	6	0.6666666666666666	10	0.0	1.0	0.46437753485470673	0.8834487993386866	0.6790328321821198	0.9234968597672094	0.6734244124016622	0.8688180795530616	0.8654372118555349	0.8943182041486113	0	0	0.0
7420	0.04752083568502317	0.02175574091081531	0.019910039888078875	0.860645250368298	None	0	0	0.25	3	0.8	12	0.6071428571428571	0.7333333333333333	14	11	2	0	0	0.14285714285714285	2	14	1.1333333333333333	17	0.0	0	0.7494657236629605	0.8078413627469164	0.3968166389025227	0.799331505557659	0.9457740575263408	0.9522160496961705	0.8969444568187157	0.8739953257158499	0	0	0.0
5244	0.06516055206816493	0.02069601255532684	0.016125072733735004	0.7439109083047364	None	0	0	0.25	3	0.8	12	0.6538461538461539	0.6666666666666666	13	10	3	0	0	0.15384615384615385	2	13	1.1333333333333333	17	0.0	0	0.7494657236629605	0.8097295488999235	0.3475238844054077	0.8250006191544113	0.9672404802767216	0.9521230830281426	0.9287041307202525	0.8804086276280556	0	0	0.0
4988	0.03627677752903648	0.007074514165254109	0.0068002197844021645	0.9474830631068316	None	0	0	0.2727272727272727	3	0.7857142857142857	11	0.6153846153846154	0.7142857142857143	13	10	2	0	0	0.15384615384615385	2	13	1.0666666666666667	16	0.0	0	0.7857266821014519	0.8841535180037656	0.1	0.8915469382564231	0.3970619784989394	0.8930742209097787	0.9430948577888597	0.8896508905356542	0	0	0.0
2835	0.0032445659726755794	0.0009909372742011285	0.0009909143107027384	0.9896392100762921	None	1.0	1	0.8	4	0.4	2	0.4666666666666667	0.2	4	1	2	0	0	0.6	3	5	0.4666666666666667	7	0.0	1.0	0.49915152863517986	0.7358516992098197	0.169029368219995	0.9383428967098475	0.38201877307316384	0.8329477488087422	0.8689548694899715	0.8562602179718183	0	0	0.0
5651	0.05268284883332907	0.020821540796500983	0.02016070085987365	0.8040010068490102	None	0	0	0.25	3	0.8	12	0.6071428571428571	0.7333333333333333	14	11	2	0	0	0.14285714285714285	2	14	1.1333333333333333	17	0.0	0	0.7494657236629605	0.8078413627469164	0.3968166389025227	0.8165125890746755	0.9457740575263408	0.9589767460922377	0.918892642282207	0.8835915197867908	0	0	0.0
5037	0.09632694637775506	0.0252312983257774	0.021815247035617585	0.6466816555270197	None	0	0	0.3333333333333333	4	0.6875	11	0.6	0.6875	14	11	3	0	0	0.13333333333333333	2	15	1.2	18	0.0	0	0.454963569370144	0.7170425645439804	0.417843044399618	0.9424316790640056	0.5677596528512596	0.9472337769627198	0.8662577630209559	0.9006381016213232	0	0	0.0
2836	0.024442818630292105	0.004471366593885016	0.0018980921513133118	0.916031517703862	None	0	0	0.375	3	0.7	7	0.6666666666666666	0.6	9	6	2	0	0	0.2222222222222222	2	9	0.8	12	0.0	0	0.454963569370144	0.7936192258410241	0.5676133696802214	0.7758994351321199	0.8342872009902379	0.968621361446912	0.821407876924582	0.8814449472481797	0	0	0.0
5433	0.04575977833317234	0.0171234918603358	0.016940798827570692	0.8446841276362042	None	0	0	0.25	3	0.8	12	0.6071428571428571	0.7333333333333333	14	11	2	0	0	0.14285714285714285	2	14	1.1333333333333333	17	0.0	0	0.7494657236629605	0.8099632912081993	0.44610939339963773	0.7970427602704497	0.8738122074443175	0.9531583571198833	0.8944524511195548	0.8747432052832883	0	0	0.0
4294	0.07477111982860356	0.02352622269758041	0.013490019235774984	0.6185842112770801	None	0	0	0.3333333333333333	4	0.6666666666666666	10	0.6071428571428571	0.6666666666666666	14	10	2	0	0	0.14285714285714285	2	14	1.1333333333333333	17	0.0	0	0.520202669208347	0.6999258044565569	0.16003371402699215	0.943907718729162	0.5677596528512596	0.9224688545719959	0.8691577087952082	0.8858245779349133	0	0	0.0
2251	None	None	None	None	None	0.5	1	0.5714285714285714	4	0.5	4	0.4166666666666667	0.25	3	2	6	2	0	0.6666666666666666	4	6	0.6666666666666666	10	0.13333333333333333	0	0.6288476571155239	0.5867154065984493	0.7320406003781137	0.6729873896827977	0.5205249063719879	0.8889089913730757	0.7086919344002712	0.7408885878747201	0.6666666666666666	0.3333333333333333	0.0
5324	0.059777546345983666	0.010323856060492943	0.009723934959001798	0.6694058147775839	None	0	0	0.23076923076923078	3	0.8235294117647058	14	0.59375	0.7647058823529411	16	13	2	0	0	0.125	2	16	1.2666666666666666	19	0.0	0	0.7494657236629605	0.7953985692771149	0.44610939339963773	0.8193479298750116	0.8738122074443175	0.9489474046664282	0.8944524511195548	0.8733310230847593	0	0	0.0
4565	0.0695345467704744	0.02502199295035888	0.013697197483141963	0.632435927553556	None	0	0	0.3333333333333333	4	0.6875	11	0.6	0.6875	15	11	2	0	0	0.13333333333333333	2	15	1.2	18	0.0	0	0.520202669208347	0.7188579397640464	0.16003371402699215	0.9488858159925706	0.5677596528512596	0.9262836957079753	0.8717149074641697	0.8938162265178067	0	0	0.0
2559	1.4316762015448068e-05	1.1684044686829579e-07	1.1673422891837909e-07	0.9999982449472539	None	0	0	0.5	1	1.0	1	1.0	1.0	1	1	1	0	0	0.3333333333333333	3	1	0.2	3	0.0	0	0.38947660951858315	0.5	0.3330092939789374	0.5	1.0	0.5	0.9534669112897344	0.5	0	0	0.0
3997	0.05515994570670879	0.007963952585299467	0.007759624468623987	0.7873818328335109	None	0	0	0.25	3	0.8125	13	0.6	0.75	15	12	2	0	0	0.13333333333333333	2	15	1.2	18	0.0	0	0.7494657236629605	0.7834150125106469	0.44610939339963773	0.8416318203953959	0.9672404802767216	0.9361505830494851	0.9142828056412031	0.8676627496392928	0	0	0.0
4357	0.054776943025070725	0.015697153199103718	0.012076735635323129	0.9157106660052601	None	0	0	0.25	3	0.8125	13	0.6	0.75	15	12	2	0	0	0.13333333333333333	2	15	1.2	18	0.0	0	0.4400854491843328	0.8584613030352238	0.3330092939789374	0.8357715021687083	0.5518867793407278	0.8449840985561029	0.7663269673493931	0.8466396815560828	0	0	0.0
6498	0.04664664197954661	0.02266716715654626	0.020577211555004398	0.8444300280825755	None	0	0	0.25	3	0.8	12	0.6071428571428571	0.7333333333333333	14	11	2	0	0	0.14285714285714285	2	14	1.1333333333333333	17	0.0	0	0.7494657236629605	0.8078413627469164	0.3968166389025227	0.799331505557659	0.9457740575263408	0.9522160496961705	0.8969444568187157	0.8739953257158499	0	0	0.0
4454	0.05967932955612207	0.01055817162719294	0.005282872791200276	0.6513617341482975	None	0	0	0.3333333333333333	4	0.6666666666666666	10	0.6071428571428571	0.6666666666666666	14	10	2	0	0	0.14285714285714285	2	14	1.1333333333333333	17	0.0	0	0.5179806926875822	0.7570188562132019	0.3787627481933165	0.9151661486342807	0.5677596528512596	0.9308490438993093	0.8606055975557586	0.884750551346724	0	0	0.0
3059	0.004418999227469327	0.00043569180971418734	-0.0004245831089090713	0.9901224856960239	None	1.0	1	0.8	4	0.4	2	0.4666666666666667	0.4	5	2	1	0	0	0.6	3	5	0.4666666666666667	7	0.0	1.0	0.5289479536206164	0.9118653506236699	0.23805873643999004	0.9273480762681771	0.5011682135801222	0.8386570130290845	0.8768270172834917	0.898181622618165	0	0	0.0
3649	0.05750505771757169	0.011063666180546388	0.009705033821303123	0.7906394473663865	None	0	0	0.3333333333333333	4	0.6875	11	0.6	0.6875	15	11	2	0	0	0.13333333333333333	2	15	1.2	18	0.0	0	0.520202669208347	0.7248521264710934	0.16003371402699215	0.9183981228160253	0.5677596528512596	0.9105998227061478	0.8606055975557586	0.8702840799264338	0	0	0.0
6184	0.05112294269706562	0.019819970348264757	0.018545411400422915	0.8014353413075485	None	0	0	0.25	3	0.8	12	0.6071428571428571	0.7333333333333333	14	11	2	0	0	0.14285714285714285	2	14	1.1333333333333333	17	0.0	0	0.7494657236629605	0.8099632912081993	0.44610939339963773	0.7970427602704497	0.8738122074443175	0.9531583571198833	0.8944524511195548	0.8747432052832883	0	0	0.0
4151	0.07041926832811213	0.011839836014643834	-0.00588298072947618	0.6171877294030654	None	0	0	0.3076923076923077	4	0.6470588235294118	11	0.59375	0.6470588235294118	15	11	3	0	0	0.125	16	2	1.2666666666666666	19	0.0	0	0.454963569370144	0.7286523555658035	0.3330092939789374	0.9382022298484728	0.5677596528512596	0.9441140280519598	0.8717149074641697	0.8982816466183853	0	0	0.0
426	None	None	None	None	None	0	0	0.75	3	0.3333333333333333	1	0.5555555555555556	0.3333333333333333	2	1	2	1	0	1.0	3	3	0.3333333333333333	5	0.14285714285714285	1.0	0.670933249718895	0.5530170985736126	0.602236234783297	0.5491047508888011	0.4466369684987101	0.9010389155303936	0.74827881738741	0.7053518532222322	1.0	0	0.0
777	None	None	None	None	None	0	0	0.25	1	1.0	4	1.0	0.5	3	2	2	0	0	0.16666666666666666	1	6	0.4	6	0.0	0	0.6639873616317452	0.7833581120754258	0.7334228698927582	0.7023760898138497	0.35271013390326744	0.7388316520254425	0.8742638480550333	0.7429381017782773	0	0	0.0
2506	None	None	None	None	None	1.0	1	0.8	4	0.4	2	0.4666666666666667	0.2	3	1	3	0	0	0.6	5	3	0.4666666666666667	7	0.0	1.0	0.9202805987497005	0.774891361128345	0.5983351748972984	0.9424329788764523	0.3788166720303645	0.777105914301917	0.937845595886825	0.8532319776945348	0	0	0.0
5842	0.09223545428777738	0.016087820290912127	-0.006548560593485848	0.6439107494916324	None	0	0	0.2857142857142857	4	0.7222222222222222	13	0.5882352941176471	0.7222222222222222	16	13	3	0	0	0.11764705882352941	2	17	1.3333333333333333	20	0.0	0	0.4875831192892456	0.7128106269924377	0.24652150400296477	0.9480660607967665	0.5677596528512596	0.9300863763860858	0.8745136664463713	0.8941497130747614	0	0	0.0
5179	0.0718107916602255	0.02068853353228598	0.016529136633612367	0.6161118799024027	None	0	0	0.25	3	0.8125	13	0.6	0.75	15	12	2	0	0	0.13333333333333333	2	15	1.2	18	0.0	0	0.7494657236629605	0.8865014370801895	0.3475238844054077	0.8507536434231997	0.9672404802767216	0.9580584382966415	0.9232753682458612	0.90955521192813	0	0	0.0
3063	0.009773072924228753	0.0018071140630855557	0.0018071019563873558	0.929902931207592	None	0	0	0.4	2	0.8	4	0.5833333333333334	0.6	5	3	1	0	0	0.3333333333333333	2	6	0.4666666666666667	7	0.0	0	0.5829699163104713	0.6843797551752279	0.46902786068599134	0.7031730764970392	0.8342872009902379	0.5709495396650381	0.821407876924582	0.6549156995821126	0	0	0.0
2197	None	None	None	None	None	0	0	0.6666666666666666	2	0.0	0	0.6666666666666666	0	1	0	2	0	0	0.6666666666666666	2	3	0.26666666666666666	4	0.0	0	0	0	0	0	0	0	0	0	0	0	0
4314	0.07819333714329658	0.018163243804673237	-0.001310932304864575	0.7722394958215287	None	0	0	0.3076923076923077	4	0.6470588235294118	11	0.59375	0.6470588235294118	15	11	3	0	0	0.125	16	2	1.2666666666666666	19	0.0	0	0.454963569370144	0.7150775281809552	0.3330092939789374	0.9429360898688753	0.5677596528512596	0.9422130373459203	0.8717149074641697	0.8977211173453841	0	0	0.0
3729	0.03595334538207777	0.010971996442967874	0.01091099739096328	0.6969236527551388	None	0	0	0.3	3	0.7692307692307693	10	0.625	0.6923076923076923	12	9	2	0	0	0.16666666666666666	2	12	1.0	15	0.0	0	0.7494657236629605	0.7922033949810836	0.44610939339963773	0.8061969844570164	0.9672404802767216	0.9093484132388415	0.900326894272964	0.8442000111053146	0	0	0.0
6438	0.061516249829277364	0.019685721388535807	0.017208444820614597	0.7962582376079167	None	0	0	0.25	3	0.8125	13	0.6	0.75	15	12	2	0	0	0.13333333333333333	2	15	1.2	18	0.0	0	0.7494657236629605	0.8266776214481204	0.44610939339963773	0.8109590947563027	0.9243076347759599	0.9492929094033609	0.8944524511195548	0.8789710767922657	0	0	0.0
3144	0.03401989426168796	0.0015961638711360989	0.00018207315777806353	0.9667908487142287	None	0	0	0.3	3	0.6666666666666666	8	0.2916666666666667	0.6666666666666666	10	8	3	2	0	0.75	6	8	0.9333333333333333	14	0.25	0.5	0.7317190987623774	0.957585190076256	0.545760764856758	0.8557161262001768	0.6426113240991917	0.8870326802938049	0.8769449148572334	0.9104617064874333	0.6	0.1	0.0
1078	None	None	None	None	None	0	0	0.75	3	0.0	0	0.5555555555555556	0	1	0	3	0	0	1.0	3	3	0.3333333333333333	5	0.0	0	0	0	0	0	0	0	0	0	0	0	0
5961	0.05568206072819894	0.022730952569306486	0.019393277480661247	0.7505809318325429	None	0	0	0.2727272727272727	3	0.7857142857142857	11	0.6153846153846154	0.7142857142857143	13	10	2	0	0	0.15384615384615385	2	13	1.0666666666666667	16	0.0	0	0.7494657236629605	0.8124966977506803	0.3475238844054077	0.8308159932676763	0.9243076347759599	0.9509118795489697	0.8993842440864479	0.8815489133213104	0	0	0.0
3328	0.031118957350204233	0.010279322417550871	0.010243153936567263	0.9192207247250184	None	0	0	0.3	3	0.75	9	0.6363636363636364	0.6666666666666666	11	8	2	0	0	0.18181818181818182	2	11	0.9333333333333333	14	0.0	0	0.5829699163104713	0.7759107011858981	0.5676133696802214	0.8927254099774603	0.8342872009902379	0.8763296330017118	0.821407876924582	0.8548304638336829	0	0	0.0
2720	0.002907022719131849	0.0016950051758067713	0.0016949722919287493	0.9894579546174208	None	1.0	1	0.8	4	0.4	2	0.4666666666666667	0.2	3	1	3	0	0	0.6	3	5	0.4666666666666667	7	0.0	1.0	0.4204016689169479	0.6450972958140093	0.1	0.65719412569655	0.5011682135801222	0.877065515680531	0.8761193092032754	0.7448062218068373	0	0	0.0
2091	None	None	None	None	None	0	0	0.16666666666666666	1	1.0	6	0.8888888888888888	0.5	3	3	4	6	0	1.0	3	3	0.5333333333333333	8	0.5	1.0	0.6346411785575798	0.5144383266635644	0.17360213401118862	0.5948177723410197	0.7298361205282576	0.5000000000000002	0.9190141158060372	0.5367409520965969	0.3333333333333333	0.3333333333333333	0.0
6554	0.06987827471825736	0.006535103957183971	-0.0063438761340150925	0.5849604441488512	None	0	0	0.21428571428571427	3	0.8421052631578947	16	0.5833333333333334	0.7894736842105263	18	15	2	0	0	0.1111111111111111	2	18	1.4	21	0.0	0	0.7494657236629605	0.8190207905772677	0.3968166389025227	0.8340729072629862	0.9457740575263408	0.9614996651768827	0.918892642282207	0.892266951943637	0	0	0.0
2960	0.017243219618068656	0.0038684484087879545	0.0032259287064882194	0.9229605518568704	None	0	0	0.375	3	0.6666666666666666	6	0.6875	0.5555555555555556	8	5	2	0	0	0.25	2	8	0.7333333333333333	11	0.0	0	0.5829699163104713	0.7514257966708783	0.5676133696802214	0.8071525867865033	0.8342872009902379	0.9184016951093973	0.8457982230352161	0.8392813001751575	0	0	0.0
3982	0.008152641008775004	0.0031998025601607384	0.003173685025697005	0.948362415596895	None	0	0	0.375	3	0.7	7	0.6	0.7	10	7	1	0	0	0.2	2	10	0.8	12	0.0	0	0.520202669208347	0.6872151258366397	0.16003371402699215	0.8472095171411395	0.5677596528512596	0.8428392934253457	0.8606055975557586	0.801098342270997	0	0	0.0
840	None	None	None	None	None	0	0	0.6	3	0.4	2	0.5833333333333334	0.4	4	2	2	1	0	0.3333333333333333	6	2	0.4666666666666667	7	0.16666666666666666	0.3333333333333333	0.5930645475363354	0.9650054109253717	0.13922139797532204	0.836353470426731	0.4110146851010333	0.7951854398239233	0.9235529577653891	0.8910570773727031	1.0	0.5	0.0
5107	0.09118939481101643	0.019677214601424048	-0.004274923572018215	0.6292463875824723	None	0	0	0.2857142857142857	4	0.7222222222222222	13	0.5882352941176471	0.7222222222222222	16	13	3	0	0	0.11764705882352941	2	17	1.3333333333333333	20	0.0	0	0.454963569370144	0.72695860066002	0.46713579889673296	0.939381166085989	0.5677596528512596	0.9433634378433067	0.8712069943526545	0.8982155640267515	0	0	0.0
7190	0.09810007800797249	0.030228780004114657	0.024334032099202058	0.6457822616270434	None	0	0	0.21428571428571427	3	0.8421052631578947	16	0.5833333333333334	0.7894736842105263	18	15	2	0	0	0.1111111111111111	2	18	1.4	21	0.0	0	0.7494657236629605	0.7822103306652749	0.3968166389025227	0.8072534448080765	0.9672404802767216	0.9534235852108978	0.918892642282207	0.8710124226096813	0	0	0.0
6148	0.05121749565280097	0.009664684118241782	0.009377231446591023	0.8622451233134037	None	0	0	0.25	3	0.8125	13	0.6	0.75	15	12	2	0	0	0.13333333333333333	2	15	1.2	18	0.0	0	0.7494657236629605	0.7954794268982215	0.44610939339963773	0.7854034233026632	0.9243076347759599	0.947283613599174	0.8944524511195548	0.8639072461323503	0	0	0.0
3910	0.0670474134822508	0.026329964684703392	0.0137804106440204	0.6637330173121674	None	0	0	0.3333333333333333	4	0.6666666666666666	10	0.6071428571428571	0.6666666666666666	14	10	2	0	0	0.14285714285714285	2	14	1.1333333333333333	17	0.0	0	0.4875831192892456	0.7215408666865621	0.24652150400296477	0.9438787399569183	0.5677596528512596	0.9321092630908825	0.8662577630209559	0.8939162974855033	0	0	0.0
780	None	None	None	None	None	0	0	0.75	3	0.5	2	0.6666666666666666	0.25	2	1	3	1	0	1.0	3	3	0.4	6	0.1111111111111111	0.6666666666666666	0.670933249718895	0.5530170985736126	0.602236234783297	0.5491047508888011	0.4466369684987101	0.8626736627027127	0.7248472373534837	0.6790042939354087	1.0	0	0.0
3980	0.029234344711181474	0.004402815771547492	0.0026442419270741196	0.9054926475289662	None	0	0	0.3	3	0.75	9	0.6363636363636364	0.6666666666666666	11	8	2	0	0	0.18181818181818182	2	11	0.9333333333333333	14	0.0	0	0.7494657236629605	0.8010588804483819	0.3475238844054077	0.8190301705389256	0.9672404802767216	0.9142103108117747	0.9232753682458612	0.8527447330911707	0	0	0.0
1753	None	None	None	None	None	0	0	0.5	2	0.3333333333333333	1	0.8333333333333334	0	1	0	3	1	0	0.6666666666666666	2	3	0.3333333333333333	5	0.1111111111111111	0	0	0	0	0	0	0	0	0	0	0	0
1779	None	None	None	None	None	0.6666666666666666	2	0.6666666666666666	6	0.45454545454545453	5	0.43333333333333335	0.45454545454545453	11	5	1	0	0	0.8333333333333334	6	5	0.8666666666666667	13	0.0	0.8571428571428571	0.6513005537223837	0.8906976766403449	0.6046052411825737	0.9299691012396825	0.6734244124016622	0.7517122628780035	0.8654372118555349	0.8733183064384991	0	0	0.0
2063	None	None	None	None	None	0.5	1	0.5714285714285714	4	0.5	4	0.5	0.25	3	2	6	2	0	0.8	4	5	0.6666666666666666	10	0.13333333333333333	0	0.5814113292709961	0.6519113556827433	0.7320406003781137	0.6729873896827977	0.5205249063719879	0.8889089913730757	0.7086919344002712	0.7582192849629464	0.6666666666666666	0.3333333333333333	0.0
3098	0.01946918134039893	0.003717287378611151	0.0020997679359650535	0.9040333996654023	None	0	0	0.375	3	0.6666666666666666	6	0.6875	0.5555555555555556	8	5	2	0	0	0.25	2	8	0.7333333333333333	11	0.0	0	0.6627126982133141	0.7926068422295237	0.5676133696802214	0.7411718530311239	0.6886952110456288	0.8816398911878306	0.8210450922441502	0.8125924015079028	0	0	0.0
916	None	None	None	None	None	0	0	0.5	2	0.75	3	1.0	0.75	5	3	0	0	0	0.16666666666666666	6	1	0.4	6	0.0	0.8	0.9634183756295132	0.8247934776509646	0.5990176889059357	0.9105171943950404	0.6345449874667182	0.9290352114403507	0.8526465505402216	0.8953911255475162	0	0	0.0
3437	0.038682005833813767	0.006372272959499509	0.00599692345130408	0.9290500755954834	None	0	0	0.36363636363636365	4	0.6428571428571429	9	0.6153846153846154	0.6428571428571429	13	9	2	0	0	0.15384615384615385	2	13	1.0666666666666667	16	0.0	0	0.520202669208347	0.7305647674134664	0.16003371402699215	0.9239012340518084	0.5677596528512596	0.9236132726679672	0.8606055975557586	0.8803254637642306	0	0	0.0
4634	0.07112076172784051	0.025291242018677683	0.014952359504569362	0.6397527373670653	None	0	0	0.3333333333333333	4	0.6875	11	0.6	0.6875	15	11	2	0	0	0.13333333333333333	2	15	1.2	18	0.0	0	0.520202669208347	0.7188579397640464	0.16003371402699215	0.9488858159925706	0.5677596528512596	0.9262836957079753	0.8717149074641697	0.8938162265178067	0	0	0.0
3760	0.022193311453983275	0.0041384957054017655	0.003530022295752732	0.9604770780558688	None	0	0	0.3	3	0.7692307692307693	10	0.625	0.6923076923076923	12	9	2	0	0	0.16666666666666666	2	12	1.0	15	0.0	0	0.8200142533874353	0.8111355434534315	0.5475933034183738	0.9011170756710288	0.42823568849744414	0.8590453070241844	0.8554386416536056	0.8611445743290563	0	0	0.0
3411	0.0360864455086081	0.014561107927943828	0.014525202307690591	0.8979713530313068	None	0	0	0.3	3	0.7692307692307693	10	0.625	0.6923076923076923	12	9	2	0	0	0.16666666666666666	2	12	1.0	15	0.0	0	0.5829699163104713	0.7387102239345752	0.5676133696802214	0.9257585645118084	0.8342872009902379	0.8840893170210218	0.8210450922441502	0.8658517648510027	0	0	0.0
3022	0.010347278398651905	0.0017953765087825439	0.0017948841051800752	0.959759180230673	None	0	0	0.4	2	0.8	4	0.5833333333333334	0.6	4	3	2	0	0	0.3333333333333333	2	6	0.4666666666666667	7	0.0	0	0.5189667428403076	0.6977133425584571	0.4503113318295794	0.9044285488368241	0.8604906692732708	0.651642800375909	0.9117030320957705	0.7749908171961679	0	0	0.0
2857	0.01812418212362196	0.0006223776068427458	0.0006199017725088583	0.9446138631128881	None	0	0	0.5	4	0.4444444444444444	4	0.55	0.4444444444444444	5	4	5	2	0	0.8	4	5	0.7333333333333333	11	0.15384615384615385	0.2857142857142857	0.43208220139203046	0.9167478318235163	0.5870957404167909	0.8159074940417097	0.4183365523954783	0.954098991567969	0.916312809381055	0.9094853415833256	0.7	0	0.0
687	None	None	None	None	None	0	0	0.5	2	0.6666666666666666	2	1.0	0.6666666666666666	4	2	0	0	0	0.2	5	1	0.3333333333333333	5	0.0	0.5	0.970172238519386	0.7586009477655152	0.5990176889059357	0.885383285537229	0.6345449874667182	0.6713597234832028	0.8526465505402216	0.7860476812814693	0	0	0.0
472	None	None	None	None	None	0.25	1	0.4	4	0.7692307692307693	10	0.3	0.6923076923076923	11	9	3	0	0	0.5	5	10	1.0	15	0.0	0.4	0.36904362829665577	0.7871766526669491	0.34259312579274026	0.9470997434054934	0.6171964787313381	0.8210075160982486	0.777944393235856	0.8705005357869416	0	0	0.0
452	None	None	None	None	None	0	0	0.75	3	0.0	0	0.8333333333333334	0	1	0	3	0	0	0.6666666666666666	2	3	0.3333333333333333	5	0.0	0.6666666666666666	0	0	0	0	0	0	0	0	0	0	0
2126	None	None	None	None	None	0	0	0.5	3	0.3333333333333333	2	0.5333333333333333	0.3333333333333333	4	2	3	1	0	0.6	5	3	0.5333333333333333	8	0.125	0.5	0.30358287300609377	0.7319470593468391	0.5824953754007717	0.8459545407536316	0.7227543268213219	0.8855115710989547	0.9059642527076459	0.8298377456812852	1.0	0	0.0
2623	None	None	None	None	None	0	0	0.16666666666666666	1	1.0	6	0.8888888888888888	0.5	3	3	4	8	0	1.0	3	3	0.5333333333333333	8	0.6666666666666666	1.0	0.6346411785575798	0.681630635798118	0.17360213401118862	0.5903945197342406	0.7298361205282576	0.5000000000000002	0.9190141158060372	0.5928172512160598	0.3333333333333333	0.6666666666666666	0.0
5821	0.06847480389362175	0.013815298689427538	0.007920533635104284	0.8264843033013672	None	0	0	0.2727272727272727	3	0.7857142857142857	11	0.6153846153846154	0.7142857142857143	13	10	2	0	0	0.15384615384615385	2	13	1.0666666666666667	16	0.0	0	0.7494657236629605	0.8086517680978497	0.44610939339963773	0.8254536052160132	0.9243076347759599	0.9485622360996415	0.9059087780356719	0.8775964574104771	0	0	0.0
3920	0.08148028060709632	0.020115405975821687	0.019610443457332708	0.6602913603631699	None	0	0	0.3076923076923077	4	0.7058823529411765	12	0.59375	0.7058823529411765	16	12	2	0	0	0.125	2	16	1.2666666666666666	19	0.0	0	0.520202669208347	0.7019141499885821	0.16003371402699215	0.8996781508947802	0.5677596528512596	0.9080236190146438	0.8606055975557586	0.855689528010835	0	0	0.0
4892	0.047679920536940666	0.019562662744970184	0.015361084331356401	0.8418821247744463	None	0	0	0.2727272727272727	3	0.7857142857142857	11	0.6153846153846154	0.7142857142857143	13	10	2	0	0	0.15384615384615385	2	13	1.0666666666666667	16	0.0	0	0.7494657236629605	0.8097295488999235	0.3475238844054077	0.8146220264363916	0.9672404802767216	0.9521230830281426	0.9287041307202525	0.8779201899946201	0	0	0.0
4501	0.05589439540087726	0.008777305443032986	0.007454724280161457	0.742667850102749	None	0	0	0.25	3	0.8125	13	0.6	0.75	15	12	2	0	0	0.13333333333333333	2	15	1.2	18	0.0	0	0.7494657236629605	0.7746244246902197	0.3475238844054077	0.8409814943588608	0.9672404802767216	0.9127042070750894	0.9287041307202525	0.8518379335482088	0	0	0.0
1439	None	None	None	None	None	0	0	0.6666666666666666	4	0.3333333333333333	2	0.6666666666666666	0	0	0	7	0	0	0.75	4	3	0.5333333333333333	8	0.0	0.8	0	0	0	0	0	0	0	0	0	0	0
4351	0.054245225936015114	0.010055302457637201	0.009207889511876403	0.9062540551287372	None	0	0	0.3333333333333333	4	0.6666666666666666	10	0.6071428571428571	0.6666666666666666	14	10	2	0	0	0.14285714285714285	2	14	1.1333333333333333	17	0.0	0	0.520202669208347	0.7620563621923792	0.16003371402699215	0.888905827909252	0.5677596528512596	0.9006725520819384	0.8606055975557586	0.8600982844285193	0	0	0.0
2593	3.772664639780378e-08	3.680057410716072e-08	-1.1186365386870247e-08	0.9999948498796941	None	0.5	1	0.8333333333333334	5	0.14285714285714285	1	0.75	0	0	0	8	0	0	0.75	3	4	0.6	9	0.0	0.3333333333333333	0	0	0	0	0	0	0	0	0	0	0
3571	0.037053835114448694	0.013989255485634948	0.013721523396738286	0.8786809278934513	None	0	0	0.3	3	0.7692307692307693	10	0.625	0.6923076923076923	12	9	2	0	0	0.16666666666666666	2	12	1.0	15	0.0	0	0.5829699163104713	0.7672966412037671	0.5676133696802214	0.8960176149174133	0.8342872009902379	0.9028281158033257	0.8210450922441502	0.8651375068181412	0	0	0.0
3372	0.020115330370725753	0.0035952426323698364	0.0031463335503224945	0.9234437973171419	None	0	0	0.375	3	0.6666666666666666	6	0.6875	0.5555555555555556	8	5	2	0	0	0.25	2	8	0.7333333333333333	11	0.0	0	0.42222008944436357	0.7230601553820615	0.2837165394818224	0.9065198250928485	0.5677596528512596	0.9532103819025357	0.8853729947204514	0.8891324506504976	0	0	0.0
1577	None	None	None	None	None	0.5	1	0.6666666666666666	4	0.42857142857142855	3	0.42857142857142855	0.42857142857142855	4	3	4	0	0	0.42857142857142855	7	3	0.6	9	0.0	1.0	0.2607497635441149	0.7437070050302478	0.5870957404167909	0.8389060208183535	0.7469586347531332	0.873684262229147	0.8947629274261745	0.8248834494272861	0	0	0.0
2241	None	None	None	None	None	0	0	0.6666666666666666	2	0.0	0	0.6666666666666666	0	1	0	2	0	0	0.6666666666666666	2	3	0.26666666666666666	4	0.0	0	0	0	0	0	0	0	0	0	0	0	0
5624	0.10537025396936742	0.02216195618575322	0.01930200775119787	0.6008629047508307	None	0	0	0.2857142857142857	4	0.7222222222222222	13	0.5882352941176471	0.7222222222222222	16	13	3	0	0	0.11764705882352941	2	17	1.3333333333333333	20	0.0	0	0.454963569370144	0.72695860066002	0.46713579889673296	0.9430272130446704	0.5677596528512596	0.948832097259324	0.8712069943526545	0.9033745985313387	0	0	0.0
6133	0.08276318991590227	0.018778308287622843	0.00045078387739707823	0.6582709014521839	None	0	0	0.3333333333333333	4	0.6875	11	0.6	0.6875	14	11	3	0	0	0.13333333333333333	2	15	1.2	18	0.0	0	0.4875831192892456	0.6966893865616965	0.24652150400296477	0.9398860931554113	0.5677596528512596	0.9307753583656313	0.8657315716551597	0.8869461753213783	0	0	0.0
6609	0.07321155418221316	0.031373534298212505	0.026796131403259933	0.7056384284021099	None	0	0	0.25	3	0.8125	13	0.6	0.75	15	12	2	0	0	0.13333333333333333	2	15	1.2	18	0.0	0	0.7494657236629605	0.8022818705683081	0.44610939339963773	0.8239467746414042	0.9243076347759599	0.9488991952510408	0.8944524511195548	0.8760067307327192	0	0	0.0
350	None	None	None	None	None	0	0	0.5	2	0.3333333333333333	1	0.625	0.3333333333333333	2	1	2	1	0	0.5	2	4	0.3333333333333333	5	0.14285714285714285	0.6666666666666666	0.4883673357850687	0.5983700145233668	0.8941694918105764	0.6595844525932965	0.6093477581027467	0.9745353232451835	0.9178189320672444	0.8275358696072436	1.0	1.0	0.0
7049	0.05965269310513014	0.032493582404196884	0.030158113448283657	0.7589505953032183	None	0	0	0.25	3	0.8	12	0.6071428571428571	0.7333333333333333	14	11	2	0	0	0.14285714285714285	2	14	1.1333333333333333	17	0.0	0	0.7494657236629605	0.8078413627469164	0.3968166389025227	0.799331505557659	0.9457740575263408	0.9522160496961705	0.8969444568187157	0.8739953257158499	0	0	0.0
5930	0.04988943209409026	0.0051691117657300814	0.004140109260493577	0.5701195985761202	None	0	0	0.25	3	0.8	12	0.6071428571428571	0.7333333333333333	14	11	2	0	0	0.14285714285714285	2	14	1.1333333333333333	17	0.0	0	0.5193609509964104	0.8579856061727485	0.15515097597501498	0.9053856445727738	0.31829959092015625	0.8871914686652327	0.8474969745053701	0.8849189953189309	0	0	0.0
6875	0.10049873761158687	0.011705711099786485	0.00807957961133006	0.6915967355432802	None	0	0	0.21428571428571427	3	0.8333333333333334	15	0.5882352941176471	0.7777777777777778	17	14	2	0	0	0.11764705882352941	2	17	1.3333333333333333	20	0.0	0	0.7494657236629605	0.7884585681657126	0.44610939339963773	0.8119626644430301	0.9672404802767216	0.9552297200888686	0.9142828056412031	0.8750419098597395	0	0	0.0
1773	None	None	None	None	None	0	0	0.3333333333333333	4	0.6666666666666666	10	0.20987654320987653	0.6666666666666666	13	10	3	3	0	1.0	9	9	1.1333333333333333	17	0.42857142857142855	0.4444444444444444	0.7565495179165206	0.950282788879544	0.5591570019572336	0.8541038726962974	0.6426113240991917	0.8727610399536463	0.8769449148572334	0.901534056487771	0.38461538461538464	0.07692307692307693	0.0
1372	None	None	None	None	None	0	0	0.5	2	0.75	3	1.0	0.75	5	3	0	0	0	0.16666666666666666	6	1	0.4	6	0.0	0.4	0.9634183756295132	0.7414005946662461	0.5990176889059357	0.9444952502041385	0.5218288657713155	0.8707736721673585	0.8526465505402216	0.8734433505610786	0	0	0.0
2431	None	None	None	None	None	1.0	1	1.0	4	0.25	1	0.5	0	3	0	2	0	0	0.75	4	3	0.4	6	0.0	1.0	0	0	0	0	0	0	0	0	0	0	0
1536	None	None	None	None	None	1.0	1	0.8	4	0.0	0	0.5833333333333334	0	2	0	4	0	0	0.75	3	4	0.4666666666666667	7	0.0	0.5	0	0	0	0	0	0	0	0	0	0	0
5009	0.06167746854046736	0.01479530225907921	0.014414365206352264	0.8600945138190305	None	0	0	0.25	3	0.8	12	0.6538461538461539	0.6666666666666666	13	10	3	0	0	0.15384615384615385	2	13	1.1333333333333333	17	0.0	0	0.7494657236629605	0.7149441169072118	0.3475238844054077	0.8068508360372502	0.9672404802767216	0.9236532203786981	0.9287041307202525	0.8339773491965914	0	0	0.0
5862	0.04825813287674315	0.019032457747351975	0.01585449379532506	0.8481649323909741	None	0	0	0.2727272727272727	3	0.7857142857142857	11	0.6153846153846154	0.7142857142857143	13	10	2	0	0	0.15384615384615385	2	13	1.0666666666666667	16	0.0	0	0.7494657236629605	0.8097295488999235	0.3475238844054077	0.8250006191544113	0.9672404802767216	0.9521230830281426	0.9287041307202525	0.8804086276280556	0	0	0.0
1964	None	None	None	None	None	0	0	0.4	2	0.6	3	0.5833333333333334	0	0	0	6	1	0	0.75	4	3	0.4666666666666667	7	0.0625	0.6666666666666666	0	0	0	0	0	0	0	0	0	0	0
6315	0.052679954603967946	0.019697760177047514	0.019480445761560605	0.8124102744998701	None	0	0	0.25	3	0.8125	13	0.6	0.75	15	12	2	0	0	0.13333333333333333	2	15	1.2	18	0.0	0	0.7494657236629605	0.8022818705683081	0.44610939339963773	0.7935282303322139	0.9243076347759599	0.9584007818479925	0.9142828056412031	0.876681778176921	0	0	0.0
2112	None	None	None	None	None	0	0	0.5	3	0.5	3	0.4	0.5	4	3	3	1	0	0.8	5	4	0.5333333333333333	8	0.1111111111111111	0.6666666666666666	0.30358287300609377	0.7319470593468391	0.5824953754007717	0.8459545407536316	0.7227543268213219	0.8855115710989547	0.9059642527076459	0.8298377456812852	1.0	0	0.0
5469	0.09077246914398648	0.013476826896396685	-0.009046148588228714	0.6689243750302042	None	0	0	0.2857142857142857	4	0.7222222222222222	13	0.5882352941176471	0.7222222222222222	16	13	3	0	0	0.11764705882352941	2	17	1.3333333333333333	20	0.0	0	0.4875831192892456	0.7128106269924377	0.24652150400296477	0.9480660607967665	0.5677596528512596	0.9300863763860858	0.8745136664463713	0.8941497130747614	0	0	0.0
4868	0.06014481541591401	0.015031627229342757	0.012387253115732764	0.6840185296190167	None	0	0	0.25	3	0.8	12	0.6538461538461539	0.6666666666666666	13	10	3	0	0	0.15384615384615385	2	13	1.1333333333333333	17	0.0	0	0.7494657236629605	0.8160984500919329	0.44610939339963773	0.8331913812868385	0.9243076347759599	0.9608082776442994	0.9142828056412031	0.8908338262551098	0	0	0.0
1646	None	None	None	None	None	0.3333333333333333	1	0.6666666666666666	6	0.36363636363636365	4	0.4642857142857143	0.2727272727272727	4	3	8	1	0	0.5714285714285714	7	4	0.8666666666666667	13	0.05263157894736842	0.2857142857142857	0.2607497635441149	0.8003535171437614	0.5870957404167909	0.6559499883135256	0.7800736134146203	0.7586936339718119	0.8962774367663939	0.7426480883240442	1.0	0	0.0
2469	None	None	None	None	None	0	0	0.3333333333333333	2	0.7142857142857143	5	1.0	0	0	0	8	2	0	1.0	3	3	0.6	9	0.1	0	0	0	0	0	0	0	0	0	0	0	0
6086	0.06617299569396295	0.014297114601051993	0.007802420553392194	0.6653733493723265	None	0	0	0.3076923076923077	4	0.7058823529411765	12	0.59375	0.7058823529411765	16	12	2	0	0	0.125	2	16	1.2666666666666666	19	0.0	0	0.48647213102886305	0.7184898059524656	0.2837165394818224	0.9070443684835269	0.5677596528512596	0.9336828322752697	0.8662577630209559	0.8758002236172641	0	0	0.0
6167	0.083926579638392	0.022067210404251417	0.0029008139163463967	0.7345353559930856	None	0	0	0.2857142857142857	4	0.7222222222222222	13	0.5882352941176471	0.7222222222222222	16	13	3	0	0	0.11764705882352941	2	17	1.3333333333333333	20	0.0	0	0.4875831192892456	0.7128106269924377	0.24652150400296477	0.9512903616536634	0.5677596528512596	0.937278426593157	0.8745136664463713	0.8998083636908918	0	0	0.0
4317	0.05492039641192877	0.0075002474374187104	0.0066394059444524626	0.7658218790597011	None	0	0	0.25	3	0.8	12	0.6071428571428571	0.7333333333333333	14	11	2	0	0	0.14285714285714285	2	14	1.1333333333333333	17	0.0	0	0.7494657236629605	0.7859288409461338	0.3968166389025227	0.8469273234548668	0.9457740575263408	0.9277549896951971	0.918892642282207	0.8646726985847633	0	0	0.0
2779	2.824459651434611e-06	4.23665319250443e-08	4.016081546445252e-08	0.9999989914040608	None	0	0	0.6666666666666666	2	0.5	1	0.6666666666666666	0	1	0	2	0	0	0.6666666666666666	3	2	0.26666666666666666	4	0.0	0.6666666666666666	0	0	0	0	0	0	0	0	0	0	0
4328	0.06743124794764395	0.01580967172986272	0.012923890765270028	0.771999814172301	None	0	0	0.3333333333333333	4	0.6875	11	0.6	0.6875	15	11	2	0	0	0.13333333333333333	2	15	1.2	18	0.0	0	0.454963569370144	0.7492415441903347	0.3330092939789374	0.9404795506548569	0.5677596528512596	0.9404855427235487	0.8717149074641697	0.9006921960878196	0	0	0.0
4462	0.03467791301512492	0.004946227671500211	0.0030211950439938333	0.9235492693790692	None	0	0	0.4	4	0.6153846153846154	8	0.625	0.6153846153846154	12	8	2	0	0	0.16666666666666666	2	12	1.0	15	0.0	0	0.520202669208347	0.7146371245811207	0.16003371402699215	0.9036471458983532	0.5677596528512596	0.926498389752642	0.8606055975557586	0.8695342221827645	0	0	0.0
1347	None	None	None	None	None	0	0	0.5	2	0.3333333333333333	1	0.8333333333333334	0	1	0	3	0	0	0.6666666666666666	3	2	0.3333333333333333	5	0.0	0	0	0	0	0	0	0	0	0	0	0	0
744	None	None	None	None	None	0	0	0.75	3	0.25	1	0.75	0	2	0	3	1	0	0.5	2	4	0.4	6	0.125	0	0	0	0	0	0	0	0	0	0	0	0
761	None	None	None	None	None	0	0	0.75	3	0.3333333333333333	1	0.8333333333333334	0	2	0	2	0	0	0.6666666666666666	3	2	0.3333333333333333	5	0.0	0.6666666666666666	0	0	0	0	0	0	0	0	0	0	0
6819	0.07630193062008611	0.030574830655297845	0.020458424368207054	0.6237210243296534	None	0	0	0.21428571428571427	3	0.8421052631578947	16	0.5833333333333334	0.7894736842105263	18	15	2	0	0	0.1111111111111111	2	18	1.4	21	0.0	0	0.7494657236629605	0.7839987565004318	0.44610939339963773	0.8078049901084372	0.9457740575263408	0.9551818496992763	0.9101837166617697	0.8730360860427557	0	0	0.0
1860	None	None	None	None	None	0	0	0.4	2	0.6	3	0.5833333333333334	0.2	3	1	3	1	0	0.75	4	3	0.4666666666666667	7	0.125	0	0.9820295525198723	0.9339598435239486	0.33976376945562936	0.5938996678214076	0.34778917225413053	0.7839097527302624	0.9445853242652406	0.8083451119432328	1.0	0.3333333333333333	0.0
1053	None	None	None	None	None	0	0	0.2	1	1.0	5	0.7777777777777778	0.4	3	2	3	4	0	1.0	3	3	0.4666666666666667	7	0.4444444444444444	0.8	0.6346411785575798	0.6753297429972224	0.17360213401118862	0.5903945197342406	0.7298361205282576	0.5000000000000002	0.9190141158060372	0.5904910809802891	0.3333333333333333	0.3333333333333333	0.0
2790	0.00151842589119192	0.000677029133219458	0.0005391223061593359	0.9920494859102493	None	0.3333333333333333	1	0.875	7	0.1	1	0.6	0.1	4	1	7	0	0	0.8	5	4	0.8	12	0.0	0.5	0.2607497635441149	0.5	0.5824953754007717	0.5114988846531106	0.7469586347531332	0.6339383146529686	0.8831916597715384	0.5494340977229708	0	0	0.0
7137	0.061822751902349635	0.033135410863804095	0.030222993632215724	0.7729382622358714	None	0	0	0.25	3	0.8	12	0.6071428571428571	0.7333333333333333	14	11	2	0	0	0.14285714285714285	2	14	1.1333333333333333	17	0.0	0	0.7494657236629605	0.8078413627469164	0.3968166389025227	0.799331505557659	0.9457740575263408	0.9522160496961705	0.8969444568187157	0.8739953257158499	0	0	0.0
2466	None	None	None	None	None	0	0	0	0	0	0	1.0	0	0	0	0	0	0	1.0	1	1	0.06666666666666667	1	0.0	0	0	0	0	0	0	0	0	0	0	0	0
3507	0.029191150464922017	0.006010610206065176	0.004023805712080425	0.9658822316300831	None	0	0	0.3076923076923077	4	0.7058823529411765	12	0.59375	0.7058823529411765	16	12	2	0	0	0.125	2	16	1.2666666666666666	19	0.0	0	0.7494657236629605	0.8627037980633585	0.44610939339963773	0.769786667465764	0.9672404802767216	0.9271172550874931	0.9072709293399119	0.8656177775251199	0	0	0.0
3028	0.012521743332180384	0.004372008420380953	0.00421166160951093	0.927553147712549	None	0	0	0.3333333333333333	2	0.8571428571428571	6	0.6428571428571429	0.5714285714285714	6	4	2	0	0	0.2857142857142857	2	7	0.6	9	0.0	0	0.5829699163104713	0.6858970222136073	0.4503113318295794	0.9047788457164441	0.8604906692732708	0.5892172615215083	0.9026673625112054	0.756037266246298	0	0	0.0
4223	0.0738894973790388	0.016180110886244888	0.011464749042265604	0.604675216729071	None	0	0	0.3076923076923077	4	0.7058823529411765	12	0.59375	0.7058823529411765	16	12	2	0	0	0.125	2	16	1.2666666666666666	19	0.0	0	0.4875831192892456	0.7310642549498637	0.24652150400296477	0.9486336804320139	0.5677596528512596	0.9349419409519305	0.8745136664463713	0.899687552196612	0	0	0.0
3735	0.03135161788325384	0.0036404041783639797	0.003566441180759203	0.7945297848372606	None	0	0	0.2727272727272727	3	0.7857142857142857	11	0.5714285714285714	0.7857142857142857	13	11	2	0	0	0.14285714285714285	2	14	1.0666666666666667	16	0.0	0	0.7494657236629605	0.850181814756822	0.44610939339963773	0.7521477104337498	0.8866941375563036	0.9330338682281367	0.9059087780356719	0.8613793593195085	0	0	0.0
4972	0.05562598578719971	0.009848940283384221	0.009316579279272649	0.8100942079453977	None	0	0	0.25	3	0.8125	13	0.6	0.75	15	12	2	0	0	0.13333333333333333	2	15	1.2	18	0.0	0	0.7494657236629605	0.8849724431919782	0.3475238844054077	0.8460617281232452	0.9672404802767216	0.9594898752452403	0.9232753682458612	0.9091327726398172	0	0	0.0
7509	0.0452418182384214	0.003134600605579483	-0.002497418041808465	0.8928324073328965	None	0	0	0.25	3	0.8125	13	0.6	0.75	15	12	2	0	0	0.13333333333333333	2	15	1.2	18	0.0	0	0.7494657236629605	0.7954794268982215	0.44610939339963773	0.7854034233026632	0.9243076347759599	0.9482340062198783	0.9059087780356719	0.864657784386147	0	0	0.0
2684	0.005028863037158164	0.00030558125287375853	0.0003035974056930331	0.9839102793776283	None	0.5	1	0.6666666666666666	4	0.5714285714285714	4	0.375	0.5714285714285714	8	4	0	0	0	0.6666666666666666	6	4	0.6	9	0.0	0.8	0.4561245335753979	0.7527676351891686	0.906226284814777	0.9281810441384094	0.6761194903014949	0.8076141542440916	0.8793113426760453	0.8458430500383212	0	0	0.0
3314	0.04770620810492467	0.0040055163027576885	-0.0008163847639877772	0.7573888449467939	None	0	0	0.3	3	0.7692307692307693	10	0.625	0.6923076923076923	12	9	2	0	0	0.16666666666666666	2	12	1.0	15	0.0	0	0.6843482992059616	0.8132688690941348	0.4010185773324643	0.9085391521490515	0.6473632684664027	0.915805850089295	0.918892642282207	0.8860822056486207	0	0	0.0
7186	0.07647941497063071	0.007942076153418378	0.0010557678790387185	0.6352463250849921	None	0	0	0.21428571428571427	3	0.8421052631578947	16	0.5833333333333334	0.7894736842105263	18	15	2	0	0	0.1111111111111111	2	18	1.4	21	0.0	0	0.7494657236629605	0.7839987565004318	0.44610939339963773	0.8078049901084372	0.9457740575263408	0.9551818496992763	0.9101837166617697	0.8730360860427557	0	0	0.0
3109	0.022401947982370888	0.0031628855346679035	0.0011714477853721173	0.9220166249828141	None	0	0	0.375	3	0.7	7	0.6666666666666666	0.6	9	6	2	0	0	0.2222222222222222	2	9	0.8	12	0.0	0	0.454963569370144	0.7936192258410241	0.5676133696802214	0.786331347180685	0.8342872009902379	0.9632578427492978	0.821407876924582	0.8778339581952859	0	0	0.0
933	None	None	None	None	None	0	0	0.5	2	0.3333333333333333	1	0.5555555555555556	0	2	0	2	0	0	1.0	3	3	0.3333333333333333	5	0.0	0.6666666666666666	0	0	0	0	0	0	0	0	0	0	0
2031	None	None	None	None	None	0	0	0	0	0	0	1.0	0	0	0	0	0	0	1.0	1	1	0.06666666666666667	1	0.0	0	0	0	0	0	0	0	0	0	0	0	0
2522	None	None	None	None	None	0.5	2	0.8	8	0.15384615384615385	2	0.5	0.07692307692307693	5	1	9	0	0	0.8333333333333334	5	6	1.0	15	0.0	0.5454545454545454	0.6373270273700022	0.6276628022017564	0.20299912488922794	0.9558850736605087	0.7278222731207193	0.845618246877929	0.908106284793419	0.85398788603859	0	0	0.0
1423	None	None	None	None	None	0.5	1	0.8333333333333334	5	0.16666666666666666	1	0.5333333333333333	0	4	0	3	0	0	0.6	5	3	0.5333333333333333	8	0.0	0.8	0	0	0	0	0	0	0	0	0	0	0
1561	None	None	None	None	None	0	0	0.25	1	1.0	4	0.6666666666666666	0.5	3	2	2	4	0	1.0	3	3	0.4	6	0.5714285714285714	0.5	0.6346411785575798	0.6753297429972224	0.17360213401118862	0.5903945197342406	0.7298361205282576	0.5000000000000002	0.9190141158060372	0.5904910809802891	0.3333333333333333	0.3333333333333333	0.0
5220	0.048820181003932483	0.02231840828350737	0.018391691727794035	0.7595843383680135	None	0	0	0.2727272727272727	3	0.7857142857142857	11	0.6153846153846154	0.7142857142857143	13	10	2	0	0	0.15384615384615385	2	13	1.0666666666666667	16	0.0	0	0.7494657236629605	0.8160984500919329	0.44610939339963773	0.8045299706659917	0.9243076347759599	0.9539622441831832	0.8944524511195548	0.8785442149981577	0	0	0.0
545	None	None	None	None	None	0.5	1	0.6666666666666666	4	0.5714285714285714	4	0.42857142857142855	0.5714285714285714	8	4	0	0	0	0.42857142857142855	7	3	0.6	9	0.0	1.0	0.46025103421505237	0.8949635179605231	0.7443671381198804	0.9302557276605602	0.6867457636496002	0.830616502113942	0.8654077007967578	0.891649401824248	0	0	0.0
6324	0.06865604517834155	0.020731446184247247	0.01913862560278197	0.7023208139301741	None	0	0	0.25	3	0.8	12	0.6071428571428571	0.7333333333333333	14	11	2	0	0	0.14285714285714285	2	14	1.1333333333333333	17	0.0	0	0.7494657236629605	0.8078413627469164	0.3968166389025227	0.8266998210506519	0.9457740575263408	0.9522160496961705	0.8969444568187157	0.8804664074191155	0	0	0.0
2352	None	None	None	None	None	0.5	1	0.5	3	0.5	3	0.4	0.5	3	3	4	1	0	0.8	5	4	0.5333333333333333	8	0.08333333333333333	0.6666666666666666	0.3464159824680727	0.7349164975333826	0.5962964704488293	0.8560759389977445	0.6476136987686718	0.8576093048118425	0.8475583968843678	0.8224136354514843	1.0	0	0.0
6398	0.05289894324538135	0.012730509073957324	0.012229582548285212	0.8113356514299237	None	0	0	0.25	3	0.8	12	0.6071428571428571	0.7333333333333333	14	11	2	0	0	0.14285714285714285	2	14	1.1333333333333333	17	0.0	0	0.7494657236629605	0.8078413627469164	0.3968166389025227	0.8165125890746755	0.9457740575263408	0.9589767460922377	0.918892642282207	0.8835915197867908	0	0	0.0
2018	None	None	None	None	None	0	0	0.5	1	1.0	1	1.0	0	0	0	2	2	0	0.3333333333333333	1	3	0.2	3	0.25	0	0	0	0	0	0	0	0	0	0	0	0
948	None	None	None	None	None	0.5	1	0.7142857142857143	5	0.25	2	0.5	0.25	2	2	7	0	0	0.8	5	4	0.6666666666666666	10	0.0	0	0.38376299624430577	0.7738417337505177	0.7806516584935955	0.8633682407761232	0.44857211500846894	0.7905288721147689	0.8943613747153583	0.8126416012334808	0	0	0.0
5371	0.062119682089264994	0.017428926163323876	0.011672140770242536	0.683580895624504	None	0	0	0.25	3	0.8	12	0.6538461538461539	0.6666666666666666	13	10	3	0	0	0.15384615384615385	2	13	1.1333333333333333	17	0.0	0	0.7494657236629605	0.8160984500919329	0.44610939339963773	0.8331913812868385	0.9243076347759599	0.9608082776442994	0.9142828056412031	0.8908338262551098	0	0	0.0
6414	0.0580034360701638	0.013208677740745913	0.013057405543393338	0.7387474124995626	None	0	0	0.25	3	0.8125	13	0.6	0.75	15	12	2	0	0	0.13333333333333333	2	15	1.2	18	0.0	0	0.7494657236629605	0.824605987659651	0.44610939339963773	0.8155233097720961	0.9243076347759599	0.9457642042641891	0.8944524511195548	0.8769950332528584	0	0	0.0
6936	0.06768779923228865	0.016364705178621416	0.009571782981191221	0.6762880709464592	None	0	0	0.23076923076923078	3	0.8235294117647058	14	0.59375	0.7647058823529411	16	13	2	0	0	0.125	2	16	1.2666666666666666	19	0.0	0	0.938056536292672	0.8401430495176401	0.619952415250048	0.8393753558497212	0.8011932367458098	0.9252605726998103	0.8374823115309987	0.874679462477682	0	0	0.0
7281	0.04143738575348283	0.008720863928034181	0.007148076006498808	0.8638029775612762	None	0	0	0.25	3	0.8125	13	0.6	0.75	15	12	2	0	0	0.13333333333333333	2	15	1.2	18	0.0	0	0.7494657236629605	0.7615529714040776	0.44610939339963773	0.765861677509101	0.8233167801126754	0.9507250790188913	0.8944524511195548	0.8542964162657061	0	0	0.0
1220	None	None	None	None	None	0.5	1	0.7142857142857143	5	0.25	2	0.625	0.125	2	1	7	1	0	1.0	4	4	0.6666666666666666	10	0.058823529411764705	0.3333333333333333	0.32065432302198416	0.8654389760581879	0.951448944178038	0.5566522639525108	0.41767013945228426	0.9124318184305935	0.9633517767640118	0.814194725841622	1.0	0	0.0
2619	1.330930191789051e-08	1.1225111543872356e-08	9.089611347952346e-09	0.9999980544355499	None	0	0	0.4	2	0.8	4	0.5833333333333334	0	0	0	6	1	0	0.75	3	4	0.4666666666666667	7	0.0625	0.5	0	0	0	0	0	0	0	0	0	0	0
2234	None	None	None	None	None	0	0	0.75	3	0.5	2	0.6666666666666666	0	0	0	5	1	0	1.0	3	3	0.4	6	0.07142857142857142	0.5	0	0	0	0	0	0	0	0	0	0	0
6043	0.05610408828343555	0.01576814134130108	0.015495279783427733	0.7722343107756883	None	0	0	0.25	3	0.8	12	0.6071428571428571	0.7333333333333333	14	11	2	0	0	0.14285714285714285	2	14	1.1333333333333333	17	0.0	0	0.7494657236629605	0.7674848136403272	0.3475238844054077	0.8169793222273375	0.9672404802767216	0.9531867625584821	0.918025190784167	0.870035673503928	0	0	0.0
519	None	None	None	None	None	0	0	0.3333333333333333	2	0.8333333333333334	5	1.0	0.8333333333333334	7	5	0	1	0	0.125	8	1	0.5333333333333333	8	0.5	0.2857142857142857	0.1275068227537205	0.8899745106345301	0.24384224570545543	0.9301436047651668	0.4410755440878445	0.6466488964106762	0.7908568658385698	0.8533648686021472	1.0	0.14285714285714285	0.0
740	None	None	None	None	None	0	0	1.0	1	0	0	1.0	0	0	0	1	0	0	0.5	2	1	0.13333333333333333	2	0.0	0	0	0	0	0	0	0	0	0	0	0	0
4092	0.03225224630324057	0.012667747556739802	0.012607128939317997	0.9283566751097584	None	0	0	0.3	3	0.7692307692307693	10	0.625	0.6923076923076923	12	9	2	0	0	0.16666666666666666	2	12	1.0	15	0.0	0	0.7494657236629605	0.8073221140779291	0.44610939339963773	0.8073352807835618	0.9457740575263408	0.9472489729209946	0.9142828056412031	0.8718954816336216	0	0	0.0
898	None	None	None	None	None	0	0	0	0	0	0	1.0	0	0	0	0	0	0	1.0	1	1	0.06666666666666667	1	0.0	0	0	0	0	0	0	0	0	0	0	0	0
5674	0.10564039079797448	0.010629073043589917	0.010519081049805057	0.7226330642718175	None	0	0	0.29411764705882354	5	0.6956521739130435	16	0.5952380952380952	0.6956521739130435	21	16	3	0	0	0.09523809523809523	2	21	1.6666666666666667	25	0.0	0	0.454963569370144	0.7261270545649796	0.3330092939789374	0.9445380290596294	0.5677596528512596	0.9390346892102416	0.8706973685725696	0.8985790943930482	0	0	0.0
615	None	None	None	None	None	0	0	0.6666666666666666	2	0.0	0	0.6666666666666666	0	1	0	2	0	0	0.6666666666666666	2	3	0.26666666666666666	4	0.0	1.0	0	0	0	0	0	0	0	0	0	0	0
4461	0.03131517988837529	0.004371815938347897	-0.0027376844746011806	0.9082386755552748	None	0	0	0.375	3	0.7	7	0.6	0.7	9	7	2	0	0	0.2	2	10	0.8	12	0.0	0	0.520202669208347	0.6878925295942959	0.16003371402699215	0.9495380732376588	0.5677596528512596	0.9190102644712135	0.8772599630976543	0.8860828271851459	0	0	0.0
1996	None	None	None	None	None	0	0	0.6	3	0.2	1	0.5833333333333334	0.2	1	1	5	0	0	0.75	4	3	0.4666666666666667	7	0.0	0	0.5067762289444966	0.5	0.9834083066024386	0.5	0.1	0.5	0.9736672416605182	0.5	0	0	0.0
7198	0.06691751508737835	0.03601196457674539	0.03339177613514768	0.7576538529310749	None	0	0	0.25	3	0.8125	13	0.6	0.75	15	12	2	0	0	0.13333333333333333	2	15	1.2	18	0.0	0	0.7494657236629605	0.8022818705683081	0.44610939339963773	0.793528230332214	0.9243076347759599	0.9520804073013014	0.8944524511195548	0.8712462148763735	0	0	0.0
537	None	None	None	None	None	0.3333333333333333	1	0.375	3	0.6666666666666666	6	0.7333333333333333	0.3333333333333333	4	3	6	0	0	0.6	5	3	0.7333333333333333	11	0.0	0	0.18213260277127377	0.8316493678265725	0.2997570001838171	0.6499889931771194	0.49784419420629417	0.7716042394942754	0.8172360009944015	0.7585198270899494	0	0	0.0
5473	0.05325283856697666	0.017319716194179744	0.01731451169344912	0.8332389925277526	None	0	0	0.25	3	0.8125	13	0.6	0.75	15	12	2	0	0	0.13333333333333333	2	15	1.2	18	0.0	0	0.7494657236629605	0.8001843559309886	0.3475238844054077	0.8205138106239261	0.9672404802767216	0.9502144508729703	0.8993842440864479	0.8756733544598851	0	0	0.0
2995	0.007839564712379678	0.0007935873025496215	-0.0006591954150064188	0.9878180648878575	None	0.5	1	0.6666666666666666	4	0.5714285714285714	4	0.36	0.5714285714285714	8	4	0	0	0	1.0	5	5	0.6	9	0.0	1.0	0.46025103421505237	0.8462435565092135	0.7071533426201073	0.9334443135053663	0.6857372360995292	0.8741093336676687	0.8712970339462546	0.8903860473945289	0	0	0.0
3228	0.024002153782140177	0.005674631073330581	0.0004426929388355506	0.8935650249042336	None	0	0	0.375	3	0.7	7	0.6666666666666666	0.6	9	6	2	0	0	0.2222222222222222	2	9	0.8	12	0.0	0	0.5829699163104713	0.7854194933372902	0.44610939339963773	0.8350101121914498	0.9243076347759599	0.6526509989963519	0.9059087780356719	0.7655349562827671	0	0	0.0
1469	None	None	None	None	None	0.5	1	0.7142857142857143	5	0.25	2	0.625	0.125	1	1	8	0	0	1.0	4	4	0.6666666666666666	10	0.0	0	0.5067762289444966	0.5	0.9834083066024386	0.5	0.1	0.5	0.9736672416605182	0.5	0	0	0.0
7044	0.06771752740748824	0.015725207389623515	0.01560540060654904	0.6807246093020567	None	0	0	0.21428571428571427	3	0.8333333333333334	15	0.5882352941176471	0.7777777777777778	17	14	2	0	0	0.11764705882352941	2	17	1.3333333333333333	20	0.0	0	0.7494657236629605	0.8060405037674794	0.44610939339963773	0.8314650960692007	0.9243076347759599	0.9535900297045762	0.9142828056412031	0.8823024664820378	0	0	0.0
7089	0.04941071977366539	0.019806027786775312	0.01882927342720876	0.841455108467404	None	0	0	0.25	3	0.8125	13	0.6	0.75	15	12	2	0	0	0.13333333333333333	2	15	1.2	18	0.0	0	0.7494657236629605	0.8022818705683081	0.44610939339963773	0.7935282303322139	0.9243076347759599	0.9520804073013014	0.8944524511195548	0.8712462148763735	0	0	0.0
1119	None	None	None	None	None	0	0	0.75	3	0.25	1	0.6666666666666666	0.25	3	1	2	1	0	1.0	3	3	0.4	6	0.16666666666666666	0.6666666666666666	0.9788172276913384	0.9251313274914216	0.43881214973780336	0.6509962230472663	0.2585272830034291	0.8307315962938634	0.9584038404396854	0.8286582114624189	1.0	0	0.0
1883	None	None	None	None	None	0	0	0.42857142857142855	3	0.625	5	0.8333333333333334	0.375	3	3	6	5	0	0.75	3	4	0.6666666666666666	10	0.3125	0.6666666666666666	0.5899096738357077	0.6242979324776261	0.17360213401118862	0.5903945197342406	0.7298361205282576	0.5000000000000002	0.9079103677809596	0.5722758366688719	0.3333333333333333	0.6666666666666666	0.0
4214	0.07613019398968628	0.007986535308736975	0.004246966997749951	0.6219108898815198	None	0	0	0.25	3	0.8125	13	0.6	0.75	15	12	2	0	0	0.13333333333333333	2	15	1.2	18	0.0	0	0.7857266821014519	0.8284239922886916	0.10398649191656102	0.8980669822912959	0.3970619784989394	0.9088867579986029	0.9422581626956018	0.8825547208783153	0	0	0.0
3056	0.022280499313921065	0.005736321526377498	0.00429196043856564	0.921539044353056	None	0	0	0.375	3	0.7	7	0.75	0.5	8	5	3	0	0	0.25	2	8	0.8	12	0.0	0	0.5829699163104713	0.798037637027801	0.5576033365492975	0.8060972124979352	0.8342872009902379	0.8595348279087751	0.7980611462999816	0.8229968038977253	0	0	0.0
1048	None	None	None	None	None	0	0	0.375	3	0.7777777777777778	7	0.4074074074074074	0.6666666666666666	8	6	2	2	0	0.3333333333333333	9	3	0.7333333333333333	11	0.3333333333333333	0.25	0.8723818667089513	0.8736408694583339	0.22297447168285567	0.8816887506152866	0.43186927892575433	0.8862551037877049	0.9381782553071413	0.8806257685694686	0.6875	0.25	0.0
5168	0.09264128786404278	0.016776189480382366	-0.011460614866859105	0.6463684863742072	None	0	0	0.3076923076923077	4	0.6470588235294118	11	0.59375	0.6470588235294118	15	11	3	0	0	0.125	16	2	1.2666666666666666	19	0.0	0	0.520202669208347	0.769389738545528	0.3475238844054077	0.9107985177238129	0.9243076347759599	0.8592117830978	0.8717149074641697	0.8555754544779681	0	0	0.0
2015	None	None	None	None	None	0	0	0.5	2	0.75	3	0.6666666666666666	0	0	0	5	1	0	1.0	3	3	0.4	6	0.07142857142857142	0.5	0	0	0	0	0	0	0	0	0	0	0
623	None	None	None	None	None	0	0	0.2	1	1.0	5	0.7777777777777778	0.4	3	2	3	5	0	1.0	3	3	0.4666666666666667	7	0.5555555555555556	0.8	0.6346411785575798	0.6753297429972224	0.17360213401118862	0.5903945197342406	0.7298361205282576	0.5000000000000002	0.9190141158060372	0.5904910809802891	0.3333333333333333	0.3333333333333333	0.0
7336	0.08414346593911798	0.033245809696195	0.02006090467098302	0.702795966228715	None	0	0	0.21428571428571427	3	0.8333333333333334	15	0.5882352941176471	0.7777777777777778	17	14	2	0	0	0.11764705882352941	2	17	1.3333333333333333	20	0.0	0	0.7494657236629605	0.8770677030370524	0.44610939339963773	0.8126196632587909	0.9243076347759599	0.9529572216002727	0.9142828056412031	0.8953751723204106	0	0	0.0
4762	0.06500927255476087	0.019611484902133172	0.018132318525578926	0.6351375884175499	None	0	0	0.25	3	0.8	12	0.6071428571428571	0.7333333333333333	14	11	2	0	0	0.14285714285714285	2	14	1.1333333333333333	17	0.0	0	0.7494657236629605	0.8054008150076363	0.3475238844054077	0.8221456011327206	0.9672404802767216	0.9488618281279092	0.9287041307202525	0.876247043825925	0	0	0.0
3032	0.00786602352017428	0.0015117938120070174	-0.0011130864648098973	0.9880184556980571	None	0.5	1	0.6666666666666666	4	0.5714285714285714	4	0.36	0.5714285714285714	8	4	0	0	0	1.0	5	5	0.6	9	0.0	1.0	0.46025103421505237	0.8462435565092135	0.7071533426201073	0.9334443135053663	0.6857372360995292	0.8741093336676687	0.8712970339462546	0.8903860473945289	0	0	0.0
601	None	None	None	None	None	0.5	1	0.6666666666666666	4	0.5714285714285714	4	0.45	0.42857142857142855	6	3	2	0	0	0.8	5	4	0.6	9	0.0	0.5	0.3997530179235852	0.7739478198684855	0.483679342934	0.873856935994328	0.8198895394195338	0.9252511281782356	0.8820618100946032	0.8692173643153626	0	0	0.0
4729	0.06224648923572032	0.020080735518247458	-0.015238690178204109	0.659458323875053	None	0	0	0.36363636363636365	4	0.6428571428571429	9	0.6153846153846154	0.6428571428571429	13	9	2	0	0	0.15384615384615385	2	13	1.0666666666666667	16	0.0	0	0.520202669208347	0.7032746852193521	0.16003371402699215	0.9338272226440876	0.5677596528512596	0.9286924346077258	0.8606055975557586	0.8834566983808018	0	0	0.0
6401	0.0595980818643399	0.011319169391090254	0.010923044861546688	0.6798591381915223	None	0	0	0.21428571428571427	3	0.8333333333333334	15	0.5882352941176471	0.7777777777777778	17	14	2	0	0	0.11764705882352941	2	17	1.3333333333333333	20	0.0	0	0.7494657236629605	0.7887221126716721	0.44610939339963773	0.820761058849059	0.9243076347759599	0.9479881690104827	0.8944524511195548	0.8714537779908841	0	0	0.0
3131	0.03159998926384632	0.01008520572901564	0.008629338181340998	0.9311831138014935	None	0	0	0.4	4	0.6153846153846154	8	0.625	0.6153846153846154	12	8	2	0	0	0.16666666666666666	2	12	1.0	15	0.0	0	0.520202669208347	0.7364215360006391	0.16003371402699215	0.9306891922144501	0.5677596528512596	0.9161884872291706	0.8606055975557586	0.8813708199910545	0	0	0.0
1310	None	None	None	None	None	0	0	0.25	2	0.8	8	0.3333333333333333	0.4	6	4	5	5	0	1.0	6	6	0.8	12	0.4166666666666667	0.4444444444444444	0.609668634215003	0.8842126105971548	0.3207022923034463	0.9234566252072303	0.6590762065658758	0.7826780995762885	0.8933465964711644	0.8737852695821927	0.16666666666666666	0.16666666666666666	0.0
5986	0.05479289355130522	0.005986864088143796	-0.0036425748587849915	0.6498622475056927	None	0	0	0.25	3	0.8	12	0.6071428571428571	0.7333333333333333	14	11	2	0	0	0.14285714285714285	2	14	1.1333333333333333	17	0.0	0	0.6567286917343214	0.8158953026978408	0.6163355083855254	0.8432731478555782	0.5773633745498516	0.8661464162726539	0.8374823115309987	0.8428548813586384	0	0	0.0
3160	0.015583246489746162	0.0020111937044985976	0.0016389430312582865	0.9204345505268635	None	0	0	0.42857142857142855	3	0.625	5	0.625	0.625	7	5	2	0	0	0.25	2	8	0.6666666666666666	10	0.0	0	0.5829699163104713	0.7694067618950364	0.5676133696802214	0.8282246238845404	0.8866941375563036	0.6446767619219522	0.8997650941696302	0.7548398843635152	0	0	0.0
7046	0.06736235764161172	0.03500051051172937	0.03190666837636076	0.7610073703095421	None	0	0	0.25	3	0.8125	13	0.6	0.75	15	12	2	0	0	0.13333333333333333	2	15	1.2	18	0.0	0	0.7494657236629605	0.8022818705683081	0.44610939339963773	0.793528230332214	0.9243076347759599	0.9520804073013014	0.8944524511195548	0.8712462148763735	0	0	0.0
6579	0.08880772829190751	0.03546975218325712	0.03543743661355804	0.6816925415704699	None	0	0	0.21428571428571427	3	0.8333333333333334	15	0.5882352941176471	0.7777777777777778	17	14	2	0	0	0.11764705882352941	2	17	1.3333333333333333	20	0.0	0	0.7494657236629605	0.7884585681657126	0.44610939339963773	0.8119626644430301	0.9672404802767216	0.9552297200888686	0.9142828056412031	0.8750419098597395	0	0	0.0
1493	None	None	None	None	None	0	0	0.75	3	0.5	2	0.5	0.25	3	1	2	1	0	0.75	3	4	0.4	6	0.16666666666666666	0.6666666666666666	0.649646391852108	0.5500058719737572	0.6219416525304273	0.5463129805677527	0.6304046044312146	0.8497418633390383	0.5289481932667915	0.6695946413012702	1.0	0	0.0
6194	0.061335491588044515	0.03270290992047512	0.02952820984735766	0.7606154860099854	None	0	0	0.25	3	0.8	12	0.6071428571428571	0.7333333333333333	14	11	2	0	0	0.14285714285714285	2	14	1.1333333333333333	17	0.0	0	0.7494657236629605	0.8078413627469164	0.3968166389025227	0.799331505557659	0.9457740575263408	0.9522160496961705	0.8969444568187157	0.8739953257158499	0	0	0.0
1097	None	None	None	None	None	0	0	0.4	2	0.8	4	1.0	0.8	6	4	0	0	0	0.14285714285714285	7	1	0.4666666666666667	7	0.0	0.3333333333333333	0.9756633263026426	0.7284171692077752	0.5990176889059357	0.9095075613460762	0.6345449874667182	0.8105384880757909	0.8526465505402216	0.8295703847765541	0	0	0.0
5781	0.09769408790529135	0.009304194540054616	-0.005864248771599593	0.6760944393404943	None	0	0	0.2857142857142857	4	0.7222222222222222	13	0.5882352941176471	0.7222222222222222	16	13	3	0	0	0.11764705882352941	2	17	1.3333333333333333	20	0.0	0	0.4875831192892456	0.7128106269924377	0.24652150400296477	0.9512903616536634	0.5677596528512596	0.9300863763860858	0.8745136664463713	0.8962601534755813	0	0	0.0
3821	0.04883647268808775	0.005882659108876399	0.0017399463578800524	0.8538470737383961	None	0	0	0.2857142857142857	4	0.7368421052631579	14	0.5833333333333334	0.7368421052631579	18	14	2	0	0	0.1111111111111111	2	18	1.4	21	0.0	0	0.7494657236629605	0.7617708482095445	0.44610939339963773	0.7358257551268003	0.9672404802767216	0.9251799939296199	0.8944524511195548	0.827388849393654	0	0	0.0
1575	None	None	None	None	None	0.5	1	0.7142857142857143	5	0.25	2	0.625	0.125	2	1	7	0	0	1.0	4	4	0.6666666666666666	10	0.0	0.3333333333333333	0.38376299624430577	0.7738417337505177	0.7806516584935955	0.88366113561026	0.4731517853687973	0.9766040382441584	0.9526537492361737	0.9113102348640911	0	0	0.0
4439	0.032167924910603364	0.01443504822790595	0.014433887537793398	0.9286520475865463	None	0	0	0.2727272727272727	3	0.7857142857142857	11	0.6153846153846154	0.7142857142857143	13	10	2	0	0	0.15384615384615385	2	13	1.0666666666666667	16	0.0	0	0.7494657236629605	0.789631544479984	0.3475238844054077	0.8091839997625531	0.9672404802767216	0.9218913882416376	0.9287041307202525	0.8513526738592464	0	0	0.0
6253	0.052959995522898	0.009353345765107945	0.009057157430826324	0.8610295892699217	None	0	0	0.25	3	0.8125	13	0.6	0.75	15	12	2	0	0	0.13333333333333333	2	15	1.2	18	0.0	0	0.7494657236629605	0.7954794268982215	0.44610939339963773	0.7854034233026632	0.9243076347759599	0.947283613599174	0.8944524511195548	0.8639072461323503	0	0	0.0
7388	0.04383920945312354	0.002070635987966369	-0.0013701250573391925	0.8944530109977756	None	0	0	0.25	3	0.8125	13	0.6	0.75	15	12	2	0	0	0.13333333333333333	2	15	1.2	18	0.0	0	0.7494657236629605	0.7954794268982215	0.44610939339963773	0.7854034233026632	0.9243076347759599	0.947283613599174	0.8944524511195548	0.8639072461323503	0	0	0.0
448	None	None	None	None	None	0	0	0.5	1	1.0	1	0.75	0	1	0	1	1	0	1.0	2	2	0.2	3	0.2	0	0	0	0	0	0	0	0	0	0	0	0
6169	0.046446105640867826	0.01821393910677064	0.01809347354199819	0.8425487561307947	None	0	0	0.25	3	0.8	12	0.6071428571428571	0.7333333333333333	14	11	2	0	0	0.14285714285714285	2	14	1.1333333333333333	17	0.0	0	0.7494657236629605	0.8099632912081993	0.44610939339963773	0.7970427602704497	0.8738122074443175	0.9531583571198833	0.8944524511195548	0.8747432052832883	0	0	0.0
169	None	None	None	None	None	0	0	1.0	1	0	0	1.0	0	1	0	0	1	0	0.5	1	2	0.13333333333333333	2	0.3333333333333333	0	0	0	0	0	0	0	0	0	0	0	0
2396	None	None	None	None	None	0	0	0.6	3	0.6	3	0.7777777777777778	0	0	0	6	2	0	1.0	3	3	0.4666666666666667	7	0.125	1.0	0	0	0	0	0	0	0	0	0	0	0
2122	None	None	None	None	None	0	0	0.6	3	0.6	3	0.7777777777777778	0.2	2	1	4	1	0	1.0	3	3	0.4666666666666667	7	0.09090909090909091	1.0	0.5647333434900703	0.5415985852639983	0.4769692454776207	0.9335609241102043	0.6834110148161641	0.8590079291631959	0.8612979860961463	0.8232987091892311	1.0	0.5	0.0
866	None	None	None	None	None	0	0	0.5	2	0.75	3	1.0	0.25	3	1	2	0	0	0.6666666666666666	2	3	0.4	6	0.0	0	0.643847555844521	0.821494838782246	0.7334228698927582	0.6477460748841265	0.5469553178637105	0.8192237482446935	0.7921968675074362	0.7712854678515492	0	0	0.0
434	None	None	None	None	None	0	0	0.5	1	1.0	1	0.75	0	1	0	1	0	0	1.0	2	2	0.2	3	0.0	0	0	0	0	0	0	0	0	0	0	0	0
2837	None	None	None	None	None	0	0	0.3333333333333333	2	0.7142857142857143	5	0.75	0.42857142857142855	4	3	4	2	0	0.75	4	3	0.6	9	0.18181818181818182	0	0.30358287300609377	0.8893450155829749	0.5824953754007717	0.8459545407536316	0.6170264243644011	0.8813078285108102	0.8952795937499408	0.8733290783961606	0.625	0	0.0
1437	None	None	None	None	None	0	0	0.25	2	0.8	8	0.3333333333333333	0.4	6	4	5	5	0	1.0	6	6	0.8	12	0.4166666666666667	0.4444444444444444	0.609668634215003	0.8842126105971548	0.3207022923034463	0.9234566252072303	0.6590762065658758	0.7826780995762885	0.8933465964711644	0.8737852695821927	0.16666666666666666	0.16666666666666666	0.0
174	None	None	None	None	None	0	0	0.08333333333333333	1	1.0	16	0.375	0.6875	11	11	6	4	0	0.75	8	6	1.2	18	0.25	0	0.3789252197440275	0.9384503826074196	0.4592219755069755	0.7492166538481484	0.6513307260402432	0.898390476072941	0.8553912425964143	0.8807373123765635	0.3181818181818182	0.18181818181818182	0.0
5619	0.049274734074642335	0.019578077959179683	0.017843804947870717	0.8489146928443668	None	0	0	0.25	3	0.8	12	0.6071428571428571	0.7333333333333333	14	11	2	0	0	0.14285714285714285	2	14	1.1333333333333333	17	0.0	0	0.7494657236629605	0.8099632912081993	0.44610939339963773	0.7970427602704497	0.9055008861661318	0.9596480192665929	0.9101837166617697	0.8803276866470441	0	0	0.0
6820	0.08486225454916192	0.03530533759159776	0.03525594007390666	0.6815701647321128	None	0	0	0.21428571428571427	3	0.8333333333333334	15	0.5882352941176471	0.7777777777777778	17	14	2	0	0	0.11764705882352941	2	17	1.3333333333333333	20	0.0	0	0.7494657236629605	0.7884585681657126	0.44610939339963773	0.8119626644430301	0.9672404802767216	0.9552297200888686	0.9142828056412031	0.8750419098597395	0	0	0.0
7498	0.049407607623498134	0.020814978312739398	0.019990641192970438	0.8432121130088426	None	0	0	0.25	3	0.8125	13	0.6	0.75	15	12	2	0	0	0.13333333333333333	2	15	1.2	18	0.0	0	0.7494657236629605	0.8022818705683081	0.44610939339963773	0.7935282303322139	0.9243076347759599	0.9584007818479925	0.9142828056412031	0.876681778176921	0	0	0.0
6481	0.059841978275065	0.03236705020896721	0.029652277177084088	0.7686009488583117	None	0	0	0.25	3	0.8	12	0.6071428571428571	0.7333333333333333	14	11	2	0	0	0.14285714285714285	2	14	1.1333333333333333	17	0.0	0	0.7494657236629605	0.8078413627469164	0.3968166389025227	0.799331505557659	0.9457740575263408	0.9522160496961705	0.8969444568187157	0.8739953257158499	0	0	0.0
5432	0.015432639999237201	0.004875763762471134	0.001869232127108672	0.9270554118983295	None	0	0	0.2857142857142857	2	0.875	7	0.5555555555555556	0.75	7	6	2	0	0	0.2222222222222222	2	9	0.6666666666666666	10	0.0	0	0.8200142533874353	0.8662282542559746	0.5475933034183738	0.8562198253674383	0.4916130459410722	0.928990636900552	0.9142828056412031	0.8884012842758887	0	0	0.0
1349	None	None	None	None	None	0	0	0.75	3	0.0	0	0.8333333333333334	0	1	0	3	0	0	0.6666666666666666	2	3	0.3333333333333333	5	0.0	0	0	0	0	0	0	0	0	0	0	0	0
379	None	None	None	None	None	0	0	0	0	0	0	1.0	0	0	0	0	0	0	1.0	1	1	0.06666666666666667	1	0.0	0	0	0	0	0	0	0	0	0	0	0	0
6436	0.0748344822836089	0.031254551630155204	0.028521214669046207	0.6996988636786519	None	0	0	0.25	3	0.8125	13	0.6	0.75	15	12	2	0	0	0.13333333333333333	2	15	1.2	18	0.0	0	0.7494657236629605	0.8001843559309886	0.3475238844054077	0.8205138106239261	0.9672404802767216	0.9502144508729703	0.8993842440864479	0.8756733544598851	0	0	0.0
5549	0.05178766657788296	0.020879978593720906	0.018960652892556357	0.8399454715721222	None	0	0	0.25	3	0.8125	13	0.6	0.75	15	12	2	0	0	0.13333333333333333	2	15	1.2	18	0.0	0	0.7494657236629605	0.8022818705683081	0.44610939339963773	0.8114044602346671	0.9243076347759599	0.9584007818479925	0.9142828056412031	0.8806907896607102	0	0	0.0
715	None	None	None	None	None	0	0	0.75	3	0.25	1	0.5	0	2	0	3	0	0	0.75	4	3	0.4	6	0.0	0.6666666666666666	0	0	0	0	0	0	0	0	0	0	0
4717	0.05526380468976847	0.004454239482409118	-0.0044203649136609945	0.7263277832084045	None	0	0	0.36363636363636365	4	0.6428571428571429	9	0.6153846153846154	0.6428571428571429	13	9	2	0	0	0.15384615384615385	2	13	1.0666666666666667	16	0.0	0	0.520202669208347	0.6682563956993197	0.16003371402699215	0.9351798313332426	0.5677596528512596	0.8998856648140411	0.8606055975557586	0.8647281593070263	0	0	0.0
5016	0.040713583312192526	0.002110570188763744	0.0021077145238554275	0.864050471959686	None	0	0	0.3333333333333333	3	0.7272727272727273	8	0.5909090909090909	0.7272727272727273	11	8	1	0	0	0.18181818181818182	2	11	0.8666666666666667	13	0.0	0	0.520202669208347	0.680947759537985	0.16003371402699215	0.8710046199259343	0.5677596528512596	0.8088169078727367	0.8606055975557586	0.797398594830789	0	0	0.0
6608	0.07750939847184138	0.0331081939009092	0.03145361539486228	0.6836800236903993	None	0	0	0.23076923076923078	3	0.8235294117647058	14	0.59375	0.7647058823529411	16	13	2	0	0	0.125	2	16	1.2666666666666666	19	0.0	0	0.7494657236629605	0.7951326798758975	0.44610939339963773	0.8168289564280752	0.9457740575263408	0.9569046276363338	0.9142828056412031	0.8790872167076274	0	0	0.0
3241	0.022602374854080075	0.004994645577251773	0.0047196693009019155	0.9039984507375073	None	0	0	0.375	3	0.7	7	0.6666666666666666	0.6	9	6	2	0	0	0.2222222222222222	2	9	0.8	12	0.0	0	0.7494657236629605	0.821358278531706	0.3475238844054077	0.8312338614936949	0.9672404802767216	0.9246782454708876	0.9232753682458612	0.8671376083435448	0	0	0.0
4986	0.07063157068898869	0.02342614495475466	0.01322621630868776	0.6490719003390307	None	0	0	0.3333333333333333	4	0.6875	11	0.6	0.6875	15	11	2	0	0	0.13333333333333333	2	15	1.2	18	0.0	0	0.520202669208347	0.7188579397640464	0.16003371402699215	0.9488858159925706	0.5677596528512596	0.9262836957079753	0.8717149074641697	0.8938162265178067	0	0	0.0
2620	2.781399815536469e-06	9.425980904020534e-08	2.4821113451647213e-08	0.9999977991104226	None	0	0	0.6666666666666666	2	0.0	0	0.6666666666666666	0	1	0	2	0	0	0.6666666666666666	2	3	0.26666666666666666	4	0.0	1.0	0	0	0	0	0	0	0	0	0	0	0
6328	0.052065046950367164	0.02258135575103149	0.022376485333072273	0.808880471283644	None	0	0	0.25	3	0.8125	13	0.6	0.75	15	12	2	0	0	0.13333333333333333	2	15	1.2	18	0.0	0	0.7494657236629605	0.8022818705683081	0.44610939339963773	0.8114044602346671	0.9243076347759599	0.9520804073013014	0.8944524511195548	0.8754068202263695	0	0	0.0
4025	0.07482761719712445	0.017909486931711564	-0.01766053131020054	0.5822394932376919	None	0	0	0.3333333333333333	4	0.6875	11	0.6	0.6875	15	11	2	0	0	0.13333333333333333	2	15	1.2	18	0.0	0	0.454963569370144	0.742448336973789	0.23442378498470737	0.9406546716256373	0.5677596528512596	0.9319603378794581	0.8606055975557586	0.8953298636204267	0	0	0.0
5947	0.06235222626888737	0.03235198648554439	0.0312809145771509	0.7664368299732573	None	0	0	0.25	3	0.8125	13	0.6	0.75	15	12	2	0	0	0.13333333333333333	2	15	1.2	18	0.0	0	0.7494657236629605	0.8053959220416165	0.44610939339963773	0.8148159313416149	0.9243076347759599	0.954596550124382	0.8944524511195548	0.878953777425552	0	0	0.0
1848	None	None	None	None	None	0.5	1	0.5714285714285714	4	0.5	4	0.4166666666666667	0.25	3	2	6	2	0	0.6666666666666666	4	6	0.6666666666666666	10	0.13333333333333333	0	0.5814113292709961	0.6519113556827433	0.7320406003781137	0.6729873896827977	0.5205249063719879	0.8889089913730757	0.7086919344002712	0.7582192849629464	0.6666666666666666	0.3333333333333333	0.0
4937	0.05508139100196449	0.008482310956457295	0.008318011868618675	0.7310677030843359	None	0	0	0.25	3	0.8	12	0.6071428571428571	0.7333333333333333	14	11	2	0	0	0.14285714285714285	2	14	1.1333333333333333	17	0.0	0	0.8200142533874353	0.8918376803652286	0.5475933034183738	0.8215776070250692	0.4599243672192582	0.8829863284886764	0.8374823115309987	0.8682889715233948	0	0	0.0
7532	0.06790531932350098	0.015578676869070456	0.013349830342236189	0.7792282264833502	None	0	0	0.21428571428571427	3	0.8421052631578947	16	0.5833333333333334	0.7894736842105263	18	15	2	0	0	0.1111111111111111	2	18	1.4	21	0.0	0	0.7494657236629605	0.7824714189272881	0.44610939339963773	0.8109066852684305	0.9457740575263408	0.9529240125954497	0.9142828056412031	0.8715354864457441	0	0	0.0
6552	0.08779296289938966	0.014711919907810485	0.005685331110635601	0.6774053813404934	None	0	0	0.25	3	0.8	12	0.6071428571428571	0.7333333333333333	14	11	2	0	0	0.14285714285714285	2	14	1.1333333333333333	17	0.0	0	0.7494657236629605	0.8004823664434385	0.3968166389025227	0.8188013850973516	0.9457740575263408	0.946491979720516	0.914993504330357	0.8725278733321943	0	0	0.0
6027	0.08075218938832181	0.01734813724747975	-0.0012352777065618684	0.6468121447920132	None	0	0	0.23076923076923078	3	0.8235294117647058	14	0.59375	0.7647058823529411	16	13	2	0	0	0.125	2	16	1.2666666666666666	19	0.0	0	0.7494657236629605	0.8321286612623657	0.44610939339963773	0.8444746152215268	0.9243076347759599	0.964477943961544	0.9142828056412031	0.9000736069739365	0	0	0.0
7444	0.0832857300270492	0.009698818412953029	-0.007254509171075574	0.5630207616693785	None	0	0	0.21428571428571427	3	0.8421052631578947	16	0.5833333333333334	0.7894736842105263	18	15	2	0	0	0.1111111111111111	2	18	1.4	21	0.0	0	0.7494657236629605	0.8821403240478258	0.3968166389025227	0.8278113792637427	0.9055008861661318	0.9476189241172825	0.9101837166617697	0.8965518955396029	0	0	0.0
2236	None	None	None	None	None	1.0	1	1.0	4	0.25	1	0.5	0	4	0	1	0	0	0.75	4	3	0.4	6	0.0	1.0	0	0	0	0	0	0	0	0	0	0	0
1647	None	None	None	None	None	0	0	0.8333333333333334	5	0.0	0	0.6666666666666666	0	4	0	3	1	0	0.75	3	4	0.5333333333333333	8	0.16666666666666666	0.8	0	0	0	0	0	0	0	0	0	0	0
7367	0.09588339683224278	0.010751956273430658	-0.006584620535091513	0.5901334641247182	None	0	0	0.21428571428571427	3	0.8421052631578947	16	0.5833333333333334	0.7894736842105263	18	15	2	0	0	0.1111111111111111	2	18	1.4	21	0.0	0	0.7494657236629605	0.8622911838261237	0.44610939339963773	0.7893435561481651	0.9672404802767216	0.9348236830777809	0.9142828056412031	0.874304032736383	0	0	0.0
5904	0.09998437478699064	0.01972943432458918	0.018155236667694336	0.6265825924804256	None	0	0	0.2857142857142857	4	0.7222222222222222	13	0.5882352941176471	0.7222222222222222	17	13	2	0	0	0.11764705882352941	2	17	1.3333333333333333	20	0.0	0	0.5179806926875822	0.7169607104247856	0.3330092939789374	0.9038466737926529	0.5677596528512596	0.9286262067216805	0.8606055975557586	0.8712409234674814	0	0	0.0
2632	0.04654362736143689	0.0017738069424899931	-0.001644560775910307	0.9633006512172869	None	0	0	0.3	3	0.6923076923076923	9	0.2777777777777778	0.6923076923076923	11	9	3	2	0	0.6666666666666666	6	9	1.0	15	0.25	0.4444444444444444	0.7553132093007138	0.9570204270369385	0.545760764856758	0.8497344093419188	0.6426113240991917	0.8831214878198854	0.8769449148572334	0.9077094296268778	0.5909090909090908	0.09090909090909091	0.0
3520	0.029613192442991827	0.006709565053887252	0.0036849742948546565	0.9162728173341583	None	0	0	0.3333333333333333	3	0.7272727272727273	8	0.65	0.6363636363636364	9	7	3	0	0	0.2	2	10	0.8666666666666667	13	0.0	0	0.5829699163104713	0.818899216436833	0.5676133696802214	0.8046894874417775	0.8342872009902379	0.6396163573040805	0.772507652831737	0.7624497668830423	0	0	0.0
3204	0.02945309031347213	0.0023381525137895873	0.0019608348364696685	0.8267192137542597	None	0	0	0.3333333333333333	3	0.7272727272727273	8	0.65	0.6363636363636364	10	7	2	0	0	0.2	2	10	0.8666666666666667	13	0.0	0	0.5829699163104713	0.7414607998171566	0.5554371936516423	0.8338334925748219	0.8604906692732708	0.870036509626784	0.8210450922441502	0.8209259233748802	0	0	0.0
1872	None	None	None	None	None	0	0	0.75	3	0.25	1	0.5	0.25	2	1	3	0	0	0.75	4	3	0.4	6	0.0	0	0.38376299624430577	0.7738417337505177	0.7806516584935955	0.873863461388025	0.44857211500846894	0.7905288721147689	0.8952499372986092	0.8172664247708384	0	0	0.0
2576	2.306529794365913e-06	4.042719962237441e-08	-3.93069543046429e-08	0.9999974269557274	None	0	0	0.3333333333333333	1	1.0	2	0.6666666666666666	0	1	0	2	0	0	0.6666666666666666	3	2	0.26666666666666666	4	0.0	0	0	0	0	0	0	0	0	0	0	0	0
5712	0.049266009066705696	0.015613453190405795	0.015402955975667935	0.8141087667263364	None	0	0	0.2727272727272727	3	0.7857142857142857	11	0.6153846153846154	0.7142857142857143	13	10	2	0	0	0.15384615384615385	2	13	1.0666666666666667	16	0.0	0	0.7494657236629605	0.7753098227144518	0.3475238844054077	0.8246443705399441	0.9672404802767216	0.9550405033352897	0.9059087780356719	0.8751799091711419	0	0	0.0
1076	None	None	None	None	None	0	0	0.75	3	0.0	0	0.5555555555555556	0	1	0	3	0	0	1.0	3	3	0.3333333333333333	5	0.0	0	0	0	0	0	0	0	0	0	0	0	0
3068	0.015246001976001877	0.0004969529663162351	-0.0004809856456851217	0.9772604740987761	None	0.3333333333333333	1	0.5	4	0.6666666666666666	6	0.3142857142857143	0.6666666666666666	10	6	0	0	0	0.7142857142857143	5	7	0.7333333333333333	11	0.0	1.0	0.46025103421505237	0.9076016764733651	0.7443671381198804	0.9273250971779609	0.6734244124016622	0.8597212803959674	0.8712970339462546	0.901558334234442	0	0	0.0
1322	None	None	None	None	None	0	0	0.5	1	1.0	1	1.0	0	0	0	2	0	0	0.3333333333333333	1	3	0.2	3	0.0	0	0	0	0	0	0	0	0	0	0	0	0
3687	0.029340375307498664	0.0034802970373124034	-0.002069485675424251	0.907300828497179	None	0	0	0.3333333333333333	3	0.7272727272727273	8	0.65	0.6363636363636364	10	7	2	0	0	0.2	2	10	0.8666666666666667	13	0.0	0	0.5829699163104713	0.7619422518342192	0.5676133696802214	0.8763315219703239	0.8342872009902379	0.8707512489897226	0.7980611462999816	0.8424234831468982	0	0	0.0
7283	0.04709697115497763	0.01789606813317473	0.01788459474708732	0.8697851493063379	None	0	0	0.25	3	0.8125	13	0.6	0.75	15	12	2	0	0	0.13333333333333333	2	15	1.2	18	0.0	0	0.7494657236629605	0.8075817689956057	0.44610939339963773	0.8162471143532678	0.9488770801810344	0.9361961962358757	0.8944524511195548	0.8665165290527826	0	0	0.0
947	None	None	None	None	None	0	0	0.5	1	1.0	1	1.0	0	1	0	1	0	0	0.3333333333333333	1	3	0.2	3	0.0	0	0	0	0	0	0	0	0	0	0	0	0
892	None	None	None	None	None	0	0	0.375	3	0.7777777777777778	7	0.4074074074074074	0.6666666666666666	8	6	2	2	0	0.3333333333333333	9	3	0.7333333333333333	11	0.3333333333333333	0.25	0.8723818667089513	0.8736408694583339	0.22297447168285567	0.8816887506152866	0.3746540973154203	0.8904320502654631	0.941244893686461	0.8820936755192937	0.6875	0.25	0.0
6219	0.06069542957178214	0.03289107821690074	0.03002258133159073	0.7713904367673321	None	0	0	0.25	3	0.8	12	0.6071428571428571	0.7333333333333333	14	11	2	0	0	0.14285714285714285	2	14	1.1333333333333333	17	0.0	0	0.7494657236629605	0.8078413627469164	0.3968166389025227	0.799331505557659	0.9457740575263408	0.9522160496961705	0.8969444568187157	0.8739953257158499	0	0	0.0
4538	0.04176671483572121	0.0009401645369790151	0.0009382196842851713	0.8622886140861712	None	0	0	0.3333333333333333	3	0.7272727272727273	8	0.5909090909090909	0.7272727272727273	11	8	1	0	0	0.18181818181818182	2	11	0.8666666666666667	13	0.0	0	0.520202669208347	0.680947759537985	0.16003371402699215	0.8710046199259343	0.5677596528512596	0.8322117750945355	0.8606055975557586	0.805828411484454	0	0	0.0
2883	0.02362611047972012	0.00678057156692769	0.0027534700491712374	0.9595311962873547	None	0.2	1	0.3333333333333333	4	0.8	12	0.26153846153846155	0.8	16	12	0	0	0	0.38461538461538464	5	13	1.1333333333333333	17	0.0	1.0	0.4561245335753979	0.9074840795404258	0.6790328321821198	0.9505707254019774	0.636748675443602	0.8475892610532333	0.8654372118555349	0.910401245755219	0	0	0.0
1939	None	None	None	None	None	0.3333333333333333	1	0.625	5	0.3333333333333333	3	0.55	0.1111111111111111	1	1	9	0	0	0.8	5	4	0.7333333333333333	11	0.0	0	0.5067762289444966	0.5	0.9834083066024386	0.5	0.1	0.5	0.9736672416605182	0.5	0	0	0.0
2801	0.002295053698231868	0.0009526963100605556	0.0009456192895740378	0.993188439458983	None	0	0	0.6666666666666666	4	0.3333333333333333	2	0.5333333333333333	0.16666666666666666	3	1	4	1	0	0.6	3	5	0.5333333333333333	8	0.1	0.4	0.47606262636244734	0.5248449985524959	0.7837056100661522	0.7022199422382607	0.6512154561231095	0.8115115909375653	0.806838179169204	0.6912006670974014	1.0	0.6666666666666666	0.0
2634	0.0009097410604794695	1.0440944667481934e-05	6.874820035744078e-06	0.9962198766807194	None	0.5	1	0.8333333333333334	5	0.14285714285714285	1	0.75	0.14285714285714285	3	1	5	0	0	0.75	3	4	0.6	9	0.0	0.6666666666666666	0.2607497635441149	0.5	0.5870957404167909	0.5108414648135667	0.7800736134146203	0.5774248523627119	0.8944833777610235	0.5295973299014729	0	0	0.0
7053	0.0653542419311007	0.014292274568475559	0.014250443114380633	0.7382763248268904	None	0	0	0.21428571428571427	3	0.8333333333333334	15	0.5882352941176471	0.7777777777777778	17	14	2	0	0	0.11764705882352941	2	17	1.3333333333333333	20	0.0	0	0.7494657236629605	0.7864114128459926	0.3475238844054077	0.8090072333389488	0.9672404802767216	0.9457310545295349	0.9287041307202525	0.866265574365833	0	0	0.0
1993	None	None	None	None	None	0	0	0.6666666666666666	4	0.3333333333333333	2	0.5333333333333333	0.3333333333333333	3	2	4	0	0	0.6	5	3	0.5333333333333333	8	0.0	0.6666666666666666	0.3464159824680727	0.7349164975333826	0.5962964704488293	0.8560759389977445	0.5992050829050493	0.8973044672579661	0.916312809381055	0.8398085068743026	0	0	0.0
5078	0.06508982546242574	0.020169327110765405	0.017322922442803822	0.8054164694345277	None	0	0	0.25	3	0.8125	13	0.6	0.75	15	12	2	0	0	0.13333333333333333	2	15	1.2	18	0.0	0	0.7857266821014519	0.8009892672613175	0.1	0.9095339885453881	0.3970619784989394	0.9048735729481534	0.9427132760035606	0.8791435928092544	0	0	0.0
277	None	None	None	None	None	0	0	1.0	3	0.0	0	0.6666666666666666	0	3	0	0	1	0	0.6666666666666666	3	2	0.26666666666666666	4	1.0	1.0	0	0	0	0	0	0	0	0	0	0	0
331	None	None	None	None	None	0	0	0.4166666666666667	5	0.625	10	0.25	0.625	14	10	3	2	0	0.8888888888888888	8	9	1.2	18	0.3333333333333333	0.2222222222222222	0.49963748673650593	0.969478249538904	0.5299570769272129	0.8937118264724396	0.6779413881295857	0.8636746118315515	0.8769449148572334	0.9225779166568854	0.5714285714285714	0.07142857142857142	0.0
640	None	None	None	None	None	0	0	0.5	3	0.6666666666666666	4	0.4444444444444444	0.6666666666666666	5	4	2	1	0	0.5	6	3	0.5333333333333333	8	0.14285714285714285	1.0	0.6254206976543364	0.7877387142178633	0.6087805488990655	0.930025885971033	0.22575479235141943	0.9055612137652993	0.8608898859461869	0.8862516956749016	1.0	0	0.0
6231	0.05345722985752327	0.009934948012931096	0.007076250393408263	0.8850384434537263	None	0	0	0.25	3	0.8125	13	0.6	0.75	15	12	2	0	0	0.13333333333333333	2	15	1.2	18	0.0	0	0.7494657236629605	0.7795219023574024	0.44610939339963773	0.7885840653720724	0.9672404802767216	0.9294409131660764	0.9059087780356719	0.8480183202103234	0	0	0.0
2477	None	None	None	None	None	1.0	1	0.8	4	0.4	2	0.4666666666666667	0.4	5	2	1	0	0	0.6	5	3	0.4666666666666667	7	0.0	1.0	0.5299731489257733	0.7969722839516414	0.2547708957509792	0.9351803179270116	0.40463504539045997	0.8311721443190694	0.8384427739946951	0.8672494600887105	0	0	0.0
3578	0.07118067902316987	0.02182083418581726	0.013425396276654398	0.7505146548327886	None	0	0	0.3333333333333333	4	0.6666666666666666	10	0.6071428571428571	0.6666666666666666	14	10	2	0	0	0.14285714285714285	2	14	1.1333333333333333	17	0.0	0	0.520202669208347	0.7072893437987819	0.16003371402699215	0.8955775576634556	0.5677596528512596	0.9074151153184314	0.8606055975557586	0.854613200002454	0	0	0.0
3501	0.024750060747042817	0.002837566386077097	0.0025961476008156165	0.8859021128112897	None	0	0	0.375	3	0.7	7	0.6666666666666666	0.6	9	6	2	0	0	0.2222222222222222	2	9	0.8	12	0.0	0	0.5829699163104713	0.7449070839055304	0.5676133696802214	0.8178563932824218	0.8342872009902379	0.9057088276349536	0.8206817314975678	0.8336820935846827	0	0	0.0
6050	0.09561649879614822	0.010951795437344097	-0.006324325509486795	0.6751870972362064	None	0	0	0.2857142857142857	4	0.7222222222222222	13	0.5882352941176471	0.7222222222222222	16	13	3	0	0	0.11764705882352941	2	17	1.3333333333333333	20	0.0	0	0.4875831192892456	0.7128106269924377	0.24652150400296477	0.9512903616536634	0.5677596528512596	0.9300863763860858	0.8745136664463713	0.8962601534755813	0	0	0.0
1759	None	None	None	None	None	0.5	1	0.6666666666666666	4	0.16666666666666666	1	0.5333333333333333	0.16666666666666666	3	1	4	0	0	0.6	5	3	0.5333333333333333	8	0.0	0.6666666666666666	0.2607497635441149	0.7612927156344084	0.5778950103847524	0.8711996917382466	0.7800736134146203	0.9137601357122245	0.916312809381055	0.8594353188034457	0	0	0.0
2944	0.001745409857830882	0.000969514037871355	0.0009417459910745225	0.9934218737108318	None	0	0	0.6	3	0.4	2	0.5833333333333334	0.2	3	1	3	1	0	0.75	3	4	0.4666666666666667	7	0.125	0.4	0.47606262636244734	0.5248449985524959	0.7837056100661522	0.7022199422382607	0.6512154561231095	0.8115115909375653	0.806838179169204	0.6912006670974014	1.0	0.6666666666666666	0.0
7187	0.04986563519176498	0.02182499142690096	0.02164630837320588	0.8087482099979317	None	0	0	0.25	3	0.8125	13	0.6	0.75	15	12	2	0	0	0.13333333333333333	2	15	1.2	18	0.0	0	0.7494657236629605	0.8022818705683081	0.44610939339963773	0.7935282303322139	0.9243076347759599	0.9520804073013014	0.8944524511195548	0.8712462148763735	0	0	0.0
2732	0.006081166179435294	0.0002960809959788882	0.00017994492394150826	0.9605175391678444	None	0	0	0.4	2	0.6	3	0.4666666666666667	0.4	4	2	2	1	0	0.6	5	3	0.4666666666666667	7	0.16666666666666666	0.6666666666666666	0.30358287300609377	0.7319470593468391	0.5824953754007717	0.8459545407536316	0.7227543268213219	0.8855115710989547	0.9059642527076459	0.8298377456812852	1.0	0	0.0
2295	None	None	None	None	None	0	0	0.3	3	0.6923076923076923	9	0.2777777777777778	0.6923076923076923	11	9	3	2	0	0.6666666666666666	6	9	1.0	15	0.25	0.4444444444444444	0.7565495179165206	0.9572581747735806	0.545760764856758	0.8497344093419188	0.6426113240991917	0.8831214878198854	0.8769449148572334	0.9078711348037933	0.5909090909090908	0.09090909090909091	0.0
153	None	None	None	None	None	0.16666666666666666	1	0.5333333333333333	8	0.45	9	0.34375	0.35	14	7	7	0	0	1.0	8	8	1.4666666666666666	22	0.0	0.14285714285714285	0.6462866436984938	0.9228913398179412	0.5003090732145168	0.8629915828825737	0.44289781415606955	0.9268386021077626	0.8081498722768307	0.907816127918925	0	0	0.0
3559	0.052628616803114286	0.013029097012204597	0.0018581168451778359	0.5784215337791144	None	0	0	0.25	3	0.8125	13	0.6	0.75	15	12	2	0	0	0.13333333333333333	2	15	1.2	18	0.0	0	0.7494657236629605	0.7908979869480157	0.44610939339963773	0.8503780797899487	0.9243076347759599	0.9448704263392419	0.9142828056412031	0.8775852512819841	0	0	0.0
4577	0.06996247309478879	0.021546193243200177	0.020444182353966264	0.6823189799533862	None	0	0	0.25	3	0.8	12	0.6071428571428571	0.7333333333333333	14	11	2	0	0	0.14285714285714285	2	14	1.1333333333333333	17	0.0	0	0.7494657236629605	0.8078413627469164	0.3968166389025227	0.8266998210506519	0.9457740575263408	0.9589767460922377	0.918892642282207	0.885953971499681	0	0	0.0
6664	0.07279751455140104	0.030277865315917987	0.02943417989961231	0.7083407280105283	None	0	0	0.25	3	0.8	12	0.6071428571428571	0.7333333333333333	14	11	2	0	0	0.14285714285714285	2	14	1.1333333333333333	17	0.0	0	0.7494657236629605	0.8078413627469164	0.3475238844054077	0.827876779541469	0.9457740575263408	0.9487356172883964	0.915186772584399	0.8781411603860855	0	0	0.0
2789	0.0028911369428139357	4.298933137914096e-05	4.189365641719542e-05	0.9967366306571075	None	0.5	1	0.5714285714285714	4	0.5	4	0.5	0.25	3	2	6	0	0	0.8	4	5	0.6666666666666666	10	0.0	0	0.6288476571155239	0.5867154065984493	0.7320406003781137	0.6873335984798634	0.5205249063719879	0.8889089913730757	0.7077878202513337	0.7450867111453564	0	0	0.0
2361	None	None	None	None	None	0	0	0.5	2	0.6666666666666666	2	0.625	0.3333333333333333	2	1	2	0	0	0.5	4	2	0.3333333333333333	5	0.0	0	0.5425691121584324	0.8221416163034382	0.4930572401240802	0.8320853858173384	0.5991196699859839	0.970957382311711	0.9169041908310724	0.9014677988643951	0	0	0.0
2959	0.012171396030191054	0.0009405698513842513	0.00023185023625036622	0.9692157411147847	None	0.5	2	0.6	6	0.5384615384615384	7	0.42857142857142855	0.38461538461538464	11	5	3	0	0	0.7142857142857143	7	5	1.0	15	0.0	0.75	0.6513005537223837	0.8976095727508263	0.6046052411825737	0.9041872026418997	0.6946769590978727	0.7994972138081352	0.8635704341487143	0.8735714223752893	0	0	0.0
1884	None	None	None	None	None	0	0	0.25	1	1.0	4	0.5	0.25	2	1	3	1	0	0.75	3	4	0.4	6	0.1111111111111111	0	0.7195208665934368	0.9324587794105687	0.5306463808998501	0.752340389030565	0.4485176656270814	0.7324884703502406	0.8575471751009499	0.8293699373501061	1.0	0.5	0.0
3804	0.026357850512864822	0.006144345817073922	0.006115517398242713	0.9266908116457364	None	0	0	0.3	3	0.7692307692307693	10	0.625	0.6923076923076923	12	9	2	0	0	0.16666666666666666	2	12	1.0	15	0.0	0	0.6609614451181833	0.7728746057872299	0.5676133696802214	0.9180377059022139	0.6800775566233279	0.9084409882018452	0.848265486965379	0.8785154761120232	0	0	0.0
3262	0.040605556753078295	0.011838309457223497	0.008755506274838393	0.8814953083087242	None	0	0	0.4	4	0.6153846153846154	8	0.625	0.6153846153846154	12	8	2	0	0	0.16666666666666666	2	12	1.0	15	0.0	0	0.520202669208347	0.7146371245811207	0.16003371402699215	0.9036471458983532	0.5677596528512596	0.921608207348794	0.8606055975557586	0.8668756699449269	0	0	0.0
3472	0.02524848030669354	0.009950039454412151	0.009934310540853041	0.9315217570035781	None	0	0	0.3	3	0.75	9	0.6363636363636364	0.6666666666666666	11	8	2	0	0	0.18181818181818182	2	11	0.9333333333333333	14	0.0	0	0.7494657236629605	0.845218459070708	0.3475238844054077	0.8236939193282563	0.9243076347759599	0.9284832106846218	0.9232753682458612	0.8737201109828211	0	0	0.0
1270	None	None	None	None	None	0.3333333333333333	1	0.75	6	0.2	2	0.48	0.1	1	1	10	0	0	1.0	5	5	0.8	12	0.0	0.25	0.5067762289444966	0.5	0.9834083066024386	0.5	0.1	0.5	0.9736672416605182	0.5	0	0	0.0
5251	0.07948495109207643	0.029778618301507034	0.024501063902503388	0.6890985188346879	None	0	0	0.25	3	0.8125	13	0.6	0.75	15	12	2	0	0	0.13333333333333333	2	15	1.2	18	0.0	0	0.7494657236629605	0.8001843559309886	0.3475238844054077	0.8205138106239261	0.9672404802767216	0.9569466646021554	0.9232753682458612	0.8810972916582392	0	0	0.0
5730	0.07879402703352122	0.030958507621456934	0.028788734954994597	0.7071354545914454	None	0	0	0.25	3	0.8125	13	0.6	0.75	15	12	2	0	0	0.13333333333333333	2	15	1.2	18	0.0	0	0.7494657236629605	0.7977901325683906	0.3475238844054077	0.8152135353953622	0.9672404802767216	0.9460124996076885	0.9287041307202525	0.870655158702505	0	0	0.0
6980	0.059772627050171875	0.031615991446223506	0.028207491041795044	0.7720020487132021	None	0	0	0.25	3	0.8	12	0.6071428571428571	0.7333333333333333	14	11	2	0	0	0.14285714285714285	2	14	1.1333333333333333	17	0.0	0	0.7494657236629605	0.8078413627469164	0.3968166389025227	0.799331505557659	0.9457740575263408	0.9522160496961705	0.8969444568187157	0.8739953257158499	0	0	0.0
4315	0.04832155879149762	0.013541172698521998	0.013050013383582821	0.8424979698185924	None	0	0	0.25	3	0.8125	13	0.6	0.75	15	12	2	0	0	0.13333333333333333	2	15	1.2	18	0.0	0	0.7857266821014519	0.797153431017793	0.1	0.9014361714064221	0.3970619784989394	0.8951984722231336	0.9430948577888597	0.8709014879960606	0	0	0.0
5495	0.0626977446628868	0.022737033454966592	0.02242642165042058	0.810342804686108	None	0	0	0.25	3	0.8	12	0.6071428571428571	0.7333333333333333	14	11	2	0	0	0.14285714285714285	2	14	1.1333333333333333	17	0.0	0	0.7494657236629605	0.8015763762347374	0.3475238844054077	0.8175573125188111	0.9672404802767216	0.9492600746545644	0.9287041307202525	0.87453625122252	0	0	0.0
4002	0.05059531813617878	0.006487173334713646	0.006292812342487595	0.8023615981514381	None	0	0	0.25	3	0.8	12	0.6538461538461539	0.6666666666666666	13	10	3	0	0	0.15384615384615385	2	13	1.1333333333333333	17	0.0	0	0.7494657236629605	0.7892281503485687	0.3475238844054077	0.8524239846761051	0.9672404802767216	0.9205935959868727	0.9232753682458612	0.8631244170334003	0	0	0.0
1831	None	None	None	None	None	0	0	0.5	3	0.5	3	0.5333333333333333	0	2	0	5	1	0	0.6	3	5	0.5333333333333333	8	0.08333333333333333	0	0	0	0	0	0	0	0	0	0	0	0
308	None	None	None	None	None	0	0	0.5	2	0.6666666666666666	2	0.8333333333333334	0.3333333333333333	3	1	1	0	0	0.6666666666666666	3	2	0.3333333333333333	5	0.0	0	0.4848922204031706	0.66335612553385	0.4701670483168671	0.853371267927425	0.7262090153810747	0.9687969296882779	0.9128618247606052	0.8763566515978922	0	0	0.0
3577	0.021594401926328423	0.0073896854413957845	0.0073045084360294716	0.9497082564726783	None	0	0	0.3333333333333333	3	0.7272727272727273	8	0.5909090909090909	0.7272727272727273	10	8	2	0	0	0.18181818181818182	2	11	0.8666666666666667	13	0.0	0	0.7494657236629605	0.8270993655692052	0.4968513484090057	0.7927447584914109	0.8738122074443175	0.9403189149473936	0.8931701711170829	0.8685258752065718	0	0	0.0
2192	None	None	None	None	None	0.3333333333333333	1	0.625	5	0.4444444444444444	4	0.7333333333333333	0.3333333333333333	6	3	4	0	0	0.6	3	5	0.7333333333333333	11	0.0	0.5714285714285714	0.42108054640755554	0.9559422072248219	0.5778950103847524	0.9098306507564182	0.8036965389547575	0.6964023304844095	0.916312809381055	0.8882507053780595	0	0	0.0
6526	0.05621899628603276	0.0024689190249769224	0.002140440970849023	0.579730775946702	None	0	0	0.25	3	0.8	12	0.6071428571428571	0.7333333333333333	14	11	2	0	0	0.14285714285714285	2	14	1.1333333333333333	17	0.0	0	0.7494657236629605	0.7675700475757504	0.3475238844054077	0.7938170485237811	0.8952786301946987	0.9503562534371252	0.915186772584399	0.8619480357930104	0	0	0.0
4047	0.0672169159141505	0.02510249756775986	0.01606064497449097	0.6336903773472149	None	0	0	0.3333333333333333	4	0.6875	11	0.6	0.6875	15	11	2	0	0	0.13333333333333333	2	15	1.2	18	0.0	0	0.520202669208347	0.7188579397640464	0.16003371402699215	0.9449249728886817	0.5677596528512596	0.9262836957079753	0.8717149074641697	0.8912968199961896	0	0	0.0
6355	0.04584200429793148	0.005499831621671182	0.005445289021661553	0.6372732825407952	None	0	0	0.25	3	0.8	12	0.6071428571428571	0.7333333333333333	14	11	2	0	0	0.14285714285714285	2	14	1.1333333333333333	17	0.0	0	0.7494657236629605	0.7914201013470573	0.44610939339963773	0.7776271874993994	0.9457740575263408	0.9312549960549669	0.8944524511195548	0.8494775465127994	0	0	0.0
2256	None	None	None	None	None	0	0	0.5	2	0.3333333333333333	1	0.5555555555555556	0	2	0	2	0	0	1.0	3	3	0.3333333333333333	5	0.0	0.6666666666666666	0	0	0	0	0	0	0	0	0	0	0
3603	0.049282987018290376	0.005560962281454807	-0.0049430219756081	0.899465173129402	None	0	0	0.25	3	0.7333333333333333	11	0.2125	0.7333333333333333	13	11	3	2	0	0.8	8	10	1.1333333333333333	17	0.25	0.4	0.7565495179165206	0.9469084662930839	0.545760764856758	0.7961990264004333	0.5084942178012937	0.8754587082939087	0.8769449148572334	0.8874212662455762	0.5384615384615384	0.15384615384615385	0.0
915	None	None	None	None	None	0	0	0.8	4	0.0	0	0.7777777777777778	0	1	0	5	1	0	1.0	3	3	0.4666666666666667	7	0.07692307692307693	0.8	0	0	0	0	0	0	0	0	0	0	0
3608	0.05267212156407476	0.006871503937277072	0.0061833626492299116	0.6834774891281246	None	0	0	0.36363636363636365	4	0.6428571428571429	9	0.6153846153846154	0.6428571428571429	13	9	2	0	0	0.15384615384615385	2	13	1.0666666666666667	16	0.0	0	0.520202669208347	0.7091570667949847	0.16003371402699215	0.9027398214655673	0.5677596528512596	0.9004109359013057	0.8606055975557586	0.8549187411475929	0	0	0.0
2010	None	None	None	None	None	0	0	0.6666666666666666	2	0.5	1	0.6666666666666666	0	0	0	3	1	0	0.6666666666666666	3	2	0.26666666666666666	4	0.1	0.6666666666666666	0	0	0	0	0	0	0	0	0	0	0
4697	0.04335720249339576	0.005776347274109506	0.00467663773505439	0.8554714522899792	None	0	0	0.2222222222222222	2	0.8181818181818182	9	0.5909090909090909	0.7272727272727273	10	8	2	0	0	0.18181818181818182	11	2	0.8666666666666667	13	0.0	0	0.5829699163104713	0.7524279306009137	0.5676133696802214	0.9175735684618975	0.8342872009902379	0.8834320190141625	0.7980611462999816	0.8640006328478352	0	0	0.0
7359	0.06162672047328216	0.032944628025741475	0.031293165400643	0.7422313813263703	None	0	0	0.25	3	0.8	12	0.6071428571428571	0.7333333333333333	14	11	2	0	0	0.14285714285714285	2	14	1.1333333333333333	17	0.0	0	0.7494657236629605	0.8078413627469164	0.3968166389025227	0.799331505557659	0.9457740575263408	0.9522160496961705	0.8969444568187157	0.8739953257158499	0	0	0.0
535	None	None	None	None	None	0	0	0.3333333333333333	2	0.8333333333333334	5	1.0	0.8333333333333334	7	5	0	1	0	0.125	8	1	0.5333333333333333	8	0.5	0.2857142857142857	0.2034076696889115	0.8753137282146982	0.5161215022534443	0.9385484737751919	0.5065572208190185	0.8777023423864122	0.8103258670245234	0.9016096578605781	1.0	0.14285714285714285	0.0
976	None	None	None	None	None	0.5	1	1.0	6	0.0	0	0.6	0	5	0	3	0	0	0.6	5	3	0.6	9	0.0	0.6666666666666666	0	0	0	0	0	0	0	0	0	0	0
6569	0.06151450165105737	0.030900493311862686	0.02668325204611863	0.7620326603993304	None	0	0	0.25	3	0.8125	13	0.6	0.75	15	12	2	0	0	0.13333333333333333	2	15	1.2	18	0.0	0	0.7494657236629605	0.8001843559309886	0.3475238844054077	0.810655175758527	0.9672404802767216	0.9502144508729703	0.8993842440864479	0.8732746124703865	0	0	0.0
2359	None	None	None	None	None	0	0	0.5	2	0.6666666666666666	2	0.625	0.3333333333333333	2	1	2	0	0	0.5	4	2	0.3333333333333333	5	0.0	0.5	0.6610195570751098	0.8640765267839726	0.4169301361282748	0.8861979351670443	0.4649934524779119	0.8655555015809775	0.8588555832588146	0.8722970328855488	0	0	0.0
207	None	None	None	None	None	0	0	0.3333333333333333	2	0.8571428571428571	6	1.0	0.8571428571428571	8	6	0	1	0	0.1111111111111111	9	1	0.6	9	0.5	0.25	0.1275068227537205	0.8805665037985857	0.24384224570545543	0.9228053187800545	0.4410755440878445	0.6443129269470832	0.7908568658385698	0.8443567926665569	1.0	0.125	0.0
3766	0.05105612811224462	0.008458954480352563	0.008372810828615676	0.7646538602011645	None	0	0	0.3	3	0.75	9	0.5833333333333334	0.6666666666666666	11	8	2	0	0	0.16666666666666666	2	12	0.9333333333333333	14	0.0	0	0.5829699163104713	0.6537421752682452	0.5676133696802214	0.7413047398509478	0.8342872009902379	0.5784619322929935	0.772507652831737	0.6611114235945774	0	0	0.0
4851	0.043123482646165355	0.016434012434010232	0.016387766175587907	0.9089306747195766	None	0	0	0.25	3	0.8	12	0.6071428571428571	0.7333333333333333	14	11	2	0	0	0.14285714285714285	2	14	1.1333333333333333	17	0.0	0	0.7857266821014519	0.8797819635063703	0.1	0.8874933413295718	0.3970619784989394	0.8897211383458943	0.9430948577888597	0.8857336163368246	0	0	0.0
143	None	None	None	None	None	0	0	1.0	1	0	0	1.0	0	1	0	0	0	0	0.5	2	1	0.13333333333333333	2	0.0	0	0	0	0	0	0	0	0	0	0	0	0
6257	0.04119099013322889	0.01644006234361359	0.015138613615344236	0.8290202069333185	None	0	0	0.2727272727272727	3	0.7857142857142857	11	0.6153846153846154	0.7142857142857143	13	10	2	0	0	0.15384615384615385	2	13	1.0666666666666667	16	0.0	0	0.7494657236629605	0.81490035608248	0.44610939339963773	0.7823883476311579	0.8233167801126754	0.9511038762672424	0.8944524511195548	0.871009256353597	0	0	0.0
6082	0.08423299023966198	0.014688067008725242	0.004762849010635872	0.670262969997631	None	0	0	0.25	3	0.8	12	0.6071428571428571	0.7333333333333333	14	11	2	0	0	0.14285714285714285	2	14	1.1333333333333333	17	0.0	0	0.7494657236629605	0.8004823664434385	0.3968166389025227	0.8188013850973516	0.9457740575263408	0.946491979720516	0.914993504330357	0.8725278733321943	0	0	0.0
7513	0.05811890377560225	0.021250079511447084	0.015235167672604046	0.8227811712508442	None	0	0	0.23076923076923078	3	0.8235294117647058	14	0.59375	0.7647058823529411	16	13	2	0	0	0.125	2	16	1.2666666666666666	19	0.0	0	0.7494657236629605	0.7951326798758975	0.44610939339963773	0.8068079930486396	0.9457740575263408	0.9569046276363338	0.9142828056412031	0.8767433176653842	0	0	0.0
4707	0.06330626751172791	0.02056927716923561	-0.014740192445932531	0.6611238888826017	None	0	0	0.36363636363636365	4	0.6428571428571429	9	0.6153846153846154	0.6428571428571429	13	9	2	0	0	0.15384615384615385	2	13	1.0666666666666667	16	0.0	0	0.520202669208347	0.7032746852193521	0.16003371402699215	0.9382511093227178	0.5677596528512596	0.9286924346077258	0.8606055975557586	0.8859697623378808	0	0	0.0
461	None	None	None	None	None	0	0	0.4	2	0.8	4	1.0	0.8	6	4	0	1	0	0.14285714285714285	7	1	0.4666666666666667	7	0.5	0.3333333333333333	0.2754113756143179	0.8861975681586518	0.5253561968626501	0.9499821646943579	0.4738163824534315	0.8930852701284295	0.8124174776491465	0.9147500516485186	1.0	0.16666666666666666	0.0
5858	0.05986942321502136	0.009851857762317721	0.009293701874871952	0.8481911705221866	None	0	0	0.25	3	0.8125	13	0.6	0.75	15	12	2	0	0	0.13333333333333333	2	15	1.2	18	0.0	0	0.7494657236629605	0.8025499384175607	0.44610939339963773	0.7941013141256431	0.8233167801126754	0.9495309151828614	0.8944524511195548	0.8693905385009613	0	0	0.0
659	None	None	None	None	None	0	0	0.6	3	0.6	3	0.4666666666666667	0.6	4	3	2	1	0	0.6	5	3	0.4666666666666667	7	0.14285714285714285	1.0	0.829553802906928	0.6613336961131634	0.611475777077438	0.7218560337973343	0.36918607712723056	0.9617757611548454	0.8712026398346334	0.8342538799119378	1.0	0	0.0
2259	None	None	None	None	None	0	0	0	0	0	0	1.0	0	0	0	0	0	0	1.0	1	1	0.06666666666666667	1	0.0	0	0	0	0	0	0	0	0	0	0	0	0
6997	0.06196610599815643	0.034179467685909966	0.031673998076668194	0.7587469079297025	None	0	0	0.25	3	0.8	12	0.6071428571428571	0.7333333333333333	14	11	2	0	0	0.14285714285714285	2	14	1.1333333333333333	17	0.0	0	0.7494657236629605	0.8078413627469164	0.3968166389025227	0.799331505557659	0.9457740575263408	0.9522160496961705	0.8969444568187157	0.8739953257158499	0	0	0.0
1116	None	None	None	None	None	0	0	0.5	2	0.75	3	1.0	0.75	5	3	0	0	0	0.16666666666666666	6	1	0.4	6	0.0	0.8	0.9634183756295132	0.8247934776509646	0.5990176889059357	0.9105171943950404	0.6345449874667182	0.9290352114403507	0.8526465505402216	0.8953911255475162	0	0	0.0
6421	0.0607909752739791	0.03354231742646548	0.031235598927127683	0.7484935903527181	None	0	0	0.25	3	0.8	12	0.6071428571428571	0.7333333333333333	14	11	2	0	0	0.14285714285714285	2	14	1.1333333333333333	17	0.0	0	0.7494657236629605	0.8078413627469164	0.3968166389025227	0.799331505557659	0.9457740575263408	0.9522160496961705	0.8969444568187157	0.8739953257158499	0	0	0.0
861	None	None	None	None	None	0.5	1	0.5	3	0.5714285714285714	4	0.6	0.2857142857142857	3	2	5	0	0	0.6	5	3	0.6	9	0.0	0	0.21623820026559595	0.8314992982607585	0.3325394661018043	0.7584585722728983	0.4909370848047382	0.7058007088866304	0.8110135465572864	0.7694493252452687	0	0	0.0
932	None	None	None	None	None	0	0	0.5714285714285714	4	0.5	4	0.4166666666666667	0.375	6	3	3	2	0	0.6666666666666666	6	4	0.6666666666666666	10	0.2857142857142857	0.25	0.5056666841596915	0.9567291414646774	0.2059996604668502	0.8428215272194614	0.44522615617086336	0.8161673866624678	0.8760645413138972	0.8897970121519068	0.5833333333333334	0.3333333333333333	0.0
6728	0.057039298798824266	0.03421158555490649	0.033767850111523896	0.7591282494126339	None	0	0	0.25	3	0.8125	13	0.6	0.75	15	12	2	0	0	0.13333333333333333	2	15	1.2	18	0.0	0	0.7494657236629605	0.8404684403579046	0.44610939339963773	0.7980704847548348	0.8233167801126754	0.9458369864568558	0.8944524511195548	0.877111420009302	0	0	0.0
963	None	None	None	None	None	0	0	0.3333333333333333	1	1.0	2	0.6666666666666666	0	1	0	2	1	0	0.6666666666666666	3	2	0.26666666666666666	4	0.14285714285714285	0	0	0	0	0	0	0	0	0	0	0	0
178	None	None	None	None	None	0.3333333333333333	1	0.625	5	0.5	5	0.375	0.5	9	5	2	1	0	0.5	8	4	0.8	12	0.25	0.75	0.35450634632049355	0.9360796932473856	0.31658798573964797	0.8508250882235062	0.613298561106347	0.8726137639781697	0.9066446180036404	0.89249401614531	1.0	0.2222222222222222	0.0
4872	0.07174014337838501	0.02404007238151458	0.013430316005442705	0.6479308297448771	None	0	0	0.3333333333333333	4	0.6875	11	0.6	0.6875	15	11	2	0	0	0.13333333333333333	2	15	1.2	18	0.0	0	0.520202669208347	0.7188579397640464	0.16003371402699215	0.9488858159925706	0.5677596528512596	0.9262836957079753	0.8717149074641697	0.8938162265178067	0	0	0.0
351	None	None	None	None	None	0	0	0.3333333333333333	2	0.7142857142857143	5	0.75	0.2857142857142857	4	2	4	6	0	0.75	4	3	0.6	9	0.6	0.6666666666666666	0.5793251338641587	0.8881281936617161	0.17360213401118862	0.58090099308876	0.7298361205282576	0.6376276585787622	0.913933300284094	0.7286477493025434	0.25	0.5	0.0
3099	0.011191615711860392	0.002461636175484866	0.0017973682928568763	0.9683994596725547	None	0	0	0.3333333333333333	2	0.8571428571428571	6	0.5625	0.5714285714285714	6	4	2	0	0	0.25	2	8	0.6	9	0.0	0	0.5189667428403076	0.8454810317465504	0.4010185773324643	0.94447534396932	0.8604906692732708	0.9043862995822691	0.9384444922856101	0.9055190924060196	0	0	0.0
5099	0.0643734830214647	0.010534015815245098	0.008790314200350922	0.7362110659815828	None	0	0	0.25	3	0.8	12	0.6071428571428571	0.7333333333333333	14	11	2	0	0	0.14285714285714285	2	14	1.1333333333333333	17	0.0	0	0.7494657236629605	0.7859288409461338	0.3968166389025227	0.8469273234548668	0.9457740575263408	0.9277549896951971	0.918892642282207	0.8646726985847633	0	0	0.0
7349	0.04690695850021335	0.019305087295507305	0.018494822488602947	0.8356652240122162	None	0	0	0.25	3	0.8	12	0.6071428571428571	0.7333333333333333	14	11	2	0	0	0.14285714285714285	2	14	1.1333333333333333	17	0.0	0	0.7494657236629605	0.8042758897131199	0.3968166389025227	0.7948066812613869	0.9457740575263408	0.9490840562720732	0.8969444568187157	0.8696160201802559	0	0	0.0
2697	0.014858685011648522	0.0021481903070709445	-0.0008572725985684295	0.9769490114110492	None	0.3333333333333333	1	0.5	4	0.6666666666666666	6	0.3142857142857143	0.6666666666666666	10	6	0	0	0	0.7142857142857143	5	7	0.7333333333333333	11	0.0	1.0	0.46025103421505237	0.9076016764733651	0.7443671381198804	0.9273250971779609	0.6734244124016622	0.8597212803959674	0.8712970339462546	0.901558334234442	0	0	0.0
2166	None	None	None	None	None	0.3333333333333333	1	0.5555555555555556	5	0.36363636363636365	4	0.5416666666666666	0.2727272727272727	5	3	7	0	0	0.6666666666666666	6	4	0.8666666666666667	13	0.0	0.2857142857142857	0.2607497635441149	0.7279221489139398	0.5870957404167909	0.8220939466956554	0.7800736134146203	0.8592769630971773	0.8944833777610235	0.8086611715052123	0	0	0.0
3019	0.010616236541418226	0.0028347837014797658	0.0027582052868413555	0.9471038164978176	None	0	0	0.3333333333333333	2	0.8333333333333334	5	0.6666666666666666	0.5	5	3	2	0	0	0.3333333333333333	2	6	0.5333333333333333	8	0.0	0	0.5829699163104713	0.6930215356829539	0.3330092939789374	0.888682644525461	0.8342872009902379	0.6449151843623543	0.9232753682458612	0.7618411547334928	0	0	0.0
1446	None	None	None	None	None	0	0	1.0	2	0.0	0	0.75	0	1	0	1	0	0	1.0	2	2	0.2	3	0.0	0	0	0	0	0	0	0	0	0	0	0	0
6956	0.11402935348631056	0.005604194470695403	0.0018893633030003761	0.6498083714584562	None	0	0	0.21428571428571427	3	0.8421052631578947	16	0.5833333333333334	0.7894736842105263	18	15	2	0	0	0.1111111111111111	2	18	1.4	21	0.0	0	0.7494657236629605	0.8029337907159597	0.3968166389025227	0.8134940328971585	0.9672404802767216	0.926809528512949	0.914993504330357	0.8588086686402622	0	0	0.0
5370	0.07659922352575205	0.03237066246867654	0.031330028725297734	0.6955077820477331	None	0	0	0.25	3	0.8125	13	0.6	0.75	15	12	2	0	0	0.13333333333333333	2	15	1.2	18	0.0	0	0.7494657236629605	0.8001843559309886	0.3475238844054077	0.8205138106239261	0.9672404802767216	0.9502144508729703	0.8993842440864479	0.8756733544598851	0	0	0.0
1388	None	None	None	None	None	0.5	1	0.6666666666666666	4	0.2857142857142857	2	0.75	0.2857142857142857	2	2	6	2	0	0.75	4	3	0.6	9	0.125	0	0.5869268885697252	0.5137854036639896	0.857724453490276	0.7622094660054969	0.3519127401486399	0.8437134395519917	0.8889573859280465	0.7248608685410489	0.75	0.5	0.34331828214706184
4777	0.06386696600090325	0.020932112459731006	0.009872125540626749	0.6508332108926852	None	0	0	0.3333333333333333	4	0.6666666666666666	10	0.6071428571428571	0.6666666666666666	14	10	2	0	0	0.14285714285714285	2	14	1.1333333333333333	17	0.0	0	0.4875831192892456	0.7215408666865621	0.24652150400296477	0.9438787399569183	0.5677596528512596	0.9321092630908825	0.8662577630209559	0.8939162974855033	0	0	0.0
6309	0.04687845692600886	0.01645480617859972	0.016166936626415176	0.8450376043635257	None	0	0	0.25	3	0.8	12	0.6071428571428571	0.7333333333333333	14	11	2	0	0	0.14285714285714285	2	14	1.1333333333333333	17	0.0	0	0.7494657236629605	0.8099632912081993	0.44610939339963773	0.7970427602704497	0.8738122074443175	0.9531583571198833	0.8944524511195548	0.8747432052832883	0	0	0.0
904	None	None	None	None	None	0	0	0.6	3	0.4	2	0.875	0	3	0	3	1	0	0.5	2	4	0.4666666666666667	7	0.14285714285714285	0	0	0	0	0	0	0	0	0	0	0	0
7320	0.05536066356920863	0.020009429610494966	0.018640732668460776	0.8118982605924402	None	0	0	0.25	3	0.8	12	0.6071428571428571	0.7333333333333333	14	11	2	0	0	0.14285714285714285	2	14	1.1333333333333333	17	0.0	0	0.7494657236629605	0.8479489439440987	0.44610939339963773	0.8023729039156496	0.8233167801126754	0.9463672971008839	0.8944524511195548	0.8804560360177309	0	0	0.0
5393	0.08127844169754021	0.02847732336147661	0.021316371070088713	0.6895541777878325	None	0	0	0.25	3	0.8125	13	0.6	0.75	15	12	2	0	0	0.13333333333333333	2	15	1.2	18	0.0	0	0.7494657236629605	0.8001843559309886	0.3475238844054077	0.8205138106239261	0.9672404802767216	0.9569466646021554	0.9232753682458612	0.8810972916582392	0	0	0.0
5224	0.04116964821141928	0.008751924622662431	0.008744140565621282	0.7918695294631306	None	0	0	0.3333333333333333	4	0.6666666666666666	10	0.6071428571428571	0.6666666666666666	14	10	2	0	0	0.14285714285714285	2	14	1.1333333333333333	17	0.0	0	0.5190916809479645	0.7584953002601991	0.19722874950584976	0.9082442246978633	0.5677596528512596	0.9204548079463754	0.8606055975557586	0.8767266541239217	0	0	0.0
90	None	None	None	None	None	0	0	0.1111111111111111	1	1.0	11	1.0	1.0	12	11	0	0	0	0.07692307692307693	13	1	0.8666666666666667	13	0.0	0	0.3879805654245779	0.9265217390264018	0.6046815891647667	0.6895730593493639	0.503445165572028	0.9465438175999429	0.8268318036791886	0.88783772907416	0	0	0.0
4371	0.10400985550928686	0.012495776858508703	-0.0119740055655803	0.5772908216753683	None	0	0	0.25	3	0.8	12	0.6071428571428571	0.7333333333333333	14	11	2	0	0	0.14285714285714285	2	14	1.1333333333333333	17	0.0	0	0.7494657236629605	0.7807825753506648	0.3968166389025227	0.8444670875545813	0.9457740575263408	0.9149874828377432	0.914993504330357	0.8556224720059878	0	0	0.0
5924	0.06623532634081464	0.011567025958403658	0.011124231914577523	0.6714033800687249	None	0	0	0.25	3	0.8	12	0.6071428571428571	0.7333333333333333	14	11	2	0	0	0.14285714285714285	2	14	1.1333333333333333	17	0.0	0	0.7494657236629605	0.8004823664434385	0.44610939339963773	0.8254322769104078	0.9457740575263408	0.9464919797205162	0.900326894272964	0.874199624904372	0	0	0.0
4593	0.06463565949710912	0.016494259066638137	0.0031027891056928446	0.7358372494596841	None	0	0	0.3333333333333333	4	0.6666666666666666	10	0.6071428571428571	0.6666666666666666	14	10	2	0	0	0.14285714285714285	2	14	1.1333333333333333	17	0.0	0	0.48647213102886305	0.7544774499444282	0.3330092939789374	0.9152090501481647	0.5677596528512596	0.9337511114989291	0.8662577630209559	0.8858597320660585	0	0	0.0
6537	0.05197253911652054	0.009529737126923659	0.009279372065794284	0.8597297835198106	None	0	0	0.25	3	0.8125	13	0.6	0.75	15	12	2	0	0	0.13333333333333333	2	15	1.2	18	0.0	0	0.7494657236629605	0.7954794268982215	0.44610939339963773	0.7854034233026632	0.9243076347759599	0.947283613599174	0.8944524511195548	0.8639072461323503	0	0	0.0
5232	0.05296775357866599	0.007193319424475955	0.006007026102980504	0.6467699695990017	None	0	0	0.25	3	0.8	12	0.6538461538461539	0.6666666666666666	13	10	3	0	0	0.15384615384615385	2	13	1.1333333333333333	17	0.0	0	0.5829699163104713	0.8565404546048472	0.5676133696802214	0.8734833151240198	0.8342872009902379	0.9308321236198234	0.8374823115309987	0.8915012867559318	0	0	0.0
2826	0.0025300718912147704	9.297418227911081e-05	7.474091202025845e-05	0.9971224400891071	None	0.5	1	0.6666666666666666	4	0.42857142857142855	3	0.45	0.2857142857142857	3	2	5	2	0	0.8	4	5	0.6	9	0.15384615384615385	0	0.5814113292709961	0.6519113556827433	0.7320406003781137	0.6729873896827977	0.5205249063719879	0.8889089913730757	0.7086919344002712	0.7582192849629464	0.6666666666666666	0.3333333333333333	0.0
7160	0.07434996146828371	0.016091543200403954	0.011491102024239567	0.6390058586403686	None	0	0	0.21428571428571427	3	0.8333333333333334	15	0.5882352941176471	0.7777777777777778	17	14	2	0	0	0.11764705882352941	2	17	1.3333333333333333	20	0.0	0	0.7494657236629605	0.82538406912134	0.44610939339963773	0.8437452597220723	0.9243076347759599	0.9583060976345659	0.8944524511195548	0.8932914641775619	0	0	0.0
5870	0.04257745754758705	0.0162463421283429	0.0162453615108331	0.9027282565392575	None	0	0	0.25	3	0.8	12	0.6071428571428571	0.7333333333333333	14	11	2	0	0	0.14285714285714285	2	14	1.1333333333333333	17	0.0	0	0.7494657236629605	0.7512565735972538	0.44610939339963773	0.7829470493588917	0.8952786301946987	0.9367516783576995	0.8944524511195548	0.844819348712528	0	0	0.0
5632	0.061707581726655296	0.018687340050512164	0.01723731256515817	0.6763406203414437	None	0	0	0.25	3	0.8	12	0.6071428571428571	0.7333333333333333	14	11	2	0	0	0.14285714285714285	2	14	1.1333333333333333	17	0.0	0	0.7494657236629605	0.8078413627469164	0.3968166389025227	0.8165125890746755	0.9457740575263408	0.9589767460922377	0.918892642282207	0.8835915197867908	0	0	0.0
5404	0.05863742616200023	0.006144109092926989	0.005206007807974728	0.6315067665356813	None	0	0	0.25	3	0.8125	13	0.6	0.75	15	12	2	0	0	0.13333333333333333	2	15	1.2	18	0.0	0	0.7494657236629605	0.7870469249305483	0.44610939339963773	0.7599184338612328	0.9243076347759599	0.943672864467052	0.9059087780356719	0.8531282995225933	0	0	0.0
27	None	None	None	None	None	0.3333333333333333	1	0.375	3	0.6666666666666666	6	0.7333333333333333	0.3333333333333333	4	3	6	0	0	0.6	5	3	0.7333333333333333	11	0.0	0	0.18213260277127377	0.8316493678265725	0.2997570001838171	0.6499889931771194	0.49784419420629417	0.7716042394942754	0.8172360009944015	0.7585198270899494	0	0	0.0
7417	0.06279144222431986	0.03333305992331224	0.03063836706877013	0.7402242760753655	None	0	0	0.25	3	0.8	12	0.6071428571428571	0.7333333333333333	14	11	2	0	0	0.14285714285714285	2	14	1.1333333333333333	17	0.0	0	0.7494657236629605	0.8078413627469164	0.3968166389025227	0.799331505557659	0.9457740575263408	0.9522160496961705	0.8969444568187157	0.8739953257158499	0	0	0.0
6996	0.04828982159429731	0.021778972013451324	0.019778686018339972	0.8415332640351284	None	0	0	0.25	3	0.8	12	0.6071428571428571	0.7333333333333333	14	11	2	0	0	0.14285714285714285	2	14	1.1333333333333333	17	0.0	0	0.7494657236629605	0.8078413627469164	0.3968166389025227	0.799331505557659	0.9457740575263408	0.9522160496961705	0.8969444568187157	0.8739953257158499	0	0	0.0
4531	0.06546786022986947	0.025352042088024176	0.013939893652215886	0.6599488487274763	None	0	0	0.3333333333333333	4	0.6666666666666666	10	0.6071428571428571	0.6666666666666666	14	10	2	0	0	0.14285714285714285	2	14	1.1333333333333333	17	0.0	0	0.4875831192892456	0.7215408666865621	0.24652150400296477	0.9438787399569183	0.5677596528512596	0.9321092630908825	0.8662577630209559	0.8939162974855033	0	0	0.0
5937	0.05166430156630428	0.020549440591010094	0.01382839308521105	0.8507505572398781	None	0	0	0.25	3	0.8125	13	0.6	0.75	15	12	2	0	0	0.13333333333333333	2	15	1.2	18	0.0	0	0.7494657236629605	0.7966575061705771	0.3475238844054077	0.81660517772954	0.9672404802767216	0.9469954887592457	0.8993842440864479	0.8714665474284149	0	0	0.0
5639	0.05311358093368745	0.014205949914888698	0.013007382621577671	0.8747723272747188	None	0	0	0.25	3	0.8125	13	0.6	0.75	15	12	2	0	0	0.13333333333333333	2	15	1.2	18	0.0	0	0.9597722327223559	0.8555089353724035	0.4154815366065301	0.8141616136317509	0.16120996084317213	0.9234476206219939	0.9672326650635461	0.8716133764954301	0	0	0.0
4390	0.07703479512659336	0.025639976929258828	0.01333631675171198	0.6262288752664364	None	0	0	0.3333333333333333	4	0.6666666666666666	10	0.6071428571428571	0.6666666666666666	14	10	2	0	0	0.14285714285714285	2	14	1.1333333333333333	17	0.0	0	0.520202669208347	0.6999258044565569	0.16003371402699215	0.943907718729162	0.5677596528512596	0.9113375871284702	0.8662577630209559	0.8807989019545819	0	0	0.0
954	None	None	None	None	None	0	0	0.75	3	0.5	2	0.5	0.5	3	2	2	1	0	0.75	4	3	0.4	6	0.14285714285714285	1.0	0.649646391852108	0.5500058719737572	0.6219416525304273	0.5463129805677527	0.6304046044312146	0.8497418633390383	0.5289481932667915	0.6695946413012702	1.0	0	0.0
1596	None	None	None	None	None	0	0	0.75	3	0.25	1	0.6	0.25	1	1	4	0	0	0.4	5	2	0.4	6	0.0	0.4	0.5067762289444966	0.5	0.9834083066024386	0.5	0.1	0.5	0.9736672416605182	0.5	0	0	0.0
5636	0.033213318397019055	0.001970977718769203	0.0019687511689037724	0.8431672015543203	None	0	0	0.25	3	0.8125	13	0.6	0.75	15	12	2	0	0	0.13333333333333333	2	15	1.2	18	0.0	0	0.7494657236629605	0.7774879380734732	0.44610939339963773	0.8007115563199486	0.8866941375563036	0.9547185085550534	0.9142828056412031	0.8695271246196944	0	0	0.0
4398	0.03175160264542789	0.012321077891826085	0.01211767552672458	0.9461288523472388	None	0	0	0.25	3	0.8	12	0.6071428571428571	0.7333333333333333	14	11	2	0	0	0.14285714285714285	2	14	1.1333333333333333	17	0.0	0	0.7494657236629605	0.78599352607627	0.3968166389025227	0.8058752524637899	0.9672404802767216	0.9301255248637225	0.918892642282207	0.8545815474592058	0	0	0.0
6356	0.05550852627887145	0.0188169653116928	0.017103600823217123	0.8048708731602829	None	0	0	0.25	3	0.8	12	0.6071428571428571	0.7333333333333333	14	11	2	0	0	0.14285714285714285	2	14	1.1333333333333333	17	0.0	0	0.7494657236629605	0.8479489439440987	0.44610939339963773	0.8023729039156496	0.8233167801126754	0.9463672971008839	0.8944524511195548	0.8804560360177309	0	0	0.0
6957	0.06626450177069372	0.03574403580825778	0.03307929941999735	0.7517655538419074	None	0	0	0.25	3	0.8125	13	0.6	0.75	15	12	2	0	0	0.13333333333333333	2	15	1.2	18	0.0	0	0.7494657236629605	0.8022818705683081	0.44610939339963773	0.793528230332214	0.9243076347759599	0.9520804073013014	0.8944524511195548	0.8712462148763735	0	0	0.0
940	None	None	None	None	None	0	0	0.3333333333333333	1	1.0	2	1.0	0	1	0	2	2	0	0.25	1	4	0.26666666666666666	4	0.2857142857142857	0	0	0	0	0	0	0	0	0	0	0	0
6798	0.06323437235056296	0.011906907235861268	0.010122853303891528	0.8597437139162352	None	0	0	0.25	3	0.8	12	0.6071428571428571	0.7333333333333333	14	11	2	0	0	0.14285714285714285	2	14	1.1333333333333333	17	0.0	0	0.8608967198198549	0.8269061782850338	0.6356380277095897	0.9017459805248422	0.4455582470009002	0.8607005130448514	0.8742450203397769	0.8661399358682954	0	0	0.0
2776	0.007279698980026596	0.00031028943867277204	0.0002591048823965702	0.9589894693873525	None	0	0	0.4	2	0.6	3	0.4375	0.6	3	3	3	2	0	1.0	4	4	0.4666666666666667	7	0.2	0.6666666666666666	0.43208220139203046	0.8472162069222767	0.5962964704488293	0.8560759389977445	0.5202091926371561	0.835534058317337	0.8697117184302361	0.8464629250571913	0.6666666666666666	0	0.0
7504	0.053736953725443674	0.005925754929125655	0.0036901296278857815	0.578405095923241	None	0	0	0.25	3	0.8	12	0.6071428571428571	0.7333333333333333	14	11	2	0	0	0.14285714285714285	2	14	1.1333333333333333	17	0.0	0	0.6181736791674182	0.8251300125091068	0.5346467328954333	0.7721528157789523	0.5287841332101265	0.8609140002742152	0.7717873527008475	0.8222455391249927	0	0	0.0
1040	None	None	None	None	None	0.5	1	1.0	6	0.0	0	0.6	0	5	0	3	0	0	0.6	5	3	0.6	9	0.0	0.6666666666666666	0	0	0	0	0	0	0	0	0	0	0
1030	None	None	None	None	None	0	0	0.25	1	1.0	3	1.0	0	1	0	3	2	0	0.2	1	5	0.3333333333333333	5	0.2222222222222222	0	0	0	0	0	0	0	0	0	0	0	0
2368	None	None	None	None	None	0	0	0.25	1	1.0	3	0.8333333333333334	0.3333333333333333	1	1	3	1	0	0.6666666666666666	2	3	0.3333333333333333	5	0.1	0	0.2298672110344934	0.5	0.537068991021514	0.5	0.6964591749953366	0.5	0.8739618575569651	0.5	1.0	0	0.0
2385	None	None	None	None	None	0	0	1.0	4	0.0	0	1.0	0	3	0	2	0	0	0.6666666666666666	3	2	0.4	6	0.0	1.0	0	0	0	0	0	0	0	0	0	0	0
1766	None	None	None	None	None	0.5	1	0.8333333333333334	5	0.14285714285714285	1	0.5625	0.14285714285714285	1	1	7	0	0	1.0	4	4	0.6	9	0.0	0	0.5067762289444966	0.5	0.9834083066024386	0.5	0.1	0.5	0.9736672416605182	0.5	0	0	0.0
5590	0.08404866863988134	0.028330227204150436	0.006991703202437022	0.6216782579279542	None	0	0	0.2857142857142857	4	0.7222222222222222	13	0.5882352941176471	0.7222222222222222	16	13	3	0	0	0.11764705882352941	2	17	1.3333333333333333	20	0.0	0	0.4875831192892456	0.78502682164492	0.36363892995160707	0.9440414493131107	0.5677596528512596	0.9497009926400509	0.8772599630976543	0.9131704136769699	0	0	0.0
3542	0.030381253062488928	0.012896254381347333	0.012895549758221549	0.9308548365875553	None	0	0	0.3	3	0.7692307692307693	10	0.625	0.6923076923076923	12	9	2	0	0	0.16666666666666666	2	12	1.0	15	0.0	0	0.7494657236629605	0.7979677878695193	0.3475238844054077	0.8163669955266896	0.9672404802767216	0.9264407371481231	0.9260355650630043	0.8581012331876054	0	0	0.0
544	None	None	None	None	None	0.3333333333333333	1	0.625	5	0.5	5	0.375	0.5	9	5	2	1	0	0.5	8	4	0.8	12	0.25	0.75	0.35450634632049355	0.9360796932473856	0.31658798573964797	0.9277211373901001	0.613298561106347	0.8726137639781697	0.9292949615140812	0.9158185835731272	1.0	0.2222222222222222	0.0
7497	0.05685621825599739	0.03473852901289715	0.03368795215601217	0.7548801190027429	None	0	0	0.25	3	0.8125	13	0.6	0.75	15	12	2	0	0	0.13333333333333333	2	15	1.2	18	0.0	0	0.7494657236629605	0.8404684403579046	0.44610939339963773	0.7980704847548348	0.8233167801126754	0.9458369864568558	0.8944524511195548	0.877111420009302	0	0	0.0
5448	0.044056821101857734	0.016033014522379655	0.015946626883844194	0.8384503622434042	None	0	0	0.25	3	0.8	12	0.6071428571428571	0.7333333333333333	14	11	2	0	0	0.14285714285714285	2	14	1.1333333333333333	17	0.0	0	0.7494657236629605	0.8099632912081993	0.44610939339963773	0.7970427602704497	0.8738122074443175	0.9531583571198833	0.8944524511195548	0.8747432052832883	0	0	0.0
3441	0.02348597018484435	0.008368825972246991	0.008322171881944668	0.9143486522014141	None	0	0	0.3333333333333333	3	0.7272727272727273	8	0.65	0.6363636363636364	10	7	2	0	0	0.2	2	10	0.8666666666666667	13	0.0	0	0.5829699163104713	0.7619422518342192	0.5183206151831063	0.8594214622804747	0.8342872009902379	0.8707512489897226	0.821407876924582	0.8357796714058756	0	0	0.0
2627	2.7273834024100513e-06	8.123482843206315e-08	-7.739722579718224e-08	0.9999984851165173	None	0	0	0.75	3	0.3333333333333333	1	0.8333333333333334	0	1	0	3	0	0	0.6666666666666666	3	2	0.3333333333333333	5	0.0	0.6666666666666666	0	0	0	0	0	0	0	0	0	0	0
1886	None	None	None	None	None	0	0	0.6	3	0.6	3	0.5833333333333334	0.6	6	3	0	0	0	0.3333333333333333	6	2	0.4666666666666667	7	0.0	0.4	0.9247524064592806	0.9501218210462751	0.5990176889059357	0.7406778599989474	0.6345449874667182	0.8271476776558603	0.8594364835996905	0.8645978978953642	0	0	0.0
3938	0.0649185781504718	0.007698146721187305	-0.0008763798034012121	0.6481686308922947	None	0	0	0.25	3	0.8	12	0.6071428571428571	0.7333333333333333	14	11	2	0	0	0.14285714285714285	2	14	1.1333333333333333	17	0.0	0	0.7857266821014519	0.8236606452088897	0.10199324595828049	0.8999299047201131	0.4604393359425675	0.9061097076950606	0.9422652509814028	0.8809659333219284	0	0	0.0
3333	0.023164379901761838	0.0056243233130103066	0.0018008423599011354	0.8983940607085454	None	0	0	0.375	3	0.7	7	0.6666666666666666	0.6	9	6	2	0	0	0.2222222222222222	2	9	0.8	12	0.0	0	0.5829699163104713	0.7854194933372902	0.44610939339963773	0.8350101121914498	0.9243076347759599	0.6526509989963519	0.9059087780356719	0.7655349562827671	0	0	0.0
2770	0.009240246444924938	0.000255772810668136	-8.151424616628144e-05	0.9587507847698867	None	0	0	0.5714285714285714	4	0.5	4	0.625	0.375	4	3	5	4	0	1.0	4	4	0.6666666666666666	10	0.3076923076923077	0.3333333333333333	0.5814113292709961	0.8289557446578211	0.741241330410152	0.8043084562857747	0.5867548636949622	0.8630785509082359	0.8376932760579846	0.8335402768277516	0.25	0.5	0.0
1635	None	None	None	None	None	0	0	0.16666666666666666	1	1.0	6	0.5333333333333333	0.3333333333333333	3	2	4	1	0	0.6	3	5	0.5333333333333333	8	0.09090909090909091	0	0.9820295525198723	0.9117116718719394	0.33976376945562936	0.6770598140463086	0.34778917225413053	0.533353067470881	0.9445853242652406	0.7445093668106573	1.0	0	0.0
4156	0.06516434730721093	0.009157658696387632	0.008901895736586882	0.5622243846608784	None	0	0	0.3333333333333333	4	0.6666666666666666	10	0.6071428571428571	0.6666666666666666	14	10	2	0	0	0.14285714285714285	2	14	1.1333333333333333	17	0.0	0	0.520202669208347	0.7478959728276214	0.19722874950584976	0.9067600075889987	0.5677596528512596	0.9189800649166809	0.8606055975557586	0.8732749623254844	0	0	0.0
4034	0.06536831722215292	0.013644589368752786	0.011456732602815618	0.762133276698362	None	0	0	0.3333333333333333	4	0.6875	11	0.6	0.6875	15	11	2	0	0	0.13333333333333333	2	15	1.2	18	0.0	0	0.454963569370144	0.7492415441903347	0.3330092939789374	0.9404795506548569	0.5677596528512596	0.9466778361139528	0.8772599630976543	0.9041100000425334	0	0	0.0
2366	None	None	None	None	None	0	0	0.5	1	1.0	1	0.75	0	0	0	2	0	0	1.0	2	2	0.2	3	0.0	0	0	0	0	0	0	0	0	0	0	0	0
173	None	None	None	None	None	0	0	0.8	4	0.2	1	0.5833333333333334	0.2	4	1	2	1	0	0.75	3	4	0.4666666666666667	7	0.2	0.5	0.7107929503440448	0.8101833037658942	0.5824263182694626	0.8699422687637837	0.3877433472346236	0.9149521687963365	0.8419688880742944	0.8709183057217235	1.0	0	0.0
5028	0.06359680896188537	0.012431141763863344	0.011330183140093734	0.7520610578893937	None	0	0	0.25	3	0.8125	13	0.6	0.75	15	12	2	0	0	0.13333333333333333	2	15	1.2	18	0.0	0	0.7857266821014519	0.797153431017793	0.1	0.9012784113477409	0.3970619784989394	0.8951984722231336	0.9427132760035606	0.8708349760798858	0	0	0.0
3769	0.03500804219753409	0.012791776208767848	0.012791769665678486	0.8883147864785944	None	0	0	0.3	3	0.7692307692307693	10	0.625	0.6923076923076923	12	9	2	0	0	0.16666666666666666	2	12	1.0	15	0.0	0	0.5829699163104713	0.7672966412037671	0.5676133696802214	0.8960176149174133	0.8342872009902379	0.9028281158033257	0.8210450922441502	0.8651375068181412	0	0	0.0
7536	0.06588278337311576	0.008674597996360556	0.005774348610719567	0.6020886063257485	None	0	0	0.21428571428571427	3	0.8421052631578947	16	0.5833333333333334	0.7894736842105263	18	15	2	0	0	0.1111111111111111	2	18	1.4	21	0.0	0	0.7494657236629605	0.7997348910558278	0.44610939339963773	0.8273692516144826	0.9457740575263408	0.9519174398351814	0.9142828056412031	0.8785849472373024	0	0	0.0
7317	0.09360077859684333	0.02602999472899066	0.00014968582370199823	0.6743518882621498	None	0	0	0.21428571428571427	3	0.8421052631578947	16	0.5526315789473685	0.8421052631578947	18	16	2	0	0	0.10526315789473684	2	19	1.4	21	0.0	0	0.7494657236629605	0.8124840611423303	0.44610939339963773	0.7837269283899843	0.8233167801126754	0.9264372492651793	0.8944524511195548	0.8534999354866183	0	0	0.0
1353	None	None	None	None	None	0	0	0.75	3	0.5	2	0.5	0.5	4	2	1	1	0	0.75	4	3	0.4	6	0.25	1.0	0.7107929503440448	0.7640969567152522	0.6152566019480423	0.567236043991317	0.6271827934893073	0.8703184043237819	0.6926465553083443	0.7533472142660704	1.0	0	0.0
6884	0.047587537730282174	0.018650697986542723	0.01820485435218219	0.8540586396909654	None	0	0	0.25	3	0.8125	13	0.6	0.75	15	12	2	0	0	0.13333333333333333	2	15	1.2	18	0.0	0	0.7494657236629605	0.8380485232821107	0.44610939339963773	0.8038313108742442	0.9243076347759599	0.9486250091351519	0.8944524511195548	0.8797451055846284	0	0	0.0
76	None	None	None	None	None	0	0	0.17647058823529413	3	0.8695652173913043	20	0.36231884057971014	0.8260869565217391	22	19	2	3	0	0.13043478260869565	3	23	1.6666666666666667	25	0.6	0	0.39805294770063104	0.943648492872343	0.5106973092695177	0.9059857639048097	0.6392862705105118	0.8952933870523204	0.8179166086966699	0.9175794047952174	0.09090909090909091	0.09090909090909091	0.0
3069	0.021932783746885516	0.003645922348337114	0.0034234562347677704	0.8968885672982765	None	0	0	0.375	3	0.6666666666666666	6	0.6875	0.5555555555555556	8	5	2	0	0	0.25	2	8	0.7333333333333333	11	0.0	0	0.5829699163104713	0.729255988111632	0.5676133696802214	0.8080679075450908	0.8604906692732708	0.6170283379998605	0.8466297878443294	0.7248077481120785	0	0	0.0
219	None	None	None	None	None	0	0	0.125	1	1.0	10	1.0	1.0	11	10	0	0	0	0.08333333333333333	12	1	0.8	12	0.0	0	0.40091980670801897	0.9326223301017059	0.624932516835366	0.6885791817295974	0.5781522105397594	0.9339753564595439	0.8268318036791886	0.8832456587194542	0	0	0.0
4691	0.06618607801851915	0.013678619272697925	0.012586536159109348	0.6831830373533528	None	0	0	0.25	3	0.8	12	0.6071428571428571	0.7333333333333333	14	11	2	0	0	0.14285714285714285	2	14	1.1333333333333333	17	0.0	0	0.7494657236629605	0.8341770071870188	0.44610939339963773	0.8588148214079064	0.9457740575263408	0.9586864662509712	0.9142828056412031	0.8992084065612916	0	0	0.0
563	None	None	None	None	None	0	0	1.0	2	0.0	0	0.75	0	0	0	2	3	0	1.0	2	2	0.2	3	0.375	0	0	0	0	0	0	0	0	0	0	0	0
5768	0.08198992680003753	0.022932534510598606	0.022822496904985275	0.7211820146520345	None	0	0	0.2857142857142857	4	0.7222222222222222	13	0.5882352941176471	0.7222222222222222	17	13	2	0	0	0.11764705882352941	2	17	1.3333333333333333	20	0.0	0	0.520202669208347	0.7183487336906533	0.16003371402699215	0.907557820620664	0.5677596528512596	0.9201347553700878	0.8606055975557586	0.8685516348594609	0	0	0.0
7508	0.06983470021680305	0.022107825887132358	0.020239122393768592	0.6954157212749248	None	0	0	0.25	3	0.8	12	0.6071428571428571	0.7333333333333333	14	11	2	0	0	0.14285714285714285	2	14	1.1333333333333333	17	0.0	0	0.7494657236629605	0.8078413627469164	0.3968166389025227	0.8340003640986516	0.9457740575263408	0.9522160496961705	0.8969444568187157	0.8822728399882019	0	0	0.0
6336	0.07147663663796897	0.03068150007639207	0.027326663461385105	0.7202025318160403	None	0	0	0.25	3	0.8125	13	0.6	0.75	15	12	2	0	0	0.13333333333333333	2	15	1.2	18	0.0	0	0.7494657236629605	0.8022818705683081	0.44610939339963773	0.8239467746414042	0.9243076347759599	0.9488991952510408	0.8944524511195548	0.8760067307327192	0	0	0.0
5248	0.0917684808493876	0.015440816114220227	-0.009881388295061532	0.6587530645045895	None	0	0	0.2857142857142857	4	0.7222222222222222	13	0.5882352941176471	0.7222222222222222	16	13	3	0	0	0.11764705882352941	2	17	1.3333333333333333	20	0.0	0	0.4875831192892456	0.7128106269924377	0.24652150400296477	0.9480660607967665	0.5677596528512596	0.937278426593157	0.8745136664463713	0.8977618725163009	0	0	0.0
2558	7.581854753087598e-05	6.834889954521536e-06	5.080180687623574e-06	0.9999924685257099	None	0	0	0.4	2	0.6	3	0.7777777777777778	0.2	1	1	5	0	0	1.0	3	3	0.4666666666666667	7	0.0	0	0.2701468226089417	0.5	0.537068991021514	0.5	0.6398265055361807	0.5	0.8260696926190334	0.5	0	0	0.0
2736	2.486792061819779e-06	9.525895226273291e-08	2.5862548670864553e-08	0.9999980983873079	None	0	0	0.6666666666666666	2	0.0	0	0.6666666666666666	0	1	0	2	0	0	0.6666666666666666	2	3	0.26666666666666666	4	0.0	1.0	0	0	0	0	0	0	0	0	0	0	0
6921	0.05566815970620668	0.02265643229925577	0.019485462403667227	0.8138682229896268	None	0	0	0.25	3	0.8125	13	0.6	0.75	15	12	2	0	0	0.13333333333333333	2	15	1.2	18	0.0	0	0.7494657236629605	0.7602839391370917	0.3475238844054077	0.8098120329510454	0.9672404802767216	0.951101430237457	0.9287041307202525	0.8649429446030691	0	0	0.0
5361	0.05152370487502101	0.022359401857726783	0.02070359265008081	0.8417337619280383	None	0	0	0.25	3	0.8125	13	0.6	0.75	15	12	2	0	0	0.13333333333333333	2	15	1.2	18	0.0	0	0.7494657236629605	0.8022818705683081	0.44610939339963773	0.8114044602346671	0.9243076347759599	0.9584007818479925	0.9142828056412031	0.8806907896607102	0	0	0.0
2674	0.006453271255447764	0.0002829808046650543	0.00015738672844415114	0.9634677676463922	None	0	0	0.5	2	0.5	2	0.5	0.5	3	2	2	1	0	0.75	4	3	0.4	6	0.14285714285714285	1.0	0.3464159824680727	0.7349164975333826	0.5870957404167909	0.8637663667166152	0.6654350402280236	0.878130509170689	0.8944833777610235	0.8339423385047531	1.0	0	0.0
1600	None	None	None	None	None	0	0	0.6	3	0.2	1	0.7	0	3	0	3	0	0	0.4	2	5	0.4666666666666667	7	0.0	0	0	0	0	0	0	0	0	0	0	0	0
1896	None	None	None	None	None	0.5	1	0.5714285714285714	4	0.5	4	0.4166666666666667	0.25	3	2	6	2	0	0.6666666666666666	4	6	0.6666666666666666	10	0.13333333333333333	0	0.5814113292709961	0.6519113556827433	0.7320406003781137	0.6729873896827977	0.5205249063719879	0.8889089913730757	0.7086919344002712	0.7582192849629464	0.6666666666666666	0.3333333333333333	0.0
874	None	None	None	None	None	0	0	0.6666666666666666	4	0.42857142857142855	3	0.5	0.2857142857142857	6	2	2	1	0	0.5	6	3	0.6	9	0.25	0.5714285714285714	0.7803496843380544	0.9459551164484413	0.2059996604668502	0.8885843087551711	0.44522615617086336	0.8077277856393549	0.8760645413138972	0.8932793662728009	1.0	0.3333333333333333	0.0
7117	0.060172434423423675	0.028254697891240587	0.025128016570825105	0.7407462704020291	None	0	0	0.25	3	0.8125	13	0.6	0.75	15	12	2	0	0	0.13333333333333333	2	15	1.2	18	0.0	0	0.7494657236629605	0.8053959220416165	0.44610939339963773	0.7972818334196665	0.9243076347759599	0.9545965501243818	0.8944524511195548	0.8749171677458167	0	0	0.0
1196	None	None	None	None	None	0	0	0.6666666666666666	2	0.5	1	0.6666666666666666	0	1	0	2	0	0	0.6666666666666666	3	2	0.26666666666666666	4	0.0	0.6666666666666666	0	0	0	0	0	0	0	0	0	0	0
292	None	None	None	None	None	0	0	0.6666666666666666	2	0.5	1	0.6666666666666666	0	2	0	1	1	0	0.6666666666666666	2	3	0.26666666666666666	4	0.25	0	0	0	0	0	0	0	0	0	0	0	0
3420	0.031175456931585393	0.009425244612080818	0.009240013928172586	0.9164990339332245	None	0	0	0.3	3	0.75	9	0.6363636363636364	0.6666666666666666	11	8	2	0	0	0.18181818181818182	2	11	0.9333333333333333	14	0.0	0	0.5829699163104713	0.7759107011858981	0.46902786068599134	0.8884802730587973	0.8342872009902379	0.8763296330017118	0.821407876924582	0.8530186192680937	0	0	0.0
1122	None	None	None	None	None	0	0	0.6	3	0.2	1	0.875	0	3	0	3	0	0	0.5	2	4	0.4666666666666667	7	0.0	0	0	0	0	0	0	0	0	0	0	0	0
565	None	None	None	None	None	0	0	0.25	1	1.0	3	1.0	0.6666666666666666	3	2	1	0	0	0.2	1	5	0.3333333333333333	5	0.0	0	0.9165465524176897	0.917012725129178	0.643630941983465	0.798601049124908	0.7173619781039402	0.7932101600777204	0.8012740403210187	0.8465937091399207	0	0	0.0
5036	0.08053640522716789	0.010033565583272197	-0.006400975386415494	0.5905502227973538	None	0	0	0.25	3	0.8125	13	0.6	0.75	15	12	2	0	0	0.13333333333333333	2	15	1.2	18	0.0	0	0.7494657236629605	0.7940216115509129	0.3475238844054077	0.8172279756709725	0.9672404802767216	0.9462911683924906	0.9287041307202525	0.8704936171652106	0	0	0.0
5573	0.041550824343964066	0.0026532368545330825	-0.0007671419252341416	0.9002591744773245	None	0	0	0.25	3	0.8125	13	0.6	0.75	15	12	2	0	0	0.13333333333333333	2	15	1.2	18	0.0	0	0.7494657236629605	0.7954794268982215	0.44610939339963773	0.8040479057115012	0.9243076347759599	0.9482340062198783	0.9059087780356719	0.8690567389492603	0	0	0.0
6077	0.06253261727103536	0.013703873902499837	0.013646473677635957	0.6482726255449928	None	0	0	0.16666666666666666	3	0.875	21	0.5416666666666666	0.875	24	21	1	0	0	0.08333333333333333	2	24	1.7333333333333334	26	0.0	0	0.7494657236629605	0.8089469449865839	0.44610939339963773	0.7884436268255252	0.9672404802767216	0.9561029862337607	0.8944524511195548	0.8750743731051108	0	0	0.0
525	None	None	None	None	None	0	0	0.2857142857142857	2	0.875	7	0.5	0.375	3	3	6	6	0	0.8	5	4	0.6666666666666666	10	0.375	0	0.1676399705575699	0.933031062115768	0.3537339534141589	0.9312669245274935	0.7097619701169883	0.6414472357054142	0.8976645238640286	0.8744318112040449	0.3333333333333333	0.6666666666666666	0.0
5167	0.05380404346439711	0.013068840756003215	0.010481949669343463	0.803407934663233	None	0	0	0.3076923076923077	4	0.7058823529411765	12	0.59375	0.7058823529411765	16	12	2	0	0	0.125	2	16	1.2666666666666666	19	0.0	0	0.520202669208347	0.7215687957209845	0.16003371402699215	0.9235121286462001	0.5677596528512596	0.9145444122650933	0.8606055975557586	0.8741226377765168	0	0	0.0
5782	0.08752323053915302	0.012778252167268678	-0.008909186658551487	0.6238770103948795	None	0	0	0.2857142857142857	4	0.7222222222222222	13	0.5882352941176471	0.7222222222222222	16	13	3	0	0	0.11764705882352941	2	17	1.3333333333333333	20	0.0	0	0.4875831192892456	0.7128106269924377	0.24652150400296477	0.9480660607967665	0.5677596528512596	0.9300863763860858	0.8745136664463713	0.8941497130747614	0	0	0.0
2792	0.005004234100443053	0.0015027880381599291	8.159056478979735e-05	0.9869579343781434	None	0.5	1	0.6666666666666666	4	0.5	3	0.4	0.5	7	3	0	0	0	0.8	5	4	0.5333333333333333	8	0.0	0.6666666666666666	0.4561245335753979	0.7596542091119919	0.9118611649748998	0.9390850405440999	0.6788145682013276	0.6951631880525433	0.876937963094222	0.8278112601850094	0	0	0.0
441	None	None	None	None	None	0	0	0.6666666666666666	2	0.5	1	0.6666666666666666	0	0	0	3	0	0	0.6666666666666666	2	3	0.26666666666666666	4	0.0	0	0	0	0	0	0	0	0	0	0	0	0
5319	0.05647749057013619	0.014473140067109981	0.0132695490649399	0.8483351400757297	None	0	0	0.25	3	0.8125	13	0.6	0.75	15	12	2	0	0	0.13333333333333333	2	15	1.2	18	0.0	0	0.7494657236629605	0.8390455743210175	0.44610939339963773	0.8129454463868261	0.8866941375563036	0.9468996757951252	0.9142828056412031	0.8808466815250259	0	0	0.0
1299	None	None	None	None	None	0	0	0.8	4	0.2	1	0.5833333333333334	0.2	3	1	3	1	0	0.75	3	4	0.4666666666666667	7	0.125	0.5	0.7719395088359815	0.8905327671937809	0.556281085173268	0.9392751559167823	0.5011682135801222	0.8620704056548122	0.8335662400117555	0.9022531878750384	1.0	0	0.0
3876	0.04221471904697194	0.004635749918852171	0.004613659761171614	0.8500359311440495	None	0	0	0.3333333333333333	4	0.6875	11	0.6	0.6875	15	11	2	0	0	0.13333333333333333	2	15	1.2	18	0.0	0	0.454963569370144	0.9479499779766634	0.3330092939789374	0.9460416329431859	0.5285423736126619	0.9385068587505342	0.9418773994484105	0.9443025167303292	0	0	0.0
2698	2.6605123336484638e-05	1.7409277766717197e-07	-1.5779878526464974e-07	0.9999969314409209	None	0	0	0.5	2	0.6666666666666666	2	0.8333333333333334	0.3333333333333333	2	1	2	0	0	0.6666666666666666	3	2	0.3333333333333333	5	0.0	0	0.42222008944436357	0.5811350933979947	0.5583574520225448	0.9049504262760917	0.9371895648879459	0.5321603640468056	0.9149809311720855	0.7116159409435743	0	0	0.0
1071	None	None	None	None	None	0	0	0.6666666666666666	2	0.5	1	1.0	0	0	0	3	0	0	1.0	2	2	0.26666666666666666	4	0.0	0	0	0	0	0	0	0	0	0	0	0	0
6178	0.04857179515931536	0.0042113321156802535	-0.002479979082342529	0.5714963962566664	None	0	0	0.25	3	0.8	12	0.6071428571428571	0.7333333333333333	14	11	2	0	0	0.14285714285714285	2	14	1.1333333333333333	17	0.0	0	0.5193609509964104	0.8579856061727485	0.15515097597501498	0.9053856445727738	0.31829959092015625	0.8871914686652327	0.8474969745053701	0.8849189953189309	0	0	0.0
366	None	None	None	None	None	0	0	0.75	3	0.25	1	0.6666666666666666	0.25	3	1	2	1	0	1.0	3	3	0.4	6	0.16666666666666666	0.6666666666666666	0.9788172276913384	0.9251313274914216	0.43881214973780336	0.6509962230472663	0.2585272830034291	0.8307315962938634	0.9584038404396854	0.8286582114624189	1.0	0	0.0
2443	None	None	None	None	None	1.0	1	1.0	4	0.25	1	0.5	0	4	0	1	0	0	0.75	4	3	0.4	6	0.0	1.0	0	0	0	0	0	0	0	0	0	0	0
1271	None	None	None	None	None	0	0	0.4	2	0.6	3	0.7777777777777778	0.2	1	1	5	0	0	1.0	3	3	0.4666666666666667	7	0.0	0	0.23963591286785038	0.5	0.1	0.5	0.3720732539525087	0.5	0.7522901513580699	0.5	0	0	0.0
6583	0.03635243290243369	0.014713266631031256	0.014308422084132705	0.8995781540361525	None	0	0	0.25	3	0.8	12	0.6071428571428571	0.7333333333333333	14	11	2	0	0	0.14285714285714285	2	14	1.1333333333333333	17	0.0	0	0.7494657236629605	0.7688534115457134	0.44610939339963773	0.7966715175767873	0.8952786301946987	0.9542743223640284	0.8944524511195548	0.8662946211522128	0	0	0.0
7267	0.061485556465032745	0.03203068463450597	0.02911229232282839	0.7537205139637981	None	0	0	0.25	3	0.8	12	0.6071428571428571	0.7333333333333333	14	11	2	0	0	0.14285714285714285	2	14	1.1333333333333333	17	0.0	0	0.7494657236629605	0.8078413627469164	0.3968166389025227	0.799331505557659	0.9457740575263408	0.9522160496961705	0.8969444568187157	0.8739953257158499	0	0	0.0
681	None	None	None	None	None	0	0	0.5	2	0.6666666666666666	2	0.625	0.6666666666666666	3	2	1	0	0	0.5	4	2	0.3333333333333333	5	0.0	0	0.6841271674189693	0.8094022296781193	0.8265614512405495	0.6906069014854952	0.4647401073236016	0.546834797355753	0.807124794891044	0.6926049985944093	0	0	0.0
3867	0.034959503650107825	0.012471320107206852	0.012425937058755006	0.9023230597278309	None	0	0	0.2727272727272727	3	0.7857142857142857	11	0.6153846153846154	0.7142857142857143	13	10	2	0	0	0.15384615384615385	2	13	1.0666666666666667	16	0.0	0	0.5829699163104713	0.7611022263383617	0.5676133696802214	0.8897469594037748	0.8342872009902379	0.8977518164888583	0.8206817314975678	0.8589335527949531	0	0	0.0
6144	0.05563494367224713	0.014790776600388633	0.012897159090555317	0.7959984597948759	None	0	0	0.25	3	0.8	12	0.6071428571428571	0.7333333333333333	14	11	2	0	0	0.14285714285714285	2	14	1.1333333333333333	17	0.0	0	0.4786358860593702	0.8771224516925484	0.33001074383946066	0.8472738780015437	0.5159665522788153	0.8615624881120058	0.8374823115309987	0.8624419129429325	0	0	0.0
6783	0.08543954051752817	0.017911464194887892	0.004892702816765555	0.634980317310408	None	0	0	0.21428571428571427	3	0.8421052631578947	16	0.5833333333333334	0.7894736842105263	18	15	2	0	0	0.1111111111111111	2	18	1.4	21	0.0	0	0.7494657236629605	0.7839987565004318	0.44610939339963773	0.8078049901084372	0.9457740575263408	0.9551818496992763	0.9101837166617697	0.8730360860427557	0	0	0.0
6928	0.04207225059402088	0.0038023079656771827	-0.0036959110393857343	0.8936217671557114	None	0	0	0.2727272727272727	3	0.7857142857142857	11	0.6153846153846154	0.7142857142857143	13	10	2	0	0	0.15384615384615385	2	13	1.0666666666666667	16	0.0	0	0.7494657236629605	0.8086517680978497	0.44610939339963773	0.7953353668105434	0.9243076347759599	0.9485622360996415	0.9059087780356719	0.8703901891055602	0	0	0.0
7012	0.05464420902721923	0.02386287122299219	0.023710012389012446	0.8112914508307879	None	0	0	0.25	3	0.8125	13	0.6	0.75	15	12	2	0	0	0.13333333333333333	2	15	1.2	18	0.0	0	0.7494657236629605	0.8022818705683081	0.44610939339963773	0.793528230332214	0.9243076347759599	0.9520804073013014	0.8944524511195548	0.8712462148763735	0	0	0.0
1219	None	None	None	None	None	0	0	0.6666666666666666	4	0.3333333333333333	2	0.6666666666666666	0	0	0	7	0	0	0.75	4	3	0.5333333333333333	8	0.0	0.8	0	0	0	0	0	0	0	0	0	0	0
6596	0.08227044211054783	0.017592610166445897	0.005711658432843235	0.6343633438449827	None	0	0	0.21428571428571427	3	0.8421052631578947	16	0.5833333333333334	0.7894736842105263	18	15	2	0	0	0.1111111111111111	2	18	1.4	21	0.0	0	0.7494657236629605	0.7839987565004318	0.44610939339963773	0.8078049901084372	0.9457740575263408	0.9551818496992763	0.9101837166617697	0.8730360860427557	0	0	0.0
5733	0.06755899390783214	0.0038352442429296072	0.0037254804545956144	0.6457369407637934	None	0	0	0.25	3	0.8125	13	0.6	0.75	15	12	2	0	0	0.13333333333333333	2	15	1.2	18	0.0	0	0.7494657236629605	0.8001700889908208	0.3475238844054077	0.8173319617311335	0.9243076347759599	0.9476078476030511	0.8993842440864479	0.8729139062407373	0	0	0.0
2288	None	None	None	None	None	0	0	0.6666666666666666	4	0.14285714285714285	1	0.5625	0	3	0	5	1	0	1.0	4	4	0.6	9	0.09090909090909091	0.3333333333333333	0	0	0	0	0	0	0	0	0	0	0
4149	0.09589169039374587	0.01146659490138561	0.0034986290406359604	0.7229526940487037	None	0	0	0.2857142857142857	4	0.7222222222222222	13	0.5882352941176471	0.7222222222222222	17	13	2	0	0	0.11764705882352941	2	17	1.3333333333333333	20	0.0	0	0.520202669208347	0.7130907368354966	0.16003371402699215	0.9415798928870733	0.5677596528512596	0.9239015262211296	0.8606055975557586	0.8871852121328916	0	0	0.0
756	None	None	None	None	None	0	0	0.5	2	0.6666666666666666	2	0.8333333333333334	0	1	0	3	0	0	0.6666666666666666	3	2	0.3333333333333333	5	0.0	0	0	0	0	0	0	0	0	0	0	0	0
1611	None	None	None	None	None	0.5	1	0.5714285714285714	4	0.5	4	0.5	0.25	3	2	6	2	0	0.8	4	5	0.6666666666666666	10	0.13333333333333333	0	0.5814113292709961	0.6519113556827433	0.7320406003781137	0.6729873896827977	0.5205249063719879	0.8889089913730757	0.7086919344002712	0.7582192849629464	0.6666666666666666	0.3333333333333333	0.0
6937	0.04629567606604488	0.002534500704100076	-0.002080157671181955	0.895220673662739	None	0	0	0.25	3	0.8125	13	0.6	0.75	15	12	2	0	0	0.13333333333333333	2	15	1.2	18	0.0	0	0.7494657236629605	0.7954794268982215	0.44610939339963773	0.7854034233026632	0.9243076347759599	0.947283613599174	0.8944524511195548	0.8639072461323503	0	0	0.0
7392	0.04616354563770272	0.014103535634922061	0.00089583374544124	0.5767792175619152	None	0	0	0.25	3	0.8125	13	0.6	0.75	15	12	2	0	0	0.13333333333333333	2	15	1.2	18	0.0	0	0.908638306454803	0.8362751228598078	0.11420069626888077	0.9039253089254099	0.31063958835223016	0.8762201034428596	0.9670278122714323	0.8746997464049293	0	0	0.0
1818	None	None	None	None	None	0.3333333333333333	1	0.5	4	0.4444444444444444	4	0.4583333333333333	0.3333333333333333	4	3	6	0	0	0.6666666666666666	6	4	0.7333333333333333	11	0.0	0.3333333333333333	0.2607497635441149	0.7437070050302478	0.5870957404167909	0.8389060208183535	0.7469586347531332	0.873684262229147	0.8947629274261745	0.8248834494272861	0	0	0.0
5227	0.08599661145337377	0.01576868258809032	-0.00925265441395592	0.6459969862314503	None	0	0	0.3333333333333333	4	0.6666666666666666	10	0.6071428571428571	0.6666666666666666	13	10	3	0	0	0.14285714285714285	2	14	1.1333333333333333	17	0.0	0	0.454963569370144	0.6992953464911396	0.3330092939789374	0.9384545765847836	0.5677596528512596	0.936398284169461	0.8606055975557586	0.8895285686646006	0	0	0.0
5004	0.0762966055124409	0.02708998819958764	0.026815304976105882	0.7488548644484492	None	0	0	0.25	3	0.8125	13	0.6	0.75	15	12	2	0	0	0.13333333333333333	2	15	1.2	18	0.0	0	0.7494657236629605	0.7787210454637011	0.3475238844054077	0.8419807575298935	0.9672404802767216	0.9249066510995261	0.9232753682458612	0.8598538514814286	0	0	0.0
5536	0.05618714486646783	0.013152157575913866	0.009035992274223645	0.8320286005629399	None	0	0	0.25	3	0.8125	13	0.6	0.75	15	12	2	0	0	0.13333333333333333	2	15	1.2	18	0.0	0	0.7494657236629605	0.8392916022340594	0.44610939339963773	0.8287065583551416	0.9243076347759599	0.9608809657621808	0.8944524511195548	0.8950659507160417	0	0	0.0
370	None	None	None	None	None	0.5	1	0.6666666666666666	4	0.5	3	0.4	0.5	7	3	0	0	0	0.8	5	4	0.5333333333333333	8	0.0	1.0	0.4561245335753979	0.8569025281045815	0.8097014440576409	0.9410034724365701	0.6946769590978727	0.8365086105813532	0.8654372118555349	0.8873460485041466	0	0	0.0
6587	0.03878375021993751	0.014216071395660503	0.014205391539473389	0.8694894933139754	None	0	0	0.25	3	0.8125	13	0.6	0.75	15	12	2	0	0	0.13333333333333333	2	15	1.2	18	0.0	0	0.7494657236629605	0.8070112636470044	0.44610939339963773	0.7911439640275277	0.8233167801126754	0.9541822947621177	0.8944524511195548	0.8735709682519122	0	0	0.0
7258	0.09423223706615182	0.01034908507768832	0.0019169451855449247	0.6166190597300617	None	0	0	0.21428571428571427	3	0.8421052631578947	16	0.5833333333333334	0.7894736842105263	18	15	2	0	0	0.1111111111111111	2	18	1.4	21	0.0	0	0.7494657236629605	0.7822103306652749	0.3968166389025227	0.8072534448080765	0.9672404802767216	0.9534235852108978	0.918892642282207	0.8710124226096813	0	0	0.0
4055	0.06523153818489322	0.005660339106005145	0.002109372430014888	0.7679134506177409	None	0	0	0.3333333333333333	4	0.6666666666666666	10	0.6071428571428571	0.6666666666666666	14	10	2	0	0	0.14285714285714285	2	14	1.1333333333333333	17	0.0	0	0.454963569370144	0.744157887368016	0.2940035539210546	0.9361963932484079	0.5677596528512596	0.930245171843723	0.8745136664463713	0.8923259882841067	0	0	0.0
4370	0.06165647510296638	0.012492586499559352	0.0092336788265188	0.7331875858027986	None	0	0	0.25	3	0.8	12	0.6071428571428571	0.7333333333333333	14	11	2	0	0	0.14285714285714285	2	14	1.1333333333333333	17	0.0	0	0.7494657236629605	0.7859288409461338	0.44610939339963773	0.8338713149404648	0.9457740575263408	0.9277549896951971	0.9101837166617697	0.8608290450252473	0	0	0.0
3095	0.009385663845241749	0.002849978215882662	0.002849597010898107	0.9309301773114926	None	0	0	0.4	2	0.8	4	0.5833333333333334	0.6	5	3	1	0	0	0.3333333333333333	2	6	0.4666666666666667	7	0.0	0	0.5829699163104713	0.6843797551752279	0.3330092939789374	0.8544447623595043	0.8342872009902379	0.5709495396650381	0.9232753682458612	0.7197453018686012	0	0	0.0
2849	0.0038652617977103457	0.0009497349123516273	-0.0009497291072874346	0.9969810866401185	None	1.0	1	1.0	4	0.25	1	0.5	0.25	4	1	1	0	0	0.75	4	3	0.4	6	0.0	1.0	0.6175566239152046	0.8888336528795805	0.6979803553010926	0.941642426575739	0.42485788744940967	0.8705526242248584	0.8323929362854003	0.9051030765903445	0	0	0.0
1771	None	None	None	None	None	0	0	0.3	3	0.6923076923076923	9	0.23809523809523808	0.6923076923076923	11	9	3	2	0	0.7777777777777778	7	9	1.0	15	0.25	0.4444444444444444	0.7565495179165206	0.9604426022046129	0.545760764856758	0.7904767679290936	0.6426113240991917	0.8553108824778187	0.84883798876532	0.890719044003907	0.5909090909090909	0.18181818181818182	0.0
1413	None	None	None	None	None	0	0	0.25	1	1.0	4	0.6666666666666666	0.5	3	2	2	4	0	1.0	3	3	0.4	6	0.5714285714285714	0	0.6346411785575798	0.6753297429972224	0.17360213401118862	0.5903945197342406	0.7298361205282576	0.5000000000000002	0.9190141158060372	0.5904910809802891	0.3333333333333333	0.3333333333333333	0.0
6952	0.07943532819324087	0.013360213334413678	0.010619433753122338	0.7116247189731482	None	0	0	0.21428571428571427	3	0.8421052631578947	16	0.5833333333333334	0.7894736842105263	18	15	2	0	0	0.1111111111111111	2	18	1.4	21	0.0	0	0.7494657236629605	0.9212384485262158	0.3968166389025227	0.9050249713062323	0.9672404802767216	0.9338324287475097	0.9287041307202525	0.9208230745014422	0	0	0.0
7124	0.07344236878808397	0.009873206812313079	-0.009139984126024932	0.5392222831022393	None	0	0	0.21428571428571427	3	0.8421052631578947	16	0.5833333333333334	0.7894736842105263	18	15	2	0	0	0.1111111111111111	2	18	1.4	21	0.0	0	0.7494657236629605	0.8710412163024761	0.44610939339963773	0.8174192172866225	0.9457740575263408	0.9325478711628057	0.9142828056412031	0.8820393995013714	0	0	0.0
4205	0.04467854083140562	0.011903984942498736	0.007587697808606847	0.7851127851516095	None	0	0	0.2727272727272727	3	0.7857142857142857	11	0.6153846153846154	0.7142857142857143	13	10	2	0	0	0.15384615384615385	2	13	1.0666666666666667	16	0.0	0	0.7857266821014519	0.808459743849507	0.1	0.9082468186374658	0.3970619784989394	0.904233296474568	0.9430948577888597	0.8800115709947085	0	0	0.0
3434	0.03207245324943701	0.009250999490152918	0.008341120358440363	0.8961717224299369	None	0	0	0.3	3	0.75	9	0.5833333333333334	0.6666666666666666	11	8	2	0	0	0.16666666666666666	2	12	0.9333333333333333	14	0.0	0	0.5829699163104713	0.6537421752682452	0.5676133696802214	0.7003779983204351	0.8342872009902379	0.6110032642267998	0.772507652831737	0.655970049726897	0	0	0.0
3318	0.01841271575831275	0.004228889101175104	0.003980038980121447	0.9509110754166524	None	0	0	0.375	3	0.7	7	0.6	0.7	10	7	1	0	0	0.2	2	10	0.8	12	0.0	0	0.5829699163104713	0.8422926368693946	0.5676133696802214	0.7265112264000202	0.8342872009902379	0.9537187675500799	0.7980611462999816	0.8690597379030469	0	0	0.0
6651	0.06101816577576907	0.03189025856343925	0.028244663540799013	0.7569468320550163	None	0	0	0.25	3	0.8	12	0.6071428571428571	0.7333333333333333	14	11	2	0	0	0.14285714285714285	2	14	1.1333333333333333	17	0.0	0	0.7494657236629605	0.8078413627469164	0.3968166389025227	0.8165125890746755	0.9457740575263408	0.9522160496961705	0.8969444568187157	0.8780059341064518	0	0	0.0
1226	None	None	None	None	None	0	0	0.5	2	0.75	3	1.0	0.75	5	3	0	0	0	0.16666666666666666	6	1	0.4	6	0.0	0.4	0.9634183756295132	0.7414005946662461	0.5990176889059357	0.9444952502041385	0.5218288657713155	0.8707736721673585	0.8526465505402216	0.8734433505610786	0	0	0.0
5600	0.05237613215471461	0.01799583734380678	0.01743108406803394	0.8227653354096236	None	0	0	0.2727272727272727	3	0.7857142857142857	11	0.6153846153846154	0.7142857142857143	13	10	2	0	0	0.15384615384615385	2	13	1.0666666666666667	16	0.0	0	0.7494657236629605	0.7753098227144518	0.3475238844054077	0.8246443705399441	0.9672404802767216	0.9616938229936415	0.9232753682458612	0.8811382820064612	0	0	0.0
468	None	None	None	None	None	0	0	1.0	2	0.0	0	1.0	0	0	0	2	0	0	0.3333333333333333	3	1	0.2	3	0.0	1.0	0	0	0	0	0	0	0	0	0	0	0
1707	None	None	None	None	None	0	0	0.5	1	1.0	1	0.75	0	0	0	2	0	0	1.0	2	2	0.2	3	0.0	0	0	0	0	0	0	0	0	0	0	0	0
3667	0.049270798120176575	0.013283547736571021	0.011929914329211044	0.8607590338335404	None	0	0	0.3076923076923077	4	0.7058823529411765	12	0.59375	0.7058823529411765	16	12	2	0	0	0.125	2	16	1.2666666666666666	19	0.0	0	0.5829699163104713	0.7382458880311125	0.5676133696802214	0.8698709731849309	0.8342872009902379	0.8441107220844115	0.772507652831737	0.8237469295844748	0	0	0.0
5629	0.08686868714069831	0.027608933400376404	-0.00587715128831253	0.6431574238661765	None	0	0	0.2857142857142857	4	0.7222222222222222	13	0.5882352941176471	0.7222222222222222	16	13	3	0	0	0.11764705882352941	2	17	1.3333333333333333	20	0.0	0	0.4875831192892456	0.6924345905998462	0.19722874950584976	0.9451285347734523	0.5677596528512596	0.9246467206999469	0.8745136664463713	0.886454476301618	0	0	0.0
3385	0.05961055452592802	0.0033610468489857943	0.002784617193521366	0.7491704124269427	None	0	0	0.2727272727272727	3	0.7857142857142857	11	0.6153846153846154	0.7142857142857143	13	10	2	0	0	0.15384615384615385	2	13	1.0666666666666667	16	0.0	0	0.7494657236629605	0.8799599370943396	0.3475238844054077	0.8760113353122422	0.8866941375563036	0.9118980329160769	0.9033060873744468	0.8903926078215009	0	0	0.0
2892	0.0329005873366059	0.0004317189033175344	-1.729830833348531e-05	0.9456597116549496	None	0	0	0.4	4	0.6153846153846154	8	0.26785714285714285	0.6153846153846154	11	8	3	1	0	0.875	7	8	1.0	15	0.14285714285714285	0.5	0.7553132093007138	0.9570729420661835	0.545760764856758	0.8379721043686394	0.6426113240991917	0.8780042709532271	0.8769449148572334	0.9038209448751647	1.0	0.09090909090909091	0.0
1284	None	None	None	None	None	0	0	0.2	1	1.0	5	1.0	0.6	4	3	2	0	0	0.14285714285714285	1	7	0.4666666666666667	7	0.0	0	0.6841271674189693	0.5251719530979867	0.7166392699440295	0.7904241161979725	0.38102646863284545	0.7168813694472105	0.8260905185199184	0.6869217122916285	0	0	0.0
2246	None	None	None	None	None	0	0	0.3333333333333333	2	0.8333333333333334	5	0.5714285714285714	0.16666666666666666	2	1	5	0	0	0.2857142857142857	2	7	0.5333333333333333	8	0.0	0	0.5380051296954251	0.8117192573427664	0.8149360540075825	0.6932019890915257	0.43704145534301253	0.7769902725361846	0.8795463060694183	0.7640214378073481	0	0	0.0
2606	0.006667867948228783	0.0006365924985987853	-0.00015845496113647419	0.9854493862299105	None	0	0	0.75	3	0.5	2	0.6	0.5	5	2	0	0	0	0.4	5	2	0.4	6	0.0	1.0	0.9524362000630001	0.7749217902065495	0.5990176889059357	0.9098028287762268	0.6345449874667182	0.6734187284970965	0.8526465505402216	0.80592471211448	0	0	0.0
2940	None	None	None	None	None	0	0	0.5714285714285714	4	0.5	4	0.625	0.375	4	3	5	4	0	1.0	4	4	0.6666666666666666	10	0.3076923076923077	0.3333333333333333	0.5067467653315133	0.7895030346887518	0.6641685354134715	0.6742868734292738	0.7407335251480897	0.8040807608715599	0.7996886261800757	0.7602145419071233	0.25	0.5	0.0
1875	None	None	None	None	None	0.5	1	0.6666666666666666	4	0.5714285714285714	4	0.375	0.5714285714285714	8	4	0	0	0	0.6666666666666666	4	6	0.6	9	0.0	0.6666666666666666	0.4561245335753979	0.889877217000898	0.7582332030787368	0.9433176282578989	0.688432313999362	0.8071566109352685	0.8712970339462546	0.8919698730732787	0	0	0.0
2780	0.014961901599136445	0.002052251258412891	-0.001567856408328913	0.982239288989019	None	0.3333333333333333	1	0.5	4	0.6666666666666666	6	0.3142857142857143	0.6666666666666666	10	6	0	0	0	0.7142857142857143	5	7	0.7333333333333333	11	0.0	1.0	0.4561245335753979	0.767657953521145	0.8746473694751267	0.9325445323005341	0.6734244124016622	0.8457775324439745	0.8712970339462546	0.8630843876243784	0	0	0.0
2239	None	None	None	None	None	1.0	1	1.0	4	0.25	1	0.5	0	4	0	1	0	0	0.75	4	3	0.4	6	0.0	1.0	0	0	0	0	0	0	0	0	0	0	0
7252	0.10154528822050715	0.029700697922480316	0.026715601781795356	0.6751667244223751	None	0	0	0.21428571428571427	3	0.8421052631578947	16	0.5833333333333334	0.7894736842105263	18	15	2	0	0	0.1111111111111111	2	18	1.4	21	0.0	0	0.7494657236629605	0.7822103306652749	0.3968166389025227	0.8072534448080765	0.9672404802767216	0.9534235852108978	0.918892642282207	0.8710124226096813	0	0	0.0
2185	None	None	None	None	None	0.5	1	0.5714285714285714	4	0.5	4	0.4166666666666667	0.25	3	2	6	2	0	0.6666666666666666	4	6	0.6666666666666666	10	0.13333333333333333	0	0.5814113292709961	0.6519113556827433	0.7320406003781137	0.6729873896827977	0.5205249063719879	0.8889089913730757	0.7086919344002712	0.7582192849629464	0.6666666666666666	0.3333333333333333	0.0
4136	0.06566228029879932	0.00238976140777489	-0.002376929078990402	0.7686575378851138	None	0	0	0.25	3	0.8	12	0.6071428571428571	0.7333333333333333	14	11	2	0	0	0.14285714285714285	14	2	1.1333333333333333	17	0.0	0	0.7857266821014519	0.7863026885807157	0.10199324595828049	0.9323522842699827	0.3970619784989394	0.9107963239664142	0.9426779439879394	0.889258745848004	0	0	0.0
1942	None	None	None	None	None	0.3333333333333333	1	0.625	5	0.4444444444444444	4	0.55	0.3333333333333333	6	3	4	1	0	0.8	4	5	0.7333333333333333	11	0.1111111111111111	0.5714285714285714	0.42108054640755554	0.9559422072248219	0.5778950103847524	0.9089863392314614	0.7705815602932704	0.6474272011185653	0.9164076013694551	0.8803155401745628	1.0	0	0.0
6955	0.048669808529786016	0.006068527882830689	0.006060282720714842	0.8021640022446402	None	0	0	0.25	3	0.8125	13	0.6	0.75	15	12	2	0	0	0.13333333333333333	2	15	1.2	18	0.0	0	0.7494657236629605	0.7795219023574024	0.44610939339963773	0.7659105315638481	0.9672404802767216	0.9233244640430459	0.8944524511195548	0.8382883698150942	0	0	0.0
4902	0.054959865210964805	0.022333145201674877	0.021519453627642293	0.8178003872697748	None	0	0	0.25	3	0.8	12	0.6071428571428571	0.7333333333333333	14	11	2	0	0	0.14285714285714285	2	14	1.1333333333333333	17	0.0	0	0.7494657236629605	0.8078413627469164	0.3968166389025227	0.8165125890746755	0.9457740575263408	0.9589767460922377	0.918892642282207	0.8835915197867908	0	0	0.0
767	None	None	None	None	None	0	0	0.42857142857142855	3	0.5	4	0.6666666666666666	0.375	4	3	5	0	0	0.6	5	3	0.6666666666666666	10	0.0	0	0.13632814897582435	0.5927310667113	0.3325394661018043	0.7384004383013523	0.5418311390812078	0.6555494693701732	0.8482736764144824	0.6649622859703245	0	0	0.0
788	None	None	None	None	None	0.5	1	0.6666666666666666	4	0.2857142857142857	2	0.5625	0.14285714285714285	1	1	7	0	0	1.0	4	4	0.6	9	0.0	0.4	0.5067762289444966	0.5	0.9834083066024386	0.5	0.1	0.5	0.9736672416605182	0.5	0	0	0.0
1298	None	None	None	None	None	0	0	0.1111111111111111	1	1.0	11	0.2653061224489796	0.8181818181818182	9	9	3	2	0	1.0	7	7	0.8666666666666667	13	0.2	0	0.7400354310215114	0.7337557175471408	0.48653253024053394	0.953222857592042	0.6097828481238573	0.9310363456330467	0.8575715396250675	0.9011716779424284	0.6111111111111112	0.2222222222222222	0.0
220	None	None	None	None	None	0	0	0.6666666666666666	2	0.5	1	0.6666666666666666	0	2	0	1	0	0	0.6666666666666666	2	3	0.26666666666666666	4	0.0	0	0	0	0	0	0	0	0	0	0	0	0
1155	None	None	None	None	None	0	0	0.2	1	1.0	5	0.7777777777777778	0.4	3	2	3	5	0	1.0	3	3	0.4666666666666667	7	0.5555555555555556	0.8	0.6346411785575798	0.6753297429972224	0.17360213401118862	0.5903945197342406	0.7298361205282576	0.5000000000000002	0.9190141158060372	0.5904910809802891	0.3333333333333333	0.3333333333333333	0.0
978	None	None	None	None	None	0	0	0.3333333333333333	2	0.7142857142857143	5	0.6	0.42857142857142855	4	3	4	4	0	0.6	5	3	0.6	9	0.36363636363636365	0.5714285714285714	0.6066049508555935	0.612833370510857	0.21449477246442358	0.9543408653941653	0.7298361205282576	0.8234092574502822	0.9026585144107508	0.8428459770298133	0.25	0.25	0.0
2206	None	None	None	None	None	0.5	1	0.5	3	0.5	3	0.5333333333333333	0.3333333333333333	4	2	3	0	0	0.6	5	3	0.5333333333333333	8	0.0	0.6666666666666666	0.2607497635441149	0.7437070050302478	0.5870957404167909	0.8390792043976323	0.7469586347531332	0.887390313102233	0.9059642527076459	0.8311349002922226	0	0	0.0
458	None	None	None	None	None	0	0	0.8333333333333334	5	0.0	0	0.6666666666666666	0	5	0	2	1	0	0.75	3	4	0.5333333333333333	8	0.3333333333333333	0.8	0	0	0	0	0	0	0	0	0	0	0
4130	0.031482998351014695	0.00922940767046316	0.006970303546596072	0.8968883941661825	None	0	0	0.3	3	0.75	9	0.5833333333333334	0.6666666666666666	11	8	2	0	0	0.16666666666666666	2	12	0.9333333333333333	14	0.0	0	0.5829699163104713	0.6537421752682452	0.5676133696802214	0.7003779983204351	0.8342872009902379	0.6110032642267998	0.772507652831737	0.655970049726897	0	0	0.0
4552	0.06930550675374597	0.019603667277854186	0.013411290024596257	0.6822216764516529	None	0	0	0.25	3	0.8	12	0.6071428571428571	0.7333333333333333	14	11	2	0	0	0.14285714285714285	2	14	1.1333333333333333	17	0.0	0	0.7494657236629605	0.7924971718741484	0.44610939339963773	0.8300887118199624	0.9457740575263408	0.9386203916795623	0.9142828056412031	0.8681322470941929	0	0	0.0
2161	None	None	None	None	None	0.5	1	0.7142857142857143	5	0.375	3	0.8333333333333334	0.125	3	1	6	0	0	0.75	3	4	0.6666666666666666	10	0.0	0.6666666666666666	0.2607497635441149	0.5	0.5870957404167909	0.5108414648135667	0.7800736134146203	0.5774248523627119	0.8944833777610235	0.5295973299014729	0	0	0.0
1833	None	None	None	None	None	0	0	0.75	3	0.5	2	0.5	0.5	3	2	2	1	0	0.75	4	3	0.4	6	0.14285714285714285	1.0	0.7719395088359815	0.8338427526795292	0.556281085173268	0.9361979765167491	0.18864025213663332	0.8742403789692481	0.8494119747241203	0.8888826572279547	1.0	0	0.0
6680	0.06377652283069428	0.012933267634687178	0.012817755109356111	0.6904878043392713	None	0	0	0.25	3	0.8125	13	0.6	0.75	15	12	2	0	0	0.13333333333333333	2	15	1.2	18	0.0	0	0.7494657236629605	0.8022818705683081	0.44610939339963773	0.7935282303322139	0.9243076347759599	0.9584007818479925	0.9142828056412031	0.876681778176921	0	0	0.0
7413	0.048078207939740304	0.020768190832756248	0.020032535029234494	0.8436395829478387	None	0	0	0.25	3	0.8125	13	0.6	0.75	15	12	2	0	0	0.13333333333333333	2	15	1.2	18	0.0	0	0.7494657236629605	0.8022818705683081	0.44610939339963773	0.8114044602346671	0.9243076347759599	0.9584007818479925	0.9142828056412031	0.8806907896607102	0	0	0.0
1620	None	None	None	None	None	0	0	0.5	1	1.0	1	1.0	1.0	1	1	1	0	0	0.3333333333333333	3	1	0.2	3	0.0	0	0.38947660951858315	0.5	0.3330092939789374	0.5	0.9500714949999317	0.5	0.9418773994484105	0.5	0	0	0.0
6858	0.06592436084193061	0.010359076253433415	0.009446764613960351	0.6251348323278596	None	0	0	0.21428571428571427	3	0.8333333333333334	15	0.5882352941176471	0.7777777777777778	17	14	2	0	0	0.11764705882352941	2	17	1.3333333333333333	20	0.0	0	0.7658330428256115	0.7497602158529915	0.44610939339963773	0.8673340220549439	0.5453753346664909	0.9462915774227013	0.8944524511195548	0.8752249182401343	0	0	0.0
6559	0.050790298796529805	0.010206805122311103	0.009905841711366225	0.7312331534993587	None	0	0	0.25	3	0.8	12	0.6071428571428571	0.7333333333333333	14	11	2	0	0	0.14285714285714285	2	14	1.1333333333333333	17	0.0	0	0.7494657236629605	0.7675700475757504	0.3475238844054077	0.7938170485237811	0.8952786301946987	0.9503562534371252	0.915186772584399	0.8619480357930104	0	0	0.0
356	None	None	None	None	None	0	0	0.42857142857142855	3	0.75	6	0.4166666666666667	0.625	7	5	2	2	0	0.375	8	3	0.6666666666666666	10	0.3333333333333333	0.2857142857142857	0.8723818667089513	0.8783044623166737	0.22297447168285567	0.8864409429855228	0.48908446053608845	0.8912720871770001	0.9349626177556246	0.8854469539575701	0.7142857142857143	0.2857142857142857	0.0
4428	0.06164714824792261	0.00789049705998294	0.00385958396329952	0.6722180867142051	None	0	0	0.3333333333333333	4	0.6666666666666666	10	0.6071428571428571	0.6666666666666666	14	10	2	0	0	0.14285714285714285	2	14	1.1333333333333333	17	0.0	0	0.42222008944436357	0.7464448879278297	0.23442378498470737	0.9404191160560307	0.5677596528512596	0.9418746237113018	0.8849580185963718	0.900965654668829	0	0	0.0
7199	0.06277730464196034	0.034072780129082075	0.031101050836618706	0.7432301814545362	None	0	0	0.25	3	0.8125	13	0.6	0.75	15	12	2	0	0	0.13333333333333333	2	15	1.2	18	0.0	0	0.7494657236629605	0.8022818705683081	0.44610939339963773	0.793528230332214	0.9243076347759599	0.9520804073013014	0.8944524511195548	0.8712462148763735	0	0	0.0
4833	0.08013307490214175	0.008666638438238564	0.008581393055729799	0.6103619709831308	None	0	0	0.25	3	0.8125	13	0.6	0.75	15	12	2	0	0	0.13333333333333333	2	15	1.2	18	0.0	0	0.7857266821014519	0.8626062589403767	0.10398649191656102	0.8972359407152426	0.3970619784989394	0.8950309486174195	0.9422581626956018	0.8858527184269323	0	0	0.0
3161	0.023601751136278163	0.0037394630608163135	0.0035922793745636196	0.8934520898378816	None	0	0	0.375	3	0.7	7	0.6666666666666666	0.6	9	6	2	0	0	0.2222222222222222	2	9	0.8	12	0.0	0	0.5829699163104713	0.7449070839055304	0.5676133696802214	0.8178563932824218	0.8342872009902379	0.9057088276349536	0.8206817314975678	0.8336820935846827	0	0	0.0
7136	0.07838360375945906	0.013968314574755563	0.008340162316114594	0.6999664423404695	None	0	0	0.21428571428571427	3	0.8421052631578947	16	0.5833333333333334	0.7894736842105263	18	15	2	0	0	0.1111111111111111	2	18	1.4	21	0.0	0	0.7494657236629605	0.7822103306652749	0.3968166389025227	0.8072534448080765	0.9672404802767216	0.9534235852108978	0.918892642282207	0.8710124226096813	0	0	0.0
2809	0.005424069824465216	0.000598625514483508	-0.00022416340555771568	0.9971723353836239	None	1.0	1	0.8	4	0.4	2	0.4666666666666667	0.2	5	1	1	0	0	0.6	5	3	0.4666666666666667	7	0.0	1.0	0.5299731489257733	0.7969722839516414	0.2547708957509792	0.9351803179270116	0.40463504539045997	0.8311721443190694	0.8384427739946951	0.8672494600887105	0	0	0.0
5008	0.07400204136663209	0.022800988527204236	0.01231297744098809	0.623910442699267	None	0	0	0.3333333333333333	4	0.6666666666666666	10	0.6071428571428571	0.6666666666666666	14	10	2	0	0	0.14285714285714285	2	14	1.1333333333333333	17	0.0	0	0.520202669208347	0.6999258044565569	0.16003371402699215	0.943907718729162	0.5677596528512596	0.9224688545719959	0.8691577087952082	0.8858245779349133	0	0	0.0
4665	0.08662443733851063	0.014177390344905581	0.014177253867716068	0.581570169685292	None	0	0	0.3333333333333333	4	0.6666666666666666	10	0.6071428571428571	0.6666666666666666	14	10	2	0	0	0.14285714285714285	2	14	1.1333333333333333	17	0.0	0	0.520202669208347	0.7509292433611298	0.25377879921619995	0.9134143023228654	0.6351103913993505	0.8589314146697604	0.8745136664463713	0.8526272535628758	0	0	0.0
2060	None	None	None	None	None	0	0	0.5	2	0.6666666666666666	2	0.625	0.6666666666666666	4	2	0	0	0	0.5	4	2	0.3333333333333333	5	0.0	0	0.8508419042456078	0.9463816514535032	0.5990176889059357	0.8926789075405053	0.6345449874667182	0.8587330150698494	0.8526465505402216	0.905907107991591	0	0	0.0
5288	0.10413669866756928	0.0060503166783222135	0.005825452255494047	0.6521771138861001	None	0	0	0.3333333333333333	4	0.6666666666666666	10	0.6071428571428571	0.6666666666666666	14	10	2	0	0	0.14285714285714285	2	14	1.1333333333333333	17	0.0	0	0.520202669208347	0.7278276942529677	0.16003371402699215	0.9212771498324909	0.5677596528512596	0.9271902378985938	0.8606055975557586	0.880368219714136	0	0	0.0
154	None	None	None	None	None	0.25	1	0.36363636363636365	4	0.7857142857142857	11	0.2909090909090909	0.7142857142857143	12	10	3	0	0	0.45454545454545453	5	11	1.0666666666666667	16	0.0	0.4	0.36904362829665577	0.7817644886270814	0.34259312579274026	0.9449673087231419	0.6171964787313381	0.8182637730087429	0.777944393235856	0.8669907950835648	0	0	0.0
6535	0.05941573013650043	0.03267576095486081	0.030293744054300267	0.7660225271694197	None	0	0	0.25	3	0.8	12	0.6071428571428571	0.7333333333333333	14	11	2	0	0	0.14285714285714285	2	14	1.1333333333333333	17	0.0	0	0.7494657236629605	0.8078413627469164	0.3968166389025227	0.799331505557659	0.9457740575263408	0.9522160496961705	0.8969444568187157	0.8739953257158499	0	0	0.0
549	None	None	None	None	None	0	0	0.14285714285714285	2	0.8888888888888888	16	0.5263157894736842	0.8888888888888888	18	16	1	0	0	0.10526315789473684	2	19	1.3333333333333333	20	0.0	0.1111111111111111	0.9064453046490601	0.856751027164314	0.3309276152456542	0.9470877807746086	0.717874198804572	0.9071704745119235	0.9572513586349806	0.9103265599169171	0	0	0.0
3815	0.06856034934696865	0.023842305244442644	0.015761385073800146	0.6436192675803885	None	0	0	0.3333333333333333	4	0.6875	11	0.6	0.6875	15	11	2	0	0	0.13333333333333333	2	15	1.2	18	0.0	0	0.520202669208347	0.7188579397640464	0.16003371402699215	0.9449249728886817	0.5677596528512596	0.9344685688712475	0.8772599630976543	0.8953150499242887	0	0	0.0
2542	None	None	None	None	None	0	0	0.6666666666666666	4	0.0	0	0.5	0	3	0	4	1	0	1.0	4	4	0.5333333333333333	8	0.1111111111111111	0.4	0	0	0	0	0	0	0	0	0	0	0
6122	0.06943947320669008	0.023653899849350336	0.022694336409112337	0.689308157151667	None	0	0	0.25	3	0.8	12	0.6071428571428571	0.7333333333333333	14	11	2	0	0	0.14285714285714285	2	14	1.1333333333333333	17	0.0	0	0.7494657236629605	0.8078413627469164	0.3968166389025227	0.8340003640986516	0.9457740575263408	0.9522160496961705	0.8969444568187157	0.8822728399882019	0	0	0.0
2548	None	None	None	None	None	0	0	0.5	2	0.75	3	1.0	0.75	5	3	0	0	0	0.16666666666666666	6	1	0.4	6	0.0	0.8	0.9524362000630001	0.7749217902065495	0.5990176889059357	0.9098028287762268	0.6345449874667182	0.6734187284970965	0.8526465505402216	0.80592471211448	0	0	0.0
670	None	None	None	None	None	0.5	1	0.6666666666666666	4	0.42857142857142855	3	0.5625	0.14285714285714285	1	1	7	0	0	1.0	4	4	0.6	9	0.0	0.4	0.5067762289444966	0.5	0.9834083066024386	0.5	0.1	0.5	0.9736672416605182	0.5	0	0	0.0
1334	None	None	None	None	None	0	0	0.5	3	0.6666666666666666	4	0.4444444444444444	0.6666666666666666	5	4	2	1	0	0.5	6	3	0.5333333333333333	8	0.14285714285714285	1.0	0.649646391852108	0.7037373953134711	0.6219416525304273	0.9361955473294334	0.18864025213663332	0.9281920205018336	0.8296264323980813	0.8846071392874132	1.0	0	0.0
2682	1.277418878407801e-08	1.1296812290904451e-08	9.326758592906215e-09	0.9999982664372028	None	0	0	0.4	2	0.8	4	0.5833333333333334	0	0	0	6	0	0	0.75	3	4	0.4666666666666667	7	0.0	0.5	0	0	0	0	0	0	0	0	0	0	0
2108	None	None	None	None	None	0	0	0.75	3	0.0	0	0.8333333333333334	0	2	0	2	0	0	0.6666666666666666	2	3	0.3333333333333333	5	0.0	0	0	0	0	0	0	0	0	0	0	0	0
6984	0.0547388196893408	0.021274515917092177	0.02052806403943775	0.8003110775431508	None	0	0	0.25	3	0.8	12	0.6071428571428571	0.7333333333333333	14	11	2	0	0	0.14285714285714285	2	14	1.1333333333333333	17	0.0	0	0.7494657236629605	0.8078413627469164	0.3968166389025227	0.799331505557659	0.9457740575263408	0.9522160496961705	0.8969444568187157	0.8739953257158499	0	0	0.0
4828	0.08024050359268241	0.028020867800287178	0.021803300865675817	0.6932534264841479	None	0	0	0.25	3	0.8125	13	0.6	0.75	15	12	2	0	0	0.13333333333333333	2	15	1.2	18	0.0	0	0.7494657236629605	0.8001843559309886	0.44610939339963773	0.8266233983336392	0.9672404802767216	0.9569466646021554	0.9142828056412031	0.8825579407726051	0	0	0.0
244	None	None	None	None	None	0	0	0.4	2	0.8	4	0.5833333333333334	0.6	4	3	2	2	0	0.75	3	4	0.4666666666666667	7	0.2857142857142857	0	0.30672721783560675	0.8970680751664447	0.7475477349480126	0.7983795792112663	0.3853085575322579	0.9598086252824543	0.8747044765867549	0.9036203515688516	0.625	0	0.0
5088	0.05093729107977173	0.017836579232341422	0.016041060630854705	0.8448918110992057	None	0	0	0.25	3	0.8	12	0.6538461538461539	0.6666666666666666	13	10	3	0	0	0.15384615384615385	2	13	1.1333333333333333	17	0.0	0	0.7494657236629605	0.8160984500919329	0.44610939339963773	0.8226267500311814	0.9243076347759599	0.9608082776442994	0.9142828056412031	0.8884061780162491	0	0	0.0
7381	0.048502247790153004	0.01685460965315616	0.015212614308879362	0.8396682050245571	None	0	0	0.25	3	0.8125	13	0.6	0.75	15	12	2	0	0	0.13333333333333333	2	15	1.2	18	0.0	0	0.7494657236629605	0.8380485232821107	0.44610939339963773	0.8038313108742442	0.9243076347759599	0.9486250091351519	0.8944524511195548	0.8797451055846284	0	0	0.0
1257	None	None	None	None	None	0.3333333333333333	1	0.625	5	0.3	3	0.75	0.2	5	2	6	2	0	1.0	4	4	0.8	12	0.15384615384615385	0	0.2607497635441149	0.9155419791949454	0.5962964704488293	0.816386547049397	0.6476136987686718	0.8569074954046448	0.8433805119090606	0.868571297542649	0.6	0.2	0.0
1653	None	None	None	None	None	0.3333333333333333	1	0.625	5	0.4	4	0.6	0.3	3	3	8	0	0	0.8	5	4	0.8	12	0.0	0.6666666666666666	0.2607497635441149	0.5	0.5870957404167909	0.5108414648135667	0.7800736134146203	0.5774248523627119	0.8944833777610235	0.5295973299014729	0	0	0.0
6860	0.07754427801866334	0.01629126605445618	0.015624937213708992	0.6674298717895957	None	0	0	0.21428571428571427	3	0.8421052631578947	16	0.5833333333333334	0.7894736842105263	18	15	2	0	0	0.1111111111111111	2	18	1.4	21	0.0	0	0.7494657236629605	0.7822103306652749	0.3968166389025227	0.8072534448080765	0.9672404802767216	0.9534235852108978	0.918892642282207	0.8710124226096813	0	0	0.0
3708	0.0341225018770853	0.005397066621326248	0.005368903978350876	0.831580467836831	None	0	0	0.3	3	0.75	9	0.6363636363636364	0.6666666666666666	11	8	2	0	0	0.18181818181818182	2	11	0.9333333333333333	14	0.0	0	0.7494657236629605	0.8070440780255603	0.3475238844054077	0.8103621301019017	0.9672404802767216	0.9309224205089903	0.9232753682458612	0.8615323304943598	0	0	0.0
2907	0.020099347462504413	0.005175782951607478	0.001405290216136564	0.9621043933186314	None	0	0	0.3	3	0.75	9	0.6363636363636364	0.6666666666666666	11	8	2	0	0	0.18181818181818182	2	11	0.9333333333333333	14	0.0	0	0.8200142533874353	0.8769532346550359	0.5475933034183738	0.783215448101495	0.4916130459410722	0.8670091903304478	0.8374823115309987	0.8465404335061982	0	0	0.0
324	None	None	None	None	None	0.6666666666666666	2	0.75	6	0.4	4	0.4	0.4	7	4	4	0	0	0.8333333333333334	5	6	0.8	12	0.0	0.5714285714285714	0.8291685985799239	0.9071990087705594	0.5206268733092261	0.6042303552415033	0.16873438266557877	0.9106619828322439	0.9453720563608105	0.8422312303769248	0	0	0.0
5946	0.039223465309976835	0.012045033974766141	0.01190965160020934	0.8967901323470131	None	0	0	0.25	3	0.8	12	0.6071428571428571	0.7333333333333333	14	11	2	0	0	0.14285714285714285	2	14	1.1333333333333333	17	0.0	0	0.7494657236629605	0.7722233195495919	0.44610939339963773	0.8013394436923664	0.8952786301946987	0.9566902178417263	0.8944524511195548	0.8702945276940668	0	0	0.0
3247	0.01586464520719636	0.002430978768036347	0.002425186823382168	0.9067371307321908	None	0	0	0.42857142857142855	3	0.625	5	0.625	0.625	8	5	1	0	0	0.25	2	8	0.6666666666666666	10	0.0	0	0.5829699163104713	0.7113334170797149	0.5676133696802214	0.7246832132031488	0.8342872009902379	0.6122958669096914	0.7976626183764607	0.6847205520496545	0	0	0.0
5173	0.07265363959077528	0.019343485667311172	0.0021900890759285556	0.6991695400268708	None	0	0	0.25	3	0.8	12	0.6538461538461539	0.6666666666666666	13	10	3	0	0	0.15384615384615385	2	13	1.1333333333333333	17	0.0	0	0.7494657236629605	0.7255841717666822	0.44610939339963773	0.8109203744388902	0.9672404802767216	0.9459401524486605	0.9142828056412031	0.8536442093101824	0	0	0.0
5314	0.06675598192383855	0.021027938109653567	0.021025040978773044	0.6015312165711026	None	0	0	0.3333333333333333	4	0.6875	11	0.6	0.6875	15	11	2	0	0	0.13333333333333333	2	15	1.2	18	0.0	0	0.5179806926875822	0.7640006723003011	0.3330092939789374	0.9023971368620034	0.5677596528512596	0.9359257264274544	0.8606055975557586	0.8835816559408528	0	0	0.0
5816	0.0764008964858626	0.030351782689128814	0.028803037896782933	0.7091303801675384	None	0	0	0.25	3	0.8125	13	0.6	0.75	15	12	2	0	0	0.13333333333333333	2	15	1.2	18	0.0	0	0.7494657236629605	0.8053959220416165	0.44610939339963773	0.8250416931111458	0.9243076347759599	0.954596550124382	0.8944524511195548	0.8813891484302188	0	0	0.0
4671	0.048506390189061166	0.0021157297874423464	0.0012724770051472302	0.7910826426700034	None	0	0	0.3333333333333333	4	0.6666666666666666	10	0.6071428571428571	0.6666666666666666	14	10	2	0	0	0.14285714285714285	2	14	1.1333333333333333	17	0.0	0	0.520202669208347	0.7676111308945859	0.2922749582173439	0.9214105013501883	0.5677596528512596	0.9278693586416233	0.8606055975557586	0.8879844870037366	0	0	0.0
2727	0.009155986999797633	0.001307670262615411	-0.00047025561781281435	0.9795613581128234	None	0	0	0.6	3	0.6	3	0.5833333333333334	0.6	6	3	0	0	0	0.3333333333333333	6	2	0.4666666666666667	7	0.0	0.8	0.970172238519386	0.769119131304823	0.5990176889059357	0.8923803380134429	0.6345449874667182	0.6596864011993099	0.8526465505402216	0.7903180120179564	0	0	0.0
4935	0.0670717065812778	0.02179505118325858	0.010359194686498062	0.6562168492371464	None	0	0	0.3333333333333333	4	0.6666666666666666	10	0.6071428571428571	0.6666666666666666	14	10	2	0	0	0.14285714285714285	2	14	1.1333333333333333	17	0.0	0	0.4875831192892456	0.7215408666865621	0.24652150400296477	0.9406936630899433	0.5677596528512596	0.9321092630908825	0.8657315716551597	0.8920502389711077	0	0	0.0
3264	0.033173068257838556	0.0052861083748942566	0.005209103473429134	0.9471459878480705	None	0	0	0.3	3	0.7692307692307693	10	0.625	0.6923076923076923	12	9	2	0	0	0.16666666666666666	2	12	1.0	15	0.0	0	0.7014920848489533	0.8311818175801127	0.5576033365492975	0.8176340999803038	0.6629501234656551	0.9065785343159406	0.8374823115309987	0.8568039185133562	0	0	0.0
4289	0.040925417796874385	0.004171091666824585	0.003628830960271709	0.7894270585697563	None	0	0	0.3333333333333333	3	0.7272727272727273	8	0.65	0.6363636363636364	10	7	2	0	0	0.2	2	10	0.8666666666666667	13	0.0	0	0.5829699163104713	0.7350733665342779	0.5676133696802214	0.8936515785101421	0.8342872009902379	0.8794752671452356	0.772507652831737	0.8471206873321936	0	0	0.0
2817	3.0109839191916876e-06	5.5647327166485454e-08	5.5644510823711975e-08	0.9999990929446563	None	0	0	0.6666666666666666	2	0.5	1	1.0	0	1	0	2	0	0	0.25	4	1	0.26666666666666666	4	0.0	0.6666666666666666	0	0	0	0	0	0	0	0	0	0	0
1676	None	None	None	None	None	0.5	1	0.5714285714285714	4	0.625	5	0.3333333333333333	0.625	9	5	0	0	0	0.8333333333333334	5	6	0.6666666666666666	10	0.0	1.0	0.46437753485470673	0.8834487993386866	0.6790328321821198	0.9234968597672094	0.6734244124016622	0.8688180795530616	0.8654372118555349	0.8943182041486113	0	0	0.0
854	None	None	None	None	None	0	0	0.6	3	0.6	3	0.5833333333333334	0.4	4	2	2	1	0	0.75	4	3	0.4666666666666667	7	0.16666666666666666	0.6666666666666666	0.6781103080943074	0.7095386390500199	0.35833134488585444	0.9102078352531752	0.21321445723519994	0.893719752215531	0.8923911687973574	0.8556405680497142	1.0	0	0.0
1556	None	None	None	None	None	0.3333333333333333	1	0.75	6	0.2222222222222222	2	0.55	0.1111111111111111	3	1	7	2	0	0.8	5	4	0.7333333333333333	11	0.125	0.6666666666666666	0.2607497635441149	0.5996085732232103	0.5778950103847524	0.5216727402005252	0.7316649975509979	0.569504384799813	0.876607606652485	0.5638502437776369	0.6666666666666666	0.3333333333333333	0.0
7428	0.04032154953986575	0.02152556979787023	0.019579677624351283	0.8299296576074962	None	0	0	0.25	3	0.8	12	0.6071428571428571	0.7333333333333333	14	11	2	0	0	0.14285714285714285	2	14	1.1333333333333333	17	0.0	0	0.7494657236629605	0.7688534115457134	0.44610939339963773	0.7966715175767873	0.8952786301946987	0.9542743223640284	0.8944524511195548	0.8662946211522128	0	0	0.0
4048	0.06476362972548269	0.012455060209718252	0.011586487146051726	0.6007743410553354	None	0	0	0.3333333333333333	4	0.6875	11	0.6	0.6875	15	11	2	0	0	0.13333333333333333	2	15	1.2	18	0.0	0	0.520202669208347	0.7034145376312438	0.16003371402699215	0.9059266033608083	0.5677596528512596	0.9020194693271318	0.8606055975557586	0.8560406745508768	0	0	0.0
2838	0.005113870712676978	0.000334435984382075	0.0002510591224726641	0.9840369932763623	None	0.5	1	0.6666666666666666	4	0.5714285714285714	4	0.375	0.5714285714285714	8	4	0	0	0	0.6666666666666666	6	4	0.6	9	0.0	0.8	0.4561245335753979	0.7527676351891686	0.906226284814777	0.9281810441384094	0.6761194903014949	0.8076141542440916	0.8793113426760453	0.8458430500383212	0	0	0.0
709	None	None	None	None	None	0	0	0.8	4	0.0	0	0.5833333333333334	0	2	0	4	0	0	0.75	4	3	0.4666666666666667	7	0.0	0.5	0	0	0	0	0	0	0	0	0	0	0
2337	None	None	None	None	None	0	0	0.6666666666666666	2	0.5	1	0.6666666666666666	0	0	0	3	1	0	0.6666666666666666	3	2	0.26666666666666666	4	0.1	0.6666666666666666	0	0	0	0	0	0	0	0	0	0	0
4152	0.037210967020729686	0.01124890098472857	0.005433931212919387	0.8533149523412673	None	0	0	0.25	3	0.8	12	0.6071428571428571	0.7333333333333333	14	11	2	0	0	0.14285714285714285	2	14	1.1333333333333333	17	0.0	0	0.7494657236629605	0.7859288409461338	0.3968166389025227	0.8469273234548668	0.9457740575263408	0.9277549896951971	0.918892642282207	0.8646726985847633	0	0	0.0
5239	0.03359451107841503	0.002745286673386849	0.002588316720163004	0.8421486468620931	None	0	0	0.25	3	0.8125	13	0.6	0.75	15	12	2	0	0	0.13333333333333333	2	15	1.2	18	0.0	0	0.7494657236629605	0.7774879380734732	0.44610939339963773	0.8007115563199486	0.8866941375563036	0.9547185085550534	0.9142828056412031	0.8695271246196944	0	0	0.0
6659	0.04950765184107051	0.0222410732495927	0.022223554000637313	0.8850930178724661	None	0	0	0.25	3	0.8125	13	0.6	0.75	15	12	2	0	0	0.13333333333333333	2	15	1.2	18	0.0	0	0.7494657236629605	0.8022818705683081	0.44610939339963773	0.7935282303322139	0.9243076347759599	0.9584007818479925	0.9142828056412031	0.876681778176921	0	0	0.0
2600	0.006669427206990013	6.860868682835388e-05	2.5547790412527508e-05	0.9632053821956428	None	0	0	0.5	2	0.5	2	0.5	0.5	3	2	2	1	0	0.75	4	3	0.4	6	0.14285714285714285	1.0	0.3464159824680727	0.7349164975333826	0.5870957404167909	0.8637663667166152	0.6654350402280236	0.878130509170689	0.8944833777610235	0.8339423385047531	1.0	0	0.0
2519	None	None	None	None	None	0	0	0.6666666666666666	4	0.3333333333333333	2	0.6666666666666666	0	0	0	7	1	0	0.75	3	4	0.5333333333333333	8	0.05555555555555555	1.0	0	0	0	0	0	0	0	0	0	0	0
3759	0.04932716908123588	0.013620052936709991	0.009690343158416711	0.8833891085192173	None	0	0	0.3333333333333333	4	0.6666666666666666	10	0.6071428571428571	0.6666666666666666	14	10	2	0	0	0.14285714285714285	2	14	1.1333333333333333	17	0.0	0	0.520202669208347	0.7278276942529677	0.16003371402699215	0.9313979397403099	0.5677596528512596	0.921981728255146	0.8662577630209559	0.8829352980622617	0	0	0.0
486	None	None	None	None	None	0	0	0.5	1	1.0	1	1.0	0	0	0	2	2	0	0.3333333333333333	1	3	0.2	3	0.25	0	0	0	0	0	0	0	0	0	0	0	0
1892	None	None	None	None	None	0	0	0.5714285714285714	4	0.25	2	0.625	0.125	1	1	8	1	0	1.0	4	4	0.6666666666666666	10	0.05	0.75	0.3464159824680727	0.5	0.5870957404167909	0.5	0.5992050829050493	0.5	0.7620891240956128	0.5	1.0	1.0	0.0
852	None	None	None	None	None	0	0	0.25	1	1.0	3	1.0	0.6666666666666666	3	2	1	1	0	0.2	5	1	0.3333333333333333	5	0.2	0	0.6841271674189693	0.5355424349445702	0.7334228698927582	0.5394769866478031	0.31222021138220185	0.5475734863697157	0.8493169043968732	0.5408684997495445	1.0	0	0.0
5506	0.045301842770604	0.006584539935855252	0.006574164450815447	0.9156228032617248	None	0	0	0.25	3	0.8	12	0.6071428571428571	0.7333333333333333	14	11	2	0	0	0.14285714285714285	2	14	1.1333333333333333	17	0.0	0	0.7494657236629605	0.7512565735972538	0.44610939339963773	0.7829470493588917	0.8952786301946987	0.9367516783576995	0.8944524511195548	0.844819348712528	0	0	0.0
7335	0.07964045344664264	0.035290016698822174	0.034164415436208705	0.6774059663211873	None	0	0	0.21428571428571427	3	0.8421052631578947	16	0.5833333333333334	0.7894736842105263	18	15	2	0	0	0.1111111111111111	2	18	1.4	21	0.0	0	0.7494657236629605	0.870793541388088	0.44610939339963773	0.8435597430756032	0.9055008861661318	0.9549192313000382	0.9101837166617697	0.9016215980233517	0	0	0.0
2983	0.00168471820826951	0.0004947221646620465	4.61408601324451e-05	0.9971181370240609	None	1.0	1	1.0	4	0.25	1	0.5	0	4	0	1	0	0	0.75	4	3	0.4	6	0.0	1.0	0	0	0	0	0	0	0	0	0	0	0
6138	0.10303322532322629	0.03205250162638574	0.022012198108644212	0.5987142292833365	None	0	0	0.2857142857142857	4	0.7222222222222222	13	0.5882352941176471	0.7222222222222222	16	13	3	0	0	0.11764705882352941	2	17	1.3333333333333333	20	0.0	0	0.454963569370144	0.72695860066002	0.46713579889673296	0.9430272130446704	0.5677596528512596	0.9433634378433067	0.8712069943526545	0.900206529366345	0	0	0.0
4609	0.0713588370606208	0.02482531360382884	0.015177724909800074	0.6418065108635193	None	0	0	0.3333333333333333	4	0.6875	11	0.6	0.6875	15	11	2	0	0	0.13333333333333333	2	15	1.2	18	0.0	0	0.520202669208347	0.7188579397640464	0.16003371402699215	0.9488858159925706	0.5677596528512596	0.9262836957079753	0.8717149074641697	0.8938162265178067	0	0	0.0
5696	0.08696258764082332	0.01771649940749664	0.0016162142095540728	0.7075150175794147	None	0	0	0.2857142857142857	4	0.7222222222222222	13	0.5882352941176471	0.7222222222222222	16	13	3	0	0	0.11764705882352941	2	17	1.3333333333333333	20	0.0	0	0.4875831192892456	0.7128106269924377	0.24652150400296477	0.9512903616536634	0.5677596528512596	0.937278426593157	0.8745136664463713	0.8998083636908918	0	0	0.0
6814	0.047117415005603194	0.021416344617803604	0.017840184331371377	0.7433618481293655	None	0	0	0.2727272727272727	3	0.7857142857142857	11	0.6153846153846154	0.7142857142857143	13	10	2	0	0	0.15384615384615385	2	13	1.0666666666666667	16	0.0	0	0.7494657236629605	0.8160984500919329	0.44610939339963773	0.8045299706659917	0.9243076347759599	0.9539622441831832	0.8944524511195548	0.8785442149981577	0	0	0.0
7031	0.054428604281140026	0.021138248132163716	0.017467214597966692	0.8229618469897242	None	0	0	0.25	3	0.8125	13	0.6	0.75	15	12	2	0	0	0.13333333333333333	2	15	1.2	18	0.0	0	0.7494657236629605	0.8022818705683081	0.44610939339963773	0.793528230332214	0.9243076347759599	0.9520804073013014	0.8944524511195548	0.8712462148763735	0	0	0.0
1516	None	None	None	None	None	0	0	0.6666666666666666	2	0.5	1	1.0	0.5	3	1	0	0	0	0.25	4	1	0.26666666666666666	4	0.0	0.6666666666666666	0.9524362000630001	0.771589827320917	0.5990176889059357	0.9131093029765442	0.6345449874667182	0.695057479886847	0.8526465505402216	0.8122141749182263	0	0	0.0
4120	0.07628012110136737	0.02686710497905411	0.018058425582435943	0.6342683476992241	None	0	0	0.3333333333333333	4	0.6666666666666666	10	0.6071428571428571	0.6666666666666666	14	10	2	0	0	0.14285714285714285	2	14	1.1333333333333333	17	0.0	0	0.520202669208347	0.6999258044565569	0.16003371402699215	0.943907718729162	0.5677596528512596	0.9224688545719959	0.8691577087952082	0.8858245779349133	0	0	0.0
4873	0.07263224267483356	0.022942763906861546	0.02196744935302376	0.6805992463555113	None	0	0	0.25	3	0.8	12	0.6071428571428571	0.7333333333333333	14	11	2	0	0	0.14285714285714285	2	14	1.1333333333333333	17	0.0	0	0.7494657236629605	0.8078413627469164	0.3968166389025227	0.8266998210506519	0.9457740575263408	0.9589767460922377	0.918892642282207	0.885953971499681	0	0	0.0
6081	0.05498820669411052	0.020996060018019933	0.020992922022581805	0.815121826457561	None	0	0	0.25	3	0.8125	13	0.6	0.75	15	12	2	0	0	0.13333333333333333	2	15	1.2	18	0.0	0	0.7494657236629605	0.8053959220416165	0.44610939339963773	0.8148159313416149	0.9243076347759599	0.954596550124382	0.8944524511195548	0.878953777425552	0	0	0.0
2700	0.010524262694816941	0.00023722609006947	0.0002326869416940606	0.9600660836220212	None	0	0	0.3333333333333333	2	0.6666666666666666	4	0.4	0.5	3	3	4	1	0	0.8	4	5	0.5333333333333333	8	0.08333333333333333	0.5	0.43208220139203046	0.8472162069222767	0.5870957404167909	0.8637663667166152	0.5202091926371561	0.835534058317337	0.8697117184302361	0.8492089605230341	1.0	0	0.0
1305	None	None	None	None	None	0	0	0.6666666666666666	2	0.5	1	1.0	0	0	0	3	0	0	1.0	2	2	0.26666666666666666	4	0.0	0	0	0	0	0	0	0	0	0	0	0	0
5325	0.05109178545263695	0.010648846378042743	0.009819584248167259	0.9063184886929307	None	0	0	0.3333333333333333	4	0.6666666666666666	10	0.6071428571428571	0.6666666666666666	14	10	2	0	0	0.14285714285714285	2	14	1.1333333333333333	17	0.0	0	0.520202669208347	0.7620563621923792	0.16003371402699215	0.888905827909252	0.5677596528512596	0.9006725520819384	0.8606055975557586	0.8600982844285193	0	0	0.0
7488	0.050575608321345646	0.019607275051981714	0.016961416138823557	0.841850046679419	None	0	0	0.23076923076923078	3	0.8235294117647058	14	0.59375	0.7647058823529411	16	13	2	0	0	0.125	2	16	1.2666666666666666	19	0.0	0	0.7494657236629605	0.7951326798758975	0.44610939339963773	0.8168289564280752	0.9457740575263408	0.9569046276363338	0.9142828056412031	0.8790872167076274	0	0	0.0
7483	0.04957498861138227	0.02201627440679524	0.02135814141128345	0.8199048393235068	None	0	0	0.25	3	0.8	12	0.6071428571428571	0.7333333333333333	14	11	2	0	0	0.14285714285714285	2	14	1.1333333333333333	17	0.0	0	0.7494657236629605	0.7674848136403272	0.3475238844054077	0.8070589416453384	0.9672404802767216	0.9531867625584821	0.915186772584399	0.867565939081192	0	0	0.0
7326	0.04671317682636045	0.01916569659521774	0.018602502382317504	0.8440909809043566	None	0	0	0.23076923076923078	3	0.8235294117647058	14	0.59375	0.7647058823529411	16	13	2	0	0	0.125	2	16	1.2666666666666666	19	0.0	0	0.7494657236629605	0.8334289494564523	0.44610939339963773	0.7993482896692875	0.9055008861661318	0.9490493564978258	0.8944524511195548	0.8778599449872035	0	0	0.0
7396	0.03833295573429113	0.014773728274231544	0.012690175340905215	0.9100864925644164	None	0	0	0.25	3	0.8	12	0.6071428571428571	0.7333333333333333	14	11	2	0	0	0.14285714285714285	2	14	1.1333333333333333	17	0.0	0	0.7494657236629605	0.7674848136403272	0.3475238844054077	0.7910745965751094	0.9672404802767216	0.9531867625584821	0.915186772584399	0.8637047698736608	0	0	0.0
7197	0.09871460592178662	0.03510041403060289	0.03321550713581892	0.6873747437670558	None	0	0	0.21428571428571427	3	0.8333333333333334	15	0.5882352941176471	0.7777777777777778	17	14	2	0	0	0.11764705882352941	2	17	1.3333333333333333	20	0.0	0	0.7494657236629605	0.7884585681657126	0.44610939339963773	0.8119626644430301	0.9672404802767216	0.9552297200888686	0.9142828056412031	0.8750419098597395	0	0	0.0
103	None	None	None	None	None	0	0	1.0	1	0	0	1.0	0	1	0	0	0	0	0.5	2	1	0.13333333333333333	2	0.0	0	0	0	0	0	0	0	0	0	0	0	0
91	None	None	None	None	None	0	0	0.6666666666666666	2	0.5	1	0.6666666666666666	0.5	3	1	0	0	0	0.6666666666666666	3	2	0.26666666666666666	4	0.0	0	0.9287630959119223	0.6742014506526123	0.6459121954891226	0.7911990311041462	0.5906063451199226	0.8460694867407664	0.8147297305207016	0.7780788951256545	0	0	0.0
5276	0.06645680015952111	0.019058061189009178	-0.0165190833480656	0.6936336426439946	None	0	0	0.3333333333333333	4	0.6875	11	0.6	0.625	13	10	4	0	0	0.13333333333333333	2	15	1.2	18	0.0	0	0.520202669208347	0.7286208786157318	0.16003371402699215	0.9348878087761731	0.5677596528512596	0.9357346641795719	0.8606055975557586	0.8918797881515879	0	0	0.0
1801	None	None	None	None	None	0	0	0.5	3	0.5	3	0.8888888888888888	0.16666666666666666	2	1	5	1	0	1.0	3	3	0.5333333333333333	8	0.07692307692307693	0	0.4620321406735374	0.7882917320093771	0.6352459304571361	0.5769890921720423	0.5448296157098349	0.6875180613110169	0.7470712979011442	0.6909452077493815	1.0	0	0.0
6887	0.07465628763292505	0.014228356913928559	0.014228348832089321	0.6960537214093843	None	0	0	0.25	3	0.8125	13	0.6	0.75	15	12	2	0	0	0.13333333333333333	2	15	1.2	18	0.0	0	0.7494657236629605	0.8001843559309886	0.3475238844054077	0.8205138106239261	0.9672404802767216	0.9569466646021554	0.9232753682458612	0.8810972916582392	0	0	0.0
628	None	None	None	None	None	0	0	0.3333333333333333	4	0.6	9	0.2361111111111111	0.6	12	9	4	2	0	0.8888888888888888	8	9	1.1333333333333333	17	0.2222222222222222	0.2222222222222222	0.45718090072301365	0.9593378361772605	0.5299570769272129	0.8729727145561865	0.6211975178108574	0.8904139279724953	0.8769449148572334	0.9164049929565644	0.5833333333333333	0.08333333333333333	0.0
2708	0.005946617846505146	0.000597488777007048	0.00039496291613325715	0.98275991807948	None	0.5	1	0.7142857142857143	5	0.375	3	0.5	0.375	7	3	2	0	0	0.8	5	4	0.6666666666666666	10	0.0	0.8	0.6513005537223837	0.9143766341350431	0.6816863134591963	0.9129534875684512	0.6734244124016622	0.775175271479561	0.8554466563367802	0.8792589813045938	0	0	0.0
1383	None	None	None	None	None	0	0	0.42857142857142855	3	0.5	4	0.625	0.375	5	3	4	5	0	1.0	4	4	0.6666666666666666	10	0.5	0.75	0.5899096738357077	0.7128502686224631	0.25115687131957876	0.9527202436027415	0.7298361205282576	0.8190694007470982	0.8818020292562054	0.859061956597574	0.2	0.4	0.0
3206	0.051254893503477325	0.014766724341689423	-0.014646700337172223	0.7680694602966359	None	0	0	0.25	2	0.8	8	0.6	0.7	9	7	2	0	0	0.2	10	2	0.8	12	0.0	0	0.5829699163104713	0.7449070839055304	0.5676133696802214	0.8178563932824218	0.8342872009902379	0.9057088276349536	0.8206817314975678	0.8336820935846827	0	0	0.0
5669	0.05995871362116122	0.019190468768051354	0.015887237143542454	0.6589621110629189	None	0	0	0.3333333333333333	4	0.6875	11	0.6	0.6875	15	11	2	0	0	0.13333333333333333	2	15	1.2	18	0.0	0	0.520202669208347	0.7048275277385824	0.16003371402699215	0.8871935815317655	0.5677596528512596	0.9241064249289045	0.8606055975557586	0.8594536404293861	0	0	0.0
1931	None	None	None	None	None	0.5	1	0.8333333333333334	5	0.14285714285714285	1	0.5625	0.14285714285714285	1	1	7	0	0	1.0	4	4	0.6	9	0.0	0	0.5067762289444966	0.5	0.9834083066024386	0.5	0.1	0.5	0.9736672416605182	0.5	0	0	0.0
3366	0.02392397234183118	0.004777967303482773	0.0015187064946714157	0.915740297046729	None	0	0	0.375	3	0.7	7	0.6666666666666666	0.6	9	6	2	0	0	0.2222222222222222	2	9	0.8	12	0.0	0	0.5829699163104713	0.7796172191326884	0.5676133696802214	0.8504846880268043	0.8342872009902379	0.953216562040927	0.8706973685725696	0.8813613998523291	0	0	0.0
3933	0.06125903252351791	0.0037733304527988987	-0.0037691374950091605	0.7111640153622596	None	0	0	0.2727272727272727	3	0.7857142857142857	11	0.6153846153846154	0.7142857142857143	13	10	2	0	0	0.15384615384615385	2	13	1.0666666666666667	16	0.0	0	0.5829699163104713	0.8237269484650167	0.411897453569256	0.8999522693163643	0.8342872009902379	0.8936710043157384	0.9008560402244595	0.8760740385301824	0	0	0.0
3720	0.030930568207066755	0.005307788226192059	0.004285900447063825	0.928487069594695	None	0	0	0.3	3	0.7692307692307693	10	0.625	0.6923076923076923	12	9	2	0	0	0.16666666666666666	2	12	1.0	15	0.0	0	0.7857266821014519	0.8049695896146393	0.10199324595828049	0.909671293109393	0.4287506572207535	0.9063798944180417	0.9424577445929087	0.8807092182754978	0	0	0.0
4374	0.06494493367646677	0.018650182980599155	-0.013735487303570444	0.6491745009803258	None	0	0	0.36363636363636365	4	0.6428571428571429	9	0.6153846153846154	0.6428571428571429	13	9	2	0	0	0.15384615384615385	2	13	1.0666666666666667	16	0.0	0	0.520202669208347	0.7032746852193521	0.16003371402699215	0.9382511093227178	0.5677596528512596	0.9286924346077258	0.8606055975557586	0.8859697623378808	0	0	0.0
2274	None	None	None	None	None	0	0	0.5	2	0.75	3	1.0	0.75	5	3	0	0	0	0.16666666666666666	6	1	0.4	6	0.0	0.8	0.9524362000630001	0.7749217902065495	0.5990176889059357	0.9098028287762268	0.6345449874667182	0.6734187284970965	0.8526465505402216	0.80592471211448	0	0	0.0
104	None	None	None	None	None	0	0	1.0	1	0	0	1.0	0	0	0	1	1	0	0.5	1	2	0.13333333333333333	2	0.16666666666666666	0	0	0	0	0	0	0	0	0	0	0	0
6685	0.07154360471377164	0.018801457958000544	0.01879616134857045	0.7500774342676971	None	0	0	0.23076923076923078	3	0.8235294117647058	14	0.59375	0.7647058823529411	16	13	2	0	0	0.125	2	16	1.2666666666666666	19	0.0	0	0.7494657236629605	0.7951326798758975	0.44610939339963773	0.8168289564280752	0.9457740575263408	0.9506842061467178	0.8969444568187157	0.873988910975521	0	0	0.0
3525	0.0462220430949576	0.0026242591678423645	0.0012383665451909786	0.7442027561864797	None	0	0	0.375	3	0.7	7	0.6	0.6	9	6	2	0	0	0.2	2	10	0.8	12	0.0	0	0.5829699163104713	0.6650530183185311	0.5676133696802214	0.7763202666379352	0.8342872009902379	0.5832187046847019	0.772507652831737	0.6803574562819975	0	0	0.0
6964	0.0868584811490569	0.012611590593870988	0.011521421267726624	0.7191178404888983	None	0	0	0.21428571428571427	3	0.8333333333333334	15	0.5882352941176471	0.7777777777777778	17	14	2	0	0	0.11764705882352941	2	17	1.3333333333333333	20	0.0	0	0.7494657236629605	0.7735670290288819	0.44610939339963773	0.7947080855948865	0.9672404802767216	0.9399126221314162	0.9059087780356719	0.8553710841657405	0	0	0.0
1834	None	None	None	None	None	0	0	0.5	2	0.75	3	0.6666666666666666	0	0	0	5	1	0	1.0	3	3	0.4	6	0.07142857142857142	0.6666666666666666	0	0	0	0	0	0	0	0	0	0	0
1399	None	None	None	None	None	0	0	0.75	3	0.3333333333333333	1	0.625	0.3333333333333333	4	1	0	0	0	0.5	4	2	0.3333333333333333	5	0.0	0.6666666666666666	0.970172238519386	0.7586009477655152	0.5990176889059357	0.885383285537229	0.6345449874667182	0.6713597234832028	0.8526465505402216	0.7860476812814693	0	0	0.0
6871	0.0630846698887123	0.03475278151536966	0.03338868231527024	0.7599175567161114	None	0	0	0.25	3	0.8125	13	0.6	0.75	15	12	2	0	0	0.13333333333333333	2	15	1.2	18	0.0	0	0.7494657236629605	0.8001843559309886	0.3475238844054077	0.7942518837051615	0.9672404802767216	0.9502144508729703	0.8993842440864479	0.8694062664537996	0	0	0.0
4337	0.06919137877890345	0.02942838655677351	0.01679497765023948	0.7571097328132965	None	0	0	0.25	3	0.8	12	0.6071428571428571	0.7333333333333333	14	11	2	0	0	0.14285714285714285	2	14	1.1333333333333333	17	0.0	0	0.7494657236629605	0.7906716414779054	0.3968166389025227	0.809997790418205	0.9672404802767216	0.9411073885241139	0.918892642282207	0.8641394731040932	0	0	0.0
1900	None	None	None	None	None	0.3333333333333333	1	0.75	6	0.3	3	0.6	0.2	6	2	5	1	0	0.8	5	4	0.8	12	0.1	0.5	0.2607497635441149	0.9622628676551105	0.5778950103847524	0.886640239192124	0.8036965389547575	0.6730865955028394	0.9164076013694551	0.8814149618655062	1.0	0	0.0
1313	None	None	None	None	None	0	0	0.25	1	1.0	3	1.0	0	1	0	3	0	0	0.2	1	5	0.3333333333333333	5	0.0	0	0	0	0	0	0	0	0	0	0	0	0
599	None	None	None	None	None	0	0	0.8	4	0.2	1	0.5833333333333334	0	4	0	2	1	0	0.75	4	3	0.4666666666666667	7	0.25	0.4	0	0	0	0	0	0	0	0	0	0	0
2475	None	None	None	None	None	0.3333333333333333	1	0.5	4	0.7	7	0.3	0.7	11	7	0	0	0	0.625	5	8	0.8	12	0.0	1.0	0.4561245335753979	0.8726448446378334	0.8097014440576409	0.9160868379591331	0.6734244124016622	0.8469703178444982	0.8654372118555349	0.8817009430785836	0	0	0.0
6880	0.06000883481782155	0.0332742305165017	0.031104742916965796	0.759643768192451	None	0	0	0.25	3	0.8	12	0.6071428571428571	0.7333333333333333	14	11	2	0	0	0.14285714285714285	2	14	1.1333333333333333	17	0.0	0	0.7494657236629605	0.8078413627469164	0.3968166389025227	0.799331505557659	0.9457740575263408	0.9522160496961705	0.8969444568187157	0.8739953257158499	0	0	0.0
1085	None	None	None	None	None	0	0	0.6	3	0.2	1	0.7	0	3	0	3	0	0	0.4	2	5	0.4666666666666667	7	0.0	0	0	0	0	0	0	0	0	0	0	0	0
1696	None	None	None	None	None	0.3333333333333333	1	0.625	5	0.3333333333333333	3	0.55	0.2222222222222222	2	2	8	2	0	0.8	5	4	0.7333333333333333	11	0.1	0	0.48763181979179837	0.9062616407980795	0.5784170059774102	0.5216832278893179	0.28615575879682886	0.8588649058884157	0.8778800647413769	0.8001396390546034	0.75	0.5	0.34331828214706184
2601	0.005773813517476984	0.001687469964349062	0.0011565805356479892	0.9782246127324525	None	0	0	0.25	1	1.0	3	1.0	1.0	3	3	1	0	0	0.2	5	1	0.3333333333333333	5	0.0	0	0.47606262636244734	0.6006490935255353	0.8193491204015046	0.9616575591442079	0.7145928135667375	0.7300562436452499	0.8079110199600108	0.8237155609844882	0	0	0.0
2084	None	None	None	None	None	0	0	0.6666666666666666	2	0.5	1	1.0	0.5	3	1	0	0	0	0.25	4	1	0.26666666666666666	4	0.0	0.6666666666666666	0.47606262636244734	0.8511679106819421	0.6221781024130447	0.9263025396271938	0.5878380986794814	0.8110663793469022	0.806838179169204	0.8710931793356315	0	0	0.0
1908	None	None	None	None	None	0	0	0.42857142857142855	3	0.625	5	0.8333333333333334	0.375	5	3	4	6	0	0.75	4	3	0.6666666666666666	10	0.6	0.8571428571428571	0.6346411785575798	0.8155543933638593	0.17360213401118862	0.947348688048261	0.7298361205282576	0.7707923385571633	0.9190141158060372	0.8656571006287296	0.2	0.4	0.0
1178	None	None	None	None	None	0.5	1	0.6666666666666666	4	0.5714285714285714	4	0.36	0.5714285714285714	8	4	0	0	0	1.0	5	5	0.6	9	0.0	1.0	0.46025103421505237	0.8949635179605231	0.7443671381198804	0.9302557276605602	0.6867457636496002	0.830616502113942	0.8654077007967578	0.891649401824248	0	0	0.0
2003	None	None	None	None	None	0	0	0.5	3	0.3333333333333333	2	0.6666666666666666	0.16666666666666666	1	1	6	0	0	0.3333333333333333	6	2	0.5333333333333333	8	0.0	0	0.5067762289444966	0.5	0.9834083066024386	0.5	0.1	0.5	0.9736672416605182	0.5	0	0	0.0
4180	0.04468528963778262	0.005061482651749218	0.00019177821353804928	0.7884456124638096	None	0	0	0.3	3	0.7692307692307693	10	0.5769230769230769	0.6923076923076923	12	9	2	0	0	0.15384615384615385	2	13	1.0	15	0.0	0	0.5829699163104713	0.7874371553286198	0.5676133696802214	0.7520446551521426	0.8342872009902379	0.9569466196293288	0.7980611462999816	0.8629644669670289	0	0	0.0
446	None	None	None	None	None	0	0	0.5	3	0.5	3	0.8	0.5	4	3	3	6	0	0.4	5	2	0.5333333333333333	8	0.6666666666666666	0.6666666666666666	0.4861364356116173	0.8449872862857946	0.41272766508139186	0.9256546229595806	0.6101579016641706	0.9154725213765679	0.8681453823625784	0.9002482481446235	0.25	0.5	0.044579691479365816
2375	None	None	None	None	None	0	0	0.6	3	0.2	1	0.7777777777777778	0	2	0	4	0	0	1.0	3	3	0.4666666666666667	7	0.0	0	0	0	0	0	0	0	0	0	0	0	0
5515	0.05717047273490381	0.021836484362818827	0.021488479918983023	0.8249787258658254	None	0	0	0.25	3	0.8	12	0.6071428571428571	0.7333333333333333	14	11	2	0	0	0.14285714285714285	2	14	1.1333333333333333	17	0.0	0	0.7494657236629605	0.8078413627469164	0.3968166389025227	0.8165125890746755	0.9457740575263408	0.9522160496961705	0.8969444568187157	0.8780059341064518	0	0	0.0
3786	0.026491145564413187	0.008468187461072581	0.008467820983615058	0.9465300862786092	None	0	0	0.3	3	0.7692307692307693	10	0.5769230769230769	0.7692307692307693	13	10	1	0	0	0.15384615384615385	2	13	1.0	15	0.0	0	0.7494657236629605	0.8061969226952528	0.44610939339963773	0.7819061526694712	0.9672404802767216	0.9562678591668684	0.9142828056412031	0.8731479040272054	0	0	0.0
5132	0.06663596199148698	0.01918497307993225	0.015066389967529643	0.7647187660605587	None	0	0	0.25	3	0.8	12	0.6538461538461539	0.6666666666666666	13	10	3	0	0	0.15384615384615385	2	13	1.1333333333333333	17	0.0	0	0.7494657236629605	0.8097295488999235	0.3475238844054077	0.8250006191544113	0.9672404802767216	0.9521230830281426	0.9287041307202525	0.8804086276280556	0	0	0.0
7373	0.059048048856692265	0.03107149167965808	0.028869548940570446	0.7628739160671015	None	0	0	0.25	3	0.8	12	0.6071428571428571	0.7333333333333333	14	11	2	0	0	0.14285714285714285	2	14	1.1333333333333333	17	0.0	0	0.7494657236629605	0.8078413627469164	0.3968166389025227	0.8165125890746755	0.9457740575263408	0.9522160496961705	0.8969444568187157	0.8780059341064518	0	0	0.0
6327	0.04866591441862639	0.02106257214400565	0.020456069364652343	0.8473268606663025	None	0	0	0.25	3	0.8125	13	0.6	0.75	15	12	2	0	0	0.13333333333333333	2	15	1.2	18	0.0	0	0.7494657236629605	0.8022818705683081	0.44610939339963773	0.8114044602346671	0.9243076347759599	0.9584007818479925	0.9142828056412031	0.8806907896607102	0	0	0.0
7115	0.03497046753728479	0.014760326419953753	0.014436369758214286	0.8726706659130326	None	0	0	0.23076923076923078	3	0.8235294117647058	14	0.59375	0.7647058823529411	16	13	2	0	0	0.125	2	16	1.2666666666666666	19	0.0	0	0.7494657236629605	0.8019643838440902	0.44610939339963773	0.8072684746922717	0.9365923574784972	0.9397155448751484	0.8944524511195548	0.8651989461246222	0	0	0.0
897	None	None	None	None	None	0.5	1	0.6666666666666666	4	0.2857142857142857	2	0.5625	0.14285714285714285	1	1	7	0	0	1.0	4	4	0.6	9	0.0	0.8	0.5067762289444966	0.5	0.9834083066024386	0.5	0.1	0.5	0.9736672416605182	0.5	0	0	0.0
5874	0.04123527350084035	0.0018695525488419712	-0.00047781357754769007	0.8980009745844753	None	0	0	0.25	3	0.8125	13	0.6	0.75	15	12	2	0	0	0.13333333333333333	2	15	1.2	18	0.0	0	0.7494657236629605	0.7954794268982215	0.44610939339963773	0.8040479057115012	0.9243076347759599	0.9482340062198783	0.9059087780356719	0.8690567389492603	0	0	0.0
7418	0.09343752784520427	0.01360838993255626	-0.007557208584114832	0.5866577676349763	None	0	0	0.21428571428571427	3	0.8421052631578947	16	0.5833333333333334	0.7894736842105263	18	15	2	0	0	0.1111111111111111	2	18	1.4	21	0.0	0	0.7494657236629605	0.788316685377525	0.44610939339963773	0.8098216403178694	0.9672404802767216	0.9345910436943611	0.9101837166617697	0.8590840740302195	0	0	0.0
3837	0.06615125588679807	0.026244633540713144	0.015360217767595195	0.6701026967410906	None	0	0	0.3333333333333333	4	0.6666666666666666	10	0.6071428571428571	0.6666666666666666	14	10	2	0	0	0.14285714285714285	2	14	1.1333333333333333	17	0.0	0	0.4875831192892456	0.7215408666865621	0.24652150400296477	0.9392702042843207	0.5677596528512596	0.9321092630908825	0.8662577630209559	0.8912376252298811	0	0	0.0
1580	None	None	None	None	None	0	0	0.25	1	1.0	3	0.5555555555555556	0.3333333333333333	1	1	3	2	0	1.0	3	3	0.3333333333333333	5	0.2	0	0.412022897759105	0.5	0.896449238122407	0.5	0.5618626993038232	0.5	0.8834006331186445	0.5	1.0	0	0.2306495872699106
158	None	None	None	None	None	0.5	1	0.5714285714285714	4	0.625	5	0.3333333333333333	0.625	9	5	0	0	0	0.8333333333333334	5	6	0.6666666666666666	10	0.0	1.0	0.4561245335753979	0.9160844565803369	0.8097014440576409	0.9319416497961908	0.6788145682013276	0.8196845193400327	0.8654372118555349	0.897872374608963	0	0	0.0
396	None	None	None	None	None	0.16666666666666666	1	0.26666666666666666	4	0.85	17	0.25882352941176473	0.8	19	16	2	0	0	0.29411764705882354	5	17	1.4666666666666666	22	0.0	0.4	0.37939424426989926	0.7419933324625204	0.34259312579274026	0.9366013364047288	0.5642621925361583	0.8833228340931218	0.777944393235856	0.8726375373958012	0	0	0.0
7075	0.04889684533420263	0.01989316940923385	0.019344609302435284	0.8385097505503945	None	0	0	0.25	3	0.8125	13	0.6	0.75	15	12	2	0	0	0.13333333333333333	2	15	1.2	18	0.0	0	0.7494657236629605	0.8022818705683081	0.44610939339963773	0.793528230332214	0.9243076347759599	0.9520804073013014	0.8944524511195548	0.8712462148763735	0	0	0.0
1361	None	None	None	None	None	0	0	0.3333333333333333	2	0.7142857142857143	5	0.45	0.5714285714285714	6	4	2	2	0	0.8	4	5	0.6	9	0.3333333333333333	0	0.5512889061621724	0.630717198071454	0.21449477246442358	0.9586436667787649	0.5884835529344515	0.8308801332214026	0.8912611597504801	0.8528112122668318	0.5833333333333334	0.16666666666666666	0.0
400	None	None	None	None	None	0	0	0.75	3	0.5	2	0.5	0.5	3	2	2	1	0	0.75	4	3	0.4	6	0.14285714285714285	1.0	0.649646391852108	0.6663057564063423	0.5825308170361667	0.8898419334215293	0.22575479235141943	0.913075819207962	0.8608898859461869	0.8469414767029089	1.0	0	0.0
1828	None	None	None	None	None	0	0	0.6666666666666666	4	0.14285714285714285	1	0.5625	0.14285714285714285	1	1	7	0	0	1.0	4	4	0.6	9	0.0	0.5714285714285714	0.2607497635441149	0.5	0.5870957404167909	0.5	0.6476136987686718	0.5	0.8454184997877154	0.5	0	0	0.0
7334	0.06026909600899317	0.03421579136547178	0.03178663417831357	0.7628902033272477	None	0	0	0.25	3	0.8	12	0.6071428571428571	0.7333333333333333	14	11	2	0	0	0.14285714285714285	2	14	1.1333333333333333	17	0.0	0	0.7494657236629605	0.8078413627469164	0.3968166389025227	0.799331505557659	0.9457740575263408	0.9522160496961705	0.8969444568187157	0.8739953257158499	0	0	0.0
7300	0.06646853653768936	0.034691948534830874	0.03147517979884576	0.7706773089587599	None	0	0	0.25	3	0.8125	13	0.6	0.75	15	12	2	0	0	0.13333333333333333	2	15	1.2	18	0.0	0	0.7494657236629605	0.8022818705683081	0.44610939339963773	0.793528230332214	0.9243076347759599	0.9520804073013014	0.8944524511195548	0.8712462148763735	0	0	0.0
2005	None	None	None	None	None	0.3333333333333333	1	0.625	5	0.4	4	0.48	0.1	1	1	10	0	0	1.0	5	5	0.8	12	0.0	0	0.7145138760394818	0.5	0.578939001570068	0.5	0.1	0.5	0.9331462365502196	0.5	0	0	0.0
2264	None	None	None	None	None	0	0	0.6666666666666666	2	0.5	1	0.6666666666666666	0	0	0	3	0	0	0.6666666666666666	2	3	0.26666666666666666	4	0.0	0	0	0	0	0	0	0	0	0	0	0	0
1953	None	None	None	None	None	0.3333333333333333	1	0.625	5	0.2222222222222222	2	0.44	0.1111111111111111	4	1	6	0	0	1.0	5	5	0.7333333333333333	11	0.0	0.5714285714285714	0.18060822230246143	0.8041361622264174	0.5964802560372279	0.8378988459382475	0.619750219264878	0.800695965969642	0.8914900070367607	0.8148581646022429	0	0	0.0
3173	0.026116166135432408	0.007169147207098644	0.006760400307683284	0.9633756396199988	None	0	0	0.4	4	0.6153846153846154	8	0.625	0.6153846153846154	12	8	2	0	0	0.16666666666666666	2	12	1.0	15	0.0	0	0.5829699163104713	0.8295207253908332	0.5676133696802214	0.8115553442488304	0.8342872009902379	0.9485265431742496	0.7976626183764607	0.8792565522592832	0	0	0.0
5581	0.10290086649705414	0.026497494482932378	0.017843316013824505	0.6105903293110735	None	0	0	0.2857142857142857	4	0.7222222222222222	13	0.5882352941176471	0.7222222222222222	16	13	3	0	0	0.11764705882352941	2	17	1.3333333333333333	20	0.0	0	0.454963569370144	0.72695860066002	0.46713579889673296	0.9430272130446704	0.5677596528512596	0.9433634378433067	0.8712069943526545	0.900206529366345	0	0	0.0
5773	0.09012281287019923	0.019763875136383183	0.017513261034730766	0.7107984762898647	None	0	0	0.21428571428571427	3	0.8333333333333334	15	0.5882352941176471	0.7777777777777778	17	14	2	0	0	0.11764705882352941	2	17	1.3333333333333333	20	0.0	0	0.7494657236629605	0.8291401928899712	0.44610939339963773	0.808413895841128	0.9243076347759599	0.9496677604822578	0.9142828056412031	0.8792750592160702	0	0	0.0
352	None	None	None	None	None	0	0	0.25	1	1.0	4	0.6	0.75	4	3	1	2	0	0.4	5	2	0.4	6	0.4	0	0.7533656127358391	0.7287421487245911	0.6488380232577062	0.8619211646097601	0.9666199298834763	0.5586016397712023	0.8373905976946826	0.7346528905420806	0.75	0.5	0.32958925433270847
2529	None	None	None	None	None	0	0	0.6666666666666666	2	0.5	1	1.0	0.5	3	1	0	0	0	0.25	4	1	0.26666666666666666	4	0.0	0.6666666666666666	0.7137755315154437	0.9472635436987555	0.5990176889059357	0.919885613335206	0.6345449874667182	0.8850346767896962	0.8526465505402216	0.9210490734827069	0	0	0.0
5866	0.06748057191186545	0.01953607601202425	0.016572182425617032	0.715918462866781	None	0	0	0.25	3	0.8	12	0.6071428571428571	0.7333333333333333	14	11	2	0	0	0.14285714285714285	2	14	1.1333333333333333	17	0.0	0	0.7494657236629605	0.8078413627469164	0.3968166389025227	0.8266998210506519	0.9457740575263408	0.9522160496961705	0.8969444568187157	0.8804664074191155	0	0	0.0
3070	0.0023757992785386926	0.0007927445804424589	0.0007925170712896852	0.9923074740918407	None	1.0	1	1.0	4	0.25	1	0.5	0.25	3	1	2	0	0	0.75	3	4	0.4	6	0.0	1.0	0.4204016689169479	0.6450972958140093	0.1	0.65719412569655	0.5011682135801222	0.877065515680531	0.8761193092032754	0.7448062218068373	0	0	0.0
1701	None	None	None	None	None	0	0	0.3333333333333333	1	1.0	2	0.6666666666666666	0	1	0	2	1	0	0.6666666666666666	3	2	0.26666666666666666	4	0.14285714285714285	0	0	0	0	0	0	0	0	0	0	0	0
7157	0.04556671690854901	0.0031018657081600173	-0.0026779960830777337	0.8942522804997614	None	0	0	0.25	3	0.8125	13	0.6	0.75	15	12	2	0	0	0.13333333333333333	2	15	1.2	18	0.0	0	0.7494657236629605	0.7954794268982215	0.44610939339963773	0.7854034233026632	0.9243076347759599	0.9482340062198783	0.9059087780356719	0.864657784386147	0	0	0.0
4987	0.049138464313789786	0.019084680515325553	0.016010556669778086	0.8534140245906203	None	0	0	0.25	3	0.8	12	0.6538461538461539	0.6666666666666666	13	10	3	0	0	0.15384615384615385	2	13	1.1333333333333333	17	0.0	0	0.7494657236629605	0.8097295488999235	0.3475238844054077	0.8250006191544113	0.9672404802767216	0.9521230830281426	0.9287041307202525	0.8804086276280556	0	0	0.0
5672	0.09254832015350195	0.004139002162102736	0.0021567363287853056	0.7256007552028331	None	0	0	0.3333333333333333	4	0.6666666666666666	10	0.6071428571428571	0.6666666666666666	14	10	2	0	0	0.14285714285714285	2	14	1.1333333333333333	17	0.0	0	0.520202669208347	0.7078838285494742	0.16003371402699215	0.9186784144885982	0.5677596528512596	0.9123945644362957	0.879622607247833	0.8681035873685725	0	0	0.0
1857	None	None	None	None	None	0	0	0.3333333333333333	1	1.0	2	0.6666666666666666	0	1	0	2	1	0	0.6666666666666666	3	2	0.26666666666666666	4	0.14285714285714285	0	0	0	0	0	0	0	0	0	0	0	0
2521	None	None	None	None	None	0	0	0.8	4	0.2	1	0.875	0.2	4	1	2	0	0	0.5	4	2	0.4666666666666667	7	0.0	0.8	0.47606262636244734	0.836785039415305	0.7029418562395985	0.9230301145891578	0.6195267774012955	0.8881057323108802	0.8459498556872781	0.8872973989671419	0	0	0.0
384	None	None	None	None	None	0	0	0.5	1	1.0	1	1.0	1.0	2	1	0	0	0	0.3333333333333333	3	1	0.2	3	0.0	0	0.970172238519386	0.5442242278301194	0.4860373324908049	0.7558026457329238	0.707817439400534	0.538268371153259	0.8828736239218675	0.6193631011287606	0	0	0.0
3369	0.03430955092886056	0.006705173751833031	0.005216030851027796	0.7562435403388424	None	0	0	0.4	4	0.5833333333333334	7	0.6363636363636364	0.5833333333333334	11	7	2	0	0	0.18181818181818182	2	11	0.9333333333333333	14	0.0	0	0.520202669208347	0.7187003716846142	0.16003371402699215	0.911953600367955	0.5677596528512596	0.9163176507132276	0.8606055975557586	0.8687207251089674	0	0	0.0
5585	0.08712509300049454	0.004767280369935481	0.00436926298771709	0.7071967089505387	None	0	0	0.3125	5	0.6666666666666666	14	0.6052631578947368	0.6666666666666666	19	14	3	0	0	0.10526315789473684	2	19	1.5333333333333334	23	0.0	0	0.5179806926875822	0.7824387665658181	0.23442378498470737	0.9258048501603972	0.5677596528512596	0.9252249683306794	0.8606055975557586	0.8915318226587957	0	0	0.0
5980	0.07852925272434502	0.018265482297768802	0.01796766155538621	0.6802044053592256	None	0	0	0.3333333333333333	4	0.6875	11	0.6	0.6875	15	11	2	0	0	0.13333333333333333	2	15	1.2	18	0.0	0	0.5179806926875822	0.7044169790548249	0.23442378498470737	0.8841400382110824	0.5677596528512596	0.9316041806666734	0.8606055975557586	0.862642905827686	0	0	0.0
5194	0.10307392819999711	0.007383606983112627	0.007227356909806696	0.6094358055173734	None	0	0	0.3333333333333333	4	0.6666666666666666	10	0.6071428571428571	0.6666666666666666	14	10	2	0	0	0.14285714285714285	2	14	1.1333333333333333	17	0.0	0	0.5190916809479645	0.7106871689536065	0.19722874950584976	0.8606498186103229	0.5677596528512596	0.9190271636249738	0.8606055975557586	0.8476397305721153	0	0	0.0
6719	0.04836258279932436	0.019456280142586303	0.018872150859855955	0.8036406647678903	None	0	0	0.25	3	0.8	12	0.6071428571428571	0.7333333333333333	14	11	2	0	0	0.14285714285714285	2	14	1.1333333333333333	17	0.0	0	0.7494657236629605	0.7674848136403272	0.3475238844054077	0.8070589416453384	0.9672404802767216	0.9531867625584821	0.915186772584399	0.867565939081192	0	0	0.0
2402	None	None	None	None	None	1.0	1	1.0	4	0.0	0	0.6666666666666666	0	4	0	1	0	0	1.0	3	3	0.4	6	0.0	0.6666666666666666	0	0	0	0	0	0	0	0	0	0	0
3004	0.026835011051910433	0.0063647248561656804	0.0046311017733699665	0.8875703517584129	None	0	0	0.375	3	0.7	7	0.6666666666666666	0.6	9	6	2	0	0	0.2222222222222222	2	9	0.8	12	0.0	0	0.7424554801161569	0.7879966452166901	0.5676133696802214	0.7343824547633315	0.5431032211010198	0.8829985701881997	0.821407876924582	0.8100498127977477	0	0	0.0
5538	0.0509826129863719	0.010588369805458474	0.0027950569016964976	0.5445689035129451	None	0	0	0.25	3	0.8125	13	0.6	0.75	15	12	2	0	0	0.13333333333333333	2	15	1.2	18	0.0	0	0.7494657236629605	0.7869267491651791	0.44610939339963773	0.7656124774904	0.9243076347759599	0.932823278656986	0.8944524511195548	0.8464505981872863	0	0	0.0
466	None	None	None	None	None	0	0	0.6666666666666666	2	0.5	1	0.6666666666666666	0	2	0	1	0	0	0.6666666666666666	2	3	0.26666666666666666	4	0.0	0	0	0	0	0	0	0	0	0	0	0	0
38	None	None	None	None	None	0	0	0.16666666666666666	1	1.0	6	0.4444444444444444	0.8333333333333334	6	5	1	1	0	0.5	3	6	0.5333333333333333	8	0.2	0	0.5663938561511976	0.8921479839146217	0.4451865587623516	0.901709044200883	0.8055902018293255	0.9372625407564741	0.8956284004603876	0.9124890525919598	1.0	0.16666666666666666	0.0
7235	0.045137743359988915	0.00824313225927055	0.006448017755987489	0.8696396399346131	None	0	0	0.25	3	0.8125	13	0.6	0.75	15	12	2	0	0	0.13333333333333333	2	15	1.2	18	0.0	0	0.7494657236629605	0.7615529714040776	0.44610939339963773	0.765861677509101	0.8233167801126754	0.9507250790188913	0.8944524511195548	0.8542964162657061	0	0	0.0
3678	0.04046812994296781	0.012049595405840361	0.006497598716733866	0.8815249279806082	None	0	0	0.4	4	0.6153846153846154	8	0.625	0.6153846153846154	12	8	2	0	0	0.16666666666666666	2	12	1.0	15	0.0	0	0.520202669208347	0.7146371245811207	0.16003371402699215	0.9036471458983532	0.5677596528512596	0.921608207348794	0.8606055975557586	0.8668756699449269	0	0	0.0
1797	None	None	None	None	None	0	0	0.75	3	0.5	2	0.5	0.5	3	2	2	1	0	0.75	4	3	0.4	6	0.14285714285714285	1.0	0.6823278404400248	0.6786223393734726	0.2462220913177961	0.8607732506758619	0.22575479235141943	0.7139251697788287	0.8609411056081919	0.7615567323189432	1.0	0	0.0
3271	0.024403308518691116	0.004235928596844854	-0.0012349697148148254	0.9102894413276246	None	0	0	0.375	3	0.7	7	0.6666666666666666	0.6	9	6	2	0	0	0.2222222222222222	2	9	0.8	12	0.0	0	0.5829699163104713	0.8022657445520309	0.5676133696802214	0.8419576146992298	0.8342872009902379	0.954964988749765	0.772507652831737	0.8851915457751663	0	0	0.0
5725	0.05733399383999083	0.02124867785218653	0.020546941923134353	0.808771455829575	None	0	0	0.25	3	0.8	12	0.6071428571428571	0.7333333333333333	14	11	2	0	0	0.14285714285714285	2	14	1.1333333333333333	17	0.0	0	0.7494657236629605	0.8078413627469164	0.3968166389025227	0.8165125890746755	0.9457740575263408	0.9522160496961705	0.8969444568187157	0.8780059341064518	0	0	0.0
4931	0.08019996715534394	0.02845644601870747	-0.01831598800851819	0.7151538429472181	None	0	0	0.2857142857142857	4	0.6666666666666666	12	0.5882352941176471	0.6666666666666666	16	12	3	0	0	0.11764705882352941	17	2	1.3333333333333333	20	0.0	0	0.454963569370144	0.7269586006600199	0.5090646975254298	0.9420266428515582	0.5677596528512596	0.948832097259324	0.8745136664463713	0.9028358125978856	0	0	0.0
4591	0.07130945936168455	0.025539812701263213	0.014716605458088072	0.6361073081640698	None	0	0	0.3333333333333333	4	0.6875	11	0.6	0.6875	15	11	2	0	0	0.13333333333333333	2	15	1.2	18	0.0	0	0.520202669208347	0.7188579397640464	0.16003371402699215	0.9488858159925706	0.5677596528512596	0.9262836957079753	0.8717149074641697	0.8938162265178067	0	0	0.0
5962	0.091150842701016	0.019258552519142064	-0.0066527367468647465	0.6631118003909929	None	0	0	0.3076923076923077	4	0.7058823529411765	12	0.59375	0.7058823529411765	15	12	3	0	0	0.125	2	16	1.2666666666666666	19	0.0	0	0.454963569370144	0.694480841484985	0.23442378498470737	0.946446984101102	0.5677596528512596	0.9295990930203368	0.8772599630976543	0.8900495570594289	0	0	0.0
983	None	None	None	None	None	0	0	0.8333333333333334	5	0.14285714285714285	1	0.5625	0	4	0	4	1	0	1.0	4	4	0.6	9	0.125	0.4	0	0	0	0	0	0	0	0	0	0	0
2002	None	None	None	None	None	0.3333333333333333	1	0.75	6	0.2222222222222222	2	0.6111111111111112	0.2222222222222222	2	2	8	0	0	0.5	6	3	0.7333333333333333	11	0.0	0.3333333333333333	0.2607497635441149	0.5	0.5824953754007717	0.5114988846531106	0.713843656091646	0.659776766338205	0.8719424959641162	0.5587525978257865	0	0	0.0
1426	None	None	None	None	None	0	0	0.5	3	0.7142857142857143	5	0.42857142857142855	0.7142857142857143	6	5	2	1	0	0.42857142857142855	7	3	0.6	9	0.14285714285714285	1.0	0.649646391852108	0.79257686866311	0.6219416525304273	0.9389174801354669	0.36918607712723056	0.9202709389801466	0.8174363040258065	0.8978005372886246	1.0	0	0.0
3431	0.039091157935098646	0.00853044373762776	0.005321135524233945	0.593579576796214	None	0	0	0.25	2	0.7777777777777778	7	0.6111111111111112	0.6666666666666666	8	6	2	1	0	0.2222222222222222	2	9	0.7333333333333333	11	0.16666666666666666	0	0.5829699163104713	0.7383504599012392	0.5676133696802214	0.8669647949725608	0.8342872009902379	0.9142381488918807	0.7976626183764607	0.8531392598989034	1.0	0.75	0.0
4836	0.09245921528380517	0.004826623265131954	0.004432099873223384	0.8041830594840749	None	0	0	0.25	3	0.8	12	0.6071428571428571	0.7333333333333333	14	11	2	0	0	0.14285714285714285	2	14	1.1333333333333333	17	0.0	0	0.7494657236629605	0.8015763762347374	0.3475238844054077	0.8175573125188111	0.9672404802767216	0.9492600746545644	0.9287041307202525	0.87453625122252	0	0	0.0
1618	None	None	None	None	None	0	0	0.8	4	0.0	0	0.5833333333333334	0	2	0	4	0	0	0.75	4	3	0.4666666666666667	7	0.0	0.5	0	0	0	0	0	0	0	0	0	0	0
10	None	None	None	None	None	0	0	0.5	1	1.0	1	1.0	0	1	0	1	1	0	0.3333333333333333	1	3	0.2	3	0.2	0	0	0	0	0	0	0	0	0	0	0	0
6742	0.04214350897049036	0.017253508797654533	0.017123984874214168	0.9268291564526822	None	0	0	0.25	3	0.8125	13	0.6	0.75	15	12	2	0	0	0.13333333333333333	2	15	1.2	18	0.0	0	0.7494657236629605	0.8022818705683081	0.44610939339963773	0.793528230332214	0.9243076347759599	0.9584007818479925	0.9142828056412031	0.876681778176921	0	0	0.0
4985	0.06734065596274466	0.020393698521553615	0.019362925420818803	0.6797165576182944	None	0	0	0.25	3	0.8	12	0.6071428571428571	0.7333333333333333	14	11	2	0	0	0.14285714285714285	2	14	1.1333333333333333	17	0.0	0	0.7494657236629605	0.8078413627469164	0.3968166389025227	0.8266998210506519	0.9457740575263408	0.9589767460922377	0.918892642282207	0.885953971499681	0	0	0.0
2081	None	None	None	None	None	0	0	0.3333333333333333	2	0.8333333333333334	5	0.8888888888888888	0.3333333333333333	4	2	3	5	0	1.0	3	3	0.5333333333333333	8	0.625	0.8	0.5569593815032228	0.6923704097478778	0.17360213401118862	0.9726879200716876	0.7298361205282576	0.6637395654401002	0.9138586426631727	0.8439593238746071	0.25	0.25	0.0
973	None	None	None	None	None	0	0	0.75	3	0.3333333333333333	1	0.625	0.3333333333333333	4	1	0	0	0	0.5	4	2	0.3333333333333333	5	0.0	0.6666666666666666	0.8449044793959596	0.7742088953272553	0.4860373324908049	0.9291705456529424	0.674012978746268	0.6914235052304538	0.8742424885619718	0.8231268042811373	0	0	0.0
3251	0.03202360264015327	0.009948754311098462	0.009832424963432673	0.9297001836841066	None	0	0	0.4	4	0.6153846153846154	8	0.625	0.6153846153846154	12	8	2	0	0	0.16666666666666666	2	12	1.0	15	0.0	0	0.520202669208347	0.7364215360006391	0.16003371402699215	0.9306891922144501	0.5677596528512596	0.9161884872291706	0.8606055975557586	0.8813708199910545	0	0	0.0
5622	0.05196089295011802	0.016280031814006023	0.01607619140015805	0.8077218305350136	None	0	0	0.2727272727272727	3	0.7857142857142857	11	0.6153846153846154	0.7142857142857143	13	10	2	0	0	0.15384615384615385	2	13	1.0666666666666667	16	0.0	0	0.7494657236629605	0.7753098227144518	0.3475238844054077	0.8246443705399441	0.9672404802767216	0.9550405033352897	0.9059087780356719	0.8751799091711419	0	0	0.0
980	None	None	None	None	None	0	0	0.5	2	0.75	3	0.75	0.25	3	1	2	2	0	0.5	4	2	0.4	6	0.3333333333333333	0	0.42209280065271704	0.748914615138363	0.9300164380198643	0.7164156626425664	0.5618626993038232	0.7970078628252996	0.8949491875929809	0.7556715495715943	0.6666666666666666	0	0.0
7159	0.04635052091930199	0.01677377815858849	0.016773759688583984	0.8372787833979836	None	0	0	0.25	3	0.8	12	0.6071428571428571	0.7333333333333333	14	11	2	0	0	0.14285714285714285	2	14	1.1333333333333333	17	0.0	0	0.7494657236629605	0.8479489439440987	0.44610939339963773	0.8023729039156496	0.8233167801126754	0.9463672971008839	0.8944524511195548	0.8804560360177309	0	0	0.0
5502	0.05382184197446916	0.014074348996631637	0.013533723080875788	0.775067528740759	None	0	0	0.25	3	0.8	12	0.6071428571428571	0.7333333333333333	14	11	2	0	0	0.14285714285714285	2	14	1.1333333333333333	17	0.0	0	0.7494657236629605	0.8126350640160326	0.3475238844054077	0.8074324649866483	0.9672404802767216	0.865547794045228	0.9287041307202525	0.8302777109507682	0	0	0.0
5121	0.053910149476263165	0.004700980675549318	0.0015072147834997176	0.8247888901514885	None	0	0	0.25	3	0.8125	13	0.6	0.75	15	12	2	0	0	0.13333333333333333	2	15	1.2	18	0.0	0	0.7494657236629605	0.7870469249305483	0.44610939339963773	0.7911969880020243	0.9243076347759599	0.943672864467052	0.9059087780356719	0.8604851083357022	0	0	0.0
1814	None	None	None	None	None	0	0	0	0	0	0	1.0	0	0	0	0	0	0	1.0	1	1	0.06666666666666667	1	0.0	0	0	0	0	0	0	0	0	0	0	0	0
6036	0.06637147678657972	0.03496522114559387	0.031409269418562334	0.7542444021936383	None	0	0	0.25	3	0.8125	13	0.6	0.75	15	12	2	0	0	0.13333333333333333	2	15	1.2	18	0.0	0	0.7494657236629605	0.8022818705683081	0.44610939339963773	0.793528230332214	0.9243076347759599	0.9520804073013014	0.8944524511195548	0.8712462148763735	0	0	0.0
6687	0.0564858949434499	0.021012388578937044	0.016957085290138597	0.7403796608523979	None	0	0	0.25	3	0.8	12	0.6071428571428571	0.7333333333333333	14	11	2	0	0	0.14285714285714285	2	14	1.1333333333333333	17	0.0	0	0.7494657236629605	0.8111942333360224	0.3968166389025227	0.8036086653118808	0.9457740575263408	0.9550566657860405	0.8969444568187157	0.8780815075357902	0	0	0.0
997	None	None	None	None	None	0.25	1	0.4	4	0.75	9	0.28	0.75	12	9	1	0	0	0.5	5	10	0.9333333333333333	14	0.0	0.5	0.3742189362832775	0.7919239185144996	0.37431390552565924	0.9507055743585129	0.6364610668255634	0.8223690557399781	0.7881698157063891	0.8746607521349217	0	0	0.0
4393	0.0633798841170492	0.025783414812128747	0.014248824646833323	0.6670119258743754	None	0	0	0.3333333333333333	4	0.6666666666666666	10	0.6071428571428571	0.6666666666666666	14	10	2	0	0	0.14285714285714285	2	14	1.1333333333333333	17	0.0	0	0.4875831192892456	0.7215408666865621	0.24652150400296477	0.9392702042843207	0.5677596528512596	0.9321092630908825	0.8662577630209559	0.8912376252298811	0	0	0.0
3783	0.03571333980916313	0.010472838042807159	0.007888430164809944	0.8990985586290047	None	0	0	0.3	3	0.7692307692307693	10	0.625	0.6923076923076923	12	9	2	0	0	0.16666666666666666	2	12	1.0	15	0.0	0	0.5829699163104713	0.799569102813679	0.5183206151831063	0.8848549469041755	0.8342872009902379	0.892567505509942	0.848265486965379	0.8637381572872539	0	0	0.0
5785	0.058998775240711974	0.01970599591252918	0.01940683201300797	0.7896818229677312	None	0	0	0.25	3	0.8	12	0.6071428571428571	0.7333333333333333	14	11	2	0	0	0.14285714285714285	2	14	1.1333333333333333	17	0.0	0	0.7494657236629605	0.7688534115457134	0.44610939339963773	0.8236580642261756	0.8952786301946987	0.9542743223640284	0.8969444568187157	0.8729343698966584	0	0	0.0
11	None	None	None	None	None	0	0	0.5	1	1.0	1	1.0	1.0	1	1	1	0	0	0.3333333333333333	3	1	0.2	3	0.0	0	0.5712190663366498	0.5	0.8296255710825957	0.5	0.5661554673287583	0.5	0.7738620913678719	0.5	0	0	0.0
136	None	None	None	None	None	0	0	0.1875	3	0.8636363636363636	19	0.36363636363636365	0.8181818181818182	21	18	2	3	0	0.13636363636363635	3	22	1.6	24	0.6	0	0.5138223593335274	0.94331502030541	0.5333932399973718	0.8977983552614234	0.6392862705105118	0.898436118471953	0.8138571615659068	0.9159296381710896	0.09523809523809523	0.09523809523809523	0.0
2626	9.162161174485662e-09	9.35595608951055e-09	7.270028668851012e-09	0.9999993292974251	None	0	0	0.5	2	0.75	3	0.6666666666666666	0	0	0	5	1	0	1.0	3	3	0.4	6	0.07142857142857142	0.5	0	0	0	0	0	0	0	0	0	0	0
7460	0.063511922635871	0.013515316265910465	0.001893462620445371	0.6244088338168441	None	0	0	0.25	3	0.8125	13	0.6	0.75	15	12	2	0	0	0.13333333333333333	2	15	1.2	18	0.0	0	0.7494657236629605	0.8263335597658271	0.44610939339963773	0.8064901685905046	0.8233167801126754	0.9219762204417841	0.8944524511195548	0.860435333969569	0	0	0.0
4821	0.05779327298316697	0.006355118418858514	0.006222753834521356	0.8566594545224638	None	0	0	0.25	3	0.8125	13	0.6	0.75	15	12	2	0	0	0.13333333333333333	15	2	1.2	18	0.0	0	0.7494657236629605	0.774825088870632	0.3475238844054077	0.7953847530027909	0.9672404802767216	0.912798352951838	0.9287041307202525	0.8385188619199488	0	0	0.0
197	None	None	None	None	None	0	0	0.15384615384615385	2	0.8823529411764706	15	0.19	0.6470588235294118	12	11	6	2	0	1.0	10	10	1.2666666666666666	19	0.13333333333333333	0	0.7519904495395547	0.9091760912419227	0.48653253024053394	0.9625684122325114	0.6097828481238573	0.9219883546580302	0.8856289934036532	0.9354423142243226	0.5416666666666666	0.16666666666666666	0.0
5184	0.07043935660718656	0.002279177830094528	0.0012979525537024912	0.6838324815212787	None	0	0	0.25	3	0.8125	13	0.6428571428571429	0.6875	13	11	4	0	0	0.14285714285714285	2	14	1.2	18	0.0	0	0.7494657236629605	0.842191859952397	0.44610939339963773	0.8641692153142764	0.9243076347759599	0.9598830367602609	0.9142828056412031	0.9032031385392272	0	0	0.0
6919	0.062446641916233184	0.031893172078454046	0.027954947250967286	0.7682407653175853	None	0	0	0.25	3	0.8125	13	0.6	0.75	15	12	2	0	0	0.13333333333333333	2	15	1.2	18	0.0	0	0.7494657236629605	0.8001843559309886	0.3475238844054077	0.810655175758527	0.9672404802767216	0.9502144508729703	0.8993842440864479	0.8732746124703865	0	0	0.0
7238	0.06043715145920722	0.01116431299295811	0.011039727325552692	0.6864930183882951	None	0	0	0.21428571428571427	3	0.8333333333333334	15	0.5882352941176471	0.7777777777777778	17	14	2	0	0	0.11764705882352941	2	17	1.3333333333333333	20	0.0	0	0.7494657236629605	0.7887221126716721	0.44610939339963773	0.820761058849059	0.9243076347759599	0.9479881690104827	0.8944524511195548	0.8714537779908841	0	0	0.0
2902	0.004476238192593619	0.00033795007654776173	-0.0003366819049310491	0.990838785031527	None	1.0	1	0.8	4	0.4	2	0.4666666666666667	0.4	5	2	1	0	0	0.6	3	5	0.4666666666666667	7	0.0	1.0	0.5289479536206164	0.9118653506236699	0.23805873643999004	0.9273480762681771	0.5011682135801222	0.8386570130290845	0.8768270172834917	0.898181622618165	0	0	0.0
3426	0.05993334897285668	0.010772609374867827	0.005574671166283609	0.5654539522194807	None	0	0	0.3	3	0.7692307692307693	10	0.5769230769230769	0.6923076923076923	12	9	2	0	0	0.15384615384615385	2	13	1.0	15	0.0	0	0.5829699163104713	0.765394485239028	0.5676133696802214	0.7576760756467803	0.8342872009902379	0.9341557476159028	0.8210450922441502	0.8400059728145478	0	0	0.0
2453	None	None	None	None	None	0.5	1	0.8333333333333334	5	0.2857142857142857	2	0.75	0	5	0	3	0	0	0.75	3	4	0.6	9	0.0	0.8	0	0	0	0	0	0	0	0	0	0	0
4457	0.0429180897102598	0.009888062945296178	0.0028193691146109587	0.9235891652065594	None	0	0	0.25	3	0.8125	13	0.6	0.75	15	12	2	0	0	0.13333333333333333	2	15	1.2	18	0.0	0	0.7494657236629605	0.7776520510436983	0.44610939339963773	0.8254402308424422	0.9672404802767216	0.92480869128108	0.9059087780356719	0.8546746109346913	0	0	0.0
6669	0.046865224097230436	0.01650869326146962	0.01642830954666963	0.8375261816792279	None	0	0	0.25	3	0.8	12	0.6071428571428571	0.7333333333333333	14	11	2	0	0	0.14285714285714285	2	14	1.1333333333333333	17	0.0	0	0.7494657236629605	0.8099632912081993	0.44610939339963773	0.7970427602704497	0.8738122074443175	0.9531583571198833	0.8944524511195548	0.8747432052832883	0	0	0.0
4455	0.05094422373085843	0.01901516573591105	0.01829080922676518	0.8036304533547034	None	0	0	0.2727272727272727	3	0.7857142857142857	11	0.6153846153846154	0.7142857142857143	13	10	2	0	0	0.15384615384615385	2	13	1.0666666666666667	16	0.0	0	0.7494657236629605	0.8160984500919329	0.44610939339963773	0.8226267500311814	0.9243076347759599	0.9608082776442994	0.9142828056412031	0.8884061780162491	0	0	0.0
2270	None	None	None	None	None	0.5	1	0.6666666666666666	4	0.5714285714285714	4	0.42857142857142855	0.2857142857142857	6	2	2	0	0	0.42857142857142855	7	3	0.6	9	0.0	1.0	0.6755792045753172	0.8787866694613778	0.556281085173268	0.9474092596110852	0.4417495856052461	0.8066223086068347	0.903138714349603	0.8909158629352467	0	0	0.0
3287	0.04483635513144505	0.003920256617407012	0.003867023342830761	0.7833505749323055	None	0	0	0.3333333333333333	4	0.6666666666666666	10	0.6071428571428571	0.6666666666666666	14	10	2	0	0	0.14285714285714285	2	14	1.1333333333333333	17	0.0	0	0.7494657236629605	0.7849559421531785	0.44610939339963773	0.74198390944137	0.9457740575263408	0.9273257684445951	0.8944524511195548	0.8365076467884323	0	0	0.0
2016	None	None	None	None	None	0	0	0.6	3	0.2	1	0.7777777777777778	0	2	0	4	0	0	1.0	3	3	0.4666666666666667	7	0.0	0	0	0	0	0	0	0	0	0	0	0	0
2511	None	None	None	None	None	0	0	0.6666666666666666	2	0.5	1	1.0	0.5	3	1	0	0	0	0.25	4	1	0.26666666666666666	4	0.0	0.6666666666666666	0.2860116785183182	0.8825184236873859	0.3497897253073964	0.943001680360024	0.9739715690894339	0.8998306119956222	0.9570446371679101	0.9120796561414797	0	0	0.0
3376	0.0331752667684721	0.01043331989922535	0.01030999956478739	0.9250553996401998	None	0	0	0.3	3	0.7692307692307693	10	0.625	0.6923076923076923	12	9	2	0	0	0.16666666666666666	2	12	1.0	15	0.0	0	0.5829699163104713	0.791668450678821	0.5676133696802214	0.8942967875715515	0.8342872009902379	0.8723415915555386	0.8276932557703794	0.8578336629348404	0	0	0.0
5839	0.049571924441319366	0.02141773721352828	0.020152832151786954	0.8411974878248354	None	0	0	0.25	3	0.8125	13	0.6	0.75	15	12	2	0	0	0.13333333333333333	2	15	1.2	18	0.0	0	0.7494657236629605	0.8022818705683081	0.44610939339963773	0.8114044602346671	0.9243076347759599	0.9584007818479925	0.9142828056412031	0.8806907896607102	0	0	0.0
1199	None	None	None	None	None	0	0	1.0	2	0.0	0	0.75	0	0	0	2	0	0	1.0	2	2	0.2	3	0.0	0	0	0	0	0	0	0	0	0	0	0	0
1422	None	None	None	None	None	0.5	1	0.8333333333333334	5	0.2857142857142857	2	0.5	0.2857142857142857	3	2	5	0	0	0.5	6	3	0.6	9	0.0	0.6666666666666666	0.2607497635441149	0.7612927156344084	0.5962964704488293	0.8560759389977445	0.6476136987686718	0.875767218660969	0.8944833777610235	0.8364341501844952	0	0	0.0
524	None	None	None	None	None	0	0	0.5	2	0.6666666666666666	2	1.0	0.6666666666666666	4	2	0	0	0	0.2	5	1	0.3333333333333333	5	0.0	0.5	0.970172238519386	0.7586009477655152	0.5990176889059357	0.885383285537229	0.6345449874667182	0.6713597234832028	0.8526465505402216	0.7860476812814693	0	0	0.0
4418	0.06720179617078553	0.01390778203208756	0.00931645068356691	0.7702452976629388	None	0	0	0.25	3	0.8125	13	0.6	0.75	15	12	2	0	0	0.13333333333333333	2	15	1.2	18	0.0	0	0.7857266821014519	0.8009892672613175	0.1	0.9095339885453881	0.3970619784989394	0.9048735729481534	0.9430948577888597	0.8791435928092544	0	0	0.0
3165	0.024598416296440974	0.0048659671523565064	0.0045717418101146	0.8985620885698976	None	0	0	0.375	3	0.7	7	0.6666666666666666	0.6	9	6	2	0	0	0.2222222222222222	2	9	0.8	12	0.0	0	0.5829699163104713	0.7449070839055304	0.5676133696802214	0.8178563932824218	0.8342872009902379	0.9057088276349536	0.8206817314975678	0.8336820935846827	0	0	0.0
4401	0.04542349884947999	0.005834448945869755	0.005451775539685982	0.7993477137320258	None	0	0	0.2727272727272727	3	0.7857142857142857	11	0.6153846153846154	0.7142857142857143	13	10	2	0	0	0.15384615384615385	2	13	1.0666666666666667	16	0.0	0	0.7494657236629605	0.7892281503485687	0.3475238844054077	0.8524239846761051	0.9672404802767216	0.9205935959868727	0.9232753682458612	0.8631244170334003	0	0	0.0
2340	None	None	None	None	None	0	0	0.3333333333333333	1	1.0	2	1.0	1.0	2	2	1	0	0	0.25	4	1	0.26666666666666666	4	0.0	0	0.42222008944436357	0.5811350933979947	0.5583574520225448	0.9049504262760917	0.9371895648879459	0.6236228955115469	0.9122290861745866	0.7366489554772366	0	0	0.0
6452	0.046083242280605535	0.016038053302834192	0.01600163612319914	0.8454249988522833	None	0	0	0.25	3	0.8	12	0.6071428571428571	0.7333333333333333	14	11	2	0	0	0.14285714285714285	2	14	1.1333333333333333	17	0.0	0	0.7494657236629605	0.8479489439440987	0.44610939339963773	0.8023729039156496	0.8233167801126754	0.9463672971008839	0.8944524511195548	0.8804560360177309	0	0	0.0
2517	None	None	None	None	None	0.3333333333333333	1	0.5	4	0.5555555555555556	5	0.55	0.2222222222222222	3	2	7	3	0	0.8	4	5	0.7333333333333333	11	0.17647058823529413	0	0.5814113292709961	0.6519113556827433	0.7320406003781137	0.6729873896827977	0.5205249063719879	0.8889089913730757	0.7086919344002712	0.7582192849629464	0.6666666666666666	0.3333333333333333	0.19907926972425724
1526	None	None	None	None	None	0	0	0.6666666666666666	2	0.0	0	0.6666666666666666	0	1	0	2	0	0	0.6666666666666666	2	3	0.26666666666666666	4	0.0	1.0	0	0	0	0	0	0	0	0	0	0	0
515	None	None	None	None	None	0.6666666666666666	2	0.75	6	0.4	4	0.4	0.4	7	4	4	0	0	0.8333333333333334	5	6	0.8	12	0.0	0.5714285714285714	0.8180487577735572	0.8986466632680459	0.5080706062497475	0.6327404452622428	0.4717641578888877	0.9337764635630026	0.8226802014436472	0.8570281792423464	0	0	0.0
4580	0.014744345827464252	0.0039026968904361755	0.0038984420802422983	0.9489402016708988	None	0	0	0.3333333333333333	4	0.6875	11	0.6	0.6875	15	11	2	0	0	0.13333333333333333	2	15	1.2	18	0.0	0	0.520202669208347	0.8089744124631012	0.16003371402699215	0.9261765617098805	0.5677596528512596	0.8583008505381619	0.8606055975557586	0.8726578153310544	0	0	0.0
701	None	None	None	None	None	0	0	0.75	3	0.0	0	0.5555555555555556	0	1	0	3	2	0	1.0	3	3	0.3333333333333333	5	0.2222222222222222	0	0	0	0	0	0	0	0	0	0	0	0
6822	0.06284286436420404	0.0343230297995206	0.0294965464873039	0.7695551952165401	None	0	0	0.25	3	0.8125	13	0.6	0.75	15	12	2	0	0	0.13333333333333333	2	15	1.2	18	0.0	0	0.7494657236629605	0.8022818705683081	0.44610939339963773	0.793528230332214	0.9243076347759599	0.9520804073013014	0.8944524511195548	0.8712462148763735	0	0	0.0
2215	None	None	None	None	None	0	0	0.75	3	0.0	0	0.5	0	2	0	3	1	0	0.75	3	4	0.4	6	0.125	0.5	0	0	0	0	0	0	0	0	0	0	0
7364	0.054070559945377156	0.0063682855393710075	0.0063654398172646705	0.869364412544607	None	0	0	0.25	3	0.8	12	0.6071428571428571	0.7333333333333333	14	11	2	0	0	0.14285714285714285	2	14	1.1333333333333333	17	0.0	0	0.7494657236629605	0.8031027068529977	0.44610939339963773	0.7890352625232427	0.9055008861661318	0.9496688087154116	0.900326894272964	0.8684667427405033	0	0	0.0
6284	0.10212932269801248	0.00844950059020278	-0.008429232976337435	0.6027898464726791	None	0	0	0.21428571428571427	3	0.8421052631578947	16	0.5833333333333334	0.7894736842105263	18	15	2	0	0	0.1111111111111111	2	18	1.4	21	0.0	0	0.7494657236629605	0.7674933781879316	0.44610939339963773	0.7919350221883417	0.9672404802767216	0.9377825814506268	0.9101837166617697	0.8516887115678614	0	0	0.0
3681	0.051770662241266044	0.015850174162730338	0.014538560298967874	0.8322150865691278	None	0	0	0.25	3	0.8	12	0.6071428571428571	0.7333333333333333	14	11	2	0	0	0.14285714285714285	2	14	1.1333333333333333	17	0.0	0	0.7857266821014519	0.8026992866691796	0.1	0.9049342542476078	0.3970619784989394	0.8889563986618861	0.9429043663664206	0.8712687206364926	0	0	0.0
5869	0.09448504788309253	0.008673236392990693	-0.005621464198136396	0.6942309847355295	None	0	0	0.2857142857142857	4	0.7222222222222222	13	0.5882352941176471	0.7222222222222222	16	13	3	0	0	0.11764705882352941	2	17	1.3333333333333333	20	0.0	0	0.4875831192892456	0.7128106269924377	0.24652150400296477	0.9512903616536634	0.5677596528512596	0.9300863763860858	0.8745136664463713	0.8962601534755813	0	0	0.0
4329	0.059836598815624656	0.01907735271409763	-0.015266632832647748	0.6488081199031603	None	0	0	0.36363636363636365	4	0.6428571428571429	9	0.6153846153846154	0.6428571428571429	13	9	2	0	0	0.15384615384615385	2	13	1.0666666666666667	16	0.0	0	0.520202669208347	0.7032746852193521	0.16003371402699215	0.9338272226440876	0.5677596528512596	0.9286924346077258	0.8606055975557586	0.8834566983808018	0	0	0.0
1098	None	None	None	None	None	0	0	0.3333333333333333	1	1.0	2	0.6666666666666666	0.5	1	1	2	0	0	0.6666666666666666	2	3	0.26666666666666666	4	0.0	0	0.3003565312897779	0.5	0.6042033908164287	0.5	0.6803164280572462	0.5	0.8377291071157986	0.5	0	0	0.0
6710	0.08850755677664202	0.03277320306734125	0.03189602724765224	0.6770531937274431	None	0	0	0.21428571428571427	3	0.8421052631578947	16	0.5833333333333334	0.7894736842105263	18	15	2	0	0	0.1111111111111111	2	18	1.4	21	0.0	0	0.7494657236629605	0.7822103306652749	0.3968166389025227	0.8072534448080765	0.9672404802767216	0.9534235852108978	0.918892642282207	0.8710124226096813	0	0	0.0
3269	0.05134480727379579	0.010021116871965935	0.009904809662381778	0.771470248902916	None	0	0	0.3	3	0.75	9	0.5833333333333334	0.6666666666666666	11	8	2	0	0	0.16666666666666666	2	12	0.9333333333333333	14	0.0	0	0.5829699163104713	0.6537421752682452	0.5676133696802214	0.7413047398509478	0.8342872009902379	0.5784619322929935	0.772507652831737	0.6611114235945774	0	0	0.0
3078	0.014410231281445885	0.003720303808835473	0.0037162439566413253	0.9347080537398358	None	0	0	0.42857142857142855	3	0.625	5	0.7142857142857143	0.5	7	4	2	0	0	0.2857142857142857	2	7	0.6666666666666666	10	0.0	0	0.5829699163104713	0.7771742994432661	0.46902786068599134	0.8100523794706707	0.8866941375563036	0.6576727051977588	0.8985769864404881	0.7535287509037496	0	0	0.0
4236	0.048373900215855026	0.0071211612909423	0.007120824026975849	0.6684955728856239	None	0	0	0.36363636363636365	4	0.6428571428571429	9	0.6153846153846154	0.6428571428571429	13	9	2	0	0	0.15384615384615385	2	13	1.0666666666666667	16	0.0	0	0.520202669208347	0.7089537961551114	0.16003371402699215	0.9015531937647875	0.5677596528512596	0.9135500100811349	0.8606055975557586	0.8606734066689131	0	0	0.0
6841	0.05744768300931706	0.03184516456035193	0.029634418950823763	0.7396267739978304	None	0	0	0.25	3	0.8	12	0.6071428571428571	0.7333333333333333	14	11	2	0	0	0.14285714285714285	2	14	1.1333333333333333	17	0.0	0	0.7494657236629605	0.8078413627469164	0.3968166389025227	0.799331505557659	0.9457740575263408	0.9522160496961705	0.8969444568187157	0.8739953257158499	0	0	0.0
6400	0.05015343775260105	0.014345584088224589	0.014345031668674825	0.8846639984120952	None	0	0	0.25	3	0.8125	13	0.6	0.75	15	12	2	0	0	0.13333333333333333	2	15	1.2	18	0.0	0	0.7494657236629605	0.8022818705683081	0.44610939339963773	0.8114044602346671	0.9243076347759599	0.9520804073013014	0.8944524511195548	0.8754068202263695	0	0	0.0
2828	0.01715507875936446	0.0020099360257372655	-0.0011101306281552483	0.9753268941679736	None	0.3333333333333333	1	0.5	4	0.7	7	0.3	0.7	11	7	0	0	0	0.625	5	8	0.8	12	0.0	1.0	0.4561245335753979	0.798930886867293	0.9118611649748998	0.9306049516429543	0.6734244124016622	0.8388849401457293	0.876937963094222	0.8670588105386077	0	0	0.0
603	None	None	None	None	None	0	0	0.6666666666666666	4	0.3333333333333333	2	0.6666666666666666	0.16666666666666666	4	1	3	1	0	0.75	3	4	0.5333333333333333	8	0.14285714285714285	0.5	0.7999992455077282	0.8364104242617036	0.5736471683576976	0.7059463927189117	0.43899563247374507	0.9225784615451391	0.8725420887216745	0.8404814210729196	1.0	0	0.0
4869	0.06764137628381599	0.024449110757107987	0.014925039093060208	0.6447424183594629	None	0	0	0.3333333333333333	4	0.6875	11	0.6	0.6875	15	11	2	0	0	0.13333333333333333	2	15	1.2	18	0.0	0	0.520202669208347	0.7188579397640464	0.16003371402699215	0.9488858159925706	0.5677596528512596	0.9262836957079753	0.8717149074641697	0.8938162265178067	0	0	0.0
5886	0.09449819607315092	0.01599073941745337	0.008919475102121694	0.7336884132622596	None	0	0	0.2857142857142857	4	0.6842105263157895	13	0.5833333333333334	0.6842105263157895	16	13	4	0	0	0.1111111111111111	18	2	1.4	21	0.0	0	0.454963569370144	0.7229543743915946	0.4597719430283148	0.9410088232934107	0.5677596528512596	0.9537039204796736	0.8772599630976543	0.9047661880344708	0	0	0.0
2612	None	None	None	None	None	0	0	0.2857142857142857	2	0.75	6	0.6666666666666666	0.375	5	3	4	6	0	0.6	5	3	0.6666666666666666	10	0.6	0.5	0.6346411785575798	0.7622641474982067	0.17360213401118862	0.581277137784911	0.7298361205282576	0.6276154607664278	0.9190141158060372	0.6618875883732768	0.2	0.4	0.0
4919	0.06977311304255007	0.021424746989013317	0.01850804266099477	0.689566635252358	None	0	0	0.25	3	0.8	12	0.6071428571428571	0.7333333333333333	14	11	2	0	0	0.14285714285714285	2	14	1.1333333333333333	17	0.0	0	0.7494657236629605	0.8078413627469164	0.3968166389025227	0.8266998210506519	0.9457740575263408	0.9522160496961705	0.8969444568187157	0.8804664074191155	0	0	0.0
6944	0.08450500129235247	0.035886348831251275	0.035839315965582506	0.6783382696510332	None	0	0	0.21428571428571427	3	0.8333333333333334	15	0.5882352941176471	0.7777777777777778	17	14	2	0	0	0.11764705882352941	2	17	1.3333333333333333	20	0.0	0	0.7494657236629605	0.7884585681657126	0.44610939339963773	0.8119626644430301	0.9672404802767216	0.9552297200888686	0.9142828056412031	0.8750419098597395	0	0	0.0
4333	0.03405095571888835	0.008956481765714725	0.00833129947545504	0.8460115497486808	None	0	0	0.2727272727272727	3	0.7857142857142857	11	0.6153846153846154	0.7142857142857143	13	10	2	0	0	0.15384615384615385	2	13	1.0666666666666667	16	0.0	0	0.7494657236629605	0.7892281503485687	0.3475238844054077	0.8524239846761051	0.9672404802767216	0.9205935959868727	0.9232753682458612	0.8631244170334003	0	0	0.0
4594	0.06948032059575802	0.0118481976273722	-0.004813194578850346	0.6290901903929524	None	0	0	0.3076923076923077	4	0.6470588235294118	11	0.59375	0.6470588235294118	15	11	3	0	0	0.125	16	2	1.2666666666666666	19	0.0	0	0.454963569370144	0.7286523555658035	0.3330092939789374	0.9382022298484728	0.5677596528512596	0.9441140280519598	0.8717149074641697	0.8982816466183853	0	0	0.0
930	None	None	None	None	None	0	0	0.3333333333333333	1	1.0	2	1.0	0	0	0	3	2	0	0.25	1	4	0.26666666666666666	4	0.2	0	0	0	0	0	0	0	0	0	0	0	0
2543	None	None	None	None	None	0	0	0.8	4	0.2	1	0.875	0.2	4	1	2	0	0	0.5	4	2	0.4666666666666667	7	0.0	0.8	0.5074370492218099	0.8280972127883257	0.7029418562395985	0.9387774905750524	0.7877615454495348	0.940469545734266	0.8934533939236475	0.913255770019392	0	0	0.0
6850	0.06545153023444544	0.0099878005511132	0.007400748212340573	0.6721576530610271	None	0	0	0.25	3	0.8125	13	0.6	0.75	15	12	2	0	0	0.13333333333333333	2	15	1.2	18	0.0	0	0.7494657236629605	0.7970969383628516	0.3475238844054077	0.8231854936266387	0.9243076347759599	0.946195522514155	0.8993842440864479	0.8726364709258497	0	0	0.0
4614	0.0902806512416126	0.005063695623002108	-0.0027305778096889314	0.6404073004821074	None	0	0	0.3333333333333333	4	0.6666666666666666	10	0.6071428571428571	0.6666666666666666	14	10	2	0	0	0.14285714285714285	2	14	1.1333333333333333	17	0.0	0	0.520202669208347	0.7078838285494742	0.16003371402699215	0.9080358798888746	0.5677596528512596	0.9176719655815013	0.8766553041097306	0.865535407679149	0	0	0.0
3731	0.04196918630324916	0.012437332004516492	0.006670833147372495	0.8794817783578294	None	0	0	0.4	4	0.6153846153846154	8	0.625	0.6153846153846154	12	8	2	0	0	0.16666666666666666	2	12	1.0	15	0.0	0	0.520202669208347	0.7146371245811207	0.16003371402699215	0.9036471458983532	0.5677596528512596	0.926498389752642	0.8606055975557586	0.8695342221827645	0	0	0.0
5266	0.10064542125494881	0.013575340744495807	0.013144118820504678	0.6317394060627861	None	0	0	0.3076923076923077	4	0.7058823529411765	12	0.59375	0.7058823529411765	16	12	2	0	0	0.125	2	16	1.2666666666666666	19	0.0	0	0.5190916809479645	0.7023605942256108	0.24652150400296477	0.8805005255908442	0.5677596528512596	0.9262262579658741	0.8606055975557586	0.857574152310831	0	0	0.0
6918	0.06234570490362106	0.03290787462877584	0.030505749583115645	0.7591495996495017	None	0	0	0.25	3	0.8	12	0.6071428571428571	0.7333333333333333	14	11	2	0	0	0.14285714285714285	2	14	1.1333333333333333	17	0.0	0	0.7494657236629605	0.8078413627469164	0.3968166389025227	0.799331505557659	0.9457740575263408	0.9522160496961705	0.8969444568187157	0.8739953257158499	0	0	0.0
168	None	None	None	None	None	0	0	0.08333333333333333	1	1.0	16	0.42857142857142855	0.625	11	10	6	3	0	0.8571428571428571	7	6	1.2	18	0.2	0	0.3789252197440275	0.904340881953883	0.4592219755069755	0.7631829009711558	0.6429786549187417	0.9084252559150371	0.8553912425964143	0.870312807038697	0.5454545454545454	0.18181818181818182	0.0
2689	3.2070830819540785e-06	1.1654977004409605e-06	8.867658523582699e-07	0.9999981453688263	None	0	0	0.75	3	0.25	1	0.5	0	3	0	2	0	0	0.75	4	3	0.4	6	0.0	0.6666666666666666	0	0	0	0	0	0	0	0	0	0	0
7195	0.09384205434616641	0.029951490835913235	0.02626914955321315	0.6902593392248144	None	0	0	0.21428571428571427	3	0.8333333333333334	15	0.5882352941176471	0.7777777777777778	17	14	2	0	0	0.11764705882352941	2	17	1.3333333333333333	20	0.0	0	0.7494657236629605	0.7884585681657126	0.44610939339963773	0.8119626644430301	0.9672404802767216	0.9552297200888686	0.9142828056412031	0.8750419098597395	0	0	0.0
1083	None	None	None	None	None	0	0	0.6666666666666666	2	0.5	1	1.0	0.5	3	1	0	0	0	0.25	4	1	0.26666666666666666	4	0.0	0.6666666666666666	0.9524362000630001	0.771589827320917	0.5990176889059357	0.9131093029765442	0.6345449874667182	0.695057479886847	0.8526465505402216	0.8122141749182263	0	0	0.0
996	None	None	None	None	None	0	0	0.3333333333333333	2	0.6666666666666666	4	0.5333333333333333	0.3333333333333333	3	2	4	4	0	0.6	5	3	0.5333333333333333	8	0.36363636363636365	0.6666666666666666	0.5120447455799831	0.7596873809726808	0.8876545106554861	0.9685918314676583	0.4215973751093426	0.574889339123796	0.8964937794466058	0.8357843195510236	0.6666666666666666	0.3333333333333333	0.3071321651028142
5766	0.08679458984483178	0.018905177626286178	0.0022244035676615534	0.7107767958356016	None	0	0	0.2857142857142857	4	0.7222222222222222	13	0.5882352941176471	0.7222222222222222	16	13	3	0	0	0.11764705882352941	2	17	1.3333333333333333	20	0.0	0	0.4875831192892456	0.7128106269924377	0.24652150400296477	0.9512903616536634	0.5677596528512596	0.937278426593157	0.8745136664463713	0.8998083636908918	0	0	0.0
3222	0.013316221941771612	0.0033455812291587833	0.003312024006366499	0.9260028962984955	None	0	0	0.3333333333333333	2	0.8571428571428571	6	0.6428571428571429	0.5714285714285714	6	4	2	0	0	0.2857142857142857	2	7	0.6	9	0.0	0	0.5829699163104713	0.6858970222136073	0.4503113318295794	0.9047788457164441	0.8604906692732708	0.5892172615215083	0.9026673625112054	0.756037266246298	0	0	0.0
710	None	None	None	None	None	0	0	0.3333333333333333	2	0.7142857142857143	5	0.75	0.42857142857142855	4	3	4	7	0	0.75	3	4	0.6	9	0.6363636363636364	0.8571428571428571	0.6092117428372343	0.7856899208882309	0.17360213401118862	0.5889653188947245	0.7298361205282576	0.6376276585787622	0.913933300284094	0.6772808110882236	0.25	0.5	0.0
4330	0.09121522810220367	0.01997041791614012	0.010315434449908165	0.601204442692828	None	0	0	0.25	3	0.8125	13	0.6	0.75	15	12	2	0	0	0.13333333333333333	2	15	1.2	18	0.0	0	0.7857266821014519	0.8172817322531813	0.10398649191656102	0.9182734115402776	0.3970619784989394	0.9119871357409396	0.9422581626956018	0.8894464258089123	0	0	0.0
1553	None	None	None	None	None	0.5	1	0.5714285714285714	4	0.625	5	0.3333333333333333	0.625	9	5	0	0	0	0.8333333333333334	6	5	0.6666666666666666	10	0.0	0.8	0.4561245335753979	0.8578515525474677	0.9005914046546541	0.9560245194295329	0.6980500597973964	0.8553792592542596	0.9066454685683346	0.9018584631360742	0	0	0.0
3283	0.028938814087525494	0.00827535543109468	0.0008364839642840415	0.7334025394252828	None	0	0	0.375	3	0.7	7	0.6666666666666666	0.6	9	6	2	0	0	0.2222222222222222	2	9	0.8	12	0.0	0	0.5829699163104713	0.7554426229437947	0.5676133696802214	0.8456761275342588	0.8342872009902379	0.8262715919992533	0.8206817314975678	0.811958884356026	0	0	0.0
1235	None	None	None	None	None	0	0	0.3333333333333333	2	0.8571428571428571	6	1.0	0.42857142857142855	4	3	4	7	0	1.0	3	3	0.6	9	0.6363636363636364	1.0	0.573224254428626	0.6734503852542375	0.17360213401118862	0.9575040483930808	0.7298361205282576	0.7916191384417798	0.9137180889304058	0.8487061226139617	0.25	0.5	0.0
6325	0.0740473160318136	0.010640935937683319	0.008659464836164362	0.7698307695803421	None	0	0	0.21428571428571427	3	0.8421052631578947	16	0.5833333333333334	0.7894736842105263	18	15	2	0	0	0.1111111111111111	2	18	1.4	21	0.0	0	0.7494657236629605	0.7824714189272881	0.44610939339963773	0.8109066852684305	0.9457740575263408	0.9529240125954497	0.9142828056412031	0.8715354864457441	0	0	0.0
959	None	None	None	None	None	0	0	0.5	2	0.6666666666666666	2	1.0	0.6666666666666666	4	2	0	0	0	0.2	5	1	0.3333333333333333	5	0.0	0.5	0.970172238519386	0.7586009477655152	0.5990176889059357	0.885383285537229	0.6345449874667182	0.6713597234832028	0.8526465505402216	0.7860476812814693	0	0	0.0
870	None	None	None	None	None	0.5	1	0.6666666666666666	4	0.2857142857142857	2	0.75	0.14285714285714285	4	1	4	0	0	0.75	4	3	0.6	9	0.0	0	0.2607497635441149	0.7437070050302478	0.5824953754007717	0.8459545407536316	0.7469586347531332	0.873684262229147	0.8944833777610235	0.8274258812408554	0	0	0.0
638	None	None	None	None	None	0	0	0.5	2	0.3333333333333333	1	0.5555555555555556	0	2	0	2	0	0	1.0	3	3	0.3333333333333333	5	0.0	0.6666666666666666	0	0	0	0	0	0	0	0	0	0	0
4267	0.05455002965809162	0.01593791594231519	0.014676095628888972	0.733467249093611	None	0	0	0.3333333333333333	4	0.6666666666666666	10	0.6071428571428571	0.6666666666666666	14	10	2	0	0	0.14285714285714285	2	14	1.1333333333333333	17	0.0	0	0.520202669208347	0.7070770968783426	0.16003371402699215	0.9103178470487442	0.5677596528512596	0.9086860048676462	0.8606055975557586	0.8620175682218254	0	0	0.0
721	None	None	None	None	None	0	0	0.3333333333333333	2	0.7142857142857143	5	0.75	0.42857142857142855	4	3	4	7	0	0.75	3	4	0.6	9	0.6363636363636364	0.8571428571428571	0.6092117428372343	0.7856899208882309	0.17360213401118862	0.5889653188947245	0.7298361205282576	0.6376276585787622	0.913933300284094	0.6772808110882236	0.25	0.5	0.0
6791	0.056638342177426096	0.03569533504030823	0.034440392544457535	0.7567941781339844	None	0	0	0.25	3	0.8125	13	0.6	0.75	15	12	2	0	0	0.13333333333333333	2	15	1.2	18	0.0	0	0.7494657236629605	0.8404684403579046	0.44610939339963773	0.7980704847548348	0.8233167801126754	0.9458369864568558	0.8944524511195548	0.877111420009302	0	0	0.0
6970	0.04772893414228237	0.0032981315079418276	-0.0019923961761013874	0.8901906465559346	None	0	0	0.25	3	0.8	12	0.6071428571428571	0.7333333333333333	14	11	2	0	0	0.14285714285714285	2	14	1.1333333333333333	17	0.0	0	0.7494657236629605	0.8004823664434385	0.3968166389025227	0.7900137816563784	0.9457740575263408	0.946491979720516	0.914993504330357	0.8655784326029329	0	0	0.0
3680	0.08091540956555895	0.007253114385653519	0.006738806314313395	0.6283990334748055	None	0	0	0.3333333333333333	4	0.6666666666666666	10	0.6071428571428571	0.6666666666666666	14	10	2	0	0	0.14285714285714285	2	14	1.1333333333333333	17	0.0	0	0.4875831192892456	0.7250535864959757	0.24652150400296477	0.9173370090366392	0.5677596528512596	0.9276841706750388	0.8662577630209559	0.8782548465621473	0	0	0.0
2643	0.01857534182308534	0.0016377054050359938	-0.0015374511765658806	0.9383785284112075	None	0	0	0.3333333333333333	2	0.7142857142857143	5	0.5625	0.5714285714285714	4	4	4	3	0	1.0	4	4	0.6	9	0.25	0.4	0.3464159824680727	0.8467792708347208	0.5824953754007717	0.8459545407536316	0.6170264243644011	0.8813078285108102	0.8952795937499408	0.8588636824241842	0.5	0	0.0
262	None	None	None	None	None	0.5	1	0.7142857142857143	5	0.25	2	0.625	0.125	1	1	8	0	0	1.0	4	4	0.6666666666666666	10	0.0	0.3333333333333333	0.5067762289444966	0.5	0.9834083066024386	0.5	0.1	0.5	0.9736672416605182	0.5	0	0	0.0
507	None	None	None	None	None	0	0	0.75	3	0.5	2	0.5	0.25	3	1	2	1	0	0.75	3	4	0.4	6	0.16666666666666666	0.6666666666666666	0.5289479536206164	0.7534626300771019	0.1603816045984409	0.8953461808215688	0.26286933256620554	0.8247014904531974	0.8607276239805083	0.8325882921566724	1.0	0	0.0
4736	0.07190995287736979	0.01382571653565174	0.010292672582515419	0.6418143878020075	None	0	0	0.3333333333333333	4	0.6666666666666666	10	0.6071428571428571	0.6666666666666666	14	10	2	0	0	0.14285714285714285	2	14	1.1333333333333333	17	0.0	0	0.5179806926875822	0.7037561513731535	0.3330092939789374	0.9050171456543211	0.5677596528512596	0.9331016169195658	0.8606055975557586	0.8719467243330006	0	0	0.0
4297	0.049124338266411285	0.016338086756612327	0.015098712162659721	0.8382556136461814	None	0	0	0.25	3	0.8	12	0.6071428571428571	0.7333333333333333	14	11	2	0	0	0.14285714285714285	2	14	1.1333333333333333	17	0.0	0	0.7857266821014519	0.8026992866691796	0.1	0.9049342542476078	0.3970619784989394	0.8997177123421489	0.9430948577888597	0.8754697812881616	0	0	0.0
1303	None	None	None	None	None	0	0	1.0	2	0.0	0	0.75	0	0	0	2	0	0	1.0	2	2	0.2	3	0.0	0	0	0	0	0	0	0	0	0	0	0	0
5051	0.06947898463005266	0.017564545056724386	0.013604468975481607	0.7586600945362696	None	0	0	0.25	3	0.8	12	0.6071428571428571	0.7333333333333333	14	11	2	0	0	0.14285714285714285	2	14	1.1333333333333333	17	0.0	0	0.7494657236629605	0.8015763762347374	0.3475238844054077	0.8175573125188111	0.9672404802767216	0.9492600746545644	0.9287041307202525	0.87453625122252	0	0	0.0
2806	0.002277438997637601	0.001017687824782075	0.0010158080385542008	0.992531752451572	None	0	0	0.6666666666666666	4	0.3333333333333333	2	0.5333333333333333	0.16666666666666666	3	1	4	1	0	0.6	3	5	0.5333333333333333	8	0.1	0.4	0.47606262636244734	0.5248449985524959	0.7837056100661522	0.7022199422382607	0.6512154561231095	0.8115115909375653	0.806838179169204	0.6912006670974014	1.0	0.6666666666666666	0.0
3665	0.03554589102878451	0.007405122410456457	0.0056861093626077415	0.766933559744567	None	0	0	0.3	3	0.7692307692307693	10	0.5769230769230769	0.7692307692307693	12	10	2	0	0	0.15384615384615385	2	13	1.0	15	0.0	0	0.7494657236629605	0.7971113839546008	0.44610939339963773	0.7855056799496233	0.9672404802767216	0.925860133162299	0.8992519877414547	0.8494615098247944	0	0	0.0
241	None	None	None	None	None	0	0	0.3076923076923077	4	0.7058823529411765	12	0.5277777777777778	0.5882352941176471	13	10	5	0	0	1.0	6	6	1.2666666666666666	19	0.0	0.5	0.37612154884812676	0.9536993704824137	0.44300124388363804	0.8725863588579399	0.5016622187276798	0.916081718883007	0.8690915167906987	0.9203045839752158	0	0	0.0
503	None	None	None	None	None	0.3333333333333333	1	0.75	6	0.3	3	0.6	0.2	4	2	7	1	0	0.8	5	4	0.8	12	0.0625	0.5714285714285714	0.24876292719215315	0.6926465930721581	0.5849524081058863	0.7825183796442329	0.6115629031766943	0.9705417374479677	0.9070334941020908	0.8655998936271552	1.0	0.25	0.0
6577	0.06497086153663685	0.019995277814048588	0.019928790791262113	0.8192597292739932	None	0	0	0.25	3	0.8125	13	0.6	0.75	15	12	2	0	0	0.13333333333333333	2	15	1.2	18	0.0	0	0.7494657236629605	0.8272820704055796	0.44610939339963773	0.8100800126041278	0.9243076347759599	0.948861602991235	0.8944524511195548	0.8786009544154824	0	0	0.0
7056	0.05599825047250858	0.004451577858855102	0.00387922119330124	0.7096047455104402	None	0	0	0.25	3	0.8125	13	0.6	0.75	15	12	2	0	0	0.13333333333333333	2	15	1.2	18	0.0	0	0.7494657236629605	0.7870469249305483	0.44610939339963773	0.7674732359067995	0.9243076347759599	0.9340634014163322	0.8944524511195548	0.8477921301354501	0	0	0.0
4692	0.07976267070577835	0.021366497583436717	-0.01932175870859714	0.7422906367017355	None	0	0	0.3076923076923077	4	0.6470588235294118	11	0.59375	0.6470588235294118	15	11	3	0	0	0.125	16	2	1.2666666666666666	19	0.0	0	0.454963569370144	0.7150775281809552	0.3330092939789374	0.9429360898688753	0.5677596528512596	0.9422130373459203	0.8717149074641697	0.8977211173453841	0	0	0.0
3776	0.05282767580708725	0.016528062766639606	0.015382856235097988	0.838741966901516	None	0	0	0.25	3	0.8	12	0.6071428571428571	0.7333333333333333	14	11	2	0	0	0.14285714285714285	2	14	1.1333333333333333	17	0.0	0	0.7857266821014519	0.8026992866691796	0.1	0.9049342542476078	0.3970619784989394	0.8997177123421489	0.9430948577888597	0.8754697812881616	0	0	0.0
3048	0.035790752895433764	0.012892931880371378	-0.012887829100396948	0.86930083156861	None	0	0	0.375	3	0.7	7	0.6	0.7	10	7	1	0	0	0.2	2	10	0.8	12	0.0	0	0.5829699163104713	0.7669935520813552	0.5676133696802214	0.6722850749014799	0.8342872009902379	0.8451625460173043	0.7976626183764607	0.7689457534094786	0	0	0.0
2997	0.021895488512011774	0.0024226948740881074	0.00023062349572329355	0.947817604936149	None	0.25	1	0.36363636363636365	4	0.7857142857142857	11	0.26666666666666666	0.7857142857142857	15	11	0	0	0	0.4166666666666667	5	12	1.0666666666666667	16	0.0	1.0	0.4561245335753979	0.9025558459769106	0.6790328321821198	0.9477939687199052	0.6734244124016622	0.8544746410471997	0.8654372118555349	0.9087396507700375	0	0	0.0
4177	0.07639302614914097	0.02625695556122563	0.015116804874273162	0.6281268887651059	None	0	0	0.3333333333333333	4	0.6666666666666666	10	0.6071428571428571	0.6666666666666666	14	10	2	0	0	0.14285714285714285	2	14	1.1333333333333333	17	0.0	0	0.520202669208347	0.6999258044565569	0.16003371402699215	0.943907718729162	0.5677596528512596	0.9224688545719959	0.8691577087952082	0.8858245779349133	0	0	0.0
3033	0.08251267310186602	0.009482430998241658	-0.00048479778435892143	0.6577721232775356	None	0	0	0.2857142857142857	4	0.7222222222222222	13	0.5882352941176471	0.7222222222222222	17	13	2	0	0	0.11764705882352941	2	17	1.3333333333333333	20	0.0	0	0.5829699163104713	0.7697959063268606	0.5676133696802214	0.7191271203798363	0.8342872009902379	0.8329208261212527	0.8374823115309987	0.7775170840880903	0	0	0.0
1165	None	None	None	None	None	0	0	0.3333333333333333	3	0.8181818181818182	9	0.3939393939393939	0.7272727272727273	10	8	2	2	0	0.2727272727272727	3	11	0.8666666666666667	13	0.3333333333333333	0.2	0.6728584070061883	0.951708299902983	0.3592075276594132	0.8476437650141128	0.3746540973154203	0.9035238645406072	0.9208084462409529	0.9098180154153732	0.65	0.2	0.0
737	None	None	None	None	None	0	0	1.0	1	0	0	1.0	0	1	0	0	0	0	0.5	2	1	0.13333333333333333	2	0.0	0	0	0	0	0	0	0	0	0	0	0	0
7517	0.08592443929104059	0.033451000337704845	0.033026750937573145	0.673071813268589	None	0	0	0.21428571428571427	3	0.8333333333333334	15	0.5882352941176471	0.7777777777777778	17	14	2	0	0	0.11764705882352941	2	17	1.3333333333333333	20	0.0	0	0.7494657236629605	0.7884585681657126	0.44610939339963773	0.8119626644430301	0.9672404802767216	0.9552297200888686	0.9142828056412031	0.8750419098597395	0	0	0.0
7324	0.06116532398829248	0.02984052505405693	0.0288183214247656	0.7586413144831582	None	0	0	0.25	3	0.8125	13	0.6	0.75	15	12	2	0	0	0.13333333333333333	2	15	1.2	18	0.0	0	0.7494657236629605	0.8404684403579046	0.44610939339963773	0.7980704847548348	0.8233167801126754	0.9458369864568558	0.8944524511195548	0.877111420009302	0	0	0.0
7434	0.05056483547991241	0.019454435502278475	0.018628960360065675	0.836520655094342	None	0	0	0.25	3	0.8	12	0.6071428571428571	0.7333333333333333	14	11	2	0	0	0.14285714285714285	2	14	1.1333333333333333	17	0.0	0	0.7494657236629605	0.8042758897131199	0.3968166389025227	0.7948066812613869	0.9457740575263408	0.9490840562720732	0.8969444568187157	0.8696160201802559	0	0	0.0
1427	None	None	None	None	None	0.5	2	0.7	7	0.25	3	0.5	0.16666666666666666	6	2	7	1	0	0.5714285714285714	4	7	0.9333333333333333	14	0.07142857142857142	0.5714285714285714	0.2607497635441149	0.9238998926814904	0.5870957404167909	0.8051362924403581	0.7975770678069939	0.8918929231773715	0.916312809381055	0.8816862610757664	1.0	0.16666666666666666	0.0
3927	0.030540517991623772	0.008477871020025386	0.008477510066572446	0.925380285296172	None	0	0	0.3333333333333333	4	0.6666666666666666	10	0.6071428571428571	0.6666666666666666	14	10	2	0	0	0.14285714285714285	2	14	1.1333333333333333	17	0.0	0	0.520202669208347	0.7966916812933591	0.16003371402699215	0.9121814642257744	0.5677596528512596	0.9154573972491545	0.8606055975557586	0.8838590336291466	0	0	0.0
4000	0.03406684437809121	0.013901517895255119	0.013704879084972624	0.9431887329596906	None	0	0	0.25	3	0.8	12	0.6071428571428571	0.7333333333333333	14	11	2	0	0	0.14285714285714285	2	14	1.1333333333333333	17	0.0	0	0.7494657236629605	0.781943166850723	0.3475238844054077	0.8024135042705238	0.9672404802767216	0.9173314952733357	0.9287041307202525	0.8448851280499781	0	0	0.0
3207	0.021941931869534047	0.004501130904349638	0.004449639265960616	0.898260322043128	None	0	0	0.2857142857142857	2	0.75	6	0.625	0.625	7	5	2	1	0	0.25	2	8	0.6666666666666666	10	0.16666666666666666	0	0.5829699163104713	0.7478612609786183	0.5676133696802214	0.8657447458476605	0.8342872009902379	0.9252238621901316	0.8206817314975678	0.8608307843130925	1.0	0.8571428571428571	0.0
4090	0.0679292904814941	0.004131840676867926	-0.000854389105651177	0.6988156257612345	None	0	0	0.25	3	0.8	12	0.6071428571428571	0.7333333333333333	14	11	2	0	0	0.14285714285714285	14	2	1.1333333333333333	17	0.0	0	0.7857266821014519	0.7972231286353011	0.10199324595828049	0.8954937582563525	0.3970619784989394	0.9015460724302555	0.9424861420471793	0.8710820210313611	0	0	0.0
4024	0.050487959519066726	0.016714590169931064	0.016213414763834425	0.8661475413941278	None	0	0	0.25	3	0.8	12	0.6071428571428571	0.7333333333333333	14	11	2	0	0	0.14285714285714285	2	14	1.1333333333333333	17	0.0	0	0.7857266821014519	0.8026992866691796	0.1	0.9049342542476078	0.3970619784989394	0.8997177123421489	0.9430948577888597	0.8754697812881616	0	0	0.0
2485	None	None	None	None	None	0	0	0.6666666666666666	4	0.0	0	0.5	0	3	0	4	1	0	1.0	4	4	0.5333333333333333	8	0.1111111111111111	0.4	0	0	0	0	0	0	0	0	0	0	0
859	None	None	None	None	None	0	0	0.3333333333333333	2	0.6666666666666666	4	0.6666666666666666	0.3333333333333333	4	2	3	5	0	0.75	3	4	0.5333333333333333	8	0.625	0.6666666666666666	0.6346411785575798	0.6499248264611895	0.17360213401118862	0.5889653188947245	0.7298361205282576	0.6376276585787622	0.9190141158060372	0.6258592834034032	0.25	0.5	0.0
6299	0.08749210664297077	0.0244970708986351	0.0014932528599180693	0.708806980441028	None	0	0	0.2857142857142857	4	0.7222222222222222	13	0.5882352941176471	0.7222222222222222	16	13	3	0	0	0.11764705882352941	2	17	1.3333333333333333	20	0.0	0	0.4875831192892456	0.7128106269924377	0.24652150400296477	0.9512903616536634	0.5677596528512596	0.937278426593157	0.8745136664463713	0.8998083636908918	0	0	0.0
2317	None	None	None	None	None	1.0	1	1.0	4	0.25	1	0.5	0	4	0	1	0	0	0.75	4	3	0.4	6	0.0	1.0	0	0	0	0	0	0	0	0	0	0	0
1174	None	None	None	None	None	0	0	0.42857142857142855	3	0.625	5	0.4166666666666667	0.375	6	3	3	3	0	0.6666666666666666	6	4	0.6666666666666666	10	0.42857142857142855	0.25	0.2568947991355147	0.9588575224045263	0.33700123216016153	0.8659339731147923	0.5015638835186322	0.8244577101607964	0.8138972953598981	0.8990767280022813	0.16666666666666666	0.3333333333333333	0.0
3806	0.06710126202439896	0.02533837140978257	0.014421736381597893	0.6678702026274662	None	0	0	0.3333333333333333	4	0.6666666666666666	10	0.6071428571428571	0.6666666666666666	14	10	2	0	0	0.14285714285714285	2	14	1.1333333333333333	17	0.0	0	0.4875831192892456	0.7215408666865621	0.24652150400296477	0.9438787399569183	0.5677596528512596	0.9321092630908825	0.8662577630209559	0.8939162974855033	0	0	0.0
3273	0.07646419161079618	0.021244842920806445	0.007411461275178521	0.6505401231771211	None	0	0	0.3333333333333333	4	0.6875	11	0.6	0.6875	15	11	2	0	0	0.13333333333333333	2	15	1.2	18	0.0	0	0.454963569370144	0.7171105630202949	0.3330092939789374	0.9391028811753841	0.5677596528512596	0.9335650375702764	0.8717149074641697	0.8911847317333658	0	0	0.0
7519	0.05247066635183844	0.01641505275513606	0.016412744146029595	0.7663233013826232	None	0	0	0.25	3	0.8125	13	0.6	0.75	15	12	2	0	0	0.13333333333333333	2	15	1.2	18	0.0	0	0.7494657236629605	0.8001843559309886	0.3475238844054077	0.7942518837051615	0.9672404802767216	0.9502144508729703	0.8993842440864479	0.8694062664537996	0	0	0.0
6163	0.07129517330733794	0.029672757217727202	0.025602783737465277	0.7218631654166847	None	0	0	0.25	3	0.8125	13	0.6	0.75	15	12	2	0	0	0.13333333333333333	2	15	1.2	18	0.0	0	0.7494657236629605	0.8022818705683081	0.44610939339963773	0.8218437081986856	0.9243076347759599	0.9520804073013014	0.8944524511195548	0.8779198189171155	0	0	0.0
6513	0.04111339671940217	0.013227967717745991	0.01322082405964742	0.8420270362462211	None	0	0	0.25	3	0.8	12	0.6071428571428571	0.7333333333333333	14	11	2	0	0	0.14285714285714285	2	14	1.1333333333333333	17	0.0	0	0.7494657236629605	0.8250014008108418	0.3968166389025227	0.799161741595099	0.8233167801126754	0.94774031355756	0.8969444568187157	0.8747005669576051	0	0	0.0
3854	0.030891680540597405	0.012911919679777296	0.012759467510267682	0.944369666430273	None	0	0	0.25	3	0.8	12	0.6071428571428571	0.7333333333333333	14	11	2	0	0	0.14285714285714285	2	14	1.1333333333333333	17	0.0	0	0.7494657236629605	0.781943166850723	0.3475238844054077	0.8024135042705238	0.9672404802767216	0.9173314952733357	0.9287041307202525	0.8448851280499781	0	0	0.0
3535	0.036187554134726255	0.007247466602898246	0.006572012741947929	0.9377619065483721	None	0	0	0.3333333333333333	4	0.6875	11	0.6	0.6875	15	11	2	0	0	0.13333333333333333	2	15	1.2	18	0.0	0	0.520202669208347	0.7248521264710934	0.16003371402699215	0.9183981228160253	0.5677596528512596	0.9105998227061478	0.8606055975557586	0.8702840799264338	0	0	0.0
2613	0.004168803203661063	8.94165283636521e-05	-8.729747834525201e-05	0.9959275283896021	None	0	0	0.6666666666666666	2	0.5	1	1.0	0.5	3	1	0	0	0	0.25	4	1	0.26666666666666666	4	0.0	0.6666666666666666	0.737372758728919	0.7453128570267845	0.37305697607567406	0.9503976603078539	0.7134809700258177	0.7164864947800258	0.8930702821611757	0.8390581325884885	0	0	0.0
3042	0.0056030698162512806	0.00077667114104373	-0.0007077759236061214	0.9838349805284998	None	0	0	0.5	3	0.5	3	0.5333333333333333	0.3333333333333333	4	2	3	1	0	0.6	5	3	0.5333333333333333	8	0.125	0.3333333333333333	0.4655130978662957	0.5263493883498529	0.7837056100661522	0.682406075319714	0.7877615454495347	0.8235068603037882	0.8452948960890675	0.6907323835979461	1.0	0.5	0.0
5171	0.05024935434987803	0.017905279582727158	0.017144863455851346	0.8048405854124014	None	0	0	0.2727272727272727	3	0.7857142857142857	11	0.6153846153846154	0.7142857142857143	13	10	2	0	0	0.15384615384615385	2	13	1.0666666666666667	16	0.0	0	0.7494657236629605	0.8160984500919329	0.44610939339963773	0.8045299706659917	0.9243076347759599	0.9608082776442994	0.9142828056412031	0.8843991289403775	0	0	0.0
6254	0.04965934193266738	0.019937059614632116	0.01895770406983734	0.842444438429639	None	0	0	0.25	3	0.8125	13	0.6	0.75	15	12	2	0	0	0.13333333333333333	2	15	1.2	18	0.0	0	0.7494657236629605	0.8022818705683081	0.44610939339963773	0.7935282303322139	0.9243076347759599	0.9520804073013014	0.8944524511195548	0.8712462148763735	0	0	0.0
7206	0.057924337667825974	0.03265026375889536	0.030678765147729502	0.7529679068130752	None	0	0	0.25	3	0.8	12	0.6071428571428571	0.7333333333333333	14	11	2	0	0	0.14285714285714285	2	14	1.1333333333333333	17	0.0	0	0.7494657236629605	0.8078413627469164	0.3968166389025227	0.799331505557659	0.9457740575263408	0.9522160496961705	0.8969444568187157	0.8739953257158499	0	0	0.0
4877	0.08055348863034606	0.031197198821228962	0.029982276603847117	0.6847451910777864	None	0	0	0.25	3	0.8125	13	0.6	0.75	15	12	2	0	0	0.13333333333333333	2	15	1.2	18	0.0	0	0.7494657236629605	0.8001843559309886	0.3475238844054077	0.8205138106239261	0.9672404802767216	0.9502144508729703	0.8993842440864479	0.8756733544598851	0	0	0.0
6723	0.07005384013639679	0.02770163361102215	0.0267682661758068	0.7096001245419192	None	0	0	0.25	3	0.8125	13	0.6	0.75	15	12	2	0	0	0.13333333333333333	2	15	1.2	18	0.0	0	0.7494657236629605	0.8426589826306138	0.44610939339963773	0.8227029715809553	0.8233167801126754	0.9451684687757379	0.8944524511195548	0.8828814694684326	0	0	0.0
4287	0.03278439235440723	0.0059827413203793435	0.005971694914921372	0.8080642797091596	None	0	0	0.3	3	0.75	9	0.6363636363636364	0.6666666666666666	11	8	2	0	0	0.18181818181818182	2	11	0.9333333333333333	14	0.0	0	0.7494657236629605	0.8070440780255603	0.3475238844054077	0.8103621301019017	0.9672404802767216	0.9309224205089903	0.9232753682458612	0.8615323304943598	0	0	0.0
3412	0.029260584727831055	0.004940643991067961	-0.004935539622411591	0.8789633772477448	None	0	0	0.3333333333333333	3	0.7272727272727273	8	0.7222222222222222	0.5454545454545454	9	6	3	0	0	0.2222222222222222	2	9	0.8666666666666667	13	0.0	0	0.5829699163104713	0.7768010991164042	0.5475933034183738	0.7625735398230725	0.8342872009902379	0.9017355998523988	0.821407876924582	0.8239788245580839	0	0	0.0
1114	None	None	None	None	None	0	0	0.75	3	0.3333333333333333	1	0.5555555555555556	0.3333333333333333	2	1	2	1	0	1.0	3	3	0.3333333333333333	5	0.14285714285714285	1.0	0.670933249718895	0.5530170985736126	0.602236234783297	0.5491047508888011	0.4466369684987101	0.8626736627027127	0.7248472373534837	0.6790042939354087	1.0	0	0.0
35	None	None	None	None	None	0	0	0.2	1	1.0	5	1.0	0.8	4	4	2	2	0	0.14285714285714285	1	7	0.4666666666666667	7	0.25	0	0.6404103904446797	0.9655047166736466	0.7484251477309805	0.8379199972724696	0.42373174550781306	0.9209189146620478	0.8916009098865744	0.922479285913988	0.625	0.5	0.0
3941	0.02426744099743685	0.009458307666540015	0.009420266385440199	0.9510723680783674	None	0	0	0.3	3	0.7692307692307693	10	0.5769230769230769	0.7692307692307693	12	10	2	0	0	0.15384615384615385	2	13	1.0	15	0.0	0	0.7494657236629605	0.8150540660490061	0.4968513484090057	0.8032344649885595	0.9269673089165126	0.9580726570331694	0.9142828056412031	0.8814538230888729	0	0	0.0
1570	None	None	None	None	None	0	0	0.6666666666666666	2	0.0	0	0.6666666666666666	0	1	0	2	0	0	0.6666666666666666	2	3	0.26666666666666666	4	0.0	1.0	0	0	0	0	0	0	0	0	0	0	0
3174	0.017126194842144192	0.003527302893738665	0.0030118651389507804	0.9078504462123472	None	0	0	0.2857142857142857	2	0.875	7	0.625	0.625	7	5	2	0	0	0.25	2	8	0.6666666666666666	10	0.0	0	0.5829699163104713	0.6785218488160271	0.46902786068599134	0.7988859380836053	0.8342872009902379	0.5878017802227978	0.8694204864992817	0.6957356397161221	0	0	0.0
1899	None	None	None	None	None	0	0	0.16666666666666666	1	1.0	6	0.8888888888888888	0.5	3	3	4	7	0	1.0	3	3	0.5333333333333333	8	0.5833333333333334	1.0	0.6346411785575798	0.5144383266635644	0.17360213401118862	0.5948177723410197	0.7298361205282576	0.5000000000000002	0.9190141158060372	0.5367409520965969	0.3333333333333333	0.6666666666666666	0.0
5258	0.0573381454729567	0.005627835049207637	0.005473164325792922	0.6948440038332719	None	0	0	0.25	3	0.8125	13	0.6	0.75	15	12	2	0	0	0.13333333333333333	2	15	1.2	18	0.0	0	0.7494657236629605	0.8115055027650101	0.44610939339963773	0.8285171492131227	0.8866941375563036	0.9561359560496917	0.9142828056412031	0.8848239902800247	0	0	0.0
2961	0.02359341592988377	0.004723917297315962	-0.0002327935873163042	0.9090238407328152	None	0	0	0.375	3	0.7	7	0.6666666666666666	0.6	9	6	2	0	0	0.2222222222222222	2	9	0.8	12	0.0	0	0.5829699163104713	0.7854194933372902	0.44610939339963773	0.79905583054768	0.9243076347759599	0.6526509989963519	0.9059087780356719	0.7507999138347394	0	0	0.0
3750	0.05092016329279057	0.008015097679290834	0.007607050604867791	0.7581428075479459	None	0	0	0.3	3	0.75	9	0.5833333333333334	0.6666666666666666	11	8	2	0	0	0.16666666666666666	2	12	0.9333333333333333	14	0.0	0	0.5829699163104713	0.6537421752682452	0.5676133696802214	0.7413047398509478	0.8342872009902379	0.5784619322929935	0.772507652831737	0.6611114235945774	0	0	0.0
2411	None	None	None	None	None	0	0	0.3333333333333333	2	0.8333333333333334	5	0.5714285714285714	0.8333333333333334	7	5	0	0	0	0.2857142857142857	7	2	0.5333333333333333	8	0.0	0	0.9879082769757719	0.9229714768438282	0.5990176889059357	0.8328320143379674	0.6345449874667182	0.8021328817205344	0.8526465505402216	0.8617193868394571	0	0	0.0
3512	0.028263326316737874	0.012042343219537946	0.012042186918118309	0.9358429990904349	None	0	0	0.3	3	0.75	9	0.6363636363636364	0.6666666666666666	11	8	2	0	0	0.18181818181818182	2	11	0.9333333333333333	14	0.0	0	0.7494657236629605	0.8070440780255603	0.3475238844054077	0.8103621301019017	0.9672404802767216	0.9309224205089903	0.9232753682458612	0.8615323304943598	0	0	0.0
5567	0.04546795971110765	0.017100599359646175	0.017086305715055854	0.8360451524342295	None	0	0	0.25	3	0.8	12	0.6071428571428571	0.7333333333333333	14	11	2	0	0	0.14285714285714285	2	14	1.1333333333333333	17	0.0	0	0.7494657236629605	0.8099632912081993	0.44610939339963773	0.7970427602704497	0.8738122074443175	0.9531583571198833	0.8944524511195548	0.8747432052832883	0	0	0.0
3973	0.0567068770889767	0.012919243327171346	0.00347670981105871	0.7790287600595619	None	0	0	0.2857142857142857	4	0.7222222222222222	13	0.5882352941176471	0.7222222222222222	17	13	2	0	0	0.11764705882352941	2	17	1.3333333333333333	20	0.0	0	0.520202669208347	0.7584579202811561	0.16003371402699215	0.9187102366690222	0.5677596528512596	0.917457465503909	0.8606055975557586	0.8800069091522033	0	0	0.0
1017	None	None	None	None	None	0	0	0.75	3	0.3333333333333333	1	0.625	0.3333333333333333	4	1	0	0	0	0.5	4	2	0.3333333333333333	5	0.0	0.6666666666666666	0.8449044793959596	0.7742088953272553	0.4860373324908049	0.9291705456529424	0.674012978746268	0.6914235052304538	0.8742424885619718	0.8231268042811373	0	0	0.0
2356	None	None	None	None	None	0	0	0.6	3	0.4	2	0.4666666666666667	0.4	3	2	3	0	0	0.6	5	3	0.4666666666666667	7	0.0	1.0	0.2607497635441149	0.5996085732232103	0.5870957404167909	0.5108414648135667	0.7800736134146203	0.6319081185251331	0.8950418233727959	0.5815662126544846	0	0	0.0
6071	0.04663405787067443	0.023152586742443297	0.021548594356876078	0.8514749699777697	None	0	0	0.25	3	0.8	12	0.6071428571428571	0.7333333333333333	14	11	2	0	0	0.14285714285714285	2	14	1.1333333333333333	17	0.0	0	0.7494657236629605	0.8078413627469164	0.3968166389025227	0.799331505557659	0.9457740575263408	0.9522160496961705	0.8969444568187157	0.8739953257158499	0	0	0.0
3935	0.06722310669576237	0.014134786808448544	0.008318225540961849	0.7591638748064242	None	0	0	0.2857142857142857	4	0.7222222222222222	13	0.5882352941176471	0.7222222222222222	17	13	2	0	0	0.11764705882352941	2	17	1.3333333333333333	20	0.0	0	0.520202669208347	0.7584579202811561	0.16003371402699215	0.9187102366690222	0.5677596528512596	0.917457465503909	0.8606055975557586	0.8800069091522033	0	0	0.0
2651	0.016465296905056	0.0022454000661205997	-0.0010705250814438058	0.9703766180672675	None	0.3333333333333333	1	0.5	4	0.7	7	0.3	0.7	11	7	0	0	0	0.625	5	8	0.8	12	0.0	1.0	0.4561245335753979	0.9187262232693995	0.8097014440576409	0.928371981674506	0.6734244124016622	0.851147329077751	0.876937963094222	0.9040952938588459	0	0	0.0
5823	0.04351615901904968	0.0025058154658367865	-0.0005072140284789935	0.8999586799052337	None	0	0	0.25	3	0.8125	13	0.6	0.75	15	12	2	0	0	0.13333333333333333	2	15	1.2	18	0.0	0	0.7494657236629605	0.7954794268982215	0.44610939339963773	0.8040479057115012	0.9243076347759599	0.947283613599174	0.8944524511195548	0.868326880177638	0	0	0.0
3326	0.021902337907185758	0.00045574457155540506	-0.00043603937048593126	0.9044981714558341	None	0	0	0.375	3	0.7	7	0.6666666666666666	0.6	9	6	2	0	0	0.2222222222222222	2	9	0.8	12	0.0	0	0.6483669206710675	0.8369687870762376	0.5475933034183738	0.7857116609234696	0.42823568849744414	0.9007048098798487	0.8374823115309987	0.8472764557787471	0	0	0.0
2649	0.004609866492208181	0.00043519621284234184	0.00013875222168712847	0.9862714015910173	None	0	0	0.6	3	0.4	2	0.4666666666666667	0.4	3	2	3	0	0	0.6	5	3	0.4666666666666667	7	0.0	1.0	0.3464159824680727	0.7349164975333826	0.5962964704488293	0.8560759389977445	0.5992050829050493	0.8973044672579661	0.916312809381055	0.8398085068743026	0	0	0.0
360	None	None	None	None	None	0	0	0.5	2	0.6666666666666666	2	1.0	0.6666666666666666	4	2	0	0	0	0.2	5	1	0.3333333333333333	5	0.0	0.5	0.970172238519386	0.7586009477655152	0.5990176889059357	0.885383285537229	0.6345449874667182	0.6713597234832028	0.8526465505402216	0.7860476812814693	0	0	0.0
7128	0.058109981687188304	0.03491531395825174	0.03364341239130042	0.7389824553740296	None	0	0	0.25	3	0.8125	13	0.6	0.75	15	12	2	0	0	0.13333333333333333	2	15	1.2	18	0.0	0	0.7494657236629605	0.8404684403579046	0.44610939339963773	0.7980704847548348	0.8233167801126754	0.9458369864568558	0.8944524511195548	0.877111420009302	0	0	0.0
3984	0.071526665468091	0.0019026317196240068	0.0003330138916174623	0.7476527337365374	None	0	0	0.3076923076923077	4	0.7058823529411765	12	0.59375	0.7058823529411765	16	12	2	0	0	0.125	2	16	1.2666666666666666	19	0.0	0	0.520202669208347	0.7160121456746795	0.16003371402699215	0.9414976556567488	0.5677596528512596	0.920618715176851	0.8606055975557586	0.8860807281367722	0	0	0.0
1958	None	None	None	None	None	0.5	1	0.7142857142857143	5	0.375	3	0.8333333333333334	0.125	4	1	5	1	0	0.75	4	3	0.6666666666666666	10	0.09090909090909091	0.6666666666666666	0.2607497635441149	0.9514264692057602	0.5778950103847524	0.866775125158192	0.8131885920761075	0.7086987624499611	0.9164076013694551	0.8712697456885008	1.0	0	0.0
7329	0.051746333467712714	0.01041313412130964	0.007071414628580984	0.6688669964687302	None	0	0	0.25	3	0.8125	13	0.6	0.75	15	12	2	0	0	0.13333333333333333	2	15	1.2	18	0.0	0	0.5112074744004425	0.8561837857645829	0.6851201010719222	0.8431460703054392	0.32669038982848486	0.8724167537123564	0.8374823115309987	0.8576723987218324	0	0	0.0
5124	0.045944104281012345	0.0180950531326337	0.018074199572050323	0.8570884668652974	None	0	0	0.25	3	0.8	12	0.6071428571428571	0.7333333333333333	14	11	2	0	0	0.14285714285714285	2	14	1.1333333333333333	17	0.0	0	0.7857266821014519	0.8057498245887319	0.10199324595828049	0.911819231138339	0.3970619784989394	0.9083301987504452	0.9424861420471793	0.8826082430491756	0	0	0.0
4579	0.0732518914452007	0.012755814402388634	-0.011139836669471206	0.6859056899494935	None	0	0	0.2857142857142857	4	0.6666666666666666	12	0.5882352941176471	0.6666666666666666	16	12	3	0	0	0.11764705882352941	17	2	1.3333333333333333	20	0.0	0	0.4875831192892456	0.715185023338154	0.19722874950584976	0.9457865652590788	0.5677596528512596	0.9317853176582429	0.8772599630976543	0.8939188630771577	0	0	0.0
966	None	None	None	None	None	0.5	1	0.7142857142857143	5	0.25	2	0.5	0.25	2	2	7	0	0	0.8	5	4	0.6666666666666666	10	0.0	0	0.38376299624430577	0.7738417337505177	0.7806516584935955	0.8633682407761232	0.44857211500846894	0.7905288721147689	0.8943613747153583	0.8126416012334808	0	0	0.0
4206	0.07302664042163785	0.025826468949386044	0.015055855220709492	0.6258581753836034	None	0	0	0.3333333333333333	4	0.6666666666666666	10	0.6071428571428571	0.6666666666666666	14	10	2	0	0	0.14285714285714285	2	14	1.1333333333333333	17	0.0	0	0.520202669208347	0.6999258044565569	0.16003371402699215	0.943907718729162	0.5677596528512596	0.9224688545719959	0.8691577087952082	0.8858245779349133	0	0	0.0
4263	0.07950179191659175	0.011598310547672424	-0.010877215680313664	0.7376032083993058	None	0	0	0.25	3	0.8	12	0.6071428571428571	0.7333333333333333	14	11	2	0	0	0.14285714285714285	14	2	1.1333333333333333	17	0.0	0	0.7857266821014519	0.7813014545669986	0.10199324595828049	0.9314371498652055	0.3970619784989394	0.9113793417130275	0.9426779439879394	0.8880470757456133	0	0	0.0
6072	0.05524581434890064	0.022794542363522678	0.021222261262944672	0.763759430444663	None	0	0	0.2727272727272727	3	0.7857142857142857	11	0.6153846153846154	0.7142857142857143	13	10	2	0	0	0.15384615384615385	2	13	1.0666666666666667	16	0.0	0	0.7494657236629605	0.8124966977506803	0.3475238844054077	0.8247217347236309	0.9243076347759599	0.9509118795489697	0.8993842440864479	0.8800528067280468	0	0	0.0
6679	0.0680226081797512	0.02117376117281964	0.018495970650465886	0.6973301196273355	None	0	0	0.25	3	0.8	12	0.6071428571428571	0.7333333333333333	14	11	2	0	0	0.14285714285714285	2	14	1.1333333333333333	17	0.0	0	0.7494657236629605	0.8078413627469164	0.3968166389025227	0.8266998210506519	0.9457740575263408	0.9522160496961705	0.8969444568187157	0.8804664074191155	0	0	0.0
2832	0.005452584711792402	0.0012255263144628876	-0.00016886177651105605	0.9785582924709053	None	0	0	0.25	1	1.0	3	1.0	1.0	3	3	1	0	0	0.2	5	1	0.3333333333333333	5	0.0	0	0.47606262636244734	0.6006490935255353	0.8193491204015046	0.9616575591442079	0.7145928135667375	0.7300562436452499	0.8079110199600108	0.8237155609844882	0	0	0.0
5703	0.046490054787766376	0.0022371609209472705	-0.0020361189481355735	0.5255926412843015	None	0	0	0.25	3	0.8125	13	0.6	0.75	15	12	2	0	0	0.13333333333333333	2	15	1.2	18	0.0	0	0.7494657236629605	0.8040982762054029	0.44610939339963773	0.7762763211998983	0.9243076347759599	0.9308724441603714	0.8944524511195548	0.8522205851852365	0	0	0.0
77	None	None	None	None	None	0	0	1.0	2	0.0	0	0.75	0	1	0	1	1	0	1.0	2	2	0.2	3	0.2	0	0	0	0	0	0	0	0	0	0	0	0
7499	0.07052448990774776	0.011833242600641471	-0.0006632688099361059	0.6115233184335598	None	0	0	0.21428571428571427	3	0.8421052631578947	16	0.5833333333333334	0.7894736842105263	18	15	2	0	0	0.1111111111111111	2	18	1.4	21	0.0	0	0.7494657236629605	0.8190207905772677	0.3968166389025227	0.8340729072629862	0.9457740575263408	0.9614996651768827	0.918892642282207	0.892266951943637	0	0	0.0
6218	0.059516170183087795	0.009340775340346162	0.007483983727516171	0.7168961050773288	None	0	0	0.25	3	0.8125	13	0.6	0.75	15	12	2	0	0	0.13333333333333333	2	15	1.2	18	0.0	0	0.7494657236629605	0.8054093490422805	0.44610939339963773	0.8161844519545729	0.8233167801126754	0.9515749504646159	0.8944524511195548	0.8768666602766679	0	0	0.0
3751	0.03356185061344316	0.010974400265126099	0.009438866244572195	0.9299186262649816	None	0	0	0.4	4	0.6153846153846154	8	0.625	0.6153846153846154	12	8	2	0	0	0.16666666666666666	2	12	1.0	15	0.0	0	0.520202669208347	0.7364215360006391	0.16003371402699215	0.9306891922144501	0.5677596528512596	0.9161884872291706	0.8606055975557586	0.8813708199910545	0	0	0.0
4331	0.08026496917948411	0.008583393895793564	0.008435453812005857	0.5738320814732472	None	0	0	0.2857142857142857	4	0.7222222222222222	13	0.5882352941176471	0.7222222222222222	17	13	2	0	0	0.11764705882352941	2	17	1.3333333333333333	20	0.0	0	0.520202669208347	0.8061861967128585	0.3330092939789374	0.9502133648803202	0.5677596528512596	0.9306607807572845	0.8717149074641697	0.9108247509818037	0	0	0.0
1	None	None	None	None	None	0.25	1	0.36363636363636365	4	0.7857142857142857	11	0.2909090909090909	0.7142857142857143	12	10	3	0	0	0.45454545454545453	5	11	1.0666666666666667	16	0.0	0.4	0.36904362829665577	0.7418604941351865	0.34259312579274026	0.9424807740630136	0.5642621925361583	0.8303882052405566	0.7881698157063891	0.8597818720972461	0	0	0.0
172	None	None	None	None	None	0	0	0	0	0	0	1.0	0	0	0	0	1	0	1.0	1	1	0.06666666666666667	1	0.25	0	0	0	0	0	0	0	0	0	0	0	0
1136	None	None	None	None	None	0	0	0.3333333333333333	1	1.0	2	0.6666666666666666	0	1	0	2	1	0	0.6666666666666666	3	2	0.26666666666666666	4	0.14285714285714285	0	0	0	0	0	0	0	0	0	0	0	0
5000	0.046770124513110314	0.013393064254359295	0.013289760206968036	0.863748889210419	None	0	0	0.25	3	0.8125	13	0.6	0.75	15	12	2	0	0	0.13333333333333333	2	15	1.2	18	0.0	0	0.7494657236629605	0.8053959220416165	0.44610939339963773	0.8148159313416149	0.9243076347759599	0.9630471848848244	0.9142828056412031	0.8863659253155326	0	0	0.0
4367	0.07789971234298758	0.014060004571801022	0.013703432404556	0.6331028245047594	None	0	0	0.3333333333333333	4	0.6875	11	0.6	0.6875	15	11	2	0	0	0.13333333333333333	2	15	1.2	18	0.0	0	0.520202669208347	0.7034145376312438	0.16003371402699215	0.9059266033608083	0.5677596528512596	0.9020194693271318	0.8606055975557586	0.8560406745508768	0	0	0.0
7146	0.07314992706598594	0.029827034880934394	0.02573705832125646	0.6878237926270288	None	0	0	0.21428571428571427	3	0.8421052631578947	16	0.5833333333333334	0.7894736842105263	18	15	2	0	0	0.1111111111111111	2	18	1.4	21	0.0	0	0.7494657236629605	0.7868866468776897	0.44610939339963773	0.8237921935960695	0.9457740575263408	0.9571818751033869	0.9142828056412031	0.8792324911765939	0	0	0.0
3291	0.015478844389797219	0.0024051547302344363	0.002191208444098217	0.9047223491845551	None	0	0	0.2857142857142857	2	0.875	7	0.625	0.75	8	6	1	0	0	0.25	2	8	0.6666666666666666	10	0.0	0	0.8228536482453535	0.8059510664045979	0.1992870666552849	0.8782925045114012	0.9262961514535691	0.567137297606454	0.9663839099427526	0.7726761222779154	0	0	0.0
2099	None	None	None	None	None	0	0	0.3333333333333333	2	0.6666666666666666	4	0.8888888888888888	0.16666666666666666	1	1	6	1	0	1.0	3	3	0.5333333333333333	8	0.0625	0	0.23993711392810546	0.5	0.537068991021514	0.5	0.6964591749953366	0.5	0.8689617406474279	0.5	1.0	0	0.0
4894	0.07127907677039187	0.02294919567675713	0.02285408281677915	0.6590435671407583	None	0	0	0.3333333333333333	4	0.6875	11	0.6	0.6875	15	11	2	0	0	0.13333333333333333	2	15	1.2	18	0.0	0	0.520202669208347	0.7048275277385824	0.16003371402699215	0.9037359784751088	0.5677596528512596	0.9140853112582502	0.8606055975557586	0.8611412922465276	0	0	0.0
2323	None	None	None	None	None	1.0	1	1.0	4	0.0	0	0.5555555555555556	0	3	0	1	0	0	1.0	3	3	0.3333333333333333	5	0.0	1.0	0	0	0	0	0	0	0	0	0	0	0
1195	None	None	None	None	None	0	0	0.2	1	1.0	5	0.7777777777777778	0.4	3	2	3	5	0	1.0	3	3	0.4666666666666667	7	0.5555555555555556	0.8	0.6346411785575798	0.6753297429972224	0.17360213401118862	0.5903945197342406	0.7298361205282576	0.5000000000000002	0.9190141158060372	0.5904910809802891	0.3333333333333333	0.3333333333333333	0.0
3568	0.056708737917996195	0.017024575157517683	0.014796278741326323	0.7412854584500068	None	0	0	0.3333333333333333	4	0.6666666666666666	10	0.6071428571428571	0.6666666666666666	14	10	2	0	0	0.14285714285714285	2	14	1.1333333333333333	17	0.0	0	0.520202669208347	0.7070770968783426	0.16003371402699215	0.9103178470487442	0.5677596528512596	0.9086860048676462	0.8606055975557586	0.8620175682218254	0	0	0.0
2499	None	None	None	None	None	0	0	0	0	0	0	1.0	0	0	0	0	0	0	1.0	1	1	0.06666666666666667	1	0.0	0	0	0	0	0	0	0	0	0	0	0	0
2470	None	None	None	None	None	0.3333333333333333	1	0.625	5	0.3333333333333333	3	0.55	0.1111111111111111	1	1	9	0	0	0.8	5	4	0.7333333333333333	11	0.0	0	0.7145138760394818	0.5	0.578939001570068	0.5	0.1	0.5	0.9331462365502196	0.5	0	0	0.0
4588	0.06490631051305888	0.02010443054075113	-0.012528033209735641	0.652895345239149	None	0	0	0.36363636363636365	4	0.6428571428571429	9	0.6153846153846154	0.6428571428571429	13	9	2	0	0	0.15384615384615385	2	13	1.0666666666666667	16	0.0	0	0.520202669208347	0.7032746852193521	0.16003371402699215	0.9382511093227178	0.5677596528512596	0.9286924346077258	0.8606055975557586	0.8859697623378808	0	0	0.0
3856	0.046538942391295086	0.007007529965434236	0.0026991021667672243	0.643446900450992	None	0	0	0.3	3	0.7692307692307693	10	0.625	0.6923076923076923	12	9	2	0	0	0.16666666666666666	2	12	1.0	15	0.0	0	0.7857266821014519	0.8049695896146393	0.10199324595828049	0.909671293109393	0.4287506572207535	0.9063798944180417	0.9424577445929087	0.8807092182754978	0	0	0.0
3635	0.05723512445988492	0.008125140288974769	0.004668130221183204	0.6380611161043865	None	0	0	0.3	3	0.7692307692307693	10	0.625	0.6923076923076923	12	9	2	0	0	0.16666666666666666	2	12	1.0	15	0.0	0	0.5829699163104713	0.8081652996986319	0.5183206151831063	0.9026201175240427	0.8288019905514566	0.9022234242119818	0.8821675726477735	0.8767849567710996	0	0	0.0
3905	0.029426077750597555	0.012331542771544102	0.0122905494130029	0.9388469083191249	None	0	0	0.3	3	0.7692307692307693	10	0.625	0.6923076923076923	12	9	2	0	0	0.16666666666666666	2	12	1.0	15	0.0	0	0.7494657236629605	0.7979677878695193	0.3475238844054077	0.8163669955266896	0.9672404802767216	0.9264407371481231	0.9260355650630043	0.8581012331876054	0	0	0.0
59	None	None	None	None	None	0	0	0.6	3	0.4	2	0.7777777777777778	0.2	4	1	2	1	0	1.0	3	3	0.4666666666666667	7	0.2	0.5	0.8978045071245422	0.9608867686952016	0.5867031752197496	0.6994836946375088	0.42354754148757723	0.895755690185425	0.9158712576408031	0.8875266479410343	1.0	0	0.0
1841	None	None	None	None	None	0.3333333333333333	1	0.75	6	0.1	1	0.6	0	2	0	9	0	0	0.8	5	4	0.8	12	0.0	0.5	0	0	0	0	0	0	0	0	0	0	0
2399	None	None	None	None	None	0.5	1	0.8333333333333334	5	0.16666666666666666	1	0.8888888888888888	0	3	0	4	0	0	1.0	3	3	0.5333333333333333	8	0.0	0.8	0	0	0	0	0	0	0	0	0	0	0
5847	0.0710029856375231	0.019829103781194332	0.019806635986566033	0.7430007963116674	None	0	0	0.25	3	0.8125	13	0.6	0.75	15	12	2	0	0	0.13333333333333333	2	15	1.2	18	0.0	0	0.7494657236629605	0.8250722707992022	0.3475238844054077	0.8382748882572603	0.9243076347759599	0.9550494138623412	0.9185094740965362	0.8893627593245172	0	0	0.0
3306	0.031815655697514385	0.005280151739797222	0.005226536801999967	0.7316667110572723	None	0	0	0.375	3	0.7	7	0.6666666666666666	0.6	9	6	2	0	0	0.2222222222222222	2	9	0.8	12	0.0	0	0.5829699163104713	0.7505930914859212	0.5676133696802214	0.8282875087920648	0.8866941375563036	0.6300086944667782	0.8772599630976543	0.7444429011341792	0	0	0.0
5517	0.05302894712066897	0.017265781117954643	0.015766259765767225	0.8325908262371542	None	0	0	0.25	3	0.8	12	0.6071428571428571	0.7333333333333333	14	11	2	0	0	0.14285714285714285	2	14	1.1333333333333333	17	0.0	0	0.7494657236629605	0.8276651714589893	0.3968166389025227	0.8397233478462863	0.9457740575263408	0.9483940972931693	0.918892642282207	0.8854912696510157	0	0	0.0
3936	0.07607499382025837	0.0230672745753133	0.013293979600291456	0.6222511338570287	None	0	0	0.3333333333333333	4	0.6666666666666666	10	0.6071428571428571	0.6666666666666666	14	10	2	0	0	0.14285714285714285	2	14	1.1333333333333333	17	0.0	0	0.520202669208347	0.6999258044565569	0.16003371402699215	0.943907718729162	0.5677596528512596	0.9224688545719959	0.8691577087952082	0.8858245779349133	0	0	0.0
1641	None	None	None	None	None	0	0	1.0	4	0.0	0	0.6666666666666666	0	3	0	2	1	0	1.0	3	3	0.4	6	0.2	0.6666666666666666	0	0	0	0	0	0	0	0	0	0	0
2954	0.01742258242358893	0.004162254257227471	0.0034626207311857535	0.924318370985628	None	0	0	0.375	3	0.6666666666666666	6	0.6875	0.5555555555555556	8	5	2	0	0	0.25	2	8	0.7333333333333333	11	0.0	0	0.5189667428403076	0.7828883017899634	0.5676133696802214	0.7510206594677857	0.8342872009902379	0.9592986190602905	0.8170078676487558	0.8639932649663099	0	0	0.0
5746	0.033749135187630834	0.01259339918190169	0.01247554615412725	0.9189751539740832	None	0	0	0.25	3	0.8	12	0.6071428571428571	0.7333333333333333	14	11	2	0	0	0.14285714285714285	2	14	1.1333333333333333	17	0.0	0	0.7494657236629605	0.7848432179021733	0.44610939339963773	0.8018968969151818	0.8288019905514566	0.9513244048065292	0.8969444568187157	0.8685648777758703	0	0	0.0
3627	0.08749345098162617	0.012069774446832127	-0.010572643529343527	0.6679339803730715	None	0	0	0.3333333333333333	4	0.6875	11	0.6	0.6875	15	11	2	0	0	0.13333333333333333	2	15	1.2	18	0.0	0	0.454963569370144	0.7642431350594674	0.3330092939789374	0.8978475491089237	0.5677596528512596	0.9380296242532687	0.9004839011654056	0.8831132564586621	0	0	0.0
6834	0.04313499136184504	0.00786196592741247	-0.0011932953793013373	0.8920782872953997	None	0	0	0.25	3	0.8	12	0.6071428571428571	0.7333333333333333	14	11	2	0	0	0.14285714285714285	2	14	1.1333333333333333	17	0.0	0	0.7847399885251979	0.8444507753180079	0.44610939339963773	0.7762291074929031	0.6891535917486878	0.9438901065193512	0.8905148858132308	0.8720732510780576	0	0	0.0
6838	0.07180962469032175	0.02075029860242228	0.02065304915515311	0.8169803837285441	None	0	0	0.21428571428571427	3	0.8333333333333334	15	0.5882352941176471	0.7777777777777778	17	14	2	0	0	0.11764705882352941	2	17	1.3333333333333333	20	0.0	0	0.7494657236629605	0.8158869567154348	0.44610939339963773	0.7984984489096599	0.9243076347759599	0.9476469245460624	0.8944524511195548	0.8721991264615803	0	0	0.0
4349	0.04652918571894485	0.005881974110506337	-0.001964129649927521	0.5427655454817542	None	0	0	0.36363636363636365	4	0.6428571428571429	9	0.6153846153846154	0.6428571428571429	13	9	2	0	0	0.15384615384615385	2	13	1.0666666666666667	16	0.0	0	0.520202669208347	0.7326706946011787	0.16003371402699215	0.9302672350480652	0.5677596528512596	0.9212758345183706	0.8606055975557586	0.8828405388110876	0	0	0.0
2913	0.03549895366338985	0.0023725180845994504	0.0023721499511974134	0.9686190315511869	None	0	0	0.3	3	0.6666666666666666	8	0.25	0.6666666666666666	10	8	3	2	0	0.875	7	8	0.9333333333333333	14	0.25	0.5	0.7317190987623774	0.957585190076256	0.545760764856758	0.8557161262001768	0.6426113240991917	0.8870326802938049	0.8769449148572334	0.9104617064874333	0.6	0.1	0.0
1189	None	None	None	None	None	0	0	0.6666666666666666	2	0.5	1	1.0	0.5	3	1	0	0	0	0.25	4	1	0.26666666666666666	4	0.0	0.6666666666666666	0.9879082769757719	0.7845318647757827	0.5990176889059357	0.8363304548810506	0.6345449874667182	0.6700795812890712	0.8494436738534618	0.7704165069762344	0	0	0.0
3466	0.035986642366998105	0.006571538631225987	0.005880356955654776	0.813712485596978	None	0	0	0.3	3	0.7692307692307693	10	0.625	0.6923076923076923	12	9	2	0	0	0.16666666666666666	2	12	1.0	15	0.0	0	0.7494657236629605	0.8900939549346382	0.3475238844054077	0.8496533075522268	0.6833191684788898	0.9137577062076748	0.9016068256592666	0.887087468477391	0	0	0.0
6661	0.05178409956324743	0.02157361779441835	0.021179433398648077	0.8619564651050142	None	0	0	0.23076923076923078	3	0.8235294117647058	14	0.59375	0.7647058823529411	16	13	2	0	0	0.125	2	16	1.2666666666666666	19	0.0	0	0.7494657236629605	0.796940829112846	0.44610939339963773	0.7860184092775041	0.8738122074443175	0.9514381092481619	0.8944524511195548	0.8677454113317226	0	0	0.0
2984	0.0011882074854999384	0.00011688328314256008	0.00011686865809963886	0.9976742882508608	None	1.0	1	1.0	4	0.25	1	0.6666666666666666	0	3	0	2	0	0	1.0	3	3	0.4	6	0.0	0.6666666666666666	0	0	0	0	0	0	0	0	0	0	0
2695	0.0020662255233767175	0.00041323854912791617	3.193823394400649e-05	0.9965618866428143	None	0.5	1	1.0	6	0.0	0	0.75	0	5	0	3	0	0	0.75	3	4	0.6	9	0.0	0.8	0	0	0	0	0	0	0	0	0	0	0
3021	0.018556889709981383	0.0035277950941669583	0.002486295655363184	0.9244110268766554	None	0	0	0.375	3	0.6666666666666666	6	0.6875	0.5555555555555556	8	5	2	0	0	0.25	2	8	0.7333333333333333	11	0.0	0	0.520202669208347	0.7907421003028418	0.2416810801979425	0.838335039927757	0.8866941375563036	0.8617986323447213	0.9117030320957705	0.8322793962323664	0	0	0.0
5682	0.06637882200958027	0.010403579563077877	0.008332394366409418	0.5824635381716323	None	0	0	0.25	3	0.8125	13	0.6	0.75	15	12	2	0	0	0.13333333333333333	2	15	1.2	18	0.0	0	0.7494657236629605	0.8390455743210175	0.44610939339963773	0.8229724023004638	0.8866941375563036	0.9468996757951252	0.9142828056412031	0.8831829812320262	0	0	0.0
2693	2.8598758083666685e-06	9.038128161809796e-08	-8.61197206057544e-08	0.9999999194329303	None	0	0	1.0	2	0.0	0	1.0	0	1	0	1	0	0	0.3333333333333333	3	1	0.2	3	0.0	1.0	0	0	0	0	0	0	0	0	0	0	0
1770	None	None	None	None	None	0	0	0.6	3	0.4	2	0.5833333333333334	0.4	4	2	2	1	0	0.75	4	3	0.4666666666666667	7	0.16666666666666666	0.6666666666666666	0.4265961057062846	0.9355215776073911	0.6598418245614202	0.8270689240477267	0.4243678070766578	0.9137756456574304	0.9281629223029105	0.9002615108369277	1.0	0	0.0
1806	None	None	None	None	None	0	0	0	0	0	0	1.0	0	0	0	0	0	0	1.0	1	1	0.06666666666666667	1	0.0	0	0	0	0	0	0	0	0	0	0	0	0
4131	0.07877736001591279	0.004546644080699353	0.0045430440684759155	0.6585015430976917	None	0	0	0.3333333333333333	4	0.6666666666666666	10	0.6071428571428571	0.6666666666666666	14	10	2	0	0	0.14285714285714285	2	14	1.1333333333333333	17	0.0	0	0.520202669208347	0.7046210574355192	0.16003371402699215	0.9327920758504731	0.5677596528512596	0.8650496237309505	0.8606055975557586	0.8564227199025235	0	0	0.0
1344	None	None	None	None	None	0	0	0.3333333333333333	1	1.0	2	0.6666666666666666	0	1	0	2	1	0	0.6666666666666666	3	2	0.26666666666666666	4	0.14285714285714285	0	0	0	0	0	0	0	0	0	0	0	0
7171	0.03924364793428826	0.016678136088066915	0.016675687098937134	0.8494666768725164	None	0	0	0.25	3	0.8	12	0.6071428571428571	0.7333333333333333	14	11	2	0	0	0.14285714285714285	2	14	1.1333333333333333	17	0.0	0	0.7494657236629605	0.8250014008108418	0.3968166389025227	0.799161741595099	0.8233167801126754	0.94774031355756	0.8969444568187157	0.8747005669576051	0	0	0.0
1718	None	None	None	None	None	0	0	0.5	3	0.5714285714285714	4	1.0	0.14285714285714285	2	1	6	1	0	1.0	3	3	0.6	9	0.06666666666666667	0	0.4620321406735374	0.7882917320093771	0.6352459304571361	0.5769890921720423	0.5448296157098349	0.6875180613110169	0.7470712979011442	0.6909452077493815	1.0	0	0.0
5430	0.0917570209848009	0.00476902492022647	-0.0031812701421560043	0.6633124455741376	None	0	0	0.2857142857142857	4	0.7368421052631579	14	0.5833333333333334	0.7368421052631579	18	14	2	0	0	0.1111111111111111	2	18	1.4	21	0.0	0	0.42222008944436357	0.8053424721320135	0.3330092939789374	0.8874248304417971	0.5677596528512596	0.9284511584328601	0.8606055975557586	0.8824621331526852	0	0	0.0
3319	0.025010259462936623	0.002091963976427072	0.0019825953464428325	0.8985598121644097	None	0	0	0.375	3	0.7	7	0.6666666666666666	0.6	9	6	2	0	0	0.2222222222222222	2	9	0.8	12	0.0	0	0.7494657236629605	0.852045612579251	0.3330092939789374	0.8437743229619296	0.9672404802767216	0.5749686462676877	0.9287041307202525	0.7766917910690546	0	0	0.0
4602	0.08249963903999522	0.016776875452889743	-0.002519569712236433	0.5401491748377611	None	0	0	0.3333333333333333	4	0.6666666666666666	10	0.6071428571428571	0.6666666666666666	14	10	2	0	0	0.14285714285714285	2	14	1.1333333333333333	17	0.0	0	0.520202669208347	0.7509292433611298	0.25377879921619995	0.9145449417251534	0.6351103913993505	0.8589314146697604	0.8745136664463713	0.8532285834260338	0	0	0.0
3084	0.020463348548050018	0.0037982363857728993	0.0016275471127551635	0.9270395555635916	None	0	0	0.375	3	0.6666666666666666	6	0.6875	0.5555555555555556	8	5	2	0	0	0.25	2	8	0.7333333333333333	11	0.0	0	0.42222008944436357	0.791225022515677	0.5676133696802214	0.7708407442005579	0.8342872009902379	0.9722079956392313	0.8645625556750688	0.8842598931920547	0	0	0.0
418	None	None	None	None	None	0	0	1.0	2	0.0	0	1.0	0	2	0	0	0	0	0.3333333333333333	3	1	0.2	3	0.0	1.0	0	0	0	0	0	0	0	0	0	0	0
410	None	None	None	None	None	0	0	0.6666666666666666	4	0.42857142857142855	3	0.6428571428571429	0.2857142857142857	6	2	2	2	0	0.2857142857142857	7	2	0.6	9	0.5	0.5714285714285714	0.8677475477146983	0.9537507088615754	0.1784427959506441	0.8921000426820715	0.4110146851010333	0.8105204134664078	0.9235529577653891	0.9000135439738121	0.5833333333333334	0.3333333333333333	0.0
4582	0.06291757561635927	0.009368409549854144	0.008602510184865374	0.7433085181907391	None	0	0	0.25	3	0.8125	13	0.6	0.75	15	12	2	0	0	0.13333333333333333	2	15	1.2	18	0.0	0	0.7857266821014519	0.797153431017793	0.1	0.9012784113477409	0.3970619784989394	0.8951984722231336	0.9427132760035606	0.8708349760798858	0	0	0.0
1514	None	None	None	None	None	0	0	0.75	3	0.0	0	0.6666666666666666	0	2	0	3	0	0	1.0	3	3	0.4	6	0.0	0.5	0	0	0	0	0	0	0	0	0	0	0
3990	0.03231547445222837	0.008006724768021594	0.00799903909395669	0.9106511750026931	None	0	0	0.3	3	0.75	9	0.6363636363636364	0.6666666666666666	11	8	2	0	0	0.18181818181818182	2	11	0.9333333333333333	14	0.0	0	0.5829699163104713	0.7911863303133673	0.46902786068599134	0.903172592152963	0.8342872009902379	0.9239518270919628	0.8717149074641697	0.882962592767758	0	0	0.0
3495	0.032095848391212024	0.007725954021209635	0.007664391362857793	0.9268997476004897	None	0	0	0.3	3	0.75	9	0.5833333333333334	0.75	11	9	2	0	0	0.16666666666666666	2	12	0.9333333333333333	14	0.0	0	0.7494657236629605	0.8125684058480287	0.3475238844054077	0.8062958446282118	0.9672404802767216	0.9305337942684043	0.8993842440864479	0.8616752513410594	0	0	0.0
3107	0.007897646695870866	0.0010843911210176701	0.000986814026472292	0.9771976517020513	None	0.5	1	0.6666666666666666	4	0.5714285714285714	4	0.375	0.5714285714285714	7	4	1	0	0	0.6666666666666666	6	4	0.6	9	0.0	0.6666666666666666	0.7051400989046359	0.8851068182291246	0.556281085173268	0.9249028567128156	0.29998387278099164	0.8397738574751068	0.8420174538965891	0.8879250380515745	0	0	0.0
5046	0.04062846521656799	0.008442353566087697	0.0047792360922930275	0.8195287355495917	None	0	0	0.23076923076923078	3	0.8235294117647058	14	0.5588235294117647	0.8235294117647058	17	14	1	0	0	0.11764705882352941	2	17	1.2666666666666666	19	0.0	0	0.7494657236629605	0.7511136185167961	0.44610939339963773	0.7505315602969593	0.8866941375563036	0.9571467582823774	0.9059087780356719	0.8545482298220471	0	0	0.0
3630	0.026325017825276437	0.01029243512217318	0.010259734816950238	0.9471261141322871	None	0	0	0.3	3	0.75	9	0.5833333333333334	0.75	11	9	2	0	0	0.16666666666666666	2	12	0.9333333333333333	14	0.0	0	0.7494657236629605	0.8167637125283413	0.44610939339963773	0.794048605066902	0.9672404802767216	0.9508104606990926	0.9142828056412031	0.8738279651152623	0	0	0.0
5060	0.08863412236612916	0.017301484598972242	0.004935831318141216	0.6531645387513323	None	0	0	0.3333333333333333	4	0.6666666666666666	10	0.6071428571428571	0.6666666666666666	13	10	3	0	0	0.14285714285714285	2	14	1.1333333333333333	17	0.0	0	0.454963569370144	0.7185152892705738	0.4040912858260686	0.9416546629684596	0.5677596528512596	0.9489822281618208	0.8717149074641697	0.9014873771723122	0	0	0.0
2571	0.011007122271816055	0.0003654700952680124	0.0003606534678082603	0.9642192996476624	None	0	0	0.5	3	0.5714285714285714	4	0.5625	0.42857142857142855	5	3	3	3	0	1.0	4	4	0.6	9	0.375	0.4	0.3464159824680727	0.9412986026404314	0.5778950103847524	0.8544672125258225	0.5992050829050493	0.9034343641705125	0.916312809381055	0.9055339885543513	0.4	0.2	0.0
2996	0.024653086782203622	0.0059507481418499845	0.005680739835555786	0.7842894179660296	None	0	0	0.375	3	0.7	7	0.6666666666666666	0.6	9	6	2	0	0	0.2222222222222222	2	9	0.8	12	0.0	0	0.5829699163104713	0.7854194933372902	0.44610939339963773	0.79905583054768	0.9243076347759599	0.6526509989963519	0.9059087780356719	0.7507999138347394	0	0	0.0
4258	0.061942537432470225	0.009169672532027943	-0.006989621870162179	0.7703459736217926	None	0	0	0.3	3	0.6923076923076923	9	0.5769230769230769	0.6923076923076923	12	9	2	0	0	0.15384615384615385	13	2	1.0	15	0.0	0	0.520202669208347	0.7146371245811207	0.16003371402699215	0.9047492727281835	0.5677596528512596	0.921608207348794	0.8606055975557586	0.8673643400482158	0	0	0.0
5875	0.06070033780782541	0.012844123338952972	0.007493009208984336	0.7505543182249285	None	0	0	0.25	3	0.8	12	0.6071428571428571	0.7333333333333333	14	11	2	0	0	0.14285714285714285	2	14	1.1333333333333333	17	0.0	0	0.7494657236629605	0.7859288409461338	0.44610939339963773	0.8338713149404648	0.9457740575263408	0.9277549896951971	0.9101837166617697	0.8608290450252473	0	0	0.0
3143	0.0593391489648568	0.00811792525238546	-0.005589586805503541	0.786392704887053	None	0	0	0.3333333333333333	3	0.6363636363636364	7	0.65	0.5454545454545454	9	6	3	0	0	0.2	10	2	0.8666666666666667	13	0.0	0	0.5829699163104713	0.7734512884596751	0.5676133696802214	0.7936335412522257	0.8342872009902379	0.9544253012140934	0.8694204864992817	0.8667136966369722	0	0	0.0
3628	0.07227137517510711	0.011432784592425109	0.007232313395773614	0.7862173840263214	None	0	0	0.3333333333333333	4	0.6875	11	0.6	0.6875	15	11	2	0	0	0.13333333333333333	2	15	1.2	18	0.0	0	0.454963569370144	0.7760903908914042	0.3330092939789374	0.9195968158375717	0.5677596528512596	0.93768338138924	0.9004839011654056	0.8938195689787817	0	0	0.0
1678	None	None	None	None	None	0	0	0.75	3	0.3333333333333333	1	0.5555555555555556	0	2	0	2	1	0	1.0	3	3	0.3333333333333333	5	0.16666666666666666	1.0	0	0	0	0	0	0	0	0	0	0	0
5040	0.05136085894937631	0.009946550263194518	0.008869157632995641	0.9089564304699034	None	0	0	0.3333333333333333	4	0.6666666666666666	10	0.6071428571428571	0.6666666666666666	14	10	2	0	0	0.14285714285714285	2	14	1.1333333333333333	17	0.0	0	0.520202669208347	0.7620563621923792	0.16003371402699215	0.888905827909252	0.5677596528512596	0.9006725520819384	0.8606055975557586	0.8600982844285193	0	0	0.0
6147	0.06251395176570439	0.01319185350737619	0.012911660949222768	0.7337544293671312	None	0	0	0.25	3	0.8125	13	0.6	0.75	15	12	2	0	0	0.13333333333333333	2	15	1.2	18	0.0	0	0.7494657236629605	0.8053959220416165	0.44610939339963773	0.7972818334196665	0.9243076347759599	0.9545965501243818	0.8944524511195548	0.8749171677458167	0	0	0.0
6425	0.06758809564435003	0.0036166140454922625	0.0034340365153831456	0.6365688609914404	None	0	0	0.21428571428571427	3	0.8333333333333334	15	0.5882352941176471	0.7777777777777778	17	14	2	0	0	0.11764705882352941	2	17	1.3333333333333333	20	0.0	0	0.938056536292672	0.8355380808077505	0.6537488761528392	0.8616919304478937	0.8011932367458098	0.9218321597240201	0.8374823115309987	0.8780513819503497	0	0	0.0
5161	0.05538795304834232	0.013895422437359839	0.013165087265367631	0.7927806116428225	None	0	0	0.25	3	0.8125	13	0.6	0.75	15	12	2	0	0	0.13333333333333333	2	15	1.2	18	0.0	0	0.7494657236629605	0.8266776214481204	0.44610939339963773	0.8270725906018352	0.9243076347759599	0.9561760500868471	0.9142828056412031	0.8879544080759221	0	0	0.0
3841	0.017881152607395225	0.005845227798035499	0.005840856258376909	0.9478907901332482	None	0	0	0.3333333333333333	4	0.6875	11	0.6	0.6875	15	11	2	0	0	0.13333333333333333	2	15	1.2	18	0.0	0	0.520202669208347	0.8668047286113091	0.16003371402699215	0.9556876654362662	0.5677596528512596	0.8994297355725708	0.8606055975557586	0.9151619280700942	0	0	0.0
1744	None	None	None	None	None	0	0	0.6666666666666666	2	0.0	0	0.6666666666666666	0	1	0	2	0	0	0.6666666666666666	2	3	0.26666666666666666	4	0.0	1.0	0	0	0	0	0	0	0	0	0	0	0
3633	0.05331310283579334	0.0029005322810567898	0.0025507759846069653	0.8957642054648337	None	0	0	0.25	3	0.8	12	0.6071428571428571	0.7333333333333333	14	11	2	0	0	0.14285714285714285	2	14	1.1333333333333333	17	0.0	0	0.8200142533874353	0.8214806844996104	0.5475933034183738	0.7995945104244779	0.4599243672192582	0.8915244095513548	0.8374823115309987	0.8418680852763624	0	0	0.0
2165	None	None	None	None	None	0	0	0.3333333333333333	3	0.7272727272727273	8	0.8666666666666667	0.36363636363636365	6	4	6	7	0	0.6	5	3	0.8666666666666667	13	0.5	0.4	0.6346411785575798	0.7470153854675506	0.17360213401118862	0.5752278080667527	0.7298361205282576	0.6192451176988224	0.9190141158060372	0.6511516370223216	0.16666666666666666	0.5	0.0
2546	None	None	None	None	None	0	0	0.75	3	0.0	0	0.8333333333333334	0	2	0	2	0	0	0.6666666666666666	3	2	0.3333333333333333	5	0.0	0.6666666666666666	0	0	0	0	0	0	0	0	0	0	0
1125	None	None	None	None	None	0	0	0.5714285714285714	4	0.5	4	0.4166666666666667	0.375	6	3	3	2	0	0.6666666666666666	6	4	0.6666666666666666	10	0.2857142857142857	0.25	0.5406534172457317	0.959943994550089	0.33700123216016153	0.8704929432968894	0.5015638835186322	0.8504247441661681	0.8169660496753074	0.906640267374303	0.5833333333333334	0.3333333333333333	0.0
1654	None	None	None	None	None	0	0	0.5	3	0.6666666666666666	4	0.5714285714285714	0.6666666666666666	7	4	0	0	0	0.2857142857142857	7	2	0.5333333333333333	8	0.0	0.6666666666666666	0.9879082769757719	0.7615123043396945	0.5990176889059357	0.8767452471999606	0.6345449874667182	0.6487687130813922	0.8526465505402216	0.7765247211992826	0	0	0.0
1552	None	None	None	None	None	0	0	0.75	3	0.5	2	0.5	0.5	3	2	2	1	0	0.75	4	3	0.4	6	0.14285714285714285	1.0	0.649646391852108	0.6663057564063423	0.5825308170361667	0.8898419334215293	0.18864025213663332	0.895112318238038	0.8494119747241203	0.8377484629897871	1.0	0	0.0
5806	0.08664237055726752	0.018539112173373954	-0.00950051538317801	0.5641088392052087	None	0	0	0.21428571428571427	3	0.8421052631578947	16	0.5833333333333334	0.7894736842105263	18	15	2	0	0	0.1111111111111111	2	18	1.4	21	0.0	0	0.7494657236629605	0.7822103306652749	0.3968166389025227	0.8072534448080765	0.9672404802767216	0.9534235852108978	0.918892642282207	0.8710124226096813	0	0	0.0
6306	0.05768956577969112	0.02845492195691354	0.02301006915336452	0.7559176097059381	None	0	0	0.25	3	0.8125	13	0.6	0.75	15	12	2	0	0	0.13333333333333333	2	15	1.2	18	0.0	0	0.7494657236629605	0.8147279779862412	0.44610939339963773	0.8238545377683425	0.8342872009902379	0.9520134600217263	0.8944524511195548	0.881194485963347	0	0	0.0
2856	0.015252367158537587	0.0004969529663271068	-0.00048098564569712816	0.9772548870694403	None	0.3333333333333333	1	0.5	4	0.6666666666666666	6	0.3142857142857143	0.6666666666666666	10	6	0	0	0	0.7142857142857143	5	7	0.7333333333333333	11	0.0	1.0	0.46025103421505237	0.9076016764733651	0.7443671381198804	0.9273250971779609	0.6734244124016622	0.8597212803959674	0.8712970339462546	0.901558334234442	0	0	0.0
6681	0.06069992730624832	0.03148458095970148	0.02915920599203136	0.7544991146138171	None	0	0	0.25	3	0.8	12	0.6071428571428571	0.7333333333333333	14	11	2	0	0	0.14285714285714285	2	14	1.1333333333333333	17	0.0	0	0.7494657236629605	0.8078413627469164	0.3968166389025227	0.799331505557659	0.9457740575263408	0.9522160496961705	0.8969444568187157	0.8739953257158499	0	0	0.0
4112	0.03544212108636474	0.0035519489057655343	0.0033629606643241815	0.8959727192997358	None	0	0	0.3333333333333333	3	0.7272727272727273	8	0.65	0.6363636363636364	10	7	2	0	0	0.2	2	10	0.8666666666666667	13	0.0	0	0.5829699163104713	0.8116921710188623	0.5676133696802214	0.9049731438655088	0.8342872009902379	0.7614899877310061	0.7980611462999816	0.8355135271897274	0	0	0.0
4549	0.04435497542647929	0.010015521207470726	0.00998517415178363	0.9047587959610257	None	0	0	0.25	3	0.8	12	0.6071428571428571	0.7333333333333333	14	11	2	0	0	0.14285714285714285	2	14	1.1333333333333333	17	0.0	0	0.48750901446585776	0.8263811449039569	0.6686621380635234	0.8419335572353968	0.2059213256287984	0.9077222598111901	0.8703329414047866	0.8629098647352977	0	0	0.0
2947	0.012454819100580907	0.0036879546306334355	0.002015065602891936	0.9368801914139033	None	0	0	0.42857142857142855	3	0.625	5	0.7142857142857143	0.5	7	4	2	0	0	0.2857142857142857	2	7	0.6666666666666666	10	0.0	0	0.5829699163104713	0.8103111431997471	0.5475933034183738	0.8004730248748886	0.8342872009902379	0.8665935114318166	0.821407876924582	0.8279002753366661	0	0	0.0
6747	0.048800943966769664	0.020156425341710846	0.01967458316416096	0.848721590430556	None	0	0	0.25	3	0.8125	13	0.6	0.75	15	12	2	0	0	0.13333333333333333	2	15	1.2	18	0.0	0	0.7494657236629605	0.8022818705683081	0.44610939339963773	0.793528230332214	0.9243076347759599	0.9520804073013014	0.8944524511195548	0.8712462148763735	0	0	0.0
887	None	None	None	None	None	0	0	0.75	3	0.3333333333333333	1	0.5555555555555556	0.3333333333333333	2	1	2	1	0	1.0	3	3	0.3333333333333333	5	0.14285714285714285	1.0	0.670933249718895	0.5530170985736126	0.602236234783297	0.5491047508888011	0.4466369684987101	0.8626736627027127	0.7248472373534837	0.6790042939354087	1.0	0	0.0
2228	None	None	None	None	None	0	0	0.6	3	0.6	3	0.5833333333333334	0.2	1	1	5	0	0	0.75	4	3	0.4666666666666667	7	0.0	0.4	0.5067762289444966	0.5	0.9834083066024386	0.5	0.1	0.5	0.9736672416605182	0.5	0	0	0.0
3579	0.031324441400031405	0.00700167647511412	0.007001201538028624	0.9067319373991152	None	0	0	0.3	3	0.7692307692307693	10	0.625	0.6923076923076923	12	9	2	0	0	0.16666666666666666	2	12	1.0	15	0.0	0	0.7857266821014519	0.8089213933520905	0.21849789294774918	0.9122386561160167	0.4443375122200058	0.9045590254204348	0.9331386868952378	0.881955400929678	0	0	0.0
499	None	None	None	None	None	0	0	0.125	2	0.9047619047619048	19	0.5227272727272727	0.9047619047619048	21	19	1	0	0	0.09090909090909091	2	22	1.5333333333333334	23	0.0	0.09523809523809523	0.8662578983282293	0.8542222667531265	0.5067271419555126	0.9450579941346321	0.6841801106132117	0.9146620511179739	0.9355183303295457	0.9111968865877381	0	0	0.0
6676	0.03436509141901616	0.013661690069185611	0.013299163774183194	0.8890463157179511	None	0	0	0.23076923076923078	3	0.8235294117647058	14	0.59375	0.7647058823529411	16	13	2	0	0	0.125	2	16	1.2666666666666666	19	0.0	0	0.7494657236629605	0.8019643838440902	0.44610939339963773	0.8072684746922717	0.9365923574784972	0.9397155448751484	0.8944524511195548	0.8651989461246222	0	0	0.0
2305	None	None	None	None	None	0	0	0.25	1	1.0	4	0.6	0.25	2	1	3	0	0	0.4	2	5	0.4	6	0.0	0	0.5380051296954251	0.8117192573427664	0.8149360540075825	0.6932019890915257	0.43704145534301253	0.6991625580682581	0.8715908901798325	0.7388284871875442	0	0	0.0
1638	None	None	None	None	None	0	0	0.375	3	0.5555555555555556	5	0.55	0.3333333333333333	6	3	4	4	0	0.8	4	5	0.7333333333333333	11	0.4444444444444444	0.6666666666666666	0.5508585020676898	0.6993623427748369	0.5304563564641211	0.955316630349047	0.5757167478188001	0.8236381910101795	0.8757234721409266	0.8600813911330647	0.41666666666666663	0.3333333333333333	0.0
7333	0.03888532761781114	0.01659172282644303	0.016038473456643325	0.86822834845894	None	0	0	0.23076923076923078	3	0.8235294117647058	14	0.59375	0.7647058823529411	16	13	2	0	0	0.125	2	16	1.2666666666666666	19	0.0	0	0.7494657236629605	0.8334289494564523	0.3968166389025227	0.8097382116649822	0.8738122074443175	0.9448442171206899	0.8969444568187157	0.8772273228903398	0	0	0.0
4105	0.058078166917113885	0.010367527076307424	0.008488759286138533	0.7224170251218984	None	0	0	0.25	3	0.8	12	0.6071428571428571	0.7333333333333333	14	11	2	0	0	0.14285714285714285	2	14	1.1333333333333333	17	0.0	0	0.7494657236629605	0.7859288409461338	0.3968166389025227	0.8469273234548668	0.9457740575263408	0.9277549896951971	0.918892642282207	0.8646726985847633	0	0	0.0
6903	0.06747684154152853	0.00497120105860103	0.004958402632163017	0.6554377980192747	None	0	0	0.21428571428571427	3	0.8333333333333334	15	0.5882352941176471	0.7777777777777778	17	14	2	0	0	0.11764705882352941	2	17	1.3333333333333333	20	0.0	0	0.938056536292672	0.8355380808077505	0.6537488761528392	0.8616919304478937	0.8011932367458098	0.9218321597240201	0.8374823115309987	0.8780513819503497	0	0	0.0
2513	None	None	None	None	None	0	0	0.75	3	0.25	1	0.75	0.25	3	1	2	0	0	0.5	4	2	0.4	6	0.0	0.5	0.47606262636244734	0.8576111194752446	0.5865345920776923	0.924371300511058	0.5878380986794814	0.8955621198727893	0.8783363149090468	0.8955979229487514	0	0	0.0
5690	0.0723416454868495	0.031235840092870375	0.029070250608713977	0.7105784475426798	None	0	0	0.25	3	0.8125	13	0.6	0.75	15	12	2	0	0	0.13333333333333333	2	15	1.2	18	0.0	0	0.7494657236629605	0.8022818705683081	0.44610939339963773	0.8218437081986856	0.9243076347759599	0.9520804073013014	0.8944524511195548	0.8779198189171155	0	0	0.0
2102	None	None	None	None	None	0	0	0.5	3	0.6666666666666666	4	0.6666666666666666	0.5	3	3	4	0	0	0.3333333333333333	6	2	0.5333333333333333	8	0.0	0.3333333333333333	0.5814113292709961	0.8233357443132194	0.8097872502045123	0.7329280040317236	0.31576048857124045	0.8558388871649979	0.9408065641845816	0.8089596346770012	0	0	0.0
3946	0.05216381314953284	0.021846998402280333	0.02044829281683595	0.8601704953846654	None	0	0	0.25	3	0.8	12	0.6071428571428571	0.7333333333333333	14	11	2	0	0	0.14285714285714285	2	14	1.1333333333333333	17	0.0	0	0.7857266821014519	0.8026992866691796	0.1	0.9049342542476078	0.3970619784989394	0.8997177123421489	0.9430948577888597	0.8754697812881616	0	0	0.0
2550	None	None	None	None	None	1.0	1	1.0	4	0.25	1	0.5	0	3	0	2	0	0	0.75	4	3	0.4	6	0.0	1.0	0	0	0	0	0	0	0	0	0	0	0
3626	0.027711623114062695	0.009763322137812775	0.009409448132988411	0.95833403584146	None	0	0	0.3	3	0.75	9	0.5833333333333334	0.75	11	9	2	0	0	0.16666666666666666	2	12	0.9333333333333333	14	0.0	0	0.7494657236629605	0.8577083898438993	0.44610939339963773	0.8856733924114387	0.9243076347759599	0.9296946426203075	0.9059087780356719	0.8949088917207538	0	0	0.0
1937	None	None	None	None	None	0	0	0.8	4	0.2	1	0.5833333333333334	0	3	0	3	1	0	0.75	3	4	0.4666666666666667	7	0.14285714285714285	0.5	0	0	0	0	0	0	0	0	0	0	0
2037	None	None	None	None	None	0	0	0.75	3	0.5	2	0.5	0.5	4	2	1	1	0	0.75	4	3	0.4	6	0.25	1.0	0.7961540979412554	0.8273966414506163	0.6848554893696434	0.9317956589567965	0.36918607712723056	0.8773241649684318	0.8354633356211875	0.8859214943956503	1.0	0	0.0
4272	0.059902942191082165	0.009415329352105106	0.008356978985810927	0.7860961497486597	None	0	0	0.3333333333333333	4	0.6666666666666666	10	0.6071428571428571	0.6666666666666666	14	10	2	0	0	0.14285714285714285	2	14	1.1333333333333333	17	0.0	0	0.520202669208347	0.7070770968783426	0.16003371402699215	0.8942054595393952	0.5677596528512596	0.9202632852372253	0.8606055975557586	0.8606299738983376	0	0	0.0
7296	0.08512738553050304	0.013005908084255401	0.008148532468449956	0.6360071645092839	None	0	0	0.21428571428571427	3	0.8333333333333334	15	0.5882352941176471	0.7777777777777778	17	14	2	0	0	0.11764705882352941	2	17	1.3333333333333333	20	0.0	0	0.7494657236629605	0.7884585681657126	0.44610939339963773	0.8119626644430301	0.9672404802767216	0.9552297200888686	0.9142828056412031	0.8750419098597395	0	0	0.0
459	None	None	None	None	None	0	0	0.2	1	1.0	5	0.7777777777777778	0.4	3	2	3	5	0	1.0	3	3	0.4666666666666667	7	0.5555555555555556	0.8	0.6346411785575798	0.6753297429972224	0.17360213401118862	0.5903945197342406	0.7298361205282576	0.5000000000000002	0.9190141158060372	0.5904910809802891	0.3333333333333333	0.3333333333333333	0.0
705	None	None	None	None	None	0	0	0.3333333333333333	1	1.0	2	0.6666666666666666	0.5	2	1	1	0	0	0.6666666666666666	3	2	0.26666666666666666	4	0.0	0	0.532970178248619	0.7875419084746939	0.7981524540588538	0.7276967037096941	0.43704145534301253	0.6991625580682581	0.8620948438649233	0.7399068177606598	0	0	0.0
6888	0.048621145823826546	0.01988759807561199	0.019249058943760954	0.8393908494581971	None	0	0	0.25	3	0.8125	13	0.6	0.75	15	12	2	0	0	0.13333333333333333	2	15	1.2	18	0.0	0	0.7494657236629605	0.8022818705683081	0.44610939339963773	0.793528230332214	0.9243076347759599	0.9584007818479925	0.9142828056412031	0.876681778176921	0	0	0.0
4990	0.09904801158582098	0.00508229473157536	-0.004634794529385134	0.6429730162787575	None	0	0	0.25	3	0.8125	13	0.6	0.75	15	12	2	0	0	0.13333333333333333	2	15	1.2	18	0.0	0	0.7857266821014519	0.8753613250989609	0.1	0.883175641657774	0.3970619784989394	0.8861571694838812	0.9430948577888597	0.8816395428300712	0	0	0.0
290	None	None	None	None	None	0	0	0.17647058823529413	3	0.8695652173913043	20	0.36231884057971014	0.8695652173913043	23	20	1	1	0	0.13043478260869565	3	23	1.6666666666666667	25	0.3333333333333333	0	0.2822835360677347	0.943642128390352	0.4880013785416636	0.9117995453821183	0.6392862705105118	0.8921728708772461	0.8219068989729651	0.9185136504225261	1.0	0.08695652173913043	0.0
3483	0.062083956095117174	0.00907856661274945	-0.0025512316690377537	0.6072863321749935	None	0	0	0.3	3	0.7692307692307693	10	0.5769230769230769	0.6923076923076923	12	9	2	0	0	0.15384615384615385	2	13	1.0	15	0.0	0	0.5829699163104713	0.7262780026514501	0.5676133696802214	0.7750234779822701	0.8342872009902379	0.8779164214028935	0.7980611462999816	0.801419115872203	0	0	0.0
2520	None	None	None	None	None	0	0	0.75	3	0.25	1	0.6666666666666666	0	0	0	5	1	0	1.0	3	3	0.4	6	0.07142857142857142	0.5	0	0	0	0	0	0	0	0	0	0	0
7514	0.05060626071996024	0.009758140762118098	0.009599992107099232	0.8313522451189577	None	0	0	0.25	3	0.8125	13	0.6	0.75	15	12	2	0	0	0.13333333333333333	2	15	1.2	18	0.0	0	0.7494657236629605	0.8005512777235226	0.44610939339963773	0.7981849320836634	0.9243076347759599	0.9492328597543603	0.8944524511195548	0.8696323802198558	0	0	0.0
651	None	None	None	None	None	0	0	0.3	3	0.6923076923076923	9	0.35714285714285715	0.38461538461538464	7	5	7	5	0	0.8571428571428571	6	7	1.0	15	0.3125	0.6	0.6346411785575798	0.8784781553737894	0.24761419519836422	0.9191475043026797	0.5993359636985758	0.7666118398254775	0.8960915888899661	0.8660022994053133	0.14285714285714285	0.14285714285714285	0.0
1376	None	None	None	None	None	0	0	0.75	3	0.25	1	0.5	0	2	0	3	0	0	0.75	4	3	0.4	6	0.0	0.6666666666666666	0	0	0	0	0	0	0	0	0	0	0
386	None	None	None	None	None	0	0	0.8	4	0.2	1	0.5833333333333334	0	3	0	3	1	0	0.75	3	4	0.4666666666666667	7	0.14285714285714285	0.5	0	0	0	0	0	0	0	0	0	0	0
1451	None	None	None	None	None	0	0	1.0	3	0.0	0	0.6666666666666666	0	2	0	1	1	0	0.6666666666666666	2	3	0.26666666666666666	4	0.25	1.0	0	0	0	0	0	0	0	0	0	0	0
1295	None	None	None	None	None	0.3333333333333333	1	0.5	4	0.7	7	0.2857142857142857	0.7	11	7	0	0	0	0.8571428571428571	6	7	0.8	12	0.0	0.8	0.46437753485470673	0.9062698196147252	0.8097014440576409	0.9048624614003888	0.6946769590978727	0.8945737773460278	0.8814716098376539	0.9020227164956837	0	0	0.0
[truncated: 6,316 more rows]
