# Supplementary material for: Constrained by Design: Influence of Genetic Encodings on Evolved Traits of Robots
Source: Front Robot AI. 2021 Jun 15;8:672379. doi: 10.3389/frobt.2021.672379 (PMC8239187; doi:10.3389/frobt.2021.672379)
Supplement: Supplementary file 1 [file DataSheet3.ZIP › plasticodingrep_plane_11_snapshots_ids.tsv]

generation	robot_id	fitness	novelty	novelty_pop	cons_fitness
145	6871	0.03338868231527024	None	0.0	0.03338868231527024
145	7233	0.02970591768417661	None	0.0	0.02970591768417661
145	7334	0.03178663417831357	None	0.0	0.03178663417831357
145	6994	0.03310586924319255	None	0.0	0.03310586924319255
145	7127	0.030242236678154285	None	0.0	0.030242236678154285
145	7347	0.02457505844605913	None	0.0	0.02457505844605913
145	7311	0.021247852816154742	None	0.0	0.021247852816154742
145	6542	0.03553957820471707	None	0.0	0.03553957820471707
145	7128	0.03364341239130042	None	0.0	0.03364341239130042
145	7019	0.03446297840627847	None	0.0	0.03446297840627847
145	7137	0.030222993632215724	None	0.0	0.030222993632215724
145	7312	0.022203246777431664	None	0.0	0.022203246777431664
145	7023	0.03143751348828089	None	0.0	0.03143751348828089
145	7259	0.028177032795252733	None	0.0	0.028177032795252733
145	7103	0.03203938666165842	None	0.0	0.03203938666165842
145	7286	0.02985078381768059	None	0.0	0.02985078381768059
145	7326	0.018602502382317504	None	0.0	0.018602502382317504
145	6791	0.034440392544457535	None	0.0	0.034440392544457535
145	7027	0.02947037252586193	None	0.0	0.02947037252586193
145	7308	0.016930481801639575	None	0.0	0.016930481801639575
145	7279	0.018988929821206615	None	0.0	0.018988929821206615
145	7265	0.01914610128426648	None	0.0	0.01914610128426648
145	7297	0.012655101895867705	None	0.0	0.012655101895867705
145	7219	0.016750129161983686	None	0.0	0.016750129161983686
145	6600	0.030965948428802216	None	0.0	0.030965948428802216
145	7095	0.027959415806181193	None	0.0	0.027959415806181193
145	7327	0.020206755857754118	None	0.0	0.020206755857754118
145	7231	0.031491332652961376	None	0.0	0.031491332652961376
145	7162	0.03204950057864435	None	0.0	0.03204950057864435
145	7197	0.03321550713581892	None	0.0	0.03321550713581892
145	7338	-0.00014710539623006037	None	0.0	-0.00014710539623006037
145	7161	0.029830983473288913	None	0.0	0.029830983473288913
145	7199	0.031101050836618706	None	0.0	0.031101050836618706
145	6913	0.03127507485786548	None	0.0	0.03127507485786548
145	6468	0.03428898488832858	None	0.0	0.03428898488832858
145	6156	0.03118187373309142	None	0.0	0.03118187373309142
145	7309	0.008571612781230599	None	0.0	0.008571612781230599
145	7310	0.020083082062888585	None	0.0	0.020083082062888585
145	7202	0.032327226512029586	None	0.0	0.032327226512029586
145	7278	0.03240098938945876	None	0.0	0.03240098938945876
145	7299	0.029239566767201134	None	0.0	0.029239566767201134
145	7325	0.017731991236887207	None	0.0	0.017731991236887207
145	7158	0.03168640842637723	None	0.0	0.03168640842637723
145	7349	0.018494822488602947	None	0.0	0.018494822488602947
145	6738	0.03230086390038598	None	0.0	0.03230086390038598
145	7313	0.006644215546909562	None	0.0	0.006644215546909562
145	7267	0.02911229232282839	None	0.0	0.02911229232282839
145	7067	0.03282840443691653	None	0.0	0.03282840443691653
145	7155	0.031411848625371275	None	0.0	0.031411848625371275
145	6608	0.03145361539486228	None	0.0	0.03145361539486228
145	7046	0.03190666837636076	None	0.0	0.03190666837636076
145	6036	0.031409269418562334	None	0.0	0.031409269418562334
145	6943	0.030513484747834788	None	0.0	0.030513484747834788
145	6975	0.03171180390702114	None	0.0	0.03171180390702114
145	6108	0.03142397736702171	None	0.0	0.03142397736702171
145	7344	0.031760892871071776	None	0.0	0.031760892871071776
145	7077	0.022738052163936786	None	0.0	0.022738052163936786
145	6515	0.03481463005673361	None	0.0	0.03481463005673361
145	6758	0.03268442225612154	None	0.0	0.03268442225612154
145	6958	0.03366723392031106	None	0.0	0.03366723392031106
145	6800	0.0342582931296001	None	0.0	0.0342582931296001
145	6579	0.03543743661355804	None	0.0	0.03543743661355804
145	7120	0.027846392233822514	None	0.0	0.027846392233822514
145	7114	0.023220293732047984	None	0.0	0.023220293732047984
145	7232	0.029481390959812694	None	0.0	0.029481390959812694
145	7164	0.030881841553492977	None	0.0	0.030881841553492977
145	7346	0.006119946480274052	None	0.0	0.006119946480274052
145	7318	0.0188359239098734	None	0.0	0.0188359239098734
145	7006	0.031183265571564624	None	0.0	0.031183265571564624
145	6728	0.033767850111523896	None	0.0	0.033767850111523896
145	6447	0.034569371564086904	None	0.0	0.034569371564086904
145	7001	0.03025052013304498	None	0.0	0.03025052013304498
145	7170	0.02621712774880886	None	0.0	0.02621712774880886
145	7216	0.017568599228497628	None	0.0	0.017568599228497628
145	6390	0.030580883207533306	None	0.0	0.030580883207533306
145	7224	0.03334133694173357	None	0.0	0.03334133694173357
145	7314	0.030481373594757822	None	0.0	0.030481373594757822
145	7270	0.021477655752490384	None	0.0	0.021477655752490384
145	6977	0.0315586903316174	None	0.0	0.0315586903316174
145	6509	0.029078300739602415	None	0.0	0.029078300739602415
145	7171	0.016675687098937134	None	0.0	0.016675687098937134
145	6795	0.025265905474092264	None	0.0	0.025265905474092264
145	6171	0.033138876337046985	None	0.0	0.033138876337046985
145	7268	0.017886528571002255	None	0.02496662918043347	0.017886528571002255
145	7262	0.030759451177361095	None	0.0	0.030759451177361095
145	7343	0.013440208667922669	None	0.0	0.013440208667922669
145	7173	0.02124668476293306	None	0.0	0.02124668476293306
145	7187	0.02164630837320588	None	0.0	0.02164630837320588
145	7036	0.020533401613982434	None	0.0	0.020533401613982434
145	7301	0.031148629648379663	None	0.0	0.031148629648379663
145	7242	0.021453977159039756	None	0.0	0.021453977159039756
145	6710	0.03189602724765224	None	0.0	0.03189602724765224
145	7305	0.03223157995793506	None	0.0	0.03223157995793506
145	7330	-0.0001384476426934497	None	0.0	-0.0001384476426934497
145	7236	0.019188868700982933	None	0.0	0.019188868700982933
145	7345	0.02351001112828771	None	0.0	0.02351001112828771
145	7260	0.032251332863328507	None	0.0	0.032251332863328507
145	6944	0.035839315965582506	None	0.0	0.035839315965582506
145	7230	0.019631091178453075	None	0.0	0.019631091178453075
145	7341	0.017907904670406437	None	0.0	0.017907904670406437
143	6995	0.03166762525703261	None	0.0	0.03166762525703261
143	6871	0.03338868231527024	None	0.0	0.03338868231527024
143	7250	0.009583662215504607	None	0.0	0.009583662215504607
143	7167	0.025010678348678865	None	0.0	0.025010678348678865
143	7233	0.02970591768417661	None	0.0	0.02970591768417661
143	7040	0.03012128294777398	None	0.0	0.03012128294777398
143	6994	0.03310586924319255	None	0.0	0.03310586924319255
143	7099	0.0313366955623228	None	0.0	0.0313366955623228
143	7185	0.020808527782381646	None	0.0	0.020808527782381646
143	7127	0.030242236678154285	None	0.0	0.030242236678154285
143	6542	0.03553957820471707	None	0.0	0.03553957820471707
143	7128	0.03364341239130042	None	0.0	0.03364341239130042
143	7213	0.005688274124746385	None	0.0	0.005688274124746385
143	7019	0.03446297840627847	None	0.0	0.03446297840627847
143	7137	0.030222993632215724	None	0.0	0.030222993632215724
143	7011	0.02119266955204118	None	0.0	0.02119266955204118
143	7235	0.006448017755987489	None	0.0	0.006448017755987489
143	7023	0.03143751348828089	None	0.0	0.03143751348828089
143	7103	0.03203938666165842	None	0.0	0.03203938666165842
143	6791	0.034440392544457535	None	0.0	0.034440392544457535
143	7027	0.02947037252586193	None	0.0	0.02947037252586193
143	6925	0.02222238010505873	None	0.0	0.02222238010505873
143	7174	0.019770939645776333	None	0.0	0.019770939645776333
143	7152	0.029830562184093443	None	0.0	0.029830562184093443
143	6959	0.015797224013098004	None	0.0	0.015797224013098004
143	7168	0.021457671505213	None	0.0	0.021457671505213
143	7219	0.016750129161983686	None	0.0	0.016750129161983686
143	6600	0.030965948428802216	None	0.0	0.030965948428802216
143	7095	0.027959415806181193	None	0.0	0.027959415806181193
143	7231	0.031491332652961376	None	0.0	0.031491332652961376
143	7162	0.03204950057864435	None	0.0	0.03204950057864435
143	7197	0.03321550713581892	None	0.0	0.03321550713581892
143	7161	0.029830983473288913	None	0.0	0.029830983473288913
143	7199	0.031101050836618706	None	0.0	0.031101050836618706
143	6913	0.03127507485786548	None	0.0	0.03127507485786548
143	6468	0.03428898488832858	None	0.0	0.03428898488832858
143	6156	0.03118187373309142	None	0.0	0.03118187373309142
143	6951	0.013857401164240639	None	0.0	0.013857401164240639
143	7082	0.033204459428183085	None	0.0	0.033204459428183085
143	7218	0.008756824129605297	None	0.0	0.008756824129605297
143	7208	0.022592635641537	None	0.0	0.022592635641537
143	7202	0.032327226512029586	None	0.0	0.032327226512029586
143	6715	0.03183799020823608	None	0.0	0.03183799020823608
143	7249	0.03369708644132201	None	0.0	0.03369708644132201
143	7158	0.03168640842637723	None	0.0	0.03168640842637723
143	7198	0.03339177613514768	None	0.0	0.03339177613514768
143	6738	0.03230086390038598	None	0.0	0.03230086390038598
143	6562	0.0329683819157829	None	0.0	0.0329683819157829
143	7067	0.03282840443691653	None	0.0	0.03282840443691653
143	7155	0.031411848625371275	None	0.0	0.031411848625371275
143	6608	0.03145361539486228	None	0.0	0.03145361539486228
143	7204	0.022288426157436713	None	0.0	0.022288426157436713
143	7205	0.017375917005325467	None	0.02496662918043347	0.017375917005325467
143	6469	0.030596734536784683	None	0.0	0.030596734536784683
143	7046	0.03190666837636076	None	0.0	0.03190666837636076
143	6036	0.031409269418562334	None	0.0	0.031409269418562334
143	6943	0.030513484747834788	None	0.0	0.030513484747834788
143	6975	0.03171180390702114	None	0.0	0.03171180390702114
143	6108	0.03142397736702171	None	0.0	0.03142397736702171
143	7077	0.022738052163936786	None	0.0	0.022738052163936786
143	7206	0.030678765147729502	None	0.0	0.030678765147729502
143	6515	0.03481463005673361	None	0.0	0.03481463005673361
143	6758	0.03268442225612154	None	0.0	0.03268442225612154
143	6958	0.03366723392031106	None	0.0	0.03366723392031106
143	6800	0.0342582931296001	None	0.0	0.0342582931296001
143	6579	0.03543743661355804	None	0.0	0.03543743661355804
143	7079	0.029935801164627324	None	0.0	0.029935801164627324
143	7120	0.027846392233822514	None	0.0	0.027846392233822514
143	7114	0.023220293732047984	None	0.0	0.023220293732047984
143	7232	0.029481390959812694	None	0.0	0.029481390959812694
143	7164	0.030881841553492977	None	0.0	0.030881841553492977
143	7201	0.010483985252957477	None	0.0	0.010483985252957477
143	7006	0.031183265571564624	None	0.0	0.031183265571564624
143	6728	0.033767850111523896	None	0.0	0.033767850111523896
143	6447	0.034569371564086904	None	0.0	0.034569371564086904
143	7001	0.03025052013304498	None	0.0	0.03025052013304498
143	7170	0.02621712774880886	None	0.0	0.02621712774880886
143	7216	0.017568599228497628	None	0.0	0.017568599228497628
143	6390	0.030580883207533306	None	0.0	0.030580883207533306
143	7196	0.01877236981959779	None	0.02496662918043347	0.01877236981959779
143	7224	0.03334133694173357	None	0.0	0.03334133694173357
143	7049	0.030158113448283657	None	0.0	0.030158113448283657
143	6977	0.0315586903316174	None	0.0	0.0315586903316174
143	6509	0.029078300739602415	None	0.0	0.029078300739602415
143	7171	0.016675687098937134	None	0.0	0.016675687098937134
143	6795	0.025265905474092264	None	0.0	0.025265905474092264
143	6171	0.033138876337046985	None	0.0	0.033138876337046985
143	7173	0.02124668476293306	None	0.0	0.02124668476293306
143	7187	0.02164630837320588	None	0.0	0.02164630837320588
143	7036	0.020533401613982434	None	0.0	0.020533401613982434
143	7239	0.007583426070747473	None	0.0	0.007583426070747473
143	7129	0.017086424923690474	None	0.0	0.017086424923690474
143	7242	0.021453977159039756	None	0.0	0.021453977159039756
143	6710	0.03189602724765224	None	0.0	0.03189602724765224
143	7176	0.021344910683338516	None	0.0	0.021344910683338516
143	7236	0.019188868700982933	None	0.0	0.019188868700982933
143	7159	0.016773759688583984	None	0.0	0.016773759688583984
143	6944	0.035839315965582506	None	0.0	0.035839315965582506
143	7230	0.019631091178453075	None	0.0	0.019631091178453075
143	7247	0.009114491022619207	None	0.0	0.009114491022619207
106	5298	-0.0005636498278815228	None	0.08870770412749826	-0.0005636498278815228
106	5310	0.007528840632084927	None	0.03329822196901093	0.007528840632084927
106	5114	0.02385170908262648	None	0.003318876061595604	0.02385170908262648
106	5128	0.02222587898867456	None	0.0	0.02222587898867456
106	5158	0.020698690503228603	None	0.0	0.020698690503228603
106	5102	0.019176614978322824	None	0.012672496974970688	0.019176614978322824
106	5343	0.019080081713635122	None	0.0	0.019080081713635122
106	5371	0.011672140770242536	None	0.012672496974970688	0.011672140770242536
106	5067	0.02225612796435423	None	0.02249529207619117	0.02225612796435423
106	5057	0.015764900516027382	None	0.012672496974970688	0.015764900516027382
106	5259	0.02125959275348646	None	0.0	0.02125959275348646
106	5382	0.017638861526130107	None	0.0	0.017638861526130107
106	4641	0.023271664388247033	None	0.0	0.023271664388247033
106	5368	0.014821955549044382	None	0.0	0.014821955549044382
106	5236	0.021466724156718235	None	0.02249529207619117	0.021466724156718235
106	5295	0.012267516158404086	None	0.0	0.012267516158404086
106	4757	0.017030112518414468	None	0.0	0.017030112518414468
106	4965	0.024777196822475412	None	0.015561895714305779	0.024777196822475412
106	5394	0.020581295167127898	None	0.0	0.020581295167127898
106	5021	0.01840574047030045	None	0.0	0.01840574047030045
106	5231	0.02623065395881419	None	0.0	0.02623065395881419
106	5366	0.020181355279843313	None	0.0	0.020181355279843313
106	4801	0.018857980123514455	None	0.0	0.018857980123514455
106	5320	0.015433605750552123	None	0.02249529207619117	0.015433605750552123
106	5213	0.023124347264109172	None	0.0	0.023124347264109172
106	5290	0.006478148366324532	None	0.03472130936967692	0.006478148366324532
106	5244	0.016125072733735004	None	0.012672496974970688	0.016125072733735004
106	5378	0.019693520645576286	None	0.0	0.019693520645576286
106	4787	0.022864798083532176	None	0.025505524949317727	0.022864798083532176
106	5056	0.020724909971156037	None	0.0	0.020724909971156037
106	5251	0.024501063902503388	None	0.0	0.024501063902503388
106	5374	0.02329387744400312	None	0.0	0.02329387744400312
106	5247	0.017385039681154735	None	0.02496662918043347	0.017385039681154735
106	5127	0.024420080542529247	None	0.015561895714305779	0.024420080542529247
106	5218	0.024324960606430128	None	0.0	0.024324960606430128
106	5399	0.017934758951903076	None	0.02496662918043347	0.017934758951903076
106	5348	0.013830118568011524	None	0.0	0.013830118568011524
106	3768	0.023293341689080593	None	0.003318876061595604	0.023293341689080593
106	5370	0.031330028725297734	None	0.0	0.031330028725297734
106	4765	0.018844676181622305	None	0.003318876061595604	0.018844676181622305
106	5380	0.021233170875952577	None	0.0	0.021233170875952577
106	5338	0.02250413220438633	None	0.0	0.02250413220438633
106	5308	0.021950228305058703	None	0.0	0.021950228305058703
106	5379	0.02081985684174775	None	0.0	0.02081985684174775
106	4960	0.019056303999450575	None	0.0	0.019056303999450575
106	5253	0.016062983239036422	None	0.012672496974970688	0.016062983239036422
106	4407	0.019595419734088584	None	0.0	0.019595419734088584
106	5345	0.029412078922504525	None	0.0	0.029412078922504525
106	4323	0.023418304154859824	None	0.0	0.023418304154859824
106	5048	0.024590649675150344	None	0.015561895714305779	0.024590649675150344
106	5355	0.011309068103315688	None	0.003318876061595604	0.011309068103315688
106	5278	0.011447283244493699	None	0.0	0.011447283244493699
106	4876	0.019455777459629266	None	0.0	0.019455777459629266
106	5346	0.01867556462625977	None	0.0	0.01867556462625977
106	5388	0.030404880683153446	None	0.04496102190005617	0.030404880683153446
106	3998	0.02084134726438303	None	0.0	0.02084134726438303
106	5369	0.01456460701622245	None	0.0	0.01456460701622245
106	5393	0.021316371070088713	None	0.0	0.021316371070088713
106	5361	0.02070359265008081	None	0.0	0.02070359265008081
106	4380	0.01581613093097652	None	0.0	0.01581613093097652
106	5362	0.028096790885343885	None	0.0	0.028096790885343885
106	5177	0.023164511429559356	None	0.0	0.023164511429559356
106	5178	0.02188767106693768	None	0.0	0.02188767106693768
106	5300	0.015937078237812773	None	0.0	0.015937078237812773
106	4635	0.02091144051041891	None	0.0	0.02091144051041891
106	5358	0.026851703998292304	None	0.0608491011004185	0.026851703998292304
106	5245	0.02867598901845177	None	0.0	0.02867598901845177
106	5364	0.007562112586967522	None	0.0	0.007562112586967522
106	5305	0.021405859630297074	None	0.0	0.021405859630297074
106	5185	0.02106903022489375	None	0.0	0.02106903022489375
106	4904	0.022839454747130058	None	0.0	0.022839454747130058
106	5365	0.006512811645839508	None	0.02496662918043347	0.006512811645839508
106	5357	0.017141522857044626	None	0.012672496974970688	0.017141522857044626
106	5280	0.019804482152764674	None	0.0	0.019804482152764674
106	5159	0.01767354383358814	None	0.0	0.01767354383358814
106	5004	0.026815304976105882	None	0.0	0.026815304976105882
106	5311	0.020403348025834694	None	0.0	0.020403348025834694
106	4539	0.018749004499005892	None	0.0378692101638352	0.018749004499005892
106	5187	0.020079989089188115	None	0.0471130999322303	0.020079989089188115
106	5282	0.016998571918246552	None	0.02496662918043347	0.016998571918246552
106	4806	0.023428510427576713	None	0.025505524949317727	0.023428510427576713
106	5086	0.020633965698588663	None	0.0	0.020633965698588663
106	5360	0.01378427042246274	None	0.025505524949317727	0.01378427042246274
106	5359	0.0226006807623339	None	0.0	0.0226006807623339
106	5317	0.003956037345105406	None	0.0	0.003956037345105406
106	5322	0.02099989257033813	None	0.0	0.02099989257033813
106	5162	0.018425603244865855	None	0.0	0.018425603244865855
106	5291	0.01840069788484977	None	0.0	0.01840069788484977
106	5130	0.022610889709247173	None	0.0	0.022610889709247173
106	5400	0.02833242790664777	None	0.0	0.02833242790664777
106	5049	0.023955969774951836	None	0.015561895714305779	0.023955969774951836
106	5217	0.01868435058128704	None	0.0	0.01868435058128704
106	5055	0.0240106715500228	None	0.003318876061595604	0.0240106715500228
106	5207	0.028150853759567464	None	0.0	0.028150853759567464
106	5351	0.0031801813716622884	None	0.08057949835755716	0.0031801813716622884
106	5375	0.029715709712049797	None	0.0	0.029715709712049797
106	5347	0.01957547647690363	None	0.0	0.01957547647690363
106	5141	0.01761353816539612	None	0.0	0.01761353816539612
106	5193	0.021737096055938005	None	0.0	0.021737096055938005
106	4780	0.023674447719479335	None	0.003318876061595604	0.023674447719479335
141	6995	0.03166762525703261	None	0.0	0.03166762525703261
141	6871	0.03338868231527024	None	0.0	0.03338868231527024
141	7119	0.01687289493398919	None	0.0	0.01687289493398919
141	7053	0.014250443114380633	None	0.0	0.014250443114380633
141	7040	0.03012128294777398	None	0.0	0.03012128294777398
141	6994	0.03310586924319255	None	0.0	0.03310586924319255
141	6781	0.03281731653813316	None	0.0	0.03281731653813316
141	7099	0.0313366955623228	None	0.0	0.0313366955623228
141	7127	0.030242236678154285	None	0.0	0.030242236678154285
141	6542	0.03553957820471707	None	0.0	0.03553957820471707
141	7128	0.03364341239130042	None	0.0	0.03364341239130042
141	6946	0.031227440056053303	None	0.0	0.031227440056053303
141	7019	0.03446297840627847	None	0.0	0.03446297840627847
141	7137	0.030222993632215724	None	0.0	0.030222993632215724
141	7011	0.02119266955204118	None	0.0	0.02119266955204118
141	7023	0.03143751348828089	None	0.0	0.03143751348828089
141	7026	0.01928691061688275	None	0.0	0.01928691061688275
141	7112	0.021263948195249197	None	0.0	0.021263948195249197
141	7103	0.03203938666165842	None	0.0	0.03203938666165842
141	6842	0.03081012788237056	None	0.0	0.03081012788237056
141	6841	0.029634418950823763	None	0.0	0.029634418950823763
141	6791	0.034440392544457535	None	0.0	0.034440392544457535
141	6765	0.03067611136126664	None	0.0	0.03067611136126664
141	7027	0.02947037252586193	None	0.0	0.02947037252586193
141	7116	0.01965159353337336	None	0.0	0.01965159353337336
141	6925	0.02222238010505873	None	0.0	0.02222238010505873
141	7002	0.03137923183715291	None	0.0	0.03137923183715291
141	7029	0.019318733771866638	None	0.0	0.019318733771866638
141	7081	0.03640675309338334	None	0.0	0.03640675309338334
141	6959	0.015797224013098004	None	0.0	0.015797224013098004
141	6600	0.030965948428802216	None	0.0	0.030965948428802216
141	7095	0.027959415806181193	None	0.0	0.027959415806181193
141	7087	0.030856039913805564	None	0.0	0.030856039913805564
141	7115	0.014436369758214286	None	0.0	0.014436369758214286
141	6773	0.03159967098124045	None	0.0	0.03159967098124045
141	6988	0.016474173767847367	None	0.0	0.016474173767847367
141	6913	0.03127507485786548	None	0.0	0.03127507485786548
141	6468	0.03428898488832858	None	0.0	0.03428898488832858
141	6156	0.03118187373309142	None	0.0	0.03118187373309142
141	6951	0.013857401164240639	None	0.0	0.013857401164240639
141	6880	0.031104742916965796	None	0.0	0.031104742916965796
141	7082	0.033204459428183085	None	0.0	0.033204459428183085
141	6715	0.03183799020823608	None	0.0	0.03183799020823608
141	5942	0.033518143730665174	None	0.0	0.033518143730665174
141	7122	0.019068949213776613	None	0.02496662918043347	0.019068949213776613
141	6626	0.029237002315709866	None	0.0	0.029237002315709866
141	7010	0.02123923278566345	None	0.0	0.02123923278566345
141	6738	0.03230086390038598	None	0.0	0.03230086390038598
141	6562	0.0329683819157829	None	0.0	0.0329683819157829
141	7067	0.03282840443691653	None	0.0	0.03282840443691653
141	7021	0.026864601647857544	None	0.0	0.026864601647857544
141	6608	0.03145361539486228	None	0.0	0.03145361539486228
141	6469	0.030596734536784683	None	0.0	0.030596734536784683
141	7046	0.03190666837636076	None	0.0	0.03190666837636076
141	6036	0.031409269418562334	None	0.0	0.031409269418562334
141	6943	0.030513484747834788	None	0.0	0.030513484747834788
141	6975	0.03171180390702114	None	0.0	0.03171180390702114
141	6985	0.017471988398087866	None	0.0	0.017471988398087866
141	6849	0.03067846824718005	None	0.0	0.03067846824718005
141	6891	0.017493088835453256	None	0.0	0.017493088835453256
141	6108	0.03142397736702171	None	0.0	0.03142397736702171
141	7140	-0.0003006906571431566	None	0.02496662918043347	-0.0003006906571431566
141	7125	0.018655654632871985	None	0.0	0.018655654632871985
141	7077	0.022738052163936786	None	0.0	0.022738052163936786
141	6515	0.03481463005673361	None	0.0	0.03481463005673361
141	6758	0.03268442225612154	None	0.0	0.03268442225612154
141	6856	0.023527914399346612	None	0.0	0.023527914399346612
141	6958	0.03366723392031106	None	0.0	0.03366723392031106
141	6800	0.0342582931296001	None	0.0	0.0342582931296001
141	6579	0.03543743661355804	None	0.0	0.03543743661355804
141	7079	0.029935801164627324	None	0.0	0.029935801164627324
141	7106	0.02150801410105875	None	0.0	0.02150801410105875
141	7141	0.02966321615108646	None	0.0	0.02966321615108646
141	7120	0.027846392233822514	None	0.0	0.027846392233822514
141	7055	0.031136627420491024	None	0.0	0.031136627420491024
141	7114	0.023220293732047984	None	0.0	0.023220293732047984
141	7149	-0.00010876645953828623	None	0.0	-0.00010876645953828623
141	6808	0.030480276135714194	None	0.0	0.030480276135714194
141	7006	0.031183265571564624	None	0.0	0.031183265571564624
141	6728	0.033767850111523896	None	0.0	0.033767850111523896
141	6447	0.034569371564086904	None	0.0	0.034569371564086904
141	7102	0.0038355909648000053	None	0.0	0.0038355909648000053
141	7001	0.03025052013304498	None	0.0	0.03025052013304498
141	7059	0.016702387576394053	None	0.0	0.016702387576394053
141	6390	0.030580883207533306	None	0.0	0.030580883207533306
141	7049	0.030158113448283657	None	0.0	0.030158113448283657
141	6977	0.0315586903316174	None	0.0	0.0315586903316174
141	6509	0.029078300739602415	None	0.0	0.029078300739602415
141	6795	0.025265905474092264	None	0.0	0.025265905474092264
141	6171	0.033138876337046985	None	0.0	0.033138876337046985
141	6664	0.02943417989961231	None	0.0	0.02943417989961231
141	7054	0.017610431908776876	None	0.0	0.017610431908776876
141	7036	0.020533401613982434	None	0.0	0.020533401613982434
141	7129	0.017086424923690474	None	0.0	0.017086424923690474
141	6710	0.03189602724765224	None	0.0	0.03189602724765224
141	6751	0.026211729514507585	None	0.0	0.026211729514507585
141	6947	0.03485323615635188	None	0.0	0.03485323615635188
141	6914	0.03080328283973766	None	0.0	0.03080328283973766
141	6944	0.035839315965582506	None	0.0	0.035839315965582506
141	6825	0.03285378096787333	None	0.0	0.03285378096787333
72	3680	0.006738806314313395	None	0.0	0.006738806314313395
72	3225	0.009389191701990719	None	0.08335104077960934	0.009389191701990719
72	3558	0.02311707019169584	None	0.04109392302740867	0.02311707019169584
72	3434	0.008341120358440363	None	0.014044168141158126	0.008341120358440363
72	3668	0.004823581791721631	None	0.0	0.004823581791721631
72	3457	0.013592180114750971	None	0.0	0.013592180114750971
72	3550	0.014304076106560487	None	0.006355403721447217	0.014304076106560487
72	3629	0.010546560261291586	None	0.0	0.010546560261291586
72	3667	0.011929914329211044	None	0.037492706124052345	0.011929914329211044
72	3542	0.012895549758221549	None	0.0	0.012895549758221549
72	3670	0.020828480687612984	None	0.04109392302740867	0.020828480687612984
72	3685	0.009164034633437899	None	0.0	0.009164034633437899
72	3626	0.009409448132988411	None	0.0	0.009409448132988411
72	3274	0.011612054727338507	None	0.0	0.011612054727338507
72	3561	0.007775027780432805	None	0.0	0.007775027780432805
72	3380	0.009850076494223358	None	0.0	0.009850076494223358
72	3472	0.009934310540853041	None	0.0	0.009934310540853041
72	3459	0.010424665636985004	None	0.0	0.010424665636985004
72	3589	0.006818529376012206	None	0.0	0.006818529376012206
72	3657	0.0010195260378918017	None	0.07604201121439927	0.0010195260378918017
72	3692	0.008584506949023135	None	0.0	0.008584506949023135
72	3676	0.009425229512166207	None	0.0	0.009425229512166207
72	3649	0.009705033821303123	None	0.006355403721447217	0.009705033821303123
72	3440	0.011999713256658103	None	0.0	0.011999713256658103
72	3563	0.01126128300894796	None	0.0	0.01126128300894796
72	3661	0.010600470683344139	None	0.04109392302740867	0.010600470683344139
72	3577	0.0073045084360294716	None	0.024653242568595413	0.0073045084360294716
72	3681	0.014538560298967874	None	0.037118667775233094	0.014538560298967874
72	3596	0.010343114692791571	None	0.0	0.010343114692791571
72	3693	0.014174867297729224	None	0.0	0.014174867297729224
72	3613	0.010053565666421608	None	0.037118667775233094	0.010053565666421608
72	3361	0.0102416369087136	None	0.0	0.0102416369087136
72	3639	0.007198975914395318	None	0.014044168141158126	0.007198975914395318
72	3375	0.010127750118788028	None	0.0	0.010127750118788028
72	3651	0.014755115980174316	None	0.0	0.014755115980174316
72	3689	0.007598207750667529	None	0.0	0.007598207750667529
72	3524	0.011529598951821401	None	0.0	0.011529598951821401
72	3564	0.01154167536832846	None	0.0	0.01154167536832846
72	3590	0.005377888710991471	None	0.02766967025416616	0.005377888710991471
72	3609	0.009959253191665856	None	0.0	0.009959253191665856
72	3570	0.010465125633396338	None	0.0	0.010465125633396338
72	3612	0.00626204735166629	None	0.060358065965015126	0.00626204735166629
72	3684	0.0032195384231421863	None	0.0	0.0032195384231421863
72	3449	0.00460325253790013	None	0.02766967025416616	0.00460325253790013
72	3344	0.01298798855307608	None	0.0	0.01298798855307608
72	3505	0.008674136320328754	None	0.014044168141158126	0.008674136320328754
72	3653	0.005633004494271268	None	0.0	0.005633004494271268
72	3652	0.012003811948620742	None	0.0	0.012003811948620742
72	3700	0.01713252075962332	None	0.06146641747373075	0.01713252075962332
72	3606	0.010988884417022012	None	0.006355403721447217	0.010988884417022012
72	3594	0.008806631529274576	None	0.06442845600429518	0.008806631529274576
72	3251	0.009832424963432673	None	0.03890271492004446	0.009832424963432673
72	3622	0.007477884705644143	None	0.0	0.007477884705644143
72	3420	0.009240013928172586	None	0.0	0.009240013928172586
72	3321	0.013006733351778849	None	0.0	0.013006733351778849
72	3620	0.009395894249901818	None	0.014044168141158126	0.009395894249901818
72	3571	0.013721523396738286	None	0.0	0.013721523396738286
72	3495	0.007664391362857793	None	0.0	0.007664391362857793
72	3674	0.008059823603034614	None	0.0	0.008059823603034614
72	3655	0.0033377938045141098	None	0.006355403721447217	0.0033377938045141098
72	3221	0.010952476728006992	None	0.006355403721447217	0.010952476728006992
72	3320	0.012416520588663339	None	0.03583821243222878	0.012416520588663339
72	3604	0.007958988393832153	None	0.0	0.007958988393832153
72	3578	0.013425396276654398	None	0.0	0.013425396276654398
72	3493	0.007937780084353934	None	0.014044168141158126	0.007937780084353934
72	3690	0.003461628900016395	None	0.006355403721447217	0.003461628900016395
72	3553	0.006535181047946036	None	0.0	0.006535181047946036
72	3455	0.007380328583797206	None	0.0	0.007380328583797206
72	3677	0.014940684850757445	None	0.014044168141158126	0.014940684850757445
72	3311	0.006053994832863013	None	0.06002055804571803	0.006053994832863013
72	3663	0.0080651085510006	None	0.024653242568595413	0.0080651085510006
72	3392	0.013783713501316939	None	0.0	0.013783713501316939
72	3587	0.009148535907774317	None	0.0	0.009148535907774317
72	3230	0.00868747775083785	None	0.0	0.00868747775083785
72	3600	0.015096065695176212	None	0.03583821243222878	0.015096065695176212
72	3673	0.008652515513080508	None	0.014044168141158126	0.008652515513080508
72	3530	0.010676717802774944	None	0.0	0.010676717802774944
72	3579	0.007001201538028624	None	0.0	0.007001201538028624
72	3481	0.006968741884610878	None	0.0	0.006968741884610878
72	3699	0.006690233665194796	None	0.0	0.006690233665194796
72	3410	0.006500691787598726	None	0.06002055804571803	0.006500691787598726
72	3659	0.011380262819438672	None	0.0	0.011380262819438672
72	3683	0.01330616986401483	None	0.014044168141158126	0.01330616986401483
72	3263	0.005009456562618634	None	0.0	0.005009456562618634
72	3630	0.010259734816950238	None	0.0	0.010259734816950238
72	3568	0.014796278741326323	None	0.0	0.014796278741326323
72	3696	0.010276858286151182	None	0.0	0.010276858286151182
72	3529	0.0068912509639020925	None	0.05580478599426105	0.0068912509639020925
72	3389	0.009571231524391655	None	0.024653242568595413	0.009571231524391655
72	3698	0.008427397205200683	None	0.037118667775233094	0.008427397205200683
72	3052	0.012498342556823763	None	0.0	0.012498342556823763
72	3660	0.00626505272856552	None	0.0	0.00626505272856552
72	3686	0.013353374778874985	None	0.05971780252746184	0.013353374778874985
72	3518	0.009613412562202342	None	0.024653242568595413	0.009613412562202342
72	3422	0.011301342092448078	None	0.0	0.011301342092448078
72	3336	0.014647162386535352	None	0.0	0.014647162386535352
72	3378	0.010648930121957037	None	0.0	0.010648930121957037
72	3276	0.008507980514113877	None	0.0	0.008507980514113877
72	3573	0.008574609624356877	None	0.03890271492004446	0.008574609624356877
72	3664	0.0013420685110488806	None	0.0	0.0013420685110488806
50	2480	None	None	0.35625244699569525	None
50	2598	-0.1	None	0.321881004761886	-0.1
50	2189	None	None	0.3658725009485613	None
50	2579	8.143080209271044e-08	None	0.32701666268801094	8.143080209271044e-08
50	2382	None	None	0.43406956590566254	None
50	2560	8.564080558647588e-07	None	0.304915166067387	8.564080558647588e-07
50	2554	1.0397169181269907e-05	None	0.3045769141185833	1.0397169181269907e-05
50	2576	-3.93069543046429e-09	None	0.5498910135942083	-3.93069543046429e-09
50	2442	None	None	0.33602273526775284	None
50	2473	None	None	0.4462684094793937	None
50	2558	5.080180687623574e-06	None	0.32549916299185166	5.080180687623574e-06
50	2556	-0.1	None	0.35343319028934655	-0.1
50	2559	1.1673422891837909e-07	None	0.4855734936805335	1.1673422891837909e-07
50	2388	None	None	0.4344654767975532	None
50	2175	None	None	0.4062276246077282	None
50	2592	4.236798792327906e-05	None	0.3173277234537836	4.236798792327906e-05
50	2566	-0.1	None	0.3238670910949822	-0.1
50	2395	None	None	0.4626827821137562	None
50	2577	-1.8810892627091182e-07	None	0.3121319600738125	-1.8810892627091182e-07
50	2422	None	None	0.38594876129201844	None
50	2597	None	None	0.423888719501725	None
50	2487	None	None	0.5627825384135541	None
50	2373	None	None	0.304915166067387	None
50	1681	None	None	0.40148714717127765	None
50	2552	5.359467944610871e-10	None	0.32701666268801094	5.359467944610871e-10
50	2571	0.0003606534678082603	None	0.403187640918398	0.0003606534678082603
50	1551	None	None	0.35668300536855624	None
50	2469	None	None	0.3577561822560462	None
50	2508	None	None	0.37826116840775076	None
50	2504	None	None	0.35888387560116985	None
50	2600	2.5547790412527508e-05	None	0.33614792411522004	2.5547790412527508e-05
50	2533	None	None	0.32243383106320234	None
50	2581	0.0010602194305502721	None	0.2950961436285612	0.0010602194305502721
50	2151	None	None	0.42836926010359005	None
50	2596	0.0031520198513552305	None	0.4193513788768103	0.0031520198513552305
50	2516	None	None	0.2975609576842527	None
50	2553	0.0010311460829784643	None	0.2950961436285612	0.0010311460829784643
50	2416	None	None	0.40794679103531345	None
50	2486	None	None	0.36988963478959924	None
50	2016	None	None	0.37014766842630087	None
50	2400	None	None	0.3121319600738125	None
50	2458	None	None	0.37507726594384333	None
50	2476	None	None	0.4855734936805335	None
50	2528	None	None	0.3464242411991152	None
50	2474	None	None	0.33602273526775284	None
50	2557	-5.775279653958322e-06	None	0.33492754954080156	-5.775279653958322e-06
50	2403	None	None	0.49551193245576586	None
50	2594	None	None	0.3062284130827314	None
50	2570	4.701572734804709e-05	None	0.40066002383534755	4.701572734804709e-05
50	2524	None	None	0.366245357833974	None
50	2491	None	None	0.3045769141185833	None
50	2368	None	None	0.5063274206359073	None
50	2595	5.274968948850425e-06	None	0.4643366838883048	5.274968948850425e-06
50	2589	0.0003452631621052147	None	0.4264103271474819	0.0003452631621052147
50	2454	None	None	0.31342406718792915	None
50	2582	5.524629148054643e-07	None	0.32352118724847245	5.524629148054643e-07
50	2578	2.858061894978979e-08	None	0.36878321665188946	2.858061894978979e-08
50	2407	None	None	0.355202024519299	None
50	2465	None	None	0.38912143979652614	None
50	2580	-0.00023365659815598617	None	0.3737305524863027	-0.00023365659815598617
50	2569	None	None	0.3501447623131246	None
50	2561	-1.7992846370781914e-05	None	0.3364038000117659	-1.7992846370781914e-05
50	2563	0.00024535044774191654	None	0.35668300536855624	0.00024535044774191654
50	2512	None	None	0.417072788085633	None
50	2532	None	None	0.3364038000117659	None
50	2523	None	None	0.3621881539592602	None
50	2575	5.314970642757678e-08	None	0.467146212127012	5.314970642757678e-08
50	2564	-4.027819628320506e-06	None	0.41991463910559784	-4.027819628320506e-06
50	2538	None	None	0.33888067923533105	None
50	2555	-1.183444201692283e-05	None	0.3553620064575793	-1.183444201692283e-05
50	2588	-1.4575368198687494e-05	None	0.4014556005111686	-1.4575368198687494e-05
50	2475	None	None	0.30085242626193365	None
50	2167	None	None	0.304915166067387	None
50	2335	None	None	0.5674286483750463	None
50	2599	0.0003882205201384252	None	0.3628083057057476	0.0003882205201384252
50	2122	None	None	0.3062284130827314	None
50	1235	None	None	0.5392085282198574	None
50	2551	0.00016553391455171896	None	0.3173277234537836	0.00016553391455171896
50	2574	-0.1	None	0.35343319028934655	-0.1
50	2547	None	None	0.38784352849538145	None
50	2211	None	None	0.3530922058258187	None
50	2565	2.3859577948866736e-07	None	0.44169881284681567	2.3859577948866736e-07
50	2380	None	None	0.5520461143446955	None
50	2493	None	None	0.3694672860877073	None
50	2530	None	None	0.38415320211675774	None
50	2253	None	None	0.3173277234537836	None
50	2567	-1.2080860192920928e-05	None	0.3187755293222005	-1.2080860192920928e-05
50	2363	None	None	0.3088866277817658	None
50	2514	None	None	0.40680713573117605	None
50	2586	1.0478851277499164e-05	None	0.3472949228743369	1.0478851277499164e-05
50	2549	None	None	0.34034770074432685	None
50	2369	None	None	0.3261202702112868	None
50	2591	-0.00023464158797102284	None	0.3161086165816566	-0.00023464158797102284
50	2573	-9.831866270258073e-05	None	0.4674184894222451	-9.831866270258073e-05
50	2472	None	None	0.4191205213372182	None
50	2590	1.4803869121002535e-05	None	0.3688208660841371	1.4803869121002535e-05
50	2562	2.8067171926575503e-05	None	0.2899756827934851	2.8067171926575503e-05
50	2572	0.00012257627947798337	None	0.33614792411522004	0.00012257627947798337
50	2583	0.0011461391087922868	None	0.2950961436285612	0.0011461391087922868
50	2489	None	None	0.39050727434670307	None
74	3757	0.006473536725394588	None	0.03873753835583263	0.006473536725394588
74	3762	0.011427033124422389	None	0.014044168141158126	0.011427033124422389
74	3704	0.0059233806577882915	None	0.0	0.0059233806577882915
74	3717	0.015845992608463342	None	0.014044168141158126	0.015845992608463342
74	3769	0.012791769665678486	None	0.0	0.012791769665678486
74	3225	0.009389191701990719	None	0.07860731499092208	0.009389191701990719
74	3729	0.01091099739096328	None	0.0	0.01091099739096328
74	3798	0.006567264289909567	None	0.017833306557452477	0.006567264289909567
74	3558	0.02311707019169584	None	0.014396888836247412	0.02311707019169584
74	3434	0.008341120358440363	None	0.0035110420352895315	0.008341120358440363
74	3753	0.01368692441188534	None	0.0	0.01368692441188534
74	3457	0.013592180114750971	None	0.0	0.013592180114750971
74	3550	0.014304076106560487	None	0.015888509303618042	0.014304076106560487
74	3781	0.005561893134383006	None	0.03873753835583263	0.005561893134383006
74	3629	0.010546560261291586	None	0.014200953811438205	0.010546560261291586
74	3667	0.011929914329211044	None	0.018029028810676792	0.011929914329211044
74	3542	0.012895549758221549	None	0.0	0.012895549758221549
74	3670	0.020828480687612984	None	0.014396888836247412	0.020828480687612984
74	3685	0.009164034633437899	None	0.0	0.009164034633437899
74	3726	0.012647966696632951	None	0.015888509303618042	0.012647966696632951
74	3766	0.008372810828615676	None	0.0035110420352895315	0.008372810828615676
74	3274	0.011612054727338507	None	0.0	0.011612054727338507
74	3767	0.01015228592840823	None	0.0	0.01015228592840823
74	3440	0.011999713256658103	None	0.0	0.011999713256658103
74	3563	0.01126128300894796	None	0.014200953811438205	0.01126128300894796
74	3661	0.010600470683344139	None	0.014396888836247412	0.010600470683344139
74	3577	0.0073045084360294716	None	0.03451453959603358	0.0073045084360294716
74	3681	0.014538560298967874	None	0.01199740736353951	0.014538560298967874
74	3596	0.010343114692791571	None	0.0	0.010343114692791571
74	3693	0.014174867297729224	None	0.0	0.014174867297729224
74	3613	0.010053565666421608	None	0.01199740736353951	0.010053565666421608
74	3714	0.012474470199074054	None	0.0	0.012474470199074054
74	3639	0.007198975914395318	None	0.0035110420352895315	0.007198975914395318
74	3375	0.010127750118788028	None	0.0	0.010127750118788028
74	3651	0.014755115980174316	None	0.0	0.014755115980174316
74	3751	0.009438866244572195	None	0.04446024562290796	0.009438866244572195
74	3524	0.011529598951821401	None	0.015371254882412594	0.011529598951821401
74	3564	0.01154167536832846	None	0.0	0.01154167536832846
74	3590	0.005377888710991471	None	0.03873753835583263	0.005377888710991471
74	3754	0.011696214064129854	None	0.0	0.011696214064129854
74	3570	0.010465125633396338	None	0.014200953811438205	0.010465125633396338
74	3790	0.009160052793872093	None	0.0	0.009160052793872093
74	3612	0.00626204735166629	None	0.0724705099863663	0.00626204735166629
74	3344	0.01298798855307608	None	0.0	0.01298798855307608
74	3749	0.012993930671327451	None	0.01199740736353951	0.012993930671327451
74	3728	0.008566108801999445	None	0.014396888836247412	0.008566108801999445
74	3768	0.023293341689080593	None	0.018029028810676792	0.023293341689080593
74	3652	0.012003811948620742	None	0.0	0.012003811948620742
74	3700	0.01713252075962332	None	0.03929577017361867	0.01713252075962332
74	3606	0.010988884417022012	None	0.015888509303618042	0.010988884417022012
74	3732	0.009829833706049979	None	0.0	0.009829833706049979
74	3594	0.008806631529274576	None	0.06243765253345592	0.008806631529274576
74	3788	0.008774758523537375	None	0.0	0.008774758523537375
74	3420	0.009240013928172586	None	0.0	0.009240013928172586
74	3321	0.013006733351778849	None	0.0	0.013006733351778849
74	3620	0.009395894249901818	None	0.0035110420352895315	0.009395894249901818
74	3571	0.013721523396738286	None	0.0	0.013721523396738286
74	3750	0.007607050604867791	None	0.0035110420352895315	0.007607050604867791
74	3674	0.008059823603034614	None	0.0	0.008059823603034614
74	3320	0.012416520588663339	None	0.017833306557452477	0.012416520588663339
74	3604	0.007958988393832153	None	0.014200953811438205	0.007958988393832153
74	3578	0.013425396276654398	None	0.0	0.013425396276654398
74	3493	0.007937780084353934	None	0.0035110420352895315	0.007937780084353934
74	3725	0.011769392056880679	None	0.014044168141158126	0.011769392056880679
74	3793	0.010761459077781433	None	0.0	0.010761459077781433
74	3705	0.009891720946611907	None	0.0	0.009891720946611907
74	3715	0.02039904823368557	None	0.01199740736353951	0.02039904823368557
74	3455	0.007380328583797206	None	0.0	0.007380328583797206
74	3776	0.015382856235097988	None	0.01199740736353951	0.015382856235097988
74	3784	0.008332406797787016	None	0.0035110420352895315	0.008332406797787016
74	3600	0.015096065695176212	None	0.017833306557452477	0.015096065695176212
74	3673	0.008652515513080508	None	0.0035110420352895315	0.008652515513080508
74	3786	0.008467820983615058	None	0.015371254882412594	0.008467820983615058
74	3530	0.010676717802774944	None	0.0	0.010676717802774944
74	3778	0.008071090078567662	None	0.0	0.008071090078567662
74	3481	0.006968741884610878	None	0.0	0.006968741884610878
74	3659	0.011380262819438672	None	0.0	0.011380262819438672
74	3707	0.012155394178687155	None	0.0	0.012155394178687155
74	3683	0.01330616986401483	None	0.014044168141158126	0.01330616986401483
74	3630	0.010259734816950238	None	0.0	0.010259734816950238
74	3568	0.014796278741326323	None	0.0	0.014796278741326323
74	3696	0.010276858286151182	None	0.0	0.010276858286151182
74	3764	0.014561728328450489	None	0.017833306557452477	0.014561728328450489
74	3529	0.0068912509639020925	None	0.053224751728031164	0.0068912509639020925
74	3741	0.007578710294481139	None	0.0	0.007578710294481139
74	3389	0.009571231524391655	None	0.03451453959603358	0.009571231524391655
74	3791	0.006810272179506647	None	0.04446024562290796	0.006810272179506647
74	3698	0.008427397205200683	None	0.01199740736353951	0.008427397205200683
74	3794	0.004251493158086449	None	0.03881014455340436	0.004251493158086449
74	3759	0.009690343158416711	None	0.0	0.009690343158416711
74	3742	0.009157229609808082	None	0.0	0.009157229609808082
74	3518	0.009613412562202342	None	0.03451453959603358	0.009613412562202342
74	3422	0.011301342092448078	None	0.014200953811438205	0.011301342092448078
74	3722	0.01408552611244411	None	0.0	0.01408552611244411
74	3336	0.014647162386535352	None	0.014200953811438205	0.014647162386535352
74	3378	0.010648930121957037	None	0.0	0.010648930121957037
74	3797	0.009918501647044106	None	0.017833306557452477	0.009918501647044106
74	3276	0.008507980514113877	None	0.0	0.008507980514113877
74	3712	0.00904967689147032	None	0.015371254882412594	0.00904967689147032
74	3782	0.016220785298220033	None	0.0	0.016220785298220033
60	2601	0.0011565805356479892	None	0.4136441237368616	0.0011565805356479892
60	3040	0.0015451874517467894	None	0.22994494635852747	0.0015451874517467894
60	3049	0.005951869770837173	None	0.0	0.005951869770837173
60	2939	0.0012126631252311162	None	0.4104755320486089	0.0012126631252311162
60	3070	0.0007925170712896852	None	0.08930285549745874	0.0007925170712896852
60	3058	0.002804514960850572	None	0.0	0.002804514960850572
60	3067	0.0020535548075186327	None	0.1029821539401217	0.0020535548075186327
60	3094	0.002671462934030813	None	0.054788121375634026	0.002671462934030813
60	3045	0.0007625989843623779	None	0.2759204263651927	0.0007625989843623779
60	2723	0.005008226890766542	None	0.0	0.005008226890766542
60	2677	0.0013916554105515354	None	0.0	0.0013916554105515354
60	2960	0.0032259287064882194	None	0.0	0.0032259287064882194
60	2771	0.0011584761569792548	None	0.270560895015785	0.0011584761569792548
60	2969	0.001858564836046064	None	0.29650904827067837	0.001858564836046064
60	3047	0.003873602082847381	None	0.0	0.003873602082847381
60	2951	0.003325191529531039	None	0.0	0.003325191529531039
60	3026	0.002249012688166584	None	0.0	0.002249012688166584
60	3031	0.0020206776822375484	None	0.0	0.0020206776822375484
60	2991	0.004490544555023196	None	0.1145326040448377	0.004490544555023196
60	2978	0.003923188468001431	None	0.0	0.003923188468001431
60	3069	0.0034234562347677704	None	0.0	0.0034234562347677704
60	3080	0.004544939592974742	None	0.0	0.004544939592974742
60	3018	0.0006139081847052447	None	0.32767286580166183	0.0006139081847052447
60	2898	0.0010063281210539777	None	0.19907047399661168	0.0010063281210539777
60	3022	0.0017948841051800752	None	0.09353215532274309	0.0017948841051800752
60	2964	0.0024036322021324264	None	0.054788121375634026	0.0024036322021324264
60	3053	0.0017212019487188996	None	0.08276851573790614	0.0017212019487188996
60	2999	0.002512543578587493	None	0.08276851573790614	0.002512543578587493
60	3074	0.0072342734802166315	None	0.04447012945040764	0.0072342734802166315
60	3086	0.004564599946630662	None	0.10715119933293489	0.004564599946630662
60	3017	0.000563497197057471	None	0.3925632265137783	0.000563497197057471
60	2980	0.003009276377091345	None	0.0	0.003009276377091345
60	3078	0.0037162439566413253	None	0.05904869910686561	0.0037162439566413253
60	2942	0.0030595930805248357	None	0.0	0.0030595930805248357
60	3054	0.003986373925833842	None	0.05904869910686561	0.003986373925833842
60	2943	0.0013934706925105517	None	0.1918247995552346	0.0013934706925105517
60	2927	0.001065819478211193	None	0.0	0.001065819478211193
60	2836	0.0018980921513133118	None	0.0	0.0018980921513133118
60	3015	0.004142939660001051	None	0.1321948507092384	0.004142939660001051
60	3057	0.0031993066657718537	None	0.1029821539401217	0.0031993066657718537
60	2988	0.0033064075039566493	None	0.05904869910686561	0.0033064075039566493
60	3081	0.0008756433688344544	None	0.0	0.0008756433688344544
60	3072	0.0031763218772025204	None	0.04365384607339279	0.0031763218772025204
60	2979	0.002729650405436381	None	0.1029821539401217	0.002729650405436381
60	3009	0.00131167144082229	None	0.0	0.00131167144082229
60	3100	0.005835569306172237	None	0.0	0.005835569306172237
60	2998	0.005792310249339996	None	0.46768022594930264	0.005792310249339996
60	3056	0.00429196043856564	None	0.08101890211549401	0.00429196043856564
60	3091	0.0015588924914539878	None	0.04447012945040764	0.0015588924914539878
60	3083	0.0021465272126755105	None	0.05904869910686561	0.0021465272126755105
60	2938	0.001359839015634122	None	0.04365384607339279	0.001359839015634122
60	2973	0.0005412480315868711	None	0.08930285549745874	0.0005412480315868711
60	3063	0.0018071019563873558	None	0.09353215532274309	0.0018071019563873558
60	2924	0.0010725881821853824	None	0.0	0.0010725881821853824
60	3071	0.004804596201809627	None	0.08101890211549401	0.004804596201809627
60	3028	0.00421166160951093	None	0.0807754877667344	0.00421166160951093
60	2808	0.0005253679085958958	None	0.4120950946248395	0.0005253679085958958
60	2811	0.0021691148430901214	None	0.04365384607339279	0.0021691148430901214
60	2972	0.002712410632185599	None	0.0	0.002712410632185599
60	3027	0.005205450624285777	None	0.0	0.005205450624285777
60	3079	0.004529749355296027	None	0.0807754877667344	0.004529749355296027
60	2746	0.0015760450601003289	None	0.19907047399661168	0.0015760450601003289
60	3095	0.002849597010898107	None	0.09353215532274309	0.002849597010898107
60	2769	0.0007172756388620711	None	0.1918247995552346	0.0007172756388620711
60	2774	0.0029619439831892287	None	0.0	0.0029619439831892287
60	2915	0.004498589681866011	None	0.0	0.004498589681866011
60	2967	0.0013622226005082583	None	0.0	0.0013622226005082583
60	3004	0.0046311017733699665	None	0.0	0.0046311017733699665
60	2865	0.00036565783409149664	None	0.19907047399661168	0.00036565783409149664
60	2916	0.0003738039128102898	None	0.08930285549745874	0.0003738039128102898
60	3035	0.0011681010238244272	None	0.0	0.0011681010238244272
60	3016	0.004104873658858663	None	0.0	0.004104873658858663
60	3098	0.0020997679359650535	None	0.0	0.0020997679359650535
60	3090	-3.132549589053468e-05	None	0.38664642468931587	-3.132549589053468e-05
60	3099	0.0017973682928568763	None	0.11614616499815425	0.0017973682928568763
60	3000	0.0015073517810618331	None	0.4401258134343933	0.0015073517810618331
60	3066	0.005247236647615088	None	0.0	0.005247236647615088
60	3062	0.0036441912646218437	None	0.0	0.0036441912646218437
60	3085	0.004018421907292808	None	0.0	0.004018421907292808
60	3052	0.012498342556823763	None	0.05865035155680316	0.012498342556823763
60	2941	0.0009324127376583444	None	0.28790923203949	0.0009324127376583444
60	3013	0.003821296835850501	None	0.05865035155680316	0.003821296835850501
60	2963	0.0008587081129231212	None	0.21993766681762006	0.0008587081129231212
60	3044	0.005622768443611733	None	0.0	0.005622768443611733
60	2699	0.0015685412784401424	None	0.4188217575241918	0.0015685412784401424
60	3084	0.0016275471127551635	None	0.0	0.0016275471127551635
60	2956	0.002021693017834923	None	0.0	0.002021693017834923
60	2954	0.0034626207311857535	None	0.0	0.0034626207311857535
60	2912	0.0059436828289178446	None	0.0	0.0059436828289178446
60	2919	0.0030474903251692825	None	0.05904869910686561	0.0030474903251692825
60	2885	0.0019013605973654654	None	0.08276851573790614	0.0019013605973654654
60	2933	0.0004831251502921556	None	0.08930285549745874	0.0004831251502921556
60	2845	0.0008292443671403914	None	0.0	0.0008292443671403914
60	2935	9.290818734679689e-05	None	0.41574571345275924	9.290818734679689e-05
60	2812	0.003435663039899365	None	0.0	0.003435663039899365
60	2883	0.0027534700491712374	None	0.39165610652491056	0.0027534700491712374
60	2572	0.00012257627947798337	None	0.42309827771510833	0.00012257627947798337
60	2583	0.0011461391087922868	None	0.270560895015785	0.0011461391087922868
60	3082	0.003005972230755449	None	0.0	0.003005972230755449
60	2974	0.002819652274826082	None	0.0	0.002819652274826082
109	5114	0.02385170908262648	None	0.01659438030797802	0.02385170908262648
109	5441	0.024351193007245094	None	0.0044462559183730795	0.024351193007245094
109	5128	0.02222587898867456	None	0.0	0.02222587898867456
109	5521	0.008023465341678892	None	0.006355403721447217	0.008023465341678892
109	5433	0.016940798827570692	None	0.0	0.016940798827570692
109	5158	0.020698690503228603	None	0.0	0.020698690503228603
109	5515	0.021488479918983023	None	0.0	0.021488479918983023
109	5490	0.022616528457035743	None	0.0	0.022616528457035743
109	5448	0.015946626883844194	None	0.0	0.015946626883844194
109	5463	0.0259004925541628	None	0.0	0.0259004925541628
109	5476	0.0321682524277636	None	0.0	0.0321682524277636
109	5067	0.02225612796435423	None	0.01678130807444415	0.02225612796435423
109	5259	0.02125959275348646	None	0.0	0.02125959275348646
109	5382	0.017638861526130107	None	0.0	0.017638861526130107
109	5440	0.020861295459345123	None	0.0	0.020861295459345123
109	5457	0.02195673839692099	None	0.0	0.02195673839692099
109	5524	0.016761099229823734	None	0.0	0.016761099229823734
109	4641	0.023271664388247033	None	0.0022231279591865397	0.023271664388247033
109	5368	0.014821955549044382	None	0.006355403721447217	0.014821955549044382
109	5236	0.021466724156718235	None	0.01678130807444415	0.021466724156718235
109	5295	0.012267516158404086	None	0.006355403721447217	0.012267516158404086
109	4757	0.017030112518414468	None	0.0	0.017030112518414468
109	4965	0.024777196822475412	None	0.0044462559183730795	0.024777196822475412
109	5021	0.01840574047030045	None	0.0	0.01840574047030045
109	5231	0.02623065395881419	None	0.0	0.02623065395881419
109	5527	0.020410626324519093	None	0.0	0.020410626324519093
109	5495	0.02242642165042058	None	0.0	0.02242642165042058
109	5366	0.020181355279843313	None	0.0	0.020181355279843313
109	4801	0.018857980123514455	None	0.0	0.018857980123514455
109	5522	0.01574032226401889	None	0.0	0.01574032226401889
109	5213	0.023124347264109172	None	0.025421614885788868	0.023124347264109172
109	5474	0.0230775671859583	None	0.01678130807444415	0.0230775671859583
109	5540	0.007103341169411147	None	0.05907453928246289	0.007103341169411147
109	5503	0.017030296652596984	None	0.017833306557452477	0.017030296652596984
109	5525	0.01658635510150849	None	0.0	0.01658635510150849
109	5493	0.029546180451995183	None	0.0	0.029546180451995183
109	5056	0.020724909971156037	None	0.0	0.020724909971156037
109	5251	0.024501063902503388	None	0.0	0.024501063902503388
109	5454	0.019708442171820342	None	0.0	0.019708442171820342
109	5374	0.02329387744400312	None	0.006355403721447217	0.02329387744400312
109	5127	0.024420080542529247	None	0.0044462559183730795	0.024420080542529247
109	5550	0.017900158017430865	None	0.006355403721447217	0.017900158017430865
109	5502	0.013533723080875788	None	0.0	0.013533723080875788
109	5218	0.024324960606430128	None	0.0022231279591865397	0.024324960606430128
109	5399	0.017934758951903076	None	0.017833306557452477	0.017934758951903076
109	5533	0.026256795993194318	None	0.0	0.026256795993194318
109	5507	0.02110654853357093	None	0.0	0.02110654853357093
109	3768	0.023293341689080593	None	0.01659438030797802	0.023293341689080593
109	5370	0.031330028725297734	None	0.0	0.031330028725297734
109	4765	0.018844676181622305	None	0.01659438030797802	0.018844676181622305
109	5380	0.021233170875952577	None	0.0	0.021233170875952577
109	5308	0.021950228305058703	None	0.0	0.021950228305058703
109	5403	0.026030250719798066	None	0.0	0.026030250719798066
109	5345	0.029412078922504525	None	0.0	0.029412078922504525
109	5508	0.021951758188687838	None	0.01659438030797802	0.021951758188687838
109	5048	0.024590649675150344	None	0.0044462559183730795	0.024590649675150344
109	4876	0.019455777459629266	None	0.0	0.019455777459629266
109	5388	0.030404880683153446	None	0.03556907905214057	0.030404880683153446
109	3998	0.02084134726438303	None	0.0	0.02084134726438303
109	5393	0.021316371070088713	None	0.0	0.021316371070088713
109	5361	0.02070359265008081	None	0.0	0.02070359265008081
109	5518	0.024041772198921108	None	0.0044462559183730795	0.024041772198921108
109	5478	0.017742589171227043	None	0.0	0.017742589171227043
109	5514	0.010819662324325338	None	0.01678130807444415	0.010819662324325338
109	5177	0.023164511429559356	None	0.0022231279591865397	0.023164511429559356
109	5544	0.017248046749719723	None	0.006355403721447217	0.017248046749719723
109	5464	0.0218645880825087	None	0.0	0.0218645880825087
109	5405	0.0194701798248931	None	0.0	0.0194701798248931
109	4635	0.02091144051041891	None	0.0	0.02091144051041891
109	5358	0.026851703998292304	None	0.047685482291894364	0.026851703998292304
109	5245	0.02867598901845177	None	0.0	0.02867598901845177
109	5511	0.01587682201590103	None	0.0	0.01587682201590103
109	5541	0.026917792191123755	None	0.0	0.026917792191123755
109	5185	0.02106903022489375	None	0.025421614885788868	0.02106903022489375
109	5436	0.018196639070528663	None	0.017833306557452477	0.018196639070528663
109	4904	0.022839454747130058	None	0.0	0.022839454747130058
109	5520	0.018985752419224497	None	0.0	0.018985752419224497
109	5505	0.028631604174745497	None	0.0	0.028631604174745497
109	5467	0.02066882890152088	None	0.0	0.02066882890152088
109	5004	0.026815304976105882	None	0.0	0.026815304976105882
109	5426	0.021258364557916402	None	0.0	0.021258364557916402
109	5422	0.025929849608936583	None	0.0044462559183730795	0.025929849608936583
109	4806	0.023428510427576713	None	0.04955664977629769	0.023428510427576713
109	5086	0.020633965698588663	None	0.0	0.020633965698588663
109	5359	0.0226006807623339	None	0.0	0.0226006807623339
109	5322	0.02099989257033813	None	0.0	0.02099989257033813
109	5537	0.02709900950547963	None	0.027310855760638797	0.02709900950547963
109	5442	0.030115281889747963	None	0.0	0.030115281889747963
109	5162	0.018425603244865855	None	0.0	0.018425603244865855
109	5542	0.016560388773225215	None	0.0022231279591865397	0.016560388773225215
109	5130	0.022610889709247173	None	0.0	0.022610889709247173
109	5400	0.02833242790664777	None	0.0	0.02833242790664777
109	5049	0.023955969774951836	None	0.0044462559183730795	0.023955969774951836
109	5489	0.023423343317914392	None	0.0	0.023423343317914392
109	5407	0.01784067313034592	None	0.0	0.01784067313034592
109	5055	0.0240106715500228	None	0.01659438030797802	0.0240106715500228
109	5438	0.016949965717756702	None	0.0	0.016949965717756702
109	5193	0.021737096055938005	None	0.0	0.021737096055938005
109	5528	0.025286221528322078	None	0.0	0.025286221528322078
109	5473	0.01731451169344912	None	0.0	0.01731451169344912
110	5114	0.02385170908262648	None	0.01659438030797802	0.02385170908262648
110	5441	0.024351193007245094	None	0.0022231279591865397	0.024351193007245094
110	5128	0.02222587898867456	None	0.0	0.02222587898867456
110	5521	0.008023465341678892	None	0.009533105582170825	0.008023465341678892
110	5596	0.021860601528970985	None	0.01659438030797802	0.021860601528970985
110	5568	0.012265629332440913	None	0.0	0.012265629332440913
110	5158	0.020698690503228603	None	0.0	0.020698690503228603
110	5515	0.021488479918983023	None	0.0	0.021488479918983023
110	5490	0.022616528457035743	None	0.0	0.022616528457035743
110	5448	0.015946626883844194	None	0.0	0.015946626883844194
110	5463	0.0259004925541628	None	0.0	0.0259004925541628
110	5476	0.0321682524277636	None	0.0	0.0321682524277636
110	5582	0.007041942887417196	None	0.0	0.007041942887417196
110	5259	0.02125959275348646	None	0.0	0.02125959275348646
110	5382	0.017638861526130107	None	0.0	0.017638861526130107
110	5440	0.020861295459345123	None	0.0	0.020861295459345123
110	5457	0.02195673839692099	None	0.0	0.02195673839692099
110	5558	0.0031774265480103737	None	0.0	0.0031774265480103737
110	4641	0.023271664388247033	None	0.0022231279591865397	0.023271664388247033
110	5368	0.014821955549044382	None	0.009533105582170825	0.014821955549044382
110	5236	0.021466724156718235	None	0.01963830007531766	0.021466724156718235
110	5295	0.012267516158404086	None	0.009533105582170825	0.012267516158404086
110	4965	0.024777196822475412	None	0.0022231279591865397	0.024777196822475412
110	5231	0.02623065395881419	None	0.0	0.02623065395881419
110	5495	0.02242642165042058	None	0.0	0.02242642165042058
110	5584	0.022158624813701372	None	0.0	0.022158624813701372
110	4801	0.018857980123514455	None	0.0	0.018857980123514455
110	5213	0.023124347264109172	None	0.01906621116434165	0.023124347264109172
110	5474	0.0230775671859583	None	0.01963830007531766	0.0230775671859583
110	5503	0.017030296652596984	None	0.017833306557452477	0.017030296652596984
110	5552	0.017726661906227185	None	0.017833306557452477	0.017726661906227185
110	5557	0.022473338216777203	None	0.0	0.022473338216777203
110	5600	0.01743108406803394	None	0.017833306557452477	0.01743108406803394
110	5525	0.01658635510150849	None	0.0	0.01658635510150849
110	5493	0.029546180451995183	None	0.0	0.029546180451995183
110	5056	0.020724909971156037	None	0.0	0.020724909971156037
110	5251	0.024501063902503388	None	0.0	0.024501063902503388
110	5454	0.019708442171820342	None	0.0	0.019708442171820342
110	5374	0.02329387744400312	None	0.009533105582170825	0.02329387744400312
110	5591	0.01326394214226686	None	0.0	0.01326394214226686
110	5551	0.017202474252683512	None	0.0	0.017202474252683512
110	5127	0.024420080542529247	None	0.0022231279591865397	0.024420080542529247
110	5502	0.013533723080875788	None	0.0	0.013533723080875788
110	5218	0.024324960606430128	None	0.0022231279591865397	0.024324960606430128
110	5399	0.017934758951903076	None	0.017833306557452477	0.017934758951903076
110	5533	0.026256795993194318	None	0.0	0.026256795993194318
110	5507	0.02110654853357093	None	0.0	0.02110654853357093
110	5583	-0.00013619978068375515	None	0.0	-0.00013619978068375515
110	3768	0.023293341689080593	None	0.01659438030797802	0.023293341689080593
110	5597	0.017085875009549376	None	0.0	0.017085875009549376
110	5562	0.004165388270497848	None	0.01906621116434165	0.004165388270497848
110	5380	0.021233170875952577	None	0.0	0.021233170875952577
110	5308	0.021950228305058703	None	0.0	0.021950228305058703
110	5588	0.016341932263304423	None	0.0	0.016341932263304423
110	5592	0.019381911929830627	None	0.0	0.019381911929830627
110	5345	0.029412078922504525	None	0.0	0.029412078922504525
110	5508	0.021951758188687838	None	0.01659438030797802	0.021951758188687838
110	5048	0.024590649675150344	None	0.0022231279591865397	0.024590649675150344
110	4876	0.019455777459629266	None	0.0	0.019455777459629266
110	5388	0.030404880683153446	None	0.03474751100392072	0.030404880683153446
110	3998	0.02084134726438303	None	0.0	0.02084134726438303
110	5393	0.021316371070088713	None	0.0	0.021316371070088713
110	5361	0.02070359265008081	None	0.0	0.02070359265008081
110	5518	0.024041772198921108	None	0.0022231279591865397	0.024041772198921108
110	5478	0.017742589171227043	None	0.0	0.017742589171227043
110	5514	0.010819662324325338	None	0.01963830007531766	0.010819662324325338
110	5177	0.023164511429559356	None	0.0022231279591865397	0.023164511429559356
110	5544	0.017248046749719723	None	0.009533105582170825	0.017248046749719723
110	5464	0.0218645880825087	None	0.0	0.0218645880825087
110	5581	0.017843316013824505	None	0.0022231279591865397	0.017843316013824505
110	5405	0.0194701798248931	None	0.0	0.0194701798248931
110	4635	0.02091144051041891	None	0.0	0.02091144051041891
110	5358	0.026851703998292304	None	0.0494373358658416	0.026851703998292304
110	5245	0.02867598901845177	None	0.0	0.02867598901845177
110	5580	0.023628472750688172	None	0.0022231279591865397	0.023628472750688172
110	5541	0.026917792191123755	None	0.0	0.026917792191123755
110	5570	0.01754235775350196	None	0.0	0.01754235775350196
110	5185	0.02106903022489375	None	0.01906621116434165	0.02106903022489375
110	5436	0.018196639070528663	None	0.017833306557452477	0.018196639070528663
110	4904	0.022839454747130058	None	0.0	0.022839454747130058
110	5520	0.018985752419224497	None	0.0	0.018985752419224497
110	5505	0.028631604174745497	None	0.0	0.028631604174745497
110	5467	0.02066882890152088	None	0.0	0.02066882890152088
110	5004	0.026815304976105882	None	0.0	0.026815304976105882
110	5426	0.021258364557916402	None	0.0	0.021258364557916402
110	5422	0.025929849608936583	None	0.0022231279591865397	0.025929849608936583
110	4806	0.023428510427576713	None	0.052616010669044755	0.023428510427576713
110	5086	0.020633965698588663	None	0.0	0.020633965698588663
110	5359	0.0226006807623339	None	0.0	0.0226006807623339
110	5567	0.017086305715055854	None	0.0	0.017086305715055854
110	5322	0.02099989257033813	None	0.0	0.02099989257033813
110	5442	0.030115281889747963	None	0.0	0.030115281889747963
110	5130	0.022610889709247173	None	0.0	0.022610889709247173
110	5400	0.02833242790664777	None	0.0	0.02833242790664777
110	5049	0.023955969774951836	None	0.0022231279591865397	0.023955969774951836
110	5489	0.023423343317914392	None	0.0	0.023423343317914392
110	5055	0.0240106715500228	None	0.01659438030797802	0.0240106715500228
110	5569	0.01582923755876217	None	0.009533105582170825	0.01582923755876217
110	5528	0.025286221528322078	None	0.0	0.025286221528322078
110	5589	0.0276625113917949	None	0.044107525540936984	0.0276625113917949
76	3870	0.01373378432891143	None	0.0	0.01373378432891143
76	3814	0.006190169058609979	None	0.05533934050833232	0.006190169058609979
76	3885	0.010886705940993018	None	0.0	0.010886705940993018
76	3762	0.011427033124422389	None	0.024577294247026715	0.011427033124422389
76	3717	0.015845992608463342	None	0.024577294247026715	0.015845992608463342
76	3805	-0.00017826438018945866	None	0.0	-0.00017826438018945866
76	3729	0.01091099739096328	None	0.0	0.01091099739096328
76	3558	0.02311707019169584	None	0.01199740736353951	0.02311707019169584
76	3806	0.014421736381597893	None	0.0	0.014421736381597893
76	3753	0.01368692441188534	None	0.0	0.01368692441188534
76	3823	0.009567201334613636	None	0.02894208933059611	0.009567201334613636
76	3550	0.014304076106560487	None	0.0	0.014304076106560487
76	3843	0.008095101001492577	None	0.03138446251639387	0.008095101001492577
76	3629	0.010546560261291586	None	0.004733651270479401	0.010546560261291586
76	3667	0.011929914329211044	None	0.02894208933059611	0.011929914329211044
76	3542	0.012895549758221549	None	0.0	0.012895549758221549
76	3670	0.020828480687612984	None	0.01199740736353951	0.020828480687612984
76	3854	0.012759467510267682	None	0.0	0.012759467510267682
76	3685	0.009164034633437899	None	0.0	0.009164034633437899
76	3726	0.012647966696632951	None	0.0	0.012647966696632951
76	3766	0.008372810828615676	None	0.014044168141158126	0.008372810828615676
76	3767	0.01015228592840823	None	0.0	0.01015228592840823
76	3850	0.008001220842112354	None	0.03138446251639387	0.008001220842112354
76	3801	0.007921142777744852	None	0.014044168141158126	0.007921142777744852
76	3440	0.011999713256658103	None	0.0	0.011999713256658103
76	3858	0.010402092747152732	None	0.0	0.010402092747152732
76	3886	0.004468415710392844	None	0.0	0.004468415710392844
76	3563	0.01126128300894796	None	0.004733651270479401	0.01126128300894796
76	3661	0.010600470683344139	None	0.01199740736353951	0.010600470683344139
76	3865	0.01528843268227745	None	0.0	0.01528843268227745
76	3681	0.014538560298967874	None	0.0	0.014538560298967874
76	3596	0.010343114692791571	None	0.0	0.010343114692791571
76	3867	0.012425937058755006	None	0.0	0.012425937058755006
76	3693	0.014174867297729224	None	0.0	0.014174867297729224
76	3613	0.010053565666421608	None	0.0	0.010053565666421608
76	3714	0.012474470199074054	None	0.0	0.012474470199074054
76	3639	0.007198975914395318	None	0.014044168141158126	0.007198975914395318
76	3375	0.010127750118788028	None	0.0	0.010127750118788028
76	3651	0.014755115980174316	None	0.0	0.014755115980174316
76	3815	0.015761385073800146	None	0.0	0.015761385073800146
76	3564	0.01154167536832846	None	0.0	0.01154167536832846
76	3894	0.01300989072573174	None	0.0	0.01300989072573174
76	3570	0.010465125633396338	None	0.004733651270479401	0.010465125633396338
76	3790	0.009160052793872093	None	0.019084049956885722	0.009160052793872093
76	3344	0.01298798855307608	None	0.0	0.01298798855307608
76	3749	0.012993930671327451	None	0.0	0.012993930671327451
76	3728	0.008566108801999445	None	0.01199740736353951	0.008566108801999445
76	3851	0.004610758843845601	None	0.0	0.004610758843845601
76	3826	0.012864008485833005	None	0.0	0.012864008485833005
76	3869	0.012525798370287534	None	0.0	0.012525798370287534
76	3768	0.023293341689080593	None	0.02894208933059611	0.023293341689080593
76	3700	0.01713252075962332	None	0.03928229680643315	0.01713252075962332
76	3606	0.010988884417022012	None	0.0	0.010988884417022012
76	3732	0.009829833706049979	None	0.0	0.009829833706049979
76	3871	0.011335429955177204	None	0.0	0.011335429955177204
76	3892	0.007104490661608305	None	0.0	0.007104490661608305
76	3882	0.00700898699508236	None	0.0	0.00700898699508236
76	3896	0.0061215088499620325	None	0.03889998896948834	0.0061215088499620325
76	3866	0.017554432731965438	None	0.0	0.017554432731965438
76	3420	0.009240013928172586	None	0.0	0.009240013928172586
76	3883	0.012093141742113457	None	0.0	0.012093141742113457
76	3839	0.01261764898793561	None	0.0	0.01261764898793561
76	3873	0.001279937679806168	None	0.0	0.001279937679806168
76	3861	0.0036454114032341885	None	0.049766109555012525	0.0036454114032341885
76	3321	0.013006733351778849	None	0.0	0.013006733351778849
76	3571	0.013721523396738286	None	0.0	0.013721523396738286
76	3674	0.008059823603034614	None	0.019084049956885722	0.008059823603034614
76	3320	0.012416520588663339	None	0.0	0.012416520588663339
76	3604	0.007958988393832153	None	0.004733651270479401	0.007958988393832153
76	3578	0.013425396276654398	None	0.0	0.013425396276654398
76	3725	0.011769392056880679	None	0.024577294247026715	0.011769392056880679
76	3825	0.012024334553675537	None	0.0	0.012024334553675537
76	3881	0.012927497699656931	None	0.0	0.012927497699656931
76	3715	0.02039904823368557	None	0.0	0.02039904823368557
76	3884	0.005601196269707876	None	0.04948389081336564	0.005601196269707876
76	3820	0.008500832768739218	None	0.014044168141158126	0.008500832768739218
76	3846	0.013504925497041832	None	0.0	0.013504925497041832
76	3893	0.006248848213444334	None	0.03928229680643315	0.006248848213444334
76	3833	0.01082571539246597	None	0.0	0.01082571539246597
76	3600	0.015096065695176212	None	0.0	0.015096065695176212
76	3811	0.015365028266313004	None	0.0	0.015365028266313004
76	3879	0.004907434405301494	None	0.08638870393755214	0.004907434405301494
76	3673	0.008652515513080508	None	0.014044168141158126	0.008652515513080508
76	3707	0.012155394178687155	None	0.0	0.012155394178687155
76	3683	0.01330616986401483	None	0.024577294247026715	0.01330616986401483
76	3568	0.014796278741326323	None	0.0	0.014796278741326323
76	3696	0.010276858286151182	None	0.019084049956885722	0.010276858286151182
76	3764	0.014561728328450489	None	0.0	0.014561728328450489
76	3741	0.007578710294481139	None	0.0	0.007578710294481139
76	3794	0.004251493158086449	None	0.03676209964447051	0.004251493158086449
76	3860	0.015999152116768767	None	0.06628171120348589	0.015999152116768767
76	3742	0.009157229609808082	None	0.0	0.009157229609808082
76	3518	0.009613412562202342	None	0.04948389081336564	0.009613412562202342
76	3422	0.011301342092448078	None	0.004733651270479401	0.011301342092448078
76	3722	0.01408552611244411	None	0.0	0.01408552611244411
76	3336	0.014647162386535352	None	0.004733651270479401	0.014647162386535352
76	3378	0.010648930121957037	None	0.0	0.010648930121957037
76	3797	0.009918501647044106	None	0.0	0.009918501647044106
76	3817	0.011175239345044498	None	0.0	0.011175239345044498
76	3857	0.008743083720700888	None	0.0	0.008743083720700888
30	1492	0.3305831116797983	0.3305831116797983	0.4240095705613358	0.3305831116797983
30	1564	0.29131809955690435	0.29131809955690435	0.3611341588563167	0.29131809955690435
30	1599	0.32634592608128016	0.32634592608128016	0.3539872553725602	0.32634592608128016
30	1517	0.2747037567094119	0.2747037567094119	0.32433125039040916	0.2747037567094119
30	1461	0.3866049525305545	0.3866049525305545	0.49793529541352555	0.3866049525305545
30	1543	0.2833688933708812	0.2833688933708812	0.3266799706763105	0.2833688933708812
30	1597	0.2675413798898375	0.2675413798898375	0.28048450113545675	0.2675413798898375
30	1216	0.37858592184538825	0.37858592184538825	0.41111177953685596	0.37858592184538825
30	1397	0.3135890077957619	0.3135890077957619	0.3390027835195863	0.3135890077957619
30	1317	0.3382243025860309	0.3382243025860309	0.37902376568803	0.3382243025860309
30	1479	0.3135890077957619	0.3135890077957619	0.3390027835195863	0.3135890077957619
30	1259	0.34217020832972445	0.34217020832972445	0.40846618696332654	0.34217020832972445
30	1577	0.44307439930758735	0.44307439930758735	0.44307439930758735	0.44307439930758735
30	1415	0.349638288292957	0.349638288292957	0.5238102715211109	0.349638288292957
30	1549	0.33014475221702516	0.33014475221702516	0.3969769147100556	0.33014475221702516
30	1439	0.2909726239367474	0.2909726239367474	0.3305335256266654	0.2909726239367474
30	1537	0.430920175834669	0.430920175834669	0.4373785592675355	0.430920175834669
30	1551	0.33827964354549306	0.33827964354549306	0.33827964354549306	0.33827964354549306
30	1448	0.3571959357706818	0.3571959357706818	0.3608573152074571	0.3571959357706818
30	1086	0.46814771032483193	0.46814771032483193	0.5827140716474829	0.46814771032483193
30	1292	0.28340576076638463	0.28340576076638463	0.3597649313607564	0.28340576076638463
30	1435	0.4698910806531261	0.4698910806531261	0.4698910806531261	0.4698910806531261
30	1378	0.3315314236287413	0.3315314236287413	0.40102683091025454	0.3315314236287413
30	1581	0.3317697468522727	0.3317697468522727	0.3602085913912311	0.3317697468522727
30	1525	0.3444436517210419	0.3444436517210419	0.3661589951986487	0.3444436517210419
30	1240	0.3480580841309254	0.3480580841309254	0.41115183654517545	0.3480580841309254
30	1540	0.2680490509589631	0.2680490509589631	0.3093414295818717	0.2680490509589631
30	1509	0.3584493447956606	0.3584493447956606	0.39266854868890594	0.3584493447956606
30	1288	0.3115019639741632	0.3115019639741632	0.34668928643523145	0.3115019639741632
30	1449	0.34217020832972445	0.34217020832972445	0.40846618696332654	0.34217020832972445
30	1470	0.31506868672820215	0.31506868672820215	0.33376208753894876	0.31506868672820215
30	1588	0.2958603610358575	0.2958603610358575	0.3048068710405496	0.2958603610358575
30	1563	0.3238192373994554	0.3238192373994554	0.3812371884134646	0.3238192373994554
30	1418	0.3175701796866558	0.3175701796866558	0.3458865574036959	0.3175701796866558
30	1512	0.3345473671250597	0.3345473671250597	0.43569959948858816	0.3345473671250597
30	1367	0.3538206498535036	0.3538206498535036	0.38728808210692384	0.3538206498535036
30	1574	0.3538324223508736	0.3538324223508736	0.38050157196173545	0.3538324223508736
30	1579	0.686537869726051	0.686537869726051	0.7065156229495695	0.686537869726051
30	961	0.35816728639701473	0.35816728639701473	0.37634738081362756	0.35816728639701473
30	1363	0.33610127342331375	0.33610127342331375	0.34440188570300595	0.33610127342331375
30	1532	0.46814771032483193	0.46814771032483193	0.5827140716474829	0.46814771032483193
30	1375	0.33184385822033124	0.33184385822033124	0.43327781342315513	0.33184385822033124
30	1518	0.3814206482972642	0.3814206482972642	0.4113585323578068	0.3814206482972642
30	783	0.3543476403411244	0.3543476403411244	0.3615411383282778	0.3543476403411244
30	1504	0.29786300416310935	0.29786300416310935	0.4402796461369258	0.29786300416310935
30	1469	0.2572089182559891	0.2572089182559891	0.2767241597651533	0.2572089182559891
30	1467	0.3030280851734458	0.3030280851734458	0.36753243495322935	0.3030280851734458
30	1402	0.34010589725874685	0.34010589725874685	0.4112275278691969	0.34010589725874685
30	1583	0.3439099801178388	0.3439099801178388	0.3824438167342233	0.3439099801178388
30	1567	0.3560598039643349	0.3560598039643349	0.4127930150453052	0.3560598039643349
30	1582	0.24554008711199815	0.24554008711199815	0.3386536284247453	0.24554008711199815
30	1493	0.32470840313361965	0.32470840313361965	0.35363583406705984	0.32470840313361965
30	1480	0.3171859561668053	0.3171859561668053	0.33027197473748277	0.3171859561668053
30	1325	0.3348389290667636	0.3348389290667636	0.3501309006504534	0.3348389290667636
30	1572	0.3086219779871138	0.3086219779871138	0.6533455082856511	0.3086219779871138
30	1580	0.347174855223504	0.347174855223504	0.3944314779971375	0.347174855223504
30	1589	0.2924307407890293	0.2924307407890293	0.35611713442690973	0.2924307407890293
30	1192	0.29070815448710685	0.29070815448710685	0.32554171330973397	0.29070815448710685
30	1535	0.2826636501405808	0.2826636501405808	0.3499053563573029	0.2826636501405808
30	1585	0.31506868672820215	0.31506868672820215	0.33376208753894876	0.31506868672820215
30	1566	0.3590206034841388	0.3590206034841388	0.37472574266229675	0.3590206034841388
30	1569	0.3115019639741632	0.3115019639741632	0.34668928643523145	0.3115019639741632
30	1401	0.34443923113291197	0.34443923113291197	0.3617559867252422	0.34443923113291197
30	1590	0.33827964354549306	0.33827964354549306	0.33827964354549306	0.33827964354549306
30	1591	0.28051200216907607	0.28051200216907607	0.5075564686095195	0.28051200216907607
30	1558	0.2958603610358575	0.2958603610358575	0.3048068710405496	0.2958603610358575
30	1042	0.3959542136346273	0.3959542136346273	0.44825416528496315	0.3959542136346273
30	1096	0.33595669528650995	0.33595669528650995	0.44313697657693607	0.33595669528650995
30	1514	0.3860754170279995	0.3860754170279995	0.43241673926136714	0.3860754170279995
30	1377	0.32131989707747893	0.32131989707747893	0.3378165085690723	0.32131989707747893
30	1235	0.3439099801178388	0.3439099801178388	0.3824438167342233	0.3439099801178388
30	1456	0.3533254126188384	0.3533254126188384	0.4510250822865551	0.3533254126188384
30	1443	0.31648021750767125	0.31648021750767125	0.40467102368870717	0.31648021750767125
30	1383	0.34395848956025543	0.34395848956025543	0.3949198237829562	0.34395848956025543
30	1157	0.430920175834669	0.430920175834669	0.4373785592675355	0.430920175834669
30	1587	0.34671979323304547	0.34671979323304547	0.3737420137137733	0.34671979323304547
30	1182	0.4334797304301488	0.4334797304301488	0.47191790309538406	0.4334797304301488
30	1355	0.37899881613870895	0.37899881613870895	0.4610045053671518	0.37899881613870895
30	1520	0.24554008711199815	0.24554008711199815	0.3386536284247453	0.24554008711199815
30	816	0.3300013303972726	0.3300013303972726	0.36813616737892246	0.3300013303972726
30	293	0.37876181536409004	0.37876181536409004	0.4113077233020272	0.37876181536409004
30	1571	0.37017437338835696	0.37017437338835696	0.39672275763456266	0.37017437338835696
30	1424	0.32539879363442864	0.32539879363442864	0.3286341620768439	0.32539879363442864
30	1586	0.3345473671250597	0.3345473671250597	0.43569959948858816	0.3345473671250597
30	1508	0.3993328627801912	0.3993328627801912	0.43698380284445104	0.3993328627801912
30	1446	0.3345473671250597	0.3345473671250597	0.43569959948858816	0.3345473671250597
30	1530	0.3572377644436079	0.3572377644436079	0.474389075172467	0.3572377644436079
30	1596	0.3164769841571464	0.3164769841571464	0.34504845637185827	0.3164769841571464
30	1519	0.3256338601523878	0.3256338601523878	0.397371477776223	0.3256338601523878
30	1045	0.3320662716148864	0.3320662716148864	0.363421521225553	0.3320662716148864
30	1534	0.686537869726051	0.686537869726051	0.7065156229495695	0.686537869726051
30	1462	0.29786300416310935	0.29786300416310935	0.4402796461369258	0.29786300416310935
30	1555	0.3057348581379602	0.3057348581379602	0.3350760687859528	0.3057348581379602
30	1399	0.31420400080104827	0.31420400080104827	0.3658201494857899	0.31420400080104827
30	1513	0.30893883164942737	0.30893883164942737	0.31746990772471007	0.30893883164942737
30	1287	0.3519092635354733	0.3519092635354733	0.37526237440210286	0.3519092635354733
30	1598	0.3831788779689467	0.3831788779689467	0.41382389385941776	0.3831788779689467
30	1592	0.340698385419435	0.340698385419435	0.4102560583925768	0.340698385419435
30	1496	0.49854463983053865	0.49854463983053865	0.5996087554255263	0.49854463983053865
30	1557	0.33637989946725333	0.33637989946725333	0.37858546970689655	0.33637989946725333
139	6995	0.03166762525703261	None	0.0	0.03166762525703261
139	6871	0.03338868231527024	None	0.0	0.03338868231527024
139	6900	0.018045894638221968	None	0.0	0.018045894638221968
139	7040	0.03012128294777398	None	0.0	0.03012128294777398
139	6994	0.03310586924319255	None	0.002496348070076609	0.03310586924319255
139	6781	0.03281731653813316	None	0.0	0.03281731653813316
139	6948	0.018815139770192533	None	0.002496348070076609	0.018815139770192533
139	6542	0.03553957820471707	None	0.0	0.03553957820471707
139	6946	0.031227440056053303	None	0.0	0.031227440056053303
139	6422	0.026039019012981387	None	0.0	0.026039019012981387
139	7019	0.03446297840627847	None	0.0	0.03446297840627847
139	7011	0.02119266955204118	None	0.0	0.02119266955204118
139	7023	0.03143751348828089	None	0.0	0.03143751348828089
139	7026	0.01928691061688275	None	0.0	0.01928691061688275
139	6842	0.03081012788237056	None	0.0	0.03081012788237056
139	7045	0.017332680887147865	None	0.0	0.017332680887147865
139	6841	0.029634418950823763	None	0.0	0.029634418950823763
139	7031	0.017467214597966692	None	0.0	0.017467214597966692
139	6791	0.034440392544457535	None	0.0	0.034440392544457535
139	6765	0.03067611136126664	None	0.0	0.03067611136126664
139	7027	0.02947037252586193	None	0.0	0.02947037252586193
139	6925	0.02222238010505873	None	0.0	0.02222238010505873
139	7002	0.03137923183715291	None	0.0	0.03137923183715291
139	7029	0.019318733771866638	None	0.002496348070076609	0.019318733771866638
139	6984	0.02052806403943775	None	0.0	0.02052806403943775
139	6959	0.015797224013098004	None	0.0	0.015797224013098004
139	6600	0.030965948428802216	None	0.0	0.030965948428802216
139	7020	0.012898167614438119	None	0.002496348070076609	0.012898167614438119
139	6773	0.03159967098124045	None	0.0	0.03159967098124045
139	6988	0.016474173767847367	None	0.0	0.016474173767847367
139	6913	0.03127507485786548	None	0.0	0.03127507485786548
139	6917	0.029931455507856315	None	0.0	0.029931455507856315
139	6468	0.03428898488832858	None	0.0	0.03428898488832858
139	7015	0.030026849436548316	None	0.0	0.030026849436548316
139	7032	0.028890781326481124	None	0.0	0.028890781326481124
139	6954	0.03268267887883312	None	0.0	0.03268267887883312
139	6156	0.03118187373309142	None	0.0	0.03118187373309142
139	7048	0.009748891548886333	None	0.0	0.009748891548886333
139	6951	0.013857401164240639	None	0.002496348070076609	0.013857401164240639
139	6880	0.031104742916965796	None	0.0	0.031104742916965796
139	6949	0.031021271822433347	None	0.0	0.031021271822433347
139	6876	0.01823240844404062	None	0.028533290491923963	0.01823240844404062
139	6715	0.03183799020823608	None	0.002496348070076609	0.03183799020823608
139	6986	0.017658484957180566	None	0.0	0.017658484957180566
139	5942	0.033518143730665174	None	0.0	0.033518143730665174
139	6626	0.029237002315709866	None	0.0	0.029237002315709866
139	7010	0.02123923278566345	None	0.0	0.02123923278566345
139	6738	0.03230086390038598	None	0.0	0.03230086390038598
139	6999	0.022406764329743697	None	0.0	0.022406764329743697
139	6562	0.0329683819157829	None	0.0	0.0329683819157829
139	7025	0.01472268010599675	None	0.0	0.01472268010599675
139	7024	0.022008849549009724	None	0.0	0.022008849549009724
139	6969	0.03203450058336748	None	0.0	0.03203450058336748
139	7021	0.026864601647857544	None	0.0	0.026864601647857544
139	6608	0.03145361539486228	None	0.002496348070076609	0.03145361539486228
139	6469	0.030596734536784683	None	0.0	0.030596734536784683
139	7046	0.03190666837636076	None	0.0	0.03190666837636076
139	7012	0.023710012389012446	None	0.0	0.023710012389012446
139	6036	0.031409269418562334	None	0.0	0.031409269418562334
139	6943	0.030513484747834788	None	0.0	0.030513484747834788
139	6975	0.03171180390702114	None	0.0	0.03171180390702114
139	6985	0.017471988398087866	None	0.0	0.017471988398087866
139	6697	0.029394060838137878	None	0.0	0.029394060838137878
139	6849	0.03067846824718005	None	0.0	0.03067846824718005
139	6202	0.034515400140403336	None	0.0	0.034515400140403336
139	6891	0.017493088835453256	None	0.002496348070076609	0.017493088835453256
139	6108	0.03142397736702171	None	0.0	0.03142397736702171
139	6515	0.03481463005673361	None	0.0	0.03481463005673361
139	6758	0.03268442225612154	None	0.0	0.03268442225612154
139	6856	0.023527914399346612	None	0.0	0.023527914399346612
139	6958	0.03366723392031106	None	0.0	0.03366723392031106
139	6800	0.0342582931296001	None	0.0	0.0342582931296001
139	6579	0.03543743661355804	None	0.0	0.03543743661355804
139	6873	0.021682383465582006	None	0.0	0.021682383465582006
139	6919	0.027954947250967286	None	0.0	0.027954947250967286
139	6808	0.030480276135714194	None	0.0	0.030480276135714194
139	7006	0.031183265571564624	None	0.0	0.031183265571564624
139	6728	0.033767850111523896	None	0.0	0.033767850111523896
139	6447	0.034569371564086904	None	0.0	0.034569371564086904
139	6957	0.03307929941999735	None	0.0	0.03307929941999735
139	7001	0.03025052013304498	None	0.0	0.03025052013304498
139	6390	0.030580883207533306	None	0.0	0.030580883207533306
139	6642	0.03154070371893392	None	0.0	0.03154070371893392
139	7049	0.030158113448283657	None	0.0	0.030158113448283657
139	6977	0.0315586903316174	None	0.0	0.0315586903316174
139	6509	0.029078300739602415	None	0.0	0.029078300739602415
139	6795	0.025265905474092264	None	0.0	0.025265905474092264
139	6171	0.033138876337046985	None	0.002496348070076609	0.033138876337046985
139	6664	0.02943417989961231	None	0.0	0.02943417989961231
139	7036	0.020533401613982434	None	0.0	0.020533401613982434
139	6973	0.030730310768858043	None	0.0	0.030730310768858043
139	6710	0.03189602724765224	None	0.0	0.03189602724765224
139	6751	0.026211729514507585	None	0.0	0.026211729514507585
139	6963	0.03330205462109779	None	0.0	0.03330205462109779
139	6947	0.03485323615635188	None	0.0	0.03485323615635188
139	6914	0.03080328283973766	None	0.0	0.03080328283973766
139	7035	0.018867936844777125	None	0.0	0.018867936844777125
139	6944	0.035839315965582506	None	0.0	0.035839315965582506
139	7018	-9.301893249920217e-05	None	0.0	-9.301893249920217e-05
139	6825	0.03285378096787333	None	0.0	0.03285378096787333
71	3479	0.010021078850072177	None	0.0	0.010021078850072177
71	3225	0.009389191701990719	None	0.06921489324530507	0.009389191701990719
71	2723	0.005008226890766542	None	0.05635930049307478	0.005008226890766542
71	3532	0.011583507718175448	None	0.009533105582170825	0.011583507718175448
71	3558	0.02311707019169584	None	0.05168081839622161	0.02311707019169584
71	3434	0.008341120358440363	None	0.014044168141158126	0.008341120358440363
71	3457	0.013592180114750971	None	0.0	0.013592180114750971
71	3550	0.014304076106560487	None	0.009533105582170825	0.014304076106560487
71	3629	0.010546560261291586	None	0.0	0.010546560261291586
71	3608	0.0061833626492299116	None	0.0	0.0061833626492299116
71	3611	0.008724339925384378	None	0.0	0.008724339925384378
71	3542	0.012895549758221549	None	0.0	0.012895549758221549
71	3626	0.009409448132988411	None	0.0	0.009409448132988411
71	3274	0.011612054727338507	None	0.0	0.011612054727338507
71	3561	0.007775027780432805	None	0.0	0.007775027780432805
71	3380	0.009850076494223358	None	0.0	0.009850076494223358
71	3472	0.009934310540853041	None	0.0	0.009934310540853041
71	3459	0.010424665636985004	None	0.0	0.010424665636985004
71	3589	0.006818529376012206	None	0.0	0.006818529376012206
71	3644	0.0038234069655573503	None	0.0166018021524997	0.0038234069655573503
71	3491	0.003772719473447424	None	0.029583891082314497	0.003772719473447424
71	3649	0.009705033821303123	None	0.009533105582170825	0.009705033821303123
71	3536	0.008825047892639989	None	0.015371254882412594	0.008825047892639989
71	3440	0.011999713256658103	None	0.0	0.011999713256658103
71	3563	0.01126128300894796	None	0.0	0.01126128300894796
71	3577	0.0073045084360294716	None	0.029583891082314497	0.0073045084360294716
71	3596	0.010343114692791571	None	0.0	0.010343114692791571
71	3613	0.010053565666421608	None	0.045541086304210915	0.010053565666421608
71	3645	0.009384539435118657	None	0.024577294247026715	0.009384539435118657
71	3361	0.0102416369087136	None	0.015371254882412594	0.0102416369087136
71	3639	0.007198975914395318	None	0.014044168141158126	0.007198975914395318
71	3375	0.010127750118788028	None	0.0	0.010127750118788028
71	3524	0.011529598951821401	None	0.015371254882412594	0.011529598951821401
71	3564	0.01154167536832846	None	0.0	0.01154167536832846
71	3590	0.005377888710991471	None	0.0166018021524997	0.005377888710991471
71	3609	0.009959253191665856	None	0.0	0.009959253191665856
71	3570	0.010465125633396338	None	0.0	0.010465125633396338
71	3612	0.00626204735166629	None	0.07044326289356857	0.00626204735166629
71	3554	0.0069337660481189785	None	0.0166018021524997	0.0069337660481189785
71	3449	0.00460325253790013	None	0.0166018021524997	0.00460325253790013
71	3344	0.01298798855307608	None	0.0	0.01298798855307608
71	3505	0.008674136320328754	None	0.014044168141158126	0.008674136320328754
71	3445	0.007153245304785872	None	0.014044168141158126	0.007153245304785872
71	3588	0.00937101608517971	None	0.0	0.00937101608517971
71	2998	0.005792310249339996	None	0.7306587953078336	0.005792310249339996
71	3452	0.004168121293009269	None	0.05635930049307478	0.004168121293009269
71	3606	0.010988884417022012	None	0.009533105582170825	0.010988884417022012
71	3594	0.008806631529274576	None	0.06365380869116152	0.008806631529274576
71	3648	0.010033655522239133	None	0.009533105582170825	0.010033655522239133
71	3251	0.009832424963432673	None	0.04317019313331579	0.009832424963432673
71	3622	0.007477884705644143	None	0.0	0.007477884705644143
71	3420	0.009240013928172586	None	0.0	0.009240013928172586
71	3646	-7.944134174801761e-05	None	0.015371254882412594	-7.944134174801761e-05
71	3321	0.013006733351778849	None	0.0	0.013006733351778849
71	3620	0.009395894249901818	None	0.014044168141158126	0.009395894249901818
71	3571	0.013721523396738286	None	0.0	0.013721523396738286
71	3495	0.007664391362857793	None	0.0	0.007664391362857793
71	3221	0.010952476728006992	None	0.009533105582170825	0.010952476728006992
71	3320	0.012416520588663339	None	0.03227155112073828	0.012416520588663339
71	3604	0.007958988393832153	None	0.0	0.007958988393832153
71	3578	0.013425396276654398	None	0.0	0.013425396276654398
71	3219	0.012529402588947934	None	0.024577294247026715	0.012529402588947934
71	3493	0.007937780084353934	None	0.014044168141158126	0.007937780084353934
71	3584	0.005316432225668487	None	0.015371254882412594	0.005316432225668487
71	3553	0.006535181047946036	None	0.0	0.006535181047946036
71	3455	0.007380328583797206	None	0.0	0.007380328583797206
71	3311	0.006053994832863013	None	0.05980892285164517	0.006053994832863013
71	3506	0.005431573486602641	None	0.0	0.005431573486602641
71	3392	0.013783713501316939	None	0.0	0.013783713501316939
71	3587	0.009148535907774317	None	0.0	0.009148535907774317
71	3230	0.00868747775083785	None	0.0	0.00868747775083785
71	3329	0.007465076299818396	None	0.0	0.007465076299818396
71	3647	0.0059233541584439945	None	0.0	0.0059233541584439945
71	3600	0.015096065695176212	None	0.03227155112073828	0.015096065695176212
71	3638	0.003947714176125579	None	0.0166018021524997	0.003947714176125579
71	3631	0.006660492221364461	None	0.0	0.006660492221364461
71	3530	0.010676717802774944	None	0.0	0.010676717802774944
71	3579	0.007001201538028624	None	0.0	0.007001201538028624
71	3481	0.006968741884610878	None	0.0	0.006968741884610878
71	3410	0.006500691787598726	None	0.05980892285164517	0.006500691787598726
71	3263	0.005009456562618634	None	0.0	0.005009456562618634
71	3630	0.010259734816950238	None	0.0	0.010259734816950238
71	3568	0.014796278741326323	None	0.0	0.014796278741326323
71	3529	0.0068912509639020925	None	0.05580478599426105	0.0068912509639020925
71	3389	0.009571231524391655	None	0.029583891082314497	0.009571231524391655
71	3567	0.008469456904996977	None	0.0	0.008469456904996977
71	3052	0.012498342556823763	None	0.0	0.012498342556823763
71	3617	0.005401932994105473	None	0.05635930049307478	0.005401932994105473
71	3562	0.008030506968508313	None	0.0	0.008030506968508313
71	3518	0.009613412562202342	None	0.029583891082314497	0.009613412562202342
71	3543	0.010130426570848674	None	0.0	0.010130426570848674
71	3422	0.011301342092448078	None	0.0	0.011301342092448078
71	3336	0.014647162386535352	None	0.0	0.014647162386535352
71	3378	0.010648930121957037	None	0.0	0.010648930121957037
71	3276	0.008507980514113877	None	0.0	0.008507980514113877
71	3628	0.007232313395773614	None	0.009533105582170825	0.007232313395773614
71	3354	0.016046072509773888	None	0.0	0.016046072509773888
71	3573	0.008574609624356877	None	0.04317019313331579	0.008574609624356877
71	3619	0.005375739032357556	None	0.0	0.005375739032357556
71	3487	0.0044975618985002306	None	0.0	0.0044975618985002306
54	2601	0.0011565805356479892	None	0.5193048666883122	0.0011565805356479892
54	2640	6.875074599460854e-05	None	0.25041977967692924	6.875074599460854e-05
54	2689	8.867658523582699e-07	None	0.32201334887954175	8.867658523582699e-07
54	2717	5.5367113441130764e-05	None	0.17911332452886958	5.5367113441130764e-05
54	2785	0.00012843558327557268	None	0.17911332452886958	0.00012843558327557268
54	2776	0.0002591048823965702	None	0.24507198042390826	0.0002591048823965702
54	2723	0.005008226890766542	None	0.15432243792512162	0.005008226890766542
54	2677	0.0013916554105515354	None	0.1549762493923986	0.0013916554105515354
54	2672	0.0011459000242636953	None	0.1738380924957646	0.0011459000242636953
54	2710	0.00012960502680195863	None	0.1738380924957646	0.00012960502680195863
54	2771	0.0011584761569792548	None	0.1101465880638288	0.0011584761569792548
54	2615	-5.547311412760379e-07	None	0.08509232994242873	-5.547311412760379e-07
54	2663	0.0008922535795558035	None	0.1738380924957646	0.0008922535795558035
54	2759	0.00018624296047280907	None	0.1738380924957646	0.00018624296047280907
54	2707	0.00025992646116016274	None	0.2603740605620898	0.00025992646116016274
54	2758	5.0635184475465496e-08	None	0.3305910123312509	5.0635184475465496e-08
54	2631	2.677783581219441e-05	None	0.3271861230892428	2.677783581219441e-05
54	2628	-6.70373566316257e-05	None	0.2215942458106126	-6.70373566316257e-05
54	2790	0.0005391223061593359	None	0.2443642577576744	0.0005391223061593359
54	2571	0.0003606534678082603	None	0.19558772081629977	0.0003606534678082603
54	2719	0.00013807975261500018	None	0.2138261705046664	0.00013807975261500018
54	2768	0.0004838538957873379	None	0.32770398075683327	0.0004838538957873379
54	2690	-3.7661897587418907e-06	None	0.3771245646526423	-3.7661897587418907e-06
54	2670	-4.292157511810556e-09	None	0.42472235804770975	-4.292157511810556e-09
54	2715	8.648165551664906e-05	None	0.3765653686934139	8.648165551664906e-05
54	2553	0.0010311460829784643	None	0.1101465880638288	0.0010311460829784643
54	2767	0.00033290071887127014	None	0.12	0.00033290071887127014
54	2714	0.00083831942365508	None	0.37426704360422136	0.00083831942365508
54	2653	-2.5130456882992583e-08	None	0.44570491645952715	-2.5130456882992583e-08
54	2781	0.0001883704654499524	None	0.1549762493923986	0.0001883704654499524
54	2660	0.0009917420239558205	None	0.3376692177157695	0.0009917420239558205
54	2775	0.0005414905133166106	None	0.3295824544054414	0.0005414905133166106
54	2766	0.001463441705570536	None	0.51831056254051	0.001463441705570536
54	2605	0.000611179376082291	None	0.12	0.000611179376082291
54	2778	-1.059783359263288e-05	None	0.12	-1.059783359263288e-05
54	2732	0.00017994492394150826	None	0.35513757279553004	0.00017994492394150826
54	2791	1.5424465748207084e-05	None	0.1743909350202159	1.5424465748207084e-05
54	2570	4.701572734804709e-05	None	0.3765653686934139	4.701572734804709e-05
54	2782	0.00023790200392197566	None	0.1549762493923986	0.00023790200392197566
54	2786	0.001237269791507134	None	0.24878550897259374	0.001237269791507134
54	2733	7.217500810070196e-05	None	0.3522129174076675	7.217500810070196e-05
54	2742	0.000406287321542043	None	0.15432243792512162	0.000406287321542043
54	2595	5.274968948850425e-06	None	0.1	5.274968948850425e-06
54	2799	5.041949699552717e-05	None	0.2820674715897759	5.041949699552717e-05
54	2582	5.524629148054643e-07	None	0.3747604031873581	5.524629148054643e-07
54	2578	2.858061894978979e-08	None	0.4573650257101563	2.858061894978979e-08
54	2783	0.0004188867167655145	None	0.4310613433259312	0.0004188867167655145
54	2642	0.0039958503033917375	None	0.15432243792512162	0.0039958503033917375
54	2647	2.4725958919244968e-05	None	0.25564647128338724	2.4725958919244968e-05
54	2797	2.0441378121659878e-07	None	0.2990933105011547	2.0441378121659878e-07
54	2563	0.00024535044774191654	None	0.28847113087859744	0.00024535044774191654
54	2756	0.00038517080275659595	None	0.1	0.00038517080275659595
54	2620	2.4821113451647213e-08	None	0.45453992693302514	2.4821113451647213e-08
54	2770	-8.151424616628144e-06	None	0.24083902798947016	-8.151424616628144e-06
54	2726	-3.6974916225754144e-09	None	0.32201334887954175	-3.6974916225754144e-09
54	2746	0.0015760450601003289	None	0.1	0.0015760450601003289
54	2709	1.7476617707738177e-05	None	0.1743909350202159	1.7476617707738177e-05
54	2740	0.00043670004041136977	None	0.3053316926996984	0.00043670004041136977
54	2610	-1.7371742920602813e-09	None	0.5653925053462562	-1.7371742920602813e-09
54	2674	0.00015738672844415114	None	0.2820674715897759	0.00015738672844415114
54	2575	5.314970642757678e-08	None	0.42472235804770975	5.314970642757678e-08
54	2700	0.0002326869416940606	None	0.2426535426261708	0.0002326869416940606
54	2616	0.0001885624236006559	None	0.17911332452886958	0.0001885624236006559
54	2685	6.123085821406583e-07	None	0.44570491645952715	6.123085821406583e-07
54	2692	0.003506122997981251	None	0.21118629679415996	0.003506122997981251
54	2744	-3.8079978951273165e-07	None	0.2604024985301788	-3.8079978951273165e-07
54	2769	0.0007172756388620711	None	0.12	0.0007172756388620711
54	2774	0.0029619439831892287	None	0.1549762493923986	0.0029619439831892287
54	2750	0.002011916810247312	None	0.27317573445279403	0.002011916810247312
54	2678	0.0007566350444891681	None	0.2729628554706171	0.0007566350444891681
54	2779	4.016081546445252e-08	None	0.2524570645370338	4.016081546445252e-08
54	2698	-1.5779878526464974e-08	None	0.48321632468751413	-1.5779878526464974e-08
54	2673	0.00014786092981899004	None	0.1738380924957646	0.00014786092981899004
54	2599	0.0003882205201384252	None	0.2860301124183973	0.0003882205201384252
54	2784	5.5250863969957494e-08	None	0.2783152645019188	5.5250863969957494e-08
54	2551	0.00016553391455171896	None	0.24507198042390826	0.00016553391455171896
54	2734	0.0004312681606751906	None	0.12	0.0004312681606751906
54	2565	2.3859577948866736e-07	None	0.42148170841495036	2.3859577948866736e-07
54	2788	2.2953847809202296e-05	None	0.1743909350202159	2.2953847809202296e-05
54	2708	0.00039496291613325715	None	0.2661467285396205	0.00039496291613325715
54	2753	0.00015213105874447138	None	0.19483077574538105	0.00015213105874447138
54	2773	-5.241701453469456e-07	None	0.24152373887817324	-5.241701453469456e-07
54	2789	4.189365641719542e-05	None	0.39736314683854446	4.189365641719542e-05
54	2761	2.2317371762320787e-05	None	0.2500079403942201	2.2317371762320787e-05
54	2638	0.00010309985080660926	None	0.27950090632982727	0.00010309985080660926
54	2699	0.0015685412784401424	None	0.22674036293381383	0.0015685412784401424
54	2792	8.159056478979735e-05	None	0.2135307299282311	8.159056478979735e-05
54	2573	-9.831866270258073e-05	None	0.43399711269414654	-9.831866270258073e-05
54	2743	-1.272686765044522e-05	None	0.3609350148177769	-1.272686765044522e-05
54	2787	0.0001281025870152393	None	0.2135307299282311	0.0001281025870152393
54	2695	3.193823394400649e-05	None	0.2914438956270265	3.193823394400649e-05
54	2668	7.040231886671585e-08	None	0.2524570645370338	7.040231886671585e-08
54	2731	2.6602037568330544e-05	None	0.3609350148177769	2.6602037568330544e-05
54	2760	4.746374945032181e-05	None	0.2496426545433988	4.746374945032181e-05
54	2562	2.8067171926575503e-05	None	0.2138261705046664	2.8067171926575503e-05
54	2572	0.00012257627947798337	None	0.2820674715897759	0.00012257627947798337
54	2583	0.0011461391087922868	None	0.1101465880638288	0.0011461391087922868
54	2702	7.975331136409077e-05	None	0.1	7.975331136409077e-05
54	2650	3.731969723836011e-05	None	0.2500079403942201	3.731969723836011e-05
54	2796	0.0001583715901436805	None	0.3025606312721876	0.0001583715901436805
108	5404	0.005206007807974728	None	0.0	0.005206007807974728
108	5114	0.02385170908262648	None	0.02323213243116923	0.02385170908262648
108	5441	0.024351193007245094	None	0.0044462559183730795	0.024351193007245094
108	5128	0.02222587898867456	None	0.0	0.02222587898867456
108	5433	0.016940798827570692	None	0.0	0.016940798827570692
108	5158	0.020698690503228603	None	0.0	0.020698690503228603
108	5490	0.022616528457035743	None	0.0	0.022616528457035743
108	5448	0.015946626883844194	None	0.0	0.015946626883844194
108	5463	0.0259004925541628	None	0.0	0.0259004925541628
108	5476	0.0321682524277636	None	0.0	0.0321682524277636
108	5479	0.00528110976673541	None	0.0	0.00528110976673541
108	5067	0.02225612796435423	None	0.018917012213723862	0.02225612796435423
108	5259	0.02125959275348646	None	0.0	0.02125959275348646
108	5382	0.017638861526130107	None	0.0	0.017638861526130107
108	5440	0.020861295459345123	None	0.0	0.020861295459345123
108	5457	0.02195673839692099	None	0.0	0.02195673839692099
108	4641	0.023271664388247033	None	0.0	0.023271664388247033
108	5368	0.014821955549044382	None	0.020622160574097444	0.014821955549044382
108	5236	0.021466724156718235	None	0.018917012213723862	0.021466724156718235
108	5487	0.016438346148402415	None	0.021399967868942972	0.016438346148402415
108	5295	0.012267516158404086	None	0.020622160574097444	0.012267516158404086
108	4757	0.017030112518414468	None	0.0	0.017030112518414468
108	5408	0.021265769447500374	None	0.0	0.021265769447500374
108	4965	0.024777196822475412	None	0.0044462559183730795	0.024777196822475412
108	5021	0.01840574047030045	None	0.0	0.01840574047030045
108	5231	0.02623065395881419	None	0.0	0.02623065395881419
108	5495	0.02242642165042058	None	0.0	0.02242642165042058
108	5366	0.020181355279843313	None	0.0	0.020181355279843313
108	4801	0.018857980123514455	None	0.0	0.018857980123514455
108	5213	0.023124347264109172	None	0.019685601532779904	0.023124347264109172
108	5474	0.0230775671859583	None	0.018917012213723862	0.0230775671859583
108	5378	0.019693520645576286	None	0.0	0.019693520645576286
108	5471	0.015610849428424237	None	0.0	0.015610849428424237
108	5493	0.029546180451995183	None	0.0	0.029546180451995183
108	5056	0.020724909971156037	None	0.0	0.020724909971156037
108	5251	0.024501063902503388	None	0.0	0.024501063902503388
108	5454	0.019708442171820342	None	0.0	0.019708442171820342
108	5374	0.02329387744400312	None	0.020622160574097444	0.02329387744400312
108	5127	0.024420080542529247	None	0.0044462559183730795	0.024420080542529247
108	5218	0.024324960606430128	None	0.0	0.024324960606430128
108	5399	0.017934758951903076	None	0.021399967868942972	0.017934758951903076
108	3768	0.023293341689080593	None	0.02323213243116923	0.023293341689080593
108	5370	0.031330028725297734	None	0.0	0.031330028725297734
108	4765	0.018844676181622305	None	0.02323213243116923	0.018844676181622305
108	5380	0.021233170875952577	None	0.0	0.021233170875952577
108	5308	0.021950228305058703	None	0.0	0.021950228305058703
108	5403	0.026030250719798066	None	0.0	0.026030250719798066
108	5379	0.02081985684174775	None	0.0	0.02081985684174775
108	5253	0.016062983239036422	None	0.024292403366557608	0.016062983239036422
108	5345	0.029412078922504525	None	0.0	0.029412078922504525
108	5048	0.024590649675150344	None	0.0044462559183730795	0.024590649675150344
108	5278	0.011447283244493699	None	0.020622160574097444	0.011447283244493699
108	5415	0.012402955473371889	None	0.0	0.012402955473371889
108	4876	0.019455777459629266	None	0.0	0.019455777459629266
108	5388	0.030404880683153446	None	0.02771959131208877	0.030404880683153446
108	3998	0.02084134726438303	None	0.0	0.02084134726438303
108	5393	0.021316371070088713	None	0.0	0.021316371070088713
108	5361	0.02070359265008081	None	0.0	0.02070359265008081
108	5362	0.028096790885343885	None	0.0	0.028096790885343885
108	5450	0.014190438491911954	None	0.04849724722880181	0.014190438491911954
108	5478	0.017742589171227043	None	0.0	0.017742589171227043
108	5177	0.023164511429559356	None	0.0	0.023164511429559356
108	5464	0.0218645880825087	None	0.0	0.0218645880825087
108	5410	0.023880690021899968	None	0.0	0.023880690021899968
108	5405	0.0194701798248931	None	0.0	0.0194701798248931
108	5300	0.015937078237812773	None	0.0	0.015937078237812773
108	4635	0.02091144051041891	None	0.0	0.02091144051041891
108	5358	0.026851703998292304	None	0.04667615686277711	0.026851703998292304
108	5462	0.010208437407745012	None	0.0044462559183730795	0.010208437407745012
108	5245	0.02867598901845177	None	0.0	0.02867598901845177
108	5185	0.02106903022489375	None	0.019685601532779904	0.02106903022489375
108	5436	0.018196639070528663	None	0.021399967868942972	0.018196639070528663
108	4904	0.022839454747130058	None	0.0	0.022839454747130058
108	5467	0.02066882890152088	None	0.0	0.02066882890152088
108	5280	0.019804482152764674	None	0.019685601532779904	0.019804482152764674
108	5499	0.017355928452252645	None	0.024292403366557608	0.017355928452252645
108	5004	0.026815304976105882	None	0.0	0.026815304976105882
108	5426	0.021258364557916402	None	0.0	0.021258364557916402
108	5282	0.016998571918246552	None	0.021399967868942972	0.016998571918246552
108	5422	0.025929849608936583	None	0.0044462559183730795	0.025929849608936583
108	4806	0.023428510427576713	None	0.03857223459957981	0.023428510427576713
108	5086	0.020633965698588663	None	0.0	0.020633965698588663
108	5359	0.0226006807623339	None	0.0	0.0226006807623339
108	5322	0.02099989257033813	None	0.0	0.02099989257033813
108	5459	0.011780853047430699	None	0.0	0.011780853047430699
108	5442	0.030115281889747963	None	0.0	0.030115281889747963
108	5162	0.018425603244865855	None	0.0	0.018425603244865855
108	5494	0.020893414812568713	None	0.0	0.020893414812568713
108	5130	0.022610889709247173	None	0.0	0.022610889709247173
108	5400	0.02833242790664777	None	0.0	0.02833242790664777
108	5049	0.023955969774951836	None	0.0044462559183730795	0.023955969774951836
108	5489	0.023423343317914392	None	0.0	0.023423343317914392
108	5407	0.01784067313034592	None	0.0	0.01784067313034592
108	5055	0.0240106715500228	None	0.02323213243116923	0.0240106715500228
108	5207	0.028150853759567464	None	0.0	0.028150853759567464
108	5438	0.016949965717756702	None	0.0	0.016949965717756702
108	5375	0.029715709712049797	None	0.0	0.029715709712049797
108	5492	0.01679338484679503	None	0.0	0.01679338484679503
108	5193	0.021737096055938005	None	0.0	0.021737096055938005
108	5473	0.01731451169344912	None	0.0	0.01731451169344912
34	1751	0.3623874913820221	0.3623874913820221	0.4013975447042384	0.3623874913820221
34	1492	0.3305631482219514	0.3305631482219514	0.42847288469188316	0.3305631482219514
34	1694	0.3822702471591578	0.3822702471591578	0.4074583549134153	0.3822702471591578
34	1760	0.29407943370463274	0.29407943370463274	0.36582062205089566	0.29407943370463274
34	1783	0.33046935647620407	0.33046935647620407	0.42148738109785117	0.33046935647620407
34	1756	0.2793799753327887	0.2793799753327887	0.32708385278652446	0.2793799753327887
34	1608	0.3710950242138155	0.3710950242138155	0.42569258705620827	0.3710950242138155
34	1784	0.2991519128111343	0.2991519128111343	0.37948836042963296	0.2991519128111343
34	1216	0.34922265999893404	0.34922265999893404	0.3588964936585667	0.34922265999893404
34	1790	0.3073744169145899	0.3073744169145899	0.3908752228302753	0.3073744169145899
34	1793	0.3425980514743201	0.3425980514743201	0.6030564242353662	0.3425980514743201
34	1259	0.3455295769749982	0.3455295769749982	0.38782195881708736	0.3455295769749982
34	1577	0.42054580772087996	0.42054580772087996	0.4219065729140487	0.42054580772087996
34	1718	0.3578345369283996	0.3578345369283996	0.4104814598700207	0.3578345369283996
34	1649	0.3562980346943217	0.3562980346943217	0.4012140071739873	0.3562980346943217
34	1759	0.34084830591324444	0.34084830591324444	0.37573599732151186	0.34084830591324444
34	1767	0.30732609072654843	0.30732609072654843	0.35102377462740103	0.30732609072654843
34	1726	0.36148420896669864	0.36148420896669864	0.4369308416372892	0.36148420896669864
34	1775	0.2828058638647256	0.2828058638647256	0.3016703272439199	0.2828058638647256
34	1681	0.30522255426738737	0.30522255426738737	0.3435017171611292	0.30522255426738737
34	1551	0.3207876212016828	0.3207876212016828	0.35812208686638425	0.3207876212016828
34	1755	0.3522475317911906	0.3522475317911906	0.38170502119595373	0.3522475317911906
34	1630	0.40176803612628226	0.40176803612628226	0.4064669416607569	0.40176803612628226
34	1765	0.25577051209209134	0.25577051209209134	0.27903803060072974	0.25577051209209134
34	1714	0.3089553881324262	0.3089553881324262	0.322236041345895	0.3089553881324262
34	1698	0.332293635710779	0.332293635710779	0.47250634311969764	0.332293635710779
34	1708	0.3437080715406469	0.3437080715406469	0.41587750377508864	0.3437080715406469
34	1581	0.34087510677036403	0.34087510677036403	0.39680880273634833	0.34087510677036403
34	1666	0.3587892502247385	0.3587892502247385	0.3677027347476791	0.3587892502247385
34	1761	0.327102060381468	0.327102060381468	0.38056272202896546	0.327102060381468
34	1660	0.3343647522926645	0.3343647522926645	0.3343647522926645	0.3343647522926645
34	1509	0.309881287444379	0.309881287444379	0.3534143900995287	0.309881287444379
34	1727	0.3089553881324262	0.3089553881324262	0.322236041345895	0.3089553881324262
34	1449	0.3455295769749982	0.3455295769749982	0.38782195881708736	0.3455295769749982
34	1720	0.3375641608466734	0.3375641608466734	0.5685373863315392	0.3375641608466734
34	1778	0.28772346868500687	0.28772346868500687	0.30351893256991264	0.28772346868500687
34	1563	0.29894420665297544	0.29894420665297544	0.3471194625312054	0.29894420665297544
34	1418	0.2988891916796459	0.2988891916796459	0.33101683989000347	0.2988891916796459
34	1716	0.3059012888664371	0.3059012888664371	0.3799341291296317	0.3059012888664371
34	1746	0.31603939162781736	0.31603939162781736	0.3745278914844543	0.31603939162781736
34	1689	0.25221523821299197	0.25221523821299197	0.3425966846975811	0.25221523821299197
34	1579	0.4235611941468619	0.4235611941468619	0.4383917109717447	0.4235611941468619
34	1738	0.46740915879789124	0.46740915879789124	0.5188596667062686	0.46740915879789124
34	1799	0.31128151893581524	0.31128151893581524	0.36427267300058697	0.31128151893581524
34	1532	0.3068602305616547	0.3068602305616547	0.4275473627216456	0.3068602305616547
34	1375	0.32062364273144595	0.32062364273144595	0.4490504799777967	0.32062364273144595
34	1469	0.31611788091450166	0.31611788091450166	0.4358360688112607	0.31611788091450166
34	1736	0.3780492904309197	0.3780492904309197	0.38690621701352973	0.3780492904309197
34	1659	0.40521976448528846	0.40521976448528846	0.4780788539883588	0.40521976448528846
34	1764	0.31418705212736253	0.31418705212736253	0.36081827126945815	0.31418705212736253
34	1685	0.40176803612628226	0.40176803612628226	0.4064669416607569	0.40176803612628226
34	1402	0.3639228439666147	0.3639228439666147	0.43535119910417536	0.3639228439666147
34	1769	0.3250045236890399	0.3250045236890399	0.38208435778369365	0.3250045236890399
34	1750	0.35236670591142194	0.35236670591142194	0.4058948528897256	0.35236670591142194
34	1758	0.3024252420927178	0.3024252420927178	0.3024252420927178	0.3024252420927178
34	1797	0.30966340949759485	0.30966340949759485	0.3210697634724845	0.30966340949759485
34	1781	0.4235611941468619	0.4235611941468619	0.4383917109717447	0.4235611941468619
34	1325	0.33722865370475874	0.33722865370475874	0.3496170976165628	0.33722865370475874
34	1665	0.40955715814022203	0.40955715814022203	0.4322256596929973	0.40955715814022203
34	1796	0.2737264063073297	0.2737264063073297	0.3032563139702194	0.2737264063073297
34	1632	0.35528687714362484	0.35528687714362484	0.4045486208038538	0.35528687714362484
34	1192	0.3426569095560146	0.3426569095560146	0.3896011760062962	0.3426569095560146
34	1792	0.26837120464079667	0.26837120464079667	0.33528843403622666	0.26837120464079667
34	1686	0.28096108003365317	0.28096108003365317	0.34798051194747975	0.28096108003365317
34	1782	0.30814971523427015	0.30814971523427015	0.4274555509236607	0.30814971523427015
34	1566	0.32075150712993716	0.32075150712993716	0.34107474559478	0.32075150712993716
34	1569	0.33554341246951136	0.33554341246951136	0.39327545220265037	0.33554341246951136
34	1734	0.3334632945416024	0.3334632945416024	0.4666984661986578	0.3334632945416024
34	1670	0.34211363984927534	0.34211363984927534	0.41698719498635023	0.34211363984927534
34	1704	0.28096108003365317	0.28096108003365317	0.34798051194747975	0.28096108003365317
34	1042	0.4137526015044659	0.4137526015044659	0.47495583641779116	0.4137526015044659
34	1641	0.4295930935695219	0.4295930935695219	0.48635726724886014	0.4295930935695219
34	1514	0.3845828476513097	0.3845828476513097	0.43500171641210195	0.3845828476513097
34	1235	0.4042832085522624	0.4042832085522624	0.6101515161356558	0.4042832085522624
34	1798	0.3833942301869012	0.3833942301869012	0.40433455020631043	0.3833942301869012
34	1617	0.4235611941468619	0.4235611941468619	0.4383917109717447	0.4235611941468619
34	1631	0.42265385115277443	0.42265385115277443	0.4525041851275735	0.42265385115277443
34	293	0.3789744240527539	0.3789744240527539	0.40927772308282995	0.3789744240527539
34	1753	0.34285967018739083	0.34285967018739083	0.40274818094104015	0.34285967018739083
34	1780	0.3068602305616547	0.3068602305616547	0.4275473627216456	0.3068602305616547
34	1508	0.37204271155546176	0.37204271155546176	0.40188626415898315	0.37204271155546176
34	1530	0.33671399673896385	0.33671399673896385	0.42286040802010216	0.33671399673896385
34	1644	0.41314860626716243	0.41314860626716243	0.4871736834096431	0.41314860626716243
34	1620	0.39998221867649514	0.39998221867649514	0.6484941398629249	0.39998221867649514
34	1711	0.2904120169618902	0.2904120169618902	0.34407754303048727	0.2904120169618902
34	1768	0.3483817686461956	0.3483817686461956	0.38701786592713266	0.3483817686461956
34	1752	0.31353220366815066	0.31353220366815066	0.43429901476634675	0.31353220366815066
34	1519	0.3360932171788923	0.3360932171788923	0.4148835930769447	0.3360932171788923
34	1534	0.4235611941468619	0.4235611941468619	0.4383917109717447	0.4235611941468619
34	1611	0.4197670143041446	0.4197670143041446	0.5006249889948491	0.4197670143041446
34	1555	0.31466986718577844	0.31466986718577844	0.5217210125426119	0.31466986718577844
34	1721	0.32922205794390413	0.32922205794390413	0.3460036450821503	0.32922205794390413
34	1725	0.38083077565205786	0.38083077565205786	0.5552632989273341	0.38083077565205786
34	1635	0.3108278918981925	0.3108278918981925	0.41251892112849087	0.3108278918981925
34	1749	0.28761348949149323	0.28761348949149323	0.398093725538683	0.28761348949149323
34	1496	0.29174370053590104	0.29174370053590104	0.37749657944767756	0.29174370053590104
34	1709	0.3444650913793587	0.3444650913793587	0.3572786863355411	0.3444650913793587
34	1602	0.3722833744104271	0.3722833744104271	0.3947176263932134	0.3722833744104271
34	1628	0.2821802527626871	0.2821802527626871	0.3686326445570496	0.2821802527626871
34	1700	0.3068602305616547	0.3068602305616547	0.4275473627216456	0.3068602305616547
0	67	0.05590169943749475	0.05590169943749475	0.05590169943749475	0.05590169943749475
0	78	0.20386251219870283	0.20386251219870283	0.20386251219870283	0.20386251219870283
0	27	0.49696582016905805	0.49696582016905805	0.49696582016905805	0.49696582016905805
0	40	0.05590169943749475	0.05590169943749475	0.05590169943749475	0.05590169943749475
0	44	0.4369542726866772	0.4369542726866772	0.4369542726866772	0.4369542726866772
0	66	0.3690914390646709	0.3690914390646709	0.3690914390646709	0.3690914390646709
0	95	0.4635778481285412	0.4635778481285412	0.4635778481285412	0.4635778481285412
0	21	0.3311114796985354	0.3311114796985354	0.3311114796985354	0.3311114796985354
0	37	0.40032902685952737	0.40032902685952737	0.40032902685952737	0.40032902685952737
0	58	0.3477458635388012	0.3477458635388012	0.3477458635388012	0.3477458635388012
0	52	0.3507865730734737	0.3507865730734737	0.3507865730734737	0.3507865730734737
0	15	0.37907291716593894	0.37907291716593894	0.37907291716593894	0.37907291716593894
0	92	0.3880362560035847	0.3880362560035847	0.3880362560035847	0.3880362560035847
0	84	0.05590169943749475	0.05590169943749475	0.05590169943749475	0.05590169943749475
0	53	0.5473976961554456	0.5473976961554456	0.5473976961554456	0.5473976961554456
0	12	0.3432311640241814	0.3432311640241814	0.3432311640241814	0.3432311640241814
0	41	0.35612233507441815	0.35612233507441815	0.35612233507441815	0.35612233507441815
0	91	0.341185458672613	0.341185458672613	0.341185458672613	0.341185458672613
0	77	0.3670817362110556	0.3670817362110556	0.3670817362110556	0.3670817362110556
0	38	0.39189048837380175	0.39189048837380175	0.39189048837380175	0.39189048837380175
0	64	0.341185458672613	0.341185458672613	0.341185458672613	0.341185458672613
0	19	0.34208267819913896	0.34208267819913896	0.34208267819913896	0.34208267819913896
0	85	0.3388744260459867	0.3388744260459867	0.3388744260459867	0.3388744260459867
0	49	0.39765504558891773	0.39765504558891773	0.39765504558891773	0.39765504558891773
0	45	0.2369914291231304	0.2369914291231304	0.2369914291231304	0.2369914291231304
0	86	0.3853916415457322	0.3853916415457322	0.3853916415457322	0.3853916415457322
0	35	0.33012872264648757	0.33012872264648757	0.33012872264648757	0.33012872264648757
0	88	0.45863222287731525	0.45863222287731525	0.45863222287731525	0.45863222287731525
0	70	0.5368820813828356	0.5368820813828356	0.5368820813828356	0.5368820813828356
0	80	0.454768597111329	0.454768597111329	0.454768597111329	0.454768597111329
0	17	0.34342380012498885	0.34342380012498885	0.34342380012498885	0.34342380012498885
0	23	0.3879523122962296	0.3879523122962296	0.3879523122962296	0.3879523122962296
0	57	0.44198757208341294	0.44198757208341294	0.44198757208341294	0.44198757208341294
0	39	0.43411597332730023	0.43411597332730023	0.43411597332730023	0.43411597332730023
0	62	0.33852986935915536	0.33852986935915536	0.33852986935915536	0.33852986935915536
0	22	0.5135305264069091	0.5135305264069091	0.5135305264069091	0.5135305264069091
0	29	0.20386251219870283	0.20386251219870283	0.20386251219870283	0.20386251219870283
0	4	0.3021672820230235	0.3021672820230235	0.3021672820230235	0.3021672820230235
0	76	0.4488902627841309	0.4488902627841309	0.4488902627841309	0.4488902627841309
0	25	0.4135392082465457	0.4135392082465457	0.4135392082465457	0.4135392082465457
0	61	0.33511707440585337	0.33511707440585337	0.33511707440585337	0.33511707440585337
0	60	0.3769052000290368	0.3769052000290368	0.3769052000290368	0.3769052000290368
0	81	0.341185458672613	0.341185458672613	0.341185458672613	0.341185458672613
0	73	0.30488710116167916	0.30488710116167916	0.30488710116167916	0.30488710116167916
0	72	0.34977615555129893	0.34977615555129893	0.34977615555129893	0.34977615555129893
0	89	0.7657262513946744	0.7657262513946744	0.7657262513946744	0.7657262513946744
0	51	0.3926953176585942	0.3926953176585942	0.3926953176585942	0.3926953176585942
0	3	0.49678537061222194	0.49678537061222194	0.49678537061222194	0.49678537061222194
0	11	0.2369914291231304	0.2369914291231304	0.2369914291231304	0.2369914291231304
0	24	0.6652584964950548	0.6652584964950548	0.6652584964950548	0.6652584964950548
0	10	0.6725578255092133	0.6725578255092133	0.6725578255092133	0.6725578255092133
0	33	0.3861556991692454	0.3861556991692454	0.3861556991692454	0.3861556991692454
0	56	0.384733710232525	0.384733710232525	0.384733710232525	0.384733710232525
0	75	0.5072933662054215	0.5072933662054215	0.5072933662054215	0.5072933662054215
0	59	0.4875306040440619	0.4875306040440619	0.4875306040440619	0.4875306040440619
0	43	0.20386251219870283	0.20386251219870283	0.20386251219870283	0.20386251219870283
0	47	0.4663378743182628	0.4663378743182628	0.4663378743182628	0.4663378743182628
0	32	0.37548199816619354	0.37548199816619354	0.37548199816619354	0.37548199816619354
0	74	0.6199571631803302	0.6199571631803302	0.6199571631803302	0.6199571631803302
0	90	0.36160075104011585	0.36160075104011585	0.36160075104011585	0.36160075104011585
0	99	0.7657262513946744	0.7657262513946744	0.7657262513946744	0.7657262513946744
0	7	0.05590169943749475	0.05590169943749475	0.05590169943749475	0.05590169943749475
0	1	0.4799446477177452	0.4799446477177452	0.4799446477177452	0.4799446477177452
0	5	0.30473071816517866	0.30473071816517866	0.30473071816517866	0.30473071816517866
0	26	0.32846776292725127	0.32846776292725127	0.32846776292725127	0.32846776292725127
0	13	0.2369914291231304	0.2369914291231304	0.2369914291231304	0.2369914291231304
0	71	0.5555017140113068	0.5555017140113068	0.5555017140113068	0.5555017140113068
0	31	0.3368851100065299	0.3368851100065299	0.3368851100065299	0.3368851100065299
0	63	0.6652584964950548	0.6652584964950548	0.6652584964950548	0.6652584964950548
0	54	0.05590169943749475	0.05590169943749475	0.05590169943749475	0.05590169943749475
0	100	0.05590169943749475	0.05590169943749475	0.05590169943749475	0.05590169943749475
0	6	0.3604934871910198	0.3604934871910198	0.3604934871910198	0.3604934871910198
0	96	0.4587116522616748	0.4587116522616748	0.4587116522616748	0.4587116522616748
0	82	0.3670817362110556	0.3670817362110556	0.3670817362110556	0.3670817362110556
0	48	0.642679920196042	0.642679920196042	0.642679920196042	0.642679920196042
0	83	0.34437673311502215	0.34437673311502215	0.34437673311502215	0.34437673311502215
0	79	0.7657262513946744	0.7657262513946744	0.7657262513946744	0.7657262513946744
0	69	0.3212169698272357	0.3212169698272357	0.3212169698272357	0.3212169698272357
0	87	0.05590169943749475	0.05590169943749475	0.05590169943749475	0.05590169943749475
0	46	0.05590169943749475	0.05590169943749475	0.05590169943749475	0.05590169943749475
0	18	0.6635362887769025	0.6635362887769025	0.6635362887769025	0.6635362887769025
0	20	0.2369914291231304	0.2369914291231304	0.2369914291231304	0.2369914291231304
0	94	0.6652584964950548	0.6652584964950548	0.6652584964950548	0.6652584964950548
0	16	0.44831293723319793	0.44831293723319793	0.44831293723319793	0.44831293723319793
0	36	0.4084555808664227	0.4084555808664227	0.4084555808664227	0.4084555808664227
0	14	0.31972376375393646	0.31972376375393646	0.31972376375393646	0.31972376375393646
0	34	0.356803122813682	0.356803122813682	0.356803122813682	0.356803122813682
0	9	0.3915901760845656	0.3915901760845656	0.3915901760845656	0.3915901760845656
0	28	0.3692353239075224	0.3692353239075224	0.3692353239075224	0.3692353239075224
0	68	0.37397913573221864	0.37397913573221864	0.37397913573221864	0.37397913573221864
0	98	0.4670377901270351	0.4670377901270351	0.4670377901270351	0.4670377901270351
0	93	0.05590169943749475	0.05590169943749475	0.05590169943749475	0.05590169943749475
0	30	0.6362757519865969	0.6362757519865969	0.6362757519865969	0.6362757519865969
0	97	0.39714769362355995	0.39714769362355995	0.39714769362355995	0.39714769362355995
0	55	0.31972376375393646	0.31972376375393646	0.31972376375393646	0.31972376375393646
0	65	0.4209804478164715	0.4209804478164715	0.4209804478164715	0.4209804478164715
0	50	0.6136232251783499	0.6136232251783499	0.6136232251783499	0.6136232251783499
0	8	0.05590169943749475	0.05590169943749475	0.05590169943749475	0.05590169943749475
0	42	0.3670817362110556	0.3670817362110556	0.3670817362110556	0.3670817362110556
0	2	0.3670817362110556	0.3670817362110556	0.3670817362110556	0.3670817362110556
87	4115	0.015770174725566133	None	0.05461083136923546	0.015770174725566133
87	4370	0.0092336788265188	None	0.0	0.0092336788265188
87	4345	0.01718512860535498	None	0.0	0.01718512860535498
87	4373	0.013876006666827439	None	0.050092497227054264	0.013876006666827439
87	4368	0.008338202330303836	None	0.050092497227054264	0.008338202330303836
87	4207	0.016808334763879867	None	0.0	0.016808334763879867
87	4132	0.016334207380155324	None	0.0	0.016334207380155324
87	4268	0.017222910239877157	None	0.0	0.017222910239877157
87	3753	0.01368692441188534	None	0.050092497227054264	0.01368692441188534
87	4450	0.01835287828833232	None	0.0	0.01835287828833232
87	4309	0.011717341089331652	None	0.0	0.011717341089331652
87	4441	0.01474658086694315	None	0.0	0.01474658086694315
87	4416	0.002584445976615513	None	0.0	0.002584445976615513
87	4110	0.010366097811773315	None	0.0	0.010366097811773315
87	4324	0.015605625586010476	None	0.0	0.015605625586010476
87	4039	0.011786747897274394	None	0.0	0.011786747897274394
87	4408	0.013519784705963683	None	0.0	0.013519784705963683
87	4326	0.01776529041870876	None	0.0	0.01776529041870876
87	4357	0.012076735635323129	None	0.0	0.012076735635323129
87	4159	0.016904541542611878	None	0.0	0.016904541542611878
87	4166	0.017344609915149196	None	0.0	0.017344609915149196
87	4175	0.021423142209257413	None	0.0	0.021423142209257413
87	4383	0.015070966123107661	None	0.0	0.015070966123107661
87	4415	0.013548031391490542	None	0.0	0.013548031391490542
87	4336	0.02283523172497618	None	0.0	0.02283523172497618
87	3919	0.013854774402534865	None	0.0	0.013854774402534865
87	4429	0.010835447439312012	None	0.0	0.010835447439312012
87	4251	0.013994834043218359	None	0.0	0.013994834043218359
87	4168	0.016114494442809334	None	0.0	0.016114494442809334
87	4300	0.014416154931346185	None	0.0	0.014416154931346185
87	3948	0.015840722604377938	None	0.0	0.015840722604377938
87	4395	0.016847773406491302	None	0.0	0.016847773406491302
87	3815	0.015761385073800146	None	0.0	0.015761385073800146
87	4403	0.021326427737467752	None	0.0	0.021326427737467752
87	4412	0.007766551570641859	None	0.0	0.007766551570641859
87	4353	0.015382023575047131	None	0.0	0.015382023575047131
87	4206	0.015055855220709492	None	0.0	0.015055855220709492
87	4396	0.016119330498823466	None	0.0	0.016119330498823466
87	4436	0.007233082283544175	None	0.0	0.007233082283544175
87	4430	0.01437311709654175	None	0.0	0.01437311709654175
87	3749	0.012993930671327451	None	0.0	0.012993930671327451
87	4362	0.015798028493236173	None	0.0	0.015798028493236173
87	3999	0.01751613092004155	None	0.0	0.01751613092004155
87	3768	0.023293341689080593	None	0.02894208933059611	0.023293341689080593
87	4202	0.013826804252202516	None	0.032466621342666965	0.013826804252202516
87	3907	0.014121534495047874	None	0.0	0.014121534495047874
87	4337	0.01679497765023948	None	0.0	0.01679497765023948
87	4444	0.007034651520833827	None	0.0	0.007034651520833827
87	4304	0.018619600316703493	None	0.0	0.018619600316703493
87	4054	0.01161398162982712	None	0.0	0.01161398162982712
87	4427	0.0057557790204944715	None	0.0	0.0057557790204944715
87	4399	0.014697151233887335	None	0.0	0.014697151233887335
87	4407	0.019595419734088584	None	0.0	0.019595419734088584
87	4323	0.023418304154859824	None	0.0	0.023418304154859824
87	4330	0.010315434449908165	None	0.0	0.010315434449908165
87	4091	0.013612051979491087	None	0.0	0.013612051979491087
87	4446	0.005962503996338114	None	0.026695520792498616	0.005962503996338114
87	4409	0.01494553463119941	None	0.0	0.01494553463119941
87	3998	0.02084134726438303	None	0.0	0.02084134726438303
87	4193	0.015741584026846698	None	0.0	0.015741584026846698
87	4393	0.014248824646833323	None	0.0	0.014248824646833323
87	4380	0.01581613093097652	None	0.0	0.01581613093097652
87	4107	0.020562564280064685	None	0.0	0.020562564280064685
87	4439	0.014433887537793398	None	0.017833306557452477	0.014433887537793398
87	4405	0.014439307880071889	None	0.0	0.014439307880071889
87	4068	0.019996905231052124	None	0.026695520792498616	0.019996905231052124
87	4293	0.012686718317132356	None	0.0	0.012686718317132356
87	3957	0.01490326496790657	None	0.0	0.01490326496790657
87	4248	0.017574667861903606	None	0.0	0.017574667861903606
87	4423	0.02000761793290543	None	0.0	0.02000761793290543
87	4157	0.01726027004871818	None	0.0	0.01726027004871818
87	4356	0.006811050219813139	None	0.0	0.006811050219813139
87	4351	0.009207889511876403	None	0.0	0.009207889511876403
87	4305	0.02515160611102669	None	0.0	0.02515160611102669
87	4445	0.0207986372595175	None	0.0	0.0207986372595175
87	4238	0.01385035826319228	None	0.0	0.01385035826319228
87	4247	0.011323938552544382	None	0.0	0.011323938552544382
87	4060	0.01758058010127858	None	0.0	0.01758058010127858
87	4414	0.01527954068832998	None	0.0	0.01527954068832998
87	4182	0.016094756134866415	None	0.0	0.016094756134866415
87	3936	0.013293979600291456	None	0.0	0.013293979600291456
87	3568	0.014796278741326323	None	0.0	0.014796278741326323
87	3764	0.014561728328450489	None	0.017833306557452477	0.014561728328450489
87	4400	0.007216787202950434	None	0.032466621342666965	0.007216787202950434
87	4390	0.01333631675171198	None	0.0	0.01333631675171198
87	4434	0.009896437161569092	None	0.05557530702863493	0.009896437161569092
87	4024	0.016213414763834425	None	0.0	0.016213414763834425
87	4316	0.01763460642285479	None	0.0	0.01763460642285479
87	4299	0.009750456804693901	None	0.0	0.009750456804693901
87	4402	0.009691840882314484	None	0.05254429136816763	0.009691840882314484
87	4421	0.013189889380260717	None	0.06537339483873726	0.013189889380260717
87	3860	0.015999152116768767	None	0.05922629186243875	0.015999152116768767
87	4410	0.013889130337915138	None	0.0	0.013889130337915138
87	3336	0.014647162386535352	None	0.0	0.014647162386535352
87	3378	0.010648930121957037	None	0.0	0.010648930121957037
87	4382	0.01322260384118456	None	0.0	0.01322260384118456
87	4192	0.015053210914967445	None	0.0	0.015053210914967445
87	4398	0.01211767552672458	None	0.0	0.01211767552672458
87	4418	0.00931645068356691	None	0.0	0.00931645068356691
87	4369	0.015080792496124328	None	0.0	0.015080792496124328
51	2617	-4.953361160199773e-06	None	0.31409463925677067	-4.953361160199773e-06
51	2601	0.0011565805356479892	None	0.58775995334332	0.0011565805356479892
51	2640	6.875074599460854e-05	None	0.3440903079147032	6.875074599460854e-05
51	2189	None	None	0.4005386106931034	None
51	2579	8.143080209271044e-08	None	0.31899831604093354	8.143080209271044e-08
51	2382	None	None	0.4617311271133449	None
51	2560	8.564080558647588e-07	None	0.3553399866956032	8.564080558647588e-07
51	2629	7.420413212824803e-07	None	0.4538446153822993	7.420413212824803e-07
51	2554	1.0397169181269907e-05	None	0.29346141678710513	1.0397169181269907e-05
51	2615	-5.547311412760379e-07	None	0.1876617041191983	-5.547311412760379e-07
51	2556	-0.1	None	0.2487597438267258	-0.1
51	2559	1.1673422891837909e-07	None	0.5632770898266477	1.1673422891837909e-07
51	2175	None	None	0.4109683161776303	None
51	2592	4.236798792327906e-05	None	0.2753148757081965	4.236798792327906e-05
51	2566	-0.1	None	0.3300062531677519	-0.1
51	2395	None	None	0.5299442678924363	None
51	2625	-0.1	None	0.5083841759371213	-0.1
51	2624	-2.803259772741424e-08	None	0.3644638850650496	-2.803259772741424e-08
51	2631	2.677783581219441e-05	None	0.3853382250783369	2.677783581219441e-05
51	2645	-1.9078293803819683e-07	None	0.38679337151509785	-1.9078293803819683e-07
51	2628	-6.70373566316257e-05	None	0.31954625140137416	-6.70373566316257e-05
51	2552	5.359467944610871e-10	None	0.31899831604093354	5.359467944610871e-10
51	2571	0.0003606534678082603	None	0.35500480373353255	0.0003606534678082603
51	1551	None	None	0.3201723382790099	None
51	2508	None	None	0.3470613803179557	None
51	2504	None	None	0.45701251329968373	None
51	2600	2.5547790412527508e-05	None	0.2700607212100667	2.5547790412527508e-05
51	2581	0.0010602194305502721	None	0.20318026897858688	0.0010602194305502721
51	2641	-2.2550167387846267e-09	None	0.4143053101754782	-2.2550167387846267e-09
51	2607	-2.2739015111009212e-05	None	0.3470613803179557	-2.2739015111009212e-05
51	2635	-0.1	None	0.29239938711975333	-0.1
51	2608	-4.8782667958618126e-05	None	0.19186268787532929	-4.8782667958618126e-05
51	2596	0.0031520198513552305	None	0.43880839005437533	0.0031520198513552305
51	2553	0.0010311460829784643	None	0.20318026897858688	0.0010311460829784643
51	2606	-1.584549611364742e-05	None	0.32908504359313917	-1.584549611364742e-05
51	2486	None	None	0.38216012399476357	None
51	2016	None	None	0.4432417209063321	None
51	2476	None	None	0.5632770898266477	None
51	2528	None	None	0.25326225340395336	None
51	2605	0.000611179376082291	None	0.42244455217620036	0.000611179376082291
51	2636	0.0015822963116107925	None	0.39725701393538515	0.0015822963116107925
51	2474	None	None	0.3774608198592883	None
51	2639	-0.1	None	0.23958167295865115	-0.1
51	2557	-5.775279653958322e-06	None	0.35825177385091844	-5.775279653958322e-06
51	2403	None	None	0.48960774669990004	None
51	2570	4.701572734804709e-05	None	0.5076052353013213	4.701572734804709e-05
51	2619	-0.1	None	0.23958167295865115	-0.1
51	2368	None	None	0.5151931656594415	None
51	2595	5.274968948850425e-06	None	0.39725701393538515	5.274968948850425e-06
51	2614	-3.601629392082225e-09	None	0.4583939531981504	-3.601629392082225e-09
51	2582	5.524629148054643e-07	None	0.33423910229467235	5.524629148054643e-07
51	2578	2.858061894978979e-08	None	0.47321711881251743	2.858061894978979e-08
51	2407	None	None	0.3615004986790504	None
51	2465	None	None	0.3294690868819406	None
51	2603	-6.181762797364994e-05	None	0.32908504359313917	-6.181762797364994e-05
51	2642	0.0039958503033917375	None	0.4204242888166235	0.0039958503033917375
51	2580	-0.00023365659815598617	None	0.34020278325301395	-0.00023365659815598617
51	2647	2.4725958919244968e-05	None	0.33480043056026443	2.4725958919244968e-05
51	2649	0.00013875222168712847	None	0.30587811246655533	0.00013875222168712847
51	2633	-0.00017101296600028108	None	0.1876617041191983	-0.00017101296600028108
51	2561	-1.7992846370781914e-05	None	0.3920267027767049	-1.7992846370781914e-05
51	2563	0.00024535044774191654	None	0.3201723382790099	0.00024535044774191654
51	2620	2.4821113451647213e-08	None	0.5117429607768823	2.4821113451647213e-08
51	2610	-1.7371742920602813e-09	None	0.5280411491959066	-1.7371742920602813e-09
51	2632	-0.00016445607759103069	None	0.35868792171063524	-0.00016445607759103069
51	2575	5.314970642757678e-08	None	0.49269231224513604	5.314970642757678e-08
51	2564	-4.027819628320506e-06	None	0.4006272604512441	-4.027819628320506e-06
51	2616	0.0001885624236006559	None	0.32690883440021096	0.0001885624236006559
51	2538	None	None	0.296698956203306	None
51	2609	-0.0003442729539138318	None	0.33053752558359506	-0.0003442729539138318
51	2555	-1.183444201692283e-05	None	0.3697093713367209	-1.183444201692283e-05
51	2588	-1.4575368198687494e-05	None	0.39656634032863175	-1.4575368198687494e-05
51	2475	None	None	0.1876617041191983	None
51	2167	None	None	0.3553399866956032	None
51	2335	None	None	0.5731903866869948	None
51	2599	0.0003882205201384252	None	0.32108426402436707	0.0003882205201384252
51	2648	-0.00029451562639302666	None	0.44206754628349376	-0.00029451562639302666
51	2604	0.0002750220284706329	None	0.2824242926325181	0.0002750220284706329
51	2626	-0.1	None	0.2487597438267258	-0.1
51	2644	-1.8155223109760147e-05	None	0.4076232556240987	-1.8155223109760147e-05
51	2551	0.00016553391455171896	None	0.2753148757081965	0.00016553391455171896
51	2565	2.3859577948866736e-07	None	0.46629928799985265	2.3859577948866736e-07
51	2380	None	None	0.5280411491959066	None
51	2493	None	None	0.4065341028464139	None
51	2530	None	None	0.3047769362770162	None
51	2253	None	None	0.2753148757081965	None
51	2567	-1.2080860192920928e-05	None	0.2970863760560675	-1.2080860192920928e-05
51	2643	-0.00015374511765658806	None	0.36182133432709734	-0.00015374511765658806
51	2586	1.0478851277499164e-05	None	0.3957880589004855	1.0478851277499164e-05
51	2549	None	None	0.29089229497713726	None
51	2369	None	None	0.3634213007186001	None
51	2638	0.00010309985080660926	None	0.3070950392946489	0.00010309985080660926
51	2591	-0.00023464158797102284	None	0.24141781743396243	-0.00023464158797102284
51	2573	-9.831866270258073e-05	None	0.443651196869976	-9.831866270258073e-05
51	2618	-2.658239220231971e-05	None	0.19186268787532929	-2.658239220231971e-05
51	2590	1.4803869121002535e-05	None	0.29344210054005593	1.4803869121002535e-05
51	2562	2.8067171926575503e-05	None	0.24016890070403427	2.8067171926575503e-05
51	2572	0.00012257627947798337	None	0.2700607212100667	0.00012257627947798337
51	2583	0.0011461391087922868	None	0.20318026897858688	0.0011461391087922868
[truncated: 13,001 more rows]
