# Supplementary material for: Constrained by Design: Influence of Genetic Encodings on Evolved Traits of Robots
Source: Front Robot AI. 2021 Jun 15;8:672379. doi: 10.3389/frobt.2021.672379 (PMC8239187; doi:10.3389/frobt.2021.672379)
Supplement: Supplementary file 1 [file DataSheet3.ZIP › plasticodingrep_plane_12_all_measures.tsv]

robot_id	velocity	displacement_velocity	displacement_velocity_hill	head_balance	contacts	branching	branching_modules_count	limbs	extremities	length_of_limbs	extensiveness	coverage	joints	hinge_count	active_hinges_count	brick_count	touch_sensor_count	brick_sensor_count	proportion	width	height	size	absolute_size	sensors	symmetry	avg_period	dev_period	avg_phase_offset	dev_phase_offset	avg_amplitude	dev_amplitude	avg_intra_dev_params	avg_inter_dev_params	sensors_reach	recurrence	synaptic_reception
4373	0.014324542998334543	0.0008131047002368409	0.0005918647124440409	0.9698246901261302	None	0	0	0.5	3	0.7142857142857143	5	0.42857142857142855	0.7142857142857143	5	5	3	1	0	0.42857142857142855	7	3	0.6	9	0.1	1.0	0.34209304158550974	0.9430892354847373	0.3103996431648073	0.9572834595824552	0.9599742944264952	0.9235266112703466	0.7568340156191423	0.942827779471765	1.0	0.2	0.0
2773	3.525750840323951e-06	1.3447712377782156e-07	-4.878826109315256e-08	0.9999990178310505	None	1.0	1	1.0	4	0.25	1	0.6666666666666666	0	2	0	3	0	0	1.0	3	3	0.4	6	0.0	0.6666666666666666	0	0	0	0	0	0	0	0	0	0	0
4104	0.007108005531362553	0.0006748132952120557	0.000538639001197413	0.9793025079621247	None	0.5	1	0.5714285714285714	4	0.625	5	0.47619047619047616	0.5	8	4	1	1	0	0.42857142857142855	7	3	0.6666666666666666	10	0.5	0.6666666666666666	0.5831692108179952	0.9510531661602049	0.7843704382974563	0.9507817341516569	0.8855219689297623	0.760591273300971	0.8591907065579293	0.913825051107454	1.0	0.125	0.0
4	None	None	None	None	None	0	0	0.16666666666666666	1	1.0	6	1.0	0	0	0	7	0	0	0.125	8	1	0.5333333333333333	8	0.0	0	0	0	0	0	0	0	0	0	0	0	0
7051	0.0450857553229784	0.010183229407686388	0.00591554157111706	0.9796705627259752	None	0	0	0.3	3	0.7692307692307693	10	0.4166666666666667	0.6153846153846154	10	8	4	1	0	0.25	12	3	1.0	15	0.1	0.5714285714285714	0.22767875389440748	0.941305006012192	0.5473850407311318	0.9615711562110141	0.893692842206162	0.8953333424532144	0.8576327434394535	0.9378300025302123	1.0	0.2	0.0
1702	None	None	None	None	None	0	0	0.5	3	0.42857142857142855	3	0.6428571428571429	0.2857142857142857	4	2	4	0	0	0.2857142857142857	2	7	0.6	9	0.0	0	0.6742550059351091	0.7544735131512073	0.6526593729274468	0.9296895236252168	0.31352265294044146	0.8539268829073543	0.908460538185574	0.8609769312884252	0	0	0.0
131	None	None	None	None	None	0.25	1	0.45454545454545453	5	0.5714285714285714	8	0.64	0.21428571428571427	5	3	10	4	0	1.0	5	5	1.0666666666666667	16	0.18181818181818182	0.7692307692307693	0.2505737974850205	0.9609032605263922	0.6856593704177016	0.8890833463753086	0.7589400825589718	0.9097254361489442	0.9041118893986778	0.9262988081605296	0.2	0.2	0.0
4445	0.025357737825721885	0.007786420334269721	0.007694898037157357	0.6161596515555843	None	0.3333333333333333	1	0.75	6	0.3	3	0.5	0.3	9	3	2	1	0	0.375	8	3	0.8	12	0.5	0.6	0.5831692108179952	0.887335052307543	0.7843704382974563	0.9312549604862058	0.974642681027078	0.9015657537296807	0.8317934322962787	0.9084531403443995	1.0	0.5555555555555556	0.0
1977	None	None	None	None	None	0.5	1	0.8333333333333334	5	0.2857142857142857	2	0.6	0.2857142857142857	4	2	4	0	0	0.6	3	5	0.6	9	0.0	1.0	0.7008613897789872	0.938517036749649	0.6495631616991896	0.9751294015680265	0.7342392774090755	0.9322102298870081	0.9211966088860108	0.9528080708860382	0	0	0.0
784	None	None	None	None	None	0	0	0.5	2	0.3333333333333333	1	0.625	0.3333333333333333	2	1	2	0	0	0.5	2	4	0.3333333333333333	5	0.0	0	0.4926019706827379	0.6668372737940255	0.9000484920885257	0.5594643832246216	0.33947422638706015	0.8834231929272596	0.929738280220399	0.7283075183935015	0	0	0.0
4512	0.021355131501473307	0.006644443824136118	0.00656266690278301	0.6502820457039834	None	0.3333333333333333	1	0.625	5	0.5	5	0.375	0.4	9	4	2	1	0	0.5	8	4	0.8	12	0.3333333333333333	0.6	0.5831692108179952	0.887335052307543	0.7843704382974563	0.9312549604862058	0.974642681027078	0.9015358491698392	0.8317934322962787	0.9084437996389308	1.0	0.5555555555555556	0.0
6386	0.02533111598916035	0.008564665778950951	0.00834902812104523	0.970859306493594	None	0.3333333333333333	1	0.5	4	0.6666666666666666	6	0.4074074074074074	0.6666666666666666	8	6	2	0	0	0.3333333333333333	9	3	0.7333333333333333	11	0.0	1.0	0.5351913629665791	0.9403945596894462	0.7843704382974563	0.9507817341516569	0.9539854579374436	0.8678936344715	0.8518146556483526	0.9264920150031111	0	0	0.0
3813	0.021966137087080943	0.001338242724003526	0.0002682366183140383	0.9801518942275036	None	0.3333333333333333	1	0.625	5	0.4444444444444444	4	0.4583333333333333	0.4444444444444444	8	4	2	0	0	0.375	8	3	0.7333333333333333	11	0.0	0.75	0.5284422231849726	0.8152474952384986	0.7627301669295292	0.9342697352478261	0.7266463018720735	0.9318099480723798	0.8079818745759318	0.9047514244831357	0	0	0.0
3266	0.006926188618312571	0.0013221256783324856	0.0013208004550127393	0.9981132627660103	None	0	0	0.75	3	0.5	2	0.6	0.5	5	2	0	1	0	0.4	5	2	0.4	6	1.0	1.0	0.5831692108179952	0.9354428023263401	0.7843704382974563	0.9440693682728267	0.6806180961270034	0.9554553462955355	0.8617731657926716	0.9455808821776313	1.0	0.4	0.0
5661	0.021670736309785544	0.009264305147649652	0.009260180732205699	0.9741799737719077	None	0.3333333333333333	1	0.5555555555555556	5	0.5454545454545454	6	0.3611111111111111	0.5454545454545454	8	6	4	0	0	0.4444444444444444	9	4	0.8666666666666667	13	0.0	0.8	0.5351913629665791	0.9161995673972197	0.7843704382974563	0.9454295155325162	0.9861457829490728	0.9112073559110637	0.8183922497727474	0.925816637393202	0	0	0.0
7224	0.04106845881529052	0.012596224477162635	0.009908486721952015	0.9873798310531292	None	0	0	0.2727272727272727	3	0.7857142857142857	11	0.26666666666666666	0.6428571428571429	11	9	4	0	0	0.4166666666666667	12	5	1.0666666666666667	16	0.0	0.5333333333333333	0.12067432796741637	0.9304721812373222	0.3103996431648073	0.9624464550949852	0.8940831551380196	0.9023166886933705	0.8576327434394535	0.9362533953469768	0	0	0.0
4161	0.02278206158347855	0.00434072021191116	0.004339766896616141	0.9757131931261006	None	0.3333333333333333	1	0.625	5	0.5	5	0.4444444444444444	0.5	8	5	3	0	0	0.3333333333333333	9	3	0.8	12	0.0	0.8888888888888888	0.5831692108179952	0.9335264654453439	0.7843704382974563	0.9454295155325162	0.986676970210657	0.9111382259178192	0.8113469294189612	0.9313304350093556	0	0	0.0
5138	0.024098329170357376	0.007081182133971913	0.006749440241598782	0.9710335457416446	None	0.3333333333333333	1	0.625	5	0.5	5	0.375	0.5	8	5	3	0	0	0.5	8	4	0.8	12	0.0	0.6666666666666666	0.5351913629665791	0.9406578449276765	0.8277547252211486	0.9294587345050545	0.9472956349400341	0.9368987130295237	0.8454389314690981	0.9358260769053602	0	0	0.0
2140	None	None	None	None	None	0	0	0.3333333333333333	2	0.8333333333333334	5	0.5333333333333333	0.5	4	3	3	0	0	0.6	3	5	0.5333333333333333	8	0.0	0.3333333333333333	0.9059690151947748	0.5	0.6866561214506286	0.5149842130850342	0.8402869017762755	0.7138675723516956	0.7158397434857064	0.5804771669615558	0	0	0.0
4456	0.027151647095890154	0.00462595462121704	0.004618219986682253	0.9785129366559822	None	0.3333333333333333	1	0.5	4	0.6666666666666666	6	0.4074074074074074	0.5555555555555556	7	5	3	1	0	0.3333333333333333	9	3	0.7333333333333333	11	0.125	1.0	0.24613734588267758	0.9403560872522837	0.3103996431648073	0.9606687644779002	0.9199485888529904	0.7831049474213307	0.9436597315699919	0.9177712694208698	1.0	0.42857142857142855	0.0
7473	0.02510982888365398	0.018132678482389242	0.018107635354403382	0.9863580708673374	None	0.25	1	0.5	5	0.6153846153846154	8	0.45454545454545453	0.5384615384615384	11	7	3	3	0	0.2727272727272727	11	3	1.0	15	0.5	0.6153846153846154	0.11342253706326207	0.9738487334697589	0.8711390121448408	0.9456820113169996	0.5664119809011601	0.9630644210293487	0.8853836462784999	0.9624972916881588	0.18181818181818182	0.2727272727272727	0.0
6934	0.02250484328954603	0.01356191551408044	0.013558821939282957	0.9838631188516923	None	0.3333333333333333	1	0.625	5	0.5	5	0.4444444444444444	0.5	7	5	4	2	0	0.3333333333333333	9	3	0.8	12	0.2	0.6666666666666666	0.4872135151151631	0.950954929901312	0.7843704382974563	0.9556747552439179	0.9599742944264952	0.9076933381245537	0.8084232741296017	0.9412431363084637	0.5714285714285714	0.2857142857142857	0.0
1051	None	None	None	None	None	0	0	0.6	3	0.6	3	0.5833333333333334	0.2	3	1	3	2	0	0.75	4	3	0.4666666666666667	7	0.25	0.6666666666666666	0.7510530137926772	0.848483807675524	0.6049016383315482	0.6881372021787717	0.4757924493023795	0.8570774270020999	0.8342628508414035	0.8077003353122704	0.6666666666666666	0	0.0
5181	0.021916180210701144	0.007788394118781986	0.0077218370452627185	0.9656720229658163	None	0.3333333333333333	1	0.625	5	0.5	5	0.375	0.5	8	5	3	1	0	0.5	8	4	0.8	12	0.14285714285714285	0.6666666666666666	0.4146532783503364	0.9320230084299098	0.5473850407311318	0.9572068089962689	0.9072699293665293	0.8691989903989996	0.8529750015168476	0.9268925838504822	1.0	0.125	0.0
3494	0.01586537063186133	0.001201156947948911	0.0011550382178988525	0.9316871636398837	None	0	0	0.6	6	0.25	3	0.5833333333333334	0.16666666666666666	4	2	9	0	0	0.375	3	8	0.9333333333333333	14	0.0	0.3333333333333333	0.5473152871776381	0.9343727261091457	0.5870800090399949	0.8271424403898747	0.6257179794121813	0.8675320401280688	0.7993898111580887	0.8842767216082649	0	0	0.0
1106	None	None	None	None	None	0.5	1	0.6666666666666666	4	0.5	3	0.4	0.5	6	3	1	0	0	0.8	4	5	0.5333333333333333	8	0.0	0.6666666666666666	0.7486830799196329	0.9138189424369236	0.8874455328204253	0.9554595465779658	0.6814320798660335	0.9309285804407934	0.8789087821005218	0.9355958817990554	0	0	0.0
1741	None	None	None	None	None	0.6666666666666666	2	0.75	6	0.4	4	0.5714285714285714	0.2	2	2	9	0	0	0.42857142857142855	3	7	0.8	12	0.0	0.8	0.745062125658197	0.6800884923194804	0.8186358716129771	0.8598013807540741	0.5817213104407044	0.7790377817375446	0.7818090566215965	0.7817617269356587	0	0	0.0
5350	0.023523425530793434	0.005870419465619621	0.0055385008614138925	0.9726832561374796	None	0.3333333333333333	1	0.625	5	0.5	5	0.4444444444444444	0.4	7	4	4	0	0	0.3333333333333333	9	3	0.8	12	0.0	0.8888888888888888	0.5831692108179952	0.9148398437960911	0.7843704382974563	0.932272352944274	0.9733539404213142	0.813886759320795	0.845801550795815	0.8963462349723692	0	0	0.0
3302	0.016633728759639806	0.0011869630674057263	0.0011020777598091786	0.9326984400802307	None	0	0	0.5555555555555556	5	0.2727272727272727	3	0.5416666666666666	0.18181818181818182	4	2	8	0	0	0.375	3	8	0.8666666666666667	13	0.0	0.4	0.5473152871776381	0.9343727261091457	0.5870800090399949	0.8271424403898747	0.6257179794121813	0.8675320401280688	0.7993898111580887	0.8842767216082649	0	0	0.0
1780	None	None	None	None	None	0	0	0.5	2	0.75	3	0.5	0.5	2	2	3	0	0	0.75	3	4	0.4	6	0.0	0.4	0.9059690151947748	0.5	0.6935791060397879	0.5173005522252271	0.7765075752020969	0.6921407633568494	0.720173876532114	0.5727611376952627	0	0	0.0
6925	0.081862627843454	0.016749646327873513	0.00968581699250459	0.9879978648085068	None	0	0	0.35714285714285715	5	0.6111111111111112	11	0.4166666666666667	0.5	12	9	7	1	0	0.1875	16	3	1.3333333333333333	20	0.06666666666666667	0.42105263157894735	0.11581818147002751	0.9289030820600638	0.21358225695124022	0.9600612047417308	0.5996468622087886	0.8946199622034255	0.8576327434394535	0.9327348287205233	1.0	0.25	0.0
4933	0.02127907382565935	0.007556909620945462	0.007493040070970307	0.9742869493723718	None	0.3333333333333333	1	0.5555555555555556	5	0.5454545454545454	6	0.40625	0.45454545454545453	8	5	4	0	0	0.5	8	4	0.8666666666666667	13	0.0	0.6	0.5351913629665791	0.9403945596894462	0.7843704382974563	0.9507817341516569	0.9539854579374436	0.8677558625128864	0.8518146556483526	0.9264647435806044	0	0	0.0
994	None	None	None	None	None	0.5	1	0.5714285714285714	4	0.625	5	0.4166666666666667	0.5	7	4	2	1	0	0.6666666666666666	6	4	0.6666666666666666	10	0.2	0.5	0.37690733361090734	0.9707887543461751	0.2876248806446145	0.8576203872197088	0.8277491728361485	0.9509587796084721	0.9511562635178212	0.9401769166340368	1.0	0.2857142857142857	0.0
3882	0.01860960384331209	0.004229668586361827	0.0041643273714955025	0.9866526864048325	None	0.3333333333333333	1	0.625	5	0.5	5	0.5	0.4	7	4	4	0	0	0.375	8	3	0.8	12	0.0	0.6666666666666666	0.5831692108179952	0.9356628180228718	0.7843704382974563	0.932272352944274	0.9733539404213142	0.8204538106122619	0.845801550795815	0.9066068617756432	0	0	0.0
1542	None	None	None	None	None	0	0	0.75	3	0.25	1	0.6666666666666666	0	2	0	3	2	0	1.0	3	3	0.4	6	0.25	0.6666666666666666	0	0	0	0	0	0	0	0	0	0	0
6211	0.023143744216796065	0.006950434015018153	0.0068876363368325115	0.9693543176682721	None	0.3333333333333333	1	0.5	4	0.6666666666666666	6	0.4074074074074074	0.6666666666666666	8	6	2	0	0	0.3333333333333333	9	3	0.7333333333333333	11	0.0	1.0	0.5351913629665791	0.9403945596894462	0.7843704382974563	0.9507817341516569	0.986676970210657	0.873140063102813	0.8518146556483526	0.9275418158144808	0	0	0.0
6782	0.0451638205575824	0.01189347711893986	0.010246613670002439	0.9612128783772512	None	0	0	0.4	4	0.6153846153846154	8	0.4166666666666667	0.5384615384615384	9	7	5	0	0	0.25	12	3	1.0	15	0.0	0.5714285714285714	0.12067432796741637	0.942567458627832	0.3103996431648073	0.9638279015900709	0.8940831551380196	0.8970754511195645	0.8762789595756584	0.9398335729328371	0	0	0.0
6354	0.03646290264347204	0.016174355229727076	0.00750139345228458	0.9880807336246106	None	0	0	0.36363636363636365	4	0.6428571428571429	9	0.3333333333333333	0.42857142857142855	8	6	7	1	0	0.3333333333333333	12	4	1.0666666666666667	16	0.0625	0.5333333333333333	0.33838811070345415	0.9405351615447565	0.2773531489520831	0.958611660234376	0.8002833424899969	0.8831372233741552	0.8614526692615279	0.9335168387883415	1.0	0.25	0.0
773	None	None	None	None	None	0.2857142857142857	2	0.5	8	0.5	11	0.3	0.3181818181818182	15	7	8	1	0	0.8	8	10	1.6	24	0.08333333333333333	0.09090909090909091	0.5931446677332176	0.9188038643311697	0.3841521862075175	0.9648488450440926	0.28329645622901956	0.9589984553784673	0.8870672182089837	0.9509023205932965	1.0	0	0.0
1161	None	None	None	None	None	1.0	1	1.0	4	0.25	1	0.6666666666666666	0	3	0	2	0	0	1.0	3	3	0.4	6	0.0	0.6666666666666666	0	0	0	0	0	0	0	0	0	0	0
3923	0.016228539048268764	0.0020779601897426975	0.001706666122351386	0.9845703501437898	None	0.5	1	0.6666666666666666	4	0.5714285714285714	4	0.42857142857142855	0.42857142857142855	4	3	4	0	0	0.42857142857142855	7	3	0.6	9	0.0	1.0	0.4367095735863483	0.9506943375816629	0.590769327654824	0.9576622123778337	0.9666641174239047	0.8416500533563511	0.9029013174561312	0.9297491156387602	0	0	0.0
4479	0.025438257557785858	0.005123877821175987	0.005091119949836862	0.978656641688981	None	0.3333333333333333	1	0.625	5	0.5	5	0.4444444444444444	0.4	7	4	4	1	0	0.3333333333333333	9	3	0.8	12	0.1111111111111111	0.8888888888888888	0.5831692108179952	0.9356628180228718	0.7843704382974563	0.932272352944274	1.0	0.8169735407014623	0.8142362193092436	0.9059429355173667	1.0	0.14285714285714285	0.0
6722	0.041707379381113845	0.012790682429224091	0.0073872712424813405	0.9783651624208346	None	0	0	0.4	4	0.6153846153846154	8	0.3125	0.5384615384615384	10	7	4	1	0	0.3333333333333333	12	4	1.0	15	0.1111111111111111	0.5714285714285714	0.12067432796741637	0.9380077669127753	0.5817719179815828	0.9636748587916256	0.8940831551380196	0.8891250723031388	0.9075126701727596	0.9365693290716794	1.0	0.2	0.0
6588	0.029050055746228823	0.00797799857984652	0.0076930808955844605	0.9748972433512444	None	0.3333333333333333	1	0.5555555555555556	5	0.5454545454545454	6	0.43333333333333335	0.45454545454545453	9	5	3	0	0	0.3	10	3	0.8666666666666667	13	0.0	0.8	0.4872135151151631	0.9495568115130874	0.7843704382974563	0.9574583243722381	0.9346169754535731	0.8686052767789413	0.8576327434394535	0.9337563645557698	0	0	0.0
4918	0.02414104058587132	0.008535824758995883	0.008357714037007587	0.9674555510286111	None	0.3333333333333333	1	0.625	5	0.5	5	0.375	0.5	8	5	3	0	0	0.5	8	4	0.8	12	0.0	0.6666666666666666	0.5351913629665791	0.9406578449276765	0.8277547252211486	0.9294587345050545	0.9472956349400341	0.9368987130295237	0.8454389314690981	0.9358260769053602	0	0	0.0
7145	0.023882520217846193	0.016934783263840358	0.015956894276469073	0.9865420055633126	None	0.25	1	0.5	5	0.5	6	0.35	0.5	10	6	3	4	0	0.4	10	4	0.9333333333333333	14	0.6666666666666666	0.5	0.4626311262017525	0.9743861510581506	0.8711390121448408	0.9450809145193466	0.9272827821532819	0.966644102747349	0.7553622436376949	0.9638604947589692	0.1	0.3	0.0
100	None	None	None	None	None	0.25	2	0.3888888888888889	7	0.625	15	0.3611111111111111	0.4583333333333333	18	11	7	0	0	0.8888888888888888	8	9	1.7333333333333334	26	0.0	0.16666666666666666	0.5858850092993484	0.9358037853387062	0.44090442254326784	0.9566359537939244	0.28329645622901956	0.9650406163305226	0.9090164919726972	0.9539292989959298	0	0	0.0
5758	0.024170724882117394	0.0099598690984228	0.009181194924339506	0.96788525050191	None	0.3333333333333333	1	0.5555555555555556	5	0.5454545454545454	6	0.43333333333333335	0.45454545454545453	8	5	4	0	0	0.3	10	3	0.8666666666666667	13	0.0	0.8	0.5351913629665791	0.9406578449276765	0.8277547252211486	0.9294587345050545	0.9666641174239047	0.9234235534052443	0.8454389314690981	0.9315334961356341	0	0	0.0
3090	0.006179497037864696	0.0013140221893296136	0.0011734771248164042	0.9918156125376042	None	0.5	1	0.6666666666666666	4	0.5	3	0.4	0.5	5	3	2	0	0	0.8	5	4	0.5333333333333333	8	0.0	0.6666666666666666	0.8538358909332378	0.9626202783314455	0.7982491884113858	0.9320295138120657	0.87774140858522	0.9093791052036577	0.82338956005675	0.9384453719552273	0	0	0.0
4098	0.022920814877024208	0.005932061654082388	0.00592977718484417	0.6442322254700329	None	0.3333333333333333	1	0.625	5	0.4444444444444444	4	0.4583333333333333	0.3333333333333333	8	3	2	1	0	0.375	8	3	0.7333333333333333	11	0.3333333333333333	0.6666666666666666	0.5831692108179952	0.8758627635487575	0.7843704382974563	0.9132021954628894	0.974642681027078	0.8542636771036092	0.8317934322962787	0.8834189567013537	1.0	0.625	0.0
6638	0.03406878063233926	0.0004273516557094988	-0.0003873654802930705	0.9388491705583402	None	0	0	0.375	3	0.6666666666666666	6	0.6111111111111112	0.5555555555555556	8	5	2	3	0	0.2222222222222222	9	2	0.7333333333333333	11	0.6	0.6	0.2904102628520381	0.9320309779772881	0.5143385465184076	0.9592136846376929	0.6032226795085578	0.8958691486362784	0.8483800439206325	0.9335622634799268	0.375	0.25	0.0
2916	0.0024402137444509025	0.0007901385176935396	0.0006345878505920623	0.9958260128088222	None	0.5	1	0.6666666666666666	4	0.5	3	0.4	0.5	6	3	1	0	0	0.8	5	4	0.5333333333333333	8	0.0	1.0	0.6957531773766754	0.9588724561861712	0.8277547252211486	0.936886533418877	0.936214709764046	0.8377518069731273	0.8412588459362378	0.9238680258402528	0	0	0.0
3456	0.009494469634082592	0.002085396584991022	0.002053222461413942	0.9875656160233756	None	0.5	1	0.6666666666666666	4	0.5714285714285714	4	0.375	0.5714285714285714	6	4	2	0	0	0.6666666666666666	6	4	0.6	9	0.0	0.8	0.7185025508756164	0.9679728808879139	0.8346941002781133	0.926311198632675	0.8945670795818241	0.9054381583457335	0.886132151643805	0.9389488215220243	0	0	0.0
5667	0.021212655809211254	0.006672036046796047	0.00642194014994477	0.9750247098698207	None	0.3333333333333333	1	0.625	5	0.5	5	0.4444444444444444	0.5	8	5	3	0	0	0.3333333333333333	9	3	0.8	12	0.0	0.6666666666666666	0.5351913629665791	0.9406578449276765	0.8277547252211486	0.9294587345050545	0.9861457829490728	0.943320463245653	0.8606696523386876	0.9380738210184659	0	0	0.0
6812	0.03389400865931578	0.007657909061920106	0.007636994275122881	0.9799371066762282	None	0	0	0.3333333333333333	3	0.7272727272727273	8	0.43333333333333335	0.6363636363636364	9	7	3	1	0	0.3	10	3	0.8666666666666667	13	0.125	0.6666666666666666	0.33468317982139856	0.9435025062129415	0.8046324985185194	0.951743062802753	0.8940831551380196	0.9198732339500278	0.8961888059944336	0.9396829693889183	1.0	0.1111111111111111	0.0
572	None	None	None	None	None	0	0	0.3333333333333333	1	1.0	2	1.0	0.5	2	1	1	0	0	0.25	1	4	0.26666666666666666	4	0.0	0	0.3019143116276138	0.5330844844074948	0.8752092843653067	0.5396853963870222	0.1754234534905264	0.6090679196551018	0.9546141919915848	0.560945756621373	0	0	0.0
3500	0.021517299988972307	0.0034424955424745256	0.0029049220205433083	0.9828111483541786	None	0.3333333333333333	1	0.625	5	0.4444444444444444	4	0.4583333333333333	0.4444444444444444	6	4	4	0	0	0.375	8	3	0.7333333333333333	11	0.0	0.75	0.5831692108179952	0.9196141077734864	0.7843704382974563	0.9376087953212314	0.9466512646371523	0.823181453804683	0.8306033702395085	0.9027673963095956	0	0	0.0
2294	None	None	None	None	None	0	0	0.75	3	0.5	2	0.6	0.5	4	2	1	0	0	0.4	5	2	0.4	6	0.0	0.5	0.532463910095968	0.7542193982393005	0.9752014506078538	0.8910964425292701	0.44638776159091276	0.9019759072014691	0.9102622749633428	0.8598690583649675	0	0	0.0
1045	None	None	None	None	None	0	0	0.3333333333333333	1	1.0	2	0.6666666666666666	0.5	2	1	1	2	0	0.6666666666666666	3	2	0.26666666666666666	4	0.4	0	0.2801277286174015	0.5226602046462954	0.23750200083362039	0.5	0.21489372747946164	0.5	0.5673054930864855	0.5075580036101798	0.75	0.5	0.0
7183	0.07106071360270022	0.006820315068425406	0.006081375441794924	0.9842212937710314	None	0	0	0.3076923076923077	4	0.7058823529411765	12	0.31666666666666665	0.5882352941176471	13	10	5	0	0	0.26666666666666666	15	4	1.2666666666666666	19	0.0	0.4444444444444444	0.12067432796741637	0.931436178886422	0.3103996431648073	0.9628320245342642	0.8940831551380196	0.902168402695347	0.8576327434394535	0.9367299269553482	0	0	0.0
4950	0.027635618139819337	0.008350309089065623	0.008128803575247905	0.9674704063913153	None	0.3333333333333333	1	0.5555555555555556	5	0.5454545454545454	6	0.43333333333333335	0.5454545454545454	9	6	3	0	0	0.3	10	3	0.8666666666666667	13	0.0	0.8	0.5831692108179952	0.9637956016226609	0.8711390121448408	0.9276791720297124	0.9733539404213142	0.9739732609501075	0.845801550795815	0.9589813168702767	0	0	0.0
2464	None	None	None	None	None	0	0	0.3333333333333333	1	1.0	2	0.6666666666666666	0.5	2	1	1	0	0	0.6666666666666666	2	3	0.26666666666666666	4	0.0	0	0.2801277286174015	0.5226602046462954	0.23750200083362039	0.5	0.21489372747946164	0.5	0.5673054930864855	0.5075580036101798	0	0	0.0
2842	3.445679522859156e-06	4.746798903215582e-08	4.721946128275335e-08	0.9999994752688999	None	0	0	1.0	1	0	0	1.0	0	1	0	0	0	0	0.5	2	1	0.13333333333333333	2	0.0	0	0	0	0	0	0	0	0	0	0	0	0
5188	0.02508765098816771	0.010022581704521243	0.008479023989210062	0.9715480528682774	None	0.3333333333333333	1	0.625	5	0.5	5	0.4444444444444444	0.4	7	4	4	0	0	0.3333333333333333	9	3	0.8	12	0.0	0.8888888888888888	0.4872135151151631	0.92156865950097	0.7843704382974563	0.9526083173382446	0.9199485888529904	0.885859093317311	0.8481918484418124	0.9244621544804233	0	0	0.0
1615	None	None	None	None	None	0	0	0.6	3	0.6	3	0.4666666666666667	0.6	5	3	1	1	0	0.6	5	3	0.4666666666666667	7	0.25	1.0	0.34209304158550974	0.9244976687833105	0.7955309155396313	0.9132394887060621	0.8884916687844487	0.942411701813252	0.914566086659577	0.9276642999356227	1.0	0.4	0.0
7285	0.04785673683768943	0.01453580816800167	0.014421903761069393	0.9849780216217889	None	0	0	0.4166666666666667	5	0.5333333333333333	8	0.4722222222222222	0.5333333333333333	10	8	6	0	0	0.25	12	3	1.1333333333333333	17	0.0	0.5	0.11824625471872194	0.9381901136008278	0.2773531489520831	0.9632706936412152	0.7473249200590066	0.9008527851642746	0.8776333056390733	0.938838656273597	0	0	0.0
1459	None	None	None	None	None	0.5	1	0.8333333333333334	5	0.2857142857142857	2	0.6	0.2857142857142857	4	2	4	0	0	0.6	3	5	0.6	9	0.0	1.0	0.7008613897789872	0.8576897890037894	0.7294007173998731	0.9557165968261483	0.6788102035964402	0.9243720960108974	0.8493424828932975	0.9210809067314376	0	0	0.0
1175	None	None	None	None	None	0	0	0.5	3	0.7142857142857143	5	0.5625	0.7142857142857143	8	5	0	1	0	0.25	8	2	0.6	9	1.0	0.2857142857142857	0.9156910773840844	0.820519814954167	0.7090063295615077	0.9604711731422072	0.4378487511691887	0.861721845490149	0.8380955787235379	0.8984370124234963	1.0	0.75	0.0
4485	0.024253621226011025	0.004928683400369369	0.004927659166601524	0.9783318834553756	None	0	0	0.5	4	0.5555555555555556	5	0.4074074074074074	0.4444444444444444	7	4	3	1	0	0.3333333333333333	9	3	0.7333333333333333	11	0.14285714285714285	0.8888888888888888	0.5831692108179952	0.9356628180228718	0.7843704382974563	0.932272352944274	1.0	0.8169735407014623	0.8142362193092436	0.9059429355173667	1.0	0.14285714285714285	0.0
1212	None	None	None	None	None	0	0	0.6666666666666666	2	0.0	0	0.6666666666666666	0	2	0	1	0	0	0.6666666666666666	3	2	0.26666666666666666	4	0.0	0	0	0	0	0	0	0	0	0	0	0	0
2860	0.002124953265023814	0.00046323892336669255	0.000462808182285225	0.9875289919433707	None	0	0	0.75	3	0.5	2	0.5	0.25	2	1	3	1	0	0.75	3	4	0.4	6	0.1111111111111111	0.5	0.6179165770060495	0.8639212453356806	0.6548490125268438	0.5438303825495725	0.8109998837816674	0.8687556630728173	0.7784129218236006	0.7866205402872715	1.0	0.5	0.0
4345	0.024686389084795615	0.0016740362600009813	0.001233115312944305	0.9796667900277402	None	0.3333333333333333	1	0.625	5	0.5	5	0.4444444444444444	0.4	7	4	4	1	0	0.3333333333333333	9	3	0.8	12	0.1111111111111111	0.8888888888888888	0.5831692108179952	0.9356628180228718	0.7843704382974563	0.932272352944274	0.9599742944264952	0.812649468632891	0.82338956005675	0.9051258018674366	1.0	0.14285714285714285	0.0
7088	0.06971133440774728	0.015151429809797386	0.008888599471560074	0.9887704755556136	None	0	0	0.3333333333333333	4	0.6875	11	0.27692307692307694	0.5625	11	9	6	1	0	0.38461538461538464	13	5	1.2	18	0.07142857142857142	0.47058823529411764	0.12067432796741637	0.9306701483217856	0.24430665473935886	0.9603381831955732	0.5587013338640787	0.9107136222599889	0.8576327434394535	0.9371505538436466	1.0	0.2727272727272727	0.0
4785	0.02278213549513476	0.00476218901651576	0.004637249164976552	0.5131934590202215	None	0.3333333333333333	1	0.5555555555555556	5	0.45454545454545453	5	0.40625	0.45454545454545453	9	5	3	0	0	0.5	8	4	0.8666666666666667	13	0.0	0.8	0.5831692108179952	0.9050886744977626	0.7843704382974563	0.9389330141902646	0.974642681027078	0.9026570391515264	0.8317934322962787	0.9172068959942422	0	0	0.0
5925	0.024555334741430936	0.0033057032859575863	0.0033032497290928007	0.9651240118397743	None	0	0	0.375	3	0.6666666666666666	6	0.4074074074074074	0.6666666666666666	8	6	2	2	0	0.3333333333333333	9	3	0.7333333333333333	11	0.3333333333333333	0.6	0.5831692108179952	0.950674357144809	0.7843704382974563	0.9486888848244511	0.974642681027078	0.8759120701292217	0.8317934322962787	0.9315061456578707	0.5625	0.125	0.0
2424	None	None	None	None	None	0	0	0.6666666666666666	4	0.3333333333333333	2	0.8	0.3333333333333333	4	2	3	0	0	0.4	5	2	0.5333333333333333	8	0.0	0.6666666666666666	0.9059690151947748	0.8183224039781111	0.6866561214506286	0.811002128402955	0.8402869017762755	0.969747591726689	0.7446008926749242	0.895013393186805	0	0	0.0
2581	0.0038358077449296138	0.00036040421554209794	-8.105007499466433e-05	0.9878690497297353	None	0	0	0.6	3	0.6	3	0.4375	0.4	4	2	2	0	0	1.0	4	4	0.4666666666666667	7	0.0	0.4	0.2904102628520381	0.841028457945602	0.3558164798642334	0.936137342263131	0.9666641174239047	0.9225257059045947	0.9527440230294314	0.9068724915674179	0	0	0.0
3820	0.020951928832726018	0.004101650425730725	0.003952519474161937	0.9836490802234683	None	0.3333333333333333	1	0.625	5	0.4444444444444444	4	0.4583333333333333	0.4444444444444444	6	4	4	0	0	0.375	8	3	0.7333333333333333	11	0.0	0.75	0.5831692108179952	0.9196141077734864	0.7843704382974563	0.9376087953212314	0.9539854579374436	0.8243548211963725	0.8113469294189612	0.9030036296468981	0	0	0.0
4208	0.022012084036425298	0.0033769573055297355	0.0033697580805820897	0.979587260302335	None	0.3333333333333333	1	0.625	5	0.5	5	0.4444444444444444	0.5	8	5	3	0	0	0.3333333333333333	9	3	0.8	12	0.0	0.8888888888888888	0.5831692108179952	0.9335264654453439	0.7843704382974563	0.9454295155325162	0.925547674503267	0.9040872939865287	0.8306033702395085	0.9295152180479694	0	0	0.0
843	None	None	None	None	None	0.5	1	0.6666666666666666	4	0.5714285714285714	4	0.36	0.5714285714285714	7	4	1	0	0	1.0	5	5	0.6	9	0.0	0.5	0.7614006408649593	0.9000118074740192	0.7748910656408504	0.9386625097727049	0.6906639227374473	0.8759504234302715	0.856989769173905	0.9083247541944529	0	0	0.0
4096	0.01143792812480862	0.0004793678671280688	0.00043191445752091686	0.9872663115364426	None	0	0	0.6	3	0.4	2	0.5833333333333334	0.4	5	2	1	2	0	0.3333333333333333	6	2	0.4666666666666667	7	0.6666666666666666	0.6666666666666666	0.5831692108179952	0.917726796915395	0.7843704382974563	0.9423051698951759	1.0	0.9003473403211372	0.6931825251894044	0.9219183744446321	0.6	0.6	0.0
3377	0.01569879245513808	0.0011125071321929924	0.0010950795615117207	0.9306389105117833	None	0	0	0.5	4	0.4	4	0.5	0.2	4	2	7	0	0	0.375	3	8	0.8	12	0.0	0.5	0.5473152871776381	0.9343727261091457	0.5870800090399949	0.8271424403898747	0.6257179794121813	0.8675320401280688	0.7993898111580887	0.8842767216082649	0	0	0.0
802	None	None	None	None	None	1.0	1	0.8	4	0.4	2	0.4375	0.2	4	1	2	0	0	1.0	4	4	0.4666666666666667	7	0.0	0.6666666666666666	0.4582691245190341	0.8197764652330077	0.382057050696901	0.8668316281488804	0.8022928249948709	0.8319396700318391	0.8921936924673782	0.8405733638393301	0	0	0.0
3726	0.009826227270397614	0.001024073417161042	0.0006345576434343525	0.9862515305785117	None	0.5	1	0.6666666666666666	4	0.5714285714285714	4	0.375	0.42857142857142855	4	3	4	0	0	0.6666666666666666	6	4	0.6	9	0.0	0.6666666666666666	0.6705247030242004	0.9455286436999999	0.8711390121448408	0.6235579175661756	0.9562275625507983	0.6315044832054096	0.770606484178411	0.78569038682663	0	0	0.0
3775	0.020795131492079278	0.0051727530133666285	0.005050109961903043	0.9808207895209143	None	0.3333333333333333	1	0.625	5	0.4444444444444444	4	0.4583333333333333	0.4444444444444444	6	4	4	1	0	0.375	8	3	0.7333333333333333	11	0.1	0.75	0.5831692108179952	0.9196141077734864	0.7843704382974563	0.9376087953212314	0.9466512646371523	0.8264961867334198	0.845801550795815	0.9034366351229421	1.0	0.3333333333333333	0.0
6057	0.015655823136868873	0.004090861572870711	0.004068453113178137	0.9819974664750549	None	0.25	1	0.6	6	0.46153846153846156	6	0.46875	0.38461538461538464	11	5	3	0	0	0.5	8	4	1.0	15	0.0	0.5714285714285714	0.5831692108179952	0.9492298284683744	0.8711390121448408	0.9368137771278472	0.9599742944264952	0.9297946498614234	0.7881335137337363	0.9391231206608303	0	0	0.0
855	None	None	None	None	None	0	0	0.3333333333333333	1	1.0	2	1.0	0	0	0	3	3	0	1.0	2	2	0.26666666666666666	4	0.3	0	0	0	0	0	0	0	0	0	0	0	0
6870	0.06644737084028	0.013764321300387076	0.011052213068680695	0.9811239351918796	None	0	0	0.4166666666666667	5	0.5625	9	0.42857142857142855	0.5	11	8	6	1	0	0.21428571428571427	14	3	1.2	18	0.07692307692307693	0.47058823529411764	0.11581818147002751	0.9335965283292085	0.24430665473935886	0.9619073120540754	0.6405923905534985	0.8957068684516025	0.8576327434394535	0.9354869393274879	1.0	0.2727272727272727	0.0
4543	0.02033655265255755	0.007167115511928197	0.006472752037605663	0.9773037770525146	None	0.3333333333333333	1	0.625	5	0.4444444444444444	4	0.4583333333333333	0.4444444444444444	6	4	4	0	0	0.375	8	3	0.7333333333333333	11	0.0	0.75	0.5351913629665791	0.8892412572728658	0.7843704382974563	0.9376087953212314	0.9539854579374436	0.8243548211963725	0.8349756749940768	0.8921621585370114	0	0	0.0
3344	0.005308582079152698	0.0010923718809559345	0.0010630857505285003	0.9936231996421343	None	0.5	1	0.6666666666666666	4	0.5	3	0.4	0.5	5	3	2	0	0	0.8	5	4	0.5333333333333333	8	0.0	1.0	0.5831692108179952	0.965250275231998	0.8711390121448408	0.9403436515632686	0.9599742944264952	0.7682166325292406	0.8084232741296017	0.9188415092329026	0	0	0.0
2610	None	None	None	None	None	0	0	0.2	1	1.0	5	0.7	0.6	3	3	3	1	0	0.4	5	2	0.4666666666666667	7	0.1	0.4	0.28919802382674237	0.5369617752790558	0.23750200083362039	0.5	0.21489372747946164	0.5	0.5771286826081861	0.5123406016534308	1.0	1.0	0.0
7203	0.046090098391328334	0.01221763178493026	0.012174271044017079	0.983548496848146	None	0	0	0.36363636363636365	4	0.6428571428571429	9	0.4444444444444444	0.5714285714285714	9	8	6	1	0	0.25	12	3	1.0666666666666667	16	0.06666666666666667	0.5333333333333333	0.12067432796741637	0.942567458627832	0.3103996431648073	0.9638279015900709	0.8532768237007996	0.881131020983558	0.911485711280965	0.9367073596451134	1.0	0.1111111111111111	0.0
4316	0.022156597725559606	0.0027217550821071997	0.002175912306624848	0.9818954780034408	None	0.3333333333333333	1	0.625	5	0.4444444444444444	4	0.4583333333333333	0.4444444444444444	6	4	4	1	0	0.375	8	3	0.7333333333333333	11	0.1	0.75	0.5831692108179952	0.9196141077734864	0.7843704382974563	0.9376087953212314	0.9599742944264952	0.8223705353555125	0.82338956005675	0.9026045550577054	1.0	0.16666666666666666	0.0
4073	0.02474577745214531	0.003628507529278513	0.0036131139509022006	0.9799195971067	None	0.3333333333333333	1	0.625	5	0.5	5	0.4444444444444444	0.4	7	4	4	1	0	0.3333333333333333	9	3	0.8	12	0.1111111111111111	0.8888888888888888	0.5831692108179952	0.9356628180228718	0.7843704382974563	0.932272352944274	1.0	0.8169735407014623	0.8142362193092436	0.9059429355173667	1.0	0.14285714285714285	0.0
5457	0.02361308087659116	0.007912495918431956	0.007904195687192523	0.9673103295343174	None	0.3333333333333333	1	0.625	5	0.5	5	0.375	0.5	7	5	4	1	0	0.5	8	4	0.8	12	0.1	0.6666666666666666	0.4872135151151631	0.92156865950097	0.7843704382974563	0.9526083173382446	0.9346169754535731	0.8754872001460772	0.8576327434394535	0.9221311117163767	1.0	0.14285714285714285	0.0
795	None	None	None	None	None	0	0	0.6666666666666666	2	0.5	1	0.6666666666666666	0.5	2	1	1	0	0	0.6666666666666666	2	3	0.26666666666666666	4	0.0	0	0.5961794385454783	0.9448726414030508	0.49291082073550785	0.9716280206260688	0.49225574144619866	0.777122338146989	0.7444791057340001	0.9269879862001656	0	0	0.0
1534	None	None	None	None	None	0	0	0.3333333333333333	2	0.8333333333333334	5	0.4	0.8333333333333334	7	5	0	1	0	0.8	5	4	0.5333333333333333	8	0.5	0	0.9750984963036501	0.8177463562577075	0.19595855831951323	0.9560901372898958	0.4378487511691887	0.8108745776888684	0.96289232085222	0.8821056576962591	1.0	0.5714285714285714	0.0
3695	0.0228888455237561	0.0028450914592122356	0.0021087885074148414	0.9657645089217641	None	0.3333333333333333	1	0.5	4	0.6666666666666666	6	0.4074074074074074	0.6666666666666666	8	6	2	0	0	0.3333333333333333	9	3	0.7333333333333333	11	0.0	1.0	0.3494936961440114	0.9777611374692977	0.483614148730289	0.9628266263038685	0.660605243340251	0.8780571858153781	0.8576327434394535	0.9527524693762176	0	0	0.0
5418	0.022299205478371248	0.006660546436359495	0.006602389393726236	0.9761911597576259	None	0.3333333333333333	1	0.625	5	0.5	5	0.4444444444444444	0.5	7	5	4	1	0	0.3333333333333333	9	3	0.8	12	0.1	0.8888888888888888	0.5831692108179952	0.9148398437960911	0.7843704382974563	0.932272352944274	1.0	0.8187019859356451	0.845801550795815	0.8973365306863823	1.0	0.14285714285714285	0.0
1443	None	None	None	None	None	0	0	0.5	2	0.75	3	0.5	0.25	2	1	3	0	0	0.75	3	4	0.4	6	0.0	0.4	0.9059690151947748	0.5	0.6935791060397879	0.5173005522252271	0.7765075752020969	0.6921407633568494	0.720173876532114	0.5727611376952627	0	0	0.0
7113	0.00769117078433968	0.0018561204039039497	0.0018527607905853198	0.9864207850893851	None	0.3333333333333333	1	0.625	5	0.4	4	0.5	0.4	8	4	3	2	0	0.375	8	3	0.8	12	0.3333333333333333	0.4444444444444444	0.6459423141107898	0.9770002362660694	0.8711390121448408	0.9567532570692475	0.9466512646371523	0.9203775413897562	0.6621038866474369	0.9567979698214196	0.5625	0.25	0.0
2069	None	None	None	None	None	0	0	0.6666666666666666	2	0.5	1	1.0	0.5	2	1	1	0	0	0.25	4	1	0.26666666666666666	4	0.0	0.6666666666666666	0.4134629893397686	0.5637967642050434	0.5046104476736114	0.8142920191557472	0.4226216225353179	0.6628428366506187	0.7131907147202354	0.6907381830473992	0	0	0.0
1010	None	None	None	None	None	0	0	1.0	2	0.0	0	0.75	0	2	0	0	0	0	1.0	2	2	0.2	3	0.0	0	0	0	0	0	0	0	0	0	0	0	0
4698	0.010194114874438682	0.0005641088560652115	0.0002558485856908619	0.9915982241362298	None	0.5	1	0.6666666666666666	4	0.5714285714285714	4	0.42857142857142855	0.42857142857142855	5	3	3	0	0	0.42857142857142855	7	3	0.6	9	0.0	1.0	0.34209304158550974	0.9471459180485323	0.7843704382974563	0.9610449672700431	0.9346169754535731	0.8531587696644342	0.8651862121552062	0.9319503353074983	0	0	0.0
5162	0.02288021013759273	0.0073605974110357375	0.006538896555091742	0.9751543023778781	None	0.3333333333333333	1	0.625	5	0.5	5	0.4444444444444444	0.4	7	4	4	0	0	0.3333333333333333	9	3	0.8	12	0.0	0.8888888888888888	0.5831692108179952	0.9148398437960911	0.7843704382974563	0.932272352944274	0.9733539404213142	0.813886759320795	0.845801550795815	0.8963462349723692	0	0	0.0
7456	0.025788484685602266	0.016553455798849228	0.016066189767381656	0.9869486358402005	None	0.25	1	0.6	6	0.46153846153846156	6	0.5	0.46153846153846156	11	6	3	3	0	0.3	10	3	1.0	15	0.6	0.6153846153846154	0.33468317982139856	0.960425697586514	0.7843704382974563	0.9419095868414006	0.5664119809011601	0.9556182667407179	0.8704028631606378	0.9532417848715932	0.2727272727272727	0.45454545454545453	0.0
5958	0.022731003136284313	0.010504802578959842	0.010196447864108697	0.9682075158541499	None	0.25	1	0.5454545454545454	6	0.5	7	0.32	0.42857142857142855	12	6	3	0	0	0.5	10	5	1.0666666666666667	16	0.0	0.5454545454545454	0.6052255060540072	0.9508882983088409	0.8711390121448408	0.9324200770898972	0.9739983107241962	0.910810128571083	0.7435258719435028	0.9332122454033797	0	0	0.0
4379	0.022460421680294208	0.0029912674137745196	0.002987738929343399	0.9798197886623099	None	0.3333333333333333	1	0.625	5	0.5	5	0.4444444444444444	0.5	8	5	3	0	0	0.3333333333333333	9	3	0.8	12	0.0	0.8888888888888888	0.5831692108179952	0.9335264654453439	0.7843704382974563	0.9454295155325162	0.8988449987191052	0.8801080681882306	0.8188579118626789	0.9238554312146373	0	0	0.0
15	None	None	None	None	None	0	0	0.15789473684210525	3	0.8461538461538461	22	0.2222222222222222	0.5769230769230769	18	15	9	2	0	0.6428571428571429	14	9	1.8666666666666667	28	0.10526315789473684	0	0.7030204630634088	0.9328525103982045	0.46671715944107994	0.9148169533026428	0.33404595978644347	0.9426019283116952	0.9307354570653382	0.930945423263137	0.5277777777777778	0.05555555555555555	0.0
4029	0.012048534129337379	0.0012651878202836256	0.0010775699952933042	0.9790685018434939	None	0.3333333333333333	1	0.625	5	0.4444444444444444	4	0.4583333333333333	0.3333333333333333	6	3	4	1	0	0.375	8	3	0.7333333333333333	11	0.1111111111111111	0.75	0.6052255060540072	0.9252280410363927	0.8277547252211486	0.8872328014021577	1.0	0.5979342362534456	0.8701339578256646	0.8400250902173565	1.0	0.3333333333333333	0.0
6521	0.02082807922534895	0.008915348491074067	0.008905372790608103	0.9748627043893006	None	0.3333333333333333	1	0.5555555555555556	5	0.5454545454545454	6	0.3611111111111111	0.5454545454545454	8	6	4	0	0	0.4444444444444444	9	4	0.8666666666666667	13	0.0	0.8	0.5351913629665791	0.9161995673972197	0.7843704382974563	0.9454295155325162	0.9861457829490728	0.9112073559110637	0.8183922497727474	0.925816637393202	0	0	0.0
6161	0.016998413263051144	0.00800891456207892	0.007823509705523425	0.9846574675166563	None	0.5	2	0.6	6	0.5384615384615384	7	0.375	0.46153846153846156	9	6	5	1	0	0.625	8	5	1.0	15	0.09090909090909091	0.5714285714285714	0.5831692108179952	0.9269778243826525	0.7843704382974563	0.9423659608663809	1.0	0.8849781103558795	0.7881335137337363	0.9211901938477892	1.0	0.2222222222222222	0.0
3549	0.011981956449455669	0.0026462471765058954	0.0025297372476198207	0.9818205416890693	None	0.5	1	0.6666666666666666	4	0.5714285714285714	4	0.42857142857142855	0.5714285714285714	6	4	2	0	0	0.42857142857142855	7	3	0.6	9	0.0	1.0	0.5831692108179952	0.9264548870418815	0.7843704382974563	0.9358768585867362	0.8329864988880358	0.9567439266939806	0.8317934322962787	0.9410430306996254	0	0	0.0
4942	0.019406362768793917	0.008625084349323558	0.008238898390654259	0.9815181314365811	None	0.3333333333333333	1	0.625	5	0.5	5	0.5	0.4	8	4	3	0	0	0.375	8	3	0.8	12	0.0	0.6666666666666666	0.5351913629665791	0.9403945596894462	0.7843704382974563	0.9507817341516569	0.9539854579374436	0.8677558625128864	0.8518146556483526	0.9264647435806044	0	0	0.0
3389	0.007225947671709416	0.001678663482541587	0.001607511101806555	0.9851369874430324	None	0.5	1	0.6666666666666666	4	0.5	3	0.4444444444444444	0.5	5	3	2	0	0	0.5	6	3	0.5333333333333333	8	0.0	1.0	0.5831692108179952	0.941291419735794	0.7843704382974563	0.9440402795289893	0.7134921671009699	0.9574078264490982	0.8317934322962787	0.9480563355066963	0	0	0.0
238	None	None	None	None	None	0	0	0.8	4	0.2	1	0.7777777777777778	0	2	0	4	0	0	1.0	3	3	0.4666666666666667	7	0.0	0.8	0	0	0	0	0	0	0	0	0	0	0
2855	0.007169413028035095	0.0005358864810560216	0.00010902583003987347	0.9448922125403842	None	0	0	0.5714285714285714	4	0.25	2	0.5555555555555556	0.25	4	2	5	0	0	0.5	3	6	0.6666666666666666	10	0.0	0.5	0.5473152871776381	0.9343727261091457	0.5870800090399949	0.8271424403898747	0.6257179794121813	0.80233102807069	0.806277752245566	0.866932760365987	0	0	0.0
2929	0.006839907046541289	0.00014050530367460087	1.0881378445205166e-05	0.9493936035699684	None	0	0	0.625	5	0.3	3	0.5714285714285714	0.1	3	1	8	0	0	0.42857142857142855	3	7	0.8	12	0.0	0.4	0.43309179531917774	0.8413433209117155	0.6372717432259541	0.8210812613066635	0.4907921707222046	0.875586794903497	0.805992563448206	0.8474075579795743	0	0	0.0
7185	0.05823264951653471	0.016259963981455156	0.016102087379749136	0.9704553155195857	None	0	0	0.25	3	0.8	12	0.40476190476190477	0.5333333333333333	10	8	6	1	0	0.21428571428571427	14	3	1.1333333333333333	17	0.07142857142857142	0.5	0.22767875389440748	0.941305006012192	0.5473850407311318	0.9615711562110141	0.9137056949929144	0.9021288480430738	0.8576327434394535	0.9392658746036624	1.0	0.2	0.0
2775	0.007905180042590762	0.00036421449163903197	0.00021146769222624937	0.9812080650859569	None	0	0	0.6	3	0.4	2	0.5833333333333334	0.4	3	2	3	0	0	0.75	3	4	0.4666666666666667	7	0.0	0.6666666666666666	0.43309179531917774	0.9463292230174989	0.3464656035917465	0.9102294355366803	0.6706567506001943	0.740044571255821	0.85945723321828	0.888692425212792	0	0	0.0
1338	None	None	None	None	None	0	0	0.5	2	0.6666666666666666	2	1.0	0.6666666666666666	4	2	0	0	0	0.2	5	1	0.3333333333333333	5	0.0	1.0	0.4134629893397686	0.8132476820837061	0.5046104476736114	0.8149782690602151	0.44331011400093673	0.6926562701849324	0.722209912299979	0.7782509314866285	0	0	0.0
1749	None	None	None	None	None	0.3333333333333333	1	0.5555555555555556	5	0.5454545454545454	6	0.65	0.2727272727272727	5	3	7	2	0	0.8	4	5	0.8666666666666667	13	0.125	0.4444444444444444	0.43348902373698567	0.91189887166276	0.3374583900626914	0.868390850119813	0.8150757660877084	0.8672518597491026	0.9148660729920884	0.8842774100504804	0.6	0.4	0.0
4350	0.017295895093269224	0.004288015661734945	0.004039610507032563	0.9834834030558196	None	0.3333333333333333	1	0.625	5	0.4444444444444444	4	0.4583333333333333	0.4444444444444444	7	4	3	0	0	0.375	8	3	0.7333333333333333	11	0.0	0.75	0.5831692108179952	0.9056676792472684	0.7843704382974563	0.9276047046227154	0.9733539404213142	0.8138849618756209	0.845801550795815	0.8905062186560707	0	0	0.0
1819	None	None	None	None	None	0.5	1	0.6666666666666666	4	0.5714285714285714	4	0.42857142857142855	0.5714285714285714	7	4	1	0	0	0.42857142857142855	7	3	0.6	9	0.0	1.0	0.4534772587016528	0.9270614345840119	0.7066767728420807	0.8869238218223257	0.8884916687844487	0.8880605177939143	0.9003797320615946	0.9024187881786485	0	0	0.0
1214	None	None	None	None	None	0	0	0.5	3	0.3333333333333333	2	0.6666666666666666	0.3333333333333333	4	2	3	0	0	0.3333333333333333	2	6	0.5333333333333333	8	0.0	0	0.6742550059351091	0.7544735131512073	0.7188217556149985	0.9092567484166508	0.31352265294044146	0.8539268829073543	0.908460538185574	0.8495380289402796	0	0	0.0
2872	0.0006175806330246937	2.2208007544175237e-05	3.656194587596266e-06	0.9942174018981637	None	0	0	0.5555555555555556	5	0.36363636363636365	4	0.5416666666666666	0	2	0	10	0	0	0.375	3	8	0.8666666666666667	13	0.0	0.4	0	0	0	0	0	0	0	0	0	0	0
6551	0.019228972889866896	0.006933904700777313	0.006845303552720587	0.9678111328138451	None	0.5	1	0.5714285714285714	4	0.625	5	0.4166666666666667	0.625	8	5	1	0	0	0.375	8	3	0.6666666666666666	10	0.0	1.0	0.5351913629665791	0.9403945596894462	0.7843704382974563	0.9507817341516569	0.9539854579374436	0.8677558625128864	0.8518146556483526	0.9264647435806044	0	0	0.0
5675	0.02082858075418317	0.007199110189488725	0.0070828853695541595	0.9737390827768366	None	0.5	2	0.6	6	0.5	6	0.4375	0.4166666666666667	8	5	5	0	0	0.5	8	4	0.9333333333333333	14	0.0	0.6666666666666666	0.5351913629665791	0.9406578449276765	0.8277547252211486	0.9294587345050545	0.986676970210657	0.9391362949507897	0.8557644354062872	0.9365922874481487	0	0	0.0
14	None	None	None	None	None	0.5	1	0.7142857142857143	5	0.375	3	0.6666666666666666	0.25	4	2	5	2	0	0.6	3	5	0.6666666666666666	10	0.16666666666666666	0.8	0.649807547214609	0.9697357937730103	0.7663925035279056	0.7803985114599273	0.5360333165849649	0.9125232897788361	0.8622256135955177	0.9137228936469337	0.625	0.25	0.0
5110	0.021873860524941446	0.00707921673361863	0.007019235868674202	0.9733391577222623	None	0.3333333333333333	1	0.5555555555555556	5	0.5454545454545454	6	0.40625	0.45454545454545453	8	5	4	1	0	0.5	8	4	0.8666666666666667	13	0.1111111111111111	0.6	0.5351913629665791	0.9403945596894462	0.7843704382974563	0.9507817341516569	0.9673084877267865	0.8707586641255515	0.8518146556483526	0.9270625349546485	1.0	0.25	0.0
3874	0.021017157479876116	0.005189332917477357	0.005119390941573681	0.9815105628238991	None	0.3333333333333333	1	0.625	5	0.4444444444444444	4	0.4583333333333333	0.4444444444444444	6	4	4	0	0	0.375	8	3	0.7333333333333333	11	0.0	0.75	0.5831692108179952	0.9196141077734864	0.7843704382974563	0.9376087953212314	0.9599742944264952	0.8223705353555125	0.82338956005675	0.9026045550577054	0	0	0.0
4804	0.024694888627455266	0.00499654393583221	0.00489745989613011	0.593331326041155	None	0.3333333333333333	1	0.75	6	0.3	3	0.5	0.3	9	3	2	1	0	0.375	8	3	0.8	12	0.5	0.6	0.5831692108179952	0.887335052307543	0.7843704382974563	0.9312549604862058	0.974642681027078	0.9015657537296807	0.8317934322962787	0.9084531403443995	1.0	0.5555555555555556	0.0
3548	0.01772243620403901	0.0015712702250680823	0.0014227721614289415	0.9846939455117081	None	0.3333333333333333	1	0.625	5	0.5	5	0.5	0.4	7	4	4	0	0	0.375	8	3	0.8	12	0.0	0.6666666666666666	0.5831692108179952	0.9356628180228718	0.7843704382974563	0.932272352944274	0.9733539404213142	0.8204538106122619	0.845801550795815	0.9066068617756432	0	0	0.0
3023	0.0038057849013241425	0.00045458369870918317	0.00044389829224710886	0.9521983865458569	None	0	0	0.5714285714285714	4	0.25	2	0.5555555555555556	0.125	2	1	7	0	0	0.5	3	6	0.6666666666666666	10	0.0	0.5	0.5070023406091462	0.6768002124539068	0.7324830788570986	0.6457862381254723	0.4983939326674419	0.848467052789096	0.8198679855921563	0.7351220139473615	0	0	0.0
70	None	None	None	None	None	0	0	1.0	2	0.0	0	0.75	0	2	0	0	0	0	1.0	2	2	0.2	3	0.0	0	0	0	0	0	0	0	0	0	0	0	0
4476	0.02117058646868524	0.00308564445935031	0.003084750555322182	0.9796059813621162	None	0.3333333333333333	1	0.5555555555555556	5	0.5454545454545454	6	0.3611111111111111	0.5454545454545454	9	6	3	0	0	0.4444444444444444	9	4	0.8666666666666667	13	0.0	0.8	0.5831692108179952	0.9460002729562995	0.7843704382974563	0.9540518603551349	0.8377157030117152	0.8912437930418194	0.82338956005675	0.935030381309078	0	0	0.0
1809	None	None	None	None	None	0	0	0.2857142857142857	2	0.875	7	0.625	0.25	2	2	7	7	0	1.0	4	4	0.6666666666666666	10	0.3888888888888889	0.5	0.7380465246115069	0.6356357092274537	0.9420663600709652	0.6409146975304008	0.21624969459977703	0.7617861268429946	0.9553956401741551	0.682676988425586	0.5	0.5	0.15939623050579535
522	None	None	None	None	None	0	0	1.0	2	0.0	0	0.75	0	2	0	0	0	0	1.0	2	2	0.2	3	0.0	0	0	0	0	0	0	0	0	0	0	0	0
476	None	None	None	None	None	0	0	0.75	3	0.25	1	0.5	0.25	3	1	2	0	0	0.75	3	4	0.4	6	0.0	0	0.5619934717746158	0.8171109824498294	0.7916225837194306	0.790779326850533	0.4900964803969833	0.8581013417016696	0.8227840439832076	0.8237617581252494	0	0	0.0
5369	0.00819785813943067	0.001312097873592932	0.0009618721314491615	0.9776981065120495	None	0.5	1	0.5714285714285714	4	0.625	5	0.47619047619047616	0.5	8	4	1	1	0	0.42857142857142855	7	3	0.6666666666666666	10	0.5	0.6666666666666666	0.6052255060540072	0.9233062209461651	0.8277547252211486	0.9261715637099219	0.9339726051506911	0.8507757331679717	0.7697173372418947	0.9048847295489014	1.0	0.25	0.0
1625	None	None	None	None	None	0	0	0.4	4	0.6153846153846154	8	0.45454545454545453	0	2	0	12	1	0	0.2727272727272727	11	3	1.0	15	0.038461538461538464	0.16666666666666666	0	0	0	0	0	0	0	0	0	0	0
4803	0.022458546537404058	0.0018991026531500572	0.0011525524775696531	0.9658255730919092	None	0.3333333333333333	1	0.5	4	0.6666666666666666	6	0.4074074074074074	0.6666666666666666	9	6	1	0	0	0.3333333333333333	9	3	0.7333333333333333	11	0.0	1.0	0.5831692108179952	0.9491856562104178	0.7843704382974563	0.9478280209926281	0.9346169754535731	0.8550868362194577	0.8084232741296017	0.9264939998850609	0	0	0.0
6160	0.017831635137449155	0.00882287266635214	0.008720380699727423	0.9820630492424828	None	0.5	2	0.6	6	0.5	6	0.4375	0.4166666666666667	9	5	4	1	0	0.5	8	4	0.9333333333333333	14	0.125	0.6666666666666666	0.5831692108179952	0.9269778243826525	0.7843704382974563	0.9423659608663809	1.0	0.8849781103558795	0.7881335137337363	0.9211901938477892	1.0	0.2222222222222222	0.0
6817	0.04517714601018369	0.013216112658210577	0.01317683389133414	0.9800844962146527	None	0	0	0.36363636363636365	4	0.6428571428571429	9	0.4444444444444444	0.5	10	7	5	1	0	0.25	12	3	1.0666666666666667	16	0.09090909090909091	0.5333333333333333	0.22767875389440748	0.941305006012192	0.5473850407311318	0.9615711562110141	0.893692842206162	0.8953333424532144	0.8576327434394535	0.9378300025302123	1.0	0.1	0.0
2704	0.014207028400565013	0.0019026117080620502	-0.0009283577130348967	0.9757824612914076	None	0.5	1	0.5714285714285714	4	0.625	5	0.4166666666666667	0.5	5	4	4	1	0	0.6666666666666666	6	4	0.6666666666666666	10	0.09090909090909091	0.5	0.24613734588267758	0.8754717675274372	0.7843704382974563	0.9212665730637345	0.974642681027078	0.9288438328323793	0.845801550795815	0.9110339423826342	1.0	0.6	0.0
3683	0.01887775897462217	0.003686439733495653	0.0035507084434503555	0.9871574833327045	None	0.3333333333333333	1	0.625	5	0.5	5	0.5	0.4	7	4	4	0	0	0.375	8	3	0.8	12	0.0	0.6666666666666666	0.5831692108179952	0.9356628180228718	0.7843704382974563	0.932272352944274	0.9733539404213142	0.8204538106122619	0.845801550795815	0.9066068617756432	0	0	0.0
1762	None	None	None	None	None	0	0	0.3333333333333333	2	0.8333333333333334	5	0.6666666666666666	0.6666666666666666	6	4	1	0	0	0.3333333333333333	2	6	0.5333333333333333	8	0.0	0	0.4203783468298209	0.942759990521996	0.30042156369696177	0.926603105954529	0.21489372747946164	0.8164749197928711	0.7096332459995817	0.9069217576447532	0	0	0.0
4072	0.019898109284358204	0.0036608477844040995	0.0036608474467470647	0.9794040308195847	None	0.3333333333333333	1	0.625	5	0.4444444444444444	4	0.4583333333333333	0.4444444444444444	8	4	2	0	0	0.375	8	3	0.7333333333333333	11	0.0	0.75	0.5831692108179952	0.9335264654453439	0.7843704382974563	0.9454295155325162	0.9539854579374436	0.9042262079525489	0.7964813244945654	0.9295502183393441	0	0	0.0
7034	0.046488851631394656	0.011299722044639512	0.009127023077126437	0.970994690535647	None	0	0	0.38461538461538464	5	0.5882352941176471	10	0.5277777777777778	0.5294117647058824	12	9	6	0	0	0.25	12	3	1.2666666666666666	19	0.0	0.4444444444444444	0.4146532783503364	0.949907343897824	0.5473850407311318	0.959117184489124	0.9146041226668207	0.9029547979061301	0.8518146556483526	0.9413703652577844	0	0	0.0
375	None	None	None	None	None	1.0	1	1.0	4	0.25	1	0.5	0.25	5	1	0	0	0	0.75	4	3	0.4	6	0.0	1.0	0.7685023718219538	0.8430798183957874	0.7080339365915008	0.9234265352298594	0.28354866540852386	0.8024040819404049	0.9268905882273901	0.8650073571120585	0	0	0.0
3041	0.0020490736406580967	0.0004934998315263678	0.00044427608963347145	0.9715917829147612	None	0	0	0.6	3	0.4	2	0.4666666666666667	0.4	3	2	3	0	0	0.6	3	5	0.4666666666666667	7	0.0	0.5	0.9059690151947748	0.5	0.6866561214506286	0.5163118405431093	0.857522244758767	0.6459576161506794	0.7192386269352455	0.5553215620454742	0	0	0.0
5010	0.012122976384042774	0.001328110512565203	0.0008523244880928973	0.9917258189437508	None	0.3333333333333333	1	0.625	5	0.4444444444444444	4	0.5238095238095238	0.3333333333333333	7	3	3	0	0	0.42857142857142855	7	3	0.7333333333333333	11	0.0	0.75	0.4872135151151631	0.9545144624754766	0.7843704382974563	0.9480819419963847	0.9346169754535731	0.876756175871408	0.845801550795815	0.9331978699770419	0	0	0.0
7290	0.026153796191296933	0.01612559951180106	0.01590698874370109	0.9857307296054609	None	0.25	1	0.6	6	0.46153846153846156	6	0.5	0.46153846153846156	9	6	5	3	0	0.3	10	3	1.0	15	0.2727272727272727	0.46153846153846156	0.5831692108179952	0.9486666081248776	0.7843704382974563	0.94309099130667	0.974642681027078	0.900932687666703	0.8317934322962787	0.9336413778044911	0.2222222222222222	0.3333333333333333	0.0
2952	0.0006527135886403668	5.087661234135745e-05	-6.185628052843686e-07	0.9945443330139166	None	0	0	0.5	5	0.4166666666666667	5	0.5185185185185185	0	2	0	11	0	0	0.3333333333333333	3	9	0.9333333333333333	14	0.0	0.4	0	0	0	0	0	0	0	0	0	0	0
330	None	None	None	None	None	0	0	0.2727272727272727	3	0.7142857142857143	10	0.32653061224489793	0.42857142857142855	7	6	8	4	0	1.0	7	7	1.0666666666666667	16	0.21052631578947367	0	0.467536524881582	0.8966455899244232	0.6411117948830765	0.9050969722782934	0.5708364354990598	0.8888904414652546	0.8541478100643499	0.8970664976397515	0.3571428571428571	0.42857142857142855	0.0
7255	0.022036390663895195	0.0029333307454720015	-0.002908227066613122	0.9758472565657647	None	0.3333333333333333	1	0.625	5	0.5	5	0.5	0.4	7	4	4	2	0	0.375	8	3	0.8	12	0.2222222222222222	0.6	0.5831692108179952	0.930297176934459	0.7843704382974563	0.9566074648776777	0.9346169754535731	0.8988566548700279	0.8084232741296017	0.9323262593826014	0.5714285714285714	0.42857142857142855	0.0
5709	0.01591230552690851	0.005070109943510707	0.00463589994755976	0.9749046356721816	None	0.3333333333333333	1	0.5	4	0.6666666666666666	6	0.34375	0.4444444444444444	7	4	3	0	0	0.5	8	4	0.7333333333333333	11	0.0	0.8571428571428571	0.5831692108179952	0.9148398437960911	0.7843704382974563	0.932272352944274	0.9733539404213142	0.81430172346191	0.845801550795815	0.8964311189059874	0	0	0.0
7323	0.027036057385060618	0.013549647329589434	0.006810716175503866	0.9842259971300161	None	0	0	0.36363636363636365	4	0.6428571428571429	9	0.4444444444444444	0.5	10	7	5	0	0	0.25	12	3	1.0666666666666667	16	0.0	0.5333333333333333	0.48468742143776444	0.977237768947171	0.6871651835002395	0.917157690334353	0.8540574495645148	0.9099006512422714	0.9300432151385843	0.9440364107295677	0	0	0.0
5488	0.021166213031810974	0.009017269531402241	0.009008561321458112	0.9741822399842589	None	0.3333333333333333	1	0.5555555555555556	5	0.5454545454545454	6	0.3611111111111111	0.5454545454545454	8	6	4	0	0	0.4444444444444444	9	4	0.8666666666666667	13	0.0	0.8	0.5351913629665791	0.9161995673972197	0.7843704382974563	0.9454295155325162	0.986676970210657	0.8749252977575731	0.8187464816512732	0.9165515969457091	0	0	0.0
6084	0.023482279461891072	0.006027518474228668	0.005426177131852991	0.9633996371212542	None	0.3333333333333333	1	0.5	4	0.7	7	0.4	0.7	9	7	2	0	0	0.3	10	3	0.8	12	0.0	1.0	0.34209304158550974	0.9588622038226479	0.3103996431648073	0.962007079875512	0.9199485888529904	0.9023552359305189	0.8576327434394535	0.9462436397861272	0	0	0.0
3939	0.021545591480634795	0.0043623949822750524	0.004166103279203395	0.9874804587392806	None	0.25	1	0.6	6	0.4166666666666667	5	0.3888888888888889	0.4166666666666667	8	5	5	0	0	0.4444444444444444	9	4	0.9333333333333333	14	0.0	0.7272727272727273	0.4367095735863483	0.968295468069476	0.590769327654824	0.959130046003768	0.8377157030117152	0.8067232134541911	0.8849753755146742	0.9351030125991363	0	0	0.0
7114	0.0781785986648403	0.0015257131575662811	-0.0015256868292227888	0.940778102414468	None	0	0	0.3333333333333333	4	0.6875	11	0.375	0.5625	12	9	5	2	0	0.3333333333333333	12	4	1.2	18	0.18181818181818182	0.35294117647058826	0.12067432796741637	0.8860117877160771	0.5473850407311318	0.9618123731923712	0.9341088607115244	0.8988213417260145	0.8576327434394535	0.9232287272697535	0.5416666666666666	0.25	0.0
7064	0.05023364902446937	0.011294702338779017	0.011293697553870344	0.9798082547910419	None	0	0	0.36363636363636365	4	0.6428571428571429	9	0.4444444444444444	0.5714285714285714	11	8	4	1	0	0.25	12	3	1.0666666666666667	16	0.1111111111111111	0.5333333333333333	0.12067432796741637	0.9383984937007477	0.3103996431648073	0.9621731975070503	0.8933025292743044	0.8989180680108149	0.8576327434394535	0.9379045310885894	1.0	0.09090909090909091	0.0
5467	0.020862136297131847	0.007874525551989054	0.007863555706457734	0.9687263762422832	None	0.25	1	0.5	5	0.5833333333333334	7	0.4375	0.4166666666666667	8	5	5	0	0	0.5	8	4	0.9333333333333333	14	0.0	0.5454545454545454	0.6052255060540072	0.9233062209461651	0.8277547252211486	0.9261715637099219	0.9339726051506911	0.7992280445344199	0.8187464816512732	0.8940673402626728	0	0	0.0
2064	None	None	None	None	None	1.0	1	1.0	4	0.25	1	0.5	0.25	4	1	1	0	0	0.75	4	3	0.4	6	0.0	1.0	0.4353145816315106	0.859385088781798	0.4695524498465142	0.8767968863645635	0.695865080885342	0.8547787822746747	0.8736922733546271	0.8639398254284221	0	0	0.0
2306	None	None	None	None	None	0	0	0.2857142857142857	2	0.75	6	0.7142857142857143	0.5	5	4	4	1	0	0.2857142857142857	7	2	0.6666666666666666	10	0.09090909090909091	0.25	0.27105743340806054	0.5362176376074574	0.23750200083362039	0.5	0.21489372747946164	0.5	0.5574291009492505	0.51209136908807	1.0	1.0	0.0
5492	0.02449953024698644	0.006327475114032327	0.006093629381850416	0.965078034124028	None	0	0	0.375	3	0.6666666666666666	6	0.4074074074074074	0.6666666666666666	9	6	1	0	0	0.3333333333333333	9	3	0.7333333333333333	11	0.0	0.8	0.4872135151151631	0.9495568115130874	0.7843704382974563	0.9574583243722381	0.9346169754535731	0.8877331796114225	0.8576327434394535	0.9373550757122575	0	0	0.0
7245	0.045685790233574546	0.009433807773738031	0.008277709087007382	0.5751958800455135	None	0	0	0.4	4	0.5833333333333334	7	0.42424242424242425	0.5	8	6	5	2	0	0.2727272727272727	11	3	0.9333333333333333	14	0.16666666666666666	0.46153846153846156	0.12067432796741637	0.8873385368565806	0.5473850407311318	0.9622802423516771	0.9270287247822573	0.8888884001162956	0.9094601444335988	0.9213475933255254	0.5625	0.125	0.0
342	None	None	None	None	None	0	0	0.25	1	1.0	3	0.8333333333333334	0	1	0	3	2	0	0.6666666666666666	2	3	0.3333333333333333	5	0.2222222222222222	0	0	0	0	0	0	0	0	0	0	0	0
7308	0.022732531049689864	0.012848617356250414	0.012808391322597009	0.9857233383075197	None	0.3333333333333333	1	0.5555555555555556	5	0.45454545454545453	5	0.48148148148148145	0.45454545454545453	8	5	4	4	0	0.3333333333333333	9	3	0.8666666666666667	13	0.4444444444444444	0.5	0.5351913629665791	0.9414628236312341	0.7843704382974563	0.9480183529644938	0.9546298282403256	0.9039097881571112	0.8317934322962787	0.9334478568791968	0.1875	0.375	0.0
2223	None	None	None	None	None	0	0	0.3333333333333333	1	1.0	2	0.6666666666666666	0	1	0	2	0	0	0.6666666666666666	3	2	0.26666666666666666	4	0.0	0	0	0	0	0	0	0	0	0	0	0	0
2423	None	None	None	None	None	0.5	1	0.5	3	0.5714285714285714	4	0.6	0.14285714285714285	2	1	6	0	0	0.6	3	5	0.6	9	0.0	0.5	0.3883879139157326	0.914425344104235	0.4142346070785955	0.7057832195409124	0.5674325690677833	0.7594341235666774	0.8473379696545862	0.8122188331553098	0	0	0.0
7305	0.021321173608280702	0.011989258049860441	0.011927529024691083	0.9864515327625678	None	0.3333333333333333	1	0.5555555555555556	5	0.45454545454545453	5	0.3611111111111111	0.45454545454545453	9	5	3	4	0	0.4444444444444444	9	4	0.8666666666666667	13	0.6666666666666666	0.5	0.34209304158550974	0.9721059837813332	0.8711390121448408	0.9509159827233994	0.9199485888529904	0.9658184634699905	0.8084232741296017	0.9639249419022021	0.1111111111111111	0.3333333333333333	0.0
6056	0.02232117480364635	0.008825004962290918	0.008804978598734756	0.9652581175052802	None	0.3333333333333333	1	0.5	4	0.6666666666666666	6	0.4074074074074074	0.6666666666666666	8	6	2	0	0	0.3333333333333333	9	3	0.7333333333333333	11	0.0	1.0	0.4146532783503364	0.9320230084299098	0.5473850407311318	0.9572068089962689	0.9539854579374436	0.8697560690800475	0.8614526692615279	0.9270033838363796	0	0	0.0
5754	0.02631590636311722	0.006634934022271571	0.006579787291406936	0.9659674694637865	None	0.3333333333333333	1	0.5555555555555556	5	0.5454545454545454	6	0.3611111111111111	0.5454545454545454	9	6	3	0	0	0.4444444444444444	9	4	0.8666666666666667	13	0.0	0.8	0.4872135151151631	0.9495568115130874	0.7843704382974563	0.9574583243722381	0.9346169754535731	0.8877331796114225	0.8576327434394535	0.9373550757122575	0	0	0.0
6022	0.03675756968404583	0.011269208686128107	0.010837368099178214	0.9592602051983484	None	0.3333333333333333	1	0.4444444444444444	4	0.7272727272727273	8	0.3939393939393939	0.7272727272727273	11	8	1	0	0	0.2727272727272727	11	3	0.8666666666666667	13	0.0	1.0	0.4872135151151631	0.9607490691200085	0.7843704382974563	0.9601061659400222	0.9599742944264952	0.9142228708945268	0.8576327434394535	0.9485810629834958	0	0	0.0
7369	0.046475582607876806	0.012221705581974739	0.01069474605652309	0.9621944950965603	None	0	0	0.4	4	0.6153846153846154	8	0.4166666666666667	0.5384615384615384	9	7	5	1	0	0.25	12	3	1.0	15	0.08333333333333333	0.5714285714285714	0.12067432796741637	0.942567458627832	0.3103996431648073	0.9638279015900709	0.8933025292743044	0.8832765480244845	0.911485711280965	0.9371141542951656	1.0	0.1111111111111111	0.0
4911	0.021675456834361402	0.006884740513019442	0.006881358875912339	0.9654560041811698	None	0	0	0.42857142857142855	3	0.625	5	0.4166666666666667	0.625	7	5	2	0	0	0.375	8	3	0.6666666666666666	10	0.0	0.6666666666666666	0.5831692108179952	0.9148398437960911	0.7843704382974563	0.932272352944274	0.9733539404213142	0.813886759320795	0.845801550795815	0.8963462349723692	0	0	0.0
5774	0.021395183432700624	0.008626891574796484	0.008619804085538176	0.9736401431864297	None	0.3333333333333333	1	0.5555555555555556	5	0.5454545454545454	6	0.3611111111111111	0.5454545454545454	8	6	4	0	0	0.4444444444444444	9	4	0.8666666666666667	13	0.0	0.8	0.5351913629665791	0.9161995673972197	0.7843704382974563	0.9454295155325162	0.986676970210657	0.8749252977575731	0.8187464816512732	0.9165515969457091	0	0	0.0
6351	0.014960767810339866	0.005031926848839566	0.004235703744343614	0.9802941250043714	None	0.5	1	0.6666666666666666	4	0.5714285714285714	4	0.42857142857142855	0.5714285714285714	6	4	2	0	0	0.42857142857142855	7	3	0.6	9	0.0	1.0	0.33838811070345415	0.9350454864535099	0.2773531489520831	0.9601690280278125	0.8002833424899969	0.9022953011951304	0.8673744651637598	0.9364808850702658	0	0	0.0
7526	0.026483845496312833	0.009921226673571768	0.005967642836264226	0.9761493063631418	None	0	0	0.4	4	0.5833333333333334	7	0.42424242424242425	0.5833333333333334	10	7	3	0	0	0.2727272727272727	11	3	0.9333333333333333	14	0.0	0.6153846153846154	0.22767875389440748	0.9339196181143721	0.8531441927983583	0.9556658285258277	0.914096007924772	0.8703375522173559	0.9458924016387873	0.9269692094836701	0	0	0.0
5164	0.017895211301053742	0.008811865230386856	0.008203782422990125	0.9816306327981624	None	0	0	0.5	4	0.5555555555555556	5	0.4583333333333333	0.4444444444444444	7	4	3	0	0	0.375	8	3	0.7333333333333333	11	0.0	0.6666666666666666	0.5831692108179952	0.9148398437960911	0.7843704382974563	0.932272352944274	0.9733539404213142	0.813886759320795	0.845801550795815	0.8963462349723692	0	0	0.0
1674	None	None	None	None	None	0.5	1	0.5714285714285714	4	0.625	5	0.3333333333333333	0.625	8	5	1	0	0	0.8333333333333334	6	5	0.6666666666666666	10	0.0	0.5	0.6825799068864686	0.8746629234431236	0.6411656152311396	0.9240687296513055	0.7273021703483957	0.9200818751165523	0.8741012800683926	0.9084690152842755	0	0	0.0
6042	0.020368757095873696	0.008743574099396844	0.008714807116342442	0.9706406948578156	None	0.4	2	0.5	6	0.6	9	0.37777777777777777	0.5333333333333333	11	8	5	0	0	0.5555555555555556	9	5	1.1333333333333333	17	0.0	0.6666666666666666	0.5831692108179952	0.9459006651699315	0.7843704382974563	0.9311943685832492	1.0	0.9275626315710189	0.7881335137337363	0.9353608447523957	0	0	0.0
3130	0.006314549604029843	0.0006844704346925366	-0.0003257838833461595	0.9471925697987129	None	0	0	0.625	5	0.3333333333333333	3	0.55	0.3333333333333333	5	3	5	0	0	0.8	4	5	0.7333333333333333	11	0.0	0.5	0.9059690151947748	0.5	0.6866561214506286	0.5138424310333384	0.857522244758767	0.6248614715264786	0.7192386269352455	0.5469957428224496	0	0	0.0
2324	None	None	None	None	None	0	0	0.6666666666666666	2	0.0	0	0.6666666666666666	0	2	0	1	1	0	0.6666666666666666	3	2	0.26666666666666666	4	0.25	0	0	0	0	0	0	0	0	0	0	0	0
1287	None	None	None	None	None	0	0	0.75	3	0.3333333333333333	1	0.625	0.3333333333333333	3	1	1	2	0	0.5	4	2	0.3333333333333333	5	0.5	0.6666666666666666	0.24613734588267758	0.8598987884121886	0.3103996431648073	0.9554694934063276	0.9733539404213142	0.9010423040089409	0.9436597315699919	0.9139708562592649	0.6666666666666666	0.3333333333333333	0.0
3214	0.005505909131029599	0.0008866641286550743	0.0008715604662572392	0.9889818825898896	None	0	0	0.6	3	0.4	2	0.4666666666666667	0.4	5	2	1	0	0	0.6	5	3	0.4666666666666667	7	0.0	1.0	0.5831692108179952	0.922964736368261	0.7843704382974563	0.9075212303233753	0.87774140858522	0.9100783351368915	0.8317934322962787	0.9137693464630214	0	0	0.0
1877	None	None	None	None	None	1.0	1	1.0	4	0.25	1	0.6666666666666666	0	2	0	3	0	0	1.0	3	3	0.4	6	0.0	0.6666666666666666	0	0	0	0	0	0	0	0	0	0	0
4929	0.01962903699863338	0.006875298699517797	0.006516641792964364	0.9758902082253424	None	0.3333333333333333	1	0.625	5	0.4444444444444444	4	0.4583333333333333	0.4444444444444444	8	4	2	0	0	0.375	8	3	0.7333333333333333	11	0.0	0.75	0.4146532783503364	0.9001448399434798	0.7703087023420746	0.9401416640912827	0.9061791920193965	0.9437528137888612	0.854584499201029	0.9302799544666174	0	0	0.0
1999	None	None	None	None	None	0	0	0.6666666666666666	2	0.5	1	1.0	0	1	0	2	0	0	1.0	2	2	0.26666666666666666	4	0.0	0	0	0	0	0	0	0	0	0	0	0	0
835	None	None	None	None	None	0	0	0.5	3	0.7142857142857143	5	0.5625	0.7142857142857143	8	5	0	1	0	0.25	8	2	0.6	9	1.0	0.2857142857142857	0.5873467095612661	0.903055474186629	0.4629283454015008	0.9224762002668538	0.5518678764316189	0.9375484630548924	0.8605183229222645	0.9221793630139188	1.0	0.25	0.0
736	None	None	None	None	None	0	0	0.2727272727272727	3	0.7142857142857143	10	0.36363636363636365	0	2	0	13	1	0	0.36363636363636365	11	4	1.0666666666666667	16	0.03571428571428571	0.2857142857142857	0	0	0	0	0	0	0	0	0	0	0
5119	0.0195060301760636	0.00304877598186829	-0.0010381825823529958	0.9534175505944468	None	0	0	0.375	3	0.7	7	0.3333333333333333	0.7	10	7	1	0	0	0.4444444444444444	9	4	0.8	12	0.0	0.7272727272727273	0.5351913629665791	0.9428073677590054	0.7843704382974563	0.9465442487378826	0.986676970210657	0.8616326107177525	0.8576327434394535	0.9242659731858345	0	0	0.0
7270	0.023910035634969226	0.01439575347306712	0.014382306661853519	0.9845307885638842	None	0.25	1	0.6	6	0.4166666666666667	5	0.5185185185185185	0.4166666666666667	9	5	4	3	0	0.3333333333333333	9	3	0.9333333333333333	14	0.375	0.5	0.525158499625772	0.9320995438894008	0.7843704382974563	0.9392667248531609	0.974642681027078	0.8929150229688938	0.8317934322962787	0.9236466571530345	0.2222222222222222	0.4444444444444444	0.0
3418	0.016250292087122153	0.0023067403481492102	0.0022404582188712786	0.9318732779981747	None	0	0	0.5555555555555556	5	0.2727272727272727	3	0.5416666666666666	0.18181818181818182	4	2	8	0	0	0.375	3	8	0.8666666666666667	13	0.0	0.4	0.5473152871776381	0.9343727261091457	0.5870800090399949	0.8271424403898747	0.6257179794121813	0.8675320401280688	0.7993898111580887	0.8842767216082649	0	0	0.0
521	None	None	None	None	None	0	0	1.0	2	0.0	0	1.0	0	2	0	0	0	0	0.3333333333333333	3	1	0.2	3	0.0	1.0	0	0	0	0	0	0	0	0	0	0	0
1768	None	None	None	None	None	1.0	1	0.75	3	0.25	1	0.5	0.25	2	1	3	2	0	0.75	3	4	0.4	6	0.2222222222222222	1.0	0.5513680351679076	0.7654441267931222	0.6548490125268438	0.5438303825495725	0.6247374254834196	0.5068437173714366	0.6468391214218313	0.613481542775175	0.75	0.5	0.0
2875	0.003979762889096302	0.000651210235373163	0.000650142269742394	0.946947987600843	None	0	0	0.6666666666666666	4	0.2857142857142857	2	0.6	0.14285714285714285	3	1	5	0	0	0.6	3	5	0.6	9	0.0	0.5	0.4841967915095141	0.8368379818665161	0.8276944144882432	0.9240010667743537	0.6706567506001943	0.9171568892711296	0.9033087347007166	0.8983542023231852	0	0	0.0
6146	0.024040193366712925	0.008949882029591537	0.008862676090545875	0.9683609750076079	None	0.3333333333333333	1	0.5	4	0.6666666666666666	6	0.4074074074074074	0.5555555555555556	7	5	3	1	0	0.3333333333333333	9	3	0.7333333333333333	11	0.125	1.0	0.5831692108179952	0.9148398437960911	0.7843704382974563	0.932272352944274	1.0	0.8209641259789459	0.845801550795815	0.897805876253512	1.0	0.2857142857142857	0.0
1743	None	None	None	None	None	0	0	0.75	3	0.0	0	0.8333333333333334	0	2	0	2	0	0	0.6666666666666666	2	3	0.3333333333333333	5	0.0	0	0	0	0	0	0	0	0	0	0	0	0
1252	None	None	None	None	None	0	0	0.2857142857142857	4	0.7894736842105263	15	0.42	0.631578947368421	14	12	6	1	0	0.5	10	5	1.4	21	0.07142857142857142	0.25	0.42568555326576796	0.7696034909246324	0.7209085841170815	0.8940874048299196	0.6869297156346874	0.914030813684284	0.8319380336728887	0.8700098802368669	1.0	0.21428571428571427	0.0
2284	None	None	None	None	None	0	0	0.5	3	0.42857142857142855	3	0.75	0.2857142857142857	3	2	5	1	0	0.75	3	4	0.6	9	0.07692307692307693	0	0.28919802382674237	0.5369617752790558	0.23750200083362039	0.5	0.21489372747946164	0.5	0.5771286826081861	0.5123406016534308	1.0	0.6666666666666666	0.0
3830	0.028277668408660393	0.004467058855704291	0.004447391124279609	0.9765997380787685	None	0.3333333333333333	1	0.625	5	0.5	5	0.4444444444444444	0.4	6	4	5	0	0	0.3333333333333333	9	3	0.8	12	0.0	0.8888888888888888	0.6052255060540072	0.9473990611021953	0.8277547252211486	0.9425526614392868	0.9629173855482078	0.8274787672217075	0.8306033702395085	0.9182540297725298	0	0	0.0
7033	None	None	None	None	None	0	0	0.38461538461538464	5	0.5882352941176471	10	0.4318181818181818	0.47058823529411764	11	8	7	1	0	0.36363636363636365	11	4	1.2666666666666666	19	0.06666666666666667	0.4444444444444444	0.12067432796741637	0.9383984937007477	0.3103996431648073	0.9621731975070503	0.8940831551380196	0.9048308314458124	0.8576327434394535	0.9391893573498481	1.0	0.18181818181818182	0.0
7435	0.009554692050315353	0.0011949501385447269	-0.0006746142386294595	0.9888572024532899	None	0.25	1	0.6	6	0.46153846153846156	6	0.5	0.46153846153846156	9	6	5	2	0	0.3	10	3	1.0	15	0.18181818181818182	0.5	0.5831692108179952	0.9544292387576213	0.8711390121448408	0.9453933479043708	1.0	0.8784397795011275	0.7401909014949162	0.9323699151581634	0.5555555555555556	0.2222222222222222	0.0
4971	0.02001015570110901	0.007628495891696133	0.007462667350968754	0.9748053688486862	None	0.3333333333333333	1	0.625	5	0.4444444444444444	4	0.4583333333333333	0.4444444444444444	6	4	4	0	0	0.375	8	3	0.7333333333333333	11	0.0	0.75	0.5351913629665791	0.8892412572728658	0.7843704382974563	0.9376087953212314	0.9466512646371523	0.7292108783651334	0.866549953251918	0.8730110830176796	0	0	0.0
3844	0.021795787175235046	0.004001568152805778	0.0038812345389937068	0.9820829317149321	None	0.3333333333333333	1	0.625	5	0.4444444444444444	4	0.4583333333333333	0.4444444444444444	6	4	4	1	0	0.375	8	3	0.7333333333333333	11	0.1	0.75	0.5831692108179952	0.9196141077734864	0.7843704382974563	0.9376087953212314	0.9466512646371523	0.8265140648284088	0.845801550795815	0.9034402606453462	1.0	0.16666666666666666	0.0
6290	0.025510511316419727	0.009308838478916585	0.009305512000001716	0.9671796660235512	None	0.3333333333333333	1	0.5	4	0.6666666666666666	6	0.4074074074074074	0.6666666666666666	8	6	2	0	0	0.3333333333333333	9	3	0.7333333333333333	11	0.0	1.0	0.5351913629665791	0.9108944866180863	0.7843704382974563	0.9469758391098316	0.9539854579374436	0.8662669701620492	0.8518146556483526	0.9136069438090944	0	0	0.0
3282	0.013903237520238776	0.0017002108223789544	0.0005235545019050815	0.983181155382919	None	0.5	1	0.5714285714285714	4	0.625	5	0.35714285714285715	0.5	7	4	2	0	0	0.5714285714285714	7	4	0.6666666666666666	10	0.0	0.6666666666666666	0.5831692108179952	0.9718131987946077	0.7982491884113858	0.9484967576646846	0.7976899974382103	0.9365204017814435	0.845801550795815	0.9547104613527095	0	0	0.0
5715	0.02333370190694357	0.00677333162487773	0.006734693340037232	0.9686076896834124	None	0.3333333333333333	1	0.5	4	0.6666666666666666	6	0.4074074074074074	0.6666666666666666	9	6	1	0	0	0.3333333333333333	9	3	0.7333333333333333	11	0.0	1.0	0.4872135151151631	0.935874402728355	0.7843704382974563	0.9540518603551349	0.9733539404213142	0.8860220819588588	0.8317934322962787	0.9300978351206217	0	0	0.0
3618	0.021636053610024582	0.004097081537243348	0.003974681299014323	0.98210907005491	None	0.3333333333333333	1	0.625	5	0.4444444444444444	4	0.4583333333333333	0.4444444444444444	6	4	4	1	0	0.375	8	3	0.7333333333333333	11	0.1	0.75	0.5831692108179952	0.9196141077734864	0.7843704382974563	0.9376087953212314	0.9673084877267865	0.8276353036010486	0.8306033702395085	0.9036679865682853	1.0	0.16666666666666666	0.0
6150	0.023798932275722443	0.008135419550275047	0.007759670373736612	0.9671534738323727	None	0.3333333333333333	1	0.5	4	0.6666666666666666	6	0.4074074074074074	0.6666666666666666	8	6	2	0	0	0.3333333333333333	9	3	0.7333333333333333	11	0.0	1.0	0.33838811070345415	0.9557647657416634	0.8603555636360596	0.956110746576657	0.7860404899294489	0.9514570711689979	0.8939092377872042	0.9544900757334919	0	0	0.0
344	None	None	None	None	None	0	0	0	0	0	0	1.0	0	0	0	0	0	0	1.0	1	1	0.06666666666666667	1	0.0	0	0	0	0	0	0	0	0	0	0	0	0
3134	0.0034415544150423402	0.0013722934048303582	-0.0013719099824163192	0.9969732278181158	None	0.5	1	0.6666666666666666	4	0.5714285714285714	4	0.375	0.5714285714285714	7	4	1	0	0	0.6666666666666666	6	4	0.6	9	0.0	0.8	0.14277178841573426	0.9523434447886927	0.24430665473935886	0.964574580864708	0.6806180961270034	0.9023934776677773	0.8576327434394535	0.9448562717194184	0	0	0.0
828	None	None	None	None	None	0.5	1	0.8333333333333334	5	0.2857142857142857	2	0.5	0.2857142857142857	3	2	5	0	0	0.5	3	6	0.6	9	0.0	0.6666666666666666	0.8026205679844605	0.9731401022161255	0.9041771184715577	0.951375691234628	0.7058350155775249	0.7990267222333004	0.9033087347007166	0.9338855885650995	0	0	0.0
2254	None	None	None	None	None	0.25	1	0.7	7	0.25	3	0.6666666666666666	0.16666666666666666	6	2	7	0	0	0.42857142857142855	3	7	0.9333333333333333	14	0.0	0.5714285714285714	0.5002498853680559	0.9654497510323874	0.5476872947013972	0.9474500668595834	0.6736340298776949	0.7435134315181234	0.9211966088860108	0.9189997354874936	0	0	0.0
5548	0.01908585399010535	0.006926661654541694	0.006918805941767504	0.9668152587266474	None	0.5	1	0.5714285714285714	4	0.625	5	0.4166666666666667	0.625	8	5	1	0	0	0.375	8	3	0.6666666666666666	10	0.0	1.0	0.5351913629665791	0.9161995673972197	0.7843704382974563	0.9454295155325162	0.9539854579374436	0.8566648087606001	0.8109279846996195	0.9124508884427036	0	0	0.0
6433	0.018533841305524847	0.009295854341623732	0.009292045242418858	0.9833542378373348	None	0.25	1	0.6	6	0.4166666666666667	5	0.3888888888888889	0.4166666666666667	10	5	3	0	0	0.4444444444444444	9	4	0.9333333333333333	14	0.0	0.6	0.4146532783503364	0.9592877932685118	0.8277547252211486	0.9559875723634679	0.9472956349400341	0.9388648326256691	0.8187464816512732	0.9521130199556475	0	0	0.0
1159	None	None	None	None	None	0	0	0.6666666666666666	2	0.5	1	1.0	0	1	0	2	3	0	0.25	1	4	0.26666666666666666	4	0.42857142857142855	0.6666666666666666	0	0	0	0	0	0	0	0	0	0	0
4521	0.012181378063650767	0.004765689833065699	0.003995151300706914	0.9819094094109385	None	0.5	1	0.6666666666666666	4	0.5714285714285714	4	0.42857142857142855	0.5714285714285714	5	4	3	1	0	0.42857142857142855	7	3	0.6	9	0.1111111111111111	1.0	0.4872135151151631	0.906984627971498	0.7843704382974563	0.9477614342653591	0.9346169754535731	0.8392602574952337	0.8651862121552062	0.9068803763374261	1.0	0.4	0.0
1983	None	None	None	None	None	0	0	0.5	4	0.6	6	0.6	0	2	0	9	2	0	0.2	10	2	0.8	12	0.1	0.2	0	0	0	0	0	0	0	0	0	0	0
3805	0.022678836975362045	0.000939474957410342	0.00031491042353081145	0.9791156036029561	None	0.3333333333333333	1	0.625	5	0.5	5	0.4444444444444444	0.4	8	4	3	0	0	0.3333333333333333	9	3	0.8	12	0.0	0.8888888888888888	0.5831692108179952	0.947586817405189	0.7843704382974563	0.9507817341516569	0.9539854579374436	0.8677558625128864	0.827914846251302	0.9294986569612071	0	0	0.0
1917	None	None	None	None	None	0	0	0.2	1	1.0	5	0.7	0.6	3	3	3	1	0	0.4	5	2	0.4666666666666667	7	0.1	0.4	0.28919802382674237	0.5369617752790558	0.23750200083362039	0.5	0.21489372747946164	0.5	0.5771286826081861	0.5123406016534308	1.0	1.0	0.0
2686	0.0	0.0	0.0	1.0	None	0	0	0	0	0	0	1.0	0	0	0	0	0	0	1.0	1	1	0.06666666666666667	1	0.0	0	0	0	0	0	0	0	0	0	0	0	0
4953	0.02382097055560412	0.007491430851737209	0.0067833191523420135	0.9745418910763661	None	0.3333333333333333	1	0.625	5	0.5	5	0.4444444444444444	0.4	7	4	4	0	0	0.3333333333333333	9	3	0.8	12	0.0	0.8888888888888888	0.5831692108179952	0.9148398437960911	0.7843704382974563	0.932272352944274	0.9733539404213142	0.813886759320795	0.845801550795815	0.8963462349723692	0	0	0.0
6303	0.019544776507444562	0.0050504023040783014	0.004907541833873599	0.9727554630624063	None	0.5	1	0.5714285714285714	4	0.625	5	0.4166666666666667	0.625	7	5	2	0	0	0.375	8	3	0.6666666666666666	10	0.0	1.0	0.5831692108179952	0.9148398437960911	0.7843704382974563	0.932272352944274	1.0	0.8187019859356451	0.845801550795815	0.8973365306863823	0	0	0.0
315	None	None	None	None	None	0	0	0.3333333333333333	1	1.0	2	1.0	0.5	1	1	2	0	0	0.25	1	4	0.26666666666666666	4	0.0	0	0.3151674702704722	0.5	0.8593016649768547	0.5	0.21976304855851453	0.5	0.9435875526567165	0.5	0	0	0.0
3696	0.0046249413905186994	0.0016095715254621922	0.0015974417459299409	0.9913497711963563	None	0.5	1	0.6666666666666666	4	0.5	3	0.4	0.3333333333333333	5	2	2	0	0	0.8	5	4	0.5333333333333333	8	0.0	0.6666666666666666	0.5831692108179952	0.941291419735794	0.7843704382974563	0.9440402795289893	0.7134921671009699	0.9574078264490982	0.8317934322962787	0.9480563355066963	0	0	0.0
1411	None	None	None	None	None	0	0	0.5	2	0.5	2	0.6	0.25	1	1	4	2	0	0.4	2	5	0.4	6	0.16666666666666666	0.5	0.877998586977838	0.5	0.9839363229191047	0.5	0.1858467761650826	0.5	0.9717788903328718	0.5	1.0	1.0	0.0
2128	None	None	None	None	None	0	0	0.6666666666666666	2	0.0	0	0.6666666666666666	0	2	0	1	0	0	0.6666666666666666	3	2	0.26666666666666666	4	0.0	0	0	0	0	0	0	0	0	0	0	0	0
3470	0.006282890066281484	0.0005878225652575469	0.0005168476381411908	0.9946811763651142	None	0.5	1	0.6666666666666666	4	0.5	3	0.4	0.5	5	3	2	0	0	0.8	5	4	0.5333333333333333	8	0.0	1.0	0.34209304158550974	0.9351554826370879	0.7843704382974563	0.9610449672700431	0.87774140858522	0.7611822162485498	0.8829942673631278	0.9124962130780698	0	0	0.0
6861	0.023442679520487227	0.013068769062616692	0.013033818798155225	0.9855375004084711	None	0.3333333333333333	1	0.5555555555555556	5	0.45454545454545453	5	0.48148148148148145	0.45454545454545453	8	5	4	4	0	0.3333333333333333	9	3	0.8666666666666667	13	0.4444444444444444	0.5	0.5351913629665791	0.9414628236312341	0.7843704382974563	0.9480183529644938	0.9472956349400341	0.8934082250052731	0.8317934322962787	0.9310178757478538	0.1875	0.5	0.0
1800	None	None	None	None	None	0.3333333333333333	1	0.7777777777777778	7	0.18181818181818182	2	0.7222222222222222	0.09090909090909091	5	1	7	0	0	0.5	3	6	0.8666666666666667	13	0.0	0.5714285714285714	0.1978792027516514	0.9604438410520728	0.3464656035917465	0.9544606239758718	0.5794915227615473	0.7469043593531579	0.9033087347007166	0.9196896381712405	0	0	0.0
6910	0.024204156024016082	0.012813565754505206	0.01280128309253942	0.9858007635710576	None	0.25	1	0.6	6	0.4166666666666667	5	0.5185185185185185	0.4166666666666667	8	5	5	3	0	0.3333333333333333	9	3	0.9333333333333333	14	0.2727272727272727	0.5	0.5351913629665791	0.9414628236312341	0.7843704382974563	0.9480183529644938	0.9546298282403256	0.9039097881571112	0.8317934322962787	0.9334478568791968	0.25	0.375	0.0
1616	None	None	None	None	None	0	0	0.16666666666666666	2	0.9333333333333333	14	0.37777777777777777	0.7333333333333333	13	11	3	2	0	0.5555555555555556	9	5	1.1333333333333333	17	0.25	0.6666666666666666	0.42568555326576796	0.6791838925524958	0.7209085841170815	0.854206291262929	0.6869297156346874	0.9143199050780536	0.8319380336728887	0.8359669696668488	0.5384615384615384	0.15384615384615385	0.0
7312	0.050155982224369275	0.014466984207254443	0.014390624159434363	0.9836514539900979	None	0	0	0.3333333333333333	4	0.6666666666666666	10	0.4722222222222222	0.5333333333333333	10	8	6	1	0	0.25	12	3	1.1333333333333333	17	0.07142857142857142	0.5	0.22767875389440748	0.9430053119191627	0.8621416024715994	0.9267078908861172	0.893692842206162	0.8702973251369719	0.9594354679302466	0.9180114175855453	1.0	0.1	0.0
1767	None	None	None	None	None	0	0	0.5	3	0.6666666666666666	4	0.8	0.16666666666666666	1	1	6	4	0	0.4	2	5	0.5333333333333333	8	0.25	0.3333333333333333	0.7176430781372787	0.5	1.0	0.5	0.1	0.5	0.9772073914403281	0.5	1.0	1.0	0.25210657775803974
7420	0.02636514220742298	0.0156929960784984	0.014144435216066542	0.983127521599851	None	0	0	0.36363636363636365	4	0.6428571428571429	9	0.4444444444444444	0.5714285714285714	11	8	4	0	0	0.25	12	3	1.0666666666666667	16	0.0	0.5333333333333333	0.33468317982139856	0.9743692494557504	0.5211861742021207	0.9486186634275867	0.8940831551380196	0.9149134465801898	0.9134376851812951	0.9514917263306715	0	0	0.0
5244	0.025901246501201423	0.007460266391351839	0.00739165977906723	0.9675588752155674	None	0.3333333333333333	1	0.5555555555555556	5	0.5454545454545454	6	0.3611111111111111	0.5454545454545454	9	6	3	0	0	0.4444444444444444	9	4	0.8666666666666667	13	0.0	0.8	0.4872135151151631	0.9495568115130874	0.7843704382974563	0.9574583243722381	0.9346169754535731	0.8877331796114225	0.8576327434394535	0.9373550757122575	0	0	0.0
4988	0.03164380788048715	0.008259721108022292	0.007853998693769904	0.966875777880883	None	0.25	1	0.5	5	0.5833333333333334	7	0.35	0.5833333333333334	9	7	4	0	0	0.4	10	4	0.9333333333333333	14	0.0	0.7272727272727273	0.4872135151151631	0.9495568115130874	0.7843704382974563	0.9574583243722381	0.9733539404213142	0.8930784201740908	0.8576327434394535	0.9384189012374101	0	0	0.0
2835	4.315705878060581e-06	7.787832355016415e-08	-5.350016629141133e-08	0.9999986072727106	None	0	0	1.0	2	0.0	0	0.75	0	2	0	0	0	0	1.0	2	2	0.2	3	0.0	0	0	0	0	0	0	0	0	0	0	0	0
5651	0.026320236952676723	0.009491598906778547	0.00922370680432821	0.9616686223347084	None	0.2	1	0.5	6	0.5333333333333333	8	0.34	0.4	12	6	4	0	0	0.5	10	5	1.1333333333333333	17	0.0	0.6666666666666666	0.5831692108179952	0.9429018657546246	0.8277547252211486	0.9303489356315958	0.9666641174239047	0.9246632753399945	0.8109279846996195	0.9330536702533649	0	0	0.0
5037	0.02220709335997466	0.007133993136541769	0.00705501863694778	0.9676591834988206	None	0.3333333333333333	1	0.625	5	0.5	5	0.375	0.5	6	5	5	1	0	0.5	8	4	0.8	12	0.07692307692307693	0.6666666666666666	0.5351913629665791	0.8892412572728658	0.7843704382974563	0.9376087953212314	0.9799871472132476	0.8299657725543469	0.8557644354062872	0.8934144348490461	1.0	0.16666666666666666	0.0
2836	0.005862235628911776	0.0007176915316947913	0.0005911632642379985	0.9332420736267951	None	0	0	0.5	4	0.3333333333333333	3	0.5238095238095238	0.1111111111111111	3	1	7	0	0	0.42857142857142855	3	7	0.7333333333333333	11	0.0	0.5	0.43309179531917774	0.9463292230174989	0.3464656035917465	0.9102294355366803	0.6706567506001943	0.8306250877451405	0.8350847333954594	0.9054019188188623	0	0	0.0
5433	0.02496729651180278	0.00822556257091163	0.008216831601558824	0.9633389621836332	None	0	0	0.375	3	0.6666666666666666	6	0.4074074074074074	0.6666666666666666	9	6	1	0	0	0.3333333333333333	9	3	0.7333333333333333	11	0.0	0.8	0.4872135151151631	0.9495568115130874	0.7843704382974563	0.9574583243722381	0.9346169754535731	0.8877331796114225	0.8576327434394535	0.9373550757122575	0	0	0.0
4294	0.02037593343393878	0.003143515325257073	0.0031434554565911215	0.9800301232051852	None	0.3333333333333333	1	0.625	5	0.4444444444444444	4	0.4583333333333333	0.4444444444444444	8	4	2	0	0	0.375	8	3	0.7333333333333333	11	0.0	0.75	0.5831692108179952	0.9335264654453439	0.7843704382974563	0.9454295155325162	0.9539854579374436	0.8566648087606001	0.8113469294189612	0.9188922844379973	0	0	0.0
2251	None	None	None	None	None	0	0	0.5	2	0.3333333333333333	1	0.8333333333333334	0	1	0	3	0	0	0.6666666666666666	3	2	0.3333333333333333	5	0.0	0.6666666666666666	0	0	0	0	0	0	0	0	0	0	0
5324	0.015199299004658044	0.006297168741631513	0.004582402537407126	0.9789976318049127	None	0.5	1	0.6666666666666666	4	0.5714285714285714	4	0.42857142857142855	0.42857142857142855	4	3	4	0	0	0.42857142857142855	7	3	0.6	9	0.0	1.0	0.48468742143776444	0.8970318483187161	0.590769327654824	0.9576622123778337	0.9666641174239047	0.8416500533563511	0.89514487290076	0.9103580466042724	0	0	0.0
4565	0.02421170392196597	0.007370894108474051	0.006358296342223427	0.9735410978180199	None	0.3333333333333333	1	0.625	5	0.5	5	0.4444444444444444	0.4	7	4	4	1	0	0.3333333333333333	9	3	0.8	12	0.1111111111111111	0.8888888888888888	0.5831692108179952	0.9148398437960911	0.7843704382974563	0.932272352944274	1.0	0.8169735407014623	0.845801550795815	0.8969797098887754	1.0	0.14285714285714285	0.0
2559	8.777616231468245e-06	6.024775190969081e-07	-8.484743864744579e-09	0.9978549374918134	None	0	0	0.25	2	0.8	8	0.5454545454545454	0	1	0	10	2	0	0.18181818181818182	11	2	0.8	12	0.08695652173913043	0	0	0	0	0	0	0	0	0	0	0	0
3997	0.025271719893522258	0.004138939429762749	0.004073236786306211	0.979523766941851	None	0	0	0.5	4	0.5555555555555556	5	0.4074074074074074	0.4444444444444444	7	4	3	1	0	0.3333333333333333	9	3	0.7333333333333333	11	0.14285714285714285	0.8888888888888888	0.5831692108179952	0.9356628180228718	0.7843704382974563	0.932272352944274	1.0	0.8169735407014623	0.8142362193092436	0.9059429355173667	1.0	0.14285714285714285	0.0
4357	0.020867111769718383	0.0019543459410117114	0.0016128958309743978	0.9816935297662092	None	0.3333333333333333	1	0.625	5	0.4444444444444444	4	0.4583333333333333	0.4444444444444444	6	4	4	0	0	0.375	8	3	0.7333333333333333	11	0.0	0.75	0.5831692108179952	0.9196141077734864	0.7843704382974563	0.9376087953212314	0.9539854579374436	0.8243548211963725	0.8113469294189612	0.9030036296468981	0	0	0.0
6498	0.023135039546689138	0.007598369069561485	0.007329321688875808	0.9718818183061279	None	0.3333333333333333	1	0.5	4	0.6666666666666666	6	0.4074074074074074	0.5555555555555556	7	5	3	1	0	0.3333333333333333	9	3	0.7333333333333333	11	0.125	1.0	0.5831692108179952	0.9148398437960911	0.7843704382974563	0.932272352944274	0.9989376254768316	0.8167085356065086	0.8452288418655869	0.896925137308267	1.0	0.2857142857142857	0.0
4454	0.008417055515237894	0.00213347358596918	0.0019033009475595785	0.988889969930335	None	0.5	1	0.6666666666666666	4	0.5	3	0.4444444444444444	0.5	5	3	2	2	0	0.5	6	3	0.5333333333333333	8	0.3333333333333333	1.0	0.34209304158550974	0.9391241712877527	0.3103996431648073	0.9572834595824552	0.9925065362486063	0.921136330738094	0.8142362193092436	0.9409128703345253	0.6	0.2	0.0
3059	0.010450323249340908	0.002769626699585253	0.0026370979922396703	0.9816193602895946	None	0.5	1	0.6666666666666666	4	0.5714285714285714	4	0.42857142857142855	0.5714285714285714	6	4	2	0	0	0.42857142857142855	7	3	0.6	9	0.0	1.0	0.7185025508756164	0.9748211867037023	0.7913098133544211	0.95580813010935	0.7791797523561117	0.9062373295694388	0.8412588459362378	0.9525560820260488	0	0	0.0
3649	0.017807067485640923	0.004163963414587068	0.004071258493288263	0.9863398354173816	None	0.3333333333333333	1	0.625	5	0.5	5	0.5	0.4	7	4	4	0	0	0.375	8	3	0.8	12	0.0	0.6666666666666666	0.5831692108179952	0.9356628180228718	0.7843704382974563	0.932272352944274	0.9733539404213142	0.8204538106122619	0.845801550795815	0.9066068617756432	0	0	0.0
6184	0.027628260286117933	0.006405362372619727	0.0063180348799171315	0.9672055307596975	None	0.3333333333333333	1	0.5	4	0.7	7	0.4	0.6	8	6	3	1	0	0.3	10	3	0.8	12	0.125	1.0	0.5351913629665791	0.9161995673972197	0.7843704382974563	0.9454295155325162	0.9346169754535731	0.8658275961835177	0.798469221072671	0.9144718261700006	1.0	0.25	0.0
4151	0.01888911716274511	0.00357045509896823	0.0033465273170422186	0.9826031266822327	None	0.3333333333333333	1	0.5	4	0.6666666666666666	6	0.34375	0.4444444444444444	7	4	3	0	0	0.5	8	4	0.7333333333333333	11	0.0	0.8571428571428571	0.5831692108179952	0.9439400780166186	0.7843704382974563	0.9518501340528617	0.87774140858522	0.85901701164387	0.8142362193092436	0.9267831091637978	0	0	0.0
426	None	None	None	None	None	0	0	1.0	2	0.0	0	1.0	0	2	0	0	0	0	0.3333333333333333	3	1	0.2	3	0.0	1.0	0	0	0	0	0	0	0	0	0	0	0
777	None	None	None	None	None	0.5	1	0.5714285714285714	4	0.625	5	0.4166666666666667	0.625	6	5	3	0	0	0.375	8	3	0.6666666666666666	10	0.0	1.0	0.29411519373409367	0.9415510935698012	0.2773531489520831	0.9533647303040482	0.7756039350563425	0.905802279820361	0.8394223037437141	0.9362440527564305	0	0	0.0
2506	None	None	None	None	None	1.0	1	1.0	5	0.0	0	0.7777777777777778	0	2	0	4	0	0	1.0	3	3	0.4666666666666667	7	0.0	1.0	0	0	0	0	0	0	0	0	0	0	0
5842	0.02210044684388478	0.006666558942048991	0.005998474062149258	0.9709431595246413	None	0.3333333333333333	1	0.5	4	0.6666666666666666	6	0.4074074074074074	0.6666666666666666	8	6	2	0	0	0.3333333333333333	9	3	0.7333333333333333	11	0.0	1.0	0.4146532783503364	0.9568006175861891	0.5473850407311318	0.9610639771628904	0.9272827821532819	0.8734958249561757	0.8611570438821182	0.9396514826068445	0	0	0.0
5179	0.020224706582426588	0.006510477794849443	0.006171844772383525	0.9802762640286766	None	0.5	1	0.5714285714285714	4	0.625	5	0.4166666666666667	0.5	8	4	1	0	0	0.375	8	3	0.6666666666666666	10	0.0	1.0	0.5351913629665791	0.9406578449276765	0.8277547252211486	0.9294587345050545	0.9539854579374436	0.93957716467948	0.8557644354062872	0.9367453190807282	0	0	0.0
3063	0.008439306868980038	0.0016168588471344003	0.0007127470134061185	0.9869188530205382	None	0.5	1	0.5714285714285714	4	0.625	5	0.3333333333333333	0.625	7	5	2	0	0	0.8333333333333334	5	6	0.6666666666666666	10	0.0	0.5	0.5831692108179952	0.9607999415443056	0.7843704382974563	0.954227257712815	0.87774140858522	0.7704070964955116	0.82338956005675	0.9228919249267358	0	0	0.0
2197	None	None	None	None	None	0.5	1	0.5714285714285714	4	0.5	4	0.6666666666666666	0.125	2	1	7	1	0	0.6	3	5	0.6666666666666666	10	0.058823529411764705	0.4	0.26654589765958886	0.8409694453477468	0.5870800090399949	0.7012930238136685	0.5434556242142728	0.6868516808365573	0.8056046989682576	0.7505325132762746	1.0	0.5	0.0
4314	0.011309863650567393	0.0014174637849404378	0.001416544520077867	0.9731818564868387	None	0.3333333333333333	1	0.625	5	0.4444444444444444	4	0.39285714285714285	0.4444444444444444	9	4	1	1	0	0.5714285714285714	7	4	0.7333333333333333	11	1.0	0.6666666666666666	0.5831692108179952	0.887335052307543	0.7843704382974563	0.9312549604862058	0.974642681027078	0.9015657537296807	0.8317934322962787	0.9084531403443995	1.0	0.5555555555555556	0.0
3729	0.017256229546005482	0.0005983607826528794	0.00034420203741529904	0.9818532654974428	None	0.3333333333333333	1	0.5	4	0.6666666666666666	6	0.34375	0.5555555555555556	7	5	3	0	0	0.5	8	4	0.7333333333333333	11	0.0	0.8571428571428571	0.5831692108179952	0.9565253333650483	0.7843704382974563	0.9567478816215659	0.87774140858522	0.8746610183203077	0.845801550795815	0.9376226699155593	0	0	0.0
6438	0.025033038724046424	0.009525575951979792	0.00950749377106033	0.9689857472814347	None	0.3333333333333333	1	0.5	4	0.6666666666666666	6	0.4074074074074074	0.6666666666666666	8	6	2	0	0	0.3333333333333333	9	3	0.7333333333333333	11	0.0	1.0	0.5351913629665791	0.9403945596894462	0.7843704382974563	0.9507817341516569	0.9539854579374436	0.8677558625128864	0.8518146556483526	0.9264647435806044	0	0	0.0
3144	0.017892575554736265	0.002013086294540341	-0.0010512580437496714	0.9838460633428043	None	0.5	1	0.5714285714285714	4	0.625	5	0.4166666666666667	0.625	7	5	2	0	0	0.375	8	3	0.6666666666666666	10	0.0	1.0	0.5831692108179952	0.9695863058728021	0.3103996431648073	0.9586932627074283	0.9346169754535731	0.88381744834535	0.8576327434394535	0.9467751704870639	0	0	0.0
1078	None	None	None	None	None	0.5	1	0.6666666666666666	4	0.5	3	0.4444444444444444	0.5	6	3	1	0	0	0.5	6	3	0.5333333333333333	8	0.0	1.0	0.40549941085023666	0.9387138648034458	0.7524629806267333	0.9024469962827363	0.8484659632109439	0.9118145297867559	0.8638750965074193	0.9190782420800914	0	0	0.0
5961	0.022889494962106488	0.00843712330530524	0.008211412518559426	0.9707711667783279	None	0.3333333333333333	1	0.625	5	0.5	5	0.4444444444444444	0.4	7	4	4	0	0	0.3333333333333333	9	3	0.8	12	0.0	0.8888888888888888	0.5831692108179952	0.9148398437960911	0.7843704382974563	0.932272352944274	0.9733539404213142	0.7492544634100909	0.861954642083229	0.8839447955660854	0	0	0.0
3328	0.011855181123229256	0.0019969555320213032	0.0017485720937996051	0.979277277173726	None	0.5	1	0.6666666666666666	4	0.5	3	0.4444444444444444	0.5	5	3	2	0	0	0.5	6	3	0.5333333333333333	8	0.0	1.0	0.5831692108179952	0.9491199441798485	0.7843704382974563	0.9507990003526007	0.7976899974382103	0.7629519989298424	0.8317934322962787	0.9131032599692447	0	0	0.0
2720	0.0038924375739931806	0.0005418980501983595	0.00054084285501452	0.9466042599700306	None	0	0	0.6666666666666666	4	0.14285714285714285	1	0.6	0.14285714285714285	3	1	5	0	0	0.6	3	5	0.6	9	0.0	0.5	0.43309179531917774	0.9463292230174989	0.3464656035917465	0.9102294355366803	0.6706567506001943	0.8306250877451405	0.8350847333954594	0.9054019188188623	0	0	0.0
2091	None	None	None	None	None	0	0	1.0	2	0.0	0	0.75	0	1	0	1	0	0	1.0	2	2	0.2	3	0.0	0	0	0	0	0	0	0	0	0	0	0	0
6554	0.0230926151677302	0.008593005313540271	0.00785214605768167	0.9624784713772342	None	0.3333333333333333	1	0.5	4	0.7	7	0.4	0.7	9	7	2	0	0	0.3	10	3	0.8	12	0.0	1.0	0.5831692108179952	0.9473554398908615	0.7843704382974563	0.9478280209926281	0.9346169754535731	0.8166948249948854	0.8084232741296017	0.9189340019705446	0	0	0.0
2960	0.0006479104081743453	0.0001443090000256169	-3.1906664063026234e-07	0.9982577029951724	None	0.5	1	0.6666666666666666	4	0.5	3	0.4	0.3333333333333333	4	2	3	0	0	0.8	4	5	0.5333333333333333	8	0.0	0.6666666666666666	0.2904102628520381	0.9451736975866293	0.5577228334420998	0.9687876854288706	0.7965366106142999	0.7866676889474101	0.9073323069442112	0.926158791809088	0	0	0.0
3982	0.021557631417929417	0.0033234865150753258	0.0028614664727166467	0.9832296653049517	None	0.3333333333333333	1	0.625	5	0.4444444444444444	4	0.4583333333333333	0.4444444444444444	6	4	4	1	0	0.375	8	3	0.7333333333333333	11	0.1	0.75	0.5831692108179952	0.9196141077734864	0.7843704382974563	0.9376087953212314	0.9466512646371523	0.8264961867334198	0.845801550795815	0.9034366351229421	1.0	0.16666666666666666	0.0
840	None	None	None	None	None	1.0	3	0.8888888888888888	8	0.09090909090909091	1	0.8666666666666667	0	0	0	12	1	0	0.6	3	5	0.8666666666666667	13	0.03571428571428571	0.75	0	0	0	0	0	0	0	0	0	0	0
5107	0.020544405068561495	0.007504066173150142	0.007503606877216772	0.9723316366322937	None	0.3333333333333333	1	0.5555555555555556	5	0.5454545454545454	6	0.40625	0.45454545454545453	7	5	5	0	0	0.5	8	4	0.8666666666666667	13	0.0	0.6	0.5831692108179952	0.9148398437960911	0.7843704382974563	0.932272352944274	0.9733539404213142	0.8153293263908825	0.845801550795815	0.8966416889029292	0	0	0.0
7190	0.02684168106124901	0.013472957507029924	0.007776990357193021	0.9845552390027633	None	0	0	0.36363636363636365	4	0.6428571428571429	9	0.4444444444444444	0.5714285714285714	11	8	4	0	0	0.25	12	3	1.0666666666666667	16	0.0	0.5333333333333333	0.33468317982139856	0.9743692494557504	0.5211861742021207	0.9486186634275867	0.8540574495645148	0.9092599238671383	0.9134376851812951	0.9503950491029206	0	0	0.0
6148	0.015996089082409584	0.0006962374004725461	-0.0006296562293258897	0.9767878863670211	None	0.3333333333333333	1	0.5555555555555556	5	0.45454545454545453	5	0.40625	0.45454545454545453	8	5	4	3	0	0.5	8	4	0.8666666666666667	13	0.3333333333333333	0.8	0.6052255060540072	0.9078944670245505	0.5473850407311318	0.9485258457417661	0.9673084877267865	0.8906790220391364	0.8105620082107671	0.9193271076376581	0.25	0.375	0.0
3910	0.02077661524271114	0.0017632307357026218	0.0013865700593220477	0.9814415338125863	None	0.3333333333333333	1	0.625	5	0.4444444444444444	4	0.4583333333333333	0.4444444444444444	6	4	4	1	0	0.375	8	3	0.7333333333333333	11	0.1	0.75	0.5831692108179952	0.9196141077734864	0.7843704382974563	0.9376087953212314	0.9466512646371523	0.8264961867334198	0.845801550795815	0.9034366351229421	1.0	0.16666666666666666	0.0
780	None	None	None	None	None	0	0	1.0	1	0	0	1.0	0	1	0	0	0	0	0.5	1	2	0.13333333333333333	2	0.0	0	0	0	0	0	0	0	0	0	0	0	0
3980	0.018544635684448096	0.0028628205892583087	0.0022290176458767143	0.9834074554580348	None	0.3333333333333333	1	0.5	4	0.6666666666666666	6	0.34375	0.4444444444444444	7	4	3	0	0	0.5	8	4	0.7333333333333333	11	0.0	0.8571428571428571	0.5831692108179952	0.9439400780166186	0.7843704382974563	0.9518501340528617	0.9346169754535731	0.8652090541515919	0.8084232741296017	0.9279527705919955	0	0	0.0
1753	None	None	None	None	None	0.5	2	0.7272727272727273	8	0.2857142857142857	4	0.5333333333333333	0.14285714285714285	6	2	9	0	0	0.3	3	10	1.0666666666666667	16	0.0	0.6666666666666666	0.6705409150622356	0.9495928314054186	0.8995030887487256	0.9374718519581602	0.6452297680461444	0.8832237914909885	0.8838745099862583	0.9279485842050229	0	0	0.0
1779	None	None	None	None	None	0	0	0.5	2	0.6666666666666666	2	1.0	0	1	0	3	4	0	0.2	1	5	0.3333333333333333	5	0.4444444444444444	0.5	0	0	0	0	0	0	0	0	0	0	0
2063	None	None	None	None	None	1.0	1	0.8	4	0.4	2	0.7777777777777778	0	3	0	3	0	0	1.0	3	3	0.4666666666666667	7	0.0	0.5	0	0	0	0	0	0	0	0	0	0	0
3098	0.011020054355075241	0.002433800301124698	0.0023597548720911132	0.9838889290546959	None	0.5	1	0.5714285714285714	4	0.625	5	0.35714285714285715	0.5	7	4	2	0	0	0.5714285714285714	7	4	0.6666666666666666	10	0.0	0.6666666666666666	0.5831692108179952	0.9601971904174686	0.7843704382974563	0.95338795971552	0.7134921671009699	0.9309989247390315	0.8576327434394535	0.9495257851542535	0	0	0.0
916	None	None	None	None	None	0	0	0.5	2	0.6666666666666666	2	1.0	0.6666666666666666	4	2	0	0	0	0.2	5	1	0.3333333333333333	5	0.0	0.5	0.4134629893397686	0.8132476820837061	0.5046104476736114	0.8149782690602151	0.4639986054665556	0.6716178249219288	0.7022272149740453	0.7726175337104344	0	0	0.0
3437	0.01881176169579631	0.003318215166514081	0.0029517570291505003	0.9860120170744889	None	0.3333333333333333	1	0.625	5	0.5	5	0.5	0.4	7	4	4	0	0	0.375	8	3	0.8	12	0.0	0.6666666666666666	0.5831692108179952	0.9356628180228718	0.7843704382974563	0.932272352944274	0.9733539404213142	0.813886759320795	0.8142362193092436	0.9053587604943625	0	0	0.0
4634	0.02090007101985194	0.0077017278433968465	0.007542230720770523	0.9742432896955502	None	0.3333333333333333	1	0.625	5	0.4444444444444444	4	0.4583333333333333	0.4444444444444444	7	4	3	0	0	0.375	8	3	0.7333333333333333	11	0.0	0.75	0.4872135151151631	0.92156865950097	0.7843704382974563	0.9526083173382446	0.9346169754535731	0.8737670869512639	0.8576327434394535	0.921754814838706	0	0	0.0
3760	0.024450840583054183	0.00262347849746805	-8.487980378677402e-05	0.9278828668557252	None	0	0	0.5	5	0.38461538461538464	5	0.5	0.15384615384615385	4	2	10	0	0	0.3	3	10	1.0	15	0.0	0.4	0.5473152871776381	0.9343727261091457	0.5870800090399949	0.8271424403898747	0.6257179794121813	0.8675320401280688	0.7993898111580887	0.8842767216082649	0	0	0.0
3411	0.007844844225442078	0.0019642035240717897	0.001754617282849055	0.9810277873671409	None	0.5	1	0.6666666666666666	4	0.5714285714285714	4	0.375	0.5714285714285714	7	4	1	0	0	0.6666666666666666	6	4	0.6	9	0.0	0.6666666666666666	0.39410383367046115	0.9599395869904829	0.6954568778808441	0.9495156442073831	0.7134921671009699	0.9407800285648251	0.8576327434394535	0.9506749547498032	0	0	0.0
3022	0.008512885294227472	0.00016424176811431507	-0.0001168835757490508	0.9956994157038423	None	0	0	0.5714285714285714	4	0.375	3	0.5555555555555556	0.125	3	1	6	0	0	0.5	3	6	0.6666666666666666	10	0.0	0.5	0.30011550235135454	0.9123133239745094	0.5017337362522563	0.9182191824950577	0.4531777008805058	0.8439801957323496	0.9016929827815938	0.8956299285938167	0	0	0.0
2857	0.0019332787147266484	0.00044946109077427786	0.0004161655961894309	0.9870652573047752	None	0	0	0.75	3	0.25	1	0.6666666666666666	0.25	3	1	2	0	0	1.0	3	3	0.4	6	0.0	0.6666666666666666	0.43309179531917774	0.9463292230174989	0.3464656035917465	0.8299320175115547	0.6706567506001943	0.740044571255821	0.85945723321828	0.8622006302595627	0	0	0.0
687	None	None	None	None	None	0	0	0.5	2	0.6666666666666666	2	0.8333333333333334	0	2	0	2	0	0	0.6666666666666666	3	2	0.3333333333333333	5	0.0	0.6666666666666666	0	0	0	0	0	0	0	0	0	0	0
472	None	None	None	None	None	0	0	0	0	0	0	1.0	0	0	0	0	0	0	1.0	1	1	0.06666666666666667	1	0.0	0	0	0	0	0	0	0	0	0	0	0	0
452	None	None	None	None	None	0	0	0.3333333333333333	1	1.0	2	1.0	0.5	1	1	2	0	0	0.25	1	4	0.26666666666666666	4	0.0	0	0.3151674702704722	0.5	0.8593016649768547	0.5	0.21976304855851453	0.5	0.9435875526567165	0.5	0	0	0.0
2126	None	None	None	None	None	0	0	0.25	1	1.0	3	0.8333333333333334	0.3333333333333333	2	1	2	1	0	0.6666666666666666	2	3	0.3333333333333333	5	0.14285714285714285	0	0.28919802382674237	0.5	0.23750200083362039	0.5	0.21489372747946164	0.5	0.5771286826081861	0.5	1.0	0.5	0.0
2623	2.0739494585467693e-05	1.781757058499887e-07	-4.131536779837991e-08	0.9999943421087737	None	0	0	0.5	2	0.5	2	0.6666666666666666	0.25	2	1	3	1	0	1.0	3	3	0.4	6	0.1111111111111111	0	0.2801277286174015	0.5226602046462954	0.23750200083362039	0.5	0.21489372747946164	0.5	0.5673054930864855	0.5075580036101798	1.0	1.0	0.0
5821	0.025853589045286587	0.008221061316043908	0.007296131026183742	0.9685078509874077	None	0.3333333333333333	1	0.5	4	0.7	7	0.4	0.6	8	6	3	1	0	0.3	10	3	0.8	12	0.125	1.0	0.48468742143776444	0.9565794541919304	0.8657472878904503	0.9313144163299658	0.9466512646371523	0.9477599525495003	0.8687876704137562	0.9461354678651746	1.0	0.25	0.0
3920	0.024465369337903425	0.004722561553923817	0.00469504990653712	0.9811738803470821	None	0.3333333333333333	1	0.625	5	0.5	5	0.4444444444444444	0.4	7	4	4	0	0	0.3333333333333333	9	3	0.8	12	0.0	0.8888888888888888	0.5831692108179952	0.9356628180228718	0.7843704382974563	0.932272352944274	0.9733539404213142	0.8204538106122619	0.845801550795815	0.9066068617756432	0	0	0.0
4892	0.021666537469471284	0.006903940875674807	0.006846897240981896	0.9661230820191868	None	0.3333333333333333	1	0.625	5	0.5	5	0.375	0.5	8	5	3	0	0	0.5	8	4	0.8	12	0.0	0.6666666666666666	0.5351913629665791	0.9403945596894462	0.7843704382974563	0.9507817341516569	0.9599742944264952	0.8687536273695611	0.828426101346819	0.926662582911657	0	0	0.0
4501	0.02595956364174866	0.0028535925089967504	0.0020427318393529906	0.9787896189149898	None	0	0	0.42857142857142855	3	0.625	5	0.5555555555555556	0.5	6	4	3	1	0	0.2222222222222222	9	2	0.6666666666666666	10	0.125	0.8888888888888888	0.5831692108179952	0.9196141077734864	0.7843704382974563	0.9376087953212314	0.9546298282403256	0.6502739613494993	0.8978378399489471	0.8724083333947108	1.0	0.3333333333333333	0.0
1439	None	None	None	None	None	0.5	1	0.5714285714285714	4	0.625	5	0.3333333333333333	0.625	8	5	1	0	0	0.8333333333333334	6	5	0.6666666666666666	10	0.0	0.5	0.7486830799196329	0.9368913029893944	0.6146618295978862	0.9471010248562854	0.7436935341626225	0.8456625434206458	0.9050832768484574	0.9189304589970185	0	0	0.0
4351	0.025317695439605395	0.001735227224906298	0.0013020496841385592	0.9792375441633437	None	0.3333333333333333	1	0.625	5	0.5	5	0.4444444444444444	0.4	7	4	4	0	0	0.3333333333333333	9	3	0.8	12	0.0	0.8888888888888888	0.5831692108179952	0.9356628180228718	0.7843704382974563	0.932272352944274	0.9733539404213142	0.813886759320795	0.8142362193092436	0.9053587604943625	0	0	0.0
2593	0.0	0.0	0.0	1.0	None	0	0	0	0	0	0	1.0	0	0	0	0	0	0	1.0	1	1	0.06666666666666667	1	0.0	0	0	0	0	0	0	0	0	0	0	0	0
3571	0.015546231116875364	0.0010448302986194383	0.0007641682587136191	0.9320150402740749	None	0	0	0.5	4	0.4	4	0.5	0.2	4	2	7	0	0	0.375	3	8	0.8	12	0.0	0.5	0.5473152871776381	0.9343727261091457	0.5870800090399949	0.8271424403898747	0.6257179794121813	0.8675320401280688	0.7993898111580887	0.8842767216082649	0	0	0.0
3372	0.009529348748991638	0.001842789678918047	0.0018394487870304133	0.9877891964533	None	0.5	1	0.5714285714285714	4	0.625	5	0.5555555555555556	0.5	6	4	3	1	0	0.5	6	3	0.6666666666666666	10	0.125	0.5714285714285714	0.724438789282005	0.9519188946506137	0.7913098133544211	0.9175872649266604	0.8772102213236359	0.9239488191752582	0.8389204907766932	0.9328270681613225	1.0	0.5	0.0
1577	None	None	None	None	None	0.5	1	0.6666666666666666	4	0.5714285714285714	4	0.375	0.42857142857142855	5	3	3	0	0	0.6666666666666666	6	4	0.6	9	0.0	0.8	0.5831692108179952	0.9282650253390928	0.8711390121448408	0.6341580115728791	0.9599742944264952	0.6348858268319884	0.82338956005675	0.7722787952679658	0	0	0.0
2241	None	None	None	None	None	0	0	0.75	3	0.25	1	0.6666666666666666	0	2	0	3	0	0	1.0	3	3	0.4	6	0.0	0.5	0	0	0	0	0	0	0	0	0	0	0
5624	0.017558692177159302	0.005030476259518519	0.003835541977603081	0.9782353215205561	None	0.3333333333333333	1	0.5	4	0.6666666666666666	6	0.34375	0.5555555555555556	7	5	3	0	0	0.5	8	4	0.7333333333333333	11	0.0	0.8571428571428571	0.4872135151151631	0.9500613787310577	0.7843704382974563	0.9567478816215659	0.9346169754535731	0.8443334862413504	0.8651862121552062	0.9294115901754655	0	0	0.0
6133	0.012847257309416282	0.005848274776346848	0.003522933713691205	0.9838910440210475	None	0.3333333333333333	1	0.5555555555555556	5	0.5454545454545454	6	0.325	0.5454545454545454	8	6	4	0	0	0.625	8	5	0.8666666666666667	13	0.0	0.6	0.7405588461116285	0.9550190314372751	0.8711390121448408	0.9295731350919271	0.986676970210657	0.8995820937672835	0.6621038866474369	0.9314647893445636	0	0	0.0
6609	None	None	None	None	None	0	0	0.46153846153846156	6	0.47058823529411764	8	0.48717948717948717	0.4117647058823529	10	7	8	2	0	0.23076923076923078	13	3	1.2666666666666666	19	0.11764705882352941	0.3333333333333333	0.4109483474682808	0.9078756333597876	0.5473850407311318	0.9555670316427333	0.9346169754535731	0.8894623162836214	0.8576327434394535	0.9227646707192166	0.55	0.1	0.0
350	None	None	None	None	None	0	0	0.75	3	0.3333333333333333	1	0.8333333333333334	0	2	0	2	2	0	0.6666666666666666	2	3	0.3333333333333333	5	0.3333333333333333	0.6666666666666666	0	0	0	0	0	0	0	0	0	0	0
7049	0.07339042840427851	0.013607796307334339	0.010580414996523168	0.9595858647392576	None	0	0	0.3333333333333333	4	0.6875	11	0.4	0.5	11	8	6	0	0	0.2	15	3	1.2	18	0.0	0.47058823529411764	0.12067432796741637	0.9334310306752124	0.3103996431648073	0.9642682379676871	0.8940831551380196	0.9044590992396431	0.8576327434394535	0.9386538044860882	0	0	0.0
5930	0.02469420687476864	0.00797521803119337	0.007971066932906638	0.9693115558170552	None	0.3333333333333333	1	0.5	4	0.7	7	0.4	0.7	10	7	1	0	0	0.3	10	3	0.8	12	0.0	1.0	0.5351913629665791	0.9449806968967972	0.7843704382974563	0.9529057787760671	0.9272827821532819	0.8694299702056598	0.8109279846996195	0.9297109740461009	0	0	0.0
6875	0.01945956881179612	0.011550490458575337	0.011545376484405998	0.9830684903255005	None	0.25	1	0.6	6	0.46153846153846156	6	0.3333333333333333	0.38461538461538464	11	5	3	0	0	0.5555555555555556	9	5	1.0	15	0.0	0.6	0.4872135151151631	0.9630807406176299	0.8711390121448408	0.9523501356166578	0.9599742944264952	0.934923537704885	0.7881335137337363	0.9513757276279827	0	0	0.0
1773	None	None	None	None	None	0	0	0.6666666666666666	2	0.5	1	1.0	0	1	0	2	0	0	1.0	2	2	0.26666666666666666	4	0.0	0	0	0	0	0	0	0	0	0	0	0	0
1372	None	None	None	None	None	0	0	0.5	1	1.0	1	1.0	1.0	2	1	0	0	0	0.3333333333333333	3	1	0.2	3	0.0	0	0.9302957219282991	0.5226602046462954	0.7985083283514568	0.5	0.4031515043157391	0.8143849982890762	0.9046052054553495	0.6278849442906408	0	0	0.0
2431	None	None	None	None	None	0	0	1.0	3	0.0	0	0.6666666666666666	0	1	0	2	1	0	0.6666666666666666	2	3	0.26666666666666666	4	0.14285714285714285	1.0	0	0	0	0	0	0	0	0	0	0	0
1536	None	None	None	None	None	0	0	0.2857142857142857	2	0.875	7	0.8333333333333334	0.25	3	2	6	7	0	0.75	3	4	0.6666666666666666	10	0.4666666666666667	0.5	0.6823993797109221	0.798670865969346	0.8841327201419305	0.8199666338891972	0.15065375124895575	0.7307191091066346	0.9071187195339734	0.7854085103942323	0.3333333333333333	0.3333333333333333	0.0
5009	0.025945026679139175	0.007289227539901161	0.007288586853718179	0.9648256260142567	None	0.3333333333333333	1	0.5555555555555556	5	0.5454545454545454	6	0.3611111111111111	0.5454545454545454	9	6	3	0	0	0.4444444444444444	9	4	0.8666666666666667	13	0.0	0.8	0.4872135151151631	0.9495568115130874	0.7843704382974563	0.9574583243722381	0.9346169754535731	0.8877331796114225	0.8576327434394535	0.9373550757122575	0	0	0.0
5862	0.011472378203298522	0.00027772496377443057	0.00011223239887960664	0.9933782231742954	None	0.3333333333333333	1	0.625	5	0.5	5	0.42857142857142855	0.4	8	4	3	2	0	0.5714285714285714	7	4	0.8	12	0.3333333333333333	0.6	0.4626311262017525	0.9548865485756518	0.8277547252211486	0.9378241868413089	0.9673084877267865	0.9508658030038523	0.7697173372418947	0.9483193916638868	0.5625	0.625	0.0
1964	None	None	None	None	None	0	0	0.6666666666666666	2	0.5	1	0.6666666666666666	0	1	0	2	0	0	0.6666666666666666	3	2	0.26666666666666666	4	0.0	0	0	0	0	0	0	0	0	0	0	0	0
6315	0.021808420164258276	0.00780465084807297	0.007785902755208015	0.9737733780588874	None	0.5	1	0.5714285714285714	4	0.625	5	0.4166666666666667	0.625	7	5	2	0	0	0.375	8	3	0.6666666666666666	10	0.0	1.0	0.4872135151151631	0.92156865950097	0.7843704382974563	0.9526083173382446	0.9346169754535731	0.8739090462125612	0.8570273555921042	0.921785766049246	0	0	0.0
2112	None	None	None	None	None	0	0	0.6666666666666666	2	0.5	1	1.0	0.5	3	1	0	0	0	0.25	4	1	0.26666666666666666	4	0.0	0.6666666666666666	0.3878044325879703	0.5826621332581725	0.3567960873693761	0.8011674803483622	0.49022049569186255	0.6541492670383743	0.6514260540604332	0.687448057169263	0	0	0.0
5469	0.023801298745688766	0.00756258302907825	0.007349959275960023	0.9702835217217406	None	0.3333333333333333	1	0.5	4	0.6666666666666666	6	0.4074074074074074	0.5555555555555556	7	5	3	1	0	0.3333333333333333	9	3	0.7333333333333333	11	0.125	1.0	0.5831692108179952	0.9148398437960911	0.7843704382974563	0.932272352944274	1.0	0.8169735407014623	0.845801550795815	0.8969797098887754	1.0	0.2857142857142857	0.0
4868	0.016893699305705383	0.0006840554024826547	0.0006170612834244363	0.9715090446333988	None	0.25	1	0.5	5	0.5833333333333334	7	0.35	0.5833333333333334	9	7	4	0	0	0.4	10	4	0.9333333333333333	14	0.0	0.7272727272727273	0.5831692108179952	0.9313435096393726	0.7843704382974563	0.919889620726728	0.9733539404213142	0.9232200351435541	0.8317934322962787	0.9249622457558768	0	0	0.0
1646	None	None	None	None	None	0	0	0.5	1	1.0	1	0.75	0	1	0	1	1	0	1.0	2	2	0.2	3	0.2	0	0	0	0	0	0	0	0	0	0	0	0
2469	None	None	None	None	None	0	0	0.5	2	0.6666666666666666	2	1.0	0	1	0	3	4	0	0.2	1	5	0.3333333333333333	5	0.4444444444444444	0.5	0	0	0	0	0	0	0	0	0	0	0
6086	0.014537568446205906	0.0050398205743667854	0.004131588837718875	0.979502934144773	None	0.5	1	0.6666666666666666	4	0.5714285714285714	4	0.42857142857142855	0.5714285714285714	6	4	2	0	0	0.42857142857142855	7	3	0.6	9	0.0	1.0	0.33838811070345415	0.9350454864535099	0.2773531489520831	0.9601690280278125	0.8002833424899969	0.8707564347984916	0.9036347537312447	0.9299341775144649	0	0	0.0
6167	0.025076335120369997	0.007740270415932458	0.0075901594154278995	0.9724862707601378	None	0.3333333333333333	1	0.5	4	0.6666666666666666	6	0.4074074074074074	0.6666666666666666	8	6	2	0	0	0.3333333333333333	9	3	0.7333333333333333	11	0.0	1.0	0.5351913629665791	0.9403945596894462	0.7843704382974563	0.9507817341516569	0.9539854579374436	0.8677558625128864	0.8518146556483526	0.9264647435806044	0	0	0.0
4317	0.021717804515175403	0.0009665623581508407	0.00044175306434202983	0.9792400263188551	None	0.3333333333333333	1	0.625	5	0.5	5	0.4444444444444444	0.4	8	4	3	0	0	0.3333333333333333	9	3	0.8	12	0.0	0.8888888888888888	0.5831692108179952	0.947586817405189	0.7843704382974563	0.9507817341516569	0.925547674503267	0.878586995851748	0.845801550795815	0.9316064767138005	0	0	0.0
2779	0.012145955418045213	0.000997564500104381	0.0003113684111870675	0.9844026744683714	None	0.5	1	0.5714285714285714	4	0.625	5	0.5	0.375	5	3	4	2	0	0.8	5	4	0.6666666666666666	10	0.2	0.4	0.4872135151151631	0.8729036221627995	0.7843704382974563	0.8074014076078097	0.974642681027078	0.8978871794699422	0.8450443831622475	0.8635019850181521	0.6000000000000001	0.8	0.0
4328	0.011045357341985064	0.0027178691929491826	0.002564439274348877	0.9860972887108654	None	0.5	1	0.5714285714285714	4	0.625	5	0.47619047619047616	0.5	7	4	2	1	0	0.42857142857142855	7	3	0.6666666666666666	10	0.2	0.6666666666666666	0.5831692108179952	0.9439400780166186	0.7843704382974563	0.9518501340528617	0.87774140858522	0.8949842922035718	0.8142362193092436	0.9340197628078712	1.0	0.42857142857142855	0.0
4462	0.015634148855664665	0.00443300409348206	0.0020387465018868772	0.9838162491448628	None	0.3333333333333333	1	0.625	5	0.5	5	0.375	0.4	5	4	6	2	0	0.5	8	4	0.8	12	0.13333333333333333	0.6666666666666666	0.6272818012900191	0.9267762158505306	0.8711390121448408	0.9530705204503906	0.9599742944264952	0.7733406706948962	0.861954642083229	0.9054099393009004	0.6	0.2	0.0
1347	None	None	None	None	None	0	0	1.0	2	0.0	0	0.75	0	2	0	0	0	0	1.0	2	2	0.2	3	0.0	0	0	0	0	0	0	0	0	0	0	0	0
744	None	None	None	None	None	0	0	0.25	1	1.0	3	0.8333333333333334	0	1	0	3	4	0	0.6666666666666666	2	3	0.3333333333333333	5	0.4444444444444444	0	0	0	0	0	0	0	0	0	0	0	0
761	None	None	None	None	None	0.3333333333333333	1	0.5	4	0.7	7	0.4	0.7	10	7	1	1	0	0.3	3	10	0.8	12	0.3333333333333333	1.0	0.5917929500654987	0.6628995691191613	0.4467401128642547	0.9376490080094688	0.42862299063437453	0.9057462979837249	0.7642941682007428	0.8679785524137897	1.0	0.2	0.0
6819	0.0702441009788448	0.01199898513804139	0.011846543028079772	0.9836553343668393	None	0	0	0.3333333333333333	4	0.6875	11	0.32142857142857145	0.5625	12	9	5	1	0	0.2857142857142857	14	4	1.2	18	0.09090909090909091	0.47058823529411764	0.12067432796741637	0.9349388027065679	0.5473850407311318	0.9624216307612009	0.914096007924772	0.9002889788357286	0.8576327434394535	0.9371959089623163	1.0	0	0.0
1860	None	None	None	None	None	0	0	0.3333333333333333	2	0.8571428571428571	6	0.5625	0.2857142857142857	2	2	6	6	0	1.0	4	4	0.6	9	0.375	0.5714285714285714	0.7380465246115069	0.6356357092274537	0.9420663600709652	0.6409146975304008	0.21624969459977703	0.7617861268429946	0.9553956401741551	0.682676988425586	0.5	0.5	0.20956980015085933
1053	None	None	None	None	None	0.25	1	0.36363636363636365	4	0.7857142857142857	11	0.38095238095238093	0.7857142857142857	14	11	1	1	0	0.21428571428571427	3	14	1.0666666666666667	16	0.3333333333333333	1.0	0.6106474657353613	0.7875783457062827	0.4467401128642547	0.9200094769941294	0.41784082047856186	0.8744270295166062	0.7642941682007428	0.8696478903697175	1.0	0.2857142857142857	0.0
2790	0.006442634211947404	0.0008490957383799904	0.0008285737458090948	0.9984324218972869	None	0.5	1	0.8333333333333334	5	0.2857142857142857	2	0.45	0.2857142857142857	6	2	2	0	0	0.8	5	4	0.6	9	0.0	0.8	0.4146532783503364	0.942152978377195	0.5143385465184076	0.9495880037595111	0.6570294260404819	0.9349016211706773	0.8597157368966617	0.9425081913599805	0	0	0.0
7137	0.041554162192243616	0.010040677035563442	0.00877953578579138	0.9805898914507637	None	0	0	0.3	3	0.75	9	0.42424242424242425	0.6666666666666666	10	8	3	2	0	0.2727272727272727	11	3	0.9333333333333333	14	0.25	0.6153846153846154	0.11824625471872194	0.9381901136008278	0.2773531489520831	0.9632706936412152	0.7673377728457591	0.8952504393717192	0.8873385145651652	0.9376566388769477	0.55	0.2	0.0
2466	None	None	None	None	None	0	0	1.0	3	0.0	0	0.6666666666666666	0	2	0	1	1	0	0.6666666666666666	2	3	0.26666666666666666	4	0.25	1.0	0	0	0	0	0	0	0	0	0	0	0
3507	0.011986651606763881	0.002802336071261498	0.0026832982510653787	0.9799132687808365	None	0.5	1	0.6666666666666666	4	0.5714285714285714	4	0.42857142857142855	0.5714285714285714	7	4	1	0	0	0.42857142857142855	7	3	0.6	9	0.0	1.0	0.5831692108179952	0.9470134817094296	0.7843704382974563	0.9487015858731683	0.7134921671009699	0.9493289340301672	0.8317934322962787	0.9483566981187047	0	0	0.0
3028	0.004287731634326812	0.00020179371352266817	2.4047497546032883e-05	0.9509502869456425	None	0	0	0.6	3	0.2	1	0.5833333333333334	0.2	3	1	3	0	0	0.75	3	4	0.4666666666666667	7	0.0	0.6666666666666666	0.43309179531917774	0.9463292230174989	0.3464656035917465	0.9102294355366803	0.6706567506001943	0.740044571255821	0.85945723321828	0.888692425212792	0	0	0.0
4223	0.01801610429906607	0.0037056223535757763	0.0034580259270125565	0.9833856850232213	None	0.3333333333333333	1	0.5	4	0.6666666666666666	6	0.34375	0.4444444444444444	7	4	3	0	0	0.5	8	4	0.7333333333333333	11	0.0	0.8571428571428571	0.5831692108179952	0.9439400780166186	0.7843704382974563	0.9518501340528617	0.8377157030117152	0.8510683062329489	0.8142362193092436	0.9253189285748871	0	0	0.0
3735	0.016259125267800014	0.0030348331130112794	0.0027788008867675215	0.9313480090931157	None	0	0	0.5555555555555556	5	0.2727272727272727	3	0.5416666666666666	0.18181818181818182	4	2	8	0	0	0.375	3	8	0.8666666666666667	13	0.0	0.4	0.5473152871776381	0.9343727261091457	0.5870800090399949	0.8271424403898747	0.6257179794121813	0.8675320401280688	0.7993898111580887	0.8842767216082649	0	0	0.0
4972	0.0206726192797528	0.006680498543220649	0.005188286316520008	0.9776872783957404	None	0.3333333333333333	1	0.625	5	0.4444444444444444	4	0.4583333333333333	0.4444444444444444	7	4	3	0	0	0.375	8	3	0.7333333333333333	11	0.0	0.75	0.4872135151151631	0.92156865950097	0.7843704382974563	0.9526083173382446	0.9346169754535731	0.8737670869512639	0.8576327434394535	0.921754814838706	0	0	0.0
7509	0.03398398529244661	0.02167293922852838	0.0214270086159083	0.9814685150619297	None	0	0	0.3333333333333333	4	0.6666666666666666	10	0.4358974358974359	0.5333333333333333	11	8	5	0	0	0.23076923076923078	13	3	1.1333333333333333	17	0.0	0.5	0.34209304158550974	0.9781761908039917	0.5211861742021207	0.9342006484003395	0.8940831551380196	0.921149472689734	0.9134376851812951	0.951259624803491	0	0	0.0
2684	0.023684077612032253	0.005137819286538855	-0.004006782634536224	0.6916318084446809	None	0	0	0.375	3	0.7777777777777778	7	0.55	0.7777777777777778	10	7	0	1	0	0.2	10	2	0.7333333333333333	11	1.0	0.6666666666666666	0.38829119476676854	0.9502082971011023	0.6984056420061899	0.7165671747486884	0.8090193447415459	0.8583897520619055	0.856176717812435	0.86907101934354	1.0	0.5	0.0
3314	0.002922593872470021	0.0005851335985390734	0.0005003420513857912	0.9897435509331542	None	0.5	1	0.6666666666666666	4	0.5714285714285714	4	0.375	0.5714285714285714	8	4	0	0	0	0.6666666666666666	6	4	0.6	9	0.0	0.8	0.4626311262017525	0.9511941280660449	0.5143385465184076	0.9525060841365545	0.6970551316139867	0.9091366826698202	0.8554526036713583	0.9403168505022999	0	0	0.0
7186	0.022195037739416525	0.014432160473188429	0.01441002036754287	0.9854693255410226	None	0.25	1	0.6	6	0.4166666666666667	5	0.3888888888888889	0.4166666666666667	8	5	5	3	0	0.4444444444444444	9	4	0.9333333333333333	14	0.2727272727272727	0.5	0.5351913629665791	0.9566286911235834	0.8277547252211486	0.9506835868638104	0.987321340513539	0.9090810703568971	0.7554200735088582	0.9418599878314277	0.125	0.25	0.0
3109	0.0029166423208507614	0.00044624799688213385	0.00016404700880520454	0.9964607963791834	None	0.5	1	0.6666666666666666	4	0.5714285714285714	4	0.375	0.5714285714285714	7	4	1	0	0	0.6666666666666666	6	4	0.6	9	0.0	0.8	0.5831692108179952	0.9776011447574731	0.7843704382974563	0.9616888978856768	0.6806180961270034	0.8929477749747197	0.8576327434394535	0.9543525247956935	0	0	0.0
933	None	None	None	None	None	0	0	0.4	2	0.8	4	1.0	0.8	5	4	1	0	0	0.14285714285714285	7	1	0.4666666666666667	7	0.0	0.3333333333333333	0.4391215460915669	0.8322915669492241	0.6524248079778467	0.8106459722030531	0.4074665298293869	0.6492261472504411	0.7327668267239609	0.7727554854822334	0	0	0.0
2031	None	None	None	None	None	0.5	1	0.6666666666666666	4	0.5	3	0.4444444444444444	0.5	6	3	1	0	0	0.5	6	3	0.5333333333333333	8	0.0	1.0	0.45238603734753385	0.9407246373902143	0.8711390121448408	0.9209366602916023	0.9028348613788235	0.6318573623385378	0.8891551171469657	0.8721306978991485	0	0	0.0
2522	None	None	None	None	None	0	0	1.0	3	0.0	0	0.6666666666666666	0	2	0	1	2	0	0.6666666666666666	2	3	0.26666666666666666	4	0.5	1.0	0	0	0	0	0	0	0	0	0	0	0
1423	None	None	None	None	None	0	0	0.5	4	0.4	4	0.6666666666666666	0.3	6	3	5	0	0	0.2222222222222222	2	9	0.8	12	0.0	0	0.6742550059351091	0.7544735131512073	0.7188217556149985	0.909000142953901	0.31352265294044146	0.8539268829073543	0.908460538185574	0.8494056379490968	0	0	0.0
1561	None	None	None	None	None	0	0	1.0	1	0	0	1.0	0	0	0	1	1	0	0.5	1	2	0.13333333333333333	2	0.16666666666666666	0	0	0	0	0	0	0	0	0	0	0	0
5220	0.020391994801487533	0.006830947560973296	0.006632511601039577	0.9731265330317812	None	0.3333333333333333	1	0.5	4	0.6666666666666666	6	0.4074074074074074	0.5555555555555556	7	5	3	1	0	0.3333333333333333	9	3	0.7333333333333333	11	0.125	1.0	0.5831692108179952	0.9148398437960911	0.7843704382974563	0.932272352944274	1.0	0.8169735407014623	0.845801550795815	0.8969797098887754	1.0	0.2857142857142857	0.0
545	None	None	None	None	None	0	0	0.75	3	0.25	1	0.6666666666666666	0	2	0	3	0	0	1.0	3	3	0.4	6	0.0	0.5	0	0	0	0	0	0	0	0	0	0	0
6324	0.020995547032573923	0.010115862801760222	0.010056796559394269	0.9821327263282549	None	0.25	1	0.5454545454545454	6	0.5	7	0.35555555555555557	0.5	11	7	4	2	0	0.5555555555555556	9	5	1.0666666666666667	16	0.25	0.5714285714285714	0.5831692108179952	0.9492298284683744	0.8711390121448408	0.9368137771278472	0.9599742944264952	0.9512066301812547	0.6931825251894044	0.9460868022199014	0.5454545454545454	0.45454545454545453	0.0
2352	None	None	None	None	None	0	0	1.0	3	0.0	0	0.6666666666666666	0	2	0	1	2	0	0.6666666666666666	2	3	0.26666666666666666	4	0.5	1.0	0	0	0	0	0	0	0	0	0	0	0
6398	0.03206940252128702	0.009596877147596657	0.009376932105039065	0.9663637745473227	None	0.3333333333333333	1	0.5	4	0.7	7	0.4	0.7	9	7	2	0	0	0.3	10	3	0.8	12	0.0	1.0	0.4872135151151631	0.9246056006889608	0.7843704382974563	0.9540144594674862	0.9346169754535731	0.8637129401376451	0.8576327434394535	0.9214216154339794	0	0	0.0
2018	None	None	None	None	None	0.5	1	0.5	3	0.5714285714285714	4	0.6	0.14285714285714285	1	1	7	0	0	0.6	3	5	0.6	9	0.0	0.5	0.625278580457876	0.5	0.6372717432259541	0.5	0.5011315905875267	0.5	0.649183774670376	0.5	0	0	0.0
948	None	None	None	None	None	0	0	1.0	3	0.0	0	0.6666666666666666	0	2	0	1	2	0	0.6666666666666666	3	2	0.26666666666666666	4	0.5	1.0	0	0	0	0	0	0	0	0	0	0	0
5371	0.020033703471498826	0.008110086494386957	0.007640594952704613	0.9770115608360386	None	0	0	0.5	4	0.6	6	0.375	0.5	6	5	5	1	0	0.5	8	4	0.8	12	0.07692307692307693	0.6	0.33838811070345415	0.9315446806720675	0.2773531489520831	0.9548552243261156	0.8636786086953844	0.9119990080323366	0.8553349017912135	0.9350437665984935	1.0	0.16666666666666666	0.0
6414	0.0275209424389021	0.0005257746951121024	0.0004811902246564245	0.950984292466105	None	0	0	0.375	3	0.7	7	0.4	0.6	8	6	3	2	0	0.3	10	3	0.8	12	0.25	0.5454545454545454	0.5831692108179952	0.938948940729057	0.7843704382974563	0.951916155983132	0.974642681027078	0.8759120701292217	0.8451528029214278	0.9280836914502852	0.5625	0.125	0.0
6936	0.02539404049733709	0.011823658340449692	0.011806621736431145	0.9846542404043318	None	0.25	1	0.6	6	0.4166666666666667	5	0.5185185185185185	0.4166666666666667	8	5	5	3	0	0.3333333333333333	9	3	0.9333333333333333	14	0.2727272727272727	0.5	0.5351913629665791	0.9414628236312341	0.7843704382974563	0.9480183529644938	0.974642681027078	0.8744085500353016	0.8317934322962787	0.9269387820613492	0.25	0.375	0.0
7281	0.042003754227781735	0.011887100178902838	0.01135974759059434	0.984169864168148	None	0	0	0.4	4	0.5833333333333334	7	0.42424242424242425	0.5	8	6	5	0	0	0.2727272727272727	11	3	0.9333333333333333	14	0.0	0.46153846153846156	0.22767875389440748	0.9314098823460271	0.2773531489520831	0.9622347498155139	0.760257636916492	0.9011154680561014	0.8672328344659742	0.936157634833636	0	0	0.0
1220	None	None	None	None	None	0	0	0.3333333333333333	1	1.0	2	1.0	1.0	3	2	0	1	0	0.25	4	1	0.26666666666666666	4	0.3333333333333333	0	0.18508326002412004	0.9699204064683231	0.6646263554400855	0.6527446612562632	0.23896459400992986	0.8682955364631726	0.8951910132347657	0.8804629459915528	1.0	0.3333333333333333	0.0
2619	0.006706623583279977	0.0018542392647606634	0.0016837504299377175	0.9911593665099944	None	0.5	1	0.6666666666666666	4	0.5	3	0.4	0.5	6	3	1	0	0	0.8	5	4	0.5333333333333333	8	0.0	0.6666666666666666	0.6957531773766754	0.9588724561861712	0.8277547252211486	0.936886533418877	0.936214709764046	0.8377518069731273	0.8412588459362378	0.9238680258402528	0	0	0.0
2234	None	None	None	None	None	0.5	1	0.5	3	0.5714285714285714	4	0.6	0.14285714285714285	1	1	7	0	0	0.6	3	5	0.6	9	0.0	0.5	0.625278580457876	0.5	0.6372717432259541	0.5	0.5011315905875267	0.5	0.649183774670376	0.5	0	0	0.0
6043	0.023514182869964432	0.008190144303467825	0.007397714809551082	0.974495408228027	None	0.3333333333333333	1	0.625	5	0.5	5	0.4444444444444444	0.5	8	5	3	0	0	0.3333333333333333	9	3	0.8	12	0.0	0.8888888888888888	0.34209304158550974	0.9594064014084189	0.8711390121448408	0.9567775860356665	0.7660276371426964	0.9726632441937073	0.8875577334729673	0.9636397238495705	0	0	0.0
519	None	None	None	None	None	0	0	0.5	2	0.75	3	1.0	0.75	5	3	0	0	0	0.16666666666666666	6	1	0.4	6	0.0	0.8	0.4391215460915669	0.8246384630780151	0.6524248079778467	0.8106459722030531	0.4454731419253736	0.6284036351913393	0.7327668267239609	0.7642087768859004	0	0	0.0
740	None	None	None	None	None	0	0	0.5	2	0.6666666666666666	2	0.625	0	2	0	2	4	0	0.5	2	4	0.3333333333333333	5	0.6666666666666666	0.5	0	0	0	0	0	0	0	0	0	0	0
4092	0.01822303112956214	0.0008095996217481257	-4.4976579478464024e-05	0.9789512615920837	None	0.3333333333333333	1	0.5	4	0.6666666666666666	6	0.4583333333333333	0.5555555555555556	9	5	1	0	0	0.375	8	3	0.7333333333333333	11	0.0	0.75	0.5245542669766294	0.8792056116626987	0.3200478731744163	0.9422327558458621	0.87774140858522	0.9627780491677977	0.7899565234962386	0.9356293251687585	0	0	0.0
898	None	None	None	None	None	0	0	0.2	3	0.85	17	0.36666666666666664	0.65	15	13	6	3	0	0.4166666666666667	12	5	1.4666666666666666	22	0.21428571428571427	0.5	0.42568555326576796	0.7625516854045463	0.7209085841170815	0.8890696582803005	0.6869297156346874	0.9079292165699212	0.8319380336728887	0.8636018981959688	0.06666666666666667	0.2	0.0
5674	0.025999656885227724	0.001251737652820465	0.00010266351877697624	0.9688359983905749	None	0.3333333333333333	1	0.5555555555555556	5	0.5454545454545454	6	0.3611111111111111	0.45454545454545453	10	5	2	1	0	0.4444444444444444	9	4	0.8666666666666667	13	0.3333333333333333	0.7272727272727273	0.5831692108179952	0.9336752806714955	0.7843704382974563	0.9384021131544017	0.974642681027078	0.9430445387839334	0.8317934322962787	0.9384850670436142	1.0	0.5	0.0
615	None	None	None	None	None	0	0	0.6666666666666666	2	0.5	1	0.6666666666666666	0.5	3	1	0	0	0	0.6666666666666666	3	2	0.26666666666666666	4	0.0	0	0.4811365785984137	0.8620399604666693	0.820894082788603	0.8010957245242456	0.535595548263599	0.8925602072070646	0.6539402511969568	0.8558062206874633	0	0	0.0
4461	0.016865927770682906	0.001139553679481226	0.0010019254899054316	0.98457456348859	None	0.5	1	0.6666666666666666	4	0.5714285714285714	4	0.42857142857142855	0.42857142857142855	4	3	4	0	0	0.42857142857142855	7	3	0.6	9	0.0	1.0	0.4367095735863483	0.9506943375816629	0.590769327654824	0.9576622123778337	0.9629173855482078	0.8160408033909098	0.9108636562857432	0.9257092019286414	0	0	0.0
1996	None	None	None	None	None	0.6666666666666666	2	0.75	6	0.4	4	0.6666666666666666	0.2	5	2	6	0	0	0.5	3	6	0.8	12	0.0	0.6666666666666666	0.8011624111816417	0.7213160397359772	0.7157609451917881	0.9295064498611542	0.5820580216381556	0.9635028890865608	0.9165832883038615	0.9061770010642731	0	0	0.0
7198	0.04307199400630685	0.011082814873108604	0.008274369298312712	0.9808108892287937	None	0	0	0.4	4	0.6153846153846154	8	0.4166666666666667	0.5384615384615384	9	7	5	0	0	0.25	12	3	1.0	15	0.0	0.5714285714285714	0.12067432796741637	0.942567458627832	0.3103996431648073	0.9638279015900709	0.8940831551380196	0.8970754511195645	0.8762789595756584	0.9398335729328371	0	0	0.0
537	None	None	None	None	None	0	0	0.3125	5	0.6818181818181818	15	0.3333333333333333	0.5	14	11	9	3	0	0.8888888888888888	9	8	1.6	24	0.15789473684210525	0.5263157894736842	0.5622162447388173	0.8735592393941406	0.8789285930579155	0.8926185959925608	0.8724531929125604	0.9375915015320444	0.817353205561875	0.9049430448352395	0.5714285714285714	0.14285714285714285	0.0
5473	0.015464989616391228	0.006128884404423032	0.006052559289682261	0.9739937985914001	None	0.3333333333333333	1	0.5	4	0.7	7	0.5	0.5	7	5	4	0	0	0.375	8	3	0.8	12	0.0	0.5	0.5831692108179952	0.9148398437960911	0.7843704382974563	0.932272352944274	0.9733539404213142	0.8153293263908826	0.82338956005675	0.8966416889029292	0	0	0.0
2995	0.0006347391179833592	1.1061608051807721e-05	2.628583211022323e-07	0.9945918509031249	None	0	0	0.6	6	0.16666666666666666	2	0.5833333333333334	0	2	0	11	0	0	0.375	3	8	0.9333333333333333	14	0.0	0.3333333333333333	0	0	0	0	0	0	0	0	0	0	0
3228	0.006798084819114917	0.0005035090080203359	0.00017393357422010067	0.9447187402181402	None	0	0	0.5714285714285714	4	0.25	2	0.5555555555555556	0.25	4	2	5	0	0	0.5	3	6	0.6666666666666666	10	0.0	0.5	0.5473152871776381	0.9343727261091457	0.5870800090399949	0.8271424403898747	0.6257179794121813	0.7302682328111657	0.8264376497656915	0.8505759735028703	0	0	0.0
1469	None	None	None	None	None	0	0	0.6666666666666666	2	0.5	1	0.6666666666666666	0	1	0	2	0	0	0.6666666666666666	3	2	0.26666666666666666	4	0.0	0.6666666666666666	0	0	0	0	0	0	0	0	0	0	0
7044	0.0272647741914591	0.0032591181073599977	0.0021693899624672746	0.9448657954321777	None	0.3333333333333333	1	0.5	4	0.7	7	0.4	0.7	11	7	0	0	0	0.3	10	3	0.8	12	0.0	1.0	0.5831692108179952	0.9477415784541636	0.7843704382974563	0.9233137799543758	1.0	0.8676559312519886	0.7881335137337363	0.9185025299517467	0	0	0.0
7089	0.050116511009277706	0.01194784395896422	0.011945187886824084	0.9797743655068092	None	0	0	0.36363636363636365	4	0.6428571428571429	9	0.4444444444444444	0.5714285714285714	11	8	4	1	0	0.25	12	3	1.0666666666666667	16	0.1111111111111111	0.5333333333333333	0.12067432796741637	0.9383984937007477	0.3103996431648073	0.9621731975070503	0.8940831551380196	0.9048308314458124	0.8576327434394535	0.9391893573498481	1.0	0.18181818181818182	0.0
1119	None	None	None	None	None	0.3333333333333333	1	0.5555555555555556	5	0.5454545454545454	6	0.48148148148148145	0.45454545454545453	9	5	3	0	0	0.3333333333333333	9	3	0.8666666666666667	13	0.0	0.6	0.6065499456220864	0.9315124425747615	0.6730156728613355	0.8995467944764751	0.41098678966258195	0.9349332386578021	0.9048081070733878	0.923376926685563	0	0	0.0
1883	None	None	None	None	None	0.5	1	0.5714285714285714	4	0.625	5	0.3333333333333333	0.625	8	5	1	0	0	0.8333333333333334	5	6	0.6666666666666666	10	0.0	0.5	0.7110896969549027	0.9383882422778226	0.6411656152311396	0.9137526746196115	0.7273021703483957	0.9127975259736926	0.7425992283808391	0.9225358585065073	0	0	0.0
4214	0.023204550342351755	0.006340908580888745	0.005913771456736659	0.9785672413669936	None	0.3333333333333333	1	0.5	4	0.6666666666666666	6	0.4074074074074074	0.4444444444444444	5	4	5	1	0	0.3333333333333333	9	3	0.7333333333333333	11	0.07692307692307693	1.0	0.5831692108179952	0.9346587859290933	0.7843704382974563	0.9477614342653591	0.9199485888529904	0.8365123856804267	0.845801550795815	0.9166070284244469	1.0	0.2	0.0
3056	0.012079195051125625	0.0027919014763045993	0.0027902780997884668	0.9809785920800637	None	0.3333333333333333	1	0.625	5	0.4444444444444444	4	0.39285714285714285	0.4444444444444444	8	4	2	0	0	0.5714285714285714	7	4	0.7333333333333333	11	0.0	0.5714285714285714	0.5831692108179952	0.9522161661710651	0.7843704382974563	0.9492101087267998	0.7840288657037666	0.9218594426720184	0.8451528029214278	0.9424578616758168	0	0	0.0
1048	None	None	None	None	None	0	0	0.25	1	1.0	4	1.0	1.0	5	4	0	0	0	0.16666666666666666	1	6	0.4	6	0.0	0	0.6338779901473033	0.8199597297782991	0.6717338791926358	0.697374698596308	0.8515160078972205	0.5718114229575322	0.7209927979851196	0.7068324219794805	0	0	0.0
5168	0.020766564537544715	0.007636432557003002	0.007565380942034723	0.9652566730286815	None	0.25	1	0.5	5	0.5833333333333334	7	0.3888888888888889	0.5	9	6	4	1	0	0.4444444444444444	9	4	0.9333333333333333	14	0.1111111111111111	0.7272727272727273	0.4872135151151631	0.9495568115130874	0.7843704382974563	0.9574583243722381	0.9733539404213142	0.8930784201740908	0.8576327434394535	0.9384189012374101	1.0	0.1111111111111111	0.0
2015	None	None	None	None	None	0	0	0.6	3	0.6	3	0.5833333333333334	0	0	0	6	4	0	0.3333333333333333	2	6	0.4666666666666667	7	0.25	0.4	0	0	0	0	0	0	0	0	0	0	0
623	None	None	None	None	None	0.5	1	0.6666666666666666	4	0.5714285714285714	4	0.42857142857142855	0.5714285714285714	5	4	3	0	0	0.42857142857142855	7	3	0.6	9	0.0	1.0	0.34209304158550974	0.958378216244563	0.7982491884113858	0.9554998311475454	0.673466461527465	0.9160873694302778	0.8827545495987718	0.9460667185582065	0	0	0.0
7336	0.008456860449164822	0.0012793003124168152	0.0005394468689480671	0.9892139244857145	None	0.25	1	0.6	6	0.4166666666666667	5	0.3888888888888889	0.4166666666666667	8	5	5	2	0	0.4444444444444444	9	4	0.9333333333333333	14	0.18181818181818182	0.5454545454545454	0.5979644662593737	0.9745531088339218	0.8711390121448408	0.9567532570692475	0.9466512646371523	0.9378612442658525	0.7004663232555807	0.958990616766947	0.5625	0.125	0.0
4762	0.02115242066394289	0.007243615188367317	0.006110684369257984	0.9766492136223399	None	0.3333333333333333	1	0.625	5	0.4444444444444444	4	0.4583333333333333	0.4444444444444444	6	4	4	1	0	0.375	8	3	0.7333333333333333	11	0.1	0.75	0.5351913629665791	0.8892412572728658	0.7843704382974563	0.9376087953212314	0.9673084877267865	0.8276353036010486	0.8557644354062872	0.8928919641248606	1.0	0.16666666666666666	0.0
3032	0.008794134369306515	0.0020617132946084637	-0.0008539026402966098	0.9862345386583942	None	0.5	1	0.6666666666666666	4	0.5	3	0.4444444444444444	0.5	6	3	1	0	0	0.5	6	3	0.5333333333333333	8	0.0	1.0	0.6705247030242004	0.9567065293315519	0.8346941002781133	0.926311198632675	0.8950982668434083	0.9055203625997237	0.896687284474687	0.9327043851815745	0	0	0.0
601	None	None	None	None	None	0	0	1.0	2	0.0	0	0.75	0	1	0	1	0	0	1.0	2	2	0.2	3	0.0	0	0	0	0	0	0	0	0	0	0	0	0
4729	0.00644185573965299	0.0006972536585138211	-0.0006476922525828553	0.9766899796839622	None	0	0	0.5	3	0.5714285714285714	4	0.42857142857142855	0.5714285714285714	6	4	2	2	0	0.42857142857142855	7	3	0.6	9	0.3333333333333333	0.75	0.5831692108179952	0.8868118870335651	0.7843704382974563	0.8816264418631566	0.974642681027078	0.566336724514056	0.8317934322962787	0.8091466868944849	0.5833333333333334	0.16666666666666666	0.0
6401	0.023310048556315136	0.01380859626536439	0.013425986745499932	0.9836297570852217	None	0.25	1	0.5454545454545454	6	0.5	7	0.32	0.42857142857142855	12	6	3	0	0	0.5	10	5	1.0666666666666667	16	0.0	0.5454545454545454	0.5351913629665791	0.9647013562920772	0.8711390121448408	0.9485624101330068	0.9666641174239047	0.9343781263136834	0.7435258719435028	0.9507109521884016	0	0	0.0
3131	0.007379787474787736	0.0007496044879734497	0.0007113725199001173	0.9450844578798221	None	0	0	0.5714285714285714	4	0.25	2	0.5555555555555556	0.25	4	2	5	0	0	0.5	3	6	0.6666666666666666	10	0.0	0.5	0.5473152871776381	0.9343727261091457	0.5870800090399949	0.8271424403898747	0.6257179794121813	0.80233102807069	0.806277752245566	0.866932760365987	0	0	0.0
1310	None	None	None	None	None	1.0	1	1.0	4	0.25	1	0.5	0.25	3	1	2	0	0	0.75	4	3	0.4	6	0.0	1.0	0.24613734588267758	0.9469666227606826	0.8711390121448408	0.9564915263536587	0.87774140858522	0.7679113988087874	0.8986595456890131	0.916041413511653	0	0	0.0
5986	0.02327038099677228	0.007130248857420648	0.006674490261563502	0.9830976067791647	None	0.5	2	0.6	6	0.5384615384615384	7	0.4166666666666667	0.46153846153846156	10	6	4	1	0	0.4444444444444444	9	4	1.0	15	0.125	0.6666666666666666	0.5351913629665791	0.9451788467264222	0.8277547252211486	0.9410665385114975	1.0	0.9455992440278178	0.7787750774107928	0.9439827324541621	1.0	0.2	0.0
3160	0.009056348357858917	0.00020136114627990724	0.00019189361122092855	0.9876127569575521	None	0.5	1	0.6666666666666666	4	0.5714285714285714	4	0.375	0.42857142857142855	5	3	3	0	0	0.6666666666666666	6	4	0.6	9	0.0	0.8	0.8538358909332378	0.9464704390391239	0.8711390121448408	0.6272332803575433	0.9113927505784284	0.9220783920035592	0.8911209998554441	0.8759473001381257	0	0	0.0
7046	0.021252918605500687	0.014163741828434682	0.014159665858609269	0.9856532478339631	None	0.25	1	0.6	6	0.4166666666666667	5	0.3888888888888889	0.4166666666666667	10	5	3	3	0	0.4444444444444444	9	4	0.9333333333333333	14	0.6	0.5	0.4626311262017525	0.9698179363823114	0.8711390121448408	0.945816269541257	0.9272827821532819	0.9711348465028048	0.8253471413616073	0.9637986549385416	0.1	0.2	0.0
6579	0.020163588823743205	0.008226009811116784	0.008223847973317332	0.9730290252934226	None	0.25	1	0.6	6	0.46153846153846156	6	0.3333333333333333	0.38461538461538464	11	5	3	0	0	0.5555555555555556	9	5	1.0	15	0.0	0.6	0.5831692108179952	0.9492298284683744	0.8711390121448408	0.9368137771278472	0.9599742944264952	0.9129193185836111	0.7881335137337363	0.9345136314817369	0	0	0.0
1493	None	None	None	None	None	0.5	1	0.7142857142857143	5	0.375	3	0.47619047619047616	0.25	4	2	5	0	0	0.42857142857142855	3	7	0.6666666666666666	10	0.0	0.6666666666666666	0.4992417549584055	0.964760695941786	0.6154562981882462	0.971110119136154	0.6710675310010866	0.7925689204769376	0.9211966088860108	0.9382959368421022	0	0	0.0
6194	0.03110945687013575	0.010042459512276083	0.009945872842836967	0.9637340248599899	None	0.3333333333333333	1	0.5	4	0.7	7	0.4	0.7	10	7	1	0	0	0.3	10	3	0.8	12	0.0	1.0	0.5351913629665791	0.9566209054979709	0.7843704382974563	0.956331478572331	0.9539854579374436	0.9075592636189088	0.8518146556483526	0.94381953699586	0	0	0.0
1097	None	None	None	None	None	0.3333333333333333	1	0.5	4	0.7	7	0.4	0.7	10	7	1	1	0	0.3	3	10	0.8	12	0.3333333333333333	1.0	0.5903819584904084	0.8028179558717143	0.4467401128642547	0.9422676017107411	0.41784082047856186	0.8967407570622198	0.7800537359968247	0.892767979269815	1.0	0.2	0.0
5781	0.02023758559271781	0.00572967285679418	0.00562076294673211	0.9753704409426672	None	0.3333333333333333	1	0.625	5	0.4444444444444444	4	0.4583333333333333	0.4444444444444444	7	4	3	0	0	0.375	8	3	0.7333333333333333	11	0.0	0.75	0.5831692108179952	0.9148398437960911	0.7843704382974563	0.932272352944274	0.9733539404213142	0.81430172346191	0.845801550795815	0.8964311189059874	0	0	0.0
3821	0.006611039135635278	0.0007831068309979164	0.0007822833311113655	0.9855843898066804	None	0.5	1	0.6666666666666666	4	0.5	3	0.4444444444444444	0.5	6	3	1	0	0	0.5	6	3	0.5333333333333333	8	0.0	1.0	0.6052255060540072	0.9616122693767643	0.8277547252211486	0.9506188130029152	0.986676970210657	0.7844061488776524	0.8848982740225249	0.9234365695525053	0	0	0.0
1575	None	None	None	None	None	0.5	2	0.7272727272727273	8	0.2857142857142857	4	0.5333333333333333	0.14285714285714285	5	2	10	0	0	0.3	3	10	1.0666666666666667	16	0.0	0.6666666666666666	0.5206018538247147	0.9420937284795586	0.9041771184715577	0.9508962719680606	0.5794915227615473	0.8800457718404701	0.9360096556243316	0.9296856703734551	0	0	0.0
4439	0.02172500051520583	0.002412125112851224	0.0018621350898312887	0.9816958124335394	None	0.3333333333333333	1	0.625	5	0.4444444444444444	4	0.4583333333333333	0.4444444444444444	6	4	4	1	0	0.375	8	3	0.7333333333333333	11	0.1	0.75	0.5831692108179952	0.9196141077734864	0.7843704382974563	0.9376087953212314	0.9599742944264952	0.8223705353555125	0.82338956005675	0.9026045550577054	1.0	0.16666666666666666	0.0
6253	0.02088598339395122	0.009737931763121368	0.009709583996661563	0.9727291831929267	None	0.5	2	0.6	6	0.5	6	0.3888888888888889	0.5	12	6	1	0	0	0.4444444444444444	9	4	0.9333333333333333	14	0.0	0.8	0.5351913629665791	0.9472916222712984	0.8277547252211486	0.9324148228037568	0.9666641174239047	0.9557120089498679	0.8389204907766932	0.9459180229163616	0	0	0.0
7388	0.041632942865197115	0.012706825728753094	0.010123969748267254	0.9811468867275221	None	0	0	0.36363636363636365	4	0.6428571428571429	9	0.4444444444444444	0.5	10	7	5	0	0	0.25	12	3	1.0666666666666667	16	0.0	0.5333333333333333	0.12067432796741637	0.9380077669127753	0.5817719179815828	0.9636748587916256	0.8540574495645148	0.8905580985699542	0.9094601444335988	0.9368582130114345	0	0	0.0
448	None	None	None	None	None	0	0	0.16666666666666666	1	1.0	6	1.0	1.0	6	6	1	0	0	0.125	8	1	0.5333333333333333	8	0.0	0	0.6384125340970301	0.8636552101141485	0.4412119592612898	0.8137967015660753	0.35314935239120254	0.8903990900111597	0.9255756916715121	0.8587840779066784	0	0	0.0
6169	0.01970295962140822	0.004136188501316356	0.0041031090945150995	0.9673818537250253	None	0.5	1	0.5714285714285714	4	0.625	5	0.4166666666666667	0.625	8	5	1	0	0	0.375	8	3	0.6666666666666666	10	0.0	1.0	0.5351913629665791	0.9161995673972197	0.7843704382974563	0.9454295155325162	0.9539854579374436	0.8566648087606001	0.8109279846996195	0.9124508884427036	0	0	0.0
169	None	None	None	None	None	0.6666666666666666	2	0.8888888888888888	8	0.09090909090909091	1	0.8666666666666667	0	2	0	10	1	0	0.6	3	5	0.8666666666666667	13	0.045454545454545456	0.75	0	0	0	0	0	0	0	0	0	0	0
2396	None	None	None	None	None	0.3333333333333333	1	0.75	6	0.3	3	0.6666666666666666	0.1	3	1	8	0	0	0.5	3	6	0.8	12	0.0	0.6666666666666666	0.6696442750166374	0.9346964095032845	0.48200361056544444	0.9491723566791429	0.5813845992432534	0.702443245511702	0.7984111990541284	0.8955841598990983	0	0	0.0
2122	None	None	None	None	None	0	0	0.6666666666666666	4	0.14285714285714285	1	0.5625	0	2	0	6	0	0	1.0	4	4	0.6	9	0.0	0.3333333333333333	0	0	0	0	0	0	0	0	0	0	0
866	None	None	None	None	None	0	0	1.0	1	0	0	1.0	0	1	0	0	0	0	0.5	2	1	0.13333333333333333	2	0.0	0	0	0	0	0	0	0	0	0	0	0	0
434	None	None	None	None	None	0	0	1.0	2	0.0	0	0.75	0	2	0	0	0	0	1.0	2	2	0.2	3	0.0	0	0	0	0	0	0	0	0	0	0	0	0
2837	0.001813106817687444	0.00037210090201714017	0.0001472105527119379	0.98734562885713	None	0	0	0.75	3	0.25	1	0.6666666666666666	0.25	3	1	2	0	0	1.0	3	3	0.4	6	0.0	0.6666666666666666	0.7740868536846095	0.8427412096056697	0.5250722961074581	0.8869415940188413	0.6706567506001943	0.954249367920811	0.9033087347007166	0.9054057971105188	0	0	0.0
1437	None	None	None	None	None	0	0	0.5	2	0.6666666666666666	2	1.0	0	1	0	3	4	0	0.2	1	5	0.3333333333333333	5	0.4444444444444444	0.5	0	0	0	0	0	0	0	0	0	0	0
174	None	None	None	None	None	0	0	0.5	3	0.6666666666666666	4	0.6666666666666666	0.16666666666666666	4	1	3	1	0	0.75	3	4	0.5333333333333333	8	0.14285714285714285	0.4	0.7106423310016726	0.8467311308352771	0.7428866845796369	0.8137145392682585	0.6866192334888295	0.8917800514397759	0.7975101364711659	0.853733764354575	1.0	0	0.0
5619	0.020637335653086626	0.007349150108177823	0.006584723205263342	0.9765826927181267	None	0.3333333333333333	1	0.625	5	0.4444444444444444	4	0.4583333333333333	0.4444444444444444	7	4	3	0	0	0.375	8	3	0.7333333333333333	11	0.0	0.75	0.5831692108179952	0.9148398437960911	0.7843704382974563	0.932272352944274	0.9599742944264952	0.8103844233782742	0.82338956005675	0.8956331328414009	0	0	0.0
6820	0.023420350474688947	0.014893923521928063	0.014890372820890414	0.9845765592090714	None	0.3333333333333333	1	0.5555555555555556	5	0.45454545454545453	5	0.48148148148148145	0.45454545454545453	8	5	4	4	0	0.3333333333333333	9	3	0.8666666666666667	13	0.4444444444444444	0.5	0.5351913629665791	0.9414628236312341	0.7843704382974563	0.9480183529644938	0.9472956349400341	0.8934082250052731	0.8317934322962787	0.9310178757478538	0.1875	0.5	0.0
7498	0.02603812818255848	0.01837128637324806	0.01815385657285836	0.9869157170932986	None	0.25	1	0.45454545454545453	5	0.6428571428571429	9	0.48484848484848486	0.5	11	7	4	3	0	0.2727272727272727	11	3	1.0666666666666667	16	0.375	0.5714285714285714	0.11342253706326207	0.9738487334697589	0.8711390121448408	0.9456820113169996	0.5664119809011601	0.9571731390176963	0.8850675682884876	0.9605981234393143	0.18181818181818182	0.18181818181818182	0.0
6481	0.023966726784688638	0.008983173938750644	0.00897011831527885	0.965652097314127	None	0.3333333333333333	1	0.5	4	0.6666666666666666	6	0.4074074074074074	0.6666666666666666	10	6	0	0	0	0.3333333333333333	9	3	0.7333333333333333	11	0.0	1.0	0.5351913629665791	0.9473871404234507	0.8223630009667581	0.9438882748086932	0.9539854579374436	0.9154639282744068	0.8518146556483526	0.9369412824432058	0	0	0.0
5432	0.020756549533837054	0.007223070932802477	0.006572051347229838	0.9784901616897941	None	0.3333333333333333	1	0.625	5	0.4444444444444444	4	0.4583333333333333	0.4444444444444444	7	4	3	0	0	0.375	8	3	0.7333333333333333	11	0.0	0.75	0.4872135151151631	0.8875735790685951	0.7843704382974563	0.9472697292376347	0.9346169754535731	0.8601207645732184	0.8392753362970143	0.9052492018726015	0	0	0.0
1349	None	None	None	None	None	0.5	1	0.6666666666666666	4	0.5714285714285714	4	0.42857142857142855	0.5714285714285714	7	4	1	0	0	0.42857142857142855	7	3	0.6	9	0.0	1.0	0.4534772587016528	0.9270614345840119	0.7066767728420807	0.8869238218223257	0.8884916687844487	0.8880605177939143	0.9003797320615946	0.9024187881786485	0	0	0.0
379	None	None	None	None	None	0	0	0.35714285714285715	5	0.6111111111111112	11	0.35714285714285715	0.3888888888888889	10	7	9	3	0	0.875	8	7	1.3333333333333333	20	0.15789473684210525	0.4	0.6297651703764143	0.8983644190047771	0.8789285930579155	0.8446611394694019	0.8724531929125604	0.9494256762652228	0.7374780602942062	0.9062180309208784	0.5	0.1	0.0
6436	0.02078473927922403	0.006749040942762606	0.006103616010353126	0.9771411717076134	None	0.3333333333333333	1	0.625	5	0.4444444444444444	4	0.4583333333333333	0.4444444444444444	7	4	3	0	0	0.375	8	3	0.7333333333333333	11	0.0	0.75	0.4872135151151631	0.92156865950097	0.7843704382974563	0.9526083173382446	0.9199485888529904	0.8856075017364778	0.8911209998554441	0.9244042704424928	0	0	0.0
5549	0.02675190637181883	0.007754218061147816	0.0077436116663797076	0.9635888729346502	None	0.3333333333333333	1	0.5555555555555556	5	0.5454545454545454	6	0.43333333333333335	0.5454545454545454	11	6	1	0	0	0.3	10	3	0.8666666666666667	13	0.0	0.8	0.5831692108179952	0.8717213137401014	0.7843704382974563	0.9585947800948205	0.9832509639609043	0.8420040113623222	0.845801550795815	0.904118474487562	0	0	0.0
715	None	None	None	None	None	0	0	0.3333333333333333	1	1.0	2	1.0	0.5	1	1	2	0	0	0.25	1	4	0.26666666666666666	4	0.0	0	0.3151674702704722	0.5	0.8593016649768547	0.5	0.21976304855851453	0.5	0.9435875526567165	0.5	0	0	0.0
4717	0.012629744972666558	0.0045846389097596975	0.004055068436912466	0.9814158705229712	None	0.5	1	0.6666666666666666	4	0.5714285714285714	4	0.42857142857142855	0.5714285714285714	5	4	3	0	0	0.42857142857142855	7	3	0.6	9	0.0	1.0	0.4872135151151631	0.906984627971498	0.7843704382974563	0.9477614342653591	0.9733539404213142	0.7203026889141136	0.8985989376991375	0.8849877698016536	0	0	0.0
5016	0.02048870187091448	0.007093302844664805	0.006440054761135903	0.9788101720991116	None	0.3333333333333333	1	0.625	5	0.4444444444444444	4	0.4583333333333333	0.4444444444444444	7	4	3	0	0	0.375	8	3	0.7333333333333333	11	0.0	0.75	0.4872135151151631	0.92156865950097	0.7843704382974563	0.9526083173382446	0.9733539404213142	0.8806323277815188	0.8576327434394535	0.9232736767192798	0	0	0.0
6608	0.02584520111003715	0.008623860884616032	0.008440948745504964	0.972728302540244	None	0.3333333333333333	1	0.5	4	0.6666666666666666	6	0.4074074074074074	0.6666666666666666	8	6	2	0	0	0.3333333333333333	9	3	0.7333333333333333	11	0.0	1.0	0.4146532783503364	0.9320230084299098	0.5473850407311318	0.9572068089962689	0.9539854579374436	0.8861768673026825	0.8611570438821182	0.9303902721511306	0	0	0.0
3241	0.007073789229273483	0.0012030173933003604	0.0003441892940411956	0.991213984767173	None	0.5	1	0.6666666666666666	4	0.5	3	0.4	0.3333333333333333	6	2	1	0	0	0.8	5	4	0.5333333333333333	8	0.0	0.6666666666666666	0.6705247030242004	0.9647071926078197	0.8277547252211486	0.936886533418877	0.9188578515058576	0.8400540852396746	0.8753380511461739	0.9278954112368809	0	0	0.0
4986	0.02386870337282533	0.007482146980895201	0.0067764377325945395	0.9748251769562043	None	0.3333333333333333	1	0.625	5	0.5	5	0.4444444444444444	0.4	7	4	4	0	0	0.3333333333333333	9	3	0.8	12	0.0	0.8888888888888888	0.5831692108179952	0.9148398437960911	0.7843704382974563	0.932272352944274	0.9733539404213142	0.813886759320795	0.845801550795815	0.8963462349723692	0	0	0.0
2620	1.4252300285913963e-05	1.0164306323437456e-07	3.340905048244912e-08	0.9999991728473289	None	0	0	0.6666666666666666	2	0.5	1	1.0	0.5	2	1	1	0	0	0.25	4	1	0.26666666666666666	4	0.0	0.6666666666666666	0.4134629893397686	0.5637967642050434	0.5046104476736114	0.8142920191557472	0.4226216225353179	0.6628428366506187	0.7131907147202354	0.6907381830473992	0	0	0.0
6328	0.01673645737603559	0.0007708197290586571	-0.00012136388500844356	0.977159959599148	None	0.3333333333333333	1	0.5	4	0.6	6	0.375	0.5	8	5	3	3	0	0.5	8	4	0.8	12	0.42857142857142855	0.5454545454545454	0.6052255060540072	0.9078944670245505	0.5473850407311318	0.9485258457417661	0.9673084877267865	0.8906790220391364	0.8105620082107671	0.9193271076376581	0.25	0.375	0.0
4025	0.016479103351911634	0.0010690275584493722	0.001032677947260956	0.9844199382732707	None	0.5	1	0.6666666666666666	4	0.5714285714285714	4	0.42857142857142855	0.42857142857142855	4	3	4	0	0	0.42857142857142855	7	3	0.6	9	0.0	1.0	0.4367095735863483	0.9506943375816629	0.590769327654824	0.9576622123778337	0.9666641174239047	0.8416500533563511	0.9029013174561312	0.9297491156387602	0	0	0.0
5947	0.02455911551026672	0.009077098001614778	0.008973973487795044	0.9595419108632859	None	0.3333333333333333	1	0.5555555555555556	5	0.5454545454545454	6	0.3611111111111111	0.5454545454545454	8	6	4	2	0	0.4444444444444444	9	4	0.8666666666666667	13	0.2	0.6	0.5351913629665791	0.9406578449276765	0.8277547252211486	0.9294587345050545	0.9673084877267865	0.8770233217835329	0.8492487246059075	0.9194872764805812	0.5625	0.375	0.0
1848	None	None	None	None	None	0	0	0.75	3	0.3333333333333333	1	0.625	0.3333333333333333	4	1	0	0	0	0.5	4	2	0.3333333333333333	5	0.0	0.6666666666666666	0.532463910095968	0.7940313855186275	0.7253470794207624	0.956142506168127	0.4470793802340678	0.9511566244581973	0.859719106973898	0.9217818480535541	0	0	0.0
4937	0.008839676134665542	0.0060442129493812	0.0034014928571835493	0.9909053830443376	None	0.5	1	0.6666666666666666	4	0.5714285714285714	4	0.5	0.42857142857142855	6	3	2	0	0	0.5	6	3	0.6	9	0.0	0.6666666666666666	0.4146532783503364	0.9518856024185637	0.7913098133544211	0.9533230184130469	0.7466591546588259	0.9256456775178536	0.8614526692615279	0.9448553400747386	0	0	0.0
7532	0.022276173707782808	0.015385487932292989	0.015117026507812626	0.9853102942294054	None	0.25	1	0.5	5	0.5833333333333334	7	0.4666666666666667	0.5	10	6	3	3	0	0.3	10	3	0.9333333333333333	14	0.5	0.6666666666666666	0.10701668326681073	0.9638426677017005	0.6819466542051914	0.9483893393031138	0.5664119809011601	0.9602097004574494	0.8853836462784999	0.9579473833102368	0.2	0.3	0.0
6552	0.053185262464516034	0.013495610236249265	0.012977778433261486	0.9850975281944884	None	0	0	0.4166666666666667	5	0.5625	9	0.5	0.5	11	8	6	1	0	0.25	12	3	1.2	18	0.07692307692307693	0.47058823529411764	0.12067432796741637	0.9383984937007477	0.3103996431648073	0.9621731975070503	0.8940831551380196	0.9048308314458124	0.8576327434394535	0.9391893573498481	1.0	0.18181818181818182	0.0
6027	0.025572346696672348	0.007417082290831022	0.007393546330444289	0.9678127187800903	None	0.3333333333333333	1	0.5	4	0.6666666666666666	6	0.4074074074074074	0.6666666666666666	8	6	2	0	0	0.3333333333333333	9	3	0.7333333333333333	11	0.0	1.0	0.5351913629665791	0.9403945596894462	0.7843704382974563	0.9507817341516569	0.986676970210657	0.873140063102813	0.8518146556483526	0.9275418158144808	0	0	0.0
7444	0.026138011135466085	0.01325224068337933	0.012465669536350631	0.9794764289869174	None	0.25	1	0.5	5	0.5833333333333334	7	0.4666666666666667	0.5	9	6	4	3	0	0.3	10	3	0.9333333333333333	14	0.3333333333333333	0.6666666666666666	0.11342253706326207	0.9340464212193571	0.8711390121448408	0.9558443335592173	0.5664119809011601	0.965460049656016	0.8853836462784999	0.9534094013948509	0.3333333333333333	0.3333333333333333	0.0
2236	None	None	None	None	None	0	0	0.5	2	0.3333333333333333	1	0.8333333333333334	0	1	0	3	1	0	0.6666666666666666	3	2	0.3333333333333333	5	0.1111111111111111	0	0	0	0	0	0	0	0	0	0	0	0
1647	None	None	None	None	None	0	0	0.5	1	1.0	1	0.75	0	1	0	1	1	0	1.0	2	2	0.2	3	0.2	0	0	0	0	0	0	0	0	0	0	0	0
7367	0.025757951685976062	0.018811269704608648	0.01860242491146452	0.9865638561598458	None	0.25	1	0.5	5	0.6153846153846154	8	0.45454545454545453	0.5384615384615384	11	7	3	3	0	0.2727272727272727	11	3	1.0	15	0.5	0.6153846153846154	0.11342253706326207	0.9738487334697589	0.8711390121448408	0.9456820113169996	0.5664119809011601	0.9572713575062176	0.8853836462784999	0.9606283744677809	0.18181818181818182	0.2727272727272727	0.0
5904	0.03298323862736232	0.00775581793063703	0.007592090940317479	0.9639526540245765	None	0	0	0.375	3	0.7	7	0.4	0.7	9	7	2	1	0	0.3	10	3	0.8	12	0.16666666666666666	0.7272727272727273	0.4872135151151631	0.9495568115130874	0.7843704382974563	0.9574583243722381	0.9346169754535731	0.8877331796114225	0.8576327434394535	0.9373550757122575	1.0	0	0.0
2632	1.3401868745891626e-08	1.2956996460041742e-08	5.284613366219045e-09	0.9999984664653007	None	0	0	0.5	1	1.0	1	0.75	0	0	0	2	1	0	1.0	2	2	0.2	3	0.125	0	0	0	0	0	0	0	0	0	0	0	0
3520	0.011106332866257482	0.0017044588537339885	0.0009533918756101488	0.9904276137693303	None	0.5	1	0.6666666666666666	4	0.5714285714285714	4	0.375	0.42857142857142855	6	3	2	0	0	0.6666666666666666	6	4	0.6	9	0.0	0.8	0.7185025508756164	0.9531261696774983	0.7913098133544211	0.9175872649266604	0.8950982668434083	0.9272342600601686	0.8518146556483526	0.9343646376936824	0	0	0.0
3204	0.00654862590466627	0.001119316070356215	0.0011102645047353734	0.9984927066598719	None	0.5	1	0.6666666666666666	4	0.5	3	0.4	0.3333333333333333	5	2	2	0	0	0.8	5	4	0.5333333333333333	8	0.0	1.0	0.5831692108179952	0.9354428023263401	0.7843704382974563	0.9440693682728267	0.6806180961270034	0.9453191141861788	0.8617731657926716	0.9417605483221103	0	0	0.0
1872	None	None	None	None	None	0.5	1	0.6666666666666666	4	0.5	3	0.4444444444444444	0.5	6	3	1	0	0	0.5	6	3	0.5333333333333333	8	0.0	1.0	0.40549941085023666	0.9387138648034458	0.7524629806267333	0.9024469962827363	0.8773249600379867	0.895672076645395	0.9194178394110388	0.914346707299956	0	0	0.0
2576	0.0014761998117380376	5.158296961678044e-05	-5.0333099705577556e-05	0.9837885208172111	None	0	0	0.5	2	0.5	2	0.75	0.25	1	1	4	1	0	0.5	2	4	0.4	6	0.08333333333333333	0	0.9811146105984541	0.5	0.536849725071672	0.5	0.1	0.5	0.9733298429749883	0.5	1.0	1.0	0.0
5712	0.023269081071493294	0.007211718186488489	0.007099366330616344	0.9749953655999838	None	0.3333333333333333	1	0.625	5	0.5	5	0.4444444444444444	0.5	8	5	3	0	0	0.3333333333333333	9	3	0.8	12	0.0	0.8888888888888888	0.5351913629665791	0.9161995673972197	0.7843704382974563	0.9454295155325162	0.986676970210657	0.9111382259178192	0.8187464816512732	0.9257970812743682	0	0	0.0
1076	None	None	None	None	None	0	0	0.36363636363636365	4	0.6428571428571429	9	0.4444444444444444	0.5714285714285714	9	8	6	0	0	1.0	6	6	1.0666666666666667	16	0.0	0.6153846153846154	0.3506377755221065	0.8073639076398059	0.4964121503852933	0.904060314466041	0.6869297156346874	0.9138802964822015	0.8477090430781115	0.8821243854357695	0	0	0.0
3068	0.009255226332658595	0.002001391254553919	0.001739258872343349	0.9937708507520038	None	0.5	1	0.6666666666666666	4	0.5714285714285714	4	0.375	0.5714285714285714	6	4	2	0	0	0.6666666666666666	6	4	0.6	9	0.0	0.8	0.5831692108179952	0.9542569818431477	0.8277547252211486	0.9259756296914672	0.9188578515058576	0.740532665416256	0.82338956005675	0.9006405459947595	0	0	0.0
1322	None	None	None	None	None	0	0	0.3333333333333333	2	0.8571428571428571	6	0.75	0.2857142857142857	3	2	5	5	0	0.75	3	4	0.6	9	0.38461538461538464	0.5714285714285714	0.6823993797109221	0.764788335255007	0.8841327201419305	0.8199666338891972	0.2593886829199738	0.6785497842315045	0.9071187195339734	0.759044835774571	0.3333333333333333	0.3333333333333333	0.0
3687	0.025185229025802638	0.004191419141538033	0.004159883121498318	0.9796496413587577	None	0	0	0.5	4	0.5555555555555556	5	0.4074074074074074	0.4444444444444444	7	4	3	0	0	0.3333333333333333	9	3	0.7333333333333333	11	0.0	0.8888888888888888	0.5831692108179952	0.9356628180228718	0.7843704382974563	0.932272352944274	0.9733539404213142	0.813886759320795	0.8142362193092436	0.9053587604943625	0	0	0.0
7283	0.023952167899830807	0.015361489550640291	0.015361470862197885	0.9832025023437674	None	0.25	1	0.6	6	0.4166666666666667	5	0.5185185185185185	0.4166666666666667	9	5	4	3	0	0.3333333333333333	9	3	0.9333333333333333	14	0.375	0.5	0.5831692108179952	0.9511214786402358	0.7843704382974563	0.9422444625948939	0.974642681027078	0.9175158949979517	0.8317934322962787	0.9383782281954063	0.2222222222222222	0.4444444444444444	0.0
947	None	None	None	None	None	0	0	1.0	1	0	0	1.0	0	1	0	0	0	0	0.5	2	1	0.13333333333333333	2	0.0	0	0	0	0	0	0	0	0	0	0	0	0
892	None	None	None	None	None	0.5	1	0.6666666666666666	4	0.5714285714285714	4	0.36	0.5714285714285714	7	4	1	0	0	1.0	5	5	0.6	9	0.0	0.5	0.7614006408649593	0.9000118074740192	0.7748910656408504	0.9386625097727049	0.6906639227374473	0.8759504234302715	0.856989769173905	0.9083247541944529	0	0	0.0
6219	0.02844234357992519	0.008950360207910537	0.008771146042253212	0.9683724805775631	None	0.3333333333333333	1	0.5	4	0.7	7	0.4	0.7	9	7	2	0	0	0.3	10	3	0.8	12	0.0	1.0	0.5831692108179952	0.9310569370035651	0.7843704382974563	0.9446994349512402	0.9733539404213142	0.8603337564445197	0.8452288418655869	0.9183194428327776	0	0	0.0
4538	0.019483271252746584	0.004225123654484016	0.0038650196677165864	0.9847052957558601	None	0.5	1	0.5714285714285714	4	0.625	5	0.4166666666666667	0.5	5	4	4	1	0	0.375	8	3	0.6666666666666666	10	0.09090909090909091	1.0	0.5831692108179952	0.9346587859290933	0.7843704382974563	0.9477614342653591	0.9199485888529904	0.8365123856804267	0.845801550795815	0.9166070284244469	1.0	0.4	0.0
2883	0.005992585883469781	0.0006416686942388387	0.0006355992035821121	0.9809497604594195	None	0	0	0.5	2	0.75	3	0.5	0.5	3	2	2	0	0	0.75	3	4	0.4	6	0.0	0	0.43309179531917774	0.9463292230174989	0.3464656035917465	0.8299320175115547	0.6706567506001943	0.740044571255821	0.85945723321828	0.8622006302595627	0	0	0.0
1939	None	None	None	None	None	0	0	0.5	4	0.4444444444444444	4	0.55	0	0	0	10	0	0	0.8	5	4	0.7333333333333333	11	0.0	0	0	0	0	0	0	0	0	0	0	0	0
2801	0.01010231215167828	0.0023581284944128493	0.0023474229198035233	0.9874179421215616	None	0.5	1	0.6666666666666666	4	0.5714285714285714	4	0.375	0.5714285714285714	6	4	2	0	0	0.6666666666666666	6	4	0.6	9	0.0	0.8	0.7185025508756164	0.9679728808879139	0.8346941002781133	0.926311198632675	0.8950982668434083	0.9055203625997237	0.886132151643805	0.9389671717888856	0	0	0.0
2634	0.0009707061255339484	4.670101503944071e-05	2.3039503084673286e-05	0.9969564366286707	None	0	0	0.625	5	0.2222222222222222	2	0.5238095238095238	0	3	0	7	3	0	0.42857142857142855	3	7	0.7333333333333333	11	0.2	0.25	0	0	0	0	0	0	0	0	0	0	0
7053	0.016108529944325937	0.00443811923629188	0.0043518771230633595	0.9710571777202976	None	0.25	1	0.6	6	0.46153846153846156	6	0.375	0.46153846153846156	11	6	3	0	0	0.4	10	4	1.0	15	0.0	0.5454545454545454	0.5831692108179952	0.9652852570268079	0.8711390121448408	0.9523501356166578	0.9733539404213142	0.916978972383071	0.7839938726227598	0.9482127178692595	0	0	0.0
1993	None	None	None	None	None	0	0	0.5	1	1.0	1	0.75	0	0	0	2	1	0	1.0	2	2	0.2	3	0.125	0	0	0	0	0	0	0	0	0	0	0	0
5078	0.02145679979736902	0.006695410238680613	0.006554575795792094	0.9703519929020248	None	0	0	0.5	4	0.5555555555555556	5	0.34375	0.5555555555555556	6	5	4	1	0	0.5	8	4	0.7333333333333333	11	0.09090909090909091	0.6666666666666666	0.5351913629665791	0.8892412572728658	0.7843704382974563	0.9376087953212314	0.9673084877267865	0.8276353036010486	0.8557644354062872	0.8928919641248606	1.0	0.16666666666666666	0.0
277	None	None	None	None	None	0	0	1.0	2	0.0	0	1.0	0	2	0	0	0	0	0.3333333333333333	3	1	0.2	3	0.0	1.0	0	0	0	0	0	0	0	0	0	0	0
331	None	None	None	None	None	0	0	0.5	3	0.6666666666666666	4	0.5333333333333333	0.3333333333333333	5	2	2	2	0	0.6	3	5	0.5333333333333333	8	0.4	0.6666666666666666	0.584717703048846	0.9445534928306636	0.7273240540208542	0.8302331578790444	0.6704986263284624	0.9583264712516075	0.8600456521921143	0.9254837160000138	0.6	0.2	0.0
640	None	None	None	None	None	0	0	0.29411764705882354	5	0.6956521739130435	16	0.2777777777777778	0.4782608695652174	14	11	10	4	0	0.9	10	9	1.6666666666666667	25	0.19047619047619047	0.42105263157894735	0.5905982705044911	0.8921146930073579	0.8445524040816149	0.876613232194548	0.8724531929125604	0.9483020538702283	0.8107445233289726	0.9111297344451623	0.25	0.07142857142857142	0.0
6231	0.024302844887373477	0.009306854529953867	0.009239717914364886	0.9674197572531136	None	0.3333333333333333	1	0.5	4	0.6666666666666666	6	0.4074074074074074	0.6666666666666666	8	6	2	0	0	0.3333333333333333	9	3	0.7333333333333333	11	0.0	1.0	0.5351913629665791	0.9403945596894462	0.7843704382974563	0.9507817341516569	0.986676970210657	0.8857101491743122	0.8557644354062872	0.9301551333896707	0	0	0.0
2477	None	None	None	None	None	0	0	1.0	1	0	0	1.0	0	1	0	0	0	0	0.5	2	1	0.13333333333333333	2	0.0	0	0	0	0	0	0	0	0	0	0	0	0
3578	0.014549544302582661	0.003291519167925419	0.002552139510155068	0.9819242947550204	None	0.5	1	0.6666666666666666	4	0.5714285714285714	4	0.42857142857142855	0.5714285714285714	6	4	2	0	0	0.42857142857142855	7	3	0.6	9	0.0	1.0	0.3494936961440114	0.9672913651552009	0.483614148730289	0.9603303353108785	0.6405923905534985	0.9090786340353315	0.8776333056390733	0.9506713133598066	0	0	0.0
3501	0.01211124060176077	0.0023775943602203395	0.002351832604219438	0.9791506014746664	None	0.5	1	0.6666666666666666	4	0.5714285714285714	4	0.42857142857142855	0.5714285714285714	6	4	2	0	0	0.42857142857142855	7	3	0.6	9	0.0	1.0	0.7185025508756164	0.9522088269858079	0.7913098133544211	0.9175872649266604	0.8577285557984677	0.8891605107450987	0.7995636064722444	0.923770508612037	0	0	0.0
6050	0.01678798331077905	0.008756561038319123	0.00867138787564811	0.9829188115136045	None	0.5	2	0.6	6	0.5384615384615384	7	0.375	0.46153846153846156	9	6	5	1	0	0.625	8	5	1.0	15	0.09090909090909091	0.5714285714285714	0.5831692108179952	0.9269778243826525	0.7843704382974563	0.9423659608663809	1.0	0.8849781103558795	0.7881335137337363	0.9211901938477892	1.0	0.2222222222222222	0.0
1759	None	None	None	None	None	0.25	1	0.4	4	0.7692307692307693	10	0.38461538461538464	0.7692307692307693	13	10	1	0	0	0.23076923076923078	3	13	1.0	15	0.0	1.0	0.5792636866073682	0.8000185634003187	0.5421126188941361	0.8972689501183096	0.511709987510108	0.8832655702332568	0.7366255432381644	0.8651949667316328	0	0	0.0
2944	0.0037481112210525306	0.0005778608424337373	0.0005758618389390706	0.9548857094297896	None	0	0	0.42857142857142855	3	0.5	4	0.5555555555555556	0.125	2	1	7	0	0	0.5	3	6	0.6666666666666666	10	0.0	0.5	0.5070023406091462	0.6768002124539068	0.7324830788570986	0.6457862381254723	0.4983939326674419	0.848467052789096	0.8198679855921563	0.7351220139473615	0	0	0.0
7187	0.007451918509210796	0.000623743379471999	0.00037898080555836275	0.9905634950801234	None	0.25	1	0.6	6	0.46153846153846156	6	0.375	0.46153846153846156	9	6	5	2	0	0.4	10	4	1.0	15	0.18181818181818182	0.5	0.8538358909332378	0.9744238630680273	0.8711390121448408	0.9508362977089533	1.0	0.9186738815571875	0.6574785522897654	0.952976628581296	0.5555555555555556	0.1111111111111111	0.0
2732	0.0010866861256508284	2.041737898556835e-05	-1.279520874075569e-06	0.9956129793213873	None	0	0	0.6428571428571429	9	0.16666666666666666	3	0.5555555555555556	0	4	0	15	3	0	0.25	3	12	1.3333333333333333	20	0.1	0.15384615384615385	0	0	0	0	0	0	0	0	0	0	0
2295	None	None	None	None	None	0	0	0	0	0	0	1.0	0	0	0	0	1	0	1.0	1	1	0.06666666666666667	1	0.25	0	0	0	0	0	0	0	0	0	0	0	0
153	None	None	None	None	None	1.0	1	1.0	4	0.25	1	0.5	0.25	5	1	0	0	0	0.75	4	3	0.4	6	0.0	1.0	0.7685023718219538	0.8430798183957874	0.7080339365915008	0.9234265352298594	0.36737572115696093	0.7837245122796714	0.8953010429973814	0.8605129048846525	0	0	0.0
3559	0.005383897513836006	0.0011345013080129574	0.0011331629548661066	0.991421513538731	None	0.5	1	0.6666666666666666	4	0.5	3	0.4	0.3333333333333333	5	2	2	0	0	0.8	5	4	0.5333333333333333	8	0.0	0.6666666666666666	0.5831692108179952	0.941291419735794	0.7843704382974563	0.9440402795289893	0.5587013338640787	0.947294636451264	0.8142362193092436	0.9442597531666919	0	0	0.0
4577	0.018234175779700854	0.0009716168376566304	0.0009328155715729067	0.9872136994104146	None	0.3333333333333333	1	0.5	4	0.5555555555555556	5	0.34375	0.4444444444444444	8	4	2	2	0	0.5	8	4	0.7333333333333333	11	0.5	0.6666666666666666	0.5831692108179952	0.8991141319746399	0.7843704382974563	0.9372446894435578	0.974642681027078	0.909398843465282	0.7697173372418947	0.9167621610568618	0.5625	0.5	0.0
6664	0.06214888214621992	0.0024664516924913153	0.0024052715554499816	0.9912167193243033	None	0	0	0.4	4	0.6153846153846154	8	0.4166666666666667	0.5384615384615384	9	7	5	3	0	0.25	12	3	1.0	15	0.25	0.42857142857142855	0.11581818147002751	0.8779390100653403	0.18285785916312158	0.9389069822127124	0.5258272628901122	0.8863859347062113	0.8576327434394535	0.9049296519431504	0.1111111111111111	0.2222222222222222	0.0
2789	0.013195408815636028	0.0016566671482520158	0.0009473783298792551	0.9356262838471591	None	0	0	0.625	5	0.2	2	0.5714285714285714	0.2	4	2	7	0	0	0.42857142857142855	3	7	0.8	12	0.0	0.4	0.5473152871776381	0.9343727261091457	0.5870800090399949	0.8271424403898747	0.6257179794121813	0.80233102807069	0.806277752245566	0.866932760365987	0	0	0.0
2361	None	None	None	None	None	0	0	0.3333333333333333	2	0.8571428571428571	6	0.42857142857142855	0.8571428571428571	8	6	0	1	0	0.42857142857142855	7	3	0.6	9	0.5	0	0.7888021684241888	0.8399393672364127	0.7090063295615077	0.9480161667014642	0.4378487511691887	0.8242410206446789	0.8380955787235379	0.8844764742245953	1.0	0.625	0.0
2959	0.0023695505121849943	0.001203949139309217	0.0011513541967632312	0.9588930918899763	None	0	0	0.6666666666666666	4	0.2857142857142857	2	0.45	0.2857142857142857	4	2	4	0	0	0.8	4	5	0.6	9	0.0	0.3333333333333333	0.9059690151947748	0.5	0.6866561214506286	0.5149842130850342	0.857522244758767	0.6346795171377256	0.7192386269352455	0.5508486045339755	0	0	0.0
1884	None	None	None	None	None	0	0	0.3333333333333333	2	0.8571428571428571	6	0.42857142857142855	0.8571428571428571	8	6	0	1	0	0.42857142857142855	7	3	0.6	9	0.5	0	0.7290446856983172	0.7436017208672445	0.8265736162252132	0.7661240636508444	0.7150855599716917	0.904192557298399	0.6605712415080074	0.8173769660327174	1.0	0.625	0.0
3804	0.018381330231631077	0.003544232457192818	0.0034314375045935335	0.9875269749119817	None	0.3333333333333333	1	0.625	5	0.5	5	0.5	0.4	7	4	4	0	0	0.375	8	3	0.8	12	0.0	0.6666666666666666	0.5831692108179952	0.9356628180228718	0.7843704382974563	0.932272352944274	0.9733539404213142	0.8204538106122619	0.845801550795815	0.9066068617756432	0	0	0.0
3262	0.006162100705799254	0.0009684055563516337	0.0009153729123811603	0.990784416777566	None	0.5	1	0.6666666666666666	4	0.5	3	0.4	0.5	6	3	1	0	0	0.8	5	4	0.5333333333333333	8	0.0	0.6666666666666666	0.7185025508756164	0.9649760844960694	0.8346941002781133	0.9285343210725339	0.7791797523561117	0.9219073947465888	0.886132151643805	0.9417504454697996	0	0	0.0
3472	0.009641864321131002	0.0008732782057185474	3.482624427567852e-05	0.9852184785398302	None	0.5	1	0.6666666666666666	4	0.5	3	0.4444444444444444	0.5	6	3	1	0	0	0.5	6	3	0.5333333333333333	8	0.0	1.0	0.5831692108179952	0.9264548870418815	0.7843704382974563	0.9358768585867362	0.8329864988880358	0.9567439266939806	0.8317934322962787	0.9410430306996254	0	0	0.0
1270	None	None	None	None	None	0	0	0.3333333333333333	1	1.0	2	0.6666666666666666	0.5	1	1	2	1	0	0.6666666666666666	2	3	0.26666666666666666	4	0.125	0	0.3073386142454242	0.5	0.23750200083362039	0.5	0.21489372747946164	0.5	0.5971200134978794	0.5	1.0	1.0	0.0
5251	0.02092945792121441	0.009564520935864544	0.009557357371072061	0.9746969384243941	None	0.5	2	0.6	6	0.5	6	0.3888888888888889	0.5	10	6	3	0	0	0.4444444444444444	9	4	0.9333333333333333	14	0.0	0.8	0.5351913629665791	0.927762298180344	0.7843704382974563	0.9384021131544017	0.9539854579374436	0.9336339914050373	0.8187464816512732	0.9333974337793366	0	0	0.0
5730	0.014294599232251707	0.00554016065391194	0.005235764764748234	0.981849818013631	None	0	0	0.5	3	0.7142857142857143	5	0.42857142857142855	0.5714285714285714	6	4	2	1	0	0.42857142857142855	7	3	0.6	9	0.16666666666666666	0.5714285714285714	0.5351913629665791	0.8892412572728658	0.7843704382974563	0.9376087953212314	0.9673084877267865	0.8276353036010486	0.8557644354062872	0.8928919641248606	1.0	0.16666666666666666	0.0
6980	0.045372959606845675	0.011633169363055576	0.009994018013380571	0.9618215994651269	None	0	0	0.4	4	0.6153846153846154	8	0.4166666666666667	0.5384615384615384	9	7	5	1	0	0.25	12	3	1.0	15	0.08333333333333333	0.5714285714285714	0.12067432796741637	0.942567458627832	0.3103996431648073	0.9638279015900709	0.8933025292743044	0.8832765480244845	0.911485711280965	0.9371141542951656	1.0	0.1111111111111111	0.0
4315	0.020305867897529643	0.0050732647849072625	0.004988436592307152	0.9814518547430132	None	0.3333333333333333	1	0.625	5	0.4444444444444444	4	0.4583333333333333	0.4444444444444444	6	4	4	0	0	0.375	8	3	0.7333333333333333	11	0.0	0.75	0.5831692108179952	0.9196141077734864	0.7843704382974563	0.9376087953212314	0.9539854579374436	0.8243548211963725	0.8113469294189612	0.9030036296468981	0	0	0.0
5495	0.013111644358399585	0.0013328810672991014	0.0007809881546051553	0.9795743242421392	None	0.3333333333333333	1	0.5555555555555556	5	0.5454545454545454	6	0.3611111111111111	0.5454545454545454	9	6	3	1	0	0.4444444444444444	9	4	0.8666666666666667	13	0.14285714285714285	0.7272727272727273	0.4872135151151631	0.9361187168021223	0.7843704382974563	0.945047932760532	0.9599742944264952	0.9463214279190216	0.8317934322962787	0.9426588652239308	1.0	0.2222222222222222	0.0
4002	0.02191570760013764	0.0029340021371475062	0.002934001432855077	0.9803544196909332	None	0.3333333333333333	1	0.5555555555555556	5	0.5454545454545454	6	0.3611111111111111	0.5454545454545454	8	6	4	0	0	0.4444444444444444	9	4	0.8666666666666667	13	0.0	0.8	0.5831692108179952	0.9335264654453439	0.7843704382974563	0.9454295155325162	0.8988449987191052	0.8801080681882306	0.8188579118626789	0.9238554312146373	0	0	0.0
1831	None	None	None	None	None	0	0	0.3333333333333333	3	0.7272727272727273	8	0.43333333333333335	0	1	0	11	1	0	0.3	10	3	0.8666666666666667	13	0.04	0.2	0	0	0	0	0	0	0	0	0	0	0
308	None	None	None	None	None	0.3333333333333333	1	0.625	5	0.5	5	0.6666666666666666	0.3	6	3	5	2	0	0.5	6	3	0.8	12	0.18181818181818182	0.6666666666666666	0.2773390570501154	0.9673288071723889	0.3125416353536529	0.8187550601246423	0.8287466317562068	0.954869243486688	0.9459052034078771	0.9339696989891397	0.5833333333333334	0.3333333333333333	0.0
3577	0.016425653932868885	0.0022451722431118533	0.0022350435428730607	0.932614775558855	None	0	0	0.5555555555555556	5	0.2727272727272727	3	0.5416666666666666	0.18181818181818182	4	2	8	0	0	0.375	3	8	0.8666666666666667	13	0.0	0.4	0.5473152871776381	0.9343727261091457	0.5870800090399949	0.8271424403898747	0.6257179794121813	0.8675320401280688	0.7993898111580887	0.8842767216082649	0	0	0.0
2192	None	None	None	None	None	0	0	0.75	3	0.3333333333333333	1	0.625	0.3333333333333333	4	1	0	0	0	0.5	4	2	0.3333333333333333	5	0.0	0.6666666666666666	0.532463910095968	0.7940313855186275	0.7253470794207624	0.956142506168127	0.4470793802340678	0.9511566244581973	0.859719106973898	0.9217818480535541	0	0	0.0
6526	0.01365254768842208	0.003336302746156635	0.003156406478815938	0.9620870495587915	None	0.5	2	0.6	6	0.5384615384615384	7	0.4166666666666667	0.46153846153846156	8	6	6	1	0	0.4444444444444444	9	4	1.0	15	0.07142857142857142	0.6666666666666666	0.4626311262017525	0.8967966180138041	0.5473850407311318	0.9497933284408783	0.9666641174239047	0.9270581273660723	0.8063705540254864	0.9274519886288745	1.0	0.125	0.0
4047	0.022137220252559073	0.005977858866943685	0.005964565762374789	0.6322525639943996	None	0.3333333333333333	1	0.625	5	0.4444444444444444	4	0.4583333333333333	0.3333333333333333	8	3	2	1	0	0.375	8	3	0.7333333333333333	11	0.3333333333333333	0.6666666666666666	0.5831692108179952	0.8758627635487575	0.7843704382974563	0.9132021954628894	0.974642681027078	0.8542636771036092	0.8317934322962787	0.8834189567013537	1.0	0.625	0.0
6355	0.026133445473557396	0.005583916632008929	0.003960174312610629	0.9657994281896258	None	0.3333333333333333	1	0.5	4	0.7	7	0.4	0.7	10	7	1	0	0	0.3	10	3	0.8	12	0.0	1.0	0.4146532783503364	0.9448374844967304	0.6158033215726384	0.9544859745480119	0.901593987141381	0.9243598511118742	0.8576327434394535	0.9424411357444874	0	0	0.0
2256	None	None	None	None	None	0.3333333333333333	1	0.5	4	0.6666666666666666	6	0.39285714285714285	0.5555555555555556	7	5	3	1	0	0.5714285714285714	7	4	0.7333333333333333	11	0.125	0.5	0.5831692108179952	0.8562273395126565	0.7843704382974563	0.9220487059389171	0.974642681027078	0.8178105873997783	0.845801550795815	0.8720045713731039	1.0	0.5714285714285714	0.0
3603	0.02451393063532015	0.0051778157142506305	0.005150995626199933	0.9785880587658142	None	0.3333333333333333	1	0.625	5	0.5	5	0.4444444444444444	0.4	7	4	4	0	0	0.3333333333333333	9	3	0.8	12	0.0	0.8888888888888888	0.5831692108179952	0.9356628180228718	0.7843704382974563	0.932272352944274	0.9733539404213142	0.813886759320795	0.8142362193092436	0.9053587604943625	0	0	0.0
915	None	None	None	None	None	1.0	3	0.875	7	0.1	1	0.8	0	0	0	11	2	0	0.6	5	3	0.8	12	0.07692307692307693	0.8571428571428571	0	0	0	0	0	0	0	0	0	0	0
3608	0.019028122280086494	0.0036129997099161003	0.0035696124409228497	0.9865939663515855	None	0.3333333333333333	1	0.625	5	0.5	5	0.5	0.4	7	4	4	0	0	0.375	8	3	0.8	12	0.0	0.6666666666666666	0.5831692108179952	0.9356628180228718	0.7843704382974563	0.932272352944274	0.9733539404213142	0.8204538106122619	0.845801550795815	0.9066068617756432	0	0	0.0
2010	None	None	None	None	None	0.5	1	0.6666666666666666	4	0.3333333333333333	2	0.5333333333333333	0.3333333333333333	2	2	5	0	0	0.6	3	5	0.5333333333333333	8	0.0	0.6666666666666666	0.7894278202169585	0.7681394986533524	0.7410018052827223	0.9302140452174409	0.7080648032566821	0.5008417771983279	0.7507283856443656	0.7796672238817951	0	0	0.0
4697	0.0221323253128579	0.006781455266731284	0.006745243169091973	0.9613931410384677	None	0.3333333333333333	1	0.5555555555555556	5	0.5454545454545454	6	0.325	0.5454545454545454	7	6	5	0	0	0.625	8	5	0.8666666666666667	13	0.0	0.6	0.5831692108179952	0.9148398437960911	0.7843704382974563	0.932272352944274	0.9733539404213142	0.8153293263908825	0.845801550795815	0.8966416889029292	0	0	0.0
7359	0.024404701759540015	0.018522271287512125	0.018486274790008268	0.9862555930258573	None	0.25	1	0.5	5	0.6153846153846154	8	0.45454545454545453	0.5384615384615384	11	7	3	3	0	0.2727272727272727	11	3	1.0	15	0.5	0.6153846153846154	0.11342253706326207	0.9738487334697589	0.8711390121448408	0.9456820113169996	0.5664119809011601	0.9500485194587447	0.8853836462784999	0.958511160028019	0.18181818181818182	0.36363636363636365	0.0
535	None	None	None	None	None	0	0	0.8	4	0.2	1	0.5833333333333334	0.2	3	1	3	1	0	0.75	4	3	0.4666666666666667	7	0.125	0.6666666666666666	0.7510530137926772	0.848483807675524	0.6049016383315482	0.6881372021787717	0.4757924493023795	0.8570774270020999	0.8342628508414035	0.8077003353122704	1.0	0	0.0
976	None	None	None	None	None	0	0	0.5	2	0.5	2	0.6	0.25	1	1	4	4	0	0.4	2	5	0.4	6	0.3333333333333333	0.5	0.877998586977838	0.5	0.9839363229191047	0.5	0.41346876744703465	0.5	0.9225531097219143	0.5	1.0	1.0	0.217617809040037
6569	0.02313247206967166	0.010804076093085	0.010524036780386955	0.9819772053901529	None	0.25	1	0.5454545454545454	6	0.5	7	0.32	0.5	10	7	5	1	0	0.5	10	5	1.0666666666666667	16	0.09090909090909091	0.5714285714285714	0.5778887864615061	0.9521062897479423	0.8711390121448408	0.9409002758383069	0.87774140858522	0.9770556937852906	0.8000737294625007	0.9596738138897831	1.0	0.4	0.0
2359	None	None	None	None	None	0.5	1	0.5714285714285714	4	0.375	3	0.5	0.25	2	2	7	1	0	0.8	4	5	0.6666666666666666	10	0.05555555555555555	0.4	0.5291851878885269	0.7233087536377343	0.6548490125268438	0.5438303825495725	0.5615656790754308	0.6466488031840109	0.6948314408820163	0.64114774589689	1.0	0.5	0.0
207	None	None	None	None	None	0	0	0.25	1	1.0	3	1.0	1.0	4	3	0	1	0	0.2	5	1	0.3333333333333333	5	0.3333333333333333	0	0.8631434615423945	0.9630888492158317	0.3650929624627147	0.7767123874979848	0.7354367951406903	0.820084707598046	0.9304894079921489	0.8816749171368699	1.0	0.5	0.0
3766	0.021550784673540893	0.003983867183450536	0.0038064158708449028	0.9836071182225933	None	0.3333333333333333	1	0.625	5	0.4444444444444444	4	0.4583333333333333	0.4444444444444444	6	4	4	0	0	0.375	8	3	0.7333333333333333	11	0.0	0.75	0.5831692108179952	0.9196141077734864	0.7843704382974563	0.9376087953212314	0.9466512646371523	0.823181453804683	0.8306033702395085	0.9027673963095956	0	0	0.0
4851	0.025326707699398363	0.0074112055094689485	0.007389197869721058	0.9674605445817764	None	0.3333333333333333	1	0.5555555555555556	5	0.5454545454545454	6	0.3611111111111111	0.45454545454545453	7	5	5	0	0	0.4444444444444444	9	4	0.8666666666666667	13	0.0	0.8	0.5831692108179952	0.9148398437960911	0.7843704382974563	0.932272352944274	0.9733539404213142	0.8136145661448645	0.8452288418655869	0.8962906017935796	0	0	0.0
143	None	None	None	None	None	0.2	1	0.4166666666666667	5	0.6666666666666666	10	0.3541666666666667	0.4666666666666667	11	7	5	1	0	0.75	6	8	1.1333333333333333	17	0.1	0.36363636363636365	0.42568555326576796	0.6750894436613792	0.7209085841170815	0.786346786631473	0.6869297156346874	0.8941370963884879	0.8319380336728887	0.8004886231258794	1.0	0.2727272727272727	0.0
6257	0.027078747547779374	0.0075435929138457595	0.007492403277194996	0.9662909923026339	None	0.25	1	0.5	5	0.5833333333333334	7	0.35	0.5	9	6	4	1	0	0.4	10	4	0.9333333333333333	14	0.1111111111111111	0.7272727272727273	0.5831692108179952	0.9475746511959637	0.8711390121448408	0.9227493874210987	0.974642681027078	0.8968561426683286	0.8317934322962787	0.9250155440234951	1.0	0.2222222222222222	0.0
6082	0.026629538390589225	0.006603163859773607	0.006587272367528711	0.9672264092001918	None	0.25	1	0.5	5	0.5833333333333334	7	0.3888888888888889	0.5	9	6	4	2	0	0.4444444444444444	9	4	0.9333333333333333	14	0.2222222222222222	0.5454545454545454	0.5831692108179952	0.9475746511959637	0.8711390121448408	0.9227493874210988	0.9989376254768316	0.9383180457581269	0.8452288418655869	0.9369659542140328	0.5555555555555556	0.1111111111111111	0.0
7513	0.059141976309657104	0.01668196544969803	0.01629817315077078	0.9730454523506719	None	0	0	0.25	3	0.8	12	0.40476190476190477	0.5333333333333333	10	8	6	1	0	0.21428571428571427	14	3	1.1333333333333333	17	0.07142857142857142	0.5	0.22767875389440748	0.941305006012192	0.5473850407311318	0.9615711562110141	0.893692842206162	0.8953333424532144	0.8576327434394535	0.9378300025302123	1.0	0.1	0.0
4707	0.024097149096169123	0.005939771708311755	0.005924692975403513	0.6459057100352454	None	0.3333333333333333	1	0.75	6	0.3	3	0.5	0.3	9	3	2	1	0	0.375	8	3	0.8	12	0.5	0.6	0.5831692108179952	0.887335052307543	0.7843704382974563	0.9312549604862058	0.974642681027078	0.9015657537296807	0.8317934322962787	0.9084531403443995	1.0	0.5555555555555556	0.0
461	None	None	None	None	None	0	0	0.3333333333333333	1	1.0	2	0.6666666666666666	0.5	1	1	2	0	0	0.6666666666666666	2	3	0.26666666666666666	4	0.0	0	0.3151674702704722	0.5	0.8593016649768547	0.5	0.21976304855851453	0.5	0.9435875526567165	0.5	0	0	0.0
5858	0.02136286716347355	0.0082334283762856	0.008227977549680916	0.9684812300248563	None	0.3333333333333333	1	0.625	5	0.5	5	0.4444444444444444	0.5	8	5	3	1	0	0.3333333333333333	9	3	0.8	12	0.14285714285714285	0.6666666666666666	0.5351913629665791	0.9406578449276765	0.8277547252211486	0.9294587345050545	0.9673084877267865	0.8770233217835329	0.8492487246059075	0.9194872764805812	1.0	0.25	0.0
659	None	None	None	None	None	0	0	0.5	2	0.75	3	1.0	0.75	5	3	0	0	0	0.16666666666666666	6	1	0.4	6	0.0	0.8	0.4685652820962768	0.8465276855410414	0.6524248079778467	0.8106459722030531	0.4454731419253736	0.6284036351913393	0.7206451820364417	0.7736557718919942	0	0	0.0
2259	None	None	None	None	None	0	0	0.3333333333333333	1	1.0	2	1.0	0.5	2	1	1	0	0	0.25	1	4	0.26666666666666666	4	0.0	0	0.4411119657312989	0.7789305450090158	0.7902731717650647	0.6660303083224886	0.38192575562291375	0.8350194005180582	0.8583675649889672	0.7668219513834275	0	0	0.0
6997	0.022877916246323186	0.01398679925355312	0.013629024010502774	0.9832263868657494	None	0.25	1	0.5454545454545454	6	0.5	7	0.32	0.42857142857142855	12	6	3	0	0	0.5	10	5	1.0666666666666667	16	0.0	0.5454545454545454	0.5351913629665791	0.9647013562920772	0.8711390121448408	0.9485624101330068	0.9666641174239047	0.9343781263136834	0.7435258719435028	0.9507109521884016	0	0	0.0
1116	None	None	None	None	None	0.25	1	0.4	4	0.75	9	0.3888888888888889	0.75	12	9	1	1	0	0.25	3	12	0.9333333333333333	14	0.3333333333333333	1.0	0.6106474657353613	0.8025449112270964	0.4467401128642547	0.9149637208424548	0.41784082047856186	0.8803496798602376	0.7642941682007428	0.8726515826186573	1.0	0.3333333333333333	0.0
6421	0.02740634530666234	0.006648797931047187	0.0065702444874137355	0.9654495361457501	None	0.3333333333333333	1	0.5	4	0.7	7	0.4	0.6	7	6	4	0	0	0.3	10	3	0.8	12	0.0	1.0	0.5831692108179952	0.9148398437960911	0.7843704382974563	0.932272352944274	0.9733539404213142	0.81430172346191	0.845801550795815	0.8964311189059874	0	0	0.0
861	None	None	None	None	None	0	0	0.25	1	1.0	3	1.0	0.6666666666666666	3	2	1	0	0	0.2	1	5	0.3333333333333333	5	0.0	0	0.2886611529847553	0.5311974146255038	0.8911169037537586	0.5374244939710644	0.13108385842253825	0.6030135961949945	0.9635687284819275	0.5574919451476007	0	0	0.0
932	None	None	None	None	None	0	0	0.25	1	1.0	4	1.0	0	0	0	5	0	0	0.16666666666666666	6	1	0.4	6	0.0	0	0	0	0	0	0	0	0	0	0	0	0
6728	0.051890423691597	0.013324468516227305	0.013287779949079464	0.980633794217054	None	0	0	0.36363636363636365	4	0.6428571428571429	9	0.4444444444444444	0.5714285714285714	11	8	4	1	0	0.25	12	3	1.0666666666666667	16	0.1111111111111111	0.5333333333333333	0.12067432796741637	0.9383984937007477	0.3103996431648073	0.9621731975070503	0.8940831551380196	0.9048308314458124	0.8576327434394535	0.9391893573498481	1.0	0.18181818181818182	0.0
963	None	None	None	None	None	0	0	0.6666666666666666	2	0.5	1	0.6666666666666666	0	1	0	2	0	0	0.6666666666666666	3	2	0.26666666666666666	4	0.0	0.6666666666666666	0	0	0	0	0	0	0	0	0	0	0
178	None	None	None	None	None	0	0	0.5	2	0.6666666666666666	2	0.625	0.3333333333333333	3	1	1	0	0	0.5	2	4	0.3333333333333333	5	0.0	0	0.40125974162282085	0.9238140253981918	0.8462679227387216	0.9755184836167439	0.5567423515818942	0.8273733921189654	0.8102705300839343	0.9297269838490883	0	0	0.0
4872	0.018996692831036843	0.006945835751222806	0.006369555186854983	0.9824501848605733	None	0.3333333333333333	1	0.625	5	0.5	5	0.5	0.4	7	4	4	0	0	0.375	8	3	0.8	12	0.0	0.6666666666666666	0.5831692108179952	0.9148398437960911	0.7843704382974563	0.932272352944274	0.9733539404213142	0.8136145661448645	0.8452288418655869	0.8962906017935796	0	0	0.0
351	None	None	None	None	None	0	0	0.3333333333333333	1	1.0	2	1.0	0.5	1	1	2	0	0	0.25	1	4	0.26666666666666666	4	0.0	0	0.3151674702704722	0.5	0.8593016649768547	0.5	0.21976304855851453	0.5	0.9435875526567165	0.5	0	0	0.0
3099	0.006898369726321809	0.0003963641427789927	0.00033862367634205037	0.9451218853679982	None	0	0	0.5714285714285714	4	0.25	2	0.5555555555555556	0.25	4	2	5	0	0	0.5	3	6	0.6666666666666666	10	0.0	0.5	0.5473152871776381	0.9343727261091457	0.5870800090399949	0.8271424403898747	0.6257179794121813	0.7302682328111657	0.8264376497656915	0.8505759735028703	0	0	0.0
5099	0.026172734387987746	0.009058246861460765	0.008995902950144683	0.9596501335086393	None	0.25	1	0.5	5	0.5833333333333334	7	0.35	0.5	9	6	4	0	0	0.4	10	4	0.9333333333333333	14	0.0	0.7272727272727273	0.5831692108179952	0.9475746511959637	0.8711390121448408	0.9227493874210988	1.0	0.9373697931404144	0.845801550795815	0.9366449396851548	0	0	0.0
7349	0.037983266845264665	0.0006216274252632847	0.00028219282400810536	0.9890524013417645	None	0	0	0.4	4	0.5833333333333334	7	0.42424242424242425	0.5	8	6	5	2	0	0.2727272727272727	11	3	0.9333333333333333	14	0.16666666666666666	0.46153846153846156	0.12067432796741637	0.846518340066238	0.2773531489520831	0.96122263917934	0.7228879258715513	0.9032167459086105	0.9094601444335988	0.9155838287206539	0.5625	0.25	0.0
2697	1.7624086009388858e-08	1.547645806955738e-08	-5.015059360652702e-09	0.999997356898144	None	0	0	0.6666666666666666	2	0.0	0	0.6666666666666666	0	0	0	3	1	0	0.6666666666666666	3	2	0.26666666666666666	4	0.1	0	0	0	0	0	0	0	0	0	0	0	0
2166	None	None	None	None	None	0	0	0.6	3	0.6	3	0.4666666666666667	0.4	5	2	1	0	0	0.6	5	3	0.4666666666666667	7	0.0	1.0	0.7032430466246079	0.8981168617502074	0.6592442629510112	0.8827200687541431	0.4757924493023795	0.8920816909647528	0.8869610121968489	0.8911330383432876	0	0	0.0
3019	0.009578825899105657	0.0022458182965817046	0.002226806049220802	0.9867180258488502	None	0.5	1	0.6666666666666666	4	0.5714285714285714	4	0.375	0.5714285714285714	7	4	1	0	0	0.6666666666666666	6	4	0.6	9	0.0	0.6666666666666666	0.2387274841185664	0.968133406962877	0.7843704382974563	0.9673032363634704	0.87774140858522	0.8560334020066666	0.8576327434394535	0.9458977428322389	0	0	0.0
1446	None	None	None	None	None	1.0	1	1.0	4	0.25	1	0.6666666666666666	0	3	0	2	0	0	1.0	3	3	0.4	6	0.0	0.6666666666666666	0	0	0	0	0	0	0	0	0	0	0
6956	0.022797794107877665	0.015241822086432263	0.015231847693216748	0.984709137365018	None	0.3333333333333333	1	0.5555555555555556	5	0.45454545454545453	5	0.48148148148148145	0.45454545454545453	8	5	4	4	0	0.3333333333333333	9	3	0.8666666666666667	13	0.4444444444444444	0.5	0.5351913629665791	0.9414628236312341	0.7843704382974563	0.9480183529644938	0.974642681027078	0.8991629057258033	0.8317934322962787	0.9323317300165143	0.1875	0.5	0.0
5370	0.023976620098994057	0.007369909648766518	0.00668587153449527	0.9736034760424014	None	0.3333333333333333	1	0.625	5	0.5	5	0.4444444444444444	0.4	7	4	4	0	0	0.3333333333333333	9	3	0.8	12	0.0	0.8888888888888888	0.5831692108179952	0.9148398437960911	0.7843704382974563	0.932272352944274	0.9733539404213142	0.8153293263908825	0.845801550795815	0.8966416889029292	0	0	0.0
1388	None	None	None	None	None	0	0	0.6666666666666666	2	0.5	1	1.0	0	1	0	2	0	0	1.0	2	2	0.26666666666666666	4	0.0	0	0	0	0	0	0	0	0	0	0	0	0
4777	0.01972565132423988	0.00680436938405258	0.006760651455936572	0.9729601086435938	None	0.3333333333333333	1	0.5555555555555556	5	0.5454545454545454	6	0.40625	0.45454545454545453	7	5	5	0	0	0.5	8	4	0.8666666666666667	13	0.0	0.6	0.5831692108179952	0.9148398437960911	0.7843704382974563	0.932272352944274	0.9733539404213142	0.8153293263908825	0.845801550795815	0.8966416889029292	0	0	0.0
6309	0.009089390335478866	0.001321929681819671	0.0006255275046992673	0.9849748780650732	None	0.5	1	0.6666666666666666	4	0.5	3	0.4444444444444444	0.5	5	3	2	0	0	0.5	6	3	0.5333333333333333	8	0.0	1.0	0.4872135151151631	0.9429755105509214	0.7843704382974563	0.955474939539774	0.9733539404213142	0.619380182037761	0.9074759679273147	0.8927883570259867	0	0	0.0
904	None	None	None	None	None	0	0	0.5	2	0.6666666666666666	2	0.8333333333333334	0	2	0	2	0	0	0.6666666666666666	3	2	0.3333333333333333	5	0.0	0.6666666666666666	0	0	0	0	0	0	0	0	0	0	0
7320	0.024775165053258306	0.013092368814218327	0.012867185889644165	0.9874892038533665	None	0.25	1	0.6	6	0.46153846153846156	6	0.375	0.46153846153846156	9	6	5	3	0	0.4	10	4	1.0	15	0.2727272727272727	0.46153846153846156	0.5831692108179952	0.9581750855149083	0.8711390121448408	0.9453933479043708	1.0	0.9020810526262971	0.6586024199713886	0.939032891900301	0.1111111111111111	0.2222222222222222	0.0
5393	0.02057205693885043	0.007801812788385011	0.007644545121013424	0.9752911723389068	None	0.5	1	0.5714285714285714	4	0.625	5	0.4166666666666667	0.5	6	4	3	0	0	0.375	8	3	0.6666666666666666	10	0.0	1.0	0.5351913629665791	0.8892412572728658	0.7843704382974563	0.9376087953212314	0.9539854579374436	0.8243548211963725	0.8349756749940768	0.8921621585370114	0	0	0.0
5224	0.01974871073858305	0.007379483231417699	0.006503050041361364	0.9837077945718755	None	0.3333333333333333	1	0.625	5	0.5	5	0.5	0.4	7	4	4	0	0	0.375	8	3	0.8	12	0.0	0.6666666666666666	0.5831692108179952	0.9148398437960911	0.7843704382974563	0.932272352944274	0.9733539404213142	0.813886759320795	0.845801550795815	0.8963462349723692	0	0	0.0
90	None	None	None	None	None	0	0	1.0	2	0.0	0	1.0	0	1	0	1	0	0	0.3333333333333333	3	1	0.2	3	0.0	1.0	0	0	0	0	0	0	0	0	0	0	0
4371	0.016946854919630047	0.0029767368316984846	0.0026955409705172882	0.9830822062564533	None	0.3333333333333333	1	0.625	5	0.4444444444444444	4	0.4583333333333333	0.4444444444444444	7	4	3	0	0	0.375	8	3	0.7333333333333333	11	0.0	0.75	0.24613734588267758	0.9365754722354573	0.24430665473935886	0.9551425988819676	0.9599742944264952	0.907481583800979	0.9436597315699919	0.9357162670872478	0	0	0.0
5924	0.019398368758730914	0.004080326961917266	0.004080170341884605	0.9629781982430795	None	0.3333333333333333	1	0.5	4	0.6666666666666666	6	0.4074074074074074	0.6666666666666666	9	6	1	0	0	0.3333333333333333	9	3	0.7333333333333333	11	0.0	1.0	0.5831692108179952	0.9050886744977626	0.7843704382974563	0.9389330141902646	0.9733539404213142	0.8498760312025664	0.7881335137337363	0.9038276884629064	0	0	0.0
4593	0.022522013370744363	0.006370939886230374	0.006370939127284291	0.9679193208716825	None	0.3333333333333333	1	0.625	5	0.5	5	0.375	0.5	8	5	3	0	0	0.5	8	4	0.8	12	0.0	0.6666666666666666	0.5351913629665791	0.9403945596894462	0.7843704382974563	0.9507817341516569	0.9539854579374436	0.8677558625128864	0.8518146556483526	0.9264647435806044	0	0	0.0
6537	0.03253493661563796	0.002576004431878444	8.34918474955157e-05	0.9390098314833943	None	0.3333333333333333	1	0.4444444444444444	4	0.7272727272727273	8	0.3939393939393939	0.7272727272727273	11	8	1	0	0	0.2727272727272727	11	3	0.8666666666666667	13	0.0	1.0	0.5831692108179952	0.954730967084426	0.7843704382974563	0.9402705626579351	0.9733539404213142	0.8649087629151478	0.845801550795815	0.9278378224708389	0	0	0.0
5232	0.022709175169555906	0.00732154807546937	0.007258162422479222	0.9686765051434836	None	0.3333333333333333	1	0.625	5	0.5	5	0.375	0.5	6	5	5	1	0	0.5	8	4	0.8	12	0.07692307692307693	0.6666666666666666	0.5351913629665791	0.8892412572728658	0.7843704382974563	0.9376087953212314	0.9673084877267865	0.8276353036010486	0.8557644354062872	0.8928919641248606	1.0	0.16666666666666666	0.0
2826	0.0076441419226591185	0.000665190681483672	0.000658486893449001	0.9822134938787324	None	0	0	0.6	3	0.4	2	0.5833333333333334	0.4	4	2	2	0	0	0.75	3	4	0.4666666666666667	7	0.0	0.6666666666666666	0.5604626980051071	0.9227045972380091	0.577214946196589	0.9637757387501481	0.7166501449204101	0.9150842649081926	0.9352031571906619	0.9377730808137301	0	0	0.0
7160	0.05177155293491572	0.015212155764879942	0.01490141156534224	0.9846281150542895	None	0	0	0.3333333333333333	4	0.6666666666666666	10	0.4722222222222222	0.6	11	9	5	1	0	0.25	12	3	1.1333333333333333	17	0.08333333333333333	0.5	0.12067432796741637	0.9399051247462775	0.8531441927983583	0.9504120434965159	0.8933025292743044	0.8801088543127021	0.9436597315699919	0.928607133053638	1.0	0.18181818181818182	0.0
5870	0.014596734915809281	0.00490952002729561	0.004906336690273925	0.9832150139268026	None	0.3333333333333333	1	0.5	4	0.6666666666666666	6	0.4583333333333333	0.5555555555555556	7	5	3	1	0	0.375	8	3	0.7333333333333333	11	0.125	0.6666666666666666	0.4872135151151631	0.9502971308422635	0.8711390121448408	0.9394555367158981	0.9599742944264952	0.8866415610883032	0.8651862121552062	0.9297707718816663	1.0	0.14285714285714285	0.0
5632	0.03281447697372787	0.0025311878133954953	-0.0008905007422731823	0.662518669695231	None	0	0	0.375	3	0.8	8	0.4	0.7	8	7	3	0	0	0.3	10	3	0.8	12	0.0	0.8888888888888888	0.33838811070345415	0.9405351615447565	0.2773531489520831	0.958611660234376	0.7869603127006539	0.9016076224017873	0.8753380511461739	0.937394764670514	0	0	0.0
5404	0.02019117058311215	0.007461148431915391	0.007432511239756782	0.9718867931803254	None	0.5	2	0.6	6	0.5	6	0.4375	0.4166666666666667	8	5	5	0	0	0.5	8	4	0.9333333333333333	14	0.0	0.6666666666666666	0.5351913629665791	0.9406578449276765	0.8277547252211486	0.9294587345050545	0.925547674503267	0.9339754653213609	0.8701339578256646	0.9348501316344595	0	0	0.0
27	None	None	None	None	None	0	0	0.6	3	0.6	3	0.7777777777777778	0.4	4	2	2	3	0	1.0	3	3	0.4666666666666667	7	0.5	0.5	0.6407448757640299	0.8610118251481624	0.665150521641466	0.9444202264840995	0.8817205184982729	0.6810951609319389	0.7024900065671782	0.8587678347681877	0.5	0.5	0.0
7417	0.013882250775673528	0.004896665569285158	0.0027322534518327392	0.9866980461413345	None	0.25	1	0.5	5	0.5833333333333334	7	0.35	0.5833333333333334	11	7	2	1	0	0.4	10	4	0.9333333333333333	14	0.25	0.5	0.5831692108179952	0.9746407503581229	0.8711390121448408	0.9037718468078585	0.9346169754535731	0.974438113933998	0.8084232741296017	0.9599407898402742	1.0	0.2727272727272727	0.0
6996	0.06823387110716443	0.010082020727306625	0.00974727377718121	0.983488951145721	None	0	0	0.3333333333333333	4	0.6875	11	0.32142857142857145	0.5625	12	9	5	1	0	0.2857142857142857	14	4	1.2	18	0.09090909090909091	0.47058823529411764	0.12067432796741637	0.9349388027065679	0.5473850407311318	0.9624216307612009	0.914096007924772	0.9002889788357286	0.8576327434394535	0.9371959089623163	1.0	0	0.0
4531	0.013996818677882458	0.005666912827518296	0.0027697564692621556	0.9868153436626677	None	0.3333333333333333	1	0.6666666666666666	6	0.36363636363636365	4	0.40625	0.36363636363636365	10	4	2	1	0	0.5	8	4	0.8666666666666667	13	0.5	0.5454545454545454	0.5563688881715333	0.8442275938926646	0.7321077174172831	0.9214335571184409	0.8848585445755607	0.8952312168345163	0.7928428844603769	0.8908169139230804	1.0	0.1	0.0
5937	0.021415856662558116	0.005967646801639787	0.005967026820799705	0.9747007253097117	None	0.3333333333333333	1	0.5555555555555556	5	0.5454545454545454	6	0.3611111111111111	0.5454545454545454	8	6	4	0	0	0.4444444444444444	9	4	0.8666666666666667	13	0.0	0.8	0.5351913629665791	0.9161995673972197	0.7843704382974563	0.9454295155325162	0.9599742944264952	0.8432588366375283	0.8201003233499651	0.9096092732995777	0	0	0.0
5639	0.022913254672436163	0.008830297149458084	0.008737981650616828	0.9727998830393078	None	0.3333333333333333	1	0.5	4	0.6666666666666666	6	0.4074074074074074	0.5555555555555556	7	5	3	1	0	0.3333333333333333	9	3	0.7333333333333333	11	0.125	1.0	0.5831692108179952	0.9148398437960911	0.7843704382974563	0.932272352944274	1.0	0.8169735407014623	0.845801550795815	0.8969797098887754	1.0	0.2857142857142857	0.0
4390	0.022007176079688478	0.006805519357295007	0.0067093092154964055	0.9681158717758817	None	0.3333333333333333	1	0.625	5	0.5	5	0.375	0.5	6	5	5	1	0	0.5	8	4	0.8	12	0.07692307692307693	0.6666666666666666	0.5351913629665791	0.8892412572728658	0.7843704382974563	0.9376087953212314	0.9673084877267865	0.8276353036010486	0.8557644354062872	0.8928919641248606	1.0	0.16666666666666666	0.0
954	None	None	None	None	None	0	0	0.6666666666666666	2	0.0	0	0.6666666666666666	0	1	0	2	0	0	0.6666666666666666	3	2	0.26666666666666666	4	0.0	1.0	0	0	0	0	0	0	0	0	0	0	0
1596	None	None	None	None	None	0	0	0.75	3	0.0	0	0.8333333333333334	0	2	0	2	0	0	0.6666666666666666	2	3	0.3333333333333333	5	0.0	0	0	0	0	0	0	0	0	0	0	0	0
5636	0.024870698471076074	0.010081673308985295	0.010053646589488648	0.9695131587616896	None	0.3333333333333333	1	0.5	4	0.6666666666666666	6	0.4074074074074074	0.6666666666666666	8	6	2	0	0	0.3333333333333333	9	3	0.7333333333333333	11	0.0	1.0	0.5351913629665791	0.9403945596894462	0.7843704382974563	0.9507817341516569	0.986676970210657	0.873140063102813	0.8518146556483526	0.9275418158144808	0	0	0.0
4398	0.011651492774566846	0.0011927796569682256	0.001091646310230024	0.9768088166079844	None	0.3333333333333333	1	0.625	5	0.4444444444444444	4	0.39285714285714285	0.4444444444444444	9	4	1	1	0	0.5714285714285714	7	4	0.7333333333333333	11	1.0	0.6666666666666666	0.5831692108179952	0.887335052307543	0.7843704382974563	0.9312549604862058	0.974642681027078	0.9015657537296807	0.8317934322962787	0.9084531403443995	1.0	0.5555555555555556	0.0
6356	0.02591012208151123	0.009238563638384366	0.00920146157676469	0.9683841891938272	None	0.3333333333333333	1	0.5	4	0.6666666666666666	6	0.4074074074074074	0.6666666666666666	9	6	1	0	0	0.3333333333333333	9	3	0.7333333333333333	11	0.0	1.0	0.4872135151151631	0.9495568115130874	0.7843704382974563	0.9574583243722381	0.9733539404213142	0.8997833446556459	0.8576327434394535	0.9397958706230947	0	0	0.0
6957	0.038794539695692395	0.000558786596952607	0.00042793838562076817	0.9891162850883694	None	0	0	0.4	4	0.5833333333333334	7	0.42424242424242425	0.5	8	6	5	2	0	0.2727272727272727	11	3	0.9333333333333333	14	0.16666666666666666	0.46153846153846156	0.12067432796741637	0.846518340066238	0.2773531489520831	0.96122263917934	0.7228879258715513	0.9032167459086105	0.9094601444335988	0.9155838287206539	0.5625	0.25	0.0
940	None	None	None	None	None	0	0	0.625	5	0.2	2	0.48	0	2	0	9	0	0	1.0	5	5	0.8	12	0.0	0	0	0	0	0	0	0	0	0	0	0	0
6798	0.06835535315766937	0.01180607744670214	0.011392550011622612	0.9835471885858157	None	0	0	0.3333333333333333	4	0.6875	11	0.32142857142857145	0.5625	12	9	5	1	0	0.2857142857142857	14	4	1.2	18	0.09090909090909091	0.47058823529411764	0.12067432796741637	0.9349388027065679	0.5473850407311318	0.9624216307612009	0.914096007924772	0.9002889788357286	0.8576327434394535	0.9371959089623163	1.0	0	0.0
2776	0.002801562722881575	0.0005618285596020233	0.0005611708653417466	0.9957524521487598	None	0.5	1	0.6666666666666666	4	0.5714285714285714	4	0.45	0.2857142857142857	5	2	3	1	0	0.8	5	4	0.6	9	0.14285714285714285	0.8	0.7578801952304055	0.9730342769831498	0.8711390121448408	0.9406978437069062	0.87774140858522	0.9057045115676631	0.9254898762171481	0.9463790308862534	1.0	0.2	0.0
7504	0.03224308380657805	0.019051956415759377	0.019031742060151256	0.9830214704268269	None	0	0	0.3333333333333333	4	0.6666666666666666	10	0.4722222222222222	0.5333333333333333	10	8	6	0	0	0.25	12	3	1.1333333333333333	17	0.0	0.5	0.48468742143776444	0.977237768947171	0.6871651835002395	0.917157690334353	0.9114400133962078	0.9138906530774077	0.9300432151385843	0.9449047319069884	0	0	0.0
1040	None	None	None	None	None	0	0	0.5555555555555556	5	0.2727272727272727	3	0.52	0	2	0	10	0	0	1.0	5	5	0.8666666666666667	13	0.0	0	0	0	0	0	0	0	0	0	0	0	0
1030	None	None	None	None	None	0	0	0.75	3	0.25	1	0.6666666666666666	0	2	0	3	1	0	1.0	3	3	0.4	6	0.125	0.8	0	0	0	0	0	0	0	0	0	0	0
2368	None	None	None	None	None	0	0	0.6666666666666666	2	0.5	1	0.6666666666666666	0.5	3	1	0	0	0	0.6666666666666666	2	3	0.26666666666666666	4	0.0	0	0.4391215460915669	0.8239600046454342	0.6524248079778467	0.8018501743454813	0.4074665298293869	0.6089500117688914	0.7327668267239609	0.7554825420383563	0	0	0.0
2385	None	None	None	None	None	0	0	0.5	2	0.5	2	0.6666666666666666	0.25	2	1	3	0	0	1.0	3	3	0.4	6	0.0	0	0.3244558198329718	0.5232041937581728	0.5781778003700636	0.9432801265353378	0.38137555084033653	0.8342600295711613	0.8754613569977192	0.8185789171188389	0	0	0.0
1766	None	None	None	None	None	0	0	0.25	3	0.8125	13	0.375	0.6875	14	11	3	2	0	0.75	6	8	1.2	18	0.2857142857142857	0.5333333333333333	0.42568555326576796	0.7667769853366002	0.6564466598379868	0.8884150950003741	0.6869297156346874	0.9050416838341955	0.8319380336728887	0.8629249394019636	0.5357142857142857	0.21428571428571427	0.0
5590	0.020622669190278	0.0063288349196479994	0.004918344106793905	0.9759433541748042	None	0.3333333333333333	1	0.625	5	0.4444444444444444	4	0.4583333333333333	0.4444444444444444	8	4	2	0	0	0.375	8	3	0.7333333333333333	11	0.0	0.75	0.5351913629665791	0.9406578449276765	0.8277547252211486	0.9294587345050545	0.9472956349400341	0.9368987130295237	0.8454389314690981	0.9358260769053602	0	0	0.0
3542	0.006673055540661129	0.0011153004884816456	0.0009337440787800153	0.987159636676811	None	0.5	1	0.6666666666666666	4	0.5	3	0.4444444444444444	0.5	6	3	1	0	0	0.5	6	3	0.5333333333333333	8	0.0	1.0	0.6532033539054233	0.9571537646903279	0.8277547252211486	0.9506188130029152	0.9629173855482078	0.752230568439739	0.8780262459238632	0.916175150442043	0	0	0.0
544	None	None	None	None	None	0	0	0.5	3	0.6666666666666666	4	0.5714285714285714	0.6666666666666666	6	4	1	1	0	0.2857142857142857	7	2	0.5333333333333333	8	0.25	0.3333333333333333	0.2977365877199996	0.9097893190724287	0.44419472947139377	0.7633729597391323	0.4961779073415856	0.8745861809163514	0.8427405615094231	0.8591384883025877	1.0	0.5	0.0
7497	0.023750144581109526	0.00036231138276289444	-0.00014997954534063298	0.9734914064167045	None	0.3333333333333333	1	0.5555555555555556	5	0.5454545454545454	6	0.48148148148148145	0.45454545454545453	8	5	4	3	0	0.3333333333333333	9	3	0.8666666666666667	13	0.3333333333333333	0.5454545454545454	0.2277577893243859	0.9762715828483345	0.6819466542051914	0.9653216660562284	0.5388722683714203	0.9723004652098397	0.8780912831861589	0.9716367480516377	0.25	0.25	0.0
5448	0.022187426159306856	0.007261887472565586	0.0072126927959665285	0.9675951716048662	None	0.3333333333333333	1	0.625	5	0.5	5	0.375	0.5	6	5	5	1	0	0.5	8	4	0.8	12	0.07692307692307693	0.6666666666666666	0.5351913629665791	0.8892412572728658	0.7843704382974563	0.9376087953212314	0.9673084877267865	0.8276353036010486	0.8557644354062872	0.8928919641248606	1.0	0.16666666666666666	0.0
3441	0.007017678321395907	0.000843951135712247	0.0007962667450589815	0.9846536604803855	None	0.5	1	0.6666666666666666	4	0.5	3	0.4444444444444444	0.5	5	3	2	0	0	0.5	6	3	0.5333333333333333	8	0.0	1.0	0.5831692108179952	0.941291419735794	0.7843704382974563	0.9440402795289893	0.7134921671009699	0.9574078264490982	0.8317934322962787	0.9480563355066963	0	0	0.0
2627	0.0019937957915107116	0.00032407207313004885	-0.00022289492473766438	0.9954303050197163	None	0	0	0.6666666666666666	4	0.16666666666666666	1	0.6666666666666666	0	4	0	3	0	0	0.75	3	4	0.5333333333333333	8	0.0	0.6666666666666666	0	0	0	0	0	0	0	0	0	0	0
1886	None	None	None	None	None	0	0	0.4	2	0.8	4	0.4666666666666667	0.6	5	3	1	0	0	0.6	3	5	0.4666666666666667	7	0.0	0.3333333333333333	0.9059690151947748	0.7164969073290511	0.6866561214506286	0.8742297849354989	0.8230515587937841	0.9742057218982235	0.7192386269352455	0.8971393279000761	0	0	0.0
3938	0.026152990254127536	0.0020210876481132193	0.0017730195806513168	0.9705292108428918	None	0.3333333333333333	1	0.5555555555555556	5	0.5454545454545454	6	0.3611111111111111	0.5454545454545454	9	6	3	0	0	0.4444444444444444	9	4	0.8666666666666667	13	0.0	0.8	0.5831692108179952	0.9546420288369529	0.7843704382974563	0.9574583243722381	0.9346169754535731	0.8877331796114225	0.845801550795815	0.9395043196110892	0	0	0.0
3333	0.011498826224631727	0.00046337402972371276	0.00045126077741169295	0.9791932193005556	None	0.5	1	0.6666666666666666	4	0.5714285714285714	4	0.42857142857142855	0.5714285714285714	6	4	2	0	0	0.42857142857142855	7	3	0.6	9	0.0	1.0	0.826628575396003	0.8566667392216768	0.7913098133544211	0.6443904969436656	0.93887070429261	0.9277290904020935	0.783970465102956	0.8381990558358876	0	0	0.0
2770	0.0045677155175335195	0.0011625487023758532	-0.00039214106297762093	0.9925609521688129	None	0.5	1	0.6666666666666666	4	0.5	3	0.4	0.3333333333333333	5	2	2	0	0	0.8	5	4	0.5333333333333333	8	0.0	0.6666666666666666	0.8657083677460149	0.9634589331077759	0.7982491884113858	0.9320295138120657	0.7976899974382103	0.9091731602097135	0.8911209998554441	0.9388497544769998	0	0	0.0
1635	None	None	None	None	None	0	0	0.5	2	0.5	2	0.5	0.25	2	1	3	0	0	0.75	3	4	0.4	6	0.0	0	0.3244558198329718	0.5232041937581728	0.5781778003700636	0.9432801265353378	0.38137555084033653	0.8342600295711613	0.8754613569977192	0.8185789171188389	0	0	0.0
4156	0.019719256359407102	0.0035803635374489083	0.003555293119317707	0.9806374675406507	None	0.3333333333333333	1	0.625	5	0.4444444444444444	4	0.4583333333333333	0.4444444444444444	8	4	2	0	0	0.375	8	3	0.7333333333333333	11	0.0	0.75	0.5831692108179952	0.9335264654453439	0.7843704382974563	0.9454295155325162	0.9539854579374436	0.8566648087606001	0.8113469294189612	0.9188922844379973	0	0	0.0
4034	0.023685445651131423	0.002323737398198747	-0.0003004558190680564	0.9313078318260661	None	0	0	0.5	5	0.38461538461538464	5	0.5	0.15384615384615385	4	2	10	0	0	0.3	3	10	1.0	15	0.0	0.4	0.5473152871776381	0.9343727261091457	0.5870800090399949	0.8271424403898747	0.6257179794121813	0.8675320401280688	0.7993898111580887	0.8842767216082649	0	0	0.0
2366	None	None	None	None	None	0	0	0.16666666666666666	1	1.0	7	0.45	0.5714285714285714	4	4	4	1	0	0.8	5	4	0.6	9	0.08333333333333333	0.3333333333333333	0.28919802382674237	0.5196276738796379	0.23750200083362039	0.5	0.21489372747946164	0.5	0.5771286826081861	0.5065455477691695	1.0	0.5	0.0
173	None	None	None	None	None	0.3333333333333333	1	0.625	5	0.4444444444444444	4	0.7333333333333333	0.3333333333333333	6	3	4	2	0	0.6	3	5	0.7333333333333333	11	0.2222222222222222	0.75	0.6834968307640922	0.9497720447381652	0.6546038403867822	0.8943425057321327	0.5632332201100066	0.8777928503720555	0.8129114605710501	0.9128607941907937	0.5833333333333334	0.16666666666666666	0.0
5028	0.021937554346072342	0.00821668326570636	0.008206093432249333	0.9644182897532956	None	0	0	0.5	4	0.6	6	0.375	0.5	7	5	4	0	0	0.5	8	4	0.8	12	0.0	0.6	0.5831692108179952	0.9148398437960911	0.7843704382974563	0.932272352944274	0.9733539404213142	0.8135876575285425	0.845801550795815	0.8962851039497751	0	0	0.0
3769	0.017997614464551417	0.00371186605086406	0.0035259307928949815	0.9821645353845281	None	0.3333333333333333	1	0.5	4	0.6666666666666666	6	0.4583333333333333	0.4444444444444444	7	4	3	0	0	0.375	8	3	0.7333333333333333	11	0.0	0.75	0.5831692108179952	0.9135853884996106	0.7843704382974563	0.9472697292376347	0.9733539404213142	0.8873517040403612	0.8317934322962787	0.9195953488658174	0	0	0.0
7536	0.03233376034809834	0.018968175444353755	0.018515241812249304	0.9819713531890315	None	0	0	0.36363636363636365	4	0.6428571428571429	9	0.41025641025641024	0.5714285714285714	10	8	5	0	0	0.23076923076923078	13	3	1.0666666666666667	16	0.0	0.5333333333333333	0.48468742143776444	0.9773634053960493	0.5211861742021207	0.9345183029875532	0.7263922445010491	0.9150298448030877	0.9134376851812951	0.9494731618625115	0	0	0.0
7317	0.03304574146082654	0.022792576158450095	0.022414090296369697	0.9825248482503268	None	0	0	0.3333333333333333	4	0.6666666666666666	10	0.4722222222222222	0.5333333333333333	10	8	6	0	0	0.25	12	3	1.1333333333333333	17	0.0	0.5	0.48468742143776444	0.977237768947171	0.6871651835002395	0.917157690334353	0.8540574495645148	0.9099006512422714	0.9300432151385843	0.9440364107295677	0	0	0.0
1353	None	None	None	None	None	0	0	0.6	3	0.6	3	0.4666666666666667	0.4	5	2	1	1	0	0.6	5	3	0.4666666666666667	7	0.3333333333333333	1.0	0.5742582062356388	0.9311813476429381	0.44455028919270195	0.7360781574346936	0.670736970877683	0.8758442983148381	0.8304211760214686	0.8654644870009451	1.0	0	0.0
6884	0.037447013437292745	0.004328610111842961	0.003970686212781535	0.9432562187983679	None	0	0	0.4	4	0.5833333333333334	7	0.42424242424242425	0.5	9	6	4	2	0	0.2727272727272727	11	3	0.9333333333333333	14	0.2222222222222222	0.46153846153846156	0.5831692108179952	0.9433564831113878	0.7843704382974563	0.9572769061037522	0.974642681027078	0.8931970184136232	0.8576327434394535	0.9359529381721355	0.5555555555555556	0.1111111111111111	0.0
76	None	None	None	None	None	0	0	0.2222222222222222	4	0.76	19	0.28125	0.36	10	9	16	3	0	0.6666666666666666	8	12	1.8	27	0.08571428571428572	0.08695652173913043	0.20076997797469795	0.974807411518105	0.6863428904137512	0.9706797031270428	0.7027260554677375	0.6549806853430373	0.9558061028392185	0.9307845669690071	0.2	0	0.0
3069	0.004022229791284229	0.00021201390599184043	0.00020923071666989376	0.9480885424042963	None	0	0	0.6666666666666666	4	0.14285714285714285	1	0.6	0.14285714285714285	3	1	5	0	0	0.6	3	5	0.6	9	0.0	0.5	0.43309179531917774	0.9463292230174989	0.3464656035917465	0.9102294355366803	0.6706567506001943	0.8306250877451405	0.8350847333954594	0.9054019188188623	0	0	0.0
219	None	None	None	None	None	0	0	0.6666666666666666	4	0.3333333333333333	2	0.6666666666666666	0.16666666666666666	4	1	3	1	0	0.75	3	4	0.5333333333333333	8	0.14285714285714285	0.4	0.8163724032611993	0.8094122744413155	0.6592600919035005	0.8421836714012236	0.5812040886470737	0.8880416367250504	0.7960541729915143	0.8494829128726773	1.0	0	0.0
4691	0.02118229139280138	0.007950684834562492	0.007824617426528367	0.9743616417345086	None	0.3333333333333333	1	0.625	5	0.4444444444444444	4	0.4583333333333333	0.4444444444444444	6	4	4	0	0	0.375	8	3	0.7333333333333333	11	0.0	0.75	0.5351913629665791	0.8892412572728658	0.7843704382974563	0.9376087953212314	0.9539854579374436	0.8243548211963725	0.8349756749940768	0.8921621585370114	0	0	0.0
563	None	None	None	None	None	0.3333333333333333	1	0.5	4	0.6666666666666666	6	0.4583333333333333	0.4444444444444444	7	4	3	1	0	0.6666666666666666	6	4	0.7333333333333333	11	0.14285714285714285	0.4	0.37690733361090734	0.9707887543461751	0.2876248806446145	0.8576203872197088	0.8277491728361485	0.9517793721583173	0.9511562635178212	0.9405085841382806	1.0	0.2857142857142857	0.0
5768	0.02002516626543172	0.0059950904581904975	0.005689542750588736	0.9765572479293646	None	0.3333333333333333	1	0.625	5	0.4444444444444444	4	0.4583333333333333	0.4444444444444444	6	4	4	0	0	0.375	8	3	0.7333333333333333	11	0.0	0.75	0.5351913629665791	0.8892412572728658	0.7843704382974563	0.9376087953212314	0.9466512646371523	0.8230876343771115	0.8252066191253632	0.8918819695422145	0	0	0.0
7508	0.023277534502051757	0.015214597523293539	0.014923631721278707	0.9860580040284255	None	0.25	1	0.6	6	0.4166666666666667	5	0.5185185185185185	0.4166666666666667	9	5	4	3	0	0.3333333333333333	9	3	0.9333333333333333	14	0.375	0.5	0.34209304158550974	0.960616166713909	0.8711390121448408	0.9492590154163085	0.9346169754535731	0.9669402727219409	0.8084232741296017	0.95954734491387	0.2222222222222222	0.3333333333333333	0.0
6336	0.0699778988435367	0.013332726412635736	0.011239019920591774	0.9598370316062393	None	0	0	0.3333333333333333	4	0.6666666666666666	10	0.40476190476190477	0.5333333333333333	11	8	5	0	0	0.21428571428571427	14	3	1.1333333333333333	17	0.0	0.5	0.12067432796741637	0.9334310306752124	0.3103996431648073	0.9642682379676871	0.8940831551380196	0.9044590992396431	0.8576327434394535	0.9386538044860882	0	0	0.0
5248	0.025172015245656047	0.009229883021141479	0.00922296255084193	0.9672656461152797	None	0.3333333333333333	1	0.5555555555555556	5	0.5454545454545454	6	0.40625	0.45454545454545453	6	5	6	1	0	0.5	8	4	0.8666666666666667	13	0.06666666666666667	0.6	0.5351913629665791	0.8892412572728658	0.7843704382974563	0.9376087953212314	0.9799871472132476	0.8299657725543469	0.8557644354062872	0.8934144348490461	1.0	0.16666666666666666	0.0
2558	0.0030347245423968253	0.00045274081225563404	-0.00013236472448501215	0.9857841341729809	None	0	0	0.8	4	0.2	1	0.875	0.2	3	1	3	0	0	0.5	4	2	0.4666666666666667	7	0.0	0.8	0.9059690151947748	0.8373254462977039	0.6866561214506286	0.8315089382689512	0.8230515587937841	0.9791164921967132	0.7684097968280665	0.9137917758023647	0	0	0.0
2736	0.006027248276759542	0.0006189411197132183	0.0006175494456430395	0.9427690732722044	None	0	0	0.5714285714285714	4	0.25	2	0.5555555555555556	0.125	2	1	7	0	0	0.5	3	6	0.6666666666666666	10	0.0	0.5	0.5291851878885269	0.7233087536377343	0.6548490125268438	0.5438303825495725	0.5615656790754308	0.7485531764306032	0.7279388870618243	0.6775508402590603	0	0	0.0
6921	0.02490420895744393	0.009290869043950009	0.009173101709466783	0.967598191867806	None	0.3333333333333333	1	0.5	4	0.6666666666666666	6	0.4074074074074074	0.6666666666666666	8	6	2	0	0	0.3333333333333333	9	3	0.7333333333333333	11	0.0	1.0	0.5351913629665791	0.9403945596894462	0.7843704382974563	0.9507817341516569	0.9539854579374436	0.8679202197633286	0.8515020101891971	0.9264972791604579	0	0	0.0
5361	0.017481282321421193	0.006357954043166478	0.003393295874515315	0.9800713204475492	None	0.3333333333333333	1	0.5	4	0.6666666666666666	6	0.4583333333333333	0.4444444444444444	7	4	3	0	0	0.375	8	3	0.7333333333333333	11	0.0	0.75	0.4872135151151631	0.9280301262484187	0.7843704382974563	0.9518501340528617	0.9346169754535731	0.8652090541515919	0.7881335137337363	0.9217753930224091	0	0	0.0
2674	0.009782812394782531	0.0018389684863347109	0.0018261880365408596	0.9866430393953619	None	0.5	1	0.6666666666666666	4	0.5	3	0.4444444444444444	0.5	6	3	1	0	0	0.5	6	3	0.5333333333333333	8	0.0	1.0	0.6957531773766754	0.9588724561861712	0.8277547252211486	0.936886533418877	0.9562275625507983	0.840467211212258	0.8412588459362378	0.9243382618449796	0	0	0.0
1600	None	None	None	None	None	0	0	0.6666666666666666	2	0.5	1	0.6666666666666666	0	2	0	1	0	0	0.6666666666666666	3	2	0.26666666666666666	4	0.0	0.6666666666666666	0	0	0	0	0	0	0	0	0	0	0
1896	None	None	None	None	None	0	0	0.5	2	0.75	3	0.75	0.5	4	2	1	0	0	0.5	2	4	0.4	6	0.0	0	0.38158300505193415	0.9272182181564402	0.4516181633848948	0.9253425854037983	0.3829605448870323	0.8880010045956829	0.6529013778826941	0.9150943712906457	0	0	0.0
874	None	None	None	None	None	0	0	0.25	1	1.0	3	0.8333333333333334	0.3333333333333333	1	1	3	1	0	0.6666666666666666	2	3	0.3333333333333333	5	0.1	0	0.8486673953572377	0.5	0.6708062404432962	0.5	0.4790544025326862	0.5	0.8189565367476527	0.5	1.0	1.0	0.0
7117	0.02140407950659516	0.014049323023196704	0.013957916312431097	0.9861689803230815	None	0.25	1	0.6	6	0.4166666666666667	5	0.3888888888888889	0.4166666666666667	10	5	3	3	0	0.4444444444444444	9	4	0.9333333333333333	14	0.6	0.5	0.4626311262017525	0.9698179363823114	0.8711390121448408	0.945816269541257	0.9272827821532819	0.9711348465028048	0.8253471413616073	0.9637986549385416	0.1	0.2	0.0
1196	None	None	None	None	None	0	0	0.6666666666666666	4	0.3333333333333333	2	0.5333333333333333	0.16666666666666666	4	1	3	1	0	0.6	5	3	0.5333333333333333	8	0.14285714285714285	0.6666666666666666	0.662655610014158	0.928631243670404	0.5247259637621251	0.7435827723348563	0.537980259565175	0.82710194540175	0.8122677150726407	0.8496574837486066	1.0	0	0.0
292	None	None	None	None	None	0	0	0.25	1	1.0	3	1.0	0	0	0	4	0	0	0.2	5	1	0.3333333333333333	5	0.0	0	0	0	0	0	0	0	0	0	0	0	0
3420	0.015168183512212394	0.0005910253314566596	5.101610747797265e-05	0.9852450688895357	None	0.5	1	0.5714285714285714	4	0.625	5	0.35714285714285715	0.5	7	4	2	0	0	0.5714285714285714	7	4	0.6666666666666666	10	0.0	0.6666666666666666	0.5831692108179952	0.9427457016062495	0.7843704382974563	0.9041547560036881	0.87774140858522	0.9186439308514416	0.845801550795815	0.9234289104444138	0	0	0.0
1122	None	None	None	None	None	0	0	1.0	1	0	0	1.0	0	0	0	1	1	0	0.5	2	1	0.13333333333333333	2	0.16666666666666666	0	0	0	0	0	0	0	0	0	0	0	0
565	None	None	None	None	None	0	0	0.23529411764705882	4	0.7391304347826086	17	0.2840909090909091	0.391304347826087	9	9	15	3	0	0.7272727272727273	8	11	1.6666666666666667	25	0.08823529411764706	0.09090909090909091	0.18987022582884575	0.9722867524849	0.7954517979296106	0.9670442490865041	0.7027260554677375	0.6384139838427705	0.9529520437866945	0.9242657099543241	0.2222222222222222	0	0.0
5036	0.010561507216774029	0.00039961715705809483	-7.315617147800703e-05	0.9849482112304568	None	0.3333333333333333	1	0.625	5	0.5	5	0.42857142857142855	0.4	9	4	2	2	0	0.5714285714285714	7	4	0.8	12	0.6666666666666666	0.6	0.5831692108179952	0.887335052307543	0.7843704382974563	0.9312549604862058	0.974642681027078	0.9015358491698392	0.8317934322962787	0.9084437996389308	0.5555555555555556	0.5555555555555556	0.0
5573	0.01906504846606249	0.005499888061105254	0.00545848762427818	0.9694389883079441	None	0.5	1	0.5714285714285714	4	0.625	5	0.4166666666666667	0.625	8	5	1	0	0	0.375	8	3	0.6666666666666666	10	0.0	1.0	0.5351913629665791	0.9161995673972197	0.7843704382974563	0.9454295155325162	0.9539854579374436	0.8566648087606001	0.8109279846996195	0.9124508884427036	0	0	0.0
6077	0.01712472276709577	0.008960118390663638	0.008825725326623946	0.9833234273733528	None	0.5	2	0.6	6	0.5	6	0.4375	0.4166666666666667	8	5	5	1	0	0.5	8	4	0.9333333333333333	14	0.09090909090909091	0.6666666666666666	0.5351913629665791	0.9161995673972197	0.7843704382974563	0.9454295155325162	0.9799871472132476	0.8923404844032802	0.8187464816512732	0.9207760934882323	1.0	0.25	0.0
525	None	None	None	None	None	0	0	1.0	2	0.0	0	0.75	0	2	0	0	0	0	1.0	2	2	0.2	3	0.0	0	0	0	0	0	0	0	0	0	0	0	0
5167	0.023626793039744676	0.008274816994362917	0.008260308556566173	0.9655343658741422	None	0.3333333333333333	1	0.625	5	0.5	5	0.375	0.5	7	5	4	1	0	0.5	8	4	0.8	12	0.1	0.6666666666666666	0.4872135151151631	0.92156865950097	0.7843704382974563	0.9526083173382446	0.9346169754535731	0.8754872001460772	0.8576327434394535	0.9221311117163767	1.0	0.14285714285714285	0.0
5782	0.033320359728222816	0.006898034812659001	0.0057267853577940035	0.9655579732424415	None	0	0	0.375	3	0.7	7	0.4	0.7	9	7	2	0	0	0.3	10	3	0.8	12	0.0	0.7272727272727273	0.4872135151151631	0.9495568115130874	0.7843704382974563	0.9574583243722381	0.9346169754535731	0.8877331796114225	0.8576327434394535	0.9373550757122575	0	0	0.0
2792	1.5853611352613528e-05	3.0781845860273274e-07	-3.0776398009717886e-07	0.9999990306161818	None	0	0	0.6666666666666666	2	0.5	1	1.0	0.5	2	1	1	0	0	0.25	4	1	0.26666666666666666	4	0.0	0.6666666666666666	0.4134629893397686	0.6343728854442677	0.5046104476736114	0.8142920191557472	0.4226216225353179	0.6628428366506187	0.7161322075080314	0.7113025105597459	0	0	0.0
441	None	None	None	None	None	0.5	1	0.8333333333333334	5	0.16666666666666666	1	0.5333333333333333	0.16666666666666666	2	1	5	0	0	0.6	3	5	0.5333333333333333	8	0.0	0.6666666666666666	0.5046056827086397	0.9828094734051839	0.6253213610316521	0.9420543558602191	0.68867149895722	0.5428037647489918	0.838050893173485	0.9117680530805087	0	0	0.0
5319	0.024114928024546286	0.0055577007668477715	0.0049834015386348	0.970697615527983	None	0.3333333333333333	1	0.625	5	0.5	5	0.4444444444444444	0.4	7	4	4	0	0	0.3333333333333333	9	3	0.8	12	0.0	0.8888888888888888	0.5831692108179952	0.9148398437960911	0.7843704382974563	0.932272352944274	0.9733539404213142	0.8153293263908825	0.845801550795815	0.8966416889029292	0	0	0.0
1299	None	None	None	None	None	0	0	0.2	1	1.0	5	0.5833333333333334	0.6	4	3	2	1	0	0.75	3	4	0.4666666666666667	7	0.14285714285714285	0	0.5961414300635094	0.9575253914962425	0.5180051645925385	0.9429471194591886	0.23508468690816847	0.8032776899157721	0.7096332459995817	0.920008430454975	1.0	0.5	0.0
3876	0.02154478485799294	0.004516742361148365	0.004472139665534322	0.9819071326584704	None	0.3333333333333333	1	0.625	5	0.4444444444444444	4	0.4583333333333333	0.4444444444444444	6	4	4	1	0	0.375	8	3	0.7333333333333333	11	0.1	0.75	0.5831692108179952	0.9196141077734864	0.7843704382974563	0.9376087953212314	0.9673084877267865	0.8276353036010486	0.8306033702395085	0.9036679865682853	1.0	0.16666666666666666	0.0
2698	0.0010026075024042373	0.0001259584880536771	1.8356614290387287e-05	0.9970912464549294	None	0	0	0.625	5	0.2222222222222222	2	0.5238095238095238	0	3	0	7	3	0	0.42857142857142855	3	7	0.7333333333333333	11	0.2	0.25	0	0	0	0	0	0	0	0	0	0	0
1071	None	None	None	None	None	0	0	0.5	2	0.75	3	0.75	0.25	2	1	3	0	0	0.5	4	2	0.4	6	0.0	0.5	0.9059690151947748	0.5	0.6935791060397879	0.5173005522252271	0.8402869017762755	0.5429820091912663	0.7093737276070022	0.5201210675274468	0	0	0.0
6178	0.02408684513314414	0.00617207804283903	0.006126127462738459	0.9697944673660913	None	0.3333333333333333	1	0.625	5	0.5	5	0.375	0.5	8	5	3	0	0	0.5	8	4	0.8	12	0.0	0.6666666666666666	0.6052255060540072	0.9443761802858891	0.8277547252211486	0.9257466259784843	0.986676970210657	0.9372190644725819	0.7787750774107928	0.9362013578021731	0	0	0.0
366	None	None	None	None	None	0	0	1.0	2	0.0	0	0.75	0	2	0	0	0	0	1.0	2	2	0.2	3	0.0	0	0	0	0	0	0	0	0	0	0	0	0
2443	None	None	None	None	None	0	0	1.0	2	0.0	0	0.75	0	0	0	2	0	0	1.0	2	2	0.2	3	0.0	0	0	0	0	0	0	0	0	0	0	0	0
1271	None	None	None	None	None	0	0	1.0	3	0.0	0	0.6666666666666666	0	2	0	1	0	0	0.6666666666666666	3	2	0.26666666666666666	4	0.0	1.0	0	0	0	0	0	0	0	0	0	0	0
6583	0.04717706889300416	0.010464148776134352	0.010457764980253349	0.9619371182277998	None	0	0	0.45454545454545453	5	0.5	7	0.4444444444444444	0.5	11	7	4	0	0	0.25	12	3	1.0666666666666667	16	0.0	0.5333333333333333	0.34209304158550974	0.9544200123326919	0.3103996431648073	0.9605789017696749	0.9346169754535731	0.9064744611977904	0.8576327434394535	0.9445590364249492	0	0	0.0
7267	0.05776424431099023	0.00248986900111647	0.0023769260546891097	0.8945394036706908	None	0	0	0.3333333333333333	4	0.6666666666666666	10	0.4722222222222222	0.5333333333333333	10	8	6	1	0	0.25	12	3	1.1333333333333333	17	0.07142857142857142	0.5	0.33838811070345415	0.9413606997613274	0.8531441927983583	0.921360786187422	0.9343629180825488	0.8581572725255967	0.9384593624630078	0.9125884022067293	1.0	0.1	0.0
681	None	None	None	None	None	0	0	0.4	4	0.6153846153846154	8	0.45454545454545453	0	2	0	12	1	0	0.2727272727272727	11	3	1.0	15	0.038461538461538464	0.16666666666666666	0	0	0	0	0	0	0	0	0	0	0
3867	0.027611538374260593	0.003563453717254587	0.0034636394772678764	0.9663651439125066	None	0	0	0.375	3	0.6666666666666666	6	0.55	0.5555555555555556	8	5	2	0	0	0.2	10	2	0.7333333333333333	11	0.0	0.8	0.5831692108179952	0.9335264654453439	0.7843704382974563	0.9454295155325162	0.986676970210657	0.9111382259178192	0.8113469294189612	0.9313304350093556	0	0	0.0
6144	0.019086147630939132	0.0054676660230586135	0.0054415314064006175	0.9687390971874054	None	0.5	1	0.5714285714285714	4	0.625	5	0.4166666666666667	0.625	8	5	1	0	0	0.375	8	3	0.6666666666666666	10	0.0	1.0	0.5351913629665791	0.9161995673972197	0.7843704382974563	0.9454295155325162	0.9539854579374436	0.8566648087606001	0.8109279846996195	0.9124508884427036	0	0	0.0
6783	0.05958905347448311	0.00637555745331509	0.0008443292370978994	0.6126732987354608	None	0	0	0.42857142857142855	6	0.5789473684210527	11	0.4117647058823529	0.42105263157894735	12	8	8	0	0	0.17647058823529413	17	3	1.4	21	0.0	0.42105263157894735	0.11581818147002751	0.82851303068475	0.21358225695124022	0.948590994485208	0.5596211566352838	0.8856063268992369	0.8672328344659742	0.8983452444406357	0	0	0.0
6928	0.01928850650311263	0.01161253908800669	0.011106833861589656	0.9786140240881571	None	0.3333333333333333	1	0.625	5	0.5	5	0.375	0.5	8	5	3	2	0	0.5	8	4	0.8	12	0.2857142857142857	0.6	0.4626311262017525	0.965749310637713	0.8711390121448408	0.9549461095120635	0.9272827821532819	0.9590401254907123	0.7553622436376949	0.9601555069647395	0.5625	0.375	0.0
7012	0.05233606692479983	0.01130791958962391	0.011307844049115329	0.9806141586826082	None	0	0	0.2727272727272727	3	0.7857142857142857	11	0.4444444444444444	0.5714285714285714	11	8	4	1	0	0.25	12	3	1.0666666666666667	16	0.1111111111111111	0.5333333333333333	0.12067432796741637	0.9383984937007477	0.3103996431648073	0.9621731975070503	0.8933025292743044	0.8989180680108149	0.8576327434394535	0.9379045310885894	1.0	0.18181818181818182	0.0
1219	None	None	None	None	None	0	0	0.4	2	0.6	3	0.7777777777777778	0.2	2	1	4	0	0	1.0	3	3	0.4666666666666667	7	0.0	0	0.3244558198329718	0.5232041937581728	0.5781778003700636	0.9432801265353378	0.38137555084033653	0.8342600295711613	0.8754613569977192	0.8185789171188389	0	0	0.0
6596	0.04475027430890382	0.013385943772669504	0.013151942160564376	0.9769236397026605	None	0	0	0.4	4	0.6153846153846154	8	0.4166666666666667	0.5384615384615384	10	7	4	1	0	0.25	12	3	1.0	15	0.1111111111111111	0.5714285714285714	0.22767875389440748	0.9410893418649938	0.8187573155479073	0.9570629604640731	0.9272827821532819	0.8783906664813191	0.9094601444335988	0.9319778737535275	1.0	0	0.0
5733	0.025441917151163694	0.008679278555370542	0.008476867764048357	0.9695432775941712	None	0.3333333333333333	1	0.5	4	0.6666666666666666	6	0.4074074074074074	0.6666666666666666	8	6	2	0	0	0.3333333333333333	9	3	0.7333333333333333	11	0.0	1.0	0.5351913629665791	0.9403945596894462	0.7843704382974563	0.9507817341516569	0.9539854579374436	0.8677558625128864	0.8518146556483526	0.9264647435806044	0	0	0.0
2288	None	None	None	None	None	0	0	0	0	0	0	1.0	0	0	0	0	0	0	1.0	1	1	0.06666666666666667	1	0.0	0	0	0	0	0	0	0	0	0	0	0	0
4149	0.014420336437157979	0.001733570639156512	0.001678925517427987	0.9816446215618313	None	0.5	1	0.5714285714285714	4	0.625	5	0.47619047619047616	0.5	7	4	2	1	0	0.42857142857142855	7	3	0.6666666666666666	10	0.2	0.6666666666666666	0.5831692108179952	0.9328598117310118	0.7843704382974563	0.9526083173382446	0.9346169754535731	0.876756175871408	0.845801550795815	0.9263160954731796	1.0	0.2857142857142857	0.0
756	None	None	None	None	None	0	0	0.26666666666666666	4	0.75	15	0.4583333333333333	0.6	15	12	6	3	0	0.75	6	8	1.4666666666666666	22	0.23076923076923078	0.7777777777777778	0.42568555326576796	0.7956134055763846	0.4964121503852933	0.9168781531325886	0.6869297156346874	0.9145318818843949	0.8477090430781115	0.8852734747019071	0.13333333333333333	0.3333333333333333	0.0
1611	None	None	None	None	None	0	0	1.0	1	0	0	1.0	0	0	0	1	0	0	0.5	2	1	0.13333333333333333	2	0.0	0	0	0	0	0	0	0	0	0	0	0	0
6937	0.07788990524204953	0.013489773232684294	0.01347530982288693	0.6359991812017636	None	0	0	0.3333333333333333	4	0.6666666666666666	10	0.40476190476190477	0.4666666666666667	10	7	6	2	0	0.21428571428571427	14	3	1.1333333333333333	17	0.15384615384615385	0.375	0.12067432796741637	0.8726996053993219	0.5473850407311318	0.963121440713885	0.9341088607115244	0.8973955316529227	0.9094601444335988	0.9207126018595361	0.55	0.2	0.0
7392	0.02133558633474065	0.013658597395771674	0.013597746338668091	0.9857456029551418	None	0.3333333333333333	1	0.5555555555555556	5	0.45454545454545453	5	0.3611111111111111	0.45454545454545453	9	5	3	4	0	0.4444444444444444	9	4	0.8666666666666667	13	0.6666666666666666	0.5	0.34209304158550974	0.9721059837813332	0.8711390121448408	0.9509159827233994	0.9199485888529904	0.9731468464005246	0.8084232741296017	0.9667011178109594	0.1111111111111111	0.3333333333333333	0.0
1818	None	None	None	None	None	0	0	0.4	2	0.8	4	0.4666666666666667	0.6	3	3	3	0	0	0.6	3	5	0.4666666666666667	7	0.0	0.3333333333333333	0.9059690151947748	0.5	0.6866561214506286	0.5163118405431093	0.857522244758767	0.5405349382316949	0.7118057604788328	0.5189714626604806	0	0	0.0
5227	0.0267423778602435	0.008492673406234977	0.008488244778861944	0.9616813774632216	None	0.3333333333333333	1	0.5555555555555556	5	0.5454545454545454	6	0.3611111111111111	0.45454545454545453	7	5	5	0	0	0.4444444444444444	9	4	0.8666666666666667	13	0.0	0.8	0.5831692108179952	0.9148398437960911	0.7843704382974563	0.932272352944274	0.9733539404213142	0.8153293263908825	0.845801550795815	0.8966416889029292	0	0	0.0
5004	0.015854084681364355	0.0010786033679449072	0.0007060327802110312	0.981928566125536	None	0.3333333333333333	1	0.625	5	0.4444444444444444	4	0.39285714285714285	0.4444444444444444	7	4	3	0	0	0.5714285714285714	7	4	0.7333333333333333	11	0.0	0.75	0.4872135151151631	0.9547135579128009	0.8711390121448408	0.9021070464384652	0.9599742944264952	0.9464768195004135	0.82338956005675	0.9378456537053264	0	0	0.0
5536	0.01779138372162417	0.006176710038063196	0.0033372557526373955	0.9790459789404421	None	0.3333333333333333	1	0.5	4	0.6666666666666666	6	0.4583333333333333	0.4444444444444444	7	4	3	0	0	0.375	8	3	0.7333333333333333	11	0.0	0.75	0.4872135151151631	0.9280301262484187	0.7843704382974563	0.9518501340528617	0.87774140858522	0.85901701164387	0.7881335137337363	0.920514034407048	0	0	0.0
370	None	None	None	None	None	0.75	3	0.8	8	0.16666666666666666	2	0.7777777777777778	0	0	0	13	1	0	0.5	3	6	0.9333333333333333	14	0.03333333333333333	0.6666666666666666	0	0	0	0	0	0	0	0	0	0	0
6587	0.020491515349740426	0.0051789135997211185	0.0050917102776886596	0.977463259568932	None	0.25	1	0.6	6	0.46153846153846156	6	0.3333333333333333	0.38461538461538464	11	5	3	0	0	0.5555555555555556	9	5	1.0	15	0.0	0.6	0.5831692108179952	0.9492298284683744	0.8711390121448408	0.9368137771278472	0.9599742944264952	0.9129193185836111	0.7881335137337363	0.9345136314817369	0	0	0.0
7258	0.023526939143587514	0.015468044996911798	0.015217954700881262	0.9844983159980405	None	0.25	1	0.5	5	0.5833333333333334	7	0.4666666666666667	0.5	10	6	3	3	0	0.3	10	3	0.9333333333333333	14	0.5	0.6666666666666666	0.10701668326681073	0.9638426677017005	0.6819466542051914	0.9483893393031138	0.5664119809011601	0.9514085797136755	0.8853836462784999	0.955049184283224	0.2	0.4	0.0
4055	0.019186719386448954	0.0029253510444350217	0.00292343356299136	0.9756115394109234	None	0.5	1	0.5714285714285714	4	0.625	5	0.4166666666666667	0.625	8	5	1	0	0	0.375	8	3	0.6666666666666666	10	0.0	1.0	0.5831692108179952	0.9335264654453439	0.7843704382974563	0.9454295155325162	0.9539854579374436	0.8566648087606001	0.8113469294189612	0.9188922844379973	0	0	0.0
4370	0.01827076048871971	0.0017361722375649267	0.0011094019919822373	0.9825300488394962	None	0.5	1	0.5714285714285714	4	0.625	5	0.4166666666666667	0.5	6	4	3	1	0	0.375	8	3	0.6666666666666666	10	0.125	1.0	0.4626311262017525	0.9259912438446735	0.5473850407311318	0.9528372334829331	0.9272827821532819	0.9024500729398198	0.8113469294189612	0.9299392534239779	1.0	0.3333333333333333	0.0
3095	0.009815994498314998	0.0016092738160787025	0.0016086563490673171	0.9864558160058905	None	0.5	1	0.6666666666666666	4	0.5714285714285714	4	0.375	0.5714285714285714	6	4	2	0	0	0.6666666666666666	6	4	0.6	9	0.0	0.8	0.7185025508756164	0.9679728808879139	0.8346941002781133	0.926311198632675	0.8945670795818241	0.9054381583457335	0.886132151643805	0.9389488215220243	0	0	0.0
2849	0.010220213562651572	0.00212630785658037	0.0021047799568973003	0.9875914906580568	None	0.5	1	0.6666666666666666	4	0.5714285714285714	4	0.375	0.5714285714285714	6	4	2	0	0	0.6666666666666666	6	4	0.6	9	0.0	0.8	0.7185025508756164	0.9679728808879139	0.8346941002781133	0.926311198632675	0.8950982668434083	0.9055203625997237	0.886132151643805	0.9389671717888856	0	0	0.0
1771	None	None	None	None	None	0	0	0.5	1	1.0	1	1.0	1.0	2	1	0	0	0	0.3333333333333333	3	1	0.2	3	0.0	0	0.9121551315096174	0.5226602046462954	0.7985083283514568	0.5	0.4031515043157391	0.8143849982890762	0.8988933750280389	0.6278849442906408	0	0	0.0
1413	None	None	None	None	None	0	0	0.5	2	0.6666666666666666	2	1.0	0	1	0	3	4	0	0.2	1	5	0.3333333333333333	5	0.4444444444444444	0.5	0	0	0	0	0	0	0	0	0	0	0
6952	0.05108309106532563	0.0016764411000682526	0.0015861511363278499	0.9241360006639172	None	0	0	0.4	4	0.6153846153846154	8	0.4166666666666667	0.5384615384615384	9	7	5	2	0	0.25	12	3	1.0	15	0.16666666666666666	0.5714285714285714	0.12067432796741637	0.9421484094217197	0.3103996431648073	0.9638279015900709	0.9199485888529904	0.9067665394287668	0.8576327434394535	0.9417261808428166	0.5555555555555556	0.2222222222222222	0.0
7124	0.021990764893286566	0.012357848274908337	0.012284632501482932	0.9862513793545135	None	0.25	1	0.6	6	0.4166666666666667	5	0.3888888888888889	0.4166666666666667	8	5	5	3	0	0.4444444444444444	9	4	0.9333333333333333	14	0.2727272727272727	0.5	0.5351913629665791	0.9566286911235834	0.8277547252211486	0.9506835868638104	0.987321340513539	0.9092941871023389	0.7550530733024531	0.9419070849493143	0.125	0.25	0.0
4205	0.019544600363796696	0.002362395647082154	0.0023575458941923286	0.9801669524855446	None	0.3333333333333333	1	0.625	5	0.4444444444444444	4	0.4583333333333333	0.4444444444444444	8	4	2	0	0	0.375	8	3	0.7333333333333333	11	0.0	0.75	0.5831692108179952	0.9335264654453439	0.7843704382974563	0.9454295155325162	0.9539854579374436	0.8566648087606001	0.8113469294189612	0.9188922844379973	0	0	0.0
3434	0.023847764067931283	0.0031212546945618503	0.0029380677336362923	0.9688432987033391	None	0.3333333333333333	1	0.5	4	0.7	7	0.4	0.7	9	7	2	0	0	0.3	10	3	0.8	12	0.0	1.0	0.2387274841185664	0.9744984756024385	0.7843704382974563	0.9657029431559722	0.6806180961270034	0.8896821725782126	0.8576327434394535	0.953594774038866	0	0	0.0
3318	0.009565952204051514	0.001231656108160105	0.001213333285057483	0.9867508559668033	None	0.5	1	0.6666666666666666	4	0.5	3	0.4444444444444444	0.5	6	3	1	0	0	0.5	6	3	0.5333333333333333	8	0.0	1.0	0.5831692108179952	0.9264548870418815	0.7843704382974563	0.9358768585867362	0.8329864988880358	0.9567439266939806	0.8317934322962787	0.9410430306996254	0	0	0.0
6651	0.04959278632872349	0.014053595435599074	0.013999741174804669	0.9796948517390769	None	0	0	0.36363636363636365	4	0.6428571428571429	9	0.4444444444444444	0.5714285714285714	11	8	4	1	0	0.25	12	3	1.0666666666666667	16	0.1111111111111111	0.5333333333333333	0.12067432796741637	0.9383984937007477	0.3103996431648073	0.9621731975070503	0.8940831551380196	0.9048308314458124	0.8576327434394535	0.9391893573498481	1.0	0.18181818181818182	0.0
1226	None	None	None	None	None	0	0	0.5	2	0.5	2	0.75	0.25	2	1	3	0	0	0.5	4	2	0.4	6	0.0	0.5	0.7321839595263043	0.8504138403799644	0.5209043170569332	0.8399045485705868	0.5425404489535621	0.9881722024345272	0.8276221775835936	0.9313058925499431	0	0	0.0
5600	0.023464284790627413	0.008512770702935064	0.008508402446257746	0.9703028208116663	None	0.3333333333333333	1	0.625	5	0.5	5	0.4444444444444444	0.5	9	5	2	0	0	0.3333333333333333	9	3	0.8	12	0.0	0.8888888888888888	0.4872135151151631	0.935874402728355	0.7843704382974563	0.9540518603551349	0.9733539404213142	0.9187062693276888	0.845801550795815	0.9377843413915234	0	0	0.0
468	None	None	None	None	None	0	0	0.6666666666666666	2	0.5	1	0.6666666666666666	0	2	0	1	0	0	0.6666666666666666	3	2	0.26666666666666666	4	0.0	0.6666666666666666	0	0	0	0	0	0	0	0	0	0	0
1707	None	None	None	None	None	1.0	1	1.0	4	0.25	1	0.5	0	3	0	2	0	0	0.75	4	3	0.4	6	0.0	1.0	0	0	0	0	0	0	0	0	0	0	0
3667	0.016721789994596576	0.0028115684042908226	0.00272257597530496	0.932237756537962	None	0	0	0.5555555555555556	5	0.2727272727272727	3	0.5416666666666666	0.18181818181818182	4	2	8	0	0	0.375	3	8	0.8666666666666667	13	0.0	0.4	0.5473152871776381	0.9343727261091457	0.5870800090399949	0.8271424403898747	0.6257179794121813	0.8675320401280688	0.7993898111580887	0.8842767216082649	0	0	0.0
5629	0.017514089679995105	0.0013210838013578753	-0.0003568680624714444	0.9822990825330123	None	0.3333333333333333	1	0.625	5	0.5	5	0.375	0.5	9	5	2	0	0	0.5	8	4	0.8	12	0.0	0.6666666666666666	0.5831692108179952	0.9359986923292467	0.7843704382974563	0.9580343299351048	1.0	0.9012461026176665	0.7568340156191423	0.935472680818332	0	0	0.0
3385	0.011198469597752699	0.00126196014584308	-0.00011625880153573729	0.9910219743944519	None	0.5	1	0.6666666666666666	4	0.5714285714285714	4	0.375	0.42857142857142855	5	3	3	0	0	0.6666666666666666	6	4	0.6	9	0.0	0.6666666666666666	0.5831692108179952	0.957014446685981	0.3103996431648073	0.9474577049251656	0.8679323161279356	0.6950168353979969	0.9009173692856488	0.9066103791478223	0	0	0.0
2892	0.00973847622640593	0.001138584717510014	0.0005013253841530295	0.9898260037335592	None	0.5	1	0.6666666666666666	4	0.5714285714285714	4	0.375	0.42857142857142855	5	3	3	0	0	0.6666666666666666	6	4	0.6	9	0.0	0.8	0.5831692108179952	0.8769433038604947	0.7843704382974563	0.8979634472360735	0.9346169754535731	0.9562085867150495	0.845801550795815	0.9173881784665464	0	0	0.0
1284	None	None	None	None	None	0	0	0.3333333333333333	4	0.6875	11	0.5	0.5625	10	9	7	1	0	1.0	6	6	1.2	18	0.058823529411764705	0.75	0.42568555326576796	0.69865573337672	0.4964121503852933	0.9182134687129441	0.6869297156346874	0.9188002465508399	0.8477090430781115	0.869338912792401	1.0	0.5	0.0
2246	None	None	None	None	None	0.5	1	0.6666666666666666	4	0.42857142857142855	3	0.5625	0.14285714285714285	3	1	5	0	0	1.0	4	4	0.6	9	0.0	0.4	0.43309179531917774	0.9463292230174989	0.5017337362522563	0.8885365409794157	0.6219997675633349	0.7139939402537578	0.8943805019846236	0.8758264131290174	0	0	0.0
2606	2.5494387754011724e-08	2.3117319755048885e-08	-1.0935750837076288e-08	0.99999591480896	None	0	0	0.75	3	0.0	0	0.6666666666666666	0	0	0	5	1	0	1.0	3	3	0.4	6	0.07142857142857142	0	0	0	0	0	0	0	0	0	0	0	0
2940	0.0069137488303685525	0.0014785708134564882	0.0013793578210939176	0.9911089895057416	None	0.5	1	0.6666666666666666	4	0.5	3	0.4	0.5	6	3	1	0	0	0.8	5	4	0.5333333333333333	8	0.0	0.6666666666666666	0.4109483474682808	0.9686437584017126	0.8277547252211486	0.9620374373471293	0.8950982668434083	0.8430832178582378	0.8412588459362378	0.941663984086491	0	0	0.0
1875	None	None	None	None	None	0	0	0.6666666666666666	2	0.5	1	0.6666666666666666	0	1	0	2	0	0	0.6666666666666666	3	2	0.26666666666666666	4	0.0	0	0	0	0	0	0	0	0	0	0	0	0
2780	0.001540101357946788	4.63545984115355e-05	2.1244156242390755e-05	0.9960789909493486	None	0	0	0.75	3	0.0	0	0.8333333333333334	0	2	0	2	0	0	0.6666666666666666	3	2	0.3333333333333333	5	0.0	0.6666666666666666	0	0	0	0	0	0	0	0	0	0	0
2239	None	None	None	None	None	0.5	1	0.42857142857142855	3	0.625	5	0.5555555555555556	0.25	2	2	7	0	0	0.5	3	6	0.6666666666666666	10	0.0	0.5	0.3883879139157326	0.9433509741547315	0.4142346070785955	0.7057832195409124	0.5674325690677833	0.7985554484896681	0.8469761293371596	0.8439980549553586	0	0	0.0
7252	0.04816741760581652	0.012957580476199469	0.011113934723631124	0.976682784043759	None	0	0	0.3	3	0.7692307692307693	10	0.4166666666666667	0.6153846153846154	10	8	4	1	0	0.25	12	3	1.0	15	0.1	0.5714285714285714	0.11824625471872194	0.9381901136008278	0.2773531489520831	0.9632706936412152	0.7669474599139015	0.8877651344501761	0.8873385145651652	0.9361309674044311	1.0	0.2	0.0
2185	None	None	None	None	None	0	0	0.6	3	0.4	2	0.4666666666666667	0.4	3	2	3	0	0	0.6	5	3	0.4666666666666667	7	0.0	0.3333333333333333	0.34209304158550974	0.7705736870860039	0.3103996431648073	0.9554694934063276	0.9733539404213142	0.939876087023866	0.946607035413287	0.9123208311739402	0	0	0.0
4136	0.025161694548327215	0.0049834989503332785	0.004972020927743913	0.9791968464461632	None	0.3333333333333333	1	0.625	5	0.5	5	0.4444444444444444	0.4	7	4	4	0	0	0.3333333333333333	9	3	0.8	12	0.0	0.8888888888888888	0.5831692108179952	0.9356628180228718	0.7843704382974563	0.932272352944274	0.9733539404213142	0.8204538106122619	0.845801550795815	0.9066068617756432	0	0	0.0
1942	None	None	None	None	None	0	0	0.5	2	0.75	3	0.75	0.5	4	2	1	0	0	0.5	2	4	0.4	6	0.0	0	0.38158300505193415	0.9272182181564402	0.4516181633848948	0.9253425854037983	0.3829605448870323	0.8880010045956829	0.6529013778826941	0.9150943712906457	0	0	0.0
6955	0.02257735830632555	0.004426283106094662	-0.00422281400303555	0.9742083341943527	None	0.3333333333333333	1	0.625	5	0.4444444444444444	4	0.4583333333333333	0.4444444444444444	6	4	4	2	0	0.375	8	3	0.7333333333333333	11	0.2	0.6666666666666666	0.5351913629665791	0.9423843538936797	0.5143385465184076	0.9594573779810774	0.9146041226668207	0.9090243254113795	0.8292248170015344	0.9401090764052313	0.5833333333333334	0.3333333333333333	0.0
4902	0.010921700142811467	0.0009746599408262592	0.0006552599138718734	0.9828792443133648	None	0.3333333333333333	1	0.625	5	0.4444444444444444	4	0.39285714285714285	0.4444444444444444	9	4	1	1	0	0.5714285714285714	7	4	0.7333333333333333	11	1.0	0.6666666666666666	0.5831692108179952	0.887335052307543	0.7843704382974563	0.9312549604862058	0.974642681027078	0.9015358491698392	0.8317934322962787	0.9084437996389308	1.0	0.5555555555555556	0.0
767	None	None	None	None	None	0	0	0.75	3	0.5	2	0.5	0.25	3	1	2	2	0	0.75	4	3	0.4	6	0.3333333333333333	1.0	0.7510530137926772	0.848483807675524	0.6049016383315482	0.6881372021787717	0.4757924493023795	0.8570774270020999	0.8342628508414035	0.8077003353122704	0.6666666666666666	0	0.0
788	None	None	None	None	None	0	0	0.2	2	0.9230769230769231	12	0.42857142857142855	0.6923076923076923	10	9	4	2	0	0.7142857142857143	7	5	1.0	15	0.18181818181818182	0.7272727272727273	0.42568555326576796	0.7648227973369062	0.6564466598379868	0.8477115663249228	0.5992858955801896	0.8803820520288411	0.7943495626398124	0.836266517112127	0.55	0.3	0.0
1298	None	None	None	None	None	0	0	0.25	1	1.0	3	0.625	0.3333333333333333	1	1	3	2	0	0.5	4	2	0.3333333333333333	5	0.2	0	0.3073386142454242	0.5	0.23750200083362039	0.5	0.280872533598074	0.5	0.5714764218692842	0.5	1.0	0	0.0
220	None	None	None	None	None	0	0	0.5	1	1.0	1	1.0	1.0	1	1	1	0	0	0.3333333333333333	1	3	0.2	3	0.0	0	0.3151674702704722	0.5	0.8593016649768547	0.5	0.21976304855851453	0.5	0.9435875526567165	0.5	0	0	0.0
1155	None	None	None	None	None	0	0	0.5	2	0.6666666666666666	2	0.8333333333333334	0.3333333333333333	2	1	2	0	0	0.6666666666666666	3	2	0.3333333333333333	5	0.0	0	0.3244558198329718	0.5232041937581728	0.5781778003700636	0.9432801265353378	0.38137555084033653	0.8342600295711613	0.8754613569977192	0.8185789171188389	0	0	0.0
978	None	None	None	None	None	0	0	0.4	2	0.8	4	0.4666666666666667	0.8	6	4	0	1	0	0.6	5	3	0.4666666666666667	7	0.5	0	0.7888021684241888	0.8399455310992313	0.7090063295615077	0.9487773553490576	0.4378487511691887	0.8318370871316652	0.8357788574262637	0.8868043083050505	1.0	0.6666666666666666	0.0
2206	None	None	None	None	None	1.0	1	1.0	4	0.25	1	0.6666666666666666	0	2	0	3	0	0	1.0	3	3	0.4	6	0.0	0.6666666666666666	0	0	0	0	0	0	0	0	0	0	0
458	None	None	None	None	None	0	0	0.6666666666666666	2	0.0	0	0.6666666666666666	0	1	0	2	0	0	0.6666666666666666	2	3	0.26666666666666666	4	0.0	1.0	0	0	0	0	0	0	0	0	0	0	0
4130	0.017073240341362626	0.004431511670703313	0.004029861329015033	0.9886400200067286	None	0.3333333333333333	1	0.625	5	0.4444444444444444	4	0.5238095238095238	0.3333333333333333	6	3	4	0	0	0.42857142857142855	7	3	0.7333333333333333	11	0.0	0.75	0.6052255060540072	0.9473990611021953	0.8277547252211486	0.9425526614392868	0.9829302383349603	0.8364975398373808	0.8306033702395085	0.9198542485951654	0	0	0.0
4552	0.02510443253121902	0.0017459217559415649	0.0015393524539659084	0.9790747141147863	None	0.3333333333333333	1	0.625	5	0.5	5	0.4444444444444444	0.4	7	4	4	0	0	0.3333333333333333	9	3	0.8	12	0.0	0.8888888888888888	0.5831692108179952	0.9356628180228718	0.7843704382974563	0.932272352944274	0.9733539404213142	0.8204538106122619	0.845801550795815	0.9066068617756432	0	0	0.0
2161	None	None	None	None	None	0	0	0.5	2	0.3333333333333333	1	0.8333333333333334	0	1	0	3	1	0	0.6666666666666666	3	2	0.3333333333333333	5	0.1111111111111111	0	0	0	0	0	0	0	0	0	0	0	0
1833	None	None	None	None	None	0	0	0.75	3	0.5	2	0.75	0.25	4	1	1	1	0	0.5	4	2	0.4	6	0.3333333333333333	0.5	0.29411519373409367	0.8286712991625079	0.2773531489520831	0.9461311490609434	0.7660276371426964	0.9300303611665336	0.8954878559791545	0.9123821950983038	1.0	0.25	0.0
6680	0.0462662688859816	0.010063248246302009	0.00884189015993155	0.978287384912322	None	0	0	0.3	3	0.75	9	0.3888888888888889	0.6666666666666666	9	8	4	1	0	0.25	12	3	0.9333333333333333	14	0.09090909090909091	0.6153846153846154	0.33468317982139856	0.9392434304998104	0.24430665473935886	0.956419215709763	0.6806180961270034	0.8826908834026167	0.8576327434394535	0.9318195103181638	1.0	0.2222222222222222	0.0
7413	0.04501431520522728	0.014053226416713296	0.013416968526748695	0.9851996653179937	None	0	0	0.36363636363636365	4	0.6428571428571429	9	0.4444444444444444	0.5714285714285714	9	8	6	1	0	0.25	12	3	1.0666666666666667	16	0.06666666666666667	0.5333333333333333	0.12067432796741637	0.9441864553777918	0.8711390121448408	0.9354795997712165	0.8933025292743044	0.8573552663571052	0.970929947859137	0.9192321761177519	1.0	0.1111111111111111	0.0
1620	None	None	None	None	None	0	0	0.75	3	0.0	0	0.5555555555555556	0	3	0	1	0	0	1.0	3	3	0.3333333333333333	5	0.0	1.0	0	0	0	0	0	0	0	0	0	0	0
6858	0.06578343923506573	0.014556883698857541	0.0135848948061271	0.9805039517870803	None	0	0	0.38461538461538464	5	0.5882352941176471	10	0.4523809523809524	0.47058823529411764	12	8	6	1	0	0.21428571428571427	14	3	1.2666666666666666	19	0.08333333333333333	0.4444444444444444	0.11824625471872194	0.9351093939020079	0.2773531489520831	0.9617663419522459	0.7263922445010491	0.9053225555935266	0.8576327434394535	0.938019087315953	1.0	0.25	0.0
6559	0.04764796443732853	0.010867883877526683	0.01081824261666756	0.9585763434252066	None	0	0	0.45454545454545453	5	0.5	7	0.4444444444444444	0.5	11	7	4	0	0	0.25	12	3	1.0666666666666667	16	0.0	0.5333333333333333	0.34209304158550974	0.9544200123326919	0.3103996431648073	0.9605789017696749	0.9346169754535731	0.9064744611977904	0.8576327434394535	0.9445590364249492	0	0	0.0
356	None	None	None	None	None	0	0	0.25	1	1.0	4	0.75	0.5	3	2	2	1	0	0.5	2	4	0.4	6	0.14285714285714285	0	0.28919802382674237	0.5213658718586932	0.23750200083362039	0.5	0.21489372747946164	0.577135938624693	0.5771286826081861	0.5329971905112991	1.0	1.0	0.0
4428	0.02297073929179262	0.004082205154917167	0.004074603188069131	0.9731795805703588	None	0.3333333333333333	1	0.625	5	0.5	5	0.375	0.5	6	5	5	1	0	0.5	8	4	0.8	12	0.07692307692307693	0.6666666666666666	0.5831692108179952	0.9196141077734864	0.7843704382974563	0.9376087953212314	0.9673084877267865	0.8276353036010486	0.8306033702395085	0.9036679865682853	1.0	0.16666666666666666	0.0
7199	0.04350026152861131	0.01271414414516269	0.012494494347241534	0.9833258951404261	None	0	0	0.4	4	0.5833333333333334	7	0.42424242424242425	0.5	8	6	5	0	0	0.2727272727272727	11	3	0.9333333333333333	14	0.0	0.46153846153846156	0.22767875389440748	0.9314098823460271	0.2773531489520831	0.9622347498155139	0.760257636916492	0.9011154680561014	0.8672328344659742	0.936157634833636	0	0	0.0
4833	0.011637539389095746	0.0005123511574482209	0.0001533476684914291	0.984946179972938	None	0.3333333333333333	1	0.625	5	0.4444444444444444	4	0.39285714285714285	0.4444444444444444	9	4	1	1	0	0.5714285714285714	7	4	0.7333333333333333	11	1.0	0.6666666666666666	0.5831692108179952	0.8412299453923036	0.7843704382974563	0.9262491609533855	0.974642681027078	0.9000543123295563	0.8317934322962787	0.8939648416027887	1.0	0.6666666666666666	0.0
3161	0.013062306584625004	0.0014261425317099933	0.0014184242757605547	0.9322359312742124	None	0	0	0.6666666666666666	6	0.18181818181818182	2	0.6190476190476191	0.18181818181818182	4	2	8	0	0	0.42857142857142855	3	7	0.8666666666666667	13	0.0	0.3333333333333333	0.5473152871776381	0.9343727261091457	0.5870800090399949	0.8271424403898747	0.6257179794121813	0.8675320401280688	0.7993898111580887	0.8842767216082649	0	0	0.0
7136	0.06487497092661554	0.01323231645355542	0.012950631240671683	0.9615893059168602	None	0	0	0.2727272727272727	3	0.7857142857142857	11	0.3076923076923077	0.6428571428571429	11	9	4	1	0	0.3076923076923077	13	4	1.0666666666666667	16	0.1	0.5333333333333333	0.12067432796741637	0.9334310306752124	0.3103996431648073	0.9642682379676871	0.8540574495645148	0.8989269053269472	0.8576327434394535	0.9374446102374924	1.0	0	0.0
2809	0.0004731350778072371	0.00014784505839819946	-5.2928854379409886e-06	0.9969999294579395	None	0.5	1	0.8333333333333334	5	0.16666666666666666	1	0.8888888888888888	0	2	0	5	0	0	1.0	3	3	0.5333333333333333	8	0.0	0.8	0	0	0	0	0	0	0	0	0	0	0
5008	0.029088118330514664	0.0007142938265619189	-5.95429394074677e-05	0.9471563510033186	None	0.25	1	0.5	5	0.6153846153846154	8	0.375	0.5384615384615384	10	7	4	1	0	0.4	10	4	1.0	15	0.1111111111111111	0.6666666666666666	0.5831692108179952	0.9397167218896274	0.7843704382974563	0.9537149871109628	0.986676970210657	0.8632804713122246	0.8529750015168476	0.9267830672082165	1.0	0.1	0.0
4665	0.020145429845261388	0.006853571050831818	0.006594893298084674	0.9754790987301231	None	0.5	2	0.6	6	0.5	6	0.4375	0.4166666666666667	8	5	5	0	0	0.5	8	4	0.9333333333333333	14	0.0	0.6666666666666666	0.5351913629665791	0.9406578449276765	0.8277547252211486	0.9294587345050545	0.986676970210657	0.9391362949507897	0.8557644354062872	0.9365922874481487	0	0	0.0
2060	None	None	None	None	None	0	0	0.75	3	0.0	0	0.5555555555555556	0	2	0	2	0	0	1.0	3	3	0.3333333333333333	5	0.0	0	0	0	0	0	0	0	0	0	0	0	0
5288	0.021025445393917336	0.007416396155154318	0.007400731560713718	0.9641295461189702	None	0	0	0.42857142857142855	3	0.625	5	0.4166666666666667	0.625	7	5	2	0	0	0.375	8	3	0.6666666666666666	10	0.0	0.6666666666666666	0.5831692108179952	0.9148398437960911	0.7843704382974563	0.932272352944274	0.9733539404213142	0.813886759320795	0.845801550795815	0.8963462349723692	0	0	0.0
154	None	None	None	None	None	0	0	0.5	5	0.46153846153846156	6	0.6	0.23076923076923078	6	3	8	4	0	1.0	5	5	1.0	15	0.23529411764705882	0.5454545454545454	0.2505737974850205	0.9381092376422832	0.6702667359607515	0.8878453659919086	0.7589400825589718	0.8786991713993805	0.9041118893986778	0.9051549076000744	0.16666666666666666	0.16666666666666666	0.0
6535	0.07070805646000516	0.009450540667387795	0.009362712161767029	0.8670188008855132	None	0	0	0.4166666666666667	5	0.5625	9	0.42857142857142855	0.5	11	8	6	1	0	0.21428571428571427	14	3	1.2	18	0.07692307692307693	0.47058823529411764	0.34209304158550974	0.9544200123326919	0.3103996431648073	0.9605789017696749	0.8799228832794854	0.8984567045442609	0.8576327434394535	0.9429465526482045	1.0	0.18181818181818182	0.0
549	None	None	None	None	None	0	0	0.3333333333333333	4	0.6666666666666666	10	0.40476190476190477	0.6	13	9	3	2	0	0.8571428571428571	7	6	1.1333333333333333	17	0.3333333333333333	0.6153846153846154	0.42568555326576796	0.8403094194742209	0.5919847355588922	0.9247920465696543	0.6869297156346874	0.9116672118714109	0.8477090430781115	0.8973391050105302	0.5384615384615384	0.38461538461538464	0.0
3815	0.01627699579688331	0.003267470966305206	0.0031303808485461625	0.9852688103523718	None	0.5	1	0.6666666666666666	4	0.5714285714285714	4	0.42857142857142855	0.42857142857142855	5	3	3	0	0	0.42857142857142855	7	3	0.6	9	0.0	1.0	0.34209304158550974	0.9391241712877527	0.3103996431648073	0.9572834595824552	0.9733539404213142	0.9417888253576083	0.8142362193092436	0.9466695618421839	0	0	0.0
2542	None	None	None	None	None	0	0	0.25	1	1.0	4	0.75	0.5	3	2	2	1	0	0.5	2	4	0.4	6	0.14285714285714285	0	0.27105743340806054	0.5213658718586932	0.23750200083362039	0.5	0.21489372747946164	0.5	0.5574291009492505	0.5071258144466798	1.0	0.6666666666666666	0.0
6122	0.04447048711558614	0.01002826289501785	0.010026211537632002	0.6578904822585634	None	0	0	0.5	5	0.46153846153846156	6	0.45454545454545453	0.46153846153846156	10	6	4	2	0	0.2727272727272727	11	3	1.0	15	0.25	0.42857142857142855	0.4109483474682808	0.9445217158435038	0.5473850407311318	0.9591281948026822	0.9472956349400341	0.900715700784104	0.8576327434394535	0.9388786212493242	0.55	0.1	0.0
2548	None	None	None	None	None	1.0	1	1.0	4	0.25	1	0.5	0	2	0	3	0	0	0.75	3	4	0.4	6	0.0	1.0	0	0	0	0	0	0	0	0	0	0	0
670	None	None	None	None	None	0.5	1	0.8333333333333334	5	0.16666666666666666	1	0.5333333333333333	0.16666666666666666	2	1	5	0	0	0.6	3	5	0.5333333333333333	8	0.0	0.6666666666666666	0.4860490071909034	0.9778858342884835	0.6253213610316521	0.9420543558602191	0.68867149895722	0.5428037647489918	0.8299496563179524	0.9046323412981538	0	0	0.0
1334	None	None	None	None	None	0	0	0.5	2	0.6666666666666666	2	1.0	0.6666666666666666	4	2	0	0	0	0.2	5	1	0.3333333333333333	5	0.0	0.5	0.35836069658326036	0.630280034926296	0.3567960873693761	0.7824684850710182	0.4695320042262436	0.5819127939039379	0.6759642570462723	0.6714431806448681	0	0	0.0
2682	0.007022930249665984	0.001092027755262525	0.0005752092075983903	0.9917928559166699	None	0.5	1	0.6666666666666666	4	0.5	3	0.4	0.3333333333333333	5	2	2	0	0	0.8	5	4	0.5333333333333333	8	0.0	0.6666666666666666	0.4872135151151631	0.9638837218580678	0.8711390121448408	0.9403436515632686	0.9124551251015968	0.8525000277652	0.8576327434394535	0.9307803810988324	0	0	0.0
2108	None	None	None	None	None	0	0	0.3333333333333333	1	1.0	2	0.6666666666666666	0	0	0	3	3	0	0.6666666666666666	3	2	0.26666666666666666	4	0.3	0	0	0	0	0	0	0	0	0	0	0	0
6984	0.05089994381709873	0.011049058336993583	0.010500100403850259	0.9723771250896927	None	0	0	0.4166666666666667	5	0.5333333333333333	8	0.4722222222222222	0.5333333333333333	10	8	6	1	0	0.25	12	3	1.1333333333333333	17	0.07142857142857142	0.5	0.33838811070345415	0.9361695132117911	0.2773531489520831	0.9576023852194759	0.8064419782258222	0.896262738775318	0.8576327434394535	0.9342013581908293	1.0	0.2	0.0
4828	0.021500138769475634	0.009020047508208548	0.009018745223980157	0.9733848039158972	None	0.3333333333333333	1	0.5555555555555556	5	0.5454545454545454	6	0.3611111111111111	0.5454545454545454	8	6	4	0	0	0.4444444444444444	9	4	0.8666666666666667	13	0.0	0.8	0.5351913629665791	0.9161995673972197	0.7843704382974563	0.9454295155325162	0.986676970210657	0.8749252977575731	0.8187464816512732	0.9165515969457091	0	0	0.0
244	None	None	None	None	None	0.6666666666666666	2	0.875	7	0.1	1	0.8	0	2	0	9	1	0	0.6	3	5	0.8	12	0.05	0.75	0	0	0	0	0	0	0	0	0	0	0
5088	0.01723894497762498	0.0009553226217325032	-0.0007420632336468314	0.9781042998577467	None	0.3333333333333333	1	0.5	4	0.6666666666666666	6	0.4583333333333333	0.5555555555555556	8	5	2	0	0	0.375	8	3	0.7333333333333333	11	0.0	0.6666666666666666	0.5831692108179952	0.9436404384996356	0.6623136413020088	0.938928195037695	0.893940452490463	0.8207833437984858	0.8070059823532465	0.9135244621304615	0	0	0.0
7381	0.01590313875880989	0.010971966917159903	0.010872569374425132	0.9864815073554389	None	0.3333333333333333	1	0.5555555555555556	5	0.5454545454545454	6	0.5416666666666666	0.45454545454545453	9	5	3	3	0	0.375	8	3	0.8666666666666667	13	0.5	0.6	0.33468317982139856	0.9768946917230673	0.8711390121448408	0.9515548822075106	0.5664119809011601	0.941002858455946	0.8704028631606378	0.9594495614707585	0.3333333333333333	0.1111111111111111	0.0
1257	None	None	None	None	None	0	0	0.4166666666666667	5	0.625	10	0.42857142857142855	0.5625	13	9	4	1	0	0.8571428571428571	7	6	1.2	18	0.125	0.7142857142857143	0.42568555326576796	0.6958509761016947	0.4964121503852933	0.9376204936258183	0.6869297156346874	0.925502880529604	0.8319380336728887	0.882788018394633	1.0	0.3076923076923077	0.0
1653	None	None	None	None	None	0	0	0.5	3	0.5	3	0.4	0.5	5	3	2	2	0	0.8	5	4	0.5333333333333333	8	0.3333333333333333	0	0.7941700403951272	0.8054664928357327	0.7090063295615077	0.9270102814279639	0.6060611156462482	0.823033780297532	0.7025644273458903	0.8621385994884843	0.6	0.8	0.0
6860	0.016845268922914585	0.009258880312342914	0.00874569708992679	0.9869737304113312	None	0.3333333333333333	1	0.625	5	0.4444444444444444	4	0.4583333333333333	0.4444444444444444	7	4	3	1	0	0.375	8	3	0.7333333333333333	11	0.14285714285714285	0.6666666666666666	0.4872135151151631	0.950954929901312	0.7843704382974563	0.9556747552439179	0.9346169754535731	0.8793563822758951	0.8084232741296017	0.9354736840922281	1.0	0.2857142857142857	0.0
3708	0.024584260536436364	0.0051207288167702154	0.005114739629245407	0.9783658942088799	None	0.3333333333333333	1	0.625	5	0.5	5	0.4444444444444444	0.4	7	4	4	1	0	0.3333333333333333	9	3	0.8	12	0.1111111111111111	0.8888888888888888	0.5831692108179952	0.9356628180228718	0.7843704382974563	0.932272352944274	0.9599742944264952	0.7913791013126538	0.8411026742804675	0.9012183274614936	1.0	0.14285714285714285	0.0
2907	0.0033264907431178113	0.0007067626607179378	0.0006866411895986637	0.9446012745592697	None	0	0	0.5714285714285714	4	0.25	2	0.5555555555555556	0.125	3	1	6	0	0	0.5	3	6	0.6666666666666666	10	0.0	0.5	0.43309179531917774	0.9463292230174989	0.3464656035917465	0.9102294355366803	0.6706567506001943	0.8306250877451405	0.8350847333954594	0.9054019188188623	0	0	0.0
324	None	None	None	None	None	0	0	0.5	2	0.75	3	0.6	0.5	4	2	1	0	0	0.4	2	5	0.4	6	0.0	0	0.23928424383163766	0.9498549023059815	0.28241316441847764	0.9376863326331375	0.5705810444510118	0.75934992349609	0.7709594187202145	0.9061279067203758	0	0	0.0
5946	0.020691669011976065	0.007063130310294034	0.0069670612227828565	0.9772489965424119	None	0.3333333333333333	1	0.5555555555555556	5	0.5454545454545454	6	0.3611111111111111	0.5454545454545454	9	6	3	0	0	0.4444444444444444	9	4	0.8666666666666667	13	0.0	0.8	0.4872135151151631	0.935874402728355	0.7843704382974563	0.9540518603551349	0.9733539404213142	0.9187062693276888	0.845801550795815	0.9377843413915234	0	0	0.0
3247	0.014290744294850827	0.0022734639080657167	-0.0006482298176814943	0.9713788047440309	None	0.5	1	0.5714285714285714	4	0.625	5	0.4166666666666667	0.625	7	5	2	0	0	0.375	8	3	0.6666666666666666	10	0.0	1.0	0.4872135151151631	0.9735120723340831	0.3103996431648073	0.9586932627074283	0.87774140858522	0.8766237833339514	0.8576327434394535	0.9480045008738902	0	0	0.0
5173	None	None	None	None	None	0.25	1	0.5	5	0.5833333333333334	7	0.4375	0.5	8	6	5	0	0	0.5	8	4	0.9333333333333333	14	0.0	0.5454545454545454	0.4392294868422332	0.945315121722178	0.43630772645954846	0.951268478734745	0.9666641174239047	0.9160671374369276	0.8197186874695797	0.9391839676448368	0	0	0.0
5314	0.021458412472106714	0.006217927251174545	0.006217718529766251	0.9679188117060956	None	0	0	0.5	4	0.5555555555555556	5	0.34375	0.5555555555555556	7	5	3	0	0	0.5	8	4	0.7333333333333333	11	0.0	0.6666666666666666	0.5831692108179952	0.9148398437960911	0.7843704382974563	0.932272352944274	0.9733539404213142	0.813886759320795	0.845801550795815	0.8963462349723692	0	0	0.0
5816	0.007889958028277407	0.0005673596776737652	0.0001926668089549274	0.9839768644032622	None	0.3333333333333333	1	0.625	5	0.4444444444444444	4	0.39285714285714285	0.4444444444444444	8	4	2	1	0	0.5714285714285714	7	4	0.7333333333333333	11	0.25	0.6666666666666666	0.5831692108179952	0.9371249373582532	0.7843704382974563	0.9280311639325807	0.9472956349400341	0.9397760820819642	0.8317934322962787	0.9351536600470212	1.0	0.75	0.0
4671	0.019831937665031923	0.00829157410400258	0.007624277774703535	0.9822818908915202	None	0.3333333333333333	1	0.625	5	0.5	5	0.5	0.4	8	4	3	0	0	0.375	8	3	0.8	12	0.0	0.6666666666666666	0.5351913629665791	0.9403945596894462	0.7843704382974563	0.9507817341516569	0.9539854579374436	0.8677558625128864	0.8518146556483526	0.9264647435806044	0	0	0.0
2727	0.0009978474411539116	0.00010829398489055015	0.00010183027883202783	0.9972918292324597	None	1.0	2	0.8571428571428571	6	0.25	2	0.8333333333333334	0	5	0	4	0	0	0.75	4	3	0.6666666666666666	10	0.0	0.6666666666666666	0	0	0	0	0	0	0	0	0	0	0
4935	0.021533306645333965	0.0088990790987995	0.008891393203459184	0.9749915830192875	None	0.3333333333333333	1	0.5555555555555556	5	0.5454545454545454	6	0.3611111111111111	0.5454545454545454	8	6	4	0	0	0.4444444444444444	9	4	0.8666666666666667	13	0.0	0.8	0.5351913629665791	0.9161995673972197	0.7843704382974563	0.9454295155325162	0.986676970210657	0.8749252977575731	0.8187464816512732	0.9165515969457091	0	0	0.0
3264	0.011571141098818042	0.0017840516912948118	-0.0004966498371366477	0.990118119700611	None	0.5	1	0.6666666666666666	4	0.5714285714285714	4	0.375	0.42857142857142855	5	3	3	0	0	0.6666666666666666	6	4	0.6	9	0.0	0.6666666666666666	0.5831692108179952	0.957014446685981	0.3103996431648073	0.9474577049251656	0.8679323161279356	0.6950168353979969	0.9009173692856488	0.9066103791478223	0	0	0.0
4289	0.027608594441296187	0.0035913343243760038	0.003353081038420899	0.9781632389562208	None	0.3333333333333333	1	0.625	5	0.5	5	0.4444444444444444	0.4	8	4	3	0	0	0.3333333333333333	9	3	0.8	12	0.0	0.8888888888888888	0.33315059444304296	0.8192331233523676	0.5144976357114511	0.9235646459559925	0.7566461963542167	0.9193438127352861	0.7964813244945654	0.8952450365525534	0	0	0.0
2817	0.0025051183172002368	0.0007333763778006059	0.0007248376120696308	0.9869683220970631	None	0	0	0.5	2	0.3333333333333333	1	0.5555555555555556	0.3333333333333333	2	1	2	0	0	1.0	3	3	0.3333333333333333	5	0.0	1.0	0.5513680351679076	0.7654441267931222	0.577214946196589	0.7215399923770864	0.6247374254834196	0.6128227754515454	0.7201343051047695	0.7036395284019121	0	0	0.0
1676	None	None	None	None	None	0	0	0.6666666666666666	2	0.0	0	0.6666666666666666	0	2	0	1	0	0	0.6666666666666666	3	2	0.26666666666666666	4	0.0	0	0	0	0	0	0	0	0	0	0	0	0
854	None	None	None	None	None	0	0	0.375	3	0.7777777777777778	7	0.4074074074074074	0.7777777777777778	8	7	2	2	0	0.3333333333333333	3	9	0.7333333333333333	11	0.2857142857142857	1.0	0.576623450006285	0.9043881966409638	0.715026451066731	0.9266118604070096	0.5244589505157142	0.8839040516813403	0.7818493921398989	0.9064371923576545	0.5625	0.25	0.0
1556	None	None	None	None	None	0	0	0.3333333333333333	2	0.8571428571428571	6	0.5625	0.2857142857142857	2	2	6	6	0	1.0	4	4	0.6	9	0.375	0.5714285714285714	0.7380465246115069	0.6356357092274537	0.9420663600709652	0.6409146975304008	0.21624969459977703	0.7617861268429946	0.9553956401741551	0.682676988425586	0.5	0.5	0.20956980015085933
7428	0.024623648227774436	0.016060945159407744	0.015721977351584565	0.9855721962132209	None	0.25	1	0.5	5	0.5833333333333334	7	0.4666666666666667	0.5	8	6	5	3	0	0.3	10	3	0.9333333333333333	14	0.25	0.5	0.5351913629665791	0.9566286911235834	0.8277547252211486	0.9506835868638104	0.9546298282403256	0.9089814000156812	0.7759460375230388	0.9418379832966768	0.125	0.25	0.0
4048	0.013547915005684953	0.003764988248600897	0.0034566199733049472	0.9888804613163612	None	0.5	1	0.5714285714285714	4	0.625	5	0.35714285714285715	0.375	6	3	3	0	0	0.5714285714285714	7	4	0.6666666666666666	10	0.0	1.0	0.48468742143776444	0.9547181420861285	0.590769327654824	0.9579988040964776	0.8855219689297623	0.8727603695712808	0.8015074870447942	0.9370511669471208	0	0	0.0
2838	0.0017801235933236521	0.00058178281783875	0.0005542228571611894	0.9711797423930484	None	0	0	0.6666666666666666	4	0.3333333333333333	2	0.5333333333333333	0.3333333333333333	3	2	4	0	0	0.6	3	5	0.5333333333333333	8	0.0	0.4	0.9059690151947748	0.5	0.6866561214506286	0.5163118405431093	0.857522244758767	0.6459576161506794	0.7192386269352455	0.5553215620454742	0	0	0.0
709	None	None	None	None	None	0.5	1	0.5714285714285714	4	0.625	5	0.3333333333333333	0.625	8	5	1	0	0	0.8333333333333334	6	5	0.6666666666666666	10	0.0	0.5	0.7486830799196329	0.9368913029893944	0.6146618295978862	0.9471010248562854	0.7436935341626225	0.8587432812068244	0.8994713860379575	0.921473691774306	0	0	0.0
2337	None	None	None	None	None	0	0	0.5	2	0.75	3	0.5	0.75	5	3	0	1	0	0.75	4	3	0.4	6	0.5	0	0.651467604411101	0.8265044686081591	0.7090063295615077	0.9278248139614718	0.4378487511691887	0.8592960036011942	0.8349200072034664	0.8781205810428404	1.0	0.6	0.0
4152	0.018551853530713525	0.004760330600889129	0.004673346300152463	0.9796971629239124	None	0.3333333333333333	1	0.5	4	0.6666666666666666	6	0.4583333333333333	0.4444444444444444	7	4	3	0	0	0.375	8	3	0.7333333333333333	11	0.0	0.75	0.5831692108179952	0.9439400780166186	0.7843704382974563	0.9518501340528617	0.87774140858522	0.85901701164387	0.8142362193092436	0.9267831091637978	0	0	0.0
5239	0.022361610327735156	0.005724691012031567	0.005653666428360398	0.9713168973878756	None	0.3333333333333333	1	0.625	5	0.5	5	0.4444444444444444	0.5	8	5	3	0	0	0.3333333333333333	9	3	0.8	12	0.0	0.8888888888888888	0.5351913629665791	0.9161995673972197	0.7843704382974563	0.9454295155325162	0.986676970210657	0.8749252977575731	0.8187464816512732	0.9165515969457091	0	0	0.0
6659	0.0440138942685052	0.012279578301102568	0.012030552127583959	0.9816053418526716	None	0	0	0.36363636363636365	4	0.6428571428571429	9	0.4444444444444444	0.5	10	7	5	1	0	0.25	12	3	1.0666666666666667	16	0.09090909090909091	0.5333333333333333	0.22767875389440748	0.941305006012192	0.5473850407311318	0.9615711562110141	0.893692842206162	0.8953333424532144	0.8576327434394535	0.9378300025302123	1.0	0.1	0.0
2600	1.3733410261176104e-08	1.1535674621153872e-08	4.9123685429702416e-09	0.9999980986753481	None	0	0	0.5	1	1.0	1	0.75	0	0	0	2	1	0	1.0	2	2	0.2	3	0.125	0	0	0	0	0	0	0	0	0	0	0	0
2519	None	None	None	None	None	0.5	1	0.5	3	0.5714285714285714	4	0.5	0.14285714285714285	2	1	6	1	0	0.5	3	6	0.6	9	0.06666666666666667	0.6666666666666666	0.5070023406091462	0.6768002124539068	0.6548490125268438	0.5438303825495725	0.4983939326674419	0.7748771677059672	0.7463413701831854	0.6719413885915136	1.0	0.5	0.0
3759	0.01841186648426826	0.004897705766810354	0.00481415014209172	0.9852055671696112	None	0.3333333333333333	1	0.625	5	0.5	5	0.5	0.4	7	4	4	0	0	0.375	8	3	0.8	12	0.0	0.6666666666666666	0.5831692108179952	0.9356628180228718	0.7843704382974563	0.932272352944274	0.9733539404213142	0.7923228512150872	0.8411026742804675	0.9013881096962103	0	0	0.0
486	None	None	None	None	None	0	0	1.0	2	0.0	0	0.75	0	0	0	2	0	0	1.0	2	2	0.2	3	0.0	0	0	0	0	0	0	0	0	0	0	0	0
1892	None	None	None	None	None	0	0	0.6666666666666666	2	0.5	1	1.0	0.5	3	1	0	0	0	0.25	4	1	0.26666666666666666	4	0.0	0.6666666666666666	0.24613734588267758	0.9469666227606826	0.8711390121448408	0.9564915263536587	1.0	0.943213436118292	0.6787650152720717	0.9491916722734459	0	0	0.0
852	None	None	None	None	None	1.0	1	0.8	4	0.4	2	0.4375	0.2	4	1	2	0	0	1.0	4	4	0.4666666666666667	7	0.0	0.6666666666666666	0.5511100635672364	0.7733209751959648	0.3155601228558641	0.8812403676913149	0.6656200240699122	0.9398900304894915	0.8571040828145042	0.8801296413376722	0	0	0.0
5506	0.020272002137682592	0.00866663239058987	0.008470896236599182	0.9773006415775335	None	0.5	1	0.5714285714285714	4	0.625	5	0.4166666666666667	0.5	6	4	3	1	0	0.375	8	3	0.6666666666666666	10	0.125	1.0	0.5351913629665791	0.8892412572728658	0.7843704382974563	0.9376087953212314	0.9673084877267865	0.827902891027602	0.8557644354062872	0.8929517830285799	1.0	0.3333333333333333	0.0
7335	0.03228182590194381	0.02262220956561668	0.022466636344036083	0.982836919106789	None	0	0	0.3333333333333333	4	0.6666666666666666	10	0.4722222222222222	0.5333333333333333	10	8	6	0	0	0.25	12	3	1.1333333333333333	17	0.0	0.5	0.48468742143776444	0.977237768947171	0.6871651835002395	0.917157690334353	0.9270287247822573	0.9155999390432332	0.9300432151385843	0.9452838541394591	0	0	0.0
2983	0.0035855905533264125	0.000525990199198907	-0.0005249459607241504	0.9967052615587392	None	0	0	0.2857142857142857	2	0.875	7	0.5	0.5	4	4	5	3	0	0.8	4	5	0.6666666666666666	10	0.21428571428571427	0.5	0.801286499355076	0.7908967254862542	0.909075935447922	0.5893747447660159	0.49553320113831295	0.9405715470175909	0.8626453217007869	0.8152480508535453	0.25	0.5	0.0
6138	0.025372884525510148	0.006859729040658622	0.006816164990852343	0.9699549662695371	None	0.3333333333333333	1	0.5	4	0.6666666666666666	6	0.4074074074074074	0.6666666666666666	8	6	2	0	0	0.3333333333333333	9	3	0.7333333333333333	11	0.0	1.0	0.5351913629665791	0.9108944866180863	0.7843704382974563	0.9469758391098316	0.9539854579374436	0.8662669701620492	0.8518146556483526	0.9136069438090944	0	0	0.0
4609	0.023203697438136894	0.003552201736632814	0.003537964888709345	0.9795194032969609	None	0.3333333333333333	1	0.625	5	0.5	5	0.4444444444444444	0.5	8	5	3	0	0	0.3333333333333333	9	3	0.8	12	0.0	0.8888888888888888	0.5831692108179952	0.9335264654453439	0.7843704382974563	0.9454295155325162	0.8988449987191052	0.8801080681882306	0.8188579118626789	0.9238554312146373	0	0	0.0
5696	0.01869264331744485	0.0049014118226717975	0.004711065216341201	0.9731116982183627	None	0.5	1	0.5714285714285714	4	0.625	5	0.4166666666666667	0.625	7	5	2	0	0	0.375	8	3	0.6666666666666666	10	0.0	1.0	0.5831692108179952	0.9148398437960911	0.7843704382974563	0.932272352944274	0.9733539404213142	0.813886759320795	0.845801550795815	0.8963462349723692	0	0	0.0
6814	None	None	None	None	None	0	0	0.46153846153846156	6	0.47058823529411764	8	0.48717948717948717	0.4117647058823529	10	7	8	3	0	0.23076923076923078	13	3	1.2666666666666666	19	0.17647058823529413	0.3333333333333333	0.5831692108179952	0.93733417759863	0.7843704382974563	0.9538219230641164	0.974642681027078	0.8874051369718676	0.8451528029214278	0.9308122440600716	0.1	0.1	0.0
7031	0.07183388248729516	0.015007763731660934	0.00960739695268052	0.715875463842154	None	0	0	0.4166666666666667	5	0.5625	9	0.42857142857142855	0.5	11	8	6	0	0	0.21428571428571427	14	3	1.2	18	0.0	0.47058823529411764	0.11581818147002751	0.9417986124974563	0.3103996431648073	0.9639419773413801	0.8940831551380196	0.9045581805506687	0.8576327434394535	0.9411939557591374	0	0	0.0
1516	None	None	None	None	None	1.0	1	1.0	4	0.25	1	0.6666666666666666	0	3	0	2	0	0	1.0	3	3	0.4	6	0.0	0.6666666666666666	0	0	0	0	0	0	0	0	0	0	0
4120	0.017012267065083478	0.0036386744237932945	0.003459789867973456	0.9893817138515232	None	0.3333333333333333	1	0.625	5	0.4444444444444444	4	0.5238095238095238	0.3333333333333333	6	3	4	0	0	0.42857142857142855	7	3	0.7333333333333333	11	0.0	0.75	0.6052255060540072	0.9473990611021953	0.8277547252211486	0.9425526614392868	0.9666641174239047	0.8262156990245386	0.8306033702395085	0.9180330177916395	0	0	0.0
4873	0.02105125792536836	0.006925983779889696	0.006719793100481273	0.9758389870319569	None	0.5	2	0.6	6	0.5	6	0.4375	0.4166666666666667	8	5	5	0	0	0.5	8	4	0.9333333333333333	14	0.0	0.6666666666666666	0.5351913629665791	0.9406578449276765	0.8277547252211486	0.9294587345050545	0.986676970210657	0.9391362949507897	0.8557644354062872	0.9365922874481487	0	0	0.0
6081	0.047302763221393915	0.010924094034993878	0.010873972818337008	0.9584459498554905	None	0	0	0.45454545454545453	5	0.5	7	0.4444444444444444	0.5	11	7	4	0	0	0.25	12	3	1.0666666666666667	16	0.0	0.5333333333333333	0.34209304158550974	0.9544200123326919	0.3103996431648073	0.9605789017696749	0.9346169754535731	0.9064744611977904	0.8576327434394535	0.9445590364249492	0	0	0.0
2700	0.0020625511353591407	9.768182834513232e-05	-8.234246904253671e-05	0.9907639299356267	None	0.5	1	0.8333333333333334	5	0.14285714285714285	1	0.75	0.14285714285714285	2	1	6	0	0	0.75	4	3	0.6	9	0.0	0.6666666666666666	0.26654589765958886	0.8409694453477468	0.5870800090399948	0.9172946201024192	0.6066273706222617	0.6548198714279451	0.8476704032660022	0.8278737256647531	0	0	0.0
1305	None	None	None	None	None	0	0	1.0	1	0	0	1.0	0	0	0	1	0	0	0.5	1	2	0.13333333333333333	2	0.0	0	0	0	0	0	0	0	0	0	0	0	0
5325	0.025755496365674195	0.008843417347518612	0.008819137881486588	0.9646724276340126	None	0.3333333333333333	1	0.5555555555555556	5	0.5454545454545454	6	0.3611111111111111	0.45454545454545453	7	5	5	0	0	0.4444444444444444	9	4	0.8666666666666667	13	0.0	0.8	0.5831692108179952	0.9148398437960911	0.7843704382974563	0.932272352944274	0.9733539404213142	0.7492544634100909	0.861954642083229	0.8839447955660854	0	0	0.0
7488	0.008899242694049644	0.002996712438072146	0.0019437186772865898	0.9875408879066279	None	0.3333333333333333	1	0.5555555555555556	5	0.5454545454545454	6	0.48148148148148145	0.5454545454545454	11	6	1	1	0	0.3333333333333333	9	3	0.8666666666666667	13	1.0	0.4	0.34209304158550974	0.9803665412035611	0.8711390121448408	0.9445087868036657	0.9599742944264952	0.9598401834521275	0.6931825251894044	0.9646458017153219	1.0	0.18181818181818182	0.0
7483	0.022931987092594065	0.01313876530286207	0.012221706319863706	0.9865660879309726	None	0.25	1	0.5	5	0.5833333333333334	7	0.4666666666666667	0.5	10	6	3	3	0	0.3	10	3	0.9333333333333333	14	0.5	0.6666666666666666	0.10701668326681073	0.9638426677017005	0.6819466542051914	0.9483893393031138	0.5664119809011601	0.9602097004574494	0.8853836462784999	0.9579473833102368	0.2	0.3	0.0
7326	0.02160843655252949	0.01430438355272833	0.014055340740054142	0.9862163286300709	None	0.25	1	0.6	6	0.4166666666666667	5	0.3888888888888889	0.4166666666666667	8	5	5	3	0	0.4444444444444444	9	4	0.9333333333333333	14	0.2727272727272727	0.5	0.4626311262017525	0.9703890804316315	0.8711390121448408	0.9549461095120635	0.9272827821532819	0.9611279020589175	0.7549589463317665	0.9626872469898371	0.125	0.25	0.0
7396	0.0208225576514168	0.002926074815675038	0.002922949664975381	0.9803812186618801	None	0.25	1	0.6	6	0.46153846153846156	6	0.375	0.46153846153846156	9	6	5	2	0	0.4	10	4	1.0	15	0.18181818181818182	0.5	0.9497915866360698	0.9683597095481152	0.8711390121448408	0.922723558063662	1.0	0.9060012999655658	0.6295595253585622	0.9383292340545686	0.5555555555555556	0.1111111111111111	0.0
7197	0.04466103081257951	0.012188160431152024	0.011428750775302247	0.9592455249679978	None	0	0	0.4	4	0.6153846153846154	8	0.4166666666666667	0.5384615384615384	9	7	5	0	0	0.25	12	3	1.0	15	0.0	0.5714285714285714	0.12067432796741637	0.942567458627832	0.3103996431648073	0.9638279015900709	0.8940831551380196	0.9156466437539716	0.8576327434394535	0.9438396704789319	0	0	0.0
103	None	None	None	None	None	0.4444444444444444	4	0.55	11	0.4074074074074074	11	0.453125	0.37037037037037035	18	10	10	0	0	1.0	8	8	1.9333333333333333	29	0.0	0.8	0.45922509517719223	0.932498249995934	0.43183166075628676	0.9412639028924832	0.8745174799821316	0.877772366954393	0.9370661953269713	0.9210811709734226	0	0	0.0
91	None	None	None	None	None	0	0	0	0	0	0	1.0	0	0	0	0	1	0	1.0	1	1	0.06666666666666667	1	0.25	0	0	0	0	0	0	0	0	0	0	0	0
5276	0.020727844993642504	0.007490592018822304	0.007484070842547649	0.9644097408922687	None	0	0	0.42857142857142855	3	0.625	5	0.4166666666666667	0.625	7	5	2	0	0	0.375	8	3	0.6666666666666666	10	0.0	0.6666666666666666	0.5831692108179952	0.9148398437960911	0.7843704382974563	0.932272352944274	0.9733539404213142	0.813886759320795	0.845801550795815	0.8963462349723692	0	0	0.0
1801	None	None	None	None	None	0	0	0.5	2	0.75	3	0.5	0.75	5	3	0	1	0	0.75	4	3	0.4	6	0.5	0	0.651467604411101	0.8265044686081591	0.7090063295615077	0.9278248139614718	0.4378487511691887	0.8592960036011942	0.8349200072034664	0.8781205810428404	1.0	0.6	0.0
6887	0.02506614269377392	0.009630639083092253	0.00958936811847178	0.9686802504232637	None	0.3333333333333333	1	0.5	4	0.6666666666666666	6	0.4074074074074074	0.6666666666666666	8	6	2	0	0	0.3333333333333333	9	3	0.7333333333333333	11	0.0	1.0	0.5351913629665791	0.9403945596894462	0.7843704382974563	0.9507817341516569	0.986676970210657	0.8857101491743122	0.8557644354062872	0.9301551333896707	0	0	0.0
628	None	None	None	None	None	0	0	0.5	1	1.0	1	1.0	1.0	2	1	0	0	0	0.3333333333333333	1	3	0.2	3	0.0	0	0.4241759863242519	0.7483977575524028	0.5115161105646936	0.9700510822668669	0.38378555842295803	0.8375655643021047	0.9086321395230296	0.8878921174083122	0	0	0.0
2708	3.7772016233406467e-06	6.607387952149433e-08	-3.5910348171011896e-08	0.9999973793311131	None	1.0	1	1.0	5	0.0	0	0.5833333333333334	0	2	0	4	0	0	0.75	4	3	0.4666666666666667	7	0.0	0.6666666666666666	0	0	0	0	0	0	0	0	0	0	0
1383	None	None	None	None	None	0	0	0.4	2	0.8	4	0.5833333333333334	0.2	2	1	4	5	0	0.75	4	3	0.4666666666666667	7	0.45454545454545453	0.4	0.7081826075137917	0.5641033432633176	0.9420663600709652	0.6409146975304008	0.29594403605976394	0.5903841195157024	0.9352989918413965	0.5989056538750677	0.5	0.5	0.3058397946786309
3206	0.009229034985184431	0.001921038930189744	0.0018401316769547495	0.9945725919382954	None	0.5	1	0.6666666666666666	4	0.5714285714285714	4	0.375	0.5714285714285714	6	4	2	0	0	0.6666666666666666	6	4	0.6	9	0.0	0.8	0.5831692108179952	0.9542569818431477	0.8277547252211486	0.9259756296914672	0.9188578515058576	0.740532665416256	0.82338956005675	0.9006405459947595	0	0	0.0
5669	0.021950397697349345	0.008530344647103626	0.008513172975175311	0.971779307872784	None	0.3333333333333333	1	0.5555555555555556	5	0.5454545454545454	6	0.48148148148148145	0.45454545454545453	8	5	4	1	0	0.3333333333333333	9	3	0.8666666666666667	13	0.1111111111111111	0.8	0.5351913629665791	0.9403945596894462	0.7843704382974563	0.9507817341516569	0.986676970210657	0.873140063102813	0.8518146556483526	0.9275418158144808	1.0	0.125	0.0
1931	None	None	None	None	None	0	0	0.35714285714285715	5	0.6842105263157895	13	0.5833333333333334	0.47368421052631576	11	9	9	0	0	1.0	6	6	1.4	21	0.0	0.4444444444444444	0.3506377755221065	0.8341234247095076	0.4964121503852933	0.9158818981927833	0.6869297156346874	0.9122890727586291	0.8734396925960404	0.892343397924025	0	0	0.0
3366	0.01903299228380568	0.004191018275272588	0.004137491896735769	0.9867131666392718	None	0.3333333333333333	1	0.625	5	0.5	5	0.5	0.4	7	4	4	0	0	0.375	8	3	0.8	12	0.0	0.6666666666666666	0.5831692108179952	0.9356628180228718	0.7843704382974563	0.932272352944274	0.9733539404213142	0.8204538106122619	0.845801550795815	0.9066068617756432	0	0	0.0
3933	0.025136416844594243	0.005857637492266095	0.005828477692429248	0.9829485808910894	None	0	0	0.625	5	0.4	4	0.4444444444444444	0.4	7	4	4	0	0	0.3333333333333333	9	3	0.8	12	0.0	0.8	0.5831692108179952	0.9356628180228718	0.7843704382974563	0.932272352944274	0.9733539404213142	0.813886759320795	0.8142362193092436	0.9053587604943625	0	0	0.0
3720	0.024156088319097914	0.0014064103604033383	-0.0003713733863553946	0.9284422625005055	None	0	0	0.5	5	0.38461538461538464	5	0.5	0.15384615384615385	4	2	10	0	0	0.3	3	10	1.0	15	0.0	0.4	0.5473152871776381	0.9343727261091457	0.5870800090399949	0.8271424403898747	0.6257179794121813	0.8675320401280688	0.7993898111580887	0.8842767216082649	0	0	0.0
4374	0.01703940452012293	0.004241157587627132	0.004176299407526745	0.9867781438581391	None	0.3333333333333333	1	0.625	5	0.5	5	0.5	0.4	7	4	4	0	0	0.375	8	3	0.8	12	0.0	0.6666666666666666	0.5831692108179952	0.9356628180228718	0.7843704382974563	0.932272352944274	0.9733539404213142	0.8204538106122619	0.845801550795815	0.9066068617756432	0	0	0.0
2274	None	None	None	None	None	0.5	1	0.5714285714285714	4	0.375	3	0.625	0.125	2	1	7	0	0	1.0	4	4	0.6666666666666666	10	0.0	0.6666666666666666	0.26654589765958886	0.8409694453477468	0.6647140753702497	0.8361427035593318	0.6066273706222617	0.5383554903469875	0.8669050057163328	0.7594491949866896	0	0	0.0
104	None	None	None	None	None	0	0	0.2727272727272727	3	0.7142857142857143	10	0.4444444444444444	0.35714285714285715	7	5	8	4	0	1.0	6	6	1.0666666666666667	16	0.2222222222222222	0	0.467536524881582	0.8966455899244232	0.6411117948830765	0.9050969722782934	0.5708364354990598	0.8888904414652546	0.8541478100643499	0.8970664976397515	0.3571428571428571	0.42857142857142855	0.0
6685	0.046732612775555786	0.012529690714326608	0.012339947132541574	0.9817947043836706	None	0	0	0.36363636363636365	4	0.6428571428571429	9	0.4444444444444444	0.5	10	7	5	1	0	0.25	12	3	1.0666666666666667	16	0.09090909090909091	0.5333333333333333	0.22767875389440748	0.941305006012192	0.5473850407311318	0.9615711562110141	0.893692842206162	0.8953333424532144	0.8576327434394535	0.9378300025302123	1.0	0.1	0.0
3525	0.023905690304270363	0.005181629766441939	0.0051811956552325214	0.9788683740167493	None	0.3333333333333333	1	0.625	5	0.5	5	0.4444444444444444	0.4	7	4	4	0	0	0.3333333333333333	9	3	0.8	12	0.0	0.8888888888888888	0.5831692108179952	0.9356628180228718	0.7843704382974563	0.932272352944274	0.9599742944264952	0.812649468632891	0.82338956005675	0.9051258018674366	0	0	0.0
6964	0.024317822495163646	0.0015330592390652648	-0.0006993921019576849	0.9691118125069995	None	0.25	1	0.6	6	0.46153846153846156	6	0.3333333333333333	0.38461538461538464	11	5	3	0	0	0.5555555555555556	9	5	1.0	15	0.0	0.6	0.5831692108179952	0.9625155429817739	0.7843704382974563	0.9599144738757635	0.9346169754535731	0.9175186441101243	0.7881335137337363	0.9499562248151909	0	0	0.0
1834	None	None	None	None	None	1.0	1	0.8	4	0.4	2	0.4375	0.2	3	1	3	0	0	1.0	4	4	0.4666666666666667	7	0.0	0.6666666666666666	0.5402404665446466	0.8015309266608883	0.382057050696901	0.8962082569276426	0.8022928249948709	0.8628728101217196	0.8921936924673782	0.8577847808839386	0	0	0.0
1399	None	None	None	None	None	0	0	0.6	3	0.6	3	0.5833333333333334	0.6	6	3	0	1	0	0.3333333333333333	6	2	0.4666666666666667	7	1.0	0.8	0.40549941085023666	0.9387138648034458	0.7524629806267333	0.9024469962827363	0.8831165386848344	0.9217038865939486	0.8801213652577511	0.9222367062739868	1.0	0.5	0.0
6871	0.09175949367620695	0.01155555294117753	0.00928392968796844	0.643614251094411	None	0	0	0.38461538461538464	5	0.5882352941176471	10	0.4222222222222222	0.47058823529411764	12	8	6	2	0	0.2	15	3	1.2666666666666666	19	0.16666666666666666	0.3333333333333333	0.11824625471872194	0.858863969682405	0.24662875116396443	0.9626283090028619	0.7299680618008184	0.8997685218221473	0.8576327434394535	0.9180717609381158	0.5416666666666666	0.25	0.0
4337	0.020336365173855665	0.0015729989569304417	0.0012522602660547295	0.9799531746007465	None	0	0	0.5714285714285714	4	0.5	4	0.4166666666666667	0.5	7	4	2	0	0	0.375	8	3	0.6666666666666666	10	0.0	0.75	0.5831692108179952	0.9368515244155027	0.7843704382974563	0.9526083173382446	0.9346169754535731	0.8737670869512639	0.8142362193092436	0.9271801592516337	0	0	0.0
1900	None	None	None	None	None	0	0	0.6666666666666666	2	0.5	1	1.0	0.5	3	1	0	0	0	0.25	4	1	0.26666666666666666	4	0.0	0.6666666666666666	0.4685652820962768	0.7982285767995974	0.6524248079778467	0.8018501743454813	0.4377767152412487	0.6834876803529891	0.7206451820364417	0.7651278167808903	0	0	0.0
1313	None	None	None	None	None	0	0	0.5	3	0.5	3	0.4	0.16666666666666666	2	1	5	5	0	0.8	5	4	0.5333333333333333	8	0.38461538461538464	0.2857142857142857	0.9132160656860494	0.5470967701106473	0.8181720809779927	0.5662685302033325	0.6414974759430454	0.5010167916335092	0.75775659886234	0.5382300032527679	0.5	0.5	0.0
599	None	None	None	None	None	0	0	0.5	1	1.0	1	1.0	1.0	2	1	0	0	0	0.3333333333333333	3	1	0.2	3	0.0	0	0.4811365785984137	0.5	0.8671474615433199	0.5	0.535595548263599	0.5	0.8462987907627607	0.5	0	0	0.0
2475	None	None	None	None	None	0	0	0.5	1	1.0	1	1.0	0	1	0	1	0	0	0.3333333333333333	1	3	0.2	3	0.0	0	0	0	0	0	0	0	0	0	0	0	0
6880	0.04954402723473106	0.012229042881157367	0.012213076234863384	0.9753132988454531	None	0	0	0.36363636363636365	4	0.6428571428571429	9	0.4444444444444444	0.5714285714285714	10	8	5	0	0	0.25	12	3	1.0666666666666667	16	0.0	0.5333333333333333	0.4146532783503364	0.9532181462112248	0.5473850407311318	0.9599745019290166	0.9272827821532819	0.8965156415109585	0.8576327434394535	0.9417837537505552	0	0	0.0
1085	None	None	None	None	None	0	0	0.6666666666666666	4	0.16666666666666666	1	0.5	0	1	0	6	0	0	1.0	4	4	0.5333333333333333	8	0.0	0.4	0	0	0	0	0	0	0	0	0	0	0
1696	None	None	None	None	None	0	0	1.0	1	0	0	1.0	0	1	0	0	0	0	0.5	2	1	0.13333333333333333	2	0.0	0	0	0	0	0	0	0	0	0	0	0	0
2601	2.3818734912951864e-06	4.11818395675393e-08	-1.9736786529011315e-08	0.9999963259837634	None	1.0	2	1.0	6	0.14285714285714285	1	0.75	0	1	0	7	0	0	0.75	3	4	0.6	9	0.0	0.8	0	0	0	0	0	0	0	0	0	0	0
2084	None	None	None	None	None	0	0	0.6666666666666666	2	0.5	1	1.0	0.5	3	1	0	0	0	0.25	4	1	0.26666666666666666	4	0.0	0.6666666666666666	0.35836069658326036	0.6458967862126495	0.3567960873693761	0.8011674803483622	0.4791531450400731	0.5561879099558555	0.657576187050338	0.6770223433587104	0	0	0.0
1908	None	None	None	None	None	0	0	1.0	2	0.0	0	0.75	0	1	0	1	0	0	1.0	2	2	0.2	3	0.0	0	0	0	0	0	0	0	0	0	0	0	0
1178	None	None	None	None	None	0	0	0.625	5	0.2	2	0.48	0	2	0	9	0	0	1.0	5	5	0.8	12	0.0	0	0	0	0	0	0	0	0	0	0	0	0
2003	None	None	None	None	None	0	0	0.4	2	0.8	4	0.4666666666666667	0.8	6	4	0	1	0	0.6	5	3	0.4666666666666667	7	0.5	0	0.7888021684241888	0.8349858358015128	0.7090063295615077	0.9487773553490576	0.4378487511691887	0.8418609899863047	0.8372866643066971	0.8880363867964916	1.0	0.6666666666666666	0.0
4180	0.022058113915155577	0.004305239396329606	0.0041516343810636715	0.9823792819263704	None	0.3333333333333333	1	0.625	5	0.4444444444444444	4	0.4583333333333333	0.4444444444444444	6	4	4	1	0	0.375	8	3	0.7333333333333333	11	0.1	0.75	0.5831692108179952	0.9196141077734864	0.7843704382974563	0.9376087953212314	0.9673084877267865	0.8276353036010486	0.8306033702395085	0.9036679865682853	1.0	0.16666666666666666	0.0
446	None	None	None	None	None	0.5	1	0.7142857142857143	5	0.375	3	0.6666666666666666	0.25	5	2	4	0	0	0.6	3	5	0.6666666666666666	10	0.0	0.8	0.6735337230718531	0.9360256340385771	0.748876804147634	0.754878650544423	0.6556035494153173	0.9566921181105333	0.9038855774527672	0.9089628860322928	0	0	0.0
2375	None	None	None	None	None	0.5	1	0.6666666666666666	4	0.2857142857142857	2	0.6	0.14285714285714285	2	1	6	0	0	0.6	3	5	0.6	9	0.0	1.0	0.5291851878885269	0.7233087536377343	0.6548490125268438	0.8492145655792857	0.5615656790754308	0.7485531764306032	0.7664545151469238	0.779043244887555	0	0	0.0
5515	0.01712582795542645	0.0010091228470832478	0.0007798236245060946	0.9573860413338983	None	0.6666666666666666	2	0.6666666666666666	6	0.45454545454545453	5	0.4642857142857143	0.36363636363636365	7	4	5	0	0	0.5714285714285714	7	4	0.8666666666666667	13	0.0	0.6666666666666666	0.5831692108179952	0.9600554985349204	0.7843704382974563	0.9536787797920101	0.9199485888529904	0.8475747101789887	0.845801550795815	0.9333905388667485	0	0	0.0
3786	0.019941044649749298	0.003182997319926226	0.002651864325661784	0.9288538963237392	None	0	0	0.5	5	0.3333333333333333	4	0.5185185185185185	0.16666666666666666	4	2	9	0	0	0.3333333333333333	3	9	0.9333333333333333	14	0.0	0.4	0.5473152871776381	0.9343727261091457	0.5870800090399949	0.8271424403898747	0.6257179794121813	0.8675320401280688	0.7993898111580887	0.8842767216082649	0	0	0.0
5132	0.023474854879454624	0.007424948533025571	0.007121633295309024	0.9766425821989745	None	0.3333333333333333	1	0.5555555555555556	5	0.5454545454545454	6	0.40625	0.45454545454545453	7	5	5	0	0	0.5	8	4	0.8666666666666667	13	0.0	0.6	0.34209304158550974	0.9516498240821273	0.3103996431648073	0.9591672434759341	0.9733539404213142	0.9172880561396799	0.7881335137337363	0.9451869905179666	0	0	0.0
7373	0.03275214309440773	0.02174839469601473	0.0213321514040238	0.9823680968482479	None	0	0	0.3333333333333333	4	0.6666666666666666	10	0.4722222222222222	0.5333333333333333	10	8	6	0	0	0.25	12	3	1.1333333333333333	17	0.0	0.5	0.48468742143776444	0.977237768947171	0.6871651835002395	0.917157690334353	0.9270287247822573	0.9155999390432332	0.9300432151385843	0.9452838541394591	0	0	0.0
6327	0.01711777426948578	0.0013358235647798204	0.0004091162262342321	0.9634702952731861	None	0.3333333333333333	1	0.5	4	0.6666666666666666	6	0.4074074074074074	0.6666666666666666	10	6	0	0	0	0.3333333333333333	9	3	0.7333333333333333	11	0.0	1.0	0.5351913629665791	0.9472211173057156	0.7843704382974563	0.9402307663725721	0.9272827821532819	0.881605137514496	0.8518146556483526	0.9275908595608576	0	0	0.0
7115	0.021801565845927906	0.013122631732610844	0.012717515896938147	0.9845584735859503	None	0.25	1	0.5454545454545454	6	0.5	7	0.32	0.42857142857142855	12	6	3	0	0	0.5	10	5	1.0666666666666667	16	0.0	0.5454545454545454	0.5351913629665791	0.9647013562920772	0.8711390121448408	0.9485624101330068	0.9666641174239047	0.9260771813070944	0.7881335137337363	0.9486721350478518	0	0	0.0
897	None	None	None	None	None	0	0	0.3333333333333333	4	0.6666666666666666	10	0.40476190476190477	0.6	12	9	4	2	0	0.8571428571428571	7	6	1.1333333333333333	17	0.2222222222222222	0.6153846153846154	0.42568555326576796	0.7588934840192495	0.5441984429720927	0.9189639244255771	0.6869297156346874	0.8987203141777169	0.8319380336728887	0.872066344565672	0.5416666666666666	0.4166666666666667	0.0
5874	0.026846861060810075	0.008496276392613626	0.00840577997582228	0.9660168328630662	None	0.3333333333333333	1	0.5555555555555556	5	0.5454545454545454	6	0.3611111111111111	0.45454545454545453	7	5	5	0	0	0.4444444444444444	9	4	0.8666666666666667	13	0.0	0.8	0.5831692108179952	0.9148398437960911	0.7843704382974563	0.932272352944274	0.9733539404213142	0.8153293263908825	0.845801550795815	0.8966416889029292	0	0	0.0
7418	0.02112463653188169	0.014671286504889086	0.014442694443025879	0.9862258658910734	None	0.3333333333333333	1	0.5555555555555556	5	0.45454545454545453	5	0.3611111111111111	0.45454545454545453	9	5	3	4	0	0.4444444444444444	9	4	0.8666666666666667	13	0.6666666666666666	0.5	0.34209304158550974	0.9721059837813332	0.8711390121448408	0.9509159827233994	0.9199485888529904	0.9677270151124503	0.8084232741296017	0.9646075042881956	0.1111111111111111	0.3333333333333333	0.0
3837	0.024711278030338443	0.001532959362802145	0.001266581681492457	0.979660188485662	None	0.3333333333333333	1	0.625	5	0.5	5	0.4444444444444444	0.4	7	4	4	1	0	0.3333333333333333	9	3	0.8	12	0.1111111111111111	0.8888888888888888	0.5831692108179952	0.9356628180228718	0.7843704382974563	0.932272352944274	0.9599742944264952	0.8072133880549122	0.8142362193092436	0.9041101182361618	1.0	0.14285714285714285	0.0
1580	None	None	None	None	None	1.0	1	1.0	4	0.25	1	0.5	0	2	0	3	0	0	0.75	4	3	0.4	6	0.0	1.0	0	0	0	0	0	0	0	0	0	0	0
158	None	None	None	None	None	1.0	2	0.8333333333333334	5	0.14285714285714285	1	0.75	0	0	0	8	3	0	0.75	4	3	0.6	9	0.15	0.8	0	0	0	0	0	0	0	0	0	0	0
396	None	None	None	None	None	0.375	3	0.5263157894736842	10	0.4230769230769231	11	0.4375	0.38461538461538464	17	10	10	0	0	1.0	8	8	1.8666666666666667	28	0.0	0.75	0.6596885118557697	0.9330243069959285	0.5918251632312275	0.9421963486592029	0.8745174799821316	0.8837433618901611	0.9409072779800356	0.9230511166803264	0	0	0.0
7075	0.020336211922073917	0.012690410681565066	0.012252204836143383	0.9817199767102522	None	0.3333333333333333	1	0.5555555555555556	5	0.5454545454545454	6	0.48148148148148145	0.45454545454545453	8	5	4	2	0	0.3333333333333333	9	3	0.8666666666666667	13	0.2222222222222222	0.8	0.5351913629665791	0.9566286911235834	0.8277547252211486	0.9506835868638104	0.9799871472132476	0.9008096026548724	0.7549589463317665	0.9400786916555292	0.5625	0.25	0.0
1361	None	None	None	None	None	0.5	1	0.6666666666666666	4	0.3333333333333333	2	0.5333333333333333	0.3333333333333333	4	2	3	0	0	0.6	3	5	0.5333333333333333	8	0.0	0.6666666666666666	0.7894278202169583	0.9398526578635985	0.6154562981882462	0.9377805573362326	0.7084015144541332	0.5586938710436926	0.7235982946918037	0.8698023582863282	0	0	0.0
400	None	None	None	None	None	0	0	0.2	1	1.0	5	0.5833333333333334	0.8	5	4	1	2	0	0.3333333333333333	6	2	0.4666666666666667	7	0.4	0	0.7933066609490812	0.928266729585499	0.5226411936145766	0.8822694890928384	0.6432796411595076	0.7677776674699193	0.8995250326741824	0.872519647453302	0.6	0.4	0.0
1828	None	None	None	None	None	0.5	1	0.7142857142857143	5	0.375	3	0.5	0.375	6	3	3	0	0	0.8	4	5	0.6666666666666666	10	0.0	0.8	0.7674099316171292	0.9522152798451189	0.7106676338193907	0.9198548748093374	0.7084015144541332	0.8723663297582803	0.8541134803182503	0.9206712515334547	0	0	0.0
7334	0.021277556325941693	0.014546093116220416	0.014460958094390547	0.986313978545403	None	0.25	1	0.6	6	0.4166666666666667	5	0.3888888888888889	0.4166666666666667	9	5	4	3	0	0.4444444444444444	9	4	0.9333333333333333	14	0.375	0.5	0.34209304158550974	0.9721059837813332	0.8711390121448408	0.9509159827233994	0.9199485888529904	0.9677270151124503	0.8084232741296017	0.9646075042881956	0.1111111111111111	0.2222222222222222	0.0
7300	0.03742318294198769	0.013061740861342387	0.013058517952309863	0.9887416052781955	None	0	0	0.3333333333333333	4	0.6666666666666666	10	0.3090909090909091	0.6	12	9	4	0	0	0.45454545454545453	11	5	1.1333333333333333	17	0.0	0.5	0.12067432796741637	0.9265184383110663	0.2773531489520831	0.9623555473645686	0.7263922445010491	0.9025606913597778	0.8576327434394535	0.9350633039838562	0	0	0.0
2005	None	None	None	None	None	0	0	1.0	1	0	0	1.0	0	0	0	1	1	0	0.5	2	1	0.13333333333333333	2	0.16666666666666666	0	0	0	0	0	0	0	0	0	0	0	0
2264	None	None	None	None	None	0	0	1.0	2	0.0	0	0.75	0	2	0	0	0	0	1.0	2	2	0.2	3	0.0	0	0	0	0	0	0	0	0	0	0	0	0
1953	None	None	None	None	None	0	0	0.75	3	0.0	0	0.8333333333333334	0	2	0	2	0	0	0.6666666666666666	3	2	0.3333333333333333	5	0.0	0.6666666666666666	0	0	0	0	0	0	0	0	0	0	0
3173	0.007062328889762445	0.0005702601823398799	0.00048014262572181504	0.9449536930682192	None	0	0	0.5714285714285714	4	0.25	2	0.5555555555555556	0.25	4	2	5	0	0	0.5	3	6	0.6666666666666666	10	0.0	0.5	0.5473152871776381	0.9343727261091457	0.5870800090399949	0.8271424403898747	0.6257179794121813	0.80233102807069	0.806277752245566	0.866932760365987	0	0	0.0
5581	0.023297932107273798	0.010182135297539282	0.010177363351255887	0.9796693146556604	None	0.5	2	0.6	6	0.5384615384615384	7	0.4166666666666667	0.46153846153846156	10	6	4	1	0	0.4444444444444444	9	4	1.0	15	0.125	0.6666666666666666	0.5351913629665791	0.9451788467264222	0.8277547252211486	0.9410665385114975	1.0	0.9455992440278178	0.7787750774107928	0.9439827324541621	1.0	0.2	0.0
5773	0.019684430978422075	0.0063905248408951424	0.0063893030716740875	0.9671095121183191	None	0.25	1	0.5	5	0.5833333333333334	7	0.35	0.5	8	6	5	0	0	0.625	8	5	0.9333333333333333	14	0.0	0.5454545454545454	0.6052255060540072	0.9233062209461651	0.8277547252211486	0.9261715637099219	0.986676970210657	0.8085018113657122	0.8187464816512732	0.8959102574202469	0	0	0.0
352	None	None	None	None	None	0	0	0.16666666666666666	1	1.0	6	1.0	0	0	0	7	0	0	0.125	8	1	0.5333333333333333	8	0.0	0	0	0	0	0	0	0	0	0	0	0	0
2529	None	None	None	None	None	0.5	2	0.6	6	0.5	6	0.5833333333333334	0.25	3	3	10	0	0	0.375	3	8	0.9333333333333333	14	0.0	0.6666666666666666	0.8204799762997566	0.974008959719014	0.9041771184715577	0.946929879606658	0.5451644895209375	0.7400345513565408	0.86066934719705	0.9253348750545004	0	0	0.0
5866	0.0236182123071116	0.009794412652156916	0.009748300330415233	0.9756013267873583	None	0.5	2	0.6	6	0.5	6	0.5185185185185185	0.4166666666666667	10	5	3	1	0	0.3333333333333333	9	3	0.9333333333333333	14	0.2	0.8	0.5351913629665791	0.9451788467264222	0.8277547252211486	0.9410665385114975	1.0	0.9455992440278178	0.7787750774107928	0.9439827324541621	1.0	0.2	0.0
3070	0.011953876847013723	0.0014736225951183556	0.00015305566396987656	0.9786361436978599	None	0.5	1	0.6666666666666666	4	0.5714285714285714	4	0.42857142857142855	0.5714285714285714	6	4	2	0	0	0.42857142857142855	7	3	0.6	9	0.0	1.0	0.5831692108179952	0.9264548870418815	0.7843704382974563	0.9358768585867362	0.8329864988880358	0.9567439266939806	0.8317934322962787	0.9410430306996254	0	0	0.0
1701	None	None	None	None	None	0.5	1	0.6666666666666666	4	0.5714285714285714	4	0.5	0.42857142857142855	5	3	3	1	0	0.5	6	3	0.6	9	0.125	0.6666666666666666	0.4872135151151631	0.8253172373576186	0.7843704382974563	0.9141116264468038	1.0	0.8510178906941749	0.845801550795815	0.8683867118587798	1.0	0.6	0.0
7157	0.04131931719082345	0.0016374878202007942	-0.001500580710922886	0.9890010185000092	None	0	0	0.4	4	0.5833333333333334	7	0.42424242424242425	0.5	8	6	5	2	0	0.2727272727272727	11	3	0.9333333333333333	14	0.16666666666666666	0.46153846153846156	0.12067432796741637	0.846518340066238	0.2773531489520831	0.96122263917934	0.7228879258715513	0.9032167459086105	0.9094601444335988	0.9155838287206539	0.5625	0.25	0.0
4987	0.027058354970292346	0.008317193232780856	0.007855895328377315	0.942431794297972	None	0	0	0.42857142857142855	3	0.75	6	0.5555555555555556	0.75	8	6	1	0	0	0.2222222222222222	9	2	0.6666666666666666	10	0.0	1.0	0.5351913629665791	0.9403945596894462	0.7843704382974563	0.9507817341516569	0.9539854579374436	0.8677558625128864	0.8518146556483526	0.9264647435806044	0	0	0.0
5672	0.021361226505648114	0.007793705540094584	0.0075888744300565735	0.9781505457541437	None	0.3333333333333333	1	0.5	4	0.6	6	0.3333333333333333	0.6	8	6	3	2	0	0.4444444444444444	9	4	0.8	12	0.25	0.7272727272727273	0.5351913629665791	0.9161995673972197	0.7843704382974563	0.9454295155325162	0.9673084877267865	0.8906790220391364	0.8105620082107671	0.9203573801512421	0.5625	0.375	0.0
1857	None	None	None	None	None	0	0	0.38461538461538464	5	0.6470588235294118	11	0.5277777777777778	0.47058823529411764	9	8	9	0	0	1.0	6	6	1.2666666666666666	19	0.0	0.5	0.43382183917723294	0.8368840573581866	0.4964121503852933	0.9191007053835446	0.6869297156346874	0.918600369789534	0.8770064136572201	0.8968741170593634	0	0	0.0
2521	None	None	None	None	None	0	0	0.2222222222222222	2	0.8181818181818182	9	0.5416666666666666	0	1	0	11	2	0	0.16666666666666666	12	2	0.8666666666666667	13	0.08	0	0	0	0	0	0	0	0	0	0	0	0
384	None	None	None	None	None	0	0	1.0	3	0.0	0	0.6666666666666666	0	2	0	1	3	0	0.6666666666666666	3	2	0.26666666666666666	4	0.75	1.0	0	0	0	0	0	0	0	0	0	0	0
3369	0.009372731164943544	0.0021181931745357023	0.0020934340447837166	0.9872680538488541	None	0.5	1	0.6666666666666666	4	0.5	3	0.4444444444444444	0.5	6	3	1	0	0	0.5	6	3	0.5333333333333333	8	0.0	1.0	0.5831692108179952	0.9264548870418815	0.7843704382974563	0.9358768585867362	0.8329864988880358	0.9567439266939806	0.8317934322962787	0.9410430306996254	0	0	0.0
5585	0.030878174048552406	0.009663723046154054	0.008639042445278097	0.9789298299678973	None	0.25	1	0.5	5	0.5833333333333334	7	0.35	0.5833333333333334	10	7	3	0	0	0.4	10	4	0.9333333333333333	14	0.0	0.7272727272727273	0.5863706056041165	0.8947190262556403	0.5473850407311318	0.9571558281203943	0.9539854579374436	0.9570925623329514	0.8473749695416846	0.9417891420193337	0	0	0.0
5980	0.02932451313655251	0.003510439859641291	0.0029678157867425972	0.548285612954847	None	0.25	1	0.5	5	0.5833333333333334	7	0.35	0.5833333333333334	9	7	4	2	0	0.4	10	4	0.9333333333333333	14	0.2	0.5454545454545454	0.5831692108179952	0.9475746511959637	0.8711390121448408	0.9227493874210987	1.0	0.8730040637073013	0.8317934322962787	0.9193984078588321	0.5555555555555556	0.2222222222222222	0.0
5194	0.015809794922260693	0.000837845575284011	0.0006134665642235389	0.9815209065023287	None	0.3333333333333333	1	0.625	5	0.5	5	0.375	0.4	8	4	3	0	0	0.5	8	4	0.8	12	0.0	0.6666666666666666	0.5351913629665791	0.9601154349564411	0.8711390121448408	0.891197947836615	0.9666641174239047	0.9410949313969621	0.7787750774107928	0.9361400360503118	0	0	0.0
6719	0.03996804378293894	0.0071078111419328035	0.0063922747426326965	0.9644448167522187	None	0	0	0.4	4	0.5833333333333334	7	0.42424242424242425	0.5833333333333334	9	7	4	0	0	0.2727272727272727	11	3	0.9333333333333333	14	0.0	0.6153846153846154	0.4872135151151631	0.9495568115130874	0.7843704382974563	0.9574583243722381	0.9346169754535731	0.8877331796114225	0.8576327434394535	0.9373550757122575	0	0	0.0
2402	None	None	None	None	None	0	0	0.2857142857142857	2	0.75	6	0.5	0.375	5	3	4	2	0	0.8	4	5	0.6666666666666666	10	0.2	0.4	0.40024422007529326	0.6389017787398892	0.8408944587425369	0.9178562352931389	0.7631648258814658	0.899626765894491	0.8721867861981616	0.8488682028864647	0.6	0.8	0.0
3004	0.00938476237616528	0.0002137643923176306	0.0002132417979700771	0.9885599856983193	None	0.5	1	0.6666666666666666	4	0.5714285714285714	4	0.375	0.42857142857142855	5	3	3	0	0	0.6666666666666666	6	4	0.6	9	0.0	0.6666666666666666	0.5831692108179952	0.9282650253390928	0.8711390121448408	0.6341580115728791	0.9599742944264952	0.6593844163231429	0.82338956005675	0.7785085337610838	0	0	0.0
5538	0.02261049001556216	0.00845224502967087	0.008452147617964948	0.9680526883538646	None	0.3333333333333333	1	0.625	5	0.5	5	0.4444444444444444	0.5	8	5	3	0	0	0.3333333333333333	9	3	0.8	12	0.0	0.6666666666666666	0.5351913629665791	0.9406578449276765	0.8277547252211486	0.9294587345050545	0.986676970210657	0.943363499876956	0.8606696523386876	0.9380894110404177	0	0	0.0
466	None	None	None	None	None	0	0	0.75	3	0.5	2	0.5	0.25	3	1	2	1	0	0.75	3	4	0.4	6	0.16666666666666666	0.6666666666666666	0.3225407187659821	0.9633852887407124	0.36802403680915663	0.8776417520126981	0.6001680698279706	0.5197441482998688	0.8474573556367283	0.8548430226754861	1.0	0	0.0
38	None	None	None	None	None	0	0	0.25	3	0.7333333333333333	11	0.4722222222222222	0.4	8	6	8	4	0	1.0	6	6	1.1333333333333333	17	0.2222222222222222	0	0.4951168094218582	0.9344389439479421	0.6091601486436025	0.8918433212388232	0.665344621564296	0.8905279533407705	0.852932484187854	0.9078453931240057	0.3125	0.375	0.0
7235	0.034119170645963925	0.02133868525608305	0.021080437964128843	0.9813521111179153	None	0	0	0.3333333333333333	4	0.6666666666666666	10	0.4358974358974359	0.5333333333333333	11	8	5	0	0	0.23076923076923078	13	3	1.1333333333333333	17	0.0	0.5	0.34209304158550974	0.9781761908039917	0.5211861742021207	0.9342006484003395	0.8940831551380196	0.921149472689734	0.9134376851812951	0.951259624803491	0	0	0.0
3678	0.0066801540865728416	0.0004865512272028531	0.0004825106457573107	0.9430275627726192	None	0	0	0.5	4	0.4	4	0.5	0.1	2	1	9	0	0	0.375	3	8	0.8	12	0.0	0.5	0.5070023406091462	0.6768002124539068	0.6548490125268438	0.5438303825495725	0.4983939326674419	0.848467052789096	0.7753616962463157	0.706649941259921	0	0	0.0
1797	None	None	None	None	None	0.5	2	0.8	8	0.16666666666666666	2	0.5833333333333334	0.16666666666666666	6	2	7	0	0	0.375	3	8	0.9333333333333333	14	0.0	0.6666666666666666	0.8648456708585179	0.9419330594344707	0.9041771184715577	0.7187058742367207	0.7084015144541332	0.8540445797719303	0.698388953630704	0.8618042597842354	0	0	0.0
3271	0.011314070405425465	0.0013456248214731906	-0.000576803856565323	0.9764376214278024	None	0.5	1	0.6666666666666666	4	0.5714285714285714	4	0.42857142857142855	0.5714285714285714	7	4	1	0	0	0.42857142857142855	7	3	0.6	9	0.0	1.0	0.5831692108179952	0.9517585784192538	0.7843704382974563	0.9412488860137043	0.9599742944264952	0.7542779900264001	0.845801550795815	0.9082554010807778	0	0	0.0
5725	0.02264568626571713	0.004303488872091644	0.00393419468252119	0.9645373035634945	None	0.3333333333333333	1	0.5555555555555556	5	0.5454545454545454	6	0.43333333333333335	0.5454545454545454	9	6	3	0	0	0.3	10	3	0.8666666666666667	13	0.0	0.8	0.7596369576271657	0.9520584427555567	0.7376187614342716	0.9457045773108235	0.9733539404213142	0.8604874110055551	0.745162712879595	0.927919363175188	0	0	0.0
4931	0.020603998162182727	0.0078118811564134106	0.007638847511062523	0.9747017314060819	None	0.3333333333333333	1	0.625	5	0.4444444444444444	4	0.4583333333333333	0.4444444444444444	6	4	4	0	0	0.375	8	3	0.7333333333333333	11	0.0	0.75	0.5351913629665791	0.8892412572728658	0.7843704382974563	0.9376087953212314	0.9466512646371523	0.823181453804683	0.8510558165269027	0.8919026817615908	0	0	0.0
4591	0.017941559625082825	0.00391169527562991	0.0038962197795841505	0.9865693404669419	None	0.3333333333333333	1	0.625	5	0.5	5	0.5	0.4	7	4	4	0	0	0.375	8	3	0.8	12	0.0	0.6666666666666666	0.5831692108179952	0.9356628180228718	0.7843704382974563	0.932272352944274	0.9733539404213142	0.8204538106122619	0.845801550795815	0.9066068617756432	0	0	0.0
5962	0.034955927001875144	0.001971030560490634	0.0001371028719719734	0.8700743435491708	None	0	0	0.375	3	0.6666666666666666	6	0.55	0.6666666666666666	6	6	4	1	0	0.2	10	2	0.7333333333333333	11	0.08333333333333333	0.8	0.33838811070345415	0.9350454864535099	0.2773531489520831	0.9601690280278125	0.7802704897032444	0.8776618778462137	0.8870908836951994	0.9312861024438025	1.0	0.16666666666666666	0.0
983	None	None	None	None	None	0	0	1.0	3	0.0	0	0.6666666666666666	0	1	0	2	0	0	0.6666666666666666	3	2	0.26666666666666666	4	0.0	1.0	0	0	0	0	0	0	0	0	0	0	0
2002	None	None	None	None	None	0	0	1.0	1	0	0	1.0	0	1	0	0	0	0	0.5	2	1	0.13333333333333333	2	0.0	0	0	0	0	0	0	0	0	0	0	0	0
1426	None	None	None	None	None	0	0	0.75	3	0.0	0	0.625	0	3	0	1	0	0	0.5	4	2	0.3333333333333333	5	0.0	0.5	0	0	0	0	0	0	0	0	0	0	0
3431	0.010539316280698402	0.0013474753178855502	0.0008250556662054027	0.9852427587935455	None	0.5	1	0.6666666666666666	4	0.5	3	0.4444444444444444	0.5	7	3	0	0	0	0.5	6	3	0.5333333333333333	8	0.0	1.0	0.7994212598587684	0.9597029576186429	0.7843704382974563	0.9387293788680344	0.6596914099711174	0.8933132668619513	0.8142362193092436	0.935527454312492	0	0	0.0
4836	0.013852880223762477	0.006714362607595647	0.006369222916008231	0.9794877368703727	None	0.3333333333333333	1	0.6666666666666666	6	0.36363636363636365	4	0.40625	0.36363636363636365	9	4	3	0	0	0.5	8	4	0.8666666666666667	13	0.0	0.6666666666666666	0.4872135151151631	0.935874402728355	0.7843704382974563	0.9540518603551349	0.9346169754535731	0.8813867277176901	0.7881335137337363	0.9291138895045019	0	0	0.0
1618	None	None	None	None	None	0	0	0.4	2	0.8	4	1.0	0	1	0	5	6	0	0.14285714285714285	1	7	0.4666666666666667	7	0.46153846153846156	0.3333333333333333	0	0	0	0	0	0	0	0	0	0	0
10	None	None	None	None	None	0	0	0	0	0	0	1.0	0	0	0	0	2	0	1.0	1	1	0.06666666666666667	1	0.5	0	0	0	0	0	0	0	0	0	0	0	0
6742	0.024840741032322988	0.007380246559172586	0.007323285451594489	0.9724237938977023	None	0.3333333333333333	1	0.5	4	0.6666666666666666	6	0.4074074074074074	0.6666666666666666	8	6	2	0	0	0.3333333333333333	9	3	0.7333333333333333	11	0.0	1.0	0.5351913629665791	0.9108944866180863	0.7843704382974563	0.9469758391098316	0.9539854579374436	0.8662669701620492	0.8518146556483526	0.9136069438090944	0	0	0.0
4985	0.020318602283137206	0.0077127816546762006	0.0076043269542194775	0.974839795610576	None	0.3333333333333333	1	0.625	5	0.4444444444444444	4	0.4583333333333333	0.4444444444444444	7	4	3	0	0	0.375	8	3	0.7333333333333333	11	0.0	0.75	0.4872135151151631	0.92156865950097	0.7843704382974563	0.9526083173382446	0.9199485888529904	0.8713602740605049	0.8481918484418124	0.921232855415186	0	0	0.0
2081	None	None	None	None	None	0.5	1	0.6666666666666666	4	0.5714285714285714	4	0.375	0.42857142857142855	5	3	3	0	0	0.6666666666666666	6	4	0.6	9	0.0	0.6666666666666666	0.5831692108179952	0.9282650253390928	0.8711390121448408	0.6341580115728791	0.9599742944264952	0.6593844163231429	0.82338956005675	0.7785085337610838	0	0	0.0
973	None	None	None	None	None	0	0	0.3125	5	0.6818181818181818	15	0.42857142857142855	0.6363636363636364	17	14	6	1	0	0.875	8	7	1.6	24	0.07692307692307693	0.7	0.42568555326576796	0.7413944797768363	0.4964121503852933	0.9263662286793668	0.6869297156346874	0.9037010464240635	0.8477090430781115	0.874514503037034	1.0	0.35294117647058826	0.0
3251	0.012387886858853673	0.00071273711951259	0.00011797259360959067	0.9796286940912958	None	0.5	1	0.6666666666666666	4	0.5	3	0.4444444444444444	0.5	5	3	2	0	0	0.5	6	3	0.5333333333333333	8	0.0	1.0	0.5831692108179952	0.9491199441798485	0.7843704382974563	0.9507990003526007	0.7976899974382103	0.7629519989298424	0.8317934322962787	0.9131032599692447	0	0	0.0
5622	0.019687335614204365	0.00429475398218598	0.004274073374949027	0.9676821436854154	None	0.5	1	0.5714285714285714	4	0.625	5	0.4166666666666667	0.625	8	5	1	0	0	0.375	8	3	0.6666666666666666	10	0.0	1.0	0.5351913629665791	0.9161995673972197	0.7843704382974563	0.9454295155325162	0.9539854579374436	0.8566648087606001	0.8109279846996195	0.9124508884427036	0	0	0.0
980	None	None	None	None	None	0	0	0.3	3	0.6923076923076923	9	0.2727272727272727	0	2	0	12	0	0	0.45454545454545453	5	11	1.0	15	0.0	0.18181818181818182	0	0	0	0	0	0	0	0	0	0	0
7159	0.04744276546130779	0.013667850457465568	0.013619837702066935	0.9798874747641777	None	0	0	0.36363636363636365	4	0.6428571428571429	9	0.4444444444444444	0.5	10	7	5	1	0	0.25	12	3	1.0666666666666667	16	0.09090909090909091	0.5333333333333333	0.22767875389440748	0.941305006012192	0.5473850407311318	0.9615711562110141	0.893692842206162	0.8953333424532144	0.8576327434394535	0.9378300025302123	1.0	0.1	0.0
5502	0.020676661647165275	0.007011699962902533	0.006895152633672195	0.9751524630576413	None	0.3333333333333333	1	0.5555555555555556	5	0.5454545454545454	6	0.40625	0.45454545454545453	7	5	5	0	0	0.5	8	4	0.8666666666666667	13	0.0	0.6	0.5831692108179952	0.9148398437960911	0.7843704382974563	0.932272352944274	0.9733539404213142	0.8153293263908825	0.845801550795815	0.8966416889029292	0	0	0.0
5121	0.02323333125253329	0.007260734828363165	0.0071724246502671155	0.9691986886676569	None	0.3333333333333333	1	0.625	5	0.5	5	0.5	0.4	9	4	2	0	0	0.375	8	3	0.8	12	0.0	0.6666666666666666	0.5831692108179952	0.9475746511959637	0.8711390121448408	0.9227493874210988	0.9599742944264952	0.9320502956532434	0.8452288418655869	0.9348978139095363	0	0	0.0
1814	None	None	None	None	None	0.5	1	0.5714285714285714	4	0.625	5	0.3333333333333333	0.625	8	5	1	0	0	0.8333333333333334	6	5	0.6666666666666666	10	0.0	0.5	0.7110896969549027	0.8944749058750072	0.8367809406291272	0.8905109913157461	0.7273021703483957	0.791241169145976	0.8151369330271017	0.864739703511727	0	0	0.0
6036	0.034990971356512524	0.010063298351674676	0.009813041545787741	0.9691522661497562	None	0.3333333333333333	1	0.5	4	0.7	7	0.4	0.7	9	7	2	0	0	0.3	10	3	0.8	12	0.0	1.0	0.4872135151151631	0.9495568115130874	0.7843704382974563	0.9574583243722381	0.9346169754535731	0.8878059407676724	0.8570273555921042	0.937369368311739	0	0	0.0
6687	0.040880532466152586	0.012802583554891372	0.011813385455041191	0.9751347499923314	None	0	0	0.4	4	0.6153846153846154	8	0.4166666666666667	0.5384615384615384	10	7	4	0	0	0.25	12	3	1.0	15	0.0	0.5714285714285714	0.12067432796741637	0.9380077669127753	0.5817719179815828	0.9636748587916256	0.9070158719955049	0.8943962117750485	0.9094601444335988	0.9376423679991804	0	0	0.0
997	None	None	None	None	None	0	0	0.5	2	0.75	3	1.0	0.75	5	3	0	0	0	0.16666666666666666	6	1	0.4	6	0.0	0.8	0.4685652820962768	0.8465276855410414	0.6524248079778467	0.8106459722030531	0.4454731419253736	0.6284036351913393	0.7206451820364417	0.7736557718919942	0	0	0.0
4393	0.010980648685547644	0.0019520285534993479	0.00157813018390812	0.9853185227540205	None	0.5	1	0.5714285714285714	4	0.625	5	0.47619047619047616	0.5	7	4	2	0	0	0.42857142857142855	7	3	0.6666666666666666	10	0.0	0.6666666666666666	0.5831692108179952	0.9439400780166186	0.7843704382974563	0.9518501340528617	0.87774140858522	0.85901701164387	0.8142362193092436	0.9267831091637978	0	0	0.0
3783	0.013397378905072857	0.0016963573557806128	0.0010212932306206547	0.9354386704368992	None	0	0	0.625	5	0.2	2	0.5714285714285714	0.2	4	2	7	0	0	0.42857142857142855	3	7	0.8	12	0.0	0.4	0.5473152871776381	0.9343727261091457	0.5870800090399949	0.8271424403898747	0.6257179794121813	0.80233102807069	0.806277752245566	0.866932760365987	0	0	0.0
5785	0.02236643916617068	0.009191428255811379	0.009069291567601355	0.9717238621223115	None	0.3333333333333333	1	0.625	5	0.5	5	0.4444444444444444	0.5	8	5	3	0	0	0.3333333333333333	9	3	0.8	12	0.0	0.6666666666666666	0.5351913629665791	0.9406578449276765	0.8277547252211486	0.9294587345050545	0.986676970210657	0.943363499876956	0.8606696523386876	0.9380894110404177	0	0	0.0
11	None	None	None	None	None	0	0	0.3333333333333333	1	1.0	2	1.0	0.5	1	1	2	0	0	0.25	1	4	0.26666666666666666	4	0.0	0	0.3151674702704722	0.5	0.8593016649768547	0.5	0.21976304855851453	0.5	0.9435875526567165	0.5	0	0	0.0
136	None	None	None	None	None	0	0	0.2	2	0.9230769230769231	12	0.42857142857142855	0.6923076923076923	10	9	4	2	0	0.7142857142857143	7	5	1.0	15	0.18181818181818182	0.7272727272727273	0.42568555326576796	0.7648227973369062	0.6564466598379868	0.8477115663249228	0.5992858955801896	0.8803820520288411	0.7943495626398124	0.836266517112127	0.55	0.3	0.0
2626	3.478150692841268e-07	1.9108689961255594e-08	-5.554812045911979e-09	0.9999950141858261	None	0	0	0	0	0	0	1.0	0	0	0	0	0	0	1.0	1	1	0.06666666666666667	1	0.0	0	0	0	0	0	0	0	0	0	0	0	0
7460	0.033539119499392665	0.018065856499760908	0.015379842847442022	0.9826737744493091	None	0	0	0.36363636363636365	4	0.6428571428571429	9	0.4444444444444444	0.5714285714285714	9	8	6	0	0	0.25	12	3	1.0666666666666667	16	0.0	0.5333333333333333	0.6272818012900191	0.9747667692273919	0.5211861742021207	0.91902076603048	0.8940831551380196	0.9305487917669986	0.9383468401566389	0.9474877473266062	0	0	0.0
4821	0.01740355433078624	0.007126518677492921	0.005976244696934517	0.974663500827263	None	0.5	1	0.5714285714285714	4	0.625	5	0.4166666666666667	0.5	5	4	4	1	0	0.375	8	3	0.6666666666666666	10	0.09090909090909091	1.0	0.4872135151151631	0.906984627971498	0.7843704382974563	0.9477614342653591	0.9346169754535731	0.8392602574952337	0.8651862121552062	0.9068803763374261	1.0	0.2	0.0
197	None	None	None	None	None	1.0	1	0.8	4	0.4	2	0.4666666666666667	0.4	5	2	1	1	0	0.6	5	3	0.4666666666666667	7	0.3333333333333333	1.0	0.7685023718219538	0.8522983357750531	0.6028402283112888	0.9325010520027504	0.22485769335125844	0.7657039977387949	0.9269546254719964	0.864623801277425	1.0	0.2	0.0
5184	0.02134566087909012	0.006003264668090153	0.005970989768119841	0.9728200102484692	None	0.3333333333333333	1	0.5555555555555556	5	0.5454545454545454	6	0.40625	0.45454545454545453	8	5	4	1	0	0.5	8	4	0.8666666666666667	13	0.1111111111111111	0.6	0.5351913629665791	0.9403945596894462	0.7843704382974563	0.9507817341516569	0.9673084877267865	0.8707586641255515	0.8518146556483526	0.9270625349546485	1.0	0.125	0.0
6919	0.06291228864766332	0.014159297956173099	0.014128969888971256	0.9814610052965576	None	0	0	0.3333333333333333	4	0.6666666666666666	10	0.3269230769230769	0.6	12	9	4	1	0	0.3076923076923077	13	4	1.1333333333333333	17	0.1111111111111111	0.5	0.12067432796741637	0.9349388027065679	0.5473850407311318	0.9624216307612009	0.914096007924772	0.9002889788357286	0.8576327434394535	0.9371959089623163	1.0	0	0.0
7238	0.019370277599740904	0.0027196847694789905	-0.0026659948008478144	0.978158527983247	None	0.3333333333333333	1	0.625	5	0.4	4	0.5	0.4	8	4	3	4	0	0.375	8	3	0.8	12	0.6666666666666666	0.5454545454545454	0.5831692108179952	0.9407000420558052	0.7843704382974563	0.9565777029166541	0.987321340513539	0.9032683161880156	0.8317934322962787	0.9368391986105176	0.25	0.5	0.0
2902	0.00045376058378840785	3.032015029370208e-05	2.3401248038609852e-05	0.9939680793468054	None	0	0	0.625	5	0.2222222222222222	2	0.6111111111111112	0	1	0	9	0	0	0.5	3	6	0.7333333333333333	11	0.0	0.4	0	0	0	0	0	0	0	0	0	0	0
3426	0.00453209752081233	0.0009710335711120379	0.0009672315085790142	0.9913760137867031	None	1.0	1	0.8	4	0.4	2	0.4666666666666667	0.4	5	2	1	0	0	0.6	5	3	0.4666666666666667	7	0.0	1.0	0.5831692108179952	0.941291419735794	0.7843704382974563	0.9440402795289893	0.7134921671009699	0.9574078264490982	0.8317934322962787	0.9480563355066963	0	0	0.0
2453	None	None	None	None	None	0.25	1	0.8	8	0.08333333333333333	1	0.6666666666666666	0.08333333333333333	1	1	12	0	0	0.42857142857142855	3	7	0.9333333333333333	14	0.0	0.5714285714285714	0.5365471913403533	0.5	0.6372717432259541	0.5	0.1972211230421036	0.5	0.8678944994631477	0.5	0	0	0.0
4457	0.01574842218563576	0.004375528141431416	0.004155631237980707	0.9842639458232472	None	0.5	1	0.6666666666666666	4	0.5714285714285714	4	0.42857142857142855	0.42857142857142855	4	3	4	0	0	0.42857142857142855	7	3	0.6	9	0.0	1.0	0.4367095735863483	0.9506943375816629	0.590769327654824	0.9576622123778337	0.9829302383349603	0.9155630160612224	0.8658841068438246	0.943773648430128	0	0	0.0
6669	0.023390014804087884	0.010068581488335612	0.010067606057869672	0.9644935043490191	None	0.3333333333333333	1	0.5	4	0.6666666666666666	6	0.4074074074074074	0.6666666666666666	9	6	1	0	0	0.3333333333333333	9	3	0.7333333333333333	11	0.0	1.0	0.4872135151151631	0.935874402728355	0.7843704382974563	0.9540518603551349	0.9733539404213142	0.8860220819588588	0.8317934322962787	0.9300978351206217	0	0	0.0
4455	0.0235867194871557	0.00883202940865614	0.008828473294389797	0.9720367413623641	None	0.3333333333333333	1	0.625	5	0.5	5	0.4444444444444444	0.5	8	5	3	0	0	0.3333333333333333	9	3	0.8	12	0.0	0.8888888888888888	0.5351913629665791	0.9161995673972197	0.7843704382974563	0.9454295155325162	0.986676970210657	0.9111382259178192	0.8187464816512732	0.9257970812743682	0	0	0.0
2270	None	None	None	None	None	0	0	0.5	2	0.5	2	0.6666666666666666	0.25	2	1	3	1	0	1.0	3	3	0.4	6	0.1111111111111111	0	0.2801277286174015	0.5226602046462954	0.23750200083362039	0.5	0.21489372747946164	0.5	0.5673054930864855	0.5075580036101798	1.0	1.0	0.0
3287	0.012945139219627002	0.0016036748603704615	0.0009254985270058469	0.9347197962770951	None	0	0	0.625	5	0.2	2	0.5714285714285714	0.2	4	2	7	0	0	0.42857142857142855	3	7	0.8	12	0.0	0.4	0.5473152871776381	0.9343727261091457	0.5870800090399949	0.8271424403898747	0.6257179794121813	0.8675320401280688	0.7993898111580887	0.8842767216082649	0	0	0.0
2016	None	None	None	None	None	0	0	0.75	3	0.5	2	0.75	0.25	4	1	1	1	0	0.5	4	2	0.4	6	0.3333333333333333	0.5	0.29411519373409367	0.8591310674268322	0.4146818829986101	0.9439159862173528	0.6891017177956106	0.9015346829833619	0.7720144403119014	0.9073660875760124	1.0	0.25	0.0
2511	None	None	None	None	None	0	0	1.0	2	0.0	0	0.75	0	0	0	2	0	0	1.0	2	2	0.2	3	0.0	0	0	0	0	0	0	0	0	0	0	0	0
3376	0.012627437101739485	0.0007353837117071283	0.0001110743624127602	0.9843189737552542	None	0.5	1	0.5714285714285714	4	0.625	5	0.35714285714285715	0.5	6	4	3	0	0	0.5714285714285714	7	4	0.6666666666666666	10	0.0	0.6666666666666666	0.7185025508756164	0.9344451890665711	0.8346941002781133	0.630495081766752	0.9188578515058576	0.9085137020272349	0.8606696523386876	0.8616436851572475	0	0	0.0
5839	0.022191107255343796	0.009648305578886289	0.009422473611996225	0.9746646849776321	None	0.3333333333333333	1	0.5555555555555556	5	0.5454545454545454	6	0.43333333333333335	0.5454545454545454	9	6	3	0	0	0.3	10	3	0.8666666666666667	13	0.0	0.8	0.34209304158550974	0.9658265955129202	0.8711390121448408	0.9521843858470475	0.9733539404213142	0.9634142417354828	0.7881335137337363	0.9608815091248989	0	0	0.0
1199	None	None	None	None	None	1.0	1	1.0	4	0.25	1	0.5	0	2	0	3	0	0	0.75	4	3	0.4	6	0.0	1.0	0	0	0	0	0	0	0	0	0	0	0
1422	None	None	None	None	None	0	0	0.5	2	0.6666666666666666	2	0.8333333333333334	0.3333333333333333	2	1	2	0	0	0.6666666666666666	2	3	0.3333333333333333	5	0.0	0	0.2801277286174015	0.5226602046462954	0.23750200083362039	0.5	0.21489372747946164	0.5	0.5673054930864855	0.5075580036101798	0	0	0.0
524	None	None	None	None	None	0	0	0.6666666666666666	2	0.0	0	0.6666666666666666	0	1	0	2	1	0	0.6666666666666666	2	3	0.26666666666666666	4	0.14285714285714285	1.0	0	0	0	0	0	0	0	0	0	0	0
4418	0.020048377841600386	0.0071181492917304825	0.0064800922539423635	0.9785125895739717	None	0.3333333333333333	1	0.625	5	0.4444444444444444	4	0.4583333333333333	0.4444444444444444	6	4	4	0	0	0.375	8	3	0.7333333333333333	11	0.0	0.75	0.5351913629665791	0.8892412572728658	0.7843704382974563	0.9376087953212314	0.9539854579374436	0.8243548211963725	0.8349756749940768	0.8921621585370114	0	0	0.0
3165	0.011038748769942318	0.0012900928435906121	0.000687483778070606	0.9894282574479689	None	0.5	1	0.6666666666666666	4	0.5	3	0.4444444444444444	0.5	5	3	2	1	0	0.5	6	3	0.5333333333333333	8	0.16666666666666666	1.0	0.8538358909332378	0.8758908691589906	0.7982491884113858	0.600030472876065	0.9124551251015968	0.9246315480675912	0.845801550795815	0.8351019337112048	1.0	0	0.0
4401	0.023204120076025642	0.0031866543127191623	0.0031349003705930002	0.9795172009999012	None	0	0	0.5	4	0.6	6	0.3333333333333333	0.6	7	6	4	1	0	0.4444444444444444	9	4	0.8	12	0.09090909090909091	0.8	0.5831692108179952	0.9135853884996106	0.7843704382974563	0.9472697292376347	0.9599742944264952	0.899457731692677	0.8142362193092436	0.9226761623804726	1.0	0.2857142857142857	0.0
2340	None	None	None	None	None	0	0	0.5	2	0.5	2	1.0	0	1	0	4	1	0	0.6666666666666666	2	3	0.4	6	0.09090909090909091	0	0	0	0	0	0	0	0	0	0	0	0
6452	0.0574801168018199	0.003327877545714255	0.0030015611370958254	0.9254508317312434	None	0	0	0.46153846153846156	6	0.47058823529411764	8	0.4523809523809524	0.4117647058823529	11	7	7	0	0	0.21428571428571427	14	3	1.2666666666666666	19	0.0	0.2222222222222222	0.34209304158550974	0.9544200123326919	0.3103996431648073	0.9605789017696749	0.8679323161279356	0.9124844020109131	0.8576327434394535	0.9458200458333571	0	0	0.0
2517	None	None	None	None	None	0	0	0.375	3	0.7	7	0.6	0.3	3	3	8	5	0	0.8	4	5	0.8	12	0.25	0.2222222222222222	0.46207380370574375	0.6192045240043552	0.63650266600638	0.8472952456967318	0.15065375124895575	0.5594139815343758	0.8817992486182099	0.6927129518605164	0.3333333333333333	0.3333333333333333	0.0
1526	None	None	None	None	None	0	0	0	0	0	0	1.0	0	0	0	0	2	0	1.0	1	1	0.06666666666666667	1	0.5	0	0	0	0	0	0	0	0	0	0	0	0
515	None	None	None	None	None	0.3333333333333333	1	0.5	4	0.7	7	0.4	0.7	10	7	1	1	0	0.3	3	10	0.8	12	0.3333333333333333	1.0	0.5903819584904084	0.8028179558717143	0.4467401128642547	0.9422676017107411	0.41784082047856186	0.9068910161521291	0.7809343046149624	0.8963744517205137	1.0	0.2	0.0
4580	0.02329013716415243	0.0047838332781545605	0.004635655736767724	0.5951629553650258	None	0.3333333333333333	1	0.625	5	0.4444444444444444	4	0.4583333333333333	0.3333333333333333	8	3	2	1	0	0.375	8	3	0.7333333333333333	11	0.3333333333333333	0.6666666666666666	0.5831692108179952	0.8991141319746399	0.7843704382974563	0.9372446894435578	0.974642681027078	0.909398843465282	0.7697173372418947	0.9167621610568618	1.0	0.5	0.0
701	None	None	None	None	None	0	0	0.5	2	0.75	3	0.75	0.25	2	1	3	0	0	0.5	4	2	0.4	6	0.0	0.5	0.9059690151947748	0.5	0.6935791060397879	0.5173005522252271	0.857522244758767	0.5	0.7127619165575673	0.5057688978172252	0	0	0.0
6822	0.042466474161711565	0.012380605927330375	0.012139386870723768	0.9844511698348681	None	0	0	0.4	4	0.5833333333333334	7	0.42424242424242425	0.5	8	6	5	0	0	0.2727272727272727	11	3	0.9333333333333333	14	0.0	0.46153846153846156	0.22767875389440748	0.9314098823460271	0.2773531489520831	0.9622347498155139	0.760257636916492	0.9011154680561014	0.8672328344659742	0.936157634833636	0	0	0.0
2215	None	None	None	None	None	0	0	0.2857142857142857	2	0.75	6	0.5	0.5	4	4	5	1	0	0.8	4	5	0.6666666666666666	10	0.07142857142857142	0.25	0.28919802382674237	0.5196276738796379	0.23750200083362039	0.5	0.21489372747946164	0.5	0.5771286826081861	0.5065455477691695	1.0	0.5	0.0
7364	0.03954394577394648	0.013691788790622661	0.008782674334715202	0.9807026747863095	None	0	0	0.3	3	0.75	9	0.3888888888888889	0.5833333333333334	8	7	5	1	0	0.25	12	3	0.9333333333333333	14	0.07692307692307693	0.6153846153846154	0.4146532783503364	0.9583653371479036	0.8711390121448408	0.9389239696137013	0.9072699293665293	0.868460912691679	0.9064683967548659	0.9299188313571812	1.0	0.25	0.0
6284	0.023514455287496443	0.009607274858689676	0.009598987516962414	0.9621227188278683	None	0.3333333333333333	1	0.5	4	0.6666666666666666	6	0.4074074074074074	0.6666666666666666	9	6	1	0	0	0.3333333333333333	9	3	0.7333333333333333	11	0.0	1.0	0.4872135151151631	0.935874402728355	0.7843704382974563	0.9540518603551349	0.9733539404213142	0.8860220819588588	0.8317934322962787	0.9300978351206217	0	0	0.0
3681	0.00923989012312514	0.002170159260077534	0.00215920553859106	0.9893930751761577	None	0.5	1	0.6666666666666666	4	0.5	3	0.4444444444444444	0.5	6	3	1	0	0	0.5	6	3	0.5333333333333333	8	0.0	1.0	0.4626311262017525	0.9421110366923071	0.47068170434965895	0.9374238282349648	0.6327850420041197	0.9280286156356956	0.8702222608352465	0.9360986532969736	0	0	0.0
5869	0.029763672898213408	0.008997532203342068	0.00790779702148211	0.9628323237393931	None	0.3333333333333333	1	0.5	4	0.7	7	0.4	0.7	10	7	1	0	0	0.3	10	3	0.8	12	0.0	1.0	0.33838811070345415	0.9285031135115229	0.5473850407311318	0.9595380979487682	0.8076175357902884	0.9218684295574323	0.8614526692615279	0.9389273005654376	0	0	0.0
4329	0.018818638420316232	0.008418098944552303	0.00805961475215636	0.981589802137211	None	0.3333333333333333	1	0.625	5	0.5	5	0.5	0.4	7	4	4	0	0	0.375	8	3	0.8	12	0.0	0.6666666666666666	0.5831692108179952	0.9148398437960911	0.7843704382974563	0.932272352944274	0.9733539404213142	0.813886759320795	0.845801550795815	0.8963462349723692	0	0	0.0
1098	None	None	None	None	None	0	0	0.5	2	0.75	3	0.75	0.25	2	1	3	0	0	0.5	4	2	0.4	6	0.0	0.5	0.9059690151947748	0.5	0.6935791060397879	0.5173005522252271	0.8230515587937841	0.5	0.7055950926093117	0.5057688978172252	0	0	0.0
6710	0.018776282178860782	0.010826399633997555	0.010713203353156632	0.9837838541987658	None	0.25	1	0.6363636363636364	7	0.35714285714285715	5	0.35555555555555557	0.35714285714285715	12	5	3	0	0	0.5555555555555556	9	5	1.0666666666666667	16	0.0	0.5454545454545454	0.5351913629665791	0.9578536468721046	0.8277547252211486	0.9469165635831159	0.9472956349400341	0.9299746430539334	0.798469221072671	0.946024127121022	0	0	0.0
3269	0.011338453912637408	0.00290764119193339	0.002886037897290353	0.9878684412825822	None	0.5	1	0.6666666666666666	4	0.5714285714285714	4	0.42857142857142855	0.5714285714285714	7	4	1	0	0	0.42857142857142855	7	3	0.6	9	0.0	1.0	0.34209304158550974	0.9477909835588406	0.24430665473935886	0.9387329037869894	0.5258272628901122	0.9128941836730426	0.8576327434394535	0.9345770557622112	0	0	0.0
3078	0.003401362222205987	0.0007947469339396859	0.0007853289582470237	0.945088550320386	None	0	0	0.625	5	0.2222222222222222	2	0.6111111111111112	0.1111111111111111	3	1	7	0	0	0.5	3	6	0.7333333333333333	11	0.0	0.4	0.43309179531917774	0.9463292230174989	0.5017337362522563	0.7016064741443183	0.6706567506001943	0.8967265621173248	0.8179658033171004	0.8767511130800751	0	0	0.0
4236	0.021917798581293797	0.0036661891195159165	0.0035720382657070523	0.9823347241985501	None	0.3333333333333333	1	0.625	5	0.4444444444444444	4	0.4583333333333333	0.4444444444444444	6	4	4	0	0	0.375	8	3	0.7333333333333333	11	0.0	0.75	0.5831692108179952	0.9196141077734864	0.7843704382974563	0.9376087953212314	0.9466512646371523	0.823181453804683	0.8306033702395085	0.9027673963095956	0	0	0.0
6841	0.046883598682933465	0.010027316375017872	0.008005622622975809	0.5560601335018134	None	0	0	0.4	4	0.5833333333333334	7	0.42424242424242425	0.5	8	6	5	2	0	0.2727272727272727	11	3	0.9333333333333333	14	0.16666666666666666	0.46153846153846156	0.12067432796741637	0.8873385368565806	0.5473850407311318	0.9622802423516771	0.9270287247822573	0.8888884001162956	0.9094601444335988	0.9213475933255254	0.5625	0.125	0.0
6400	0.02357298034797066	0.0065590586225114855	0.006427319780761818	0.968057954491407	None	0.3333333333333333	1	0.5	4	0.6666666666666666	6	0.4074074074074074	0.6666666666666666	9	6	1	0	0	0.3333333333333333	9	3	0.7333333333333333	11	0.0	1.0	0.5831692108179952	0.9425845219836368	0.7843704382974563	0.9586711268550964	0.9733539404213142	0.9096699608309756	0.8576327434394535	0.9399492997393193	0	0	0.0
2828	0.0022442292627736504	0.00024105147833517574	2.978280099211951e-05	0.9890514701235708	None	0	0	0.8	4	0.2	1	0.5833333333333334	0.2	4	1	2	1	0	0.75	4	3	0.4666666666666667	7	0.2	0.6666666666666666	0.662655610014158	0.9254843749420567	0.5046406557745946	0.7282214575492617	0.537980259565175	0.9261913155810814	0.8605667970624644	0.8820002839862108	1.0	0	0.0
603	None	None	None	None	None	0	0	1.0	2	0.0	0	0.75	0	0	0	2	0	0	1.0	2	2	0.2	3	0.0	0	0	0	0	0	0	0	0	0	0	0	0
4869	0.01912685088864314	0.00868454524687721	0.007915102577755509	0.9823797874302951	None	0.3333333333333333	1	0.625	5	0.5	5	0.5	0.4	7	4	4	0	0	0.375	8	3	0.8	12	0.0	0.6666666666666666	0.5831692108179952	0.9148398437960911	0.7843704382974563	0.932272352944274	0.9733539404213142	0.8204538106122619	0.845801550795815	0.8976997609608764	0	0	0.0
5886	0.018997599005673008	0.0033313027229235834	0.0005574490418283081	0.9733185308466423	None	0.25	1	0.5	5	0.5833333333333334	7	0.35	0.5833333333333334	9	7	4	0	0	0.4	10	4	0.9333333333333333	14	0.0	0.7272727272727273	0.5831692108179952	0.9313435096393726	0.7843704382974563	0.919889620726728	0.9733539404213142	0.9232200351435541	0.8317934322962787	0.9249622457558768	0	0	0.0
2612	2.153412615257392e-08	1.8455839900615876e-08	-7.462671416853563e-09	0.999996207750297	None	0	0	0.5	2	0.3333333333333333	1	0.8333333333333334	0	0	0	4	2	0	0.6666666666666666	3	2	0.3333333333333333	5	0.16666666666666666	0	0	0	0	0	0	0	0	0	0	0	0
4919	0.02021259780195663	0.005414300841008712	0.005414228397209178	0.97405041681458	None	0.3333333333333333	1	0.625	5	0.4444444444444444	4	0.4583333333333333	0.4444444444444444	7	4	3	0	0	0.375	8	3	0.7333333333333333	11	0.0	0.75	0.5831692108179952	0.9148398437960911	0.7843704382974563	0.932272352944274	0.9733539404213142	0.813886759320795	0.845801550795815	0.8963462349723692	0	0	0.0
6944	0.019203883342205116	0.008576136260537185	0.008317161937058245	0.9848046561924607	None	0.3333333333333333	1	0.625	5	0.5	5	0.4444444444444444	0.5	7	5	4	2	0	0.3333333333333333	9	3	0.8	12	0.2	0.6666666666666666	0.4872135151151631	0.9338394889032453	0.24430665473935886	0.9590814404487399	0.9346169754535731	0.9031711463287295	0.8704028631606378	0.9357275552575722	0.5714285714285714	0.2857142857142857	0.0
4333	0.017524612918232662	0.003732476439118805	0.0037290339047549577	0.9751128712499236	None	0.5	1	0.5714285714285714	4	0.625	5	0.4166666666666667	0.625	7	5	2	0	0	0.375	8	3	0.6666666666666666	10	0.0	1.0	0.5831692108179952	0.9368515244155027	0.7843704382974563	0.9526083173382446	0.9346169754535731	0.8523838428187478	0.845801550795815	0.9229939188218101	0	0	0.0
4594	0.011843690797999627	0.0017769045217953328	0.0017655048587302087	0.9824211140155256	None	0.5	1	0.6666666666666666	4	0.5	3	0.4444444444444444	0.5	5	3	2	1	0	0.5	6	3	0.5333333333333333	8	0.16666666666666666	1.0	0.6272818012900191	0.9203200084603443	0.7843704382974563	0.9423051698951759	0.9346169754535731	0.8392602574952337	0.7881335137337363	0.9086725129499617	1.0	0.4	0.0
930	None	None	None	None	None	0	0	0.25	3	0.75	12	0.32142857142857145	0	2	0	15	1	0	0.2857142857142857	4	14	1.2	18	0.03125	0.14285714285714285	0	0	0	0	0	0	0	0	0	0	0
2543	None	None	None	None	None	0.5	1	0.5714285714285714	4	0.625	5	0.4166666666666667	0.5	6	4	3	1	0	0.6666666666666666	6	4	0.6666666666666666	10	0.125	0.5714285714285714	0.5351913629665791	0.8681823016975856	0.7843704382974563	0.9315760104855452	0.974642681027078	0.8282860498180883	0.8641643406098759	0.883213714501159	1.0	0.6666666666666666	0.0
6850	0.051680221236024414	0.006358758537558557	0.00633744055762762	0.9314839908474302	None	0	0	0.4	4	0.6153846153846154	8	0.4166666666666667	0.6153846153846154	10	8	4	0	0	0.25	12	3	1.0	15	0.0	0.5714285714285714	0.11824625471872194	0.9456015778960082	0.5473850407311318	0.9637610394833703	0.933718547779667	0.9010079414477389	0.8776333056390733	0.941670991048178	0	0	0.0
4614	0.009971361998861472	0.0007465002686599049	0.00037708793328008816	0.9865788354252599	None	0.3333333333333333	1	0.625	5	0.4444444444444444	4	0.39285714285714285	0.4444444444444444	8	4	2	1	0	0.5714285714285714	7	4	0.7333333333333333	11	0.25	0.6666666666666666	0.5831692108179952	0.8541063537801845	0.7843704382974563	0.931718108863701	0.974642681027078	0.9077063543375091	0.8317934322962787	0.9022227688407649	1.0	0.625	0.0
3731	0.016314398098489176	0.0013577227867785974	0.0009415289014529556	0.9845561275523025	None	0.5	1	0.6666666666666666	4	0.5714285714285714	4	0.42857142857142855	0.42857142857142855	4	3	4	0	0	0.42857142857142855	7	3	0.6	9	0.0	1.0	0.4367095735863483	0.9506943375816629	0.590769327654824	0.9576622123778337	0.9466512646371523	0.8118294723613747	0.9108636562857432	0.9250691976269001	0	0	0.0
5266	0.020317041677159652	0.000956738037766771	-8.447561039561175e-05	0.9700207018464766	None	0.5	2	0.6	6	0.5	6	0.3888888888888889	0.4166666666666667	9	5	4	0	0	0.4444444444444444	9	4	0.9333333333333333	14	0.0	0.8	0.5831692108179952	0.9476216575973011	0.8711390121448408	0.8602890412438353	0.974642681027078	0.9669463727542235	0.8651862121552062	0.9368132222388759	0	0	0.0
6918	0.017007907884879273	0.00786397784433445	0.0077686777252716395	0.9843334984986631	None	0.25	1	0.6	6	0.46153846153846156	6	0.46875	0.38461538461538464	11	5	3	0	0	0.5	8	4	1.0	15	0.0	0.5714285714285714	0.4872135151151631	0.9630807406176299	0.8711390121448408	0.9523501356166578	0.9599742944264952	0.9208348366678811	0.7881335137337363	0.9480142753864104	0	0	0.0
168	None	None	None	None	None	0	0	0.25	3	0.7333333333333333	11	0.3469387755102041	0.3333333333333333	8	5	8	4	0	1.0	7	7	1.1333333333333333	17	0.23529411764705882	0	0.40057533675099144	0.915029123242659	0.5460883477633381	0.8952261374386323	0.665344621564296	0.87372388217478	0.8837160297654277	0.8958621398517822	0.375	0.375	0.0
2689	0.0018937807151761014	0.0005521315511707187	0.0005057015957917257	0.9868193450153748	None	0	0	0.75	3	0.25	1	0.6666666666666666	0.25	3	1	2	0	0	1.0	3	3	0.4	6	0.0	0.6666666666666666	0.43309179531917774	0.9463292230174989	0.3464656035917465	0.8299320175115547	0.6706567506001943	0.740044571255821	0.85945723321828	0.8622006302595627	0	0	0.0
7195	0.04449963042724244	0.011509342856368194	0.009981325271126128	0.9767847832781441	None	0	0	0.3	3	0.7692307692307693	10	0.4166666666666667	0.6153846153846154	10	8	4	1	0	0.25	12	3	1.0	15	0.1	0.5714285714285714	0.22767875389440748	0.941305006012192	0.5473850407311318	0.9615711562110141	0.893692842206162	0.8953333424532144	0.8576327434394535	0.9378300025302123	1.0	0.2	0.0
1083	None	None	None	None	None	0	0	1.0	2	0.0	0	1.0	0	2	0	0	0	0	0.3333333333333333	3	1	0.2	3	0.0	1.0	0	0	0	0	0	0	0	0	0	0	0
996	None	None	None	None	None	0	0	0.5	2	0.3333333333333333	1	0.8333333333333334	0	1	0	3	0	0	0.6666666666666666	3	2	0.3333333333333333	5	0.0	0.6666666666666666	0	0	0	0	0	0	0	0	0	0	0
5766	0.025160574012611698	0.00806057392876981	0.007878476676709073	0.9739083243345652	None	0.3333333333333333	1	0.5	4	0.6666666666666666	6	0.4074074074074074	0.6666666666666666	8	6	2	0	0	0.3333333333333333	9	3	0.7333333333333333	11	0.0	1.0	0.4146532783503364	0.9320230084299098	0.5473850407311318	0.9572068089962689	0.9539854579374436	0.8861554079994072	0.8614526692615279	0.9303856795778725	0	0	0.0
3222	0.009093086137949844	0.0013920135292029572	0.0013305662896440223	0.9968987298423241	None	0.5	1	0.6666666666666666	4	0.5714285714285714	4	0.42857142857142855	0.5714285714285714	6	4	2	0	0	0.42857142857142855	7	3	0.6	9	0.0	1.0	0.7185025508756164	0.8661718123787189	0.7913098133544211	0.6384197210031246	0.9466631615149304	0.9485447764913021	0.8204050823405229	0.8561184622736125	0	0	0.0
710	None	None	None	None	None	0	0	0.6666666666666666	2	0.5	1	1.0	0.5	2	1	1	0	0	0.25	4	1	0.26666666666666666	4	0.0	0.6666666666666666	0.4134629893397686	0.5637967642050434	0.5046104476736114	0.8142920191557472	0.4226216225353179	0.6628428366506187	0.7131907147202354	0.6907381830473992	0	0	0.0
4330	0.01774944854057456	0.0017124097591597522	0.001218318781723612	0.9845178455174928	None	0.3333333333333333	1	0.625	5	0.5	5	0.5	0.4	7	4	4	0	0	0.375	8	3	0.8	12	0.0	0.6666666666666666	0.5831692108179952	0.9356628180228718	0.7843704382974563	0.932272352944274	0.9733539404213142	0.7923228512150872	0.8411026742804675	0.9013881096962103	0	0	0.0
1553	None	None	None	None	None	0.5	1	0.5714285714285714	4	0.625	5	0.35714285714285715	0.5	6	4	3	0	0	0.5714285714285714	7	4	0.6666666666666666	10	0.0	0.6666666666666666	0.5351913629665791	0.9173868369442446	0.7843704382974563	0.9043369646713625	0.9666641174239047	0.8261919910060086	0.8349004252019462	0.8880393636421379	0	0	0.0
3283	0.011899493307458108	0.002369024829226953	0.002198182740819939	0.9815526921982621	None	0.5	1	0.6666666666666666	4	0.5714285714285714	4	0.42857142857142855	0.5714285714285714	6	4	2	0	0	0.42857142857142855	7	3	0.6	9	0.0	1.0	0.5831692108179952	0.9264548870418815	0.7843704382974563	0.9358768585867362	0.8329864988880358	0.9567439266939806	0.8317934322962787	0.9410430306996254	0	0	0.0
1235	None	None	None	None	None	0	0	0.375	3	0.8	8	0.5454545454545454	0.8	11	8	0	1	0	0.18181818181818182	11	2	0.8	12	1.0	0.2	0.9750984963036501	0.8079282851941487	0.19595855831951323	0.9610862184228248	0.4378487511691887	0.8287545957551986	0.9639945088484634	0.8882890230560246	1.0	0.7272727272727273	0.0
6325	None	None	None	None	None	0	0	0.3333333333333333	4	0.6666666666666666	10	0.3541666666666667	0.5333333333333333	9	8	7	3	0	0.3333333333333333	12	4	1.1333333333333333	17	0.17647058823529413	0.5	0.33468317982139856	0.9392434304998104	0.24430665473935886	0.956419215709763	0.6806180961270034	0.8862818752655285	0.8576327434394535	0.9325601296691304	0.1111111111111111	0.2222222222222222	0.0
959	None	None	None	None	None	0.5	1	0.6666666666666666	4	0.5	3	0.5	0.3333333333333333	4	2	3	0	0	1.0	4	4	0.5333333333333333	8	0.0	0.5	0.732297189100939	0.9504888988759841	0.2757798715985097	0.8237725763454511	0.3319095142892686	0.9375487857295245	0.9465106518516536	0.9169741501983456	0	0	0.0
870	None	None	None	None	None	0.25	1	0.36363636363636365	4	0.7857142857142857	11	0.38095238095238093	0.7857142857142857	14	11	1	1	0	0.21428571428571427	3	14	1.0666666666666667	16	0.3333333333333333	1.0	0.5903819584904084	0.7871238147768606	0.4467401128642547	0.9200094769941294	0.41784082047856186	0.8744270295166062	0.7642941682007428	0.869545273800794	1.0	0.2857142857142857	0.0
638	None	None	None	None	None	0	0	0.5	2	0.6666666666666666	2	1.0	0.6666666666666666	2	2	2	0	0	0.2	5	1	0.3333333333333333	5	0.0	1.0	0.39874112133741363	0.5996013273416821	0.5046104476736114	0.8142920191557472	0.45846493014066086	0.5515368525035136	0.6880299580839675	0.6673617448855874	0	0	0.0
4267	0.021629950261906606	0.003963016672236279	0.003744376810570707	0.9834959544203019	None	0.3333333333333333	1	0.625	5	0.4444444444444444	4	0.4583333333333333	0.4444444444444444	6	4	4	0	0	0.375	8	3	0.7333333333333333	11	0.0	0.75	0.5831692108179952	0.9196141077734864	0.7843704382974563	0.9376087953212314	0.9466512646371523	0.823181453804683	0.8306033702395085	0.9027673963095956	0	0	0.0
721	None	None	None	None	None	1.0	1	0.8	4	0.4	2	0.4666666666666667	0.4	4	2	2	0	0	0.6	5	3	0.4666666666666667	7	0.0	1.0	0.24613734588267758	0.8886296867170795	0.2773531489520831	0.9461311490609434	0.8234102009743897	0.8973019820870509	0.9187986473103329	0.9145173292488373	0	0	0.0
6791	0.021526635856312565	0.010625292552918116	0.010417257636847027	0.9847630745951232	None	0.25	1	0.6	6	0.46153846153846156	6	0.375	0.46153846153846156	12	6	2	0	0	0.4	10	4	1.0	15	0.0	0.5454545454545454	0.5351913629665791	0.9647013562920772	0.8711390121448408	0.9485624101330068	0.9666641174239047	0.9343781263136834	0.7435258719435028	0.9507109521884016	0	0	0.0
6970	0.053042173848848545	0.012012782162252262	0.011344890757592565	0.9856824432518166	None	0	0	0.4166666666666667	5	0.5625	9	0.5	0.5	11	8	6	1	0	0.25	12	3	1.2	18	0.07692307692307693	0.47058823529411764	0.12067432796741637	0.9383984937007477	0.3103996431648073	0.9621731975070503	0.8933025292743044	0.8989180680108149	0.8576327434394535	0.9379045310885894	1.0	0.09090909090909091	0.0
3680	0.02415074863680398	0.0010818871598823792	0.0003263036065437839	0.9280810772438525	None	0	0	0.5	5	0.38461538461538464	5	0.5	0.15384615384615385	4	2	10	0	0	0.3	3	10	1.0	15	0.0	0.4	0.5473152871776381	0.9343727261091457	0.5870800090399949	0.8271424403898747	0.6257179794121813	0.8675320401280688	0.7993898111580887	0.8842767216082649	0	0	0.0
2643	0.0009399317234801115	0.00020435488432376104	-1.1833874648922512e-06	0.9958513837822903	None	0	0	0.6666666666666666	2	0.5	1	0.6666666666666666	0	1	0	2	0	0	0.6666666666666666	3	2	0.26666666666666666	4	0.0	0.6666666666666666	0	0	0	0	0	0	0	0	0	0	0
262	None	None	None	None	None	0.14285714285714285	1	0.35294117647058826	6	0.6521739130434783	15	0.3968253968253968	0.6521739130434783	18	15	6	0	0	0.14285714285714285	21	3	1.6666666666666667	25	0.0	0.5	0.39077723417328925	0.9395332855947066	0.8567640646030232	0.8726967911721297	0.780666628612642	0.9045531147553753	0.9106890228217457	0.9093501488848266	0	0	0.0
507	None	None	None	None	None	0	0	1.0	1	0	0	1.0	0	0	0	1	0	0	0.5	2	1	0.13333333333333333	2	0.0	0	0	0	0	0	0	0	0	0	0	0	0
4736	0.013082360670533939	0.008447867731086117	0.005984120239185282	0.9902034531658219	None	0.3333333333333333	1	0.625	5	0.5	5	0.34285714285714286	0.5	7	5	4	0	0	0.7142857142857143	7	5	0.8	12	0.0	0.6666666666666666	0.858131190160924	0.9632393901667977	0.7982491884113858	0.9469201744178991	0.7295529669932219	0.9192149773992535	0.7881335137337363	0.9458165848334356	0	0	0.0
4297	0.020067480527813916	0.004765111035632786	0.004758777680780662	0.9788429563066526	None	0	0	0.5714285714285714	4	0.5	4	0.4166666666666667	0.5	7	4	2	0	0	0.375	8	3	0.6666666666666666	10	0.0	0.75	0.5831692108179952	0.9356628180228718	0.7843704382974563	0.932272352944274	0.9733539404213142	0.813886759320795	0.8142362193092436	0.9053587604943625	0	0	0.0
1303	None	None	None	None	None	0	0	0.5	2	0.6666666666666666	2	0.625	0.3333333333333333	2	1	2	0	0	0.5	4	2	0.3333333333333333	5	0.0	0	0.27105743340806054	0.5	0.23750200083362039	0.5	0.21489372747946164	0.5	0.5574291009492505	0.5	0	0	0.0
5051	0.023434850937157362	0.008620594883025124	0.008614896407094605	0.9704238518929968	None	0.3333333333333333	1	0.625	5	0.5	5	0.4444444444444444	0.5	8	5	3	0	0	0.3333333333333333	9	3	0.8	12	0.0	0.8888888888888888	0.5351913629665791	0.9161995673972197	0.7843704382974563	0.9454295155325162	0.986676970210657	0.8749252977575731	0.8187464816512732	0.9165515969457091	0	0	0.0
2806	0.00032985333845388586	2.7718107757601386e-05	1.893292161282799e-05	0.9934327009775039	None	0	0	0.6666666666666666	4	0.14285714285714285	1	0.6	0	2	0	6	0	0	0.6	3	5	0.6	9	0.0	0.5	0	0	0	0	0	0	0	0	0	0	0
3665	0.006662688044837955	0.0009638153849917227	0.0009619889178990203	0.9984650799385502	None	0	0	0.75	3	0.5	2	0.6	0.5	5	2	0	1	0	0.4	5	2	0.4	6	1.0	1.0	0.5831692108179952	0.9354428023263401	0.7843704382974563	0.9440693682728267	0.6806180961270034	0.9554553462955355	0.8617731657926716	0.9455808821776313	1.0	0.4	0.0
241	None	None	None	None	None	0	0	0.25	1	1.0	4	1.0	1.0	5	4	0	0	0	0.16666666666666666	6	1	0.4	6	0.0	0	0.4493024832322831	0.8900682842157881	0.5649320015571255	0.835290551818647	0.5498694651433443	0.9594176788865355	0.8496883194433068	0.9082686879038712	0	0	0.0
503	None	None	None	None	None	1.0	1	0.8	4	0.4	2	0.4666666666666667	0.4	4	2	2	0	0	0.6	5	3	0.4666666666666667	7	0.0	1.0	0.5631950094321703	0.7771992241644122	0.2774460153705894	0.8953335089885116	0.8890430195379395	0.8614440974151024	0.936786798527107	0.850821328744589	0	0	0.0
6577	0.07403813714309164	0.01648019477314456	0.009792924141297368	0.9789265496533434	None	0	0	0.3333333333333333	4	0.6875	11	0.4	0.5	11	8	6	0	0	0.2	15	3	1.2	18	0.0	0.47058823529411764	0.12067432796741637	0.9334310306752124	0.3103996431648073	0.9642682379676871	0.8940831551380196	0.9044590992396431	0.8576327434394535	0.9386538044860882	0	0	0.0
7056	0.04578482688926474	0.013383934143055396	0.01331762256372653	0.9801757124325877	None	0	0	0.36363636363636365	4	0.6428571428571429	9	0.4444444444444444	0.5	10	7	5	1	0	0.25	12	3	1.0666666666666667	16	0.09090909090909091	0.5333333333333333	0.22767875389440748	0.941305006012192	0.5473850407311318	0.9615711562110141	0.893692842206162	0.8953333424532144	0.8576327434394535	0.9378300025302123	1.0	0.1	0.0
4692	0.018890555809124084	0.005485047937992581	0.005344892609164509	0.9812213077889284	None	0.5	1	0.5714285714285714	4	0.625	5	0.4166666666666667	0.5	5	4	4	1	0	0.375	8	3	0.6666666666666666	10	0.09090909090909091	1.0	0.5831692108179952	0.9346587859290933	0.7843704382974563	0.9477614342653591	0.9199485888529904	0.8365123856804267	0.845801550795815	0.9166070284244469	1.0	0.2	0.0
3776	0.017731267772837553	0.0013814266245599427	0.0013781774940782826	0.9335803766727507	None	0	0	0.5	5	0.3333333333333333	4	0.5185185185185185	0.16666666666666666	4	2	9	0	0	0.3333333333333333	3	9	0.9333333333333333	14	0.0	0.4	0.5473152871776381	0.9343727261091457	0.5870800090399949	0.8271424403898747	0.6257179794121813	0.8675320401280688	0.7993898111580887	0.8842767216082649	0	0	0.0
3048	0.004433453486444425	0.0016743524230411777	0.0016561494669417693	0.9911731538474153	None	0.5	1	0.6666666666666666	4	0.5	3	0.4	0.5	5	3	2	0	0	0.8	5	4	0.5333333333333333	8	0.0	0.6666666666666666	0.5831692108179952	0.9641077266776711	0.7843704382974563	0.9517365511418296	0.6405923905534985	0.94595719807025	0.8317934322962787	0.9545620605297533	0	0	0.0
2997	0.00580276004079347	0.0006794570569461985	0.000534716564477504	0.9322349625890727	None	0	0	0.5	4	0.3333333333333333	3	0.5238095238095238	0.1111111111111111	3	1	7	0	0	0.42857142857142855	3	7	0.7333333333333333	11	0.0	0.5	0.43309179531917774	0.9463292230174989	0.3464656035917465	0.9102294355366803	0.6706567506001943	0.8306250877451405	0.8350847333954594	0.9054019188188623	0	0	0.0
4177	0.018388711237066892	0.0014979017529362108	0.0014623300236255754	0.9763566196395074	None	0.3333333333333333	1	0.5	4	0.6666666666666666	6	0.34375	0.5555555555555556	8	5	2	0	0	0.5	8	4	0.7333333333333333	11	0.0	0.8571428571428571	0.4626311262017525	0.9038753421012488	0.5473850407311318	0.9466859749092306	0.925547674503267	0.9355519888978826	0.7824028085572207	0.9307132248229694	0	0	0.0
3033	0.006291184825044794	0.0009219003696739968	0.000920956495379629	0.9983413461737286	None	0.5	1	0.6666666666666666	4	0.5	3	0.4	0.3333333333333333	6	2	1	0	0	0.8	5	4	0.5333333333333333	8	0.0	1.0	0.4626311262017525	0.9236597277049079	0.5143385465184076	0.9444676745753912	0.6570294260404819	0.9510946538779363	0.8451528029214278	0.9407461208192437	0	0	0.0
1165	None	None	None	None	None	0	0	0.25	1	1.0	3	1.0	1.0	4	3	0	0	0	0.2	1	5	0.3333333333333333	5	0.0	0	0.6338779901473033	0.8376980172613329	0.6717338791926358	0.7117148441206995	0.8515160078972205	0.5776460248477924	0.7209927979851196	0.7216540759585858	0	0	0.0
737	None	None	None	None	None	0	0	0.17647058823529413	3	0.8695652173913043	20	0.45454545454545453	0.6521739130434783	17	15	7	3	0	0.45454545454545453	11	5	1.6666666666666667	25	0.1875	0.6666666666666666	0.42568555326576796	0.779987045803327	0.7209085841170815	0.8800175540679939	0.6869297156346874	0.9043411155736599	0.8319380336728887	0.8623406767174895	0.058823529411764705	0.23529411764705882	0.0
7517	0.024961406960690578	0.01848710486302851	0.01845692714227855	0.9860942808907825	None	0.25	1	0.5	5	0.6153846153846154	8	0.45454545454545453	0.5384615384615384	11	7	3	3	0	0.2727272727272727	11	3	1.0	15	0.5	0.6153846153846154	0.11342253706326207	0.9738487334697589	0.8711390121448408	0.9456820113169996	0.5664119809011601	0.9500485194587447	0.8853836462784999	0.958511160028019	0.18181818181818182	0.36363636363636365	0.0
7324	0.02498703746344974	0.014886197773629102	0.01403118057907729	0.9866712908299051	None	0.25	1	0.45454545454545453	5	0.6428571428571429	9	0.48484848484848486	0.5	11	7	4	3	0	0.2727272727272727	11	3	1.0666666666666667	16	0.375	0.7142857142857143	0.11342253706326207	0.9602907206945844	0.8711390121448408	0.9477236735208159	0.5664119809011601	0.9627993764544367	0.8853836462784999	0.9573944120294094	0.2727272727272727	0.2727272727272727	0.0
7434	0.03899276254877539	0.0019987603091760476	0.0018883344635488115	0.9885871383776365	None	0	0	0.4	4	0.5833333333333334	7	0.42424242424242425	0.5	8	6	5	2	0	0.2727272727272727	11	3	0.9333333333333333	14	0.16666666666666666	0.46153846153846156	0.12067432796741637	0.846518340066238	0.2773531489520831	0.96122263917934	0.7228879258715513	0.9032167459086105	0.9094601444335988	0.9155838287206539	0.5625	0.25	0.0
1427	None	None	None	None	None	1.0	1	1.0	4	0.25	1	0.5	0.25	3	1	2	0	0	0.75	3	4	0.4	6	0.0	1.0	0.5861495523196938	0.5840155423523354	0.17283498004427775	0.9221911400250177	0.975793214081008	0.891528718798411	0.9636851550285092	0.837454599484261	0	0	0.0
3927	0.02114815398174369	0.004303933345160048	0.0041590659846065855	0.9820739542017325	None	0.3333333333333333	1	0.625	5	0.4444444444444444	4	0.4583333333333333	0.4444444444444444	6	4	4	1	0	0.375	8	3	0.7333333333333333	11	0.1	0.75	0.5831692108179952	0.9196141077734864	0.7843704382974563	0.9376087953212314	0.9673084877267865	0.8276353036010486	0.8306033702395085	0.9036679865682853	1.0	0.16666666666666666	0.0
4000	0.015783152522624917	0.00291078715502191	0.0025576275428102154	0.9833028508310859	None	0.5	1	0.5714285714285714	4	0.625	5	0.47619047619047616	0.5	7	4	2	0	0	0.42857142857142855	7	3	0.6666666666666666	10	0.0	0.6666666666666666	0.5831692108179952	0.866786050184782	0.7351813264318958	0.939225467900948	0.9346169754535731	0.9366846050905758	0.8625352318109661	0.9194560701881629	0	0	0.0
3207	0.012195973169031208	0.0007362704221230812	-0.00028418188741934807	0.9821676849825632	None	0.5	1	0.6666666666666666	4	0.5714285714285714	4	0.42857142857142855	0.5714285714285714	6	4	2	0	0	0.42857142857142855	7	3	0.6	9	0.0	1.0	0.7185025508756164	0.9748211867037023	0.7913098133544211	0.95580813010935	0.7791797523561117	0.896338887377188	0.8288211365597012	0.9508503210614341	0	0	0.0
4090	0.004760267633294155	0.0007940584601994587	0.0002443192055145221	0.9858725799590426	None	0.5	1	0.7142857142857143	5	0.375	3	0.47619047619047616	0.375	5	3	4	0	0	0.42857142857142855	7	3	0.6666666666666666	10	0.0	0.8571428571428571	0.6272818012900191	0.9394559752981175	0.8711390121448408	0.905158677327393	0.9733539404213142	0.6461228616564272	0.8911209998554441	0.8660672832557941	0	0	0.0
4024	0.018752893129381665	0.0038001996801732088	0.0037766455975633715	0.9867133256897295	None	0.3333333333333333	1	0.625	5	0.5	5	0.5	0.4	7	4	4	0	0	0.375	8	3	0.8	12	0.0	0.6666666666666666	0.5831692108179952	0.9356628180228718	0.7843704382974563	0.932272352944274	0.9599742944264952	0.8072133880549122	0.8142362193092436	0.9041101182361618	0	0	0.0
2485	None	None	None	None	None	0	0	0.25	1	1.0	4	0.75	0.5	3	2	2	1	0	0.5	2	4	0.4	6	0.14285714285714285	0	0.28919802382674237	0.5213658718586932	0.23750200083362039	0.5	0.21489372747946164	0.5	0.5771286826081861	0.5071258144466798	1.0	0.6666666666666666	0.0
859	None	None	None	None	None	0.3333333333333333	1	0.5	4	0.6666666666666666	6	0.55	0.4444444444444444	6	4	4	1	0	0.8	5	4	0.7333333333333333	11	0.1	0.3333333333333333	0.33857239060125627	0.9375910803878349	0.3125416353536529	0.8960949603343934	0.8305052756005604	0.8952023669193291	0.9285979581014088	0.9118469594152144	1.0	0.16666666666666666	0.0
6299	0.023617595148248446	0.008055852772168788	0.007650997654807993	0.9837848444109422	None	0.5	2	0.6	6	0.5384615384615384	7	0.4166666666666667	0.46153846153846156	10	6	4	1	0	0.4444444444444444	9	4	1.0	15	0.125	0.6666666666666666	0.5351913629665791	0.9451788467264222	0.8277547252211486	0.9410665385114975	1.0	0.9455992440278178	0.7787750774107928	0.9439827324541621	1.0	0.2	0.0
2317	None	None	None	None	None	0	0	0.8	4	0.2	1	0.7777777777777778	0	3	0	3	1	0	1.0	3	3	0.4666666666666667	7	0.14285714285714285	0.5	0	0	0	0	0	0	0	0	0	0	0
1174	None	None	None	None	None	0	0	0.3333333333333333	1	1.0	2	1.0	1.0	3	2	0	0	0	0.25	1	4	0.26666666666666666	4	0.0	0	0.2886611529847553	0.5311974146255038	0.8911169037537586	0.5374244939710644	0.13108385842253825	0.6030135961949945	0.9635687284819275	0.5574919451476007	0	0	0.0
3806	0.014741331469837223	0.003468002251391441	0.0032633523463829815	0.9868246640358163	None	0.5	1	0.5714285714285714	4	0.625	5	0.47619047619047616	0.375	6	3	3	0	0	0.42857142857142855	7	3	0.6666666666666666	10	0.0	0.8571428571428571	0.48468742143776444	0.9547181420861285	0.590769327654824	0.9579988040964776	0.8855219689297623	0.8727603695712808	0.8015074870447942	0.9370511669471208	0	0	0.0
3273	0.009099893426656309	0.0020501479642147796	0.002027925094872774	0.9861830158637981	None	0.5	1	0.6666666666666666	4	0.5	3	0.4444444444444444	0.5	5	3	2	0	0	0.5	6	3	0.5333333333333333	8	0.0	1.0	0.8538358909332378	0.9626202783314455	0.7982491884113858	0.9320295138120657	0.87774140858522	0.9093791052036577	0.82338956005675	0.9384453719552273	0	0	0.0
7519	0.026257408974722674	0.005793077572198302	-0.0028714064937555937	0.6575522045613673	None	0.25	1	0.6	6	0.4166666666666667	5	0.5185185185185185	0.4166666666666667	8	5	5	3	0	0.3333333333333333	9	3	0.9333333333333333	14	0.2727272727272727	0.5	0.5831692108179952	0.9407000420558052	0.7843704382974563	0.9565777029166541	0.974642681027078	0.9077124600095513	0.8317934322962787	0.9378559370509406	0.25	0.375	0.0
6163	0.020286651794245308	0.0066625987295253096	0.0061589539070399	0.9780183563468732	None	0.3333333333333333	1	0.625	5	0.4444444444444444	4	0.4583333333333333	0.4444444444444444	7	4	3	0	0	0.375	8	3	0.7333333333333333	11	0.0	0.75	0.4872135151151631	0.92156865950097	0.7843704382974563	0.9526083173382446	0.9346169754535731	0.8738806438302433	0.8576327434394535	0.9217795720231783	0	0	0.0
6513	0.024794702276741187	0.008602373141047115	0.008507310746553866	0.9720205761296187	None	0.3333333333333333	1	0.5	4	0.6666666666666666	6	0.4074074074074074	0.6666666666666666	8	6	2	0	0	0.3333333333333333	9	3	0.7333333333333333	11	0.0	1.0	0.5351913629665791	0.9403945596894462	0.7843704382974563	0.9507817341516569	0.9539854579374436	0.8677558625128864	0.8518146556483526	0.9264647435806044	0	0	0.0
3854	0.019311075557702846	0.004098344154200538	0.00408008541268689	0.9737831417235475	None	0.5	1	0.5714285714285714	4	0.625	5	0.4166666666666667	0.625	8	5	1	0	0	0.375	8	3	0.6666666666666666	10	0.0	1.0	0.5831692108179952	0.9335264654453439	0.7843704382974563	0.9454295155325162	0.8988449987191052	0.8469310605510287	0.8188579118626789	0.9169553855509984	0	0	0.0
3535	0.02347836876223525	0.004554842451659919	0.0005022074225565954	0.9307603377370594	None	0	0	0.5	5	0.38461538461538464	5	0.5	0.15384615384615385	4	2	10	0	0	0.3	3	10	1.0	15	0.0	0.4	0.5473152871776381	0.9343727261091457	0.5870800090399949	0.8271424403898747	0.6257179794121813	0.9158605959842995	0.8090153649720636	0.9005120857298637	0	0	0.0
2613	0.0036187354257994284	0.0002893376580496168	4.0533003340498146e-05	0.9918561782330926	None	0	0	0.16666666666666666	1	1.0	7	0.5625	0.14285714285714285	1	1	7	4	0	1.0	4	4	0.6	9	0.2222222222222222	0	0.46954758540884384	0.5	0.5219506139038349	0.5	0.6509987245924312	0.5	0.681892227605749	0.5	1.0	1.0	0.1162730197794311
3042	0.006342090447763651	0.0008421997902767884	0.0008346064416199404	0.9332170580816629	None	0	0	0.5555555555555556	5	0.36363636363636365	4	0.5416666666666666	0.09090909090909091	3	1	9	0	0	0.375	3	8	0.8666666666666667	13	0.0	0.4	0.43309179531917774	0.9362778018393344	0.5017337362522563	0.7016064741443183	0.6706567506001943	0.9367015900595633	0.7603349110829032	0.888840111382613	0	0	0.0
5171	0.01773532620192909	0.006539304480774924	0.006535682269106562	0.964878336624674	None	0.3333333333333333	1	0.5555555555555556	5	0.5454545454545454	6	0.40625	0.45454545454545453	6	5	6	1	0	0.5	8	4	0.8666666666666667	13	0.06666666666666667	0.6	0.5351913629665791	0.8892412572728658	0.7843704382974563	0.9376087953212314	0.9799871472132476	0.8299657725543469	0.8557644354062872	0.8934144348490461	1.0	0.16666666666666666	0.0
6254	0.03646306962382313	0.009503310066462716	0.008852122912638373	0.9656044050653718	None	0.3333333333333333	1	0.4444444444444444	4	0.7272727272727273	8	0.3939393939393939	0.7272727272727273	12	8	0	0	0	0.2727272727272727	11	3	0.8666666666666667	13	0.0	1.0	0.5351913629665791	0.9585052292737842	0.7843704382974563	0.9485392184188474	0.9272827821532819	0.8902790112559766	0.8518146556483526	0.9379545895878689	0	0	0.0
7206	0.02650850127405862	0.017110120867976922	0.01682097555785077	0.9868501083017429	None	0.25	1	0.5454545454545454	6	0.5	7	0.5333333333333333	0.42857142857142855	11	6	4	3	0	0.3	10	3	1.0666666666666667	16	0.42857142857142855	0.5714285714285714	0.33468317982139856	0.960425697586514	0.7843704382974563	0.9419095868414006	0.5664119809011601	0.9577268778037544	0.8704028631606378	0.9539919485066282	0.2727272727272727	0.2727272727272727	0.0
4877	0.022599967596922656	0.006967330990764109	0.006338517816190155	0.973490076381699	None	0.3333333333333333	1	0.625	5	0.5	5	0.4444444444444444	0.4	7	4	4	0	0	0.3333333333333333	9	3	0.8	12	0.0	0.8888888888888888	0.5831692108179952	0.9148398437960911	0.7843704382974563	0.932272352944274	0.9733539404213142	0.813886759320795	0.845801550795815	0.8963462349723692	0	0	0.0
6723	0.04184027632928973	0.007484092923002951	0.007412352443087369	0.9525201114711619	None	0	0	0.4166666666666667	5	0.5333333333333333	8	0.38636363636363635	0.4666666666666667	10	7	6	0	0	0.36363636363636365	11	4	1.1333333333333333	17	0.0	0.5	0.4146532783503364	0.9532181462112248	0.5473850407311318	0.9599745019290166	0.9272827821532819	0.8965156415109585	0.8576327434394535	0.9417837537505552	0	0	0.0
4287	0.022379555670580295	0.0018545536858099096	0.0014586186804042703	0.9625330493185109	None	0	0	0.5	4	0.5555555555555556	5	0.4074074074074074	0.4444444444444444	7	4	3	1	0	0.3333333333333333	9	3	0.7333333333333333	11	0.14285714285714285	0.8888888888888888	0.34209304158550974	0.9055228304280489	0.3103996431648073	0.9525009294814073	0.9333282348478094	0.9179281753489755	0.7881335137337363	0.9280882084470022	1.0	0.2857142857142857	0.0
3412	0.006785496236313302	0.002429430691581182	0.0023789458900722775	0.9897438787807152	None	0.5	1	0.6666666666666666	4	0.5	3	0.4444444444444444	0.5	6	3	1	0	0	0.5	6	3	0.5333333333333333	8	0.0	1.0	0.4626311262017525	0.9421110366923071	0.47068170434965895	0.9374238282349648	0.6127721892173673	0.9261277472762969	0.8451528029214278	0.9355356809918906	0	0	0.0
1114	None	None	None	None	None	0	0	0.6	3	0.4	2	0.5833333333333334	0	1	0	5	0	0	0.75	4	3	0.4666666666666667	7	0.0	0.4	0	0	0	0	0	0	0	0	0	0	0
35	None	None	None	None	None	0	0	0.5	1	1.0	1	1.0	1.0	2	1	0	0	0	0.3333333333333333	1	3	0.2	3	0.0	0	0.412942709519548	0.6252724701128757	0.8668073572842042	0.672736244099239	0.4584891713987392	0.6969051206321617	0.8916766999067872	0.6656093182493797	0	0	0.0
3941	0.02312043398268733	0.0009018800711963572	-0.00014786358373297055	0.9802842357196517	None	0.3333333333333333	1	0.625	5	0.5	5	0.4444444444444444	0.4	8	4	3	0	0	0.3333333333333333	9	3	0.8	12	0.0	0.8888888888888888	0.5831692108179952	0.947586817405189	0.7843704382974563	0.9507817341516569	0.9539854579374436	0.8677558625128864	0.827914846251302	0.9294986569612071	0	0	0.0
1570	None	None	None	None	None	0	0	0.3333333333333333	2	0.8571428571428571	6	0.5625	0.2857142857142857	2	2	6	6	0	1.0	4	4	0.6	9	0.375	0.5714285714285714	0.7380465246115069	0.6356357092274537	0.9420663600709652	0.6409146975304008	0.21624969459977703	0.7617861268429946	0.9553956401741551	0.682676988425586	0.5	0.5	0.20956980015085933
3174	0.008571928853911394	0.00045138401578349304	-0.00024279746027565084	0.988108131794167	None	0.5	1	0.6666666666666666	4	0.5714285714285714	4	0.375	0.42857142857142855	5	3	3	0	0	0.6666666666666666	6	4	0.6	9	0.0	0.6666666666666666	0.8538358909332378	0.8758908691589906	0.7982491884113858	0.600030472876065	0.87774140858522	0.9192542412092344	0.82338956005675	0.8316420666874405	0	0	0.0
1899	None	None	None	None	None	0	0	0.125	1	1.0	10	0.6	0.2	3	2	8	3	0	0.8	4	5	0.8	12	0.15789473684210525	0	0.9575066075563218	0.5764777635580184	0.7985083283514568	0.5000000000000002	0.4031515043157391	0.8634607104864473	0.9163019486681565	0.6720685119006026	0.3333333333333333	1.0	0.5296116459408772
5258	0.018878278151531102	0.009076300273138726	0.009065621800142275	0.97672502802103	None	0.25	1	0.6	6	0.4166666666666667	5	0.4375	0.4166666666666667	10	5	3	0	0	0.5	8	4	0.9333333333333333	14	0.0	0.5454545454545454	0.5831692108179952	0.9527530292987378	0.7843704382974563	0.9486251575459834	0.9146041226668207	0.9201915475004523	0.827914846251302	0.9420381960085769	0	0	0.0
2961	0.005977268632807805	0.0009610034563034733	0.0009601488812101246	0.9983462448092798	None	0.5	1	0.7142857142857143	5	0.375	3	0.5	0.375	6	3	3	0	0	0.8	5	4	0.6666666666666666	10	0.0	0.6666666666666666	0.4146532783503364	0.942152978377195	0.5143385465184076	0.9495880037595111	0.6570294260404819	0.9349016211706773	0.8597157368966617	0.9425081913599805	0	0	0.0
3750	0.02427175016979586	0.0013931017513028607	-2.2528646251473308e-06	0.9275878064580516	None	0	0	0.5	5	0.38461538461538464	5	0.5	0.15384615384615385	4	2	10	0	0	0.3	3	10	1.0	15	0.0	0.4	0.5473152871776381	0.9343727261091457	0.5870800090399949	0.8271424403898747	0.6257179794121813	0.8675320401280688	0.7993898111580887	0.8842767216082649	0	0	0.0
2411	None	None	None	None	None	0	0	0.6666666666666666	2	0.5	1	0.6666666666666666	0	2	0	1	0	0	0.6666666666666666	3	2	0.26666666666666666	4	0.0	0.6666666666666666	0	0	0	0	0	0	0	0	0	0	0
3512	0.010846363502185498	0.0016695096710636387	0.0013131377436324829	0.9813882685284718	None	0.5	1	0.6666666666666666	4	0.5714285714285714	4	0.42857142857142855	0.5714285714285714	5	4	3	0	0	0.42857142857142855	7	3	0.6	9	0.0	1.0	0.5831692108179952	0.9641077266776711	0.7843704382974563	0.9517365511418296	0.6405923905534985	0.94595719807025	0.8317934322962787	0.9545620605297533	0	0	0.0
5567	0.021655277059209766	0.005367550251510784	0.004914549549445144	0.9732604155055306	None	0.3333333333333333	1	0.625	5	0.4444444444444444	4	0.39285714285714285	0.4444444444444444	7	4	3	0	0	0.5714285714285714	7	4	0.7333333333333333	11	0.0	0.75	0.5831692108179952	0.941319259053196	0.8711390121448408	0.9394555367158981	0.9599742944264952	0.9424384685809829	0.82338956005675	0.9410830811515675	0	0	0.0
3973	0.020987010429074048	0.004031762410127724	0.003974233242742523	0.9822758337373961	None	0.3333333333333333	1	0.625	5	0.4444444444444444	4	0.4583333333333333	0.4444444444444444	6	4	4	1	0	0.375	8	3	0.7333333333333333	11	0.1	0.75	0.5831692108179952	0.9196141077734864	0.7843704382974563	0.9376087953212314	0.9466512646371523	0.8264961867334198	0.845801550795815	0.9034366351229421	1.0	0.16666666666666666	0.0
1017	None	None	None	None	None	0	0	0.6	3	0.6	3	0.4666666666666667	0.4	5	2	1	1	0	0.6	5	3	0.4666666666666667	7	0.3333333333333333	1.0	0.7510530137926772	0.9238794185506173	0.44455028919270195	0.7300685105208939	0.4757924493023795	0.844185240910961	0.8342628508414035	0.8490256004192654	1.0	0	0.0
2356	None	None	None	None	None	0	0	0.6666666666666666	2	0.0	0	0.6666666666666666	0	2	0	1	0	0	0.6666666666666666	3	2	0.26666666666666666	4	0.0	0	0	0	0	0	0	0	0	0	0	0	0
6071	0.033103358752978894	0.008371281003488466	0.007890757784663933	0.9643130472070557	None	0	0	0.375	3	0.7	7	0.4	0.7	9	7	2	0	0	0.3	10	3	0.8	12	0.0	0.7272727272727273	0.4872135151151631	0.9495568115130874	0.7843704382974563	0.9574583243722381	0.9346169754535731	0.8877331796114225	0.8576327434394535	0.9373550757122575	0	0	0.0
3935	0.020420483349518105	0.002268005179088483	0.002205891573253817	0.9861902239126078	None	0.25	1	0.6	6	0.4166666666666667	5	0.3888888888888889	0.4166666666666667	9	5	4	0	0	0.4444444444444444	9	4	0.9333333333333333	14	0.0	0.7272727272727273	0.9341235024338976	0.9555535812690027	0.3103996431648073	0.9636957575578267	0.87774140858522	0.9393655200904857	0.8142362193092436	0.953869952424215	0	0	0.0
2651	0.0003504296729595115	7.590551241071957e-06	-6.712896541183874e-06	0.9921860577688874	None	0	0	0.5	2	0.6666666666666666	2	0.5555555555555556	0.3333333333333333	1	1	3	3	0	1.0	3	3	0.3333333333333333	5	0.3	0.5	0.46207380370574375	0.5	0.63650266600638	0.5	0.1	0.5	0.9033027051579472	0.5	1.0	1.0	0.47757560540152505
5823	0.024004915693204048	0.007889950835487866	0.007623423884405661	0.9727571807274322	None	0.3333333333333333	1	0.5	4	0.6666666666666666	6	0.4074074074074074	0.5555555555555556	7	5	3	1	0	0.3333333333333333	9	3	0.7333333333333333	11	0.125	1.0	0.5831692108179952	0.9148398437960911	0.7843704382974563	0.932272352944274	1.0	0.8209641259789459	0.845801550795815	0.897805876253512	1.0	0.2857142857142857	0.0
3326	0.006953192552990008	0.002014183815141347	0.0020095269294972936	0.9840966361012929	None	0.5	1	0.6666666666666666	4	0.5	3	0.4444444444444444	0.5	5	3	2	0	0	0.5	6	3	0.5333333333333333	8	0.0	1.0	0.5831692108179952	0.922964736368261	0.7843704382974563	0.9075212303233753	0.87774140858522	0.9509283256189317	0.8317934322962787	0.9293714541643218	0	0	0.0
2649	0.018929196596906957	0.00269892502930851	-0.0003938051000469905	0.5011161184424772	None	0	0	0.42857142857142855	3	0.75	6	0.5555555555555556	0.75	9	6	0	1	0	0.2222222222222222	9	2	0.6666666666666666	10	1.0	0.75	0.4534772587016528	0.9755392092458541	0.7066767728420807	0.7465901675411433	0.87774140858522	0.8683802621406956	0.9349695494949047	0.9018289332451035	1.0	0.6666666666666666	0.0
360	None	None	None	None	None	0	0	0.6666666666666666	2	0.0	0	0.6666666666666666	0	1	0	2	0	0	0.6666666666666666	2	3	0.26666666666666666	4	0.0	0	0	0	0	0	0	0	0	0	0	0	0
7128	0.044887344401789146	0.011033618974709378	0.010414523306424367	0.9805843123694693	None	0	0	0.4	4	0.6153846153846154	8	0.4166666666666667	0.6153846153846154	10	8	4	1	0	0.25	12	3	1.0	15	0.1	0.5714285714285714	0.11824625471872194	0.9381901136008278	0.2773531489520831	0.9632706936412152	0.7673377728457591	0.8952504393717192	0.8873385145651652	0.9376566388769477	1.0	0.2	0.0
3984	0.021388358357465446	0.0018084117549571745	0.0013302355723294914	0.9815321817377836	None	0.3333333333333333	1	0.625	5	0.4444444444444444	4	0.4583333333333333	0.4444444444444444	6	4	4	0	0	0.375	8	3	0.7333333333333333	11	0.0	0.75	0.5831692108179952	0.9196141077734864	0.7843704382974563	0.9376087953212314	0.9466512646371523	0.823181453804683	0.8306033702395085	0.9027673963095956	0	0	0.0
1958	None	None	None	None	None	1.0	1	0.8	4	0.2	1	0.5833333333333334	0.2	3	1	3	1	0	0.75	3	4	0.4666666666666667	7	0.125	0.6666666666666666	0.5991022115735138	0.8192364765529352	0.6392782412084738	0.8733125130876623	0.6219997675633349	0.9396246844743192	0.7935361385711384	0.8871763513485055	1.0	0.3333333333333333	0.0
7329	0.018964494868712885	0.012309786718826586	0.01034815513672275	0.9857277889338211	None	0	0	0.5	4	0.5555555555555556	5	0.4074074074074074	0.5555555555555556	9	5	1	1	0	0.3333333333333333	9	3	0.7333333333333333	11	0.5	0.6666666666666666	0.11342253706326207	0.9668936261721451	0.8711390121448408	0.9537900118651575	0.5664119809011601	0.958235551344999	0.8853836462784999	0.9600063597396614	1.0	0.4444444444444444	0.0
5124	0.022110495203959413	0.006945745666140838	0.006859640396697654	0.9682533919628178	None	0.3333333333333333	1	0.625	5	0.5	5	0.375	0.5	6	5	5	0	0	0.5	8	4	0.8	12	0.0	0.6666666666666666	0.5351913629665791	0.8892412572728658	0.7843704382974563	0.9376087953212314	0.9666641174239047	0.8267561889730153	0.8454389314690981	0.8926957487334932	0	0	0.0
4579	0.01830517531721765	0.0009470601414569208	0.0009230427229004267	0.9818865453372714	None	0.3333333333333333	1	0.5	4	0.6666666666666666	6	0.34375	0.5555555555555556	9	5	1	0	0	0.5	8	4	0.7333333333333333	11	0.0	0.8571428571428571	0.34209304158550974	0.931850292533447	0.3103996431648073	0.9556247229382138	0.87774140858522	0.9144801778016708	0.845801550795815	0.9361308358917243	0	0	0.0
966	None	None	None	None	None	1.0	1	1.0	4	0.25	1	0.5	0.25	3	1	2	0	0	0.75	4	3	0.4	6	0.0	1.0	0.34209304158550974	0.9041069811347394	0.8711390121448408	0.9564915263536587	0.9599742944264952	0.9144301923868116	0.7233333568342108	0.9287514341919041	0	0	0.0
4206	0.02596399470855471	0.004786518690574176	0.00473167827084147	0.9804683960452439	None	0	0	0.5	4	0.6	6	0.3333333333333333	0.4	7	4	4	2	0	0.4444444444444444	9	4	0.8	12	0.2222222222222222	0.8888888888888888	0.5831692108179952	0.9356628180228718	0.7843704382974563	0.932272352944274	1.0	0.8169735407014623	0.8142362193092436	0.9059429355173667	0.5714285714285714	0.14285714285714285	0.0
4263	0.02368953846650793	0.0015717185985420078	0.0012601520675866317	0.9796871806231854	None	0.3333333333333333	1	0.625	5	0.5	5	0.4444444444444444	0.4	7	4	4	0	0	0.3333333333333333	9	3	0.8	12	0.0	0.8888888888888888	0.5831692108179952	0.9356628180228718	0.7843704382974563	0.932272352944274	0.9599742944264952	0.812649468632891	0.82338956005675	0.9051258018674366	0	0	0.0
6072	0.015188647573996088	0.005302768924987441	0.002589519670726064	0.9822711671325807	None	0.5	1	0.6666666666666666	4	0.5714285714285714	4	0.42857142857142855	0.42857142857142855	4	3	4	0	0	0.42857142857142855	7	3	0.6	9	0.0	1.0	0.48468742143776444	0.8970318483187161	0.590769327654824	0.9576622123778337	0.9666641174239047	0.8416500533563511	0.89514487290076	0.9103580466042724	0	0	0.0
6679	0.0194028095978562	0.01073165353702059	0.00875056698666223	0.9850771732833946	None	0.3333333333333333	1	0.6666666666666666	6	0.36363636363636365	4	0.40625	0.36363636363636365	8	4	4	0	0	0.5	8	4	0.8666666666666667	13	0.0	0.6666666666666666	0.4146532783503364	0.9570725329529093	0.8277547252211486	0.9528645771085622	0.9072699293665293	0.950453736712958	0.8330682413172062	0.9535411665591229	0	0	0.0
2832	0.0004862282917414404	0.00014720833088079584	7.321587855224217e-05	0.9984101816398359	None	0	0	0.6666666666666666	2	0.5	1	1.0	0.5	3	1	0	0	0	0.25	4	1	0.26666666666666666	4	0.0	0.6666666666666666	0.3878044325879703	0.7618553925456129	0.3567960873693761	0.831898622212854	0.49022049569186255	0.8924756501996284	0.7776025308548729	0.8356348570242248	0	0	0.0
5703	0.01929197149337789	0.006311475512348851	0.006183242791134434	0.9723430447007982	None	0.3333333333333333	1	0.5	4	0.6666666666666666	6	0.4074074074074074	0.5555555555555556	8	5	2	1	0	0.3333333333333333	9	3	0.7333333333333333	11	0.2	1.0	0.4146532783503364	0.9569503328709104	0.8277547252211486	0.9565208845846953	0.9472956349400341	0.9010072413507894	0.8614526692615279	0.9426917720941222	1.0	0.125	0.0
77	None	None	None	None	None	0	0	1.0	2	0.0	0	0.75	0	1	0	1	1	0	1.0	2	2	0.2	3	0.2	0	0	0	0	0	0	0	0	0	0	0	0
7499	0.022802294017538232	0.01571884377031585	0.015424007015328575	0.9852857657002814	None	0.25	1	0.5	5	0.5833333333333334	7	0.4666666666666667	0.5	10	6	3	3	0	0.3	10	3	0.9333333333333333	14	0.5	0.6666666666666666	0.10701668326681073	0.9638426677017005	0.6819466542051914	0.9483893393031138	0.5664119809011601	0.9602097004574494	0.8853836462784999	0.9579473833102368	0.2	0.3	0.0
6218	0.025609764979992355	0.008103835522574153	0.00796498065244811	0.9739353895688514	None	0.3333333333333333	1	0.5	4	0.6666666666666666	6	0.4074074074074074	0.6666666666666666	8	6	2	0	0	0.3333333333333333	9	3	0.7333333333333333	11	0.0	1.0	0.4146532783503364	0.9320230084299098	0.5473850407311318	0.9572068089962689	0.9539854579374436	0.8861554079994072	0.8614526692615279	0.9303856795778725	0	0	0.0
3751	0.022838746316343368	0.0047305181635224625	0.004683026755402347	0.5854672822601146	None	0.3333333333333333	1	0.625	5	0.4444444444444444	4	0.4583333333333333	0.3333333333333333	8	3	2	1	0	0.375	8	3	0.7333333333333333	11	0.3333333333333333	0.6666666666666666	0.5831692108179952	0.8758627635487575	0.7843704382974563	0.9132021954628894	0.9472956349400341	0.8437551393083814	0.8317934322962787	0.880574159138931	1.0	0.875	0.0
4331	0.01742720137072128	0.003946858132712846	0.003935559661849246	0.9751521686893964	None	0.5	1	0.5714285714285714	4	0.625	5	0.4166666666666667	0.625	7	5	2	0	0	0.375	8	3	0.6666666666666666	10	0.0	1.0	0.5831692108179952	0.9368515244155027	0.7843704382974563	0.9526083173382446	0.9346169754535731	0.8523838428187478	0.845801550795815	0.9229939188218101	0	0	0.0
1	None	None	None	None	None	0	0	0.3125	5	0.6190476190476191	13	0.3484848484848485	0.5714285714285714	17	12	5	0	0	0.5454545454545454	11	6	1.5333333333333334	23	0.0	0	0.623853315404712	0.7686819684562992	0.4817618583806178	0.9097114540949615	0.682286138546966	0.9704616155918915	0.9279396428004821	0.9116830734920022	0	0	0.0
172	None	None	None	None	None	0	0	0.6666666666666666	2	0.5	1	0.6666666666666666	0	2	0	1	0	0	0.6666666666666666	3	2	0.26666666666666666	4	0.0	0.6666666666666666	0	0	0	0	0	0	0	0	0	0	0
1136	None	None	None	None	None	0	0	0.5	2	0.6666666666666666	2	0.5555555555555556	0.3333333333333333	2	1	2	0	0	1.0	3	3	0.3333333333333333	5	0.0	0	0.3244558198329718	0.5232041937581728	0.5781778003700636	0.9432801265353378	0.38137555084033653	0.8342600295711613	0.8754613569977192	0.8185789171188389	0	0	0.0
5000	0.022271448016768166	0.008233148039203376	0.008222712338579912	0.9709511592065864	None	0.3333333333333333	1	0.625	5	0.5	5	0.4444444444444444	0.5	8	5	3	0	0	0.3333333333333333	9	3	0.8	12	0.0	0.8888888888888888	0.5351913629665791	0.9161995673972197	0.7843704382974563	0.9454295155325162	0.986676970210657	0.8749252977575731	0.8187464816512732	0.9165515969457091	0	0	0.0
4367	0.008185796786874438	0.0014220861336693901	-0.0011856311697769773	0.9862590839823835	None	0.5	1	0.7142857142857143	5	0.375	3	0.47619047619047616	0.375	7	3	2	1	0	0.42857142857142855	7	3	0.6666666666666666	10	0.25	0.75	0.5831692108179952	0.8411291357257982	0.7843704382974563	0.9163292221012844	0.974642681027078	0.8645350473951632	0.8317934322962787	0.8777406017904372	1.0	0.7142857142857143	0.0
7146	0.05039472982813186	0.01715839040720841	0.016945138362690626	0.9846153573551754	None	0	0	0.4166666666666667	5	0.5333333333333333	8	0.4722222222222222	0.5333333333333333	10	8	6	1	0	0.25	12	3	1.1333333333333333	17	0.07142857142857142	0.5	0.11824625471872194	0.9381901136008278	0.2773531489520831	0.9632706936412152	0.7673377728457591	0.8952504393717192	0.8873385145651652	0.9376566388769477	1.0	0.2	0.0
3291	0.009961363505989177	0.0005593648462584223	-0.00020145057476915603	0.9895717098580883	None	0.5	1	0.6666666666666666	4	0.5	3	0.4444444444444444	0.5	5	3	2	0	0	0.5	6	3	0.5333333333333333	8	0.0	1.0	0.8538358909332378	0.8487615479591688	0.7982491884113858	0.6561224045853302	0.87774140858522	0.9134353740402	0.6435164813081832	0.8286043050914215	0	0	0.0
2099	None	None	None	None	None	0	0	0.5	2	0.3333333333333333	1	0.8333333333333334	0	0	0	4	1	0	0.6666666666666666	2	3	0.3333333333333333	5	0.08333333333333333	0	0	0	0	0	0	0	0	0	0	0	0
4894	0.022273295107460997	0.007819154522077867	0.007757953304977308	0.9659275616772937	None	0	0	0.5	4	0.6	6	0.375	0.5	7	5	4	0	0	0.5	8	4	0.8	12	0.0	0.6	0.5831692108179952	0.9148398437960911	0.7843704382974563	0.932272352944274	0.9733539404213142	0.813886759320795	0.845801550795815	0.8963462349723692	0	0	0.0
2323	None	None	None	None	None	0	0	0.6666666666666666	2	0.5	1	0.6666666666666666	0.5	3	1	0	1	0	0.6666666666666666	3	2	0.26666666666666666	4	0.5	0	0.9191729624018151	0.8213804258795423	0.7122177558708982	0.9626248919203917	0.6338792118564833	0.8123696706679698	0.670153396989744	0.8889397159295215	1.0	1.0	0.0
1195	None	None	None	None	None	0	0	0.5	3	0.42857142857142855	3	0.6428571428571429	0.2857142857142857	4	2	4	0	0	0.2857142857142857	2	7	0.6	9	0.0	0	0.6742550059351091	0.7544735131512073	0.7188217556149985	0.9092567484166508	0.31352265294044146	0.8539268829073543	0.908460538185574	0.8495380289402796	0	0	0.0
3568	0.018470835082738783	0.005097188220940802	0.005028917412168735	0.9852284987153197	None	0.3333333333333333	1	0.625	5	0.5	5	0.5	0.4	7	4	4	0	0	0.375	8	3	0.8	12	0.0	0.6666666666666666	0.5831692108179952	0.9356628180228718	0.7843704382974563	0.932272352944274	0.9733539404213142	0.813886759320795	0.8142362193092436	0.9053587604943625	0	0	0.0
2499	None	None	None	None	None	0	0	0.6	3	0.6	3	0.5833333333333334	0.6	5	3	1	0	0	0.3333333333333333	6	2	0.4666666666666667	7	0.0	0.4	0.532463910095968	0.78049319908186	0.9504029012157076	0.914822214485838	0.44638776159091276	0.8923050344382616	0.9022108235231318	0.8720282589733149	0	0	0.0
2470	None	None	None	None	None	0	0	0.6666666666666666	2	0.5	1	1.0	0.5	2	1	1	0	0	0.25	4	1	0.26666666666666666	4	0.0	0.6666666666666666	0.4134629893397686	0.5637967642050434	0.5046104476736114	0.8142920191557472	0.4226216225353179	0.6628428366506187	0.7131907147202354	0.6907381830473992	0	0	0.0
4588	0.01881990179939468	0.005078841141011303	0.00506094433472116	0.985725849269939	None	0.3333333333333333	1	0.625	5	0.5	5	0.5	0.4	7	4	4	0	0	0.375	8	3	0.8	12	0.0	0.6666666666666666	0.5831692108179952	0.9356628180228718	0.7843704382974563	0.932272352944274	0.9733539404213142	0.8204538106122619	0.845801550795815	0.9066068617756432	0	0	0.0
3856	0.01886809062531862	0.0037687825367482774	0.003714008889551185	0.9866701643820445	None	0.3333333333333333	1	0.625	5	0.5	5	0.5	0.4	7	4	4	0	0	0.375	8	3	0.8	12	0.0	0.6666666666666666	0.5831692108179952	0.9356628180228718	0.7843704382974563	0.932272352944274	0.9733539404213142	0.813886759320795	0.8142362193092436	0.9053587604943625	0	0	0.0
3635	0.021193172525505892	0.0019094941589684721	0.0008066383353747153	0.9775146657744498	None	0.3333333333333333	1	0.625	5	0.5	5	0.4444444444444444	0.4	8	4	3	1	0	0.3333333333333333	9	3	0.8	12	0.16666666666666666	0.8888888888888888	0.5831692108179952	0.947586817405189	0.7843704382974563	0.9507817341516569	0.8855219689297623	0.8732682258910183	0.845801550795815	0.9305595605663685	1.0	0.125	0.0
3905	0.024205561107695096	0.0032255780787083963	0.002708139053976743	0.9809625514764005	None	0	0	0.5	4	0.5555555555555556	5	0.4074074074074074	0.4444444444444444	7	4	3	1	0	0.3333333333333333	9	3	0.7333333333333333	11	0.14285714285714285	0.8888888888888888	0.5831692108179952	0.9356628180228718	0.7843704382974563	0.932272352944274	1.0	0.8169735407014623	0.8142362193092436	0.9059429355173667	1.0	0.14285714285714285	0.0
59	None	None	None	None	None	0	0	0.2	1	1.0	5	1.0	1.0	5	5	1	0	0	0.14285714285714285	7	1	0.4666666666666667	7	0.0	0	0.4856331282164721	0.9050361098523851	0.4128179795209377	0.7235850774586637	0.310663417441566	0.8490369953176353	0.6765741825894699	0.8386142968785095	0	0	0.0
1841	None	None	None	None	None	0	0	0.6666666666666666	4	0.3333333333333333	2	0.4	0.3333333333333333	5	2	2	0	0	0.8	5	4	0.5333333333333333	8	0.0	0.3333333333333333	0.2986172202121584	0.8184146856141663	0.4012333165636595	0.9181442864049203	0.9599742944264952	0.9016553947884464	0.9341427184563525	0.8855696639459467	0	0	0.0
2399	None	None	None	None	None	0	0	0.6666666666666666	2	0.5	1	0.6666666666666666	0	1	0	2	0	0	0.6666666666666666	3	2	0.26666666666666666	4	0.0	0	0	0	0	0	0	0	0	0	0	0	0
5847	0.020469129122443138	0.008910971893764818	0.008897293611888686	0.9757349740083556	None	0.3333333333333333	1	0.5555555555555556	5	0.5454545454545454	6	0.3611111111111111	0.5454545454545454	9	6	3	0	0	0.4444444444444444	9	4	0.8666666666666667	13	0.0	0.8	0.4872135151151631	0.935874402728355	0.7843704382974563	0.9540518603551349	0.9733539404213142	0.9187062693276888	0.845801550795815	0.9377843413915234	0	0	0.0
3306	0.019553647094919847	0.003117237340629701	0.0027829678043838684	0.9297797461195683	None	0	0	0.5	5	0.3333333333333333	4	0.5185185185185185	0.16666666666666666	4	2	9	0	0	0.3333333333333333	3	9	0.9333333333333333	14	0.0	0.4	0.5473152871776381	0.9343727261091457	0.5870800090399949	0.8271424403898747	0.6257179794121813	0.8675320401280688	0.7993898111580887	0.8842767216082649	0	0	0.0
5517	0.010936183925190399	0.001367267476026615	0.000344659323183879	0.9687739506911222	None	0.3333333333333333	1	0.6666666666666666	6	0.36363636363636365	4	0.4642857142857143	0.36363636363636365	9	4	3	0	0	0.5714285714285714	7	4	0.8666666666666667	13	0.0	0.6	0.5831692108179952	0.9520920115566228	0.7843704382974563	0.9387778002402452	1.0	0.870222636354348	0.845801550795815	0.9269524961413982	0	0	0.0
3936	0.02448562361477188	0.0035886195531433305	0.003571336896082306	0.9801616924835393	None	0.3333333333333333	1	0.625	5	0.5	5	0.4444444444444444	0.4	7	4	4	0	0	0.3333333333333333	9	3	0.8	12	0.0	0.8888888888888888	0.5831692108179952	0.9356628180228718	0.7843704382974563	0.932272352944274	0.9733539404213142	0.8204677846724118	0.845801550795815	0.9066095391716674	0	0	0.0
1641	None	None	None	None	None	0	0	0.5	2	0.6666666666666666	2	1.0	0.6666666666666666	4	2	0	1	0	0.2	5	1	0.3333333333333333	5	0.5	0.5	0.40961818172859743	0.8973409435854031	0.38782991610369055	0.8554855486440914	0.31501813789507094	0.7981878772186262	0.6808951003683095	0.8549262545248837	1.0	0.25	0.0
2954	0.006483971893824685	0.000757977357873789	0.000755282143188431	0.9406623351911951	None	0	0	0.625	5	0.2	2	0.5714285714285714	0.1	2	1	9	0	0	0.42857142857142855	3	7	0.8	12	0.0	0.4	0.5291851878885269	0.7233087536377343	0.6548490125268438	0.5438303825495725	0.5615656790754308	0.7485531764306032	0.7279388870618243	0.6775508402590603	0	0	0.0
5746	0.025839702101792282	0.0017219073973639115	-0.001123999097151573	0.4948560786047729	None	0.3333333333333333	1	0.5555555555555556	5	0.45454545454545453	5	0.3611111111111111	0.45454545454545453	9	5	3	2	0	0.4444444444444444	9	4	0.8666666666666667	13	0.3333333333333333	0.6666666666666666	0.5831692108179952	0.9226383551256304	0.7843704382974563	0.9502081735425928	0.974642681027078	0.9332324126032085	0.6931825251894044	0.9363349589266787	0.5555555555555556	0.3333333333333333	0.0
3627	0.025600681588882998	0.005164728814553923	0.005155129740765903	0.978606778872491	None	0.3333333333333333	1	0.625	5	0.5	5	0.4444444444444444	0.4	7	4	4	1	0	0.3333333333333333	9	3	0.8	12	0.1111111111111111	0.8888888888888888	0.5831692108179952	0.9356628180228718	0.7843704382974563	0.932272352944274	1.0	0.8169735407014623	0.8142362193092436	0.9059429355173667	1.0	0.2857142857142857	0.0
6834	0.046653683171136086	0.011937053252976865	0.011434711903821667	0.9803863190898258	None	0	0	0.4	4	0.6153846153846154	8	0.4166666666666667	0.6153846153846154	10	8	4	1	0	0.25	12	3	1.0	15	0.1	0.5714285714285714	0.11824625471872194	0.9381901136008278	0.2773531489520831	0.9632706936412152	0.7673377728457591	0.8952504393717192	0.8873385145651652	0.9376566388769477	1.0	0.2	0.0
6838	0.02595524427048865	0.009938768985139885	0.009938249691590061	0.9692016780898778	None	0.3333333333333333	1	0.5	4	0.6666666666666666	6	0.4074074074074074	0.6666666666666666	8	6	2	0	0	0.3333333333333333	9	3	0.7333333333333333	11	0.0	1.0	0.5351913629665791	0.9108944866180863	0.7843704382974563	0.9469758391098316	0.9539854579374436	0.8662669701620492	0.8518146556483526	0.9136069438090944	0	0	0.0
4349	0.027372671547412766	0.004058917472566336	0.0040385103065216	0.9693524907438723	None	0	0	0.5	4	0.6	6	0.3333333333333333	0.5	8	5	3	1	0	0.4444444444444444	9	4	0.8	12	0.14285714285714285	0.8	0.5831692108179952	0.9244653292170518	0.7843704382974563	0.9223670441359751	0.987321340513539	0.8044635793321792	0.8231858760698909	0.8939116471771525	1.0	0.25	0.0
2913	0.007072808830051864	0.000570271444380618	0.00047424934050316054	0.9486581928265342	None	0	0	0.5	3	0.3333333333333333	2	0.5333333333333333	0.3333333333333333	4	2	3	0	0	0.6	3	5	0.5333333333333333	8	0.0	0.6666666666666666	0.5473152871776381	0.9343727261091457	0.5870800090399949	0.8271424403898747	0.6257179794121813	0.80233102807069	0.806277752245566	0.866932760365987	0	0	0.0
1189	None	None	None	None	None	0	0	0.25	1	1.0	4	0.5	0.75	3	3	2	1	0	0.75	3	4	0.4	6	0.125	0	0.9030848363002765	0.9454268278474213	0.7985083283514568	0.933677952442219	0.2552756463368752	0.8173453335918939	0.8139993855933971	0.9114704318450167	1.0	0.6666666666666666	0.0
3466	0.01772062490059063	0.0016662614581736692	0.0014720033630724696	0.9847140112348443	None	0.3333333333333333	1	0.625	5	0.5	5	0.5	0.4	7	4	4	0	0	0.375	8	3	0.8	12	0.0	0.6666666666666666	0.5831692108179952	0.9356628180228718	0.7843704382974563	0.932272352944274	0.9733539404213142	0.8204538106122619	0.845801550795815	0.9066068617756432	0	0	0.0
6661	0.05102992917727258	0.0119040116708362	0.01190374245415851	0.9799813286341007	None	0	0	0.36363636363636365	4	0.6428571428571429	9	0.4444444444444444	0.5714285714285714	11	8	4	1	0	0.25	12	3	1.0666666666666667	16	0.1111111111111111	0.5333333333333333	0.12067432796741637	0.9383984937007477	0.3103996431648073	0.9621731975070503	0.8933025292743044	0.8989180680108149	0.8576327434394535	0.9379045310885894	1.0	0.09090909090909091	0.0
2984	0.00662154880112279	0.0010602129598016076	0.0010166162848409635	0.9983606503723141	None	0.5	1	0.8333333333333334	5	0.2857142857142857	2	0.45	0.2857142857142857	6	2	2	0	0	0.8	5	4	0.6	9	0.0	0.8	0.4146532783503364	0.942152978377195	0.5143385465184076	0.9495880037595111	0.6570294260404819	0.9349016211706773	0.8597157368966617	0.9425081913599805	0	0	0.0
2695	0.007007122213832701	0.0018117091425207614	0.0017115300285513663	0.9910808705592408	None	0.5	1	0.6666666666666666	4	0.5	3	0.4	0.5	6	3	1	0	0	0.8	5	4	0.5333333333333333	8	0.0	0.6666666666666666	0.4109483474682808	0.9653156875414443	0.8277547252211486	0.9270542710404808	0.8950982668434083	0.8886083449851914	0.8412588459362378	0.9339095960863908	0	0	0.0
3021	0.0030065413836801065	0.0003800339975194586	0.00010913157386412135	0.9950807842071037	None	0.5	1	0.6666666666666666	4	0.5	3	0.4	0.3333333333333333	5	2	2	0	0	0.8	5	4	0.5333333333333333	8	0.0	1.0	0.4872135151151631	0.9638837218580678	0.8711390121448408	0.9403436515632686	0.9124551251015968	0.8525000277652	0.8576327434394535	0.9307803810988324	0	0	0.0
5682	0.02288718104466988	0.007000740272675978	0.006870124565920611	0.9709601691224654	None	0.3333333333333333	1	0.5	4	0.6666666666666666	6	0.4074074074074074	0.5555555555555556	7	5	3	1	0	0.3333333333333333	9	3	0.7333333333333333	11	0.125	1.0	0.5831692108179952	0.9148398437960911	0.7843704382974563	0.932272352944274	1.0	0.8209641259789459	0.845801550795815	0.897805876253512	1.0	0.2857142857142857	0.0
2693	0.0008818138054301048	0.0002334670535268004	-2.1453677577914335e-05	0.996108229997492	None	0	0	0.6	3	0.2	1	0.5833333333333334	0	2	0	4	0	0	0.75	3	4	0.4666666666666667	7	0.0	0.4	0	0	0	0	0	0	0	0	0	0	0
1770	None	None	None	None	None	0	0	0.35714285714285715	5	0.6842105263157895	13	0.5833333333333334	0.47368421052631576	11	9	9	0	0	1.0	6	6	1.4	21	0.0	0.4444444444444444	0.3506377755221065	0.8341234247095076	0.4964121503852933	0.9158818981927833	0.6869297156346874	0.9122890727586291	0.8734396925960404	0.892343397924025	0	0	0.0
1806	None	None	None	None	None	0	0	0.3076923076923077	4	0.7058823529411765	12	0.4222222222222222	0	2	0	16	1	0	0.2	15	3	1.2666666666666666	19	0.029411764705882353	0.125	0	0	0	0	0	0	0	0	0	0	0
4131	0.016628627931588744	0.004034592792886765	0.003822185264622092	0.9887588324746386	None	0.3333333333333333	1	0.625	5	0.4444444444444444	4	0.5238095238095238	0.3333333333333333	6	3	4	0	0	0.42857142857142855	7	3	0.7333333333333333	11	0.0	0.75	0.6052255060540072	0.9473990611021953	0.8277547252211486	0.9425526614392868	0.9829302383349603	0.8364975398373808	0.8306033702395085	0.9198542485951654	0	0	0.0
1344	None	None	None	None	None	0	0	0.6666666666666666	2	0.5	1	1.0	0.5	2	1	1	0	0	0.25	4	1	0.26666666666666666	4	0.0	0.6666666666666666	0.4134629893397686	0.5637967642050434	0.5046104476736114	0.8142920191557472	0.4226216225353179	0.6628428366506187	0.7131907147202354	0.6907381830473992	0	0	0.0
7171	0.024057401041763505	0.01471408443048818	0.014623301050311429	0.9845419885183165	None	0.3333333333333333	1	0.5555555555555556	5	0.5454545454545454	6	0.48148148148148145	0.45454545454545453	8	5	4	2	0	0.3333333333333333	9	3	0.8666666666666667	13	0.2222222222222222	0.5454545454545454	0.5351913629665791	0.9414628236312341	0.7843704382974563	0.9480183529644938	0.9472956349400341	0.8968885304922244	0.8084232741296017	0.9318075409961724	0.5625	0.375	0.0
1718	None	None	None	None	None	0	0	0.5	2	0.6666666666666666	2	0.8333333333333334	0.3333333333333333	3	1	1	0	0	0.6666666666666666	2	3	0.3333333333333333	5	0.0	0	0.47396798627712594	0.937967915654656	0.6657343259361691	0.916355949530948	0.5510273622946029	0.8784083297969315	0.7216451761475572	0.9139185272503018	0	0	0.0
5430	0.021041507477891516	0.007988230375497457	0.007961197809897185	0.965394634790012	None	0.5	2	0.6	6	0.5	6	0.4375	0.4166666666666667	9	5	4	0	0	0.5	8	4	0.9333333333333333	14	0.0	0.6666666666666666	0.4872135151151631	0.9495568115130874	0.7843704382974563	0.9574583243722381	0.9199485888529904	0.8955006227050007	0.8481918484418124	0.9389106331459697	0	0	0.0
3319	0.009718775942726582	0.0021985082705539096	0.001919325691339438	0.9873273425635389	None	0.5	1	0.6666666666666666	4	0.5	3	0.4444444444444444	0.5	5	3	2	0	0	0.5	6	3	0.5333333333333333	8	0.0	1.0	0.5831692108179952	0.9354428023263401	0.7843704382974563	0.9440693682728267	0.6806180961270034	0.9453191141861788	0.8617731657926716	0.9417605483221103	0	0	0.0
4602	0.017103986993723685	0.0024136251650458715	0.0019343833086765344	0.9864726797310496	None	0.5	1	0.6666666666666666	4	0.5714285714285714	4	0.42857142857142855	0.42857142857142855	4	3	4	0	0	0.42857142857142855	7	3	0.6	9	0.0	1.0	0.4367095735863483	0.9506943375816629	0.590769327654824	0.9576622123778337	0.9666641174239047	0.8416500533563511	0.9029013174561312	0.9297491156387602	0	0	0.0
3084	0.006587169798004318	0.00021178987173340322	0.00018499516816085763	0.9984090245234706	None	0.5	1	0.8333333333333334	5	0.2857142857142857	2	0.45	0.2857142857142857	6	2	2	0	0	0.8	5	4	0.6	9	0.0	0.8	0.4146532783503364	0.942152978377195	0.5143385465184076	0.9495880037595111	0.6570294260404819	0.9349016211706773	0.8597157368966617	0.9425081913599805	0	0	0.0
418	None	None	None	None	None	0	0	0.5	1	1.0	1	1.0	0	1	0	1	0	0	0.3333333333333333	1	3	0.2	3	0.0	0	0	0	0	0	0	0	0	0	0	0	0
410	None	None	None	None	None	0	0	0.5	2	0.6666666666666666	2	0.625	0.3333333333333333	2	1	2	1	0	0.5	4	2	0.3333333333333333	5	0.14285714285714285	0.5	0.9059690151947748	0.5	0.6935791060397879	0.5173005522252271	0.8402869017762755	0.750865401181642	0.7369843556988289	0.5964803184917942	1.0	0.5	0.0
4582	0.018040098260421713	0.004142093072522656	0.004077820645302188	0.9867279377922231	None	0.3333333333333333	1	0.625	5	0.5	5	0.5	0.4	7	4	4	0	0	0.375	8	3	0.8	12	0.0	0.6666666666666666	0.5831692108179952	0.9356628180228718	0.7843704382974563	0.932272352944274	0.9733539404213142	0.8204538106122619	0.845801550795815	0.9066068617756432	0	0	0.0
1514	None	None	None	None	None	0	0	0.5	2	0.6666666666666666	2	1.0	0.6666666666666666	3	2	1	0	0	0.2	5	1	0.3333333333333333	5	0.0	0.5	0.5583989038578339	0.8373254462977039	0.3413065434849192	0.8446529317695293	0.23727303721855347	0.9793896731123678	0.7921279809683908	0.9166457028224265	0	0	0.0
3990	0.0067448563225268165	0.00029222467410126423	0.00012385567600763846	0.9846996996266034	None	0	0	0.5714285714285714	4	0.5	4	0.4166666666666667	0.375	5	3	4	0	0	0.375	8	3	0.6666666666666666	10	0.0	0.75	0.6272818012900191	0.9394559752981175	0.8711390121448408	0.905158677327393	0.9733539404213142	0.5737444600333518	0.8911209998554441	0.8538339505594643	0	0	0.0
3495	0.022143657221673604	0.0006222530891186116	0.00019008838538216454	0.9803828982494327	None	0.3333333333333333	1	0.625	5	0.5	5	0.4444444444444444	0.4	8	4	3	0	0	0.3333333333333333	9	3	0.8	12	0.0	0.8888888888888888	0.5831692108179952	0.947586817405189	0.7843704382974563	0.9507817341516569	0.925547674503267	0.878586995851748	0.845801550795815	0.9316064767138005	0	0	0.0
3107	0.0023253556211945926	0.0003294193474426885	9.858621163249463e-05	0.9960390247685044	None	0.5	1	0.6666666666666666	4	0.5	3	0.4	0.5	5	3	2	0	0	0.8	5	4	0.5333333333333333	8	0.0	1.0	0.34209304158550974	0.9277101090261135	0.24430665473935886	0.9649639108107588	0.673466461527465	0.881324501053599	0.8625352318109661	0.9324066873043604	0	0	0.0
5046	0.00978290754035096	0.001466890064783167	0.001375701577530182	0.9843661526058645	None	0.3333333333333333	1	0.625	5	0.4444444444444444	4	0.39285714285714285	0.4444444444444444	8	4	2	1	0	0.5714285714285714	7	4	0.7333333333333333	11	0.25	0.6666666666666666	0.5831692108179952	0.8541063537801845	0.7843704382974563	0.931718108863701	0.974642681027078	0.9077458532879189	0.8317934322962787	0.9022366349520746	1.0	0.625	0.0
3630	0.013429901552161543	0.003385853356254278	0.003105143222398587	0.977898752465745	None	0.5	1	0.5714285714285714	4	0.625	5	0.35714285714285715	0.5	7	4	2	1	0	0.5714285714285714	7	4	0.6666666666666666	10	0.2	0.6666666666666666	0.39410383367046115	0.9298745663200546	0.6954568778808441	0.9430022746059199	0.7134921671009699	0.9374670904613313	0.8576327434394535	0.9369933980905357	1.0	0.2857142857142857	0.0
5060	0.02320856892878927	0.008135465942259574	0.008132940548140583	0.9707030554734533	None	0.3333333333333333	1	0.625	5	0.5	5	0.4444444444444444	0.5	8	5	3	0	0	0.3333333333333333	9	3	0.8	12	0.0	0.8888888888888888	0.5351913629665791	0.9161995673972197	0.7843704382974563	0.9454295155325162	0.986676970210657	0.9111382259178192	0.8187464816512732	0.9257970812743682	0	0	0.0
2571	3.087258515897166e-05	1.2544912253387948e-05	-9.98414198185671e-08	0.9999942120251535	None	0	0	0.6	3	0.4	2	0.5833333333333334	0.4	5	2	1	0	0	0.3333333333333333	6	2	0.4666666666666667	7	0.0	0.3333333333333333	0.7914041270121204	0.8799557505662424	0.5002912576258172	0.9496100547923341	0.1	0.9186816685229613	0.9752120559900168	0.9206306312348397	0	0	0.0
2996	0.004133569601077009	0.0004896506212613952	0.000425532639274077	0.9487304189124403	None	0	0	0.6666666666666666	4	0.2857142857142857	2	0.6	0.14285714285714285	3	1	5	0	0	0.6	3	5	0.6	9	0.0	0.5	0.5103708224559912	0.8001195199614768	0.8276944144882432	0.9408329680895172	0.6706567506001943	0.9367015900595633	0.8659084987397248	0.9074298113663251	0	0	0.0
4258	0.01645424930356617	0.004624362391525413	0.004380657786036527	0.9841685547609191	None	0.5	1	0.6666666666666666	4	0.5714285714285714	4	0.42857142857142855	0.42857142857142855	4	3	4	0	0	0.42857142857142855	7	3	0.6	9	0.0	1.0	0.4367095735863483	0.9506943375816629	0.590769327654824	0.9576622123778337	0.9829302383349603	0.9155630160612224	0.8658841068438246	0.943773648430128	0	0	0.0
5875	0.025013770898707172	0.007379198566979031	0.00737610427725788	0.9654556258709163	None	0.3333333333333333	1	0.5555555555555556	5	0.5454545454545454	6	0.3611111111111111	0.45454545454545453	7	5	5	0	0	0.4444444444444444	9	4	0.8666666666666667	13	0.0	0.8	0.5831692108179952	0.9148398437960911	0.7843704382974563	0.932272352944274	0.9733539404213142	0.7492544634100909	0.861954642083229	0.8839447955660854	0	0	0.0
3143	0.006338519389618427	0.0018169594393750612	0.0017593329100021248	0.9899259251146585	None	0.5	1	0.6666666666666666	4	0.5	3	0.4444444444444444	0.5	4	3	3	0	0	0.5	6	3	0.5333333333333333	8	0.0	1.0	0.724438789282005	0.9173154328425882	0.7913098133544211	0.6423871183854054	0.9235360502775848	0.966880080123353	0.895432427699633	0.8930262671662136	0	0	0.0
3628	0.01272386058820924	0.0019080853521332597	0.0015896242357088808	0.9322131037294467	None	0	0	0.625	5	0.2	2	0.5714285714285714	0.2	4	2	7	0	0	0.42857142857142855	3	7	0.8	12	0.0	0.4	0.5473152871776381	0.9343727261091457	0.5870800090399949	0.8271424403898747	0.6257179794121813	0.80233102807069	0.806277752245566	0.866932760365987	0	0	0.0
1678	None	None	None	None	None	0.5	1	0.8333333333333334	5	0.2857142857142857	2	0.6	0.2857142857142857	3	2	5	0	0	0.6	3	5	0.6	9	0.0	1.0	0.8026205679844605	0.7835480397315702	0.9723908454934446	0.9573346814684283	0.7084015144541332	0.9450372323555908	0.9033087347007166	0.9178836060514463	0	0	0.0
5040	0.019312253713067218	0.008134776289516253	0.007137312965616293	0.984387488667816	None	0.3333333333333333	1	0.625	5	0.5	5	0.5	0.4	7	4	4	0	0	0.375	8	3	0.8	12	0.0	0.6666666666666666	0.5831692108179952	0.9148398437960911	0.7843704382974563	0.932272352944274	0.9733539404213142	0.813886759320795	0.845801550795815	0.8963462349723692	0	0	0.0
6147	0.023649886568048374	0.009112886824775051	0.009071573489398573	0.9632359603861981	None	0.3333333333333333	1	0.5	4	0.6666666666666666	6	0.4074074074074074	0.6666666666666666	8	6	2	0	0	0.3333333333333333	9	3	0.7333333333333333	11	0.0	1.0	0.5351913629665791	0.9403945596894462	0.7843704382974563	0.9507817341516569	0.986676970210657	0.873140063102813	0.8518146556483526	0.9275418158144808	0	0	0.0
6425	0.07864285477766413	0.004892115659159902	0.004886515760175469	0.46594801472118563	None	0	0	0.4	4	0.6153846153846154	8	0.4166666666666667	0.46153846153846156	9	6	5	2	0	0.25	12	3	1.0	15	0.18181818181818182	0.2857142857142857	0.2387274841185664	0.948830409992226	0.3103996431648073	0.9605719926563155	0.9199485888529904	0.9035117552222482	0.8576327434394535	0.941768609513719	0.5555555555555556	0.1111111111111111	0.0
5161	0.01700871108199363	0.006155544784799631	0.004298426841424293	0.9812029468932046	None	0.25	1	0.5	5	0.5833333333333334	7	0.3888888888888889	0.4166666666666667	10	5	3	1	0	0.4444444444444444	9	4	0.9333333333333333	14	0.2	0.7272727272727273	0.4146532783503364	0.9440040634885418	0.5473850407311318	0.9574750988824642	0.9472956349400341	0.8944922983481067	0.8325721987909416	0.936563496601067	1.0	0.1	0.0
3841	0.019351245287843752	0.0024457298100419413	0.0024374400716000535	0.9772658966650211	None	0.5	1	0.5714285714285714	4	0.625	5	0.4166666666666667	0.625	7	5	2	0	0	0.375	8	3	0.6666666666666666	10	0.0	1.0	0.5831692108179952	0.9356628180228718	0.7843704382974563	0.932272352944274	0.9733539404213142	0.8204538106122619	0.845801550795815	0.9066068617756432	0	0	0.0
1744	None	None	None	None	None	1.0	2	1.0	6	0.14285714285714285	1	0.5625	0.14285714285714285	4	1	4	0	0	1.0	4	4	0.6	9	0.0	0.8	0.4822901103829863	0.7584259288530317	0.5396939465123374	0.9437990754316229	0.6647779703565784	0.9597207431357856	0.9310411705362701	0.915182241112069	0	0	0.0
3633	0.01678257912736296	0.0026360768100709754	0.0025575311968389124	0.9320500734106517	None	0	0	0.5555555555555556	5	0.2727272727272727	3	0.5416666666666666	0.18181818181818182	4	2	8	0	0	0.375	3	8	0.8666666666666667	13	0.0	0.4	0.5473152871776381	0.9343727261091457	0.5870800090399949	0.8271424403898747	0.6257179794121813	0.8675320401280688	0.7993898111580887	0.8842767216082649	0	0	0.0
2165	None	None	None	None	None	1.0	1	0.8	4	0.2	1	0.5833333333333334	0	4	0	2	0	0	0.75	4	3	0.4666666666666667	7	0.0	0.6666666666666666	0	0	0	0	0	0	0	0	0	0	0
2546	None	None	None	None	None	0	0	0.6666666666666666	2	0.0	0	0.6666666666666666	0	2	0	1	0	0	0.6666666666666666	3	2	0.26666666666666666	4	0.0	0	0	0	0	0	0	0	0	0	0	0	0
1125	None	None	None	None	None	0	0	0.6666666666666666	2	0.5	1	1.0	0.5	3	1	0	0	0	0.25	4	1	0.26666666666666666	4	0.0	0.6666666666666666	0.4685652820962768	0.7982285767995974	0.6524248079778467	0.8018501743454813	0.4377767152412487	0.6834876803529891	0.7206451820364417	0.7651278167808903	0	0	0.0
1654	None	None	None	None	None	0	0	0.6666666666666666	2	0.0	0	0.6666666666666666	0	2	0	1	0	0	0.6666666666666666	3	2	0.26666666666666666	4	0.0	0	0	0	0	0	0	0	0	0	0	0	0
1552	None	None	None	None	None	0	0	0.3333333333333333	2	0.8333333333333334	5	0.6666666666666666	0.3333333333333333	2	2	5	5	0	0.75	4	3	0.5333333333333333	8	0.35714285714285715	0.6666666666666666	0.4878570315086133	0.5641033432633176	0.8120833125685725	0.8526836713188837	0.12532687562447786	0.5629808890058735	0.9436473543183473	0.6804054769633521	0.5	0.5	0.11845764634596018
5806	0.02345470689853759	0.005544105433449544	0.005484767617616247	0.9677416503835116	None	0.3333333333333333	1	0.5	4	0.6666666666666666	6	0.4074074074074074	0.6666666666666666	8	6	2	0	0	0.3333333333333333	9	3	0.7333333333333333	11	0.0	1.0	0.5351913629665791	0.9403945596894462	0.7843704382974563	0.9507817341516569	0.986676970210657	0.873140063102813	0.8518146556483526	0.9275418158144808	0	0	0.0
6306	0.02040382016521728	0.0080296522504021	0.007413334882412175	0.9840919007693555	None	0.25	1	0.5	5	0.5833333333333334	7	0.3111111111111111	0.4166666666666667	10	5	3	0	0	0.5555555555555556	9	5	0.9333333333333333	14	0.0	0.6666666666666666	0.4146532783503364	0.9592877932685118	0.8277547252211486	0.9559875723634679	0.9472956349400341	0.9369915105940217	0.8063705540254864	0.9516215793470844	0	0	0.0
2856	0.0040382745437753135	0.0007310992990233781	0.0007301824684679156	0.9672301505194375	None	0	0	0.6666666666666666	4	0.16666666666666666	1	0.6666666666666666	0.16666666666666666	2	1	5	0	0	0.75	3	4	0.5333333333333333	8	0.0	0.5	0.5070023406091462	0.6768002124539068	0.7324830788570986	0.6457862381254723	0.4983939326674419	0.848467052789096	0.8198679855921563	0.7351220139473615	0	0	0.0
6681	0.06406443427944117	0.013765605519760958	0.011361785916202257	0.9588329233135537	None	0	0	0.4166666666666667	5	0.5625	9	0.42857142857142855	0.5	12	8	5	0	0	0.21428571428571427	14	3	1.2	18	0.0	0.47058823529411764	0.33838811070345415	0.9543216301928266	0.2773531489520831	0.9601518759506534	0.7466591546588259	0.9070747024296824	0.8576327434394535	0.9444476079192808	0	0	0.0
[truncated: 6,353 more rows]
