# Supplementary material for: Constrained by Design: Influence of Genetic Encodings on Evolved Traits of Robots
Source: Front Robot AI. 2021 Jun 15;8:672379. doi: 10.3389/frobt.2021.672379 (PMC8239187; doi:10.3389/frobt.2021.672379)
Supplement: Supplementary file 1 [file DataSheet3.ZIP › plasticodingrep_plane_12_snapshots_ids.tsv]

generation	robot_id	fitness	novelty	novelty_pop	cons_fitness
145	7317	0.022414090296369697	None	0.02416184915013366	0.022414090296369697
145	7307	0.016063388767379113	None	0.08266777251672881	0.016063388767379113
145	7233	0.014218506994904763	None	0.0	0.014218506994904763
145	7340	0.018727931217220432	None	0.05922517458540093	0.018727931217220432
145	7334	0.014460958094390547	None	0.0	0.014460958094390547
145	7099	0.021031232820317085	None	0.02416184915013366	0.021031232820317085
145	7185	0.016102087379749136	None	0.09344881341066949	0.016102087379749136
145	7193	0.01537371514731383	None	0.11547891614756287	0.01537371514731383
145	7347	0.012661426965088996	None	0.05001943164097574	0.012661426965088996
145	7220	0.01665682096458941	None	0.06993848103313498	0.01665682096458941
145	7269	0.015507367366728397	None	0.07491285974012298	0.015507367366728397
145	7257	0.014495556851233564	None	0.0	0.014495556851233564
145	7312	0.014390624159434363	None	0.02416184915013366	0.014390624159434363
145	7235	0.021080437964128843	None	0.04809763436728025	0.021080437964128843
145	7253	0.01649242215849293	None	0.13318669455495794	0.01649242215849293
145	7259	0.014655905047344568	None	0.051423850491533384	0.014655905047344568
145	7181	0.01893374523472381	None	0.09074738870072017	0.01893374523472381
145	7177	0.014262103204886972	None	0.0	0.014262103204886972
145	6765	0.012462357436698487	None	0.12182759180939214	0.012462357436698487
145	7166	0.012882529756357928	None	0.27245029929120973	0.012882529756357928
145	6672	0.013784905140992072	None	0.06168613021027604	0.013784905140992072
145	6746	0.013039003924978827	None	0.11606127082971392	0.013039003924978827
145	7256	0.013972098233844777	None	0.0	0.013972098233844777
145	6854	0.015235876979497567	None	0.051423850491533384	0.015235876979497567
145	6507	0.012169160193558745	None	0.09213127793091619	0.012169160193558745
145	7146	0.016945138362690626	None	0.01799615558181028	0.016945138362690626
145	7265	0.018584481844194544	None	0.03950997982800669	0.018584481844194544
145	7339	0.015012836861113528	None	0.1505771605508371	0.015012836861113528
145	7348	0.013722433640229268	None	0.01799615558181028	0.013722433640229268
145	7338	0.012203954668326267	None	0.01799615558181028	0.012203954668326267
145	7066	0.014487967213874419	None	0.051102225228601285	0.014487967213874419
145	7293	0.016438490552862794	None	0.03950997982800669	0.016438490552862794
145	7145	0.015956894276469073	None	0.11736703851965995	0.015956894276469073
145	7283	0.015361470862197885	None	0.051102225228601285	0.015361470862197885
145	7285	0.014421903761069393	None	0.01799615558181028	0.014421903761069393
145	7048	0.014491629921494343	None	0.0	0.014491629921494343
145	7309	0.020259271256297916	None	0.02416184915013366	0.020259271256297916
145	7082	0.015734064061901896	None	0.07847478533970961	0.015734064061901896
145	7202	0.01315622151178462	None	0.06607230678653864	0.01315622151178462
145	7148	0.013951432077714963	None	0.0	0.013951432077714963
145	7278	0.01844821050298919	None	0.03950997982800669	0.01844821050298919
145	7249	0.014548250764241873	None	0.051102225228601285	0.014548250764241873
145	7325	0.015569283623414032	None	0.05448496318073689	0.015569283623414032
145	7335	0.022466636344036083	None	0.02416184915013366	0.022466636344036083
145	7290	0.01590698874370109	None	0.08285306389900703	0.01590698874370109
145	6738	0.015289029204933812	None	0.01799615558181028	0.015289029204933812
145	7313	0.013962109897012822	None	0.0	0.013962109897012822
145	7296	0.00942979078257897	None	0.07459419392968245	0.00942979078257897
145	7155	0.013185237481922902	None	0.08618211665657421	0.013185237481922902
145	7215	0.016686190171559603	None	0.0548215643660501	0.016686190171559603
145	7205	0.01594658981947024	None	0.0548215643660501	0.01594658981947024
145	7154	0.012704085226044137	None	0.0	0.012704085226044137
145	7228	0.013833289501604463	None	0.0	0.013833289501604463
145	7344	0.014437312002966407	None	0.051102225228601285	0.014437312002966407
145	7322	0.017121259307461223	None	0.06000281310737399	0.017121259307461223
145	6836	0.016142917605373706	None	0.13606721223545626	0.016142917605373706
145	7206	0.01682097555785077	None	0.11857168434803855	0.01682097555785077
145	7280	0.013820386487526672	None	0.0875252710729878	0.013820386487526672
145	7237	0.01491639020820711	None	0.05676184375811041	0.01491639020820711
145	6824	0.012542074798872265	None	0.01799615558181028	0.012542074798872265
145	7276	0.01404327279801422	None	0.0	0.01404327279801422
145	7333	0.012434632394697834	None	0.0	0.012434632394697834
145	7117	0.013957916312431097	None	0.0	0.013957916312431097
145	7101	0.01331968502818926	None	0.1444069881746211	0.01331968502818926
145	7306	0.01393057259580709	None	0.11547891614756287	0.01393057259580709
145	7258	0.015217954700881262	None	0.05448496318073689	0.015217954700881262
145	7143	0.013365782464051448	None	0.08285306389900703	0.013365782464051448
145	7164	0.018715890788854057	None	0.05922517458540093	0.018715890788854057
145	6919	0.014128969888971256	None	0.10549169035047509	0.014128969888971256
145	7163	0.01880001067093649	None	0.05922517458540093	0.01880001067093649
145	7346	0.018363626811631843	None	0.08266777251672881	0.018363626811631843
145	6789	0.014029275433530237	None	0.01799615558181028	0.014029275433530237
145	7248	0.015381558103430235	None	0.051102225228601285	0.015381558103430235
145	7291	0.014168287839460694	None	0.10051768519834954	0.014168287839460694
145	6953	0.016165679692973754	None	0.09344881341066949	0.016165679692973754
145	7216	0.01204900185667458	None	0.07151352756334266	0.01204900185667458
145	6828	0.0140300797063826	None	0.01799615558181028	0.0140300797063826
145	7314	0.014438136734417397	None	0.0	0.014438136734417397
145	7270	0.014382306661853519	None	0.051102225228601285	0.014382306661853519
145	7294	0.014219228373643982	None	0.12694825419880795	0.014219228373643982
145	7047	0.0135440479541329	None	0.04458356003972409	0.0135440479541329
145	7262	0.01927699717095997	None	0.02416184915013366	0.01927699717095997
145	7134	0.015069797724282248	None	0.01799615558181028	0.015069797724282248
145	6858	0.0135848948061271	None	0.06168613021027604	0.0135848948061271
145	7221	0.018269561622444048	None	0.08266777251672881	0.018269561622444048
145	7139	0.015660637900685344	None	0.05448496318073689	0.015660637900685344
145	7320	0.012867185889644165	None	0.07847478533970961	0.012867185889644165
145	7301	0.018747670559145686	None	0.05922517458540093	0.018747670559145686
145	7165	0.014384643703694104	None	0.173141923585786	0.014384643703694104
145	6971	0.01174787889887631	None	0.04458356003972409	0.01174787889887631
145	7330	0.017097300771272403	None	0.1832406964984035	0.017097300771272403
145	7236	0.015565305906779457	None	0.05676184375811041	0.015565305906779457
145	7186	0.01441002036754287	None	0.0	0.01441002036754287
145	7159	0.013619837702066935	None	0.05001943164097574	0.013619837702066935
145	7300	0.013058517952309863	None	0.15084528510773468	0.013058517952309863
145	7345	0.01566076641181405	None	0.05448496318073689	0.01566076641181405
145	7287	0.01388593805072407	None	0.0	0.01388593805072407
145	7332	0.01922521953489429	None	0.0706930080392841	0.01922521953489429
145	7341	0.013133829257755131	None	0.0	0.013133829257755131
145	7189	0.015213233208162697	None	0.06993848103313498	0.015213233208162697
143	7195	0.009981325271126128	None	0.10510272209213282	0.009981325271126128
143	7240	0.01236286800264643	None	0.08978417206889962	0.01236286800264643
143	6869	0.013024703339181076	None	0.0	0.013024703339181076
143	7233	0.014218506994904763	None	0.0	0.014218506994904763
143	7014	0.01332314723989428	None	0.09140763181295553	0.01332314723989428
143	7099	0.021031232820317085	None	0.06506542246194116	0.021031232820317085
143	7185	0.016102087379749136	None	0.092546219695513	0.016102087379749136
143	7127	0.015153480920837396	None	0.1231835869611845	0.015153480920837396
143	7193	0.01537371514731383	None	0.13385607865386745	0.01537371514731383
143	7220	0.01665682096458941	None	0.059243461870229164	0.01665682096458941
143	7213	0.013152500007398114	None	0.0	0.013152500007398114
143	7235	0.021080437964128843	None	0.06305681425951756	0.021080437964128843
143	7026	0.011534028104810155	None	0.021768327819062544	0.011534028104810155
143	7181	0.01893374523472381	None	0.0944489840173637	0.01893374523472381
143	7177	0.014262103204886972	None	0.08966056227179935	0.014262103204886972
143	6765	0.012462357436698487	None	0.09661975641862577	0.012462357436698487
143	7166	0.012882529756357928	None	0.26837655919878844	0.012882529756357928
143	6672	0.013784905140992072	None	0.05397231144741056	0.013784905140992072
143	6746	0.013039003924978827	None	0.1054309931224626	0.013039003924978827
143	6854	0.015235876979497567	None	0.05273208903825618	0.015235876979497567
143	6507	0.012169160193558745	None	0.08490764038250029	0.012169160193558745
143	6651	0.013999741174804669	None	0.03831985617761327	0.013999741174804669
143	7222	0.013949208709897113	None	0.10082771379447242	0.013949208709897113
143	7146	0.016945138362690626	None	0.0	0.016945138362690626
143	7029	0.014341763465538506	None	0.10538946066370614	0.014341763465538506
143	6942	0.011475637164852353	None	0.03831985617761327	0.011475637164852353
143	6959	0.015046586697636703	None	0.07439936413281159	0.015046586697636703
143	7231	0.012669942061988671	None	0.0	0.012669942061988671
143	7162	0.014116482672296475	None	0.0	0.014116482672296475
143	7197	0.011428750775302247	None	0.021768327819062544	0.011428750775302247
143	7211	0.013627453719584803	None	0.0	0.013627453719584803
143	7209	0.011427454079296961	None	0.021768327819062544	0.011427454079296961
143	7115	0.012717515896938147	None	0.1054309931224626	0.012717515896938147
143	7066	0.014487967213874419	None	0.042364281047108474	0.014487967213874419
143	7194	0.015077040176990701	None	0.042364281047108474	0.015077040176990701
143	7145	0.015956894276469073	None	0.12144556846675254	0.015956894276469073
143	7048	0.014491629921494343	None	0.0	0.014491629921494343
143	7109	0.012291180280377682	None	0.0	0.012291180280377682
143	7082	0.015734064061901896	None	0.08686639373131799	0.015734064061901896
143	7202	0.01315622151178462	None	0.0786956580905247	0.01315622151178462
143	7148	0.013951432077714963	None	0.08966056227179935	0.013951432077714963
143	7249	0.014548250764241873	None	0.042364281047108474	0.014548250764241873
143	6738	0.015289029204933812	None	0.0	0.015289029204933812
143	7212	0.013888547031924704	None	0.07439936413281159	0.013888547031924704
143	7025	0.013781866321093128	None	0.0	0.013781866321093128
143	7155	0.013185237481922902	None	0.08110488213578432	0.013185237481922902
143	7215	0.016686190171559603	None	0.03831985617761327	0.016686190171559603
143	7205	0.01594658981947024	None	0.03831985617761327	0.01594658981947024
143	7046	0.014159665858609269	None	0.0	0.014159665858609269
143	7154	0.012704085226044137	None	0.0	0.012704085226044137
143	7246	0.012704618275584677	None	0.042364281047108474	0.012704618275584677
143	7228	0.013833289501604463	None	0.0	0.013833289501604463
143	6836	0.016142917605373706	None	0.13024331810310708	0.016142917605373706
143	7206	0.01682097555785077	None	0.12269104396028288	0.01682097555785077
143	7237	0.01491639020820711	None	0.061859556107543436	0.01491639020820711
143	6824	0.012542074798872265	None	0.0	0.012542074798872265
143	7106	0.014666321716307872	None	0.11010694799060636	0.014666321716307872
143	7117	0.013957916312431097	None	0.0	0.013957916312431097
143	7080	0.014649351892820912	None	0.0	0.014649351892820912
143	6420	0.013098887334580929	None	0.1054309931224626	0.013098887334580929
143	7101	0.01331968502818926	None	0.14876613005146758	0.01331968502818926
143	7131	0.014399341567155858	None	0.0	0.014399341567155858
143	7214	0.012864229286653733	None	0.05273208903825618	0.012864229286653733
143	7120	0.013702005109369	None	0.0	0.013702005109369
143	7229	0.015534042651672743	None	0.05273208903825618	0.015534042651672743
143	7074	0.014069692755142228	None	0.0	0.014069692755142228
143	7143	0.013365782464051448	None	0.09119590066481582	0.013365782464051448
143	7076	0.013464484511055407	None	0.0	0.013464484511055407
143	7164	0.018715890788854057	None	0.12515267038687478	0.018715890788854057
143	6907	0.012810110135696627	None	0.040305003898459854	0.012810110135696627
143	6919	0.014128969888971256	None	0.07439936413281159	0.014128969888971256
143	7039	0.012374032441058736	None	0.09436740037924465	0.012374032441058736
143	7163	0.01880001067093649	None	0.12515267038687478	0.01880001067093649
143	6789	0.014029275433530237	None	0.0	0.014029275433530237
143	7248	0.015381558103430235	None	0.042364281047108474	0.015381558103430235
143	7093	0.012749541546001721	None	0.0	0.012749541546001721
143	7226	0.013239812073409078	None	0.0	0.013239812073409078
143	6953	0.016165679692973754	None	0.092546219695513	0.016165679692973754
143	7216	0.01204900185667458	None	0.04701183207732179	0.01204900185667458
143	6828	0.0140300797063826	None	0.0	0.0140300797063826
143	7224	0.009908486721952015	None	0.15754572635714728	0.009908486721952015
143	6977	0.012518223972698219	None	0.189083002873076	0.012518223972698219
143	7171	0.014623301050311429	None	0.09792198966239442	0.014623301050311429
143	7047	0.0135440479541329	None	0.021768327819062544	0.0135440479541329
143	6861	0.013033818798155225	None	0.05273208903825618	0.013033818798155225
143	7134	0.015069797724282248	None	0.0	0.015069797724282248
143	6858	0.0135848948061271	None	0.05397231144741056	0.0135848948061271
143	7221	0.018269561622444048	None	0.09012459565532921	0.018269561622444048
143	7139	0.015660637900685344	None	0.10538946066370614	0.015660637900685344
143	7165	0.014384643703694104	None	0.15754572635714728	0.014384643703694104
143	6973	0.015241171739800795	None	0.10654286763281436	0.015241171739800795
143	7242	0.01209238417499509	None	0.10538946066370614	0.01209238417499509
143	6971	0.01174787889887631	None	0.021768327819062544	0.01174787889887631
143	6916	0.013997786705011422	None	0.1187664483493041	0.013997786705011422
143	7236	0.015565305906779457	None	0.061859556107543436	0.015565305906779457
143	6818	0.015242276418971655	None	0.0	0.015242276418971655
143	7186	0.01441002036754287	None	0.0	0.01441002036754287
143	7159	0.013619837702066935	None	0.040305003898459854	0.013619837702066935
143	7189	0.015213233208162697	None	0.059243461870229164	0.015213233208162697
143	7247	0.00175916139212127	None	0.11759724648453632	0.00175916139212127
106	4988	0.007853998693769904	None	0.08050261198626155	0.007853998693769904
106	4934	0.007763066957940273	None	0.05911135112847045	0.007763066957940273
106	5202	0.0077352711505039	None	0.021534862779706565	0.0077352711505039
106	4985	0.0076043269542194775	None	0.0	0.0076043269542194775
106	5136	0.007765825667138758	None	0.0	0.007765825667138758
106	5212	0.007101654552007579	None	0.13875964616467085	0.007101654552007579
106	5099	0.008995902950144683	None	0.09724462356288978	0.008995902950144683
106	5349	0.008009865291957987	None	0.0	0.008009865291957987
106	4942	0.008238898390654259	None	0.08205924162336911	0.008238898390654259
106	5307	0.006569497146776436	None	0.0	0.006569497146776436
106	5003	0.00853054505037599	None	0.14090614949241387	0.00853054505037599
106	5328	0.006627706321007163	None	0.13002315459572292	0.006627706321007163
106	5371	0.007640594952704613	None	0.13637912500559912	0.007640594952704613
106	5292	0.006817189733672996	None	0.0	0.006817189733672996
106	5289	0.009216485030780992	None	0.10760093602058893	0.009216485030780992
106	5363	0.006522514788918593	None	0.0	0.006522514788918593
106	5276	0.007484070842547649	None	0.080165773900435	0.007484070842547649
106	5297	0.008208567494512653	None	0.07737738798349267	0.008208567494512653
106	5368	0.008297110000622672	None	0.16290866241869814	0.008297110000622672
106	5215	0.007018594647655388	None	0.021534862779706565	0.007018594647655388
106	5394	0.009464703676434214	None	0.1727697149436687	0.009464703676434214
106	5396	0.008256629554594152	None	0.1576684961828409	0.008256629554594152
106	4975	0.0073797478705476625	None	0.0	0.0073797478705476625
106	5167	0.008260308556566173	None	0.021534862779706565	0.008260308556566173
106	5376	0.00492345284465074	None	0.15471986372254515	0.00492345284465074
106	5352	0.009190527437875065	None	0.0995504330379086	0.009190527437875065
106	5366	0.009754625386516249	None	0.11003079935130147	0.009754625386516249
106	5262	0.008139486602998316	None	0.021534862779706565	0.008139486602998316
106	5226	0.0071241587659801285	None	0.13002315459572292	0.0071241587659801285
106	5227	0.008488244778861944	None	0.052612714943465	0.008488244778861944
106	5237	0.007603873660025921	None	0.0	0.007603873660025921
106	5275	0.008349729329931404	None	0.0	0.008349729329931404
106	5323	0.007868987146563318	None	0.039999999999999994	0.007868987146563318
106	4787	0.0077486738826098136	None	0.07737738798349267	0.0077486738826098136
106	5208	0.007997905899632646	None	0.0687012764762791	0.007997905899632646
106	5209	0.007819839608677409	None	0.08205924162336911	0.007819839608677409
106	5251	0.009557357371072061	None	0.13095802943044335	0.009557357371072061
106	5374	0.006923119974220417	None	0.0	0.006923119974220417
106	5341	0.007326793017167333	None	0.05911135112847045	0.007326793017167333
106	5218	0.008719874279589467	None	0.10816856937915009	0.008719874279589467
106	5399	0.006974049348028522	None	0.0995504330379086	0.006974049348028522
106	5216	0.00878455192133462	None	0.0	0.00878455192133462
106	5104	0.009153837597940952	None	0.0	0.009153837597940952
106	5116	0.008348267735470375	None	0.021534862779706565	0.008348267735470375
106	4860	0.008128468074452172	None	0.0	0.008128468074452172
106	5354	0.006807089122882048	None	0.10816856937915009	0.006807089122882048
106	5370	0.00668587153449527	None	0.039999999999999994	0.00668587153449527
106	5308	0.0038850855956526088	None	0.2069444308409433	0.0038850855956526088
106	5383	0.0077757525021342885	None	0.14940330126129586	0.0077757525021342885
106	5335	0.009932240091706216	None	0.12629519732301586	0.009932240091706216
106	4778	0.007841186920559273	None	0.13637912500559912	0.007841186920559273
106	5379	0.009125650096766788	None	0.2330007507075984	0.009125650096766788
106	5331	0.008414563205211507	None	0.12052122689038469	0.008414563205211507
106	5111	0.007779037865101585	None	0.039999999999999994	0.007779037865101585
106	4905	0.0085081442886591	None	0.13637912500559912	0.0085081442886591
106	5126	0.008329685489653732	None	0.0687012764762791	0.008329685489653732
106	5200	0.008096350460288946	None	0.0687012764762791	0.008096350460288946
106	5048	0.008062357297758723	None	0.07737738798349267	0.008062357297758723
106	5210	0.008237813531752123	None	0.039999999999999994	0.008237813531752123
106	5066	0.006768076012818027	None	0.08205924162336911	0.006768076012818027
106	4949	0.007895800348035779	None	0.0	0.007895800348035779
106	4749	0.008220952837456675	None	0.021534862779706565	0.008220952837456675
106	4884	0.009075515815553525	None	0.13095802943044335	0.009075515815553525
106	5163	0.008603318247671892	None	0.0	0.008603318247671892
106	5274	0.008387285262376936	None	0.0	0.008387285262376936
106	5391	0.006616076498876204	None	0.10100502699444107	0.006616076498876204
106	5177	0.007409142559168347	None	0.1424544146300745	0.007409142559168347
106	5372	0.008723480726732517	None	0.0	0.008723480726732517
106	5191	0.007591675562324093	None	0.10100502699444107	0.007591675562324093
106	5164	0.008203782422990125	None	0.18598903533536737	0.008203782422990125
106	5188	0.008479023989210062	None	0.039999999999999994	0.008479023989210062
106	5198	0.008247960427093052	None	0.052612714943465	0.008247960427093052
106	5300	0.008579980014888397	None	0.0	0.008579980014888397
106	5392	0.010980176647987394	None	0.0995504330379086	0.010980176647987394
106	5332	0.009190042394699881	None	0.10760093602058893	0.009190042394699881
106	5364	0.009166071582385511	None	0.13095802943044335	0.009166071582385511
106	5395	0.006578440569038745	None	0.1757903074020571	0.006578440569038745
106	5273	0.007826211625309274	None	0.0	0.007826211625309274
106	5201	0.008388880602849794	None	0.23867195259265536	0.008388880602849794
106	5367	0.004158141447193026	None	0.1619217396249289	0.004158141447193026
106	5280	0.007139489327850175	None	0.0	0.007139489327850175
106	5311	0.0057491860564175745	None	0.1287603675711077	0.0057491860564175745
106	5087	0.008066653512630062	None	0.039999999999999994	0.008066653512630062
106	5006	0.007380031454562292	None	0.021534862779706565	0.007380031454562292
106	5279	0.006504905350436456	None	0.0	0.006504905350436456
106	4948	0.008261490394738755	None	0.08205924162336911	0.008261490394738755
106	4839	0.00886036730347787	None	0.20487025906639347	0.00886036730347787
106	5258	0.009065621800142275	None	0.14940330126129586	0.009065621800142275
106	5325	0.008819137881486588	None	0.052612714943465	0.008819137881486588
106	5243	0.008291867603270166	None	0.13002315459572292	0.008291867603270166
106	4918	0.008357714037007587	None	0.021534862779706565	0.008357714037007587
106	5306	0.007339561372908482	None	0.0	0.007339561372908482
106	4887	0.008293336369047484	None	0.021534862779706565	0.008293336369047484
106	5270	0.008818121804557452	None	0.09364497835399616	0.008818121804557452
106	4954	0.00845282569396586	None	0.0	0.00845282569396586
106	5400	0.008748715838070135	None	0.11003079935130147	0.008748715838070135
106	5296	0.008509475705622556	None	0.0	0.008509475705622556
106	5241	0.008571594420233981	None	0.052612714943465	0.008571594420233981
106	4828	0.009018745223980157	None	0.0	0.009018745223980157
106	5356	0.006333635124892395	None	0.0	0.006333635124892395
141	7119	0.011924127789642074	None	0.09602382933587215	0.011924127789642074
141	6810	0.013844021208770117	None	0.0	0.013844021208770117
141	6869	0.013024703339181076	None	0.005998718527270094	0.013024703339181076
141	7144	0.013311316265121173	None	0.02201830616462703	0.013311316265121173
141	7040	0.0113031400615078	None	0.13017125035633978	0.0113031400615078
141	6807	0.012222595558547884	None	0.191739220140284	0.012222595558547884
141	7014	0.01332314723989428	None	0.11063451211627096	0.01332314723989428
141	7099	0.021031232820317085	None	0.06842208893965043	0.021031232820317085
141	7127	0.015153480920837396	None	0.14453931217193575	0.015153480920837396
141	6987	0.012751203404703306	None	0.07584040218851708	0.012751203404703306
141	6687	0.011813385455041191	None	0.02201830616462703	0.011813385455041191
141	6967	0.010870397082333174	None	0.0705984579366557	0.010870397082333174
141	6989	0.014257992394264871	None	0.09297622680976071	0.014257992394264871
141	7026	0.011534028104810155	None	0.02201830616462703	0.011534028104810155
141	7112	0.011925053419767991	None	0.016631334690731147	0.011925053419767991
141	6927	0.01315699291520649	None	0.08119876990222415	0.01315699291520649
141	7045	0.01185416611749825	None	0.04954967169912512	0.01185416611749825
141	6765	0.012462357436698487	None	0.10721821032440775	0.012462357436698487
141	6672	0.013784905140992072	None	0.06611111178209297	0.013784905140992072
141	7116	-1.6111717809040555e-05	None	0.12904623542804586	-1.6111717809040555e-05
141	6746	0.013039003924978827	None	0.08119876990222415	0.013039003924978827
141	6854	0.015235876979497567	None	0.07584040218851708	0.015235876979497567
141	7104	0.0012885291516233337	None	0.0	0.0012885291516233337
141	7123	0.014555085805080591	None	0.09768952138436997	0.014555085805080591
141	6507	0.012169160193558745	None	0.07857247382025921	0.012169160193558745
141	6651	0.013999741174804669	None	0.00694199559528688	0.013999741174804669
141	7146	0.016945138362690626	None	0.0	0.016945138362690626
141	7029	0.014341763465538506	None	0.13278838433678203	0.014341763465538506
141	6823	0.012797674157498364	None	0.04954967169912512	0.012797674157498364
141	6942	0.011475637164852353	None	0.00694199559528688	0.011475637164852353
141	6959	0.015046586697636703	None	0.08943255187538149	0.015046586697636703
141	7115	0.012717515896938147	None	0.08119876990222415	0.012717515896938147
141	6773	0.013876886424257865	None	0.005998718527270094	0.013876886424257865
141	7066	0.014487967213874419	None	0.09988285467375745	0.014487967213874419
141	7107	0.010002531298103254	None	0.00694199559528688	0.010002531298103254
141	7142	0.01160302238483165	None	0.09957620615804938	0.01160302238483165
141	7145	0.015956894276469073	None	0.11722429879101255	0.015956894276469073
141	7016	0.007679546967439375	None	0.15773499110599207	0.007679546967439375
141	7032	0.012581193648069922	None	0.08284178779799421	0.012581193648069922
141	6636	0.011873760538563689	None	0.12140336250668889	0.011873760538563689
141	7086	0.014986649964429943	None	0.09768952138436997	0.014986649964429943
141	7048	0.014491629921494343	None	0.016631334690731147	0.014491629921494343
141	7109	0.012291180280377682	None	0.016631334690731147	0.012291180280377682
141	7082	0.015734064061901896	None	0.08232093918586345	0.015734064061901896
141	7060	0.012019641666159925	None	0.11583089423606814	0.012019641666159925
141	6552	0.012977778433261486	None	0.005998718527270094	0.012977778433261486
141	7148	0.013951432077714963	None	0.0554065599032977	0.013951432077714963
141	7010	0.014180936198005754	None	0.0554065599032977	0.014180936198005754
141	6738	0.015289029204933812	None	0.0	0.015289029204933812
141	7025	0.013781866321093128	None	0.016631334690731147	0.013781866321093128
141	7067	0.013185712506664842	None	0.0554065599032977	0.013185712506664842
141	7105	0.011111582331167871	None	0.00694199559528688	0.011111582331167871
141	7046	0.014159665858609269	None	0.016631334690731147	0.014159665858609269
141	6697	0.01332414836909311	None	0.0	0.01332414836909311
141	7125	0.012760356843736484	None	0.09988285467375745	0.012760356843736484
141	6836	0.016142917605373706	None	0.11818901601283996	0.016142917605373706
141	7077	0.0122219765081431	None	0.0554065599032977	0.0122219765081431
141	7070	0.01188355495046724	None	0.02201830616462703	0.01188355495046724
141	6824	0.012542074798872265	None	0.005998718527270094	0.012542074798872265
141	7106	0.014666321716307872	None	0.11109536733141394	0.014666321716307872
141	6798	0.011392550011622612	None	0.10417400975734681	0.011392550011622612
141	7117	0.013957916312431097	None	0.016631334690731147	0.013957916312431097
141	7080	0.014649351892820912	None	0.005998718527270094	0.014649351892820912
141	6420	0.013098887334580929	None	0.08119876990222415	0.013098887334580929
141	7101	0.01331968502818926	None	0.13857440892848644	0.01331968502818926
141	7131	0.014399341567155858	None	0.0	0.014399341567155858
141	7120	0.013702005109369	None	0.0	0.013702005109369
141	7074	0.014069692755142228	None	0.005998718527270094	0.014069692755142228
141	6956	0.015231847693216748	None	0.07584040218851708	0.015231847693216748
141	7143	0.013365782464051448	None	0.11457796063476362	0.013365782464051448
141	7076	0.013464484511055407	None	0.0	0.013464484511055407
141	7075	0.012252204836143383	None	0.1905277935084878	0.012252204836143383
141	6907	0.012810110135696627	None	0.04954967169912512	0.012810110135696627
141	7149	0.008852096371736005	None	0.1277268087196583	0.008852096371736005
141	6934	0.013558821939282957	None	0.11583089423606814	0.013558821939282957
141	6919	0.014128969888971256	None	0.08943255187538149	0.014128969888971256
141	7039	0.012374032441058736	None	0.07580364564689959	0.012374032441058736
141	6698	0.010539825457206733	None	0.12751833613177233	0.010539825457206733
141	6789	0.014029275433530237	None	0.005998718527270094	0.014029275433530237
141	7093	0.012749541546001721	None	0.0	0.012749541546001721
141	7092	0.010152418692057285	None	0.09602382933587215	0.010152418692057285
141	7102	0.012713382921758361	None	0.016631334690731147	0.012713382921758361
141	6953	0.016165679692973754	None	0.10546445349826286	0.016165679692973754
141	6828	0.0140300797063826	None	0.0	0.0140300797063826
141	7061	0.013376002316247358	None	0.005998718527270094	0.013376002316247358
141	6977	0.012518223972698219	None	0.1664417787437164	0.012518223972698219
141	7047	0.0135440479541329	None	0.02201830616462703	0.0135440479541329
141	6740	0.013493769453035511	None	0.09602382933587215	0.013493769453035511
141	6972	0.015290068768432228	None	0.09988285467375745	0.015290068768432228
141	6861	0.013033818798155225	None	0.07584040218851708	0.013033818798155225
141	7134	0.015069797724282248	None	0.0	0.015069797724282248
141	6858	0.0135848948061271	None	0.06611111178209297	0.0135848948061271
141	7139	0.015660637900685344	None	0.13278838433678203	0.015660637900685344
141	6973	0.015241171739800795	None	0.13296856316472294	0.015241171739800795
141	6971	0.01174787889887631	None	0.02201830616462703	0.01174787889887631
141	7089	0.011945187886824084	None	0.00694199559528688	0.011945187886824084
141	6916	0.013997786705011422	None	0.11325360242081497	0.013997786705011422
141	6818	0.015242276418971655	None	0.005998718527270094	0.015242276418971655
141	7100	0.013465106271740985	None	0.08565033668123886	0.013465106271740985
141	6556	0.013042144748228068	None	0.0752840970290912	0.013042144748228068
72	3680	0.0003263036065437839	None	0.07976033542744325	0.0003263036065437839
72	3147	0.003122623373540195	None	0.0	0.003122623373540195
72	3678	0.0004825106457573107	None	0.15311683254994776	0.0004825106457573107
72	3480	0.002745505608060021	None	0.0	0.002745505608060021
72	3129	0.0025298149663622303	None	0.0	0.0025298149663622303
72	3558	0.003408890178318805	None	0.0	0.003408890178318805
72	3624	0.0022565226617597125	None	0.1334979850714631	0.0022565226617597125
72	3306	0.0027829678043838684	None	0.0406159200609922	0.0027829678043838684
72	3607	0.004014009176838813	None	0.0	0.004014009176838813
72	3618	0.003974681299014323	None	0.0	0.003974681299014323
72	3668	0.001801653141408353	None	0.009090909090909089	0.001801653141408353
72	3608	0.0035696124409228497	None	0.0	0.0035696124409228497
72	3667	0.00272257597530496	None	0.009090909090909089	0.00272257597530496
72	3507	0.0026832982510653787	None	0.0	0.0026832982510653787
72	3670	0.005431174513518862	None	0.0	0.005431174513518862
72	3685	0.0033385482610177393	None	0.1981725612073126	0.0033385482610177393
72	3525	0.0051811956552325214	None	0.009999999999999998	0.0051811956552325214
72	3589	0.001409371170076163	None	0.0	0.001409371170076163
72	3657	0.004678862204508113	None	0.0	0.004678862204508113
72	3644	0.004573683780977677	None	0.23112597371016733	0.004573683780977677
72	3498	0.002767766410532326	None	0.08722444926367609	0.002767766410532326
72	3601	0.004966053312316576	None	0.0	0.004966053312316576
72	3491	0.0020934384224866034	None	0.0	0.0020934384224866034
72	3649	0.004071258493288263	None	0.0	0.004071258493288263
72	3563	0.004098130489856876	None	0.0	0.004098130489856876
72	3666	0.0018743582623790816	None	0.1919174317852675	0.0018743582623790816
72	3577	0.0022350435428730607	None	0.009090909090909089	0.0022350435428730607
72	3681	0.00215920553859106	None	0.0	0.00215920553859106
72	3575	0.001971260585278384	None	0.19844035723851558	0.001971260585278384
72	3621	0.005069828789245493	None	0.06999999999999998	0.005069828789245493
72	3693	0.001170204095999704	None	0.11711349653246725	0.001170204095999704
72	3639	0.002594044700806928	None	0.0	0.002594044700806928
72	3522	0.0020850767834021088	None	0.0	0.0020850767834021088
72	3689	0.004508124676933192	None	0.0	0.004508124676933192
72	3595	0.001963871135327798	None	0.0	0.001963871135327798
72	3609	0.002858799705945978	None	0.14077096218107005	0.002858799705945978
72	3304	0.0027089020823451546	None	0.0	0.0027089020823451546
72	3537	0.004058448910451617	None	0.0	0.004058448910451617
72	3684	0.003123975946424367	None	0.0	0.003123975946424367
72	3642	0.0027152007217165503	None	0.009090909090909089	0.0027152007217165503
72	3538	0.003681902429893056	None	0.0	0.003681902429893056
72	3549	0.0025297372476198207	None	0.0	0.0025297372476198207
72	3295	0.002826301808757042	None	0.08722444926367609	0.002826301808757042
72	3652	0.002130982927557334	None	0.0	0.002130982927557334
72	3444	0.0021519303692567504	None	0.0	0.0021519303692567504
72	3504	0.0029399209660059995	None	0.06999999999999998	0.0029399209660059995
72	3418	0.0022404582188712786	None	0.009090909090909089	0.0022404582188712786
72	3594	0.0028537866595183944	None	0.1810428623685929	0.0028537866595183944
72	3687	0.004159883121498318	None	0.3407737202663953	0.004159883121498318
72	3019	0.002226806049220802	None	0.10539960919864275	0.002226806049220802
72	3339	0.0023947652708915996	None	0.0	0.0023947652708915996
72	3603	0.005150995626199933	None	0.009999999999999998	0.005150995626199933
72	3646	0.002132232417831271	None	0.0	0.002132232417831271
72	3655	0.004890512979722796	None	0.0	0.004890512979722796
72	3465	0.004935811957778999	None	0.0	0.004935811957778999
72	3285	0.0022061004252578666	None	0.009090909090909089	0.0022061004252578666
72	3133	0.0029393139316077747	None	0.0824490115536435	0.0029393139316077747
72	3690	0.002318747897882234	None	0.10539960919864275	0.002318747897882234
72	3455	0.0022918658215272604	None	0.0	0.0022918658215272604
72	3695	0.0021087885074148414	None	0.19844035723851558	0.0021087885074148414
72	3677	0.003657221738287875	None	0.18493648795829065	0.003657221738287875
72	3415	0.0027802186600256094	None	0.16636263307366886	0.0027802186600256094
72	3400	0.004819004974062278	None	0.0	0.004819004974062278
72	3688	0.0002637195156471354	None	0.07976033542744325	0.0002637195156471354
72	3485	0.0029028263766677363	None	0.0406159200609922	0.0029028263766677363
72	3587	0.0028213373901018043	None	0.19844035723851558	0.0028213373901018043
72	3580	0.002314676998159795	None	0.0	0.002314676998159795
72	3453	0.0020534161825954463	None	0.14723678177138622	0.0020534161825954463
72	3593	0.003604116619004828	None	0.0	0.003604116619004828
72	3600	0.0035696651920864102	None	0.0406159200609922	0.0035696651920864102
72	3669	0.0038285733477306165	None	0.009999999999999998	0.0038285733477306165
72	3252	0.0027593860312780274	None	0.0	0.0027593860312780274
72	3625	0.004701801282525115	None	0.0	0.004701801282525115
72	3631	0.005090359534779382	None	0.06999999999999998	0.005090359534779382
72	3269	0.002886037897290353	None	0.0	0.002886037897290353
72	3476	0.003387758585854622	None	0.0	0.003387758585854622
72	3662	-1.8454930738380583e-05	None	0.21239516253468396	-1.8454930738380583e-05
72	3671	0.0040773685533253504	None	0.0	0.0040773685533253504
72	3283	0.002198182740819939	None	0.0	0.002198182740819939
72	3263	0.0035372269510301484	None	0.0406159200609922	0.0035372269510301484
72	3630	0.003105143222398587	None	0.12753095373213172	0.003105143222398587
72	3568	0.005028917412168735	None	0.0	0.005028917412168735
72	3643	0.0014384535238558883	None	0.0	0.0014384535238558883
72	3698	0.003912622771879854	None	0.0	0.003912622771879854
72	3243	0.0026504311937220887	None	0.0	0.0026504311937220887
72	3489	0.00299205213053047	None	0.0406159200609922	0.00299205213053047
72	3560	0.004043515600693716	None	0.3377842506754031	0.004043515600693716
72	3286	0.002703850009901103	None	0.0	0.002703850009901103
72	3499	0.002087003894327465	None	0.0	0.002087003894327465
72	3402	0.002898229972074108	None	0.009090909090909089	0.002898229972074108
72	3443	0.0029342795914212598	None	0.08722444926367609	0.0029342795914212598
72	3378	0.003093672709532514	None	0.0406159200609922	0.003093672709532514
72	3137	0.0027667774158161244	None	0.08722444926367609	0.0027667774158161244
72	3501	0.002351832604219438	None	0.0	0.002351832604219438
72	3546	0.00252999796328092	None	0.009090909090909089	0.00252999796328092
72	3468	0.003468153368138643	None	0.11711349653246725	0.003468153368138643
72	3672	0.003966514169561866	None	0.0	0.003966514169561866
72	3073	0.0025305748525699103	None	0.0	0.0025305748525699103
72	3552	0.0015837164605238094	None	0.1972937036430944	0.0015837164605238094
72	3366	0.004137491896735769	None	0.0	0.004137491896735769
50	2480	None	None	0.35827978980697106	None
50	2326	None	None	0.4191448796165484	None
50	2598	-5.441190163087291e-07	None	0.2579942387273959	-5.441190163087291e-07
50	2414	None	None	0.19656130409806366	None
50	2448	None	None	0.3963274673884896	None
50	2579	0.001701925516291639	None	0.39021079702400446	0.001701925516291639
50	2584	-1.2115890107372491e-05	None	0.42621752526043055	-1.2115890107372491e-05
50	2560	-2.4981012872210435e-05	None	0.19949729943983124	-2.4981012872210435e-05
50	2117	None	None	0.31236147552193955	None
50	2554	-1.0179867536698788e-08	None	0.35532264992847634	-1.0179867536698788e-08
50	2576	-5.033309970557755e-06	None	0.42375095346155833	-5.033309970557755e-06
50	2419	None	None	0.24784836870105123	None
50	2558	-1.3236472448501216e-05	None	0.2295080054601768	-1.3236472448501216e-05
50	2556	None	None	0.34861512164172626	None
50	2559	-8.484743864744579e-10	None	0.46542556143845104	-8.484743864744579e-10
50	2479	None	None	0.39288019398372903	None
50	2592	-6.7575306845825075e-09	None	0.35532264992847634	-6.7575306845825075e-09
50	2566	None	None	0.3166331973936214	None
50	2374	None	None	0.3085242835172702	None
50	2540	None	None	0.40383622303810746	None
50	2223	None	None	0.32394249005722375	None
50	2577	5.982555821711271e-05	None	0.2579942387273959	5.982555821711271e-05
50	2597	2.512940844326332e-05	None	0.32045835397374145	2.512940844326332e-05
50	2552	-0.1	None	0.2355598860147347	-0.1
50	2571	-9.98414198185671e-09	None	0.4058458753389379	-9.98414198185671e-09
50	2508	None	None	0.2355598860147347	None
50	2453	None	None	0.4015801052780752	None
50	2256	None	None	0.3591020028043127	None
50	2600	-0.1	None	0.19656130409806366	-0.1
50	2488	None	None	0.4495547379241177	None
50	2585	-1.3245922642304307e-06	None	0.3557874575671681	-1.3245922642304307e-06
50	2581	-8.105007499466434e-06	None	0.4279015985624433	-8.105007499466434e-06
50	1708	None	None	0.4279413256080778	None
50	2441	None	None	0.29807650385596085	None
50	1846	None	None	0.5467362315704275	None
50	2271	None	None	0.4027309230778845	None
50	2307	None	None	0.5683552313923004	None
50	2534	None	None	0.3512297539867272	None
50	2553	-4.6515129768121215e-06	None	0.3619356773130767	-4.6515129768121215e-06
50	2180	None	None	0.43104182988670114	None
50	2416	None	None	0.39288019398372903	None
50	2526	None	None	0.5339859005978647	None
50	2531	None	None	0.4193871482033217	None
50	2049	None	None	0.57650603295582	None
50	2294	None	None	0.3790782834861838	None
50	2474	None	None	0.4279015985624433	None
50	2557	1.0925121762101791e-05	None	0.3196504796485848	1.0925121762101791e-05
50	2594	0.0005212209998584838	None	0.19949729943983124	0.0005212209998584838
50	2570	-8.04404548715676e-06	None	0.469049936785024	-8.04404548715676e-06
50	2524	None	None	0.4856341968518615	None
50	2503	None	None	0.29807650385596085	None
50	2548	None	None	0.41255739978335165	None
50	2595	-0.1	None	0.19656130409806366	-0.1
50	1887	None	None	0.46406655221635484	None
50	2578	0.000598171421854149	None	0.19949729943983124	0.000598171421854149
50	2407	None	None	0.48309017272176175	None
50	2433	None	None	0.39288019398372903	None
50	2580	-2.302599163881892e-05	None	0.30193897560243055	-2.302599163881892e-05
50	2569	-2.408625130299956e-05	None	0.3912001531489964	-2.408625130299956e-05
50	2561	-8.364273901952746e-06	None	0.45437768626118774	-8.364273901952746e-06
50	2563	-8.411488427446224e-08	None	0.19949729943983124	-8.411488427446224e-08
50	2418	None	None	0.39661208460595115	None
50	2512	None	None	0.2979512457114609	None
50	2575	-5.411050366353108e-06	None	0.3619356773130767	-5.411050366353108e-06
50	2564	-0.1	None	0.43226373180645894	-0.1
50	2538	None	None	0.3166331973936214	None
50	1873	None	None	0.383096113789298	None
50	2536	None	None	0.40289072132610926	None
50	2495	None	None	0.4027309230778845	None
50	2555	-9.383822686552113e-08	None	0.38346094095257194	-9.383822686552113e-08
50	1851	None	None	0.3177093901187068	None
50	2588	-1.1409788683267779e-09	None	0.5541049703893796	-1.1409788683267779e-09
50	2475	None	None	0.4891834626216721	None
50	2521	None	None	0.47946676303889035	None
50	2329	None	None	0.39288019398372903	None
50	2250	None	None	0.5146155107473482	None
50	2599	-0.1	None	0.4751697141825127	-0.1
50	2449	None	None	0.2979910903585187	None
50	2028	None	None	0.35116516949458687	None
50	2280	None	None	0.3085242835172702	None
50	2513	None	None	0.4062685917166995	None
50	2430	None	None	0.3619043722081461	None
50	2420	None	None	0.4876064987659851	None
50	2427	None	None	0.4027309230778845	None
50	2574	-9.70833494053786e-08	None	0.40107391330141934	-9.70833494053786e-08
50	2565	0.0005677716016956277	None	0.28996570769836927	0.0005677716016956277
50	2567	7.473579919905857e-08	None	0.19656130409806366	7.473579919905857e-08
50	2535	None	None	0.3940480125108967	None
50	2586	0.0001737514276351223	None	0.2979910903585187	0.0001737514276351223
50	2397	None	None	0.43289539670667193	None
50	2591	2.0957511776851564e-08	None	0.3939191646585276	2.0957511776851564e-08
50	1992	None	None	0.48555982460936364	None
50	2573	5.625861282125103e-09	None	0.6039406500364912	5.625861282125103e-09
50	2383	None	None	0.2355598860147347	None
50	2593	-0.1	None	0.39288019398372903	-0.1
50	2543	None	None	0.29934021459582294	None
50	2590	-7.735210396367744e-06	None	0.24784836870105123	-7.735210396367744e-06
50	2562	-0.00017825556938795412	None	0.3796999030916573	-0.00017825556938795412
50	2572	1.6655804919970264e-08	None	0.6039406500364912	1.6655804919970264e-08
50	2583	-1.0660487599986254e-05	None	0.3619356773130767	-1.0660487599986254e-05
74	3734	0.004679449853962339	None	0.0	0.004679449853962339
74	3147	0.003122623373540195	None	0.0	0.003122623373540195
74	3762	0.0011705779231690153	None	0.028870274606266583	0.0011705779231690153
74	3704	0.004641957531749122	None	0.0	0.004641957531749122
74	3769	0.0035259307928949815	None	0.15285698097217174	0.0035259307928949815
74	3798	0.004302881370611439	None	0.0	0.004302881370611439
74	3558	0.003408890178318805	None	0.0	0.003408890178318805
74	3765	0.004464599112960135	None	0.34904231829586185	0.004464599112960135
74	3607	0.004014009176838813	None	0.0	0.004014009176838813
74	3618	0.003974681299014323	None	0.0	0.003974681299014323
74	3753	0.0037811216674909004	None	0.0	0.0037811216674909004
74	3781	0.0044666337806116155	None	0.0	0.0044666337806116155
74	3710	0.002939239495223638	None	0.13275616908185509	0.002939239495223638
74	3507	0.0026832982510653787	None	0.0	0.0026832982510653787
74	3670	0.005431174513518862	None	0.0	0.005431174513518862
74	3685	0.0033385482610177393	None	0.1508833174485315	0.0033385482610177393
74	3766	0.0038064158708449028	None	0.0	0.0038064158708449028
74	3767	0.003429843027804245	None	0.0	0.003429843027804245
74	3525	0.0051811956552325214	None	0.009999999999999998	0.0051811956552325214
74	3657	0.004678862204508113	None	0.0	0.004678862204508113
74	3644	0.004573683780977677	None	0.15285698097217174	0.004573683780977677
74	3601	0.004966053312316576	None	0.0	0.004966053312316576
74	3649	0.004071258493288263	None	0.0	0.004071258493288263
74	3773	0.004695850011516086	None	0.0	0.004695850011516086
74	3772	0.004683605106557307	None	0.3006666412675261	0.004683605106557307
74	3746	0.005166790043370123	None	0.009999999999999998	0.005166790043370123
74	3689	0.004508124676933192	None	0.0	0.004508124676933192
74	3739	0.0032649624778817174	None	0.0	0.0032649624778817174
74	3754	0.003749463567947428	None	0.13275616908185509	0.003749463567947428
74	3537	0.004058448910451617	None	0.0	0.004058448910451617
74	3721	0.003126372278133205	None	0.0	0.003126372278133205
74	3684	0.003123975946424367	None	0.0	0.003123975946424367
74	3735	0.0027788008867675215	None	0.028870274606266583	0.0027788008867675215
74	3752	0.00568554551593808	None	0.10973351373743248	0.00568554551593808
74	3642	0.0027152007217165503	None	0.028870274606266583	0.0027152007217165503
74	3763	0.003974106473785061	None	0.33711715279609444	0.003974106473785061
74	3756	0.005445186840765965	None	0.0	0.005445186840765965
74	3538	0.003681902429893056	None	0.0	0.003681902429893056
74	3549	0.0025297372476198207	None	0.0	0.0025297372476198207
74	3758	0.0033902719817902735	None	0.20433000971853232	0.0033902719817902735
74	3768	0.002971397366278658	None	0.13282093029689662	0.002971397366278658
74	3652	0.002130982927557334	None	0.02494640261190747	0.002130982927557334
74	3732	0.004217602385130968	None	0.0	0.004217602385130968
74	3504	0.0029399209660059995	None	0.08999999999999998	0.0029399209660059995
74	3418	0.0022404582188712786	None	0.028870274606266583	0.0022404582188712786
74	3594	0.0028537866595183944	None	0.1810428623685929	0.0028537866595183944
74	3687	0.004159883121498318	None	0.2832569494119585	0.004159883121498318
74	3019	0.002226806049220802	None	0.1824987756443665	0.002226806049220802
74	3788	0.004818890683489749	None	0.009999999999999998	0.004818890683489749
74	3706	0.0034205050196460273	None	0.0	0.0034205050196460273
74	3748	0.0051829232526107985	None	0.16524077047482477	0.0051829232526107985
74	3603	0.005150995626199933	None	0.009999999999999998	0.005150995626199933
74	3655	0.004890512979722796	None	0.0	0.004890512979722796
74	3465	0.004935811957778999	None	0.0	0.004935811957778999
74	3702	0.002752546906067484	None	0.0	0.002752546906067484
74	3770	0.0012382629830327515	None	0.08286873373976078	0.0012382629830327515
74	3133	0.0029393139316077747	None	0.0824490115536435	0.0029393139316077747
74	3725	0.0023872825455629465	None	0.3248436879207032	0.0023872825455629465
74	3795	0.005552817830216675	None	0.23664666484359342	0.005552817830216675
74	3677	0.003657221738287875	None	0.16808099956335734	0.003657221738287875
74	3415	0.0027802186600256094	None	0.24170573677135992	0.0027802186600256094
74	3400	0.004819004974062278	None	0.0	0.004819004974062278
74	3784	0.004268991033805806	None	0.0	0.004268991033805806
74	3485	0.0029028263766677363	None	0.01955360548522172	0.0029028263766677363
74	3587	0.0028213373901018043	None	0.24289921390997055	0.0028213373901018043
74	3738	0.0027448921152538994	None	0.0	0.0027448921152538994
74	3593	0.003604116619004828	None	0.0	0.003604116619004828
74	3600	0.0035696651920864102	None	0.01955360548522172	0.0035696651920864102
74	3716	0.00545984285867546	None	0.10973351373743248	0.00545984285867546
74	3723	0.00239146235160492	None	0.10973351373743248	0.00239146235160492
74	3778	0.002845666962998646	None	0.009999999999999998	0.002845666962998646
74	3745	0.00430109636694427	None	0.0	0.00430109636694427
74	3476	0.003387758585854622	None	0.0	0.003387758585854622
74	3671	0.0040773685533253504	None	0.0	0.0040773685533253504
74	3707	0.004923364858017149	None	0.009999999999999998	0.004923364858017149
74	3263	0.0035372269510301484	None	0.01955360548522172	0.0035372269510301484
74	3711	0.00314742448761945	None	0.30887764770903925	0.00314742448761945
74	3630	0.003105143222398587	None	0.13275616908185509	0.003105143222398587
74	3568	0.005028917412168735	None	0.0	0.005028917412168735
74	3764	0.003888540725855789	None	0.009999999999999998	0.003888540725855789
74	3741	0.0023677396604077443	None	0.1508833174485315	0.0023677396604077443
74	3777	0.003526907933297266	None	0.08999999999999998	0.003526907933297266
74	3698	0.003912622771879854	None	0.0	0.003912622771879854
74	3775	0.005050109961903043	None	0.0	0.005050109961903043
74	3489	0.00299205213053047	None	0.01955360548522172	0.00299205213053047
74	3759	0.00481415014209172	None	0.0	0.00481415014209172
74	3402	0.002898229972074108	None	0.028870274606266583	0.002898229972074108
74	3443	0.0029342795914212598	None	0.13282093029689662	0.0029342795914212598
74	3703	0.0034053402384111838	None	0.08286873373976078	0.0034053402384111838
74	3797	0.0037562505678378896	None	0.01955360548522172	0.0037562505678378896
74	3737	0.0043818016470779046	None	0.0	0.0043818016470779046
74	3546	0.00252999796328092	None	0.028870274606266583	0.00252999796328092
74	3672	0.003966514169561866	None	0.0	0.003966514169561866
74	3789	0.0045241608275205635	None	0.15285698097217174	0.0045241608275205635
74	3800	0.003348954544270981	None	0.0	0.003348954544270981
74	3713	0.004694945282755145	None	0.16524077047482477	0.004694945282755145
74	3719	0.005621545646305607	None	0.30664436030878534	0.005621545646305607
74	3366	0.004137491896735769	None	0.0	0.004137491896735769
74	3774	0.0042521313405611385	None	0.15285698097217174	0.0042521313405611385
74	3782	0.0049859039091512064	None	0.16524077047482477	0.0049859039091512064
60	3040	0.0014050891096910039	None	0.026666666666666682	0.0014050891096910039
60	2939	0.001104044619807711	None	0.16342391351137917	0.001104044619807711
60	3065	0.0031078244740190223	None	0.012473201305953734	0.0031078244740190223
60	3070	0.00015305566396987656	None	0.012473201305953734	0.00015305566396987656
60	3058	0.0006575670825063928	None	0.0	0.0006575670825063928
60	3097	0.0013018218952267494	None	0.1553155246498873	0.0013018218952267494
60	3067	0.0019643138672028023	None	0.026666666666666682	0.0019643138672028023
60	2982	0.001282548990124568	None	0.537464693717196	0.001282548990124568
60	2868	0.000652433413025335	None	0.04000000000000002	0.000652433413025335
60	3047	0.0004909597238346543	None	0.03333333333333334	0.0004909597238346543
60	2968	0.0014409525855235228	None	0.21932366611989682	0.0014409525855235228
60	2951	0.0009143286732987516	None	0.1201481865643168	0.0009143286732987516
60	3031	0.0012369838843012755	None	0.012473201305953734	0.0012369838843012755
60	2844	0.0016760586506296478	None	0.04000000000000002	0.0016760586506296478
60	2978	0.000302541755715396	None	0.24285145042999226	0.000302541755715396
60	3069	0.00020923071666989376	None	0.13607788915955463	0.00020923071666989376
60	2724	0.0005243695066451405	None	0.1352517757151734	0.0005243695066451405
60	3008	0.0005753948960306184	None	0.06300800672090448	0.0005753948960306184
60	3029	0.0007133938852208487	None	0.0	0.0007133938852208487
60	3053	0.0003605604662079942	None	0.026666666666666682	0.0003605604662079942
60	3074	0.0023158591849624373	None	0.08000000000000004	0.0023158591849624373
60	2869	0.0010472540826762485	None	0.12259231735908735	0.0010472540826762485
60	3087	0.0007114420291199535	None	0.11895117698578742	0.0007114420291199535
60	2980	0.0006949722042938968	None	0.0	0.0006949722042938968
60	3078	0.0007853289582470237	None	0.03494792995579922	0.0007853289582470237
60	2867	0.0007348038510098969	None	0.0	0.0007348038510098969
60	2825	0.0008357112040843648	None	0.06300800672090448	0.0008357112040843648
60	3054	0.0004723855656781335	None	0.0	0.0004723855656781335
60	3048	0.0016561494669417693	None	0.03333333333333334	0.0016561494669417693
60	3015	0.0005962416314222913	None	0.10334032452534572	0.0005962416314222913
60	2764	0.0006123861291104869	None	0.03494792995579922	0.0006123861291104869
60	2959	0.0011513541967632312	None	0.11895117698578742	0.0011513541967632312
60	2653	0.0007771743627361824	None	0.24285145042999226	0.0007771743627361824
60	2881	0.0005518025586472754	None	0.13607788915955463	0.0005518025586472754
60	2988	0.002566137246333352	None	0.08000000000000004	0.002566137246333352
60	2914	0.0022335839297176635	None	0.08000000000000004	0.0022335839297176635
60	3025	0.0021309681311019943	None	0.026666666666666682	0.0021309681311019943
60	2949	0.0008673659198728099	None	0.0	0.0008673659198728099
60	2864	0.0017472556124265726	None	0.08731240914167612	0.0017472556124265726
60	2918	0.0007553314665414497	None	0.13147805636806156	0.0007553314665414497
60	2817	0.0007248376120696308	None	0.5517913232778382	0.0007248376120696308
60	2998	0.0005437153112903746	None	0.10168588839585482	0.0005437153112903746
60	2619	0.0016837504299377175	None	0.03333333333333334	0.0016837504299377175
60	2903	0.0011108824343199733	None	0.16342391351137917	0.0011108824343199733
60	2957	0.0007209260758393405	None	0.12071816079806108	0.0007209260758393405
60	3056	0.0027902780997884668	None	0.23057335765408923	0.0027902780997884668
60	2950	0.0007186160682218163	None	0.19197871782107132	0.0007186160682218163
60	3091	0.0011625004787637599	None	0.03494792995579922	0.0011625004787637599
60	3083	0.0008634362159633009	None	0.10666666666666673	0.0008634362159633009
60	3019	0.002226806049220802	None	0.08000000000000004	0.002226806049220802
60	2973	0.0012220026176096126	None	0.15108788750645635	0.0012220026176096126
60	3063	0.0007127470134061185	None	0.26995486163752064	0.0007127470134061185
60	2924	0.0010509491576369977	None	0.0	0.0010509491576369977
60	3059	0.0026370979922396703	None	0.012473201305953734	0.0026370979922396703
60	3071	0.0022816088223574756	None	0.23138842300797693	0.0022816088223574756
60	2989	0.0020860332332916154	None	0.08731240914167612	0.0020860332332916154
60	3005	0.00048296806133684144	None	0.04000000000000002	0.00048296806133684144
60	3061	0.0007965077786658832	None	0.5619116793165893	0.0007965077786658832
60	3012	0.000831023540314913	None	0.19872354259487598	0.000831023540314913
60	3024	0.0007962612116857557	None	0.11895117698578742	0.0007962612116857557
60	3027	0.0007968933363325595	None	0.11895117698578742	0.0007968933363325595
60	3079	0.0007441898924139379	None	0.2246088361532251	0.0007441898924139379
60	2940	0.0013793578210939176	None	0.03333333333333334	0.0013793578210939176
60	3068	0.001739258872343349	None	0.026666666666666682	0.001739258872343349
60	3095	0.0016086563490673171	None	0.026666666666666682	0.0016086563490673171
60	3046	0.0010556036519331607	None	0.1976312223777739	0.0010556036519331607
60	2826	0.000658486893449001	None	0.34537536668936286	0.000658486893449001
60	2936	0.0005714690122222142	None	0.19149970233271046	0.0005714690122222142
60	2915	0.0007187248976855922	None	0.03494792995579922	0.0007187248976855922
60	3037	0.0007297837614947246	None	0.012473201305953734	0.0007297837614947246
60	3016	0.0016149477199932677	None	0.0	0.0016149477199932677
60	3098	0.0023597548720911132	None	0.15108788750645635	0.0023597548720911132
60	3090	0.0011734771248164042	None	0.03333333333333334	0.0011734771248164042
60	3066	0.0010130396206291816	None	0.23442787153523686	0.0010130396206291816
60	2788	0.000842048142178494	None	0.0	0.000842048142178494
60	3001	0.00042358650071350613	None	0.1976312223777739	0.00042358650071350613
60	2921	0.0006717645389949584	None	0.04000000000000002	0.0006717645389949584
60	3023	0.00044389829224710886	None	0.06300800672090448	0.00044389829224710886
60	3062	0.0004816246342676644	None	0.39957819323270044	0.0004816246342676644
60	2899	0.0007707596443298245	None	0.03494792995579922	0.0007707596443298245
60	3052	0.0006805976905493612	None	0.12259231735908735	0.0006805976905493612
60	2941	0.0014015555269191095	None	0.5169896051852232	0.0014015555269191095
60	3013	0.0017809478351613567	None	0.09785265072506602	0.0017809478351613567
60	2789	0.0009473783298792551	None	0.09785265072506602	0.0009473783298792551
60	2963	0.0017134721889571	None	0.026666666666666682	0.0017134721889571
60	2992	0.0005750400452980845	None	0.0	0.0005750400452980845
60	2875	0.000650142269742394	None	0.1352517757151734	0.000650142269742394
60	2618	0.0017902358871187826	None	0.03333333333333334	0.0017902358871187826
60	2925	0.002139281968231381	None	0.1201481865643168	0.002139281968231381
60	2912	0.000741460457431241	None	0.6376038297693867	0.000741460457431241
60	2885	0.0018433023352655896	None	0.03333333333333334	0.0018433023352655896
60	2975	0.0021631040229024645	None	0.08000000000000004	0.0021631040229024645
60	2981	0.00113376873393013	None	0.03333333333333334	0.00113376873393013
60	2807	0.0015354728259840019	None	0.19043516380196573	0.0015354728259840019
60	3073	0.0025305748525699103	None	0.012473201305953734	0.0025305748525699103
60	2990	0.0014003086106606573	None	0.012473201305953734	0.0014003086106606573
60	3075	0.0010439441643159066	None	0.3004156387824959	0.0010439441643159066
60	2884	0.0007140046481119625	None	0.03494792995579922	0.0007140046481119625
60	3082	0.0023736449279466026	None	0.14297614913251863	0.0023736449279466026
60	2928	0.001043782922146821	None	0.09785265072506602	0.001043782922146821
109	4988	0.007853998693769904	None	0.09010905493958524	0.007853998693769904
109	4934	0.007763066957940273	None	0.0830911503049445	0.007763066957940273
109	4985	0.0076043269542194775	None	0.05970091548314825	0.0076043269542194775
109	5521	0.00811415949871591	None	0.13450149249883273	0.00811415949871591
109	5099	0.008995902950144683	None	0.06355844534070541	0.008995902950144683
109	4942	0.008238898390654259	None	0.09468605615426526	0.008238898390654259
109	5515	0.0007798236245060946	None	0.2107328787810346	0.0007798236245060946
109	5506	0.008470896236599182	None	0.19769799040627373	0.008470896236599182
109	5461	0.00821449971942379	None	0.038425905638702705	0.00821449971942379
109	5457	0.007904195687192523	None	0.0	0.007904195687192523
109	5513	0.004535687596615775	None	0.0	0.004535687596615775
109	5289	0.009216485030780992	None	0.08543240319468624	0.009216485030780992
109	5470	0.007981987123770146	None	0.038425905638702705	0.007981987123770146
109	5545	0.006841716633186908	None	0.0830911503049445	0.006841716633186908
109	5475	0.010729447863624869	None	0.11365602777092927	0.010729447863624869
109	5539	0.006995008720194808	None	0.0	0.006995008720194808
109	5368	0.008297110000622672	None	0.16289636971982183	0.008297110000622672
109	5215	0.007018594647655388	None	0.0	0.007018594647655388
109	5455	0.009105171846926417	None	0.04093108854450392	0.009105171846926417
109	5396	0.008256629554594152	None	0.16812197702475873	0.008256629554594152
109	5352	0.009190527437875065	None	0.07336028962363708	0.009190527437875065
109	5527	0.00680262129853291	None	0.0	0.00680262129853291
109	5416	0.006837182524487303	None	0.08543240319468624	0.006837182524487303
109	5523	0.009183803899246107	None	0.06355844534070541	0.009183803899246107
109	5366	0.009754625386516249	None	0.09785601768418417	0.009754625386516249
109	5547	0.00675110428194292	None	0.04093108854450392	0.00675110428194292
109	5500	0.007047159780735219	None	0.09010905493958524	0.007047159780735219
109	5522	0.008794530932247779	None	0.0	0.008794530932247779
109	5262	0.008139486602998316	None	0.0	0.008139486602998316
109	5227	0.008488244778861944	None	0.032612714943465	0.008488244778861944
109	5401	0.008792065808991986	None	0.043450117002573604	0.008792065808991986
109	5237	0.007603873660025921	None	0.0	0.007603873660025921
109	5540	0.00959900022405466	None	0.07336028962363708	0.00959900022405466
109	5546	0.008750812795136375	None	0.0	0.008750812795136375
109	5525	0.007150158862581226	None	0.17480261964815133	0.007150158862581226
109	4787	0.0077486738826098136	None	0.07631812772687172	0.0077486738826098136
109	5535	0.008298876235008733	None	0.032612714943465	0.008298876235008733
109	5466	0.0061884938270643786	None	0.043450117002573604	0.0061884938270643786
109	5530	0.007913712576940977	None	0.06355844534070541	0.007913712576940977
109	5550	0.006122801198552081	None	0.1150622927430676	0.006122801198552081
109	5502	0.006895152633672195	None	0.0830911503049445	0.006895152633672195
109	5218	0.008719874279589467	None	0.11066872717195415	0.008719874279589467
109	5399	0.006974049348028522	None	0.07336028962363708	0.006974049348028522
109	5216	0.00878455192133462	None	0.0	0.00878455192133462
109	5104	0.009153837597940952	None	0.0	0.009153837597940952
109	5533	0.0018892220581760535	None	0.2186261582126691	0.0018892220581760535
109	5465	0.007447200674712074	None	0.1689825955504248	0.007447200674712074
109	5335	0.009932240091706216	None	0.09030222665057032	0.009932240091706216
109	5519	0.008041982579131047	None	0.07631812772687172	0.008041982579131047
109	4778	0.007841186920559273	None	0.25038454776007557	0.007841186920559273
109	5331	0.008414563205211507	None	0.11125250336533057	0.008414563205211507
109	4905	0.0085081442886591	None	0.25038454776007557	0.0085081442886591
109	5126	0.008329685489653732	None	0.038425905638702705	0.008329685489653732
109	5200	0.008096350460288946	None	0.038425905638702705	0.008096350460288946
109	5504	0.007507102113875079	None	0.09247891750631373	0.007507102113875079
109	5512	0.007444053112013147	None	0.11066872717195415	0.007444053112013147
109	5066	0.006768076012818027	None	0.09468605615426526	0.006768076012818027
109	5415	0.009405246980806675	None	0.06355844534070541	0.009405246980806675
109	4949	0.007895800348035779	None	0.05970091548314825	0.007895800348035779
109	5472	0.009165191381331924	None	0.08405126499045398	0.009165191381331924
109	4749	0.008220952837456675	None	0.0	0.008220952837456675
109	5488	0.009008561321458112	None	0.0	0.009008561321458112
109	4884	0.009075515815553525	None	0.09247891750631373	0.009075515815553525
109	5483	0.006693009042402975	None	0.05970091548314825	0.006693009042402975
109	5274	0.008387285262376936	None	0.043450117002573604	0.008387285262376936
109	5518	0.0055879770634688405	None	0.13286590253369981	0.0055879770634688405
109	5478	0.008364069563118096	None	0.0	0.008364069563118096
109	5514	0.008503825823796156	None	0.038425905638702705	0.008503825823796156
109	5509	0.006331868906366191	None	0.04093108854450392	0.006331868906366191
109	5164	0.008203782422990125	None	0.25627610177932975	0.008203782422990125
109	5188	0.008479023989210062	None	0.08378392384170155	0.008479023989210062
109	5300	0.008579980014888397	None	0.0	0.008579980014888397
109	5392	0.010980176647987394	None	0.07336028962363708	0.010980176647987394
109	5364	0.009166071582385511	None	0.09247891750631373	0.009166071582385511
109	5395	0.006578440569038745	None	0.1545055797782504	0.006578440569038745
109	5443	0.009726733568765654	None	0.08405126499045398	0.009726733568765654
109	5520	0.008340810139532895	None	0.10361422137650442	0.008340810139532895
109	5505	0.00948364954093926	None	0.08405126499045398	0.00948364954093926
109	5467	0.007863555706457734	None	0.17532129611773886	0.007863555706457734
109	5516	0.00683569478929199	None	0.032612714943465	0.00683569478929199
109	5549	0.0077436116663797076	None	0.10361422137650442	0.0077436116663797076
109	5087	0.008066653512630062	None	0.08378392384170155	0.008066653512630062
109	5426	0.007357151338313955	None	0.13450149249883273	0.007357151338313955
109	5497	0.007460540052974046	None	0.09247891750631373	0.007460540052974046
109	5486	0.008983985660723972	None	0.08543240319468624	0.008983985660723972
109	4839	0.00886036730347787	None	0.1150622927430676	0.00886036730347787
109	5258	0.009065621800142275	None	0.18586353944262862	0.009065621800142275
109	5444	0.008802240877518259	None	0.043450117002573604	0.008802240877518259
109	5325	0.008819137881486588	None	0.032612714943465	0.008819137881486588
109	5456	0.00731474255271116	None	0.038425905638702705	0.00731474255271116
109	4918	0.008357714037007587	None	0.0	0.008357714037007587
109	5270	0.008818121804557452	None	0.08345334526204158	0.008818121804557452
109	4954	0.00845282569396586	None	0.043450117002573604	0.00845282569396586
109	5296	0.008509475705622556	None	0.0	0.008509475705622556
109	5241	0.008571594420233981	None	0.032612714943465	0.008571594420233981
109	5538	0.008452147617964948	None	0.09785601768418417	0.008452147617964948
109	5438	0.007426010589399194	None	0.0	0.007426010589399194
109	5430	0.007961197809897185	None	0.04093108854450392	0.007961197809897185
109	5532	0.010624395105668602	None	0.09808729480707207	0.010624395105668602
109	5528	0.007851548118034018	None	0.11365602777092927	0.007851548118034018
110	4988	0.007853998693769904	None	0.06734473815469573	0.007853998693769904
110	4985	0.0076043269542194775	None	0.06024450121637627	0.0076043269542194775
110	5099	0.008995902950144683	None	0.0582965354548217	0.008995902950144683
110	5568	0.008499029993417619	None	0.029999999999999992	0.008499029993417619
110	4942	0.008238898390654259	None	0.10686083782138253	0.008238898390654259
110	5506	0.008470896236599182	None	0.2131035086205879	0.008470896236599182
110	5461	0.00821449971942379	None	0.029110617550736906	0.00821449971942379
110	5457	0.007904195687192523	None	0.009999999999999998	0.007904195687192523
110	5289	0.009216485030780992	None	0.08543240319468624	0.009216485030780992
110	5558	-3.224327000147838e-05	None	0.07158169488919551	-3.224327000147838e-05
110	5586	0.008097728427693681	None	0.06999999999999998	0.008097728427693681
110	5470	0.007981987123770146	None	0.029110617550736906	0.007981987123770146
110	5545	0.006841716633186908	None	0.08854569575948996	0.006841716633186908
110	5475	0.010729447863624869	None	0.15111512751837375	0.010729447863624869
110	5539	0.006995008720194808	None	0.009999999999999998	0.006995008720194808
110	5571	0.005983850979015337	None	0.1777474947733661	0.005983850979015337
110	5455	0.009105171846926417	None	0.10349120069180588	0.009105171846926417
110	5396	0.008256629554594152	None	0.14894261007946483	0.008256629554594152
110	5352	0.009190527437875065	None	0.06288024824883179	0.009190527437875065
110	5523	0.009183803899246107	None	0.0582965354548217	0.009183803899246107
110	5366	0.009754625386516249	None	0.09783481525368828	0.009754625386516249
110	5576	0.008898545684807559	None	0.08543240319468624	0.008898545684807559
110	5584	0.0006840253490305368	None	0.046701184266699294	0.0006840253490305368
110	5500	0.007047159780735219	None	0.06734473815469573	0.007047159780735219
110	5522	0.008794530932247779	None	0.0	0.008794530932247779
110	5262	0.008139486602998316	None	0.009999999999999998	0.008139486602998316
110	5227	0.008488244778861944	None	0.03443089676164682	0.008488244778861944
110	5401	0.008792065808991986	None	0.029999999999999992	0.008792065808991986
110	5237	0.007603873660025921	None	0.0	0.007603873660025921
110	5540	0.00959900022405466	None	0.06288024824883179	0.00959900022405466
110	5600	0.008508402446257746	None	0.029999999999999992	0.008508402446257746
110	5525	0.007150158862581226	None	0.17261153646369978	0.007150158862581226
110	4787	0.0077486738826098136	None	0.08563341581483752	0.0077486738826098136
110	5535	0.008298876235008733	None	0.03443089676164682	0.008298876235008733
110	5466	0.0061884938270643786	None	0.029999999999999992	0.0061884938270643786
110	5530	0.007913712576940977	None	0.0582965354548217	0.007913712576940977
110	5550	0.006122801198552081	None	0.1486900490490974	0.006122801198552081
110	5502	0.006895152633672195	None	0.08854569575948996	0.006895152633672195
110	5218	0.008719874279589467	None	0.11188993306660455	0.008719874279589467
110	5399	0.006974049348028522	None	0.06288024824883179	0.006974049348028522
110	5104	0.009153837597940952	None	0.0	0.009153837597940952
110	5465	0.007447200674712074	None	0.1735867039623153	0.007447200674712074
110	5555	0.0066918668512010344	None	0.06024450121637627	0.0066918668512010344
110	5583	0.009983380122624324	None	0.09650767467524131	0.009983380122624324
110	5597	0.009303264961101164	None	0.07272727272727275	0.009303264961101164
110	5588	0.00880721841245679	None	0.0	0.00880721841245679
110	5335	0.009932240091706216	None	0.10080102933711019	0.009932240091706216
110	5519	0.008041982579131047	None	0.08563341581483752	0.008041982579131047
110	4778	0.007841186920559273	None	0.19255301257240873	0.007841186920559273
110	5592	0.008793234879927671	None	0.07053905326798302	0.008793234879927671
110	5331	0.008414563205211507	None	0.09756269485436639	0.008414563205211507
110	4905	0.0085081442886591	None	0.19255301257240873	0.0085081442886591
110	5126	0.008329685489653732	None	0.029110617550736906	0.008329685489653732
110	5200	0.008096350460288946	None	0.029110617550736906	0.008096350460288946
110	5504	0.007507102113875079	None	0.046701184266699294	0.007507102113875079
110	5512	0.007444053112013147	None	0.11188993306660455	0.007444053112013147
110	5066	0.006768076012818027	None	0.10686083782138253	0.006768076012818027
110	5415	0.009405246980806675	None	0.0582965354548217	0.009405246980806675
110	5598	0.008027616828527914	None	0.029110617550736906	0.008027616828527914
110	5472	0.009165191381331924	None	0.12446746264748068	0.009165191381331924
110	4749	0.008220952837456675	None	0.009999999999999998	0.008220952837456675
110	5488	0.009008561321458112	None	0.0	0.009008561321458112
110	4884	0.009075515815553525	None	0.046701184266699294	0.009075515815553525
110	5274	0.008387285262376936	None	0.029999999999999992	0.008387285262376936
110	5509	0.006331868906366191	None	0.10349120069180588	0.006331868906366191
110	5164	0.008203782422990125	None	0.22736136532671147	0.008203782422990125
110	5554	0.009266835044367002	None	0.046701184266699294	0.009266835044367002
110	5188	0.008479023989210062	None	0.06999999999999998	0.008479023989210062
110	5581	0.010177363351255887	None	0.10080102933711019	0.010177363351255887
110	5392	0.010980176647987394	None	0.06288024824883179	0.010980176647987394
110	5364	0.009166071582385511	None	0.046701184266699294	0.009166071582385511
110	5595	0.006127111319889249	None	0.32258412528928193	0.006127111319889249
110	5580	0.007217935364119976	None	0.03443089676164682	0.007217935364119976
110	5395	0.006578440569038745	None	0.16388986681659187	0.006578440569038745
110	5443	0.009726733568765654	None	0.12446746264748068	0.009726733568765654
110	5575	0.009545486774902	None	0.15428339795313412	0.009545486774902
110	5594	0.006731624133894202	None	0.06288024824883179	0.006731624133894202
110	5505	0.00948364954093926	None	0.12446746264748068	0.00948364954093926
110	5467	0.007863555706457734	None	0.17292002448068244	0.007863555706457734
110	5516	0.00683569478929199	None	0.03443089676164682	0.00683569478929199
110	5549	0.0077436116663797076	None	0.10361422137650442	0.0077436116663797076
110	5087	0.008066653512630062	None	0.06999999999999998	0.008066653512630062
110	5497	0.007460540052974046	None	0.046701184266699294	0.007460540052974046
110	5486	0.008983985660723972	None	0.08543240319468624	0.008983985660723972
110	4839	0.00886036730347787	None	0.1486900490490974	0.00886036730347787
110	5258	0.009065621800142275	None	0.18720387960945456	0.009065621800142275
110	5444	0.008802240877518259	None	0.029999999999999992	0.008802240877518259
110	5325	0.008819137881486588	None	0.03443089676164682	0.008819137881486588
110	4918	0.008357714037007587	None	0.009999999999999998	0.008357714037007587
110	5574	0.009721767303991916	None	0.03443089676164682	0.009721767303991916
110	5270	0.008818121804557452	None	0.0823397478771053	0.008818121804557452
110	4954	0.00845282569396586	None	0.029999999999999992	0.00845282569396586
110	5296	0.008509475705622556	None	0.0	0.008509475705622556
110	5241	0.008571594420233981	None	0.03443089676164682	0.008571594420233981
110	5538	0.008452147617964948	None	0.09783481525368828	0.008452147617964948
110	5569	0.004682095006996303	None	0.20366671266933709	0.004682095006996303
110	5430	0.007961197809897185	None	0.10349120069180588	0.007961197809897185
110	5532	0.010624395105668602	None	0.09270035416249317	0.010624395105668602
110	5528	0.007851548118034018	None	0.15111512751837375	0.007851548118034018
110	5589	0.006774677007946749	None	0.1777474947733661	0.006774677007946749
76	3876	0.004472139665534322	None	0.0	0.004472139665534322
76	3870	0.0035100865145342624	None	0.11890246242366101	0.0035100865145342624
76	3885	0.004760979875250315	None	0.0	0.004760979875250315
76	3704	0.004641957531749122	None	0.0	0.004641957531749122
76	3769	0.0035259307928949815	None	0.12144772801694062	0.0035259307928949815
76	3808	0.003297413307913814	None	0.15013524884637566	0.003297413307913814
76	3798	0.004302881370611439	None	0.0	0.004302881370611439
76	3878	0.004773965998919769	None	0.0	0.004773965998919769
76	3558	0.003408890178318805	None	0.0	0.003408890178318805
76	3765	0.004464599112960135	None	0.24969813128877644	0.004464599112960135
76	3806	0.0032633523463829815	None	0.19542818162704992	0.0032633523463829815
76	3607	0.004014009176838813	None	0.0	0.004014009176838813
76	3843	0.0040583479072141704	None	0.0	0.0040583479072141704
76	3670	0.005431174513518862	None	0.0	0.005431174513518862
76	3685	0.0033385482610177393	None	0.19699690889990581	0.0033385482610177393
76	3766	0.0038064158708449028	None	0.0	0.0038064158708449028
76	3888	0.004132062355532517	None	0.0	0.004132062355532517
76	3525	0.0051811956552325214	None	0.0	0.0051811956552325214
76	3850	0.004952340906449374	None	0.0	0.004952340906449374
76	3644	0.004573683780977677	None	0.12144772801694062	0.004573683780977677
76	3852	0.004926463689820504	None	0.0	0.004926463689820504
76	3601	0.004966053312316576	None	0.0	0.004966053312316576
76	3649	0.004071258493288263	None	0.0	0.004071258493288263
76	3858	0.0036362832814763476	None	0.0979198443014179	0.0036362832814763476
76	3773	0.004695850011516086	None	0.0	0.004695850011516086
76	3856	0.003714008889551185	None	0.0	0.003714008889551185
76	3831	0.005199797643223501	None	0.1639320371963243	0.005199797643223501
76	3772	0.004683605106557307	None	0.1639320371963243	0.004683605106557307
76	3874	0.005119390941573681	None	0.0	0.005119390941573681
76	3862	0.005171996031703736	None	0.0	0.005171996031703736
76	3868	0.0016613027495846389	None	0.0	0.0016613027495846389
76	3739	0.0032649624778817174	None	0.0	0.0032649624778817174
76	3754	0.003749463567947428	None	0.18134827526751338	0.003749463567947428
76	3537	0.004058448910451617	None	0.0	0.004058448910451617
76	3844	0.0038812345389937068	None	0.0	0.0038812345389937068
76	3838	0.004781201818847216	None	0.0	0.004781201818847216
76	3735	0.0027788008867675215	None	0.12415768315527957	0.0027788008867675215
76	3642	0.0027152007217165503	None	0.12415768315527957	0.0027152007217165503
76	3763	0.003974106473785061	None	0.22439934260451166	0.003974106473785061
76	3756	0.005445186840765965	None	0.0	0.005445186840765965
76	3549	0.0025297372476198207	None	0.09075752329518341	0.0025297372476198207
76	3826	0.0018329339601751797	None	0.12415768315527957	0.0018329339601751797
76	3869	0.0043518445847664225	None	0.173508104690358	0.0043518445847664225
76	3732	0.004217602385130968	None	0.0	0.004217602385130968
76	3687	0.004159883121498318	None	0.14298332915704384	0.004159883121498318
76	3788	0.004818890683489749	None	0.0	0.004818890683489749
76	3882	0.0041643273714955025	None	0.0	0.0041643273714955025
76	3896	0.005256094298759641	None	0.12144772801694062	0.005256094298759641
76	3807	0.005048362139240079	None	0.07999999999999999	0.005048362139240079
76	3866	0.005424172570234921	None	0.0979198443014179	0.005424172570234921
76	3748	0.0051829232526107985	None	0.11890246242366101	0.0051829232526107985
76	3861	0.0035868672448849045	None	0.0	0.0035868672448849045
76	3603	0.005150995626199933	None	0.0	0.005150995626199933
76	3655	0.004890512979722796	None	0.0	0.004890512979722796
76	3465	0.004935811957778999	None	0.0	0.004935811957778999
76	3133	0.0029393139316077747	None	0.0824490115536435	0.0029393139316077747
76	3795	0.005552817830216675	None	0.2274004237095165	0.005552817830216675
76	3677	0.003657221738287875	None	0.14072203708827508	0.003657221738287875
76	3415	0.0027802186600256094	None	0.25799961398642657	0.0027802186600256094
76	3846	0.005172951137035852	None	0.11890246242366101	0.005172951137035852
76	3893	0.004025279613240584	None	0.0	0.004025279613240584
76	3400	0.004819004974062278	None	0.0	0.004819004974062278
76	3833	0.00391041841115361	None	0.2532416567193912	0.00391041841115361
76	3784	0.004268991033805806	None	0.0	0.004268991033805806
76	3738	0.0027448921152538994	None	0.09075752329518341	0.0027448921152538994
76	3593	0.003604116619004828	None	0.0	0.003604116619004828
76	3811	0.004150951532676628	None	0.0	0.004150951532676628
76	3897	0.003762967607962419	None	0.0	0.003762967607962419
76	3872	0.004987380052712383	None	0.0	0.004987380052712383
76	3716	0.00545984285867546	None	0.0979198443014179	0.00545984285867546
76	3804	0.0034314375045935335	None	0.0	0.0034314375045935335
76	3745	0.00430109636694427	None	0.0	0.00430109636694427
76	3671	0.0040773685533253504	None	0.0	0.0040773685533253504
76	3707	0.004923364858017149	None	0.0	0.004923364858017149
76	3263	0.0035372269510301484	None	0.1350445241190294	0.0035372269510301484
76	3711	0.00314742448761945	None	0.1753707634406344	0.00314742448761945
76	3568	0.005028917412168735	None	0.0	0.005028917412168735
76	3819	0.004907050828357951	None	0.0	0.004907050828357951
76	3887	0.00396781190956139	None	0.24371617175636268	0.00396781190956139
76	3895	0.004573405370310604	None	0.0	0.004573405370310604
76	3698	0.003912622771879854	None	0.0	0.003912622771879854
76	3855	0.003556017552265615	None	0.14298332915704384	0.003556017552265615
76	3775	0.005050109961903043	None	0.0	0.005050109961903043
76	3803	0.00456388192426523	None	0.0979198443014179	0.00456388192426523
76	3402	0.002898229972074108	None	0.12415768315527957	0.002898229972074108
76	3830	0.004447391124279609	None	0.0	0.004447391124279609
76	3863	0.003497909634353081	None	0.18938015458139215	0.003497909634353081
76	3797	0.0037562505678378896	None	0.1350445241190294	0.0037562505678378896
76	3816	0.004766710714110117	None	0.0	0.004766710714110117
76	3864	0.00447907975533002	None	0.0	0.00447907975533002
76	3737	0.0043818016470779046	None	0.0	0.0043818016470779046
76	3672	0.003966514169561866	None	0.0	0.003966514169561866
76	3800	0.003348954544270981	None	0.0	0.003348954544270981
76	3853	0.004600923503681006	None	0.0	0.004600923503681006
76	3713	0.004694945282755145	None	0.11890246242366101	0.004694945282755145
76	3719	0.005621545646305607	None	0.1718280937910591	0.005621545646305607
76	3366	0.004137491896735769	None	0.0	0.004137491896735769
76	3774	0.0042521313405611385	None	0.12144772801694062	0.0042521313405611385
76	3857	0.004456956320028827	None	0.0	0.004456956320028827
76	3782	0.0049859039091512064	None	0.11890246242366101	0.0049859039091512064
30	1429	0.3893472536881092	0.3893472536881092	0.4853513247638584	0.3893472536881092
30	1564	0.36576779689184563	0.36576779689184563	0.3864619008351705	0.36576779689184563
30	1517	0.39902580188784237	0.39902580188784237	0.41358112564343985	0.39902580188784237
30	1461	0.39947334176725224	0.39947334176725224	0.45675852098051334	0.39947334176725224
30	1531	0.40921587905082335	0.40921587905082335	0.45984647896456776	0.40921587905082335
30	1600	0.352651738577919	0.352651738577919	0.3758328721407785	0.352651738577919
30	1407	0.4465903647870083	0.4465903647870083	0.4904174225403225	0.4465903647870083
30	1543	0.3664693321549621	0.3664693321549621	0.3960788385774946	0.3664693321549621
30	1452	0.28591866103245644	0.28591866103245644	0.38284951836401426	0.28591866103245644
30	1499	0.2655304595332952	0.2655304595332952	0.3011265064115828	0.2655304595332952
30	1562	0.2628814663525085	0.2628814663525085	0.3176602383299643	0.2628814663525085
30	1550	0.30848685976970547	0.30848685976970547	0.33147857605265674	0.30848685976970547
30	1317	0.3887097657743251	0.3887097657743251	0.4751663421495512	0.3887097657743251
30	619	0.43694528336573296	0.43694528336573296	0.5565312789059863	0.43694528336573296
30	497	0.40373723615146184	0.40373723615146184	0.4713369996429103	0.40373723615146184
30	1495	0.2972126865235899	0.2972126865235899	0.32783896954571573	0.2972126865235899
30	1575	0.37949194042638607	0.37949194042638607	0.45522798542123627	0.37949194042638607
30	1417	0.26189425427847596	0.26189425427847596	0.44010126785470505	0.26189425427847596
30	1378	0.41280456092968476	0.41280456092968476	0.43608382016325253	0.41280456092968476
30	1442	0.22689279551019625	0.22689279551019625	0.3188981362764619	0.22689279551019625
30	1525	0.3855478087242917	0.3855478087242917	0.4330857770175477	0.3855478087242917
30	1553	0.2768810038346191	0.2768810038346191	0.2856434228681605	0.2768810038346191
30	1533	0.3243404354989643	0.3243404354989643	0.3850762475275462	0.3243404354989643
30	1576	0.2176782154937594	0.2176782154937594	0.3067940360447632	0.2176782154937594
30	1570	0.21948282937783237	0.21948282937783237	0.23080221081676228	0.21948282937783237
30	1509	0.2655304595332952	0.2655304595332952	0.3011265064115828	0.2655304595332952
30	1498	0.4224223962570388	0.4224223962570388	0.49810433649580144	0.4224223962570388
30	1544	0.31211249106326655	0.31211249106326655	0.31211249106326655	0.31211249106326655
30	1277	0.3335591118584719	0.3335591118584719	0.3880617699660038	0.3335591118584719
30	1408	0.4581243531798777	0.4581243531798777	0.4628110547086351	0.4581243531798777
30	1083	0.43561355039758076	0.43561355039758076	0.5759274393917236	0.43561355039758076
30	1542	0.35630856850884063	0.35630856850884063	0.35689014786033013	0.35630856850884063
30	984	0.36612571328579535	0.36612571328579535	0.37305031240950615	0.36612571328579535
30	1588	0.2217011924441233	0.2217011924441233	0.3751165628961671	0.2217011924441233
30	1501	0.31211249106326655	0.31211249106326655	0.31211249106326655	0.31211249106326655
30	1563	0.33070907247913717	0.33070907247913717	0.3879936299001963	0.33070907247913717
30	1418	0.31211249106326655	0.31211249106326655	0.31211249106326655	0.31211249106326655
30	1512	0.43561355039758076	0.43561355039758076	0.5759274393917236	0.43561355039758076
30	1060	0.4056402765489576	0.4056402765489576	0.4056402765489576	0.4056402765489576
30	1455	0.32348229083829166	0.32348229083829166	0.4228866556203804	0.32348229083829166
30	1536	0.3010673206002005	0.3010673206002005	0.3264317172988979	0.3010673206002005
30	1354	0.43561355039758076	0.43561355039758076	0.5759274393917236	0.43561355039758076
30	1574	0.23034180764333562	0.23034180764333562	0.3106100550967786	0.23034180764333562
30	1080	0.38842229492528263	0.38842229492528263	0.4741358162841137	0.38842229492528263
30	1529	0.3963948590813617	0.3963948590813617	0.44376084208209693	0.3963948590813617
30	1579	0.3230239756632446	0.3230239756632446	0.3717520535707619	0.3230239756632446
30	1284	0.3467224454853034	0.3467224454853034	0.39302741851486667	0.3467224454853034
30	1538	0.4349951805392093	0.4349951805392093	0.49242089683242385	0.4349951805392093
30	1532	0.4056402765489576	0.4056402765489576	0.4056402765489576	0.4056402765489576
30	1518	0.3867960308868911	0.3867960308868911	0.41352775403954184	0.3867960308868911
30	1539	0.38295348503847004	0.38295348503847004	0.471427653698042	0.38295348503847004
30	968	0.48658263508644073	0.48658263508644073	0.49083891026634097	0.48658263508644073
30	1409	0.4601146667258627	0.4601146667258627	0.5212200425413973	0.4601146667258627
30	1464	0.37632368750638556	0.37632368750638556	0.40553017266383246	0.37632368750638556
30	1582	0.2887527387859457	0.2887527387859457	0.30979822835429116	0.2887527387859457
30	1493	0.30897458577000536	0.30897458577000536	0.34115003373781533	0.30897458577000536
30	980	0.3907084069656948	0.3907084069656948	0.46331979482394203	0.3907084069656948
30	1460	0.35426749705700133	0.35426749705700133	0.4603787160659585	0.35426749705700133
30	1328	0.3438851275539295	0.3438851275539295	0.34413670090124454	0.3438851275539295
30	1585	0.3374730696224122	0.3374730696224122	0.46049011178425864	0.3374730696224122
30	1422	0.317433345983449	0.317433345983449	0.3541657354242834	0.317433345983449
30	1434	0.4049948923454247	0.4049948923454247	0.6481963338850301	0.4049948923454247
30	1566	0.3442314566555904	0.3442314566555904	0.3924567425092807	0.3442314566555904
30	1554	0.3243404354989643	0.3243404354989643	0.3850762475275462	0.3243404354989643
30	1590	0.2306063532497466	0.2306063532497466	0.2463316669840622	0.2306063532497466
30	1349	0.40006147597405955	0.40006147597405955	0.40417778916657704	0.40006147597405955
30	1344	0.3884962150459742	0.3884962150459742	0.4289269976357609	0.3884962150459742
30	1472	0.3872773861177867	0.3872773861177867	0.3872773861177867	0.3872773861177867
30	1514	0.30818181584028964	0.30818181584028964	0.5222227871431375	0.30818181584028964
30	1377	0.4035775438331356	0.4035775438331356	0.40839719998904467	0.4035775438331356
30	1456	0.4141016429285127	0.4141016429285127	0.42614335963981215	0.4141016429285127
30	1186	0.4714737518669744	0.4714737518669744	0.5212404226417927	0.4714737518669744
30	1443	0.35732099929644845	0.35732099929644845	0.3788788472513004	0.35732099929644845
30	1465	0.4025264716052563	0.4025264716052563	0.4050203034212889	0.4025264716052563
30	1505	0.4155559928935538	0.4155559928935538	0.4756311677887184	0.4155559928935538
30	1440	0.31211249106326655	0.31211249106326655	0.31211249106326655	0.31211249106326655
30	1444	0.38325240732561483	0.38325240732561483	0.4390729796489502	0.38325240732561483
30	1520	0.2647044686490424	0.2647044686490424	0.3359235756244887	0.2647044686490424
30	767	0.39217159044602845	0.39217159044602845	0.47387118630385416	0.39217159044602845
30	1500	0.3884962150459742	0.3884962150459742	0.4289269976357609	0.3884962150459742
30	1571	0.33702452579644493	0.33702452579644493	0.3859587350366129	0.33702452579644493
30	1424	0.3243404354989643	0.3243404354989643	0.3850762475275462	0.3243404354989643
30	1586	0.2721414900627375	0.2721414900627375	0.3399016867914938	0.2721414900627375
30	1596	0.2306063532497466	0.2306063532497466	0.2463316669840622	0.2306063532497466
30	1516	0.2655304595332952	0.2655304595332952	0.3011265064115828	0.2655304595332952
30	1534	0.45244894711718864	0.45244894711718864	0.56283702322238	0.45244894711718864
30	1256	0.3438851275539295	0.3438851275539295	0.34413670090124454	0.3438851275539295
30	1555	0.21966109639657505	0.21966109639657505	0.26753245178439194	0.21966109639657505
30	1399	0.41280456092968476	0.41280456092968476	0.43608382016325253	0.41280456092968476
30	1513	0.37288125169395436	0.37288125169395436	0.3737448523381672	0.37288125169395436
30	1273	0.37012806499809753	0.37012806499809753	0.39771550928609484	0.37012806499809753
30	1598	0.38227284618178015	0.38227284618178015	0.48535278440468693	0.38227284618178015
30	1022	0.4630287480546742	0.4630287480546742	0.5697538310711032	0.4630287480546742
30	1592	0.3745975471451562	0.3745975471451562	0.3923622879046024	0.3745975471451562
30	1457	0.3265252774178303	0.3265252774178303	0.3776975390577919	0.3265252774178303
30	1584	0.21948282937783237	0.21948282937783237	0.23080221081676228	0.21948282937783237
30	1436	0.33321706555157826	0.33321706555157826	0.4136326136418484	0.33321706555157826
30	1388	0.4056402765489576	0.4056402765489576	0.4056402765489576	0.4056402765489576
30	1411	0.32201560359245607	0.32201560359245607	0.45490677388187184	0.32201560359245607
30	1557	0.4049948923454247	0.4049948923454247	0.6481963338850301	0.4049948923454247
139	7013	0.01582736434339503	None	0.15042745317336487	0.01582736434339503
139	6810	0.013844021208770117	None	0.011997437054540188	0.013844021208770117
139	6869	0.013024703339181076	None	0.005998718527270094	0.013024703339181076
139	6899	0.013198867971846008	None	0.11095071831671119	0.013198867971846008
139	7040	0.0113031400615078	None	0.1570185612395213	0.0113031400615078
139	6807	0.012222595558547884	None	0.14994223818805869	0.012222595558547884
139	7014	0.01332314723989428	None	0.12014017683128413	0.01332314723989428
139	6998	0.011403676181870808	None	0.02142857142857142	0.011403676181870808
139	6987	0.012751203404703306	None	0.06567645683624532	0.012751203404703306
139	7038	0.002006873759594679	None	0.10461765191285548	0.002006873759594679
139	6687	0.011813385455041191	None	0.007089457042644525	0.011813385455041191
139	6967	0.010870397082333174	None	0.0572603541646171	0.010870397082333174
139	6989	0.014257992394264871	None	0.0814823032814959	0.014257992394264871
139	6764	0.012888567177361128	None	0.005998718527270094	0.012888567177361128
139	7026	0.011534028104810155	None	0.007089457042644525	0.011534028104810155
139	6771	0.012330463159254932	None	0.08684127640206732	0.012330463159254932
139	6927	0.01315699291520649	None	0.07144728224811903	0.01315699291520649
139	7045	0.01185416611749825	None	0.02142857142857142	0.01185416611749825
139	7031	0.00960739695268052	None	0.0572603541646171	0.00960739695268052
139	6765	0.012462357436698487	None	0.09576488231680454	0.012462357436698487
139	7027	0.011112060989998356	None	0.0605355883083827	0.011112060989998356
139	6672	0.013784905140992072	None	0.05672791122760864	0.013784905140992072
139	6746	0.013039003924978827	None	0.07144728224811903	0.013039003924978827
139	6854	0.015235876979497567	None	0.06567645683624532	0.015235876979497567
139	6507	0.012169160193558745	None	0.07753097909694216	0.012169160193558745
139	7041	0.011788951145077577	None	0.07230300783169843	0.011788951145077577
139	6651	0.013999741174804669	None	0.04677969835942613	0.013999741174804669
139	7002	0.011770792527538232	None	0.02142857142857142	0.011770792527538232
139	7029	0.014341763465538506	None	0.17741092301328332	0.014341763465538506
139	6823	0.012797674157498364	None	0.02142857142857142	0.012797674157498364
139	6960	0.010811584896501115	None	0.07966434775719568	0.010811584896501115
139	7030	0.013183078179765939	None	0.1413525099919885	0.013183078179765939
139	6942	0.011475637164852353	None	0.04677969835942613	0.011475637164852353
139	6840	0.012900753677602734	None	0.14732301324256358	0.012900753677602734
139	6959	0.015046586697636703	None	0.06869934249470921	0.015046586697636703
139	6908	0.014611390894259509	None	0.06869934249470921	0.014611390894259509
139	6979	0.010482603629205133	None	0.12261494149591859	0.010482603629205133
139	6399	0.012413218405581817	None	0.06698649179233546	0.012413218405581817
139	6773	0.013876886424257865	None	0.005998718527270094	0.013876886424257865
139	7007	0.010437314118653411	None	0.007089457042644525	0.010437314118653411
139	6834	0.011434711903821667	None	0.04518494274580531	0.011434711903821667
139	7016	0.007679546967439375	None	0.16712271112665933	0.007679546967439375
139	7032	0.012581193648069922	None	0.06470972784280449	0.012581193648069922
139	6636	0.011873760538563689	None	0.11759865715540108	0.011873760538563689
139	6954	0.011602897999968642	None	0.11759865715540108	0.011602897999968642
139	7048	0.014491629921494343	None	0.10181705331990383	0.014491629921494343
139	6857	0.01080311304699112	None	0.04677969835942613	0.01080311304699112
139	6552	0.012977778433261486	None	0.005998718527270094	0.012977778433261486
139	7008	0.011798191472533899	None	0.06137787502360257	0.011798191472533899
139	6982	0.01085372291050669	None	0.007089457042644525	0.01085372291050669
139	7010	0.014180936198005754	None	0.111939647489397	0.014180936198005754
139	6738	0.015289029204933812	None	0.011997437054540188	0.015289029204933812
139	6999	0.015145014330424452	None	0.1567352169332604	0.015145014330424452
139	7025	0.013781866321093128	None	0.10181705331990383	0.013781866321093128
139	6969	0.008631001128675441	None	0.011997437054540188	0.008631001128675441
139	7046	0.014159665858609269	None	0.10181705331990383	0.014159665858609269
139	7012	0.011307844049115329	None	0.12014017683128413	0.011307844049115329
139	6975	0.014205471510053346	None	0.05672791122760864	0.014205471510053346
139	6697	0.01332414836909311	None	0.011997437054540188	0.01332414836909311
139	6891	0.01155069832578794	None	0.005998718527270094	0.01155069832578794
139	6718	0.012626671508129971	None	0.111939647489397	0.012626671508129971
139	6836	0.016142917605373706	None	0.08990165858232627	0.016142917605373706
139	6824	0.012542074798872265	None	0.005998718527270094	0.012542074798872265
139	6798	0.011392550011622612	None	0.07363214108285401	0.011392550011622612
139	7044	0.0021693899624672746	None	0.3399455785068196	0.0021693899624672746
139	6420	0.013098887334580929	None	0.07144728224811903	0.013098887334580929
139	6978	0.011482080894385039	None	0.12415494488354448	0.011482080894385039
139	6956	0.015231847693216748	None	0.06567645683624532	0.015231847693216748
139	6907	0.012810110135696627	None	0.02142857142857142	0.012810110135696627
139	6934	0.013558821939282957	None	0.15316376233674706	0.013558821939282957
139	6919	0.014128969888971256	None	0.06869934249470921	0.014128969888971256
139	7039	0.012374032441058736	None	0.0605355883083827	0.012374032441058736
139	6892	0.010880673846727935	None	0.007089457042644525	0.010880673846727935
139	6698	0.010539825457206733	None	0.12261494149591859	0.010539825457206733
139	6789	0.014029275433530237	None	0.005998718527270094	0.014029275433530237
139	7006	0.011775972946573395	None	0.1336983374369846	0.011775972946573395
139	7001	0.007622322308788096	None	0.09311477920409743	0.007622322308788096
139	6953	0.016165679692973754	None	0.1158254910249952	0.016165679692973754
139	6828	0.0140300797063826	None	0.011997437054540188	0.0140300797063826
139	7034	0.009127023077126437	None	0.0633225448464438	0.009127023077126437
139	7049	0.010580414996523168	None	0.06137787502360257	0.010580414996523168
139	6977	0.012518223972698219	None	0.11095071831671119	0.012518223972698219
139	7047	0.0135440479541329	None	0.007089457042644525	0.0135440479541329
139	6740	0.013493769453035511	None	0.10676192202597004	0.013493769453035511
139	6972	0.015290068768432228	None	0.07024921080623615	0.015290068768432228
139	6861	0.013033818798155225	None	0.06567645683624532	0.013033818798155225
139	6965	0.011412136732089195	None	0.007089457042644525	0.011412136732089195
139	6858	0.0135848948061271	None	0.05672791122760864	0.0135848948061271
139	6966	0.0029927057872362176	None	0.1312438212311995	0.0029927057872362176
139	7036	0.01124439784333714	None	0.02142857142857142	0.01124439784333714
139	6607	0.012496742722375574	None	0.005998718527270094	0.012496742722375574
139	6973	0.015241171739800795	None	0.16918073545816306	0.015241171739800795
139	6971	0.01174787889887631	None	0.007089457042644525	0.01174787889887631
139	6916	0.013997786705011422	None	0.14539121002140795	0.013997786705011422
139	7017	0.011948427031522511	None	0.1626517037330315	0.011948427031522511
139	6818	0.015242276418971655	None	0.005998718527270094	0.015242276418971655
139	6941	0.009562167869248432	None	0.2124126479124318	0.009562167869248432
139	6963	0.014032183555665148	None	0.11095071831671119	0.014032183555665148
139	6914	0.013382493650975578	None	0.02142857142857142	0.013382493650975578
139	6556	0.013042144748228068	None	0.07966434775719568	0.013042144748228068
71	3569	0.0025899099736182273	None	0.12260972858405664	0.0025899099736182273
71	3147	0.003122623373540195	None	0.0	0.003122623373540195
71	3480	0.002745505608060021	None	0.0	0.002745505608060021
71	3532	0.001663468494173222	None	0.0	0.001663468494173222
71	3129	0.0025298149663622303	None	0.0	0.0025298149663622303
71	3558	0.003408890178318805	None	0.0	0.003408890178318805
71	3624	0.0022565226617597125	None	0.1334979850714631	0.0022565226617597125
71	3434	0.0029380677336362923	None	0.26187410405284056	0.0029380677336362923
71	3306	0.0027829678043838684	None	0.03724313826536742	0.0027829678043838684
71	3607	0.004014009176838813	None	0.0	0.004014009176838813
71	3618	0.003974681299014323	None	0.0	0.003974681299014323
71	3608	0.0035696124409228497	None	0.0	0.0035696124409228497
71	3566	0.004473695738919459	None	0.0	0.004473695738919459
71	3507	0.0026832982510653787	None	0.0	0.0026832982510653787
71	3525	0.0051811956552325214	None	0.07242274769203302	0.0051811956552325214
71	3589	0.001409371170076163	None	0.0	0.001409371170076163
71	3519	0.003858462368791828	None	0.21996696863163528	0.003858462368791828
71	3644	0.004573683780977677	None	0.23112597371016733	0.004573683780977677
71	3498	0.002767766410532326	None	0.09407492054861269	0.002767766410532326
71	3601	0.004966053312316576	None	0.0	0.004966053312316576
71	3491	0.0020934384224866034	None	0.0	0.0020934384224866034
71	3649	0.004071258493288263	None	0.0	0.004071258493288263
71	3563	0.004098130489856876	None	0.0	0.004098130489856876
71	3577	0.0022350435428730607	None	0.0	0.0022350435428730607
71	3575	0.001971260585278384	None	0.22728725580684145	0.001971260585278384
71	3296	0.0016334186810486302	None	0.09090909090909087	0.0016334186810486302
71	3408	0.0017844850913064983	None	0.0	0.0017844850913064983
71	3621	0.005069828789245493	None	0.08310104246614716	0.005069828789245493
71	3639	0.002594044700806928	None	0.0	0.002594044700806928
71	3522	0.0020850767834021088	None	0.0	0.0020850767834021088
71	3226	0.0026077960810089932	None	0.0	0.0026077960810089932
71	3595	0.001963871135327798	None	0.0	0.001963871135327798
71	3609	0.002858799705945978	None	0.14823919963712928	0.002858799705945978
71	3304	0.0027089020823451546	None	0.0	0.0027089020823451546
71	3537	0.004058448910451617	None	0.0	0.004058448910451617
71	3641	0.002097580106033469	None	0.0	0.002097580106033469
71	3244	0.002515007033619324	None	0.0	0.002515007033619324
71	3612	0.0008549467460844855	None	0.07242274769203302	0.0008549467460844855
71	3642	0.0027152007217165503	None	0.0	0.0027152007217165503
71	3538	0.003681902429893056	None	0.0	0.003681902429893056
71	3549	0.0025297372476198207	None	0.0	0.0025297372476198207
71	3588	0.0019097553948696463	None	0.0	0.0019097553948696463
71	3295	0.002826301808757042	None	0.09407492054861269	0.002826301808757042
71	3444	0.0021519303692567504	None	0.0	0.0021519303692567504
71	3606	-5.742188883972068e-06	None	0.0	-5.742188883972068e-06
71	3177	0.0022292650333235456	None	0.0	0.0022292650333235456
71	3504	0.0029399209660059995	None	0.08310104246614716	0.0029399209660059995
71	3418	0.0022404582188712786	None	0.0	0.0022404582188712786
71	3594	0.0028537866595183944	None	0.18585547661150514	0.0028537866595183944
71	3315	0.0017533174076308383	None	0.0	0.0017533174076308383
71	3019	0.002226806049220802	None	0.12260972858405664	0.002226806049220802
71	3281	0.0021684521662334905	None	0.0	0.0021684521662334905
71	3339	0.0023947652708915996	None	0.0	0.0023947652708915996
71	3603	0.005150995626199933	None	0.07242274769203302	0.005150995626199933
71	3646	0.002132232417831271	None	0.0	0.002132232417831271
71	3465	0.004935811957778999	None	0.0	0.004935811957778999
71	3602	0.0018144920314800844	None	0.0	0.0018144920314800844
71	3285	0.0022061004252578666	None	0.0	0.0022061004252578666
71	3133	0.0029393139316077747	None	0.0824490115536435	0.0029393139316077747
71	3584	0.0038675043220780395	None	0.0	0.0038675043220780395
71	3455	0.0022918658215272604	None	0.0	0.0022918658215272604
71	3415	0.0027802186600256094	None	0.10631631679081158	0.0027802186600256094
71	3400	0.004819004974062278	None	0.0	0.004819004974062278
71	3319	0.001919325691339438	None	0.0	0.001919325691339438
71	3485	0.0029028263766677363	None	0.03724313826536742	0.0029028263766677363
71	3587	0.0028213373901018043	None	0.22728725580684145	0.0028213373901018043
71	3580	0.002314676998159795	None	0.0	0.002314676998159795
71	3453	0.0020534161825954463	None	0.1257815479568425	0.0020534161825954463
71	3593	0.003604116619004828	None	0.0	0.003604116619004828
71	3600	0.0035696651920864102	None	0.03724313826536742	0.0035696651920864102
71	3252	0.0027593860312780274	None	0.0	0.0027593860312780274
71	3625	0.004701801282525115	None	0.0	0.004701801282525115
71	3631	0.005090359534779382	None	0.08310104246614716	0.005090359534779382
71	3269	0.002886037897290353	None	0.0	0.002886037897290353
71	3650	0.002520190181139488	None	0.0	0.002520190181139488
71	3476	0.003387758585854622	None	0.0	0.003387758585854622
71	3283	0.002198182740819939	None	0.0	0.002198182740819939
71	3263	0.0035372269510301484	None	0.03724313826536742	0.0035372269510301484
71	3630	0.003105143222398587	None	0.12753095373213172	0.003105143222398587
71	3568	0.005028917412168735	None	0.0	0.005028917412168735
71	3605	0.00228679968226183	None	0.0	0.00228679968226183
71	3643	0.0014384535238558883	None	0.0	0.0014384535238558883
71	3243	0.0026504311937220887	None	0.0	0.0026504311937220887
71	3489	0.00299205213053047	None	0.03724313826536742	0.00299205213053047
71	3560	0.004043515600693716	None	0.3621339839637112	0.004043515600693716
71	3286	0.002703850009901103	None	0.0	0.002703850009901103
71	3499	0.002087003894327465	None	0.0	0.002087003894327465
71	3402	0.002898229972074108	None	0.0	0.002898229972074108
71	3443	0.0029342795914212598	None	0.09407492054861269	0.0029342795914212598
71	3378	0.003093672709532514	None	0.03724313826536742	0.003093672709532514
71	3137	0.0027667774158161244	None	0.09407492054861269	0.0027667774158161244
71	3501	0.002351832604219438	None	0.0	0.002351832604219438
71	3154	0.0028338880465458437	None	0.09407492054861269	0.0028338880465458437
71	3546	0.00252999796328092	None	0.0	0.00252999796328092
71	3468	0.003468153368138643	None	0.13154231672459635	0.003468153368138643
71	3573	0.0015164779914569617	None	0.10631631679081158	0.0015164779914569617
71	3627	0.005155129740765903	None	0.07242274769203302	0.005155129740765903
71	3073	0.0025305748525699103	None	0.0	0.0025305748525699103
71	3552	0.0015837164605238094	None	0.23325012434606704	0.0015837164605238094
71	3366	0.004137491896735769	None	0.0	0.004137491896735769
54	2640	2.0215589984162233e-08	None	0.2981790356160639	2.0215589984162233e-08
54	2671	-6.068678374160753e-11	None	0.2981790356160639	-6.068678374160753e-11
54	2579	0.001701925516291639	None	0.375143189879317	0.001701925516291639
54	2689	0.0005057015957917257	None	0.33426400914551396	0.0005057015957917257
54	2717	0.00046002005103542855	None	0.14205906793443424	0.00046002005103542855
54	2800	3.2333902736488387e-06	None	0.3180814698578953	3.2333902736488387e-06
54	2776	0.0005611708653417466	None	0.1791857249480832	0.0005611708653417466
54	2723	7.965059311204736e-07	None	0.13013830904536192	7.965059311204736e-07
54	2771	1.9149879050623412e-05	None	0.24385804991117235	1.9149879050623412e-05
54	2707	0.00015286448161019807	None	0.24021736303888516	0.00015286448161019807
54	2651	-6.712896541183873e-07	None	0.34590004109755	-6.712896541183873e-07
54	2703	2.0730068989788283e-08	None	0.2718846310507571	2.0730068989788283e-08
54	2724	0.0005243695066451405	None	0.13733306213477314	0.0005243695066451405
54	2676	5.419056415805779e-05	None	0.5111473534755994	5.419056415805779e-05
54	2624	6.525181534305198e-08	None	0.5370857272670085	6.525181534305198e-08
54	2662	0.0002769687849666475	None	0.5921957278740471	0.0002769687849666475
54	2758	0.0017910546017290596	None	0.1166666666666667	0.0017910546017290596
54	2577	5.982555821711271e-05	None	0.3342623348693007	5.982555821711271e-05
54	2682	0.0005752092075983903	None	0.06662750501135076	0.0005752092075983903
54	2748	7.379824938235027e-05	None	0.35482121909927267	7.379824938235027e-05
54	2631	0.00045118582164652105	None	0.13733306213477314	0.00045118582164652105
54	2645	1.3079462561867434e-05	None	0.13013830904536192	1.3079462561867434e-05
54	2790	0.0008285737458090948	None	0.32205767960966025	0.0008285737458090948
54	2571	-9.98414198185671e-09	None	0.3567016263704378	-9.98414198185671e-09
54	2768	1.8578127956105632e-05	None	0.22168365172970012	1.8578127956105632e-05
54	2585	-1.3245922642304307e-06	None	0.172205183904987	-1.3245922642304307e-06
54	2690	-5.710105664112981e-08	None	0.20779254550210333	-5.710105664112981e-08
54	2641	7.655093242805945e-09	None	0.838825413396466	7.655093242805945e-09
54	2767	0.0003170717800306406	None	0.315095255622323	0.0003170717800306406
54	2764	0.0006123861291104869	None	0.13850494360722132	0.0006123861291104869
54	2653	0.0007771743627361824	None	0.20954803165847444	0.0007771743627361824
54	2781	8.838073054261672e-05	None	0.20954803165847444	8.838073054261672e-05
54	2727	0.00010183027883202783	None	0.3836793370786347	0.00010183027883202783
54	2606	-0.1	None	0.5237969085494052	-0.1
54	2775	0.00021146769222624937	None	0.3072851121136423	0.00021146769222624937
54	2713	7.44891004596982e-09	None	0.3691858981544939	7.44891004596982e-09
54	2778	3.2156884889197475e-05	None	0.2616486552571054	3.2156884889197475e-05
54	2791	7.751149636441583e-08	None	0.5031365224410068	7.751149636441583e-08
54	2557	1.0925121762101791e-05	None	0.29935779895569176	1.0925121762101791e-05
54	2656	0.0003458777731703124	None	0.1466187726789228	0.0003458777731703124
54	2798	-6.438416877245204e-06	None	0.28376146704019856	-6.438416877245204e-06
54	2706	7.344100661121874e-05	None	0.1368011572803332	7.344100661121874e-05
54	2720	0.00054084285501452	None	0.1368011572803332	0.00054084285501452
54	2594	0.0005212209998584838	None	0.06662750501135076	0.0005212209998584838
54	2619	0.0016837504299377175	None	0.1166666666666667	0.0016837504299377175
54	2655	0.0005585666539856416	None	0.08016585792864966	0.0005585666539856416
54	2786	0.00025413154335427655	None	0.5263190707516079	0.00025413154335427655
54	2733	0.0006147678520366502	None	0.1414387483856846	0.0006147678520366502
54	2611	1.819305109879268e-05	None	0.5361103489249694	1.819305109879268e-05
54	2742	1.7758139109054948e-06	None	0.2779656975576981	1.7758139109054948e-06
54	2741	1.2183454853879552e-07	None	0.2718846310507571	1.2183454853879552e-07
54	2772	-2.4753404558820456e-06	None	0.26768382482156583	-2.4753404558820456e-06
54	2799	4.094860631930426e-06	None	0.2779656975576981	4.094860631930426e-06
54	2614	9.226098100288171e-05	None	0.313646173497073	9.226098100288171e-05
54	2794	0.0005279112131152055	None	0.08016585792864966	0.0005279112131152055
54	2578	0.000598171421854149	None	0.06662750501135076	0.000598171421854149
54	2783	-1.566656636315827e-07	None	0.2045468866357832	-1.566656636315827e-07
54	2603	0.0001557169464351019	None	0.23884367409136553	0.0001557169464351019
54	2736	0.0006175494456430395	None	0.08016585792864966	0.0006175494456430395
54	2716	2.6301000878553348e-05	None	0.13542794545659126	2.6301000878553348e-05
54	2754	-2.0894081347923374e-06	None	0.5133585613259464	-2.0894081347923374e-06
54	2647	9.485562148560247e-07	None	0.3199662887585247	9.485562148560247e-07
54	2797	0.0009085465529468326	None	0.1414387483856846	0.0009085465529468326
54	2756	0.0003463613205471098	None	0.39241432318365754	0.0003463613205471098
54	2725	3.4116893795942494e-07	None	0.2616486552571054	3.4116893795942494e-07
54	2620	3.340905048244912e-08	None	0.2616486552571054	3.340905048244912e-08
54	2737	6.899959855409976e-08	None	0.3691858981544939	6.899959855409976e-08
54	2726	-0.00017340375246495708	None	0.3426909366239905	-0.00017340375246495708
54	2709	0.0007737389759043292	None	0.19284166420604565	0.0007737389759043292
54	2740	0.00031991613775110377	None	0.29675724684471255	0.00031991613775110377
54	2745	0.0005631419719149489	None	0.16969797716094176	0.0005631419719149489
54	2739	6.612294109705093e-08	None	0.3691858981544939	6.612294109705093e-08
54	2575	-5.411050366353108e-06	None	0.34306550192445157	-5.411050366353108e-06
54	2685	-1.1580046987945016e-08	None	0.3691858981544939	-1.1580046987945016e-08
54	2795	0.00038706671023671334	None	0.1414387483856846	0.00038706671023671334
54	2774	0.00029822429598488817	None	0.1414387483856846	0.00029822429598488817
54	2678	0.00034064171748111064	None	0.15393323311962298	0.00034064171748111064
54	2779	0.0003113684111870675	None	0.29492706302199084	0.0003113684111870675
54	2673	0.0003946444088443175	None	0.14205906793443424	0.0003946444088443175
54	2657	0.0007062967664594081	None	0.08016585792864966	0.0007062967664594081
54	2604	-9.411599464505482e-08	None	0.2045468866357832	-9.411599464505482e-08
54	2784	0.0002766267826877676	None	0.08016585792864966	0.0002766267826877676
54	2565	0.0005677716016956277	None	0.16969797716094176	0.0005677716016956277
54	2788	0.000842048142178494	None	0.06662750501135076	0.000842048142178494
54	2652	1.2994702695924964e-08	None	0.2045468866357832	1.2994702695924964e-08
54	2708	-3.5910348171011895e-09	None	0.3539452344029092	-3.5910348171011895e-09
54	2679	-9.457908267267704e-06	None	0.3410355802802598	-9.457908267267704e-06
54	2753	-6.493449208938965e-09	None	0.3096955938024643	-6.493449208938965e-09
54	2659	1.1720262422240463e-07	None	0.8319444842419031	1.1720262422240463e-07
54	2773	-4.878826109315256e-09	None	0.3410355802802598	-4.878826109315256e-09
54	2634	2.3039503084673286e-05	None	0.19989276162134123	2.3039503084673286e-05
54	2789	0.0009473783298792551	None	0.1733511635116113	0.0009473783298792551
54	2761	0.0004903451813829207	None	0.14298045576821813	0.0004903451813829207
54	2638	0.00016390805958815469	None	0.1994679190485894	0.00016390805958815469
54	2591	2.0957511776851564e-08	None	0.3096955938024643	2.0957511776851564e-08
54	2593	-0.1	None	0.7545676216709789	-0.1
54	2618	0.0017902358871187826	None	0.1166666666666667	0.0017902358871187826
54	2762	6.178267755133136e-08	None	0.2718846310507571	6.178267755133136e-08
54	2760	5.402704999237749e-07	None	0.2738047010985938	5.402704999237749e-07
54	2667	0.00020681091140289806	None	0.313646173497073	0.00020681091140289806
108	4988	0.007853998693769904	None	0.09656583248609638	0.007853998693769904
108	5404	0.007432511239756782	None	0.04093108854450392	0.007432511239756782
108	4934	0.007763066957940273	None	0.10749002288777591	0.007763066957940273
108	5469	0.007349959275960023	None	0.1766376455415147	0.007349959275960023
108	4985	0.0076043269542194775	None	0.02344549760667689	0.0076043269542194775
108	5136	0.007765825667138758	None	0.0	0.007765825667138758
108	5485	0.006226419193383328	None	0.0	0.006226419193383328
108	5099	0.008995902950144683	None	0.08806442028130843	0.008995902950144683
108	4942	0.008238898390654259	None	0.09378199042670755	0.008238898390654259
108	5307	0.006569497146776436	None	0.0	0.006569497146776436
108	5003	0.00853054505037599	None	0.12438235641834224	0.00853054505037599
108	5490	0.0035641228022586916	None	0.15831216026540607	0.0035641228022586916
108	5448	0.0072126927959665285	None	0.0	0.0072126927959665285
108	5476	0.005913341005579642	None	0.1409698891911455	0.005913341005579642
108	5461	0.00821449971942379	None	0.04657644043982901	0.00821449971942379
108	5457	0.007904195687192523	None	0.0	0.007904195687192523
108	5289	0.009216485030780992	None	0.08070070201544169	0.009216485030780992
108	5470	0.007981987123770146	None	0.04657644043982901	0.007981987123770146
108	5297	0.008208567494512653	None	0.055891728527794816	0.008208567494512653
108	5475	0.010729447863624869	None	0.22881871274406232	0.010729447863624869
108	5368	0.008297110000622672	None	0.15831216026540607	0.008297110000622672
108	5487	0.0056677494157692495	None	0.14043817662071065	0.0056677494157692495
108	5215	0.007018594647655388	None	0.0	0.007018594647655388
108	5455	0.009105171846926417	None	0.04093108854450392	0.009105171846926417
108	5396	0.008256629554594152	None	0.16934239782899835	0.008256629554594152
108	5352	0.009190527437875065	None	0.09348490718572282	0.009190527437875065
108	5416	0.006837182524487303	None	0.08070070201544169	0.006837182524487303
108	5366	0.009754625386516249	None	0.09785601768418417	0.009754625386516249
108	5500	0.007047159780735219	None	0.09656583248609638	0.007047159780735219
108	5262	0.008139486602998316	None	0.0	0.008139486602998316
108	5226	0.0071241587659801285	None	0.04093108854450392	0.0071241587659801285
108	5227	0.008488244778861944	None	0.052612714943465	0.008488244778861944
108	5401	0.008792065808991986	None	0.0	0.008792065808991986
108	5237	0.007603873660025921	None	0.0	0.007603873660025921
108	4787	0.0077486738826098136	None	0.055891728527794816	0.0077486738826098136
108	5449	0.007989919782444097	None	0.0	0.007989919782444097
108	5251	0.009557357371072061	None	0.10984891523192253	0.009557357371072061
108	5454	0.005247097699565619	None	0.11554979305748403	0.005247097699565619
108	5466	0.0061884938270643786	None	0.0	0.0061884938270643786
108	5341	0.007326793017167333	None	0.10749002288777591	0.007326793017167333
108	5218	0.008719874279589467	None	0.11881069512132159	0.008719874279589467
108	5399	0.006974049348028522	None	0.09348490718572282	0.006974049348028522
108	5216	0.00878455192133462	None	0.0	0.00878455192133462
108	5104	0.009153837597940952	None	0.0	0.009153837597940952
108	5465	0.007447200674712074	None	0.16850702840230952	0.007447200674712074
108	4860	0.008128468074452172	None	0.0	0.008128468074452172
108	5335	0.009932240091706216	None	0.09030222665057032	0.009932240091706216
108	4778	0.007841186920559273	None	0.20708159444207186	0.007841186920559273
108	5331	0.008414563205211507	None	0.12021918632629522	0.008414563205211507
108	4905	0.0085081442886591	None	0.20708159444207186	0.0085081442886591
108	5126	0.008329685489653732	None	0.04657644043982901	0.008329685489653732
108	5200	0.008096350460288946	None	0.04657644043982901	0.008096350460288946
108	5066	0.006768076012818027	None	0.09378199042670755	0.006768076012818027
108	5415	0.009405246980806675	None	0.08806442028130843	0.009405246980806675
108	4949	0.007895800348035779	None	0.02344549760667689	0.007895800348035779
108	5472	0.009165191381331924	None	0.19133197014423625	0.009165191381331924
108	5402	0.006779421357314358	None	0.09378199042670755	0.006779421357314358
108	4749	0.008220952837456675	None	0.0	0.008220952837456675
108	5488	0.009008561321458112	None	0.0	0.009008561321458112
108	4884	0.009075515815553525	None	0.10984891523192253	0.009075515815553525
108	5483	0.006693009042402975	None	0.02344549760667689	0.006693009042402975
108	5274	0.008387285262376936	None	0.0	0.008387285262376936
108	5478	0.008364069563118096	None	0.0	0.008364069563118096
108	5391	0.006616076498876204	None	0.0901709777504387	0.006616076498876204
108	5164	0.008203782422990125	None	0.237523196658379	0.008203782422990125
108	5188	0.008479023989210062	None	0.039999999999999994	0.008479023989210062
108	5198	0.008247960427093052	None	0.052612714943465	0.008247960427093052
108	5300	0.008579980014888397	None	0.0	0.008579980014888397
108	5392	0.010980176647987394	None	0.09348490718572282	0.010980176647987394
108	5462	0.0009518460826939929	None	0.2207971053780175	0.0009518460826939929
108	5364	0.009166071582385511	None	0.10984891523192253	0.009166071582385511
108	5395	0.006578440569038745	None	0.15920876168312154	0.006578440569038745
108	5443	0.009726733568765654	None	0.19133197014423625	0.009726733568765654
108	5460	0.010186862797051362	None	0.08070070201544169	0.010186862797051362
108	5458	0.008448129484655812	None	0.052612714943465	0.008448129484655812
108	5467	0.007863555706457734	None	0.180186407136715	0.007863555706457734
108	5280	0.007139489327850175	None	0.02344549760667689	0.007139489327850175
108	5087	0.008066653512630062	None	0.039999999999999994	0.008066653512630062
108	5496	0.006293926857968916	None	0.11554979305748403	0.006293926857968916
108	5426	0.007357151338313955	None	0.13704521957141372	0.007357151338313955
108	5497	0.007460540052974046	None	0.10984891523192253	0.007460540052974046
108	5486	0.008983985660723972	None	0.08070070201544169	0.008983985660723972
108	4839	0.00886036730347787	None	0.1766376455415147	0.00886036730347787
108	5258	0.009065621800142275	None	0.17467452428564495	0.009065621800142275
108	5444	0.008802240877518259	None	0.0	0.008802240877518259
108	5325	0.008819137881486588	None	0.052612714943465	0.008819137881486588
108	5480	0.0061732412530487	None	0.04657644043982901	0.0061732412530487
108	5456	0.00731474255271116	None	0.04657644043982901	0.00731474255271116
108	5243	0.008291867603270166	None	0.04093108854450392	0.008291867603270166
108	5442	0.006813866284348785	None	0.039999999999999994	0.006813866284348785
108	4918	0.008357714037007587	None	0.0	0.008357714037007587
108	5270	0.008818121804557452	None	0.09364497835399616	0.008818121804557452
108	4954	0.00845282569396586	None	0.0	0.00845282569396586
108	5400	0.008748715838070135	None	0.09785601768418417	0.008748715838070135
108	5296	0.008509475705622556	None	0.0	0.008509475705622556
108	5241	0.008571594420233981	None	0.052612714943465	0.008571594420233981
108	5407	0.008401478589295413	None	0.15920876168312154	0.008401478589295413
108	5438	0.007426010589399194	None	0.0	0.007426010589399194
108	5430	0.007961197809897185	None	0.04093108854450392	0.007961197809897185
108	5473	0.006052559289682261	None	0.23376876852613365	0.006052559289682261
34	1751	0.33027205883563004	0.33027205883563004	0.33579825383199113	0.33027205883563004
34	1642	0.29557744885371406	0.29557744885371406	0.4339388139393982	0.29557744885371406
34	1639	0.36616237244093125	0.36616237244093125	0.40837059746956034	0.36616237244093125
34	1461	0.3961675995644219	0.3961675995644219	0.44917099602492183	0.3961675995644219
34	1760	0.39143127784587733	0.39143127784587733	0.4686736563788269	0.39143127784587733
34	1783	0.36427499978305294	0.36427499978305294	0.4213188543579786	0.36427499978305294
34	1407	0.3488438217945011	0.3488438217945011	0.4062792868305709	0.3488438217945011
34	1756	0.28229331751083386	0.28229331751083386	0.36060644446897305	0.28229331751083386
34	1784	0.3392888199096684	0.3392888199096684	0.3487626387479846	0.3392888199096684
34	1772	0.33027205883563004	0.33027205883563004	0.33579825383199113	0.33027205883563004
34	1747	0.2787155639926766	0.2787155639926766	0.3047902992263107	0.2787155639926766
34	1723	0.314093759874326	0.314093759874326	0.3284038313069154	0.314093759874326
34	497	0.4038496148722497	0.4038496148722497	0.45925545397185263	0.4038496148722497
34	1718	0.32239429301553835	0.32239429301553835	0.3727926772163018	0.32239429301553835
34	1767	0.3113909171435427	0.3113909171435427	0.39687752424234574	0.3113909171435427
34	1726	0.29937121596971916	0.29937121596971916	0.32713785226903974	0.29937121596971916
34	1775	0.3229759208494094	0.3229759208494094	0.3735713828188957	0.3229759208494094
34	1605	0.3840978197197209	0.3840978197197209	0.42207051978068055	0.3840978197197209
34	1681	0.3418564147864589	0.3418564147864589	0.3504712579926576	0.3418564147864589
34	1741	0.31823773447847375	0.31823773447847375	0.34642073216137054	0.31823773447847375
34	1378	0.421694038441305	0.421694038441305	0.4590743190407169	0.421694038441305
34	1765	0.3712396159732331	0.3712396159732331	0.4102352706020779	0.3712396159732331
34	1714	0.28751935338419343	0.28751935338419343	0.28751935338419343	0.28751935338419343
34	1698	0.26146637893858565	0.26146637893858565	0.39165590483692647	0.26146637893858565
34	1708	0.3366028831800361	0.3366028831800361	0.40387735547843695	0.3366028831800361
34	1553	0.4305098431294244	0.4305098431294244	0.46415051467364277	0.4305098431294244
34	1761	0.34724768324375566	0.34724768324375566	0.42655037581451083	0.34724768324375566
34	1616	0.3204675330701288	0.3204675330701288	0.4319543101857466	0.3204675330701288
34	1717	0.349873398651927	0.349873398651927	0.3718669480688873	0.349873398651927
34	1544	0.28751935338419343	0.28751935338419343	0.28751935338419343	0.28751935338419343
34	1727	0.3840978197197209	0.3840978197197209	0.42207051978068055	0.3840978197197209
34	1542	0.31865519944307713	0.31865519944307713	0.31876309528674096	0.31865519944307713
34	984	0.3557574162412906	0.3557574162412906	0.35678637776612226	0.3557574162412906
34	1754	0.32816694031740734	0.32816694031740734	0.3329431992803261	0.32816694031740734
34	1693	0.4238499448273254	0.4238499448273254	0.4427008841029158	0.4238499448273254
34	1684	0.3349196027336107	0.3349196027336107	0.4353556357383808	0.3349196027336107
34	1622	0.27366190496900733	0.27366190496900733	0.27818763402879276	0.27366190496900733
34	1770	0.28983880821490454	0.28983880821490454	0.3399303062788473	0.28983880821490454
34	1728	0.3297201702604842	0.3297201702604842	0.41761560310457674	0.3297201702604842
34	1773	0.31241399147864124	0.31241399147864124	0.31241399147864124	0.31241399147864124
34	1778	0.5017562458607435	0.5017562458607435	0.5456636897194931	0.5017562458607435
34	1501	0.28751935338419343	0.28751935338419343	0.28751935338419343	0.28751935338419343
34	1060	0.31241399147864124	0.31241399147864124	0.31241399147864124	0.31241399147864124
34	1716	0.34041123732235606	0.34041123732235606	0.37189850271903657	0.34041123732235606
34	1080	0.3669362333261617	0.3669362333261617	0.46243583880072414	0.3669362333261617
34	1746	0.44413565573132746	0.44413565573132746	0.5236494014197713	0.44413565573132746
34	1702	0.3052042892320555	0.3052042892320555	0.3604091980634147	0.3052042892320555
34	1603	0.38892234848217	0.38892234848217	0.43581786757510094	0.38892234848217
34	1626	0.29557744885371406	0.29557744885371406	0.4339388139393982	0.29557744885371406
34	1757	0.32592146216395795	0.32592146216395795	0.3770703465385017	0.32592146216395795
34	1791	0.37052813643169197	0.37052813643169197	0.47910738853485607	0.37052813643169197
34	968	0.4700751033334532	0.4700751033334532	0.4757312723473855	0.4700751033334532
34	1667	0.34711588926836207	0.34711588926836207	0.3494271176811547	0.34711588926836207
34	1682	0.3163073364563614	0.3163073364563614	0.327113611160948	0.3163073364563614
34	1659	0.3065499063255893	0.3065499063255893	0.32629283205522724	0.3065499063255893
34	1748	0.3920169615393768	0.3920169615393768	0.4417800192370486	0.3920169615393768
34	1671	0.3222723791701755	0.3222723791701755	0.4010523930018686	0.3222723791701755
34	1764	0.36826929923258683	0.36826929923258683	0.37141965825122514	0.36826929923258683
34	1685	0.4083600531106807	0.4083600531106807	0.4179256556035008	0.4083600531106807
34	1409	0.4057738780721854	0.4057738780721854	0.47659679790299636	0.4057738780721854
34	1612	0.5030180877352545	0.5030180877352545	0.6084022482368022	0.5030180877352545
34	1740	0.33027205883563004	0.33027205883563004	0.33579825383199113	0.33027205883563004
34	1731	0.37052813643169197	0.37052813643169197	0.47910738853485607	0.37052813643169197
34	1665	0.33748020576913784	0.33748020576913784	0.33748020576913784	0.33748020576913784
34	1766	0.2876801401712379	0.2876801401712379	0.32659993868164916	0.2876801401712379
34	1796	0.3858654789233968	0.3858654789233968	0.5259038287672109	0.3858654789233968
34	1697	0.32592146216395795	0.32592146216395795	0.3770703465385017	0.32592146216395795
34	1776	0.3029326296957709	0.3029326296957709	0.385079936508435	0.3029326296957709
34	1585	0.32224922957170155	0.32224922957170155	0.4160768119826617	0.32224922957170155
34	1792	0.3065499063255893	0.3065499063255893	0.32629283205522724	0.3065499063255893
34	1735	0.43369887290561476	0.43369887290561476	0.5325867736574131	0.43369887290561476
34	1554	0.4200587525218391	0.4200587525218391	0.5350534685150438	0.4200587525218391
34	1734	0.31885868605333584	0.31885868605333584	0.35788068668547296	0.31885868605333584
34	1670	0.3980857954306907	0.3980857954306907	0.48104157784132384	0.3980857954306907
34	1704	0.37052813643169197	0.37052813643169197	0.47910738853485607	0.37052813643169197
34	1795	0.28751935338419343	0.28751935338419343	0.28751935338419343	0.28751935338419343
34	1719	0.30818181584028964	0.30818181584028964	0.5092353903002984	0.30818181584028964
34	1344	0.3884373262633897	0.3884373262633897	0.42441187229605326	0.3884373262633897
34	1794	0.3891601405100135	0.3891601405100135	0.45461254995840533	0.3891601405100135
34	1655	0.28751935338419343	0.28751935338419343	0.28751935338419343	0.28751935338419343
34	1601	0.3511460726298332	0.3511460726298332	0.4102196371816754	0.3511460726298332
34	1456	0.37050097778317587	0.37050097778317587	0.3825426944944753	0.37050097778317587
34	1798	0.38377639537172864	0.38377639537172864	0.3861909182054638	0.38377639537172864
34	1443	0.36389303147561025	0.36389303147561025	0.4337507614003367	0.36389303147561025
34	1771	0.4514978648364948	0.4514978648364948	0.6147178831170973	0.4514978648364948
34	1623	0.4162394773997473	0.4162394773997473	0.4718899244230351	0.4162394773997473
34	1703	0.4016961901242889	0.4016961901242889	0.45988076569564146	0.4016961901242889
34	1571	0.30310079795552297	0.30310079795552297	0.402447169268108	0.30310079795552297
34	1424	0.4200587525218391	0.4200587525218391	0.5350534685150438	0.4200587525218391
34	1780	0.34514784454480874	0.34514784454480874	0.38024130552457047	0.34514784454480874
34	1620	0.38458671273360057	0.38458671273360057	0.5509233497896162	0.38458671273360057
34	1768	0.2506344639923562	0.2506344639923562	0.3227797104534761	0.2506344639923562
34	1800	0.3349141922894322	0.3349141922894322	0.3535209759846258	0.3349141922894322
34	1777	0.349442314714994	0.349442314714994	0.4614539489985594	0.349442314714994
34	1513	0.3177154319277086	0.3177154319277086	0.3222831133271459	0.3177154319277086
34	1592	0.34711588926836207	0.34711588926836207	0.3494271176811547	0.34711588926836207
34	1640	0.34711588926836207	0.34711588926836207	0.3494271176811547	0.34711588926836207
34	1584	0.35408791483640445	0.35408791483640445	0.39967347620407956	0.35408791483640445
34	1388	0.31241399147864124	0.31241399147864124	0.31241399147864124	0.31241399147864124
34	1709	0.3884373262633897	0.3884373262633897	0.42441187229605326	0.3884373262633897
0	67	0.2914593104728668	0.2914593104728668	0.2914593104728668	0.2914593104728668
0	78	0.3929173130345242	0.3929173130345242	0.3929173130345242	0.3929173130345242
0	27	0.5304461606899317	0.5304461606899317	0.5304461606899317	0.5304461606899317
0	40	0.6026003311135446	0.6026003311135446	0.6026003311135446	0.6026003311135446
0	44	0.6922325228934141	0.6922325228934141	0.6922325228934141	0.6922325228934141
0	66	0.3668552984656067	0.3668552984656067	0.3668552984656067	0.3668552984656067
0	95	0.4779480210994226	0.4779480210994226	0.4779480210994226	0.4779480210994226
0	21	0.3563519299554783	0.3563519299554783	0.3563519299554783	0.3563519299554783
0	37	0.3746842178868158	0.3746842178868158	0.3746842178868158	0.3746842178868158
0	58	0.48377397344926	0.48377397344926	0.48377397344926	0.48377397344926
0	52	0.18095231559028707	0.18095231559028707	0.18095231559028707	0.18095231559028707
0	15	0.3519952497636729	0.3519952497636729	0.3519952497636729	0.3519952497636729
0	92	0.3303288319615721	0.3303288319615721	0.3303288319615721	0.3303288319615721
0	84	0.449145854720667	0.449145854720667	0.449145854720667	0.449145854720667
0	53	0.4730778682183255	0.4730778682183255	0.4730778682183255	0.4730778682183255
0	12	0.5802905691330718	0.5802905691330718	0.5802905691330718	0.5802905691330718
0	41	0.3530186559292122	0.3530186559292122	0.3530186559292122	0.3530186559292122
0	91	0.6026003311135446	0.6026003311135446	0.6026003311135446	0.6026003311135446
0	77	0.2795084971874737	0.2795084971874737	0.2795084971874737	0.2795084971874737
0	38	0.4441821013033517	0.4441821013033517	0.4441821013033517	0.4441821013033517
0	64	0.5937613949207314	0.5937613949207314	0.5937613949207314	0.5937613949207314
0	19	0.46405043528490414	0.46405043528490414	0.46405043528490414	0.46405043528490414
0	85	0.41548250714880586	0.41548250714880586	0.41548250714880586	0.41548250714880586
0	49	0.2812260400760124	0.2812260400760124	0.2812260400760124	0.2812260400760124
0	45	0.31926916703558794	0.31926916703558794	0.31926916703558794	0.31926916703558794
0	86	0.727682391945096	0.727682391945096	0.727682391945096	0.727682391945096
0	35	0.18095231559028707	0.18095231559028707	0.18095231559028707	0.18095231559028707
0	88	0.3905886737372909	0.3905886737372909	0.3905886737372909	0.3905886737372909
0	70	0.2795084971874737	0.2795084971874737	0.2795084971874737	0.2795084971874737
0	80	0.39891088434290634	0.39891088434290634	0.39891088434290634	0.39891088434290634
0	17	0.28369061623816133	0.28369061623816133	0.28369061623816133	0.28369061623816133
0	23	0.2795084971874737	0.2795084971874737	0.2795084971874737	0.2795084971874737
0	57	0.4298801493556038	0.4298801493556038	0.4298801493556038	0.4298801493556038
0	39	0.2795084971874737	0.2795084971874737	0.2795084971874737	0.2795084971874737
0	62	0.6408614522871527	0.6408614522871527	0.6408614522871527	0.6408614522871527
0	22	0.3712342621054793	0.3712342621054793	0.3712342621054793	0.3712342621054793
0	29	0.4517924383928385	0.4517924383928385	0.4517924383928385	0.4517924383928385
0	4	0.6297644258455528	0.6297644258455528	0.6297644258455528	0.6297644258455528
0	76	0.34931088869514537	0.34931088869514537	0.34931088869514537	0.34931088869514537
0	25	0.3746842178868158	0.3746842178868158	0.3746842178868158	0.3746842178868158
0	61	0.2795084971874737	0.2795084971874737	0.2795084971874737	0.2795084971874737
0	60	0.6408614522871527	0.6408614522871527	0.6408614522871527	0.6408614522871527
0	81	0.2795084971874737	0.2795084971874737	0.2795084971874737	0.2795084971874737
0	73	0.3304650291198723	0.3304650291198723	0.3304650291198723	0.3304650291198723
0	72	0.5285561138066809	0.5285561138066809	0.5285561138066809	0.5285561138066809
0	89	0.372107007948677	0.372107007948677	0.372107007948677	0.372107007948677
0	51	0.7000723139284752	0.7000723139284752	0.7000723139284752	0.7000723139284752
0	3	0.6886825059077541	0.6886825059077541	0.6886825059077541	0.6886825059077541
0	11	0.46405043528490414	0.46405043528490414	0.46405043528490414	0.46405043528490414
0	24	0.33044140150137163	0.33044140150137163	0.33044140150137163	0.33044140150137163
0	10	0.6026003311135446	0.6026003311135446	0.6026003311135446	0.6026003311135446
0	33	0.5169322543052177	0.5169322543052177	0.5169322543052177	0.5169322543052177
0	56	0.5367222839285354	0.5367222839285354	0.5367222839285354	0.5367222839285354
0	75	0.18095231559028707	0.18095231559028707	0.18095231559028707	0.18095231559028707
0	59	0.29370115038056105	0.29370115038056105	0.29370115038056105	0.29370115038056105
0	43	0.18095231559028707	0.18095231559028707	0.18095231559028707	0.18095231559028707
0	47	0.4957159914996665	0.4957159914996665	0.4957159914996665	0.4957159914996665
0	32	0.6188252893517304	0.6188252893517304	0.6188252893517304	0.6188252893517304
0	74	0.3261538651943716	0.3261538651943716	0.3261538651943716	0.3261538651943716
0	90	0.5168933474099281	0.5168933474099281	0.5168933474099281	0.5168933474099281
0	99	0.18095231559028707	0.18095231559028707	0.18095231559028707	0.18095231559028707
0	7	0.2795084971874737	0.2795084971874737	0.2795084971874737	0.2795084971874737
0	1	0.28921326892216487	0.28921326892216487	0.28921326892216487	0.28921326892216487
0	5	0.48463020298835413	0.48463020298835413	0.48463020298835413	0.48463020298835413
0	26	0.3918928602110615	0.3918928602110615	0.3918928602110615	0.3918928602110615
0	13	0.2608490684656269	0.2608490684656269	0.2608490684656269	0.2608490684656269
0	71	0.26792257876536807	0.26792257876536807	0.26792257876536807	0.26792257876536807
0	31	0.5088188953405806	0.5088188953405806	0.5088188953405806	0.5088188953405806
0	63	0.6026003311135446	0.6026003311135446	0.6026003311135446	0.6026003311135446
0	54	0.5168933474099281	0.5168933474099281	0.5168933474099281	0.5168933474099281
0	100	0.3962279309532625	0.3962279309532625	0.3962279309532625	0.3962279309532625
0	6	0.5285561138066809	0.5285561138066809	0.5285561138066809	0.5285561138066809
0	96	0.2795084971874737	0.2795084971874737	0.2795084971874737	0.2795084971874737
0	82	0.365183177205259	0.365183177205259	0.365183177205259	0.365183177205259
0	48	0.5168933474099281	0.5168933474099281	0.5168933474099281	0.5168933474099281
0	83	0.3300949550282284	0.3300949550282284	0.3300949550282284	0.3300949550282284
0	79	0.2795084971874737	0.2795084971874737	0.2795084971874737	0.2795084971874737
0	69	0.8049311037105223	0.8049311037105223	0.8049311037105223	0.8049311037105223
0	87	0.41763431752404295	0.41763431752404295	0.41763431752404295	0.41763431752404295
0	46	0.3817756594801926	0.3817756594801926	0.3817756594801926	0.3817756594801926
0	18	0.48228881179115357	0.48228881179115357	0.48228881179115357	0.48228881179115357
0	20	0.2795084971874737	0.2795084971874737	0.2795084971874737	0.2795084971874737
0	94	0.6026003311135446	0.6026003311135446	0.6026003311135446	0.6026003311135446
0	16	0.5168933474099281	0.5168933474099281	0.5168933474099281	0.5168933474099281
0	36	0.2795084971874737	0.2795084971874737	0.2795084971874737	0.2795084971874737
0	14	0.49720459450452426	0.49720459450452426	0.49720459450452426	0.49720459450452426
0	34	0.4251732988346245	0.4251732988346245	0.4251732988346245	0.4251732988346245
0	9	0.30795539388952103	0.30795539388952103	0.30795539388952103	0.30795539388952103
0	28	0.2795084971874737	0.2795084971874737	0.2795084971874737	0.2795084971874737
0	68	0.3914045860615888	0.3914045860615888	0.3914045860615888	0.3914045860615888
0	98	0.3667203660565951	0.3667203660565951	0.3667203660565951	0.3667203660565951
0	93	0.3746842178868158	0.3746842178868158	0.3746842178868158	0.3746842178868158
0	30	0.21556245972939067	0.21556245972939067	0.21556245972939067	0.21556245972939067
0	97	0.5182158787082312	0.5182158787082312	0.5182158787082312	0.5182158787082312
0	55	0.403200631856491	0.403200631856491	0.403200631856491	0.403200631856491
0	65	0.18095231559028707	0.18095231559028707	0.18095231559028707	0.18095231559028707
0	50	0.42654088536055446	0.42654088536055446	0.42654088536055446	0.42654088536055446
0	8	0.39297231634711105	0.39297231634711105	0.39297231634711105	0.39297231634711105
0	42	0.5169322543052177	0.5169322543052177	0.5169322543052177	0.5169322543052177
0	2	0.3304649220880907	0.3304649220880907	0.3304649220880907	0.3304649220880907
87	4019	0.0056037265716422716	None	0.019999999999999997	0.0056037265716422716
87	4368	0.005438795743835604	None	0.12772763663248193	0.005438795743835604
87	4123	0.004903821744822629	None	0.0	0.004903821744822629
87	4384	0.004600397071470538	None	0.0	0.004600397071470538
87	4309	0.004270019409479998	None	0.0	0.004270019409479998
87	4441	0.004970760157303284	None	0.0	0.004970760157303284
87	4433	0.002448617376227217	None	0.13349987572106314	0.002448617376227217
87	4279	0.007895271351188735	None	0.0	0.007895271351188735
87	4188	0.00525147366423278	None	0.08887188120943908	0.00525147366423278
87	4110	0.004962356544373229	None	0.0	0.004962356544373229
87	4324	0.003607379375897115	None	0.17421398807360716	0.003607379375897115
87	4099	0.004845687099580282	None	0.11932260344379386	0.004845687099580282
87	4214	0.005913771456736659	None	0.1385827479305732	0.005913771456736659
87	3670	0.005431174513518862	None	0.0	0.005431174513518862
87	4321	0.0045985181150660645	None	0.0	0.0045985181150660645
87	4067	0.004889416153971118	None	0.1369723225287859	0.004889416153971118
87	3960	0.005107949210480212	None	0.09125138229181674	0.005107949210480212
87	4448	0.005654444498387131	None	0.1385827479305732	0.005654444498387131
87	3956	0.004920888784894362	None	0.17421398807360716	0.004920888784894362
87	4215	0.009423487941271685	None	0.10639928208472704	0.009423487941271685
87	3601	0.004966053312316576	None	0.0	0.004966053312316576
87	4352	0.004177252995516215	None	0.11191567917319889	0.004177252995516215
87	4038	0.005319286789253094	None	0.0	0.005319286789253094
87	4449	0.0044581589898970205	None	0.0758455140582261	0.0044581589898970205
87	4256	0.005104259986641558	None	0.0	0.005104259986641558
87	4428	0.004074603188069131	None	0.08445811101071446	0.004074603188069131
87	3773	0.004695850011516086	None	0.0	0.004695850011516086
87	3831	0.005199797643223501	None	0.11175857704100052	0.005199797643223501
87	4147	0.0035170401149068357	None	0.0	0.0035170401149068357
87	4426	0.007901881497424485	None	0.16258994023458806	0.007901881497424485
87	3993	0.005062894028765754	None	0.0	0.005062894028765754
87	3976	0.004609936819673835	None	0.0	0.004609936819673835
87	4395	0.0055557627704238815	None	0.09125138229181674	0.0055557627704238815
87	4412	0.005817309105942725	None	0.0	0.005817309105942725
87	4432	0.0012841668735642654	None	0.0	0.0012841668735642654
87	4374	0.004176299407526745	None	0.0	0.004176299407526745
87	4152	0.004673346300152463	None	0.1369723225287859	0.004673346300152463
87	4442	0.003906589035823611	None	0.2696065146181788	0.003906589035823611
87	4430	0.004587765687970612	None	0.019999999999999997	0.004587765687970612
87	4257	0.004938726271388654	None	0.0	0.004938726271388654
87	4392	0.003471365449124161	None	0.2562772951393154	0.003471365449124161
87	3920	0.00469504990653712	None	0.0	0.00469504990653712
87	3756	0.005445186840765965	None	0.0	0.005445186840765965
87	4377	0.004328395018817627	None	0.13067466133598057	0.004328395018817627
87	4329	0.00805961475215636	None	0.0	0.00805961475215636
87	4437	0.0014097082114129182	None	0.0	0.0014097082114129182
87	3807	0.005048362139240079	None	0.019999999999999997	0.005048362139240079
87	4427	0.003971263921591904	None	0.1668167964517635	0.003971263921591904
87	4378	0.006220206836887534	None	0.019999999999999997	0.006220206836887534
87	4407	0.003767088144845355	None	0.0	0.003767088144845355
87	3953	0.004635364622266901	None	0.0	0.004635364622266901
87	4413	0.004207502284273623	None	0.0	0.004207502284273623
87	4051	0.005037615615855489	None	0.0	0.005037615615855489
87	3922	0.005307455498124503	None	0.019999999999999997	0.005307455498124503
87	4292	0.005310735146565615	None	0.09248349019060828	0.005310735146565615
87	4259	0.00838761859335357	None	0.0	0.00838761859335357
87	4435	0.004095138289726037	None	0.18070008585437136	0.004095138289726037
87	4405	0.008291120831561338	None	0.0	0.008291120831561338
87	4023	0.004330771541033411	None	0.0	0.004330771541033411
87	4315	0.004988436592307152	None	0.0	0.004988436592307152
87	3964	0.004415789148192602	None	0.11132316992851679	0.004415789148192602
87	3846	0.005172951137035852	None	0.17421398807360716	0.005172951137035852
87	4420	0.004053821919429562	None	0.0	0.004053821919429562
87	4189	0.005046962041140399	None	0.08887188120943908	0.005046962041140399
87	4423	0.004820264855883723	None	0.0758455140582261	0.004820264855883723
87	4356	0.006911371231028404	None	0.0	0.006911371231028404
87	3954	0.006033435568914332	None	0.0758455140582261	0.006033435568914332
87	4269	0.004987648011418382	None	0.0	0.004987648011418382
87	4305	0.0035867462098863492	None	0.11132316992851679	0.0035867462098863492
87	4445	0.007694898037157357	None	0.20058041060190374	0.007694898037157357
87	3716	0.00545984285867546	None	0.09125138229181674	0.00545984285867546
87	4238	0.0038464341925327538	None	0.019999999999999997	0.0038464341925327538
87	4414	0.006088734433300023	None	0.20058041060190374	0.006088734433300023
87	4133	0.004400639086328797	None	0.0	0.004400639086328797
87	4182	0.0048811515769616705	None	0.0	0.0048811515769616705
87	4447	0.00499714270964183	None	0.1369723225287859	0.00499714270964183
87	4406	0.003541146196012618	None	0.16080497015279543	0.003541146196012618
87	4401	0.0031349003705930002	None	0.20451940124930218	0.0031349003705930002
87	4282	0.0042392551728694895	None	0.0824490115536435	0.0042392551728694895
87	4400	0.00365877627868177	None	0.0	0.00365877627868177
87	4434	0.0035296633070101145	None	0.16788213567462612	0.0035296633070101145
87	4161	0.004339766896616141	None	0.019999999999999997	0.004339766896616141
87	4354	0.006791742969614938	None	0.0	0.006791742969614938
87	4404	0.005013564931243925	None	0.0	0.005013564931243925
87	4006	0.005308446073815044	None	0.1385827479305732	0.005308446073815044
87	4087	0.005532208123559806	None	0.10639928208472704	0.005532208123559806
87	4314	0.001416544520077867	None	0.11477262031939997	0.001416544520077867
87	4410	0.0051142834126356495	None	0.08887188120943908	0.0051142834126356495
87	4160	0.004279959902584471	None	0.0	0.004279959902584471
87	4382	0.0050157888772664645	None	0.09248349019060828	0.0050157888772664645
87	4302	0.005138185302755774	None	0.16788213567462612	0.005138185302755774
87	4417	0.004334539412508946	None	0.20338164403003595	0.004334539412508946
87	4239	0.004797064773850624	None	0.08887188120943908	0.004797064773850624
87	4391	0.0034549149603791004	None	0.0	0.0034549149603791004
87	4418	0.0064800922539423635	None	0.0	0.0064800922539423635
87	3853	0.004600923503681006	None	0.0	0.004600923503681006
87	4369	0.004974577001095957	None	0.0	0.004974577001095957
87	4195	0.005362117452894451	None	0.09125138229181674	0.005362117452894451
87	4253	0.004261467027152204	None	0.18665938651586275	0.004261467027152204
87	4243	0.004301236629220256	None	0.1369723225287859	0.004301236629220256
51	2617	1.326392630588332e-05	None	0.3157702593537975	1.326392630588332e-05
51	2326	None	None	0.41146905630255304	None
51	2601	-1.9736786529011314e-09	None	0.30770097343396446	-1.9736786529011314e-09
51	2640	2.0215589984162233e-08	None	0.27373377582188396	2.0215589984162233e-08
51	2579	0.001701925516291639	None	0.34565810562181726	0.001701925516291639
51	2629	-0.1	None	0.2161637120543857	-0.1
51	2117	None	None	0.23583373859336693	None
51	2576	-5.033309970557755e-06	None	0.3342821205889893	-5.033309970557755e-06
51	2615	-0.1	None	0.23583373859336693	-0.1
51	2556	None	None	0.3455401840367466	None
51	2559	-8.484743864744579e-10	None	0.5299649451284626	-8.484743864744579e-10
51	2566	None	None	0.3270423696625828	None
51	2621	None	None	0.38376157270980216	None
51	2625	-1.2799458014748595e-08	None	0.2544372610866622	-1.2799458014748595e-08
51	2624	6.525181534305198e-08	None	0.4678660853479009	6.525181534305198e-08
51	2622	-8.259937744930633e-08	None	0.35126786598307075	-8.259937744930633e-08
51	2577	5.982555821711271e-05	None	0.2686658175539923	5.982555821711271e-05
51	2631	0.00045118582164652105	None	0.275003963386505	0.00045118582164652105
51	2645	1.3079462561867434e-05	None	0.3224560501487575	1.3079462561867434e-05
51	2597	2.512940844326332e-05	None	0.3502357247185594	2.512940844326332e-05
51	2628	7.070019289038552e-08	None	0.27373377582188396	7.070019289038552e-08
51	2552	-0.1	None	0.26177722939911646	-0.1
51	2571	-9.98414198185671e-09	None	0.41044514185241476	-9.98414198185671e-09
51	2508	None	None	0.26177722939911646	None
51	2600	-0.1	None	0.15467922651263488	-0.1
51	2488	None	None	0.3947007755973241	None
51	2585	-1.3245922642304307e-06	None	0.30736195846983827	-1.3245922642304307e-06
51	2581	-8.105007499466434e-06	None	0.36798901905010606	-8.105007499466434e-06
51	2641	7.655093242805945e-09	None	0.4683764208834888	7.655093242805945e-09
51	2607	None	None	0.3753604164217443	None
51	2646	-8.229028827597488e-07	None	0.3224560501487575	-8.229028827597488e-07
51	2307	None	None	0.5474291570074283	None
51	2534	None	None	0.40788675544929226	None
51	2635	-0.1	None	0.15467922651263488	-0.1
51	2613	4.0533003340498146e-05	None	0.23705154694141645	4.0533003340498146e-05
51	2553	-4.6515129768121215e-06	None	0.328275323613281	-4.6515129768121215e-06
51	2180	None	None	0.3669652804237176	None
51	2606	-0.1	None	0.43222214201551273	-0.1
51	2049	None	None	0.44729760458632584	None
51	2605	-5.930509010306571e-06	None	0.36972781585627346	-5.930509010306571e-06
51	2636	-1.3896668628910786e-07	None	0.2505730920050502	-1.3896668628910786e-07
51	2639	7.560683569175273e-05	None	0.4197210616058924	7.560683569175273e-05
51	2557	1.0925121762101791e-05	None	0.3203120308927615	1.0925121762101791e-05
51	2594	0.0005212209998584838	None	0.19111802274131173	0.0005212209998584838
51	2623	-4.131536779837991e-09	None	0.4529002397237834	-4.131536779837991e-09
51	2570	-8.04404548715676e-06	None	0.4425048896985288	-8.04404548715676e-06
51	2524	None	None	0.4383872783655886	None
51	2619	0.0016837504299377175	None	0.22882430345605798	0.0016837504299377175
51	2611	1.819305109879268e-05	None	0.6052304605720517	1.819305109879268e-05
51	2595	-0.1	None	0.15467922651263488	-0.1
51	2637	-0.1	None	0.2161637120543857	-0.1
51	2614	9.226098100288171e-05	None	0.4933705248346977	9.226098100288171e-05
51	2578	0.000598171421854149	None	0.19111802274131173	0.000598171421854149
51	2612	-0.1	None	0.36279547072521745	-0.1
51	2433	None	None	0.2161637120543857	None
51	2603	0.0001557169464351019	None	0.21145683150494024	0.0001557169464351019
51	2642	-0.1	None	0.24039856426959055	-0.1
51	2647	9.485562148560247e-07	None	0.34487342196108217	9.485562148560247e-07
51	2569	-2.408625130299956e-05	None	0.3157702593537975	-2.408625130299956e-05
51	2649	-3.938051000469905e-05	None	0.4965546424958639	-3.938051000469905e-05
51	2633	-2.6868485495759718e-05	None	0.23583373859336693	-2.6868485495759718e-05
51	2561	-8.364273901952746e-06	None	0.542679419844531	-8.364273901952746e-06
51	2563	-8.411488427446224e-08	None	0.19111802274131173	-8.411488427446224e-08
51	2620	3.340905048244912e-08	None	0.4383872783655886	3.340905048244912e-08
51	2610	None	None	0.3446864907899646	None
51	2632	-0.1	None	0.15467922651263488	-0.1
51	2575	-5.411050366353108e-06	None	0.328275323613281	-5.411050366353108e-06
51	2564	-0.1	None	0.39488116305221216	-0.1
51	2616	-3.4490348835198036e-08	None	0.426634206966761	-3.4490348835198036e-08
51	2538	None	None	0.3270423696625828	None
51	2536	None	None	0.402354074543153	None
51	2609	-1.5211406907982136e-07	None	0.2505730920050502	-1.5211406907982136e-07
51	2555	-9.383822686552113e-08	None	0.3327777054995129	-9.383822686552113e-08
51	1851	None	None	0.337759048814132	None
51	2599	-0.1	None	0.42341691100903855	-0.1
51	2513	None	None	0.4252599041248457	None
51	2648	-0.00018282895837097	None	0.4037091707156759	-0.00018282895837097
51	2604	-9.411599464505482e-08	None	0.2505730920050502	-9.411599464505482e-08
51	2430	None	None	0.3480019990339409	None
51	2626	-0.1	None	0.2161637120543857	-0.1
51	2644	0.00028026296429264804	None	0.26536180937125964	0.00028026296429264804
51	2420	None	None	0.48973698090285317	None
51	2427	None	None	0.38603167050081766	None
51	2574	-9.70833494053786e-08	None	0.33252784194796875	-9.70833494053786e-08
51	2565	0.0005677716016956277	None	0.23592417253727288	0.0005677716016956277
51	2567	7.473579919905857e-08	None	0.15467922651263488	7.473579919905857e-08
51	2535	None	None	0.3816551090471556	None
51	2586	0.0001737514276351223	None	0.21145683150494024	0.0001737514276351223
51	2634	2.3039503084673286e-05	None	0.3166039751698141	2.3039503084673286e-05
51	2630	-1.1783536503585295e-05	None	0.3689870018588545	-1.1783536503585295e-05
51	2638	0.00016390805958815469	None	0.2496517004322802	0.00016390805958815469
51	2591	2.0957511776851564e-08	None	0.3259768927987517	2.0957511776851564e-08
51	1992	None	None	0.46439824205956615	None
51	2573	5.625861282125103e-09	None	0.5672502187720755	5.625861282125103e-09
51	2593	-0.1	None	0.2161637120543857	-0.1
51	2618	0.0017902358871187826	None	0.22882430345605798	0.0017902358871187826
51	2590	-7.735210396367744e-06	None	0.23705154694141645	-7.735210396367744e-06
51	2562	-0.00017825556938795412	None	0.3997885663311006	-0.00017825556938795412
51	2572	1.6655804919970264e-08	None	0.5672502187720755	1.6655804919970264e-08
[truncated: 13,001 more rows]
