# Supplementary material for: Constrained by Design: Influence of Genetic Encodings on Evolved Traits of Robots
Source: Front Robot AI. 2021 Jun 15;8:672379. doi: 10.3389/frobt.2021.672379 (PMC8239187; doi:10.3389/frobt.2021.672379)
Supplement: Supplementary file 1 [file DataSheet3.ZIP › plasticodingrep_plane_13_all_measures.tsv]

robot_id	velocity	displacement_velocity	displacement_velocity_hill	head_balance	contacts	branching	branching_modules_count	limbs	extremities	length_of_limbs	extensiveness	coverage	joints	hinge_count	active_hinges_count	brick_count	touch_sensor_count	brick_sensor_count	proportion	width	height	size	absolute_size	sensors	symmetry	avg_period	dev_period	avg_phase_offset	dev_phase_offset	avg_amplitude	dev_amplitude	avg_intra_dev_params	avg_inter_dev_params	sensors_reach	recurrence	synaptic_reception
4373	0.058135667859669345	0.03575235945584629	0.03550446552307243	0.7372187833114473	None	0	0	0.1875	3	0.9047619047619048	19	0.5227272727272727	0.9047619047619048	22	19	0	1	0	0.09090909090909091	22	2	1.5333333333333334	23	1.0	0.38095238095238093	0.8170812782268438	0.9716866257370379	0.6947577771052759	0.9213158184391621	0.47299622280288994	0.8673058629711375	0.9293030849651299	0.9324198094647407	1.0	0.09090909090909091	0.0
2773	0.0011340854623577423	0.00022424903166473828	0.0002123674397299955	0.9940707068451662	None	0.2	1	0.6923076923076923	9	0.11764705882352941	2	0.5428571428571428	0	5	0	13	4	0	0.7142857142857143	7	5	1.2666666666666666	19	0.16	0.25	0	0	0	0	0	0	0	0	0	0	0
4104	0.06067900382611806	0.028242073479184476	0.018845035928176157	0.753072770952744	None	0	0	0.21428571428571427	3	0.8888888888888888	16	0.5263157894736842	0.8888888888888888	19	16	0	1	0	0.10526315789473684	19	2	1.3333333333333333	20	1.0	0.4444444444444444	0.8170812782268438	0.9746104084896915	0.6947577771052759	0.9288713722893885	0.47299622280288994	0.8494317268618549	0.9337489177268746	0.9339561110288181	1.0	0.05263157894736842	0.0
4	None	None	None	None	None	0.25	1	0.6	6	0.3333333333333333	4	0.5	0.25	6	3	7	2	0	0.5714285714285714	7	4	0.9333333333333333	14	0.13333333333333333	0.6	0.6166618321064755	0.7556291755663747	0.8695513628121742	0.8919962068528141	0.350082331280065	0.8538064665259129	0.882448297236586	0.8413504888952942	0.5833333333333334	0.8333333333333334	0.0
7051	0.06753054579617411	0.03499960544177644	0.027132014599274872	0.7581754428174278	None	0	0	0.1875	3	0.9047619047619048	19	0.5227272727272727	0.9047619047619048	22	19	0	1	0	0.09090909090909091	22	2	1.5333333333333334	23	1.0	0.38095238095238093	0.8610509244456062	0.9681595783038885	0.6460498516061672	0.9230569564845177	0.5613892275805439	0.8595611839286322	0.9279298243543905	0.9289262953179204	1.0	0.5	0.0
1702	None	None	None	None	None	0	0	0.6666666666666666	2	0.5	1	0.6666666666666666	0	0	0	3	0	0	0.6666666666666666	3	2	0.26666666666666666	4	0.0	0.6666666666666666	0	0	0	0	0	0	0	0	0	0	0
131	None	None	None	None	None	0	0	0.375	3	0.7	7	0.4444444444444444	0.6	9	6	2	3	0	0.3333333333333333	9	3	0.8	12	0.6	0.5	0.28135722003230773	0.8577591202959434	0.41017076077101394	0.8343048342442562	0.35128195695838954	0.8337584912599891	0.7346647655029057	0.8422746443965677	0.4444444444444444	0.6666666666666666	0.0
4445	0.06043682616073552	0.030964216709470936	0.02710447496748292	0.7475019080187078	None	0	0	0.16666666666666666	3	0.92	23	0.5192307692307693	0.92	26	23	0	1	0	0.07692307692307693	26	2	1.8	27	1.0	0.48	0.5545506677542154	0.9566947137856612	0.7304054470376864	0.8698778038824884	0.43421051729443905	0.8939675095553618	0.9337489177268746	0.9149531635534499	1.0	0.038461538461538464	0.0
1977	None	None	None	None	None	0	0	0.6666666666666666	2	0.5	1	0.6666666666666666	0	0	0	3	0	0	0.6666666666666666	3	2	0.26666666666666666	4	0.0	0.6666666666666666	0	0	0	0	0	0	0	0	0	0	0
784	None	None	None	None	None	0	0	0.16666666666666666	2	0.9333333333333333	14	0.22077922077922077	0.7333333333333333	11	11	5	2	0	0.6363636363636364	11	7	1.1333333333333333	17	0.14285714285714285	0	0.2591873749410186	0.9145669150710555	0.33415059869161434	0.9682580085169229	0.3650339952160145	0.946550510022771	0.9094175168265443	0.947227755702858	0.5909090909090909	0	0.0
4512	0.05702024354396516	0.03853450410373788	0.03638542598176909	0.7384441655426838	None	0	0	0.1875	3	0.9047619047619048	19	0.5227272727272727	0.9047619047619048	22	19	0	1	0	0.09090909090909091	22	2	1.5333333333333334	23	1.0	0.38095238095238093	0.8170812782268438	0.9721164794454491	0.7125816120714811	0.915209516178762	0.47299622280288994	0.8592401116495028	0.9293030849651299	0.9295502245993246	1.0	0.09090909090909091	0.0
6386	0.08418621560218936	0.036301512632897014	0.009908395589284944	0.7304655953384536	None	0	0	0.2	3	0.9	18	0.5238095238095238	0.9	21	18	0	1	0	0.09523809523809523	21	2	1.4666666666666666	22	1.0	0.4	0.8170812782268438	0.9682752358327886	0.6947577771052759	0.9175542388686776	0.47299622280288994	0.8906413961695757	0.9279298243543905	0.9335017021673356	1.0	0.47619047619047616	0.0
3813	0.058046329583982974	0.010288898382230975	0.010195183572148303	0.7134655755838454	None	0	0	0.25	3	0.8666666666666667	13	0.53125	0.8666666666666667	16	13	0	1	0	0.125	16	2	1.1333333333333333	17	1.0	0.5333333333333333	0.9050205706643684	0.9739548065119913	0.2963430510706514	0.8410937057905806	0.7096975916282892	0.8578477320374024	0.9469284042245728	0.9138688517757396	1.0	0.125	0.0
3266	0.03218511008032264	0.009377561904934016	-0.0035100736319842113	0.8890379714752561	None	0	0	0.25	3	0.8666666666666667	13	0.53125	0.8666666666666667	16	13	0	1	0	0.125	16	2	1.1333333333333333	17	1.0	0.8	0.5050052006143807	0.9760480355704808	0.47412379777597097	0.9161260368810608	0.5494515324919702	0.9067568719987764	0.9386761896367057	0.9421868884703953	1.0	0.125	0.0
5661	0.0735089887689172	0.04820886331140117	0.042331784316943885	0.7308951996684789	None	0	0	0.1875	3	0.9090909090909091	20	0.5217391304347826	0.9090909090909091	23	20	0	1	0	0.08695652173913043	23	2	1.6	24	1.0	0.36363636363636365	0.8170812782268438	0.9721331529007586	0.6947577771052759	0.9271772159763435	0.47299622280288994	0.8715415052949004	0.9306521343393043	0.9352497585741524	1.0	0.391304347826087	0.0
7224	0.07079309704178487	0.011447996111937612	0.011339547073569727	0.7111313822168734	None	0	0	0.1875	3	0.9047619047619048	19	0.5227272727272727	0.9047619047619048	22	19	0	1	0	0.09090909090909091	22	2	1.5333333333333334	23	1.0	0.38095238095238093	0.7412173227708359	0.9707940542693635	0.7656393435798243	0.9289931553172168	0.48718394254688224	0.835672347708947	0.9293030849651299	0.9287170627968018	1.0	0.4090909090909091	0.0
4161	0.07271184916181724	0.022443770243800905	0.020156373331341616	0.7297088683083368	None	0	0	0.16666666666666666	3	0.9166666666666666	22	0.52	0.9166666666666666	25	22	0	1	0	0.08	25	2	1.7333333333333334	26	1.0	0.3333333333333333	0.8170812782268438	0.9737413003138814	0.7304054470376864	0.9204974035987006	0.47299622280288994	0.8484234102205135	0.9337489177268746	0.9305296477452046	1.0	0.08	0.0
5138	0.08307962251019942	0.014073670046539801	0.007552451296058026	0.7151767332874195	None	0	0	0.1875	3	0.9090909090909091	20	0.5217391304347826	0.9090909090909091	23	20	0	1	0	0.08695652173913043	23	2	1.6	24	1.0	0.36363636363636365	0.3151133613311217	0.9618169040458817	0.6947577771052759	0.9275636382708543	0.47299622280288994	0.9279895593738583	0.9386761896367057	0.9414476685493723	1.0	0.13043478260869565	0.0
2140	None	None	None	None	None	0.5	1	0.8333333333333334	5	0.0	0	0.5	0	2	0	5	2	0	1.0	4	4	0.5333333333333333	8	0.16666666666666666	0.4	0	0	0	0	0	0	0	0	0	0	0
4456	0.07818119539476881	0.030361837773845195	0.017245406124079113	0.73972574512006	None	0	0	0.1875	3	0.9047619047619048	19	0.5227272727272727	0.9047619047619048	22	19	0	1	0	0.09090909090909091	22	2	1.5333333333333334	23	1.0	0.38095238095238093	0.9050205706643684	0.8456808385637911	0.2923634997034843	0.9033587370870388	0.6214067928702134	0.8824187703583923	0.9279298243543905	0.8790987837686359	1.0	0.045454545454545456	0.0
7473	0.07239862946612897	0.04455241694754666	0.037173798092174234	0.7367003242461903	None	0	0	0.1875	3	0.9090909090909091	20	0.5217391304347826	0.9090909090909091	23	20	0	1	0	0.08695652173913043	23	2	1.6	24	1.0	0.36363636363636365	0.8170812782268438	0.9701996304666786	0.6947577771052759	0.921607994502709	0.47299622280288994	0.8609790730755824	0.9279298243543905	0.930233062222079	1.0	0.391304347826087	0.0
6934	0.07494990148912263	0.04773687748862124	0.038620007538150536	0.7457920869968353	None	0	0	0.1875	3	0.9090909090909091	20	0.5217391304347826	0.9090909090909091	23	20	0	1	0	0.08695652173913043	23	2	1.6	24	1.0	0.36363636363636365	0.8170812782268438	0.9709326994016553	0.6947577771052759	0.9254366435553116	0.5013716622908745	0.8524604334261103	0.9279298243543905	0.9304591225189175	1.0	0.43478260869565216	0.0
1051	None	None	None	None	None	0	0	0.6666666666666666	2	0.5	1	1.0	0	0	0	3	1	0	0.25	4	1	0.26666666666666666	4	0.1	0.6666666666666666	0	0	0	0	0	0	0	0	0	0	0
5181	0.06502118639511868	0.03982302639808808	0.029496242913255016	0.7158444731158027	None	0	0	0.2	3	0.9	18	0.5238095238095238	0.9	21	18	0	1	0	0.09523809523809523	21	2	1.4666666666666666	22	1.0	0.4	0.8170812782268438	0.9705937861875966	0.6947577771052759	0.9215084573548497	0.47299622280288994	0.8850457229449026	0.9279298243543905	0.9350475943667099	1.0	0.42857142857142855	0.0
3494	0.1058334585226046	0.01853376624888059	0.0011059192820364516	0.9161266507043293	None	0	0	0.14285714285714285	2	0.8947368421052632	17	0.20192307692307693	0.7368421052631579	15	14	5	2	0	0.6153846153846154	13	8	1.4	21	0.15384615384615385	0	0.37638134104177456	0.9228642112166683	0.3493762392621368	0.9518033217754815	0.29359222426440257	0.9236078341354946	0.9226165335119149	0.9341626642178694	0.5666666666666667	0	0.0
1106	None	None	None	None	None	0.4	2	0.5	6	0.6	9	0.3541666666666667	0.4666666666666667	11	7	5	2	0	0.75	8	6	1.1333333333333333	17	0.2	0.4444444444444444	0.5269588875277658	0.9238968206987621	0.5801134569767623	0.8950782432929837	0.2597004223341378	0.9093844856204969	0.8965899480095109	0.910148520245261	0.5454545454545454	0.2727272727272727	0.0
1741	None	None	None	None	None	0.5	1	0.5714285714285714	4	0.375	3	0.5	0.25	2	2	7	4	0	0.8	4	5	0.6666666666666666	10	0.2222222222222222	0.3333333333333333	0.3823487263361467	0.9439319139189455	0.6358687568359671	0.9744519055379489	0.8127673145506462	0.8667272844141506	0.9527997353648837	0.9415327400455402	0.5	0.5	0.19247257994340916
5350	0.05519380655798928	0.034894086239295845	0.03441608753157608	0.7341848012780345	None	0	0	0.2	3	0.9	18	0.5238095238095238	0.9	21	18	0	1	0	0.09523809523809523	21	2	1.4666666666666666	22	1.0	0.4	0.8170812782268438	0.9693748408854154	0.6947577771052759	0.9239596354249505	0.47299622280288994	0.8618289683976355	0.9279298243543905	0.9304916392450978	1.0	0.047619047619047616	0.0
3302	0.04574105990615712	0.012788804746748853	0.005077899508925187	0.6396532992921271	None	0	0	0.21428571428571427	3	0.8888888888888888	16	0.5263157894736842	0.8888888888888888	19	16	0	1	0	0.10526315789473684	19	2	1.3333333333333333	20	1.0	0.7777777777777778	0.8170812782268438	0.9678826071848905	0.6947577771052759	0.9103683759641479	0.47299622280288994	0.8969849938582822	0.9362927981099447	0.9327261198297386	1.0	0.10526315789473684	0.0
1780	None	None	None	None	None	0	0	0.25	3	0.8666666666666667	13	0.53125	0.8666666666666667	16	13	0	1	0	0.125	16	2	1.1333333333333333	17	1.0	0.6666666666666666	0.1929291230019176	0.9752945465603656	0.47266804554326514	0.9158724477151347	0.5677193729184864	0.91602097461501	0.9431929613994077	0.9436182889977857	1.0	0.125	0.0
6925	0.07728467530762331	0.04791812066771297	0.03591803605273439	0.7396966749693451	None	0	0	0.1875	3	0.9090909090909091	20	0.5217391304347826	0.9090909090909091	23	20	0	1	0	0.08695652173913043	23	2	1.6	24	1.0	0.36363636363636365	0.8170812782268438	0.9709326994016553	0.6947577771052759	0.9254366435553116	0.5013716622908745	0.8524604334261103	0.9279298243543905	0.9304591225189175	1.0	0.43478260869565216	0.0
4933	0.05868290629428601	0.036194286331383455	0.035413395106673067	0.7351601584315528	None	0	0	0.1875	3	0.9047619047619048	19	0.5227272727272727	0.9047619047619048	22	19	0	1	0	0.09090909090909091	22	2	1.5333333333333334	23	1.0	0.38095238095238093	0.8170812782268438	0.9721360079112862	0.6947577771052759	0.9220559202507119	0.47299622280288994	0.8807646690258005	0.9293030849651299	0.9354842756042699	1.0	0.4090909090909091	0.0
994	None	None	None	None	None	0	0	1.0	1	0	0	1.0	0	1	0	0	0	0	0.5	2	1	0.13333333333333333	2	0.0	0	0	0	0	0	0	0	0	0	0	0	0
3882	0.09316851574614976	0.012718568546765367	0.012586482746298934	0.8256342682041035	None	0	0	0.125	2	0.9047619047619048	19	0.19166666666666668	0.8095238095238095	19	17	3	2	0	0.5333333333333333	15	8	1.5333333333333334	23	0.25	0	0.33424686261673814	0.939384832717405	0.357140190866916	0.9599212914306279	0.3650339952160145	0.9033697900081872	0.9297146408750487	0.9380403093312124	0.5789473684210527	0	0.0
1542	None	None	None	None	None	0	0	0.5	2	0.6666666666666666	2	1.0	0.6666666666666666	3	2	1	0	0	0.2	5	1	0.3333333333333333	5	0.0	0.5	0.24167006766869567	0.6518965376517705	0.7656386501697545	0.58853690853659	0.4116989596604771	0.6880376730440894	0.8986735997103761	0.64384436158166	0	0	0.0
6211	0.06513899338938232	0.04043077203649612	0.03590700154353143	0.7351620313132563	None	0	0	0.1875	3	0.9090909090909091	20	0.5217391304347826	0.9090909090909091	23	20	0	1	0	0.08695652173913043	23	2	1.6	24	1.0	0.36363636363636365	0.8170812782268438	0.9726955469384435	0.6976692815706875	0.9213065489153689	0.47299622280288994	0.8597877684476616	0.9306521343393043	0.9318584770535897	1.0	0.08695652173913043	0.0
6782	0.08162706773031235	0.011645425868630434	0.009642797546668828	0.7436907190004578	None	0	0	0.16666666666666666	3	0.92	23	0.5192307692307693	0.92	26	23	0	1	0	0.07692307692307693	26	2	1.8	27	1.0	0.32	0.8170812782268438	0.9729403892280457	0.6991250338033934	0.9227227328740784	0.47299622280288994	0.8650389114396088	0.9322169234887868	0.9333919132058581	1.0	0.38461538461538464	0.0
6354	0.060313491004441534	0.029284168793622504	0.02847025114759544	0.7221056259044267	None	0	0	0.1875	3	0.9047619047619048	19	0.5227272727272727	0.9047619047619048	22	19	0	1	0	0.09090909090909091	22	2	1.5333333333333334	23	1.0	0.38095238095238093	0.8170812782268438	0.9680468874601378	0.6947577771052759	0.9176018520321519	0.47299622280288994	0.8949831661795604	0.9279298243543905	0.9342959039854954	1.0	0.045454545454545456	0.0
773	None	None	None	None	None	1.0	1	0.8	4	0.4	2	0.4666666666666667	0	3	0	3	1	0	0.6	5	3	0.4666666666666667	7	0.14285714285714285	1.0	0	0	0	0	0	0	0	0	0	0	0
1161	None	None	None	None	None	0	0	0.18181818181818182	2	0.8571428571428571	12	0.4444444444444444	0.7142857142857143	12	10	3	0	0	1.0	6	6	1.0666666666666667	16	0.0	0	0.695228039528929	0.9215195329016785	0.5438675263200794	0.8633532333883608	0.3375040410877608	0.9665048940439892	0.903455059890855	0.9279953017170337	0	0	0.0
3923	0.06411234069387574	0.010923188874182834	0.010066021989576786	0.7155973701601512	None	0	0	0.25	3	0.8666666666666667	13	0.53125	0.8666666666666667	16	13	0	1	0	0.125	16	2	1.1333333333333333	17	1.0	0.5333333333333333	0.9050205706643684	0.9739548065119913	0.2963430510706514	0.8410937057905806	0.7096975916282892	0.8505805793681098	0.9467272949318261	0.9123250927699882	1.0	0.125	0.0
4479	0.06500334337328033	0.026690392856420702	0.02085028846068611	0.743364385755694	None	0	0	0.1875	3	0.9090909090909091	20	0.5217391304347826	0.9090909090909091	23	20	0	1	0	0.08695652173913043	23	2	1.6	24	1.0	0.36363636363636365	0.8170812782268438	0.9721301821116533	0.6947577771052759	0.9251696371841366	0.47299622280288994	0.8619362990926828	0.9306521343393043	0.9329380303359596	1.0	0.08695652173913043	0.0
6722	0.07802594174267063	0.034183830640379206	0.01785800923175742	0.7867628171757323	None	0	0	0.1875	3	0.9047619047619048	19	0.5227272727272727	0.9047619047619048	22	19	0	1	0	0.09090909090909091	22	2	1.5333333333333334	23	1.0	0.38095238095238093	0.881923046938293	0.9795810336697414	0.6947577771052759	0.9245651748286845	0.47299622280288994	0.8756179256308378	0.9386761896367057	0.9413703273294937	1.0	0.4090909090909091	0.0
6588	0.07689853688263405	0.04378112655652809	0.016831148752450734	0.7301316755829325	None	0	0	0.1875	3	0.9047619047619048	19	0.5227272727272727	0.9047619047619048	22	19	0	1	0	0.09090909090909091	22	2	1.5333333333333334	23	1.0	0.38095238095238093	0.8170812782268438	0.9720092971767608	0.6947577771052759	0.9245368100996302	0.47299622280288994	0.8738300347867932	0.9293030849651299	0.9347954773478079	1.0	0.4090909090909091	0.0
4918	0.060015199183226904	0.036054292938145424	0.035232593271290566	0.745536542243928	None	0	0	0.2	3	0.9	18	0.5238095238095238	0.9	21	18	0	1	0	0.09523809523809523	21	2	1.4666666666666666	22	1.0	0.4	0.8170812782268438	0.9707525988778161	0.7304054470376864	0.9179674976188207	0.47299622280288994	0.8643500412417366	0.9279298243543905	0.9301984989079394	1.0	0.09523809523809523	0.0
7145	0.07086735449363406	0.04238255112376508	0.03637905986136058	0.7368979998154845	None	0	0	0.1875	3	0.9090909090909091	20	0.5217391304347826	0.9090909090909091	23	20	0	1	0	0.08695652173913043	23	2	1.6	24	1.0	0.36363636363636365	0.8170812782268438	0.9721331529007586	0.6947577771052759	0.9271772159763435	0.47299622280288994	0.8715415052949004	0.9306521343393043	0.9352497585741524	1.0	0.391304347826087	0.0
100	None	None	None	None	None	0.25	1	0.4	4	0.75	9	0.3888888888888889	0.6666666666666666	12	8	1	0	0	0.25	12	3	0.9333333333333333	14	0.0	1.0	0.6647357374297166	0.8916539378394851	0.30114464355718756	0.9337323936420809	0.62426380387352	0.8968248163954768	0.9149335334848901	0.9093086716604039	0	0	0.0
5758	0.06446498841397101	0.03705761690509959	0.03598497508162451	0.7445208230211853	None	0	0	0.1875	3	0.9090909090909091	20	0.5217391304347826	0.9090909090909091	23	20	0	1	0	0.08695652173913043	23	2	1.6	24	1.0	0.36363636363636365	0.8170812782268438	0.972997887470073	0.6947577771052759	0.9243578882821087	0.47299622280288994	0.8697385550296891	0.9306521343393043	0.9347508716273719	1.0	0.391304347826087	0.0
3090	0.04486966037337237	0.023009328585123612	0.022926099126680064	0.7116530962979517	None	0	0	0.3	3	0.8461538461538461	11	0.5357142857142857	0.8461538461538461	14	11	0	1	0	0.14285714285714285	14	2	1.0	15	1.0	0.6153846153846154	0.9050205706643684	0.9726355781822744	0.2963430510706514	0.8545074390483239	0.7096975916282892	0.8542209448752505	0.9407433892126805	0.9144916719097378	1.0	0.14285714285714285	0.0
4098	0.06278560304266402	0.028723306362243885	0.025653408058286475	0.7517134602390259	None	0	0	0.15	3	0.9285714285714286	26	0.5172413793103449	0.9285714285714286	29	26	0	1	0	0.06896551724137931	29	2	2.0	30	1.0	0.42857142857142855	0.5545506677542154	0.9608874682596305	0.7304054470376864	0.8900156384637509	0.47299622280288994	0.892376271651163	0.9337489177268746	0.9219533080756172	1.0	0.034482758620689655	0.0
6638	0.07465563737116014	0.04512973992772816	0.03897632094447851	0.736234630517725	None	0	0	0.1875	3	0.9047619047619048	19	0.5227272727272727	0.9047619047619048	22	19	0	1	0	0.09090909090909091	22	2	1.5333333333333334	23	1.0	0.38095238095238093	0.8610509244456062	0.9701112897931222	0.6468957340948037	0.926730475964462	0.5472015078365516	0.8754892707984807	0.9293030849651299	0.9343765450891781	1.0	0.4090909090909091	0.0
2916	2.3908194138622782e-05	6.409996348340478e-08	5.455097300270248e-08	0.9999955241675171	None	0	0	0.6	3	0.4	2	0.4666666666666667	0.2	3	1	3	0	0	0.6	3	5	0.4666666666666667	7	0.0	0	0.8980480843892382	0.5671059213133279	0.9674369137367298	0.5	0.9936402093920519	0.5074945237652583	0.5994825657067563	0.5249819605970206	0	0	0.0
3456	0.07927619646413278	0.00987624087300034	0.009200876957094203	0.776036382663713	None	0	0	0.1875	3	0.9090909090909091	20	0.5217391304347826	0.9090909090909091	23	20	0	1	0	0.08695652173913043	23	2	1.6	24	1.0	0.5454545454545454	0.5545506677542154	0.9551394149808647	0.7304054470376864	0.8877525767186015	0.47299622280288994	0.9449390017595352	0.9353791441839939	0.934399535089949	1.0	0.2608695652173913	0.0
5667	0.0666928580130551	0.03916968219843762	0.03573473328510177	0.7388806446802858	None	0	0	0.1875	3	0.9090909090909091	20	0.5217391304347826	0.9090909090909091	23	20	0	1	0	0.08695652173913043	23	2	1.6	24	1.0	0.36363636363636365	0.8170812782268438	0.9683203780166254	0.6947577771052759	0.9241266950842199	0.47299622280288994	0.8819945456607902	0.9279298243543905	0.9336222221585864	1.0	0.391304347826087	0.0
6812	0.05878360601725866	0.00554490444806094	0.004487796901307232	0.8025125917169063	None	0	0	0.1875	3	0.9090909090909091	20	0.5217391304347826	0.9090909090909091	23	20	0	1	0	0.08695652173913043	23	2	1.6	24	1.0	0.36363636363636365	0.790501382938389	0.9655320741128655	0.8096077535181976	0.9301223528081014	0.7096975916282892	0.907041578821886	0.9279298243543905	0.9389509426376719	1.0	0.391304347826087	0.0
572	None	None	None	None	None	0	0	0.6666666666666666	4	0.16666666666666666	1	0.5	0.16666666666666666	2	1	5	2	0	1.0	4	4	0.5333333333333333	8	0.15384615384615385	0.4	0.5915196968381056	0.9241553254657185	0.6520189274409756	0.9632847874427072	0.668540083114873	0.9649262663375799	0.9388194680262583	0.9537930537219669	0.75	0	0.0
3500	0.06097028943094289	0.012949490133033549	0.012653706614122242	0.9607063149525872	None	0	0	0.3888888888888889	7	0.52	13	0.5	0.4	13	10	13	12	0	0.6666666666666666	9	6	1.8	27	0.4444444444444444	0.17391304347826086	0.6002857007833147	0.8543575640630119	0.26690871731935295	0.9356508539296695	0.8169452046352518	0.9217457109409531	0.9173049850420559	0.9092193243279802	0.07692307692307693	0.23076923076923078	0.0
2294	None	None	None	None	None	0	0	0.75	3	0.25	1	0.5	0.25	2	1	3	2	0	0.75	4	3	0.4	6	0.2222222222222222	0.6666666666666666	0.719377982179762	0.5835593628247725	0.27792843221894603	0.5846266373680822	0.7406536988327596	0.9304396834221322	0.9212377573826489	0.7485487065614761	0.75	0	0.0
1045	None	None	None	None	None	0	0	0.5	1	1.0	1	0.75	0	1	0	1	0	0	1.0	2	2	0.2	3	0.0	0	0	0	0	0	0	0	0	0	0	0	0
7183	0.0670081057123183	0.0262264863051464	0.025039488102609767	0.6904829893979479	None	0	0	0.1875	3	0.9047619047619048	19	0.5227272727272727	0.9047619047619048	22	19	0	1	0	0.09090909090909091	22	2	1.5333333333333334	23	1.0	0.38095238095238093	0.8170812782268438	0.9729453462935678	0.7125816120714811	0.9306044711262594	0.47299622280288994	0.8534435670642215	0.9322169234887868	0.9338124486120402	1.0	0.36363636363636365	0.0
4950	0.10512293301087815	0.024046718274981598	-0.02081797656590272	0.7605475298252673	None	0	0	0.1875	3	0.9090909090909091	20	0.5217391304347826	0.9090909090909091	23	20	0	1	0	0.08695652173913043	23	2	1.6	24	1.0	0.36363636363636365	0.15423692674663672	0.9667860923827287	0.7304054470376864	0.9569030062179443	0.47299622280288994	0.7891838480655332	0.9306521343393043	0.9306740670310472	1.0	0.08695652173913043	0.0
2464	None	None	None	None	None	0	0	0.3333333333333333	1	1.0	2	0.6666666666666666	0.5	1	1	2	0	0	0.6666666666666666	2	3	0.26666666666666666	4	0.0	0	0.8003395994369141	0.5	0.6547167591183075	0.5	0.1	0.5	0.9533515011448788	0.5	0	0	0.0
2842	0.011265264229753184	0.0011162319212513544	0.0011060209486463352	0.9966741464427245	None	0	0	0.2857142857142857	2	0.75	6	0.35714285714285715	0.375	5	3	4	3	0	0.5714285714285714	4	7	0.6666666666666666	10	0.3	0.25	0.6853520161580797	0.7809611468019586	0.39106787527791964	0.969565420140543	0.8472504627382726	0.93858834147557	0.8789860655792601	0.9231857779764535	0.2	0.2	0.0
5188	0.056847765919617446	0.03655059550279777	0.034840172858436325	0.7341896383666381	None	0	0	0.21428571428571427	3	0.8888888888888888	16	0.5263157894736842	0.8888888888888888	19	16	0	1	0	0.10526315789473684	19	2	1.3333333333333333	20	1.0	0.4444444444444444	0.8170812782268438	0.9713099564003029	0.6976692815706875	0.9199844571976105	0.47299622280288994	0.867263848621185	0.9279298243543905	0.9317404598208349	1.0	0.05263157894736842	0.0
1615	None	None	None	None	None	0	0	0.3333333333333333	1	1.0	2	1.0	0	0	0	3	0	0	1.0	2	2	0.26666666666666666	4	0.0	0	0	0	0	0	0	0	0	0	0	0	0
7285	0.06690158935256933	0.033313493964198825	0.03040206935696488	0.7200467411961843	None	0	0	0.2	3	0.9	18	0.5238095238095238	0.9	21	18	0	1	0	0.09523809523809523	21	2	1.4666666666666666	22	1.0	0.4	0.8170812782268438	0.9715500566119063	0.6918462726398642	0.9255229737730175	0.5140319529667594	0.8668046106300149	0.9306521343393043	0.9334667656143933	1.0	0.38095238095238093	0.0
1459	None	None	None	None	None	0	0	1.0	3	0.0	0	0.6666666666666666	0	3	0	0	1	0	0.6666666666666666	2	3	0.26666666666666666	4	1.0	1.0	0	0	0	0	0	0	0	0	0	0	0
1175	None	None	None	None	None	0	0	0.14285714285714285	2	0.8947368421052632	17	0.20192307692307693	0.7368421052631579	15	14	5	2	0	0.6153846153846154	13	8	1.4	21	0.15384615384615385	0	0.23998399951387467	0.9210519666936265	0.33415059869161434	0.969527126039367	0.3650339952160145	0.925287819637884	0.9127241397402162	0.9432702088938932	0.5666666666666667	0	0.0
4485	0.06682206871516319	0.03493851544490505	0.031937764853924494	0.7385268616837192	None	0	0	0.1875	3	0.9090909090909091	20	0.5217391304347826	0.9090909090909091	23	20	0	1	0	0.08695652173913043	23	2	1.6	24	1.0	0.36363636363636365	0.8170812782268438	0.9729598114518373	0.6976692815706875	0.9209370123482987	0.47299622280288994	0.8528374019773407	0.9306521343393043	0.9307584532126567	1.0	0.043478260869565216	0.0
1212	None	None	None	None	None	0	0	0.75	3	0.0	0	0.5555555555555556	0	0	0	4	1	0	1.0	3	3	0.3333333333333333	5	0.08333333333333333	0	0	0	0	0	0	0	0	0	0	0	0
2860	0.009322647492368448	0.004391329265821052	0.004324286118096599	0.9866574505521976	None	0	0	0.4	2	0.8	4	0.4666666666666667	0.6	4	3	2	4	0	0.6	5	3	0.4666666666666667	7	0.5714285714285714	0.3333333333333333	0.6768448244923795	0.8395183473728607	0.27792843221894603	0.6245041714756807	0.4779623411395968	0.9381460912385258	0.9173049850420559	0.8358264069633845	0.25	0.25	0.007299962952431294
4345	0.06096933394375241	0.0325847986576981	0.03182071336047949	0.7260873265141868	None	0	0	0.2	3	0.9	18	0.5238095238095238	0.9	21	18	0	1	0	0.09523809523809523	21	2	1.4666666666666666	22	1.0	0.4	0.8170812782268438	0.9698199148064836	0.6947577771052759	0.9210028918216552	0.47299622280288994	0.8670176889931969	0.9279298243543905	0.9308792399006943	1.0	0.047619047619047616	0.0
7088	0.06602709498368614	0.01992072262941478	0.01987057502569747	0.7110595196743578	None	0	0	0.1875	3	0.9090909090909091	20	0.5217391304347826	0.9090909090909091	23	20	0	1	0	0.08695652173913043	23	2	1.6	24	1.0	0.36363636363636365	0.9050205706643684	0.963927391965388	0.6019451955497435	0.91998431122254	0.6214067928702134	0.8909600603037932	0.9279298243543905	0.9314641334525448	1.0	0.43478260869565216	0.0
4785	0.06164352964962266	0.039680203704370635	0.02784388005429438	0.7175509121684859	None	0	0	0.21428571428571427	3	0.8888888888888888	16	0.5263157894736842	0.8888888888888888	19	16	0	1	0	0.10526315789473684	19	2	1.3333333333333333	20	1.0	0.4444444444444444	0.8170812782268438	0.9707569780810584	0.7304054470376864	0.9220805329159302	0.47299622280288994	0.8571866459232126	0.9279298243543905	0.9301179779883176	1.0	0.05263157894736842	0.0
5925	0.07479465385633101	0.04443522084279246	0.01763884313140472	0.7326487244026392	None	0	0	0.1875	3	0.9047619047619048	19	0.5227272727272727	0.9047619047619048	22	19	0	1	0	0.09090909090909091	22	2	1.5333333333333334	23	1.0	0.38095238095238093	0.8170812782268438	0.9720092971767608	0.6947577771052759	0.9245368100996302	0.47299622280288994	0.8738300347867932	0.9293030849651299	0.9347954773478079	1.0	0.4090909090909091	0.0
2424	None	None	None	None	None	0	0	0.75	3	0.25	1	0.6666666666666666	0	1	0	4	2	0	1.0	3	3	0.4	6	0.18181818181818182	0.6666666666666666	0	0	0	0	0	0	0	0	0	0	0
2581	0.0005620702997087933	2.111104739296807e-05	7.778454493838639e-06	0.9987025042369762	None	0	0	0.6	3	0.6	3	0.4666666666666667	0.4	5	2	1	2	0	0.6	5	3	0.4666666666666667	7	0.6666666666666666	1.0	0.4880071802954863	0.8515295280792364	0.944439329101925	0.913827378967398	0.4248444235400474	0.7748844379591332	0.9101055436341864	0.8558629609694957	0.6	0.4	0.0
3820	0.13460889006310764	0.010881559894580116	0.006702689058667154	0.8387055549542946	None	0	0	0.14285714285714285	2	0.8947368421052632	17	0.20192307692307693	0.7894736842105263	17	15	3	2	0	0.6153846153846154	13	8	1.4	21	0.25	0	0.37638134104177456	0.9442846176661356	0.357140190866916	0.9552277168998089	0.3650339952160145	0.9193842852418871	0.9226165335119149	0.9413013981865963	0.5588235294117647	0	0.0
4208	0.05505000156359567	0.024571307873284043	0.02435748823193604	0.7333601722642558	None	0	0	0.2727272727272727	3	0.8571428571428571	12	0.5333333333333333	0.8571428571428571	15	12	0	1	0	0.13333333333333333	15	2	1.0666666666666667	16	1.0	0.5714285714285714	0.9050205706643684	0.974537443682059	0.30032260243781844	0.8482652812716783	0.7096975916282892	0.8561555163629251	0.9467272949318261	0.9155354871633131	1.0	0.13333333333333333	0.0
843	None	None	None	None	None	0	0	0.75	3	0.3333333333333333	1	0.5555555555555556	0.3333333333333333	4	1	0	1	0	1.0	3	3	0.3333333333333333	5	1.0	1.0	0.691176573952539	0.8184014036197901	0.5261269236763406	0.9413866834213613	0.4656273277464801	0.7844975717941127	0.8813093001310155	0.8650643446451053	1.0	0.75	0.0
4096	0.06805962611030254	0.0270942494122341	0.02143416194904367	0.758438189892492	None	0	0	0.15	3	0.9285714285714286	26	0.5172413793103449	0.9285714285714286	29	26	0	1	0	0.06896551724137931	29	2	2.0	30	1.0	0.42857142857142855	0.5545506677542154	0.95830011818568	0.7304054470376864	0.8791906415850456	0.47299622280288994	0.8892931119082831	0.9337489177268746	0.9169033120206961	1.0	0.034482758620689655	0.0
3377	0.00010215194818119302	9.34055944305089e-06	1.121908632319445e-06	0.9999909157274047	None	0	0	0.3333333333333333	2	0.8333333333333334	5	0.5333333333333333	0.3333333333333333	3	2	4	4	0	0.6	5	3	0.5333333333333333	8	0.36363636363636365	0.4	0.8415389634209716	0.8789675904390458	0.3253031357171708	0.6098431578057741	0.33708016622974596	0.9579136454641858	0.9173049850420559	0.8642983044562595	0.3333333333333333	0.3333333333333333	0.014599925904862587
802	None	None	None	None	None	0	0	0.6666666666666666	4	0.2857142857142857	2	0.5625	0.14285714285714285	3	1	5	2	0	1.0	4	4	0.6	9	0.16666666666666666	0.3333333333333333	0.5972170009385526	0.8459392020600367	0.3253031357171708	0.8610551263781681	0.4283067970402087	0.9494896524494282	0.9173049850420559	0.8960086755947811	0.6666666666666666	0.3333333333333333	0.0
3726	0.0723028804966308	0.020921222901835686	0.006412713271400414	0.7238975348511765	None	0	0	0.16666666666666666	3	0.92	23	0.5192307692307693	0.92	26	23	0	1	0	0.07692307692307693	26	2	1.8	27	1.0	0.48	0.9050205706643684	0.832130265684471	0.2923634997034843	0.9265306583217411	0.2254308779669744	0.9102072651458535	0.9337489177268746	0.8957169826643139	1.0	0.07692307692307693	0.0
3775	0.1216989417803691	0.01953804344943078	0.01410707750102558	0.7373448765930462	None	0	0	0.14285714285714285	2	0.8947368421052632	17	0.20192307692307693	0.7894736842105263	17	15	3	2	0	0.6153846153846154	13	8	1.4	21	0.25	0	0.37638134104177456	0.9442846176661356	0.357140190866916	0.9552277168998089	0.3650339952160145	0.9193842852418871	0.9226165335119149	0.9413013981865963	0.5588235294117647	0	0.0
6057	0.06022943972218923	0.03378425690944082	0.03224363328984154	0.7396779118329833	None	0	0	0.1875	3	0.9047619047619048	19	0.5227272727272727	0.9047619047619048	22	19	0	1	0	0.09090909090909091	22	2	1.5333333333333334	23	1.0	0.38095238095238093	0.8170812782268438	0.9716866257370379	0.6962135293379816	0.92116985030757	0.47299622280288994	0.8832710711898566	0.9293030849651299	0.935390859108414	1.0	0.045454545454545456	0.0
855	None	None	None	None	None	0	0	0.75	3	0.3333333333333333	1	0.5555555555555556	0.3333333333333333	4	1	0	1	0	1.0	3	3	0.3333333333333333	5	1.0	1.0	0.4880071802954863	0.8677252136286017	0.827166419767887	0.942650139401011	0.4248444235400474	0.6228594558743945	0.9092844160043597	0.8490804634687446	1.0	0.25	0.0
6870	0.07185828358051441	0.011552776331235375	0.007699158994244144	0.7264286212756526	None	0	0	0.1875	3	0.9047619047619048	19	0.5227272727272727	0.9047619047619048	22	19	0	1	0	0.09090909090909091	22	2	1.5333333333333334	23	1.0	0.38095238095238093	0.7412173227708359	0.9707940542693635	0.7656393435798243	0.9289931553172168	0.48718394254688224	0.835672347708947	0.9293030849651299	0.9287170627968018	1.0	0.4090909090909091	0.0
4543	0.060130812848940486	0.025745194028742438	0.025705957114199145	0.7748499529618238	None	0	0	0.16666666666666666	3	0.92	23	0.5192307692307693	0.92	26	23	0	1	0	0.07692307692307693	26	2	1.8	27	1.0	0.4	0.8170812782268438	0.9669150863375815	0.6947577771052759	0.9166729071240058	0.47299622280288994	0.8696471491317477	0.9293030849651299	0.9280390987770136	1.0	0.038461538461538464	0.0
3344	0.0763346071268362	0.009352124021572553	0.0017329952436417298	0.8372700867688494	None	0	0	0.1875	3	0.9047619047619048	19	0.5227272727272727	0.9047619047619048	22	19	0	1	0	0.09090909090909091	22	2	1.5333333333333334	23	1.0	0.5714285714285714	0.3737398953780665	0.954024501002567	0.7140373643041869	0.8930717227453975	0.47299622280288994	0.946008337043083	0.9370477986532748	0.9354046638586663	1.0	0.09090909090909091	0.0
2610	None	None	None	None	None	0	0	0.4	2	0.6	3	0.7777777777777778	0.2	2	1	4	3	0	1.0	3	3	0.4666666666666667	7	0.2727272727272727	0.8	0.4297783155521727	0.7073977365665532	0.9893673595823902	0.506405899175878	0.9236252313691363	0.6821668434614512	0.926096309762047	0.6358469969115867	0.5	0.5	0.33878790629181704
7203	0.08580073259963393	0.03151259240815269	0.007475532927914629	0.7158493414673224	None	0	0	0.2	3	0.9	18	0.5238095238095238	0.9	21	18	0	1	0	0.09523809523809523	21	2	1.4666666666666666	22	1.0	0.4	0.8170812782268438	0.9799042536721385	0.6947577771052759	0.9209296667885684	0.47299622280288994	0.8568966466536071	0.9386761896367057	0.937648121185405	1.0	0.42857142857142855	0.0
4316	0.06622523034606591	0.020798741269971593	0.018118110809727056	0.7255686940116073	None	0	0	0.16666666666666666	3	0.9166666666666666	22	0.52	0.9166666666666666	25	22	0	1	0	0.08	25	2	1.7333333333333334	26	1.0	0.3333333333333333	0.8170812782268438	0.9739548684419057	0.7304054470376864	0.9202091309745183	0.47299622280288994	0.8437653264080998	0.9337489177268746	0.9298517127364935	1.0	0.08	0.0
4073	0.06787627212521383	0.034678342827671294	0.03026038121789393	0.7176109329109279	None	0	0	0.1875	3	0.9090909090909091	20	0.5217391304347826	0.9090909090909091	23	20	0	1	0	0.08695652173913043	23	2	1.6	24	1.0	0.36363636363636365	0.8170812782268438	0.9744126899198606	0.7304054470376864	0.924429495539358	0.47299622280288994	0.8490266715241136	0.9337489177268746	0.9323658456393749	1.0	0.08695652173913043	0.0
5457	0.06877196568748686	0.010569043633644708	-0.010549183245405176	0.6945879513054023	None	0	0	0.1875	3	0.9047619047619048	19	0.5227272727272727	0.9047619047619048	22	19	0	1	0	0.09090909090909091	22	2	1.5333333333333334	23	1.0	0.38095238095238093	0.9050205706643684	0.8454355947309358	0.2923634997034843	0.8944139811183979	0.6214067928702134	0.8798044855180738	0.9279298243543905	0.8745886613168672	1.0	0.5	0.0
795	None	None	None	None	None	0	0	0.23076923076923078	3	0.7647058823529411	13	0.3392857142857143	0.5882352941176471	12	10	6	1	0	0.875	8	7	1.2666666666666666	19	0.07142857142857142	0.35294117647058826	0.7737727715324187	0.750568423624423	0.39106787527791964	0.9269349981573766	0.3704404920474655	0.9447790982455191	0.893371621111281	0.8966548439642374	1.0	0.16666666666666666	0.0
1534	None	None	None	None	None	0.2857142857142857	2	0.625	10	0.3333333333333333	7	0.38333333333333336	0.3333333333333333	14	7	8	3	0	0.6	10	6	1.5333333333333334	23	0.23076923076923078	0.2	0.4473842199714249	0.9155486886073493	0.4674693173821419	0.9633433627953091	0.7651683160636904	0.8111877850586563	0.87625141909139	0.9145085253709329	0.07142857142857142	0.42857142857142855	0.0
3695	0.016178175736276158	7.394121144013866e-05	1.021218951647671e-05	0.9495388195006578	None	0	0	0.25	3	0.875	14	0.5294117647058824	0.875	17	14	0	1	0	0.11764705882352941	17	2	1.2	18	1.0	0.625	0.9050205706643684	0.9724972840306044	0.2923634997034843	0.770800703629154	0.7096975916282892	0.8460182307259	0.9467272949318261	0.8966652652173458	1.0	0.11764705882352941	0.0
5418	0.058572143974947984	0.03648832544922864	0.03207034898969274	0.7480480708189381	None	0	0	0.1875	3	0.9090909090909091	20	0.5217391304347826	0.9090909090909091	23	20	0	1	0	0.08695652173913043	23	2	1.6	24	1.0	0.36363636363636365	0.8170812782268438	0.9651731256314519	0.7549172222491186	0.8953553363141487	0.47299622280288994	0.8923073355240299	0.9279298243543905	0.9260609650998652	1.0	0.08695652173913043	0.0
1443	None	None	None	None	None	1.0	1	1.0	4	0.25	1	0.6666666666666666	0	3	0	2	4	0	1.0	3	3	0.4	6	0.8	0.6666666666666666	0	0	0	0	0	0	0	0	0	0	0
7113	0.06783012720538932	0.01940172182700141	0.019215651035325115	0.7780513208957376	None	0	0	0.1875	3	0.9090909090909091	20	0.5217391304347826	0.9090909090909091	23	20	0	1	0	0.08695652173913043	23	2	1.6	24	1.0	0.36363636363636365	0.9050205706643684	0.9750471289787378	0.2923634997034843	0.933631381016771	0.6214067928702134	0.8193625136527395	0.9341340985625702	0.9313190194295442	1.0	0.391304347826087	0.0
2069	None	None	None	None	None	0	0	0.5	3	0.5	3	0.4444444444444444	0.3333333333333333	2	2	5	0	0	0.5	3	6	0.5333333333333333	8	0.0	0	0.8980480843892382	0.5	0.9674369137367298	0.5	0.9936402093920519	0.5	0.5994825657067563	0.5	0	0	0.0
1010	None	None	None	None	None	0	0	0.3333333333333333	1	1.0	2	0.6666666666666666	0.5	1	1	2	1	0	0.6666666666666666	2	3	0.26666666666666666	4	0.125	0	0.9553349809589318	0.5	0.9674369137367298	0.5	1.0	0.5	0.547014230376931	0.5	1.0	1.0	0.0
4698	0.07407607889505453	0.0212963544462062	0.020028512195653013	0.7157077410457633	None	0	0	0.1875	3	0.9090909090909091	20	0.5217391304347826	0.9090909090909091	23	20	0	1	0	0.08695652173913043	23	2	1.6	24	1.0	0.36363636363636365	0.8170812782268438	0.9721301821116533	0.6947577771052759	0.9257881417737148	0.47299622280288994	0.8557810961728557	0.9306521343393043	0.9320606862172379	1.0	0.08695652173913043	0.0
5162	0.011790948786552131	0.0003545753368481013	-9.354587081434665e-06	0.9643325179663771	None	0	0	0.21428571428571427	3	0.8888888888888888	16	0.5263157894736842	0.8888888888888888	19	16	0	1	0	0.10526315789473684	19	2	1.3333333333333333	20	1.0	0.4444444444444444	0.790501382938389	0.9614157151561117	0.8066416622443636	0.932672971227318	0.7096975916282892	0.9036121604694681	0.9279298243543905	0.9366731485825887	1.0	0.10526315789473684	0.0
7456	0.07202028123324497	0.032355420890873746	0.022339516368749854	0.7316457478884396	None	0	0	0.1875	3	0.9047619047619048	19	0.5227272727272727	0.9047619047619048	22	19	0	1	0	0.09090909090909091	22	2	1.5333333333333334	23	1.0	0.38095238095238093	0.8170812782268438	0.9684080531404767	0.6947577771052759	0.9213053998420181	0.47299622280288994	0.8867313048183696	0.9279298243543905	0.9338206452771289	1.0	0.45454545454545453	0.0
5958	0.06986874822965121	0.02305975420059815	0.02298291685047665	0.7546778296239861	None	0	0	0.16666666666666666	3	0.9166666666666666	22	0.52	0.9166666666666666	25	22	0	1	0	0.08	25	2	1.7333333333333334	26	1.0	0.3333333333333333	0.9050205706643684	0.966004852894807	0.6106797089459786	0.9242820906930166	0.6214067928702134	0.8790268688485817	0.9279298243543905	0.9315491867368233	1.0	0.44	0.0
4379	0.06360031070843111	0.025012130118553376	0.017853779650462545	0.7089639648689219	None	0	0	0.1875	3	0.9047619047619048	19	0.5227272727272727	0.9047619047619048	22	19	0	1	0	0.09090909090909091	22	2	1.5333333333333334	23	1.0	0.38095238095238093	0.8170812782268438	0.9733438625430592	0.6962135293379816	0.9282612035262252	0.47299622280288994	0.8549819424229358	0.9322169234887868	0.933644794609326	1.0	0.045454545454545456	0.0
15	None	None	None	None	None	0.2	1	0.5	6	0.5625	9	0.5142857142857142	0.5	14	8	3	4	0	0.7142857142857143	7	5	1.2	18	1.0	0.4	0.5597387914899994	0.862697626808878	0.6564910211829769	0.8803330330851018	0.45300629615585164	0.9110667296714802	0.8463264414999503	0.8862905901829115	0.07142857142857142	0.2857142857142857	0.0
4029	0.060000127587193496	0.026047670643043284	0.02385319987648027	0.7743088702206069	None	0	0	0.15	3	0.9259259259259259	25	0.5178571428571429	0.9259259259259259	28	25	0	1	0	0.07142857142857142	28	2	1.9333333333333333	29	1.0	0.4444444444444444	0.6858159729905295	0.9587109189869831	0.7304054470376864	0.8944742108335952	0.47299622280288994	0.897429511036451	0.9337489177268746	0.9229949085298677	1.0	0.07142857142857142	0.0
6521	0.07060614842315588	0.025143190612177905	0.024427390526661586	0.694703388905306	None	0	0	0.1875	3	0.9047619047619048	19	0.5227272727272727	0.9047619047619048	22	19	0	1	0	0.09090909090909091	22	2	1.5333333333333334	23	1.0	0.38095238095238093	0.8170812782268438	0.9729453462935678	0.7125816120714811	0.9306044711262594	0.47299622280288994	0.8534435670642215	0.9322169234887868	0.9338124486120402	1.0	0.36363636363636365	0.0
6161	0.07492768375317618	0.026928059321802648	-0.013147807687601204	0.7603503514990562	None	0	0	0.1875	3	0.9090909090909091	20	0.5217391304347826	0.9090909090909091	23	20	0	1	0	0.08695652173913043	23	2	1.6	24	1.0	0.36363636363636365	0.8170812782268438	0.9718329247347285	0.6947577771052759	0.9256311149490758	0.47299622280288994	0.8793496693289162	0.9306521343393043	0.9360111254301089	1.0	0.13043478260869565	0.0
3549	0.04687666050606196	0.009223979241528056	0.008977720780759453	0.7952146517173203	None	0	0	0.21428571428571427	3	0.8947368421052632	17	0.525	0.8947368421052632	20	17	0	1	0	0.1	20	2	1.4	21	1.0	0.7368421052631579	0.8170812782268438	0.9656343002609107	0.6947577771052759	0.9083393559927389	0.47299622280288994	0.8985729136588333	0.9342986877264055	0.9310911747977897	1.0	0.1	0.0
4942	0.06080160683542768	0.014266237860799821	-0.0013630485620940997	0.7505065160382313	None	0	0	0.1875	3	0.9047619047619048	19	0.5227272727272727	0.9047619047619048	22	19	0	1	0	0.09090909090909091	22	2	1.5333333333333334	23	1.0	0.38095238095238093	0.8170812782268438	0.9679954670071068	0.6947577771052759	0.9198508164969632	0.47299622280288994	0.868534020826329	0.9279298243543905	0.9295137168699866	1.0	0.045454545454545456	0.0
3389	0.13062427789965422	0.02078985411585029	0.015021600132091015	0.7059784426547944	None	0	0	0.125	2	0.9090909090909091	20	0.1875	0.8181818181818182	20	18	3	2	0	0.5	16	8	1.6	24	0.25	0	0.2932064557969412	0.9480318464234829	0.35325821506452637	0.9564919043150879	0.32931310974020855	0.9092897898845977	0.9317825808324791	0.9408306084911267	0.575	0	0.0
238	None	None	None	None	None	0	0	0.75	3	0.5	2	0.5	0.25	4	1	1	1	0	0.75	3	4	0.4	6	0.3333333333333333	0.6666666666666666	0.6102264125851447	0.6756215856267757	0.6125072748669474	0.7915325161422891	0.6084666896115867	0.9419118868796817	0.7350406200614427	0.8345127184196434	1.0	0	0.0
2855	0.023115026251777776	0.0005826715699417415	0.00045432412329053163	0.9485856008148275	None	0	0	0.16666666666666666	1	1.0	6	0.6666666666666666	0.5	3	3	4	0	0	0.3333333333333333	2	6	0.5333333333333333	8	0.0	0	0.24808897860078086	0.699870908051579	0.9173100405335293	0.9481569644977486	0.7217825859229356	0.923917660125275	0.9431952252572842	0.8892657711704643	0	0	0.0
2929	0.005120012476481181	0.0029798909603751373	0.0009361690144785672	0.9932109392472198	None	0	0	0.5	2	0.6666666666666666	2	1.0	0.6666666666666666	2	2	2	0	0	0.2	5	1	0.3333333333333333	5	0.0	0.5	0.24487952313473826	0.5080229499999793	0.8394319056599489	0.6854174072768795	0.5667407727917064	0.824974114783182	0.9232246517164877	0.6872078779969154	0	0	0.0
7185	0.062197227984625826	0.03766490662376655	0.03548964737607593	0.7425502580207697	None	0	0	0.1875	3	0.9090909090909091	20	0.5217391304347826	0.9090909090909091	23	20	0	1	0	0.08695652173913043	23	2	1.6	24	1.0	0.36363636363636365	0.8170812782268438	0.972997887470073	0.6947577771052759	0.9244749092331268	0.47299622280288994	0.8487001501354332	0.9306521343393043	0.9311542660468506	1.0	0.391304347826087	0.0
2775	0.0053093300736620185	5.441249106852221e-05	5.251397274150929e-05	0.9790973704977514	None	0	0	0.16666666666666666	1	1.0	6	0.8	0.5	3	3	4	0	0	0.4	2	5	0.5333333333333333	8	0.0	0	0.24808897860078086	0.5	0.9173100405335293	0.5144382144598328	0.7217825859229356	0.5390711673402938	0.9431952252572842	0.5178568073942923	0	0	0.0
1338	None	None	None	None	None	0	0	0.5	1	1.0	1	1.0	0	0	0	2	0	0	0.3333333333333333	1	3	0.2	3	0.0	0	0	0	0	0	0	0	0	0	0	0	0
1749	None	None	None	None	None	0	0	0.3333333333333333	2	0.8333333333333334	5	0.6666666666666666	0.16666666666666666	1	1	6	0	0	0.75	4	3	0.5333333333333333	8	0.0	0	0.31881382807304	0.5	0.13094893927902612	0.5	0.1	0.5	0.7244896329617284	0.5	0	0	0.0
4350	0.07517870136743182	0.03554710473805663	0.03208386081180668	0.7319339618680429	None	0	0	0.1875	3	0.9047619047619048	19	0.5227272727272727	0.9047619047619048	22	19	0	1	0	0.09090909090909091	22	2	1.5333333333333334	23	1.0	0.38095238095238093	0.8170812782268438	0.9709249182706471	0.7125816120714811	0.9238279305010545	0.47299622280288994	0.8505538623229169	0.9293030849651299	0.9296254520170997	1.0	0.36363636363636365	0.0
1819	None	None	None	None	None	0.5	1	0.6666666666666666	4	0.5714285714285714	4	0.42857142857142855	0.14285714285714285	4	1	4	1	0	0.42857142857142855	7	3	0.6	9	0.1111111111111111	1.0	0.6888188478816141	0.5	0.7370790828346419	0.6300762875369874	0.10548653939759316	0.5	0.9463623899161169	0.54426250474744	1.0	0.25	0.0
1214	None	None	None	None	None	0	0	1.0	1	0	0	1.0	0	0	0	1	1	0	0.5	1	2	0.13333333333333333	2	0.16666666666666666	0	0	0	0	0	0	0	0	0	0	0	0
2872	0.012829510556882135	0.0015317585692128806	0.0007466718746175785	0.9815271983420857	None	0	0	0.4	2	0.6	3	0.4666666666666667	0.6	5	3	1	0	0	0.6	3	5	0.4666666666666667	7	0.0	0	0.8980480843892382	0.6986683174284484	0.9674369137367298	0.8256095736331351	0.9936402093920519	0.7821477386098992	0.5994825657067563	0.7728847137029582	0	0	0.0
6551	0.07648489401501403	0.03532476083039951	0.023603591620943148	0.7384197674483777	None	0	0	0.1875	3	0.9047619047619048	19	0.5227272727272727	0.9047619047619048	22	19	0	1	0	0.09090909090909091	22	2	1.5333333333333334	23	1.0	0.38095238095238093	0.8170812782268438	0.9684080531404767	0.6947577771052759	0.9213053998420181	0.47299622280288994	0.8867313048183696	0.9279298243543905	0.9338206452771289	1.0	0.45454545454545453	0.0
5675	0.063039218810374	0.03230173730540458	0.026987004506218958	0.7439955964534766	None	0	0	0.1875	3	0.9090909090909091	20	0.5217391304347826	0.9090909090909091	23	20	0	1	0	0.08695652173913043	23	2	1.6	24	1.0	0.36363636363636365	0.8310426897220641	0.9471881304776647	0.6947577771052759	0.9120612564651114	0.47299622280288994	0.9019149467307039	0.9279298243543905	0.9228350064542641	1.0	0.08695652173913043	0.0
14	None	None	None	None	None	0	0	1.0	1	0	0	1.0	0	0	0	1	4	0	0.5	1	2	0.13333333333333333	2	0.6666666666666666	0	0	0	0	0	0	0	0	0	0	0	0
5110	0.07414394942956158	0.025078770488650245	0.01611017510855157	0.7203306873289022	None	0	0	0.1875	3	0.9090909090909091	20	0.5217391304347826	0.9090909090909091	23	20	0	1	0	0.08695652173913043	23	2	1.6	24	1.0	0.36363636363636365	0.9050205706643684	0.9686290970352099	0.6118994484341171	0.9267164513889505	0.6214067928702134	0.8719711998845803	0.9279298243543905	0.9326799840359669	1.0	0.43478260869565216	0.0
3874	0.05867655301031462	0.020119437690531677	0.019732817412535315	0.7757580683818684	None	0	0	0.25	3	0.8666666666666667	13	0.53125	0.8666666666666667	16	13	0	1	0	0.125	16	2	1.1333333333333333	17	1.0	0.5333333333333333	0.8610509244456062	0.9722670559677092	0.30032260243781844	0.8653918575572759	0.7096975916282892	0.8873885754333768	0.9407433892126805	0.9237239728053368	1.0	0.125	0.0
4804	0.07129506853879906	0.04188920571330001	0.03431159837779713	0.7404247609525838	None	0	0	0.1875	3	0.9090909090909091	20	0.5217391304347826	0.9090909090909091	23	20	0	1	0	0.08695652173913043	23	2	1.6	24	1.0	0.36363636363636365	0.8170812782268438	0.972997887470073	0.6947577771052759	0.9243285207748588	0.47299622280288994	0.8528484378727159	0.9306521343393043	0.9318048906367582	1.0	0.391304347826087	0.0
3548	0.06513911471657917	0.027996607881329436	0.025108950978066664	0.7561003136531358	None	0	0	0.15	3	0.9259259259259259	25	0.5178571428571429	0.9259259259259259	28	25	0	1	0	0.07142857142857142	28	2	1.9333333333333333	29	1.0	0.4444444444444444	0.5545506677542154	0.9598994265280248	0.7304054470376864	0.8811101790002915	0.47299622280288994	0.8918140974846399	0.9337489177268746	0.919032724768997	1.0	0.03571428571428571	0.0
3023	0.06034980826534887	0.017642881227777584	-0.01560884578361892	0.7550527641804904	None	0	0	0.21428571428571427	3	0.8888888888888888	16	0.5263157894736842	0.8888888888888888	19	16	0	1	0	0.10526315789473684	19	2	1.3333333333333333	20	1.0	0.6666666666666666	0.5545506677542154	0.9704088788655149	0.6947577771052759	0.9082971923259705	0.47299622280288994	0.9339690602542406	0.9386761896367057	0.9432598945183511	1.0	0.10526315789473684	0.0
70	None	None	None	None	None	0	0	0.5714285714285714	4	0.5	4	0.625	0.375	5	3	4	3	0	1.0	4	4	0.6666666666666666	10	0.3	0.3333333333333333	0.30933469668648433	0.9310804800767208	0.36600501464752794	0.9196282431726591	0.20568844028880157	0.6456853673397231	0.7919582120140559	0.8676432834709823	0.4	0.4	0.0
4476	0.07173563359686733	0.03002121743352021	0.008604392601654826	0.7448743953726203	None	0	0	0.17647058823529413	3	0.9130434782608695	21	0.5208333333333334	0.9130434782608695	24	21	0	1	0	0.08333333333333333	24	2	1.6666666666666667	25	1.0	0.5217391304347826	0.5545506677542154	0.9579603574060453	0.7304054470376864	0.8907022119440381	0.47299622280288994	0.9029025083115352	0.9337489177268746	0.9230605058411295	1.0	0.08333333333333333	0.0
1809	None	None	None	None	None	0	0	0.75	3	0.3333333333333333	1	0.625	0	0	0	4	1	0	0.5	4	2	0.3333333333333333	5	0.08333333333333333	0.6666666666666666	0	0	0	0	0	0	0	0	0	0	0
522	None	None	None	None	None	0	0	0.3076923076923077	4	0.7647058823529411	13	0.2111111111111111	0.6470588235294118	14	11	4	6	0	0.9	10	9	1.2666666666666666	19	0.6666666666666666	0.36363636363636365	0.5735954577776672	0.775024208339473	0.37821831866122013	0.8884271640423452	0.7493532637739845	0.8153267773543132	0.8149969936385585	0.8318635445758555	0.14285714285714285	0.14285714285714285	0.0
476	None	None	None	None	None	1.0	1	1.0	4	0.25	1	0.5	0	3	0	2	0	0	0.75	4	3	0.4	6	0.0	1.0	0	0	0	0	0	0	0	0	0	0	0
5369	0.05765991864397978	0.03573995665775812	0.03521059017868064	0.7415156388790195	None	0	0	0.1875	3	0.9047619047619048	19	0.5227272727272727	0.9047619047619048	22	19	0	1	0	0.09090909090909091	22	2	1.5333333333333334	23	1.0	0.38095238095238093	0.8170812782268438	0.9716360402685493	0.7125816120714811	0.9233719566686499	0.47299622280288994	0.8613121515111274	0.9293030849651299	0.9319088286828267	1.0	0.045454545454545456	0.0
1625	None	None	None	None	None	0	0	0.25	3	0.875	14	0.5294117647058824	0.875	17	14	0	1	0	0.11764705882352941	17	2	1.2	18	1.0	0.75	0.5354606038920983	0.9743368169882178	0.6205017134372796	0.9156478937768503	0.5140319529667594	0.9208505747255775	0.9394391449553445	0.9440170655886753	1.0	0.11764705882352941	0.0
4803	0.058812188155296506	0.02856371950429496	0.028563240989107567	0.7180871243802989	None	0	0	0.21428571428571427	3	0.8888888888888888	16	0.5263157894736842	0.8888888888888888	19	16	0	1	0	0.10526315789473684	19	2	1.3333333333333333	20	1.0	0.4444444444444444	0.9050205706643684	0.8555102847911589	0.2923634997034843	0.9024024831242834	0.6214067928702134	0.8928187929090137	0.9279298243543905	0.885020167925574	1.0	0.05263157894736842	0.0
6160	0.06450205250689925	0.038026112954808615	0.0365310495219171	0.7516597031585547	None	0	0	0.1875	3	0.9090909090909091	20	0.5217391304347826	0.9090909090909091	23	20	0	1	0	0.08695652173913043	23	2	1.6	24	1.0	0.36363636363636365	0.8170812782268438	0.9718350662268651	0.6947577771052759	0.9273214763043269	0.47299622280288994	0.8715415052949004	0.9306521343393043	0.9350717304752211	1.0	0.391304347826087	0.0
6817	0.07613922610049559	0.019291263997310144	0.006801736847465402	0.7399206770281266	None	0	0	0.21428571428571427	3	0.8947368421052632	17	0.525	0.8947368421052632	20	17	0	1	0	0.1	20	2	1.4	21	1.0	0.42105263157894735	0.8170812782268438	0.9700010158138965	0.6947577771052759	0.9210769555429146	0.47299622280288994	0.8657443840697029	0.9279298243543905	0.9307982255777449	1.0	0.45	0.0
2704	0.0029257548798405923	0.0004149649295336653	-0.0003686394754081644	0.9968092434596043	None	0	0	0.8	4	0.2	1	0.5833333333333334	0.2	3	1	3	2	0	0.75	4	3	0.4666666666666667	7	0.25	0.5	0.8049840116020837	0.6317574715924407	0.34236033691883205	0.9448360775345787	0.532388998219217	0.7048899231654238	0.879839547605692	0.8048760208007592	0.6666666666666666	0.6666666666666666	0.0
3683	0.07502797251787252	0.020263806126494647	0.004467173600614239	0.7918006944890528	None	0	0	0.2	3	0.9	18	0.5238095238095238	0.9	21	18	0	1	0	0.09523809523809523	21	2	1.4666666666666666	22	1.0	0.6	0.5545506677542154	0.9680771264334121	0.6450134886487118	0.910071760793341	0.47299622280288994	0.9370869481127687	0.9386761896367057	0.9431695761848692	1.0	0.09523809523809523	0.0
1762	None	None	None	None	None	0	0	0.75	3	0.25	1	0.5	0	1	0	4	0	0	0.75	3	4	0.4	6	0.0	0	0	0	0	0	0	0	0	0	0	0	0
4072	0.03465671005373463	0.01451491260642405	0.0112589253774203	0.7420815856920796	None	0	0	0.3	3	0.8461538461538461	11	0.5357142857142857	0.8461538461538461	14	11	0	1	0	0.14285714285714285	14	2	1.0	15	1.0	0.6153846153846154	0.8610509244456062	0.9758003062352618	0.30032260243781844	0.8541833401731863	0.7096975916282892	0.870919666975003	0.9471287967103267	0.9211403593088755	1.0	0.14285714285714285	0.0
7034	0.05682900225804598	0.03612488349644763	0.031121194684844377	0.7322598520328468	None	0	0	0.21428571428571427	3	0.8888888888888888	16	0.5263157894736842	0.8888888888888888	19	16	0	1	0	0.10526315789473684	19	2	1.3333333333333333	20	1.0	0.4444444444444444	0.8170812782268438	0.967541408433659	0.6947577771052759	0.9162240235265431	0.47299622280288994	0.8749049292350892	0.9279298243543905	0.9293873496117678	1.0	0.10526315789473684	0.0
375	None	None	None	None	None	0	0	0.5	2	0.6666666666666666	2	1.0	0.6666666666666666	4	2	0	0	0	0.2	5	1	0.3333333333333333	5	0.0	0.5	0.7423369675941736	0.9512841378769356	0.13425594937992238	0.5090255713821373	0.6482763479096196	0.7717516659596065	0.9430810898788675	0.8035630766790925	0	0	0.0
3041	0.04067077608858119	0.007639258942044778	-0.0033093121554224687	0.7557824527970766	None	0	0	0.2727272727272727	3	0.8571428571428571	12	0.5333333333333333	0.8571428571428571	15	12	0	1	0	0.13333333333333333	15	2	1.0666666666666667	16	1.0	0.7142857142857143	0.8170812782268438	0.9750411635052614	0.6947577771052759	0.9119545519537761	0.47299622280288994	0.9080687910046374	0.9386761896367057	0.9407227449750926	1.0	0.13333333333333333	0.0
5010	0.060767040782660535	0.035842764068026764	0.03424067076629556	0.7294305292737214	None	0	0	0.1875	3	0.9047619047619048	19	0.5227272727272727	0.9047619047619048	22	19	0	1	0	0.09090909090909091	22	2	1.5333333333333334	23	1.0	0.38095238095238093	0.8170812782268438	0.9742054220420988	0.6947577771052759	0.9288934047529773	0.49351408788482465	0.8503215598896338	0.935153441365731	0.9337722103907259	1.0	0.09090909090909091	0.0
7290	0.07065980044080952	0.031703565426346475	0.022102778451688357	0.7343346251956915	None	0	0	0.1875	3	0.9047619047619048	19	0.5227272727272727	0.9047619047619048	22	19	0	1	0	0.09090909090909091	22	2	1.5333333333333334	23	1.0	0.38095238095238093	0.8170812782268438	0.9684080531404767	0.6947577771052759	0.9213053998420181	0.47299622280288994	0.8867313048183696	0.9279298243543905	0.9338206452771289	1.0	0.45454545454545453	0.0
2952	0.013048075334526914	0.0017542170246364057	0.0015318889965919716	0.9900723011171572	None	0	0	0.4	2	0.8	4	0.5833333333333334	0.8	6	4	0	2	0	0.3333333333333333	6	2	0.4666666666666667	7	1.0	0	0.4880071802954863	0.9298207655004486	0.8227103926752155	0.8978921202330887	0.4248444235400474	0.8222078751436147	0.9101055436341864	0.8905572566385344	0.5833333333333334	0.16666666666666666	0.0
330	None	None	None	None	None	0	0	0.2857142857142857	4	0.7777777777777778	14	0.2222222222222222	0.6111111111111112	14	11	5	5	0	0.9	10	9	1.3333333333333333	20	0.45454545454545453	0.3333333333333333	0.5735954577776672	0.775024208339473	0.40726291110898105	0.8931650264331946	0.7326070072209631	0.8085230471918556	0.8312035211566304	0.8320570131822022	0.14285714285714285	0.14285714285714285	0.0
7255	0.06293337358641665	0.03233317132200499	0.02704476032138765	0.7471779425702105	None	0	0	0.2	3	0.9	18	0.5238095238095238	0.9	21	18	0	1	0	0.09523809523809523	21	2	1.4666666666666666	22	1.0	0.4	0.8170812782268438	0.9731849893977363	0.6947577771052759	0.9277245544243331	0.5013716622908745	0.8455278650440499	0.9306521343393043	0.9317955361101288	1.0	0.42857142857142855	0.0
5709	0.05730754780875558	0.033963132846305095	0.0329146134805431	0.7469275939529585	None	0	0	0.1875	3	0.9047619047619048	19	0.5227272727272727	0.9047619047619048	22	19	0	1	0	0.09090909090909091	22	2	1.5333333333333334	23	1.0	0.38095238095238093	0.8170812782268438	0.9714986087062553	0.6962135293379816	0.9210791718086787	0.47299622280288994	0.8886420111676797	0.9293030849651299	0.936293597265561	1.0	0.09090909090909091	0.0
7323	0.0651376819974241	0.026818542167668876	0.012540117561236663	0.732114386734828	None	0	0	0.2	3	0.9	18	0.5238095238095238	0.9	21	18	0	1	0	0.09523809523809523	21	2	1.4666666666666666	22	1.0	0.4	0.8170812782268438	0.970861781694505	0.6947577771052759	0.9200309963832226	0.47299622280288994	0.8738268251090917	0.9306521343393043	0.9326447083402774	1.0	0.38095238095238093	0.0
5488	0.0634793078930821	0.04285996951851005	0.03499789574144948	0.7415535648095177	None	0	0	0.2	3	0.9	18	0.5238095238095238	0.9	21	18	0	1	0	0.09523809523809523	21	2	1.4666666666666666	22	1.0	0.4	0.8170812782268438	0.9691269876812928	0.6947577771052759	0.9224072549913542	0.47299622280288994	0.8805855604154278	0.9279298243543905	0.9333922361169694	1.0	0.47619047619047616	0.0
6084	0.06805242923076246	0.023484764166719345	0.02319883306744127	0.7512986637936299	None	0	0	0.1875	3	0.9047619047619048	19	0.5227272727272727	0.9047619047619048	22	19	0	1	0	0.09090909090909091	22	2	1.5333333333333334	23	1.0	0.38095238095238093	0.6478839952625256	0.9674539341640599	0.7304054470376864	0.9117685278358467	0.47299622280288994	0.907261431412978	0.9322169234887868	0.9351942531753292	1.0	0.36363636363636365	0.0
3939	0.06982865008145181	0.016988365874926303	0.01447873424512477	0.671982085252935	None	0	0	0.1875	3	0.9090909090909091	20	0.5217391304347826	0.9090909090909091	23	20	0	1	0	0.08695652173913043	23	2	1.6	24	1.0	0.5454545454545454	0.5354606038920983	0.9649018436924761	0.6947577771052759	0.9094161238687384	0.47299622280288994	0.9402409169472827	0.9324561581147506	0.9422459624855348	1.0	0.08695652173913043	0.0
7114	0.06652575250679245	0.01838795993092584	0.00048148047248069026	0.7556997816243305	None	0	0	0.1875	3	0.9047619047619048	19	0.5227272727272727	0.9047619047619048	22	19	0	1	0	0.09090909090909091	22	2	1.5333333333333334	23	1.0	0.38095238095238093	0.8610509244456062	0.9701112897931222	0.6527187430256272	0.9268109380657711	0.5472015078365516	0.8754892707984807	0.9293030849651299	0.9344007731962263	1.0	0.4090909090909091	0.0
7064	0.07004474607931237	0.04257183570121906	0.03664673720346086	0.739892997727895	None	0	0	0.1875	3	0.9090909090909091	20	0.5217391304347826	0.9090909090909091	23	20	0	1	0	0.08695652173913043	23	2	1.6	24	1.0	0.36363636363636365	0.8170812782268438	0.9721331529007586	0.6947577771052759	0.9271772159763435	0.47299622280288994	0.8715415052949004	0.9306521343393043	0.9352497585741524	1.0	0.391304347826087	0.0
5467	0.06312077922712778	0.03916873860068992	0.03860629573088622	0.7332768042324589	None	0	0	0.2	3	0.9	18	0.5238095238095238	0.9	21	18	0	1	0	0.09523809523809523	21	2	1.4666666666666666	22	1.0	0.4	0.8170812782268438	0.9723885349165263	0.6947577771052759	0.9232256298478358	0.47299622280288994	0.8751173541784419	0.9306521343393043	0.9349398659170876	1.0	0.38095238095238093	0.0
2064	None	None	None	None	None	0	0	0.3333333333333333	1	1.0	2	0.6666666666666666	0.5	1	1	2	0	0	0.6666666666666666	2	3	0.26666666666666666	4	0.0	0	0.6931027098999734	0.5	0.9249958447443737	0.5	0.22382843905159389	0.5	0.948664531374229	0.5	0	0	0.0
2306	None	None	None	None	None	0	0	0.5	1	1.0	1	0.75	0	0	0	2	0	0	1.0	2	2	0.2	3	0.0	0	0	0	0	0	0	0	0	0	0	0	0
5492	0.06840538829737179	0.03902936835974408	0.03002514727320311	0.7345595249658632	None	0	0	0.1875	3	0.9090909090909091	20	0.5217391304347826	0.9090909090909091	23	20	0	1	0	0.08695652173913043	23	2	1.6	24	1.0	0.36363636363636365	0.8170812782268438	0.9706414641724476	0.6947577771052759	0.9178219237917171	0.47299622280288994	0.8925717226812149	0.9279298243543905	0.935611023118253	1.0	0.08695652173913043	0.0
7245	0.06161353001813902	0.03725775281990794	0.03289110932188901	0.7288233134770263	None	0	0	0.16666666666666666	3	0.92	23	0.5192307692307693	0.92	26	23	0	1	0	0.07692307692307693	26	2	1.8	27	1.0	0.4	0.8170812782268438	0.9741320596604439	0.6947577771052759	0.9257622778760075	0.47299622280288994	0.8489549509785271	0.9322169234887868	0.9325228850874476	1.0	0.38461538461538464	0.0
342	None	None	None	None	None	0	0	0	0	0	0	1.0	0	0	0	0	0	0	1.0	1	1	0.06666666666666667	1	0.0	0	0	0	0	0	0	0	0	0	0	0	0
7308	0.07323058574485891	0.04660616508339718	0.040399307950896406	0.7247612449567717	None	0	0	0.1875	3	0.9090909090909091	20	0.5217391304347826	0.9090909090909091	23	20	0	1	0	0.08695652173913043	23	2	1.6	24	1.0	0.36363636363636365	0.8170812782268438	0.9721331529007586	0.6947577771052759	0.9271772159763435	0.47299622280288994	0.8715415052949004	0.9306521343393043	0.9352497585741524	1.0	0.391304347826087	0.0
2223	None	None	None	None	None	0.3333333333333333	1	0.625	5	0.2222222222222222	2	0.7333333333333333	0	3	0	7	3	0	0.6	5	3	0.7333333333333333	11	0.2	0.25	0	0	0	0	0	0	0	0	0	0	0
2423	None	None	None	None	None	0	0	0.17647058823529413	3	0.8260869565217391	19	0.22727272727272727	0.7391304347826086	20	17	4	1	0	0.9090909090909091	10	11	1.6666666666666667	25	0.1111111111111111	0.34782608695652173	0.7737727715324187	0.8357444652283297	0.3373776266823237	0.9457251810674581	0.6210542294361412	0.953621835171822	0.9173049850420559	0.9243339053583127	1.0	0	0.0
7305	0.06581187751689904	0.03946308645474736	0.011546752121718951	0.7156634262205404	None	0	0	0.21428571428571427	3	0.8947368421052632	17	0.525	0.8947368421052632	20	17	0	1	0	0.1	20	2	1.4	21	1.0	0.42105263157894735	0.7886943324298984	0.972723495120314	0.7125816120714811	0.9183441395008382	0.47299622280288994	0.860346372211077	0.9323317120267489	0.9311250378075117	1.0	0.15	0.0
6056	0.07014909643298622	0.0363828866473395	0.008648444331965127	0.7303637988778462	None	0	0	0.21428571428571427	3	0.8947368421052632	17	0.525	0.8947368421052632	20	17	0	1	0	0.1	20	2	1.4	21	1.0	0.42105263157894735	0.8170812782268438	0.9711067955356063	0.6947577771052759	0.9234408288654734	0.47299622280288994	0.8621085846805576	0.9293030849651299	0.9316678403104406	1.0	0.4	0.0
5754	0.08180571971037359	0.015163663073046863	0.015119617144394323	0.7054930639007999	None	0	0	0.17647058823529413	3	0.9130434782608695	21	0.5208333333333334	0.9130434782608695	24	21	0	1	0	0.08333333333333333	24	2	1.6666666666666667	25	1.0	0.34782608695652173	0.8610509244456062	0.9703238298257282	0.6468957340948037	0.9290775240942509	0.5677193729184864	0.8669391004013269	0.9293030849651299	0.9336825868190235	1.0	0.375	0.0
6022	0.0628580051763579	0.03831595778551521	0.0328765937693388	0.742723758205434	None	0	0	0.1875	3	0.9047619047619048	19	0.5227272727272727	0.9047619047619048	22	19	0	1	0	0.09090909090909091	22	2	1.5333333333333334	23	1.0	0.38095238095238093	0.8170812782268438	0.9688128549512763	0.6947577771052759	0.9236666596462395	0.47299622280288994	0.8920585348210487	0.9279298243543905	0.9358611300167616	1.0	0.045454545454545456	0.0
7369	0.07654196619042355	0.047645038547656095	0.03574251151947285	0.728466168593991	None	0	0	0.1875	3	0.9090909090909091	20	0.5217391304347826	0.9090909090909091	23	20	0	1	0	0.08695652173913043	23	2	1.6	24	1.0	0.36363636363636365	0.8170812782268438	0.9709326994016553	0.6947577771052759	0.926388514873709	0.5013716622908745	0.8524604334261103	0.9279298243543905	0.9307578126780487	1.0	0.43478260869565216	0.0
4911	0.06088592434616746	0.037935619018319246	0.034655119293961895	0.7041867127747776	None	0	0	0.21428571428571427	3	0.8888888888888888	16	0.5263157894736842	0.8888888888888888	19	16	0	1	0	0.10526315789473684	19	2	1.3333333333333333	20	1.0	0.4444444444444444	0.8170812782268438	0.9724451527381097	0.6947577771052759	0.92228131877168	0.47299622280288994	0.8577958335031308	0.9306521343393043	0.9315978760871433	1.0	0.05263157894736842	0.0
5774	0.06201176722873428	0.0340463561981247	0.03381476298683913	0.7397560030719716	None	0	0	0.2	3	0.9	18	0.5238095238095238	0.9	21	18	0	1	0	0.09523809523809523	21	2	1.4666666666666666	22	1.0	0.4	0.8170812782268438	0.9723885349165263	0.6947577771052759	0.9231486065125748	0.47299622280288994	0.8780466300437819	0.9306521343393043	0.9354648766730382	1.0	0.38095238095238093	0.0
6351	0.07494116757770278	0.04626608944775943	0.0309116682673945	0.7302545870839153	None	0	0	0.1875	3	0.9090909090909091	20	0.5217391304347826	0.9090909090909091	23	20	0	1	0	0.08695652173913043	23	2	1.6	24	1.0	0.36363636363636365	0.8170812782268438	0.9721331529007586	0.6947577771052759	0.9324959106494894	0.47299622280288994	0.8681506267645941	0.9306521343393043	0.936283747765499	1.0	0.391304347826087	0.0
7526	0.061141755740398554	0.03247891143606742	0.03099065884441569	0.7139695270110749	None	0	0	0.1875	3	0.9047619047619048	19	0.5227272727272727	0.9047619047619048	22	19	0	1	0	0.09090909090909091	22	2	1.5333333333333334	23	1.0	0.38095238095238093	0.7791493004988398	0.9704508451997551	0.7125816120714811	0.9219085402453053	0.47299622280288994	0.8628509619112673	0.9293030849651299	0.9308496661308944	1.0	0.4090909090909091	0.0
5164	0.063118988855664	0.023102309494778834	0.013367174624984872	0.7501964662469868	None	0	0	0.1875	3	0.9047619047619048	19	0.5227272727272727	0.9047619047619048	22	19	0	1	0	0.09090909090909091	22	2	1.5333333333333334	23	1.0	0.38095238095238093	0.6858159729905295	0.9713255837694222	0.7304054470376864	0.9149732704102356	0.47299622280288994	0.8717857681571163	0.9322169234887868	0.9311917939492277	1.0	0.09090909090909091	0.0
1674	None	None	None	None	None	0	0	0.25	1	1.0	4	1.0	0.5	3	2	2	0	0	0.16666666666666666	6	1	0.4	6	0.0	0	0.25363639375895214	0.9479190464555078	0.37678164472029885	0.7313673841420608	0.7223446022554011	0.8645311275085165	0.8791077686316491	0.8720077735939572	0	0	0.0
6042	0.0656057082963955	0.007365182534338372	-0.003613960844009845	0.6851942387050837	None	0	0	0.21428571428571427	3	0.8947368421052632	17	0.525	0.8947368421052632	20	17	0	1	0	0.1	20	2	1.4	21	1.0	0.42105263157894735	0.8231189467176021	0.9746287593484156	0.6682409432704899	0.9307546241844911	0.5472015078365516	0.841654544519536	0.9322169234887868	0.9333374453922927	1.0	0.45	0.0
3130	0.09326177828707163	0.015634640807204024	0.0035442621796572585	0.7521416999079418	None	0	0	0.16666666666666666	3	0.9166666666666666	22	0.52	0.9166666666666666	25	22	0	1	0	0.08	25	2	1.7333333333333334	26	1.0	0.5	0.5545506677542154	0.9554282535957161	0.6976692815706875	0.8910622258756753	0.47299622280288994	0.9477525561528798	0.9353791441839939	0.9363307145407075	1.0	0.08	0.0
2324	None	None	None	None	None	0	0	0.5	2	0.3333333333333333	1	0.5555555555555556	0.3333333333333333	2	1	2	1	0	1.0	3	3	0.3333333333333333	5	0.14285714285714285	0	0.8980480843892382	0.5	0.9674369137367298	0.5	0.996820104696026	0.5079490684473331	0.6021042218794498	0.5026498879432079	1.0	0	0.0
1287	None	None	None	None	None	1.0	1	1.0	4	0.0	0	0.5555555555555556	0	3	0	1	0	0	1.0	3	3	0.3333333333333333	5	0.0	1.0	0	0	0	0	0	0	0	0	0	0	0
3214	0.009961989690518223	0.00399201499757973	0.0037843224825119376	0.9861671381281754	None	0	0	0.3333333333333333	2	0.8333333333333334	5	0.5333333333333333	0.5	5	3	2	3	0	0.6	5	3	0.5333333333333333	8	0.5	0.3333333333333333	0.5180562008491058	0.8333131354087312	0.3253031357171708	0.9480928546184318	0.6188445160494476	0.9350881402201826	0.9173049850420559	0.9163660457963884	0.4	0.2	0.0
1877	None	None	None	None	None	0	0	0.4	2	0.6	3	0.5833333333333334	0	0	0	6	2	0	0.75	3	4	0.4666666666666667	7	0.125	0.4	0	0	0	0	0	0	0	0	0	0	0
4929	0.01468846242418368	0.0016587581370257948	-3.6845208447016325e-05	0.9662379680080051	None	0	0	0.1875	3	0.9090909090909091	20	0.5217391304347826	0.9090909090909091	23	20	0	1	0	0.08695652173913043	23	2	1.6	24	1.0	0.36363636363636365	0.2123187786920749	0.9734577277656976	0.5785915339568477	0.9105705233270148	0.7096975916282892	0.877065518769008	0.9386761896367057	0.932718762188313	1.0	0.08695652173913043	0.0
1999	None	None	None	None	None	0	0	0.6	3	0.6	3	0.5833333333333334	0.6	4	3	2	1	0	0.3333333333333333	6	2	0.4666666666666667	7	0.14285714285714285	0.4	0.24808897860078086	0.8950662291185785	0.8858791587133379	0.5880253002772489	0.6689722548282967	0.8825376517125169	0.9427317809157496	0.8183715480469085	1.0	0	0.0
835	None	None	None	None	None	0	0	0.21428571428571427	3	0.7777777777777778	14	0.7407407407407407	0.3888888888888889	8	7	11	6	0	0.3333333333333333	9	3	1.3333333333333333	20	0.24	0.9230769230769231	0.27495777547004724	0.9508325724109987	0.395376474805118	0.958272445930415	0.772444880088661	0.878038231673999	0.8527465068864102	0.9364351640891966	0.125	0.375	0.0
736	None	None	None	None	None	0	0	0.5	2	0.3333333333333333	1	0.8333333333333334	0	2	0	2	1	0	0.6666666666666666	2	3	0.3333333333333333	5	0.16666666666666666	0	0	0	0	0	0	0	0	0	0	0	0
5119	0.06307001875893704	0.03794865169279539	0.03566262663171149	0.748231573718713	None	0	0	0.1875	3	0.9047619047619048	19	0.5227272727272727	0.9047619047619048	22	19	0	1	0	0.09090909090909091	22	2	1.5333333333333334	23	1.0	0.38095238095238093	0.8170812782268438	0.9717067533632902	0.6947577771052759	0.9246155199439297	0.47299622280288994	0.8738300347867932	0.9293030849651299	0.9345933647274924	1.0	0.4090909090909091	0.0
7270	0.06817324372858097	0.008760816309232552	0.008677989244986431	0.7371581992618967	None	0	0	0.1875	3	0.9047619047619048	19	0.5227272727272727	0.9047619047619048	22	19	0	1	0	0.09090909090909091	22	2	1.5333333333333334	23	1.0	0.38095238095238093	0.9050205706643684	0.9752886476021293	0.4594102352323299	0.933229909789411	0.6214067928702134	0.8231680410671413	0.9324139115145376	0.9319440435087473	1.0	0.4090909090909091	0.0
3418	0.038432699671888476	0.011600464069309915	0.008686271864286034	0.7435685005844612	None	0	0	0.2727272727272727	3	0.8571428571428571	12	0.5333333333333333	0.8571428571428571	15	12	0	1	0	0.13333333333333333	15	2	1.0666666666666667	16	1.0	0.7142857142857143	0.8170812782268438	0.9743964367735641	0.30032260243781844	0.910389707390059	0.6214067928702134	0.9038723938879509	0.9386761896367057	0.9389365057130051	1.0	0.2	0.0
521	None	None	None	None	None	0	0	0.5	3	0.5	3	0.4	0.16666666666666666	2	1	5	1	0	0.8	5	4	0.5333333333333333	8	0.07692307692307693	0	0.6443628443615615	0.9662723789756563	0.6377956188791754	0.9723054578535782	0.589408052316928	0.9826751009758227	0.967172699672259	0.9746812609231889	1.0	1.0	0.0
1768	None	None	None	None	None	0	0	0.5	2	0.3333333333333333	1	0.8333333333333334	0	1	0	3	1	0	0.6666666666666666	3	2	0.3333333333333333	5	0.1111111111111111	0	0	0	0	0	0	0	0	0	0	0	0
2875	None	None	None	None	None	0	0	0.3	6	0.6785714285714286	19	0.28846153846153844	0.5	17	14	12	6	0	0.6153846153846154	8	13	2.0	30	0.24	0.08695652173913043	0.7431842624097782	0.8316019407540753	0.3253031357171708	0.9375380276742595	0.8248299447445552	0.9388567690532383	0.8991848878405992	0.9125936007592073	0.058823529411764705	0.17647058823529413	0.0
6146	0.0714255244117879	0.048902617105438854	0.04056037059057079	0.7410676047788116	None	0	0	0.1875	3	0.9047619047619048	19	0.5227272727272727	0.9047619047619048	22	19	0	1	0	0.09090909090909091	22	2	1.5333333333333334	23	1.0	0.38095238095238093	0.8170812782268438	0.9717067533632902	0.6947577771052759	0.9246472116973418	0.48718394254688224	0.8529348770683627	0.9293030849651299	0.9308931077809426	1.0	0.4090909090909091	0.0
1743	None	None	None	None	None	0	0	1.0	2	0.0	0	0.75	0	0	0	2	0	0	1.0	2	2	0.2	3	0.0	0	0	0	0	0	0	0	0	0	0	0	0
1252	None	None	None	None	None	0	0	0.5	2	0.6666666666666666	2	1.0	0	0	0	4	2	0	0.2	5	1	0.3333333333333333	5	0.16666666666666666	0.5	0	0	0	0	0	0	0	0	0	0	0
2284	None	None	None	None	None	0	0	0.5	4	0.5	5	0.5	0.4	4	4	7	1	0	0.375	8	3	0.8	12	0.05555555555555555	0.18181818181818182	0.10858137295005119	0.6465904819181347	0.8373976778541404	0.56923381751926	0.24391075965431627	0.8831323425036496	0.9595068960056697	0.7248034205508037	1.0	0	0.0
3830	0.06451218134724054	0.00667954787717016	0.002602705245900992	0.720583264351502	None	0	0	0.25	3	0.875	14	0.5294117647058824	0.8125	15	13	2	1	0	0.11764705882352941	17	2	1.2	18	0.16666666666666666	0.5	0.7412173227708359	0.9605613273261386	0.30032260243781844	0.9016668769595848	0.6214067928702134	0.917062190225939	0.9467272949318261	0.9311129981202497	1.0	0.13333333333333333	0.0
7033	0.0633992101738428	0.03186345960887888	0.03185691415293088	0.7433345445220703	None	0	0	0.1875	3	0.9090909090909091	20	0.5217391304347826	0.9090909090909091	23	20	0	1	0	0.08695652173913043	23	2	1.6	24	1.0	0.36363636363636365	0.8170812782268438	0.9700015259721168	0.6947577771052759	0.9180442846436981	0.47299622280288994	0.8917042114512056	0.9279298243543905	0.9350406698601224	1.0	0.08695652173913043	0.0
7435	0.0726354601647567	0.0372885238421319	0.0032741049629119476	0.7391197793039865	None	0	0	0.1875	3	0.9047619047619048	19	0.5227272727272727	0.9047619047619048	22	19	0	1	0	0.09090909090909091	22	2	1.5333333333333334	23	1.0	0.38095238095238093	0.8610509244456062	0.9695231527983814	0.640462855419911	0.9248202518859655	0.5472015078365516	0.8779120825794438	0.9279298243543905	0.9338538465023777	1.0	0.45454545454545453	0.0
4971	0.0589271383080545	0.028155135100619625	0.026707202908719592	0.7189567348522146	None	0	0	0.21428571428571427	3	0.8947368421052632	17	0.525	0.8947368421052632	20	17	0	1	0	0.1	20	2	1.4	21	1.0	0.42105263157894735	0.7412173227708359	0.9701198895632732	0.8008732401219623	0.9312013349358595	0.47299622280288994	0.8401329717035103	0.9293030849651299	0.9296665531981841	1.0	0.05	0.0
3844	0.05883972701974766	0.009858180235176995	-0.0065695969580754025	0.6920841669454139	None	0	0	0.2727272727272727	3	0.8571428571428571	12	0.5333333333333333	0.8571428571428571	15	12	0	1	0	0.13333333333333333	15	2	1.0666666666666667	16	1.0	0.5714285714285714	0.8170812782268438	0.9715429800534966	0.30032260243781844	0.8821033325737748	0.7096975916282892	0.9157943969774518	0.9341340985625702	0.9335890193524271	1.0	0.13333333333333333	0.0
6290	0.06635662434697093	0.042378587660166354	0.03701576466455675	0.7467685173323919	None	0	0	0.1875	3	0.9047619047619048	19	0.5227272727272727	0.9047619047619048	22	19	0	1	0	0.09090909090909091	22	2	1.5333333333333334	23	1.0	0.38095238095238093	0.8170812782268438	0.9717067533632902	0.6947577771052759	0.9246939587004603	0.49351408788482465	0.8686851774002646	0.9293030849651299	0.9336756598352791	1.0	0.4090909090909091	0.0
3282	0.06755996011949023	0.008764490560580965	0.00876447505043196	0.7194765095098403	None	0	0	0.2727272727272727	3	0.8571428571428571	12	0.5333333333333333	0.8571428571428571	15	12	0	1	0	0.13333333333333333	15	2	1.0666666666666667	16	1.0	0.5714285714285714	0.9050205706643684	0.9715944323581582	0.2923634997034843	0.8471880332633013	0.7096975916282892	0.8576148782264621	0.9467272949318261	0.9126871728251847	1.0	0.13333333333333333	0.0
5715	0.07947486968613682	0.037471731195725194	0.014930412390760968	0.7912169758838882	None	0	0	0.1875	3	0.9047619047619048	19	0.5227272727272727	0.9047619047619048	22	19	0	1	0	0.09090909090909091	22	2	1.5333333333333334	23	1.0	0.38095238095238093	0.881923046938293	0.9795810336697414	0.6947577771052759	0.9245651748286845	0.47299622280288994	0.8756179256308378	0.9386761896367057	0.9413703273294937	1.0	0.4090909090909091	0.0
3618	0.06508072267667904	0.006859297313150946	-0.0025899541361791866	0.7542327954017706	None	0	0	0.23076923076923078	3	0.8823529411764706	15	0.5277777777777778	0.8823529411764706	18	15	0	1	0	0.1111111111111111	18	2	1.2666666666666666	19	1.0	0.5882352941176471	0.1929291230019176	0.952647599060794	0.7066532956941421	0.8895163621789239	0.47299622280288994	0.9487243297582744	0.9370477986532748	0.9351388767432448	1.0	0.1111111111111111	0.0
6150	0.06418091356321606	0.01798997150628461	-0.010768176402614321	0.7044126777497318	None	0	0	0.1875	3	0.9047619047619048	19	0.5227272727272727	0.9047619047619048	22	19	0	1	0	0.09090909090909091	22	2	1.5333333333333334	23	1.0	0.38095238095238093	0.8610509244456062	0.9691611871148154	0.6842732666560213	0.9256789736549816	0.5472015078365516	0.8604783551294283	0.9279298243543905	0.9306264998483723	1.0	0.45454545454545453	0.0
344	None	None	None	None	None	0	0	0.2727272727272727	3	0.7142857142857143	10	0.2857142857142857	0.6428571428571429	12	9	3	1	0	0.875	8	7	1.0666666666666667	16	0.14285714285714285	0.42857142857142855	0.7737727715324187	0.7613548776950207	0.3774802045541695	0.9328864201281815	0.6088454773928691	0.9487277596239017	0.8963142770085363	0.9034939584660686	1.0	0.16666666666666666	0.0
3134	0.11368966226844507	0.026316283786520324	0.026286130130190224	0.8019998144940166	None	0	0	0.125	2	0.9047619047619048	19	0.19166666666666668	0.8095238095238095	19	17	3	2	0	0.5333333333333333	15	8	1.5333333333333334	23	0.25	0	0.47184220076824046	0.9449483476335658	0.357140190866916	0.9496802391756044	0.3650339952160145	0.9159897313043454	0.9226165335119149	0.9383828238314015	0.5526315789473684	0	0.0
828	None	None	None	None	None	0	0	0.5	1	1.0	1	0.75	0	1	0	1	0	0	1.0	2	2	0.2	3	0.0	0	0	0	0	0	0	0	0	0	0	0	0
2254	None	None	None	None	None	0	0	0.3333333333333333	1	1.0	2	0.6666666666666666	0.5	2	1	1	0	0	0.6666666666666666	2	3	0.26666666666666666	4	0.0	0	0.7084076926002927	0.5381879421794602	0.9249958447443737	0.5	0.34231051781618904	0.7658134868355887	0.9174858832275434	0.6096775150397808	0	0	0.0
5548	0.06757189758416346	0.021748342877546987	0.021686307692609135	0.7269660156731473	None	0	0	0.1875	3	0.9047619047619048	19	0.5227272727272727	0.9047619047619048	22	19	0	1	0	0.09090909090909091	22	2	1.5333333333333334	23	1.0	0.38095238095238093	0.8170812782268438	0.9736284791698353	0.6962135293379816	0.9282612035262252	0.47299622280288994	0.8549819424229358	0.9322169234887868	0.9338721500384974	1.0	0.09090909090909091	0.0
6433	0.0683892673301837	0.02218926637146132	0.022098512461140463	0.7096702876280336	None	0	0	0.1875	3	0.9090909090909091	20	0.5217391304347826	0.9090909090909091	23	20	0	1	0	0.08695652173913043	23	2	1.6	24	1.0	0.36363636363636365	0.8170812782268438	0.9721331529007586	0.6947577771052759	0.927496497965175	0.5013716622908745	0.8708028701036442	0.9306521343393043	0.9352125444743469	1.0	0.391304347826087	0.0
1159	None	None	None	None	None	0	0	0.6666666666666666	2	0.5	1	0.6666666666666666	0	0	0	3	0	0	0.6666666666666666	3	2	0.26666666666666666	4	0.0	0.6666666666666666	0	0	0	0	0	0	0	0	0	0	0
4521	0.05805897633571462	0.010596814047701558	0.006079920988212395	0.6285869249590113	None	0	0	0.1875	3	0.9090909090909091	20	0.5217391304347826	0.9090909090909091	23	20	0	1	0	0.08695652173913043	23	2	1.6	24	1.0	0.36363636363636365	0.5182282558461461	0.9520454739402364	0.8222990970790626	0.8456180723424067	0.2891528208294828	0.8011271635341976	0.9225878160895661	0.8836492261259598	1.0	0.08695652173913043	0.0
1983	None	None	None	None	None	0	0	0.5	2	0.3333333333333333	1	0.8333333333333334	0	0	0	4	0	0	0.6666666666666666	2	3	0.3333333333333333	5	0.0	0	0	0	0	0	0	0	0	0	0	0	0
3805	0.09915296358518258	0.02263232876571187	0.017160337880107696	0.8499420698494896	None	0	0	0.14285714285714285	2	0.8947368421052632	17	0.21428571428571427	0.8421052631578947	18	16	2	2	0	0.5	14	7	1.4	21	0.3333333333333333	0	0.42411177090500746	0.9376566009548849	0.3880719813986465	0.9538337240937972	0.3650339952160145	0.9236594867060544	0.9162529861800845	0.9395755929666701	0.5277777777777778	0	0.0
1917	None	None	None	None	None	0.5	1	0.7142857142857143	5	0.375	3	0.4166666666666667	0	4	0	5	2	0	0.6666666666666666	6	4	0.6666666666666666	10	0.2	0.5714285714285714	0	0	0	0	0	0	0	0	0	0	0
2686	1.295510414533442e-05	2.54281814871171e-07	2.529554415313188e-07	0.9999956417743784	None	0	0	0.5	2	0.3333333333333333	1	0.5555555555555556	0.3333333333333333	2	1	2	1	0	1.0	3	3	0.3333333333333333	5	0.14285714285714285	0	0.8980480843892382	0.5	0.9674369137367298	0.5	0.9936402093920519	0.5	0.5994825657067563	0.5	1.0	0	0.0
4953	0.05393959101595533	0.025664402733848596	-0.002082895194639598	0.7679676678980641	None	0	0	0.21428571428571427	3	0.8888888888888888	16	0.5263157894736842	0.8888888888888888	19	16	0	1	0	0.10526315789473684	19	2	1.3333333333333333	20	1.0	0.4444444444444444	0.8170812782268438	0.9682579675655184	0.6947577771052759	0.9208152114691799	0.47299622280288994	0.8627294638836318	0.9279298243543905	0.9288942354845098	1.0	0.05263157894736842	0.0
6303	0.0701330934436916	0.023190064159822863	0.02131526032691015	0.7211633158509806	None	0	0	0.1875	3	0.9090909090909091	20	0.5217391304347826	0.9090909090909091	23	20	0	1	0	0.08695652173913043	23	2	1.6	24	1.0	0.36363636363636365	0.8170812782268438	0.9683518923466423	0.6947577771052759	0.9218274271775322	0.47299622280288994	0.8928242067885507	0.9279298243543905	0.9351982069747758	1.0	0.043478260869565216	0.0
315	None	None	None	None	None	0	0	1.0	2	0.0	0	1.0	0	1	0	1	0	0	0.3333333333333333	3	1	0.2	3	0.0	1.0	0	0	0	0	0	0	0	0	0	0	0
3696	0.10192432848157647	0.0169620905381661	0.005532624971055838	0.8170032992216847	None	0	0	0.14285714285714285	2	0.8888888888888888	16	0.20833333333333334	0.8333333333333334	17	15	2	2	0	0.6666666666666666	12	8	1.3333333333333333	20	0.3333333333333333	0	0.2932064557969412	0.9355593186545927	0.357140190866916	0.9586792820097084	0.3650339952160145	0.9254188028974217	0.9226165335119149	0.9415478474529853	0.5294117647058824	0	0.0
1411	None	None	None	None	None	0.5	1	0.8333333333333334	5	0.16666666666666666	1	0.5	0	3	0	4	1	0	1.0	4	4	0.5333333333333333	8	0.1111111111111111	0.5	0	0	0	0	0	0	0	0	0	0	0
2128	None	None	None	None	None	0	0	0.3333333333333333	2	0.8333333333333334	5	0.6666666666666666	0.3333333333333333	4	2	3	4	0	0.75	4	3	0.5333333333333333	8	0.5	0.6666666666666666	0.6096087284409213	0.7593256769268154	0.4625505860575547	0.9605543274061173	0.9236252313691363	0.9635525925465025	0.9386364424485165	0.9268158718085385	0.375	0.5	0.0
3470	0.10799443045898363	0.01034602824547525	0.007609609266570761	0.7122590146470679	None	0	0	0.14285714285714285	2	0.8947368421052632	17	0.20192307692307693	0.7894736842105263	17	15	3	2	0	0.6153846153846154	13	8	1.4	21	0.25	0	0.37638134104177456	0.9442846176661356	0.41900377193037697	0.952466610071305	0.3650339952160145	0.9193842852418871	0.9142644981298539	0.9401351916329543	0.5588235294117647	0	0.0
6861	0.0708522156309357	0.04170775590033044	0.030494830366306725	0.7418232491433164	None	0	0	0.1875	3	0.9047619047619048	19	0.5227272727272727	0.9047619047619048	22	19	0	1	0	0.09090909090909091	22	2	1.5333333333333334	23	1.0	0.38095238095238093	0.8170812782268438	0.9720092971767608	0.6947577771052759	0.9245651748286845	0.47299622280288994	0.8756179256308378	0.9293030849651299	0.9351344151670963	1.0	0.4090909090909091	0.0
1800	None	None	None	None	None	0.5	1	0.6666666666666666	4	0.5714285714285714	4	0.5	0.42857142857142855	7	3	1	1	0	0.5	6	3	0.6	9	0.5	0.6666666666666666	0.5011635609764087	0.9338327725615897	0.700981456248506	0.9154293783074119	0.2499487193318156	0.9139880075725043	0.9214568777685256	0.9215852348654553	1.0	0.2857142857142857	0.0
6910	0.0781900088144021	0.04762659580910467	0.03444094906416524	0.7332313563753262	None	0	0	0.2	3	0.9	18	0.5238095238095238	0.9	21	18	0	1	0	0.09523809523809523	21	2	1.4666666666666666	22	1.0	0.4	0.8170812782268438	0.9713287717375414	0.6947577771052759	0.9209296667885684	0.47299622280288994	0.8568966466536071	0.9279298243543905	0.9301625525981362	1.0	0.42857142857142855	0.0
1616	None	None	None	None	None	0.25	1	0.4	4	0.5833333333333334	7	0.4375	0.4166666666666667	8	5	5	1	0	0.5	4	8	0.9333333333333333	14	0.09090909090909091	0.16666666666666666	0.6459144861907623	0.9088969556708852	0.5235710057258675	0.9191893111251868	0.4451478452154376	0.9285497305672763	0.8878612544555184	0.91924121945002	1.0	0.25	0.0
7312	0.06281810077409085	0.03679026587713349	0.03610823631888521	0.7452647902578107	None	0	0	0.1875	3	0.9090909090909091	20	0.5217391304347826	0.9090909090909091	23	20	0	1	0	0.08695652173913043	23	2	1.6	24	1.0	0.36363636363636365	0.8170812782268438	0.9727332575605969	0.6947577771052759	0.9244749092331268	0.47299622280288994	0.8487001501354332	0.9306521343393043	0.9309397439959032	1.0	0.391304347826087	0.0
1767	None	None	None	None	None	0	0	0.5	3	0.5	3	0.4444444444444444	0.5	3	3	4	0	0	0.5	6	3	0.5333333333333333	8	0.0	1.0	0.10858137295005119	0.6587312080688462	0.8353552381624473	0.6049559642643039	0.24391075965431627	0.904883985650721	0.9576249681881565	0.7525336301231342	0	0	0.0
7420	0.06675509424018458	0.022138741671252887	0.021753050906118867	0.6989878908635614	None	0	0	0.1875	3	0.9047619047619048	19	0.5227272727272727	0.9047619047619048	22	19	0	1	0	0.09090909090909091	22	2	1.5333333333333334	23	1.0	0.38095238095238093	0.8170812782268438	0.9729453462935678	0.7125816120714811	0.9306044711262594	0.47299622280288994	0.8534435670642215	0.9322169234887868	0.9338124486120402	1.0	0.36363636363636365	0.0
5244	0.07621429784838755	0.04053255950808188	0.015412836352109898	0.7384494351009421	None	0	0	0.1875	3	0.9047619047619048	19	0.5227272727272727	0.9047619047619048	22	19	0	1	0	0.09090909090909091	22	2	1.5333333333333334	23	1.0	0.38095238095238093	0.8170812782268438	0.9684080531404767	0.6947577771052759	0.921400547556447	0.47299622280288994	0.869042166214852	0.9279298243543905	0.9303621637115603	1.0	0.4090909090909091	0.0
4988	0.06666227568583075	0.034735126664671864	0.027287461061012902	0.736001109590187	None	0	0	0.1875	3	0.9047619047619048	19	0.5227272727272727	0.9047619047619048	22	19	0	1	0	0.09090909090909091	22	2	1.5333333333333334	23	1.0	0.38095238095238093	0.8170812782268438	0.9695200462968873	0.6962135293379816	0.9125111841073228	0.47299622280288994	0.8642128049189277	0.9279298243543905	0.9276887893460365	1.0	0.09090909090909091	0.0
2835	0.014361347637980438	0.004757742844161057	0.004590551409953327	0.9702330695261051	None	0	0	0.3333333333333333	2	0.8571428571428571	6	0.5	0.42857142857142855	4	3	4	4	0	0.5	6	3	0.6	9	0.36363636363636365	0.3333333333333333	0.6768448244923795	0.8395183473728607	0.27792843221894603	0.6245041714756807	0.4779623411395968	0.9381460912385258	0.9173049850420559	0.8358264069633845	0.25	0.25	0.007299962952431294
5651	0.06976773166997016	0.044276507602790026	0.0377001686614258	0.7425455172211485	None	0	0	0.1875	3	0.9047619047619048	19	0.5227272727272727	0.9047619047619048	22	19	0	1	0	0.09090909090909091	22	2	1.5333333333333334	23	1.0	0.38095238095238093	0.8170812782268438	0.9717067533632902	0.6947577771052759	0.9245690921719797	0.47299622280288994	0.8570889244309189	0.9293030849651299	0.9315844619058777	1.0	0.4090909090909091	0.0
5037	0.06722274137691485	0.024891961128578277	0.021737474163857094	0.705632564544986	None	0	0	0.1875	3	0.9047619047619048	19	0.5227272727272727	0.9047619047619048	22	19	0	1	0	0.09090909090909091	22	2	1.5333333333333334	23	1.0	0.38095238095238093	0.8170812782268438	0.9723416724484633	0.6962135293379816	0.9231135755148904	0.47299622280288994	0.8521767488960013	0.9322169234887868	0.9307967640877185	1.0	0.09090909090909091	0.0
2836	0.016582096661441927	0.004775992944286934	-0.00023424733698525872	0.9495792224216539	None	0	0	0.2857142857142857	2	0.875	7	0.625	0.625	5	5	4	0	0	0.25	8	2	0.6666666666666666	10	0.0	0.2222222222222222	0.24808897860078086	0.5	0.9173100405335293	0.5122521849336829	0.7217825859229356	0.5331719153116907	0.9431952252572842	0.5151538079790128	0	0	0.0
5433	0.0644407806306068	0.03859281423960487	0.03645060926190937	0.7429126808657028	None	0	0	0.1875	3	0.9047619047619048	19	0.5227272727272727	0.9047619047619048	22	19	0	1	0	0.09090909090909091	22	2	1.5333333333333334	23	1.0	0.38095238095238093	0.8170812782268438	0.9717067533632902	0.6947577771052759	0.9246155199439297	0.47299622280288994	0.8738300347867932	0.9293030849651299	0.9345933647274924	1.0	0.4090909090909091	0.0
4294	0.057161058610010765	0.019921629901359282	0.0032504360320492454	0.7198518065756107	None	0	0	0.15	3	0.9285714285714286	26	0.5172413793103449	0.9285714285714286	29	26	0	1	0	0.06896551724137931	29	2	2.0	30	1.0	0.42857142857142855	0.8170812782268438	0.9393429379937096	0.7192695523167081	0.8908951730066392	0.2820688035469825	0.9101350457520883	0.9324561581147506	0.9156800908285659	1.0	0.034482758620689655	0.0
2251	None	None	None	None	None	0	0	0.5	2	0.3333333333333333	1	0.8333333333333334	0	0	0	4	1	0	0.6666666666666666	2	3	0.3333333333333333	5	0.08333333333333333	0	0	0	0	0	0	0	0	0	0	0	0
5324	0.060721581811806855	0.019408196039852416	0.01689633500035967	0.7121834205193037	None	0	0	0.1875	3	0.9047619047619048	19	0.5227272727272727	0.9047619047619048	22	19	0	1	0	0.09090909090909091	22	2	1.5333333333333334	23	1.0	0.38095238095238093	0.8170812782268438	0.9719838787581767	0.6947577771052759	0.9216182856383723	0.47299622280288994	0.8633988428506413	0.9323317120267489	0.9320303207890207	1.0	0.13636363636363635	0.0
4565	0.07360825119993372	0.0211512565329834	0.020965955444457094	0.7559361058542267	None	0	0	0.1875	3	0.9047619047619048	19	0.5227272727272727	0.9047619047619048	22	19	0	1	0	0.09090909090909091	22	2	1.5333333333333334	23	1.0	0.38095238095238093	0.8170812782268438	0.9789723090388441	0.7685508480452361	0.9170320845607957	0.47299622280288994	0.8481390836447493	0.9386761896367057	0.9342863968462319	1.0	0.36363636363636365	0.0
2559	1.9642987473420266e-06	8.52695196486314e-08	3.833995814655859e-08	0.9999969166589691	None	0	0	0.6666666666666666	2	0.0	0	0.6666666666666666	0	1	0	2	0	0	0.6666666666666666	3	2	0.26666666666666666	4	0.0	0	0	0	0	0	0	0	0	0	0	0	0
3997	0.11250507669673906	0.013141750472856368	0.011500409056939893	0.8762534674096535	None	0	0	0.14285714285714285	2	0.8947368421052632	17	0.20192307692307693	0.8421052631578947	18	16	2	2	0	0.6153846153846154	13	8	1.4	21	0.3333333333333333	0	0.35145493710052245	0.927265898538467	0.35325821506452637	0.959301466112808	0.32931310974020855	0.9180482300344505	0.9162529861800845	0.9374494291251377	0.5277777777777778	0	0.0
4357	0.06392274412798413	0.03319413854119098	0.025427512280682574	0.7506827572069533	None	0	0	0.16666666666666666	3	0.92	23	0.5192307692307693	0.92	26	23	0	1	0	0.07692307692307693	26	2	1.8	27	1.0	0.48	0.5545506677542154	0.9590545448961196	0.7304054470376864	0.8855697751694358	0.47299622280288994	0.8970450331155191	0.9337489177268746	0.9209211654017552	1.0	0.038461538461538464	0.0
6498	0.07259401022055174	0.041998754220460344	0.03187598992657088	0.739077315979465	None	0	0	0.1875	3	0.9047619047619048	19	0.5227272727272727	0.9047619047619048	22	19	0	1	0	0.09090909090909091	22	2	1.5333333333333334	23	1.0	0.38095238095238093	0.8610509244456062	0.9691611871148154	0.645439981862098	0.9249722343293142	0.5677193729184864	0.877246509374667	0.9279298243543905	0.9335197615663603	1.0	0.45454545454545453	0.0
4454	0.06349249381508287	0.014696279623850818	0.01105579760439469	0.7112213477527267	None	0	0	0.16666666666666666	3	0.92	23	0.5192307692307693	0.92	26	23	0	1	0	0.07692307692307693	26	2	1.8	27	1.0	0.4	0.8170812782268438	0.9689634665209316	0.6947577771052759	0.9196262831321782	0.47299622280288994	0.8529821104513715	0.9386761896367057	0.9272712107433335	1.0	0.19230769230769232	0.0
3059	0.0020732698504275964	0.0014360534664321482	0.0014106418986973212	0.9959544512056834	None	0	0	0.6666666666666666	2	0.5	1	1.0	0.5	2	1	1	0	0	0.25	4	1	0.26666666666666666	4	0.0	0.6666666666666666	0.24487952313473826	0.5080229499999793	0.8353470262765625	0.6765435975852412	0.5667407727917064	0.824974114783182	0.9222331535899569	0.684273583813047	0	0	0.0
3649	0.09295958522689883	0.00838173744799399	0.006582346692277174	0.7092660044667289	None	0	0	0.125	2	0.9047619047619048	19	0.18253968253968253	0.8571428571428571	20	18	2	2	0	0.6428571428571429	14	9	1.5333333333333334	23	0.3333333333333333	0	0.42411177090500746	0.9216240438759646	0.357140190866916	0.9537927633843549	0.3650339952160145	0.9220267761164064	0.9013157214327087	0.9342599456560324	0.525	0	0.0
6184	0.07607288024798906	0.04447226839083251	0.03828435757693272	0.7200052177878585	None	0	0	0.17647058823529413	3	0.9130434782608695	21	0.5208333333333334	0.9130434782608695	24	21	0	1	0	0.08333333333333333	24	2	1.6666666666666667	25	1.0	0.34782608695652173	0.8170812782268438	0.9672332171885584	0.6947577771052759	0.9226403137699765	0.47299622280288994	0.8643654211510193	0.9279298243543905	0.9290339111881942	1.0	0.08333333333333333	0.0
4151	0.07357636933055339	0.03010758987879635	0.004228585354159805	0.7567513858130881	None	0	0	0.17647058823529413	3	0.9130434782608695	21	0.5208333333333334	0.9130434782608695	24	21	0	1	0	0.08333333333333333	24	2	1.6666666666666667	25	1.0	0.5217391304347826	0.5545506677542154	0.957054558586608	0.7304054470376864	0.8772147663402132	0.41369265221250434	0.8950967770794775	0.9337489177268746	0.9171859775618736	1.0	0.16666666666666666	0.0
426	None	None	None	None	None	1.0	1	1.0	4	0.25	1	0.5	0	2	0	3	2	0	0.75	4	3	0.4	6	0.25	1.0	0	0	0	0	0	0	0	0	0	0	0
777	None	None	None	None	None	0	0	0.25	1	1.0	3	0.8333333333333334	0.3333333333333333	2	1	2	1	0	0.6666666666666666	2	3	0.3333333333333333	5	0.14285714285714285	0	0.8980480843892382	0.6394249101158404	0.9674369137367298	0.5	0.996820104696026	0.5079490684473331	0.6054148690759276	0.5502190964565266	1.0	0.5	0.0
2506	None	None	None	None	None	0	0	0.3333333333333333	1	1.0	2	1.0	0	0	0	3	0	0	0.25	4	1	0.26666666666666666	4	0.0	0	0	0	0	0	0	0	0	0	0	0	0
5842	0.06947870924446589	0.00944650672365731	0.00697826478017706	0.7483851957225434	None	0	0	0.2	3	0.9	18	0.5238095238095238	0.9	21	18	0	1	0	0.09523809523809523	21	2	1.4666666666666666	22	1.0	0.4	0.8170812782268438	0.9731849893977363	0.6947577771052759	0.927661326758693	0.47299622280288994	0.855324640095033	0.9306521343393043	0.933390077447377	1.0	0.42857142857142855	0.0
5179	0.06636635568671817	0.03831177360165477	0.03568580323734369	0.73942980554203	None	0	0	0.1875	3	0.9090909090909091	20	0.5217391304347826	0.9090909090909091	23	20	0	1	0	0.08695652173913043	23	2	1.6	24	1.0	0.36363636363636365	0.8170812782268438	0.972997887470073	0.6947577771052759	0.9243578882821087	0.47299622280288994	0.8697385550296891	0.9306521343393043	0.9347508716273719	1.0	0.391304347826087	0.0
3063	0.00857644641795883	0.000533292769891338	-0.00019566803640882962	0.9776191270119606	None	0	0	0.6	3	0.6	3	0.5833333333333334	0.6	6	3	0	1	0	0.3333333333333333	6	2	0.4666666666666667	7	1.0	0.8	0.6271138709551586	0.9045779106056971	0.8227103926752155	0.9366349687499567	0.4248444235400474	0.8757888749903203	0.9089635507826703	0.9087577675532642	1.0	0.5	0.0
2197	None	None	None	None	None	0	0	0.5	2	0.6666666666666666	2	1.0	0.6666666666666666	4	2	0	0	0	0.2	5	1	0.3333333333333333	5	0.0	1.0	0.5524242894864143	0.9420919939404033	0.5216708965836692	0.9117901914807166	0.44051149714443805	0.9047174192006626	0.9085932984293578	0.9211860167483005	0	0	0.0
4314	0.0838670350261386	0.01721193767447489	-0.008100926871909546	0.7289992168058315	None	0	0	0.1875	3	0.9047619047619048	19	0.5227272727272727	0.9047619047619048	22	19	0	1	0	0.09090909090909091	22	2	1.5333333333333334	23	1.0	0.38095238095238093	0.8170812782268438	0.9726377829919917	0.6962135293379816	0.9237679877486602	0.47299622280288994	0.8526072182511111	0.9322169234887868	0.9313048893742025	1.0	0.045454545454545456	0.0
3729	0.06854229752068887	0.016838208124843507	0.0022131460932675972	0.7103100599772892	None	0	0	0.15	3	0.9285714285714286	26	0.5172413793103449	0.9285714285714286	29	26	0	1	0	0.06896551724137931	29	2	2.0	30	1.0	0.42857142857142855	0.8170812782268438	0.9366652961894096	0.7192695523167081	0.8805767591671894	0.24103307338311303	0.9065978015928728	0.9324561581147506	0.9106442424802058	1.0	0.034482758620689655	0.0
6438	0.06588368542988413	0.022954899361173262	0.022329878588513076	0.6880156329467024	None	0	0	0.2	3	0.9	18	0.5238095238095238	0.9	21	18	0	1	0	0.09523809523809523	21	2	1.4666666666666666	22	1.0	0.4	0.8170812782268438	0.9711672743588233	0.6947577771052759	0.9310346470523164	0.47299622280288994	0.8579565053239298	0.9306521343393043	0.9333525786549275	1.0	0.38095238095238093	0.0
3144	0.05655230520092875	0.00929641120893603	0.0032177814089931946	0.7225467941171435	None	0	0	0.25	3	0.875	14	0.5294117647058824	0.875	17	14	0	1	0	0.11764705882352941	17	2	1.2	18	1.0	0.75	0.8170812782268438	0.9739043899114662	0.6450134886487118	0.9137027135946909	0.47299622280288994	0.9032169097470784	0.9386761896367057	0.9392081386429021	1.0	0.11764705882352941	0.0
1078	None	None	None	None	None	0.2	1	0.4166666666666667	5	0.6875	11	0.3333333333333333	0.625	12	10	5	2	0	0.6666666666666666	9	6	1.2	18	0.16666666666666666	0.4444444444444444	0.47972952871484653	0.9455661688538787	0.622416256678498	0.9305380470083655	0.3265288007571123	0.9255355883861365	0.9307714823435265	0.9344172903479335	0.5416666666666666	0.16666666666666666	0.0
5961	0.07307841309100381	0.03842098226074874	0.021458551044820105	0.7243471602779799	None	0	0	0.2	3	0.9	18	0.5238095238095238	0.9	21	18	0	1	0	0.09523809523809523	21	2	1.4666666666666666	22	1.0	0.4	0.7412173227708359	0.9724416908729495	0.7304054470376864	0.9172606470988414	0.47299622280288994	0.8503469448760868	0.9306521343393043	0.9288292088777379	1.0	0.38095238095238093	0.0
3328	0.10173491079052051	0.01406108374832913	0.0022075803661237414	0.8657641763353454	None	0	0	0.14285714285714285	2	0.8888888888888888	16	0.21978021978021978	0.7777777777777778	16	14	3	2	0	0.5384615384615384	13	7	1.3333333333333333	20	0.25	0	0.2932064557969412	0.9367233577659285	0.3841900055962569	0.9638003314280488	0.3650339952160145	0.9183186955269412	0.9350107637259752	0.942611399567179	0.5625	0	0.0
2720	0.010007569413727064	0.0002387286100200428	0.00012257236419241444	0.9804248163698975	None	0	0	0.2	1	1.0	5	0.7	0.6	3	3	3	0	0	0.4	5	2	0.4666666666666667	7	0.0	0	0.10858137295005119	0.5	0.8353552381624473	0.5096269631607544	0.22730040314543976	0.5195654972342965	0.9591369430255976	0.5097333188789142	0	0	0.0
2091	None	None	None	None	None	0	0	0.23076923076923078	3	0.8823529411764706	15	0.5277777777777778	0.8823529411764706	18	15	0	1	0	0.1111111111111111	18	2	1.2666666666666666	19	1.0	0.7058823529411765	0.8170812782268438	0.9726842680619656	0.6947577771052759	0.9085473589222545	0.47299622280288994	0.8916205325486467	0.9386761896367057	0.9345436498377928	1.0	0.1111111111111111	0.0
6554	0.061271862128762775	0.02686337614178846	0.01576474603963843	0.7390386746817041	None	0	0	0.2	3	0.9	18	0.5238095238095238	0.9	21	18	0	1	0	0.09523809523809523	21	2	1.4666666666666666	22	1.0	0.4	0.8170812782268438	0.9713287717375414	0.6947577771052759	0.9208487380938644	0.47299622280288994	0.8617581738660937	0.9279298243543905	0.9310046635176447	1.0	0.42857142857142855	0.0
2960	0.006668718973323151	0.004035717850422403	0.001907348649520852	0.993829531667668	None	0	0	0.5	2	0.6666666666666666	2	1.0	0.6666666666666666	3	2	1	0	0	0.2	5	1	0.3333333333333333	5	0.0	0.5	0.24167006766869567	0.5075641819357264	0.7656386501697545	0.6736644114851298	0.4116989596604771	0.8117999167620452	0.8986735997103761	0.6767635157457554	0	0	0.0
3982	0.05300521546398792	0.0058560313788902215	-0.0011512627999315378	0.6162657069379524	None	0	0	0.21428571428571427	3	0.8888888888888888	16	0.5263157894736842	0.8888888888888888	19	16	0	1	0	0.10526315789473684	19	2	1.3333333333333333	20	1.0	0.5555555555555556	0.5354606038920983	0.9647228200153498	0.30032260243781844	0.9092546782092418	0.7096975916282892	0.9451336246673849	0.9324561581147506	0.9437399604333974	1.0	0.10526315789473684	0.0
840	None	None	None	None	None	0	0	1.0	1	0	0	1.0	0	0	0	1	0	0	0.5	2	1	0.13333333333333333	2	0.0	0	0	0	0	0	0	0	0	0	0	0	0
5107	0.07388343398332212	0.02000205177999151	-0.00501663235088338	0.7122347159703304	None	0	0	0.1875	3	0.9047619047619048	19	0.5227272727272727	0.9047619047619048	22	19	0	1	0	0.09090909090909091	22	2	1.5333333333333334	23	1.0	0.38095238095238093	0.8170812782268438	0.973054819891533	0.6947577771052759	0.9288002951564118	0.49351408788482465	0.8524038777477391	0.9322169234887868	0.9331557783896255	1.0	0.4090909090909091	0.0
7190	0.06942983524828142	0.037089185929574275	0.03562252149092435	0.748827142553307	None	0	0	0.15789473684210525	3	0.9230769230769231	24	0.5185185185185185	0.9230769230769231	27	24	0	1	0	0.07407407407407407	27	2	1.8666666666666667	28	1.0	0.38461538461538464	0.8170812782268438	0.9722488927404107	0.6947577771052759	0.9271462845145554	0.47299622280288994	0.8439671856299631	0.9306521343393043	0.9306045892284539	1.0	0.4074074074074074	0.0
6148	0.08025308309536638	0.013865526700636314	0.012439544258411544	0.7280010008801774	None	0	0	0.1875	3	0.9090909090909091	20	0.5217391304347826	0.9090909090909091	23	20	0	1	0	0.08695652173913043	23	2	1.6	24	1.0	0.36363636363636365	0.8557577059435385	0.9727506158428878	0.6947577771052759	0.9286313247301864	0.5140319529667594	0.8711693529002574	0.9306521343393043	0.9360816219015153	1.0	0.43478260869565216	0.0
3910	0.059560240139375935	0.027986174874850462	0.025905922577865715	0.7689306857893266	None	0	0	0.16666666666666666	3	0.92	23	0.5192307692307693	0.92	26	23	0	1	0	0.07692307692307693	26	2	1.8	27	1.0	0.48	0.6858159729905295	0.9574131585283682	0.7304054470376864	0.898748609301162	0.47299622280288994	0.9025088398103152	0.9337489177268746	0.9246427841757529	1.0	0.038461538461538464	0.0
780	None	None	None	None	None	0	0	0.6	3	0.4	2	0.4666666666666667	0.4	3	2	3	2	0	0.6	5	3	0.4666666666666667	7	0.2222222222222222	0.5	0.8313192776293054	0.7555487314817234	0.3253031357171708	0.7062141369408724	0.3704404920474655	0.9547585956288303	0.9173049850420559	0.8435629054674075	0.6666666666666666	0.3333333333333333	0.0
3980	0.05096660258468475	0.01325753080710141	0.005637058039366597	0.6933307687653189	None	0	0	0.2727272727272727	3	0.8571428571428571	12	0.5333333333333333	0.8571428571428571	15	12	0	1	0	0.13333333333333333	15	2	1.0666666666666667	16	1.0	0.5714285714285714	0.8170812782268438	0.9735945378899479	0.30032260243781844	0.8701947291445049	0.7096975916282892	0.8938339510773571	0.9467272949318261	0.9273632105609247	1.0	0.13333333333333333	0.0
1753	None	None	None	None	None	0	0	0.3333333333333333	1	1.0	2	1.0	1.0	3	2	0	0	0	0.25	4	1	0.26666666666666666	4	0.0	0	0.24167006766869567	0.5075641819357264	0.7656386501697545	0.6736644114851298	0.4116989596604771	0.8117999167620452	0.8986735997103761	0.6767635157457554	0	0	0.0
1779	None	None	None	None	None	0.5	1	0.6666666666666666	4	0.3333333333333333	2	0.6666666666666666	0	3	0	4	2	0	0.75	3	4	0.5333333333333333	8	0.2222222222222222	1.0	0	0	0	0	0	0	0	0	0	0	0
2063	None	None	None	None	None	0	0	0.5	2	0.75	3	1.0	0.75	5	3	0	0	0	0.16666666666666666	6	1	0.4	6	0.0	0.8	0.31717160094539604	0.9447636733363846	0.700981456248506	0.8963007055629201	0.17373829186142714	0.9085344857743378	0.9237996911684759	0.9191352413349981	0	0	0.0
3098	0.08617500921682539	0.017770933785380746	0.00914805226320678	0.8173168301271456	None	0	0	0.17647058823529413	3	0.9130434782608695	21	0.5208333333333334	0.9130434782608695	24	21	0	1	0	0.08333333333333333	24	2	1.6666666666666667	25	1.0	0.5217391304347826	0.3737398953780665	0.951315985769382	0.7304054470376864	0.8880184261538061	0.47299622280288994	0.9442878161139081	0.9370477986532748	0.932419412311509	1.0	0.08333333333333333	0.0
916	None	None	None	None	None	0	0	1.0	1	0	0	1.0	0	1	0	0	1	0	0.5	2	1	0.13333333333333333	2	0.3333333333333333	0	0	0	0	0	0	0	0	0	0	0	0
3437	0.10984767901834855	0.012664152856444172	-0.008631120210274785	0.844666176999077	None	0	0	0.125	2	0.9090909090909091	20	0.17777777777777778	0.8636363636363636	21	19	2	2	0	0.6	15	9	1.6	24	0.3333333333333333	0	0.47184220076824046	0.9307035179181736	0.41900377193037697	0.9521013331543035	0.3650339952160145	0.9201518499795774	0.8925748901317634	0.9356666319833097	0.5238095238095238	0	0.0
4634	0.06343530078785492	0.038012644111833284	0.03489432641389401	0.7085873200867797	None	0	0	0.21428571428571427	3	0.8888888888888888	16	0.5263157894736842	0.8888888888888888	19	16	0	1	0	0.10526315789473684	19	2	1.3333333333333333	20	1.0	0.4444444444444444	0.8170812782268438	0.9697640077306464	0.7304054470376864	0.9138536696087463	0.47299622280288994	0.858666733004315	0.9279298243543905	0.9272122165965365	1.0	0.05263157894736842	0.0
3760	0.05617972088692582	0.007627074549444734	0.0041629265998606065	0.710370495045449	None	0	0	0.2727272727272727	3	0.8571428571428571	12	0.5333333333333333	0.8571428571428571	15	12	0	1	0	0.13333333333333333	15	2	1.0666666666666667	16	1.0	0.5714285714285714	0.8170812782268438	0.974073178176316	0.30032260243781844	0.8707635373481369	0.7224634304496308	0.9093855740170312	0.9467272949318261	0.9317167027581355	1.0	0.13333333333333333	0.0
3411	0.015319120443527805	0.00800038595370846	3.6760894306801506e-05	0.9567367137859379	None	0	0	0.3	3	0.8333333333333334	10	0.5384615384615384	0.8333333333333334	13	10	0	1	0	0.15384615384615385	13	2	0.9333333333333333	14	1.0	0.6666666666666666	0.9050205706643684	0.9779368958287923	0.30032260243781844	0.8313025147717896	0.7096975916282892	0.7961752902319027	0.9467272949318261	0.9046213220080732	1.0	0.23076923076923078	0.0
3022	0.04003113527656776	0.004039174762462868	0.00020622851037204452	0.713538498197598	None	0	0	0.3	3	0.8333333333333334	10	0.5384615384615384	0.8333333333333334	13	10	0	1	0	0.15384615384615385	13	2	0.9333333333333333	14	1.0	0.6666666666666666	0.1929291230019176	0.9386285653261331	0.7185488142830085	0.9108740485819302	0.47299622280288994	0.9506753037552066	0.9386761896367057	0.9352446826019866	1.0	0.15384615384615385	0.0
2857	0.023038451182297696	0.0014744174095408238	0.0014735518336197303	0.9486842133344269	None	0	0	0.16666666666666666	1	1.0	6	0.6666666666666666	0.5	3	3	4	0	0	0.3333333333333333	2	6	0.5333333333333333	8	0.0	0	0.24808897860078086	0.699870908051579	0.9173100405335293	0.9481569644977486	0.7217825859229356	0.923917660125275	0.9431952252572842	0.8892657711704643	0	0	0.0
687	None	None	None	None	None	0.3333333333333333	2	0.5714285714285714	8	0.3888888888888889	7	0.36363636363636365	0.3888888888888889	12	7	7	0	0	0.45454545454545453	11	5	1.3333333333333333	20	0.0	0.2222222222222222	0.5098194865118055	0.872155386276572	0.8559232891342485	0.9452844317477611	0.7826456915964394	0.9153659545562015	0.888842117459157	0.9155598173049145	0	0	0.0
472	None	None	None	None	None	0	0	0.5	3	0.6666666666666666	4	0.5714285714285714	0.5	5	3	2	1	0	0.2857142857142857	2	7	0.5333333333333333	8	0.16666666666666666	0.3333333333333333	0.6586710229567629	0.8417505407458019	0.2790746096065254	0.9430584539970105	0.657444739000548	0.9619524417465927	0.9073482354191102	0.928873598101984	1.0	0.4	0.0
452	None	None	None	None	None	0	0	0.23076923076923078	3	0.8235294117647058	14	0.5277777777777778	0.7058823529411765	15	12	3	0	0	1.0	6	6	1.2666666666666666	19	0.0	0	0.45887093381417154	0.9215917498082029	0.5438675263200794	0.8748505263838746	0.5371942801744076	0.9718411782264518	0.9053310067265535	0.9340119996873975	0	0	0.0
2126	None	None	None	None	None	0	0	0.5555555555555556	5	0.2727272727272727	3	0.4642857142857143	0	2	0	10	5	0	0.5714285714285714	4	7	0.8666666666666667	13	0.22727272727272727	0.2222222222222222	0	0	0	0	0	0	0	0	0	0	0
2623	None	None	None	None	None	0	0	0.5333333333333333	8	0.3	6	0.4583333333333333	0.1	6	2	15	6	0	0.75	8	6	1.4666666666666666	22	0.2	0.23529411764705882	0.4265387031531704	0.8485417638630891	0.6560741361738153	0.8416990056053347	0.48174382592787934	0.8665102117744081	0.8042168123827633	0.8525648478583443	0.16666666666666666	0.16666666666666666	0.0
5821	0.06920613283461328	0.03720635186322193	0.0084340603601044	0.7383148498896352	None	0	0	0.1875	3	0.9047619047619048	19	0.5227272727272727	0.9047619047619048	22	19	0	1	0	0.09090909090909091	22	2	1.5333333333333334	23	1.0	0.38095238095238093	0.8610509244456062	0.9695231527983814	0.6468957340948037	0.9248894756594794	0.5472015078365516	0.8779120825794438	0.9279298243543905	0.9338743524824379	1.0	0.45454545454545453	0.0
3920	0.05297221197388243	0.004153943134500264	0.0007689316551257453	0.6226863628234822	None	0	0	0.21428571428571427	3	0.8888888888888888	16	0.5263157894736842	0.8888888888888888	19	16	0	1	0	0.10526315789473684	19	2	1.3333333333333333	20	1.0	0.5555555555555556	0.5354606038920983	0.9647228200153498	0.30032260243781844	0.9092546782092418	0.7096975916282892	0.9451336246673849	0.9324561581147506	0.9437399604333974	1.0	0.10526315789473684	0.0
4892	0.07705271604777286	0.045085259975363605	0.017919036475817413	0.735788325188441	None	0	0	0.1875	3	0.9047619047619048	19	0.5227272727272727	0.9047619047619048	22	19	0	1	0	0.09090909090909091	22	2	1.5333333333333334	23	1.0	0.38095238095238093	0.8170812782268438	0.9720092971767608	0.6947577771052759	0.9245368100996302	0.47299622280288994	0.8738300347867932	0.9293030849651299	0.9347954773478079	1.0	0.4090909090909091	0.0
4501	0.07877846440043683	0.014898575192345588	0.007047975206788887	0.7702421748025544	None	0	0	0.1875	3	0.9047619047619048	19	0.5227272727272727	0.9047619047619048	22	19	0	1	0	0.09090909090909091	22	2	1.5333333333333334	23	1.0	0.38095238095238093	0.6858159729905295	0.9714805544183138	0.4950163906370859	0.9306114348920805	0.6406347954938746	0.8423192695090866	0.9279298243543905	0.9308603281891501	1.0	0.09090909090909091	0.0
1439	None	None	None	None	None	0	0	0.75	3	0.0	0	0.625	0	2	0	2	2	0	0.5	2	4	0.3333333333333333	5	0.3333333333333333	0.5	0	0	0	0	0	0	0	0	0	0	0
4351	0.061535338006264505	0.028793342106289695	0.0037391767115346336	0.7238354578206039	None	0	0	0.2	3	0.9	18	0.5238095238095238	0.9	21	18	0	1	0	0.09523809523809523	21	2	1.4666666666666666	22	1.0	0.5	0.9050205706643684	0.9671271292477666	0.6947577771052759	0.9273494928591383	0.6214067928702134	0.8504454062280427	0.9279298243543905	0.9279410515937409	1.0	0.09523809523809523	0.0
2593	0.0002291484806156469	5.579440950338638e-06	5.533601752013238e-06	0.998506687553647	None	0	0	0.5	2	0.75	3	0.5	0.5	4	2	1	3	0	0.75	3	4	0.4	6	0.75	0	0.5428812165332527	0.8848679684559303	0.8227103926752155	0.921647337513435	0.4248444235400474	0.7975218930840806	0.903581792928599	0.876358936462494	0.25	0.5	0.0
3571	0.06932559725771659	0.025923351880995635	0.0200493506754713	0.6803972255476205	None	0	0	0.1875	3	0.9047619047619048	19	0.5227272727272727	0.9047619047619048	22	19	0	1	0	0.09090909090909091	22	2	1.5333333333333334	23	1.0	0.5714285714285714	0.5354606038920983	0.9640313502710971	0.6947577771052759	0.9076452665234144	0.47299622280288994	0.9434984870831461	0.9324561581147506	0.9424777258239174	1.0	0.09090909090909091	0.0
3372	0.06408688804540592	0.018712622285438407	-0.005315037580912112	0.6646309385345404	None	0	0	0.21428571428571427	3	0.8888888888888888	16	0.5263157894736842	0.8888888888888888	19	16	0	1	0	0.10526315789473684	19	2	1.3333333333333333	20	1.0	0.5555555555555556	0.8170812782268438	0.9758424211952293	0.30032260243781844	0.9116849473431428	0.6214067928702134	0.8991995648072934	0.9386761896367057	0.9393736136065777	1.0	0.10526315789473684	0.0
1577	None	None	None	None	None	0	0	1.0	2	0.0	0	1.0	0	0	0	2	2	0	0.3333333333333333	1	3	0.2	3	0.25	1.0	0	0	0	0	0	0	0	0	0	0	0
2241	None	None	None	None	None	0	0	0.5	3	0.5714285714285714	4	0.6428571428571429	0.42857142857142855	3	3	5	2	0	0.2857142857142857	7	2	0.6	9	0.14285714285714285	0.25	0.24808897860078086	0.6587312080688462	0.9050554023833708	0.5846467010826882	0.7051722294140592	0.9082842584250267	0.9431952252572842	0.7497843073427163	0.6666666666666666	0.3333333333333333	0.0
5624	0.05266271699170815	0.016581605702163226	-0.012081819154717656	0.7303400392247948	None	0	0	0.1875	3	0.9047619047619048	19	0.5227272727272727	0.9047619047619048	22	19	0	1	0	0.09090909090909091	22	2	1.5333333333333334	23	1.0	0.38095238095238093	0.8170812782268438	0.9684219693195522	0.6947577771052759	0.9176018520321519	0.47299622280288994	0.8949831661795604	0.9279298243543905	0.9345450091512917	1.0	0.09090909090909091	0.0
6133	0.07052005966219814	0.02824520177003885	0.025181383231331282	0.7389891954558315	None	0	0	0.1875	3	0.9090909090909091	20	0.5217391304347826	0.9090909090909091	23	20	0	1	0	0.08695652173913043	23	2	1.6	24	1.0	0.36363636363636365	0.8170812782268438	0.9677426635633555	0.6947577771052759	0.9146429326839837	0.47299622280288994	0.8787827915225795	0.9279298243543905	0.9298652726674866	1.0	0.391304347826087	0.0
6609	0.06705456302753396	0.03890476852086242	0.0344578914464067	0.7286216442316075	None	0	0	0.1875	3	0.9090909090909091	20	0.5217391304347826	0.9090909090909091	23	20	0	1	0	0.08695652173913043	23	2	1.6	24	1.0	0.36363636363636365	0.8170812782268438	0.9683203780166254	0.6947577771052759	0.9241266950842199	0.47299622280288994	0.8819945456607902	0.9279298243543905	0.9336222221585864	1.0	0.391304347826087	0.0
350	None	None	None	None	None	1.0	1	1.0	5	0.0	0	0.5833333333333334	0	2	0	4	2	0	0.75	4	3	0.4666666666666667	7	0.2	0.6666666666666666	0	0	0	0	0	0	0	0	0	0	0
7049	0.06843635276766107	0.03927531175691127	0.02556747625017496	0.7352018657855623	None	0	0	0.1875	3	0.9090909090909091	20	0.5217391304347826	0.9090909090909091	23	20	0	1	0	0.08695652173913043	23	2	1.6	24	1.0	0.36363636363636365	0.8170812782268438	0.9712404922556718	0.6947577771052759	0.9254483240639432	0.5140319529667594	0.8734180009325997	0.9279298243543905	0.9344189720144321	1.0	0.43478260869565216	0.0
5930	0.06262187004588815	0.03789242687287273	0.03509621283874827	0.7307522065291105	None	0	0	0.1875	3	0.9047619047619048	19	0.5227272727272727	0.9047619047619048	22	19	0	1	0	0.09090909090909091	22	2	1.5333333333333334	23	1.0	0.38095238095238093	0.8170812782268438	0.9716866257370379	0.6962135293379816	0.9219584526953771	0.47299622280288994	0.8585705720593777	0.9293030849651299	0.9310421203012049	1.0	0.09090909090909091	0.0
6875	0.06482097550764204	0.03483859938109838	0.034675969274383024	0.7411709675045091	None	0	0	0.1875	3	0.9090909090909091	20	0.5217391304347826	0.9090909090909091	23	20	0	1	0	0.08695652173913043	23	2	1.6	24	1.0	0.36363636363636365	0.8170812782268438	0.9721331529007586	0.6947577771052759	0.9273214763043269	0.47299622280288994	0.8715415052949004	0.9306521343393043	0.9352929131258465	1.0	0.43478260869565216	0.0
1773	None	None	None	None	None	0	0	0.75	3	0.25	1	0.5	0.25	2	1	3	2	0	0.75	4	3	0.4	6	0.2222222222222222	0.6666666666666666	0.4297783155521727	0.7073977365665532	0.9893673595823902	0.506405899175878	0.9236252313691363	0.6821668434614512	0.926096309762047	0.6358469969115867	0.75	0.5	0.5
1372	None	None	None	None	None	0	0	0.5	2	0.6666666666666666	2	1.0	0	0	0	4	2	0	0.2	5	1	0.3333333333333333	5	0.16666666666666666	0.5	0	0	0	0	0	0	0	0	0	0	0
2431	None	None	None	None	None	0	0	0.2857142857142857	2	0.75	6	0.5555555555555556	0.375	5	3	4	3	0	0.5	6	3	0.6666666666666666	10	0.3	0.25	0.6853520161580797	0.8082059852332796	0.3253031357171708	0.973901959824215	1.0	0.9287736631330734	0.9351457033094871	0.9270307949624246	0.2	0.6	0.0
1536	None	None	None	None	None	0	0	0.6	3	0.4	2	0.4666666666666667	0.2	1	1	5	0	0	0.6	5	3	0.4666666666666667	7	0.0	0.3333333333333333	0.24808897860078086	0.5	0.909140281766757	0.5	0.7217825859229356	0.5	0.9416866020779419	0.5	0	0	0.0
5009	0.06249229538072622	0.038304630490220266	0.03591115927269639	0.7464549477608988	None	0	0	0.1875	3	0.9047619047619048	19	0.5227272727272727	0.9047619047619048	22	19	0	1	0	0.09090909090909091	22	2	1.5333333333333334	23	1.0	0.38095238095238093	0.8170812782268438	0.9717067533632902	0.6947577771052759	0.9246155199439297	0.47299622280288994	0.8738300347867932	0.9293030849651299	0.9345933647274924	1.0	0.4090909090909091	0.0
5862	0.06903719932601851	0.03558207101441434	0.025952824480758474	0.7424545881998812	None	0	0	0.2	3	0.9	18	0.5238095238095238	0.9	21	18	0	1	0	0.09523809523809523	21	2	1.4666666666666666	22	1.0	0.4	0.8170812782268438	0.9711672743588233	0.6947577771052759	0.9262841476254385	0.47299622280288994	0.8764536441641044	0.9306521343393043	0.9351768426710851	1.0	0.38095238095238093	0.0
1964	None	None	None	None	None	0	0	0.375	3	0.6666666666666666	6	0.34375	0.6666666666666666	6	6	4	0	0	0.5	8	4	0.7333333333333333	11	0.0	0.6666666666666666	0.10858137295005119	0.8933273412510021	0.8373976778541404	0.5219564454636725	0.24391075965431627	0.8119666431511806	0.9591369430255976	0.7729955128777025	0	0	0.0
6315	0.0770866054245597	0.01021282718808783	-0.0028842500310373733	0.7447730937700687	None	0	0	0.1875	3	0.9047619047619048	19	0.5227272727272727	0.9047619047619048	22	19	0	1	0	0.09090909090909091	22	2	1.5333333333333334	23	1.0	0.38095238095238093	0.2113377833905791	0.9622170810978059	0.6962135293379816	0.856764290039846	0.47299622280288994	0.9238107417016652	0.9341576572021303	0.9246390109938418	1.0	0.09090909090909091	0.0
2112	None	None	None	None	None	0	0	0.75	3	0.0	0	0.5555555555555556	0	2	0	2	2	0	1.0	3	3	0.3333333333333333	5	0.3333333333333333	1.0	0	0	0	0	0	0	0	0	0	0	0
5469	0.06593650042141659	0.03756248386880015	0.032976401489870084	0.7390542474121093	None	0	0	0.1875	3	0.9090909090909091	20	0.5217391304347826	0.9090909090909091	23	20	0	1	0	0.08695652173913043	23	2	1.6	24	1.0	0.36363636363636365	0.8170812782268438	0.9709326994016553	0.6947577771052759	0.9254977320855531	0.5140319529667594	0.8673321478402097	0.9279298243543905	0.9330953917323441	1.0	0.43478260869565216	0.0
4868	0.06939866685284768	0.045460014090281824	0.03794864404385672	0.7371511718844878	None	0	0	0.1875	3	0.9047619047619048	19	0.5227272727272727	0.9047619047619048	22	19	0	1	0	0.09090909090909091	22	2	1.5333333333333334	23	1.0	0.38095238095238093	0.8170812782268438	0.9717067533632902	0.6947577771052759	0.9245690921719797	0.47299622280288994	0.8570889244309189	0.9293030849651299	0.9315844619058777	1.0	0.4090909090909091	0.0
1646	None	None	None	None	None	0	0	0.4	2	0.8	4	1.0	0	0	0	6	4	0	0.14285714285714285	7	1	0.4666666666666667	7	0.25	0.3333333333333333	0	0	0	0	0	0	0	0	0	0	0
2469	None	None	None	None	None	0	0	0.25	1	1.0	4	0.6	0.75	4	3	1	0	0	0.4	2	5	0.4	6	0.0	0	0.8356198525748255	0.7974101067358984	0.741291952569742	0.8625981294065883	0.45459235793948743	0.7551193220250535	0.8898631753420481	0.8091417348379986	0	0	0.0
6086	0.07444456303687749	0.044811528833795244	0.035072642682455094	0.7373972208865502	None	0	0	0.1875	3	0.9090909090909091	20	0.5217391304347826	0.9090909090909091	23	20	0	1	0	0.08695652173913043	23	2	1.6	24	1.0	0.36363636363636365	0.8170812782268438	0.9709326994016553	0.6947577771052759	0.9263495680374414	0.47299622280288994	0.8564565296497432	0.9279298243543905	0.9314328282812224	1.0	0.43478260869565216	0.0
6167	0.059325582916493785	0.03455154678127553	0.03396376132471204	0.7440285555886565	None	0	0	0.1875	3	0.9047619047619048	19	0.5227272727272727	0.9047619047619048	22	19	0	1	0	0.09090909090909091	22	2	1.5333333333333334	23	1.0	0.38095238095238093	0.8170812782268438	0.9716866257370379	0.6962135293379816	0.9215419507544214	0.47299622280288994	0.8886420111676797	0.9293030849651299	0.9365554563678923	1.0	0.09090909090909091	0.0
4317	0.08233145419526301	0.023051160962305712	0.013256629711097416	0.7289594271248847	None	0	0	0.1875	3	0.9047619047619048	19	0.5227272727272727	0.9047619047619048	22	19	0	1	0	0.09090909090909091	22	2	1.5333333333333334	23	1.0	0.38095238095238093	0.9050205706643684	0.9655528919353582	0.49356063840438014	0.9266930930201543	0.6110051277377744	0.8622086293874788	0.9279298243543905	0.9287735021565896	1.0	0.045454545454545456	0.0
2779	0.002331802643678569	0.00015711067569081061	-1.409014854102874e-05	0.9855138677413132	None	0	0	0.4	2	0.8	4	0.5833333333333334	0.4	2	2	4	0	0	0.3333333333333333	6	2	0.4666666666666667	7	0.0	0.3333333333333333	0.24808897860078086	0.5	0.9111827214584501	0.5153135068966253	0.7051722294140592	0.5414306776520879	0.9411208926721404	0.518938997653038	0	0	0.0
4328	0.05242251933048796	0.00818010062859682	0.0075701784989233335	0.5463557580119835	None	0	0	0.21428571428571427	3	0.8888888888888888	16	0.5263157894736842	0.8888888888888888	19	16	0	1	0	0.10526315789473684	19	2	1.3333333333333333	20	1.0	0.5555555555555556	0.5354606038920983	0.9634917481141654	0.30032260243781844	0.908929536949381	0.7096975916282892	0.9491302093247724	0.9324561581147506	0.9444496277677233	1.0	0.10526315789473684	0.0
4462	0.05871850912069237	0.03695604402011115	0.030737569618856136	0.7192761988511224	None	0	0	0.21428571428571427	3	0.8888888888888888	16	0.5263157894736842	0.8888888888888888	19	16	0	1	0	0.10526315789473684	19	2	1.3333333333333333	20	1.0	0.4444444444444444	0.8170812782268438	0.9724451527381097	0.6976692815706875	0.922135206530824	0.47299622280288994	0.8543374526365494	0.9306521343393043	0.9309556292907598	1.0	0.05263157894736842	0.0
1347	None	None	None	None	None	0	0	0.75	3	0.5	2	0.6	0.5	3	2	2	1	0	0.4	5	2	0.4	6	0.14285714285714285	0.5	0.24808897860078086	0.8839653387938199	0.9173100405335293	0.5735458922673754	0.7051722294140592	0.5845054562779594	0.9422647869883569	0.7087634986007227	1.0	0	0.0
744	None	None	None	None	None	0	0	1.0	1	0	0	1.0	0	0	0	1	0	0	0.5	2	1	0.13333333333333333	2	0.0	0	0	0	0	0	0	0	0	0	0	0	0
761	None	None	None	None	None	0	0	0.375	3	0.7777777777777778	7	0.55	0.7777777777777778	10	7	0	1	0	0.2	10	2	0.7333333333333333	11	1.0	0.8888888888888888	0.3641948634470079	0.9624835449232313	0.7304054470376864	0.9055310113719247	0.47299622280288994	0.9340037941144275	0.9386761896367057	0.9380973164878404	1.0	0.2	0.0
6819	0.07210896718559877	0.044616213063052704	0.03857303222396831	0.740047195890922	None	0	0	0.1875	3	0.9090909090909091	20	0.5217391304347826	0.9090909090909091	23	20	0	1	0	0.08695652173913043	23	2	1.6	24	1.0	0.36363636363636365	0.8170812782268438	0.9721331529007586	0.6947577771052759	0.9271772159763435	0.47299622280288994	0.8715415052949004	0.9306521343393043	0.9352497585741524	1.0	0.391304347826087	0.0
1860	None	None	None	None	None	0	0	0.5	2	0.3333333333333333	1	0.8333333333333334	0	0	0	4	1	0	0.6666666666666666	2	3	0.3333333333333333	5	0.08333333333333333	0	0	0	0	0	0	0	0	0	0	0	0
1053	None	None	None	None	None	0	0	0.6666666666666666	2	0.5	1	1.0	0.5	2	1	1	0	0	0.25	4	1	0.26666666666666666	4	0.0	0.6666666666666666	0.17512572030937343	0.6604821271075183	0.800496944166101	0.5961458932958119	0.3278048596573967	0.6982421315032058	0.9352055642654186	0.6527778440298672	0	0	0.0
2790	0.006502345329846923	0.000631290442844908	5.994889151984417e-05	0.9966568382535242	None	0	0	0.5	2	0.75	3	1.0	0.75	5	3	0	0	0	0.16666666666666666	6	1	0.4	6	0.0	0.4	0.4880071802954863	0.8912603665798275	0.700981456248506	0.9482748315892087	0.4248444235400474	0.854770142207238	0.9101055436341864	0.9056491481231711	0	0	0.0
7137	0.07381193313810362	0.03982985944542666	0.014360981606898502	0.7358429416867744	None	0	0	0.2	3	0.9	18	0.5238095238095238	0.9	21	18	0	1	0	0.09523809523809523	21	2	1.4666666666666666	22	1.0	0.4	0.8170812782268438	0.9653565105727797	0.6947577771052759	0.920765662076889	0.47299622280288994	0.8910654497872544	0.9279298243543905	0.9325970665842521	1.0	0.47619047619047616	0.0
2466	None	None	None	None	None	0.5	1	0.8333333333333334	5	0.16666666666666666	1	0.5333333333333333	0	2	0	5	1	0	0.6	5	3	0.5333333333333333	8	0.08333333333333333	0.8	0	0	0	0	0	0	0	0	0	0	0
3507	0.04652747140443857	0.004384542201333271	0.0036804352908512755	0.9707583673196902	None	0	0	0.23529411764705882	4	0.7391304347826086	17	0.46296296296296297	0.4782608695652174	14	11	10	13	0	0.6666666666666666	9	6	1.6666666666666667	25	0.6190476190476191	0.2857142857142857	0.5591709508162103	0.8734616105698887	0.2956836804507022	0.955852881444614	0.8320978336867622	0.9046423025605707	0.8997610160020292	0.9182622033823467	0.07142857142857142	0.21428571428571427	0.0
3028	0.009629670008794411	0.004761275596194619	0.0046816948476969865	0.9865141953439444	None	0	0	0.3333333333333333	2	0.8333333333333334	5	0.5333333333333333	0.5	5	3	2	3	0	0.6	5	3	0.5333333333333333	8	0.5	0.3333333333333333	0.5180562008491058	0.8333131354087312	0.3253031357171708	0.9480928546184318	0.6188445160494476	0.9350881402201826	0.9173049850420559	0.9163660457963884	0.4	0.2	0.0
4223	0.054786572943050296	0.004996752161255617	0.000949296126380128	0.7261190752906408	None	0	0	0.2727272727272727	3	0.8571428571428571	12	0.5333333333333333	0.8571428571428571	15	12	0	1	0	0.13333333333333333	15	2	1.0666666666666667	16	1.0	0.5714285714285714	0.9050205706643684	0.969839894013907	0.30032260243781844	0.8705218356674137	0.7096975916282892	0.8884979577740634	0.9341340985625702	0.9230049638922734	1.0	0.13333333333333333	0.0
3735	0.11690283009564352	0.0034319779837935775	0.0003843371783176138	0.8358762260496343	None	0	0	0.125	2	0.9047619047619048	19	0.19166666666666668	0.8095238095238095	19	17	3	2	0	0.5333333333333333	15	8	1.5333333333333334	23	0.25	0	0.47184220076824046	0.9307320091177637	0.3493762392621368	0.9537145717662412	0.3650339952160145	0.9284626935893509	0.9226165335119149	0.9387132056793768	0.5526315789473684	0	0.0
4972	0.06993160068858693	0.028280542963147224	0.001056258946528771	0.7218154761325196	None	0	0	0.21428571428571427	3	0.8888888888888888	16	0.5263157894736842	0.8888888888888888	19	16	0	1	0	0.10526315789473684	19	2	1.3333333333333333	20	1.0	0.4444444444444444	0.8170812782268438	0.9670225526402472	0.6947577771052759	0.9184107614171354	0.47299622280288994	0.8705230415305085	0.9279298243543905	0.9287941522210894	1.0	0.05263157894736842	0.0
7509	0.0824610464907075	0.007632819610335716	0.005781753160765451	0.6806569545758008	None	0	0	0.1875	3	0.9090909090909091	20	0.5217391304347826	0.9090909090909091	23	20	0	1	0	0.08695652173913043	23	2	1.6	24	1.0	0.36363636363636365	0.4193763229227841	0.9557707102477422	0.6947577771052759	0.9507324936131064	0.4757562855084753	0.8425253129849679	0.9225878160895661	0.9289109295309079	1.0	0.13043478260869565	0.0
2684	0.0011017236487045822	0.0003524220766213342	0.0001310058493414835	0.9950921004284806	None	0.5	1	0.6666666666666666	4	0.5714285714285714	4	0.5	0.42857142857142855	7	3	1	0	0	0.5	3	6	0.6	9	0.0	0.3333333333333333	0.29866321862594397	0.9473976001015251	0.994899699600993	0.9531744491814917	0.9640679080779734	0.7851880529811956	0.9605263091914262	0.9168396638051316	0	0	0.0
3314	0.027214244468347876	0.010636142484369764	0.002448592121373089	0.9366860458123673	None	0	0	0.16666666666666666	1	1.0	6	1.0	1.0	7	6	0	0	0	0.125	8	1	0.5333333333333333	8	0.0	0	0.24808897860078086	0.5079406750668635	0.909140281766757	0.6738023477365427	0.7217825859229356	0.8226660963727398	0.9416866020779419	0.6822009273582311	0	0	0.0
7186	0.07652178961272463	0.0228911390748507	0.01817276761743072	0.7697500894726754	None	0	0	0.1875	3	0.9090909090909091	20	0.5217391304347826	0.9090909090909091	23	20	0	1	0	0.08695652173913043	23	2	1.6	24	1.0	0.36363636363636365	0.9050205706643684	0.9695942054144652	0.6947577771052759	0.924070815907855	0.47299622280288994	0.8803855201169493	0.9306521343393043	0.9341611790021732	1.0	0.391304347826087	0.0
3109	0.019680383172310637	0.0081014748018128	0.006502180678583226	0.9752573832164961	None	0	0	0.25	2	0.8888888888888888	8	0.5238095238095238	0.4444444444444444	5	4	5	4	0	0.42857142857142855	7	3	0.7333333333333333	11	0.3076923076923077	0.25	0.8313192776293054	0.8327101550875831	0.3253031357171708	0.6840210092029269	0.3704404920474655	0.9284949073663198	0.9173049850420559	0.8384881973371716	0.2	0.2	0.0
933	None	None	None	None	None	1.0	1	1.0	4	0.25	1	0.5	0	2	0	3	1	0	0.75	4	3	0.4	6	0.125	1.0	0	0	0	0	0	0	0	0	0	0	0
2031	None	None	None	None	None	0.3333333333333333	1	0.5	4	0.5	5	0.48	0.2	4	2	7	5	0	1.0	5	5	0.8	12	0.3125	0.5714285714285714	0.7039408575410357	0.9458529933693132	0.47646159977845814	0.9395058480822405	0.6810843632607808	0.9055367132625519	0.8750657439115878	0.9322116454594827	0.25	0.5	0.0
2522	None	None	None	None	None	0.5	1	0.8333333333333334	5	0.2857142857142857	2	0.5	0	3	0	5	1	0	0.5	6	3	0.6	9	0.09090909090909091	0.6666666666666666	0	0	0	0	0	0	0	0	0	0	0
1423	None	None	None	None	None	0	0	0.16666666666666666	3	0.8333333333333334	20	0.19696969696969696	0.75	21	18	4	2	0	0.9166666666666666	11	12	1.7333333333333334	26	0.2222222222222222	0.25	0.7737727715324187	0.8295476374553086	0.39106787527791964	0.9504659729655389	0.7332815434013542	0.9432396816995376	0.893371621111281	0.9204931748540859	0.5238095238095238	0.09523809523809523	0.0
1561	None	None	None	None	None	0	0	0.3333333333333333	1	1.0	2	1.0	0	0	0	3	0	0	1.0	2	2	0.26666666666666666	4	0.0	0	0	0	0	0	0	0	0	0	0	0	0
5220	0.06703891321970905	0.03650109765934827	0.006799103579556764	0.7275164284175579	None	0	0	0.21428571428571427	3	0.8947368421052632	17	0.525	0.8947368421052632	20	17	0	1	0	0.1	20	2	1.4	21	1.0	0.42105263157894735	0.8170812782268438	0.9701349907135841	0.6962135293379816	0.9239439252802022	0.47299622280288994	0.8673963917676302	0.9279298243543905	0.9320545809372249	1.0	0.05	0.0
545	None	None	None	None	None	1.0	1	1.0	4	0.25	1	0.5	0	3	0	2	1	0	0.75	4	3	0.4	6	0.2	1.0	0	0	0	0	0	0	0	0	0	0	0
6324	0.057932569310528606	0.011296094160830316	-0.01127316762384091	0.7878673890460433	None	0	0	0.1875	3	0.9090909090909091	20	0.5217391304347826	0.9090909090909091	23	20	0	1	0	0.08695652173913043	23	2	1.6	24	1.0	0.36363636363636365	0.8170812782268438	0.9666443168215271	0.6947577771052759	0.9144310926919068	0.47299622280288994	0.8980685180437721	0.9279298243543905	0.9332161792818977	1.0	0.08695652173913043	0.0
2352	None	None	None	None	None	0	0	0.75	3	0.3333333333333333	1	0.625	0.3333333333333333	1	1	3	1	0	0.5	4	2	0.3333333333333333	5	0.1	0.6666666666666666	0.10858137295005119	0.5	0.8190157206289028	0.5	0.24391075965431627	0.5	0.956060239267576	0.5	1.0	0	0.0
6398	0.076278626628851	0.01728431621377162	0.011147102944394477	0.7368643818851169	None	0	0	0.16666666666666666	3	0.92	23	0.5192307692307693	0.92	26	23	0	1	0	0.07692307692307693	26	2	1.8	27	1.0	0.32	0.8170812782268438	0.9741320596604439	0.6947577771052759	0.9262163118249942	0.49351408788482465	0.8656388502825294	0.9322169234887868	0.9354638134516996	1.0	0.38461538461538464	0.0
2018	None	None	None	None	None	1.0	1	1.0	4	0.25	1	0.5	0.25	4	1	1	1	0	0.75	4	3	0.4	6	0.3333333333333333	1.0	0.5311382299194566	0.8141147950905465	0.827166419767887	0.942650139401011	0.4656273277464801	0.7545371352914353	0.862418800558416	0.8581268476241406	1.0	0.25	0.0
948	None	None	None	None	None	0.125	1	0.4444444444444444	8	0.48	12	0.375	0.48	18	12	8	0	0	0.8888888888888888	9	8	1.8	27	0.0	0	0.8494655893336288	0.9083176043155471	0.5424038758803845	0.9649082941791824	0.2568103695593578	0.9061047155795321	0.959150614649264	0.9324387516834116	0	0	0.0
5371	0.08183551587970783	0.03967003422125023	0.03458135615295934	0.7363918659585081	None	0	0	0.16666666666666666	3	0.92	23	0.5192307692307693	0.92	26	23	0	1	0	0.07692307692307693	26	2	1.8	27	1.0	0.48	0.5545506677542154	0.9577398954123765	0.7304054470376864	0.881188672097173	0.4547283823763738	0.9202401291024725	0.9337489177268746	0.9257633467695711	1.0	0.23076923076923078	0.0
6414	0.06653101972969791	0.016063111527130674	-0.014697125290349793	0.7054322456981441	None	0	0	0.2	3	0.9	18	0.5238095238095238	0.9	21	18	0	1	0	0.09523809523809523	21	2	1.4666666666666666	22	1.0	0.4	0.8170812782268438	0.9701757085780905	0.6947577771052759	0.9244671783627213	0.5013716622908745	0.8573082357916314	0.9279298243543905	0.9304294551758586	1.0	0.42857142857142855	0.0
6936	0.06701339457988795	0.02316268502376898	0.0009521736628775064	0.757229298056136	None	0	0	0.1875	3	0.9090909090909091	20	0.5217391304347826	0.9090909090909091	23	20	0	1	0	0.08695652173913043	23	2	1.6	24	1.0	0.36363636363636365	0.8170812782268438	0.9700554971874511	0.6947577771052759	0.9271772159763435	0.47299622280288994	0.8715415052949004	0.9279298243543905	0.9337388886394419	1.0	0.391304347826087	0.0
7281	0.06262058102704653	0.03721224662699563	0.03652023796012098	0.7467828851877618	None	0	0	0.1875	3	0.9090909090909091	20	0.5217391304347826	0.9090909090909091	23	20	0	1	0	0.08695652173913043	23	2	1.6	24	1.0	0.36363636363636365	0.8170812782268438	0.9718350662268651	0.6947577771052759	0.9273214763043269	0.47299622280288994	0.8715415052949004	0.9306521343393043	0.9350717304752211	1.0	0.391304347826087	0.0
1220	None	None	None	None	None	1.0	1	1.0	4	0.25	1	0.5	0	1	0	4	1	0	0.75	4	3	0.4	6	0.09090909090909091	1.0	0	0	0	0	0	0	0	0	0	0	0
2619	0.008483419804135021	0.0013043536569745738	0.0008727434448164514	0.9954824781374609	None	0	0	0.6	3	0.6	3	0.4666666666666667	0.6	6	3	0	1	0	0.6	5	3	0.4666666666666667	7	1.0	1.0	0.4880071802954863	0.7699600708422407	0.944439329101925	0.9541512749459935	0.4248444235400474	0.840997806388575	0.9101055436341864	0.8775836010053363	1.0	0.3333333333333333	0.0
2234	None	None	None	None	None	0.5	1	0.5714285714285714	4	0.375	3	0.625	0.25	3	2	6	3	0	1.0	4	4	0.6666666666666666	10	0.2	0.6666666666666666	0.6646974526722934	0.9593922547892811	0.3253031357171708	0.9649069898986171	0.6255346291012923	0.9378442971487481	0.9173049850420559	0.9553591266776924	0.3333333333333333	0.3333333333333333	0.0
6043	0.07070469766848057	0.02010698250198519	0.016006896168635192	0.7263251957010128	None	0	0	0.2	3	0.9	18	0.5238095238095238	0.9	21	18	0	1	0	0.09523809523809523	21	2	1.4666666666666666	22	1.0	0.4	0.8170812782268438	0.9728609602142552	0.6976692815706875	0.9253289156831228	0.47299622280288994	0.8524529043015634	0.9306521343393043	0.9319327790366179	1.0	0.38095238095238093	0.0
519	None	None	None	None	None	0	0	0.25	1	1.0	4	1.0	0.75	4	3	1	1	0	0.16666666666666666	6	1	0.4	6	0.2	0	0.1616479460893927	0.9117198660769288	0.6530790589421905	0.9051143711335998	0.6819840156972177	0.9340244002661156	0.9047366764655711	0.917849068047048	1.0	0.25	0.0
740	None	None	None	None	None	0	0	0.5	2	0.5	2	0.75	0.25	3	1	2	1	0	0.5	2	4	0.4	6	0.16666666666666666	0.5	0.24167006766869567	0.8246793702253412	0.7656386501697545	0.6363387070325556	0.4116989596604771	0.7558150083971187	0.8986735997103761	0.746352456182293	1.0	0	0.0
4092	0.05915586386248129	0.007070435354627167	0.006575592812179704	0.7299745795106412	None	0	0	0.2727272727272727	3	0.8571428571428571	12	0.5333333333333333	0.8571428571428571	15	12	0	1	0	0.13333333333333333	15	2	1.0666666666666667	16	1.0	0.5714285714285714	0.8170812782268438	0.9735945378899479	0.30032260243781844	0.8701947291445049	0.7096975916282892	0.8938339510773571	0.9467272949318261	0.9273632105609247	1.0	0.13333333333333333	0.0
898	None	None	None	None	None	0.5	4	0.6666666666666666	12	0.3333333333333333	8	0.5909090909090909	0.3333333333333333	17	8	8	0	0	0.36363636363636365	11	4	1.7333333333333334	26	0.0	0.18181818181818182	0.4503066316969867	0.9230765700258236	0.7766031607825604	0.9574490821867473	0.7693613228318336	0.8183284494622106	0.8935255319729297	0.914342261518955	0	0	0.0
5674	0.06442896088725784	0.03823325404492647	0.036872412601631405	0.7422008140413937	None	0	0	0.1875	3	0.9047619047619048	19	0.5227272727272727	0.9047619047619048	22	19	0	1	0	0.09090909090909091	22	2	1.5333333333333334	23	1.0	0.38095238095238093	0.8170812782268438	0.9717067533632902	0.6947577771052759	0.9246782559152331	0.47299622280288994	0.8756179256308378	0.9293030849651299	0.9349432920781365	1.0	0.4090909090909091	0.0
615	None	None	None	None	None	0	0	0.3333333333333333	1	1.0	2	1.0	0.5	1	1	2	1	0	0.25	4	1	0.26666666666666666	4	0.125	0	0.3080700866452687	0.5	0.1022426330985348	0.5	1.0	0.5	0.9789585407910802	0.5	1.0	1.0	0.0
4461	0.08115241725916994	0.02193780393574562	0.007496761788155458	0.7201895819297617	None	0	0	0.1875	3	0.9047619047619048	19	0.5227272727272727	0.9047619047619048	22	19	0	1	0	0.09090909090909091	22	2	1.5333333333333334	23	1.0	0.38095238095238093	0.8170812782268438	0.9733438625430592	0.6962135293379816	0.9282571533777887	0.49351408788482465	0.8522098758330704	0.9322169234887868	0.9331839756097615	1.0	0.13636363636363635	0.0
1996	None	None	None	None	None	0	0	0.25	1	1.0	4	0.5	0	0	0	5	2	0	0.75	4	3	0.4	6	0.14285714285714285	0	0	0	0	0	0	0	0	0	0	0	0
7198	0.07145839739911246	0.04348808182510873	0.037464539047834935	0.7359848767592087	None	0	0	0.1875	3	0.9090909090909091	20	0.5217391304347826	0.9090909090909091	23	20	0	1	0	0.08695652173913043	23	2	1.6	24	1.0	0.36363636363636365	0.8170812782268438	0.9721331529007586	0.6947577771052759	0.9271772159763435	0.47299622280288994	0.8715415052949004	0.9306521343393043	0.9352497585741524	1.0	0.391304347826087	0.0
537	None	None	None	None	None	0	0	1.0	1	0	0	1.0	0	0	0	1	0	0	0.5	2	1	0.13333333333333333	2	0.0	0	0	0	0	0	0	0	0	0	0	0	0
5473	0.06767559903709626	0.03946798782792174	0.03927569705732275	0.7434677363400195	None	0	0	0.1875	3	0.9090909090909091	20	0.5217391304347826	0.9090909090909091	23	20	0	1	0	0.08695652173913043	23	2	1.6	24	1.0	0.36363636363636365	0.8170812782268438	0.9716619849659358	0.6947577771052759	0.9251251721772601	0.47299622280288994	0.8839851456028152	0.9306521343393043	0.9366249314298908	1.0	0.08695652173913043	0.0
2995	0.010820510676647695	0.0018158677127133062	0.0016639683045816514	0.9967173541417985	None	0	0	0.2857142857142857	2	0.75	6	0.35714285714285715	0.375	5	3	4	2	0	0.5714285714285714	4	7	0.6666666666666666	10	0.2	0.25	0.6853520161580797	0.7809611468019586	0.39106787527791964	0.969565420140543	0.8472504627382726	0.93858834147557	0.8789860655792601	0.9231857779764535	0.6	0.2	0.0
3228	0.10340379761562377	0.015956543580118596	-0.015745092672631678	0.7100111914329572	None	0	0	0.16666666666666666	3	0.9166666666666666	22	0.52	0.9166666666666666	25	22	0	1	0	0.08	25	2	1.7333333333333334	26	1.0	0.5	0.1929291230019176	0.9543543530449559	0.7304054470376864	0.8942112760809299	0.47299622280288994	0.9461502580717058	0.9386761896367057	0.9358527088674757	1.0	0.08	0.0
1469	None	None	None	None	None	0	0	0.375	3	0.6666666666666666	6	0.34375	0.6666666666666666	6	6	4	1	0	0.5	8	4	0.7333333333333333	11	0.08333333333333333	0.6666666666666666	0.10858137295005119	0.6587312080688462	0.8394401175458335	0.5944820853596486	0.24391075965431627	0.904883985650721	0.9587638265318725	0.7498151555004723	1.0	0	0.0
7044	0.07093514741714321	0.015518190029465157	-0.015501781847132867	0.7016997456741882	None	0	0	0.1875	3	0.9047619047619048	19	0.5227272727272727	0.9047619047619048	22	19	0	1	0	0.09090909090909091	22	2	1.5333333333333334	23	1.0	0.38095238095238093	0.8266263101579024	0.9689168994441225	0.6947577771052759	0.9213992770645091	0.47299622280288994	0.8858529560694124	0.9279298243543905	0.9340128525787885	1.0	0.4090909090909091	0.0
7089	0.07834841838985354	0.0226656064179489	0.020193412612581212	0.7366675982266632	None	0	0	0.16666666666666666	3	0.9166666666666666	22	0.52	0.9166666666666666	25	22	0	1	0	0.08	25	2	1.7333333333333334	26	1.0	0.3333333333333333	0.8170812782268438	0.9736764474404789	0.6947577771052759	0.9341446885875608	0.5140319529667594	0.861133110805078	0.9341340985625702	0.9367807150760574	1.0	0.36	0.0
1119	None	None	None	None	None	0	0	0.3333333333333333	1	1.0	2	0.6666666666666666	0.5	2	1	1	0	0	0.6666666666666666	2	3	0.26666666666666666	4	0.0	0	0.8080589254305142	0.5381879421794602	0.10531297641039616	0.5	0.7291281989445894	0.7658134868355888	0.9599120450580036	0.609677515039781	0	0	0.0
1883	None	None	None	None	None	0	0	0.5	3	0.5714285714285714	4	0.375	0.5714285714285714	4	4	4	0	0	0.6666666666666666	6	4	0.6	9	0.0	0.6666666666666666	0.10858137295005119	0.5	0.8333127984707541	0.5084666982568028	0.24391075965431627	0.5	0.9587638265318725	0.5028224725672971	0	0	0.0
4214	0.0687805487756239	0.03448181577969596	0.0331109992865137	0.7255936971236638	None	0	0	0.1875	3	0.9090909090909091	20	0.5217391304347826	0.9090909090909091	23	20	0	1	0	0.08695652173913043	23	2	1.6	24	1.0	0.36363636363636365	0.8170812782268438	0.9746405244093728	0.7304054470376864	0.9241467991323535	0.47299622280288994	0.842848422794431	0.9337489177268746	0.931471840280654	1.0	0.08695652173913043	0.0
3056	0.010801217068173536	0.001419243253805459	-3.911154771141799e-05	0.9648228869989758	None	0	0	0.2	1	1.0	5	0.7	0.6	3	3	3	0	0	0.4	5	2	0.4666666666666667	7	0.0	0	0.24808897860078086	0.699870908051579	0.9173100405335293	0.9481569644977486	0.7217825859229356	0.923917660125275	0.9431952252572842	0.8892657711704643	0	0	0.0
1048	None	None	None	None	None	0	0	0.5	1	1.0	1	0.75	0	0	0	2	0	0	1.0	2	2	0.2	3	0.0	0	0	0	0	0	0	0	0	0	0	0	0
5168	0.070582227473379	0.0414212830143667	0.0359781503774028	0.7340299295407515	None	0	0	0.1875	3	0.9047619047619048	19	0.5227272727272727	0.9047619047619048	22	19	0	1	0	0.09090909090909091	22	2	1.5333333333333334	23	1.0	0.38095238095238093	0.9050205706643684	0.964297714910973	0.4521314740688007	0.9237233485109481	0.6214067928702134	0.8779072849898386	0.9279298243543905	0.9300634104646422	1.0	0.5	0.0
2015	None	None	None	None	None	0.3333333333333333	1	0.6666666666666666	6	0.18181818181818182	2	0.5416666666666666	0	2	0	10	4	0	0.6666666666666666	6	4	0.8666666666666667	13	0.18181818181818182	0.2	0	0	0	0	0	0	0	0	0	0	0
623	None	None	None	None	None	1.0	1	1.0	4	0.25	1	0.6666666666666666	0	3	0	2	4	0	1.0	3	3	0.4	6	0.8	0.6666666666666666	0	0	0	0	0	0	0	0	0	0	0
7336	0.06843741937171573	0.042120322159702954	0.035625540114265074	0.7327581101166896	None	0	0	0.1875	3	0.9090909090909091	20	0.5217391304347826	0.9090909090909091	23	20	0	1	0	0.08695652173913043	23	2	1.6	24	1.0	0.36363636363636365	0.9050205706643684	0.9698655019207812	0.5990336910843317	0.9282419676927548	0.6214067928702134	0.8712961905841015	0.9306521343393043	0.9338865377503339	1.0	0.391304347826087	0.0
4762	0.06388773509311842	0.03511838735381041	0.034141150715991934	0.7402015293695892	None	0	0	0.1875	3	0.9047619047619048	19	0.5227272727272727	0.9047619047619048	22	19	0	1	0	0.09090909090909091	22	2	1.5333333333333334	23	1.0	0.38095238095238093	0.8680316301932163	0.9500367261975972	0.6947577771052759	0.9144207965109399	0.5472015078365516	0.9012894980834406	0.9293030849651299	0.9247401080669809	1.0	0.09090909090909091	0.0
3032	0.04070803636900702	0.01508096183231715	0.011317922831229765	0.715545753787302	None	0	0	0.25	3	0.8666666666666667	13	0.53125	0.8666666666666667	16	13	0	1	0	0.125	16	2	1.1333333333333333	17	1.0	0.6666666666666666	0.8170812782268438	0.974866903837315	0.30032260243781844	0.908348726850318	0.6214067928702134	0.9099149264125569	0.9386761896367057	0.9401829178418578	1.0	0.125	0.0
601	None	None	None	None	None	0.5	4	0.5263157894736842	10	0.46153846153846156	12	0.37333333333333335	0.46153846153846156	19	12	8	0	0	0.3333333333333333	15	5	1.8666666666666667	28	0.0	0.08695652173913043	0.4576663474667032	0.932989715385456	0.8462395554934566	0.9575686289390263	0.7693613228318336	0.8046226504784754	0.8935255319729297	0.9159461078135362	0	0	0.0
4729	0.06586245795857856	0.036308529852775384	0.03444026529143334	0.7457079876580706	None	0	0	0.1875	3	0.9090909090909091	20	0.5217391304347826	0.9090909090909091	23	20	0	1	0	0.08695652173913043	23	2	1.6	24	1.0	0.36363636363636365	0.8170812782268438	0.969869887340661	0.6947577771052759	0.9183330884284612	0.47299622280288994	0.8646436761312025	0.9279298243543905	0.9296931232686275	1.0	0.391304347826087	0.0
6401	0.08214429520040842	0.039263486668642655	0.03814119472033865	0.7213702100654938	None	0	0	0.1875	3	0.9090909090909091	20	0.5217391304347826	0.9090909090909091	23	20	0	1	0	0.08695652173913043	23	2	1.6	24	1.0	0.36363636363636365	0.8170812782268438	0.9666237413744247	0.6947577771052759	0.9202202557231407	0.47299622280288994	0.8943585108915547	0.9279298243543905	0.9339568020311968	1.0	0.08695652173913043	0.0
3131	0.08551485720505896	0.007371364929179656	-0.004172966379391538	0.7584689269713679	None	0	0	0.21428571428571427	3	0.8947368421052632	17	0.525	0.8947368421052632	20	17	0	1	0	0.1	20	2	1.4	21	1.0	0.5263157894736842	0.1929291230019176	0.9507117007134661	0.7304054470376864	0.8928050358922125	0.47299622280288994	0.9418143575737512	0.9386761896367057	0.9322096292743813	1.0	0.1	0.0
1310	None	None	None	None	None	0.5	1	0.7142857142857143	5	0.25	2	0.625	0	3	0	6	2	0	1.0	4	4	0.6666666666666666	10	0.15384615384615385	0.2857142857142857	0	0	0	0	0	0	0	0	0	0	0
5986	0.0725483975896531	0.04406909175799359	0.03598628984366577	0.739335169516618	None	0	0	0.1875	3	0.9090909090909091	20	0.5217391304347826	0.9090909090909091	23	20	0	1	0	0.08695652173913043	23	2	1.6	24	1.0	0.36363636363636365	0.8170812782268438	0.9709326994016553	0.6947577771052759	0.926388514873709	0.5013716622908745	0.8524604334261103	0.9279298243543905	0.9307578126780487	1.0	0.43478260869565216	0.0
3160	0.050857210116705034	0.015035807739874667	0.00365019915269473	0.7783604218552673	None	0	0	0.25	3	0.875	14	0.5294117647058824	0.875	17	14	0	1	0	0.11764705882352941	17	2	1.2	18	1.0	0.75	0.8170812782268438	0.9753206750720508	0.30032260243781844	0.915296549474059	0.6214067928702134	0.902750926043766	0.9386761896367057	0.9405700501374421	1.0	0.11764705882352941	0.0
7046	0.0855808899998387	0.02851633830043841	0.02685762789550118	0.7455022608534344	None	0	0	0.1875	3	0.9047619047619048	19	0.5227272727272727	0.9047619047619048	22	19	0	1	0	0.09090909090909091	22	2	1.5333333333333334	23	1.0	0.38095238095238093	0.8610509244456062	0.9704619096568058	0.6346398464890877	0.9266123215775892	0.5472015078365516	0.8754892707984807	0.9293030849651299	0.9345892544726615	1.0	0.4090909090909091	0.0
6579	0.07174051952257536	0.026362005829360335	0.025162370417044982	0.6919528802382423	None	0	0	0.1875	3	0.9047619047619048	19	0.5227272727272727	0.9047619047619048	22	19	0	1	0	0.09090909090909091	22	2	1.5333333333333334	23	1.0	0.38095238095238093	0.8170812782268438	0.9729453462935678	0.7125816120714811	0.9306044711262594	0.47299622280288994	0.8534435670642215	0.9322169234887868	0.9338124486120402	1.0	0.36363636363636365	0.0
1493	None	None	None	None	None	0.5	1	0.7142857142857143	5	0.125	1	0.8333333333333334	0.125	4	1	5	3	0	0.75	4	3	0.6666666666666666	10	0.2727272727272727	0.5714285714285714	0.634038833287071	0.9094773314958801	0.5154339847515652	0.9312626163553261	0.42846768230657784	0.9306523197110643	0.9042731171716386	0.9243814821814442	0.25	0.25	0.0
6194	0.07372797514726916	0.04463759579008036	0.04071914806081107	0.7361445318573827	None	0	0	0.1875	3	0.9090909090909091	20	0.5217391304347826	0.9090909090909091	23	20	0	1	0	0.08695652173913043	23	2	1.6	24	1.0	0.36363636363636365	0.8170812782268438	0.9701996304666786	0.6947577771052759	0.9215291679271302	0.47299622280288994	0.8646403611542018	0.9279298243543905	0.9308758856896423	1.0	0.43478260869565216	0.0
1097	None	None	None	None	None	0	0	0.2857142857142857	4	0.6842105263157895	13	0.23333333333333334	0.6842105263157895	16	13	4	1	0	0.9	10	9	1.4	21	0.1111111111111111	0.42105263157894735	0.7737727715324187	0.8350798897323658	0.3774802045541695	0.9456232397850266	0.8472504627382726	0.9426441840935567	0.902089710365428	0.9187733502955224	1.0	0.125	0.0
5781	0.08778189821010657	0.002241418444318612	0.0021543016145849415	0.7359658248070104	None	0	0	0.1875	3	0.9090909090909091	20	0.5217391304347826	0.9090909090909091	23	20	0	1	0	0.08695652173913043	23	2	1.6	24	1.0	0.36363636363636365	0.20842430529442982	0.9636989211627898	0.6947577771052759	0.8759747376324745	0.2820688035469825	0.8433841329314667	0.9225878160895661	0.9093565258161845	1.0	0.13043478260869565	0.0
3821	0.035473427825656725	0.007943835017181437	0.007939709126028864	0.6779238127695908	None	0	0	0.25	3	0.8666666666666667	13	0.53125	0.8666666666666667	16	13	0	1	0	0.125	16	2	1.1333333333333333	17	1.0	0.5333333333333333	0.8610509244456062	0.9717202580652645	0.30032260243781844	0.8674655148472313	0.7096975916282892	0.9094945463218016	0.9414029825065671	0.9291942767107823	1.0	0.125	0.0
1575	None	None	None	None	None	0.25	1	0.4	4	0.7692307692307693	10	0.4166666666666667	0.5384615384615384	10	7	4	4	0	0.25	12	3	1.0	15	0.4444444444444444	0.6666666666666666	0.31702747599950165	0.935319079430634	0.9039910866256877	0.9459688369716001	0.8835873763955547	0.7012198533986692	0.9513502585390297	0.8936958512116765	0.1	0.1	0.0
4439	0.0666187421254144	0.019845055387786643	0.01982323055778314	0.7339021505688405	None	0	0	0.1875	3	0.9090909090909091	20	0.5217391304347826	0.9090909090909091	23	20	0	1	0	0.08695652173913043	23	2	1.6	24	1.0	0.36363636363636365	0.8170812782268438	0.9721301821116533	0.6947577771052759	0.9251737373413705	0.47299622280288994	0.8643359408416438	0.9306521343393043	0.9333616571978296	1.0	0.043478260869565216	0.0
6253	0.07179840075131413	0.03621537884469205	0.029894838451922322	0.7467623740888291	None	0	0	0.1875	3	0.9047619047619048	19	0.5227272727272727	0.9047619047619048	22	19	0	1	0	0.09090909090909091	22	2	1.5333333333333334	23	1.0	0.38095238095238093	0.8170812782268438	0.9729453462935678	0.6947577771052759	0.9264431433111621	0.47299622280288994	0.8721279266590808	0.9322169234887868	0.9357493747264929	1.0	0.36363636363636365	0.0
7388	0.07625710521097927	0.01849080856359572	0.01834147092996768	0.7308410582659589	None	0	0	0.17647058823529413	3	0.9130434782608695	21	0.5208333333333334	0.9130434782608695	24	21	0	1	0	0.08333333333333333	24	2	1.6666666666666667	25	1.0	0.34782608695652173	0.6502208765500775	0.9547540124371813	0.6527187430256272	0.912521850787376	0.5472015078365516	0.9011711056062085	0.9253027077690623	0.9265472444796096	1.0	0.125	0.0
448	None	None	None	None	None	0	0	0.125	2	0.9545454545454546	21	0.5217391304347826	0.9545454545454546	23	21	0	0	0	0.08695652173913043	2	23	1.6	24	0.0	0	0.5410154540680335	0.8906481818383952	0.777027224497043	0.8902005529440639	0.6126842631907379	0.8944988974970465	0.8679545818080178	0.8917977836185678	0	0	0.0
6169	0.0725479762042415	0.04718348841934077	0.03327514210206411	0.7296804379448234	None	0	0	0.2	3	0.9	18	0.5238095238095238	0.9	21	18	0	1	0	0.09523809523809523	21	2	1.4666666666666666	22	1.0	0.4	0.8170812782268438	0.9701757085780905	0.6947577771052759	0.9244065199153841	0.47299622280288994	0.8780375952574642	0.9279298243543905	0.9342143483039089	1.0	0.42857142857142855	0.0
169	None	None	None	None	None	0.2	1	0.5	6	0.5333333333333333	8	0.34	0.5333333333333333	9	8	7	1	0	0.5	5	10	1.1333333333333333	17	0.058823529411764705	0.3333333333333333	0.7734240610370544	0.9578668888906788	0.5656690223250538	0.9444738702758796	0.4871211949432368	0.9402619570445253	0.9310365012459989	0.9480739980164188	1.0	0.2222222222222222	0.0
2396	None	None	None	None	None	0	0	0.16666666666666666	1	1.0	6	0.4444444444444444	0	0	0	7	2	0	0.5	6	3	0.5333333333333333	8	0.1111111111111111	0	0	0	0	0	0	0	0	0	0	0	0
2122	None	None	None	None	None	0	0	0.3333333333333333	1	1.0	2	1.0	1.0	3	2	0	0	0	0.25	4	1	0.26666666666666666	4	0.0	0	0.24167006766869567	0.5715319130138992	0.7656386501697545	0.7074992848568443	0.4116989596604771	0.6136846184567512	0.8986735997103761	0.6329128718386009	0	0	0.0
866	None	None	None	None	None	0	0	0.75	3	0.3333333333333333	1	0.5555555555555556	0.3333333333333333	4	1	0	1	0	1.0	3	3	0.3333333333333333	5	1.0	1.0	0.5311382299194566	0.9126684728839292	0.7054374833411776	0.9226952385158986	0.39510700160216033	0.7820290823539817	0.8967878082907385	0.8843800422168625	1.0	0.5	0.0
434	None	None	None	None	None	1.0	1	1.0	4	0.25	1	0.6666666666666666	0	2	0	3	3	0	1.0	3	3	0.4	6	0.375	0.6666666666666666	0	0	0	0	0	0	0	0	0	0	0
2837	0.0011255461907326203	0.00034231461133635044	4.857312085688882e-05	0.9950364388554817	None	0.3333333333333333	1	0.625	5	0.4444444444444444	4	0.5238095238095238	0.3333333333333333	8	3	2	0	0	0.42857142857142855	3	7	0.7333333333333333	11	0.0	0.5	0.2748505725276079	0.9637376447658069	0.9255856802080988	0.958979855493234	0.8922118320331036	0.7714356474706913	0.9575483591609028	0.9275350149498618	0	0	0.0
1437	None	None	None	None	None	0	0	0.25	4	0.7272727272727273	16	0.21818181818181817	0.6818181818181818	18	15	5	2	0	0.9090909090909091	11	10	1.6	24	0.18181818181818182	0.2727272727272727	0.7737727715324187	0.8262783836258542	0.3445978347737951	0.9535708322565476	0.8472504627382726	0.941462608882535	0.9240578969316964	0.92079350206138	0.5277777777777778	0.1111111111111111	0.0
174	None	None	None	None	None	0	0	0.25	3	0.7333333333333333	11	0.265625	0.6666666666666666	12	10	4	1	0	1.0	8	8	1.1333333333333333	17	0.1	0.4	0.7737727715324187	0.7613548776950207	0.3774802045541695	0.9328864201281815	0.6088454773928691	0.9487277596239017	0.8963142770085363	0.9034939584660686	1.0	0.16666666666666666	0.0
5619	0.08001212533905631	0.039524627032831244	0.003977232440129254	0.7295657945940988	None	0	0	0.2	3	0.9	18	0.5238095238095238	0.9	21	18	0	1	0	0.09523809523809523	21	2	1.4666666666666666	22	1.0	0.4	0.8170812782268438	0.9701757085780905	0.6947577771052759	0.924375582837757	0.47299622280288994	0.8614665613230527	0.9279298243543905	0.9311403248754624	1.0	0.42857142857142855	0.0
6820	0.06459188898020701	0.035698397654064976	0.03447975761348425	0.723484724621289	None	0	0	0.1875	3	0.9047619047619048	19	0.5227272727272727	0.9047619047619048	22	19	0	1	0	0.09090909090909091	22	2	1.5333333333333334	23	1.0	0.38095238095238093	0.8170812782268438	0.9733438625430592	0.6947577771052759	0.9240212068905994	0.47299622280288994	0.8803835872799108	0.9322169234887868	0.9368704157263125	1.0	0.36363636363636365	0.0
7498	0.05686899692196117	0.026101842600600327	-0.0023261722575164444	0.738992495135878	None	0	0	0.2	3	0.9	18	0.5238095238095238	0.9	21	18	0	1	0	0.09523809523809523	21	2	1.4666666666666666	22	1.0	0.4	0.8170812782268438	0.9701757085780905	0.6947577771052759	0.924472168852873	0.5013716622908745	0.8606676826848956	0.9279298243543905	0.9310270614397888	1.0	0.47619047619047616	0.0
6481	0.06533040337163257	0.025493097221622994	0.025162059657207147	0.7473763662351536	None	0	0	0.2	3	0.9	18	0.5238095238095238	0.9	21	18	0	1	0	0.09523809523809523	21	2	1.4666666666666666	22	1.0	0.4	0.8170812782268438	0.9693748408854154	0.6947577771052759	0.9200102304162967	0.47299622280288994	0.8874313759641791	0.9279298243543905	0.9342588147391548	1.0	0.42857142857142855	0.0
5432	0.06430935929173155	0.04004025655117344	0.030687056743044377	0.7219495218122922	None	0	0	0.1875	3	0.9047619047619048	19	0.5227272727272727	0.9047619047619048	22	19	0	1	0	0.09090909090909091	22	2	1.5333333333333334	23	1.0	0.38095238095238093	0.8170812782268438	0.9724350338934976	0.6947577771052759	0.9219484636413418	0.47299622280288994	0.8807646690258005	0.9293030849651299	0.9356771967137982	1.0	0.4090909090909091	0.0
1349	None	None	None	None	None	0	0	0.6	3	0.4	2	0.5833333333333334	0.4	2	2	4	0	0	0.3333333333333333	6	2	0.4666666666666667	7	0.0	0.3333333333333333	0.10858137295005119	0.5	0.8333127984707541	0.505105921733314	0.24391075965431627	0.5	0.9587638265318725	0.5017020265022443	0	0	0.0
379	None	None	None	None	None	0	0	0.6666666666666666	2	0.5	1	0.6666666666666666	0.5	3	1	0	2	0	0.6666666666666666	3	2	0.26666666666666666	4	1.0	0	0.776446849294752	0.5677299215864257	0.9449642923649165	0.7517811224060974	0.5141324482977196	0.6684703706157976	0.8547935783730678	0.666856482625824	0.8333333333333333	0.6666666666666666	0.0
6436	0.07359203362759896	0.038446197912645155	0.005882014183205138	0.7345475682865303	None	0	0	0.1875	3	0.9047619047619048	19	0.5227272727272727	0.9047619047619048	22	19	0	1	0	0.09090909090909091	22	2	1.5333333333333334	23	1.0	0.38095238095238093	0.8170812782268438	0.9700180885962856	0.6947577771052759	0.9245368100996302	0.47299622280288994	0.8738300347867932	0.9279298243543905	0.9333427142574415	1.0	0.4090909090909091	0.0
5549	0.07959098405872649	0.0350626197627215	0.013209002853318275	0.734966768474096	None	0	0	0.1875	3	0.9047619047619048	19	0.5227272727272727	0.9047619047619048	22	19	0	1	0	0.09090909090909091	22	2	1.5333333333333334	23	1.0	0.38095238095238093	0.7791493004988398	0.9734665935219933	0.7125816120714811	0.9225345323021051	0.47299622280288994	0.8579563664156262	0.9322169234887868	0.9325198411559982	1.0	0.36363636363636365	0.0
715	None	None	None	None	None	0.25	1	0.45454545454545453	5	0.6428571428571429	9	0.32	0.6428571428571429	10	9	5	0	0	0.5	5	10	1.0666666666666667	16	0.0	0.36363636363636365	0.7188008197696443	0.9481924415101525	0.6655396322730948	0.9232748046589773	0.379925747985293	0.9297584596650528	0.9162294781438051	0.9345778707577895	0	0	0.0
4717	0.06688630071822808	0.03780493956180253	0.035411945047742775	0.7390765300798179	None	0	0	0.1875	3	0.9090909090909091	20	0.5217391304347826	0.9090909090909091	23	20	0	1	0	0.08695652173913043	23	2	1.6	24	1.0	0.36363636363636365	0.8170812782268438	0.972997887470073	0.6947577771052759	0.9243578882821087	0.47299622280288994	0.8697385550296891	0.9306521343393043	0.9347508716273719	1.0	0.391304347826087	0.0
5016	0.06250914108095675	0.039027097062721484	0.03637316338451698	0.7286530300180984	None	0	0	0.1875	3	0.9047619047619048	19	0.5227272727272727	0.9047619047619048	22	19	0	1	0	0.09090909090909091	22	2	1.5333333333333334	23	1.0	0.38095238095238093	0.8170812782268438	0.9739451918864545	0.700896410959855	0.9210239268812578	0.47299622280288994	0.862439259092091	0.9322169234887868	0.9332507574285401	1.0	0.36363636363636365	0.0
6608	0.07857987463251974	0.028515712012318572	0.02793426877286557	0.6801408299988103	None	0	0	0.15	3	0.9259259259259259	25	0.5178571428571429	0.9259259259259259	28	25	0	1	0	0.07142857142857142	28	2	1.9333333333333333	29	1.0	0.37037037037037035	0.7791493004988398	0.9730209221621094	0.7125816120714811	0.9268559247485252	0.47299622280288994	0.8404473908248915	0.9322169234887868	0.930566485516835	1.0	0.39285714285714285	0.0
3241	0.06357295660324508	0.012854287428261826	0.012852485807664227	0.9609036882909932	None	0	0	0.29411764705882354	5	0.6521739130434783	15	0.46296296296296297	0.43478260869565216	11	10	13	13	0	0.6666666666666666	9	6	1.6666666666666667	25	0.4482758620689655	0.19047619047619047	0.6002857007833147	0.8765665515098405	0.26690871731935295	0.9459439095992312	0.8472504627382726	0.9172116128615131	0.9173049850420559	0.9175241962448056	0.09090909090909091	0.2727272727272727	0.0
4986	0.05739162767939389	0.028945304450631662	0.026716489545068032	0.7329632904712436	None	0	0	0.1875	3	0.9047619047619048	19	0.5227272727272727	0.9047619047619048	22	19	0	1	0	0.09090909090909091	22	2	1.5333333333333334	23	1.0	0.38095238095238093	0.8170812782268438	0.9676166899204368	0.6947577771052759	0.9203281091773311	0.47299622280288994	0.8640765286387516	0.9279298243543905	0.9285432903824149	1.0	0.4090909090909091	0.0
2620	0.001331664737133627	0.00023810861722077878	0.0002196328270346	0.9938190070412153	None	0	0	0.6666666666666666	8	0.125	2	0.5142857142857142	0	5	0	12	4	0	0.7142857142857143	7	5	1.2	18	0.17391304347826086	0.26666666666666666	0	0	0	0	0	0	0	0	0	0	0
6328	0.07623847493064535	0.023552925495631233	0.022820820480604197	0.725790869320369	None	0	0	0.17647058823529413	3	0.9130434782608695	21	0.5208333333333334	0.9130434782608695	24	21	0	1	0	0.08333333333333333	24	2	1.6666666666666667	25	1.0	0.34782608695652173	0.8610509244456062	0.9712537080760484	0.645439981862098	0.9274570733957754	0.5677193729184864	0.8693648960396048	0.9293030849651299	0.9342919370152207	1.0	0.4166666666666667	0.0
4025	0.06913009735390586	0.014332596304064978	0.010521285202470589	0.7778910526177225	None	0	0	0.1875	3	0.9047619047619048	19	0.5227272727272727	0.9047619047619048	22	19	0	1	0	0.09090909090909091	22	2	1.5333333333333334	23	1.0	0.5714285714285714	0.5545506677542154	0.9601504806352262	0.7304054470376864	0.8988946276956757	0.47299622280288994	0.9068081099955944	0.9337489177268746	0.9273998259232591	1.0	0.09090909090909091	0.0
5947	0.07181176669249431	0.02939943850781627	0.028942122159840353	0.720779633738805	None	0	0	0.1875	3	0.9090909090909091	20	0.5217391304347826	0.9090909090909091	23	20	0	1	0	0.08695652173913043	23	2	1.6	24	1.0	0.36363636363636365	0.8170812782268438	0.9719639356191819	0.6947577771052759	0.9191312260058244	0.47299622280288994	0.8517164683209331	0.9306521343393043	0.9292254474697536	1.0	0.34782608695652173	0.0
1848	None	None	None	None	None	0	0	0.3333333333333333	1	1.0	2	1.0	0	0	0	3	0	0	0.25	1	4	0.26666666666666666	4	0.0	0	0	0	0	0	0	0	0	0	0	0	0
4937	0.05858602207683678	0.036660055092070536	0.03271770875341561	0.7402665997015023	None	0	0	0.2	3	0.9	18	0.5238095238095238	0.9	21	18	0	1	0	0.09523809523809523	21	2	1.4666666666666666	22	1.0	0.4	0.8170812782268438	0.9709723975310068	0.6947577771052759	0.9164354362826823	0.47299622280288994	0.8642589078255031	0.9279298243543905	0.9299126709270032	1.0	0.09523809523809523	0.0
7532	0.0619419824197959	0.035445086975110306	0.03542971645657422	0.743653119610614	None	0	0	0.1875	3	0.9090909090909091	20	0.5217391304347826	0.9090909090909091	23	20	0	1	0	0.08695652173913043	23	2	1.6	24	1.0	0.36363636363636365	0.8170812782268438	0.9718350662268651	0.6947577771052759	0.9273214763043269	0.47299622280288994	0.8715415052949004	0.9306521343393043	0.9350717304752211	1.0	0.391304347826087	0.0
6552	0.06326104984392554	0.022387354893828315	-0.004073956774881061	0.7400635210938502	None	0	0	0.1875	3	0.9090909090909091	20	0.5217391304347826	0.9090909090909091	23	20	0	1	0	0.08695652173913043	23	2	1.6	24	1.0	0.36363636363636365	0.671828890914281	0.9574560029740811	0.7101412010247261	0.8270010075567183	0.24103307338311303	0.8955535853148915	0.9280106472029517	0.9068424300279722	1.0	0.08695652173913043	0.0
6027	0.06573290386055099	0.037407744118525675	0.033800792164454405	0.7369002257369615	None	0	0	0.1875	3	0.9047619047619048	19	0.5227272727272727	0.9047619047619048	22	19	0	1	0	0.09090909090909091	22	2	1.5333333333333334	23	1.0	0.38095238095238093	0.8610509244456062	0.9701112897931222	0.6533286127696964	0.9268202678350695	0.5472015078365516	0.8737261021855607	0.9293030849651299	0.9340743375870195	1.0	0.4090909090909091	0.0
7444	0.0744803161131557	0.041796256396496805	0.017296439241260796	0.7326772441077953	None	0	0	0.1875	3	0.9047619047619048	19	0.5227272727272727	0.9047619047619048	22	19	0	1	0	0.09090909090909091	22	2	1.5333333333333334	23	1.0	0.38095238095238093	0.8170812782268438	0.9720092971767608	0.6947577771052759	0.9245368100996302	0.47299622280288994	0.8738300347867932	0.9293030849651299	0.9347954773478079	1.0	0.4090909090909091	0.0
2236	None	None	None	None	None	0.3333333333333333	1	0.75	6	0.1111111111111111	1	0.55	0	3	0	7	2	0	0.8	5	4	0.7333333333333333	11	0.13333333333333333	0.2857142857142857	0	0	0	0	0	0	0	0	0	0	0
1647	None	None	None	None	None	0.5	1	0.8333333333333334	5	0.16666666666666666	1	0.5	0	4	0	3	1	0	1.0	4	4	0.5333333333333333	8	0.16666666666666666	0.5	0	0	0	0	0	0	0	0	0	0	0
7367	0.06231146317338572	0.03474278502649758	0.034716026788515195	0.7541048899066346	None	0	0	0.1875	3	0.9090909090909091	20	0.5217391304347826	0.9090909090909091	23	20	0	1	0	0.08695652173913043	23	2	1.6	24	1.0	0.36363636363636365	0.8170812782268438	0.9718350662268651	0.6947577771052759	0.9273214763043269	0.47299622280288994	0.8715415052949004	0.9306521343393043	0.9350717304752211	1.0	0.391304347826087	0.0
5904	0.06267210218427667	0.040813667726838365	0.03798287589369859	0.7374452256794547	None	0	0	0.1875	3	0.9047619047619048	19	0.5227272727272727	0.9047619047619048	22	19	0	1	0	0.09090909090909091	22	2	1.5333333333333334	23	1.0	0.38095238095238093	0.7791493004988398	0.9706991622075167	0.7125816120714811	0.9202533366077966	0.47299622280288994	0.8736745109042348	0.9279298243543905	0.9325590590790478	1.0	0.4090909090909091	0.0
2632	0.057579359053432186	0.010300728717150594	0.0033871618244115365	0.7464011531489454	None	0	0	0.25	3	0.8666666666666667	13	0.53125	0.8666666666666667	16	13	0	1	0	0.125	16	2	1.1333333333333333	17	1.0	0.6666666666666666	0.5050052006143807	0.9749100930004426	0.6698856328769939	0.9128916053738282	0.47299622280288994	0.9165151349925406	0.9386761896367057	0.9427704383493316	1.0	0.125	0.0
3520	0.10112096647196464	0.006210555534206194	-0.0050909304990762174	0.7770849614300117	None	0	0	0.14285714285714285	2	0.8947368421052632	17	0.20192307692307693	0.7894736842105263	17	15	3	2	0	0.6153846153846154	13	8	1.4	21	0.25	0	0.37638134104177456	0.9442846176661356	0.41900377193037697	0.952466610071305	0.3650339952160145	0.9193842852418871	0.9142644981298539	0.9401351916329543	0.5588235294117647	0	0.0
3204	0.030786916619339747	0.017017522461921872	0.013265086355555823	0.7818850208677068	None	0	0	0.25	3	0.875	14	0.5294117647058824	0.875	17	14	0	1	0	0.11764705882352941	17	2	1.2	18	1.0	0.75	0.8170812782268438	0.9705598205361871	0.6947577771052759	0.9111279483213512	0.47299622280288994	0.8972213240232083	0.9306521343393043	0.9348224163018283	1.0	0.11764705882352941	0.0
1872	None	None	None	None	None	0	0	0.75	3	0.3333333333333333	1	0.625	0	0	0	4	2	0	0.5	4	2	0.3333333333333333	5	0.16666666666666666	0.6666666666666666	0	0	0	0	0	0	0	0	0	0	0
2576	0.0005526943703425999	0.0004990549828896021	0.00011466186312353592	0.9987275225149421	None	0	0	0.6	3	0.6	3	0.4666666666666667	0.4	5	2	1	2	0	0.6	5	3	0.4666666666666667	7	0.6666666666666666	1.0	0.5783991585709624	0.8965541468460401	0.700981456248506	0.9371688416572785	0.4248444235400474	0.8553343660209781	0.898398909139852	0.9014105623483579	0.6	0.6	0.0
5712	0.07595741225626239	0.049592470446200354	0.040452338530432334	0.7368665676672415	None	0	0	0.1875	3	0.9047619047619048	19	0.5227272727272727	0.9047619047619048	22	19	0	1	0	0.09090909090909091	22	2	1.5333333333333334	23	1.0	0.38095238095238093	0.8170812782268438	0.9720092971767608	0.6947577771052759	0.9245651748286845	0.47299622280288994	0.8756179256308378	0.9293030849651299	0.9351344151670963	1.0	0.4090909090909091	0.0
1076	None	None	None	None	None	0	0	1.0	1	0	0	1.0	0	1	0	0	0	0	0.5	1	2	0.13333333333333333	2	0.0	0	0	0	0	0	0	0	0	0	0	0	0
3068	0.010133539776346434	0.004951004450694306	0.0049464513631161024	0.9861272837130558	None	0	0	0.3333333333333333	2	0.8333333333333334	5	0.5333333333333333	0.5	4	3	3	4	0	0.6	5	3	0.5333333333333333	8	0.4444444444444444	0.3333333333333333	0.6768448244923795	0.8395183473728607	0.27792843221894603	0.6245041714756807	0.4779623411395968	0.9381460912385258	0.9173049850420559	0.8358264069633845	0.25	0.25	0.007299962952431294
1322	None	None	None	None	None	0	0	0.14285714285714285	2	0.8947368421052632	17	0.20192307692307693	0.7368421052631579	15	14	5	2	0	0.6153846153846154	13	8	1.4	21	0.15384615384615385	0	0.21899775012336717	0.9163438228247115	0.3382852571866316	0.961694619773729	0.3650339952160145	0.9195753642163673	0.9102002590507614	0.9361033015857942	0.5666666666666667	0	0.0
3687	0.09341314572219898	0.018030686522407628	0.017554198364710512	0.6784066349268407	None	0	0	0.16666666666666666	2	0.875	14	0.23376623376623376	0.75	14	12	3	2	0	0.6363636363636364	11	7	1.2	18	0.25	0	0.35141966970432903	0.8910657972355215	0.5269323043282915	0.960067989216809	0.3650339952160145	0.9297762840029312	0.9297294802865153	0.9322379623659252	0.5714285714285714	0	0.0
7283	0.07796750544240647	0.02827060927795797	0.02472254617874153	0.7199951446852928	None	0	0	0.1875	3	0.9090909090909091	20	0.5217391304347826	0.9090909090909091	23	20	0	1	0	0.08695652173913043	23	2	1.6	24	1.0	0.36363636363636365	0.8170812782268438	0.9721331529007586	0.6947577771052759	0.92725409369809	0.5013716622908745	0.8490731658574956	0.9306521343393043	0.931388740410941	1.0	0.391304347826087	0.0
947	None	None	None	None	None	0	0	0.125	1	1.0	9	0.39285714285714285	0.6666666666666666	7	6	3	1	0	0.5714285714285714	4	7	0.7333333333333333	11	0.1111111111111111	0	0.6983169549440855	0.909881054403079	0.9284936427671932	0.9676936143121913	0.43147187905136536	0.9026193211625224	0.8840057260276913	0.9337744790335085	1.0	0.14285714285714285	0.0
892	None	None	None	None	None	0	0	0.25	1	1.0	3	1.0	0.6666666666666666	3	2	1	1	0	0.2	5	1	0.3333333333333333	5	0.2	0	0.20086677028815236	0.6165908586857961	0.6530790589421905	0.9313260627321414	0.48197319932578864	0.9402582036056226	0.9025721201245672	0.8750267906520817	1.0	0.3333333333333333	0.0
6219	0.0776745588632444	0.03385322934648906	0.009917684284539659	0.7387998904220899	None	0	0	0.1875	3	0.9047619047619048	19	0.5227272727272727	0.9047619047619048	22	19	0	1	0	0.09090909090909091	22	2	1.5333333333333334	23	1.0	0.38095238095238093	0.8170812782268438	0.9686141955720471	0.6950734020290316	0.923412718969873	0.48718394254688224	0.8564362067070785	0.9279298243543905	0.928798996066178	1.0	0.45454545454545453	0.0
4538	0.060411898276891626	0.025363195145548793	0.003520331691561101	0.7684230798132086	None	0	0	0.21428571428571427	3	0.8888888888888888	16	0.5263157894736842	0.8888888888888888	19	16	0	1	0	0.10526315789473684	19	2	1.3333333333333333	20	1.0	0.4444444444444444	0.8170812782268438	0.9706576107946865	0.6947577771052759	0.9255656666602503	0.47299622280288994	0.8568396280300962	0.9306521343393043	0.9310482778252331	1.0	0.05263157894736842	0.0
2883	0.0054802901566843604	0.003157295394694018	0.0015005495400347221	0.9931165697565094	None	0	0	0.3333333333333333	1	1.0	2	1.0	1.0	3	2	0	0	0	0.25	4	1	0.26666666666666666	4	0.0	0	0.24167006766869567	0.5075641819357264	0.7656386501697545	0.6736644114851298	0.4116989596604771	0.8117999167620452	0.8986735997103761	0.6767635157457554	0	0	0.0
1939	None	None	None	None	None	0	0	0.2	1	1.0	5	0.5833333333333334	0	0	0	6	2	0	0.75	3	4	0.4666666666666667	7	0.125	0.4	0	0	0	0	0	0	0	0	0	0	0
2801	0.015247571292300359	0.0038240053520028324	0.00039443475792140927	0.9547854667191963	None	0	0	0.2	1	1.0	5	1.0	1.0	6	5	0	0	0	0.14285714285714285	7	1	0.4666666666666667	7	0.0	0	0.24808897860078086	0.5075641819357264	0.9132251611501431	0.6694181784731106	0.7217825859229356	0.8117999167620452	0.942443833451886	0.6753581727839911	0	0	0.0
2634	1.1937587614238876e-05	3.4343659517909164e-08	-8.276483410707179e-09	0.9999955452466216	None	0	0	0.75	3	0.25	1	0.6666666666666666	0.25	2	1	3	0	0	1.0	3	3	0.4	6	0.0	0	0.8980480843892382	0.5	0.9674369137367298	0.5	0.9936402093920519	0.5	0.5994825657067563	0.5	0	0	0.0
7053	0.07198547283740943	0.0454200653999898	0.03844197678921051	0.7404991839590653	None	0	0	0.1875	3	0.9090909090909091	20	0.5217391304347826	0.9090909090909091	23	20	0	1	0	0.08695652173913043	23	2	1.6	24	1.0	0.36363636363636365	0.8170812782268438	0.9721331529007586	0.6947577771052759	0.9271772159763435	0.47299622280288994	0.8715415052949004	0.9306521343393043	0.9352497585741524	1.0	0.391304347826087	0.0
1993	None	None	None	None	None	0	0	0.3333333333333333	1	1.0	2	0.6666666666666666	0.5	2	1	1	0	0	0.6666666666666666	2	3	0.26666666666666666	4	0.0	0	0.7084076926002927	0.5381879421794602	0.9249958447443737	0.5	0.34231051781618904	0.7658134868355887	0.9174858832275434	0.6096775150397808	0	0	0.0
5078	0.06001230610809008	0.037527487195538264	0.032330521526768345	0.7313720128397114	None	0	0	0.21428571428571427	3	0.8888888888888888	16	0.5263157894736842	0.8888888888888888	19	16	0	1	0	0.10526315789473684	19	2	1.3333333333333333	20	1.0	0.4444444444444444	0.8170812782268438	0.967541408433659	0.6947577771052759	0.9156763510755993	0.47299622280288994	0.8807180878180092	0.9279298243543905	0.9304106072919407	1.0	0.05263157894736842	0.0
277	None	None	None	None	None	0	0	0.75	3	0.3333333333333333	1	0.5555555555555556	0.3333333333333333	3	1	1	1	0	1.0	3	3	0.3333333333333333	5	0.25	1.0	0.5742692795434269	0.8186213333827701	0.7098935104338493	0.9450900646425529	0.4248444235400474	0.6406405832808443	0.8817534143841202	0.8380226639198735	1.0	0.6666666666666666	0.0
331	None	None	None	None	None	0	0	1.0	1	0	0	1.0	0	0	0	1	0	0	0.5	2	1	0.13333333333333333	2	0.0	0	0	0	0	0	0	0	0	0	0	0	0
640	None	None	None	None	None	0.5	1	0.6666666666666666	4	0.2857142857142857	2	0.75	0.14285714285714285	3	1	5	3	0	0.75	4	3	0.6	9	0.25	0.6666666666666666	0.8415389634209716	0.7598294631743435	0.3253031357171708	0.6098431578057741	0.33708016622974596	0.9579136454641858	0.9173049850420559	0.8284209430519971	0.3333333333333333	0.3333333333333333	0.0
6231	0.06565623514132801	0.020448480965773355	-0.0023919229900949833	0.7371556539887995	None	0	0	0.1875	3	0.9047619047619048	19	0.5227272727272727	0.9047619047619048	22	19	0	1	0	0.09090909090909091	22	2	1.5333333333333334	23	1.0	0.38095238095238093	0.8170812782268438	0.9720092971767608	0.6947577771052759	0.9245347216669495	0.47299622280288994	0.8692698228894216	0.9293030849651299	0.9339622619417305	1.0	0.4090909090909091	0.0
2477	None	None	None	None	None	0	0	0.3333333333333333	2	0.7142857142857143	5	0.75	0.42857142857142855	3	3	5	2	0	0.75	4	3	0.6	9	0.14285714285714285	0.6666666666666666	0.8415389634209716	0.9135051588632619	0.37479383332931515	0.9512250805266007	0.42862856757294693	0.9475151659177092	0.9173049850420559	0.9393661757003576	0.6666666666666666	0.3333333333333333	0.0
3578	0.1035324253509353	0.009468659758648211	0.005040277993204221	0.8676020520676234	None	0	0	0.13333333333333333	2	0.9	18	0.19642857142857142	0.8	18	16	3	2	0	0.5714285714285714	14	8	1.4666666666666666	22	0.25	0	0.42411177090500746	0.9446026019249998	0.357140190866916	0.9554640524273209	0.3243978671138767	0.8827754607217099	0.9162529861800845	0.9334150013477625	0.5555555555555556	0	0.0
3501	0.07499906689013315	0.02498512095945222	0.0033791836205872535	0.7278365823965616	None	0	0	0.15789473684210525	3	0.9230769230769231	24	0.5185185185185185	0.9230769230769231	27	24	0	1	0	0.07407407407407407	27	2	1.8666666666666667	28	1.0	0.46153846153846156	0.5545506677542154	0.9609248549313577	0.7304054470376864	0.9067069325750795	0.47299622280288994	0.9020670278849662	0.9337489177268746	0.9286165300768925	1.0	0.07407407407407407	0.0
6050	0.07599376802318236	0.04736227201048763	0.04033870143943059	0.728767419208943	None	0	0	0.1875	3	0.9047619047619048	19	0.5227272727272727	0.9047619047619048	22	19	0	1	0	0.09090909090909091	22	2	1.5333333333333334	23	1.0	0.38095238095238093	0.8610509244456062	0.9701112897931222	0.6468957340948037	0.926730475964462	0.5472015078365516	0.8754892707984807	0.9293030849651299	0.9343765450891781	1.0	0.4090909090909091	0.0
1759	None	None	None	None	None	0.25	1	0.5	5	0.5833333333333334	7	0.4666666666666667	0.5	10	6	3	3	0	0.3	10	3	0.9333333333333333	14	0.5	0.5	0.31702747599950165	0.935319079430634	0.9039910866256877	0.9459688369716001	0.8835873763955547	0.7012198533986692	0.9513502585390297	0.8936958512116765	0.1	0.1	0.0
2944	0.01087253844708267	0.0027700702264816077	-0.0023333696762379576	0.9919483855975101	None	0	0	0.25	1	1.0	3	1.0	1.0	4	3	0	0	0	0.2	5	1	0.3333333333333333	5	0.0	0	0.24167006766869567	0.5069482276021304	0.7656386501697545	0.6599030506713851	0.4116989596604771	0.792933849159999	0.8986735997103761	0.6632444061116737	0	0	0.0
7187	0.060869217719966506	0.03442267420529909	0.0341893830476851	0.75148234482507	None	0	0	0.1875	3	0.9090909090909091	20	0.5217391304347826	0.9090909090909091	23	20	0	1	0	0.08695652173913043	23	2	1.6	24	1.0	0.36363636363636365	0.8170812782268438	0.9727332575605969	0.6947577771052759	0.9244749092331268	0.47299622280288994	0.8487001501354332	0.9306521343393043	0.9309397439959032	1.0	0.391304347826087	0.0
2732	0.0001319138112039084	4.993729326007438e-06	6.353818937773348e-07	0.9985458138935965	None	0	0	0.75	3	0.5	2	0.5	0.5	5	2	0	1	0	0.75	4	3	0.4	6	1.0	1.0	0.5731931889287007	0.869663262707537	0.6721591615312008	0.7945595329824363	0.5185708450678151	0.8093791116919946	0.6630124160877681	0.827145781790249	1.0	0.6	0.0
2295	None	None	None	None	None	0	0	0.6666666666666666	2	0.5	1	0.6666666666666666	0	2	0	1	3	0	0.6666666666666666	2	3	0.26666666666666666	4	0.75	0.6666666666666666	0	0	0	0	0	0	0	0	0	0	0
153	None	None	None	None	None	1.0	1	1.0	4	0.25	1	0.6666666666666666	0	2	0	3	0	0	1.0	3	3	0.4	6	0.0	0.6666666666666666	0	0	0	0	0	0	0	0	0	0	0
3559	0.055841108844681915	0.02096202421022966	0.015166293753053573	0.7656230977079793	None	0	0	0.2727272727272727	3	0.8571428571428571	12	0.5333333333333333	0.8571428571428571	15	12	0	1	0	0.13333333333333333	15	2	1.0666666666666667	16	1.0	0.5714285714285714	0.1929291230019176	0.9679907881354154	0.660790750463909	0.9162013386423647	0.47299622280288994	0.9245372111581311	0.9386761896367057	0.9409713917668538	1.0	0.13333333333333333	0.0
4577	0.07249510586366237	0.02835526722858508	0.0274263346527519	0.7408307034419096	None	0	0	0.16666666666666666	3	0.9166666666666666	22	0.52	0.9166666666666666	25	22	0	1	0	0.08	25	2	1.7333333333333334	26	1.0	0.3333333333333333	0.8170812782268438	0.9708996881925885	0.7304054470376864	0.9255510931283638	0.47299622280288994	0.844452790560348	0.9306521343393043	0.9291143205741167	1.0	0.36	0.0
6664	0.06102956765761772	0.03795295996363561	0.03688237577033078	0.7378678996490748	None	0	0	0.2	3	0.9	18	0.5238095238095238	0.9	21	18	0	1	0	0.09523809523809523	21	2	1.4666666666666666	22	1.0	0.4	0.8170812782268438	0.9731548956978401	0.6976692815706875	0.9248091618085397	0.47299622280288994	0.8843138920935245	0.9306521343393043	0.9376911081610392	1.0	0.09523809523809523	0.0
2789	2.4629923156100565e-05	1.9779607530119834e-07	-4.538688438636633e-08	0.9999945743348463	None	0	0	0.6	3	0.4	2	0.4666666666666667	0.2	3	1	3	0	0	0.6	3	5	0.4666666666666667	7	0.0	0	0.8980480843892382	0.5671059213133279	0.9674369137367298	0.5	0.9936402093920519	0.5074945237652583	0.5994825657067563	0.5249819605970206	0	0	0.0
2361	None	None	None	None	None	0	0	0.25	1	1.0	3	1.0	0	0	0	4	0	0	0.2	1	5	0.3333333333333333	5	0.0	0	0	0	0	0	0	0	0	0	0	0	0
2959	0.005136982097967252	0.00018430010872962048	-8.37145809637415e-05	0.9980516265951763	None	0	0	0.75	3	0.3333333333333333	1	0.625	0.3333333333333333	4	1	0	1	0	0.5	4	2	0.3333333333333333	5	1.0	0.6666666666666666	0.6271138709551586	0.9129420963368611	0.9447018107334207	0.7418719983410963	0.3820405838147677	0.786612460967423	0.914929845179171	0.8278047953500697	1.0	0.25	0.0
1884	None	None	None	None	None	0	0	0.8	4	0.0	0	0.5833333333333334	0	4	0	2	2	0	0.75	4	3	0.4666666666666667	7	0.5	0.6666666666666666	0	0	0	0	0	0	0	0	0	0	0
3804	0.10053530718107538	0.019804304135451412	0.019788175289638953	0.6572621678443197	None	0	0	0.15384615384615385	2	0.8823529411764706	15	0.2261904761904762	0.7647058823529411	15	13	3	2	0	0.5833333333333334	12	7	1.2666666666666666	19	0.25	0	0.2932064557969412	0.8911625634854494	0.3493762392621368	0.9623812803800652	0.3650339952160145	0.928206290625124	0.9297146408750487	0.9330603983889949	0.5666666666666667	0	0.0
3262	0.10027577997061415	0.002997824235094476	0.0008391469415852824	0.8750342762460869	None	0	0	0.125	2	0.9047619047619048	19	0.19166666666666668	0.8095238095238095	19	17	3	2	0	0.5333333333333333	15	8	1.5333333333333334	23	0.25	0	0.47184220076824046	0.9485037756857618	0.357140190866916	0.9495859738104582	0.3650339952160145	0.8925003899959275	0.9226165335119149	0.9343322735645133	0.5526315789473684	0	0.0
3472	0.09383024419483948	0.0036588510327212323	0.0034995130948172063	0.7414355064732029	None	0	0	0.14285714285714285	2	0.9473684210526315	18	0.1875	0.8421052631578947	17	16	3	2	0	0.5714285714285714	14	8	1.4	21	0.2222222222222222	0	0.3264579983668835	0.9446270333443701	0.357140190866916	0.9551739723246109	0.3650339952160145	0.9247804085305834	0.9226165335119149	0.9427648824518908	0.5588235294117647	0	0.0
1270	None	None	None	None	None	0	0	0.75	3	0.3333333333333333	1	0.625	0.3333333333333333	2	1	2	1	0	0.5	4	2	0.3333333333333333	5	0.14285714285714285	0.6666666666666666	0.10858137295005119	0.5	0.8333127984707541	0.505105921733314	0.22730040314543976	0.5	0.9598370404641539	0.5017020265022443	1.0	0	0.0
5251	0.05193515576924795	0.015449964655880428	-0.004206959100999793	0.7262187486221341	None	0	0	0.1875	3	0.9090909090909091	20	0.5217391304347826	0.9090909090909091	23	20	0	1	0	0.08695652173913043	23	2	1.6	24	1.0	0.36363636363636365	0.8170812782268438	0.9673950378521008	0.6947577771052759	0.9212022593494817	0.47299622280288994	0.8701327911250861	0.9279298243543905	0.9298045148958027	1.0	0.08695652173913043	0.0
5730	0.0723277572157495	0.02226824991843613	0.01651883511327824	0.73254018969808	None	0	0	0.1875	3	0.9047619047619048	19	0.5227272727272727	0.9047619047619048	22	19	0	1	0	0.09090909090909091	22	2	1.5333333333333334	23	1.0	0.38095238095238093	0.7791493004988398	0.9704508451997551	0.7125816120714811	0.9218722098483552	0.47299622280288994	0.8537351700764615	0.9293030849651299	0.9292125766452035	1.0	0.4090909090909091	0.0
6980	0.06794977920675069	0.02420771214853223	0.004968473962151107	0.758047355031256	None	0	0	0.1875	3	0.9090909090909091	20	0.5217391304347826	0.9090909090909091	22	20	1	1	0	0.08695652173913043	23	2	1.6	24	0.25	0.36363636363636365	0.8170812782268438	0.9715196102199748	0.6947577771052759	0.9246472116973418	0.48718394254688224	0.8620427940468592	0.9293030849651299	0.9323322452957199	1.0	0.4090909090909091	0.0
4315	0.06750667132042364	0.025517993463330457	-0.00641085941152154	0.7531895248468967	None	0	0	0.16666666666666666	3	0.9166666666666666	22	0.52	0.9166666666666666	25	22	0	1	0	0.08	25	2	1.7333333333333334	26	1.0	0.5	0.5545506677542154	0.9566755851909919	0.7304054470376864	0.8861581234642816	0.47299622280288994	0.9004141389643563	0.9337489177268746	0.9205289660120041	1.0	0.04	0.0
5495	0.0738614891711798	0.025949688261597097	0.019276193773463075	0.7031761056230506	None	0	0	0.1875	3	0.9090909090909091	20	0.5217391304347826	0.9090909090909091	23	20	0	1	0	0.08695652173913043	23	2	1.6	24	1.0	0.36363636363636365	0.8170812782268438	0.974561185004914	0.6976692815706875	0.9277921820152203	0.47299622280288994	0.8504539325524083	0.9337489177268746	0.9337462167161676	1.0	0.08695652173913043	0.0
4002	0.05658359723773689	0.0050990114854546	0.0002927052278206896	0.6162787060038067	None	0	0	0.21428571428571427	3	0.8888888888888888	16	0.5263157894736842	0.8888888888888888	19	16	0	1	0	0.10526315789473684	19	2	1.3333333333333333	20	1.0	0.5555555555555556	0.5354606038920983	0.9647228200153498	0.30032260243781844	0.9092546782092418	0.7096975916282892	0.9451336246673849	0.9324561581147506	0.9437399604333974	1.0	0.10526315789473684	0.0
1831	None	None	None	None	None	0	0	0.16666666666666666	1	1.0	7	0.375	0	0	0	8	2	0	0.6666666666666666	6	4	0.6	9	0.1	0	0	0	0	0	0	0	0	0	0	0	0
308	None	None	None	None	None	0	0	0.125	2	0.9523809523809523	20	0.5227272727272727	0.9523809523809523	22	20	0	0	0	0.09090909090909091	2	22	1.5333333333333334	23	0.0	0	0.5410154540680335	0.8771832729741432	0.777027224497043	0.8939307403691885	0.5806567942944748	0.8879864533269245	0.8657424632942556	0.886548976876145	0	0	0.0
3577	0.07282457732238955	0.018216929737337004	0.002098121225594299	0.7850796901594801	None	0	0	0.2	3	0.9	18	0.5238095238095238	0.9	21	18	0	1	0	0.09523809523809523	21	2	1.4666666666666666	22	1.0	0.6	0.5545506677542154	0.9680771264334121	0.6450134886487118	0.910071760793341	0.47299622280288994	0.9370869481127687	0.9386761896367057	0.9431695761848692	1.0	0.09523809523809523	0.0
2192	None	None	None	None	None	1.0	1	0.8	4	0.4	2	0.4666666666666667	0.4	3	2	3	0	0	0.6	3	5	0.4666666666666667	7	0.0	1.0	0.6888188478816141	0.5	0.6755861867592294	0.5719668261944569	0.10548653939759316	0.5	0.9381502389962363	0.5241379131593732	0	0	0.0
6526	0.06654574841046865	0.042477878732423216	0.03817435547302961	0.7432501042624358	None	0	0	0.1875	3	0.9090909090909091	20	0.5217391304347826	0.9090909090909091	23	20	0	1	0	0.08695652173913043	23	2	1.6	24	1.0	0.36363636363636365	0.9050205706643684	0.9689943195445315	0.6106797089459786	0.926705930425916	0.6214067928702134	0.8736660122569928	0.9279298243543905	0.9332470413234607	1.0	0.43478260869565216	0.0
4047	0.0656535157587042	0.017211660135111072	-0.003514678098980712	0.7595730347282263	None	0	0	0.17647058823529413	3	0.9130434782608695	21	0.5208333333333334	0.9130434782608695	24	21	0	1	0	0.08333333333333333	24	2	1.6666666666666667	25	1.0	0.5217391304347826	0.6858159729905295	0.9591878834839996	0.7304054470376864	0.8895877829127182	0.47299622280288994	0.8970801189749273	0.9337489177268746	0.921983949624517	1.0	0.08333333333333333	0.0
6355	0.0730362592822558	0.015246068473309775	0.013203621467271276	0.7356010276321973	None	0	0	0.1875	3	0.9047619047619048	19	0.5227272727272727	0.9047619047619048	22	19	0	1	0	0.09090909090909091	22	2	1.5333333333333334	23	1.0	0.38095238095238093	0.8459645240162498	0.9728775395902225	0.6947577771052759	0.9261579907349204	0.49351408788482465	0.8752722603696121	0.9293030849651299	0.9361838107272195	1.0	0.5	0.0
2256	None	None	None	None	None	1.0	1	0.75	3	0.25	1	0.5	0.25	1	1	4	3	0	0.75	4	3	0.4	6	0.25	0.6666666666666666	0.7531182080466324	0.5	0.31210799541830264	0.5	0.48130739766551917	0.5	0.8601563152054664	0.5	1.0	0	0.0
3603	0.05089952555162486	0.014611045209058152	0.0045028027835047986	0.7608023405289561	None	0	0	0.2	3	0.9	18	0.5238095238095238	0.9	21	18	0	1	0	0.09523809523809523	21	2	1.4666666666666666	22	1.0	0.6	0.5354606038920983	0.9680873972506547	0.669525263860144	0.9119491751984977	0.47299622280288994	0.9370869481127687	0.9324561581147506	0.9435878344056161	1.0	0.09523809523809523	0.0
915	None	None	None	None	None	0	0	0.3	3	0.75	9	0.3888888888888889	0.75	11	9	2	2	0	0.25	12	3	0.9333333333333333	14	0.3333333333333333	0.36363636363636365	0.7737727715324187	0.8429411408248082	0.39106787527791964	0.9171185279258384	0.5146677234832386	0.9391617802663783	0.893371621111281	0.9066688826410234	0.5909090909090908	0.18181818181818182	0.0
3608	0.11130360260317151	0.012841738281305937	-0.008937353045864271	0.9205378701707885	None	0	0	0.21428571428571427	3	0.7894736842105263	15	0.21875	0.7368421052631579	17	14	3	1	0	0.6666666666666666	12	8	1.4	21	0.14285714285714285	0	0.2932064557969412	0.9404060382075714	0.357140190866916	0.9586804320614714	0.3650339952160145	0.919038287234175	0.9226165335119149	0.9414446723270037	1.0	0	0.0
2010	None	None	None	None	None	0	0	0.25	1	1.0	3	1.0	0.3333333333333333	1	1	3	0	0	0.2	1	5	0.3333333333333333	5	0.0	0	0.3720275663901751	0.5	0.16128880915081428	0.5	0.3650360138975558	0.5	0.7265859858587734	0.5	0	0	0.0
4697	0.05600713676092789	0.03405971898386295	0.033614371508604586	0.712861493678319	None	0	0	0.21428571428571427	3	0.8888888888888888	16	0.5263157894736842	0.8888888888888888	19	16	0	1	0	0.10526315789473684	19	2	1.3333333333333333	20	1.0	0.4444444444444444	0.8361713420889609	0.9745816526402477	0.6947577771052759	0.9278884070330209	0.47299622280288994	0.8272403170856523	0.9279298243543905	0.9301595307125538	1.0	0.10526315789473684	0.0
7359	0.07177480837588415	0.04334086968729913	0.032760804769107886	0.7408188183450202	None	0	0	0.1875	3	0.9090909090909091	20	0.5217391304347826	0.9090909090909091	23	20	0	1	0	0.08695652173913043	23	2	1.6	24	1.0	0.36363636363636365	0.9050205706643684	0.9689943195445315	0.5990336910843317	0.9266137299476601	0.6214067928702134	0.8736660122569928	0.9279298243543905	0.933218863856172	1.0	0.43478260869565216	0.0
535	None	None	None	None	None	0.5	4	0.5	9	0.52	13	0.3	0.52	20	13	6	0	0	0.4	15	6	1.8	27	0.0	0.09090909090909091	0.458728901605226	0.9353280391739488	0.8462395554934566	0.9556915510395706	0.7412890495938234	0.7968154792268608	0.8636261682897978	0.9144936073353083	0	0	0.0
976	None	None	None	None	None	0	0	0.6666666666666666	2	0.5	1	0.6666666666666666	0.5	3	1	0	0	0	0.6666666666666666	3	2	0.26666666666666666	4	0.0	0	0.7779508098652027	0.709129597192765	0.34236033691883205	0.8764965745921968	0.5064102319529128	0.8026545940276058	0.8588794453986057	0.8050138753485038	0	0	0.0
6569	0.0789408799149568	0.026887557307091626	0.01779008209627898	0.7340778212806855	None	0	0	0.1875	3	0.9090909090909091	20	0.5217391304347826	0.9090909090909091	23	20	0	1	0	0.08695652173913043	23	2	1.6	24	1.0	0.36363636363636365	0.8170812782268438	0.9721331529007586	0.6947577771052759	0.9273214763043269	0.47299622280288994	0.8715415052949004	0.9306521343393043	0.9352929131258465	1.0	0.391304347826087	0.0
2359	None	None	None	None	None	0	0	0.3333333333333333	1	1.0	2	1.0	0	0	0	3	0	0	0.25	1	4	0.26666666666666666	4	0.0	0	0	0	0	0	0	0	0	0	0	0	0
207	None	None	None	None	None	0	0	0.5	3	0.5	3	0.8	0.16666666666666666	2	1	5	2	0	0.4	5	2	0.5333333333333333	8	0.15384615384615385	0.3333333333333333	0.7264545126773119	0.9355225861436003	0.4584425075826097	0.8552431333220738	0.459164030228679	0.5773018169444101	0.8094645664173343	0.8302794561564043	0.75	0.5	0.0
3766	0.13197076299341923	0.018424513401055057	0.007890587522753937	0.6734998733270658	None	0	0	0.125	2	0.9047619047619048	19	0.19166666666666668	0.8095238095238095	19	17	3	2	0	0.5333333333333333	15	8	1.5333333333333334	23	0.25	0	0.37638134104177456	0.9373353123646568	0.3600150943461637	0.9600257018853184	0.3650339952160145	0.9022425635276126	0.9226165335119149	0.9371516336329498	0.5789473684210527	0	0.0
4851	0.061073373923364316	0.025077822301117207	0.0025093409790911906	0.754718980184135	None	0	0	0.1875	3	0.9047619047619048	19	0.5227272727272727	0.9047619047619048	22	19	0	1	0	0.09090909090909091	22	2	1.5333333333333334	23	1.0	0.38095238095238093	0.8170812782268438	0.96977826942444	0.6947577771052759	0.9245469795555582	0.47299622280288994	0.8638632177672212	0.9293030849651299	0.9313332072067267	1.0	0.045454545454545456	0.0
143	None	None	None	None	None	0	0	1.0	1	0	0	1.0	0	0	0	1	1	0	0.5	2	1	0.13333333333333333	2	0.16666666666666666	0	0	0	0	0	0	0	0	0	0	0	0
6257	0.05561435917965	0.01837910566143788	0.0019419059802952118	0.6592120716508927	None	0	0	0.21428571428571427	3	0.8947368421052632	17	0.525	0.8947368421052632	20	17	0	1	0	0.1	20	2	1.4	21	1.0	0.42105263157894735	0.8231189467176021	0.90055287058501	0.6667851910377841	0.9060962163523439	0.5613892275805439	0.9489527600951841	0.9302269347123139	0.9216000724720715	1.0	0.5	0.0
6082	0.06006657327514057	0.03393785029437448	0.028665830221448866	0.7305024944022809	None	0	0	0.21428571428571427	3	0.8888888888888888	16	0.5263157894736842	0.8888888888888888	19	16	0	1	0	0.10526315789473684	19	2	1.3333333333333333	20	1.0	0.4444444444444444	0.8170812782268438	0.969076081869744	0.6947577771052759	0.908272591693532	0.47299622280288994	0.8723546873167718	0.9279298243543905	0.9277854566351187	1.0	0.3157894736842105	0.0
7513	0.07950935086932004	0.04758811505470644	0.026247215362272595	0.7261840680047003	None	0	0	0.1875	3	0.9047619047619048	19	0.5227272727272727	0.9047619047619048	22	19	0	1	0	0.09090909090909091	22	2	1.5333333333333334	23	1.0	0.38095238095238093	0.8170812782268438	0.9720092971767608	0.6947577771052759	0.9245368100996302	0.47299622280288994	0.8738300347867932	0.9293030849651299	0.9347954773478079	1.0	0.4090909090909091	0.0
4707	0.07031994240764744	0.03185649887187216	0.030209289880243233	0.7429766817649028	None	0	0	0.1875	3	0.9047619047619048	19	0.5227272727272727	0.9047619047619048	22	19	0	1	0	0.09090909090909091	22	2	1.5333333333333334	23	1.0	0.38095238095238093	0.7791493004988398	0.9734665935219933	0.7685508480452361	0.9263439312620633	0.47299622280288994	0.8386312826164609	0.9322169234887868	0.9304825638801009	1.0	0.36363636363636365	0.0
461	None	None	None	None	None	0	0	0.4	4	0.5833333333333334	7	0.5185185185185185	0.4166666666666667	8	5	5	1	0	0.3333333333333333	9	3	0.9333333333333333	14	0.09090909090909091	0	0.44433790070831974	0.9430281524458929	0.6623470134285041	0.9203096689701676	0.43147187905136536	0.9188427622466574	0.8936453232094265	0.9282386248423433	1.0	0.25	0.0
5858	0.06681188128962734	0.03770906099036613	0.031001346228225143	0.7383054070631143	None	0	0	0.1875	3	0.9047619047619048	19	0.5227272727272727	0.9047619047619048	22	19	0	1	0	0.09090909090909091	22	2	1.5333333333333334	23	1.0	0.38095238095238093	0.7791493004988398	0.9704508451997551	0.7125816120714811	0.9219068501539607	0.47299622280288994	0.858935894316446	0.9293030849651299	0.930144368472637	1.0	0.4090909090909091	0.0
659	None	None	None	None	None	0.5	4	0.6666666666666666	12	0.3333333333333333	8	0.5909090909090909	0.3333333333333333	17	8	8	0	0	0.36363636363636365	11	4	1.7333333333333334	26	0.0	0.18181818181818182	0.4576663474667032	0.9301767040106873	0.8462395554934566	0.9631901795897567	0.7248726929843106	0.8087944196549804	0.8609923495526539	0.9192373351329036	0	0	0.0
2259	None	None	None	None	None	0	0	0.3333333333333333	1	1.0	2	1.0	0.5	1	1	2	0	0	0.25	1	4	0.26666666666666666	4	0.0	0	0.3720275663901751	0.5	0.16128880915081428	0.5	0.3650360138975558	0.5	0.7265859858587734	0.5	0	0	0.0
6997	0.06508975056620281	0.01384260649707153	0.0010405967945315644	0.7057155159946416	None	0	0	0.1875	3	0.9047619047619048	19	0.5227272727272727	0.9047619047619048	22	19	0	1	0	0.09090909090909091	22	2	1.5333333333333334	23	1.0	0.38095238095238093	0.8170812782268438	0.9717067533632902	0.7125816120714811	0.9288793306907771	0.47299622280288994	0.8433103749442655	0.9293030849651299	0.9306273757841738	1.0	0.4090909090909091	0.0
1116	None	None	None	None	None	0.5	1	0.6666666666666666	4	0.2857142857142857	2	0.75	0	2	0	6	3	0	0.75	4	3	0.6	9	0.21428571428571427	0.2857142857142857	0	0	0	0	0	0	0	0	0	0	0
6421	0.07267602519145301	0.048944917623477524	0.038892037205462276	0.7402980544072243	None	0	0	0.1875	3	0.9047619047619048	19	0.5227272727272727	0.9047619047619048	22	19	0	1	0	0.09090909090909091	22	2	1.5333333333333334	23	1.0	0.38095238095238093	0.8170812782268438	0.9717067533632902	0.6947577771052759	0.9246472116973418	0.48718394254688224	0.8529348770683627	0.9293030849651299	0.9308931077809426	1.0	0.4090909090909091	0.0
861	None	None	None	None	None	0	0	0.6	3	0.2	1	0.875	0	0	0	6	0	0	0.5	4	2	0.4666666666666667	7	0.0	0	0	0	0	0	0	0	0	0	0	0	0
932	None	None	None	None	None	0.25	1	0.45454545454545453	5	0.6428571428571429	9	0.38095238095238093	0.5	10	7	5	3	0	0.8571428571428571	7	6	1.0666666666666667	16	0.2727272727272727	0.4444444444444444	0.5269588875277658	0.9289294457903922	0.54459514034013	0.8970939048030422	0.2702350426109668	0.9154420503363968	0.9062699824375268	0.9147106173800885	0.1	0.2	0.0
6728	0.07376652416962827	0.006057430487278422	-0.0012886125908296013	0.7252877264076303	None	0	0	0.16666666666666666	3	0.9166666666666666	22	0.52	0.9166666666666666	25	22	0	1	0	0.08	25	2	1.7333333333333334	26	1.0	0.3333333333333333	0.7412173227708359	0.9706153289806351	0.8008732401219623	0.9302684089079135	0.47299622280288994	0.8551585097480873	0.9306521343393043	0.9322203925107999	1.0	0.36	0.0
963	None	None	None	None	None	0	0	0.6666666666666666	4	0.2857142857142857	2	0.5625	0.14285714285714285	3	1	5	3	0	1.0	4	4	0.6	9	0.25	0.3333333333333333	0.6853520161580797	0.7288644114397894	0.3253031357171708	0.9673270458473331	0.8472504627382726	0.8737373438824559	0.8789860655792601	0.8912678743886638	0.3333333333333333	0.3333333333333333	0.0
178	None	None	None	None	None	0.2	1	0.5384615384615384	7	0.47058823529411764	8	0.5428571428571428	0.47058823529411764	15	8	3	3	0	0.7142857142857143	7	5	1.2666666666666666	19	1.0	0.375	0.5799781641053012	0.8681872237637119	0.6046544945118352	0.8741791484177086	0.46894405770147146	0.9130604856685012	0.8254950083392419	0.8867883089893869	0.06666666666666667	0.26666666666666666	0.0
4872	0.06260626388938278	0.03718272298196153	0.029899338601545058	0.7454875662646478	None	0	0	0.1875	3	0.9090909090909091	20	0.5217391304347826	0.9090909090909091	23	20	0	1	0	0.08695652173913043	23	2	1.6	24	1.0	0.36363636363636365	0.8170812782268438	0.9651731256314519	0.7549172222491186	0.8953553363141487	0.47299622280288994	0.8923073355240299	0.9279298243543905	0.9260609650998652	1.0	0.08695652173913043	0.0
351	None	None	None	None	None	0	0	1.0	2	0.0	0	1.0	0	1	0	1	2	0	0.3333333333333333	1	3	0.2	3	0.4	1.0	0	0	0	0	0	0	0	0	0	0	0
3099	None	None	None	None	None	0	0	0.21052631578947367	4	0.8076923076923077	21	0.21875	0.5769230769230769	15	15	12	6	0	0.5	16	8	1.8666666666666667	28	0.21428571428571427	0	0.7534039482014443	0.7689700178727696	0.3253031357171708	0.8551984952979678	0.3704404920474655	0.9385074688506122	0.9049196854241428	0.8700366785336019	0.06666666666666667	0.2	0.0
5099	0.05515255106895261	0.028443740502661363	0.02331110351192532	0.7355318201187108	None	0	0	0.1875	3	0.9047619047619048	19	0.5227272727272727	0.9047619047619048	22	19	0	1	0	0.09090909090909091	22	2	1.5333333333333334	23	1.0	0.38095238095238093	0.8170812782268438	0.9680468874601378	0.6947577771052759	0.9180649155104675	0.47299622280288994	0.8694276181012137	0.9279298243543905	0.9291970199972526	1.0	0.4090909090909091	0.0
7349	0.07208788256002124	0.03567127376023605	0.0190727117350264	0.7394801209457645	None	0	0	0.1875	3	0.9047619047619048	19	0.5227272727272727	0.9047619047619048	22	19	0	1	0	0.09090909090909091	22	2	1.5333333333333334	23	1.0	0.38095238095238093	0.8170812782268438	0.9717067533632902	0.6947577771052759	0.9245265866688479	0.47299622280288994	0.8481873430013764	0.9293030849651299	0.9300502956085198	1.0	0.4090909090909091	0.0
2697	1.1779482108252295e-05	4.6884058562509074e-07	4.4034706563439304e-07	0.999998521524826	None	0	0	0.75	3	0.3333333333333333	1	0.5555555555555556	0.3333333333333333	4	1	0	1	0	1.0	3	3	0.3333333333333333	5	1.0	1.0	0.6484240011498954	0.7747324896395634	0.6433998330103785	0.9530415333164806	0.4786167108796322	0.760334840303057	0.8855205122107447	0.8581546262342288	1.0	0.75	0.0
2166	None	None	None	None	None	1.0	1	1.0	4	0.25	1	0.5	0	2	0	3	1	0	0.75	4	3	0.4	6	0.125	1.0	0	0	0	0	0	0	0	0	0	0	0
3019	0.10788553539034157	0.013131749562264152	0.013054538788737132	0.8047172341617875	None	0	0	0.125	2	0.9047619047619048	19	0.18253968253968253	0.8095238095238095	19	17	3	2	0	0.6428571428571429	14	9	1.5333333333333334	23	0.25	0	0.47184220076824046	0.9357281141342845	0.357140190866916	0.9522565909440306	0.3650339952160145	0.9189938289430787	0.9226165335119149	0.9370256649082512	0.5526315789473684	0	0.0
1446	None	None	None	None	None	0.5	1	0.5714285714285714	4	0.625	5	0.4166666666666667	0.5	8	4	1	1	0	0.375	8	3	0.6666666666666666	10	0.5	1.0	0.386306887358493	0.927732985883886	0.700981456248506	0.9033246616179117	0.21184350559662138	0.9112203786119589	0.9214568777685256	0.9146600026037726	1.0	0.125	0.0
6956	0.06862440723474461	0.02695384497458625	-0.007222356160117572	0.7565269430180077	None	0	0	0.1875	3	0.9047619047619048	19	0.5227272727272727	0.9047619047619048	22	19	0	1	0	0.09090909090909091	22	2	1.5333333333333334	23	1.0	0.38095238095238093	0.8170812782268438	0.9720092971767608	0.6947577771052759	0.9246472116973418	0.48718394254688224	0.8529348770683627	0.9293030849651299	0.9311299422433726	1.0	0.45454545454545453	0.0
5370	0.0570348898852043	0.02460261301408832	0.003762092530782728	0.7584526451715328	None	0	0	0.1875	3	0.9047619047619048	19	0.5227272727272727	0.9047619047619048	22	19	0	1	0	0.09090909090909091	22	2	1.5333333333333334	23	1.0	0.38095238095238093	0.8170812782268438	0.96977826942444	0.6947577771052759	0.9245469795555582	0.47299622280288994	0.8638632177672212	0.9293030849651299	0.9313332072067267	1.0	0.045454545454545456	0.0
1388	None	None	None	None	None	0	0	0.5	2	0.3333333333333333	1	0.5555555555555556	0	0	0	4	1	0	1.0	3	3	0.3333333333333333	5	0.08333333333333333	0	0	0	0	0	0	0	0	0	0	0	0
4777	0.05845358305573965	0.03196593310061217	0.03158061293039481	0.7380791073336388	None	0	0	0.1875	3	0.9047619047619048	19	0.5227272727272727	0.9047619047619048	22	19	0	1	0	0.09090909090909091	22	2	1.5333333333333334	23	1.0	0.38095238095238093	0.8170812782268438	0.9691795895593057	0.6947577771052759	0.9227495831812006	0.47299622280288994	0.8920585348210487	0.9279298243543905	0.935846551397007	1.0	0.09090909090909091	0.0
6309	0.07075028891446393	0.04499071026452804	0.03847969032064835	0.7422937830409857	None	0	0	0.1875	3	0.9047619047619048	19	0.5227272727272727	0.9047619047619048	22	19	0	1	0	0.09090909090909091	22	2	1.5333333333333334	23	1.0	0.38095238095238093	0.8170812782268438	0.9720092971767608	0.6947577771052759	0.9245651748286845	0.47299622280288994	0.8756179256308378	0.9293030849651299	0.9351344151670963	1.0	0.4090909090909091	0.0
904	None	None	None	None	None	1.0	1	1.0	4	0.25	1	0.6666666666666666	0	2	0	3	0	0	1.0	3	3	0.4	6	0.0	0.6666666666666666	0	0	0	0	0	0	0	0	0	0	0
7320	0.07457983664828123	0.044927054880733	0.034544615218278424	0.7291746453989524	None	0	0	0.1875	3	0.9047619047619048	19	0.5227272727272727	0.9047619047619048	22	19	0	1	0	0.09090909090909091	22	2	1.5333333333333334	23	1.0	0.38095238095238093	0.8610509244456062	0.9704619096568058	0.6468957340948037	0.9268281073725757	0.5677193729184864	0.8748467107665153	0.9293030849651299	0.9345341306199209	1.0	0.4090909090909091	0.0
5393	0.07740100208472978	0.0362030213037429	0.012451390615510092	0.7319529206280235	None	0	0	0.1875	3	0.9047619047619048	19	0.5227272727272727	0.9047619047619048	22	19	0	1	0	0.09090909090909091	22	2	1.5333333333333334	23	1.0	0.38095238095238093	0.7791493004988398	0.9734665935219933	0.7125816120714811	0.9225345323021051	0.47299622280288994	0.8579563664156262	0.9322169234887868	0.9325198411559982	1.0	0.36363636363636365	0.0
5224	0.06489255745916782	0.036998274309734305	0.03332096643699308	0.7480560656810098	None	0	0	0.2	3	0.9	18	0.5238095238095238	0.9	21	18	0	1	0	0.09523809523809523	21	2	1.4666666666666666	22	1.0	0.4	0.8170812782268438	0.9713433920742995	0.6947577771052759	0.9256742139348055	0.47299622280288994	0.8443534184046778	0.9279298243543905	0.9294834262410757	1.0	0.09523809523809523	0.0
90	None	None	None	None	None	0	0	0.6666666666666666	4	0.3333333333333333	2	0.6666666666666666	0.16666666666666666	4	1	3	2	0	0.3333333333333333	6	2	0.5333333333333333	8	0.2857142857142857	0.3333333333333333	0.9338185388057599	0.9704853229455491	0.4447157910130324	0.8936664825793795	0.8351591848730358	0.8335917272633087	0.9463458261546952	0.9176612696142931	0.625	0.75	0.0
4371	0.06477279408986342	0.02443933513625924	0.007096222429993645	0.7541182015723636	None	0	0	0.1875	3	0.9047619047619048	19	0.5227272727272727	0.9047619047619048	22	19	0	1	0	0.09090909090909091	22	2	1.5333333333333334	23	1.0	0.38095238095238093	0.8170812782268438	0.9701334356710863	0.6947577771052759	0.9245469795555582	0.47299622280288994	0.8638632177672212	0.9293030849651299	0.9315925620589462	1.0	0.045454545454545456	0.0
5924	0.06573007502059533	0.020628590011595744	0.020548149295690963	0.6971876155682085	None	0	0	0.2	3	0.9	18	0.5238095238095238	0.9	21	18	0	1	0	0.09523809523809523	21	2	1.4666666666666666	22	1.0	0.4	0.8170812782268438	0.9726864781235773	0.7304054470376864	0.9271856320931461	0.47299622280288994	0.8572179423487964	0.9306521343393043	0.9331697357485151	1.0	0.38095238095238093	0.0
4593	0.061590693973707734	0.03429430418866391	0.03371251740660679	0.7299301453318979	None	0	0	0.1875	3	0.9047619047619048	19	0.5227272727272727	0.9047619047619048	22	19	0	1	0	0.09090909090909091	22	2	1.5333333333333334	23	1.0	0.38095238095238093	0.8170812782268438	0.9712352858136778	0.7125816120714811	0.9233719566686499	0.47299622280288994	0.8613121515111274	0.9293030849651299	0.9316027076324029	1.0	0.045454545454545456	0.0
6537	0.06609495327601446	0.03405916100052327	0.03379321855846623	0.7422696637136861	None	0	0	0.1875	3	0.9090909090909091	20	0.5217391304347826	0.9090909090909091	23	20	0	1	0	0.08695652173913043	23	2	1.6	24	1.0	0.36363636363636365	0.8170812782268438	0.9701889604291042	0.6947577771052759	0.9180442846436981	0.47299622280288994	0.8917042114512056	0.9279298243543905	0.9351713591708214	1.0	0.08695652173913043	0.0
5232	0.06469907571823712	0.037417232250642744	0.03490498522258763	0.7362848494314134	None	0	0	0.1875	3	0.9047619047619048	19	0.5227272727272727	0.9047619047619048	22	19	0	1	0	0.09090909090909091	22	2	1.5333333333333334	23	1.0	0.38095238095238093	0.8170812782268438	0.9712352858136778	0.7125816120714811	0.9236401651909316	0.47299622280288994	0.8708552090469157	0.9293030849651299	0.9334090924392615	1.0	0.09090909090909091	0.0
2826	0.01048412083569524	0.00026790259099322597	0.00012238355829744337	0.9805719348888132	None	0	0	0.2	1	1.0	5	0.7	0.6	3	3	3	1	0	0.4	5	2	0.4666666666666667	7	0.1	0	0.10858137295005119	0.5	0.8353552381624473	0.5096269631607544	0.22730040314543976	0.5195654972342965	0.9591369430255976	0.5097333188789142	1.0	0	0.0
7160	0.07437449435961249	0.038792549365425325	0.02047458116386988	0.7310762209303555	None	0	0	0.1875	3	0.9047619047619048	19	0.5227272727272727	0.9047619047619048	22	19	0	1	0	0.09090909090909091	22	2	1.5333333333333334	23	1.0	0.38095238095238093	0.8170812782268438	0.9684080531404767	0.6947577771052759	0.9213053998420181	0.47299622280288994	0.8867313048183696	0.9279298243543905	0.9338206452771289	1.0	0.45454545454545453	0.0
5870	0.05904079604250914	0.03509664913937365	0.0345205194444462	0.735728553819812	None	0	0	0.21428571428571427	3	0.8888888888888888	16	0.5263157894736842	0.8888888888888888	19	16	0	1	0	0.10526315789473684	19	2	1.3333333333333333	20	1.0	0.4444444444444444	0.8170812782268438	0.9713099564003029	0.6976692815706875	0.9205350041115332	0.47299622280288994	0.8610745990984445	0.9279298243543905	0.9307752451683925	1.0	0.10526315789473684	0.0
5632	0.06493678599629471	0.03469500965901585	0.03049647470291472	0.7261646419034699	None	0	0	0.23076923076923078	3	0.8823529411764706	15	0.5277777777777778	0.8823529411764706	18	15	0	1	0	0.1111111111111111	18	2	1.2666666666666666	19	1.0	0.47058823529411764	0.8170812782268438	0.9667919859535758	0.6947577771052759	0.909648539089114	0.47299622280288994	0.8842210335813623	0.9279298243543905	0.9289841861573708	1.0	0.3333333333333333	0.0
5404	0.05674304394724101	0.035136655050950816	0.03509527988334513	0.7407574215522852	None	0	0	0.1875	3	0.9047619047619048	19	0.5227272727272727	0.9047619047619048	22	19	0	1	0	0.09090909090909091	22	2	1.5333333333333334	23	1.0	0.38095238095238093	0.8170812782268438	0.9716866257370379	0.6962135293379816	0.921261472301794	0.47299622280288994	0.8874532604105353	0.9293030849651299	0.9362411974165348	1.0	0.09090909090909091	0.0
27	None	None	None	None	None	0	0	0.14285714285714285	2	0.9473684210526315	18	0.1794871794871795	0.7894736842105263	15	15	5	2	0	0.6923076923076923	13	9	1.4	21	0.14285714285714285	0	0.47184220076824046	0.9149996400777725	0.28623611841953694	0.9627253598701097	0.3650339952160145	0.9180622950033703	0.9094175168265443	0.9359167221217941	0.5666666666666667	0	0.0
7417	0.073776884425827	0.019215198033666732	-0.005540087783715993	0.7354493044970491	None	0	0	0.1875	3	0.9047619047619048	19	0.5227272727272727	0.9047619047619048	22	19	0	1	0	0.09090909090909091	22	2	1.5333333333333334	23	1.0	0.38095238095238093	0.824061983974454	0.9551517513080733	0.7192695523167081	0.9208733342599092	0.47299622280288994	0.9231194504864138	0.9310110728701118	0.9349976946674063	1.0	0.4090909090909091	0.0
6996	0.07291634660767049	0.0266458652087031	0.013040196396696705	0.7292047612857755	None	0	0	0.1875	3	0.9090909090909091	20	0.5217391304347826	0.9090909090909091	23	20	0	1	0	0.08695652173913043	23	2	1.6	24	1.0	0.36363636363636365	0.8170812782268438	0.9698278245201037	0.6947577771052759	0.9273214763043269	0.47299622280288994	0.8715415052949004	0.9279298243543905	0.9336218449004432	1.0	0.391304347826087	0.0
4531	0.06908494527617344	0.020903871047734175	-0.009891602787832332	0.7523165104947568	None	0	0	0.21428571428571427	3	0.8888888888888888	16	0.5263157894736842	0.8888888888888888	19	16	0	1	0	0.10526315789473684	19	2	1.3333333333333333	20	1.0	0.4444444444444444	0.8361713420889609	0.9703751713039108	0.6947577771052759	0.9262875344164475	0.47299622280288994	0.8399787015917475	0.9279298243543905	0.9282014237670776	1.0	0.10526315789473684	0.0
5937	0.06702770783666162	0.008948459717169115	-0.008617165780121417	0.6632070511456951	None	0	0	0.21428571428571427	3	0.8888888888888888	16	0.5263157894736842	0.8888888888888888	19	16	0	1	0	0.10526315789473684	19	2	1.3333333333333333	20	1.0	0.4444444444444444	0.8170812782268438	0.9713099564003029	0.6947577771052759	0.9188854467595553	0.47299622280288994	0.8644907389339527	0.9279298243543905	0.930915088562178	1.0	0.2631578947368421	0.0
5639	0.058687893738875056	0.034539917988331975	0.03433177042619125	0.7436049656403559	None	0	0	0.1875	3	0.9090909090909091	20	0.5217391304347826	0.9090909090909091	23	20	0	1	0	0.08695652173913043	23	2	1.6	24	1.0	0.36363636363636365	0.8170812782268438	0.9705146549683829	0.6947577771052759	0.9252143507770318	0.47299622280288994	0.8621113654245295	0.9279298243543905	0.9317629154859177	1.0	0.08695652173913043	0.0
4390	0.06257167914317129	0.03575929995541758	0.031436760794083	0.730460446312134	None	0	0	0.21428571428571427	3	0.8947368421052632	17	0.525	0.8947368421052632	20	17	0	1	0	0.1	20	2	1.4	21	1.0	0.42105263157894735	0.8170812782268438	0.9729076167552265	0.6962135293379816	0.9262639865461837	0.47299622280288994	0.8513681289113066	0.9322169234887868	0.9320760361932369	1.0	0.05	0.0
954	None	None	None	None	None	0	0	0.3333333333333333	1	1.0	2	0.6666666666666666	0.5	2	1	1	0	0	0.6666666666666666	2	3	0.26666666666666666	4	0.0	0	0.8980480843892382	0.6394249101158404	0.9674369137367298	0.5	0.996820104696026	0.5079490684473331	0.6054148690759276	0.5502190964565266	0	0	0.0
1596	None	None	None	None	None	0	0	1.0	1	0	0	1.0	0	1	0	0	0	0	0.5	2	1	0.13333333333333333	2	0.0	0	0	0	0	0	0	0	0	0	0	0	0
5636	0.06106771458236068	0.031317904579049705	0.031002069594772908	0.7517915953720997	None	0	0	0.1875	3	0.9090909090909091	20	0.5217391304347826	0.9090909090909091	23	20	0	1	0	0.08695652173913043	23	2	1.6	24	1.0	0.36363636363636365	0.8170812782268438	0.9727332575605969	0.6947577771052759	0.9244086179715747	0.47299622280288994	0.8528484378727159	0.9306521343393043	0.9316165806850684	1.0	0.391304347826087	0.0
4398	0.08281630325053833	0.03983008799489393	0.03450320725323871	0.7452863719597885	None	0	0	0.16666666666666666	3	0.92	23	0.5192307692307693	0.92	26	23	0	1	0	0.07692307692307693	26	2	1.8	27	1.0	0.48	0.5545506677542154	0.9577398954123765	0.7304054470376864	0.881188672097173	0.4547283823763738	0.9202401291024725	0.9337489177268746	0.9257633467695711	1.0	0.07692307692307693	0.0
6356	0.0666640830990419	0.04175242997505821	0.03352854081232298	0.725642563773336	None	0	0	0.2	3	0.9	18	0.5238095238095238	0.9	21	18	0	1	0	0.09523809523809523	21	2	1.4666666666666666	22	1.0	0.4	0.8170812782268438	0.9705937861875966	0.6947577771052759	0.9215084573548497	0.47299622280288994	0.8850457229449026	0.9279298243543905	0.9350475943667099	1.0	0.42857142857142855	0.0
6957	0.06037949933677237	0.03357644172612214	0.03329090738854164	0.7534616792688896	None	0	0	0.1875	3	0.9090909090909091	20	0.5217391304347826	0.9090909090909091	23	20	0	1	0	0.08695652173913043	23	2	1.6	24	1.0	0.36363636363636365	0.8170812782268438	0.9727332575605969	0.6947577771052759	0.9244749092331268	0.47299622280288994	0.8487001501354332	0.9306521343393043	0.9309397439959032	1.0	0.391304347826087	0.0
940	None	None	None	None	None	0	0	0.3333333333333333	1	1.0	2	1.0	1.0	3	2	0	0	0	0.25	1	4	0.26666666666666666	4	0.0	0	0.8049388770504133	0.930788486269788	0.6288279876377714	0.7664114361826896	0.606288821646089	0.6334606955973063	0.7084978707131464	0.8091821843046882	0	0	0.0
6798	0.06604540474116098	0.02884220275654096	0.024738352204451565	0.722973658259882	None	0	0	0.1875	3	0.9047619047619048	19	0.5227272727272727	0.9047619047619048	21	19	1	3	0	0.09090909090909091	22	2	1.5333333333333334	23	0.75	0.38095238095238093	0.8170812782268438	0.9731849893977363	0.6947577771052759	0.9276482456038746	0.47299622280288994	0.8626002368146944	0.9306521343393043	0.9346202258947591	0.047619047619047616	0.42857142857142855	0.0
2776	0.06853294012803915	0.012535493407358822	0.008298520418776125	0.651586768439891	None	0	0	0.23076923076923078	3	0.8823529411764706	15	0.5277777777777778	0.8823529411764706	18	15	0	1	0	0.1111111111111111	18	2	1.2666666666666666	19	1.0	0.7058823529411765	0.8170812782268438	0.9743406572840199	0.47266804554326514	0.9131127169933551	0.5472015078365516	0.9102053331634299	0.9386761896367057	0.940944983347885	1.0	0.1111111111111111	0.0
7504	0.07459408636809277	0.04436699549952215	0.038560245913792715	0.7341049307408691	None	0	0	0.1875	3	0.9047619047619048	19	0.5227272727272727	0.9047619047619048	22	19	0	1	0	0.09090909090909091	22	2	1.5333333333333334	23	1.0	0.38095238095238093	0.8610509244456062	0.9701112897931222	0.6468957340948037	0.926730475964462	0.5472015078365516	0.8754892707984807	0.9293030849651299	0.9343765450891781	1.0	0.4090909090909091	0.0
1040	None	None	None	None	None	0.5	1	0.6666666666666666	4	0.5714285714285714	4	0.5	0.42857142857142855	6	3	2	5	0	0.5	6	3	0.6	9	1.0	0.6666666666666666	0.7908160991706995	0.9434799725849872	0.49025762807446205	0.9565957403932327	0.9902163529200554	0.6790007633803189	0.947007955496283	0.9019424029432295	0.16666666666666666	0.5	0.0
1030	None	None	None	None	None	0	0	0.5	2	0.6666666666666666	2	0.5555555555555556	0.6666666666666666	4	2	0	0	0	1.0	3	3	0.3333333333333333	5	0.0	0	0.7930173391134268	0.6987880073695387	0.34236033691883205	0.8514335140447239	0.6068474671901808	0.8093350154421937	0.8702673392013691	0.7932080509702838	0	0	0.0
2368	None	None	None	None	None	0	0	0.5	3	0.5714285714285714	4	0.6428571428571429	0.42857142857142855	3	3	5	0	0	0.2857142857142857	7	2	0.6	9	0.0	0.25	0.10858137295005119	0.6587312080688462	0.8394401175458335	0.5791724766955878	0.24391075965431627	0.890524072459778	0.9591369430255976	0.735824105456273	0	0	0.0
2385	None	None	None	None	None	0	0	0.3333333333333333	2	0.8333333333333334	5	0.4	0.5	4	3	3	3	0	0.8	5	4	0.5333333333333333	8	0.3333333333333333	0.2857142857142857	0.7923616129153748	0.7954869442740856	0.3253031357171708	0.6830798251990392	0.3537603291386057	0.9440467763895574	0.9173049850420559	0.8389786141454535	0.25	0.25	0.007299962952431294
1766	None	None	None	None	None	0	0	0.15	3	0.8518518518518519	23	0.14871794871794872	0.8148148148148148	24	22	4	1	0	0.8666666666666667	13	15	1.9333333333333333	29	0.1	0.2222222222222222	0.7737727715324187	0.810361929457175	0.3253031357171708	0.9205989363087332	0.5685411806332696	0.9456927535636899	0.9154018339059101	0.9049415847585297	1.0	0.08333333333333333	0.0
5590	0.05217170950436379	0.02092305436513348	-0.011007135819565101	0.7962082795359325	None	0	0	0.2	3	0.9	18	0.5238095238095238	0.9	21	18	0	1	0	0.09523809523809523	21	2	1.4666666666666666	22	1.0	0.4	0.8170812782268438	0.9680045551177991	0.6947577771052759	0.9119893048959111	0.47299622280288994	0.8763957557889663	0.9279298243543905	0.9288296255289471	1.0	0.3333333333333333	0.0
3542	0.11625529936884857	0.002010815319882623	0.0005289796246261923	0.8300412382878665	None	0	0	0.13333333333333333	2	0.9	18	0.19642857142857142	0.8	18	16	3	2	0	0.5714285714285714	14	8	1.4666666666666666	22	0.25	0	0.47184220076824046	0.9290692969015737	0.35325821506452637	0.9534766080928718	0.3650339952160145	0.9302365866949207	0.9226165335119149	0.9386389872762667	0.5555555555555556	0	0.0
544	None	None	None	None	None	0	0	0.75	3	0.0	0	0.8333333333333334	0	2	0	2	1	0	0.6666666666666666	2	3	0.3333333333333333	5	0.16666666666666666	0	0	0	0	0	0	0	0	0	0	0	0
7497	0.06812116084146802	0.0397894336612257	0.03884649827479808	0.7321086145596822	None	0	0	0.1875	3	0.9047619047619048	19	0.5227272727272727	0.9047619047619048	22	19	0	1	0	0.09090909090909091	22	2	1.5333333333333334	23	1.0	0.38095238095238093	0.8170812782268438	0.9729453462935678	0.6947577771052759	0.9264978773418804	0.47299622280288994	0.8739745187836675	0.9322169234887868	0.9360984967722571	1.0	0.36363636363636365	0.0
5448	0.013153440890741152	0.0015365307049391367	-2.6441786861605217e-05	0.9564100257854959	None	0	0	0.23076923076923078	3	0.8823529411764706	15	0.5277777777777778	0.8823529411764706	18	15	0	1	0	0.1111111111111111	18	2	1.2666666666666666	19	1.0	0.47058823529411764	0.7297856192092919	0.9780685606054458	0.7627005457102016	0.936257878263651	0.4957641125402432	0.8136242779415136	0.9341340985625702	0.9341841355077622	1.0	0.05555555555555555	0.0
3441	0.047613963894813954	0.00485705713120969	0.0025221416897522903	0.9178383537731168	None	0	0	0.3	3	0.8461538461538461	11	0.5357142857142857	0.8461538461538461	14	11	0	1	0	0.14285714285714285	14	2	1.0	15	1.0	0.6153846153846154	0.5050052006143807	0.9731156959344397	0.30032260243781844	0.9051217161209977	0.6655521922492513	0.9291150304093097	0.944296519700973	0.9429921882034962	1.0	0.14285714285714285	0.0
2627	3.2450224474471904e-05	5.217789852783603e-07	-4.859951473253859e-07	0.9999976626699666	None	0	0	0.75	3	0.5	2	0.5	0.5	4	2	1	2	0	0.75	4	3	0.4	6	0.5	1.0	0.5260995810256823	0.7218097637660925	0.944439329101925	0.9313157535598772	0.4248444235400474	0.6143611573162231	0.9051170869523997	0.792830508340724	0.625	0.5	0.0
1886	None	None	None	None	None	0	0	0.6	3	0.4	2	0.875	0	0	0	6	0	0	0.5	4	2	0.4666666666666667	7	0.0	0.4	0	0	0	0	0	0	0	0	0	0	0
3938	0.06500764623191482	0.022982637267990824	0.018116180096279355	0.7486321623378693	None	0	0	0.16666666666666666	3	0.92	23	0.5192307692307693	0.92	26	23	0	1	0	0.07692307692307693	26	2	1.8	27	1.0	0.48	0.6858159729905295	0.9574131585283682	0.7304054470376864	0.8988215163342187	0.47299622280288994	0.9021200581273607	0.9337489177268746	0.9245589094772981	1.0	0.038461538461538464	0.0
3333	0.03189516001545149	0.005253325591865945	0.005143703566894722	0.6712878935223852	None	0	0	0.3333333333333333	3	0.8181818181818182	9	0.5416666666666666	0.8181818181818182	12	9	0	1	0	0.16666666666666666	12	2	0.8666666666666667	13	1.0	0.7272727272727273	0.8775766621242749	0.9638017156078375	0.6439181054328558	0.9131660804407705	0.47299622280288994	0.8445743579688664	0.9302447850956014	0.9200102678422196	1.0	0.16666666666666666	0.0
2770	0.007204285888301444	0.0006148377093409121	0.0006147753683715851	0.9503282134867217	None	0	0	0.4	2	0.8	4	0.5833333333333334	0.6	5	3	1	2	0	0.3333333333333333	2	6	0.4666666666666667	7	0.5	0	0.21482506842470142	0.944469579712322	0.700981456248506	0.810475795100938	0.16077784957639832	0.902453442530542	0.9236367061429165	0.8975715362690938	0.6	0.6	0.0
1635	None	None	None	None	None	0	0	0.25	1	1.0	3	1.0	1.0	4	3	0	0	0	0.2	5	1	0.3333333333333333	5	0.0	0	0.4602496365754563	0.8989666874579272	0.8141283429148366	0.6238058742637177	0.5139304416970675	0.7354232530919242	0.8340267519083575	0.7752066568971052	0	0	0.0
4156	0.06255329001860523	0.03746787347424505	0.02617894548441458	0.7409423695079312	None	0	0	0.1875	3	0.9047619047619048	19	0.5227272727272727	0.9047619047619048	22	19	0	1	0	0.09090909090909091	22	2	1.5333333333333334	23	1.0	0.38095238095238093	0.8170812782268438	0.9739451918864545	0.7140373643041869	0.9247410014062003	0.47299622280288994	0.8536526566144254	0.9322169234887868	0.9328359247600488	1.0	0.09090909090909091	0.0
4034	0.10209362169466293	0.011002207471859175	0.002965926707196843	0.8168291682342725	None	0	0	0.125	2	0.9047619047619048	19	0.19166666666666668	0.8571428571428571	20	18	2	2	0	0.5333333333333333	15	8	1.5333333333333334	23	0.3333333333333333	0	0.3574297481176013	0.9321306779557134	0.357140190866916	0.9532302249372282	0.3650339952160145	0.9321015986799104	0.9162529861800845	0.939987432441547	0.525	0	0.0
2366	None	None	None	None	None	0	0	0.16666666666666666	1	1.0	6	0.6666666666666666	0.5	4	3	3	5	0	0.75	4	3	0.5333333333333333	8	0.5555555555555556	0.6666666666666666	0.4739886932393421	0.8340846535133032	0.9919298594636485	0.9696995750666237	0.9871469140587543	0.6531875453848466	0.9395420229988903	0.8704098374330915	0.25	0.25	0.0
173	None	None	None	None	None	0.16666666666666666	1	0.42857142857142855	6	0.5789473684210527	11	0.28	0.5789473684210527	17	11	3	0	0	0.3333333333333333	15	5	1.4	21	0.0	0.3333333333333333	0.5049486195882605	0.9090539453938287	0.6817212673570862	0.9568787856541229	0.7826456915964394	0.8971365651360141	0.8154672758647156	0.9257065943815167	0	0	0.0
5028	0.05989519826250376	0.021617175768543523	0.015307060347496865	0.7643057656426471	None	0	0	0.1875	3	0.9047619047619048	19	0.5227272727272727	0.9047619047619048	22	19	0	1	0	0.09090909090909091	22	2	1.5333333333333334	23	1.0	0.38095238095238093	0.8610509244456062	0.970378786770939	0.6947577771052759	0.9301467605503961	0.5472015078365516	0.8354652637599929	0.9279298243543905	0.9287516406172394	1.0	0.045454545454545456	0.0
3769	0.10097981429367597	0.008204587127541182	-0.003981741970491457	0.7594089806532887	None	0	0	0.1111111111111111	2	0.9166666666666666	22	0.18055555555555555	0.875	23	21	2	2	0	0.4444444444444444	18	8	1.7333333333333334	26	0.3333333333333333	0	0.5296562728277341	0.9272562068832144	0.41900377193037697	0.943927361986486	0.6472235281618339	0.9127786698707828	0.8875341893510836	0.9290537491500624	0.5217391304347826	0	0.0
7536	0.07047599935222153	0.04658599548989092	0.04023858114170085	0.7352738717177907	None	0	0	0.1875	3	0.9047619047619048	19	0.5227272727272727	0.9047619047619048	22	19	0	1	0	0.09090909090909091	22	2	1.5333333333333334	23	1.0	0.38095238095238093	0.8610509244456062	0.9701112897931222	0.6468957340948037	0.926730475964462	0.5472015078365516	0.8754892707984807	0.9293030849651299	0.9343765450891781	1.0	0.4090909090909091	0.0
7317	0.06841443986265114	0.013449703516665999	-0.010891761146312559	0.6875127770174418	None	0	0	0.21428571428571427	3	0.8888888888888888	16	0.5263157894736842	0.8888888888888888	19	16	0	1	0	0.10526315789473684	19	2	1.3333333333333333	20	1.0	0.3333333333333333	0.5545506677542154	0.9724435311550261	0.8222990970790626	0.854236003896798	0.47299622280288994	0.8390268880342515	0.9386761896367057	0.9111371761465539	1.0	0.42105263157894735	0.0
1353	None	None	None	None	None	0	0	0.17647058823529413	3	0.8260869565217391	19	0.1893939393939394	0.7391304347826086	20	17	4	2	0	0.9166666666666666	11	12	1.6666666666666667	25	0.2222222222222222	0.2608695652173913	0.7737727715324187	0.8184766033935746	0.3253031357171708	0.9460950573295157	0.8472504627382726	0.9497953914031063	0.9173049850420559	0.9196134808962523	0.525	0.1	0.0
6884	0.07015502489610388	0.046685063282728416	0.03855590538819825	0.7447551807849154	None	0	0	0.1875	3	0.9047619047619048	19	0.5227272727272727	0.9047619047619048	22	19	0	1	0	0.09090909090909091	22	2	1.5333333333333334	23	1.0	0.38095238095238093	0.8170812782268438	0.9717067533632902	0.6947577771052759	0.9246472116973418	0.48718394254688224	0.8529348770683627	0.9293030849651299	0.9308931077809426	1.0	0.4090909090909091	0.0
76	None	None	None	None	None	0	0	0.21428571428571427	3	0.8947368421052632	17	0.525	0.8947368421052632	20	17	0	1	0	0.1	20	2	1.4	21	1.0	0.10526315789473684	0.46370124418384967	0.9344107439381657	0.4478661634392159	0.826539798210117	0.4509960814850766	0.7905743437675243	0.740049780720296	0.8639781162743186	1.0	0.05	0.0
3069	0.05061036587222547	0.010106541596355779	0.005298213405944532	0.7068097883824648	None	0	0	0.25	3	0.875	14	0.5294117647058824	0.875	17	14	0	1	0	0.11764705882352941	17	2	1.2	18	1.0	0.75	0.8170812782268438	0.9738000516555317	0.6450134886487118	0.9137027135946909	0.47299622280288994	0.9032169097470784	0.9386761896367057	0.939130108422185	1.0	0.11764705882352941	0.0
219	None	None	None	None	None	0.25	1	0.4	4	0.75	9	0.3888888888888889	0.6666666666666666	12	8	1	0	0	0.25	12	3	0.9333333333333333	14	0.0	1.0	0.5359794967715262	0.9026602044723444	0.2774479059972009	0.8881186392357042	0.8171470682844852	0.7928137217004156	0.9209840514227863	0.867640780849324	0	0	0.0
4691	0.05972758515306348	0.03642900833809931	0.032821071153427445	0.735685492972644	None	0	0	0.1875	3	0.9047619047619048	19	0.5227272727272727	0.9047619047619048	22	19	0	1	0	0.09090909090909091	22	2	1.5333333333333334	23	1.0	0.38095238095238093	0.8170812782268438	0.9691795895593057	0.6947577771052759	0.9224741485050694	0.47299622280288994	0.8909470010753573	0.9279298243543905	0.9355386844939059	1.0	0.09090909090909091	0.0
563	None	None	None	None	None	0	0	0.5	1	1.0	1	1.0	0	1	0	1	0	0	0.3333333333333333	1	3	0.2	3	0.0	0	0	0	0	0	0	0	0	0	0	0	0
5768	0.05443503427156666	0.015629866785408918	-0.01013479696389799	0.734374768902651	None	0	0	0.2	3	0.9	18	0.5238095238095238	0.9	21	18	0	1	0	0.09523809523809523	21	2	1.4666666666666666	22	1.0	0.4	0.8170812782268438	0.9650870379891937	0.6947577771052759	0.9002285464490315	0.47299622280288994	0.8902847876908052	0.9279298243543905	0.9267355908788282	1.0	0.3333333333333333	0.0
7508	0.07112455718611549	0.04002508755939948	0.025807596222226715	0.7391910951003107	None	0	0	0.1875	3	0.9047619047619048	19	0.5227272727272727	0.9047619047619048	22	19	0	1	0	0.09090909090909091	22	2	1.5333333333333334	23	1.0	0.38095238095238093	0.8170812782268438	0.9673610816604861	0.6947577771052759	0.9192922596550811	0.47299622280288994	0.8722426252017161	0.9279298243543905	0.9296237163203643	1.0	0.45454545454545453	0.0
6336	0.07951470217115608	0.04571273295021916	0.014534755122081947	0.728491541707416	None	0	0	0.2	3	0.9	18	0.5238095238095238	0.9	21	18	0	1	0	0.09523809523809523	21	2	1.4666666666666666	22	1.0	0.4	0.8170812782268438	0.9701757085780905	0.6947577771052759	0.9244065199153841	0.47299622280288994	0.8780375952574642	0.9279298243543905	0.9342143483039089	1.0	0.42857142857142855	0.0
5248	0.06373752451274813	0.034620130782482224	0.0328039166857741	0.7334067809019666	None	0	0	0.16666666666666666	3	0.9166666666666666	22	0.52	0.9166666666666666	25	22	0	1	0	0.08	25	2	1.7333333333333334	26	1.0	0.3333333333333333	0.7412173227708359	0.9714012662151537	0.7304054470376864	0.9205360627740113	0.47299622280288994	0.8607579139641356	0.9279298243543905	0.9307892342351659	1.0	0.08	0.0
2558	1.7886567359359287e-08	1.2805459770842696e-08	4.899320221990244e-09	0.9999965723087382	None	0	0	0.75	3	0.0	0	0.5555555555555556	0	0	0	4	0	0	1.0	3	3	0.3333333333333333	5	0.0	0	0	0	0	0	0	0	0	0	0	0	0
2736	0.048283503048147464	0.0015033878696308848	-0.0011121905109918561	0.9961590026521164	None	0	0	0.14285714285714285	2	0.8888888888888888	16	0.2857142857142857	0.5555555555555556	11	10	8	6	0	0.7	10	7	1.3333333333333333	20	0.3157894736842105	0.2857142857142857	0.7431842624097782	0.8271989859625464	0.3253031357171708	0.9352015357749868	0.626729256158751	0.9447872012403522	0.9049196854241428	0.9135982671957795	0.09090909090909091	0.2727272727272727	0.0
6921	0.07312381479198553	0.04519565719206854	0.03116421881092921	0.7351320246852848	None	0	0	0.2	3	0.9	18	0.5238095238095238	0.9	21	18	0	1	0	0.09523809523809523	21	2	1.4666666666666666	22	1.0	0.4	0.8170812782268438	0.9701757085780905	0.6947577771052759	0.9244545949044688	0.47299622280288994	0.8798067788584091	0.9279298243543905	0.9345681402789484	1.0	0.42857142857142855	0.0
5361	0.05862449617409946	0.03848730252086996	0.0380253653739748	0.7509154977228284	None	0	0	0.1875	3	0.9047619047619048	19	0.5227272727272727	0.9047619047619048	22	19	0	1	0	0.09090909090909091	22	2	1.5333333333333334	23	1.0	0.38095238095238093	0.8170812782268438	0.9716866257370379	0.6962135293379816	0.9213540329609609	0.47299622280288994	0.8886420111676797	0.9293030849651299	0.9365040152289409	1.0	0.09090909090909091	0.0
2674	0.057776774197983806	0.0026598657522908767	0.0008660899468027661	0.56455005408788	None	0	0	0.23076923076923078	3	0.8823529411764706	15	0.5277777777777778	0.8823529411764706	18	15	0	1	0	0.1111111111111111	18	2	1.2666666666666666	19	1.0	0.7058823529411765	0.3737398953780665	0.9599695185686582	0.6947577771052759	0.8983698789784588	0.47299622280288994	0.949639200210719	0.9370477986532748	0.9407246582761487	1.0	0.1111111111111111	0.0
1600	None	None	None	None	None	0	0	0.23076923076923078	3	0.8823529411764706	15	0.5277777777777778	0.8823529411764706	18	15	0	1	0	0.1111111111111111	18	2	1.2666666666666666	19	1.0	0.7058823529411765	0.3641948634470079	0.9741054716867279	0.46041215793754897	0.9149544848535651	0.5677193729184864	0.92538988518183	0.9431929613994077	0.9448188374350127	1.0	0.1111111111111111	0.0
1896	None	None	None	None	None	0	0	0.15	3	0.8518518518518519	23	0.15934065934065933	0.7777777777777778	24	21	4	2	0	0.9285714285714286	13	14	1.9333333333333333	29	0.2222222222222222	0.2222222222222222	0.7737727715324187	0.80462381678687	0.3253031357171708	0.9367534286525894	0.8472504627382726	0.9504296668260631	0.9173049850420559	0.9133136511150531	0.5208333333333334	0.08333333333333333	0.0
874	None	None	None	None	None	0.3333333333333333	2	0.5714285714285714	8	0.3888888888888889	7	0.36363636363636365	0.3333333333333333	13	6	6	0	0	0.45454545454545453	11	5	1.3333333333333333	20	0.0	0.4444444444444444	0.5049486195882605	0.9039861213293637	0.6925228966295085	0.9541214599283253	0.7826456915964394	0.9184629015372173	0.8154672758647156	0.9286578279667016	0	0	0.0
7117	0.07079985028183482	0.04164057251537762	0.03772795012008932	0.7415784461125365	None	0	0	0.2	3	0.9	18	0.5238095238095238	0.9	21	18	0	1	0	0.09523809523809523	21	2	1.4666666666666666	22	1.0	0.4	0.8170812782268438	0.9711672743588233	0.6947577771052759	0.9264790856002137	0.47299622280288994	0.8771551390546308	0.9306521343393043	0.935365575068475	1.0	0.38095238095238093	0.0
1196	None	None	None	None	None	0.3333333333333333	1	0.75	6	0.1111111111111111	1	0.6875	0	3	0	7	2	0	1.0	4	4	0.7333333333333333	11	0.13333333333333333	0.2857142857142857	0	0	0	0	0	0	0	0	0	0	0
292	None	None	None	None	None	0	0	0.3333333333333333	1	1.0	2	1.0	1.0	3	2	0	0	0	0.25	1	4	0.26666666666666666	4	0.0	0	0.8049388770504133	0.5750791991010639	0.6288279876377714	0.8993233779695254	0.606288821646089	0.786902278433612	0.7084978707131464	0.7800965459426121	0	0	0.0
3420	0.12369976431384308	0.01867042259236936	0.01857337105340224	0.8358233773514809	None	0	0	0.125	2	0.9047619047619048	19	0.19166666666666668	0.8095238095238095	19	17	3	2	0	0.5333333333333333	15	8	1.5333333333333334	23	0.25	0	0.47184220076824046	0.9307320091177637	0.3493762392621368	0.9537145717662412	0.3650339952160145	0.9284626935893509	0.9226165335119149	0.9387132056793768	0.5526315789473684	0	0.0
1122	None	None	None	None	None	0	0	1.0	2	0.0	0	0.75	0	2	0	0	0	0	1.0	2	2	0.2	3	0.0	0	0	0	0	0	0	0	0	0	0	0	0
565	None	None	None	None	None	0	0	0.75	3	0.0	0	0.6666666666666666	0	2	0	3	3	0	1.0	3	3	0.4	6	0.375	0.5	0	0	0	0	0	0	0	0	0	0	0
5036	0.07182357403647821	0.04647140108425266	0.03566508363394368	0.7296109664335355	None	0	0	0.1875	3	0.9047619047619048	19	0.5227272727272727	0.9047619047619048	22	19	0	1	0	0.09090909090909091	22	2	1.5333333333333334	23	1.0	0.38095238095238093	0.8170812782268438	0.9717067533632902	0.6947577771052759	0.9245690921719797	0.47299622280288994	0.8570889244309189	0.9293030849651299	0.9315844619058777	1.0	0.4090909090909091	0.0
5573	0.07575027038594329	0.042631576235436265	0.017456977456082455	0.7351670486752598	None	0	0	0.1875	3	0.9047619047619048	19	0.5227272727272727	0.9047619047619048	22	19	0	1	0	0.09090909090909091	22	2	1.5333333333333334	23	1.0	0.38095238095238093	0.8170812782268438	0.9720092971767608	0.6947577771052759	0.9245368100996302	0.47299622280288994	0.8738300347867932	0.9293030849651299	0.9347954773478079	1.0	0.4090909090909091	0.0
6077	0.07184863289057117	0.04508661808542592	0.03858820900481326	0.7304629556448483	None	0	0	0.1875	3	0.9090909090909091	20	0.5217391304347826	0.9090909090909091	22	20	1	3	0	0.08695652173913043	23	2	1.6	24	0.75	0.36363636363636365	0.8170812782268438	0.9717067533632902	0.6947577771052759	0.9245690921719797	0.47299622280288994	0.8670018727630296	0.9293030849651299	0.9333349033433065	0.045454545454545456	0.4090909090909091	0.0
525	None	None	None	None	None	0	0	1.0	1	0	0	1.0	0	1	0	0	0	0	0.5	1	2	0.13333333333333333	2	0.0	0	0	0	0	0	0	0	0	0	0	0	0
5167	0.058230169204582294	0.03614361008758519	0.033596097645150515	0.7328119139741291	None	0	0	0.21428571428571427	3	0.8947368421052632	17	0.525	0.8947368421052632	20	17	0	1	0	0.1	20	2	1.4	21	1.0	0.42105263157894735	0.8170812782268438	0.9719109508103468	0.6962135293379816	0.9245429078106179	0.47299622280288994	0.8634394943946787	0.9293030849651299	0.9328464344069785	1.0	0.05	0.0
5782	0.07202645271641811	0.04389756030902835	0.039134313710569225	0.7356823160477185	None	0	0	0.1875	3	0.9090909090909091	20	0.5217391304347826	0.9090909090909091	23	20	0	1	0	0.08695652173913043	23	2	1.6	24	1.0	0.36363636363636365	0.8170812782268438	0.9701996304666786	0.6947577771052759	0.9215291679271302	0.47299622280288994	0.8646403611542018	0.9279298243543905	0.9308758856896423	1.0	0.391304347826087	0.0
2792	0.0005726068308271596	0.0002117951400310303	0.00020799047314991437	0.9951648629246476	None	0	0	0.2	1	1.0	5	0.875	0.4	3	2	3	0	0	0.5	2	4	0.4666666666666667	7	0.0	0	0.10858137295005119	0.5	0.8353552381624473	0.5127340949606362	0.24391075965431627	0.5390711673402939	0.9598575201355583	0.5172890495367474	0	0	0.0
441	None	None	None	None	None	0	0	0.5	3	0.7142857142857143	5	0.5625	0.5714285714285714	6	4	2	1	0	0.25	2	8	0.6	9	0.16666666666666666	0.2857142857142857	0.601472762570534	0.8276806953158529	0.36483801277049815	0.9619178871419514	0.7501132833788116	0.9590406896332715	0.9024344423444083	0.9340483111458361	1.0	0.3333333333333333	0.0
5319	0.06372358927500377	0.02673237766913612	-0.022912930714963864	0.7621609117619049	None	0	0	0.2	3	0.9	18	0.5238095238095238	0.9	21	18	0	1	0	0.09523809523809523	21	2	1.4666666666666666	22	1.0	0.3	0.8170812782268438	0.9690047832166084	0.6947577771052759	0.9164867520359377	0.47299622280288994	0.8658230801881776	0.9279298243543905	0.9287404268222119	1.0	0.09523809523809523	0.0
1299	None	None	None	None	None	0	0	0.5	2	0.6666666666666666	2	0.625	0.6666666666666666	4	2	0	0	0	0.5	4	2	0.3333333333333333	5	0.0	0	0.7914674107336432	0.6954716749657447	0.34236033691883205	0.8514335140447239	0.6237749931499769	0.8241465193488867	0.8476174886655502	0.7977252631015016	0	0	0.0
3876	0.05074690462677138	0.02596356473823486	0.02591908813581253	0.7051624193844832	None	0	0	0.2727272727272727	3	0.8571428571428571	12	0.5333333333333333	0.8571428571428571	15	12	0	1	0	0.13333333333333333	15	2	1.0666666666666667	16	1.0	0.5714285714285714	0.9050205706643684	0.974537443682059	0.30032260243781844	0.8482652812716783	0.7096975916282892	0.8634691142467575	0.9471287967103267	0.9170867334018037	1.0	0.13333333333333333	0.0
2698	0.010846411353688695	0.0020572071980959382	0.0020545487315884255	0.9724891637522445	None	0	0	0.6	3	0.6	3	0.5833333333333334	0.6	6	3	0	1	0	0.3333333333333333	6	2	0.4666666666666667	7	1.0	0.8	0.6271138709551586	0.9007176371847408	0.944439329101925	0.9043821984987126	0.4248444235400474	0.8398245195742192	0.9089635507826703	0.8845607361946394	1.0	0.3333333333333333	0.0
1071	None	None	None	None	None	0	0	0.5	1	1.0	1	1.0	0	0	0	2	0	0	0.3333333333333333	1	3	0.2	3	0.0	0	0	0	0	0	0	0	0	0	0	0	0
6178	0.0577616472436228	0.03757257510987249	0.037333140742648686	0.7487442097211194	None	0	0	0.1875	3	0.9047619047619048	19	0.5227272727272727	0.9047619047619048	22	19	0	1	0	0.09090909090909091	22	2	1.5333333333333334	23	1.0	0.38095238095238093	0.8170812782268438	0.9714986087062553	0.6962135293379816	0.9213540329609609	0.47299622280288994	0.8886420111676797	0.9293030849651299	0.9363688551485058	1.0	0.09090909090909091	0.0
366	None	None	None	None	None	0	0	0.75	3	0.3333333333333333	1	0.625	0.3333333333333333	4	1	0	1	0	0.5	2	4	0.3333333333333333	5	1.0	0.6666666666666666	0.6998300907398644	0.7476280557861884	0.3005441140162535	0.8658113675581219	0.5064102319529128	0.7717241175138752	0.8398705209351263	0.8005121109573549	1.0	0.75	0.0
2443	None	None	None	None	None	0	0	1.0	1	0	0	1.0	0	0	0	1	1	0	0.5	1	2	0.13333333333333333	2	0.16666666666666666	0	0	0	0	0	0	0	0	0	0	0	0
1271	None	None	None	None	None	0.4	2	0.46153846153846156	6	0.6470588235294118	11	0.35185185185185186	0.5294117647058824	13	9	5	1	0	0.6666666666666666	9	6	1.2666666666666666	19	0.1	0.4	0.5269588875277658	0.9318457093717414	0.6620021498665145	0.9176425780988092	0.28076966288779576	0.8930180024695843	0.9305055210217508	0.9154979938810662	1.0	0.23076923076923078	0.0
6583	0.07778764829245034	0.008457626897996864	0.008088404553336486	0.7304653422398925	None	0	0	0.1875	3	0.9090909090909091	20	0.5217391304347826	0.9090909090909091	23	20	0	1	0	0.08695652173913043	23	2	1.6	24	1.0	0.36363636363636365	0.8170812782268438	0.9721331529007586	0.6947577771052759	0.9272531482289009	0.5140319529667594	0.8709359553002931	0.9306521343393043	0.9351634547093257	1.0	0.391304347826087	0.0
7267	0.07359994139789576	0.03339476062711366	0.030176669761772232	0.7427764720436503	None	0	0	0.1875	3	0.9090909090909091	20	0.5217391304347826	0.9090909090909091	23	20	0	1	0	0.08695652173913043	23	2	1.6	24	1.0	0.36363636363636365	0.8170812782268438	0.9714466134833519	0.6947577771052759	0.9234871243187721	0.47299622280288994	0.8737712741821518	0.9306521343393043	0.9340609314756761	1.0	0.34782608695652173	0.0
681	None	None	None	None	None	0.5	1	0.6666666666666666	4	0.2857142857142857	2	0.75	0.14285714285714285	5	1	3	2	0	0.75	4	3	0.6	9	0.3333333333333333	0.3333333333333333	0.5972170009385526	0.8446693978423365	0.3253031357171708	0.9441598487208084	0.4283067970402087	0.9419674898162317	0.9173049850420559	0.9195355387971955	0.6	0.2	0.0
3867	0.11045216321043808	0.009095813836141832	0.007642200637690933	0.6926395426646553	None	0	0	0.125	2	0.9047619047619048	19	0.19166666666666668	0.8095238095238095	19	17	3	2	0	0.5333333333333333	15	8	1.5333333333333334	23	0.25	0	0.2932064557969412	0.9336031390758905	0.41900377193037697	0.9631016029333543	0.3650339952160145	0.9004883839325724	0.9297146408750487	0.9371849007138119	0.5789473684210527	0	0.0
6144	0.07177216585423339	0.01622314672908106	0.015777302598825683	0.6848333081065279	None	0	0	0.2	3	0.9	18	0.5238095238095238	0.9	21	18	0	1	0	0.09523809523809523	21	2	1.4666666666666666	22	1.0	0.4	0.8170812782268438	0.97362960083512	0.6947577771052759	0.9250190678307304	0.47299622280288994	0.8624349066860406	0.9306521343393043	0.934155310274308	1.0	0.42857142857142855	0.0
6783	0.05915945417752121	0.03571973431917774	0.0356458836627929	0.7455054690094933	None	0	0	0.1875	3	0.9090909090909091	20	0.5217391304347826	0.9090909090909091	23	20	0	1	0	0.08695652173913043	23	2	1.6	24	1.0	0.36363636363636365	0.8170812782268438	0.9701889604291042	0.6947577771052759	0.9178590897303313	0.47299622280288994	0.8905838119788085	0.9279298243543905	0.9348876858656083	1.0	0.08695652173913043	0.0
6928	0.06985524013963004	0.020254438553427026	0.02017372070245898	0.715618995897515	None	0	0	0.1875	3	0.9090909090909091	20	0.5217391304347826	0.9090909090909091	23	20	0	1	0	0.08695652173913043	23	2	1.6	24	1.0	0.36363636363636365	0.8170812782268438	0.972997887470073	0.6947577771052759	0.9244710488334495	0.47299622280288994	0.8697385550296891	0.9306521343393043	0.9347837899075	1.0	0.43478260869565216	0.0
7012	0.07116490454123535	0.0455033372504261	0.039323356385845464	0.7379002836625863	None	0	0	0.1875	3	0.9047619047619048	19	0.5227272727272727	0.9047619047619048	22	19	0	1	0	0.09090909090909091	22	2	1.5333333333333334	23	1.0	0.38095238095238093	0.8610509244456062	0.9701112897931222	0.6468957340948037	0.926730475964462	0.5472015078365516	0.8754892707984807	0.9293030849651299	0.9343765450891781	1.0	0.4090909090909091	0.0
1219	None	None	None	None	None	0	0	0.75	3	0.0	0	0.8333333333333334	0	2	0	2	1	0	0.6666666666666666	2	3	0.3333333333333333	5	0.16666666666666666	0	0	0	0	0	0	0	0	0	0	0	0
6596	0.06398694101753334	0.035268721760670675	0.034686093418279836	0.7211858253757415	None	0	0	0.1875	3	0.9090909090909091	20	0.5217391304347826	0.9090909090909091	23	20	0	1	0	0.08695652173913043	23	2	1.6	24	1.0	0.36363636363636365	0.8170812782268438	0.9724983485988176	0.6947577771052759	0.9247290329085358	0.47299622280288994	0.8768138169803507	0.9306521343393043	0.9357685650591152	1.0	0.391304347826087	0.0
5733	0.06311730120429154	0.03760180189533903	0.035740134553049904	0.7492697505504626	None	0	0	0.1875	3	0.9047619047619048	19	0.5227272727272727	0.9047619047619048	22	19	0	1	0	0.09090909090909091	22	2	1.5333333333333334	23	1.0	0.38095238095238093	0.8170812782268438	0.9717067533632902	0.6947577771052759	0.9246782559152331	0.47299622280288994	0.8756179256308378	0.9293030849651299	0.9349432920781365	1.0	0.4090909090909091	0.0
2288	None	None	None	None	None	0	0	0.16666666666666666	1	1.0	6	0.4	0	0	0	7	2	0	0.8	4	5	0.5333333333333333	8	0.1111111111111111	0	0	0	0	0	0	0	0	0	0	0	0
4149	0.05948701791269463	0.029840394619501016	0.029587920749063894	0.7357400414250699	None	0	0	0.1875	3	0.9047619047619048	19	0.5227272727272727	0.9047619047619048	22	19	0	1	0	0.09090909090909091	22	2	1.5333333333333334	23	1.0	0.38095238095238093	0.8170812782268438	0.9693344035768349	0.7125816120714811	0.9137230779655272	0.47299622280288994	0.8614351919170771	0.9279298243543905	0.9273648731792375	1.0	0.045454545454545456	0.0
756	None	None	None	None	None	0	0	0.3	3	0.6923076923076923	9	0.35714285714285715	0.5384615384615384	10	7	4	1	0	0.8571428571428571	6	7	1.0	15	0.1111111111111111	0.3076923076923077	0.7584785169710985	0.7540227510430912	0.39106787527791964	0.9397121591263047	0.707895821685771	0.9384719081367158	0.893371621111281	0.8999913599931026	1.0	0.2	0.0
1611	None	None	None	None	None	0	0	0.5	2	0.3333333333333333	1	0.8333333333333334	0	0	0	4	1	0	0.6666666666666666	2	3	0.3333333333333333	5	0.08333333333333333	0	0	0	0	0	0	0	0	0	0	0	0
6937	0.08049832065228874	0.03339116563627771	0.01737760456870597	0.7581693563952703	None	0	0	0.1875	3	0.9047619047619048	19	0.5227272727272727	0.9047619047619048	22	19	0	1	0	0.09090909090909091	22	2	1.5333333333333334	23	1.0	0.38095238095238093	0.8610509244456062	0.9691611871148154	0.6591516217005198	0.9251752964598858	0.5677193729184864	0.877246509374667	0.9279298243543905	0.9335803416522173	1.0	0.45454545454545453	0.0
7392	0.07257659351660864	0.048296728699447136	0.03902748412637114	0.7454278201032452	None	0	0	0.1875	3	0.9047619047619048	19	0.5227272727272727	0.9047619047619048	22	19	0	1	0	0.09090909090909091	22	2	1.5333333333333334	23	1.0	0.38095238095238093	0.8170812782268438	0.9717067533632902	0.6947577771052759	0.9246472116973418	0.48718394254688224	0.8529348770683627	0.9293030849651299	0.9308931077809426	1.0	0.45454545454545453	0.0
1818	None	None	None	None	None	0	0	0.5	1	1.0	1	0.75	0	1	0	1	1	0	1.0	2	2	0.2	3	0.2	0	0	0	0	0	0	0	0	0	0	0	0
5227	0.06627096307274344	0.030511712802747365	0.026880882167934734	0.7012681602686216	None	0	0	0.1875	3	0.9047619047619048	19	0.5227272727272727	0.9047619047619048	22	19	0	1	0	0.09090909090909091	22	2	1.5333333333333334	23	1.0	0.38095238095238093	0.7791493004988398	0.9704508451997551	0.7125816120714811	0.9218722098483552	0.47299622280288994	0.8537351700764615	0.9293030849651299	0.9292125766452035	1.0	0.4090909090909091	0.0
5004	0.0594601075569151	0.0357090606706668	0.033764460549934316	0.7168812073059718	None	0	0	0.2	3	0.9	18	0.5238095238095238	0.9	21	18	0	1	0	0.09523809523809523	21	2	1.4666666666666666	22	1.0	0.4	0.8170812782268438	0.9699804459408083	0.6947577771052759	0.9210028918216552	0.47299622280288994	0.893162514005994	0.9279298243543905	0.9361344801617532	1.0	0.09523809523809523	0.0
5536	0.06467844034846051	0.03769898044901926	0.03725126035678676	0.7438181913545849	None	0	0	0.1875	3	0.9090909090909091	20	0.5217391304347826	0.9090909090909091	23	20	0	1	0	0.08695652173913043	23	2	1.6	24	1.0	0.36363636363636365	0.8170812782268438	0.9700015259721168	0.6947577771052759	0.9183792269512019	0.47299622280288994	0.8935767332375616	0.9279298243543905	0.9355248948109641	1.0	0.08695652173913043	0.0
370	None	None	None	None	None	0	0	1.0	2	0.0	0	1.0	0	1	0	1	2	0	0.3333333333333333	1	3	0.2	3	0.4	1.0	0	0	0	0	0	0	0	0	0	0	0
6587	0.07190457234830851	0.044507140441509246	0.02157224888884059	0.7181673806963018	None	0	0	0.1875	3	0.9047619047619048	19	0.5227272727272727	0.9047619047619048	22	19	0	1	0	0.09090909090909091	22	2	1.5333333333333334	23	1.0	0.38095238095238093	0.8170812782268438	0.9720092971767608	0.6947577771052759	0.9245368100996302	0.47299622280288994	0.8738300347867932	0.9293030849651299	0.9347954773478079	1.0	0.4090909090909091	0.0
7258	0.0734905606051397	0.034997515161627475	0.01802493364012715	0.7243254364974294	None	0	0	0.1875	3	0.9047619047619048	19	0.5227272727272727	0.9047619047619048	22	19	0	1	0	0.09090909090909091	22	2	1.5333333333333334	23	1.0	0.38095238095238093	0.8170812782268438	0.9684080531404767	0.6947577771052759	0.9213053998420181	0.47299622280288994	0.8867313048183696	0.9279298243543905	0.9338206452771289	1.0	0.45454545454545453	0.0
4055	0.06095475434351435	0.029443899028591007	0.027031216503668354	0.732376708083736	None	0	0	0.1875	3	0.9047619047619048	19	0.5227272727272727	0.9047619047619048	22	19	0	1	0	0.09090909090909091	22	2	1.5333333333333334	23	1.0	0.38095238095238093	0.8170812782268438	0.9719884971041672	0.6962135293379816	0.9209894415952246	0.47299622280288994	0.8576337164292767	0.9293030849651299	0.9308265972501104	1.0	0.045454545454545456	0.0
4370	0.06142974831132824	0.033432546071517896	0.019802299006392583	0.7254082318217416	None	0	0	0.1875	3	0.9047619047619048	19	0.5227272727272727	0.9047619047619048	22	19	0	1	0	0.09090909090909091	22	2	1.5333333333333334	23	1.0	0.38095238095238093	0.8170812782268438	0.9716866257370379	0.6962135293379816	0.9226235026657279	0.47299622280288994	0.8576337164292767	0.9293030849651299	0.931076037713966	1.0	0.045454545454545456	0.0
3095	0.04833956920189505	0.00682220214973431	0.006791900978845345	0.7864725799892363	None	0	0	0.25	3	0.875	14	0.5294117647058824	0.875	17	14	0	1	0	0.11764705882352941	17	2	1.2	18	1.0	0.75	0.8170812782268438	0.9757604374981591	0.30032260243781844	0.915296549474059	0.6214067928702134	0.902750926043766	0.9386761896367057	0.9409125320404742	1.0	0.11764705882352941	0.0
2849	0.011301655851581516	0.0006294058283625056	-4.4626419017797655e-05	0.9565200296173292	None	0	0	0.3333333333333333	2	0.8571428571428571	6	0.6428571428571429	0.5714285714285714	4	4	4	0	0	0.2857142857142857	7	2	0.6	9	0.0	0.25	0.24808897860078086	0.5	0.9173100405335293	0.5132629229382182	0.7134774076684974	0.5343771273659298	0.9427317809157496	0.515893805125168	0	0	0.0
1771	None	None	None	None	None	0.42857142857142855	3	0.6875	11	0.2857142857142857	6	0.42592592592592593	0.2857142857142857	14	6	8	0	0	0.6666666666666666	9	6	1.5333333333333334	23	0.0	0.21052631578947367	0.4576663474667032	0.9224787026357978	0.47648869328629395	0.9638193858660627	0.7384521684430827	0.8369575390966821	0.8609923495526539	0.9216431638760165	0	0	0.0
1413	None	None	None	None	None	0	0	0.5	1	1.0	1	0.75	0	0	0	2	0	0	1.0	2	2	0.2	3	0.0	0	0	0	0	0	0	0	0	0	0	0	0
6952	0.057223948029073456	0.009585307815138961	-0.009368313784883002	0.786823351384859	None	0	0	0.1875	3	0.9047619047619048	19	0.5227272727272727	0.9047619047619048	22	19	0	1	0	0.09090909090909091	22	2	1.5333333333333334	23	1.0	0.38095238095238093	0.5178138581426915	0.9662084917534184	0.5798559410864585	0.9125026493752687	0.7096975916282892	0.9018411697902646	0.9279298243543905	0.9333008070930418	1.0	0.45454545454545453	0.0
7124	0.07342252442044536	0.036330036056797466	0.01873410398125054	0.728186702485141	None	0	0	0.1875	3	0.9047619047619048	19	0.5227272727272727	0.9047619047619048	22	19	0	1	0	0.09090909090909091	22	2	1.5333333333333334	23	1.0	0.38095238095238093	0.8170812782268438	0.9684080531404767	0.6947577771052759	0.9213053998420181	0.47299622280288994	0.8867313048183696	0.9279298243543905	0.9338206452771289	1.0	0.45454545454545453	0.0
4205	0.06531737574596971	0.012530430248042953	0.010677606167402286	0.6751777946805047	None	0	0	0.21428571428571427	3	0.8888888888888888	16	0.5263157894736842	0.8888888888888888	19	16	0	1	0	0.10526315789473684	19	2	1.3333333333333333	20	1.0	0.5555555555555556	0.5354606038920983	0.9621606422018505	0.30032260243781844	0.9028429193478056	0.7096975916282892	0.9496206514204903	0.9324561581147506	0.9427034210512689	1.0	0.10526315789473684	0.0
3434	0.05418528666600436	0.01734896560585741	0.017149391902393982	0.6981890130309152	None	0	0	0.23076923076923078	3	0.8823529411764706	15	0.5277777777777778	0.8823529411764706	18	15	0	1	0	0.1111111111111111	18	2	1.2666666666666666	19	1.0	0.5882352941176471	0.3641948634470079	0.9656005449116565	0.7656393435798243	0.9218006673897117	0.47299622280288994	0.9101492998136619	0.9356361065471505	0.9373648255608121	1.0	0.1111111111111111	0.0
3318	0.06640419247987825	0.012706378135380506	0.007453734815061132	0.652335409910781	None	0	0	0.23076923076923078	3	0.8823529411764706	15	0.5277777777777778	0.8823529411764706	18	15	0	1	0	0.1111111111111111	18	2	1.2666666666666666	19	1.0	0.7058823529411765	0.8170812782268438	0.9743406572840199	0.47266804554326514	0.9131127169933551	0.5472015078365516	0.9102053331634299	0.9386761896367057	0.940944983347885	1.0	0.1111111111111111	0.0
6651	0.07309144520161381	0.04282848877692127	0.032002279165094204	0.7354358780113902	None	0	0	0.1875	3	0.9047619047619048	19	0.5227272727272727	0.9047619047619048	22	19	0	1	0	0.09090909090909091	22	2	1.5333333333333334	23	1.0	0.38095238095238093	0.8170812782268438	0.9720092971767608	0.6947577771052759	0.9245651748286845	0.47299622280288994	0.8756179256308378	0.9293030849651299	0.9351344151670963	1.0	0.4090909090909091	0.0
1226	None	None	None	None	None	0	0	0.3333333333333333	1	1.0	2	1.0	0.5	1	1	2	1	0	0.25	4	1	0.26666666666666666	4	0.125	0	0.8980480843892382	0.5	0.9674369137367298	0.5	1.0	0.5	0.6047200326452304	0.5	1.0	1.0	0.0
5600	0.06608395067472958	0.03188769277790435	0.03153953960010962	0.7437450926074325	None	0	0	0.1875	3	0.9090909090909091	20	0.5217391304347826	0.9090909090909091	23	20	0	1	0	0.08695652173913043	23	2	1.6	24	1.0	0.36363636363636365	0.8170812782268438	0.9701889604291042	0.6947577771052759	0.9178590897303313	0.47299622280288994	0.8905838119788085	0.9279298243543905	0.9348876858656083	1.0	0.08695652173913043	0.0
468	None	None	None	None	None	0	0	0.6666666666666666	4	0.3333333333333333	2	0.6666666666666666	0.16666666666666666	4	1	3	2	0	0.3333333333333333	6	2	0.5333333333333333	8	0.2857142857142857	0.3333333333333333	0.9338185388057599	0.9704853229455491	0.4447157910130324	0.8936664825793795	0.8351591848730358	0.8335917272633087	0.9463458261546952	0.9176612696142931	0.625	0.75	0.0
1707	None	None	None	None	None	0.5	1	0.7142857142857143	5	0.375	3	0.4166666666666667	0	4	0	5	2	0	0.6666666666666666	6	4	0.6666666666666666	10	0.2	0.5714285714285714	0	0	0	0	0	0	0	0	0	0	0
3667	0.051042108593857854	0.005485878060561455	0.005362968042225045	0.9038775365660829	None	0	0	0.23076923076923078	3	0.8823529411764706	15	0.5277777777777778	0.8823529411764706	18	15	0	1	0	0.1111111111111111	18	2	1.2666666666666666	19	1.0	0.5882352941176471	0.34021984539373595	0.9426192673591262	0.7066532956941421	0.8894793296661918	0.47299622280288994	0.9482458110393577	0.9370477986532748	0.9307004238043226	1.0	0.1111111111111111	0.0
5629	0.06944981866710934	0.04312642254042656	0.03781903068765044	0.738148768263296	None	0	0	0.1875	3	0.9047619047619048	19	0.5227272727272727	0.9047619047619048	22	19	0	1	0	0.09090909090909091	22	2	1.5333333333333334	23	1.0	0.38095238095238093	0.8170812782268438	0.9720092971767608	0.6947577771052759	0.9246155199439297	0.47299622280288994	0.8738300347867932	0.9293030849651299	0.9348184060677829	1.0	0.2727272727272727	0.0
3385	0.065732989812707	0.01479075900900215	0.012446362688926994	0.6810182836109754	None	0	0	0.1875	3	0.9090909090909091	20	0.5217391304347826	0.9090909090909091	23	20	0	1	0	0.08695652173913043	23	2	1.6	24	1.0	0.5454545454545454	0.5354606038920983	0.9649018436924761	0.6947577771052759	0.9094161238687384	0.47299622280288994	0.9402409169472827	0.9324561581147506	0.9422459624855348	1.0	0.08695652173913043	0.0
2892	0.0005672570104963199	3.945495390381159e-05	-3.923474089824318e-05	0.9938386507831238	None	0	0	0.3333333333333333	1	1.0	2	0.6666666666666666	0.5	1	1	2	0	0	0.6666666666666666	2	3	0.26666666666666666	4	0.0	0	0.24808897860078086	0.5	0.9132251611501431	0.5	0.6885618729051827	0.5	0.9406232443517387	0.5	0	0	0.0
1284	None	None	None	None	None	0	0	0.3333333333333333	1	1.0	2	1.0	1.0	3	2	0	0	0	0.25	4	1	0.26666666666666666	4	0.0	0	0.24167006766869567	0.8870331496759383	0.7656386501697545	0.614695040689419	0.4116989596604771	0.7238915082181253	0.8969998349953976	0.7620422595230133	0	0	0.0
2246	None	None	None	None	None	0	0	0.2	1	1.0	5	0.4666666666666667	0	0	0	6	2	0	0.6	5	3	0.4666666666666667	7	0.125	0	0	0	0	0	0	0	0	0	0	0	0
2606	3.9846434827497235e-05	6.010334202759266e-06	-2.3624039805964764e-06	0.9999931265634007	None	0.5	1	0.8333333333333334	5	0.14285714285714285	1	0.45	0.14285714285714285	4	1	4	2	0	0.8	5	4	0.6	9	0.2222222222222222	0.3333333333333333	0.802546024580862	0.8878394359864317	0.3581855054975452	0.9529468226884574	0.6809590931107556	0.9612908173845263	0.9382172130606876	0.9406496889921926	0.75	0	0.13210792069196978
2940	0.0009479488360130966	0.0007321858754993664	-3.4851996918839597e-06	0.9937628618162391	None	0	0	0.5	1	1.0	1	1.0	1.0	2	1	0	0	0	0.3333333333333333	3	1	0.2	3	0.0	0	0.24808897860078086	0.5	0.9152676008418361	0.505105921733314	0.7217825859229356	0.5	0.9428206887422111	0.5017020265022443	0	0	0.0
1875	None	None	None	None	None	1.0	1	1.0	4	0.0	0	0.5555555555555556	0	2	0	2	3	0	1.0	3	3	0.3333333333333333	5	0.5	1.0	0	0	0	0	0	0	0	0	0	0	0
2780	0.012188448349254623	0.0013268399122524793	2.2933132621507355e-05	0.9515015950765912	None	0	0	0.3333333333333333	2	0.8333333333333334	5	0.6666666666666666	0.5	4	3	3	0	0	0.3333333333333333	6	2	0.5333333333333333	8	0.0	0.2857142857142857	0.39046071870857696	0.6494193141355691	0.28174640970151044	0.940702763667431	0.8155255556921885	0.6108246163215547	0.9152945708182845	0.7819575471651938	0	0	0.0
2239	None	None	None	None	None	0.5	1	0.7142857142857143	5	0.375	3	0.5	0.25	2	2	7	0	0	0.8	4	5	0.6666666666666666	10	0.0	0.4	0.8297427024651863	0.8036458145426933	0.614093290683817	0.7737937062429937	0.10548653939759316	0.5	0.9610105905989461	0.7067598058178127	0	0	0.0
7252	0.06589777101813762	0.035041137736087	0.03206633709564321	0.7214649518721377	None	0	0	0.1875	3	0.9090909090909091	20	0.5217391304347826	0.9090909090909091	23	20	0	1	0	0.08695652173913043	23	2	1.6	24	1.0	0.36363636363636365	0.8170812782268438	0.9683203780166254	0.6947577771052759	0.9240364090634101	0.47299622280288994	0.8829096101678439	0.9279298243543905	0.9337776979563466	1.0	0.43478260869565216	0.0
2185	None	None	None	None	None	0	0	0.3333333333333333	1	1.0	2	0.6666666666666666	0.5	2	1	1	0	0	0.6666666666666666	2	3	0.26666666666666666	4	0.0	0	0.7084076926002927	0.5381879421794602	0.9249958447443737	0.5	0.34231051781618904	0.7658134868355887	0.9174858832275434	0.6096775150397808	0	0	0.0
4136	0.11619982038259133	0.005300961092066997	0.005072096321278523	0.7662982627177003	None	0	0	0.14285714285714285	2	0.8888888888888888	16	0.21978021978021978	0.8333333333333334	17	15	2	2	0	0.5384615384615384	13	7	1.3333333333333333	20	0.3333333333333333	0	0.32652853315927033	0.8911813241570772	0.3493762392621368	0.9612502955788723	0.29359222426440257	0.9394829820688042	0.9226165335119149	0.9361632348822521	0.5294117647058824	0	0.0
1942	None	None	None	None	None	0	0	0.3333333333333333	1	1.0	2	1.0	0	0	0	3	0	0	0.25	1	4	0.26666666666666666	4	0.0	0	0	0	0	0	0	0	0	0	0	0	0
6955	0.07087387234773661	0.04717000726954624	0.04113511888419454	0.7363199229320874	None	0	0	0.1875	3	0.9090909090909091	20	0.5217391304347826	0.9090909090909091	23	20	0	1	0	0.08695652173913043	23	2	1.6	24	1.0	0.36363636363636365	0.8170812782268438	0.9721331529007586	0.6947577771052759	0.9272658382438468	0.5140319529667594	0.8709359553002931	0.9306521343393043	0.9351672571181558	1.0	0.391304347826087	0.0
4902	0.05598128743824548	0.022996826589454063	0.001287430156316189	0.7586504376252479	None	0	0	0.1875	3	0.9090909090909091	20	0.5217391304347826	0.9090909090909091	23	20	0	1	0	0.08695652173913043	23	2	1.6	24	1.0	0.36363636363636365	0.8170812782268438	0.9678087749216444	0.6976692815706875	0.9125973958820182	0.47299622280288994	0.8847085056022277	0.9279298243543905	0.9305801250637566	1.0	0.08695652173913043	0.0
767	None	None	None	None	None	0	0	0.5	2	0.6666666666666666	2	0.5555555555555556	0.6666666666666666	4	2	0	0	0	1.0	3	3	0.3333333333333333	5	0.0	0	0.7930173391134268	0.6987880073695387	0.34236033691883205	0.8514335140447239	0.6068474671901808	0.8093350154421937	0.8702673392013691	0.7932080509702838	0	0	0.0
788	None	None	None	None	None	0	0	0.5	2	0.6666666666666666	2	0.8333333333333334	0	1	0	3	1	0	0.6666666666666666	3	2	0.3333333333333333	5	0.1111111111111111	0.6666666666666666	0	0	0	0	0	0	0	0	0	0	0
1298	None	None	None	None	None	0.5	1	0.6666666666666666	4	0.42857142857142855	3	0.5625	0.14285714285714285	3	1	5	2	0	1.0	4	4	0.6	9	0.16666666666666666	0.4	0.8415389634209716	0.9420578656614165	0.37479383332931515	0.8014090151617499	0.42862856757294693	0.724945193183551	0.8894350989981341	0.8478225240195559	0.6666666666666666	0.3333333333333333	0.0
220	None	None	None	None	None	0	0	0.75	3	0.3333333333333333	1	0.8333333333333334	0	3	0	1	1	0	0.6666666666666666	2	3	0.3333333333333333	5	0.3333333333333333	0.6666666666666666	0	0	0	0	0	0	0	0	0	0	0
1155	None	None	None	None	None	0	0	0.3333333333333333	1	1.0	2	1.0	0.5	1	1	2	1	0	0.25	4	1	0.26666666666666666	4	0.125	0	0.3080700866452687	0.5	0.1022426330985348	0.5	1.0	0.5	0.9789585407910802	0.5	1.0	1.0	0.0
978	None	None	None	None	None	0	0	0.2	2	0.8333333333333334	10	0.3888888888888889	0.6666666666666666	9	8	4	2	0	0.25	12	3	0.9333333333333333	14	0.18181818181818182	0	0.35747386927473424	0.9229854874309714	0.9284936427671932	0.9500848083658423	0.43147187905136536	0.9241576177752707	0.8840057260276913	0.9336003674751886	0.5555555555555556	0.1111111111111111	0.0
2206	None	None	None	None	None	0	0	0.25	2	0.8	8	0.6	0.5	6	5	5	4	0	0.8	5	4	0.8	12	0.3076923076923077	0.25	0.5180562008491058	0.9093020091291589	0.9787347191647804	0.9652900245562045	0.9236252313691363	0.9025545566434221	0.9293417413025764	0.9320634477989778	0.16666666666666666	0.16666666666666666	0.0
458	None	None	None	None	None	0	0	0.5	3	0.6666666666666666	4	0.5714285714285714	0.5	6	3	1	1	0	0.2857142857142857	2	7	0.5333333333333333	8	0.3333333333333333	0.3333333333333333	0.601472762570534	0.8276806953158529	0.36483801277049815	0.9619178871419514	0.7501132833788116	0.9590406896332715	0.9024344423444083	0.9340483111458361	1.0	0.3333333333333333	0.0
4130	0.060982009098872476	0.008842479895729177	0.007715725526255251	0.7017660407050335	None	0	0	0.25	3	0.8666666666666667	13	0.53125	0.8666666666666667	16	13	0	1	0	0.125	16	2	1.1333333333333333	17	1.0	0.5333333333333333	0.9050205706643684	0.9739548065119913	0.2963430510706514	0.8410937057905806	0.7096975916282892	0.8607312010452733	0.9467272949318261	0.9144925239611272	1.0	0.125	0.0
4552	0.05521213829394392	0.03624795702083343	0.03139013632147561	0.7273047008894122	None	0	0	0.21428571428571427	3	0.8888888888888888	16	0.5263157894736842	0.8888888888888888	19	16	0	1	0	0.10526315789473684	19	2	1.3333333333333333	20	1.0	0.4444444444444444	0.8170812782268438	0.972103060604602	0.6976692815706875	0.922135206530824	0.47299622280288994	0.8543374526365494	0.9306521343393043	0.9306832325101562	1.0	0.05263157894736842	0.0
2161	None	None	None	None	None	0.5	1	0.6666666666666666	4	0.5714285714285714	4	0.5	0.42857142857142855	6	3	2	4	0	0.5	6	3	0.6	9	0.8	0.6666666666666666	0.5059273297081625	0.9571060961573075	0.6533400415193376	0.9687091801223063	0.9980322330636549	0.8098578661359673	0.9538499166609389	0.9347652852248588	0.16666666666666666	0.5	0.0
1833	None	None	None	None	None	0	0	0.2	1	1.0	5	1.0	0.6	4	3	2	0	0	0.14285714285714285	7	1	0.4666666666666667	7	0.0	0	0.8049388770504133	0.9236969973888344	0.502804816179035	0.8746282029304806	0.606288821646089	0.809571404164405	0.8078428265594297	0.8766560813912705	0	0	0.0
6680	0.055268008065600886	0.0346731725670511	0.03393930387634913	0.730456087309598	None	0	0	0.1875	3	0.9047619047619048	19	0.5227272727272727	0.9047619047619048	22	19	0	1	0	0.09090909090909091	22	2	1.5333333333333334	23	1.0	0.38095238095238093	0.8170812782268438	0.9721360079112862	0.6947577771052759	0.9220559202507119	0.47299622280288994	0.8807646690258005	0.9293030849651299	0.9354842756042699	1.0	0.4090909090909091	0.0
7413	0.06314837161860337	0.035842218578308646	0.03352206803078003	0.7476599029237145	None	0	0	0.1875	3	0.9090909090909091	20	0.5217391304347826	0.9090909090909091	23	20	0	1	0	0.08695652173913043	23	2	1.6	24	1.0	0.36363636363636365	0.8170812782268438	0.9712803219828757	0.6947577771052759	0.9244029860742257	0.47299622280288994	0.8715430169506607	0.9279298243543905	0.9337936034692303	1.0	0.391304347826087	0.0
1620	None	None	None	None	None	0	0	0.5	2	0.5	2	0.5	0.5	2	2	3	3	0	0.75	3	4	0.4	6	0.3	0.6666666666666666	0.3823487263361467	0.9439319139189455	0.6358687568359671	0.9744519055379489	0.8127673145506462	0.8667272844141506	0.9527997353648837	0.9415327400455402	0.5	0.5	0.09623628997170458
6858	0.06535730909521645	0.0382105707583277	0.033674854799871395	0.7273165079089461	None	0	0	0.1875	3	0.9090909090909091	20	0.5217391304347826	0.9090909090909091	23	20	0	1	0	0.08695652173913043	23	2	1.6	24	1.0	0.36363636363636365	0.8170812782268438	0.9683203780166254	0.6947577771052759	0.9241266950842199	0.47299622280288994	0.8819945456607902	0.9279298243543905	0.9336222221585864	1.0	0.43478260869565216	0.0
6559	0.068762150926146	0.03812193509660383	0.03151949383954015	0.7372606915373785	None	0	0	0.1875	3	0.9047619047619048	19	0.5227272727272727	0.9047619047619048	22	19	0	1	0	0.09090909090909091	22	2	1.5333333333333334	23	1.0	0.38095238095238093	0.8170812782268438	0.9729453462935678	0.6947577771052759	0.9264431433111621	0.47299622280288994	0.8721279266590808	0.9322169234887868	0.9357493747264929	1.0	0.36363636363636365	0.0
356	None	None	None	None	None	1.0	1	1.0	5	0.0	0	0.5833333333333334	0	2	0	4	2	0	0.75	4	3	0.4666666666666667	7	0.2	0.6666666666666666	0	0	0	0	0	0	0	0	0	0	0
4428	0.06388916794527752	0.030620228361475738	0.03001176516928954	0.7432198516017097	None	0	0	0.1875	3	0.9090909090909091	20	0.5217391304347826	0.9090909090909091	23	20	0	1	0	0.08695652173913043	23	2	1.6	24	1.0	0.36363636363636365	0.8170812782268438	0.9756007572800127	0.6947577771052759	0.8444444879809571	0.47299622280288994	0.8538748365091999	0.9225878160895661	0.9154314413174909	1.0	0.043478260869565216	0.0
7199	0.060962595480578745	0.035488177900336725	0.034738630682322504	0.749055743931533	None	0	0	0.1875	3	0.9090909090909091	20	0.5217391304347826	0.9090909090909091	23	20	0	1	0	0.08695652173913043	23	2	1.6	24	1.0	0.36363636363636365	0.8170812782268438	0.9727332575605969	0.6947577771052759	0.9244749092331268	0.47299622280288994	0.8487001501354332	0.9306521343393043	0.9309397439959032	1.0	0.391304347826087	0.0
4833	0.05855563395461512	0.033930200891727984	0.033886894963376143	0.7435599384520466	None	0	0	0.1875	3	0.9047619047619048	19	0.5227272727272727	0.9047619047619048	22	19	0	1	0	0.09090909090909091	22	2	1.5333333333333334	23	1.0	0.38095238095238093	0.8170812782268438	0.9716866257370379	0.6962135293379816	0.921261472301794	0.47299622280288994	0.8874532604105353	0.9293030849651299	0.9362411974165348	1.0	0.09090909090909091	0.0
3161	0.0739579309942505	0.0201206305841594	-0.017791250670365782	0.7262783125951751	None	0	0	0.16666666666666666	3	0.9166666666666666	22	0.52	0.9166666666666666	25	22	0	1	0	0.08	25	2	1.7333333333333334	26	1.0	0.5	0.5545506677542154	0.9566755851909919	0.7304054470376864	0.8867660319709749	0.47299622280288994	0.901948067847963	0.9337489177268746	0.9210944411833383	1.0	0.08	0.0
7136	0.07281622943390649	0.04460007758312223	0.03885858197299966	0.7377997761630865	None	0	0	0.1875	3	0.9047619047619048	19	0.5227272727272727	0.9047619047619048	22	19	0	1	0	0.09090909090909091	22	2	1.5333333333333334	23	1.0	0.38095238095238093	0.8610509244456062	0.9701112897931222	0.6468957340948037	0.926730475964462	0.5472015078365516	0.8754892707984807	0.9293030849651299	0.9343765450891781	1.0	0.4090909090909091	0.0
2809	0.0006964252588418563	0.00014234061639043476	5.4603641980173346e-05	0.9983468485263961	None	0	0	0.2857142857142857	2	0.75	6	0.5555555555555556	0.375	5	3	4	2	0	0.5	6	3	0.6666666666666666	10	0.2	0.25	0.6853520161580797	0.7809611468019586	0.3415771776657753	0.9681718357828235	0.8472504627382726	0.93858834147557	0.8789860655792601	0.9220863128304466	0.6	0.2	0.0
5008	0.06778839359502842	0.035516047999250955	0.009966711608935551	0.725611992323518	None	0	0	0.21428571428571427	3	0.8947368421052632	17	0.525	0.8947368421052632	20	17	0	1	0	0.1	20	2	1.4	21	1.0	0.42105263157894735	0.8170812782268438	0.971567930953132	0.6947577771052759	0.9205382758689089	0.47299622280288994	0.8719006884356948	0.9293030849651299	0.9329543227771635	1.0	0.4	0.0
4665	0.06037443553223646	0.037921646869223065	0.03458742336204684	0.7365295550649082	None	0	0	0.1875	3	0.9047619047619048	19	0.5227272727272727	0.9047619047619048	22	19	0	1	0	0.09090909090909091	22	2	1.5333333333333334	23	1.0	0.38095238095238093	0.8170812782268438	0.9716866257370379	0.6962135293379816	0.9219584526953771	0.47299622280288994	0.8585705720593777	0.9293030849651299	0.9310421203012049	1.0	0.09090909090909091	0.0
2060	None	None	None	None	None	0	0	0.42857142857142855	3	0.625	5	0.8333333333333334	0.375	5	3	4	0	0	0.75	4	3	0.6666666666666666	10	0.0	0.6666666666666666	0.24808897860078086	0.6645071287779926	0.9132251611501431	0.5951565414222706	0.7217825859229356	0.9122229442070812	0.9431952252572842	0.7570581076655938	0	0	0.0
5288	0.05196497836572327	0.015073423823151712	0.004612375137215728	0.7504112000103513	None	0	0	0.21428571428571427	3	0.8888888888888888	16	0.5263157894736842	0.8888888888888888	19	16	0	1	0	0.10526315789473684	19	2	1.3333333333333333	20	1.0	0.4444444444444444	0.8170812782268438	0.9670225526402472	0.6947577771052759	0.9192092189794189	0.47299622280288994	0.874829215614615	0.9279298243543905	0.9298768689827438	1.0	0.05263157894736842	0.0
154	None	None	None	None	None	0	0	1.0	1	0	0	1.0	0	1	0	0	3	0	0.5	1	2	0.13333333333333333	2	1.0	0	0	0	0	0	0	0	0	0	0	0	0
6535	0.07265947520760527	0.035350245539085355	0.017901504726274754	0.7330625337416414	None	0	0	0.1875	3	0.9047619047619048	19	0.5227272727272727	0.9047619047619048	22	19	0	1	0	0.09090909090909091	22	2	1.5333333333333334	23	1.0	0.38095238095238093	0.8170812782268438	0.9717067533632902	0.6947577771052759	0.9245265866688479	0.47299622280288994	0.8481873430013764	0.9293030849651299	0.9300502956085198	1.0	0.4090909090909091	0.0
549	None	None	None	None	None	0	0	0.25	1	1.0	3	1.0	1.0	4	3	0	0	0	0.2	1	5	0.3333333333333333	5	0.0	0	0.8049388770504133	0.8787700036354794	0.6288279876377714	0.5814488761641569	0.606288821646089	0.7352711183040744	0.7084978707131464	0.7521968891985624	0	0	0.0
3815	0.04733453841649947	0.022321910559199788	0.022308327523120952	0.7271401077006163	None	0	0	0.3	3	0.8461538461538461	11	0.5357142857142857	0.8461538461538461	14	11	0	1	0	0.14285714285714285	14	2	1.0	15	1.0	0.6153846153846154	0.9050205706643684	0.9726355781822744	0.2963430510706514	0.8545074390483239	0.7096975916282892	0.8621897606199356	0.9414029825065671	0.9161835869507667	1.0	0.14285714285714285	0.0
2542	None	None	None	None	None	0	0	0.75	3	0.25	1	0.6666666666666666	0	1	0	4	2	0	1.0	3	3	0.4	6	0.18181818181818182	0.6666666666666666	0	0	0	0	0	0	0	0	0	0	0
6122	0.07121682675519497	0.044491306595799605	0.038687485866238616	0.7403460354587694	None	0	0	0.1875	3	0.9090909090909091	20	0.5217391304347826	0.9090909090909091	23	20	0	1	0	0.08695652173913043	23	2	1.6	24	1.0	0.36363636363636365	0.8170812782268438	0.9721331529007586	0.6947577771052759	0.9271772159763435	0.47299622280288994	0.8715415052949004	0.9306521343393043	0.9352497585741524	1.0	0.391304347826087	0.0
2548	None	None	None	None	None	0	0	0.25	2	0.7777777777777778	7	0.5238095238095238	0.3333333333333333	5	3	5	3	0	0.42857142857142855	7	3	0.7333333333333333	11	0.25	0.2222222222222222	0.6853520161580797	0.7809611468019586	0.39106787527791964	0.969565420140543	0.8472504627382726	0.93858834147557	0.8789860655792601	0.9231857779764535	0.2	0.2	0.0
670	None	None	None	None	None	0	0	0.5	1	1.0	1	1.0	0	1	0	1	0	0	0.3333333333333333	1	3	0.2	3	0.0	0	0	0	0	0	0	0	0	0	0	0	0
1334	None	None	None	None	None	0	0	0.15384615384615385	2	0.8823529411764706	15	0.2261904761904762	0.7058823529411765	13	12	5	2	0	0.5833333333333334	12	7	1.2666666666666666	19	0.15384615384615385	0	0.2591873749410186	0.9153224096224579	0.3493762392621368	0.9671407542136271	0.3650339952160145	0.9261109777998043	0.9297146408750487	0.9406799360126997	0.5769230769230769	0	0.0
2682	0.0034645434930276713	0.0005119509427552009	9.389450182202234e-06	0.990775383874682	None	0	0	0.4	2	0.8	4	0.7	0.4	3	2	3	0	0	0.4	5	2	0.4666666666666667	7	0.0	0.3333333333333333	0.24808897860078086	0.5	0.9173100405335293	0.5144382144598328	0.7217825859229356	0.5390711673402938	0.9431952252572842	0.5178568073942923	0	0	0.0
2108	None	None	None	None	None	0.5	1	0.8333333333333334	5	0.2857142857142857	2	0.45	0	3	0	5	2	0	0.8	5	4	0.6	9	0.18181818181818182	0.5	0	0	0	0	0	0	0	0	0	0	0
6984	0.06866503801678771	0.014707312395064575	-0.013760735241607735	0.7093311339453916	None	0	0	0.2	3	0.9	18	0.5238095238095238	0.9	21	18	0	1	0	0.09523809523809523	21	2	1.4666666666666666	22	1.0	0.4	0.8170812782268438	0.9701757085780905	0.6947577771052759	0.9244671783627213	0.5013716622908745	0.8573082357916314	0.9279298243543905	0.9304294551758586	1.0	0.42857142857142855	0.0
4828	0.06018648055464473	0.03801616619225887	0.03473344635946868	0.7348192176765775	None	0	0	0.1875	3	0.9047619047619048	19	0.5227272727272727	0.9047619047619048	22	19	0	1	0	0.09090909090909091	22	2	1.5333333333333334	23	1.0	0.38095238095238093	0.8170812782268438	0.9716866257370379	0.6962135293379816	0.9219584526953771	0.47299622280288994	0.8585705720593777	0.9293030849651299	0.9310421203012049	1.0	0.09090909090909091	0.0
244	None	None	None	None	None	1.0	1	1.0	5	0.0	0	0.7777777777777778	0	2	0	4	2	0	1.0	3	3	0.4666666666666667	7	0.2	1.0	0	0	0	0	0	0	0	0	0	0	0
5088	0.08070963808438877	0.033845219672394476	0.01200131886312582	0.7330174645740692	None	0	0	0.2	3	0.9	18	0.5238095238095238	0.9	21	18	0	1	0	0.09523809523809523	21	2	1.4666666666666666	22	1.0	0.4	0.8170812782268438	0.9723885349165263	0.6947577771052759	0.9231170443406704	0.47299622280288994	0.8516660775117435	0.9306521343393043	0.9307483251046824	1.0	0.38095238095238093	0.0
7381	0.06958652861484463	0.02623126808746224	0.02555283745852266	0.6968293572926834	None	0	0	0.1875	3	0.9047619047619048	19	0.5227272727272727	0.9047619047619048	22	19	0	1	0	0.09090909090909091	22	2	1.5333333333333334	23	1.0	0.38095238095238093	0.8170812782268438	0.9729453462935678	0.7125816120714811	0.9306044711262594	0.47299622280288994	0.8534435670642215	0.9322169234887868	0.9338124486120402	1.0	0.36363636363636365	0.0
1257	None	None	None	None	None	0.2857142857142857	2	0.625	10	0.3333333333333333	7	0.38333333333333336	0.3333333333333333	13	7	9	1	0	0.6	10	6	1.5333333333333334	23	0.0625	0.2	0.4473842199714249	0.9265616905335525	0.6331313420223749	0.9613627855533762	0.7309440242984382	0.8288292077208308	0.8913498800731193	0.919987290637627	1.0	0.3076923076923077	0.0
1653	None	None	None	None	None	0	0	0.15789473684210525	3	0.8461538461538461	22	0.15384615384615385	0.8076923076923077	24	21	3	1	0	0.9285714285714286	13	14	1.8666666666666667	28	0.14285714285714285	0.23076923076923078	0.7737727715324187	0.810361929457175	0.3253031357171708	0.9205989363087332	0.5685411806332696	0.9456927535636899	0.9154018339059101	0.9049415847585297	1.0	0.08333333333333333	0.0
6860	0.07030529939972834	0.04200899105328629	0.035674248732385776	0.7394270263565635	None	0	0	0.1875	3	0.9090909090909091	20	0.5217391304347826	0.9090909090909091	23	20	0	1	0	0.08695652173913043	23	2	1.6	24	1.0	0.36363636363636365	0.9050205706643684	0.9689943195445315	0.5961221866189199	0.926690453845629	0.6214067928702134	0.87296937094337	0.9279298243543905	0.9331114245550503	1.0	0.43478260869565216	0.0
3708	0.12652754849935646	0.007681208499771179	-0.004442141599136277	0.8806738480561246	None	0	0	0.125	2	0.9047619047619048	19	0.19166666666666668	0.7619047619047619	17	16	5	2	0	0.5333333333333333	15	8	1.5333333333333334	23	0.15384615384615385	0	0.2932064557969412	0.9365951374823359	0.3493762392621368	0.9561890840247501	0.29359222426440257	0.9359330528692699	0.9418068896153511	0.9437010135997016	0.5882352941176471	0	0.0
2907	0.009518035862137519	0.003965084324234005	0.003843348221738607	0.9866687637327632	None	0	0	0.4	2	0.8	4	0.4666666666666667	0.6	4	3	2	4	0	0.6	5	3	0.4666666666666667	7	0.5714285714285714	0.3333333333333333	0.6768448244923795	0.8395183473728607	0.27792843221894603	0.6245041714756807	0.4779623411395968	0.9381460912385258	0.9173049850420559	0.8358264069633845	0.25	0.25	0.007299962952431294
324	None	None	None	None	None	0.4444444444444444	4	0.5	10	0.5185185185185185	14	0.32222222222222224	0.48148148148148145	21	13	7	0	0	0.4	15	6	1.9333333333333333	29	0.0	0.08333333333333333	0.45979145574374874	0.9328092978745873	0.8462395554934566	0.9605428229408323	0.8050663701304238	0.8027191262456405	0.8662178374010269	0.9174939962038942	0	0	0.0
5946	0.06358555805224694	0.020776474870398024	-0.0199633305977405	0.6973211284632834	None	0	0	0.2	3	0.9	18	0.5238095238095238	0.9	21	18	0	1	0	0.09523809523809523	21	2	1.4666666666666666	22	1.0	0.4	0.8170812782268438	0.9701757085780905	0.6947577771052759	0.924375582837757	0.47299622280288994	0.8614665613230527	0.9279298243543905	0.9311403248754624	1.0	0.42857142857142855	0.0
3247	0.050989109593492205	0.024627646571636644	0.02098364721328887	0.735428985569198	None	0	0	0.2727272727272727	3	0.8571428571428571	12	0.5333333333333333	0.8571428571428571	15	12	0	1	0	0.13333333333333333	15	2	1.0666666666666667	16	1.0	0.5714285714285714	0.9050205706643684	0.974537443682059	0.30032260243781844	0.8482652812716783	0.7096975916282892	0.8561555163629251	0.9467272949318261	0.9155354871633131	1.0	0.13333333333333333	0.0
5173	0.06376989263320819	0.017214371786005794	-0.01719732527316894	0.7082981091475453	None	0	0	0.2	3	0.9	18	0.5238095238095238	0.9	21	18	0	1	0	0.09523809523809523	21	2	1.4666666666666666	22	1.0	0.4	0.8170812782268438	0.9701757085780905	0.6947577771052759	0.924375582837757	0.47299622280288994	0.8614665613230527	0.9279298243543905	0.9311403248754624	1.0	0.42857142857142855	0.0
5314	0.060758488061923514	0.02652031350687638	0.01300697167810663	0.7444939705785427	None	0	0	0.1875	3	0.9090909090909091	20	0.5217391304347826	0.9090909090909091	23	20	0	1	0	0.08695652173913043	23	2	1.6	24	1.0	0.36363636363636365	0.8170812782268438	0.9674904350028767	0.6976692815706875	0.9085972096821892	0.47299622280288994	0.8998273782671726	0.9279298243543905	0.9326651534957101	1.0	0.08695652173913043	0.0
5816	0.06991194837079572	0.027134915380358948	0.024412705876134196	0.761005677872243	None	0	0	0.15	3	0.9259259259259259	25	0.5178571428571429	0.9259259259259259	28	25	0	1	0	0.07142857142857142	28	2	1.9333333333333333	29	1.0	0.37037037037037035	0.8610509244456062	0.9720637507003692	0.6947577771052759	0.9278624099746479	0.5472015078365516	0.86266661393356	0.9279298243543905	0.9338345245070372	1.0	0.4642857142857143	0.0
4671	0.06558553462834166	0.03642790812356633	0.032637114787127164	0.7368716798694942	None	0	0	0.1875	3	0.9090909090909091	20	0.5217391304347826	0.9090909090909091	23	20	0	1	0	0.08695652173913043	23	2	1.6	24	1.0	0.36363636363636365	0.8170812782268438	0.9701889604291042	0.6947577771052759	0.9184561365675513	0.47299622280288994	0.8621530817046895	0.9279298243543905	0.9295076866416861	1.0	0.08695652173913043	0.0
2727	0.041575905028409826	0.0016008225186506155	-0.0015965670636250333	0.9966095019074706	None	0	0	0.2857142857142857	4	0.7368421052631579	14	0.2625	0.5789473684210527	14	11	6	5	0	0.8	8	10	1.4	21	0.38461538461538464	0.26666666666666666	0.7584785169710985	0.8567292727722958	0.3445978347737951	0.9600078358427561	0.8472504627382726	0.943056788014327	0.9113072909800363	0.9302955789017805	0.07142857142857142	0.14285714285714285	0.0
4935	0.0628610878753615	0.02588464195044145	0.0017244340117839963	0.7628517125564289	None	0	0	0.21428571428571427	3	0.8947368421052632	17	0.525	0.8947368421052632	20	17	0	1	0	0.1	20	2	1.4	21	1.0	0.42105263157894735	0.8266263101579024	0.9668884460284317	0.7140373643041869	0.904634692236906	0.47299622280288994	0.887455896488743	0.9288884169083934	0.9284427093397586	1.0	0.05	0.0
3264	0.04816261826000219	0.010982453061588194	0.00754772685557139	0.7267589299644903	None	0	0	0.25	3	0.875	14	0.5294117647058824	0.875	17	14	0	1	0	0.11764705882352941	17	2	1.2	18	1.0	0.625	0.8170812782268438	0.9763222726693062	0.5872554248296122	0.9212107531815338	0.5140319529667594	0.8964522608312487	0.9438669694943268	0.9415227561447621	1.0	0.11764705882352941	0.0
4289	0.04735411502151109	0.023805479664982414	0.023449212922543823	0.7168246389204282	None	0	0	0.3	3	0.8461538461538461	11	0.5357142857142857	0.8461538461538461	14	11	0	1	0	0.14285714285714285	14	2	1.0	15	1.0	0.6153846153846154	0.9050205706643684	0.9726355781822744	0.2963430510706514	0.8545074390483239	0.7096975916282892	0.8542209448752505	0.9407433892126805	0.9144916719097378	1.0	0.14285714285714285	0.0
2817	0.052138812601362855	0.004314538149104415	-0.003556523244926857	0.9966158096033478	None	0	0	0.21428571428571427	3	0.8421052631578947	16	0.2727272727272727	0.5789473684210527	12	11	8	5	0	0.6363636363636364	11	7	1.4	21	0.2631578947368421	0.26666666666666666	0.7431842624097782	0.8259088302858951	0.3445978347737951	0.9306887099984447	0.5976352183960103	0.9454036988488963	0.902089710365428	0.9117578262857015	0.08333333333333333	0.25	0.0
1676	None	None	None	None	None	0	0	0.14285714285714285	2	0.8947368421052632	17	0.20192307692307693	0.6842105263157895	15	13	5	2	0	0.6153846153846154	13	8	1.4	21	0.16666666666666666	0	0.21899775012336717	0.9163438228247115	0.3382852571866316	0.961694619773729	0.3650339952160145	0.9195753642163673	0.9102002590507614	0.9361033015857942	0.6	0	0.0
854	None	None	None	None	None	0	0	0.6666666666666666	2	0.5	1	0.6666666666666666	0	0	0	3	3	0	0.6666666666666666	3	2	0.26666666666666666	4	0.3	0.6666666666666666	0	0	0	0	0	0	0	0	0	0	0
1556	None	None	None	None	None	0	0	0.42857142857142855	3	0.625	5	0.35714285714285715	0.625	5	5	4	0	0	0.5714285714285714	7	4	0.6666666666666666	10	0.0	0.6666666666666666	0.10858137295005119	0.6359966957137364	0.8394401175458335	0.5817226248712547	0.24391075965431627	0.8711861466490506	0.9583874509579868	0.7177082882552097	0	0	0.0
7428	0.07109926302022528	0.034714079925771454	0.02821610303879606	0.7438874991736533	None	0	0	0.1875	3	0.9047619047619048	19	0.5227272727272727	0.9047619047619048	22	19	0	1	0	0.09090909090909091	22	2	1.5333333333333334	23	1.0	0.38095238095238093	0.8170812782268438	0.9729453462935678	0.6947577771052759	0.9264431433111621	0.47299622280288994	0.8721279266590808	0.9322169234887868	0.9357493747264929	1.0	0.36363636363636365	0.0
4048	0.04296280482021553	0.0003743822282454695	-7.427472843940253e-05	0.8349933865029225	None	0	0	0.25	3	0.8666666666666667	13	0.53125	0.8666666666666667	16	13	0	1	0	0.125	16	2	1.1333333333333333	17	1.0	0.5333333333333333	0.8610509244456062	0.9746658602834802	0.30032260243781844	0.8439571740917178	0.7096975916282892	0.8619453914149477	0.9414029825065671	0.9160476155293271	1.0	0.125	0.0
2838	0.014873752690216601	0.0042572302388133604	-0.0001949523647608331	0.9492727915982669	None	0	0	0.2857142857142857	2	0.875	7	0.625	0.625	5	5	4	0	0	0.25	8	2	0.6666666666666666	10	0.0	0.2222222222222222	0.24808897860078086	0.5	0.9173100405335293	0.5081690317907963	0.7217825859229356	0.5331719153116907	0.9431952252572842	0.5137933233171782	0	0	0.0
709	None	None	None	None	None	0	0	0.7142857142857143	5	0.125	1	1.0	0	0	0	9	0	0	0.4	5	2	0.6666666666666666	10	0.0	0	0	0	0	0	0	0	0	0	0	0	0
2337	None	None	None	None	None	0	0	0.5714285714285714	4	0.5	4	0.625	0.375	4	3	5	4	0	1.0	4	4	0.6666666666666666	10	0.3076923076923077	0.3333333333333333	0.7634454897895256	0.8880312718007963	0.3515879353481111	0.7566337586052461	0.7278006128915138	0.9445414599136746	0.9248904385853022	0.8821955489087778	0.375	0.25	0.0
4152	0.05868418502698516	0.023031993370041935	-0.00016169965267811716	0.7485455754156626	None	0	0	0.16666666666666666	3	0.92	23	0.5192307692307693	0.92	26	23	0	1	0	0.07692307692307693	26	2	1.8	27	1.0	0.48	0.6858159729905295	0.9602553861384876	0.7304054470376864	0.8850823509626409	0.47299622280288994	0.8916081163375845	0.9337489177268746	0.9201574175314992	1.0	0.038461538461538464	0.0
5239	0.06067357464327384	0.03391262675437814	0.026440275601919	0.7261729698962411	None	0	0	0.21428571428571427	3	0.8888888888888888	16	0.5263157894736842	0.8888888888888888	19	16	0	1	0	0.10526315789473684	19	2	1.3333333333333333	20	1.0	0.4444444444444444	0.8170812782268438	0.9670924604560734	0.6947577771052759	0.916328904390259	0.47299622280288994	0.8764241519727033	0.9279298243543905	0.9294118518596395	1.0	0.10526315789473684	0.0
6659	0.06749818380699	0.04306066531169411	-0.03807119488845892	0.7336154505592645	None	0	0	0.21428571428571427	3	0.8888888888888888	16	0.5263157894736842	0.8888888888888888	19	16	0	1	0	0.10526315789473684	19	2	1.3333333333333333	20	1.0	0.3333333333333333	0.8170812782268438	0.9715861606683963	0.6947577771052759	0.9217958383474909	0.47299622280288994	0.8810632862920824	0.9306521343393043	0.9350630696019946	1.0	0.3684210526315789	0.0
2600	7.266941108340602e-09	6.1902313642462575e-09	-5.009269668055028e-11	0.9999992763299874	None	0	0	1.0	1	0	0	1.0	0	0	0	1	0	0	0.5	2	1	0.13333333333333333	2	0.0	0	0	0	0	0	0	0	0	0	0	0	0
2519	None	None	None	None	None	0	0	0.2	1	1.0	5	0.5833333333333334	0.6	3	3	3	5	0	0.75	3	4	0.4666666666666667	7	0.5	0.4	0.31272887210380845	0.9029066259971695	0.5184059408828919	0.9386214319284321	1.0	0.9579136454641858	0.9468567745928548	0.9366782240631132	0.3333333333333333	0.3333333333333333	0.0
3759	0.11939659579599438	0.024930131256167238	0.02095853422374963	0.8255034425617311	None	0	0	0.125	2	0.9090909090909091	20	0.17777777777777778	0.8181818181818182	20	18	3	2	0	0.6	15	9	1.6	24	0.25	0	0.47184220076824046	0.9297585257441147	0.357140190866916	0.9500914641036023	0.3650339952160145	0.9168959165847969	0.9162529861800845	0.9336041165698354	0.55	0	0.0
486	None	None	None	None	None	0	0	0.5	2	0.6666666666666666	2	1.0	0.6666666666666666	3	2	1	0	0	0.2	5	1	0.3333333333333333	5	0.0	0.5	0.24167006766869567	0.6518965376517705	0.7656386501697545	0.58853690853659	0.4116989596604771	0.6880376730440894	0.8986735997103761	0.64384436158166	0	0	0.0
1892	None	None	None	None	None	0	0	0.75	3	0.3333333333333333	1	0.625	0.3333333333333333	4	1	0	1	0	0.5	4	2	0.3333333333333333	5	1.0	0.6666666666666666	0.4793536635081607	0.899927598698327	0.8227103926752155	0.921647337513435	0.4248444235400474	0.7975218930840806	0.9114810175979304	0.8819208204428514	1.0	0.25	0.0
852	None	None	None	None	None	0	0	0.15384615384615385	2	0.9411764705882353	16	0.2261904761904762	0.7058823529411765	12	12	6	3	0	0.5833333333333334	12	7	1.2666666666666666	19	0.1875	0	0.2591873749410186	0.9310887580862245	0.3288311711496009	0.9644840831509607	0.3650339952160145	0.9603065557525143	0.9261124289428672	0.9539289632680765	0.4166666666666667	0	0.0
5506	0.06481491744923144	0.03866270737559026	0.03608563918798698	0.7402601787695677	None	0	0	0.1875	3	0.9047619047619048	19	0.5227272727272727	0.9047619047619048	22	19	0	1	0	0.09090909090909091	22	2	1.5333333333333334	23	1.0	0.38095238095238093	0.8170812782268438	0.9717067533632902	0.6947577771052759	0.9246155199439297	0.47299622280288994	0.8738300347867932	0.9293030849651299	0.9345933647274924	1.0	0.4090909090909091	0.0
7335	0.07306680911567495	0.04781655240559653	0.03143533319882828	0.7272661426270285	None	0	0	0.2	3	0.9	18	0.5238095238095238	0.9	21	18	0	1	0	0.09523809523809523	21	2	1.4666666666666666	22	1.0	0.4	0.8170812782268438	0.9701757085780905	0.6947577771052759	0.9244065199153841	0.47299622280288994	0.8780375952574642	0.9279298243543905	0.9342143483039089	1.0	0.42857142857142855	0.0
2983	0.0009088718001149367	0.0008689474560824351	-2.9122895593747667e-06	0.993843334376874	None	0	0	0.5	1	1.0	1	1.0	1.0	2	1	0	0	0	0.3333333333333333	3	1	0.2	3	0.0	0	0.24808897860078086	0.5	0.9152676008418361	0.505105921733314	0.7217825859229356	0.5	0.9428206887422111	0.5017020265022443	0	0	0.0
6138	0.06318784985960686	0.04029777924421426	0.030434654498264154	0.7245199068102324	None	0	0	0.1875	3	0.9047619047619048	19	0.5227272727272727	0.9047619047619048	22	19	0	1	0	0.09090909090909091	22	2	1.5333333333333334	23	1.0	0.38095238095238093	0.8170812782268438	0.9724350338934976	0.6947577771052759	0.9219484636413418	0.47299622280288994	0.8807646690258005	0.9293030849651299	0.9356771967137982	1.0	0.4090909090909091	0.0
4609	0.055765755054807284	0.03624362863089225	0.033608584513151345	0.7298206661092219	None	0	0	0.2	3	0.9	18	0.5238095238095238	0.9	21	18	0	1	0	0.09523809523809523	21	2	1.4666666666666666	22	1.0	0.4	0.8170812782268438	0.9738290811000845	0.6947577771052759	0.9256342268438246	0.47299622280288994	0.8530631412281888	0.9341340985625702	0.9329116636735628	1.0	0.09523809523809523	0.0
5696	0.07183976540452544	0.04526000045810721	0.038471255735760844	0.7378610299835361	None	0	0	0.1875	3	0.9047619047619048	19	0.5227272727272727	0.9047619047619048	22	19	0	1	0	0.09090909090909091	22	2	1.5333333333333334	23	1.0	0.38095238095238093	0.8170812782268438	0.9720092971767608	0.6947577771052759	0.9245651748286845	0.47299622280288994	0.8756179256308378	0.9293030849651299	0.9351344151670963	1.0	0.4090909090909091	0.0
6814	0.06460335339977781	0.023094436056126256	0.020912147891728586	0.7564208493734569	None	0	0	0.17647058823529413	3	0.9130434782608695	21	0.5208333333333334	0.9130434782608695	24	21	0	1	0	0.08333333333333333	24	2	1.6666666666666667	25	1.0	0.34782608695652173	0.8170812782268438	0.9724287512815314	0.6947577771052759	0.9256224724237941	0.48718394254688224	0.8485621454229348	0.9293030849651299	0.9310266665112116	1.0	0.5	0.0
7031	0.07175312001969326	0.03281488188297028	0.02964956246150445	0.7406059893171716	None	0	0	0.1875	3	0.9090909090909091	20	0.5217391304347826	0.9090909090909091	23	20	0	1	0	0.08695652173913043	23	2	1.6	24	1.0	0.36363636363636365	0.8170812782268438	0.9697677815430731	0.7304054470376864	0.9275982193001838	0.47299622280288994	0.847214317655189	0.9279298243543905	0.9293760804249865	1.0	0.43478260869565216	0.0
1516	None	None	None	None	None	0	0	0.6666666666666666	2	0.5	1	0.6666666666666666	0	2	0	1	1	0	0.6666666666666666	3	2	0.26666666666666666	4	0.25	0.6666666666666666	0	0	0	0	0	0	0	0	0	0	0
4120	0.06569136844081638	0.030708246726875096	0.02477392234435465	0.751913893639112	None	0	0	0.15	3	0.9259259259259259	25	0.5178571428571429	0.9259259259259259	28	25	0	1	0	0.07142857142857142	28	2	1.9333333333333333	29	1.0	0.4444444444444444	0.5545506677542154	0.9618989890897844	0.7304054470376864	0.8933829116596281	0.47299622280288994	0.8939168287822901	0.9337489177268746	0.9238100192191999	1.0	0.03571428571428571	0.0
4873	0.05411033475898601	0.023125177696924598	0.020180496823288582	0.7213608253405912	None	0	0	0.21428571428571427	3	0.8888888888888888	16	0.5263157894736842	0.8888888888888888	19	16	0	1	0	0.10526315789473684	19	2	1.3333333333333333	20	1.0	0.4444444444444444	0.8170812782268438	0.9724451527381097	0.6976692815706875	0.9223151998973126	0.47299622280288994	0.8549192622293555	0.9306521343393043	0.9311095741153601	1.0	0.10526315789473684	0.0
6081	0.06598229785729119	0.04115850143290378	0.036075192778945886	0.7432568464449352	None	0	0	0.1875	3	0.9047619047619048	19	0.5227272727272727	0.9047619047619048	22	19	0	1	0	0.09090909090909091	22	2	1.5333333333333334	23	1.0	0.38095238095238093	0.7791493004988398	0.9724482840928625	0.7125816120714811	0.9202533366077966	0.47299622280288994	0.8736745109042348	0.9293030849651299	0.9338751055181618	1.0	0.4090909090909091	0.0
2700	1.0056635052530571e-08	9.681733264099842e-09	6.8928387929567225e-09	0.9999987597928932	None	0	0	1.0	2	0.0	0	0.75	0	0	0	2	0	0	1.0	2	2	0.2	3	0.0	0	0	0	0	0	0	0	0	0	0	0	0
1305	None	None	None	None	None	0.5	1	0.6666666666666666	4	0.5	3	0.4444444444444444	0.5	5	3	2	5	0	0.5	6	3	0.5333333333333333	8	0.8333333333333334	1.0	0.7808163104428174	0.9497773721321445	0.668734872711242	0.9559862103049382	0.9824004727764557	0.6881491029392846	0.9495054209086138	0.9063471548049342	0.2	0.6	0.0
5325	0.058193153859169455	0.0214363276656813	0.0018217451948029434	0.7561612551988883	None	0	0	0.21428571428571427	3	0.8888888888888888	16	0.5263157894736842	0.8888888888888888	19	16	0	1	0	0.10526315789473684	19	2	1.3333333333333333	20	1.0	0.4444444444444444	0.8170812782268438	0.9695884813086314	0.6947577771052759	0.9244462088973361	0.47299622280288994	0.8642838044900056	0.9279298243543905	0.9312410890522801	1.0	0.10526315789473684	0.0
7488	0.0734897369593859	0.04102416330353557	0.031636877025248165	0.7335040133242451	None	0	0	0.1875	3	0.9047619047619048	19	0.5227272727272727	0.9047619047619048	22	19	0	1	0	0.09090909090909091	22	2	1.5333333333333334	23	1.0	0.38095238095238093	0.9050205706643684	0.9647648674492079	0.4515216043247314	0.9237100833326828	0.6214067928702134	0.8795311515785657	0.9279298243543905	0.9306832234861865	1.0	0.5	0.0
7483	0.0734544304776805	0.02903217998978906	-0.005724453653753764	0.7609749136867372	None	0	0	0.1875	3	0.9047619047619048	19	0.5227272727272727	0.9047619047619048	22	19	0	1	0	0.09090909090909091	22	2	1.5333333333333334	23	1.0	0.38095238095238093	0.8170812782268438	0.9717067533632902	0.6947577771052759	0.9246472116973418	0.48718394254688224	0.8529348770683627	0.9293030849651299	0.9308931077809426	1.0	0.4090909090909091	0.0
7326	0.10526656279170349	0.007331479464451351	-0.005281786249434	0.7658502458053789	None	0	0	0.1875	3	0.9047619047619048	19	0.5227272727272727	0.9047619047619048	22	19	0	1	0	0.09090909090909091	22	2	1.5333333333333334	23	1.0	0.38095238095238093	0.19843396938784597	0.9660249951388657	0.6468957340948037	0.8658818488574992	0.5472015078365516	0.8930057434603093	0.9253027077690623	0.9201805920344722	1.0	0.13636363636363635	0.0
7396	0.06245442267560842	0.03452482868931468	0.0343048243689534	0.7547134570059499	None	0	0	0.1875	3	0.9090909090909091	20	0.5217391304347826	0.9090909090909091	23	20	0	1	0	0.08695652173913043	23	2	1.6	24	1.0	0.36363636363636365	0.8170812782268438	0.9727332575605969	0.6947577771052759	0.9244749092331268	0.47299622280288994	0.8487001501354332	0.9306521343393043	0.9309397439959032	1.0	0.391304347826087	0.0
7197	0.07277605528868729	0.044347878064432106	0.03860504473073698	0.7413447904946424	None	0	0	0.1875	3	0.9090909090909091	20	0.5217391304347826	0.9090909090909091	23	20	0	1	0	0.08695652173913043	23	2	1.6	24	1.0	0.36363636363636365	0.8170812782268438	0.9721331529007586	0.6947577771052759	0.9271772159763435	0.47299622280288994	0.8715415052949004	0.9306521343393043	0.9352497585741524	1.0	0.391304347826087	0.0
103	None	None	None	None	None	0.25	1	0.4	4	0.7692307692307693	10	0.38461538461538464	0.6923076923076923	13	9	1	0	0	0.23076923076923078	13	3	1.0	15	0.0	1.0	0.6081567684735933	0.9021544628508659	0.31789519340969513	0.9098301880225459	0.6041999500068138	0.8909349697839384	0.8976906557454997	0.9012414624267113	0	0	0.0
91	None	None	None	None	None	0	0	1.0	1	0	0	1.0	0	0	0	1	2	0	0.5	1	2	0.13333333333333333	2	0.3333333333333333	0	0	0	0	0	0	0	0	0	0	0	0
5276	0.060147413365408575	0.031682132146447876	0.020497039804909033	0.7382290471646769	None	0	0	0.21428571428571427	3	0.8947368421052632	17	0.525	0.8947368421052632	20	17	0	1	0	0.1	20	2	1.4	21	1.0	0.42105263157894735	0.8361713420889609	0.9635265144864236	0.6962135293379816	0.9111849433977597	0.47299622280288994	0.89363593033777	0.9279298243543905	0.9293585971386864	1.0	0.05	0.0
1801	None	None	None	None	None	0	0	0.5	2	0.5	2	0.6666666666666666	0	0	0	5	2	0	1.0	3	3	0.4	6	0.14285714285714285	0.5	0	0	0	0	0	0	0	0	0	0	0
6887	0.07432845252466212	0.046879234163772106	0.035638883033531576	0.7362899524572781	None	0	0	0.1875	3	0.9090909090909091	20	0.5217391304347826	0.9090909090909091	23	20	0	1	0	0.08695652173913043	23	2	1.6	24	1.0	0.36363636363636365	0.8170812782268438	0.9709326994016553	0.6947577771052759	0.926388514873709	0.5013716622908745	0.8524604334261103	0.9279298243543905	0.9307578126780487	1.0	0.43478260869565216	0.0
628	None	None	None	None	None	0	0	0.5	1	1.0	1	1.0	0	0	0	2	1	0	0.3333333333333333	3	1	0.2	3	0.125	0	0	0	0	0	0	0	0	0	0	0	0
2708	0.005870105255740625	0.0005152073489036158	6.22798201303512e-05	0.9840608501979781	None	0	0	0.3333333333333333	1	1.0	2	1.0	1.0	3	2	0	0	0	0.25	4	1	0.26666666666666666	4	0.0	0	0.24167006766869567	0.8870331496759383	0.7656386501697545	0.614695040689419	0.4116989596604771	0.7238915082181253	0.8969998349953976	0.7620422595230133	0	0	0.0
1383	None	None	None	None	None	0	0	0.25	1	1.0	4	0.6	0.75	4	3	1	0	0	0.4	2	5	0.4	6	0.0	0	0.8325694298476616	0.6949376136060506	0.8229822368339861	0.8091577573686506	0.7007821202364886	0.9500060435993799	0.7089474665533889	0.8503657950125296	0	0	0.0
3206	0.04431445192127724	0.01533983603030994	0.013829662002637463	0.8418414783554723	None	0	0	0.25	3	0.8666666666666667	13	0.53125	0.8666666666666667	16	13	0	1	0	0.125	16	2	1.1333333333333333	17	1.0	0.6666666666666666	0.5050052006143807	0.9761797271258388	0.30032260243781844	0.9061218770480577	0.6214067928702134	0.9025571772453757	0.9428347419782342	0.9390844807236319	1.0	0.125	0.0
5669	0.06005616432596429	0.032385793641162945	0.03218355036998337	0.738045593726555	None	0	0	0.1875	3	0.9090909090909091	20	0.5217391304347826	0.9090909090909091	23	20	0	1	0	0.08695652173913043	23	2	1.6	24	1.0	0.36363636363636365	0.8170812782268438	0.9709265289669319	0.6947577771052759	0.92308651380463	0.47299622280288994	0.886688217009583	0.9279298243543905	0.936052286159077	1.0	0.08695652173913043	0.0
1931	None	None	None	None	None	0	0	0.75	3	0.25	1	0.5	0.25	1	1	4	0	0	0.75	4	3	0.4	6	0.0	0	0.8980480843892382	0.5	0.9674369137367298	0.5	0.9936402093920519	0.5	0.5994825657067563	0.5	0	0	0.0
3366	0.042505267485215055	0.015730949661030603	0.014315602183743382	0.7648821124119531	None	0	0	0.23076923076923078	3	0.8823529411764706	15	0.5277777777777778	0.8823529411764706	18	15	0	1	0	0.1111111111111111	18	2	1.2666666666666666	19	1.0	0.7058823529411765	0.8170812782268438	0.9683633913916363	0.6947577771052759	0.9078202106684714	0.47299622280288994	0.8994014515644073	0.9302447850956014	0.9329593947214767	1.0	0.1111111111111111	0.0
3933	0.09494745461100348	0.011656179606364416	0.011591828840011748	0.8217002451503208	None	0	0	0.125	2	0.9047619047619048	19	0.19166666666666668	0.8095238095238095	19	17	3	2	0	0.5333333333333333	15	8	1.5333333333333334	23	0.25	0	0.33424686261673814	0.939384832717405	0.357140190866916	0.9599212914306279	0.3650339952160145	0.9033697900081872	0.9297146408750487	0.9380403093312124	0.5789473684210527	0	0.0
3720	0.11402915743436559	0.02449805666676281	0.02425620808652237	0.7320513654232061	None	0	0	0.13333333333333333	2	0.9	18	0.19642857142857142	0.8	18	16	3	2	0	0.5714285714285714	14	8	1.4666666666666666	22	0.25	0	0.42411177090500746	0.93834570044096	0.35325821506452637	0.9520936164977677	0.32931310974020855	0.9162689110268777	0.9226165335119149	0.9371188221531424	0.5555555555555556	0	0.0
4374	0.07050024522751056	0.03358684342738425	0.015011619015083957	0.710758599141558	None	0	0	0.17647058823529413	3	0.9130434782608695	21	0.5208333333333334	0.9130434782608695	24	21	0	1	0	0.08333333333333333	24	2	1.6666666666666667	25	1.0	0.34782608695652173	0.9050205706643684	0.9573606931665711	0.2923634997034843	0.9265748877134345	0.6214067928702134	0.8691933403961104	0.9279298243543905	0.9250823048399884	1.0	0.041666666666666664	0.0
2274	None	None	None	None	None	0	0	0.8	4	0.0	0	0.5833333333333334	0	2	0	4	0	0	0.75	3	4	0.4666666666666667	7	0.0	0.4	0	0	0	0	0	0	0	0	0	0	0
104	None	None	None	None	None	0	0	0.75	3	0.25	1	0.75	0	1	0	4	2	0	0.5	4	2	0.4	6	0.18181818181818182	0.5	0	0	0	0	0	0	0	0	0	0	0
6685	0.06360236116875348	0.037076994748908895	0.034680726124337535	0.7332466033062951	None	0	0	0.1875	3	0.9090909090909091	20	0.5217391304347826	0.9090909090909091	23	20	0	1	0	0.08695652173913043	23	2	1.6	24	1.0	0.36363636363636365	0.8170812782268438	0.9725057394342127	0.6947577771052759	0.92004823874929	0.47299622280288994	0.8772995663231847	0.9279298243543905	0.9345432316307313	1.0	0.43478260869565216	0.0
3525	0.0676293194459277	0.017061543917493385	0.015672601729799084	0.6750991875081875	None	0	0	0.1875	3	0.9090909090909091	20	0.5217391304347826	0.9090909090909091	23	20	0	1	0	0.08695652173913043	23	2	1.6	24	1.0	0.5454545454545454	0.5354606038920983	0.9649018436924761	0.6947577771052759	0.9094161238687384	0.47299622280288994	0.9402409169472827	0.9324561581147506	0.9422459624855348	1.0	0.08695652173913043	0.0
6964	0.07921898999989863	0.01639456208836824	0.014797765047434096	0.7348719731663362	None	0	0	0.1875	3	0.9047619047619048	19	0.5227272727272727	0.9047619047619048	22	19	0	1	0	0.09090909090909091	22	2	1.5333333333333334	23	1.0	0.38095238095238093	0.8459645240162498	0.9728775395902225	0.6947577771052759	0.9261579907349204	0.49351408788482465	0.8752722603696121	0.9293030849651299	0.9361838107272195	1.0	0.5	0.0
1834	None	None	None	None	None	0	0	0.5	3	0.5	3	0.4444444444444444	0.5	3	3	4	0	0	0.5	6	3	0.5333333333333333	8	0.0	1.0	0.10858137295005119	0.6587312080688462	0.8394401175458335	0.5957471205088202	0.24391075965431627	0.904883985650721	0.9583874509579868	0.7501433068302443	0	0	0.0
1399	None	None	None	None	None	0	0	0.5	2	0.5	2	0.5	0.25	1	1	4	1	0	0.75	3	4	0.4	6	0.08333333333333333	0	1.0	0.5	0.9674369137367298	0.5	1.0	0.5	0.5383007865326803	0.5	1.0	1.0	0.0
6871	0.061870024915375695	0.03965178632630015	0.03760830078496661	0.740482828241271	None	0	0	0.1875	3	0.9090909090909091	20	0.5217391304347826	0.9090909090909091	23	20	0	1	0	0.08695652173913043	23	2	1.6	24	1.0	0.36363636363636365	0.8170812782268438	0.972997887470073	0.6947577771052759	0.9244749092331268	0.47299622280288994	0.8487001501354332	0.9306521343393043	0.9311542660468506	1.0	0.391304347826087	0.0
4337	0.07047460086911846	0.02807903217892202	0.027984317023760925	0.7487398148310715	None	0	0	0.1875	3	0.9090909090909091	20	0.5217391304347826	0.9090909090909091	23	20	0	1	0	0.08695652173913043	23	2	1.6	24	1.0	0.36363636363636365	0.8170812782268438	0.9722355873996235	0.7304054470376864	0.9228042434634375	0.47299622280288994	0.8457657718027789	0.9306521343393043	0.929534580105448	1.0	0.34782608695652173	0.0
1900	None	None	None	None	None	0.5	1	0.6666666666666666	4	0.3333333333333333	2	0.6666666666666666	0	3	0	4	3	0	0.75	3	4	0.5333333333333333	8	0.3333333333333333	0.5	0	0	0	0	0	0	0	0	0	0	0
1313	None	None	None	None	None	0.5	1	0.6666666666666666	4	0.5	3	0.4444444444444444	0.5	5	3	2	5	0	0.5	6	3	0.5333333333333333	8	0.8333333333333334	1.0	0.7808163104428174	0.9497773721321445	0.668734872711242	0.9559862103049382	0.9824004727764557	0.6881491029392846	0.9495054209086138	0.9063471548049342	0.2	0.6	0.0
599	None	None	None	None	None	0.5	1	0.7142857142857143	5	0.125	1	0.8333333333333334	0.125	4	1	5	2	0	0.75	4	3	0.6666666666666666	10	0.18181818181818182	0.5714285714285714	0.634038833287071	0.9094773314958801	0.5154339847515652	0.9312626163553261	0.42846768230657784	0.9306523197110643	0.9042731171716386	0.9243814821814442	0.625	0.25	0.0
2475	None	None	None	None	None	0	0	0.14285714285714285	1	1.0	8	0.4166666666666667	0	0	0	9	2	0	0.375	8	3	0.6666666666666666	10	0.09090909090909091	0	0	0	0	0	0	0	0	0	0	0	0
6880	0.06899411967055581	0.04221223440148328	0.03487689811399837	0.7360479591505287	None	0	0	0.1875	3	0.9090909090909091	20	0.5217391304347826	0.9090909090909091	23	20	0	1	0	0.08695652173913043	23	2	1.6	24	1.0	0.36363636363636365	0.8170812782268438	0.972997887470073	0.6947577771052759	0.9243285207748588	0.47299622280288994	0.8528484378727159	0.9306521343393043	0.9318048906367582	1.0	0.391304347826087	0.0
1085	None	None	None	None	None	0	0	0.6666666666666666	2	0.5	1	1.0	0	0	0	3	1	0	0.25	4	1	0.26666666666666666	4	0.1	0.6666666666666666	0	0	0	0	0	0	0	0	0	0	0
1696	None	None	None	None	None	0	0	0.3333333333333333	1	1.0	2	1.0	1.0	2	2	1	0	0	0.25	1	4	0.26666666666666666	4	0.0	0	0.6750822808199264	0.953935221995356	0.3594384347729624	0.8788405735326092	0.4128109535480111	0.958037458854856	0.9506026282309417	0.9378118171416567	0	0	0.0
2601	3.193169354591545e-05	4.4131614480429243e-07	-4.0066126587403405e-07	0.9999978613405686	None	0	0	0.75	3	0.5	2	0.5	0.5	5	2	0	1	0	0.75	4	3	0.4	6	1.0	1.0	0.4880071802954863	0.7124473919160509	0.944439329101925	0.917459243543873	0.4248444235400474	0.6059162437151401	0.9101055436341864	0.7770571035272174	1.0	0.4	0.0
2084	None	None	None	None	None	0	0	0.75	3	0.25	1	0.5	0.25	2	1	3	0	0	0.75	3	4	0.4	6	0.0	0	0.8980480843892382	0.5	0.9674369137367298	0.5	0.9936402093920519	0.5	0.5994825657067563	0.5	0	0	0.0
1908	None	None	None	None	None	1.0	1	0.8	4	0.4	2	0.4666666666666667	0	2	0	4	1	0	0.6	5	3	0.4666666666666667	7	0.1	1.0	0	0	0	0	0	0	0	0	0	0	0
1178	None	None	None	None	None	0	0	0.42857142857142855	3	0.75	6	0.5555555555555556	0.75	9	6	0	1	0	0.2222222222222222	9	2	0.6666666666666666	10	1.0	1.0	0.1929291230019176	0.977514344318305	0.30032260243781844	0.9044451816656014	0.6214067928702134	0.8888304734636998	0.9467272949318261	0.9369992432093756	1.0	0.2222222222222222	0.0
2003	None	None	None	None	None	0.5	1	0.6666666666666666	4	0.3333333333333333	2	0.6666666666666666	0	3	0	4	2	0	0.75	3	4	0.5333333333333333	8	0.2222222222222222	0.5	0	0	0	0	0	0	0	0	0	0	0
4180	0.03692169513292079	0.004768577492533112	0.0027480665370610176	0.6825054495894665	None	0	0	0.3	3	0.8461538461538461	11	0.5357142857142857	0.8461538461538461	14	11	0	1	0	0.14285714285714285	14	2	1.0	15	1.0	0.6153846153846154	0.9050205706643684	0.9726355781822744	0.2963430510706514	0.8545074390483239	0.7096975916282892	0.8621897606199356	0.9414029825065671	0.9161835869507667	1.0	0.14285714285714285	0.0
446	None	None	None	None	None	0	0	0.6666666666666666	2	0.5	1	1.0	0.5	2	1	1	0	0	0.25	4	1	0.26666666666666666	4	0.0	0.6666666666666666	0.17512572030937343	0.6604821271075183	0.800496944166101	0.5961458932958119	0.3278048596573967	0.6982421315032058	0.9352055642654186	0.6527778440298672	0	0	0.0
2375	None	None	None	None	None	0	0	0.6666666666666666	2	0.5	1	1.0	0.5	3	1	0	0	0	0.25	4	1	0.26666666666666666	4	0.0	0.6666666666666666	0.2967647106111778	0.9385975114391483	0.700981456248506	0.9040577636148612	0.16077784957639832	0.938820296096826	0.9242817672456659	0.9287049357687445	0	0	0.0
5515	0.06199998790992916	0.04215201012448116	0.030450039463112918	0.7207662202404463	None	0	0	0.21428571428571427	3	0.8888888888888888	16	0.5263157894736842	0.8888888888888888	19	16	0	1	0	0.10526315789473684	19	2	1.3333333333333333	20	1.0	0.4444444444444444	0.8170812782268438	0.9707569780810584	0.7304054470376864	0.9220805329159302	0.47299622280288994	0.8571866459232126	0.9279298243543905	0.9301179779883176	1.0	0.05263157894736842	0.0
3786	0.06726735319100186	0.018440043486450123	0.01678621450891427	0.6768143204037251	None	0	0	0.1875	3	0.9090909090909091	20	0.5217391304347826	0.9090909090909091	23	20	0	1	0	0.08695652173913043	23	2	1.6	24	1.0	0.5454545454545454	0.5354606038920983	0.9649018436924761	0.6947577771052759	0.9094161238687384	0.47299622280288994	0.9402409169472827	0.9324561581147506	0.9422459624855348	1.0	0.08695652173913043	0.0
5132	0.07072743374174972	0.04106167762315607	0.028664632307727426	0.7307613422852544	None	0	0	0.1875	3	0.9047619047619048	19	0.5227272727272727	0.9047619047619048	22	19	0	1	0	0.09090909090909091	22	2	1.5333333333333334	23	1.0	0.38095238095238093	0.8170812782268438	0.9684080531404767	0.6947577771052759	0.921400547556447	0.47299622280288994	0.869042166214852	0.9279298243543905	0.9303621637115603	1.0	0.4090909090909091	0.0
7373	0.0668525057926759	0.04286859639528005	0.03863829376622938	0.7421100024050203	None	0	0	0.1875	3	0.9090909090909091	20	0.5217391304347826	0.9090909090909091	23	20	0	1	0	0.08695652173913043	23	2	1.6	24	1.0	0.36363636363636365	0.9050205706643684	0.9689943195445315	0.6106797089459786	0.926705930425916	0.6214067928702134	0.8736660122569928	0.9279298243543905	0.9332470413234607	1.0	0.43478260869565216	0.0
6327	0.06254926113023292	0.038498575648899636	0.03218729077042607	0.7405689284235415	None	0	0	0.2	3	0.9	18	0.5238095238095238	0.9	21	18	0	1	0	0.09523809523809523	21	2	1.4666666666666666	22	1.0	0.4	0.8170812782268438	0.9724039403200246	0.6947577771052759	0.9207439333919125	0.47299622280288994	0.8760812446211076	0.9323317120267489	0.934429461893454	1.0	0.14285714285714285	0.0
7115	0.07422015190794909	0.039461544239669626	0.03688457769366771	0.7407315819592077	None	0	0	0.1875	3	0.9047619047619048	19	0.5227272727272727	0.9047619047619048	21	19	1	3	0	0.09090909090909091	22	2	1.5333333333333334	23	0.75	0.38095238095238093	0.8170812782268438	0.9728933406186903	0.6947577771052759	0.923197027415465	0.47299622280288994	0.8679168867186012	0.9337489177268746	0.9340060378764118	0.047619047619047616	0.38095238095238093	0.0
897	None	None	None	None	None	0.5	1	0.6666666666666666	4	0.5714285714285714	4	0.6	0.2857142857142857	5	2	3	3	0	0.6	5	3	0.6	9	0.42857142857142855	0.5	0.6805059063368429	0.9416161731981274	0.6822856393044503	0.9471615352949245	0.9535925000184544	0.6641581586200916	0.9495835033683722	0.8924699986826485	0.2	0.4	0.0
5874	0.0711989216324988	0.04077070973369728	0.03536119096950305	0.7343141833269173	None	0	0	0.1875	3	0.9090909090909091	20	0.5217391304347826	0.9090909090909091	23	20	0	1	0	0.08695652173913043	23	2	1.6	24	1.0	0.36363636363636365	0.8170812782268438	0.9679602096997394	0.6947577771052759	0.926464821740828	0.47299622280288994	0.8773433354557248	0.9279298243543905	0.9331705807547023	1.0	0.43478260869565216	0.0
7418	0.08297600878205832	0.013727092921403167	0.010397617811935614	0.7312528034656407	None	0	0	0.1875	3	0.9090909090909091	20	0.5217391304347826	0.9090909090909091	23	20	0	1	0	0.08695652173913043	23	2	1.6	24	1.0	0.36363636363636365	0.8557577059435385	0.9727506158428878	0.6947577771052759	0.9286313247301864	0.5140319529667594	0.8711693529002574	0.9306521343393043	0.9360816219015153	1.0	0.43478260869565216	0.0
3837	0.06960955159928174	0.02843509446145025	0.02002342714424751	0.7604223828031164	None	0	0	0.16666666666666666	3	0.9166666666666666	22	0.52	0.9166666666666666	25	22	0	1	0	0.08	25	2	1.7333333333333334	26	1.0	0.5	0.5545506677542154	0.9566755851909919	0.7304054470376864	0.8865564446781715	0.47299622280288994	0.9003341943838256	0.9337489177268746	0.9206036301543394	1.0	0.08	0.0
1580	None	None	None	None	None	0	0	0.5	3	0.7142857142857143	5	0.5625	0.7142857142857143	8	5	0	1	0	0.25	8	2	0.6	9	1.0	0.5714285714285714	0.7245871529093808	0.899353459268557	0.7915829657247888	0.938433892868282	0.5141324482977196	0.9050442049945788	0.8808637432303847	0.9160291282386374	1.0	0.5	0.0
158	None	None	None	None	None	0	0	0.75	3	0.5	2	0.6	0.5	3	2	2	1	0	0.4	2	5	0.4	6	0.14285714285714285	0.5	0.8067714157116095	0.7117237189998391	0.9866238897417382	0.8272101454642957	0.11940546426784131	0.7971108850873215	0.9767296956515513	0.7823412287609038	1.0	0.6666666666666666	0.0
396	None	None	None	None	None	0	0	0.6666666666666666	4	0.3333333333333333	2	0.5333333333333333	0.3333333333333333	6	2	1	1	0	0.6	3	5	0.5333333333333333	8	0.5	0.4	0.5225894914790634	0.7126673832776989	0.7021471890443098	0.7513464592535263	0.38099853502898506	0.9251721117593263	0.7135957489204511	0.819010309682286	1.0	0	0.0
7075	0.0761900502271767	0.026937105604120923	0.0033476935279934924	0.7543835596379638	None	0	0	0.1875	3	0.9047619047619048	19	0.5227272727272727	0.9047619047619048	22	19	0	1	0	0.09090909090909091	22	2	1.5333333333333334	23	1.0	0.38095238095238093	0.8170812782268438	0.9720092971767608	0.6947577771052759	0.9246472116973418	0.48718394254688224	0.8529348770683627	0.9293030849651299	0.9311299422433726	1.0	0.45454545454545453	0.0
1361	None	None	None	None	None	0	0	0.25	1	1.0	3	1.0	1.0	3	3	1	0	0	0.2	1	5	0.3333333333333333	5	0.0	0	0.5732482457607334	0.8937140206383535	0.37678164472029885	0.8402048967587585	0.7223446022554011	0.960841089621603	0.9205193396602223	0.9113094329665974	0	0	0.0
400	None	None	None	None	None	0	0	0.5	2	0.5	2	0.75	0	0	0	5	0	0	0.5	4	2	0.4	6	0.0	0	0	0	0	0	0	0	0	0	0	0	0
1828	None	None	None	None	None	0	0	0.4	2	0.8	4	0.7777777777777778	0.2	1	1	5	0	0	1.0	3	3	0.4666666666666667	7	0.0	0	0.31881382807304	0.5	0.13094893927902612	0.5	0.1	0.5	0.7244896329617284	0.5	0	0	0.0
7334	0.07212558775683472	0.021741692782179464	-0.012973521275031548	0.7017178254077361	None	0	0	0.1875	3	0.9047619047619048	19	0.5227272727272727	0.9047619047619048	22	19	0	1	0	0.09090909090909091	22	2	1.5333333333333334	23	1.0	0.38095238095238093	0.8610509244456062	0.9691611871148154	0.6337939640004511	0.9248655055135088	0.5613892275805439	0.8564708022579778	0.9279298243543905	0.9296572161690717	1.0	0.45454545454545453	0.0
7300	0.07063931227326331	0.04003307039429457	0.03163464227133257	0.7360419372351972	None	0	0	0.1875	3	0.9047619047619048	19	0.5227272727272727	0.9047619047619048	22	19	0	1	0	0.09090909090909091	22	2	1.5333333333333334	23	1.0	0.38095238095238093	0.8170812782268438	0.9729453462935678	0.6947577771052759	0.9264431433111621	0.47299622280288994	0.8721279266590808	0.9322169234887868	0.9357493747264929	1.0	0.36363636363636365	0.0
2005	None	None	None	None	None	0.5	1	0.6666666666666666	4	0.3333333333333333	2	0.6666666666666666	0	3	0	4	2	0	0.75	3	4	0.5333333333333333	8	0.2222222222222222	0.5	0	0	0	0	0	0	0	0	0	0	0
2264	None	None	None	None	None	0	0	0.25	1	1.0	3	0.5555555555555556	0	0	0	4	1	0	1.0	3	3	0.3333333333333333	5	0.08333333333333333	0	0	0	0	0	0	0	0	0	0	0	0
1953	None	None	None	None	None	0.5	1	0.6666666666666666	4	0.3333333333333333	2	0.6666666666666666	0	3	0	4	3	0	0.75	3	4	0.5333333333333333	8	0.3333333333333333	0.5	0	0	0	0	0	0	0	0	0	0	0
3173	0.11725750346668742	0.028228934408479157	0.011458193332066045	0.8637365280237774	None	0	0	0.15384615384615385	2	0.8823529411764706	15	0.2261904761904762	0.7647058823529411	15	13	3	2	0	0.5833333333333334	12	7	1.2666666666666666	19	0.25	0	0.2932064557969412	0.926386872078682	0.3493762392621368	0.9604140862422578	0.29359222426440257	0.9223404500225494	0.9297146408750487	0.9388875366660218	0.5666666666666667	0	0.0
5581	0.07343442812868141	0.03807768458531849	0.019630603995526654	0.72682298568601	None	0	0	0.1875	3	0.9047619047619048	19	0.5227272727272727	0.9047619047619048	22	19	0	1	0	0.09090909090909091	22	2	1.5333333333333334	23	1.0	0.38095238095238093	0.8170812782268438	0.9717067533632902	0.6947577771052759	0.9244396334971157	0.47299622280288994	0.8620696908985603	0.9293030849651299	0.9324170702565547	1.0	0.4090909090909091	0.0
5773	0.07248956402884929	0.04486516629622231	0.03625288828791536	0.7280659801562245	None	0	0	0.1875	3	0.9090909090909091	20	0.5217391304347826	0.9090909090909091	23	20	0	1	0	0.08695652173913043	23	2	1.6	24	1.0	0.36363636363636365	0.8170812782268438	0.9719647551477578	0.6947577771052759	0.9271772159763435	0.47299622280288994	0.8715415052949004	0.9306521343393043	0.9351245339723872	1.0	0.391304347826087	0.0
352	None	None	None	None	None	0	0	0.6666666666666666	4	0.42857142857142855	3	0.5625	0.2857142857142857	5	2	3	3	0	1.0	4	4	0.6	9	0.42857142857142855	0.3333333333333333	0.30933469668648433	0.9310804800767208	0.36600501464752794	0.9196282431726591	0.20568844028880157	0.6456853673397231	0.7919582120140559	0.8676432834709823	0.4	0.4	0.0
2529	None	None	None	None	None	0	0	0.16666666666666666	1	1.0	7	0.42857142857142855	0	0	0	8	2	0	0.42857142857142855	7	3	0.6	9	0.1	0	0	0	0	0	0	0	0	0	0	0	0
5866	0.06286935605657325	0.03714204700203858	0.03468339757978874	0.7381422303977276	None	0	0	0.1875	3	0.9047619047619048	19	0.5227272727272727	0.9047619047619048	22	19	0	1	0	0.09090909090909091	22	2	1.5333333333333334	23	1.0	0.38095238095238093	0.8170812782268438	0.9716866257370379	0.6962135293379816	0.9219584526953771	0.47299622280288994	0.8790453108619019	0.9293030849651299	0.9347951020667832	1.0	0.09090909090909091	0.0
3070	0.07194166114837224	0.003834029210181416	0.0031728831879669615	0.7031905663659366	None	0	0	0.1875	3	0.9047619047619048	19	0.5227272727272727	0.9047619047619048	22	19	0	1	0	0.09090909090909091	22	2	1.5333333333333334	23	1.0	0.5714285714285714	0.1929291230019176	0.9495235170786491	0.6947577771052759	0.9392189760669512	0.47299622280288994	0.9338019636635202	0.9315596533693209	0.9411962357413962	1.0	0.09090909090909091	0.0
1701	None	None	None	None	None	0	0	0.75	3	0.5	2	0.6	0.5	3	2	2	1	0	0.4	5	2	0.4	6	0.14285714285714285	0.5	0.10858137295005119	0.6587312080688462	0.8394401175458335	0.5791724766955878	0.24391075965431627	0.9015526763188323	0.9598736397464529	0.7434300016292666	1.0	0	0.0
7157	0.07197918338082086	0.03739138125848418	0.031012150388727042	0.7450815836402813	None	0	0	0.1875	3	0.9047619047619048	19	0.5227272727272727	0.9047619047619048	22	19	0	1	0	0.09090909090909091	22	2	1.5333333333333334	23	1.0	0.38095238095238093	0.8170812782268438	0.9729453462935678	0.6947577771052759	0.9264431433111621	0.47299622280288994	0.8721279266590808	0.9322169234887868	0.9357493747264929	1.0	0.36363636363636365	0.0
4987	0.06687061126300614	0.021586418669095612	-0.009891791021001312	0.7595270067010036	None	0	0	0.2	3	0.9	18	0.5238095238095238	0.9	21	18	0	1	0	0.09523809523809523	21	2	1.4666666666666666	22	1.0	0.4	0.8170812782268438	0.9701791193609332	0.6947577771052759	0.9210950923206827	0.47299622280288994	0.8693587806425735	0.9279298243543905	0.9316063869330077	1.0	0.09523809523809523	0.0
5672	0.05808855812570424	0.03401227715022637	0.03288640118856536	0.7422804169858113	None	0	0	0.2	3	0.9	18	0.5238095238095238	0.9	21	18	0	1	0	0.09523809523809523	21	2	1.4666666666666666	22	1.0	0.4	0.8170812782268438	0.9678861355775081	0.6947577771052759	0.9120859139348965	0.47299622280288994	0.8787136250393635	0.9279298243543905	0.9292462633000642	1.0	0.09523809523809523	0.0
1857	None	None	None	None	None	0.5	1	0.5714285714285714	4	0.375	3	0.625	0.25	3	2	6	3	0	1.0	4	4	0.6666666666666666	10	0.2	0.6666666666666666	0.6646974526722934	0.9593922547892811	0.3253031357171708	0.9649069898986171	0.6255346291012923	0.9378442971487481	0.9173049850420559	0.9553591266776924	0.3333333333333333	0.3333333333333333	0.0
2521	None	None	None	None	None	0	0	0.25	1	1.0	4	1.0	0.25	2	1	3	4	0	0.6666666666666666	2	3	0.4	6	0.4444444444444444	1.0	0.4297783155521727	0.7073977365665532	0.9893673595823902	0.506405899175878	0.9236252313691363	0.6821668434614512	0.926096309762047	0.6358469969115867	0.5	0.5	0.3685606920331628
384	None	None	None	None	None	1.0	1	1.0	4	0.25	1	0.5	0	2	0	3	1	0	0.75	4	3	0.4	6	0.125	1.0	0	0	0	0	0	0	0	0	0	0	0
3369	0.06035803884554584	0.01831021504095725	-0.0003061520262531176	0.7532886001456591	None	0	0	0.25	3	0.8666666666666667	13	0.53125	0.8666666666666667	16	13	0	1	0	0.125	16	2	1.1333333333333333	17	1.0	0.5333333333333333	0.8170812782268438	0.9736668280823632	0.30032260243781844	0.8519570648639321	0.7096975916282892	0.9044099497566973	0.9481448016668422	0.9266157192022215	1.0	0.125	0.0
5585	0.07039326584074608	0.03768341823266746	0.034877089731489154	0.733352888268479	None	0	0	0.1875	3	0.9090909090909091	20	0.5217391304347826	0.9090909090909091	23	20	0	1	0	0.08695652173913043	23	2	1.6	24	1.0	0.36363636363636365	0.8170812782268438	0.9709561918394705	0.6947577771052759	0.9212740014945513	0.47299622280288994	0.8626085795850826	0.9279298243543905	0.9309984766041307	1.0	0.08695652173913043	0.0
5980	0.06181685947610011	0.035215529713897936	0.03407047786255131	0.7339019053896159	None	0	0	0.1875	3	0.9047619047619048	19	0.5227272727272727	0.9047619047619048	22	19	0	1	0	0.09090909090909091	22	2	1.5333333333333334	23	1.0	0.38095238095238093	0.8170812782268438	0.9688128549512763	0.6947577771052759	0.9233661026299195	0.47299622280288994	0.8920585348210487	0.9279298243543905	0.9357759388996858	1.0	0.045454545454545456	0.0
5194	0.06705251849684762	0.03131271773203369	0.03113456846662317	0.7439702023273103	None	0	0	0.1875	3	0.9090909090909091	20	0.5217391304347826	0.9090909090909091	23	20	0	1	0	0.08695652173913043	23	2	1.6	24	1.0	0.36363636363636365	0.8170812782268438	0.9701889604291042	0.6947577771052759	0.9178590897303313	0.47299622280288994	0.866551099249985	0.9279298243543905	0.9301507552989454	1.0	0.08695652173913043	0.0
6719	0.07063167979307852	0.03750341448214066	0.03141255361329545	0.7479091854873245	None	0	0	0.1875	3	0.9047619047619048	19	0.5227272727272727	0.9047619047619048	22	19	0	1	0	0.09090909090909091	22	2	1.5333333333333334	23	1.0	0.38095238095238093	0.8170812782268438	0.9729453462935678	0.6947577771052759	0.9264431433111621	0.47299622280288994	0.8721279266590808	0.9322169234887868	0.9357493747264929	1.0	0.36363636363636365	0.0
2402	None	None	None	None	None	0	0	0.4	2	0.8	4	1.0	0.8	5	4	1	0	0	0.14285714285714285	7	1	0.4666666666666667	7	0.0	0.3333333333333333	0.24167006766869567	0.917473478468615	0.8353552381624473	0.6126443390543601	0.4116989596604771	0.8148527442503618	0.8986735997103761	0.809936925829187	0	0	0.0
3004	0.00934404522803365	0.0023203128804877944	0.0007214229662612853	0.9859562508418052	None	0	0	0.4	2	0.8	4	0.4666666666666667	0.6	4	3	2	3	0	0.6	5	3	0.4666666666666667	7	0.42857142857142855	0.3333333333333333	0.719377982179762	0.8123677496599615	0.27792843221894603	0.6245041714756807	0.4779623411395968	0.9381460912385258	0.9173049850420559	0.82698907555158	0.25	0.25	0.007299962952431294
5538	0.0613393615318679	0.0017940271113160411	0.0017934714459130322	0.7663211942773299	None	0	0	0.1875	3	0.9090909090909091	20	0.5217391304347826	0.9090909090909091	23	20	0	1	0	0.08695652173913043	23	2	1.6	24	1.0	0.36363636363636365	0.5545506677542154	0.9739733450114869	0.8096077535181976	0.9408249603709663	0.47299622280288994	0.8345044818825094	0.9341340985625702	0.9351605900367461	1.0	0.391304347826087	0.0
466	None	None	None	None	None	0	0	0.75	3	0.3333333333333333	1	0.5555555555555556	0.3333333333333333	3	1	1	1	0	1.0	3	3	0.3333333333333333	5	0.25	1.0	0.5742692795434269	0.8186213333827701	0.7098935104338493	0.9450900646425529	0.4248444235400474	0.6406405832808443	0.8817534143841202	0.8380226639198735	1.0	0.6666666666666666	0.0
38	None	None	None	None	None	0	0	0.5	3	0.6666666666666666	4	0.5333333333333333	0.5	4	3	3	3	0	0.6	5	3	0.5333333333333333	8	0.3333333333333333	0.3333333333333333	0.5927336111656893	0.969216106340161	0.6789940104754157	0.8968100233946198	0.3938672967430087	0.9065046472186125	0.9390130954844628	0.9326305555631458	0.25	0.75	0.0
7235	0.09570006475463873	0.006708570452212898	0.005738240753503787	0.8253437798059464	None	0	0	0.1875	3	0.9090909090909091	20	0.5217391304347826	0.9090909090909091	23	20	0	1	0	0.08695652173913043	23	2	1.6	24	1.0	0.36363636363636365	0.15423692674663672	0.9715889539766653	0.6947577771052759	0.9077117914376556	0.4193002019631355	0.851976039134349	0.9225878160895661	0.9257236526945555	1.0	0.13043478260869565	0.0
3678	0.08164323873592139	0.016569222715174678	0.008437945230398087	0.6940786191311625	None	0	0	0.15	3	0.9285714285714286	26	0.5172413793103449	0.9285714285714286	29	26	0	1	0	0.06896551724137931	29	2	2.0	30	1.0	0.42857142857142855	0.5545506677542154	0.9618321552091853	0.7304054470376864	0.8990708301634394	0.47299622280288994	0.9203042337510939	0.9337489177268746	0.9321435519133546	1.0	0.034482758620689655	0.0
1797	None	None	None	None	None	0	0	0.6666666666666666	2	0.5	1	1.0	0.5	1	1	2	0	0	0.25	4	1	0.26666666666666666	4	0.0	0.6666666666666666	0.10858137295005119	0.5	0.827185479395675	0.5	0.24391075965431627	0.5	0.9576249681881565	0.5	0	0	0.0
3271	0.13028756480567774	0.019210646746694246	0.01887911942339968	0.8174901952480772	None	0	0	0.14285714285714285	2	0.8947368421052632	17	0.20192307692307693	0.7894736842105263	17	15	3	2	0	0.6153846153846154	13	8	1.4	21	0.25	0	0.37638134104177456	0.9442846176661356	0.357140190866916	0.9552277168998089	0.3650339952160145	0.9193842852418871	0.9226165335119149	0.9413013981865963	0.5588235294117647	0	0.0
5725	0.06526698077485533	0.0368773876625084	0.023723935185298837	0.7439699663624828	None	0	0	0.1875	3	0.9047619047619048	19	0.5227272727272727	0.9047619047619048	22	19	0	1	0	0.09090909090909091	22	2	1.5333333333333334	23	1.0	0.38095238095238093	0.8170812782268438	0.9688128549512763	0.6947577771052759	0.9242290292601633	0.47299622280288994	0.8698163422519609	0.9279298243543905	0.9316436123473215	1.0	0.045454545454545456	0.0
4931	0.05647321716336604	0.02090461631090588	0.009517695843017367	0.6656689523814654	None	0	0	0.25	3	0.8666666666666667	13	0.53125	0.8666666666666667	16	13	0	1	0	0.125	16	2	1.1333333333333333	17	1.0	0.4	0.9050205706643684	0.7412668112203543	0.2923634997034843	0.8951210743566388	0.6315229928197093	0.8890943043058243	0.9279298243543905	0.8531361151207931	1.0	0.0625	0.0
4591	0.06061803670384903	0.03305806077141311	0.03303424027913038	0.7447217350284767	None	0	0	0.2	3	0.9	18	0.5238095238095238	0.9	21	18	0	1	0	0.09523809523809523	21	2	1.4666666666666666	22	1.0	0.4	0.8170812782268438	0.9712864528978371	0.6976692815706875	0.9158196877387805	0.47299622280288994	0.8650019039859185	0.9279298243543905	0.9301195554424998	1.0	0.09523809523809523	0.0
5962	0.06337627668803414	0.0243734182876354	0.023678381619964377	0.7470721652865984	None	0	0	0.1875	3	0.9047619047619048	19	0.5227272727272727	0.9047619047619048	22	19	0	1	0	0.09090909090909091	22	2	1.5333333333333334	23	1.0	0.38095238095238093	0.8361713420889609	0.8917678404703367	0.6947577771052759	0.9008193458053492	0.26155093846504773	0.942188349976346	0.9279298243543905	0.9144144908550684	1.0	0.09090909090909091	0.0
983	None	None	None	None	None	0	0	0.5	2	0.5	2	0.75	0	0	0	5	0	0	0.5	4	2	0.4	6	0.0	0	0	0	0	0	0	0	0	0	0	0	0
2002	None	None	None	None	None	1.0	1	1.0	4	0.25	1	0.6666666666666666	0	3	0	2	4	0	1.0	3	3	0.4	6	0.8	0.6666666666666666	0	0	0	0	0	0	0	0	0	0	0
1426	None	None	None	None	None	0	0	1.0	3	0.0	0	0.6666666666666666	0	3	0	0	1	0	0.6666666666666666	2	3	0.26666666666666666	4	1.0	1.0	0	0	0	0	0	0	0	0	0	0	0
3431	0.0689862459862737	0.03241783226062792	0.016761521924883473	0.7645581998360208	None	0	0	0.16666666666666666	3	0.92	23	0.5192307692307693	0.92	26	23	0	1	0	0.07692307692307693	26	2	1.8	27	1.0	0.48	0.5545506677542154	0.9590545448961196	0.7304054470376864	0.8855697751694358	0.47299622280288994	0.8970450331155191	0.9337489177268746	0.9209211654017552	1.0	0.07692307692307693	0.0
4836	0.06096760204199955	0.02438070748307748	-0.006397475599897277	0.714026744649372	None	0	0	0.21428571428571427	3	0.8947368421052632	17	0.525	0.8947368421052632	20	17	0	1	0	0.1	20	2	1.4	21	1.0	0.42105263157894735	0.8170812782268438	0.9724405209678672	0.6947577771052759	0.9235505535279787	0.47299622280288994	0.8678769388040358	0.9279298243543905	0.9337511250638947	1.0	0.1	0.0
1618	None	None	None	None	None	0	0	0.25	1	1.0	3	1.0	0.3333333333333333	1	1	3	0	0	0.2	1	5	0.3333333333333333	5	0.0	0	0.3720275663901751	0.5	0.16128880915081428	0.5	0.3650360138975558	0.5	0.7265859858587734	0.5	0	0	0.0
10	None	None	None	None	None	0	0	1.0	2	0.0	0	1.0	0	1	0	1	2	0	0.3333333333333333	1	3	0.2	3	0.4	1.0	0	0	0	0	0	0	0	0	0	0	0
6742	0.06794462650398304	0.04192577580440741	0.030542993726307324	0.7327826533445453	None	0	0	0.1875	3	0.9047619047619048	19	0.5227272727272727	0.9047619047619048	22	19	0	1	0	0.09090909090909091	22	2	1.5333333333333334	23	1.0	0.38095238095238093	0.8170812782268438	0.9684080531404767	0.6947577771052759	0.921400547556447	0.47299622280288994	0.869042166214852	0.9279298243543905	0.9303621637115603	1.0	0.45454545454545453	0.0
4985	0.0699562756104829	0.029022075432857234	-0.028038291235957562	0.6858407096874785	None	0	0	0.2	3	0.9	18	0.5238095238095238	0.9	21	18	0	1	0	0.09523809523809523	21	2	1.4666666666666666	22	1.0	0.4	0.9050205706643684	0.9374167474743504	0.2923634997034843	0.9221108661561894	0.6214067928702134	0.8920567687327365	0.9281687895715474	0.9190848859867071	1.0	0.09523809523809523	0.0
2081	None	None	None	None	None	0	0	0.75	3	0.5	2	0.6	0.5	3	2	2	1	0	0.4	5	2	0.4	6	0.14285714285714285	0.5	0.10858137295005119	0.6587312080688462	0.8394401175458335	0.5791724766955878	0.24391075965431627	0.9015526763188323	0.9598736397464529	0.7434300016292666	1.0	0	0.0
973	None	None	None	None	None	0	0	0.3333333333333333	2	0.8333333333333334	5	1.0	0.8333333333333334	6	5	1	0	0	0.125	8	1	0.5333333333333333	8	0.0	0.2857142857142857	0.3861325782809157	0.9413381073281234	0.4769134647435629	0.9735300683629824	0.36856196387980067	0.7766954950558221	0.9390550223796427	0.9270554933340773	0	0	0.0
3251	0.06282913779495748	0.0014504557605187194	6.165240664321824e-05	0.7066529155615717	None	0	0	0.23076923076923078	3	0.8823529411764706	15	0.5277777777777778	0.8823529411764706	18	15	0	1	0	0.1111111111111111	18	2	1.2666666666666666	19	1.0	0.5882352941176471	0.5545506677542154	0.9566322060498206	0.7304054470376864	0.7774306207929683	0.3570146480930015	0.8497916051040025	0.9337489177268746	0.8834802675506928	1.0	0.1111111111111111	0.0
5622	0.053771520072797944	0.03947148874679771	0.03285219988095832	0.7024206257738751	None	0	0	0.21428571428571427	3	0.8888888888888888	16	0.5263157894736842	0.8888888888888888	19	16	0	1	0	0.10526315789473684	19	2	1.3333333333333333	20	1.0	0.4444444444444444	0.8170812782268438	0.9742962986325426	0.6947577771052759	0.929552153319452	0.47299622280288994	0.8494317268618549	0.9337489177268746	0.933909460474455	1.0	0.05263157894736842	0.0
980	None	None	None	None	None	0.3333333333333333	2	0.5714285714285714	8	0.3888888888888889	7	0.36363636363636365	0.3333333333333333	13	6	6	0	0	0.45454545454545453	11	5	1.3333333333333333	20	0.0	0.4444444444444444	0.5049486195882605	0.9039861213293637	0.6925228966295085	0.9541214599283253	0.7826456915964394	0.9184629015372173	0.8154672758647156	0.9286578279667016	0	0	0.0
7159	0.07944069838880059	0.022849467516624346	0.018559904040063586	0.7158181074553438	None	0	0	0.1875	3	0.9047619047619048	19	0.5227272727272727	0.9047619047619048	22	19	0	1	0	0.09090909090909091	22	2	1.5333333333333334	23	1.0	0.38095238095238093	0.8610509244456062	0.97073360718895	0.6947577771052759	0.9233752180416411	0.47299622280288994	0.8824130669933579	0.9322169234887868	0.9351564605779996	1.0	0.36363636363636365	0.0
5502	0.06939196393874858	0.04617083407922483	0.03750236886307193	0.7323549242167258	None	0	0	0.1875	3	0.9047619047619048	19	0.5227272727272727	0.9047619047619048	22	19	0	1	0	0.09090909090909091	22	2	1.5333333333333334	23	1.0	0.38095238095238093	0.8170812782268438	0.9717067533632902	0.6947577771052759	0.9245690921719797	0.47299622280288994	0.8570889244309189	0.9293030849651299	0.9315844619058777	1.0	0.4090909090909091	0.0
5121	0.06492698180553859	0.03392351317356884	0.033920340113733204	0.74826740005828	None	0	0	0.1875	3	0.9090909090909091	20	0.5217391304347826	0.9090909090909091	23	20	0	1	0	0.08695652173913043	23	2	1.6	24	1.0	0.36363636363636365	0.8170812782268438	0.9727332575605969	0.6947577771052759	0.9244086179715747	0.47299622280288994	0.8528484378727159	0.9306521343393043	0.9316165806850684	1.0	0.391304347826087	0.0
1814	None	None	None	None	None	0	0	0.5	1	1.0	1	0.75	0	1	0	1	0	0	1.0	2	2	0.2	3	0.0	0	0	0	0	0	0	0	0	0	0	0	0
6036	0.07169855883267583	0.030030167204636818	0.01926769595241145	0.7308214119947565	None	0	0	0.1875	3	0.9047619047619048	19	0.5227272727272727	0.9047619047619048	22	19	0	1	0	0.09090909090909091	22	2	1.5333333333333334	23	1.0	0.38095238095238093	0.8170812782268438	0.9684080531404767	0.6947577771052759	0.9213053998420181	0.47299622280288994	0.8867313048183696	0.9279298243543905	0.9338206452771289	1.0	0.45454545454545453	0.0
6687	0.05698005572448348	0.02496553871357794	0.020470958585304823	0.7162546020682634	None	0	0	0.21428571428571427	3	0.8888888888888888	16	0.5263157894736842	0.8888888888888888	19	16	0	1	0	0.10526315789473684	19	2	1.3333333333333333	20	1.0	0.4444444444444444	0.8170812782268438	0.96771189528537	0.6947577771052759	0.9171431802913749	0.47299622280288994	0.8749049292350892	0.9279298243543905	0.9297687215794966	1.0	0.05263157894736842	0.0
997	None	None	None	None	None	1.0	1	1.0	4	0.25	1	0.5	0	3	0	2	0	0	0.75	4	3	0.4	6	0.0	1.0	0	0	0	0	0	0	0	0	0	0	0
4393	0.08580416228648496	0.022262236254407052	0.022261744806164108	0.7256958568909586	None	0	0	0.16666666666666666	3	0.92	23	0.5192307692307693	0.92	26	23	0	1	0	0.07692307692307693	26	2	1.8	27	1.0	0.4	0.5545506677542154	0.9572595086527012	0.7304054470376864	0.8539291275994875	0.33874680766648535	0.884813990177174	0.9337489177268746	0.909249404783984	1.0	0.23076923076923078	0.0
3783	0.10413678836642846	0.009749615224239568	0.00914629616652261	0.82852656253689	None	0	0	0.13333333333333333	2	0.9	18	0.19642857142857142	0.8	18	16	3	2	0	0.5714285714285714	14	8	1.4666666666666666	22	0.25	0	0.3347938984193579	0.9430374807793123	0.357140190866916	0.9584435110058795	0.3650339952160145	0.9147906902452431	0.9262441376552668	0.9411910091412207	0.5555555555555556	0	0.0
5785	0.05663289171451339	0.03278351750295867	0.031097778330945878	0.733268258100809	None	0	0	0.1875	3	0.9090909090909091	20	0.5217391304347826	0.9090909090909091	23	20	0	1	0	0.08695652173913043	23	2	1.6	24	1.0	0.36363636363636365	0.8170812782268438	0.9731717219212361	0.6947577771052759	0.9221117275232305	0.47299622280288994	0.8623420165716671	0.9306521343393043	0.9329215490413977	1.0	0.391304347826087	0.0
11	None	None	None	None	None	0	0	0.5	3	0.6666666666666666	4	0.5714285714285714	0.6666666666666666	6	4	1	1	0	0.2857142857142857	2	7	0.5333333333333333	8	0.25	0.3333333333333333	0.601472762570534	0.8276806953158529	0.36483801277049815	0.9619178871419514	0.7501132833788116	0.9590406896332715	0.9024344423444083	0.9340483111458361	1.0	0.3333333333333333	0.0
136	None	None	None	None	None	1.0	1	1.0	4	0.0	0	0.5555555555555556	0	2	0	2	1	0	1.0	3	3	0.3333333333333333	5	0.16666666666666666	1.0	0	0	0	0	0	0	0	0	0	0	0
2626	0.06428707020898497	0.0030641631471460566	-0.0008136317877445798	0.7206010105456546	None	0	0	0.21428571428571427	3	0.8947368421052632	17	0.525	0.8947368421052632	20	17	0	1	0	0.1	20	2	1.4	21	1.0	0.631578947368421	0.3641948634470079	0.973394490219152	0.6576297452712777	0.9149200791323616	0.47299622280288994	0.924149306320303	0.9386761896367057	0.9440123359847291	1.0	0.1	0.0
7460	0.07760200254335507	0.04970785823313242	0.03676764108722859	0.7373303858509692	None	0	0	0.1875	3	0.9090909090909091	20	0.5217391304347826	0.9090909090909091	23	20	0	1	0	0.08695652173913043	23	2	1.6	24	1.0	0.36363636363636365	0.8170812782268438	0.9709326994016553	0.6947577771052759	0.926388514873709	0.5013716622908745	0.8524604334261103	0.9279298243543905	0.9307578126780487	1.0	0.43478260869565216	0.0
4821	0.07430431706559706	0.03547880459549655	0.02004080166383412	0.7422153886023373	None	0	0	0.17647058823529413	3	0.9130434782608695	21	0.5208333333333334	0.9130434782608695	24	21	0	1	0	0.08333333333333333	24	2	1.6666666666666667	25	1.0	0.5217391304347826	0.6858159729905295	0.9570860377356908	0.7125816120714811	0.8859018115477407	0.4547283823763738	0.911762727724425	0.9337489177268746	0.9238982750641492	1.0	0.08333333333333333	0.0
197	None	None	None	None	None	0	0	0.5	1	1.0	1	0.75	0	1	0	1	0	0	1.0	2	2	0.2	3	0.0	0	0	0	0	0	0	0	0	0	0	0	0
5184	0.0583608131365058	0.03385847974972976	0.0324399877063101	0.738374061861053	None	0	0	0.1875	3	0.9090909090909091	20	0.5217391304347826	0.9090909090909091	23	20	0	1	0	0.08695652173913043	23	2	1.6	24	1.0	0.36363636363636365	0.8170812782268438	0.9700015259721168	0.6947577771052759	0.9180442846436981	0.47299622280288994	0.8917042114512056	0.9279298243543905	0.9350406698601224	1.0	0.08695652173913043	0.0
6919	0.06577668598366206	0.012481335292265893	0.0011514377853754968	0.7083682007821752	None	0	0	0.1875	3	0.9047619047619048	19	0.5227272727272727	0.9047619047619048	22	19	0	1	0	0.09090909090909091	22	2	1.5333333333333334	23	1.0	0.38095238095238093	0.8170812782268438	0.9717067533632902	0.7125816120714811	0.9288793306907771	0.47299622280288994	0.8433103749442655	0.9293030849651299	0.9306273757841738	1.0	0.4090909090909091	0.0
7238	0.07413896606754679	0.0326828927063804	0.02118605691022209	0.7342492574799937	None	0	0	0.1875	3	0.9047619047619048	19	0.5227272727272727	0.9047619047619048	22	19	0	1	0	0.09090909090909091	22	2	1.5333333333333334	23	1.0	0.38095238095238093	0.8170812782268438	0.9684080531404767	0.6947577771052759	0.9213053998420181	0.47299622280288994	0.8867313048183696	0.9279298243543905	0.9338206452771289	1.0	0.45454545454545453	0.0
2902	0.001068202545786755	0.0003388283815606032	0.0002233481909314273	0.9953902938267654	None	0.5	1	0.6666666666666666	4	0.5714285714285714	4	0.5	0.42857142857142855	7	3	1	0	0	0.5	3	6	0.6	9	0.0	0.3333333333333333	0.29866321862594397	0.9473976001015251	0.994899699600993	0.9531744491814917	0.9640679080779734	0.7851880529811956	0.9605263091914262	0.9168396638051316	0	0	0.0
3426	0.05962041100799425	0.008752199178927219	0.008537174936598974	0.8288620766896342	None	0	0	0.25	3	0.875	14	0.5294117647058824	0.875	17	14	0	1	0	0.11764705882352941	17	2	1.2	18	1.0	0.5	0.8170812782268438	0.9680995524140459	0.30032260243781844	0.8878928886352355	0.7096975916282892	0.93344347248987	0.9324561581147506	0.9374763515476634	1.0	0.11764705882352941	0.0
2453	None	None	None	None	None	0	0	0.25	1	1.0	4	1.0	0.25	2	1	3	4	0	0.6666666666666666	2	3	0.4	6	0.4444444444444444	1.0	0.4297783155521727	0.7073977365665532	0.9893673595823902	0.506405899175878	0.9236252313691363	0.6821668434614512	0.926096309762047	0.6358469969115867	0.5	0.5	0.3685606920331628
4457	0.08042233750723328	0.03577345859526447	0.035194540111932016	0.7322883015256618	None	0	0	0.17647058823529413	3	0.9130434782608695	21	0.5208333333333334	0.9130434782608695	24	21	0	1	0	0.08333333333333333	24	2	1.6666666666666667	25	1.0	0.34782608695652173	0.8170812782268438	0.9726132841059562	0.7125816120714811	0.9269576645664279	0.47299622280288994	0.8433340003825669	0.9322169234887868	0.9307336998288971	1.0	0.3333333333333333	0.0
6669	0.07513400689017821	0.04586217863073384	0.0193786548192266	0.7322737433230624	None	0	0	0.1875	3	0.9047619047619048	19	0.5227272727272727	0.9047619047619048	22	19	0	1	0	0.09090909090909091	22	2	1.5333333333333334	23	1.0	0.38095238095238093	0.8170812782268438	0.9720092971767608	0.6947577771052759	0.9245368100996302	0.47299622280288994	0.8738300347867932	0.9293030849651299	0.9347954773478079	1.0	0.4090909090909091	0.0
4455	0.06283185840590931	0.03477761515992561	0.03221183318401614	0.7276161549570375	None	0	0	0.21428571428571427	3	0.8888888888888888	16	0.5263157894736842	0.8888888888888888	19	16	0	1	0	0.10526315789473684	19	2	1.3333333333333333	20	1.0	0.4444444444444444	0.8170812782268438	0.9706576107946865	0.6947577771052759	0.9263317994104737	0.47299622280288994	0.8568396280300962	0.9306521343393043	0.9312869968720825	1.0	0.05263157894736842	0.0
2270	None	None	None	None	None	0	0	0.5	2	0.6666666666666666	2	1.0	0.6666666666666666	4	2	0	0	0	0.2	5	1	0.3333333333333333	5	0.0	1.0	0.5524242894864143	0.9420919939404033	0.5216708965836692	0.9117901914807166	0.35306364504032206	0.912640040819415	0.9047640366842638	0.9234671033786392	0	0	0.0
3287	0.07367393194493548	0.0044701273007675185	0.0044510142091279525	0.7838459128053668	None	0	0	0.16666666666666666	3	0.9166666666666666	22	0.52	0.9166666666666666	25	22	0	1	0	0.08	25	2	1.7333333333333334	26	1.0	0.5	0.5545506677542154	0.9377961475036564	0.7005807860360992	0.8908482881214971	0.47299622280288994	0.9180461312311481	0.9256860692196557	0.917552448335204	1.0	0.08	0.0
2016	None	None	None	None	None	0	0	0.6	3	0.4	2	0.7777777777777778	0.2	2	1	4	2	0	1.0	3	3	0.4666666666666667	7	0.18181818181818182	0.8	0.5576366008938292	0.5976791099765862	0.6112417940921849	0.9782655086735464	0.9236252313691363	0.6821668434614512	0.928417708400466	0.8396299695331477	0.75	0.5	0.5
2511	None	None	None	None	None	0	0	0.6	3	0.4	2	0.7777777777777778	0.2	2	1	4	2	0	1.0	3	3	0.4666666666666667	7	0.18181818181818182	0.8	0.5576366008938292	0.5976791099765862	0.6112417940921849	0.9782655086735464	0.9236252313691363	0.6821668434614512	0.928417708400466	0.8396299695331477	0.75	0.5	0.5
3376	0.014540140284029213	0.009389339600571402	0.00011809286495743057	0.9572410033559205	None	0	0	0.3333333333333333	3	0.8181818181818182	9	0.5416666666666666	0.8181818181818182	12	9	0	1	0	0.16666666666666666	12	2	0.8666666666666667	13	1.0	0.5454545454545454	0.548974846833143	0.9788976487570261	0.30032260243781844	0.8388658557132957	0.7096975916282892	0.8249392133668122	0.9481448016668422	0.9125900425638347	1.0	0.16666666666666666	0.0
5839	0.05635747028977755	0.03085218312462003	0.029642954059844684	0.737545444752624	None	0	0	0.1875	3	0.9090909090909091	20	0.5217391304347826	0.9090909090909091	23	20	0	1	0	0.08695652173913043	23	2	1.6	24	1.0	0.36363636363636365	0.8170812782268438	0.9722031044339882	0.6947577771052759	0.924731702876356	0.5140319529667594	0.8587666797531486	0.9306521343393043	0.9323097527546764	1.0	0.391304347826087	0.0
1199	None	None	None	None	None	0	0	0.5	2	0.3333333333333333	1	0.625	0.3333333333333333	3	1	1	0	0	0.5	2	4	0.3333333333333333	5	0.0	0.6666666666666666	0.24167006766869567	0.6554425483302951	0.8394401175458335	0.6538197955006912	0.4116989596604771	0.8786303643043969	0.9431952252572842	0.747655776780356	0	0	0.0
1422	None	None	None	None	None	0	0	0.375	3	0.8	8	0.5454545454545454	0.8	11	8	0	1	0	0.18181818181818182	11	2	0.8	12	1.0	0.8	0.1929291230019176	0.9798111254210534	0.30032260243781844	0.8542221929158244	0.8981648723857507	0.8474520996292069	0.9569965339193094	0.9209285453808606	1.0	0.18181818181818182	0.0
524	None	None	None	None	None	1.0	1	1.0	4	0.25	1	0.5	0	2	0	3	1	0	0.75	4	3	0.4	6	0.125	1.0	0	0	0	0	0	0	0	0	0	0	0
4418	0.10581770596940081	0.03136019344795261	0.029143429145314082	0.6437966072366127	None	0	0	0.125	2	0.9047619047619048	19	0.19166666666666668	0.8571428571428571	20	18	2	2	0	0.5333333333333333	15	8	1.5333333333333334	23	0.3333333333333333	0	0.3098674944781058	0.9243277613759843	0.35325821506452637	0.9624608166048153	0.32931310974020855	0.9111898067781348	0.9162529861800845	0.9365333807285421	0.525	0	0.0
3165	0.044627261854539114	0.0017519241444774823	-0.001477217161884735	0.9241560760549012	None	0	0	0.25	3	0.8666666666666667	13	0.53125	0.8666666666666667	16	13	0	1	0	0.125	16	2	1.1333333333333333	17	1.0	0.6666666666666666	0.1929291230019176	0.9752945465603656	0.4575006534721373	0.9150072158229916	0.5472015078365516	0.9198255184572758	0.9428347419782342	0.9443117198767437	1.0	0.125	0.0
4401	0.061352070958692224	0.034037093994467985	0.02798019467318657	0.7178626591257881	None	0	0	0.1875	3	0.9090909090909091	20	0.5217391304347826	0.9090909090909091	23	20	0	1	0	0.08695652173913043	23	2	1.6	24	1.0	0.36363636363636365	0.7412173227708359	0.9720571360664497	0.8008732401219623	0.9165783891261616	0.47299622280288994	0.854642509469993	0.9306521343393043	0.9290701801397573	1.0	0.08695652173913043	0.0
2340	None	None	None	None	None	0	0	0	0	0	0	1.0	0	0	0	0	1	0	1.0	1	1	0.06666666666666667	1	0.25	0	0	0	0	0	0	0	0	0	0	0	0
6452	0.0666571397034131	0.0186447677798003	0.014554912621443393	0.7248383537258669	None	0	0	0.16666666666666666	3	0.9166666666666666	22	0.52	0.9166666666666666	25	22	0	1	0	0.08	25	2	1.7333333333333334	26	1.0	0.3333333333333333	0.7412173227708359	0.9729520404541231	0.7304054470376864	0.933226942794357	0.47299622280288994	0.8500065402981555	0.9337489177268746	0.9341079845166909	1.0	0.36	0.0
2517	None	None	None	None	None	0	0	0.4	2	0.8	4	0.5833333333333334	0.4	2	2	4	0	0	0.3333333333333333	6	2	0.4666666666666667	7	0.0	0.3333333333333333	0.24808897860078086	0.5	0.9111827214584501	0.5153135068966253	0.7051722294140592	0.5414306776520879	0.9411208926721404	0.518938997653038	0	0	0.0
1526	None	None	None	None	None	0	0	1.0	2	0.0	0	1.0	0	2	0	0	2	0	0.3333333333333333	1	3	0.2	3	1.0	1.0	0	0	0	0	0	0	0	0	0	0	0
515	None	None	None	None	None	0	0	1.0	1	0	0	1.0	0	1	0	0	1	0	0.5	2	1	0.13333333333333333	2	0.3333333333333333	0	0	0	0	0	0	0	0	0	0	0	0
4580	0.06430851330188794	0.024378745023813857	0.01410119869715902	0.7480696478248797	None	0	0	0.21428571428571427	3	0.8947368421052632	17	0.525	0.8947368421052632	20	17	0	1	0	0.1	20	2	1.4	21	1.0	0.42105263157894735	0.8170812782268438	0.9734784320971114	0.7140373643041869	0.9219664926628995	0.47299622280288994	0.8487775626093994	0.9322169234887868	0.9308043486657833	1.0	0.05	0.0
701	None	None	None	None	None	0	0	0.6	3	0.6	3	0.7	0.2	4	1	2	1	0	0.4	2	5	0.4666666666666667	7	0.2	0.4	0.7148791333023324	0.8915516475879204	0.6278856021023917	0.9257453102295412	0.3051560382818894	0.9245330543113386	0.9340323092836321	0.9151699955896789	1.0	0.75	0.0
6822	0.06267249156118766	0.02501577061119385	0.011771177717324366	0.7541870352032107	None	0	0	0.21428571428571427	3	0.8888888888888888	16	0.5263157894736842	0.8888888888888888	19	16	0	1	0	0.10526315789473684	19	2	1.3333333333333333	20	1.0	0.4444444444444444	0.8170812782268438	0.96771189528537	0.6947577771052759	0.9162240235265431	0.47299622280288994	0.8749049292350892	0.9279298243543905	0.9295063137724439	1.0	0.05263157894736842	0.0
2215	None	None	None	None	None	1.0	1	1.0	4	0.0	0	0.5555555555555556	0	1	0	3	0	0	1.0	3	3	0.3333333333333333	5	0.0	1.0	0	0	0	0	0	0	0	0	0	0	0
7364	0.07267875512911891	0.04574441467990631	0.037630163263692645	0.7472897138490484	None	0	0	0.1875	3	0.9090909090909091	20	0.5217391304347826	0.9090909090909091	23	20	0	1	0	0.08695652173913043	23	2	1.6	24	1.0	0.36363636363636365	0.8170812782268438	0.9709326994016553	0.6947577771052759	0.9254366435553116	0.5013716622908745	0.8524604334261103	0.9279298243543905	0.9304591225189175	1.0	0.43478260869565216	0.0
6284	0.06011036657760212	0.03115895725602466	0.030774826101430126	0.7483523178593232	None	0	0	0.1875	3	0.9090909090909091	20	0.5217391304347826	0.9090909090909091	23	20	0	1	0	0.08695652173913043	23	2	1.6	24	1.0	0.36363636363636365	0.8170812782268438	0.9673950378521008	0.6947577771052759	0.9198027425320875	0.47299622280288994	0.8952197964894179	0.9279298243543905	0.9345230992505125	1.0	0.08695652173913043	0.0
3681	0.05085944709632182	0.00825249920396833	0.0012521234815509694	0.706820519935373	None	0	0	0.25	3	0.8666666666666667	13	0.53125	0.8666666666666667	16	13	0	1	0	0.125	16	2	1.1333333333333333	17	1.0	0.5333333333333333	0.8170812782268438	0.9713344661221794	0.30032260243781844	0.8779485580749425	0.6955626459570252	0.9098445137455511	0.9407433892126805	0.9310299799309658	1.0	0.125	0.0
5869	0.05986461580052452	0.03703553319675296	0.03023447117220346	0.7363469782058683	None	0	0	0.1875	3	0.9047619047619048	19	0.5227272727272727	0.9047619047619048	22	19	0	1	0	0.09090909090909091	22	2	1.5333333333333334	23	1.0	0.38095238095238093	0.8610509244456062	0.9695420541375862	0.6518728605369907	0.9221081201450733	0.5472015078365516	0.8754152739586064	0.9279298243543905	0.9325902769159935	1.0	0.45454545454545453	0.0
4329	0.06426874112534588	0.030604377932243756	0.0248483126141161	0.7408530016809871	None	0	0	0.1875	3	0.9047619047619048	19	0.5227272727272727	0.9047619047619048	22	19	0	1	0	0.09090909090909091	22	2	1.5333333333333334	23	1.0	0.38095238095238093	0.8170812782268438	0.9690037093329977	0.7125816120714811	0.9145143223721548	0.47299622280288994	0.8614351919170771	0.9279298243543905	0.9273426754585415	1.0	0.045454545454545456	0.0
1098	None	None	None	None	None	0	0	0.6	3	0.4	2	0.4666666666666667	0.4	2	2	4	1	0	0.6	5	3	0.4666666666666667	7	0.08333333333333333	1.0	0.17833517577541602	0.6676416954982426	0.8742901996562953	0.586253984794022	0.4828466727886259	0.9160122767938265	0.951584312448681	0.7586207548315528	1.0	0	0.0
6710	0.07389627746286435	0.022179629553499672	0.0009718952484518155	0.7456731078076291	None	0	0	0.17647058823529413	3	0.9130434782608695	21	0.5208333333333334	0.9130434782608695	24	21	0	1	0	0.08333333333333333	24	2	1.6666666666666667	25	1.0	0.34782608695652173	0.8170812782268438	0.9689967212716851	0.6947577771052759	0.9248539404745004	0.47299622280288994	0.8547927944251299	0.9279298243543905	0.9292366736777459	1.0	0.4583333333333333	0.0
3269	0.13072673752440966	0.018404354813782303	0.01834590887414965	0.8192183007282865	None	0	0	0.14285714285714285	2	0.8947368421052632	17	0.20192307692307693	0.7894736842105263	17	15	3	2	0	0.6153846153846154	13	8	1.4	21	0.25	0	0.37638134104177456	0.9442846176661356	0.357140190866916	0.9552277168998089	0.3650339952160145	0.9193842852418871	0.9226165335119149	0.9413013981865963	0.5588235294117647	0	0.0
3078	0.08701357322292481	0.008920914907565242	0.008694289580525465	0.7296491287916518	None	0	0	0.17647058823529413	3	0.9130434782608695	21	0.5208333333333334	0.9130434782608695	24	21	0	1	0	0.08333333333333333	24	2	1.6666666666666667	25	1.0	0.5217391304347826	0.3737398953780665	0.9545076283734435	0.7140373643041869	0.8947213854718291	0.47299622280288994	0.9490046081648628	0.9370477986532748	0.9371687307663594	1.0	0.08333333333333333	0.0
4236	0.07054815015164982	0.03270612630251768	0.031064194410638662	0.7444942429839609	None	0	0	0.1875	3	0.9047619047619048	19	0.5227272727272727	0.9047619047619048	22	19	0	1	0	0.09090909090909091	22	2	1.5333333333333334	23	1.0	0.38095238095238093	0.7791493004988398	0.9734665935219933	0.7685508480452361	0.9263439312620633	0.47299622280288994	0.8386312826164609	0.9322169234887868	0.9304825638801009	1.0	0.36363636363636365	0.0
6841	0.0723064146963483	0.048265067739263055	0.039517128315633754	0.7448072555445029	None	0	0	0.1875	3	0.9047619047619048	19	0.5227272727272727	0.9047619047619048	22	19	0	1	0	0.09090909090909091	22	2	1.5333333333333334	23	1.0	0.38095238095238093	0.8170812782268438	0.9717067533632902	0.6947577771052759	0.9246472116973418	0.48718394254688224	0.8529348770683627	0.9293030849651299	0.9308931077809426	1.0	0.4090909090909091	0.0
6400	0.06355711304824035	0.019029240851958246	0.01891524924456354	0.7135075889911437	None	0	0	0.1875	3	0.9090909090909091	20	0.5217391304347826	0.9090909090909091	23	20	0	1	0	0.08695652173913043	23	2	1.6	24	1.0	0.36363636363636365	0.9050205706643684	0.963927391965388	0.6019451955497435	0.91998431122254	0.6214067928702134	0.8909600603037932	0.9279298243543905	0.9314641334525448	1.0	0.43478260869565216	0.0
2828	0.006094766467071545	0.0006745327825196085	0.00040142091017819045	0.9817968201517232	None	0	0	0.3333333333333333	1	1.0	2	1.0	1.0	3	2	0	0	0	0.25	4	1	0.26666666666666666	4	0.0	0	0.24167006766869567	0.9602572301580443	0.7615537707863684	0.7217282263583813	0.4116989596604771	0.7161173929418246	0.8969998349953976	0.8439217547363488	0	0	0.0
603	None	None	None	None	None	0	0	0.75	3	0.25	1	0.6666666666666666	0	3	0	2	3	0	1.0	3	3	0.4	6	0.6	0.6666666666666666	0	0	0	0	0	0	0	0	0	0	0
4869	0.05603214640438606	0.03636656511805819	0.03316071410099281	0.7264133921636766	None	0	0	0.21428571428571427	3	0.8888888888888888	16	0.5263157894736842	0.8888888888888888	19	16	0	1	0	0.10526315789473684	19	2	1.3333333333333333	20	1.0	0.4444444444444444	0.8170812782268438	0.9713099564003029	0.6976692815706875	0.9199844571976105	0.47299622280288994	0.867263848621185	0.9279298243543905	0.9317404598208349	1.0	0.05263157894736842	0.0
5886	0.06397850055193167	0.03206768337571665	0.022672633065914046	0.7370454470963808	None	0	0	0.1875	3	0.9090909090909091	20	0.5217391304347826	0.9090909090909091	23	20	0	1	0	0.08695652173913043	23	2	1.6	24	1.0	0.36363636363636365	0.8170812782268438	0.9649206730264088	0.7549172222491186	0.8954859832493328	0.47299622280288994	0.9132410446748392	0.9279298243543905	0.9312114137671563	1.0	0.08695652173913043	0.0
2612	0.00011573391940561312	6.335367635572107e-06	-6.334244427486472e-06	0.9985425688354577	None	0	0	0.6	3	0.6	3	0.5833333333333334	0.6	6	3	0	1	0	0.3333333333333333	6	2	0.4666666666666667	7	1.0	0.8	0.6383412114070816	0.9247106018455974	0.5216708965836692	0.9312020777955725	0.5660645629837482	0.9304147822033896	0.896393525827996	0.9288291086215384	1.0	0.6666666666666666	0.0
4919	0.06310878642843305	0.03347133298915561	0.031843111272749	0.7383768290072737	None	0	0	0.1875	3	0.9047619047619048	19	0.5227272727272727	0.9047619047619048	22	19	0	1	0	0.09090909090909091	22	2	1.5333333333333334	23	1.0	0.38095238095238093	0.8680316301932163	0.9500367261975972	0.6947577771052759	0.9144207965109399	0.5472015078365516	0.9012894980834406	0.9293030849651299	0.9247401080669809	1.0	0.09090909090909091	0.0
6944	0.06625655423100174	0.0406585067808636	0.03740113631900635	0.7377984039518621	None	0	0	0.1875	3	0.9047619047619048	19	0.5227272727272727	0.9047619047619048	22	19	0	1	0	0.09090909090909091	22	2	1.5333333333333334	23	1.0	0.38095238095238093	0.8170812782268438	0.9709249182706471	0.6947577771052759	0.9198005643497621	0.47299622280288994	0.8645185828919715	0.9293030849651299	0.9308904566829668	1.0	0.4090909090909091	0.0
4333	0.06604678375188291	0.03403411248290132	0.028838771015897654	0.7187132343443816	None	0	0	0.1875	3	0.9090909090909091	20	0.5217391304347826	0.9090909090909091	23	20	0	1	0	0.08695652173913043	23	2	1.6	24	1.0	0.36363636363636365	0.8170812782268438	0.9744126899198606	0.7304054470376864	0.924429495539358	0.47299622280288994	0.8490266715241136	0.9337489177268746	0.9323658456393749	1.0	0.08695652173913043	0.0
4594	0.06355224144243174	0.031082819528177534	0.02849399194757807	0.7347692448854173	None	0	0	0.16666666666666666	3	0.9166666666666666	22	0.52	0.9166666666666666	25	22	0	1	0	0.08	25	2	1.7333333333333334	26	1.0	0.3333333333333333	0.7412173227708359	0.9732651094675274	0.8008732401219623	0.9220440380928859	0.47299622280288994	0.8477269136211044	0.9337489177268746	0.930474839142641	1.0	0.08	0.0
930	None	None	None	None	None	0.5	1	0.5714285714285714	4	0.375	3	0.8333333333333334	0.125	4	1	5	4	0	0.75	4	3	0.6666666666666666	10	0.36363636363636365	0.5714285714285714	0.719377982179762	0.8095115347433182	0.3253031357171708	0.9546953151285704	0.5921653144840093	0.9517559002914442	0.9173049850420559	0.9235992260958726	0.25	0.25	0.0
2543	None	None	None	None	None	0	0	0.14285714285714285	1	1.0	8	0.4166666666666667	0	0	0	9	2	0	0.375	8	3	0.6666666666666666	10	0.09090909090909091	0	0	0	0	0	0	0	0	0	0	0	0
6850	0.059438677160110365	0.03218966525793576	0.03166816622611145	0.7400547031709099	None	0	0	0.1875	3	0.9047619047619048	19	0.5227272727272727	0.9047619047619048	22	19	0	1	0	0.09090909090909091	22	2	1.5333333333333334	23	1.0	0.38095238095238093	0.8170812782268438	0.9688128549512763	0.6947577771052759	0.9228432110583943	0.47299622280288994	0.8920585348210487	0.9279298243543905	0.9356282066413646	1.0	0.045454545454545456	0.0
4614	0.05717941169070241	0.03481843110183626	0.030590279899432336	0.7222546212583438	None	0	0	0.21428571428571427	3	0.8947368421052632	17	0.525	0.8947368421052632	20	17	0	1	0	0.1	20	2	1.4	21	1.0	0.42105263157894735	0.8170812782268438	0.9725769264264974	0.6962135293379816	0.9262639865461837	0.47299622280288994	0.8513681289113066	0.9322169234887868	0.9318123590207666	1.0	0.1	0.0
3731	0.11444975414588318	0.0191356691545672	0.016744271009396048	0.8388062252416908	None	0	0	0.14285714285714285	2	0.8947368421052632	17	0.20192307692307693	0.7894736842105263	17	15	3	2	0	0.6153846153846154	13	8	1.4	21	0.25	0	0.37638134104177456	0.9442846176661356	0.357140190866916	0.9552277168998089	0.3650339952160145	0.9193842852418871	0.9226165335119149	0.9413013981865963	0.5588235294117647	0	0.0
5266	0.052576874491457724	0.022789063080867828	0.0009754179542205151	0.788812073175351	None	0	0	0.1875	3	0.9047619047619048	19	0.5227272727272727	0.9047619047619048	22	19	0	1	0	0.09090909090909091	22	2	1.5333333333333334	23	1.0	0.38095238095238093	0.8170812782268438	0.9627645999501345	0.7125816120714811	0.8970738472534076	0.47299622280288994	0.8938094881725168	0.9288884169083934	0.925254358158902	1.0	0.4090909090909091	0.0
6918	0.06826792044500586	0.021564533145740427	0.020182019629356545	0.723338339689109	None	0	0	0.21428571428571427	3	0.8947368421052632	17	0.525	0.8947368421052632	20	17	0	1	0	0.1	20	2	1.4	21	1.0	0.42105263157894735	0.8170812782268438	0.9743069235599978	0.6991250338033934	0.9240748071739502	0.47299622280288994	0.8562533109093186	0.9322169234887868	0.9333725415505878	1.0	0.4	0.0
168	None	None	None	None	None	0	0	0.6666666666666666	2	0.5	1	1.0	0.5	2	1	1	0	0	0.25	4	1	0.26666666666666666	4	0.0	0.6666666666666666	0.17512572030937343	0.6604821271075183	0.800496944166101	0.5862739034238659	0.3278048596573967	0.6982421315032058	0.9351839616953393	0.6496852103459886	0	0	0.0
2689	1.32536017683251e-05	1.7067257136515827e-07	9.064974000316564e-08	0.9999959816952273	None	0	0	0.5	2	0.3333333333333333	1	0.5555555555555556	0.3333333333333333	2	1	2	1	0	1.0	3	3	0.3333333333333333	5	0.14285714285714285	0	0.8980480843892382	0.5	0.9674369137367298	0.5	0.9936402093920519	0.5	0.5994825657067563	0.5	1.0	0	0.0
7195	0.065463569125037	0.03803792057728549	0.012067873186036804	0.7270527529179378	None	0	0	0.21428571428571427	3	0.8947368421052632	17	0.525	0.8947368421052632	20	17	0	1	0	0.1	20	2	1.4	21	1.0	0.42105263157894735	0.8610509244456062	0.9679051492928203	0.6468957340948037	0.9238804620506249	0.5472015078365516	0.8841119226873135	0.9279298243543905	0.9336954423019732	1.0	0.45	0.0
1083	None	None	None	None	None	0	0	1.0	2	0.0	0	1.0	0	2	0	0	2	0	0.3333333333333333	1	3	0.2	3	1.0	1.0	0	0	0	0	0	0	0	0	0	0	0
996	None	None	None	None	None	0	0	0.16666666666666666	2	0.9375	15	0.21428571428571427	0.75	12	12	5	2	0	0.5833333333333334	12	7	1.2	18	0.14285714285714285	0	0.2390925625321929	0.9148708775474554	0.34176341897687557	0.9703264018788512	0.3650339952160145	0.9410914345007053	0.9261124289428672	0.946732025581752	0.5833333333333333	0	0.0
5766	0.08011213849522668	0.0439480404556394	0.025822086872994233	0.7332306353530322	None	0	0	0.1875	3	0.9047619047619048	19	0.5227272727272727	0.9047619047619048	22	19	0	1	0	0.09090909090909091	22	2	1.5333333333333334	23	1.0	0.38095238095238093	0.8170812782268438	0.9720092971767608	0.6947577771052759	0.9245651748286845	0.47299622280288994	0.8756179256308378	0.9293030849651299	0.9351344151670963	1.0	0.4090909090909091	0.0
3222	0.039889003062991556	0.011132058001011146	0.010949909632758981	0.813705319929067	None	0	0	0.25	3	0.8666666666666667	13	0.53125	0.8666666666666667	16	13	0	1	0	0.125	16	2	1.1333333333333333	17	1.0	0.6666666666666666	0.8170812782268438	0.9755311362825161	0.44670051809912703	0.9153369904893522	0.5472015078365516	0.898614876495445	0.9386761896367057	0.9398779921736005	1.0	0.125	0.0
710	None	None	None	None	None	0	0	0.6666666666666666	4	0.3333333333333333	2	0.6666666666666666	0.16666666666666666	4	1	3	3	0	0.3333333333333333	6	2	0.5333333333333333	8	0.42857142857142855	0.3333333333333333	0.9359022820760989	0.6066425780773461	0.2392877968742459	0.8868133500633695	0.6703082707947963	0.9376773141530076	0.9463458261546952	0.8499615177988334	0.5	0.5	0.0
4330	0.06723898322073467	0.034162200216312465	0.032779806449496005	0.7328588125160729	None	0	0	0.17647058823529413	3	0.9130434782608695	21	0.5208333333333334	0.9130434782608695	24	21	0	1	0	0.08333333333333333	24	2	1.6666666666666667	25	1.0	0.34782608695652173	0.8170812782268438	0.9749393998685787	0.7140373643041869	0.9284825096249868	0.47299622280288994	0.8433061705848857	0.9339417690322223	0.9331371122955103	1.0	0.08333333333333333	0.0
1553	None	None	None	None	None	0.25	1	0.5	5	0.46153846153846156	6	0.46875	0.38461538461538464	8	5	6	1	0	0.5	4	8	1.0	15	0.07692307692307693	0.15384615384615385	0.6459144861907623	0.9088969556708852	0.5235710057258675	0.9191893111251868	0.4451478452154376	0.9285497305672763	0.8878612544555184	0.91924121945002	1.0	0.25	0.0
3283	0.05432017298777153	0.015312510425708777	-0.002324771976183026	0.6715982970006241	None	0	0	0.25	3	0.8666666666666667	13	0.53125	0.8666666666666667	16	13	0	1	0	0.125	16	2	1.1333333333333333	17	1.0	0.6666666666666666	0.8170812782268438	0.9590285296998875	0.694397408088426	0.8966001932833821	0.47299622280288994	0.8481817384042103	0.9279298243543905	0.9124950680011902	1.0	0.3125	0.0
1235	None	None	None	None	None	0	0	0.3	3	0.8461538461538461	11	0.5357142857142857	0.8461538461538461	14	11	0	1	0	0.14285714285714285	14	2	1.0	15	1.0	0.7692307692307693	0.1929291230019176	0.9735758765924953	0.4820124286835695	0.9113527489914772	0.5677193729184864	0.9294628391455975	0.9431929613994077	0.9447199711754332	1.0	0.14285714285714285	0.0
6325	0.11457434282493478	0.029959764443392437	0.0019178687317157833	0.7345164675938449	None	0	0	0.1875	3	0.9090909090909091	20	0.5217391304347826	0.9090909090909091	23	20	0	1	0	0.08695652173913043	23	2	1.6	24	1.0	0.36363636363636365	0.15423692674663672	0.9666238600818035	0.6947577771052759	0.8412524628342555	0.47299622280288994	0.8770050313075574	0.9274271744728779	0.9115442768830564	1.0	0.08695652173913043	0.0
959	None	None	None	None	None	0.5	1	0.6666666666666666	4	0.5	3	0.4444444444444444	0.5	5	3	2	5	0	0.5	6	3	0.5333333333333333	8	0.8333333333333334	1.0	0.7808163104428174	0.9497773721321445	0.668734872711242	0.9559862103049382	0.9824004727764557	0.6881491029392846	0.9495054209086138	0.9063471548049342	0.2	0.6	0.0
870	None	None	None	None	None	0	0	0.6666666666666666	2	0.0	0	0.6666666666666666	0	0	0	3	2	0	0.6666666666666666	3	2	0.26666666666666666	4	0.2	1.0	0	0	0	0	0	0	0	0	0	0	0
638	None	None	None	None	None	0	0	0.14285714285714285	2	0.9473684210526315	18	0.525	0.9473684210526315	20	18	0	0	0	0.1	2	20	1.4	21	0.0	0	0.5410154540680335	0.8495368969494377	0.7337183750342559	0.9027363060263222	0.5486293253982117	0.8777828827371591	0.8679545818080178	0.878345979410196	0	0	0.0
4267	0.0703206663862706	0.04061189681814267	0.01493330368949801	0.7294258322668083	None	0	0	0.21428571428571427	3	0.8947368421052632	17	0.525	0.8947368421052632	20	17	0	1	0	0.1	20	2	1.4	21	1.0	0.42105263157894735	0.8610509244456062	0.9667736454750994	0.6947577771052759	0.9257563030993451	0.5367998427041127	0.8669517152366056	0.9279298243543905	0.9301751830118362	1.0	0.05	0.0
721	None	None	None	None	None	0	0	0.5714285714285714	4	0.375	3	0.625	0.25	5	2	4	2	0	1.0	4	4	0.6666666666666666	10	0.2222222222222222	0.5	0.5972170009385526	0.8415753242107222	0.39106787527791964	0.9460240292943407	0.4283067970402087	0.9387176904171546	0.893371621111281	0.9184084320661374	0.6	0.2	0.0
6791	0.06825959127308825	0.03920442334221852	0.035844008340454855	0.7297787033658152	None	0	0	0.1875	3	0.9047619047619048	19	0.5227272727272727	0.9047619047619048	22	19	0	1	0	0.09090909090909091	22	2	1.5333333333333334	23	1.0	0.38095238095238093	0.8610509244456062	0.9701112897931222	0.6273610853255583	0.9265806903760542	0.5677193729184864	0.869834926023784	0.9293030849651299	0.9332829602858992	1.0	0.4090909090909091	0.0
6970	0.07370106415353124	0.043511203998527925	0.03838923860163122	0.7373438380130415	None	0	0	0.1875	3	0.9090909090909091	20	0.5217391304347826	0.9090909090909091	23	20	0	1	0	0.08695652173913043	23	2	1.6	24	1.0	0.36363636363636365	0.8170812782268438	0.9721331529007586	0.6947577771052759	0.9271772159763435	0.47299622280288994	0.8715415052949004	0.9306521343393043	0.9352497585741524	1.0	0.391304347826087	0.0
3680	0.0674279076669016	0.01436395127379378	0.004714317099951317	0.8081687253911252	None	0	0	0.21428571428571427	3	0.8888888888888888	16	0.5263157894736842	0.8888888888888888	19	16	0	1	0	0.10526315789473684	19	2	1.3333333333333333	20	1.0	0.6666666666666666	0.5354606038920983	0.9655578663912731	0.30032260243781844	0.9156026100327833	0.7096975916282892	0.9398649724403291	0.9377051719685432	0.9438640138237006	1.0	0.10526315789473684	0.0
2643	1.894795312252428e-06	3.4368478939278767e-08	7.2720970147265355e-09	0.9999978000488279	None	0	0	0.6666666666666666	2	0.0	0	0.6666666666666666	0	1	0	2	0	0	0.6666666666666666	3	2	0.26666666666666666	4	0.0	0	0	0	0	0	0	0	0	0	0	0	0
262	None	None	None	None	None	0.25	1	0.4	4	0.75	9	0.3888888888888889	0.6666666666666666	11	8	2	0	0	0.25	12	3	0.9333333333333333	14	0.0	1.0	0.5552215253469828	0.8755832663712005	0.31789519340969513	0.9200177310168526	0.6041999500068138	0.9048577071602137	0.8851447358046329	0.9016252867237629	0	0	0.0
507	None	None	None	None	None	0	0	0.2	2	0.8461538461538461	11	0.7142857142857143	0.46153846153846156	7	6	7	6	0	0.42857142857142855	7	3	1.0	15	0.35294117647058826	0.8888888888888888	0.2922539411528839	0.9274175414437749	0.40899823783282213	0.9500352086839947	0.876089751462899	0.884532651169293	0.8939877920866567	0.9248151571821867	0.14285714285714285	0.42857142857142855	0.0
4736	0.054086181043452516	0.026686595020113068	0.013283766157559272	0.7661951515814207	None	0	0	0.21428571428571427	3	0.8888888888888888	16	0.5263157894736842	0.8888888888888888	19	16	0	1	0	0.10526315789473684	19	2	1.3333333333333333	20	1.0	0.4444444444444444	0.8170812782268438	0.9742962986325426	0.6947577771052759	0.9288713722893885	0.47299622280288994	0.8494317268618549	0.9337489177268746	0.933696201282547	1.0	0.05263157894736842	0.0
4297	0.06280319896726243	0.038738676304217054	0.03758865980191406	0.7443957814060602	None	0	0	0.2	3	0.9	18	0.5238095238095238	0.9	21	18	0	1	0	0.09523809523809523	21	2	1.4666666666666666	22	1.0	0.4	0.8170812782268438	0.9731548956978401	0.6976692815706875	0.9248091618085397	0.47299622280288994	0.8584537194004468	0.9306521343393043	0.9330288763628954	1.0	0.09523809523809523	0.0
1303	None	None	None	None	None	0.6666666666666666	2	0.875	7	0.1111111111111111	1	0.6875	0	4	0	6	1	0	1.0	4	4	0.7333333333333333	11	0.08333333333333333	0.5714285714285714	0	0	0	0	0	0	0	0	0	0	0
5051	0.05695686172321329	0.03236334151080253	0.029056460946137255	0.7370865098213775	None	0	0	0.21428571428571427	3	0.8888888888888888	16	0.5263157894736842	0.8888888888888888	19	16	0	1	0	0.10526315789473684	19	2	1.3333333333333333	20	1.0	0.4444444444444444	0.8170812782268438	0.962211852750141	0.6947577771052759	0.918367153073244	0.47299622280288994	0.8860845713958366	0.9279298243543905	0.9288828158975259	1.0	0.05263157894736842	0.0
2806	0.004837916327551986	0.0004248350573227981	5.958997530533082e-05	0.9845977924749837	None	0	0	0.3333333333333333	1	1.0	2	1.0	1.0	3	2	0	0	0	0.25	1	4	0.26666666666666666	4	0.0	0	0.3081917632894863	0.9206700620142342	0.7194868197033009	0.9340378570423596	0.37939037397914516	0.9591779087615405	0.9442984010248567	0.9400783363887913	0	0	0.0
3665	0.09171068213694465	0.021266893288273338	0.021211940303849514	0.8007136555446674	None	0	0	0.14285714285714285	2	0.8888888888888888	16	0.21978021978021978	0.8333333333333334	17	15	2	2	0	0.5384615384615384	13	7	1.3333333333333333	20	0.3333333333333333	0	0.37638134104177456	0.9420770035763965	0.357140190866916	0.9546000187839382	0.3650339952160145	0.9248821280845666	0.9226165335119149	0.9416836571919535	0.5294117647058824	0	0.0
241	None	None	None	None	None	0	0	1.0	2	0.0	0	1.0	0	1	0	1	0	0	0.3333333333333333	3	1	0.2	3	0.0	1.0	0	0	0	0	0	0	0	0	0	0	0
503	None	None	None	None	None	1.0	1	1.0	4	0.25	1	0.5	0	3	0	2	1	0	0.75	4	3	0.4	6	0.2	1.0	0	0	0	0	0	0	0	0	0	0	0
6577	0.07659774374570107	0.014943133034943304	0.014921189038497434	0.7464224317247437	None	0	0	0.1875	3	0.9090909090909091	20	0.5217391304347826	0.9090909090909091	23	20	0	1	0	0.08695652173913043	23	2	1.6	24	1.0	0.36363636363636365	0.7412173227708359	0.9720754998301546	0.8008732401219623	0.9282781410643837	0.47299622280288994	0.8558423487783624	0.9306521343393043	0.9328018983360221	1.0	0.391304347826087	0.0
7056	0.07122555455309888	0.038702274022679096	0.026789517817118847	0.715951577078463	None	0	0	0.2	3	0.9	18	0.5238095238095238	0.9	21	18	0	1	0	0.09523809523809523	21	2	1.4666666666666666	22	1.0	0.4	0.8170812782268438	0.9713287717375414	0.6947577771052759	0.9209331685375889	0.47299622280288994	0.8603616579813524	0.9279298243543905	0.9307791966691389	1.0	0.47619047619047616	0.0
4692	0.058938279524169114	0.0331083740789407	0.03214246447334222	0.7380704089809593	None	0	0	0.21428571428571427	3	0.8947368421052632	17	0.525	0.8947368421052632	20	17	0	1	0	0.1	20	2	1.4	21	1.0	0.42105263157894735	0.8170812782268438	0.9720960803703981	0.6947577771052759	0.9243668316640177	0.47299622280288994	0.8439286549370034	0.9279298243543905	0.929599408882206	1.0	0.1	0.0
3776	0.054176886794981755	0.02809596391263064	0.025365758521398548	0.70442039092133	None	0	0	0.2727272727272727	3	0.8571428571428571	12	0.5333333333333333	0.8571428571428571	15	12	0	1	0	0.13333333333333333	15	2	1.0666666666666667	16	1.0	0.5714285714285714	0.9050205706643684	0.974537443682059	0.30032260243781844	0.8482652812716783	0.7096975916282892	0.8561555163629251	0.9467272949318261	0.9155354871633131	1.0	0.13333333333333333	0.0
3048	0.010665052890960633	0.0003501767601194524	0.0003417028173687909	0.977278892987968	None	0	0	0.25	1	1.0	3	1.0	1.0	4	3	0	0	0	0.2	5	1	0.3333333333333333	5	0.0	0	0.24167006766869567	0.9490879115180417	0.7635962104780615	0.7064915878898639	0.4116989596604771	0.7005518275778904	0.8978397550923622	0.8250933809807114	0	0	0.0
2997	0.028440969013145464	0.00835698304773149	-0.002158520691353877	0.8983427253004647	None	0	0	0.3	3	0.8461538461538461	11	0.5357142857142857	0.8461538461538461	14	11	0	1	0	0.14285714285714285	14	2	1.0	15	1.0	0.7692307692307693	0.5050052006143807	0.9770822161933586	0.30032260243781844	0.9106477497986567	0.6214067928702134	0.9109856286685648	0.9457196554271805	0.9426750428650049	1.0	0.14285714285714285	0.0
4177	0.06258659984568185	0.01936324149590183	0.010131348629461199	0.7537277311463028	None	0	0	0.16666666666666666	3	0.9166666666666666	22	0.52	0.9166666666666666	25	22	0	1	0	0.08	25	2	1.7333333333333334	26	1.0	0.5	0.8170812782268438	0.9577819008690772	0.7304054470376864	0.885635191383053	0.47299622280288994	0.896167179500284	0.9337489177268746	0.9199260385647148	1.0	0.32	0.0
3033	0.011046481355045911	0.0007176303040730071	0.0006976172636051192	0.9968046176677142	None	0	0	0.2857142857142857	2	0.75	6	0.35714285714285715	0.375	5	3	4	2	0	0.5714285714285714	4	7	0.6666666666666666	10	0.2	0.25	0.6853520161580797	0.7809611468019586	0.39106787527791964	0.969565420140543	0.8472504627382726	0.93858834147557	0.8789860655792601	0.9231857779764535	0.6	0.2	0.0
1165	None	None	None	None	None	0	0	0.75	3	0.3333333333333333	1	0.5555555555555556	0.3333333333333333	4	1	0	1	0	1.0	3	3	0.3333333333333333	5	1.0	1.0	0.6982801623600808	0.8177090755130016	0.5261269236763406	0.9413866834213613	0.4656273277464801	0.7844975717941127	0.8812069738345509	0.8648832565508846	1.0	0.75	0.0
737	None	None	None	None	None	0.5714285714285714	4	0.6470588235294118	11	0.391304347826087	9	0.5681818181818182	0.34782608695652173	17	8	7	0	0	0.36363636363636365	11	4	1.6666666666666667	25	0.0	0.19047619047619047	0.4576663474667032	0.9301767040106873	0.8462395554934566	0.9631901795897567	0.7248726929843106	0.8087944196549804	0.8609923495526539	0.9192373351329036	0	0	0.0
7517	0.07233943983814616	0.04613488968552148	0.03977669609646401	0.7370016158545729	None	0	0	0.1875	3	0.9047619047619048	19	0.5227272727272727	0.9047619047619048	22	19	0	1	0	0.09090909090909091	22	2	1.5333333333333334	23	1.0	0.38095238095238093	0.8610509244456062	0.9701112897931222	0.6468957340948037	0.926730475964462	0.5472015078365516	0.8754892707984807	0.9293030849651299	0.9343765450891781	1.0	0.4090909090909091	0.0
7324	0.05508831918566463	0.013067453946347826	-0.011549950747567142	0.8854552057034271	None	0	0	0.1875	3	0.9090909090909091	20	0.5217391304347826	0.9090909090909091	23	20	0	1	0	0.08695652173913043	23	2	1.6	24	1.0	0.36363636363636365	0.7412173227708359	0.9602334120207441	0.8008732401219623	0.9158999981521567	0.47299622280288994	0.8423600628428646	0.9279298243543905	0.9180378682915079	1.0	0.391304347826087	0.0
7434	0.0762490102510618	0.024432419335656673	0.023911460883407093	0.7277696233274276	None	0	0	0.17647058823529413	3	0.9130434782608695	21	0.5208333333333334	0.9130434782608695	24	21	0	1	0	0.08333333333333333	24	2	1.6666666666666667	25	1.0	0.34782608695652173	0.8610509244456062	0.9712537080760484	0.645439981862098	0.9274570733957754	0.5677193729184864	0.8693648960396048	0.9293030849651299	0.9342919370152207	1.0	0.4166666666666667	0.0
1427	None	None	None	None	None	0	0	0.25	1	1.0	3	1.0	1.0	4	3	0	0	0	0.2	5	1	0.3333333333333333	5	0.0	0	0.24167006766869567	0.896105386675779	0.8025393838577941	0.6094528400246405	0.4116989596604771	0.8079103036543251	0.8978397550923622	0.7933756065572047	0	0	0.0
3927	0.12930316481733015	0.010351688604699117	0.003238409639343517	0.8719402198855764	None	0	0	0.14285714285714285	2	0.8947368421052632	17	0.20192307692307693	0.7894736842105263	17	15	3	2	0	0.6153846153846154	13	8	1.4	21	0.25	0	0.37638134104177456	0.9163092176207844	0.357140190866916	0.9567983567087137	0.3650339952160145	0.924780140799597	0.9226165335119149	0.9350324490110221	0.5588235294117647	0	0.0
4000	0.06866151927238681	0.025929401513503546	0.02283217616969066	0.750851338788904	None	0	0	0.15	3	0.9259259259259259	25	0.5178571428571429	0.9259259259259259	28	25	0	1	0	0.07142857142857142	28	2	1.9333333333333333	29	1.0	0.4444444444444444	0.5545506677542154	0.9601577253127349	0.7304054470376864	0.8811101790002915	0.47299622280288994	0.8939823393707541	0.9337489177268746	0.9197590895965446	1.0	0.07142857142857142	0.0
3207	0.12634482813145653	0.03265541435633433	-0.001707157959175839	0.916455990247282	None	0	0	0.13333333333333333	2	0.9	18	0.19642857142857142	0.8	18	16	3	2	0	0.5714285714285714	14	8	1.4666666666666666	22	0.25	0	0.42411177090500746	0.9104385605196124	0.3393321923426991	0.9581041169356883	0.3650339952160145	0.9304744465651525	0.9300652243274637	0.9358915584624413	0.5833333333333334	0	0.0
4090	0.049038147736220464	0.023760172338927046	0.02365248519853666	0.7146061927897764	None	0	0	0.3	3	0.8461538461538461	11	0.5357142857142857	0.8461538461538461	14	11	0	1	0	0.14285714285714285	14	2	1.0	15	1.0	0.6153846153846154	0.9050205706643684	0.9726355781822744	0.2963430510706514	0.8545074390483239	0.7096975916282892	0.8621897606199356	0.9414029825065671	0.9161835869507667	1.0	0.14285714285714285	0.0
4024	0.05890509826631755	0.016048004052730283	0.01593380702471355	0.7736099345198867	None	0	0	0.25	3	0.8666666666666667	13	0.53125	0.8666666666666667	16	13	0	1	0	0.125	16	2	1.1333333333333333	17	1.0	0.5333333333333333	0.676270941059471	0.9658968647843958	0.30032260243781844	0.891740351087441	0.7096975916282892	0.9422000219865799	0.9346184907804145	0.9397916118460267	1.0	0.125	0.0
2485	None	None	None	None	None	0	0	0.75	3	0.3333333333333333	1	0.625	0.3333333333333333	3	1	1	1	0	0.5	4	2	0.3333333333333333	5	0.25	0.6666666666666666	0.3272281248667513	0.7500767339298572	0.8821844752010716	0.7374387004168467	0.16077784957639832	0.803778373402061	0.9236367061429165	0.7650555948564293	1.0	0.3333333333333333	0.0
859	None	None	None	None	None	0	0	0.6666666666666666	2	0.0	0	0.6666666666666666	0	1	0	2	2	0	0.6666666666666666	3	2	0.26666666666666666	4	0.2857142857142857	1.0	0	0	0	0	0	0	0	0	0	0	0
6299	0.059000302766646064	0.036927428934151865	0.03652902120454216	0.7459568881579386	None	0	0	0.1875	3	0.9047619047619048	19	0.5227272727272727	0.9047619047619048	22	19	0	1	0	0.09090909090909091	22	2	1.5333333333333334	23	1.0	0.38095238095238093	0.8170812782268438	0.9716866257370379	0.6962135293379816	0.9213540329609609	0.47299622280288994	0.8886420111676797	0.9293030849651299	0.9365040152289409	1.0	0.09090909090909091	0.0
2317	None	None	None	None	None	0	0	0.6	3	0.6	3	0.5833333333333334	0.4	5	2	1	1	0	0.3333333333333333	6	2	0.4666666666666667	7	0.3333333333333333	0.8	0.4880071802954863	0.9149876172217828	0.700981456248506	0.9294066348547293	0.4248444235400474	0.9300343412494267	0.9101055436341864	0.925092999825188	1.0	0.6	0.0
1174	None	None	None	None	None	0	0	0.75	3	0.3333333333333333	1	0.5555555555555556	0.3333333333333333	4	1	0	1	0	1.0	3	3	0.3333333333333333	5	1.0	1.0	0.6982801623600808	0.8177090755130016	0.5261269236763406	0.9413866834213613	0.4656273277464801	0.7844975717941127	0.8812069738345509	0.8648832565508846	1.0	0.75	0.0
3806	0.05329923479273481	0.006505024306496232	0.0053991656289748445	0.7660216288796697	None	0	0	0.25	3	0.875	14	0.5294117647058824	0.875	17	14	0	1	0	0.11764705882352941	17	2	1.2	18	1.0	0.5	0.9050205706643684	0.9713761327350636	0.30032260243781844	0.8620543560528601	0.7096975916282892	0.9000269156331032	0.9467272949318261	0.925404566333331	1.0	0.11764705882352941	0.0
3273	0.03814618501849114	0.012428455226999115	0.01152584591449484	0.7547015474437652	None	0	0	0.25	3	0.8666666666666667	13	0.53125	0.8666666666666667	16	13	0	1	0	0.125	16	2	1.1333333333333333	17	1.0	0.6666666666666666	0.5050052006143807	0.9761797271258388	0.30032260243781844	0.9061218770480577	0.6214067928702134	0.9025571772453757	0.9428347419782342	0.9390844807236319	1.0	0.125	0.0
7519	0.07196359574620736	0.04724404815292174	0.04215291587854137	0.7364636877400836	None	0	0	0.1875	3	0.9047619047619048	19	0.5227272727272727	0.9047619047619048	22	19	0	1	0	0.09090909090909091	22	2	1.5333333333333334	23	1.0	0.38095238095238093	0.8170812782268438	0.9720092971767608	0.6947577771052759	0.9245651748286845	0.47299622280288994	0.8756179256308378	0.9293030849651299	0.9351344151670963	1.0	0.4090909090909091	0.0
6163	0.05920248566585181	0.035920808610433015	0.032026239358658455	0.7327400753747753	None	0	0	0.1875	3	0.9047619047619048	19	0.5227272727272727	0.9047619047619048	22	19	0	1	0	0.09090909090909091	22	2	1.5333333333333334	23	1.0	0.38095238095238093	0.8170812782268438	0.9721360079112862	0.6947577771052759	0.9219954257118219	0.47299622280288994	0.8666550404063711	0.9293030849651299	0.9328434924259028	1.0	0.4090909090909091	0.0
6513	0.07364354837658625	0.04569692085756446	0.040080437501269495	0.7282469493554006	None	0	0	0.1875	3	0.9090909090909091	20	0.5217391304347826	0.9090909090909091	23	20	0	1	0	0.08695652173913043	23	2	1.6	24	1.0	0.36363636363636365	0.8170812782268438	0.9721331529007586	0.6947577771052759	0.9271772159763435	0.47299622280288994	0.8715415052949004	0.9306521343393043	0.9352497585741524	1.0	0.391304347826087	0.0
3854	0.11209774664237492	0.010497198007234412	0.009858406822713078	0.7193002631751314	None	0	0	0.11764705882352941	2	0.9130434782608695	21	0.1736111111111111	0.8260869565217391	21	19	3	2	0	0.5625	16	9	1.6666666666666667	25	0.25	0	0.47184220076824046	0.9220982766226634	0.357140190866916	0.9525011184758294	0.3650339952160145	0.9265110198515656	0.9226165335119149	0.9351093406690482	0.5476190476190477	0	0.0
3535	0.06464991403436018	0.001974393267357815	0.00100971448637528	0.7138231261805683	None	0	0	0.25	3	0.8666666666666667	13	0.53125	0.8666666666666667	16	13	0	1	0	0.125	16	2	1.1333333333333333	17	1.0	0.5333333333333333	0.9050205706643684	0.9739548065119913	0.2963430510706514	0.8410937057905806	0.7096975916282892	0.8607312010452733	0.9467272949318261	0.9144925239611272	1.0	0.125	0.0
2613	3.23705325460545e-05	4.836057095397108e-07	4.6706011428525115e-07	0.9999972753178082	None	0	0	0.75	3	0.5	2	0.5	0.5	5	2	0	1	0	0.75	4	3	0.4	6	1.0	1.0	0.4880071802954863	0.7124473919160509	0.944439329101925	0.917459243543873	0.4248444235400474	0.6059162437151401	0.9101055436341864	0.7770571035272174	1.0	0.4	0.0
3042	0.00836905532808928	0.0026456646524964027	-0.0003717915911040774	0.9912077887865315	None	0	0	0.25	1	1.0	3	1.0	1.0	4	3	0	0	0	0.2	5	1	0.3333333333333333	5	0.0	0	0.24487952313473826	0.8680552353684982	0.8161707826065296	0.6607576408576945	0.5222356199515057	0.8031879338418272	0.8986024903079189	0.7890088328994755	0	0	0.0
5171	0.06249312960574902	0.03178206663134421	0.028475793607664644	0.7416742044912513	None	0	0	0.1875	3	0.9047619047619048	19	0.5227272727272727	0.9047619047619048	22	19	0	1	0	0.09090909090909091	22	2	1.5333333333333334	23	1.0	0.38095238095238093	0.8170812782268438	0.9687768515940852	0.6947577771052759	0.9245295837328468	0.47299622280288994	0.8469881955530214	0.9279298243543905	0.9276091244498288	1.0	0.045454545454545456	0.0
6254	0.07056271170356217	0.041898491917287124	0.03815667160644186	0.7330342698528751	None	0	0	0.1875	3	0.9047619047619048	19	0.5227272727272727	0.9047619047619048	21	19	1	3	0	0.09090909090909091	22	2	1.5333333333333334	23	0.75	0.38095238095238093	0.8170812782268438	0.9723885349165263	0.6947577771052759	0.923197027415465	0.47299622280288994	0.8679168867186012	0.9306521343393043	0.9336151904935102	0.047619047619047616	0.38095238095238093	0.0
7206	0.07306779856074835	0.03671922227816168	0.030490394233580367	0.742124468915399	None	0	0	0.1875	3	0.9047619047619048	19	0.5227272727272727	0.9047619047619048	22	19	0	1	0	0.09090909090909091	22	2	1.5333333333333334	23	1.0	0.38095238095238093	0.8170812782268438	0.9729453462935678	0.6947577771052759	0.9264431433111621	0.47299622280288994	0.8721279266590808	0.9322169234887868	0.9357493747264929	1.0	0.36363636363636365	0.0
4877	0.0619614076078697	0.040290160091680904	0.037077012564765824	0.7230144802312932	None	0	0	0.1875	3	0.9047619047619048	19	0.5227272727272727	0.9047619047619048	22	19	0	1	0	0.09090909090909091	22	2	1.5333333333333334	23	1.0	0.38095238095238093	0.8170812782268438	0.9721360079112862	0.6947577771052759	0.9219954257118219	0.47299622280288994	0.8666550404063711	0.9293030849651299	0.9328434924259028	1.0	0.4090909090909091	0.0
6723	0.07119127755956255	0.04326899723926186	0.03809097256592566	0.7355776236107493	None	0	0	0.1875	3	0.9090909090909091	20	0.5217391304347826	0.9090909090909091	23	20	0	1	0	0.08695652173913043	23	2	1.6	24	1.0	0.36363636363636365	0.8170812782268438	0.9721331529007586	0.6947577771052759	0.9271772159763435	0.47299622280288994	0.8715415052949004	0.9306521343393043	0.9352497585741524	1.0	0.391304347826087	0.0
4287	0.1072522685925382	0.01528794005440784	0.013681195465943359	0.8773895629488502	None	0	0	0.14285714285714285	2	0.8947368421052632	17	0.20192307692307693	0.8421052631578947	18	16	2	2	0	0.6153846153846154	13	8	1.4	21	0.3333333333333333	0	0.35145493710052245	0.927265898538467	0.35325821506452637	0.959301466112808	0.32931310974020855	0.9180482300344505	0.9162529861800845	0.9374494291251377	0.5277777777777778	0	0.0
3412	0.039973982136113334	0.015063021990267555	0.012427995490452818	0.7434535137054064	None	0	0	0.25	3	0.875	14	0.5294117647058824	0.875	17	14	0	1	0	0.11764705882352941	17	2	1.2	18	1.0	0.625	0.1929291230019176	0.9761094771050205	0.30032260243781844	0.9137590660219859	0.6214067928702134	0.8994991403628548	0.9386761896367057	0.9401423601889065	1.0	0.11764705882352941	0.0
1114	None	None	None	None	None	0	0	0.6	3	0.4	2	0.4375	0.2	2	1	4	3	0	1.0	4	4	0.4666666666666667	7	0.2727272727272727	0.5	0.719377982179762	0.5842535961273387	0.27792843221894603	0.6162702450112169	0.767590427407775	0.9108530727076813	0.9207950639600794	0.7400126183921412	0.5	0.5	0.2568982249699842
35	None	None	None	None	None	0	0	0.3333333333333333	2	0.8571428571428571	6	0.5625	0.8571428571428571	8	6	0	0	0	0.25	2	8	0.6	9	0.0	0	0.8273996492349969	0.9469176235279267	0.3640450251158892	0.8680417322546855	0.8368379704461606	0.9316797414602489	0.896619158763233	0.9212389839061954	0	0	0.0
3941	0.050333997489866736	0.012208387235126584	0.0074328984618064154	0.7313379740396815	None	0	0	0.2727272727272727	3	0.8571428571428571	12	0.5333333333333333	0.7857142857142857	13	11	2	2	0	0.13333333333333333	15	2	1.0666666666666667	16	0.3333333333333333	0.5714285714285714	0.9050205706643684	0.9684727124233716	0.2923634997034843	0.8785484602447318	0.7096975916282892	0.838978543150494	0.9341340985625702	0.9130472979155502	0.5384615384615385	0.23076923076923078	0.0
1570	None	None	None	None	None	0	0	0.5	2	0.75	3	0.5	0.5	2	2	3	0	0	0.75	4	3	0.4	6	0.0	0.4	0.10858137295005119	0.5	0.8353552381624473	0.5102107786687904	0.24391075965431627	0.5	0.9591370135994964	0.5034040135602197	0	0	0.0
3174	0.048495632902173576	0.023156296449074767	0.022954953058608087	0.7150013269857112	None	0	0	0.3	3	0.8461538461538461	11	0.5357142857142857	0.8461538461538461	14	11	0	1	0	0.14285714285714285	14	2	1.0	15	1.0	0.6153846153846154	0.9050205706643684	0.9726355781822744	0.2963430510706514	0.8545074390483239	0.7096975916282892	0.8542209448752505	0.9407433892126805	0.9144916719097378	1.0	0.14285714285714285	0.0
1899	None	None	None	None	None	0.5	1	0.6666666666666666	4	0.5	3	0.4444444444444444	0	3	0	4	1	0	0.5	6	3	0.5333333333333333	8	0.1111111111111111	1.0	0	0	0	0	0	0	0	0	0	0	0
5258	0.041392218653739064	0.004044150019674404	-0.000484640247970547	0.7670360045689638	None	0	0	0.1875	3	0.9047619047619048	19	0.5227272727272727	0.9047619047619048	22	19	0	1	0	0.09090909090909091	22	2	1.5333333333333334	23	1.0	0.38095238095238093	0.790501382938389	0.9620418467839229	0.770006600277942	0.9309209754105845	0.7096975916282892	0.9055038030184793	0.9279298243543905	0.9368972691426023	1.0	0.45454545454545453	0.0
2961	0.003507933540645429	0.00017971139079305353	0.00016990222779195857	0.9828609100187335	None	0	0	0.2	1	1.0	5	0.7	0.4	2	2	4	0	0	0.4	2	5	0.4666666666666667	7	0.0	0	0.24808897860078086	0.5	0.9111827214584501	0.5153135068966253	0.7051722294140592	0.5414306776520879	0.9411208926721404	0.518938997653038	0	0	0.0
3750	0.0710715082245776	0.01594730020628294	-0.007059220269798301	0.7046542792709847	None	0	0	0.1875	3	0.9090909090909091	20	0.5217391304347826	0.9090909090909091	23	20	0	1	0	0.08695652173913043	23	2	1.6	24	1.0	0.5454545454545454	0.5354606038920983	0.9671934375975755	0.6940370390715762	0.9132019999818529	0.5140319529667594	0.9364070848981569	0.9324561581147506	0.9431547245661178	1.0	0.08695652173913043	0.0
2411	None	None	None	None	None	0	0	0.5	4	0.4	4	0.5	0.2	3	2	8	5	0	0.6666666666666666	6	4	0.8	12	0.2631578947368421	0.2222222222222222	0.7534039482014443	0.7434441442349803	0.3253031357171708	0.9089227943796362	0.5351808548155501	0.8994545322686364	0.8516782529630681	0.8643491821560054	0.3333333333333333	0	0.0
3512	0.06568919730767432	0.015199608441507152	0.01256583365159276	0.6815684865286018	None	0	0	0.1875	3	0.9090909090909091	20	0.5217391304347826	0.9090909090909091	23	20	0	1	0	0.08695652173913043	23	2	1.6	24	1.0	0.5454545454545454	0.5354606038920983	0.9649018436924761	0.6947577771052759	0.9094161238687384	0.47299622280288994	0.9402409169472827	0.9324561581147506	0.9422459624855348	1.0	0.08695652173913043	0.0
5567	0.07197521528654813	0.044458109068128936	0.038017488735997335	0.741560384151547	None	0	0	0.1875	3	0.9090909090909091	20	0.5217391304347826	0.9090909090909091	23	20	0	1	0	0.08695652173913043	23	2	1.6	24	1.0	0.36363636363636365	0.8170812782268438	0.9721331529007586	0.6947577771052759	0.9271828360057167	0.47299622280288994	0.8532062336120915	0.9306521343393043	0.9320581027648487	1.0	0.391304347826087	0.0
3973	0.11276937181735353	0.036344322499762174	0.03403702947281277	0.7032975924214204	None	0	0	0.14285714285714285	2	0.8947368421052632	17	0.20192307692307693	0.7894736842105263	17	15	3	2	0	0.6153846153846154	13	8	1.4	21	0.25	0	0.4308666945670123	0.9408396546007826	0.357140190866916	0.9566571770426013	0.3650339952160145	0.9100701191883861	0.9226165335119149	0.93849191062416	0.5882352941176471	0	0.0
1017	None	None	None	None	None	0	0	0.15384615384615385	2	0.8823529411764706	15	0.2261904761904762	0.7058823529411765	13	12	5	2	0	0.5833333333333334	12	7	1.2666666666666666	19	0.15384615384615385	0	0.2591873749410186	0.9296632225699373	0.3445137859937839	0.9671532645017231	0.3650339952160145	0.9286957681628158	0.9102002590507614	0.94498791444544	0.5769230769230769	0	0.0
2356	None	None	None	None	None	0	0	0.75	3	0.3333333333333333	1	0.625	0.3333333333333333	2	1	2	1	0	0.5	4	2	0.3333333333333333	5	0.14285714285714285	0.6666666666666666	0.17833517577541602	0.6676416954982426	0.8742901996562953	0.586253984794022	0.4828466727886259	0.9160122767938265	0.951584312448681	0.7586207548315528	1.0	0	0.0
6071	0.05723684588305915	0.03024902844596772	0.030055912124735292	0.7341110836272695	None	0	0	0.1875	3	0.9047619047619048	19	0.5227272727272727	0.9047619047619048	22	19	0	1	0	0.09090909090909091	22	2	1.5333333333333334	23	1.0	0.38095238095238093	0.8610509244456062	0.9695420541375862	0.6947577771052759	0.9270627379096928	0.5472015078365516	0.885592539550399	0.9279298243543905	0.9360237982059985	1.0	0.045454545454545456	0.0
3935	0.07303264285799642	0.03113055674495286	0.028451228528298077	0.752942933434483	None	0	0	0.17647058823529413	3	0.9130434782608695	21	0.5208333333333334	0.9130434782608695	24	21	0	1	0	0.08333333333333333	24	2	1.6666666666666667	25	1.0	0.43478260869565216	0.5545506677542154	0.9564662472214152	0.7304054470376864	0.8629695851135967	0.4547283823763738	0.8917503428760927	0.9337489177268746	0.9126325458444975	1.0	0.08333333333333333	0.0
2651	0.01676068085461888	0.0018514183672832076	0.0018476362020929235	0.980780783118489	None	0	0	0.3333333333333333	2	0.8333333333333334	5	0.5714285714285714	0.6666666666666666	6	4	1	2	0	0.2857142857142857	2	7	0.5333333333333333	8	0.5	0	0.3361844172323071	0.919465158818436	0.700981456248506	0.882703928460809	0.2928111365582229	0.8237301815227283	0.9171219721436701	0.8806296157346405	0.5833333333333334	0.16666666666666666	0.0
5823	0.07862391028763789	0.04436109737064627	0.03500449752319688	0.7316950689349064	None	0	0	0.1875	3	0.9047619047619048	19	0.5227272727272727	0.9047619047619048	22	19	0	1	0	0.09090909090909091	22	2	1.5333333333333334	23	1.0	0.38095238095238093	0.8170812782268438	0.9698773764137865	0.6947577771052759	0.917382196632505	0.47299622280288994	0.8681432680062985	0.9279298243543905	0.9300816538142648	1.0	0.045454545454545456	0.0
3326	0.04386723270735776	0.012519041294710185	0.011988615373343442	0.7369690043854289	None	0	0	0.25	3	0.8666666666666667	13	0.53125	0.8666666666666667	16	13	0	1	0	0.125	16	2	1.1333333333333333	17	1.0	0.6666666666666666	0.8170812782268438	0.974866903837315	0.30032260243781844	0.908348726850318	0.6214067928702134	0.9099149264125569	0.9386761896367057	0.9401829178418578	1.0	0.125	0.0
2649	0.011942324047285444	0.0004488499549589674	0.00035244234349229034	0.9905052853868868	None	0.5	1	0.5714285714285714	4	0.625	5	0.47619047619047616	0.5	8	4	1	0	0	0.42857142857142855	3	7	0.6666666666666666	10	0.0	0.2857142857142857	0.30866300735382607	0.9558938043194991	0.9255856802080988	0.9615591913488951	0.9810500705708141	0.7784919683776763	0.9575483591609028	0.9253568689429247	0	0	0.0
360	None	None	None	None	None	1.0	1	1.0	4	0.0	0	0.5555555555555556	0	2	0	2	0	0	1.0	3	3	0.3333333333333333	5	0.0	1.0	0	0	0	0	0	0	0	0	0	0	0
7128	0.07806176237396738	0.04845596151882696	0.039254389947946666	0.7381668144802503	None	0	0	0.1875	3	0.9090909090909091	20	0.5217391304347826	0.9090909090909091	23	20	0	1	0	0.08695652173913043	23	2	1.6	24	1.0	0.36363636363636365	0.8170812782268438	0.9709326994016553	0.6947577771052759	0.9254366435553116	0.5013716622908745	0.8524604334261103	0.9279298243543905	0.9304591225189175	1.0	0.43478260869565216	0.0
3984	0.07425231373609537	0.03398302492707691	0.014834147947935491	0.7429744891194254	None	0	0	0.16666666666666666	3	0.9166666666666666	22	0.52	0.9166666666666666	25	22	0	1	0	0.08	25	2	1.7333333333333334	26	1.0	0.5	0.5545506677542154	0.9600997477873067	0.7304054470376864	0.8894266565765888	0.47299622280288994	0.8989361447103797	0.9337489177268746	0.9229891150552578	1.0	0.04	0.0
1958	None	None	None	None	None	0	0	0.8	4	0.2	1	0.5833333333333334	0.2	4	1	2	0	0	0.75	4	3	0.4666666666666667	7	0.0	0.4	0.24167006766869567	0.896105386675779	0.800496944166101	0.6148227517800658	0.4116989596604771	0.8079103036543251	0.8969998349953976	0.7946087779155012	0	0	0.0
7329	0.07063654025393398	0.029380352679738646	0.018993753373101812	0.7585105506020604	None	0	0	0.17647058823529413	3	0.9130434782608695	21	0.5208333333333334	0.9130434782608695	24	21	0	1	0	0.08333333333333333	24	2	1.6666666666666667	25	1.0	0.34782608695652173	0.8170812782268438	0.9724287512815314	0.6947577771052759	0.9255213781162739	0.48718394254688224	0.8485621454229348	0.9293030849651299	0.9309952474317377	1.0	0.4166666666666667	0.0
5124	0.05981069095970545	0.03708559023317153	0.03448744131074307	0.7300974470687404	None	0	0	0.1875	3	0.9090909090909091	20	0.5217391304347826	0.9090909090909091	23	20	0	1	0	0.08695652173913043	23	2	1.6	24	1.0	0.36363636363636365	0.8170812782268438	0.973432979221644	0.6947577771052759	0.9220049755675337	0.47299622280288994	0.8623420165716671	0.9306521343393043	0.933100071651688	1.0	0.391304347826087	0.0
4579	0.056725739544522924	0.03528899778208496	0.03528285622920165	0.7398353706031724	None	0	0	0.21428571428571427	3	0.8947368421052632	17	0.525	0.8947368421052632	20	17	0	1	0	0.1	20	2	1.4	21	1.0	0.42105263157894735	0.8170812782268438	0.9690856420269123	0.7125816120714811	0.9188620063218726	0.47299622280288994	0.8633398468658173	0.9279298243543905	0.9290250931688089	1.0	0.05	0.0
966	None	None	None	None	None	0	0	1.0	1	0	0	1.0	0	1	0	0	1	0	0.5	2	1	0.13333333333333333	2	0.3333333333333333	0	0	0	0	0	0	0	0	0	0	0	0
4206	0.041378516859391125	0.008526241200136635	0.007612481697489268	0.9704664017716296	None	0	0	0.15789473684210525	3	0.9230769230769231	24	0.5185185185185185	0.9230769230769231	27	24	0	1	0	0.07407407407407407	27	2	1.8666666666666667	28	1.0	0.46153846153846156	0.5545506677542154	0.9435854121178435	0.7304054470376864	0.9099286548244149	0.47299622280288994	0.9015716445928402	0.9337489177268746	0.9204281047450222	1.0	0.07407407407407407	0.0
4263	0.06487424563408493	0.03308174714710768	0.029477230541137073	0.7118623237141655	None	0	0	0.1875	3	0.9090909090909091	20	0.5217391304347826	0.9090909090909091	23	20	0	1	0	0.08695652173913043	23	2	1.6	24	1.0	0.36363636363636365	0.8170812782268438	0.9767804730123852	0.6976692815706875	0.9311359070182494	0.47299622280288994	0.8173199253171368	0.9341340985625702	0.9317536367590987	1.0	0.08695652173913043	0.0
6072	0.07250914587706844	0.03975011420626361	0.024923818026583094	0.7324179646790792	None	0	0	0.1875	3	0.9047619047619048	19	0.5227272727272727	0.9047619047619048	22	19	0	1	0	0.09090909090909091	22	2	1.5333333333333334	23	1.0	0.38095238095238093	0.8170812782268438	0.9717067533632902	0.6947577771052759	0.9245248227058622	0.47299622280288994	0.8570889244309189	0.9293030849651299	0.931570978675883	1.0	0.4090909090909091	0.0
6679	0.0704396475398394	0.03764638748864373	0.008329850918124574	0.7406289555134762	None	0	0	0.1875	3	0.9047619047619048	19	0.5227272727272727	0.9047619047619048	22	19	0	1	0	0.09090909090909091	22	2	1.5333333333333334	23	1.0	0.38095238095238093	0.8610509244456062	0.9695231527983814	0.6468957340948037	0.9248894756594794	0.5472015078365516	0.8779120825794438	0.9279298243543905	0.9338743524824379	1.0	0.45454545454545453	0.0
2832	0.0034528655994472677	0.00011636998863136819	0.00011560620579845893	0.9973779783627245	None	0	0	0.5	2	0.6666666666666666	2	1.0	0.6666666666666666	3	2	1	0	0	0.2	5	1	0.3333333333333333	5	0.0	0.5	0.24167006766869567	0.6518965376517705	0.7656386501697545	0.58853690853659	0.4116989596604771	0.6880376730440894	0.8986735997103761	0.64384436158166	0	0	0.0
5703	0.05805834231546615	0.01610510240133047	-0.015629022351801157	0.7632046976609039	None	0	0	0.1875	3	0.9090909090909091	20	0.5217391304347826	0.9090909090909091	23	20	0	1	0	0.08695652173913043	23	2	1.6	24	1.0	0.36363636363636365	0.8170812782268438	0.9683015471887887	0.6947577771052759	0.8493984359444697	0.47299622280288994	0.8624263355019822	0.9225878160895661	0.911190000960012	1.0	0.43478260869565216	0.0
77	None	None	None	None	None	0	0	0.3333333333333333	2	0.8333333333333334	5	1.0	0.8333333333333334	7	5	0	0	0	0.125	8	1	0.5333333333333333	8	0.0	0.2857142857142857	0.3729940895636349	0.9519098010918008	0.5775852064026049	0.8756534152250256	0.7113829025190224	0.7973979943291641	0.7810389247760452	0.8911426941249263	0	0	0.0
7499	0.07076829239968155	0.04261160661220501	0.03679492003872842	0.7371643742745821	None	0	0	0.1875	3	0.9090909090909091	20	0.5217391304347826	0.9090909090909091	23	20	0	1	0	0.08695652173913043	23	2	1.6	24	1.0	0.36363636363636365	0.8170812782268438	0.9721331529007586	0.6947577771052759	0.9271772159763435	0.47299622280288994	0.8715415052949004	0.9306521343393043	0.9352497585741524	1.0	0.391304347826087	0.0
6218	0.06754118870438072	0.018829886494267516	0.01826452007990884	0.7096272102396399	None	0	0	0.1875	3	0.9047619047619048	19	0.5227272727272727	0.9047619047619048	22	19	0	1	0	0.09090909090909091	22	2	1.5333333333333334	23	1.0	0.38095238095238093	0.8170812782268438	0.9717067533632902	0.6947577771052759	0.9247989691705399	0.47299622280288994	0.8481873430013764	0.9293030849651299	0.9301350406521512	1.0	0.4090909090909091	0.0
3751	0.05237761972477188	0.005266995261428154	0.00369010379725794	0.7230725441102906	None	0	0	0.2727272727272727	3	0.8571428571428571	12	0.5333333333333333	0.8571428571428571	15	12	0	1	0	0.13333333333333333	15	2	1.0666666666666667	16	1.0	0.5714285714285714	0.9050205706643684	0.9738761053038357	0.30032260243781844	0.8199535817975476	0.7096975916282892	0.79309267566738	0.9467272949318261	0.8965419258541568	1.0	0.13333333333333333	0.0
4331	0.06499756604835233	0.03651720860583011	0.035151306579862866	0.7369825666670842	None	0	0	0.1875	3	0.9090909090909091	20	0.5217391304347826	0.9090909090909091	23	20	0	1	0	0.08695652173913043	23	2	1.6	24	1.0	0.36363636363636365	0.8170812782268438	0.9718329247347285	0.6947577771052759	0.9251251721772601	0.47299622280288994	0.859208052877272	0.9306521343393043	0.9322192475293456	1.0	0.043478260869565216	0.0
1	None	None	None	None	None	0	0	0.5	1	1.0	1	0.75	0	0	0	2	0	0	1.0	2	2	0.2	3	0.0	0	0	0	0	0	0	0	0	0	0	0	0
172	None	None	None	None	None	0	0	0.5	2	0.3333333333333333	1	0.5555555555555556	0.3333333333333333	2	1	2	0	0	1.0	3	3	0.3333333333333333	5	0.0	0	0.8980480843892382	0.5	0.9674369137367298	0.5	0.996820104696026	0.5079490684473331	0.6021042218794498	0.5026498879432079	0	0	0.0
1136	None	None	None	None	None	0.5	4	0.5	9	0.5	12	0.37142857142857144	0.5	19	12	6	0	0	0.35714285714285715	14	5	1.7333333333333334	26	0.0	0.09523809523809523	0.4576663474667032	0.932989715385456	0.8462395554934566	0.9575686289390263	0.8050663701304238	0.8016464521723171	0.8662178374010269	0.9154617672794738	0	0	0.0
5000	0.06394135731307114	0.038641865139624906	0.036756932489695665	0.7393975929117897	None	0	0	0.1875	3	0.9090909090909091	20	0.5217391304347826	0.9090909090909091	23	20	0	1	0	0.08695652173913043	23	2	1.6	24	1.0	0.36363636363636365	0.8170812782268438	0.9729598114518373	0.6976692815706875	0.9211085912197223	0.47299622280288994	0.8745447937671861	0.9306521343393043	0.9346710658514118	1.0	0.08695652173913043	0.0
4367	0.07857051116229424	0.007840110732617134	0.007450560832083463	0.8068483371032178	None	0	0	0.1875	3	0.9090909090909091	20	0.5217391304347826	0.9090909090909091	23	20	0	1	0	0.08695652173913043	23	2	1.6	24	1.0	0.36363636363636365	0.23806503965667125	0.9586463825134246	0.6947577771052759	0.8103863779960497	0.47299622280288994	0.7817394655907043	0.9225878160895661	0.8762338431709108	1.0	0.043478260869565216	0.0
7146	0.06901206045491756	0.03792398828452595	0.035390725337347564	0.7491251282866551	None	0	0	0.1875	3	0.9090909090909091	20	0.5217391304347826	0.9090909090909091	23	20	0	1	0	0.08695652173913043	23	2	1.6	24	1.0	0.36363636363636365	0.8170812782268438	0.9679602096997394	0.6947577771052759	0.926464821740828	0.47299622280288994	0.8773433354557248	0.9279298243543905	0.9331705807547023	1.0	0.43478260869565216	0.0
3291	0.09105769855545617	0.003951505515945374	0.0039363685237342565	0.8605036227743679	None	0	0	0.14285714285714285	2	0.8947368421052632	17	0.20192307692307693	0.7894736842105263	17	15	3	2	0	0.6153846153846154	13	8	1.4	21	0.25	0	0.47184220076824046	0.9469110020129151	0.41900377193037697	0.9502116617453459	0.3650339952160145	0.8958309111365993	0.9226165335119149	0.9346628572085439	0.5588235294117647	0	0.0
2099	None	None	None	None	None	0	0	0.5	2	0.5	2	0.6666666666666666	0	0	0	5	4	0	1.0	3	3	0.4	6	0.2857142857142857	0.6666666666666666	0	0	0	0	0	0	0	0	0	0	0
4894	0.060772853737264855	0.03493525738925453	0.03488395053344024	0.7300785732638035	None	0	0	0.1875	3	0.9047619047619048	19	0.5227272727272727	0.9047619047619048	22	19	0	1	0	0.09090909090909091	22	2	1.5333333333333334	23	1.0	0.38095238095238093	0.8170812782268438	0.9688128549512763	0.6947577771052759	0.9231700883163478	0.47299622280288994	0.8659885640837824	0.9279298243543905	0.9306086854167692	1.0	0.045454545454545456	0.0
2323	None	None	None	None	None	0	0	0.5555555555555556	5	0.45454545454545453	5	0.65	0.45454545454545453	6	5	6	5	0	0.8	4	5	0.8666666666666667	13	0.3333333333333333	0.2	0.7737727715324187	0.8934110366172321	0.34499036519867704	0.7549608158664561	0.7999142286094003	0.9411430202810533	0.9349987996606975	0.8816100913494738	0.3333333333333333	0.16666666666666666	0.0
1195	None	None	None	None	None	0	0	0.5	2	0.6666666666666666	2	1.0	0.6666666666666666	3	2	1	0	0	0.2	5	1	0.3333333333333333	5	0.0	0.5	0.24167006766869567	0.6518965376517705	0.7656386501697545	0.58853690853659	0.4116989596604771	0.6880376730440894	0.8986735997103761	0.64384436158166	0	0	0.0
3568	0.051173111168146664	0.015415881894498492	0.010795628241558365	0.7024680204405656	None	0	0	0.25	3	0.875	14	0.5294117647058824	0.875	17	14	0	1	0	0.11764705882352941	17	2	1.2	18	1.0	0.625	0.5354606038920983	0.9652797401734223	0.7304054470376864	0.9225070935903592	0.47299622280288994	0.9148994024470891	0.9324561581147506	0.938523972573009	1.0	0.11764705882352941	0.0
2499	None	None	None	None	None	0	0	0.6	3	0.6	3	0.5833333333333334	0.6	6	3	0	1	0	0.3333333333333333	6	2	0.4666666666666667	7	1.0	0.8	0.6215595758995113	0.9175098497993514	0.7915829657247888	0.9314478661282132	0.4694884359188835	0.9158834678661228	0.896393525827996	0.9219114237220521	1.0	0.5	0.0
2470	None	None	None	None	None	0	0	0.17647058823529413	3	0.8260869565217391	19	0.1893939393939394	0.7391304347826086	20	17	4	2	0	0.9166666666666666	11	12	1.6666666666666667	25	0.2222222222222222	0.2608695652173913	0.7737727715324187	0.8236358327847045	0.3253031357171708	0.9460950573295157	0.8472504627382726	0.9513605579521011	0.9173049850420559	0.9212837822697197	0.525	0.1	0.0
4588	0.06907025368069628	0.022981319224564627	0.021684753047278845	0.7133083530780197	None	0	0	0.2	3	0.9	18	0.5238095238095238	0.9	21	18	0	1	0	0.09523809523809523	21	2	1.4666666666666666	22	1.0	0.4	0.8170812782268438	0.9743399636240091	0.7304054470376864	0.9207626326923657	0.47299622280288994	0.8434574970124067	0.9337489177268746	0.9302965707784879	1.0	0.047619047619047616	0.0
3856	0.06119821445540161	0.011424556983858254	-0.010026277013637586	0.7456419629677519	None	0	0	0.25	3	0.875	14	0.5294117647058824	0.875	17	14	0	1	0	0.11764705882352941	17	2	1.2	18	1.0	0.625	0.9050205706643684	0.9726790096786204	0.2923634997034843	0.8418984138335991	0.7096975916282892	0.8481053467525675	0.9467272949318261	0.910645820671376	1.0	0.11764705882352941	0.0
3635	0.06263758314240565	0.02233853785460914	0.016819177824039685	0.7599258738136893	None	0	0	0.2	3	0.9	18	0.5238095238095238	0.9	21	18	0	1	0	0.09523809523809523	21	2	1.4666666666666666	22	1.0	0.6	0.5354606038920983	0.9676632000220545	0.6940370390715762	0.9094652492733123	0.47299622280288994	0.9370869481127687	0.9324561581147506	0.9427986127424569	1.0	0.09523809523809523	0.0
3905	0.04914223504863956	0.024273595827299675	0.024185258742313365	0.7181024535761857	None	0	0	0.3	3	0.8461538461538461	11	0.5357142857142857	0.8461538461538461	14	11	0	1	0	0.14285714285714285	14	2	1.0	15	1.0	0.6153846153846154	0.9050205706643684	0.9726355781822744	0.2963430510706514	0.8545074390483239	0.7096975916282892	0.8542209448752505	0.9407433892126805	0.9144916719097378	1.0	0.14285714285714285	0.0
59	None	None	None	None	None	0	0	0.13333333333333333	2	0.95	19	1.0	0.95	21	19	0	0	0	0.045454545454545456	22	1	1.4666666666666666	22	0.0	0.09523809523809523	0.5441933198432259	0.8689318113061242	0.5210049211621064	0.8113634113755466	0.5749601968216342	0.931660440937234	0.8126096821750706	0.8794932465333403	0	0	0.0
1841	None	None	None	None	None	0	0	0.75	3	0.25	1	0.5	0.25	2	1	3	2	0	0.75	4	3	0.4	6	0.2222222222222222	0.6666666666666666	0.719377982179762	0.5835593628247725	0.27792843221894603	0.5846266373680822	0.7406536988327596	0.9304396834221322	0.9212377573826489	0.7485487065614761	0.75	0	0.0
2399	None	None	None	None	None	0.5	1	0.5714285714285714	4	0.625	5	0.47619047619047616	0.5	8	4	1	2	0	0.42857142857142855	3	7	0.6666666666666666	10	1.0	0.2857142857142857	0.5448184252411495	0.9579009619345755	0.6533400415193376	0.968773332498228	0.9679964863974551	0.8155013362050162	0.9538499166609389	0.9359488902581609	0.625	0.5	0.0
[truncated: 6,416 more rows]
