# Supplementary material for: Constrained by Design: Influence of Genetic Encodings on Evolved Traits of Robots
Source: Front Robot AI. 2021 Jun 15;8:672379. doi: 10.3389/frobt.2021.672379 (PMC8239187; doi:10.3389/frobt.2021.672379)
Supplement: Supplementary file 1 [file DataSheet3.ZIP › plasticodingrep_plane_13_snapshots_ids.tsv]

generation	robot_id	fitness	novelty	novelty_pop	cons_fitness
145	7317	-0.001089176114631256	None	0.04970609576658343	-0.001089176114631256
145	7307	0.03687827554391747	None	0.0	0.03687827554391747
145	6439	0.03895366386746642	None	0.0	0.03895366386746642
145	6939	0.04045004378420515	None	0.0	0.04045004378420515
145	6994	0.0395271322130191	None	0.0	0.0395271322130191
145	6712	0.03980738664907304	None	0.0	0.03980738664907304
145	7127	0.037607910871178	None	0.0	0.037607910871178
145	7193	0.0388926720906162	None	0.0	0.0388926720906162
145	6987	0.03949452432223307	None	0.0	0.03949452432223307
145	7347	0.017693351989644404	None	0.0	0.017693351989644404
145	6689	0.041321993546346504	None	0.0	0.041321993546346504
145	7128	0.039254389947946666	None	0.0	0.039254389947946666
145	7043	0.04061915315837524	None	0.0	0.04061915315837524
145	7069	0.04117630845579229	None	0.0	0.04117630845579229
145	7319	0.03140101585383825	None	0.0	0.03140101585383825
145	6146	0.04056037059057079	None	0.0	0.04056037059057079
145	7251	0.038460165617425504	None	0.0	0.038460165617425504
145	6981	0.038599171143289486	None	0.0	0.038599171143289486
145	7257	0.03819221966629288	None	0.0	0.03819221966629288
145	7304	0.029087023587600725	None	0.0	0.029087023587600725
145	7312	0.03610823631888521	None	0.0	0.03610823631888521
145	7157	0.031012150388727042	None	0.0	0.031012150388727042
145	6841	0.039517128315633754	None	0.0	0.039517128315633754
145	7263	0.037095549680023515	None	0.0	0.037095549680023515
145	7308	0.040399307950896406	None	0.0	0.040399307950896406
145	6970	0.03838923860163122	None	0.0	0.03838923860163122
145	7152	0.036362342207208215	None	0.0	0.036362342207208215
145	7222	0.037688605146648485	None	0.0	0.037688605146648485
145	7210	0.033378540149405105	None	0.0	0.033378540149405105
145	7336	0.035625540114265074	None	0.0	0.035625540114265074
145	6942	0.039510197490497535	None	0.0	0.039510197490497535
145	7265	0.04028937137287978	None	0.0	0.04028937137287978
145	7153	0.04017993368031351	None	0.0	0.04017993368031351
145	7297	0.037731988509929086	None	0.0	0.037731988509929086
145	7339	0.03574423261376553	None	0.0	0.03574423261376553
145	7162	0.03482386217183675	None	0.0	0.03482386217183675
145	7197	0.03860504473073698	None	0.0	0.03860504473073698
145	7348	0.0400710245884508	None	0.0	0.0400710245884508
145	7342	0.02370305481501225	None	0.007251843421313828	0.02370305481501225
145	6106	0.040848957596685095	None	0.0	0.040848957596685095
145	7037	0.039206443924863776	None	0.0	0.039206443924863776
145	7107	0.037048929758122705	None	0.0	0.037048929758122705
145	6917	0.03911993284582114	None	0.0	0.03911993284582114
145	7273	0.021045365009435577	None	0.0	0.021045365009435577
145	7015	0.03917380954420225	None	0.0	0.03917380954420225
145	6421	0.038892037205462276	None	0.0	0.038892037205462276
145	7309	0.03930660663547059	None	0.0	0.03930660663547059
145	7227	0.038409839765669924	None	0.0	0.038409839765669924
145	5502	0.03750236886307193	None	0.0	0.03750236886307193
145	7057	0.04034960467364258	None	0.0	0.04034960467364258
145	7082	0.03665272830970848	None	0.0	0.03665272830970848
145	7060	0.039983228588354056	None	0.0	0.039983228588354056
145	7218	0.02092230279442016	None	0.0	0.02092230279442016
145	7202	0.03928017465144984	None	0.0	0.03928017465144984
145	6761	0.03973753799093619	None	0.0	0.03973753799093619
145	7335	0.03143533319882828	None	0.007251843421313828	0.03143533319882828
145	7198	0.037464539047834935	None	0.0	0.037464539047834935
145	7267	0.030176669761772232	None	0.0	0.030176669761772232
145	6527	0.03949092465525554	None	0.0	0.03949092465525554
145	7295	0.03894864989666631	None	0.0	0.03894864989666631
145	7350	0.03878058366034594	None	0.0	0.03878058366034594
145	6882	0.03853476820566129	None	0.0	0.03853476820566129
145	7244	0.03903309691659813	None	0.0	0.03903309691659813
145	7012	0.039323356385845464	None	0.0	0.039323356385845464
145	6923	0.03927855808318582	None	0.0	0.03927855808318582
145	7344	0.028272573538567377	None	0.0	0.028272573538567377
145	7328	0.034959126738318566	None	0.0	0.034959126738318566
145	6958	0.03917639997134288	None	0.0	0.03917639997134288
145	6911	0.03980974525896598	None	0.007251843421313828	0.03980974525896598
145	7237	0.03901074114639283	None	0.007251843421313828	0.03901074114639283
145	7276	0.03503738004292712	None	0.0	0.03503738004292712
145	7333	0.04080374626104751	None	0.0	0.04080374626104751
145	7214	0.038078016246860975	None	0.0	0.038078016246860975
145	7055	0.038441133328652025	None	0.0	0.038441133328652025
145	7229	0.0376637009222795	None	0.0	0.0376637009222795
145	7074	0.040480187925804954	None	0.0	0.040480187925804954
145	7331	0.03959175769523918	None	0.0	0.03959175769523918
145	7346	0.038212049500621924	None	0.0	0.038212049500621924
145	7182	0.03321199015770698	None	0.0	0.03321199015770698
145	7226	0.03584611409251516	None	0.0	0.03584611409251516
145	7337	0.03288809794975431	None	0.0	0.03288809794975431
145	7136	0.03885858197299966	None	0.0	0.03885858197299966
145	7234	0.03969565091923438	None	0.0	0.03969565091923438
145	6828	0.03889166205555787	None	0.0	0.03889166205555787
145	6795	0.03877720705455189	None	0.0	0.03877720705455189
145	7005	0.03700277851905689	None	0.0	0.03700277851905689
145	6260	0.04002748971616004	None	0.0	0.04002748971616004
145	7262	0.00011846873429759355	None	0.05526059405183823	0.00011846873429759355
145	7343	0.02388353757279734	None	0.0	0.02388353757279734
145	6409	0.03773369797678018	None	0.0	0.03773369797678018
145	7320	0.034544615218278424	None	0.0	0.034544615218278424
145	7301	0.017930470544691518	None	0.0	0.017930470544691518
145	7261	0.037544925422195896	None	0.0	0.037544925422195896
145	6617	0.03972497368011133	None	0.0	0.03972497368011133
145	7330	0.03219502729393186	None	0.0	0.03219502729393186
145	7176	0.03991255837425077	None	0.0	0.03991255837425077
145	6955	0.04113511888419454	None	0.0	0.04113511888419454
145	7277	0.03759637840356138	None	0.0	0.03759637840356138
145	7341	0.03549814671231542	None	0.0	0.03549814671231542
145	7247	0.031694339385165526	None	0.0	0.031694339385165526
143	7240	0.02409795571920477	None	0.0	0.02409795571920477
143	7144	0.026669140231350173	None	0.0	0.026669140231350173
143	6439	0.03895366386746642	None	0.0	0.03895366386746642
143	6939	0.04045004378420515	None	0.0	0.04045004378420515
143	6994	0.0395271322130191	None	0.0	0.0395271322130191
143	6976	0.03502278962248191	None	0.0	0.03502278962248191
143	7185	0.03548964737607593	None	0.0	0.03548964737607593
143	6712	0.03980738664907304	None	0.0	0.03980738664907304
143	7127	0.037607910871178	None	0.0	0.037607910871178
143	7193	0.0388926720906162	None	0.0	0.0388926720906162
143	6987	0.03949452432223307	None	0.0	0.03949452432223307
143	6689	0.041321993546346504	None	0.0	0.041321993546346504
143	7128	0.039254389947946666	None	0.0	0.039254389947946666
143	7043	0.04061915315837524	None	0.0	0.04061915315837524
143	7108	0.038450314951144475	None	0.0	0.038450314951144475
143	7069	0.04117630845579229	None	0.0	0.04117630845579229
143	7213	0.03660936054014612	None	0.0	0.03660936054014612
143	6146	0.04056037059057079	None	0.0	0.04056037059057079
143	6981	0.038599171143289486	None	0.0	0.038599171143289486
143	7235	0.005738240753503787	None	0.0	0.005738240753503787
143	7063	0.0433850517093232	None	0.0	0.0433850517093232
143	7157	0.031012150388727042	None	0.0	0.031012150388727042
143	6841	0.039517128315633754	None	0.0	0.039517128315633754
143	6970	0.03838923860163122	None	0.0	0.03838923860163122
143	7041	0.0307356084746868	None	0.004834562280875885	0.0307356084746868
143	7152	0.036362342207208215	None	0.0	0.036362342207208215
143	7222	0.037688605146648485	None	0.0	0.037688605146648485
143	7210	0.033378540149405105	None	0.0	0.033378540149405105
143	6942	0.039510197490497535	None	0.0	0.039510197490497535
143	7153	0.04017993368031351	None	0.0	0.04017993368031351
143	7231	0.03503943070381422	None	0.020043287417692852	0.03503943070381422
143	7238	0.02118605691022209	None	0.0	0.02118605691022209
143	7162	0.03482386217183675	None	0.0	0.03482386217183675
143	7197	0.03860504473073698	None	0.0	0.03860504473073698
143	6106	0.040848957596685095	None	0.0	0.040848957596685095
143	7037	0.039206443924863776	None	0.0	0.039206443924863776
143	6988	0.03900432852135351	None	0.0	0.03900432852135351
143	7194	0.03624549795140247	None	0.0	0.03624549795140247
143	7107	0.037048929758122705	None	0.0	0.037048929758122705
143	7190	0.03562252149092435	None	0.04068190829943484	0.03562252149092435
143	6917	0.03911993284582114	None	0.0	0.03911993284582114
143	7172	0.03726625265334735	None	0.0	0.03726625265334735
143	7015	0.03917380954420225	None	0.0	0.03917380954420225
143	6421	0.038892037205462276	None	0.0	0.038892037205462276
143	7227	0.038409839765669924	None	0.0	0.038409839765669924
143	5502	0.03750236886307193	None	0.0	0.03750236886307193
143	7057	0.04034960467364258	None	0.0	0.04034960467364258
143	7082	0.03665272830970848	None	0.0	0.03665272830970848
143	7060	0.039983228588354056	None	0.0	0.039983228588354056
143	7178	0.03922060649491635	None	0.0	0.03922060649491635
143	7243	0.018410728667873414	None	0.0	0.018410728667873414
143	7218	0.02092230279442016	None	0.0	0.02092230279442016
143	7202	0.03928017465144984	None	0.0	0.03928017465144984
143	7148	0.039348806858337235	None	0.0	0.039348806858337235
143	6761	0.03973753799093619	None	0.0	0.03973753799093619
143	7198	0.037464539047834935	None	0.0	0.037464539047834935
143	6527	0.03949092465525554	None	0.0	0.03949092465525554
143	6882	0.03853476820566129	None	0.0	0.03853476820566129
143	7215	0.03684375371151294	None	0.0	0.03684375371151294
143	7205	0.008230070829944524	None	0.0	0.008230070829944524
143	7244	0.03903309691659813	None	0.0	0.03903309691659813
143	7012	0.039323356385845464	None	0.0	0.039323356385845464
143	6923	0.03927855808318582	None	0.0	0.03927855808318582
143	7188	0.03612385552576877	None	0.0	0.03612385552576877
143	7228	0.024754167356139344	None	0.0	0.024754167356139344
143	7077	0.017360962877833973	None	0.0	0.017360962877833973
143	6958	0.03917639997134288	None	0.0	0.03917639997134288
143	6911	0.03980974525896598	None	0.004834562280875885	0.03980974525896598
143	7237	0.03901074114639283	None	0.004834562280875885	0.03901074114639283
143	7101	0.03766473238980049	None	0.0	0.03766473238980049
143	7180	0.02354648467561123	None	0.0	0.02354648467561123
143	7214	0.038078016246860975	None	0.0	0.038078016246860975
143	7055	0.038441133328652025	None	0.0	0.038441133328652025
143	7229	0.0376637009222795	None	0.0	0.0376637009222795
143	7074	0.040480187925804954	None	0.0	0.040480187925804954
143	6816	0.040073570142028926	None	0.0	0.040073570142028926
143	6968	0.03929489862162368	None	0.0	0.03929489862162368
143	7182	0.03321199015770698	None	0.0	0.03321199015770698
143	7226	0.03584611409251516	None	0.0	0.03584611409251516
143	7102	0.017481651676999815	None	0.0	0.017481651676999815
143	7136	0.03885858197299966	None	0.0	0.03885858197299966
143	7234	0.03969565091923438	None	0.0	0.03969565091923438
143	7216	0.034649405371454674	None	0.0	0.034649405371454674
143	6828	0.03889166205555787	None	0.0	0.03889166205555787
143	6190	0.03971409715806954	None	0.030582236709112864	0.03971409715806954
143	6795	0.03877720705455189	None	0.0	0.03877720705455189
143	6972	0.04217054756490287	None	0.0	0.04217054756490287
143	7005	0.03700277851905689	None	0.0	0.03700277851905689
143	6260	0.04002748971616004	None	0.0	0.04002748971616004
143	7054	0.03305426260552408	None	0.0	0.03305426260552408
143	7134	0.03506755770542856	None	0.004834562280875885	0.03506755770542856
143	7192	0.03159453178715098	None	0.0	0.03159453178715098
143	6409	0.03773369797678018	None	0.0	0.03773369797678018
143	6617	0.03972497368011133	None	0.0	0.03972497368011133
143	7078	0.0345210780009276	None	0.0	0.0345210780009276
143	7176	0.03991255837425077	None	0.0	0.03991255837425077
143	6774	0.03397219499886606	None	0.0	0.03397219499886606
143	7236	0.018643775401224142	None	0.0	0.018643775401224142
143	6955	0.04113511888419454	None	0.0	0.04113511888419454
143	7247	0.031694339385165526	None	0.0	0.031694339385165526
106	5298	0.036124661624354376	None	0.0	0.036124661624354376
106	5310	0.03242662515508765	None	0.0	0.03242662515508765
106	5098	0.03755911771086492	None	0.0	0.03755911771086492
106	5349	0.03703362022661576	None	0.0	0.03703362022661576
106	4968	0.03478624100610042	None	0.0	0.03478624100610042
106	4983	0.03827125866039055	None	0.0	0.03827125866039055
106	5140	0.034949620616041364	None	0.0	0.034949620616041364
106	5003	0.03424436974108464	None	0.071337889772693	0.03424436974108464
106	4938	0.03541921846849843	None	0.0	0.03541921846849843
106	5339	0.03389208166390306	None	0.0	0.03389208166390306
106	5328	0.03620033020419248	None	0.0	0.03620033020419248
106	5371	0.03458135615295934	None	0.06617004292977986	0.03458135615295934
106	5390	0.035970569804012094	None	0.0	0.035970569804012094
106	5326	0.03643434153314467	None	0.0	0.03643434153314467
106	5363	0.03365377207399982	None	0.0	0.03365377207399982
106	5373	0.02528781843023192	None	0.0	0.02528781843023192
106	4818	0.03584324546921812	None	0.0	0.03584324546921812
106	5368	0.02836523020521805	None	0.0	0.02836523020521805
106	5316	0.038235780622168244	None	0.0	0.038235780622168244
106	5257	0.03472912228560796	None	0.071337889772693	0.03472912228560796
106	5394	0.033894163527286664	None	0.0	0.033894163527286664
106	5398	0.01780886060129165	None	0.0	0.01780886060129165
106	5376	0.018632129260161327	None	0.0	0.018632129260161327
106	5366	0.033579541144782996	None	0.0	0.033579541144782996
106	5327	0.0356457334272158	None	0.0	0.0356457334272158
106	5293	0.03526929752205444	None	0.0	0.03526929752205444
106	5262	0.03619062436533063	None	0.0	0.03619062436533063
106	5226	0.035530804472217146	None	0.0	0.035530804472217146
106	5320	0.030672102523794917	None	0.032817332421678606	0.030672102523794917
106	4933	0.035413395106673067	None	0.0	0.035413395106673067
106	5386	0.032273917248074456	None	0.03625648649191026	0.032273917248074456
106	5378	0.031478580113344194	None	0.0	0.031478580113344194
106	5340	0.03650305122132942	None	0.0	0.03650305122132942
106	5225	0.035342995276452176	None	0.0	0.035342995276452176
106	5323	0.034539921366904466	None	0.0	0.034539921366904466
106	5313	0.03728019223292777	None	0.0	0.03728019223292777
106	5218	0.03670136650284364	None	0.0	0.03670136650284364
106	5116	0.03713540267296571	None	0.0	0.03713540267296571
106	5329	0.036026809318927024	None	0.0	0.036026809318927024
106	4465	0.03673883873172143	None	0.0	0.03673883873172143
106	5354	0.0363238525874435	None	0.0	0.0363238525874435
106	5380	0.035099208833714084	None	0.0	0.035099208833714084
106	5338	0.03706155929175056	None	0.0	0.03706155929175056
106	5308	0.03380473068053973	None	0.0	0.03380473068053973
106	5108	0.03528547159996573	None	0.0	0.03528547159996573
106	5330	0.03729985774865147	None	0.0	0.03729985774865147
106	5221	0.03655692288319716	None	0.0	0.03655692288319716
106	4743	0.03691231568151192	None	0.0	0.03691231568151192
106	5345	0.020428770049235687	None	0.0	0.020428770049235687
106	5210	0.03469251060429745	None	0.043194400004316444	0.03469251060429745
106	4750	0.03476162456017512	None	0.0	0.03476162456017512
106	5337	0.02899886079730038	None	0.0	0.02899886079730038
106	5255	0.034640095352700795	None	0.0	0.034640095352700795
106	5369	0.03521059017868064	None	0.0	0.03521059017868064
106	5393	0.012451390615510092	None	0.0	0.012451390615510092
106	5361	0.0380253653739748	None	0.0	0.0380253653739748
106	5238	0.0337214664669272	None	0.0	0.0337214664669272
106	4868	0.03794864404385672	None	0.0	0.03794864404385672
106	4877	0.037077012564765824	None	0.0	0.037077012564765824
106	5205	0.036498172004553554	None	0.0	0.036498172004553554
106	4364	0.03724423930146255	None	0.0	0.03724423930146255
106	5301	0.034082022133758105	None	0.0	0.034082022133758105
106	5178	0.031030872944640332	None	0.0	0.031030872944640332
106	5287	0.035710877400182924	None	0.0	0.035710877400182924
106	5069	0.03984552475571689	None	0.0	0.03984552475571689
106	5122	0.03735738055861529	None	0.0	0.03735738055861529
106	5332	0.037577510202668835	None	0.0	0.037577510202668835
106	5364	0.03732213267446417	None	0.0	0.03732213267446417
106	5189	0.035415378094128924	None	0.0	0.035415378094128924
106	4669	0.03464074690881296	None	0.0	0.03464074690881296
106	5168	0.0359781503774028	None	0.0	0.0359781503774028
106	5246	0.035416728642000156	None	0.0	0.035416728642000156
106	5395	0.03394505478109956	None	0.0	0.03394505478109956
106	5273	0.03635281373915424	None	0.0	0.03635281373915424
106	5005	0.03444163853644086	None	0.0	0.03444163853644086
106	4507	0.033720548071874065	None	0.0	0.033720548071874065
106	4989	0.03612171724496185	None	0.0	0.03612171724496185
106	5265	0.037351042170486244	None	0.0	0.037351042170486244
106	5000	0.036756932489695665	None	0.0	0.036756932489695665
106	5006	0.03580618250797576	None	0.0	0.03580618250797576
106	4221	0.03565848676357709	None	0.0	0.03565848676357709
106	5103	0.035796130543295425	None	0.0	0.035796130543295425
106	4388	0.03542976155421077	None	0.0	0.03542976155421077
106	5154	0.03379852838382318	None	0.0	0.03379852838382318
106	5279	0.034997482626675534	None	0.0	0.034997482626675534
106	5397	0.036966823356872895	None	0.0	0.036966823356872895
106	5302	0.033953477050723796	None	0.0	0.033953477050723796
106	5243	0.03645205107410559	None	0.0	0.03645205107410559
106	4918	0.035232593271290566	None	0.0	0.035232593271290566
106	4661	0.03492273831174572	None	0.0	0.03492273831174572
106	5385	0.03524552650411952	None	0.0	0.03524552650411952
106	5272	0.03596406237171773	None	0.0	0.03596406237171773
106	5400	0.03427652652955569	None	0.0	0.03427652652955569
106	5217	0.03572252076505601	None	0.0	0.03572252076505601
106	5336	0.034158032045367416	None	0.0	0.034158032045367416
106	5375	0.011683227771673908	None	0.0	0.011683227771673908
106	5334	0.03308494919644273	None	0.0	0.03308494919644273
106	4657	0.03605153497940037	None	0.0	0.03605153497940037
106	5356	0.03188937169129748	None	0.0	0.03188937169129748
106	4717	0.035411945047742775	None	0.0	0.035411945047742775
141	7013	0.03633758302531906	None	0.0	0.03633758302531906
141	7113	0.019215651035325115	None	0.0	0.019215651035325115
141	7111	0.028247324920062905	None	0.0	0.028247324920062905
141	7144	0.026669140231350173	None	0.0	0.026669140231350173
141	6439	0.03895366386746642	None	0.0	0.03895366386746642
141	6939	0.04045004378420515	None	0.0	0.04045004378420515
141	6526	0.03817435547302961	None	0.0	0.03817435547302961
141	6994	0.0395271322130191	None	0.0	0.0395271322130191
141	6976	0.03502278962248191	None	0.0	0.03502278962248191
141	6712	0.03980738664907304	None	0.0	0.03980738664907304
141	7127	0.037607910871178	None	0.0	0.037607910871178
141	6987	0.03949452432223307	None	0.0	0.03949452432223307
141	6689	0.041321993546346504	None	0.0	0.041321993546346504
141	7128	0.039254389947946666	None	0.0	0.039254389947946666
141	7043	0.04061915315837524	None	0.0	0.04061915315837524
141	6904	0.03868835393704886	None	0.0	0.03868835393704886
141	7108	0.038450314951144475	None	0.0	0.038450314951144475
141	7069	0.04117630845579229	None	0.0	0.04117630845579229
141	6146	0.04056037059057079	None	0.0	0.04056037059057079
141	6967	0.012343147687165745	None	0.0	0.012343147687165745
141	6981	0.038599171143289486	None	0.0	0.038599171143289486
141	7112	0.021568827548100192	None	0.0	0.021568827548100192
141	7063	0.0433850517093232	None	0.0	0.0433850517093232
141	7103	0.038858697575359355	None	0.0	0.038858697575359355
141	6841	0.039517128315633754	None	0.0	0.039517128315633754
141	6926	0.037854347275753736	None	0.0	0.037854347275753736
141	6925	0.03591803605273439	None	0.0	0.03591803605273439
141	6970	0.03838923860163122	None	0.0	0.03838923860163122
141	7041	0.0307356084746868	None	0.004834562280875885	0.0307356084746868
141	6050	0.04033870143943059	None	0.0	0.04033870143943059
141	6942	0.039510197490497535	None	0.0	0.039510197490497535
141	6837	0.040590413324284084	None	0.0	0.040590413324284084
141	6366	0.03708171472366345	None	0.0	0.03708171472366345
141	6106	0.040848957596685095	None	0.0	0.040848957596685095
141	7115	0.03688457769366771	None	0.0	0.03688457769366771
141	7037	0.039206443924863776	None	0.0	0.039206443924863776
141	6988	0.03900432852135351	None	0.0	0.03900432852135351
141	7107	0.037048929758122705	None	0.0	0.037048929758122705
141	7142	0.0250888441715555	None	0.0	0.0250888441715555
141	7145	0.03637905986136058	None	0.0	0.03637905986136058
141	6917	0.03911993284582114	None	0.0	0.03911993284582114
141	7015	0.03917380954420225	None	0.0	0.03917380954420225
141	6503	0.03799344925398428	None	0.0	0.03799344925398428
141	6421	0.038892037205462276	None	0.0	0.038892037205462276
141	6684	0.03880175549820549	None	0.0	0.03880175549820549
141	6951	0.031914028391017125	None	0.004834562280875885	0.031914028391017125
141	5502	0.03750236886307193	None	0.0	0.03750236886307193
141	7057	0.04034960467364258	None	0.0	0.04034960467364258
141	7082	0.03665272830970848	None	0.0	0.03665272830970848
141	7060	0.039983228588354056	None	0.0	0.039983228588354056
141	7148	0.039348806858337235	None	0.0	0.039348806858337235
141	6761	0.03973753799093619	None	0.0	0.03973753799093619
141	7058	0.0378919694219351	None	0.0	0.0378919694219351
141	6787	0.040442957184434115	None	0.0	0.040442957184434115
141	6527	0.03949092465525554	None	0.0	0.03949092465525554
141	7021	0.03472937528049327	None	0.0	0.03472937528049327
141	6882	0.03853476820566129	None	0.0	0.03853476820566129
141	7012	0.039323356385845464	None	0.0	0.039323356385845464
141	6923	0.03927855808318582	None	0.0	0.03927855808318582
141	7077	0.017360962877833973	None	0.0	0.017360962877833973
141	6958	0.03917639997134288	None	0.0	0.03917639997134288
141	7110	0.03501620381178866	None	0.015960120307381913	0.03501620381178866
141	6602	0.03851704234887451	None	0.0	0.03851704234887451
141	6911	0.03980974525896598	None	0.004834562280875885	0.03980974525896598
141	7135	0.03924496805121085	None	0.0	0.03924496805121085
141	7117	0.03772795012008932	None	0.004834562280875885	0.03772795012008932
141	7101	0.03766473238980049	None	0.0	0.03766473238980049
141	7055	0.038441133328652025	None	0.0	0.038441133328652025
141	7074	0.040480187925804954	None	0.0	0.040480187925804954
141	7143	0.03158798594988641	None	0.0	0.03158798594988641
141	7076	0.036262666805583224	None	0.0	0.036262666805583224
141	6816	0.040073570142028926	None	0.0	0.040073570142028926
141	7149	0.027106568008593162	None	0.0	0.027106568008593162
141	6892	0.03737861821609408	None	0.0	0.03737861821609408
141	7073	0.032991916800907496	None	0.0	0.032991916800907496
141	6646	0.036377434044154736	None	0.0	0.036377434044154736
141	6968	0.03929489862162368	None	0.0	0.03929489862162368
141	7033	0.03185691415293088	None	0.0	0.03185691415293088
141	7102	0.017481651676999815	None	0.0	0.017481651676999815
141	7059	0.03352867763405288	None	0.0	0.03352867763405288
141	7136	0.03885858197299966	None	0.0	0.03885858197299966
141	6828	0.03889166205555787	None	0.0	0.03889166205555787
141	7098	0.03802281611287493	None	0.0	0.03802281611287493
141	7061	0.022323742446926476	None	0.015960120307381913	0.022323742446926476
141	6190	0.03971409715806954	None	0.02405180376467759	0.03971409715806954
141	6795	0.03877720705455189	None	0.0	0.03877720705455189
141	6972	0.04217054756490287	None	0.0	0.04217054756490287
141	7005	0.03700277851905689	None	0.0	0.03700277851905689
141	6260	0.04002748971616004	None	0.0	0.04002748971616004
141	7054	0.03305426260552408	None	0.0	0.03305426260552408
141	7134	0.03506755770542856	None	0.004834562280875885	0.03506755770542856
141	6409	0.03773369797678018	None	0.0	0.03773369797678018
141	6966	0.038800425425396565	None	0.0	0.038800425425396565
141	6617	0.03972497368011133	None	0.0	0.03972497368011133
141	7078	0.0345210780009276	None	0.0	0.0345210780009276
141	6638	0.03897632094447851	None	0.0	0.03897632094447851
141	6774	0.03397219499886606	None	0.0	0.03397219499886606
141	6658	0.038540879633872815	None	0.0	0.038540879633872815
141	5601	0.03917355661409442	None	0.0293761718469156	0.03917355661409442
141	6955	0.04113511888419454	None	0.0	0.04113511888419454
72	3678	0.008437945230398087	None	0.008252208826646764	0.008437945230398087
72	3434	0.017149391902393982	None	0.03003307761194886	0.017149391902393982
72	3484	0.024987824716175944	None	0.009723708483607452	0.024987824716175944
72	3607	0.02820559941668898	None	0.04626870531755004	0.02820559941668898
72	3668	0.012381777327432815	None	0.02029164112177722	0.012381777327432815
72	3239	0.013129468886870123	None	0.04470256782527346	0.013129468886870123
72	3665	0.021211940303849514	None	0.04160967384025746	0.021211940303849514
72	3358	0.021443726284680855	None	0.030925764718927762	0.021443726284680855
72	3305	0.011377509840868098	None	0.02779121938155772	0.011377509840868098
72	3551	0.01666410066284782	None	0.025311024829926893	0.01666410066284782
72	3670	0.018700546624819046	None	0.017671865553673005	0.018700546624819046
72	2958	0.02365832990710399	None	0.027449153266893365	0.02365832990710399
72	3545	0.013563174921650743	None	0.04340940371399775	0.013563174921650743
72	3691	0.01477385213152562	None	0.05604784483855206	0.01477385213152562
72	3498	0.020292179383350907	None	0.014019550133809816	0.020292179383350907
72	3676	0.018759556756365578	None	0.030925764718927762	0.018759556756365578
72	3440	0.017545486761993582	None	0.010489158342961375	0.017545486761993582
72	3666	0.02270818362987419	None	0.014019550133809816	0.02270818362987419
72	3661	0.004310810275446281	None	0.03003307761194886	0.004310810275446281
72	3247	0.02098364721328887	None	0.0141445043679865	0.02098364721328887
72	3510	0.016795901754194147	None	0.03126968311314175	0.016795901754194147
72	3408	0.014249443636356189	None	0.030508318473990926	0.014249443636356189
72	2943	0.011881428722270484	None	0.04563197221298827	0.011881428722270484
72	3621	0.02303232449796225	None	0.009902650591976116	0.02303232449796225
72	3471	0.023439747123321968	None	0.027449153266893365	0.023439747123321968
72	3272	0.023837604695120067	None	0.0141445043679865	0.023837604695120067
72	3556	0.020806276872015216	None	0.04219165169468374	0.020806276872015216
72	3693	0.006914425445386263	None	0.02323245187073538	0.006914425445386263
72	3613	0.026031485302621418	None	0.010489158342961375	0.026031485302621418
72	3645	0.024562519084655846	None	0.009723708483607452	0.024562519084655846
72	3679	0.02118292404593349	None	0.008252208826646764	0.02118292404593349
72	3651	-0.0005944984846082662	None	0.10086422773304	-0.0005944984846082662
72	3534	0.017610317499177033	None	0.014463442759958225	0.017610317499177033
72	3635	0.016819177824039685	None	0.027353020073062256	0.016819177824039685
72	3226	0.0154050937283821	None	0.030925764718927762	0.0154050937283821
72	3427	0.02194253204102168	None	0.03322026070730827	0.02194253204102168
72	3490	0.02234443201990717	None	0.009723708483607452	0.02234443201990717
72	3641	0.021705322751563533	None	0.010489158342961375	0.021705322751563533
72	3327	0.022366794840574435	None	0.030362459044176983	0.022366794840574435
72	3642	0.014102321719350549	None	0.07344054887996006	0.014102321719350549
72	3213	0.014531105100593529	None	0.3307915426477076	0.014531105100593529
72	3452	0.014792206705397172	None	0.10434246874410202	0.014792206705397172
72	3606	0.011775736367967934	None	0.027353020073062256	0.011775736367967934
72	3331	0.018658182432161413	None	0.0514726320776458	0.018658182432161413
72	3687	0.017554198364710512	None	0.06191419272147247	0.017554198364710512
72	3502	0.011668783470432629	None	0.02779121938155772	0.011668783470432629
72	3163	0.02247721658633581	None	0.014019550133809816	0.02247721658633581
72	3270	0.01233190552587454	None	0.04563197221298827	0.01233190552587454
72	3646	0.02406652455831003	None	0.0141445043679865	0.02406652455831003
72	3571	0.0200493506754713	None	0.014019550133809816	0.0200493506754713
72	3436	0.025266300405325293	None	0.0141445043679865	0.025266300405325293
72	3614	0.008181653303901327	None	0.0141445043679865	0.008181653303901327
72	3674	0.025431739691115497	None	0.027449153266893365	0.025431739691115497
72	3655	0.009955726267860003	None	0.05366566173057145	0.009955726267860003
72	3602	0.0038281687690393386	None	0.017671865553673005	0.0038281687690393386
72	3690	0.018254541625270383	None	0.009902650591976116	0.018254541625270383
72	3695	1.021218951647671e-05	None	0.030508318473990926	1.021218951647671e-05
72	3677	0.03042318999272975	None	0.017671865553673005	0.03042318999272975
72	3462	0.014795241383052733	None	0.03368586506900343	0.014795241383052733
72	3615	0.023383444405835823	None	0.04427001968227228	0.023383444405835823
72	3544	0.02674704481766459	None	0.030362459044176983	0.02674704481766459
72	3682	0.022323105615301823	None	0.03734779906534419	0.022323105615301823
72	3395	0.02226036084362829	None	0.030508318473990926	0.02226036084362829
72	3587	0.02422434058276286	None	0.009723708483607452	0.02422434058276286
72	3580	0.016560021042507735	None	0.03126968311314175	0.016560021042507735
72	3174	0.022954953058608087	None	0.027449153266893365	0.022954953058608087
72	3453	0.019690242635354797	None	0.009902650591976116	0.019690242635354797
72	3647	0.025821269129873717	None	0.027449153266893365	0.025821269129873717
72	3616	0.018896891175675466	None	0.010489158342961375	0.018896891175675466
72	3593	0.022594153079692238	None	0.025311024829926893	0.022594153079692238
72	3638	0.017491861652638555	None	0.03126968311314175	0.017491861652638555
72	3252	0.014021863193634162	None	0.030508318473990926	0.014021863193634162
72	3631	0.005948951619855131	None	0.008252208826646764	0.005948951619855131
72	3269	0.01834590887414965	None	0.017671865553673005	0.01834590887414965
72	3599	0.006351397531749399	None	0.0141445043679865	0.006351397531749399
72	3579	0.014934819611467365	None	0.008252208826646764	0.014934819611467365
72	3466	0.017625838200791746	None	0.03368586506900343	0.017625838200791746
72	3699	0.014340444525859076	None	0.025311024829926893	0.014340444525859076
72	3671	0.011643719828349655	None	0.017671865553673005	0.011643719828349655
72	3683	0.004467173600614239	None	0.027353020073062256	0.004467173600614239
72	3658	0.010345640049122336	None	0.014463442759958225	0.010345640049122336
72	3605	0.02228338286184813	None	0.008252208826646764	0.02228338286184813
72	3643	0.024332507003557036	None	0.027449153266893365	0.024332507003557036
72	3567	0.019187961576900434	None	0.04948229556908723	0.019187961576900434
72	3694	0.009552815411095747	None	0.05504858846922901	0.009552815411095747
72	3592	0.025926912872931907	None	0.04470256782527346	0.025926912872931907
72	3598	0.013631250794369453	None	0.06337916651739968	0.013631250794369453
72	3515	0.02715634648596625	None	0.014019550133809816	0.02715634648596625
72	3353	0.011856026814714602	None	0.02779121938155772	0.011856026814714602
72	3443	0.016972400556082165	None	0.3307915426477076	0.016972400556082165
72	3357	0.01739238534616591	None	0.03126968311314175	0.01739238534616591
72	3528	0.023935038535591247	None	0.009902650591976116	0.023935038535591247
72	3486	0.01952650209203801	None	0.04160967384025746	0.01952650209203801
72	3628	0.021709272496976007	None	0.010489158342961375	0.021709272496976007
72	3548	0.025108950978066664	None	0.009902650591976116	0.025108950978066664
72	3585	0.012998730952502341	None	0.009723708483607452	0.012998730952502341
72	3438	0.018508564577315215	None	0.017671865553673005	0.018508564577315215
72	3619	0.024668878214935304	None	0.014463442759958225	0.024668878214935304
72	3366	0.014315602183743382	None	0.03322026070730827	0.014315602183743382
72	3508	0.022148137089243326	None	0.030362459044176983	0.022148137089243326
50	2598	-4.372378440432492e-06	None	0.35806919883597094	-4.372378440432492e-06
50	2507	None	None	0.36512344588552986	None
50	2360	None	None	0.29600003341832615	None
50	2579	0.00027077310449270266	None	0.36349432125184206	0.00027077310449270266
50	2584	-1.5915503094882803e-08	None	0.3295205233921329	-1.5915503094882803e-08
50	2560	-2.3464387218689807e-06	None	0.2002032868756886	-2.3464387218689807e-06
50	2501	None	None	0.30897215571901027	None
50	2576	0.00011466186312353592	None	0.28294722224924923	0.00011466186312353592
50	2498	None	None	0.29600003341832615	None
50	2318	None	None	0.4604778415261153	None
50	2473	None	None	0.364140537365001	None
50	2558	-0.1	None	0.33587787197736885	-0.1
50	2556	-3.125481672181664e-05	None	0.36349432125184206	-3.125481672181664e-05
50	2559	3.833995814655859e-08	None	0.29600003341832615	3.833995814655859e-08
50	2321	None	None	0.3923869154792839	None
50	2568	0.0011603806965650517	None	0.409618397604148	0.0011603806965650517
50	2592	-0.1	None	0.4152874690914067	-0.1
50	1793	None	None	0.3713026252132343	None
50	2447	None	None	0.2002032868756886	None
50	2566	0.0013075133546880384	None	0.36349432125184206	0.0013075133546880384
50	2577	-0.1	None	0.7342046576374025	-0.1
50	2415	None	None	0.4376410496607588	None
50	2597	5.666284386738292e-08	None	0.30567107525929277	5.666284386738292e-08
50	2097	None	None	0.41984765804837404	None
50	2373	None	None	0.4601694119007794	None
50	2552	0.0003113893493252931	None	0.35591585117024516	0.0003113893493252931
50	2571	-5.575935076036936e-05	None	0.41035330028208444	-5.575935076036936e-05
50	2508	None	None	0.3713026252132343	None
50	2256	None	None	0.5449770678174966	None
50	2484	None	None	0.5081511015644631	None
50	2600	-0.1	None	0.364140537365001	-0.1
50	2467	None	None	0.3974909101083513	None
50	2585	None	None	0.45139832079272263	None
50	2581	7.778454493838639e-06	None	0.28294722224924923	7.778454493838639e-06
50	2596	-3.7066734552105665e-05	None	0.34957249574028093	-3.7066734552105665e-05
50	2343	None	None	0.41659899713978155	None
50	2553	0.00011815774256123371	None	0.27007451174573716	0.00011815774256123371
50	2518	None	None	0.37094967414210983	None
50	2385	None	None	0.28288878369338344	None
50	2458	None	None	0.3701361286305973	None
50	2517	None	None	0.22819859962149094	None
50	2478	None	None	0.400698068633221	None
50	2587	2.951964845822506e-06	None	0.28294722224924923	2.951964845822506e-06
50	2557	-1.9692247520547075e-05	None	0.3862861404828521	-1.9692247520547075e-05
50	2403	None	None	0.3120420252321928	None
50	2375	None	None	0.4184680016661675	None
50	2594	-6.615070533498809e-06	None	0.45469264907787144	-6.615070533498809e-06
50	2570	None	None	0.42216840058040594	None
50	2548	None	None	0.22674127051316825	None
50	2368	None	None	0.3435386011780214	None
50	2595	-0.1	None	0.364140537365001	-0.1
50	2589	-5.266029748015622e-07	None	0.27991793458528336	-5.266029748015622e-07
50	1736	None	None	0.3886925217218805	None
50	2582	7.067678734731799e-08	None	0.3181346979803824	7.067678734731799e-08
50	2578	-3.0061040964556367e-06	None	0.22817983256933236	-3.0061040964556367e-06
50	2433	None	None	0.3612031253051674	None
50	2492	None	None	0.4785139804112165	None
50	2490	None	None	0.36658653039364625	None
50	2401	None	None	0.35294842479124183	None
50	2550	None	None	0.4035128980991073	None
50	2569	9.476032458314673e-05	None	0.22749955336309102	9.476032458314673e-05
50	2561	-2.680511317582175e-07	None	0.5940638421536918	-2.680511317582175e-07
50	2563	-6.252520982748167e-07	None	0.3064796548288357	-6.252520982748167e-07
50	2418	None	None	0.30299960598989956	None
50	2432	None	None	0.5200926035071438	None
50	1779	None	None	0.4762729861072577	None
50	2523	None	None	0.364140537365001	None
50	2575	5.678103246378917e-08	None	0.41984765804837404	5.678103246378917e-08
50	2564	6.167423086160817e-05	None	0.30381796883427037	6.167423086160817e-05
50	2459	None	None	0.30900790366300795	None
50	2495	None	None	0.44209949993720177	None
50	2497	None	None	0.4078875607640563	None
50	2391	None	None	0.8189886457004303	None
50	2525	None	None	0.30720815236747095	None
50	2522	None	None	0.3180721093824266	None
50	2599	0.0001045105640292768	None	0.31984620092935956	0.0001045105640292768
50	2314	None	None	0.5584541977978466	None
50	2430	None	None	0.3431027441704184	None
50	2551	6.366817834366805e-08	None	0.6854495949724028	6.366817834366805e-08
50	2574	0.0017859808288541168	None	0.27991793458528336	0.0017859808288541168
50	2565	0.00037214804556253664	None	0.35893340143840546	0.00037214804556253664
50	2527	None	None	0.5643376450928753	None
50	2519	None	None	0.3397657789476196	None
50	1586	None	None	0.5736310601120078	None
50	2325	None	None	0.35819720099105357	None
50	1976	None	None	0.3181346979803824	None
50	2591	5.743302026300347e-07	None	0.37182532801401813	5.743302026300347e-07
50	2573	0.0009246287501080781	None	0.5115784478640579	0.0009246287501080781
50	2593	5.533601752013238e-06	None	0.38753665007686156	5.533601752013238e-06
50	2472	None	None	0.3754644743686127	None
50	2537	None	None	0.3713026252132343	None
50	2590	None	None	0.39909403170317775	None
50	1573	None	None	0.3180721093824266	None
50	2452	None	None	0.3616398397542511	None
50	2222	None	None	0.3952863270303112	None
50	2562	1.168673545620619e-05	None	0.22817983256933236	1.168673545620619e-05
50	2572	0.00015349299137287501	None	0.4685463637996564	0.00015349299137287501
50	2583	-1.3765820794090755e-05	None	0.3547596230400498	-1.3765820794090755e-05
50	2511	None	None	0.41659899713978155	None
50	2489	None	None	0.3975209500996212	None
74	3757	0.013846713329381598	None	0.0016504417653293527	0.013846713329381598
74	3724	0.016231574821925696	None	0.0	0.016231574821925696
74	3734	0.009008783697729597	None	0.03948736629090018	0.009008783697729597
74	3678	0.008437945230398087	None	0.009902650591976116	0.008437945230398087
74	3731	0.016744271009396048	None	0.0	0.016744271009396048
74	3434	0.017149391902393982	None	0.042872329332780165	0.017149391902393982
74	3484	0.024987824716175944	None	0.009723708483607452	0.024987824716175944
74	3607	0.02820559941668898	None	0.04723090211156625	0.02820559941668898
74	3668	0.012381777327432815	None	0.024297468991169822	0.012381777327432815
74	3761	0.025059496537171086	None	0.009723708483607452	0.025059496537171086
74	3665	0.021211940303849514	None	0.049483137161707616	0.021211940303849514
74	3551	0.01666410066284782	None	0.018079303449947782	0.01666410066284782
74	3670	0.018700546624819046	None	0.0	0.018700546624819046
74	2958	0.02365832990710399	None	0.0054898306533786734	0.02365832990710399
74	3545	0.013563174921650743	None	0.03598115344540094	0.013563174921650743
74	3691	0.01477385213152562	None	0.0764473483817811	0.01477385213152562
74	3498	0.020292179383350907	None	0.011842102651461465	0.020292179383350907
74	3676	0.018759556756365578	None	0.030925764718927762	0.018759556756365578
74	3440	0.017545486761993582	None	0.008378864086779967	0.017545486761993582
74	3799	0.01936070673264691	None	0.0	0.01936070673264691
74	3666	0.02270818362987419	None	0.011842102651461465	0.02270818362987419
74	3247	0.02098364721328887	None	0.0	0.02098364721328887
74	3510	0.016795901754194147	None	0.049247690846872624	0.016795901754194147
74	3773	0.024193991810046382	None	0.0016504417653293527	0.024193991810046382
74	3408	0.014249443636356189	None	0.04588344859098767	0.014249443636356189
74	3621	0.02303232449796225	None	0.0016504417653293527	0.02303232449796225
74	3471	0.023439747123321968	None	0.0054898306533786734	0.023439747123321968
74	3272	0.023837604695120067	None	0.0	0.023837604695120067
74	3556	0.020806276872015216	None	0.03629565015600415	0.020806276872015216
74	3693	0.006914425445386263	None	0.02480405992535542	0.006914425445386263
74	3613	0.026031485302621418	None	0.008378864086779967	0.026031485302621418
74	3714	0.006737815461266465	None	0.0016504417653293527	0.006737815461266465
74	3679	0.02118292404593349	None	0.009902650591976116	0.02118292404593349
74	3534	0.017610317499177033	None	0.021695164139937335	0.017610317499177033
74	3635	0.016819177824039685	None	0.01932931033822622	0.016819177824039685
74	3226	0.0154050937283821	None	0.030925764718927762	0.0154050937283821
74	3427	0.02194253204102168	None	0.05165897314203992	0.02194253204102168
74	3754	0.025017156515227335	None	0.0	0.025017156515227335
74	3490	0.02234443201990717	None	0.009723708483607452	0.02234443201990717
74	3641	0.021705322751563533	None	0.008378864086779967	0.021705322751563533
74	3790	0.023909674329816877	None	0.07467000025657919	0.023909674329816877
74	3749	0.02493700588768636	None	0.011842102651461465	0.02493700588768636
74	3213	0.014531105100593529	None	0.5221078232074119	0.014531105100593529
74	3763	0.024964999014557263	None	0.0054898306533786734	0.024964999014557263
74	3768	0.023837314438355496	None	0.0	0.023837314438355496
74	3452	0.014792206705397172	None	0.1074418206273264	0.014792206705397172
74	3687	0.017554198364710512	None	0.056146488088948156	0.017554198364710512
74	3502	0.011668783470432629	None	0.03948736629090018	0.011668783470432629
74	3163	0.02247721658633581	None	0.011842102651461465	0.02247721658633581
74	3706	0.013446745224606734	None	0.0016504417653293527	0.013446745224606734
74	3270	0.01233190552587454	None	0.06624466456534026	0.01233190552587454
74	3748	0.01928750051811206	None	0.07553507184836722	0.01928750051811206
74	3646	0.02406652455831003	None	0.0	0.02406652455831003
74	3796	0.014401869038704239	None	0.027136804716241646	0.014401869038704239
74	3436	0.025266300405325293	None	0.0	0.025266300405325293
74	3674	0.025431739691115497	None	0.0054898306533786734	0.025431739691115497
74	3771	0.021272285780250835	None	0.0054898306533786734	0.021272285780250835
74	3770	0.024035515379908272	None	0.009723708483607452	0.024035515379908272
74	3795	0.0011284049845716084	None	0.06450072706620746	0.0011284049845716084
74	3793	0.009469403003289245	None	0.021695164139937335	0.009469403003289245
74	3690	0.018254541625270383	None	0.0016504417653293527	0.018254541625270383
74	3677	0.03042318999272975	None	0.0	0.03042318999272975
74	3776	0.025365758521398548	None	0.0	0.025365758521398548
74	3544	0.02674704481766459	None	0.016256899666151115	0.02674704481766459
74	3682	0.022323105615301823	None	0.027136804716241646	0.022323105615301823
74	3784	-0.0013285900971999724	None	0.0709300040230586	-0.0013285900971999724
74	3174	0.022954953058608087	None	0.0054898306533786734	0.022954953058608087
74	3453	0.019690242635354797	None	0.0016504417653293527	0.019690242635354797
74	3647	0.025821269129873717	None	0.0054898306533786734	0.025821269129873717
74	3738	0.014670394340592521	None	0.018079303449947782	0.014670394340592521
74	3616	0.018896891175675466	None	0.008378864086779967	0.018896891175675466
74	3593	0.022594153079692238	None	0.018079303449947782	0.022594153079692238
74	3638	0.017491861652638555	None	0.049247690846872624	0.017491861652638555
74	3780	0.013720070458023521	None	0.09781536622823997	0.013720070458023521
74	3269	0.01834590887414965	None	0.0	0.01834590887414965
74	3599	0.006351397531749399	None	0.0	0.006351397531749399
74	3778	0.01025823685178112	None	0.0500037735564313	0.01025823685178112
74	3466	0.017625838200791746	None	0.055161022725532416	0.017625838200791746
74	3711	0.02238100895437733	None	0.018079303449947782	0.02238100895437733
74	3605	0.02228338286184813	None	0.009902650591976116	0.02228338286184813
74	3741	0.0173309013466485	None	0.01932931033822622	0.0173309013466485
74	3791	-0.00036328780709869	None	0.027136804716241646	-0.00036328780709869
74	3643	0.024332507003557036	None	0.0054898306533786734	0.024332507003557036
74	3777	0.02860772645714718	None	0.0511101442153261	0.02860772645714718
74	3727	0.012719280738270717	None	0.019480493569291	0.012719280738270717
74	3775	0.01410707750102558	None	0.0	0.01410707750102558
74	3598	0.013631250794369453	None	0.08228131548308762	0.013631250794369453
74	3515	0.02715634648596625	None	0.011842102651461465	0.02715634648596625
74	3357	0.01739238534616591	None	0.049247690846872624	0.01739238534616591
74	3703	0.015021745523318449	None	0.0054898306533786734	0.015021745523318449
74	3528	0.023935038535591247	None	0.0016504417653293527	0.023935038535591247
74	3797	0.027163490951834846	None	0.016256899666151115	0.027163490951834846
74	3628	0.021709272496976007	None	0.008378864086779967	0.021709272496976007
74	3800	0.012672965032281424	None	0.05914136312938648	0.012672965032281424
74	3548	0.025108950978066664	None	0.0016504417653293527	0.025108950978066664
74	3438	0.018508564577315215	None	0.0	0.018508564577315215
74	3619	0.024668878214935304	None	0.021695164139937335	0.024668878214935304
74	3719	0.023424217594324285	None	0.0016504417653293527	0.023424217594324285
74	3366	0.014315602183743382	None	0.05165897314203992	0.014315602183743382
74	3712	0.011223743024774274	None	0.03598115344540094	0.011223743024774274
60	3070	0.0031728831879669615	None	0.02224694116615694	0.0031728831879669615
60	3097	0.009015900096320374	None	0.018728658393340807	0.009015900096320374
60	3067	0.008699404359634037	None	0.009939233936041493	0.008699404359634037
60	2776	0.008298520418776125	None	0.018728658393340807	0.008298520418776125
60	2960	0.001907348649520852	None	0.407680360319707	0.001907348649520852
60	3047	0.005889033648130157	None	0.018899456069250052	0.005889033648130157
60	2970	0.002030323268306529	None	0.407680360319707	0.002030323268306529
60	2651	0.0018476362020929235	None	0.2528656120774902	0.0018476362020929235
60	3031	0.008148883173060987	None	0.08470762578546656	0.008148883173060987
60	2978	0.00290767092026759	None	0.2094672394337534	0.00290767092026759
60	3069	0.005298213405944532	None	0.009939233936041493	0.005298213405944532
60	3080	0.0096491754316879	None	0.044726336065438244	0.0096491754316879
60	3018	0.010530076688422435	None	0.018728658393340807	0.010530076688422435
60	2662	0.0011219764833093955	None	0.15136888410233945	0.0011219764833093955
60	2887	0.0038982226532414655	None	0.046020621999441666	0.0038982226532414655
60	2922	0.005097933951202665	None	0.009939233936041493	0.005097933951202665
60	2958	0.02365832990710399	None	0.06480974949134109	0.02365832990710399
60	3053	0.0008317733549722514	None	0.5220720025546856	0.0008317733549722514
60	2905	0.0037237442827123424	None	0.009939233936041493	0.0037237442827123424
60	3087	0.004073088465396964	None	0.03238328830681807	0.004073088465396964
60	3017	0.008267505698926567	None	0.036313960796326226	0.008267505698926567
60	3078	0.008694289580525465	None	0.025548810597511656	0.008694289580525465
60	2835	0.004590551409953327	None	0.07726890718445449	0.004590551409953327
60	2867	0.009512994994738457	None	0.02224694116615694	0.009512994994738457
60	2943	0.011881428722270484	None	0.036313960796326226	0.011881428722270484
60	2946	0.0014555637479311335	None	0.048591265790377494	0.0014555637479311335
60	3036	0.0026449701793896793	None	0.09867997818727146	0.0026449701793896793
60	2767	0.003864541387030352	None	0.08470762578546656	0.003864541387030352
60	2984	0.012504303101592729	None	0.018728658393340807	0.012504303101592729
60	2842	0.0011060209486463352	None	0.15682564515823844	0.0011060209486463352
60	3057	0.0013453855176841702	None	0.2572011965138983	0.0013453855176841702
60	3032	0.011317922831229765	None	0.029206689540414256	0.011317922831229765
60	3092	0.009488449731412206	None	0.041111036421596706	0.009488449731412206
60	3089	0.006963208638483274	None	0.025548810597511656	0.006963208638483274
60	3039	0.00940994132507208	None	0.2080587244923578	0.00940994132507208
60	3050	0.010138468646102189	None	0.018728658393340807	0.010138468646102189
60	2993	0.0026155335172290285	None	0.407680360319707	0.0026155335172290285
60	3100	0.017734137136262186	None	0.08734963944713692	0.017734137136262186
60	2998	0.005902850302727447	None	0.07726890718445449	0.005902850302727447
60	3076	0.014419130999249732	None	0.018728658393340807	0.014419130999249732
60	3088	-0.00011666516673525442	None	0.2756009906753424	-0.00011666516673525442
60	3014	0.0022111696305865	None	0.04345159272978288	0.0022111696305865
60	3010	0.017135636571084537	None	0.033360756039282305	0.017135636571084537
60	3056	-3.911154771141799e-06	None	0.11443052148800639	-3.911154771141799e-06
60	2742	0.004447355239004279	None	0.046020621999441666	0.004447355239004279
60	2857	0.0014735518336197303	None	0.10279762510206143	0.0014735518336197303
60	3083	0.00296503534223777	None	0.34622473156862676	0.00296503534223777
60	3019	0.013054538788737132	None	0.11327305757125268	0.013054538788737132
60	2973	0.009595024380362893	None	0.15364517077589399	0.009595024380362893
60	3063	-1.956680364088296e-05	None	0.34622473156862676	-1.956680364088296e-05
60	3021	0.01267258551740601	None	0.018899456069250052	0.01267258551740601
60	2749	0.011012765907224628	None	0.018728658393340807	0.011012765907224628
60	2948	0.004888821079139851	None	0.046020621999441666	0.004888821079139851
60	2831	0.0018022770917009616	None	0.048591265790377494	0.0018022770917009616
60	3071	0.005457025522115012	None	0.029206689540414256	0.005457025522115012
60	2808	0.0017240977025682386	None	0.10279762510206143	0.0017240977025682386
60	2989	0.007357676391502243	None	0.018899456069250052	0.007357676391502243
60	3005	0.001839752968876305	None	0.04553967929896866	0.001839752968876305
60	3061	0.0018521978361237593	None	0.175103095421079	0.0018521978361237593
60	3012	0.008047935016264574	None	0.07206379631411237	0.008047935016264574
60	3043	0.006460791494330519	None	0.029206689540414256	0.006460791494330519
60	3077	0.0006784929697526933	None	0.31734031987548794	0.0006784929697526933
60	3079	-0.0003891694467090583	None	0.044726336065438244	-0.0003891694467090583
60	2725	0.001984483309640674	None	0.048591265790377494	0.001984483309640674
60	3068	0.0049464513631161024	None	0.046020621999441666	0.0049464513631161024
60	3095	0.006791900978845345	None	0.009939233936041493	0.006791900978845345
60	2685	0.0053998060023173365	None	0.04257377991491594	0.0053998060023173365
60	2860	0.004324286118096599	None	0.1209514100963995	0.004324286118096599
60	3038	0.03223702866504611	None	0.12573142806167387	0.03223702866504611
60	2936	0.004378923780159334	None	0.009939233936041493	0.004378923780159334
60	2769	0.0006337249415305608	None	0.048591265790377494	0.0006337249415305608
60	3055	0.0017834199861082158	None	0.025548810597511656	0.0017834199861082158
60	2967	0.011442382867412657	None	0.036313960796326226	0.011442382867412657
60	3004	0.0007214229662612853	None	0.1209514100963995	0.0007214229662612853
60	2599	0.0001045105640292768	None	0.6076516209962884	0.0001045105640292768
60	3093	0.009786627018191224	None	0.029206689540414256	0.009786627018191224
60	3037	0.007534870612085801	None	0.16680318886067963	0.007534870612085801
60	3035	0.002761212118082044	None	0.6817051335033771	0.002761212118082044
60	3016	0.0025064815362324097	None	0.033360756039282305	0.0025064815362324097
60	3098	0.00914805226320678	None	0.025548810597511656	0.00914805226320678
60	2784	0.005985069670234345	None	0.018899456069250052	0.005985069670234345
60	3090	0.022926099126680064	None	0.06480974949134109	0.022926099126680064
60	3000	0.004156348600644553	None	0.2814691391572858	0.004156348600644553
60	3066	-0.0005254545204108538	None	0.15880961537810165	-0.0005254545204108538
60	3062	-0.0004089168877527582	None	0.03238328830681807	-0.0004089168877527582
60	2907	0.003843348221738607	None	0.1209514100963995	0.003843348221738607
60	3085	0.011945464846431168	None	0.04257377991491594	0.011945464846431168
60	3051	0.006703180390861759	None	0.02224694116615694	0.006703180390861759
60	3052	0.001345535107678251	None	0.17645584641957862	0.001345535107678251
60	2941	0.006955427420326124	None	0.009939233936041493	0.006955427420326124
60	2963	0.007621761824537444	None	0.05574397006185979	0.007621761824537444
60	2992	0.018006471509076197	None	0.036313960796326226	0.018006471509076197
60	3020	0.0055888064077054015	None	0.07726890718445449	0.0055888064077054015
60	2954	6.897558698057762e-05	None	0.11443052148800639	6.897558698057762e-05
60	2895	0.00043929247289880923	None	0.04553967929896866	0.00043929247289880923
60	2981	0.004517322564999195	None	0.02224694116615694	0.004517322564999195
60	2807	0.00358093185924997	None	0.11774622223086093	0.00358093185924997
60	3073	0.004705792559129519	None	0.15945181927011495	0.004705792559129519
60	2990	0.004495451687318132	None	0.09867997818727146	0.004495451687318132
60	3075	0.00477620338813577	None	0.046020621999441666	0.00477620338813577
109	5298	0.036124661624354376	None	0.0	0.036124661624354376
109	5404	0.03509527988334513	None	0.0	0.03509527988334513
109	5098	0.03755911771086492	None	0.0	0.03755911771086492
109	5548	0.021686307692609135	None	0.0	0.021686307692609135
109	5441	0.03636028708198207	None	0.0	0.03636028708198207
109	5433	0.03645060926190937	None	0.0	0.03645060926190937
109	5349	0.03703362022661576	None	0.0	0.03703362022661576
109	4983	0.03827125866039055	None	0.0	0.03827125866039055
109	4938	0.03541921846849843	None	0.0	0.03541921846849843
109	5490	0.03370649514339037	None	0.0	0.03370649514339037
109	5328	0.03620033020419248	None	0.0	0.03620033020419248
109	5371	0.03458135615295934	None	0.05234832363635544	0.03458135615295934
109	5506	0.03608563918798698	None	0.0	0.03608563918798698
109	5428	0.03696656509651394	None	0.0	0.03696656509651394
109	5479	0.03136577375344755	None	0.0	0.03136577375344755
109	5326	0.03643434153314467	None	0.0	0.03643434153314467
109	5461	0.014805550748789791	None	0.005079394277825768	0.014805550748789791
109	5440	0.03671488450642224	None	0.0	0.03671488450642224
109	5470	0.03776939839514612	None	0.0	0.03776939839514612
109	5545	0.03410702982671333	None	0.0	0.03410702982671333
109	5475	0.03346490780488074	None	0.0	0.03346490780488074
109	5487	0.03455510121385426	None	0.0	0.03455510121385426
109	5526	0.034883768641029766	None	0.0	0.034883768641029766
109	5501	0.03715691083219856	None	0.0	0.03715691083219856
109	5416	0.03712282509968322	None	0.0	0.03712282509968322
109	5411	0.03491449015210821	None	0.005079394277825768	0.03491449015210821
109	5293	0.03526929752205444	None	0.0	0.03526929752205444
109	5262	0.03619062436533063	None	0.0	0.03619062436533063
109	5226	0.035530804472217146	None	0.0	0.035530804472217146
109	5409	0.036086950589254006	None	0.0	0.036086950589254006
109	5225	0.035342995276452176	None	0.005079394277825768	0.035342995276452176
109	5546	0.03456886120112345	None	0.05600976508785841	0.03456886120112345
109	5525	0.017997103165411525	None	0.0	0.017997103165411525
109	5313	0.03728019223292777	None	0.0	0.03728019223292777
109	5550	0.020911665438443073	None	0.0	0.020911665438443073
109	5502	0.03750236886307193	None	0.0	0.03750236886307193
109	5116	0.03713540267296571	None	0.0	0.03713540267296571
109	5507	0.015081814166680058	None	0.0	0.015081814166680058
109	5329	0.036026809318927024	None	0.0	0.036026809318927024
109	4465	0.03673883873172143	None	0.0	0.03673883873172143
109	5534	0.01581331099869448	None	0.0	0.01581331099869448
109	5380	0.035099208833714084	None	0.0	0.035099208833714084
109	5484	0.038266914070403134	None	0.0	0.038266914070403134
109	5338	0.03706155929175056	None	0.0	0.03706155929175056
109	5308	0.03380473068053973	None	0.0	0.03380473068053973
109	5403	0.03707450179720391	None	0.0	0.03707450179720391
109	5221	0.03655692288319716	None	0.0	0.03655692288319716
109	5517	0.03407261512956392	None	0.018374251996399242	0.03407261512956392
109	5512	0.0323438725111212	None	0.0	0.0323438725111212
109	5210	0.03469251060429745	None	0.04603727810013629	0.03469251060429745
109	5491	0.03729160529104331	None	0.0	0.03729160529104331
109	5488	0.03499789574144948	None	0.0	0.03499789574144948
109	5483	0.035689990806139785	None	0.0	0.035689990806139785
109	5518	0.014012036160717337	None	0.0	0.014012036160717337
109	5478	0.00447326270025225	None	0.005079394277825768	0.00447326270025225
109	5514	0.005204344425012321	None	0.0	0.005204344425012321
109	5205	0.036498172004553554	None	0.005079394277825768	0.036498172004553554
109	4364	0.03724423930146255	None	0.005079394277825768	0.03724423930146255
109	5509	0.029523456661262645	None	0.018374251996399242	0.029523456661262645
109	5464	0.03621871682012349	None	0.0	0.03621871682012349
109	5405	0.036833202417184775	None	0.0	0.036833202417184775
109	5069	0.03984552475571689	None	0.0	0.03984552475571689
109	5122	0.03735738055861529	None	0.0	0.03735738055861529
109	5332	0.037577510202668835	None	0.005079394277825768	0.037577510202668835
109	5364	0.03732213267446417	None	0.0	0.03732213267446417
109	5412	0.03607909664878173	None	0.0	0.03607909664878173
109	5189	0.035415378094128924	None	0.005079394277825768	0.035415378094128924
109	4669	0.03464074690881296	None	0.0	0.03464074690881296
109	5421	0.03498921854218946	None	0.05234832363635544	0.03498921854218946
109	5168	0.0359781503774028	None	0.0	0.0359781503774028
109	5273	0.03635281373915424	None	0.0	0.03635281373915424
109	5541	0.03642658226970185	None	0.0	0.03642658226970185
109	5520	0.02902802425488099	None	0.05600976508785841	0.02902802425488099
109	5505	0.0403663564588248	None	0.0	0.0403663564588248
109	5467	0.03860629573088622	None	0.0	0.03860629573088622
109	4989	0.03612171724496185	None	0.0	0.03612171724496185
109	5499	0.026982383568956565	None	0.0	0.026982383568956565
109	5549	0.013209002853318275	None	0.0	0.013209002853318275
109	5265	0.037351042170486244	None	0.0	0.037351042170486244
109	5000	0.036756932489695665	None	0.0	0.036756932489695665
109	4221	0.03565848676357709	None	0.0	0.03565848676357709
109	5103	0.035796130543295425	None	0.0	0.035796130543295425
109	5154	0.03379852838382318	None	0.005079394277825768	0.03379852838382318
109	5486	0.03934335844383358	None	0.0	0.03934335844383358
109	5439	0.03509880517879238	None	0.0	0.03509880517879238
109	5279	0.034997482626675534	None	0.0	0.034997482626675534
109	5543	5.722452938157991e-06	None	0.0	5.722452938157991e-06
109	5397	0.036966823356872895	None	0.0	0.036966823356872895
109	5243	0.03645205107410559	None	0.0	0.03645205107410559
109	5385	0.03524552650411952	None	0.0	0.03524552650411952
109	5272	0.03596406237171773	None	0.0	0.03596406237171773
109	5536	0.03725126035678676	None	0.0	0.03725126035678676
109	5400	0.03427652652955569	None	0.0	0.03427652652955569
109	5420	0.03589023158800144	None	0.0	0.03589023158800144
109	5217	0.03572252076505601	None	0.0	0.03572252076505601
109	5489	0.03966856560412578	None	0.0	0.03966856560412578
109	5481	0.036497555489497374	None	0.0	0.036497555489497374
109	5528	0.03411808371856293	None	0.0	0.03411808371856293
109	5473	0.03927569705732275	None	0.0	0.03927569705732275
109	4717	0.035411945047742775	None	0.0	0.035411945047742775
110	5404	0.03509527988334513	None	0.0	0.03509527988334513
110	5098	0.03755911771086492	None	0.0	0.03755911771086492
110	5548	0.021686307692609135	None	0.0	0.021686307692609135
110	5441	0.03636028708198207	None	0.0	0.03636028708198207
110	5433	0.03645060926190937	None	0.0	0.03645060926190937
110	5349	0.03703362022661576	None	0.0	0.03703362022661576
110	4983	0.03827125866039055	None	0.0	0.03827125866039055
110	5568	0.018328269300115486	None	0.0	0.018328269300115486
110	4938	0.03541921846849843	None	0.0	0.03541921846849843
110	5490	0.03370649514339037	None	0.0	0.03370649514339037
110	5328	0.03620033020419248	None	0.0	0.03620033020419248
110	5506	0.03608563918798698	None	0.0	0.03608563918798698
110	5428	0.03696656509651394	None	0.0	0.03696656509651394
110	5326	0.03643434153314467	None	0.0	0.03643434153314467
110	5440	0.03671488450642224	None	0.0	0.03671488450642224
110	5558	0.018951473501198506	None	0.0	0.018951473501198506
110	5470	0.03776939839514612	None	0.0	0.03776939839514612
110	5579	0.012422421132385559	None	0.0	0.012422421132385559
110	5545	0.03410702982671333	None	0.0	0.03410702982671333
110	5475	0.03346490780488074	None	0.0	0.03346490780488074
110	5571	0.03346804060067869	None	0.0	0.03346804060067869
110	5487	0.03455510121385426	None	0.0	0.03455510121385426
110	5566	0.026884244105108777	None	0.0	0.026884244105108777
110	5526	0.034883768641029766	None	0.0	0.034883768641029766
110	5501	0.03715691083219856	None	0.0	0.03715691083219856
110	5416	0.03712282509968322	None	0.0	0.03712282509968322
110	5576	0.01887526764889291	None	0.0	0.01887526764889291
110	5584	0.03291331961536622	None	0.0	0.03291331961536622
110	5293	0.03526929752205444	None	0.0	0.03526929752205444
110	5578	0.03362924250538994	None	0.0	0.03362924250538994
110	5262	0.03619062436533063	None	0.0	0.03619062436533063
110	5226	0.035530804472217146	None	0.0	0.035530804472217146
110	5409	0.036086950589254006	None	0.0	0.036086950589254006
110	5552	0.03634477082127054	None	0.0	0.03634477082127054
110	5225	0.035342995276452176	None	0.0152381828334773	0.035342995276452176
110	5313	0.03728019223292777	None	0.0	0.03728019223292777
110	5591	0.036938810482224756	None	0.0	0.036938810482224756
110	5551	0.011369125685593952	None	0.044530620246002066	0.011369125685593952
110	5502	0.03750236886307193	None	0.0	0.03750236886307193
110	5116	0.03713540267296571	None	0.0	0.03713540267296571
110	5329	0.036026809318927024	None	0.0	0.036026809318927024
110	5555	0.03575063665704414	None	0.0	0.03575063665704414
110	4465	0.03673883873172143	None	0.0	0.03673883873172143
110	5572	0.03396004986522366	None	0.0	0.03396004986522366
110	5597	0.013599687058084148	None	0.014104810819157371	0.013599687058084148
110	5562	0.03700190758503517	None	0.0	0.03700190758503517
110	5534	0.01581331099869448	None	0.0	0.01581331099869448
110	5380	0.035099208833714084	None	0.0	0.035099208833714084
110	5484	0.038266914070403134	None	0.0	0.038266914070403134
110	5338	0.03706155929175056	None	0.0	0.03706155929175056
110	5308	0.03380473068053973	None	0.0	0.03380473068053973
110	5588	0.01663212432804237	None	0.0	0.01663212432804237
110	5403	0.03707450179720391	None	0.0	0.03707450179720391
110	5221	0.03655692288319716	None	0.0	0.03655692288319716
110	5592	0.03405600574071943	None	0.0	0.03405600574071943
110	5564	0.04095186656479093	None	0.0	0.04095186656479093
110	5517	0.03407261512956392	None	0.014104810819157371	0.03407261512956392
110	5210	0.03469251060429745	None	0.04603727810013629	0.03469251060429745
110	5491	0.03729160529104331	None	0.0	0.03729160529104331
110	5483	0.035689990806139785	None	0.0	0.035689990806139785
110	5599	0.03747014044794668	None	0.0	0.03747014044794668
110	5563	0.03563713671836022	None	0.0	0.03563713671836022
110	4364	0.03724423930146255	None	0.012698485694564419	0.03724423930146255
110	5509	0.029523456661262645	None	0.014104810819157371	0.029523456661262645
110	5554	0.03351117637624782	None	0.014104810819157371	0.03351117637624782
110	5464	0.03621871682012349	None	0.0	0.03621871682012349
110	5581	0.019630603995526654	None	0.0	0.019630603995526654
110	5405	0.036833202417184775	None	0.0	0.036833202417184775
110	5122	0.03735738055861529	None	0.0	0.03735738055861529
110	5332	0.037577510202668835	None	0.012698485694564419	0.037577510202668835
110	5364	0.03732213267446417	None	0.0	0.03732213267446417
110	5595	0.036521331363374446	None	0.0	0.036521331363374446
110	5580	0.038088420684039746	None	0.0	0.038088420684039746
110	5412	0.03607909664878173	None	0.0	0.03607909664878173
110	5189	0.035415378094128924	None	0.0152381828334773	0.035415378094128924
110	4669	0.03464074690881296	None	0.0	0.03464074690881296
110	5421	0.03498921854218946	None	0.05897817467444004	0.03498921854218946
110	5273	0.03635281373915424	None	0.0	0.03635281373915424
110	5541	0.03642658226970185	None	0.0	0.03642658226970185
110	5575	0.03561996494467164	None	0.0	0.03561996494467164
110	5553	0.03999630813616644	None	0.0	0.03999630813616644
110	5505	0.0403663564588248	None	0.0	0.0403663564588248
110	5467	0.03860629573088622	None	0.0	0.03860629573088622
110	4989	0.03612171724496185	None	0.0	0.03612171724496185
110	5265	0.037351042170486244	None	0.0	0.037351042170486244
110	5000	0.036756932489695665	None	0.0	0.036756932489695665
110	4221	0.03565848676357709	None	0.0	0.03565848676357709
110	5103	0.035796130543295425	None	0.0	0.035796130543295425
110	5486	0.03934335844383358	None	0.0	0.03934335844383358
110	5439	0.03509880517879238	None	0.0	0.03509880517879238
110	5397	0.036966823356872895	None	0.0	0.036966823356872895
110	5574	0.030731051761467426	None	0.0	0.030731051761467426
110	5272	0.03596406237171773	None	0.0	0.03596406237171773
110	5536	0.03725126035678676	None	0.0	0.03725126035678676
110	5420	0.03589023158800144	None	0.0	0.03589023158800144
110	5217	0.03572252076505601	None	0.0	0.03572252076505601
110	5489	0.03966856560412578	None	0.0	0.03966856560412578
110	5528	0.03411808371856293	None	0.0	0.03411808371856293
110	5473	0.03927569705732275	None	0.0	0.03927569705732275
110	5589	0.02932884952131191	None	0.0	0.02932884952131191
76	3876	0.02591908813581253	None	0.0	0.02591908813581253
76	3814	0.01580632799055535	None	0.003889483393442981	0.01580632799055535
76	3808	0.014707447535816175	None	0.01247482672325145	0.014707447535816175
76	3805	0.017160337880107696	None	0.04520799364486673	0.017160337880107696
76	3484	0.024987824716175944	None	0.003889483393442981	0.024987824716175944
76	3607	0.02820559941668898	None	0.045997143982488796	0.02820559941668898
76	3823	0.023391937797897718	None	0.003889483393442981	0.023391937797897718
76	3761	0.025059496537171086	None	0.003889483393442981	0.025059496537171086
76	3665	0.021211940303849514	None	0.04360612172417683	0.021211940303849514
76	3843	0.021712941007679887	None	0.03530699959465935	0.021712941007679887
76	3551	0.01666410066284782	None	0.025311024829926893	0.01666410066284782
76	3670	0.018700546624819046	None	0.013253899165254754	0.018700546624819046
76	3888	0.01534482027126901	None	0.044877126909723265	0.01534482027126901
76	3889	0.009217818723665285	None	0.0	0.009217818723665285
76	3691	0.01477385213152562	None	0.0675834983951707	0.01477385213152562
76	3852	0.018247424757552814	None	0.056146488088948156	0.018247424757552814
76	3676	0.018759556756365578	None	0.026507798330509508	0.018759556756365578
76	3886	0.0198019130067063	None	0.0	0.0198019130067063
76	3799	0.01936070673264691	None	0.013253899165254754	0.01936070673264691
76	3666	0.02270818362987419	None	0.03169423282716767	0.02270818362987419
76	3510	0.016795901754194147	None	0.0445352321350859	0.016795901754194147
76	3773	0.024193991810046382	None	0.0016504417653293527	0.024193991810046382
76	3408	0.014249443636356189	None	0.03547331368466597	0.014249443636356189
76	3831	0.019286073660376095	None	0.037493235466644625	0.019286073660376095
76	3621	0.02303232449796225	None	0.0016504417653293527	0.02303232449796225
76	3874	0.019732817412535315	None	0.0	0.019732817412535315
76	3471	0.023439747123321968	None	0.0	0.023439747123321968
76	3272	0.023837604695120067	None	0.0	0.023837604695120067
76	3556	0.020806276872015216	None	0.037493235466644625	0.020806276872015216
76	3613	0.026031485302621418	None	0.006237413361625725	0.026031485302621418
76	3868	0.023706237378041988	None	0.0016504417653293527	0.023706237378041988
76	3679	0.02118292404593349	None	0.014853975887964175	0.02118292404593349
76	3534	0.017610317499177033	None	0.0	0.017610317499177033
76	3815	0.022308327523120952	None	0.0	0.022308327523120952
76	3635	0.016819177824039685	None	0.035420747794583374	0.016819177824039685
76	3226	0.0154050937283821	None	0.026507798330509508	0.0154050937283821
76	3427	0.02194253204102168	None	0.05775053221787828	0.02194253204102168
76	3754	0.025017156515227335	None	0.013253899165254754	0.025017156515227335
76	3490	0.02234443201990717	None	0.003889483393442981	0.02234443201990717
76	3894	0.024026135432263576	None	0.0	0.024026135432263576
76	3790	0.023909674329816877	None	0.07032373984764524	0.023909674329816877
76	3749	0.02493700588768636	None	0.03169423282716767	0.02493700588768636
76	3213	0.014531105100593529	None	0.539955757424471	0.014531105100593529
76	3851	0.007897921614447731	None	0.05555974839603477	0.007897921614447731
76	3826	0.030445333910503147	None	0.05734575144003261	0.030445333910503147
76	3869	0.016879795774917196	None	0.0016504417653293527	0.016879795774917196
76	3768	0.023837314438355496	None	0.0	0.023837314438355496
76	3871	0.010014564736373329	None	0.04768129054847799	0.010014564736373329
76	3687	0.017554198364710512	None	0.056146488088948156	0.017554198364710512
76	3807	0.020583685810422882	None	0.04520799364486673	0.020583685810422882
76	3163	0.02247721658633581	None	0.03169423282716767	0.02247721658633581
76	3849	0.013058123959899848	None	0.03547331368466597	0.013058123959899848
76	3883	0.025811206703597666	None	0.07192200701787901	0.025811206703597666
76	3748	0.01928750051811206	None	0.07602826837984489	0.01928750051811206
76	3873	0.02448332612421102	None	0.0	0.02448332612421102
76	3861	0.021772672202084113	None	0.01247482672325145	0.021772672202084113
76	3646	0.02406652455831003	None	0.0	0.02406652455831003
76	3796	0.014401869038704239	None	0.016177914167942304	0.014401869038704239
76	3436	0.025266300405325293	None	0.0	0.025266300405325293
76	3674	0.025431739691115497	None	0.0	0.025431739691115497
76	3771	0.021272285780250835	None	0.0	0.021272285780250835
76	3770	0.024035515379908272	None	0.003889483393442981	0.024035515379908272
76	3825	0.015049687109968237	None	0.026507798330509508	0.015049687109968237
76	3810	0.012437141359460847	None	0.016177914167942304	0.012437141359460847
76	3881	0.003901712800193145	None	0.0	0.003901712800193145
76	3690	0.018254541625270383	None	0.0016504417653293527	0.018254541625270383
76	3884	0.0235260738795863	None	0.0016504417653293527	0.0235260738795863
76	3875	0.019268552444508064	None	0.024397528712474324	0.019268552444508064
76	3776	0.025365758521398548	None	0.0	0.025365758521398548
76	3544	0.02674704481766459	None	0.024397528712474324	0.02674704481766459
76	3682	0.022323105615301823	None	0.016177914167942304	0.022323105615301823
76	3880	0.004482339553036345	None	0.003889483393442981	0.004482339553036345
76	3174	0.022954953058608087	None	0.0	0.022954953058608087
76	3453	0.019690242635354797	None	0.0016504417653293527	0.019690242635354797
76	3593	0.022594153079692238	None	0.025311024829926893	0.022594153079692238
76	3804	0.019788175289638953	None	0.05099426576238245	0.019788175289638953
76	3269	0.01834590887414965	None	0.013253899165254754	0.01834590887414965
76	3837	0.02002342714424751	None	0.01247482672325145	0.02002342714424751
76	3813	0.010195183572148303	None	0.0	0.010195183572148303
76	3711	0.02238100895437733	None	0.025311024829926893	0.02238100895437733
76	3887	0.006261348960044783	None	0.025311024829926893	0.006261348960044783
76	3741	0.0173309013466485	None	0.035420747794583374	0.0173309013466485
76	3643	0.024332507003557036	None	0.0	0.024332507003557036
76	3777	0.02860772645714718	None	0.044877126909723265	0.02860772645714718
76	3727	0.012719280738270717	None	0.01247482672325145	0.012719280738270717
76	3821	0.007939709126028864	None	0.0	0.007939709126028864
76	3515	0.02715634648596625	None	0.03169423282716767	0.02715634648596625
76	3803	0.01892566692695656	None	0.013253899165254754	0.01892566692695656
76	3703	0.015021745523318449	None	0.0	0.015021745523318449
76	3528	0.023935038535591247	None	0.0016504417653293527	0.023935038535591247
76	3830	0.002602705245900992	None	0.04266102272553242	0.002602705245900992
76	3863	0.02609709060938032	None	0.003889483393442981	0.02609709060938032
76	3797	0.027163490951834846	None	0.024397528712474324	0.027163490951834846
76	3628	0.021709272496976007	None	0.006237413361625725	0.021709272496976007
76	3817	0.008555886762438401	None	0.01247482672325145	0.008555886762438401
76	3800	0.012672965032281424	None	0.05563452577261054	0.012672965032281424
76	3853	-0.0007508630032450217	None	0.016177914167942304	-0.0007508630032450217
76	3548	0.025108950978066664	None	0.0016504417653293527	0.025108950978066664
76	3438	0.018508564577315215	None	0.013253899165254754	0.018508564577315215
76	3857	0.02457977115586555	None	0.0	0.02457977115586555
30	318	0.4220844194054386	0.4220844194054386	0.5130842312907278	0.4220844194054386
30	1528	0.38102124964356304	0.38102124964356304	0.5255968285876927	0.38102124964356304
30	1599	0.3011091842118103	0.3011091842118103	0.3242657927369425	0.3011091842118103
30	1517	0.25710945727627454	0.25710945727627454	0.27464179921752907	0.25710945727627454
30	1483	0.31612261305013034	0.31612261305013034	0.3168396932324734	0.31612261305013034
30	1521	0.28946281258900763	0.28946281258900763	0.3079663614592961	0.28946281258900763
30	1531	0.30189371347625193	0.30189371347625193	0.31316849846445105	0.30189371347625193
30	1600	0.39164810480236384	0.39164810480236384	0.48130937491101883	0.39164810480236384
30	1597	0.3032679952618922	0.3032679952618922	0.32704715040507615	0.3032679952618922
30	1452	0.2980534685115461	0.2980534685115461	0.35395516794904086	0.2980534685115461
30	1360	0.32801529076117963	0.32801529076117963	0.38336893164518343	0.32801529076117963
30	1479	0.23314840660048436	0.23314840660048436	0.5107044562849696	0.23314840660048436
30	1548	0.3092342199920374	0.3092342199920374	0.3849513001743805	0.3092342199920374
30	987	0.4283928496029173	0.4283928496029173	0.4345414489957838	0.4283928496029173
30	1577	0.23314840660048436	0.23314840660048436	0.5107044562849696	0.23314840660048436
30	782	0.45316456100461766	0.45316456100461766	0.5026422096378946	0.45316456100461766
30	1510	0.3829690001309546	0.3829690001309546	0.4262840173765781	0.3829690001309546
30	1439	0.3557288044448248	0.3557288044448248	0.37361052272056344	0.3557288044448248
30	1551	0.34317782838654187	0.34317782838654187	0.5157982305588351	0.34317782838654187
30	1575	0.28113339698526785	0.28113339698526785	0.29577604224932097	0.28113339698526785
30	1162	0.36561359004244026	0.36561359004244026	0.39213611384918584	0.36561359004244026
30	1435	0.3243346419738448	0.3243346419738448	0.3940843614328456	0.3243346419738448
30	1442	0.3216106862312994	0.3216106862312994	0.38133359972212194	0.3216106862312994
30	1432	0.37012544252664065	0.37012544252664065	0.3918092863646677	0.37012544252664065
30	1581	0.2884709291877522	0.2884709291877522	0.2884709291877522	0.2884709291877522
30	1553	0.3209653504068908	0.3209653504068908	0.36831719048115535	0.3209653504068908
30	1533	0.4022213832303513	0.4022213832303513	0.43056730640372587	0.4022213832303513
30	1482	0.3740974452349156	0.3740974452349156	0.45400701904784413	0.3740974452349156
30	1540	0.2963679852304577	0.2963679852304577	0.32958866509991613	0.2963679852304577
30	1593	0.27482219265325786	0.27482219265325786	0.2990263627618469	0.27482219265325786
30	1509	0.3450304610404377	0.3450304610404377	0.3589540930763607	0.3450304610404377
30	1527	0.3168824170423269	0.3168824170423269	0.3308219309339833	0.3168824170423269
30	1578	0.37855750377575104	0.37855750377575104	0.41588430056690234	0.37855750377575104
30	1306	0.39125607186209443	0.39125607186209443	0.44732118468912424	0.39125607186209443
30	1501	0.30545699439654145	0.30545699439654145	0.3432354713765481	0.30545699439654145
30	1512	0.27482219265325786	0.27482219265325786	0.2990263627618469	0.27482219265325786
30	1367	0.346363145577935	0.346363145577935	0.37809783849193107	0.346363145577935
30	1536	0.3163903372352711	0.3163903372352711	0.3332670422984944	0.3163903372352711
30	1451	0.3275503316643761	0.3275503316643761	0.3590535927915724	0.3275503316643761
30	907	0.44717176251956897	0.44717176251956897	0.4660186464979964	0.44717176251956897
30	1477	0.4840003193455855	0.4840003193455855	0.48897873963529676	0.4840003193455855
30	1529	0.40526742390887005	0.40526742390887005	0.5289309033278023	0.40526742390887005
30	1171	0.3232815661919436	0.3232815661919436	0.3404728109251905	0.3232815661919436
30	1579	0.3515906273975057	0.3515906273975057	0.5119116936050924	0.3515906273975057
30	1284	0.411887659064059	0.411887659064059	0.5280334760188512	0.411887659064059
30	1153	0.45316456100461766	0.45316456100461766	0.5026422096378946	0.45316456100461766
30	1476	0.31612261305013034	0.31612261305013034	0.3168396932324734	0.31612261305013034
30	1484	0.3079554593423092	0.3079554593423092	0.366560306085745	0.3079554593423092
30	1539	0.3563773684137948	0.3563773684137948	0.36753430091831085	0.3563773684137948
30	1504	0.37822887520814247	0.37822887520814247	0.43274095733273443	0.37822887520814247
30	1568	0.3973271860784762	0.3973271860784762	0.43599935254323735	0.3973271860784762
30	1491	0.28367658352332203	0.28367658352332203	0.36883873249955823	0.28367658352332203
30	1249	0.3308085443906889	0.3308085443906889	0.3519380829188994	0.3308085443906889
30	1481	0.3135004485143783	0.3135004485143783	0.3328102694660348	0.3135004485143783
30	1426	0.4430273358420019	0.4430273358420019	0.45832820906884486	0.4430273358420019
30	1583	0.3892364014618865	0.3892364014618865	0.400368642497849	0.3892364014618865
30	1464	0.29001871494220693	0.29001871494220693	0.30938855832165224	0.29001871494220693
30	1353	0.34834702179574806	0.34834702179574806	0.48499332727378164	0.34834702179574806
30	1572	0.305958690230015	0.305958690230015	0.372127250699176	0.305958690230015
30	1129	0.42554700559269004	0.42554700559269004	0.49984921379658287	0.42554700559269004
30	1450	0.44979433644949723	0.44979433644949723	0.5346741384343975	0.44979433644949723
30	1265	0.4422398091063192	0.4422398091063192	0.5050227223020818	0.4422398091063192
30	1229	0.3543007890295239	0.3543007890295239	0.3543007890295239	0.3543007890295239
30	1503	0.3586368824387381	0.3586368824387381	0.3877405575326867	0.3586368824387381
30	1369	0.39066229172772593	0.39066229172772593	0.47626723592310316	0.39066229172772593
30	1585	0.28919893078473324	0.28919893078473324	0.30118359576948417	0.28919893078473324
30	1268	0.3407713819452946	0.3407713819452946	0.3527681191896675	0.3407713819452946
30	1506	0.369668698791055	0.369668698791055	0.5134341496177133	0.369668698791055
30	1181	0.31307755704433354	0.31307755704433354	0.36393866792520946	0.31307755704433354
30	818	0.3834869351855068	0.3834869351855068	0.3976936828113956	0.3834869351855068
30	1554	0.28919893078473324	0.28919893078473324	0.30118359576948417	0.28919893078473324
30	1590	0.305145184031579	0.305145184031579	0.40559835300578256	0.305145184031579
30	1591	0.3351826897813558	0.3351826897813558	0.40028520651049915	0.3351826897813558
30	1547	0.37079913860017216	0.37079913860017216	0.4097109180918143	0.37079913860017216
30	1514	0.44372394513493224	0.44372394513493224	0.4906991026617457	0.44372394513493224
30	1264	0.3541618926567712	0.3541618926567712	0.38518861425433415	0.3541618926567712
30	1465	0.25457277206473283	0.25457277206473283	0.2925423725771162	0.25457277206473283
30	1303	0.3430031469967485	0.3430031469967485	0.35805719722392293	0.3430031469967485
30	1515	0.37953968170953845	0.37953968170953845	0.433965880641925	0.37953968170953845
30	1355	0.31616063905277214	0.31616063905277214	0.33191868170934935	0.31616063905277214
30	1444	0.3973271860784762	0.3973271860784762	0.43599935254323735	0.3973271860784762
30	1520	0.38950918988667826	0.38950918988667826	0.41673463768658053	0.38950918988667826
30	1571	0.39125607186209443	0.39125607186209443	0.44732118468912424	0.39125607186209443
30	1586	0.4096004731978957	0.4096004731978957	0.4880754671099664	0.4096004731978957
30	1453	0.2980534685115461	0.2980534685115461	0.35395516794904086	0.2980534685115461
30	1596	0.4720610788630653	0.4720610788630653	0.5519429954644808	0.4720610788630653
30	1595	0.31554739022104183	0.31554739022104183	0.3184241607100315	0.31554739022104183
30	1541	0.28031383350572214	0.28031383350572214	0.3326942529507401	0.28031383350572214
30	1561	0.3973271860784762	0.3973271860784762	0.43599935254323735	0.3973271860784762
30	1475	0.2980534685115461	0.2980534685115461	0.35395516794904086	0.2980534685115461
30	1534	0.29551155758447034	0.29551155758447034	0.3227259894502427	0.29551155758447034
30	1322	0.40526742390887005	0.40526742390887005	0.5289309033278023	0.40526742390887005
30	1462	0.3973271860784762	0.3973271860784762	0.43599935254323735	0.3973271860784762
30	1565	0.31307755704433354	0.31307755704433354	0.36393866792520946	0.31307755704433354
30	1513	0.3496755366336439	0.3496755366336439	0.3640661175783596	0.3496755366336439
30	1273	0.3577525276015237	0.3577525276015237	0.4048291990154378	0.3577525276015237
30	1598	0.28180940708191804	0.28180940708191804	0.368708278612631	0.28180940708191804
30	1573	0.4519401208499209	0.4519401208499209	0.4825098347712712	0.4519401208499209
30	1275	0.346363145577935	0.346363145577935	0.37809783849193107	0.346363145577935
30	1557	0.25710945727627454	0.25710945727627454	0.27464179921752907	0.25710945727627454
139	7013	0.03633758302531906	None	0.0	0.03633758302531906
139	5098	0.03755911771086492	None	0.0	0.03755911771086492
139	6439	0.03895366386746642	None	0.0	0.03895366386746642
139	6939	0.04045004378420515	None	0.0	0.04045004378420515
139	6526	0.03817435547302961	None	0.0	0.03817435547302961
139	7028	0.025565730135930016	None	0.0	0.025565730135930016
139	6994	0.0395271322130191	None	0.0	0.0395271322130191
139	6976	0.03502278962248191	None	0.0	0.03502278962248191
139	6712	0.03980738664907304	None	0.0	0.03980738664907304
139	6987	0.03949452432223307	None	0.0	0.03949452432223307
139	6689	0.041321993546346504	None	0.0	0.041321993546346504
139	6946	0.03862744117367667	None	0.0	0.03862744117367667
139	7043	0.04061915315837524	None	0.0	0.04061915315837524
139	6904	0.03868835393704886	None	0.0	0.03868835393704886
139	7019	0.018347906548875303	None	0.03278398314968785	0.018347906548875303
139	6146	0.04056037059057079	None	0.0	0.04056037059057079
139	7011	0.0009686397369321463	None	0.01391853675222644	0.0009686397369321463
139	6967	0.012343147687165745	None	0.0	0.012343147687165745
139	6981	0.038599171143289486	None	0.0	0.038599171143289486
139	6408	0.03734017045140779	None	0.0	0.03734017045140779
139	6886	0.027511783269220793	None	0.0	0.027511783269220793
139	6841	0.039517128315633754	None	0.0	0.039517128315633754
139	7031	0.02964956246150445	None	0.0	0.02964956246150445
139	7027	0.03812478107816162	None	0.0	0.03812478107816162
139	6926	0.037854347275753736	None	0.0	0.037854347275753736
139	6483	0.03679895147057568	None	0.0	0.03679895147057568
139	7004	0.03666009043830578	None	0.0	0.03666009043830578
139	6925	0.03591803605273439	None	0.0	0.03591803605273439
139	6970	0.03838923860163122	None	0.0	0.03838923860163122
139	7041	0.0307356084746868	None	0.00966912456175177	0.0307356084746868
139	6050	0.04033870143943059	None	0.0	0.04033870143943059
139	6942	0.039510197490497535	None	0.0	0.039510197490497535
139	6840	0.033841413616341055	None	0.0	0.033841413616341055
139	6837	0.040590413324284084	None	0.0	0.040590413324284084
139	6366	0.03708171472366345	None	0.0	0.03708171472366345
139	6931	0.0388084235683968	None	0.0	0.0388084235683968
139	6106	0.040848957596685095	None	0.0	0.040848957596685095
139	7037	0.039206443924863776	None	0.0	0.039206443924863776
139	6988	0.03900432852135351	None	0.0	0.03900432852135351
139	6834	0.038257932210411516	None	0.0	0.038257932210411516
139	6917	0.03911993284582114	None	0.0	0.03911993284582114
139	7015	0.03917380954420225	None	0.0	0.03917380954420225
139	6868	0.03589957519642479	None	0.0	0.03589957519642479
139	6503	0.03799344925398428	None	0.0	0.03799344925398428
139	6421	0.038892037205462276	None	0.0	0.038892037205462276
139	6684	0.03880175549820549	None	0.0	0.03880175549820549
139	7048	-0.0010183342588922144	None	0.0	-0.0010183342588922144
139	6951	0.031914028391017125	None	0.00966912456175177	0.031914028391017125
139	5502	0.03750236886307193	None	0.0	0.03750236886307193
139	7008	0.03175471525827406	None	0.0	0.03175471525827406
139	6735	0.03705706765315781	None	0.0	0.03705706765315781
139	6761	0.03973753799093619	None	0.0	0.03973753799093619
139	6982	0.03412354423139658	None	0.0	0.03412354423139658
139	6986	0.008668824928652539	None	0.00966912456175177	0.008668824928652539
139	6536	0.03994015126733177	None	0.0	0.03994015126733177
139	7050	0.007296684731069689	None	0.031155961496579676	0.007296684731069689
139	6787	0.040442957184434115	None	0.0	0.040442957184434115
139	6527	0.03949092465525554	None	0.0	0.03949092465525554
139	7009	0.030944572773260477	None	0.0	0.030944572773260477
139	7021	0.03472937528049327	None	0.0	0.03472937528049327
139	6882	0.03853476820566129	None	0.0	0.03853476820566129
139	7012	0.039323356385845464	None	0.0	0.039323356385845464
139	6923	0.03927855808318582	None	0.0	0.03927855808318582
139	5845	0.03859439351564233	None	0.0	0.03859439351564233
139	6938	0.038197700515900414	None	0.0	0.038197700515900414
139	6958	0.03917639997134288	None	0.0	0.03917639997134288
139	6602	0.03851704234887451	None	0.0	0.03851704234887451
139	6911	0.03980974525896598	None	0.00966912456175177	0.03980974525896598
139	6160	0.0365310495219171	None	0.0	0.0365310495219171
139	6978	0.03627438397089108	None	0.0	0.03627438397089108
139	6513	0.040080437501269495	None	0.0	0.040080437501269495
139	6816	0.040073570142028926	None	0.0	0.040073570142028926
139	6934	0.038620007538150536	None	0.0	0.038620007538150536
139	6620	0.03734796409263075	None	0.0	0.03734796409263075
139	6892	0.03737861821609408	None	0.0	0.03737861821609408
139	7006	0.030988527942009354	None	0.01391853675222644	0.030988527942009354
139	6646	0.036377434044154736	None	0.0	0.036377434044154736
139	6968	0.03929489862162368	None	0.0	0.03929489862162368
139	6157	0.039497564992493746	None	0.0	0.039497564992493746
139	7033	0.03185691415293088	None	0.0	0.03185691415293088
139	6813	0.04080374626104751	None	0.0	0.04080374626104751
139	6828	0.03889166205555787	None	0.0	0.03889166205555787
139	6190	0.03971409715806954	None	0.022010315338724856	0.03971409715806954
139	6795	0.03877720705455189	None	0.0	0.03877720705455189
139	6972	0.04217054756490287	None	0.0	0.04217054756490287
139	7005	0.03700277851905689	None	0.0	0.03700277851905689
139	6260	0.04002748971616004	None	0.0	0.04002748971616004
139	6409	0.03773369797678018	None	0.0	0.03773369797678018
139	6966	0.038800425425396565	None	0.0	0.038800425425396565
139	6617	0.03972497368011133	None	0.0	0.03972497368011133
139	6638	0.03897632094447851	None	0.0	0.03897632094447851
139	6774	0.03397219499886606	None	0.0	0.03397219499886606
139	6658	0.038540879633872815	None	0.0	0.038540879633872815
139	6963	0.03775337912452769	None	0.0	0.03775337912452769
139	5601	0.03917355661409442	None	0.021098608856389024	0.03917355661409442
139	6955	0.04113511888419454	None	0.0	0.04113511888419454
139	6937	0.01737760456870597	None	0.0	0.01737760456870597
139	7035	0.011687732251222573	None	0.0	0.011687732251222573
139	6944	0.03740113631900635	None	0.0	0.03740113631900635
139	7018	0.037264310021572995	None	0.0	0.037264310021572995
71	3488	0.02342004365929396	None	0.011842102651461465	0.02342004365929396
71	3381	0.018188195921702222	None	0.03638274776356064	0.018188195921702222
71	3479	0.017300481021320046	None	0.0416406388317388	0.017300481021320046
71	3432	0.014105095803268124	None	0.015287149483635321	0.014105095803268124
71	3434	0.017149391902393982	None	0.021765318337057183	0.017149391902393982
71	3484	0.024987824716175944	None	0.007778966786885962	0.024987824716175944
71	3607	0.02820559941668898	None	0.04609432900902789	0.02820559941668898
71	3239	0.013129468886870123	None	0.04292173247442928	0.013129468886870123
71	3358	0.021443726284680855	None	0.03638274776356064	0.021443726284680855
71	3305	0.011377509840868098	None	0.02779121938155772	0.011377509840868098
71	3551	0.01666410066284782	None	0.029877275336342175	0.01666410066284782
71	2958	0.02365832990710399	None	0.021959322613514694	0.02365832990710399
71	3545	0.013563174921650743	None	0.0411968772245561	0.013563174921650743
71	3644	0.0011438121424201637	None	0.27877406371770425	0.0011438121424201637
71	3498	0.020292179383350907	None	0.011842102651461465	0.020292179383350907
71	3440	0.017545486761993582	None	0.012661765537088445	0.017545486761993582
71	3247	0.02098364721328887	None	0.0	0.02098364721328887
71	3510	0.016795901754194147	None	0.019769440757739256	0.016795901754194147
71	3408	0.014249443636356189	None	0.030376623997744035	0.014249443636356189
71	2943	0.011881428722270484	None	0.03794031007685793	0.011881428722270484
71	3621	0.02303232449796225	None	0.010491250454760391	0.02303232449796225
71	3460	0.008284094978841345	None	0.028653797603505143	0.008284094978841345
71	3471	0.023439747123321968	None	0.021959322613514694	0.023439747123321968
71	3272	0.023837604695120067	None	0.0	0.023837604695120067
71	3556	0.020806276872015216	None	0.03741098205541661	0.020806276872015216
71	3613	0.026031485302621418	None	0.012661765537088445	0.026031485302621418
71	3645	0.024562519084655846	None	0.007778966786885962	0.024562519084655846
71	3639	0.009396910455782514	None	0.3575644623577087	0.009396910455782514
71	3534	0.017610317499177033	None	0.023893112338615893	0.017610317499177033
71	3635	0.016819177824039685	None	0.022550862061263922	0.016819177824039685
71	3226	0.0154050937283821	None	0.03638274776356064	0.0154050937283821
71	3427	0.02194253204102168	None	0.02862557981403623	0.02194253204102168
71	3581	0.010879929174652561	None	0.029877275336342175	0.010879929174652561
71	3490	0.02234443201990717	None	0.007778966786885962	0.02234443201990717
71	3641	0.021705322751563533	None	0.012661765537088445	0.021705322751563533
71	3327	0.022366794840574435	None	0.0256689013011955	0.022366794840574435
71	3642	0.014102321719350549	None	0.07602929987221939	0.014102321719350549
71	3213	0.014531105100593529	None	0.29793728746904585	0.014531105100593529
71	3200	0.010014782036023337	None	0.0256689013011955	0.010014782036023337
71	3588	0.007341089188459821	None	0.02862557981403623	0.007341089188459821
71	3452	0.014792206705397172	None	0.11151160087158396	0.014792206705397172
71	3606	0.011775736367967934	None	0.022550862061263922	0.011775736367967934
71	3331	0.018658182432161413	None	0.04742561139498691	0.018658182432161413
71	3504	0.016787057281294503	None	0.025691626610629563	0.016787057281294503
71	3387	0.010212232729917734	None	0.02779121938155772	0.010212232729917734
71	3502	0.011668783470432629	None	0.02779121938155772	0.011668783470432629
71	2749	0.011012765907224628	None	0.02862557981403623	0.011012765907224628
71	3163	0.02247721658633581	None	0.011842102651461465	0.02247721658633581
71	3270	0.01233190552587454	None	0.03794031007685793	0.01233190552587454
71	3646	0.02406652455831003	None	0.0	0.02406652455831003
71	3571	0.0200493506754713	None	0.011842102651461465	0.0200493506754713
71	3436	0.025266300405325293	None	0.0	0.025266300405325293
71	3614	0.008181653303901327	None	0.0	0.008181653303901327
71	3640	0.006352029099284006	None	0.028653797603505143	0.006352029099284006
71	3602	0.0038281687690393386	None	0.031930636270891696	0.0038281687690393386
71	3604	0.0016608781378710294	None	0.0	0.0016608781378710294
71	3409	0.014521727445855868	None	0.0416406388317388	0.014521727445855868
71	3462	0.014795241383052733	None	0.028653797603505143	0.014795241383052733
71	3615	0.023383444405835823	None	0.04276134726533102	0.023383444405835823
71	3544	0.02674704481766459	None	0.0256689013011955	0.02674704481766459
71	3395	0.02226036084362829	None	0.030376623997744035	0.02226036084362829
71	3587	0.02422434058276286	None	0.007778966786885962	0.02422434058276286
71	3580	0.016560021042507735	None	0.019769440757739256	0.016560021042507735
71	3174	0.022954953058608087	None	0.021959322613514694	0.022954953058608087
71	3453	0.019690242635354797	None	0.010491250454760391	0.019690242635354797
71	3647	0.025821269129873717	None	0.021959322613514694	0.025821269129873717
71	3616	0.018896891175675466	None	0.012661765537088445	0.018896891175675466
71	3593	0.022594153079692238	None	0.029877275336342175	0.022594153079692238
71	3638	0.017491861652638555	None	0.019769440757739256	0.017491861652638555
71	3252	0.014021863193634162	None	0.030376623997744035	0.014021863193634162
71	3631	0.005948951619855131	None	0.015287149483635321	0.005948951619855131
71	3269	0.01834590887414965	None	0.031930636270891696	0.01834590887414965
71	3599	0.006351397531749399	None	0.0	0.006351397531749399
71	3579	0.014934819611467365	None	0.015287149483635321	0.014934819611467365
71	3466	0.017625838200791746	None	0.028653797603505143	0.017625838200791746
71	3630	0.021464235922900064	None	0.007778966786885962	0.021464235922900064
71	3605	0.02228338286184813	None	0.015287149483635321	0.02228338286184813
71	3643	0.024332507003557036	None	0.021959322613514694	0.024332507003557036
71	3567	0.019187961576900434	None	0.0459863355941663	0.019187961576900434
71	3592	0.025926912872931907	None	0.04292173247442928	0.025926912872931907
71	3598	0.013631250794369453	None	0.05543633431449772	0.013631250794369453
71	3562	0.016896624790096203	None	0.025691626610629563	0.016896624790096203
71	3515	0.02715634648596625	None	0.011842102651461465	0.02715634648596625
71	3586	0.018248502773404878	None	0.0	0.018248502773404878
71	3353	0.011856026814714602	None	0.02779121938155772	0.011856026814714602
71	2992	0.018006471509076197	None	0.03794031007685793	0.018006471509076197
71	3443	0.016972400556082165	None	0.29793728746904585	0.016972400556082165
71	3357	0.01739238534616591	None	0.019769440757739256	0.01739238534616591
71	3528	0.023935038535591247	None	0.010491250454760391	0.023935038535591247
71	3486	0.01952650209203801	None	0.042627015200198855	0.01952650209203801
71	3628	0.021709272496976007	None	0.012661765537088445	0.021709272496976007
71	3468	0.022564265601386774	None	0.05830734428771998	0.022564265601386774
71	3627	0.008365383116154264	None	0.2927431284548028	0.008365383116154264
71	3548	0.025108950978066664	None	0.010491250454760391	0.025108950978066664
71	3636	0.01417130023369532	None	0.05170945728139659	0.01417130023369532
71	3585	0.012998730952502341	None	0.007778966786885962	0.012998730952502341
71	3438	0.018508564577315215	None	0.031930636270891696	0.018508564577315215
71	3619	0.024668878214935304	None	0.023893112338615893	0.024668878214935304
71	3366	0.014315602183743382	None	0.02862557981403623	0.014315602183743382
71	3508	0.022148137089243326	None	0.0256689013011955	0.022148137089243326
54	2601	-4.00661265874034e-08	None	0.16951499080361013	-4.00661265874034e-08
54	2683	3.83282964365514e-08	None	0.25559273982039155	3.83282964365514e-08
54	2579	0.00027077310449270266	None	0.04985551914842503	0.00027077310449270266
54	2776	0.008298520418776125	None	0.2739332529344358	0.008298520418776125
54	2629	-1.4921000848259263e-05	None	0.27730341989707724	-1.4921000848259263e-05
54	2576	0.00011466186312353592	None	0.19891885388369118	0.00011466186312353592
54	2771	4.578801504699442e-07	None	0.16951499080361013	4.578801504699442e-07
54	2559	3.833995814655859e-08	None	0.39416767872604275	3.833995814655859e-08
54	2759	-1.4800321116132115e-05	None	0.13127573554636227	-1.4800321116132115e-05
54	2701	0.001049561235703011	None	0.21158702544594873	0.001049561235703011
54	2681	-3.92727727495606e-09	None	0.23397738261980044	-3.92727727495606e-09
54	2651	0.0018476362020929235	None	0.2605346344830023	0.0018476362020929235
54	2703	0.00033746379160901275	None	0.31077789777026205	0.00033746379160901275
54	2662	0.0011219764833093955	None	0.06509768558592288	0.0011219764833093955
54	2758	-5.32732820588729e-07	None	0.35314372353091217	-5.32732820588729e-07
54	2682	9.389450182202234e-06	None	0.18730904175591803	9.389450182202234e-06
54	2597	5.666284386738292e-08	None	0.30365703068841443	5.666284386738292e-08
54	2552	0.0003113893493252931	None	0.3186952292383472	0.0003113893493252931
54	2719	0.0014578548786073002	None	0.1867515705210281	0.0014578548786073002
54	2658	0.00036244678022332577	None	0.2698003009777956	0.00036244678022332577
54	2581	7.778454493838639e-06	None	0.19891885388369118	7.778454493838639e-06
54	2641	0.0012683203219782258	None	0.13043729868748774	0.0012683203219782258
54	2670	0.0012682177850122267	None	0.13043729868748774	0.0012682177850122267
54	2613	4.6706011428525115e-07	None	0.16951499080361013	4.6706011428525115e-07
54	2755	0.0001693355704523764	None	0.16679087965823292	0.0001693355704523764
54	2553	0.00011815774256123371	None	0.11618338617491739	0.00011815774256123371
54	2767	0.003864541387030352	None	0.4490781848050124	0.003864541387030352
54	2714	0.0004091583762368674	None	0.41830036451512215	0.0004091583762368674
54	2653	2.6366457158616394e-05	None	0.07071904502898882	2.6366457158616394e-05
54	2781	0.0017015418682484141	None	0.13514696430189913	0.0017015418682484141
54	2606	-2.3624039805964765e-07	None	0.461152839601089	-2.3624039805964765e-07
54	2752	0.0013312361235691414	None	0.11920871843396381	0.0013312361235691414
54	2775	5.251397274150929e-05	None	0.06509768558592288	5.251397274150929e-05
54	2766	-3.670710454656317e-09	None	0.23397738261980044	-3.670710454656317e-09
54	2765	0.0009383150350991158	None	0.06509768558592288	0.0009383150350991158
54	2605	-4.109148355836263e-09	None	0.6497985233680115	-4.109148355836263e-09
54	2706	1.5778836229086133e-05	None	0.07071904502898882	1.5778836229086133e-05
54	2720	0.00012257236419241444	None	0.14112976683835654	0.00012257236419241444
54	2655	-8.277790772711517e-08	None	0.4202185510361858	-8.277790772711517e-08
54	2782	0.004142831699997542	None	0.3549160906059067	0.004142831699997542
54	2786	0.0016336977220498467	None	0.21583221322510146	0.0016336977220498467
54	2742	0.004447355239004279	None	0.2328884331570266	0.004447355239004279
54	2661	2.0264823980244866e-05	None	0.5806465613088201	2.0264823980244866e-05
54	2589	-5.266029748015622e-07	None	0.28718926592204774	-5.266029748015622e-07
54	2772	7.527398799281318e-05	None	0.16679087965823292	7.527398799281318e-05
54	2799	9.909728124027624e-05	None	0.20817294772404532	9.909728124027624e-05
54	2749	0.011012765907224628	None	0.2739332529344358	0.011012765907224628
54	2794	0.000992929236993277	None	0.06509768558592288	0.000992929236993277
54	2783	0.0005099719715920155	None	0.09947739095424946	0.0005099719715920155
54	2754	0.002729893835999369	None	0.29382385292889385	0.002729893835999369
54	2711	-2.7260582712718153e-07	None	0.20578201214205133	-2.7260582712718153e-07
54	2569	9.476032458314673e-05	None	0.16775102742706227	9.476032458314673e-05
54	2797	1.3731264268767686e-06	None	0.2920868497264041	1.3731264268767686e-06
54	2780	2.2933132621507355e-05	None	0.10640113387990122	2.2933132621507355e-05
54	2649	0.00035244234349229034	None	0.41830036451512215	0.00035244234349229034
54	2633	6.179017103692943e-05	None	0.10640113387990122	6.179017103692943e-05
54	2563	-6.252520982748167e-07	None	0.301750064618706	-6.252520982748167e-07
54	2725	0.001984483309640674	None	0.04985551914842503	0.001984483309640674
54	2620	0.0002196328270346	None	0.23499014952554248	0.0002196328270346
54	2770	0.0006147753683715851	None	0.26171456193482345	0.0006147753683715851
54	2746	7.384477607166865e-05	None	0.09969443877319514	7.384477607166865e-05
54	2709	5.308905885233118e-06	None	0.3240335188429912	5.308905885233118e-06
54	2745	4.4243354774270816e-05	None	0.17538192031723462	4.4243354774270816e-05
54	2564	6.167423086160817e-05	None	0.4628452467583921	6.167423086160817e-05
54	2685	0.0053998060023173365	None	0.24088598368747735	0.0053998060023173365
54	2795	2.9520185673804904e-08	None	0.3934262190412797	2.9520185673804904e-08
54	2744	1.7504524731730415e-05	None	0.5806465613088201	1.7504524731730415e-05
54	2769	0.0006337249415305608	None	0.04985551914842503	0.0006337249415305608
54	2750	-2.2519734994861627e-05	None	0.4418177123140758	-2.2519734994861627e-05
54	2678	-5.88084752437485e-09	None	0.3847222401216041	-5.88084752437485e-09
54	2721	0.0016701488699173179	None	0.33313572154635496	0.0016701488699173179
54	2698	0.0020545487315884255	None	0.2539858792209648	0.0020545487315884255
54	2654	4.631120317433843e-05	None	0.2518937385045126	4.631120317433843e-05
54	2673	0.00034798662730544	None	0.2551697949020837	0.00034798662730544
54	2599	0.0001045105640292768	None	0.20817294772404532	0.0001045105640292768
54	2747	0.00047301523646319833	None	0.09947739095424946	0.00047301523646319833
54	2604	-3.580877923025224e-06	None	0.25559273982039155	-3.580877923025224e-06
54	2784	0.005985069670234345	None	0.27853260031823035	0.005985069670234345
54	2729	0.00022554986224666422	None	0.3851526410791971	0.00022554986224666422
54	2565	0.00037214804556253664	None	0.14522142468281832	0.00037214804556253664
54	2788	0.0006291629057874368	None	0.30747226876885636	0.0006291629057874368
54	2708	6.22798201303512e-05	None	0.04985551914842503	6.22798201303512e-05
54	2735	0.0025516232643304033	None	0.25768706990144147	0.0025516232643304033
54	2753	0.00032803791823864695	None	0.13043729868748774	0.00032803791823864695
54	2773	0.0002123674397299955	None	0.31064932036558696	0.0002123674397299955
54	2694	0.0001443443812558511	None	0.32398690949703496	0.0001443443812558511
54	2634	-8.276483410707179e-10	None	0.32030420194364845	-8.276483410707179e-10
54	2699	1.4316173019094142e-07	None	0.09947739095424946	1.4316173019094142e-07
54	2792	0.00020799047314991437	None	0.15962238001661264	0.00020799047314991437
54	2591	5.743302026300347e-07	None	0.32494685267740053	5.743302026300347e-07
54	2573	0.0009246287501080781	None	0.469226394761188	0.0009246287501080781
54	2743	0.000260119077304436	None	0.06509768558592288	0.000260119077304436
54	2593	5.533601752013238e-06	None	0.3240335188429912	5.533601752013238e-06
54	2777	5.225478582636169e-08	None	0.454195915844974	5.225478582636169e-08
54	2668	-1.1614625362889599e-07	None	0.09947739095424946	-1.1614625362889599e-07
54	2731	0.0011711945443755492	None	0.13043729868748774	0.0011711945443755492
54	2562	1.168673545620619e-05	None	0.18730904175591803	1.168673545620619e-05
54	2572	0.00015349299137287501	None	0.4742141559571545	0.00015349299137287501
54	2684	0.0001310058493414835	None	0.38443328596426257	0.0001310058493414835
54	2738	7.543924002439895e-07	None	0.16951499080361013	7.543924002439895e-07
108	5298	0.036124661624354376	None	0.0	0.036124661624354376
108	5404	0.03509527988334513	None	0.0	0.03509527988334513
108	5098	0.03755911771086492	None	0.0	0.03755911771086492
108	5441	0.03636028708198207	None	0.0	0.03636028708198207
108	5433	0.03645060926190937	None	0.0	0.03645060926190937
108	5349	0.03703362022661576	None	0.0	0.03703362022661576
108	4983	0.03827125866039055	None	0.0	0.03827125866039055
108	4938	0.03541921846849843	None	0.0	0.03541921846849843
108	5490	0.03370649514339037	None	0.0	0.03370649514339037
108	5328	0.03620033020419248	None	0.0	0.03620033020419248
108	5371	0.03458135615295934	None	0.06058875478143564	0.03458135615295934
108	5463	0.031435441285788165	None	0.0	0.031435441285788165
108	5476	0.03232858688512097	None	0.0	0.03232858688512097
108	5428	0.03696656509651394	None	0.0	0.03696656509651394
108	5479	0.03136577375344755	None	0.0	0.03136577375344755
108	5390	0.035970569804012094	None	0.0	0.035970569804012094
108	5326	0.03643434153314467	None	0.0	0.03643434153314467
108	5461	0.014805550748789791	None	0.0	0.014805550748789791
108	5440	0.03671488450642224	None	0.0	0.03671488450642224
108	5414	0.03477729684440032	None	0.0	0.03477729684440032
108	5470	0.03776939839514612	None	0.0	0.03776939839514612
108	5475	0.03346490780488074	None	0.0	0.03346490780488074
108	5487	0.03455510121385426	None	0.0	0.03455510121385426
108	5316	0.038235780622168244	None	0.0	0.038235780622168244
108	5257	0.03472912228560796	None	0.06717666085329548	0.03472912228560796
108	5416	0.03712282509968322	None	0.0	0.03712282509968322
108	5366	0.033579541144782996	None	0.0	0.033579541144782996
108	5411	0.03491449015210821	None	0.0	0.03491449015210821
108	5293	0.03526929752205444	None	0.0	0.03526929752205444
108	5262	0.03619062436533063	None	0.0	0.03619062436533063
108	5226	0.035530804472217146	None	0.0	0.035530804472217146
108	5409	0.036086950589254006	None	0.0	0.036086950589254006
108	4933	0.035413395106673067	None	0.0	0.035413395106673067
108	5378	0.031478580113344194	None	0.0	0.031478580113344194
108	5225	0.035342995276452176	None	0.005079394277825768	0.035342995276452176
108	5323	0.034539921366904466	None	0.0	0.034539921366904466
108	5313	0.03728019223292777	None	0.0	0.03728019223292777
108	5454	0.02923444071131082	None	0.0	0.02923444071131082
108	5218	0.03670136650284364	None	0.0	0.03670136650284364
108	5116	0.03713540267296571	None	0.0	0.03713540267296571
108	5329	0.036026809318927024	None	0.0	0.036026809318927024
108	4465	0.03673883873172143	None	0.0	0.03673883873172143
108	5354	0.0363238525874435	None	0.0	0.0363238525874435
108	5380	0.035099208833714084	None	0.0	0.035099208833714084
108	5484	0.038266914070403134	None	0.0	0.038266914070403134
108	5338	0.03706155929175056	None	0.0	0.03706155929175056
108	5308	0.03380473068053973	None	0.0	0.03380473068053973
108	5403	0.03707450179720391	None	0.0	0.03707450179720391
108	5221	0.03655692288319716	None	0.0	0.03655692288319716
108	4743	0.03691231568151192	None	0.0	0.03691231568151192
108	5210	0.03469251060429745	None	0.04603727810013629	0.03469251060429745
108	5491	0.03729160529104331	None	0.0	0.03729160529104331
108	5472	0.03742640753526979	None	0.0	0.03742640753526979
108	5255	0.034640095352700795	None	0.0	0.034640095352700795
108	5488	0.03499789574144948	None	0.0	0.03499789574144948
108	5483	0.035689990806139785	None	0.0	0.035689990806139785
108	5478	0.00447326270025225	None	0.005079394277825768	0.00447326270025225
108	5205	0.036498172004553554	None	0.0	0.036498172004553554
108	4364	0.03724423930146255	None	0.0	0.03724423930146255
108	5464	0.03621871682012349	None	0.0	0.03621871682012349
108	5405	0.036833202417184775	None	0.0	0.036833202417184775
108	5069	0.03984552475571689	None	0.0	0.03984552475571689
108	5122	0.03735738055861529	None	0.0	0.03735738055861529
108	5332	0.037577510202668835	None	0.0	0.037577510202668835
108	5364	0.03732213267446417	None	0.0	0.03732213267446417
108	5412	0.03607909664878173	None	0.0	0.03607909664878173
108	5189	0.035415378094128924	None	0.005079394277825768	0.035415378094128924
108	4669	0.03464074690881296	None	0.0	0.03464074690881296
108	5421	0.03498921854218946	None	0.06058875478143564	0.03498921854218946
108	5168	0.0359781503774028	None	0.0	0.0359781503774028
108	5273	0.03635281373915424	None	0.0	0.03635281373915424
108	5460	0.03488880548114874	None	0.0	0.03488880548114874
108	5467	0.03860629573088622	None	0.0	0.03860629573088622
108	4989	0.03612171724496185	None	0.0	0.03612171724496185
108	5499	0.026982383568956565	None	0.0	0.026982383568956565
108	5265	0.037351042170486244	None	0.0	0.037351042170486244
108	5000	0.036756932489695665	None	0.0	0.036756932489695665
108	4221	0.03565848676357709	None	0.0	0.03565848676357709
108	5103	0.035796130543295425	None	0.0	0.035796130543295425
108	5154	0.03379852838382318	None	0.0	0.03379852838382318
108	5486	0.03934335844383358	None	0.0	0.03934335844383358
108	5439	0.03509880517879238	None	0.0	0.03509880517879238
108	5279	0.034997482626675534	None	0.0	0.034997482626675534
108	5397	0.036966823356872895	None	0.0	0.036966823356872895
108	5302	0.033953477050723796	None	0.0	0.033953477050723796
108	5243	0.03645205107410559	None	0.0	0.03645205107410559
108	5459	0.031715161553556505	None	0.005079394277825768	0.031715161553556505
108	4661	0.03492273831174572	None	0.0	0.03492273831174572
108	5385	0.03524552650411952	None	0.0	0.03524552650411952
108	5272	0.03596406237171773	None	0.0	0.03596406237171773
108	5400	0.03427652652955569	None	0.0	0.03427652652955569
108	5420	0.03589023158800144	None	0.0	0.03589023158800144
108	5217	0.03572252076505601	None	0.0	0.03572252076505601
108	5489	0.03966856560412578	None	0.0	0.03966856560412578
108	4657	0.03605153497940037	None	0.0	0.03605153497940037
108	5492	0.03002514727320311	None	0.0	0.03002514727320311
108	5481	0.036497555489497374	None	0.0	0.036497555489497374
108	5446	0.034238942958492474	None	0.005079394277825768	0.034238942958492474
108	5473	0.03927569705732275	None	0.0	0.03927569705732275
108	4717	0.035411945047742775	None	0.0	0.035411945047742775
34	1743	0.4214781531377959	0.4214781531377959	0.47737985257529064	0.4214781531377959
34	1751	0.5130918188754408	0.5130918188754408	0.5399950278978138	0.5130918188754408
34	318	0.46676412282791835	0.46676412282791835	0.5682016246784901	0.46676412282791835
34	1733	0.33121889931579684	0.33121889931579684	0.38384705241560113	0.33121889931579684
34	1606	0.32681930321788166	0.32681930321788166	0.37857024616909396	0.32681930321788166
34	1517	0.3865530980450689	0.3865530980450689	0.44199386748962566	0.3865530980450689
34	1600	0.25440708138521206	0.25440708138521206	0.3477621291600218	0.25440708138521206
34	1756	0.49709646480149117	0.49709646480149117	0.5268102144870912	0.49709646480149117
34	1608	0.23020906210964256	0.23020906210964256	0.35911134416774254	0.23020906210964256
34	1747	0.3234946431753932	0.3234946431753932	0.37344861384325634	0.3234946431753932
34	1790	0.3210762315946815	0.3210762315946815	0.3843493821505438	0.3210762315946815
34	1793	0.5440211693944799	0.5440211693944799	0.5758153931414087	0.5440211693944799
34	1718	0.30406799510527965	0.30406799510527965	0.3227873602859704	0.30406799510527965
34	1759	0.3076515455492613	0.3076515455492613	0.34237073476180285	0.3076515455492613
34	1767	0.30364787423558237	0.30364787423558237	0.4081124552217371	0.30364787423558237
34	1775	0.319086795087313	0.319086795087313	0.4329485851274336	0.319086795087313
34	1439	0.3504244450116155	0.3504244450116155	0.3800845444885447	0.3504244450116155
34	1710	0.3110206121258665	0.3110206121258665	0.38470790657241727	0.3110206121258665
34	1162	0.32661766405184484	0.32661766405184484	0.35854504079285465	0.32661766405184484
34	1688	0.3638408759184041	0.3638408759184041	0.38316261628699133	0.3638408759184041
34	1755	0.3600014553705725	0.3600014553705725	0.40520281524866586	0.3600014553705725
34	1714	0.3906536548707794	0.3906536548707794	0.4909682382913652	0.3906536548707794
34	1432	0.3150268137729221	0.3150268137729221	0.32926971683845524	0.3150268137729221
34	1708	0.3842841180185631	0.3842841180185631	0.4401492162862177	0.3842841180185631
34	1581	0.45723602964431265	0.45723602964431265	0.4726876823408691	0.45723602964431265
34	1666	0.3799499483280965	0.3799499483280965	0.4228715772303489	0.3799499483280965
34	1645	0.45033850982314877	0.45033850982314877	0.46453336266335093	0.45033850982314877
34	1533	0.3384456837970814	0.3384456837970814	0.35567588852622567	0.3384456837970814
34	1717	0.38950139598815736	0.38950139598815736	0.43381256717510885	0.38950139598815736
34	1693	0.2842912602658269	0.2842912602658269	0.48532488242499505	0.2842912602658269
34	1684	0.3457255287872107	0.3457255287872107	0.39641254527319075	0.3457255287872107
34	1770	0.32661766405184484	0.32661766405184484	0.35854504079285465	0.32661766405184484
34	1678	0.45723602964431265	0.45723602964431265	0.4726876823408691	0.45723602964431265
34	1619	0.29567593128511244	0.29567593128511244	0.3057786953224433	0.29567593128511244
34	1778	0.3150268137729221	0.3150268137729221	0.32926971683845524	0.3150268137729221
34	1651	0.3876687587059239	0.3876687587059239	0.6901428371845679	0.3876687587059239
34	1648	0.3806878864562289	0.3806878864562289	0.46058878974916917	0.3806878864562289
34	1716	0.39563836133782204	0.39563836133782204	0.45771311790547164	0.39563836133782204
34	1715	0.3235852459626266	0.3235852459626266	0.366874645912837	0.3235852459626266
34	907	0.3881655233545861	0.3881655233545861	0.3899328958912024	0.3881655233545861
34	1746	0.33395311426609486	0.33395311426609486	0.3561967898479059	0.33395311426609486
34	1529	0.42028762947276127	0.42028762947276127	0.5263220059788736	0.42028762947276127
34	1738	0.47594379559248506	0.47594379559248506	0.4846667754647787	0.47594379559248506
34	1799	0.4679081739077766	0.4679081739077766	0.4874090423848282	0.4679081739077766
34	1674	0.4218620171879725	0.4218620171879725	0.4883499891285523	0.4218620171879725
34	1791	0.2608826959559378	0.2608826959559378	0.441637001694407	0.2608826959559378
34	1539	0.29567593128511244	0.29567593128511244	0.3057786953224433	0.29567593128511244
34	1736	0.23020906210964256	0.23020906210964256	0.35911134416774254	0.23020906210964256
34	1690	0.3710087099275018	0.3710087099275018	0.44022739744380635	0.3710087099275018
34	1671	0.3707618591747852	0.3707618591747852	0.44400103354840903	0.3707618591747852
34	1764	0.2756733425794901	0.2756733425794901	0.2862012757167823	0.2756733425794901
34	1683	0.30364787423558237	0.30364787423558237	0.4081124552217371	0.30364787423558237
34	1673	0.3234946431753932	0.3234946431753932	0.37344861384325634	0.3234946431753932
34	1701	0.4152360290337457	0.4152360290337457	0.4550550951519571	0.4152360290337457
34	1583	0.35772007366319525	0.35772007366319525	0.37042879444637045	0.35772007366319525
34	1464	0.2939472875054771	0.2939472875054771	0.3300933414492108	0.2939472875054771
34	1750	0.3620219627409908	0.3620219627409908	0.480295869433772	0.3620219627409908
34	1758	0.3530276454987596	0.3530276454987596	0.355939704795974	0.3530276454987596
34	1797	0.32661766405184484	0.32661766405184484	0.35854504079285465	0.32661766405184484
34	1740	0.3535533905932738	0.3535533905932738	0.6780207995784461	0.3535533905932738
34	1781	0.2485648201563448	0.2485648201563448	0.34783921331351014	0.2485648201563448
34	1665	0.4608325967904506	0.4608325967904506	0.5366827862475934	0.4608325967904506
34	1766	0.3085884274492799	0.3085884274492799	0.5053240752973428	0.3085884274492799
34	1779	0.45108424806360203	0.45108424806360203	0.49864617799242483	0.45108424806360203
34	1450	0.4572047527034764	0.4572047527034764	0.5616005444088926	0.4572047527034764
34	1637	0.38609927962980783	0.38609927962980783	0.4040159596521519	0.38609927962980783
34	1796	0.39861876202972407	0.39861876202972407	0.40592802917744714	0.39861876202972407
34	1663	0.3809524516169706	0.3809524516169706	0.3906932981935033	0.3809524516169706
34	1785	0.26771516511681487	0.26771516511681487	0.33264740017112304	0.26771516511681487
34	1265	0.33121889931579684	0.33121889931579684	0.38384705241560113	0.33121889931579684
34	1503	0.3246374197596407	0.3246374197596407	0.3459209170415226	0.3246374197596407
34	1369	0.3433639226272369	0.3433639226272369	0.40754153723161596	0.3433639226272369
34	1774	0.425196984195379	0.425196984195379	0.6505408119366972	0.425196984195379
34	1647	0.2704988447897773	0.2704988447897773	0.2888265237485809	0.2704988447897773
34	1792	0.5440211693944799	0.5440211693944799	0.5758153931414087	0.5440211693944799
34	1506	0.375729380523501	0.375729380523501	0.5226189890805915	0.375729380523501
34	1734	0.3457255287872107	0.3457255287872107	0.39641254527319075	0.3457255287872107
34	1704	0.3881655233545861	0.3881655233545861	0.3899328958912024	0.3881655233545861
34	1795	0.29060828256582405	0.29060828256582405	0.29060828256582405	0.29060828256582405
34	1547	0.3382357242274526	0.3382357242274526	0.400474755547092	0.3382357242274526
34	1794	0.369773362298649	0.369773362298649	0.38357329481411073	0.369773362298649
34	1514	0.41741628836019407	0.41741628836019407	0.4675774969676764	0.41741628836019407
34	1465	0.319086795087313	0.319086795087313	0.4329485851274336	0.319086795087313
34	1355	0.2980410440405622	0.2980410440405622	0.3107503455970859	0.2980410440405622
34	1713	0.31139452628221465	0.31139452628221465	0.3496886052792454	0.31139452628221465
34	1520	0.32688616171559465	0.32688616171559465	0.35068433416117656	0.32688616171559465
34	1732	0.4358677949734079	0.4358677949734079	0.44328217116231994	0.4358677949734079
34	1571	0.4022981885504427	0.4022981885504427	0.4650118000680611	0.4022981885504427
34	1586	0.3518816311587961	0.3518816311587961	0.4535173441928645	0.3518816311587961
34	1541	0.32942586375194366	0.32942586375194366	0.4186258491940569	0.32942586375194366
34	1475	0.4214781531377959	0.4214781531377959	0.47737985257529064	0.4214781531377959
34	1800	0.2939472875054771	0.2939472875054771	0.3300933414492108	0.2939472875054771
34	1646	0.34652856110097385	0.34652856110097385	0.450366719064865	0.34652856110097385
34	1721	0.3535533905932738	0.3535533905932738	0.6780207995784461	0.3535533905932738
34	1513	0.3356543545453518	0.3356543545453518	0.3448627628405735	0.3356543545453518
34	1573	0.4575617438627364	0.4575617438627364	0.49326001178231094	0.4575617438627364
34	1679	0.3712156944575709	0.3712156944575709	0.3760015571181459	0.3712156944575709
34	1749	0.39921409615341585	0.39921409615341585	0.44075375890125323	0.39921409615341585
34	1700	0.45033850982314877	0.45033850982314877	0.46453336266335093	0.45033850982314877
34	1762	0.29060828256582405	0.29060828256582405	0.29060828256582405	0.29060828256582405
0	67	0.39081669443787054	0.39081669443787054	0.39081669443787054	0.39081669443787054
0	78	0.2917230707477965	0.2917230707477965	0.2917230707477965	0.2917230707477965
0	27	0.33318849213188506	0.33318849213188506	0.33318849213188506	0.33318849213188506
0	40	0.39112708304833027	0.39112708304833027	0.39112708304833027	0.39112708304833027
0	44	0.223606797749979	0.223606797749979	0.223606797749979	0.223606797749979
0	66	0.05590169943749475	0.05590169943749475	0.05590169943749475	0.05590169943749475
0	95	0.4808490616592028	0.4808490616592028	0.4808490616592028	0.4808490616592028
0	21	0.19232707479495184	0.19232707479495184	0.19232707479495184	0.19232707479495184
0	37	0.31526894649443193	0.31526894649443193	0.31526894649443193	0.31526894649443193
0	58	0.4632149684591803	0.4632149684591803	0.4632149684591803	0.4632149684591803
0	52	0.5204227764160303	0.5204227764160303	0.5204227764160303	0.5204227764160303
0	15	0.36280681687887806	0.36280681687887806	0.36280681687887806	0.36280681687887806
0	92	0.3754487632038265	0.3754487632038265	0.3754487632038265	0.3754487632038265
0	84	0.5204227764160303	0.5204227764160303	0.5204227764160303	0.5204227764160303
0	53	0.5759261475234624	0.5759261475234624	0.5759261475234624	0.5759261475234624
0	12	0.39712990175348944	0.39712990175348944	0.39712990175348944	0.39712990175348944
0	41	0.29216839361855695	0.29216839361855695	0.29216839361855695	0.29216839361855695
0	91	0.05590169943749475	0.05590169943749475	0.05590169943749475	0.05590169943749475
0	77	0.3315918453316869	0.3315918453316869	0.3315918453316869	0.3315918453316869
0	38	0.33087787457057144	0.33087787457057144	0.33087787457057144	0.33087787457057144
0	64	0.3497256624745228	0.3497256624745228	0.3497256624745228	0.3497256624745228
0	19	0.223606797749979	0.223606797749979	0.223606797749979	0.223606797749979
0	85	0.223606797749979	0.223606797749979	0.223606797749979	0.223606797749979
0	49	0.33818628696554515	0.33818628696554515	0.33818628696554515	0.33818628696554515
0	45	0.3163989421831769	0.3163989421831769	0.3163989421831769	0.3163989421831769
0	86	0.3824598600160771	0.3824598600160771	0.3824598600160771	0.3824598600160771
0	35	0.29270222588480765	0.29270222588480765	0.29270222588480765	0.29270222588480765
0	88	0.05590169943749475	0.05590169943749475	0.05590169943749475	0.05590169943749475
0	70	0.44815507489961676	0.44815507489961676	0.44815507489961676	0.44815507489961676
0	80	0.223606797749979	0.223606797749979	0.223606797749979	0.223606797749979
0	17	0.5909023525038716	0.5909023525038716	0.5909023525038716	0.5909023525038716
0	23	0.23076134946924257	0.23076134946924257	0.23076134946924257	0.23076134946924257
0	57	0.05590169943749475	0.05590169943749475	0.05590169943749475	0.05590169943749475
0	39	0.5299629738892181	0.5299629738892181	0.5299629738892181	0.5299629738892181
0	62	0.4026766357279824	0.4026766357279824	0.4026766357279824	0.4026766357279824
0	22	0.33562676594433133	0.33562676594433133	0.33562676594433133	0.33562676594433133
0	29	0.4808490616592028	0.4808490616592028	0.4808490616592028	0.4808490616592028
0	4	0.41266923481497936	0.41266923481497936	0.41266923481497936	0.41266923481497936
0	76	0.341721102727449	0.341721102727449	0.341721102727449	0.341721102727449
0	25	0.29339592206306053	0.29339592206306053	0.29339592206306053	0.29339592206306053
0	61	0.1909936644964803	0.1909936644964803	0.1909936644964803	0.1909936644964803
0	60	0.4808490616592028	0.4808490616592028	0.4808490616592028	0.4808490616592028
0	81	0.2764021836826195	0.2764021836826195	0.2764021836826195	0.2764021836826195
0	73	0.3959484797923036	0.3959484797923036	0.3959484797923036	0.3959484797923036
0	72	0.5605580617123136	0.5605580617123136	0.5605580617123136	0.5605580617123136
0	89	0.20857496747186444	0.20857496747186444	0.20857496747186444	0.20857496747186444
0	51	0.28838890670639417	0.28838890670639417	0.28838890670639417	0.28838890670639417
0	3	0.223606797749979	0.223606797749979	0.223606797749979	0.223606797749979
0	11	0.36485110255946934	0.36485110255946934	0.36485110255946934	0.36485110255946934
0	24	0.2582610251004731	0.2582610251004731	0.2582610251004731	0.2582610251004731
0	10	0.5204227764160303	0.5204227764160303	0.5204227764160303	0.5204227764160303
0	33	0.223606797749979	0.223606797749979	0.223606797749979	0.223606797749979
0	56	0.33484537651536767	0.33484537651536767	0.33484537651536767	0.33484537651536767
0	75	0.3429346582364291	0.3429346582364291	0.3429346582364291	0.3429346582364291
0	59	0.2231194754800824	0.2231194754800824	0.2231194754800824	0.2231194754800824
0	43	0.4808490616592028	0.4808490616592028	0.4808490616592028	0.4808490616592028
0	47	0.3917315682974411	0.3917315682974411	0.3917315682974411	0.3917315682974411
0	32	0.5759261475234624	0.5759261475234624	0.5759261475234624	0.5759261475234624
0	74	0.4191722613612458	0.4191722613612458	0.4191722613612458	0.4191722613612458
0	90	0.47689359135204257	0.47689359135204257	0.47689359135204257	0.47689359135204257
0	99	0.21593983743993017	0.21593983743993017	0.21593983743993017	0.21593983743993017
0	7	0.39081669443787054	0.39081669443787054	0.39081669443787054	0.39081669443787054
0	1	0.7252855226473613	0.7252855226473613	0.7252855226473613	0.7252855226473613
0	5	0.3630485923747264	0.3630485923747264	0.3630485923747264	0.3630485923747264
0	26	0.3786214416307378	0.3786214416307378	0.3786214416307378	0.3786214416307378
0	13	0.454239358014382	0.454239358014382	0.454239358014382	0.454239358014382
0	71	0.05590169943749475	0.05590169943749475	0.05590169943749475	0.05590169943749475
0	31	0.3085318869716057	0.3085318869716057	0.3085318869716057	0.3085318869716057
0	63	0.05590169943749475	0.05590169943749475	0.05590169943749475	0.05590169943749475
0	54	0.35995405377437334	0.35995405377437334	0.35995405377437334	0.35995405377437334
0	100	0.6397369380555594	0.6397369380555594	0.6397369380555594	0.6397369380555594
0	6	0.05590169943749475	0.05590169943749475	0.05590169943749475	0.05590169943749475
0	96	0.23781760291979887	0.23781760291979887	0.23781760291979887	0.23781760291979887
0	82	0.44186437324905103	0.44186437324905103	0.44186437324905103	0.44186437324905103
0	48	0.36913059193902237	0.36913059193902237	0.36913059193902237	0.36913059193902237
0	83	0.5693760914588328	0.5693760914588328	0.5693760914588328	0.5693760914588328
0	79	0.7646681048210822	0.7646681048210822	0.7646681048210822	0.7646681048210822
0	69	0.05590169943749475	0.05590169943749475	0.05590169943749475	0.05590169943749475
0	87	0.2320350603656712	0.2320350603656712	0.2320350603656712	0.2320350603656712
0	46	0.4082870228442137	0.4082870228442137	0.4082870228442137	0.4082870228442137
0	18	0.20857496747186444	0.20857496747186444	0.20857496747186444	0.20857496747186444
0	20	0.3189346588110037	0.3189346588110037	0.3189346588110037	0.3189346588110037
0	94	0.05590169943749475	0.05590169943749475	0.05590169943749475	0.05590169943749475
0	16	0.4808490616592028	0.4808490616592028	0.4808490616592028	0.4808490616592028
0	36	0.5166035407627728	0.5166035407627728	0.5166035407627728	0.5166035407627728
0	14	0.05590169943749475	0.05590169943749475	0.05590169943749475	0.05590169943749475
0	34	0.223606797749979	0.223606797749979	0.223606797749979	0.223606797749979
0	9	0.29567696500424334	0.29567696500424334	0.29567696500424334	0.29567696500424334
0	28	0.3386514253254832	0.3386514253254832	0.3386514253254832	0.3386514253254832
0	68	0.3642448060297204	0.3642448060297204	0.3642448060297204	0.3642448060297204
0	98	0.9560634664373591	0.9560634664373591	0.9560634664373591	0.9560634664373591
0	93	0.33273693648884317	0.33273693648884317	0.33273693648884317	0.33273693648884317
0	30	0.4718072430129657	0.4718072430129657	0.4718072430129657	0.4718072430129657
0	97	0.4808490616592028	0.4808490616592028	0.4808490616592028	0.4808490616592028
0	55	0.4891146302820465	0.4891146302820465	0.4891146302820465	0.4891146302820465
0	65	0.5204227764160303	0.5204227764160303	0.5204227764160303	0.5204227764160303
0	50	0.34772963152881864	0.34772963152881864	0.34772963152881864	0.34772963152881864
0	8	0.3163989421831769	0.3163989421831769	0.3163989421831769	0.3163989421831769
0	42	0.42079497528547716	0.42079497528547716	0.42079497528547716	0.42079497528547716
0	2	1.0512138018248338	1.0512138018248338	1.0512138018248338	1.0512138018248338
87	4345	0.03182071336047949	None	0.0	0.03182071336047949
87	4373	0.03550446552307243	None	0.0	0.03550446552307243
87	4320	0.024615437413536664	None	0.008870579774545608	0.024615437413536664
87	3607	0.02820559941668898	None	0.36315850432733043	0.02820559941668898
87	4207	0.03177990598862036	None	0.0	0.03177990598862036
87	4342	0.028692155146321733	None	0.009276547441122704	0.028692155146321733
87	4384	0.032299794699433934	None	0.005079394277825768	0.032299794699433934
87	4140	0.029675309757832762	None	0.009276547441122704	0.029675309757832762
87	4416	0.034129272367729994	None	0.0	0.034129272367729994
87	4408	0.018990587162396166	None	0.0	0.018990587162396166
87	4214	0.0331109992865137	None	0.0	0.0331109992865137
87	4389	0.03034271068988195	None	0.008870579774545608	0.03034271068988195
87	4321	0.033385235193198075	None	0.005079394277825768	0.033385235193198075
87	4448	0.02624208345886072	None	0.0	0.02624208345886072
87	4242	0.026608715852311452	None	0.0	0.026608715852311452
87	4341	0.03036601994319573	None	0.0	0.03036601994319573
87	4397	0.005255134262692087	None	0.0	0.005255134262692087
87	4357	0.025427512280682574	None	0.015933836176225465	0.025427512280682574
87	4159	0.025640311729122813	None	0.0	0.025640311729122813
87	4226	0.03326286377095925	None	0.0	0.03326286377095925
87	4449	0.03340613998528241	None	0.0	0.03340613998528241
87	4277	0.02119879782244147	None	0.0	0.02119879782244147
87	4383	0.030329249095367126	None	0.0	0.030329249095367126
87	4103	0.025008456859200588	None	0.0	0.025008456859200588
87	4363	0.027305668844168036	None	0.0	0.027305668844168036
87	3935	0.028451228528298077	None	0.027098689054063586	0.028451228528298077
87	4233	0.02728866380424275	None	0.0	0.02728866380424275
87	4376	0.03234072894473463	None	0.0	0.03234072894473463
87	4328	0.0075701784989233335	None	0.07438568878940208	0.0075701784989233335
87	4365	0.032407739589780084	None	0.0	0.032407739589780084
87	4429	0.03673039205474338	None	0.0	0.03673039205474338
87	4111	0.02863514000893556	None	0.02620975857623875	0.02863514000893556
87	4403	0.030507952196204315	None	0.0	0.030507952196204315
87	4412	0.03125146250353939	None	0.019903166699565787	0.03125146250353939
87	4442	0.02859344132650732	None	0.0	0.02859344132650732
87	4430	0.029685409155363253	None	0.0	0.029685409155363253
87	4392	0.029826760736483004	None	0.026243614576590635	0.029826760736483004
87	4431	0.033457072531155	None	0.0	0.033457072531155
87	3826	0.030445333910503147	None	0.34005392139460566	0.030445333910503147
87	4106	0.03459190644453631	None	0.023280199838677844	0.03459190644453631
87	4329	0.0248483126141161	None	0.0	0.0248483126141161
87	4109	0.040315633695320284	None	0.041304302167876075	0.040315633695320284
87	4304	0.023717416510237867	None	0.0	0.023717416510237867
87	4437	0.03122797834309133	None	0.0	0.03122797834309133
87	4360	0.03024300390456831	None	0.0	0.03024300390456831
87	4264	0.030423536030766217	None	0.0	0.030423536030766217
87	4427	0.02524784262277214	None	0.008870579774545608	0.02524784262277214
87	4258	0.03489820844918985	None	0.0	0.03489820844918985
87	4375	0.010595858350321313	None	0.03133700973259236	0.010595858350321313
87	4407	0.029587136391129587	None	0.0	0.029587136391129587
87	4310	0.03069595951865404	None	0.005079394277825768	0.03069595951865404
87	4330	0.032779806449496005	None	0.009276547441122704	0.032779806449496005
87	4359	0.027844851046480594	None	0.0	0.027844851046480594
87	4366	0.03100746378889926	None	0.0	0.03100746378889926
87	4446	0.030729429600621652	None	0.0	0.030729429600621652
87	4290	0.03061979846135872	None	0.0	0.03061979846135872
87	4413	0.03363476639482158	None	0.0	0.03363476639482158
87	4044	0.032165935162079995	None	0.0	0.032165935162079995
87	4129	0.026503741754786515	None	0.0	0.026503741754786515
87	4387	0.0396876979013414	None	0.0	0.0396876979013414
87	4265	0.03155931171599835	None	0.0	0.03155931171599835
87	4297	0.03758865980191406	None	0.0	0.03758865980191406
87	4435	0.03150207984283993	None	0.0	0.03150207984283993
87	4439	0.01982323055778314	None	0.0	0.01982323055778314
87	4364	0.03724423930146255	None	0.0	0.03724423930146255
87	4423	0.007226511147699243	None	0.029535599179510746	0.007226511147699243
87	4325	0.031021090759088373	None	0.0	0.031021090759088373
87	4303	0.02952141252320076	None	0.009276547441122704	0.02952141252320076
87	4305	0.032790812780838084	None	0.0	0.032790812780838084
87	4311	0.02856990157631001	None	0.0	0.02856990157631001
87	4156	0.02617894548441458	None	0.0	0.02617894548441458
87	4069	0.027824652418699834	None	0.019903166699565787	0.027824652418699834
87	4422	0.026176227620763572	None	0.0	0.026176227620763572
87	4280	0.031241544718514376	None	0.0	0.031241544718514376
87	4182	0.032625130613953585	None	0.0	0.032625130613953585
87	4443	0.02732779458621842	None	0.023280199838677844	0.02732779458621842
87	4401	0.02798019467318657	None	0.0	0.02798019467318657
87	4400	0.028614887462845635	None	0.0	0.028614887462845635
87	4390	0.031436760794083	None	0.0	0.031436760794083
87	4062	0.030047126777392064	None	0.0	0.030047126777392064
87	4434	0.026086677639933713	None	0.0	0.026086677639933713
87	4221	0.03565848676357709	None	0.0	0.03565848676357709
87	3777	0.02860772645714718	None	0.05900234255373936	0.02860772645714718
87	4141	0.02722125998321649	None	0.015933836176225465	0.02722125998321649
87	4421	0.029971590121115093	None	0.0	0.029971590121115093
87	4388	0.03542976155421077	None	0.0	0.03542976155421077
87	4262	0.03148905236346187	None	0.005079394277825768	0.03148905236346187
87	3917	0.032172247801531245	None	0.0	0.032172247801531245
87	4087	0.028522068067410766	None	0.009276547441122704	0.028522068067410766
87	4334	0.033799222899287384	None	0.0	0.033799222899287384
87	4410	0.014101744474422973	None	0.0	0.014101744474422973
87	4169	0.030846842536512528	None	0.0	0.030846842536512528
87	4398	0.03450320725323871	None	0.015933836176225465	0.03450320725323871
87	4232	0.03385755373076265	None	0.0	0.03385755373076265
87	4278	0.02257846371169454	None	0.0	0.02257846371169454
87	4418	0.029143429145314082	None	0.3383561689868134	0.029143429145314082
87	4183	0.029042833984049516	None	0.0	0.029042833984049516
87	4234	0.025558754000879293	None	0.02860747559905567	0.025558754000879293
87	4253	0.02776540598710692	None	0.0	0.02776540598710692
87	4100	0.03122659870487206	None	0.0	0.03122659870487206
51	2598	-4.372378440432492e-06	None	0.3516390299298659	-4.372378440432492e-06
51	2601	-4.00661265874034e-08	None	0.139248873583346	-4.00661265874034e-08
51	2640	-3.9306692849561936e-05	None	0.33609408014462644	-3.9306692849561936e-05
51	2579	0.00027077310449270266	None	0.33692277713068597	0.00027077310449270266
51	2560	-2.3464387218689807e-06	None	0.1713378926647104	-2.3464387218689807e-06
51	2629	-1.4921000848259263e-05	None	0.32887368779223863	-1.4921000848259263e-05
51	2576	0.00011466186312353592	None	0.2059391528720818	0.00011466186312353592
51	2498	None	None	0.21543152674955596	None
51	2602	-1.142571454455174e-07	None	0.26260677463748633	-1.142571454455174e-07
51	2558	-0.1	None	0.3525371389432205	-0.1
51	2556	-3.125481672181664e-05	None	0.33692277713068597	-3.125481672181664e-05
51	2559	3.833995814655859e-08	None	0.21543152674955596	3.833995814655859e-08
51	2568	0.0011603806965650517	None	0.3897930262424696	0.0011603806965650517
51	2592	-0.1	None	0.3989327729415124	-0.1
51	1793	None	None	0.36778868145307536	None
51	2566	0.0013075133546880384	None	0.33692277713068597	0.0013075133546880384
51	2625	3.4592304989145947e-07	None	0.24921049843611667	3.4592304989145947e-07
51	2624	-9.291574425768356e-05	None	0.45503361817561794	-9.291574425768356e-05
51	2631	5.695159089747977e-06	None	0.4404834052820443	5.695159089747977e-06
51	2645	3.3191490940844906e-07	None	0.139248873583346	3.3191490940844906e-07
51	2597	5.666284386738292e-08	None	0.2694260898085926	5.666284386738292e-08
51	2628	-0.00014817538598038905	None	0.3491305554102156	-0.00014817538598038905
51	2097	None	None	0.4893956918948241	None
51	2552	0.0003113893493252931	None	0.34246076904516276	0.0003113893493252931
51	2508	None	None	0.36778868145307536	None
51	2484	None	None	0.4411377725826456	None
51	2600	-0.1	None	0.25	-0.1
51	2467	None	None	0.42002413791415716	None
51	2585	None	None	0.420910169133861	None
51	2581	7.778454493838639e-06	None	0.2059391528720818	7.778454493838639e-06
51	2641	0.0012683203219782258	None	0.37272756424213227	0.0012683203219782258
51	2607	0.00014361731601361	None	0.38619813890093024	0.00014361731601361
51	2646	-0.00015362616767465242	None	0.26224474541246695	-0.00015362616767465242
51	2635	-0.1	None	0.25	-0.1
51	2608	0.0001006559246331243	None	0.1913689549040819	0.0001006559246331243
51	2613	4.6706011428525115e-07	None	0.139248873583346	4.6706011428525115e-07
51	2553	0.00011815774256123371	None	0.20497397609930976	0.00011815774256123371
51	2606	-2.3624039805964765e-07	None	0.42890546294961707	-2.3624039805964765e-07
51	2605	-4.109148355836263e-09	None	0.48560238075695034	-4.109148355836263e-09
51	2636	-1.0645161713081559e-05	None	0.345012406330831	-1.0645161713081559e-05
51	2639	-1.200231751107909e-09	None	0.24921049843611667	-1.200231751107909e-09
51	2557	-1.9692247520547075e-05	None	0.371798103227798	-1.9692247520547075e-05
51	2403	None	None	0.28035251278103973	None
51	2594	-6.615070533498809e-06	None	0.4426739007280382	-6.615070533498809e-06
51	2619	0.0008727434448164514	None	0.24593915287208173	0.0008727434448164514
51	2611	-0.0001972957060168509	None	0.26224474541246695	-0.0001972957060168509
51	2595	-0.1	None	0.25	-0.1
51	2589	-5.266029748015622e-07	None	0.2638389207643355	-5.266029748015622e-07
51	1736	None	None	0.37272756424213227	None
51	2614	-1.1280365335878134e-06	None	0.41224120485827315	-1.1280365335878134e-06
51	2582	7.067678734731799e-08	None	0.28073382983516615	7.067678734731799e-08
51	2612	-6.334244427486472e-07	None	0.3070842894475815	-6.334244427486472e-07
51	2433	None	None	0.39967705293473743	None
51	2603	-0.1	None	0.5011181494924102	-0.1
51	2642	-8.462017589971428e-10	None	0.25	-8.462017589971428e-10
51	2490	None	None	0.35072062235936297	None
51	2401	None	None	0.37776379644211755	None
51	2647	-6.186699989396953e-08	None	0.139248873583346	-6.186699989396953e-08
51	2569	9.476032458314673e-05	None	0.17086758696781118	9.476032458314673e-05
51	2649	0.00035244234349229034	None	0.3583958661511432	0.00035244234349229034
51	2633	6.179017103692943e-05	None	0.1913689549040819	6.179017103692943e-05
51	2563	-6.252520982748167e-07	None	0.32012587720198216	-6.252520982748167e-07
51	2627	-4.8599514732538586e-08	None	0.139248873583346	-4.8599514732538586e-08
51	2620	0.0002196328270346	None	0.2834910734729875	0.0002196328270346
51	2523	None	None	0.25	None
51	2632	0.0033871618244115365	None	0.2642928996964068	0.0033871618244115365
51	2575	5.678103246378917e-08	None	0.4893956918948241	5.678103246378917e-08
51	2564	6.167423086160817e-05	None	0.35826773637575565	6.167423086160817e-05
51	2616	6.609433942600856e-07	None	0.139248873583346	6.609433942600856e-07
51	2459	None	None	0.24921049843611667	None
51	2391	None	None	0.8146526003629935	None
51	2525	None	None	0.37632848153280934	None
51	2522	None	None	0.3431794564381788	None
51	2599	0.0001045105640292768	None	0.2898180947315548	0.0001045105640292768
51	2648	2.3502372043758692e-08	None	0.4036839980486205	2.3502372043758692e-08
51	2604	-3.580877923025224e-06	None	0.4138399788263438	-3.580877923025224e-06
51	2430	None	None	0.3995403818749942	None
51	2626	-8.136317877445798e-05	None	0.26520962466112274	-8.136317877445798e-05
51	2644	0.0003649802776783268	None	0.3070842894475815	0.0003649802776783268
51	2551	6.366817834366805e-08	None	0.72336426311363	6.366817834366805e-08
51	2574	0.0017859808288541168	None	0.2638389207643355	0.0017859808288541168
51	2565	0.00037214804556253664	None	0.3901249525560672	0.00037214804556253664
51	2527	None	None	0.5684508806737802	None
51	2643	7.2720970147265355e-09	None	0.21543152674955596	7.2720970147265355e-09
51	2634	-8.276483410707179e-10	None	0.24921049843611667	-8.276483410707179e-10
51	2325	None	None	0.3920382559320204	None
51	2630	6.542870734194696e-06	None	0.373826425422361	6.542870734194696e-06
51	2638	-1.510372115959011e-05	None	0.5781161561891961	-1.510372115959011e-05
51	2591	5.743302026300347e-07	None	0.3809219940735209	5.743302026300347e-07
51	2573	0.0009246287501080781	None	0.5675837709233071	0.0009246287501080781
51	2593	5.533601752013238e-06	None	0.3872707566503687	5.533601752013238e-06
51	2472	None	None	0.41316366827414547	None
51	2537	None	None	0.36778868145307536	None
51	1573	None	None	0.3431794564381788	None
51	2452	None	None	0.4252611306043189	None
51	2562	1.168673545620619e-05	None	0.19491640907993865	1.168673545620619e-05
51	2572	0.00015349299137287501	None	0.45053662446382525	0.00015349299137287501
51	2583	-1.3765820794090755e-05	None	0.3880462280842224	-1.3765820794090755e-05
51	2511	None	None	0.43716871510723	None
[truncated: 13,001 more rows]
