# Supplementary material for: Constrained by Design: Influence of Genetic Encodings on Evolved Traits of Robots
Source: Front Robot AI. 2021 Jun 15;8:672379. doi: 10.3389/frobt.2021.672379 (PMC8239187; doi:10.3389/frobt.2021.672379)
Supplement: Supplementary file 1 [file DataSheet3.ZIP › plasticodingrep_plane_14_all_measures.tsv]

robot_id	velocity	displacement_velocity	displacement_velocity_hill	head_balance	contacts	branching	branching_modules_count	limbs	extremities	length_of_limbs	extensiveness	coverage	joints	hinge_count	active_hinges_count	brick_count	touch_sensor_count	brick_sensor_count	proportion	width	height	size	absolute_size	sensors	symmetry	avg_period	dev_period	avg_phase_offset	dev_phase_offset	avg_amplitude	dev_amplitude	avg_intra_dev_params	avg_inter_dev_params	sensors_reach	recurrence	synaptic_reception
4373	0.044756651806630875	0.020422056412504847	0.01822782837102506	0.7297076382957854	None	0	0	0.2857142857142857	2	0.875	7	1.0	0.875	9	7	0	1	0	0.1	10	1	0.6666666666666666	10	0.5	0.4444444444444444	0.5233137762343267	0.868716236854218	0.7287584967774623	0.856124294056031	0.4922647882372019	0.9541092604978625	0.8597713485400057	0.9034254799846465	1.0	0	0.0
2773	0.003340395711091422	0.00025052887311625483	0.00021134921751100652	0.9739814795148038	None	0.5	1	0.5	3	0.5714285714285714	4	0.6	0.2857142857142857	4	2	4	2	0	0.6	5	3	0.6	9	0.2	0	0.6152398761846125	0.7116417774738725	0.3930006204348243	0.8447526866042508	0.635940807776735	0.5073493504016822	0.7813637196409338	0.7059092674531705	0.75	0.75	0.25943786128964774
4104	0.08465010485803755	0.01013133996306913	-0.0037843764835577063	0.6748854022876674	None	0	0	0.2	2	0.9166666666666666	11	1.0	0.9166666666666666	13	11	0	0	0	0.07142857142857142	14	1	0.9333333333333333	14	0.0	0.3076923076923077	0.38079280160963724	0.8699578458456859	0.7287584967774623	0.8609739301529605	0.4922647882372019	0.924536653008082	0.8625447893082903	0.8886024711981523	0	0	0.0
4	None	None	None	None	None	0	0	0.5	1	1.0	1	1.0	1.0	1	1	1	1	0	0.3333333333333333	3	1	0.2	3	0.16666666666666666	0	0.7193120800578643	0.5	0.868810820762083	0.5	0.697150233112495	0.5	0.6818675225553773	0.5	1.0	1.0	0.0
7051	0.05517566287045922	0.012287324988582557	-0.012214597955577326	0.695643599219613	None	0	0	0.25	2	0.8888888888888888	8	1.0	0.8888888888888888	10	8	0	0	0	0.09090909090909091	11	1	0.7333333333333333	11	0.0	0.4	0.3222878072690172	0.8674766025302876	0.7345954410374802	0.8479307381849825	0.46777043473403157	0.8693895194381001	0.9177278680520324	0.8618754153311888	0	0	0.0
1702	None	None	None	None	None	0	0	1.0	1	0	0	1.0	0	1	0	0	0	0	0.5	2	1	0.13333333333333333	2	0.0	0	0	0	0	0	0	0	0	0	0	0	0
131	None	None	None	None	None	0.2	1	0.46153846153846156	6	0.47058823529411764	8	0.76	0.29411764705882354	10	5	8	0	0	1.0	5	5	1.2666666666666666	19	0.0	0.26666666666666666	0.691831513058115	0.8330413404712941	0.4292516082458664	0.9316397856863025	0.8086838029985662	0.9205083581329793	0.8906254422541718	0.902289126585254	0	0	0.0
4445	0.08095141697391221	0.01577390819504631	-0.008907408906448177	0.7059388963492916	None	0	0	0.18181818181818182	2	0.9285714285714286	13	1.0	0.9285714285714286	15	13	0	1	0	0.0625	16	1	1.0666666666666667	16	0.5	0.26666666666666666	0.5233137762343267	0.9279782140796755	0.7287584967774623	0.8505875833635077	0.4922647882372019	0.941257379628453	0.8625447893082903	0.9134444292595051	1.0	0.06666666666666667	0.0
1977	None	None	None	None	None	0	0	0.25	1	1.0	4	0.6666666666666666	0.25	1	1	4	5	0	1.0	3	3	0.4	6	0.4166666666666667	0	0.1	0.5	0.46672357920810315	0.5	0.3925430236996331	0.5	0.8296489849860003	0.5	1.0	1.0	0.28500152738134643
784	None	None	None	None	None	0	0	0	0	0	0	1.0	0	0	0	0	1	0	1.0	1	1	0.06666666666666667	1	0.25	0	0	0	0	0	0	0	0	0	0	0	0
4512	0.04468972665736107	0.019614652716328087	0.018537566803454242	0.8279255377646931	None	0	0	0.2857142857142857	2	0.875	7	1.0	0.875	9	7	0	0	0	0.1	10	1	0.6666666666666666	10	0.0	0.4444444444444444	0.5233137762343267	0.8656033499068275	0.7970060774961916	0.8689646132037117	0.4432760812308613	0.9195098643228441	0.8409203750888916	0.8872937075357454	0	0	0.0
6386	0.05772682333605263	0.028180508861548832	0.025493496014736716	0.7599018910173448	None	0	0	0.25	2	0.9	9	1.0	0.9	11	9	0	0	0	0.08333333333333333	12	1	0.8	12	0.0	0.36363636363636365	0.5233137762343267	0.8705962962609338	0.7287584967774623	0.8665161286999884	0.4432760812308613	0.9384791276410921	0.8227235931878463	0.8972659333736298	0	0	0.0
3813	0.07112584151759323	0.015126105555504817	0.013861030387743436	0.7648822405510955	None	0	0	0.2	2	0.9166666666666666	11	1.0	0.9166666666666666	13	11	0	1	0	0.07142857142857142	14	1	0.9333333333333333	14	0.5	0.3076923076923077	0.5233137762343267	0.8869137840868723	0.7756737583380606	0.8336285619271827	0.4922647882372019	0.9507554248784462	0.8625447893082903	0.9011920210715638	1.0	0.07692307692307693	0.0
3266	0.03952366834462175	0.009378889508700888	-0.00309297591166347	0.7234141472845492	None	0	0	0.25	2	0.8888888888888888	8	1.0	0.8888888888888888	10	8	0	0	0	0.09090909090909091	11	1	0.7333333333333333	11	0.0	0.4	0.49502985410353106	0.8574361091004585	0.7848053566319347	0.86989704859114	0.4922647882372019	0.9591567872342326	0.9031713243670314	0.9075018002953188	0	0	0.0
5661	0.0397186113526868	0.009335142997440966	0.009205858134526238	0.7966101592661412	None	0	0	0.3333333333333333	2	0.8571428571428571	6	1.0	0.8571428571428571	8	6	0	0	0	0.1111111111111111	9	1	0.6	9	0.0	0.5	0.49502985410353106	0.8662844423335663	0.7848053566319347	0.8767780764986266	0.34623526407914695	0.9303524616490061	0.8960474352220291	0.8948210449299386	0	0	0.0
7224	0.06821777660255361	0.023187386010494544	0.019052627291136083	0.7017648326212549	None	0	0	0.2	2	0.9166666666666666	11	1.0	0.9166666666666666	13	11	0	0	0	0.07142857142857142	14	1	0.9333333333333333	14	0.0	0.3076923076923077	0.5233137762343267	0.8811309347003803	0.7287584967774623	0.8636654316425163	0.4432760812308613	0.9332306713143387	0.8597713485400057	0.8968053585703708	0	0	0.0
4161	0.04480602787942632	0.011800928351411062	0.011751004122228825	0.7966803196458474	None	0	0	0.2857142857142857	2	0.875	7	1.0	0.875	9	7	0	0	0	0.1	10	1	0.6666666666666666	10	0.0	0.4444444444444444	0.5233137762343267	0.8656033499068275	0.7970060774961916	0.8689646132037117	0.4432760812308613	0.920345700879582	0.8409203750888916	0.8876714079504934	0	0	0.0
5138	0.045214304779234445	0.02059101196036188	0.020004545909865563	0.7338024031585249	None	0	0	0.2857142857142857	2	0.875	7	1.0	0.875	9	7	0	0	0	0.1	10	1	0.6666666666666666	10	0.0	0.4444444444444444	0.5233137762343267	0.868716236854218	0.7287584967774623	0.856124294056031	0.4922647882372019	0.952966746287061	0.8505513159236422	0.9026728416311156	0	0	0.0
2140	None	None	None	None	None	0	0	0.5	3	0.6666666666666666	4	0.6666666666666666	0.16666666666666666	1	1	6	2	0	0.75	4	3	0.5333333333333333	8	0.125	1.0	0.1	0.5	0.48763421655970773	0.5	0.39597164095458515	0.5	0.8394522442859115	0.5	1.0	0	0.8505952984962214
4456	0.06453473248546597	0.007811812437491216	0.007746002770151004	0.899357053104241	None	0	0	0.25	2	0.9	9	1.0	0.9	11	9	0	0	0	0.08333333333333333	12	1	0.8	12	0.0	0.36363636363636365	0.38079280160963724	0.8593145340642124	0.7287584967774623	0.8645004721335346	0.4922647882372019	0.9381804415561042	0.8625447893082903	0.8935479027300236	0	0	0.0
7473	0.05623828720562946	0.029025235071318135	0.02742235164476939	0.7446928743774273	None	0	0	0.25	2	0.8888888888888888	8	1.0	0.8888888888888888	10	8	0	0	0	0.09090909090909091	11	1	0.7333333333333333	11	0.0	0.4	0.5233137762343267	0.8655835011960231	0.7628822871368269	0.8489377988129192	0.46777043473403157	0.9455824552853414	0.8371155295188344	0.895477661470903	0	0	0.0
6934	0.05515097240553862	0.02925759848957375	0.027267940943926358	0.7529416245710462	None	0	0	0.25	2	0.8888888888888888	8	1.0	0.8888888888888888	10	8	0	0	0	0.09090909090909091	11	1	0.7333333333333333	11	0.0	0.4	0.5233137762343267	0.8655835011960231	0.7628822871368269	0.8489377988129192	0.46777043473403157	0.9455824552853414	0.8371155295188344	0.895477661470903	0	0	0.0
1051	None	None	None	None	None	0	0	0	0	0	0	1.0	0	0	0	0	1	0	1.0	1	1	0.06666666666666667	1	0.25	0	0	0	0	0	0	0	0	0	0	0	0
5181	0.03733516459774061	0.007093129819138891	0.007059208641754021	0.799809767170921	None	0	0	0.2857142857142857	2	0.875	7	1.0	0.875	9	7	0	0	0	0.1	10	1	0.6666666666666666	10	0.0	0.4444444444444444	0.5233137762343267	0.8656033499068275	0.7500908159355932	0.8570278473982571	0.4432760812308613	0.920345700879582	0.8505513159236422	0.8842699147992816	0	0	0.0
3494	0.04194349879740653	0.0020631820782882767	-0.001310052917653207	0.9960018969175188	None	0	0	0.25	2	0.9	9	1.0	0.9	11	9	0	0	0	0.08333333333333333	12	1	0.8	12	0.0	0.36363636363636365	0.6046926731006068	0.9492630187698579	0.3932759221778618	0.9338246905961615	0.4922647882372019	0.8995136346186638	0.8625447893082903	0.9301685574018467	0	0	0.0
1106	None	None	None	None	None	1.0	1	1.0	5	0.0	0	0.5833333333333334	0	3	0	3	0	0	0.75	3	4	0.4666666666666667	7	0.0	0.6666666666666666	0	0	0	0	0	0	0	0	0	0	0
1741	None	None	None	None	None	0.5	1	0.7142857142857143	5	0.375	3	0.47619047619047616	0.375	7	3	2	1	0	0.42857142857142855	7	3	0.6666666666666666	10	0.25	0.75	0.5233137762343267	0.8540264066122135	0.7287584967774623	0.8337283592532538	0.4922647882372019	0.9507617602397569	0.8147600451982874	0.892173584667021	1.0	0	0.0
5350	0.05379349981175831	0.028185539931515877	0.027186817614038378	0.7815464635506298	None	0	0	0.25	2	0.9	9	1.0	0.9	11	9	0	0	0	0.08333333333333333	12	1	0.8	12	0.0	0.36363636363636365	0.5233137762343267	0.8705962962609338	0.7287584967774623	0.8665161286999884	0.4432760812308613	0.9384791276410921	0.8227235931878463	0.8972659333736298	0	0	0.0
3302	0.0340485536772106	0.002635982124710941	-0.0007300878176141764	0.94465738630434	None	0.25	1	0.4	4	0.6923076923076923	9	0.3333333333333333	0.6153846153846154	11	8	3	0	0	0.5555555555555556	9	5	1.0	15	0.0	0.3333333333333333	0.5233137762343267	0.886498928264404	0.7572762784858004	0.8484065522957759	0.4922647882372019	0.9564898618989269	0.8576224750652833	0.9079870273127508	0	0	0.0
1780	None	None	None	None	None	1.0	1	1.0	4	0.25	1	0.6666666666666666	0	1	0	4	1	0	1.0	3	3	0.4	6	0.09090909090909091	0.6666666666666666	0	0	0	0	0	0	0	0	0	0	0
6925	0.0782988022204305	0.023325647917296622	0.01213937034496145	0.7730838246561909	None	0	0	0.2	2	0.9166666666666666	11	1.0	0.9166666666666666	13	11	0	0	0	0.07142857142857142	14	1	0.9333333333333333	14	0.0	0.3076923076923077	0.5233137762343267	0.8735903229040184	0.7970060774961916	0.8541744995432696	0.4922647882372019	0.9346248342541749	0.8505513159236422	0.8928577941842062	0	0	0.0
4933	0.06522744665515388	0.025083506125707724	0.024530196382765577	0.7849677575153327	None	0	0	0.25	2	0.9	9	1.0	0.9	11	9	0	0	0	0.08333333333333333	12	1	0.8	12	0.0	0.36363636363636365	0.5233137762343267	0.8615733580657621	0.7970060774961916	0.8320106970624649	0.4432760812308613	0.9396788510012264	0.8235047072257388	0.8867608481428544	0	0	0.0
994	None	None	None	None	None	0	0	0.3333333333333333	2	0.6666666666666666	4	0.8888888888888888	0.3333333333333333	3	2	4	4	0	1.0	3	3	0.5333333333333333	8	0.36363636363636365	0	0.3096828766969319	0.7290348839938889	0.5477049577717119	0.5957426199811279	0.3266261058150123	0.7379512992110578	0.8235681844462397	0.6908889798320034	0.3333333333333333	0.3333333333333333	0.0
3882	0.04624860674940721	0.015564648486430863	0.015380927482331826	0.8049542293004317	None	0	0	0.2857142857142857	2	0.875	7	1.0	0.875	9	7	0	0	0	0.1	10	1	0.6666666666666666	10	0.0	0.4444444444444444	0.5233137762343267	0.8656033499068275	0.7970060774961916	0.8689646132037117	0.4432760812308613	0.9221652325546758	0.8519876281630643	0.8885023874509398	0	0	0.0
1542	None	None	None	None	None	0	0	0.8	4	0.2	1	0.7777777777777778	0	3	0	3	2	0	1.0	3	3	0.4666666666666667	7	0.2857142857142857	0.8	0	0	0	0	0	0	0	0	0	0	0
6211	0.06799095640660201	0.02052691976880504	0.009901995463818522	0.7886730877028122	None	0	0	0.25	2	0.9	9	1.0	0.9	11	9	0	0	0	0.08333333333333333	12	1	0.8	12	0.0	0.36363636363636365	0.5233137762343267	0.8615733580657621	0.7970060774961916	0.8320106970624649	0.4432760812308613	0.9396788510012264	0.8235047072257388	0.8867608481428544	0	0	0.0
6782	0.05878041863410364	0.026102388403253584	0.0258405605932064	0.7173438313189187	None	0	0	0.25	2	0.9	9	1.0	0.9	11	9	0	0	0	0.08333333333333333	12	1	0.8	12	0.0	0.36363636363636365	0.5233137762343267	0.8705962962609338	0.7287584967774623	0.8665161286999884	0.4432760812308613	0.9384791276410921	0.8227235931878463	0.8972659333736298	0	0	0.0
6354	0.0323853408704751	0.003096479807886466	0.003050535262494434	0.7493749345817913	None	0	0	0.2857142857142857	2	0.875	7	1.0	0.875	9	7	0	0	0	0.1	10	1	0.6666666666666666	10	0.0	0.4444444444444444	0.4667459319727355	0.8667763123775498	0.7500908159355932	0.8562306608706124	0.4432760812308613	0.8558974763723147	0.9177278680520324	0.8597122635509727	0	0	0.0
773	None	None	None	None	None	0	0	0.3333333333333333	1	1.0	2	0.6666666666666666	0	0	0	3	4	0	0.6666666666666666	3	2	0.26666666666666666	4	0.4	0	0	0	0	0	0	0	0	0	0	0	0
1161	None	None	None	None	None	1.0	1	0.8	4	0.4	2	0.5833333333333334	0.2	2	1	4	2	0	0.75	4	3	0.4666666666666667	7	0.18181818181818182	0.6666666666666666	0.7495729121514688	0.5103720947091398	0.6916176309270219	0.5583180623707095	0.7496525763042756	0.5825332368300984	0.5778520827859627	0.550577624981303	1.0	0.5	0.4399785176484114
3923	0.03998940310367877	0.013656043702591278	0.01365179818823701	0.8107018040580725	None	0	0	0.25	2	0.8888888888888888	8	1.0	0.8888888888888888	10	8	0	0	0	0.09090909090909091	11	1	0.7333333333333333	11	0.0	0.4	0.5233137762343267	0.8729671496386127	0.7605826212595191	0.8485930447892079	0.4627743166513151	0.9468566968606315	0.8385280902397874	0.8981716010226484	0	0	0.0
4479	0.03527232669395151	0.0048907603961169735	-0.003909726152259089	0.8438467601418196	None	0	0	0.2857142857142857	2	0.875	7	1.0	0.875	9	7	0	0	0	0.1	10	1	0.6666666666666666	10	0.0	0.4444444444444444	0.5233137762343267	0.8656033499068275	0.7500908159355932	0.8474504706944908	0.4432760812308613	0.9221652325546758	0.865713269851828	0.8825189810091338	0	0	0.0
6722	0.05265558715017663	0.02912549245092949	0.028064221062665037	0.7903237649101481	None	0	0	0.25	2	0.9	9	1.0	0.9	11	9	0	0	0	0.08333333333333333	12	1	0.8	12	0.0	0.36363636363636365	0.5233137762343267	0.8705962962609338	0.7287584967774623	0.8665161286999884	0.4432760812308613	0.9397832736772832	0.8147600451982874	0.8979648462296609	0	0	0.0
6588	0.05919476472249239	0.02973659203608826	0.027656253164934398	0.7637928343064632	None	0	0	0.25	2	0.9	9	1.0	0.9	11	9	0	0	0	0.08333333333333333	12	1	0.8	12	0.0	0.36363636363636365	0.5233137762343267	0.8705962962609338	0.7287584967774623	0.8665161286999884	0.4432760812308613	0.9384791276410921	0.8227235931878463	0.8972659333736298	0	0	0.0
4918	0.044600172868046364	0.016267402951857787	0.016266271219892565	0.7929508425085624	None	0	0	0.2857142857142857	2	0.875	7	1.0	0.875	9	7	0	0	0	0.1	10	1	0.6666666666666666	10	0.0	0.4444444444444444	0.5233137762343267	0.8656033499068275	0.7970060774961916	0.8689646132037117	0.4432760812308613	0.9221652325546758	0.8519876281630643	0.8885023874509398	0	0	0.0
7145	0.06509139540490914	0.033549830259498294	-0.000507077240935418	0.751245410890891	None	0	0	0.25	2	0.9	9	1.0	0.9	11	9	0	0	0	0.08333333333333333	12	1	0.8	12	0.0	0.36363636363636365	0.5233137762343267	0.8615733580657621	0.7970060774961916	0.8418791144309667	0.4432760812308613	0.938362089424191	0.8227235931878463	0.8884017163130407	0	0	0.0
100	None	None	None	None	None	0	0	0.25	1	1.0	3	1.0	1.0	3	3	1	2	0	0.2	1	5	0.3333333333333333	5	0.3333333333333333	0	0.846400956111904	0.968288628887051	0.7019100827472468	0.9581200683309604	0.5597988973604251	0.7306667395621321	0.8991898805714991	0.9252335127101285	0.6666666666666666	0.3333333333333333	0.0
5758	0.06609291936427486	0.030362584289683664	-0.003272025894316837	0.7720398909289723	None	0	0	0.25	2	0.9	9	1.0	0.9	11	9	0	0	0	0.08333333333333333	12	1	0.8	12	0.0	0.36363636363636365	0.5233137762343267	0.8615733580657621	0.7970060774961916	0.8418791144309667	0.4432760812308613	0.938362089424191	0.8227235931878463	0.8884017163130407	0	0	0.0
3090	0.05489036631185802	0.0273096435382045	0.02400943530061412	0.7654439667387258	None	0	0	0.25	2	0.8888888888888888	8	1.0	0.8888888888888888	10	8	0	0	0	0.09090909090909091	11	1	0.7333333333333333	11	0.0	0.4	0.5233137762343267	0.8655835011960231	0.7628822871368269	0.8489377988129192	0.46777043473403157	0.9453863843981005	0.8334234143339658	0.8953589209525195	0	0	0.0
4098	0.045102067464126254	0.02029399936998464	0.018427124536546578	0.734152464626298	None	0	0	0.2857142857142857	2	0.875	7	1.0	0.875	9	7	0	0	0	0.1	10	1	0.6666666666666666	10	0.0	0.4444444444444444	0.5233137762343267	0.868716236854218	0.7287584967774623	0.856124294056031	0.4922647882372019	0.9541092604978625	0.8597713485400057	0.9034254799846465	0	0	0.0
6638	0.05453270884593895	0.029800010979974263	0.028233187551007004	0.7453120375818234	None	0	0	0.25	2	0.8888888888888888	8	1.0	0.8888888888888888	10	8	0	0	0	0.09090909090909091	11	1	0.7333333333333333	11	0.0	0.4	0.5233137762343267	0.8655835011960231	0.7628822871368269	0.8489377988129192	0.46777043473403157	0.9455824552853414	0.8371155295188344	0.895477661470903	0	0	0.0
2916	0.030439958187968512	0.01162662277078741	0.0034597119727601817	0.9570996116814963	None	0.25	1	0.36363636363636365	4	0.7142857142857143	10	0.32	0.6428571428571429	12	9	3	0	0	0.5	10	5	1.0666666666666667	16	0.0	0.3333333333333333	0.5233137762343267	0.8920421969179542	0.7394246563565278	0.8248965674846335	0.46777043473403157	0.9233681192704273	0.8134466783423323	0.8859701483005322	0	0	0.0
3456	0.07399874060840254	0.02495493645425366	0.018760401054116305	0.7140219189331687	None	0	0	0.2222222222222222	2	0.9090909090909091	10	1.0	0.9090909090909091	12	10	0	0	0	0.07692307692307693	13	1	0.8666666666666667	13	0.0	0.3333333333333333	0.5233137762343267	0.8760784917501664	0.7628822871368269	0.8489647388805709	0.46777043473403157	0.9382018392056175	0.8611638777212347	0.8941768607720376	0	0	0.0
5667	0.047966186029010774	0.00989152727237135	0.009627349040417168	0.7970179938275027	None	0	0	0.2857142857142857	2	0.875	7	1.0	0.875	9	7	0	0	0	0.1	10	1	0.6666666666666666	10	0.0	0.4444444444444444	0.4667459319727355	0.8706747245036528	0.7287584967774623	0.8552157797613804	0.4922647882372019	0.9291590099413629	0.9177278680520324	0.8894985965144764	0	0	0.0
6812	0.05211290222243724	0.027112369235728396	0.026498114501157827	0.7682204183701266	None	0	0	0.25	2	0.9	9	1.0	0.9	11	9	0	0	0	0.08333333333333333	12	1	0.8	12	0.0	0.36363636363636365	0.5233137762343267	0.8705962962609338	0.7287584967774623	0.8665161286999884	0.4432760812308613	0.9384791276410921	0.8227235931878463	0.8972659333736298	0	0	0.0
572	None	None	None	None	None	0	0	0.3333333333333333	2	0.8333333333333334	5	0.5714285714285714	0.8333333333333334	7	5	0	0	0	0.2857142857142857	2	7	0.5333333333333333	8	0.0	0	0.36584054332384347	0.9536739116134756	0.35088755138551025	0.8731126758561416	0.5440095587368401	0.891569330048437	0.8657751167366305	0.913205522276167	0	0	0.0
3500	0.05081778123901552	0.011740076802468401	-0.0116246186527695	0.748007852379583	None	0	0	0.2857142857142857	2	0.875	7	1.0	0.875	9	7	0	0	0	0.1	10	1	0.6666666666666666	10	0.0	0.4444444444444444	0.38902812742914783	0.8628606780713858	0.8408522164864071	0.8878609841751456	0.20020573992109206	0.8319371482100905	0.937033376195712	0.8624650870522543	0	0	0.0
2294	None	None	None	None	None	0.3333333333333333	1	0.625	5	0.5	5	0.42857142857142855	0.4	8	4	3	0	0	0.5714285714285714	7	4	0.8	12	0.0	0.4	0.5796548912805518	0.8322527094968083	0.7954715162110002	0.7589366998877923	0.3217409105759767	0.9271944669485583	0.9015277550459627	0.8537477076330426	0	0	0.0
1045	None	None	None	None	None	0	0	0.3333333333333333	2	0.7142857142857143	5	1.0	0.2857142857142857	4	2	4	4	0	1.0	3	3	0.6	9	0.4	0	0.3099532329429822	0.945169245710028	0.5091093575491934	0.8557152201819513	0.3765550460714983	0.7368667466452604	0.8316136889654266	0.8682609583077445	0.25	0.25	0.0
7183	0.04466196450091687	0.008749591836755504	0.0018434463618978163	0.8358428902131475	None	0	0	0.2857142857142857	2	0.875	7	1.0	0.875	9	7	0	0	0	0.1	10	1	0.6666666666666666	10	0.0	0.4444444444444444	0.4667459319727355	0.8706747245036528	0.7287584967774623	0.8648491765764487	0.4922647882372019	0.9291590099413629	0.926442596556959	0.8920943363045123	0	0	0.0
4950	0.04341029774018007	0.020733838394758102	0.019447028141945245	0.734905012608418	None	0	0	0.2857142857142857	2	0.875	7	1.0	0.875	9	7	0	0	0	0.1	10	1	0.6666666666666666	10	0.0	0.4444444444444444	0.5233137762343267	0.868716236854218	0.7287584967774623	0.856124294056031	0.4922647882372019	0.9541092604978625	0.8597713485400057	0.9034254799846465	0	0	0.0
2464	None	None	None	None	None	0	0	1.0	4	0.0	0	0.75	0	1	0	4	1	0	0.5	4	2	0.4	6	0.09090909090909091	0.5	0	0	0	0	0	0	0	0	0	0	0
2842	0.00615256603178442	0.0027869112670988704	0.0018246031527305012	0.9596827275883213	None	0	0	0.42857142857142855	3	0.5	4	0.4166666666666667	0.375	5	3	4	2	0	0.375	8	3	0.6666666666666666	10	0.2	0.25	0.7190286347110966	0.7485247764101883	0.5885214104051085	0.9097665078131534	0.6388807596769128	0.7135532357048756	0.8469120621285876	0.8081577461023501	0.6	0.8	0.0
5188	0.06270868714261006	0.017764064029510016	0.017001366207102474	0.7876838938472818	None	0	0	0.25	2	0.9	9	1.0	0.9	11	9	0	0	0	0.08333333333333333	12	1	0.8	12	0.0	0.36363636363636365	0.5233137762343267	0.8615733580657621	0.7970060774961916	0.8320106970624649	0.4432760812308613	0.9396788510012264	0.8235047072257388	0.8867608481428544	0	0	0.0
1615	None	None	None	None	None	0.5	1	0.6666666666666666	4	0.5	3	0.5	0.3333333333333333	6	2	1	1	0	1.0	4	4	0.5333333333333333	8	0.5	0.5	0.42024023637138513	0.7927812343316031	0.46465378928433054	0.9161452269951016	0.38901701017886176	0.8444830312743971	0.8042039584132314	0.8591534857673847	1.0	0	0.0
7285	0.0640001921471692	0.02943884641636369	0.029298864235372746	0.756661256034333	None	0	0	0.25	2	0.9	9	1.0	0.9	11	9	0	0	0	0.08333333333333333	12	1	0.8	12	0.0	0.36363636363636365	0.5233137762343267	0.8843757370128119	0.7287584967774623	0.8385544840871249	0.4922647882372019	0.9416195514009805	0.8699254671250387	0.896062719575106	0	0	0.0
1459	None	None	None	None	None	0	0	0.5	2	0.75	3	1.0	0	0	0	5	0	0	0.6666666666666666	2	3	0.4	6	0.0	1.0	0	0	0	0	0	0	0	0	0	0	0
1175	None	None	None	None	None	0	0	0.5	2	0.75	3	1.0	0.75	5	3	0	0	0	0.16666666666666666	6	1	0.4	6	0.0	0.4	0.6360903377756159	0.793919205891626	0.1	0.7965973350928858	0.7507553715437771	0.8499481562598803	0.944607168895384	0.8149785274304342	0	0	0.0
4485	0.050551755178911514	0.01928373190564811	0.01341162779881015	0.7207525994729372	None	0	0	0.25	2	0.8888888888888888	8	1.0	0.8888888888888888	10	8	0	0	0	0.09090909090909091	11	1	0.7333333333333333	11	0.0	0.4	0.5233137762343267	0.8655835011960231	0.7628822871368269	0.8489377988129192	0.46777043473403157	0.9453863843981005	0.8400923387446573	0.8953589209525195	0	0	0.0
1212	None	None	None	None	None	0	0	0.5	2	0.6666666666666666	2	0.8333333333333334	0	1	0	3	0	0	0.6666666666666666	3	2	0.3333333333333333	5	0.0	0	0	0	0	0	0	0	0	0	0	0	0
2860	0.0011849224378772684	2.9557799586541748e-05	-9.503014065263896e-06	0.9858658612062424	None	0	0	0.6	3	0.4	2	0.875	0.2	2	1	4	1	0	0.5	2	4	0.4666666666666667	7	0.09090909090909091	0.8	0.3732260722380853	0.9389036490738591	0.4877596357237738	0.9797192990078343	0.487374977986277	0.8886709511600834	0.9423386656391103	0.9476333617493619	1.0	0	0.0
4345	0.03484128624729563	0.0025924271225131966	0.00249156853927667	0.6850940162684782	None	0	0	0.25	2	0.9	9	1.0	0.9	11	9	0	0	0	0.08333333333333333	12	1	0.8	12	0.0	0.36363636363636365	0.5233137762343267	0.9455991297487987	0.5642453330651493	0.8276008874555462	0.4922647882372019	0.9503407679557144	0.8625447893082903	0.9211879292178249	0	0	0.0
7088	0.05959828463892384	0.029934951066709514	0.027390832857013082	0.7353592325126544	None	0	0	0.25	2	0.9	9	1.0	0.9	11	9	0	0	0	0.08333333333333333	12	1	0.8	12	0.0	0.36363636363636365	0.5233137762343267	0.8705962962609338	0.7287584967774623	0.8665161286999884	0.4432760812308613	0.9397832736772832	0.8147600451982874	0.8979648462296609	0	0	0.0
4785	0.062076329867909216	0.0205656096566036	0.008497332116205226	0.7346794968814884	None	0	0	0.25	2	0.9	9	1.0	0.9	11	9	0	0	0	0.08333333333333333	12	1	0.8	12	0.0	0.36363636363636365	0.5233137762343267	0.8615733580657621	0.7970060774961916	0.8320106970624649	0.4432760812308613	0.9396788510012264	0.8235047072257388	0.8867608481428544	0	0	0.0
5925	0.05776835414849405	0.029439550357863217	0.02603198512169386	0.7503728619903629	None	0	0	0.25	2	0.9	9	1.0	0.9	11	9	0	0	0	0.08333333333333333	12	1	0.8	12	0.0	0.36363636363636365	0.5233137762343267	0.8705962962609338	0.7287584967774623	0.8665161286999884	0.4432760812308613	0.9384791276410921	0.8227235931878463	0.8972659333736298	0	0	0.0
2424	None	None	None	None	None	0	0	0.25	1	1.0	4	1.0	0.5	2	2	3	2	0	0.16666666666666666	1	6	0.4	6	0.2	0	0.5187616231166161	0.8900045392729692	0.39787565814365405	0.8173197446168807	0.3533616426640333	0.808312756762242	0.8440814197931487	0.8423814153486395	0.75	0.5	0.0
2581	0.009513135352439946	0.001871402352095609	-0.00037418768860327146	0.953009518614028	None	0.3333333333333333	1	0.4444444444444444	4	0.7272727272727273	8	0.28888888888888886	0.7272727272727273	12	8	0	0	0	0.5555555555555556	5	9	0.8666666666666667	13	0.0	1.0	0.5829798990120538	0.6167062211509965	0.7394246563565278	0.7944602171140138	0.4432760812308613	0.9304942769356793	0.8147600451982874	0.8136606208810598	0	0	0.0
3820	0.03938034421378801	0.007121110842885142	0.006274365618331428	0.7927542778506464	None	0	0	0.3333333333333333	2	0.8571428571428571	6	1.0	0.8571428571428571	8	6	0	0	0	0.1111111111111111	9	1	0.6	9	0.0	0.5	0.49502985410353106	0.8662844423335663	0.7848053566319347	0.8767780764986266	0.34623526407914695	0.9303524616490061	0.8960474352220291	0.8948210449299386	0	0	0.0
4208	0.044631637400748346	0.01579884259583102	0.015576828468581855	0.806164231975528	None	0	0	0.2857142857142857	2	0.875	7	1.0	0.875	9	7	0	0	0	0.1	10	1	0.6666666666666666	10	0.0	0.4444444444444444	0.5233137762343267	0.8656033499068275	0.7970060774961916	0.8689646132037117	0.4432760812308613	0.9221652325546758	0.8519876281630643	0.8885023874509398	0	0	0.0
843	None	None	None	None	None	0	0	0.375	3	0.5555555555555556	5	0.6875	0.4444444444444444	7	4	3	2	0	0.25	2	8	0.7333333333333333	11	0.2857142857142857	0	0.8661678140862996	0.5969931718067233	0.5328990736927836	0.7479447955134984	0.16142149002412848	0.9798087337052135	0.9404623332405155	0.8566303394323672	0.5714285714285714	0.2857142857142857	0.0
4096	0.05689459248129353	0.029219802296107416	0.026716538373124696	0.7511669030697077	None	0	0	0.25	2	0.8888888888888888	8	1.0	0.8888888888888888	10	8	0	0	0	0.09090909090909091	11	1	0.7333333333333333	11	0.0	0.4	0.5233137762343267	0.8655835011960231	0.7628822871368269	0.8489377988129192	0.46777043473403157	0.946818143270503	0.8385280902397874	0.8962326087772605	0	0	0.0
3377	0.050146441321489	0.022269831667133748	0.016878101478732272	0.7796606591718698	None	0	0	0.25	2	0.8888888888888888	8	1.0	0.8888888888888888	10	8	0	0	0	0.09090909090909091	11	1	0.7333333333333333	11	0.0	0.4	0.5233137762343267	0.8655835011960231	0.7628822871368269	0.8489377988129192	0.46777043473403157	0.9453863843981005	0.8400923387446573	0.8953589209525195	0	0	0.0
802	None	None	None	None	None	0	0	0	0	0	0	1.0	0	0	0	0	1	0	1.0	1	1	0.06666666666666667	1	0.25	0	0	0	0	0	0	0	0	0	0	0	0
3726	0.04578397639489411	0.019755161838779227	0.0195065621341334	0.745601523144273	None	0	0	0.2857142857142857	2	0.875	7	1.0	0.875	9	7	0	0	0	0.1	10	1	0.6666666666666666	10	0.0	0.4444444444444444	0.5233137762343267	0.868716236854218	0.7287584967774623	0.856124294056031	0.4922647882372019	0.952795476084946	0.8505513159236422	0.9025610745176276	0	0	0.0
3775	0.0435281011009218	0.012351027868403742	0.01233778054844885	0.7968999714776771	None	0	0	0.2857142857142857	2	0.875	7	1.0	0.875	9	7	0	0	0	0.1	10	1	0.6666666666666666	10	0.0	0.4444444444444444	0.5233137762343267	0.8656033499068275	0.7970060774961916	0.8689646132037117	0.4432760812308613	0.920345700879582	0.8409203750888916	0.8876714079504934	0	0	0.0
6057	0.04697266994488417	0.002208493874208528	-0.0007454419782352385	0.8402153762537569	None	0	0	0.25	2	0.8888888888888888	8	1.0	0.8888888888888888	10	8	0	0	0	0.09090909090909091	11	1	0.7333333333333333	11	0.0	0.4	0.5233137762343267	0.8655835011960231	0.7613477258516355	0.8209832755810142	0.46777043473403157	0.9455824552853414	0.8436643668288923	0.8889637318340254	0	0	0.0
855	None	None	None	None	None	0	0	0.25	1	1.0	3	0.5555555555555556	0.3333333333333333	1	1	3	3	0	1.0	3	3	0.3333333333333333	5	0.3	0	0.1	0.5	0.47051375732667483	0.5	0.3925430236996331	0.5	0.83130817271088	0.5	1.0	1.0	0.03570048592182855
6870	0.06664836378378751	0.018104947089084	-0.017968134433491992	0.7235022532838338	None	0	0	0.2	2	0.9166666666666666	11	1.0	0.9166666666666666	13	11	0	0	0	0.07142857142857142	14	1	0.9333333333333333	14	0.0	0.3076923076923077	0.5796548912805518	0.7643044345160636	0.7756737583380606	0.8848519463924243	0.8321264228870469	0.9451052941480373	0.8147600451982874	0.8829329151815232	0	0	0.0
4543	0.04942070942919524	0.0169632019032398	0.016963144049093815	0.8037329076860378	None	0	0	0.2857142857142857	2	0.875	7	1.0	0.875	9	7	0	0	0	0.1	10	1	0.6666666666666666	10	0.0	0.4444444444444444	0.5233137762343267	0.8782956186796002	0.7287584967774623	0.8461456527732658	0.4922647882372019	0.9348079674963161	0.8147600451982874	0.8923230237811497	0	0	0.0
3344	0.043182637103351275	0.016235375181906042	0.01623459583212169	0.7926642950071902	None	0	0	0.2857142857142857	2	0.875	7	1.0	0.875	9	7	0	0	0	0.1	10	1	0.6666666666666666	10	0.0	0.4444444444444444	0.5233137762343267	0.8656033499068275	0.7970060774961916	0.8689646132037117	0.4432760812308613	0.9221652325546758	0.8519876281630643	0.8885023874509398	0	0	0.0
2610	1.5897165383502425e-06	6.09213417965987e-08	1.293559494568765e-09	0.9999987223308386	None	0	0	0.6666666666666666	2	0.5	1	0.6666666666666666	0	1	0	2	4	0	0.6666666666666666	3	2	0.26666666666666666	4	0.5714285714285714	0.6666666666666666	0	0	0	0	0	0	0	0	0	0	0
7203	0.05675450292816182	0.023690816918205695	0.02333266437831751	0.7373064151311668	None	0	0	0.25	2	0.8888888888888888	8	1.0	0.8888888888888888	10	8	0	0	0	0.09090909090909091	11	1	0.7333333333333333	11	0.0	0.4	0.49502985410353106	0.875538704473229	0.7287584967774623	0.8449392771547144	0.5049388659923093	0.9485151195082168	0.8943635460720406	0.8990428045447593	0	0	0.0
4316	0.03936004156897929	0.00695595668530692	0.0061890173544531055	0.7931722038351817	None	0	0	0.3333333333333333	2	0.8571428571428571	6	1.0	0.8571428571428571	8	6	0	0	0	0.1111111111111111	9	1	0.6	9	0.0	0.5	0.49502985410353106	0.8662844423335663	0.7848053566319347	0.8767780764986266	0.34623526407914695	0.9295306194401137	0.8960474352220291	0.8944246376719027	0	0	0.0
4073	0.028981451826457495	0.006406584600405047	0.006208432930586121	0.7517016544664137	None	0	0	0.2857142857142857	2	0.875	7	1.0	0.875	9	7	0	0	0	0.1	10	1	0.6666666666666666	10	0.0	0.4444444444444444	0.5233137762343267	0.8623310632096508	0.7500908159355932	0.8482823855902772	0.4432760812308613	0.8224521753175532	0.865713269851828	0.8450565663369503	0	0	0.0
5457	0.0347971510165378	0.008524965561498241	0.008007816608158759	0.7942614409845975	None	0	0	0.2857142857142857	2	0.875	7	1.0	0.875	9	7	0	1	0	0.1	10	1	0.6666666666666666	10	0.5	0.4444444444444444	0.5233137762343267	0.8656033499068275	0.7500908159355932	0.8570278473982571	0.4432760812308613	0.920345700879582	0.8505513159236422	0.8842699147992816	1.0	0	0.0
795	None	None	None	None	None	0	0	0.8	4	0.2	1	0.875	0	3	0	3	2	0	0.5	4	2	0.4666666666666667	7	0.2857142857142857	0.4	0	0	0	0	0	0	0	0	0	0	0
1534	None	None	None	None	None	0	0	0.6	3	0.6	3	0.4666666666666667	0.6	4	3	2	2	0	0.6	3	5	0.4666666666666667	7	0.2857142857142857	1.0	0.4078333936893346	0.9079270574296442	0.3632464629135555	0.9335712404168887	0.5451004128508263	0.8420181559634662	0.8503602772206103	0.9003928475065126	0.625	0.25	0.0
3695	0.045440419655105944	0.02201846270644839	0.022014700725587987	0.7641942910432007	None	0	0	0.2857142857142857	2	0.875	7	1.0	0.875	9	7	0	0	0	0.1	10	1	0.6666666666666666	10	0.0	0.4444444444444444	0.5233137762343267	0.868716236854218	0.7287584967774623	0.856124294056031	0.4922647882372019	0.9541092604978625	0.8597713485400057	0.9034254799846465	0	0	0.0
5418	0.0680514628991542	0.019423833330466843	0.004596041831593267	0.6653492683713054	None	0	0	0.25	2	0.9	9	1.0	0.9	11	9	0	0	0	0.08333333333333333	12	1	0.8	12	0.0	0.36363636363636365	0.5233137762343267	0.8776747139950651	0.7287584967774623	0.8545831713555769	0.4922647882372019	0.9451226805733884	0.8625447893082903	0.8998842204732613	0	0	0.0
1443	None	None	None	None	None	0	0	0.3333333333333333	2	0.8333333333333334	5	0.8	0.5	4	3	3	1	0	0.4	5	2	0.5333333333333333	8	0.1111111111111111	0.6666666666666666	0.8702669226457835	0.5	0.11262769236961742	0.5315273478270942	0.45759211689948354	0.5	0.9567826063636674	0.5105215235505812	1.0	0.25	0.0
7113	0.053934741957333346	0.030676739356035567	0.0290680884853344	0.7485989250966096	None	0	0	0.25	2	0.8888888888888888	8	1.0	0.8888888888888888	10	8	0	0	0	0.09090909090909091	11	1	0.7333333333333333	11	0.0	0.4	0.5233137762343267	0.8655835011960231	0.7628822871368269	0.8489377988129192	0.46777043473403157	0.9455824552853414	0.8371155295188344	0.895477661470903	0	0	0.0
2069	None	None	None	None	None	0	0	0.5	3	0.6666666666666666	4	0.4444444444444444	0.6666666666666666	5	4	2	3	0	0.5	3	6	0.5333333333333333	8	0.42857142857142855	1.0	0.43427989448390536	0.9003705793465951	0.7257041315979482	0.9509927913067462	0.30606985111390517	0.7288220070793855	0.861751975057379	0.8861341531172859	0.2	0.2	0.0
1010	None	None	None	None	None	1.0	1	0.8	4	0.4	2	0.4666666666666667	0.4	6	2	0	0	0	0.6	5	3	0.4666666666666667	7	0.0	1.0	0.5232004116266437	0.8873186519452624	0.7378900950713364	0.837606700522692	0.46777043473403157	0.9302268299351188	0.8385280902397874	0.8907198854883944	0	0	0.0
4698	0.04441562100865429	0.013543330354440455	0.013541814646683104	0.7938736996825738	None	0	0	0.2857142857142857	2	0.875	7	1.0	0.875	9	7	0	0	0	0.1	10	1	0.6666666666666666	10	0.0	0.4444444444444444	0.5233137762343267	0.8656033499068275	0.7970060774961916	0.8689646132037117	0.4432760812308613	0.9221652325546758	0.8519876281630643	0.8885023874509398	0	0	0.0
5162	0.05915162012115394	0.028067806421008635	0.025245878589928165	0.764252904811878	None	0	0	0.25	2	0.9	9	1.0	0.9	11	9	0	0	0	0.08333333333333333	12	1	0.8	12	0.0	0.36363636363636365	0.5233137762343267	0.8705962962609338	0.7287584967774623	0.8665161286999884	0.4432760812308613	0.9384791276410921	0.8227235931878463	0.8972659333736298	0	0	0.0
7456	0.060555700306836685	0.03238126336715008	0.03103482141209456	0.7538862150003554	None	0	0	0.25	2	0.9	9	1.0	0.9	11	9	0	0	0	0.08333333333333333	12	1	0.8	12	0.0	0.36363636363636365	0.5233137762343267	0.8720916394789887	0.7397334711677601	0.8390466970430983	0.4922647882372019	0.9563317661080543	0.8505513159236422	0.9019491711322087	0	0	0.0
5958	0.04901196795604992	0.022276364186988806	0.015472238150370642	0.7420682841361338	None	0	0	0.25	2	0.8888888888888888	8	1.0	0.8888888888888888	10	8	0	0	0	0.09090909090909091	11	1	0.7333333333333333	11	0.0	0.4	0.5233137762343267	0.8655835011960231	0.7628822871368269	0.8392019674589545	0.46777043473403157	0.946818143270503	0.8457860832365676	0.8939163462986429	0	0	0.0
4379	0.04074897314362256	0.019641823935071974	0.015437727359421304	0.6932045217823123	None	0	0	0.25	2	0.8888888888888888	8	1.0	0.8888888888888888	10	8	0	0	0	0.09090909090909091	11	1	0.7333333333333333	11	0.0	0.4	0.5113399698318997	0.859608392344042	0.7287584967774623	0.881808603894636	0.36026179841583317	0.9508995125990475	0.8385280902397874	0.9056592685272153	0	0	0.0
15	None	None	None	None	None	0	0	0.3333333333333333	2	0.8571428571428571	6	0.45	0.5714285714285714	4	4	4	6	0	0.8	5	4	0.6	9	0.5	0	0.2821702296011278	0.9634042970646433	0.3827084572476386	0.9276167552978295	0.5069208999001634	0.9398298001131168	0.8536366710275198	0.9456572636748783	0.375	0.5	0.0
4029	0.03615931543918219	0.006659686319788699	0.0063019388623916425	0.7997602985238755	None	0	0	0.2857142857142857	2	0.875	7	1.0	0.875	9	7	0	0	0	0.1	10	1	0.6666666666666666	10	0.0	0.4444444444444444	0.5233137762343267	0.8656033499068275	0.7500908159355932	0.8570278473982571	0.4432760812308613	0.9221652325546758	0.8597713485400057	0.8851228012147404	0	0	0.0
6521	0.03893408596371871	0.008583279891418516	-0.007364284209217806	0.6539862822977011	None	0	0	0.25	2	0.8888888888888888	8	1.0	0.8888888888888888	10	8	0	0	0	0.09090909090909091	11	1	0.7333333333333333	11	0.0	0.4	0.5514843337574392	0.8898520597362141	0.5844748402579611	0.896023993706946	0.46777043473403157	0.9254142890742583	0.8112127145306253	0.9049758179925539	0	0	0.0
6161	0.05458860605644821	0.03175210904800251	0.03016150475911609	0.7487720762822119	None	0	0	0.25	2	0.8888888888888888	8	1.0	0.8888888888888888	10	8	0	0	0	0.09090909090909091	11	1	0.7333333333333333	11	0.0	0.4	0.5233137762343267	0.8655835011960231	0.7628822871368269	0.8392019674589545	0.46777043473403157	0.946818143270503	0.8457860832365676	0.8939163462986429	0	0	0.0
3549	0.04314600469618976	0.012467089181126535	0.01245583563427453	0.7952025475475691	None	0	0	0.2857142857142857	2	0.875	7	1.0	0.875	9	7	0	0	0	0.1	10	1	0.6666666666666666	10	0.0	0.4444444444444444	0.5233137762343267	0.8656033499068275	0.7970060774961916	0.8689646132037117	0.4432760812308613	0.9221652325546758	0.8519876281630643	0.8885023874509398	0	0	0.0
4942	0.04319755559659843	0.017809377678923755	0.016542099399820372	0.8286264746930283	None	0	0	0.2857142857142857	2	0.875	7	1.0	0.875	9	7	0	0	0	0.1	10	1	0.6666666666666666	10	0.0	0.4444444444444444	0.5233137762343267	0.8656033499068275	0.7970060774961916	0.8689646132037117	0.4432760812308613	0.920345700879582	0.8409203750888916	0.8876714079504934	0	0	0.0
3389	0.041255082895448	0.016362305559952148	0.015518014477614448	0.8238758456847063	None	0	0	0.2857142857142857	2	0.875	7	1.0	0.875	9	7	0	0	0	0.1	10	1	0.6666666666666666	10	0.0	0.4444444444444444	0.5233137762343267	0.868716236854218	0.7287584967774623	0.8465689397391142	0.4922647882372019	0.952795476084946	0.8705772594402675	0.9003245064571164	0	0	0.0
238	None	None	None	None	None	0	0	0.5	1	1.0	1	1.0	1.0	2	1	0	2	0	0.3333333333333333	1	3	0.2	3	0.6666666666666666	0	0.6094620475778576	0.9768530742594069	0.12137477727163364	0.5196611057047033	0.7884648597755893	0.6979423369859035	0.9693692749264863	0.8253311219072798	0.75	0	0.46769998408399144
2855	0.009378331797330646	0.0020168603923261886	0.0020147758146540065	0.9723859118285548	None	0	0	0.5	3	0.6666666666666666	4	0.4444444444444444	0.6666666666666666	4	4	3	2	0	0.5	3	6	0.5333333333333333	8	0.2	1.0	0.4078333936893346	0.9079270574296442	0.3632464629135555	0.9335712404168887	0.49820305328195413	0.8892287723716734	0.8740260890898812	0.9119852334337208	0.625	0.25	0.0
2929	0.07344846823322418	0.026071491872305355	0.02145025761782429	0.7042931512949524	None	0	0	0.25	2	0.9	9	1.0	0.9	11	9	0	0	0	0.08333333333333333	12	1	0.8	12	0.0	0.36363636363636365	0.5233137762343267	0.9320774485422713	0.7287584967774623	0.8487500560952085	0.4922647882372019	0.94533584208686	0.8597713485400057	0.9166800340192403	0	0	0.0
7185	0.056925173307729796	0.02756613310466522	0.024604021198764696	0.7686054887753391	None	0	0	0.25	2	0.8888888888888888	8	1.0	0.8888888888888888	10	8	0	0	0	0.09090909090909091	11	1	0.7333333333333333	11	0.0	0.4	0.5233137762343267	0.8655835011960231	0.7628822871368269	0.8489377988129192	0.46777043473403157	0.9455824552853414	0.8371155295188344	0.895477661470903	0	0	0.0
2775	0.01265046414427546	0.003599927527865655	0.0016201634175738266	0.966208923080448	None	0	0	0.2857142857142857	2	0.875	7	0.4166666666666667	0.875	9	7	0	0	0	0.375	3	8	0.6666666666666666	10	0.0	0	0.5796548912805518	0.88835205022596	0.5832504595204198	0.8489010752503741	0.29905782495900884	0.9119459295600401	0.7781875781820182	0.8855311616501149	0	0	0.0
1338	None	None	None	None	None	0	0	0.25	1	1.0	3	0.8333333333333334	0	1	0	3	4	0	0.6666666666666666	3	2	0.3333333333333333	5	0.4444444444444444	0	0	0	0	0	0	0	0	0	0	0	0
1749	None	None	None	None	None	0	0	0.5	2	0.75	3	1.0	0	0	0	5	0	0	0.6666666666666666	2	3	0.4	6	0.0	1.0	0	0	0	0	0	0	0	0	0	0	0
4350	0.013608767739991328	0.004436523921701645	-0.0038441351646234375	0.8100699061479192	None	0	0	0.3333333333333333	2	0.8571428571428571	6	1.0	0.8571428571428571	8	6	0	0	0	0.1111111111111111	9	1	0.6	9	0.0	0.75	0.3222878072690172	0.867529223657281	0.6639793308927328	0.8894042369306806	0.3359495252886613	0.8368558068506013	0.9052314566231476	0.8660324588681783	0	0	0.0
1819	None	None	None	None	None	0	0	0.5	2	0.3333333333333333	1	0.8333333333333334	0	2	0	2	0	0	0.6666666666666666	2	3	0.3333333333333333	5	0.0	0	0	0	0	0	0	0	0	0	0	0	0
1214	None	None	None	None	None	0	0	0.3333333333333333	1	1.0	2	1.0	0	1	0	2	5	0	0.25	1	4	0.26666666666666666	4	0.7142857142857143	0	0	0	0	0	0	0	0	0	0	0	0
2872	0.008493822833736675	0.0024223932828236552	-0.002417897123383377	0.9884859468658143	None	0.5	1	0.6666666666666666	4	0.5714285714285714	4	0.375	0.5714285714285714	8	4	0	0	0	0.6666666666666666	6	4	0.6	9	0.0	0.8	0.5921737821905794	0.6747458481558123	0.7863399179171261	0.7729317662069587	0.4432760812308613	0.9216019975003905	0.8110203497135142	0.8135121560203339	0	0	0.0
6551	0.046814344101764174	0.01901917062029648	0.018616509942694964	0.7993430771693019	None	0	0	0.2857142857142857	2	0.875	7	1.0	0.875	9	7	0	0	0	0.1	10	1	0.6666666666666666	10	0.0	0.4444444444444444	0.5233137762343267	0.8643177644438865	0.7970060774961916	0.8689646132037117	0.4432760812308613	0.9221652325546758	0.8625447893082903	0.8881384148061776	0	0	0.0
5675	0.04355877499078692	0.01988840808137609	0.018601503257074454	0.7332410394985676	None	0	0	0.2857142857142857	2	0.875	7	1.0	0.875	9	7	0	0	0	0.1	10	1	0.6666666666666666	10	0.0	0.4444444444444444	0.5233137762343267	0.868716236854218	0.7287584967774623	0.856124294056031	0.4922647882372019	0.952966746287061	0.8505513159236422	0.9026728416311156	0	0	0.0
14	None	None	None	None	None	0	0	1.0	1	0	0	1.0	0	1	0	0	3	0	0.5	1	2	0.13333333333333333	2	1.0	0	0	0	0	0	0	0	0	0	0	0	0
5110	0.031271329272456724	0.005869795797887371	0.00586965674906152	0.7596608874914481	None	0	0	0.2857142857142857	2	0.875	7	1.0	0.875	9	7	0	0	0	0.1	10	1	0.6666666666666666	10	0.0	0.4444444444444444	0.5233137762343267	0.8623310632096508	0.7500908159355932	0.838826245278567	0.4432760812308613	0.8224521753175532	0.8723469368198423	0.8419025681487756	0	0	0.0
3874	0.03632136740654089	0.012483490151402979	-0.011706908634198614	0.8161584862402811	None	0	0	0.2857142857142857	2	0.875	7	1.0	0.875	9	7	0	0	0	0.1	10	1	0.6666666666666666	10	0.0	0.4444444444444444	0.5233137762343267	0.8656033499068275	0.7500908159355932	0.8474504706944908	0.4432760812308613	0.9221652325546758	0.865713269851828	0.8825189810091338	0	0	0.0
4804	0.05269233628513646	0.027604167515146476	0.027418435209207767	0.7665166391601397	None	0	0	0.25	2	0.8888888888888888	8	1.0	0.8888888888888888	9	8	1	1	0	0.09090909090909091	11	1	0.7333333333333333	11	0.2	0.4	0.5444637365163232	0.8938387024668829	0.7287584967774623	0.8407074597450743	0.4922647882372019	0.9305913103432388	0.8147600451982874	0.8937810596284052	1.0	0.1111111111111111	0.0
3548	0.03878961221955395	0.007218475711184029	0.006786840298178779	0.7918765665590696	None	0	0	0.3333333333333333	2	0.8571428571428571	6	1.0	0.8571428571428571	8	6	0	0	0	0.1111111111111111	9	1	0.6	9	0.0	0.5	0.49502985410353106	0.8662844423335663	0.7848053566319347	0.8767780764986266	0.34623526407914695	0.9303524616490061	0.8960474352220291	0.8948210449299386	0	0	0.0
3023	0.04855857677409873	0.004709636550268827	0.0046822091309840115	0.9965868318326642	None	0	0	0.25	2	0.9	9	1.0	0.9	11	9	0	0	0	0.08333333333333333	12	1	0.8	12	0.0	0.36363636363636365	0.5350539975306452	0.8807317883457767	0.5641093490901838	0.8215829190195726	0.559479679837046	0.8899948573415856	0.8114049290710126	0.8667348007552476	0	0	0.0
70	None	None	None	None	None	0	0	0.5	2	0.6666666666666666	2	0.8333333333333334	0.3333333333333333	1	1	3	3	0	0.6666666666666666	3	2	0.3333333333333333	5	0.3	0	0.1	0.5	0.9878595116079752	0.5	0.9537939475437585	0.5	0.9838168889412237	0.5	1.0	1.0	0.2413152680200485
4476	0.0640494421491823	0.02526710042104554	0.02312707262381669	0.7909050821076752	None	0	0	0.25	2	0.9	9	1.0	0.9	11	9	0	0	0	0.08333333333333333	12	1	0.8	12	0.0	0.36363636363636365	0.5233137762343267	0.8615733580657621	0.7970060774961916	0.8320106970624649	0.4432760812308613	0.9396788510012264	0.8235047072257388	0.8867608481428544	0	0	0.0
1809	None	None	None	None	None	0	0	0.25	1	1.0	4	1.0	0.5	2	2	3	2	0	0.16666666666666666	1	6	0.4	6	0.2	0	0.5190319793626663	0.889739590879827	0.40254207673321335	0.8241841984973266	0.4119480720613993	0.7012421037078247	0.8239053385401197	0.8168904288585167	0.75	0.5	0.0
522	None	None	None	None	None	0	0	0.5	1	1.0	1	1.0	0	0	0	2	4	0	0.3333333333333333	1	3	0.2	3	0.5	0	0	0	0	0	0	0	0	0	0	0	0
476	None	None	None	None	None	0	0	0.5	3	0.5714285714285714	4	0.75	0.2857142857142857	4	2	4	3	0	0.75	4	3	0.6	9	0.3	0.8571428571428571	0.6303106036598637	0.8657817050176512	0.4218724069537119	0.9482515836659138	0.4901028191929314	0.9256780344093252	0.8851470529689259	0.9191982902099305	0.5	0.25	0.0
5369	0.05230592300691523	0.031977057228070524	0.029853420474178678	0.7421659273909066	None	0	0	0.25	2	0.8888888888888888	8	1.0	0.8888888888888888	10	8	0	0	0	0.09090909090909091	11	1	0.7333333333333333	11	0.0	0.4	0.5233137762343267	0.8655835011960231	0.7628822871368269	0.8489377988129192	0.46777043473403157	0.9453863843981005	0.8334234143339658	0.8953589209525195	0	0	0.0
1625	None	None	None	None	None	0.5	1	0.5714285714285714	4	0.5	4	0.35714285714285715	0.5	8	4	1	2	0	0.5714285714285714	7	4	0.6666666666666666	10	1.0	0.6666666666666666	0.5214159218364122	0.8234791044146058	0.7287584967774623	0.8957518332891055	0.6586047075681869	0.9549774699607017	0.8714643845129173	0.904521436999892	0.5625	0	0.0
4803	0.05354381575127196	0.028964205869191805	0.027279774362972433	0.7634172426766721	None	0	0	0.25	2	0.8888888888888888	8	1.0	0.8888888888888888	10	8	0	0	0	0.09090909090909091	11	1	0.7333333333333333	11	0.0	0.4	0.5233137762343267	0.8655835011960231	0.7628822871368269	0.8392019674589545	0.46777043473403157	0.946818143270503	0.8457860832365676	0.8939163462986429	0	0	0.0
6160	0.04363452057751193	0.012118674664559308	0.005643507198345538	0.7313245408339307	None	0	0	0.2857142857142857	2	0.875	7	1.0	0.875	9	7	0	2	0	0.1	10	1	0.6666666666666666	10	1.0	0.4444444444444444	0.5233137762343267	0.868716236854218	0.7287584967774623	0.8598652585289642	0.4922647882372019	0.952966746287061	0.8505513159236422	0.903568349538125	0.5555555555555556	0.1111111111111111	0.0
6817	0.06452692034697559	0.02384110938178964	0.005281086957325022	0.7787151196132028	None	0	0	0.25	2	0.8888888888888888	8	1.0	0.8888888888888888	10	8	0	2	0	0.09090909090909091	11	1	0.7333333333333333	11	1.0	0.4	0.49502985410353106	0.875538704473229	0.7287584967774623	0.8486361727377463	0.5049388659923093	0.9485151195082168	0.8943635460720406	0.899901693700512	0.55	0.1	0.0
2704	0.0015540970388141586	8.439227654682406e-05	7.190050514434279e-05	0.9983430629842717	None	0	0	0.3333333333333333	1	1.0	2	1.0	0.5	2	1	1	2	0	0.25	1	4	0.26666666666666666	4	0.4	0	0.5306982940713847	0.9006749882190118	0.40348962126285626	0.8228069424991512	0.4119480720613993	0.7012421037078247	0.8301337948990051	0.8221744350066532	0.75	0.5	0.0
3683	0.04587959973251965	0.019937065711700907	0.019752697714323402	0.7452566856668831	None	0	0	0.2857142857142857	2	0.875	7	1.0	0.875	9	7	0	0	0	0.1	10	1	0.6666666666666666	10	0.0	0.4444444444444444	0.5233137762343267	0.868716236854218	0.7287584967774623	0.856124294056031	0.4922647882372019	0.952966746287061	0.8505513159236422	0.9026728416311156	0	0	0.0
1762	None	None	None	None	None	0	0	0.6666666666666666	2	0.0	0	0.6666666666666666	0	1	0	2	0	0	0.6666666666666666	2	3	0.26666666666666666	4	0.0	0	0	0	0	0	0	0	0	0	0	0	0
4072	0.05403076662669571	0.008071300288517897	0.006272070144278294	0.7839204697033443	None	0	0	0.25	2	0.9	9	1.0	0.9	11	9	0	0	0	0.08333333333333333	12	1	0.8	12	0.0	0.36363636363636365	0.5233137762343267	0.9046503996469107	0.7287584967774623	0.86690998393023	0.4432760812308613	0.9399074961863753	0.8505513159236422	0.9081512780757721	0	0	0.0
7034	0.05334575335310448	0.03168261966225068	0.030213265914424744	0.7422210325476704	None	0	0	0.25	2	0.8888888888888888	8	1.0	0.8888888888888888	10	8	0	0	0	0.09090909090909091	11	1	0.7333333333333333	11	0.0	0.4	0.5233137762343267	0.8655835011960231	0.7628822871368269	0.8489377988129192	0.46777043473403157	0.9455824552853414	0.8371155295188344	0.895477661470903	0	0	0.0
375	None	None	None	None	None	1.0	1	0.8	4	0.4	2	0.5833333333333334	0.2	3	1	3	2	0	0.75	4	3	0.4666666666666667	7	0.25	0.6666666666666666	0.7454234790028774	0.6631059594170319	0.715051508859048	0.7187488229542048	0.782970707384256	0.577892136058266	0.6025375598198144	0.6554731920092408	0.8333333333333333	0.6666666666666666	0.0
3041	0.043071113012864586	0.021755723768874833	0.021312045740974523	0.8236232072891212	None	0	0	0.2857142857142857	2	0.875	7	1.0	0.875	9	7	0	0	0	0.1	10	1	0.6666666666666666	10	0.0	0.4444444444444444	0.5233137762343267	0.868716236854218	0.7287584967774623	0.856124294056031	0.4922647882372019	0.952795476084946	0.8625447893082903	0.9025610745176276	0	0	0.0
5010	0.03991734563451878	0.01343581379207169	0.012932539623642247	0.8251094630047302	None	0	0	0.3333333333333333	2	0.8571428571428571	6	1.0	0.8571428571428571	8	6	0	0	0	0.1111111111111111	9	1	0.6	9	0.0	0.5	0.49502985410353106	0.8662844423335663	0.7848053566319347	0.8767780764986266	0.3359495252886613	0.932023739195986	0.9024893352696124	0.8956365380043522	0	0	0.0
7290	0.0552634465107573	0.03340514750844193	0.03198091741768854	0.7438432095800148	None	0	0	0.25	2	0.8888888888888888	8	1.0	0.8888888888888888	10	8	0	0	0	0.09090909090909091	11	1	0.7333333333333333	11	0.0	0.4	0.5233137762343267	0.8655835011960231	0.7628822871368269	0.8489377988129192	0.46777043473403157	0.9455824552853414	0.8371155295188344	0.895477661470903	0	0	0.0
2952	0.07088167519236895	0.026477350941248413	0.010837138796350348	0.7375780190191177	None	0	0	0.2222222222222222	2	0.9090909090909091	10	1.0	0.9090909090909091	12	10	0	0	0	0.07692307692307693	13	1	0.8666666666666667	13	0.0	0.3333333333333333	0.5233137762343267	0.8760784917501664	0.7628822871368269	0.8708635920856482	0.46777043473403157	0.9396093418873972	0.8611638777212347	0.900520176417935	0	0	0.0
330	None	None	None	None	None	0.5	1	0.8333333333333334	5	0.14285714285714285	1	0.6	0.14285714285714285	4	1	4	0	0	0.6	3	5	0.6	9	0.0	0.5	0.3654009082445568	0.7456671162018629	0.4452359216482661	0.7881190425617534	0.5457853598424334	0.8412153506901002	0.77919391973366	0.7944868190066506	0	0	0.0
7255	0.06960724951827096	0.026785508094166705	-0.0059355121010184605	0.7536017406969774	None	0	0	0.2	2	0.9166666666666666	11	1.0	0.9166666666666666	13	11	0	0	0	0.07142857142857142	14	1	0.9333333333333333	14	0.0	0.3076923076923077	0.5233137762343267	0.8736342566552455	0.7970060774961916	0.843364366806523	0.4432760812308613	0.9320199793367332	0.8505513159236422	0.8887826373571833	0	0	0.0
5709	0.05530005053698999	0.03156087171408719	0.03010687298213113	0.7435240139953676	None	0	0	0.25	2	0.8888888888888888	8	1.0	0.8888888888888888	10	8	0	0	0	0.09090909090909091	11	1	0.7333333333333333	11	0.0	0.4	0.5233137762343267	0.8655835011960231	0.7628822871368269	0.8489377988129192	0.46777043473403157	0.9455824552853414	0.8371155295188344	0.895477661470903	0	0	0.0
7323	0.027548150277831404	0.007004771667393402	0.0066567461349348045	0.5933788302321661	None	0	0	0.3333333333333333	2	0.8571428571428571	6	1.0	0.8571428571428571	8	6	0	0	0	0.1111111111111111	9	1	0.6	9	0.0	0.5	0.49502985410353106	0.8621861661533555	0.7954715162110002	0.8777548955333452	0.3217409105759767	0.8257401831580709	0.8960474352220291	0.8565443117875845	0	0	0.0
5488	0.035937749530453894	0.006679780728608551	0.006312778496654842	0.7982417027208248	None	0	0	0.2857142857142857	2	0.875	7	1.0	0.875	9	7	0	0	0	0.1	10	1	0.6666666666666666	10	0.0	0.4444444444444444	0.5233137762343267	0.8656033499068275	0.7500908159355932	0.8570278473982571	0.4432760812308613	0.920345700879582	0.8505513159236422	0.8842699147992816	0	0	0.0
6084	0.042978908362862035	0.009024117990336674	0.005712509241620144	0.7316095939263647	None	0	0	0.2857142857142857	2	0.875	7	1.0	0.875	9	7	0	2	0	0.1	10	1	0.6666666666666666	10	1.0	0.4444444444444444	0.5233137762343267	0.868716236854218	0.7287584967774623	0.8598652585289642	0.4922647882372019	0.9541092604978625	0.8597713485400057	0.9043147969283069	0.5555555555555556	0.1111111111111111	0.0
3939	0.04455803657587085	0.010583744039206018	0.010197435954017035	0.7899224560671858	None	0	0	0.2857142857142857	2	0.875	7	1.0	0.875	9	7	0	0	0	0.1	10	1	0.6666666666666666	10	0.0	0.4444444444444444	0.5233137762343267	0.8656033499068275	0.7970060774961916	0.8689646132037117	0.4432760812308613	0.9195098643228441	0.8409203750888916	0.8872937075357454	0	0	0.0
7114	0.052695986307418625	0.026976716501045175	0.026647406344912083	0.759351915954522	None	0	0	0.25	2	0.9	9	1.0	0.9	11	9	0	0	0	0.08333333333333333	12	1	0.8	12	0.0	0.36363636363636365	0.5233137762343267	0.8705962962609338	0.7287584967774623	0.8665161286999884	0.4432760812308613	0.9397832736772832	0.8147600451982874	0.8979648462296609	0	0	0.0
7064	0.054426432703831816	0.015060027470072653	0.014766537560033398	0.7927499404799647	None	0	0	0.25	2	0.8888888888888888	8	1.0	0.8888888888888888	10	8	0	0	0	0.09090909090909091	11	1	0.7333333333333333	11	0.0	0.4	0.49502985410353106	0.872583310229305	0.7628822871368269	0.8485549343472714	0.46777043473403157	0.9199737238746385	0.8884891031214631	0.883887041992595	0	0	0.0
5467	0.05747136152345908	0.02704452530484203	0.02703705068745849	0.7520862605302793	None	0	0	0.25	2	0.9	9	1.0	0.9	11	9	0	1	0	0.08333333333333333	12	1	0.8	12	0.5	0.36363636363636365	0.5796548912805518	0.8843516889753082	0.7756737583380606	0.8260229669530476	0.4922647882372019	0.9361419303383898	0.8147600451982874	0.8901591877665175	1.0	0.09090909090909091	0.0
2064	None	None	None	None	None	0.3333333333333333	1	0.5	4	0.5555555555555556	5	0.39285714285714285	0.4444444444444444	8	4	2	0	0	0.5714285714285714	7	4	0.7333333333333333	11	0.0	0.5	0.5796548912805518	0.6149209169473924	0.8097304070651692	0.5711742649578828	0.20259407888571376	0.9279483819646098	0.9271113570746193	0.7509017340233919	0	0	0.0
2306	None	None	None	None	None	0	0	0.5	3	0.3333333333333333	2	0.5333333333333333	0.16666666666666666	2	1	5	1	0	0.6	3	5	0.5333333333333333	8	0.07692307692307693	0	0.5187616231166161	0.8900045392729692	0.39787565814365405	0.8173197446168807	0.35336164266403325	0.8560680568775998	0.8525996323631704	0.8570126591940668	1.0	0.5	0.0
5492	0.005333171358569968	0.00044598014209900694	-0.00043108336509575145	0.9976177584835271	None	0	0	0.2857142857142857	2	0.875	7	1.0	0.875	9	7	0	1	0	0.1	10	1	0.6666666666666666	10	0.5	0.4444444444444444	0.6046926731006068	0.9145197860124946	0.4057731188463631	0.8530428059653445	0.4922647882372019	0.9177581970934191	0.8130959586679037	0.8984710884332456	1.0	0	0.0
7245	0.053905048257267885	0.023266942310917745	0.02318506745235005	0.7507090930981832	None	0	0	0.25	2	0.8888888888888888	8	1.0	0.8888888888888888	10	8	0	0	0	0.09090909090909091	11	1	0.7333333333333333	11	0.0	0.4	0.49502985410353106	0.875538704473229	0.7287584967774623	0.8449392771547144	0.5049388659923093	0.9485151195082168	0.8943635460720406	0.8990428045447593	0	0	0.0
342	None	None	None	None	None	0.25	1	0.4	4	0.7692307692307693	10	0.38461538461538464	0.7692307692307693	12	10	2	0	0	0.23076923076923078	13	3	1.0	15	0.0	1.0	0.5247173838269958	0.8853399482643691	0.39178220564385025	0.8788598273333844	0.15756108742680203	0.8797287890708614	0.8257521429136845	0.8813399246831971	0	0	0.0
7308	0.04329302294663395	0.02017135233002171	0.020093315953915173	0.7539943642137902	None	0	0	0.2857142857142857	2	0.875	7	1.0	0.875	9	7	0	0	0	0.1	10	1	0.6666666666666666	10	0.0	0.4444444444444444	0.5233137762343267	0.868716236854218	0.7287584967774623	0.856124294056031	0.4922647882372019	0.952966746287061	0.8505513159236422	0.9026728416311156	0	0	0.0
2223	None	None	None	None	None	1.0	1	1.0	4	0.25	1	0.6666666666666666	0	1	0	4	1	0	1.0	3	3	0.4	6	0.09090909090909091	0.6666666666666666	0	0	0	0	0	0	0	0	0	0	0
2423	None	None	None	None	None	0	0	0.8	4	0.2	1	0.875	0.2	3	1	3	2	0	0.5	2	4	0.4666666666666667	7	0.25	0.8	0.6842618204267265	0.8610439208303514	0.6824501588885636	0.9695232291333337	0.6299995343497831	0.9247790900917598	0.8254056000957868	0.9307102467324314	0.6666666666666666	0.6666666666666666	0.0
7305	0.034154123495990216	0.00628783462900284	0.005888304556824141	0.8005967558870116	None	0	0	0.2857142857142857	2	0.875	7	1.0	0.875	9	7	0	0	0	0.1	10	1	0.6666666666666666	10	0.0	0.4444444444444444	0.5233137762343267	0.8656033499068275	0.7500908159355932	0.8570278473982571	0.4432760812308613	0.920345700879582	0.8505513159236422	0.8842699147992816	0	0	0.0
6056	0.025824580475110763	0.00722170949195924	0.006902453484435184	0.5501046908119934	None	0	0	0.3333333333333333	2	0.8571428571428571	6	1.0	0.8571428571428571	8	6	0	0	0	0.1111111111111111	9	1	0.6	9	0.0	0.5	0.49502985410353106	0.8621861661533555	0.7954715162110002	0.8777548955333452	0.3217409105759767	0.8257401831580709	0.8960474352220291	0.8565443117875845	0	0	0.0
5754	0.05493559781265603	0.031490932739414654	0.031021864855551626	0.7326844765710419	None	0	0	0.25	2	0.8888888888888888	8	1.0	0.8888888888888888	10	8	0	0	0	0.09090909090909091	11	1	0.7333333333333333	11	0.0	0.4	0.5233137762343267	0.8655835011960231	0.7628822871368269	0.8489377988129192	0.46777043473403157	0.9453863843981005	0.8334234143339658	0.8953589209525195	0	0	0.0
6022	0.05856960219079199	0.023083182597947133	0.023060086070741694	0.7643646512473041	None	0	0	0.25	2	0.9	9	1.0	0.9	11	9	0	0	0	0.08333333333333333	12	1	0.8	12	0.0	0.36363636363636365	0.5233137762343267	0.8713715124694812	0.7287584967774623	0.8665161286999884	0.4432760812308613	0.9384791276410921	0.8147600451982874	0.8974777146728896	0	0	0.0
7369	0.05605043202241459	0.0312165677662204	0.02683260027528519	0.7307545327151332	None	0	0	0.25	2	0.9	9	1.0	0.9	11	9	0	0	0	0.08333333333333333	12	1	0.8	12	0.0	0.36363636363636365	0.5233137762343267	0.8705962962609338	0.7287584967774623	0.8665161286999884	0.4432760812308613	0.9384791276410921	0.8227235931878463	0.8972659333736298	0	0	0.0
4911	0.04340674742408837	0.021407784875217824	0.021380609923824997	0.7646011936444863	None	0	0	0.2857142857142857	2	0.875	7	1.0	0.875	9	7	0	0	0	0.1	10	1	0.6666666666666666	10	0.0	0.4444444444444444	0.5233137762343267	0.868716236854218	0.7287584967774623	0.856124294056031	0.4922647882372019	0.952795476084946	0.8505513159236422	0.9025610745176276	0	0	0.0
5774	0.056060194546763	0.03247682135136642	0.03143035628507532	0.7440199301015428	None	0	0	0.25	2	0.8888888888888888	8	1.0	0.8888888888888888	10	8	0	0	0	0.09090909090909091	11	1	0.7333333333333333	11	0.0	0.4	0.5233137762343267	0.8655835011960231	0.7628822871368269	0.8489377988129192	0.46777043473403157	0.946818143270503	0.8385280902397874	0.8962326087772605	0	0	0.0
6351	0.05810060119540896	0.03245190549727956	0.02834746182741575	0.7295871650845887	None	0	0	0.25	2	0.9	9	1.0	0.9	11	9	0	0	0	0.08333333333333333	12	1	0.8	12	0.0	0.36363636363636365	0.5233137762343267	0.8705962962609338	0.7287584967774623	0.8665161286999884	0.4432760812308613	0.9384791276410921	0.8227235931878463	0.8972659333736298	0	0	0.0
7526	0.05389344866494061	0.028987780526248768	0.025556623615252603	0.7637431950149226	None	0	0	0.25	2	0.8888888888888888	8	1.0	0.8888888888888888	10	8	0	0	0	0.09090909090909091	11	1	0.7333333333333333	11	0.0	0.4	0.5233137762343267	0.8655835011960231	0.7628822871368269	0.8489377988129192	0.46777043473403157	0.946818143270503	0.8385280902397874	0.8962326087772605	0	0	0.0
5164	0.05242573680472648	0.022238667756445552	0.014022980139462527	0.7237575651301522	None	0	0	0.25	2	0.8888888888888888	8	1.0	0.8888888888888888	10	8	0	0	0	0.09090909090909091	11	1	0.7333333333333333	11	0.0	0.4	0.5233137762343267	0.8784603227305864	0.7628822871368269	0.8489377988129192	0.46777043473403157	0.9453863843981005	0.8566524641819916	0.898910592994235	0	0	0.0
1674	None	None	None	None	None	0	0	0.3333333333333333	3	0.6363636363636364	7	0.5416666666666666	0.09090909090909091	3	1	9	4	0	0.6666666666666666	4	6	0.8666666666666667	13	0.2	0.18181818181818182	0.3096828766969319	0.7290348839938889	0.5477049577717119	0.6085283112342706	0.3266261058150123	0.7379512992110578	0.8235681844462397	0.6946755101771134	0.3333333333333333	0.3333333333333333	0.0
6042	0.053322488066640424	0.029742639699613545	0.028023969923312617	0.7480476909832114	None	0	0	0.25	2	0.8888888888888888	8	1.0	0.8888888888888888	10	8	0	0	0	0.09090909090909091	11	1	0.7333333333333333	11	0.0	0.4	0.5233137762343267	0.8655835011960231	0.7628822871368269	0.8489377988129192	0.46777043473403157	0.9455824552853414	0.8371155295188344	0.895477661470903	0	0	0.0
3130	0.051022965855336076	0.017299589411854752	0.014366878724050597	0.7127806454045895	None	0	0	0.25	2	0.8888888888888888	8	1.0	0.8888888888888888	10	8	0	0	0	0.09090909090909091	11	1	0.7333333333333333	11	0.0	0.4	0.5233137762343267	0.8655835011960231	0.7628822871368269	0.8489377988129192	0.46777043473403157	0.9453863843981005	0.8400923387446573	0.8953589209525195	0	0	0.0
2324	None	None	None	None	None	0.25	1	0.4	4	0.6153846153846154	8	0.4166666666666667	0.46153846153846156	8	6	6	2	0	0.25	12	3	1.0	15	0.14285714285714285	0.15384615384615385	0.6865489883009334	0.7635547447351022	0.23292310170532654	0.8537152500855899	0.6388807596769128	0.5653458080788959	0.8844622349368485	0.7439115406575867	0.5625	1.0	0.0
1287	None	None	None	None	None	0	0	0.3333333333333333	2	0.6666666666666666	4	0.8888888888888888	0.3333333333333333	3	2	4	4	0	1.0	3	3	0.5333333333333333	8	0.36363636363636365	0	0.3096828766969319	0.9621884030887939	0.47051375732667483	0.8646943922404018	0.42648398632798434	0.766076246590258	0.839363869227344	0.8901792825251138	0.3333333333333333	0.3333333333333333	0.0
3214	0.03578849228624345	0.005770595314825647	0.0052082168587192215	0.7999582622901888	None	0	0	0.3333333333333333	2	0.8571428571428571	6	1.0	0.8571428571428571	8	6	0	0	0	0.1111111111111111	9	1	0.6	9	0.0	0.5	0.49502985410353106	0.8730457277779471	0.7628822871368269	0.8721130518726637	0.46777043473403157	0.9228667901304993	0.8342093961159273	0.8918676157440443	0	0	0.0
1877	None	None	None	None	None	0	0	0.5	2	0.3333333333333333	1	0.8333333333333334	0	1	0	3	0	0	0.6666666666666666	2	3	0.3333333333333333	5	0.0	0	0	0	0	0	0	0	0	0	0	0	0
4929	0.06418464888026622	0.01787354586762248	0.017412007991995507	0.7879842670108228	None	0	0	0.25	2	0.9	9	1.0	0.9	11	9	0	0	0	0.08333333333333333	12	1	0.8	12	0.0	0.36363636363636365	0.5233137762343267	0.8615733580657621	0.7970060774961916	0.8320106970624649	0.4432760812308613	0.9396788510012264	0.8235047072257388	0.8867608481428544	0	0	0.0
1999	None	None	None	None	None	0	0	0.2857142857142857	2	0.875	7	0.4166666666666667	0.875	9	7	0	0	0	0.375	3	8	0.6666666666666666	10	0.0	0	0.5796548912805518	0.8779679374427393	0.7756737583380606	0.8968617868804034	0.4432760812308613	0.9490339520334622	0.8110203497135142	0.9132105172163743	0	0	0.0
835	None	None	None	None	None	0	0	0.25	1	1.0	4	1.0	1.0	5	4	0	1	0	0.16666666666666666	1	6	0.4	6	0.3333333333333333	0	0.39571574928465164	0.7977630656909387	0.7321856549512418	0.9251999340234869	0.5687210027853813	0.91927007164085	0.9328666018115346	0.8915505324530367	1.0	0	0.0
736	None	None	None	None	None	0	0	0.5	3	0.5714285714285714	4	0.42857142857142855	0.5714285714285714	6	4	2	2	0	0.42857142857142855	7	3	0.6	9	0.3333333333333333	1.0	0.4839441991767301	0.910423666531094	0.47856589894470536	0.8946300966138551	0.7180930936426657	0.9394744310611332	0.9074863675333139	0.9168274787274302	0.5833333333333334	0.16666666666666666	0.0
5119	0.06787381807663938	0.022356402801186656	0.016554572777269624	0.7064079000331981	None	0	0	0.25	2	0.9	9	1.0	0.9	11	9	0	0	0	0.08333333333333333	12	1	0.8	12	0.0	0.36363636363636365	0.5233137762343267	0.8776747139950651	0.7287584967774623	0.8468655420817323	0.4922647882372019	0.9448528740336929	0.8705772594402675	0.8978854689695369	0	0	0.0
7270	0.03490982716292983	0.0017304333400233879	0.0017106616222189847	0.6325069614326669	None	0	0	0.2857142857142857	2	0.875	7	1.0	0.875	9	7	0	0	0	0.1	10	1	0.6666666666666666	10	0.0	0.4444444444444444	0.5233137762343267	0.8751489355937926	0.7500908159355932	0.8891518510717958	0.421680386243308	0.8204659092033255	0.8597713485400057	0.8640835212851045	0	0	0.0
3418	0.02683723857018208	0.006559593237119981	0.004784947782263845	0.5511043984280157	None	0	0	0.3333333333333333	2	0.8571428571428571	6	1.0	0.8571428571428571	8	6	0	0	0	0.1111111111111111	9	1	0.6	9	0.0	0.5	0.49502985410353106	0.8621861661533555	0.7954715162110002	0.8777548955333452	0.3217409105759767	0.8257401831580709	0.8960474352220291	0.8565443117875845	0	0	0.0
521	None	None	None	None	None	0	0	0.5	2	0.6666666666666666	2	0.625	0.3333333333333333	1	1	3	0	0	0.5	4	2	0.3333333333333333	5	0.0	0	0.1	0.5	0.9878595116079752	0.5	0.9537939475437585	0.5	0.9838168889412237	0.5	0	0	0.0
1768	None	None	None	None	None	1.0	1	1.0	4	0.0	0	0.6666666666666666	0	2	0	3	2	0	1.0	3	3	0.4	6	0.25	0.6666666666666666	0	0	0	0	0	0	0	0	0	0	0
2875	0.006901471503483009	0.00041844718818578224	0.00037087190031803296	0.9920245175943637	None	0	0	0.75	3	0.5	2	0.5	0.5	3	2	2	1	0	0.75	3	4	0.4	6	0.14285714285714285	1.0	0.4078333936893346	0.7010482432162285	0.23473937371998307	0.7705777659048771	0.5451004128508263	0.8591767615726605	0.7807178459133929	0.7842791914932687	1.0	0.3333333333333333	0.0
6146	0.03652485872057305	0.006544854746498061	0.006314124610709396	0.7991816342117504	None	0	0	0.2857142857142857	2	0.875	7	1.0	0.875	9	7	0	0	0	0.1	10	1	0.6666666666666666	10	0.0	0.4444444444444444	0.5233137762343267	0.8656033499068275	0.7500908159355932	0.8570278473982571	0.4432760812308613	0.920345700879582	0.8505513159236422	0.8842699147992816	0	0	0.0
1743	None	None	None	None	None	0	0	0.5	2	0.3333333333333333	1	0.625	0	0	0	4	0	0	0.5	2	4	0.3333333333333333	5	0.0	0	0	0	0	0	0	0	0	0	0	0	0
1252	None	None	None	None	None	0	0	0.6666666666666666	2	0.5	1	0.6666666666666666	0	2	0	1	0	0	0.6666666666666666	3	2	0.26666666666666666	4	0.0	0.6666666666666666	0	0	0	0	0	0	0	0	0	0	0
2284	None	None	None	None	None	0	0	0.5	3	0.6666666666666666	4	0.6666666666666666	0.16666666666666666	2	1	5	2	0	0.75	4	3	0.5333333333333333	8	0.15384615384615385	1.0	0.3743287897168964	0.6675259910998231	0.5850421877241357	0.7259319235811336	0.3929817290653307	0.5074742229284132	0.7327964184692184	0.6380703042984465	0.75	0	0.0
3830	0.02656631672369794	0.005079847442819552	-0.0002715981108148511	0.5445675197089621	None	0	0	0.3333333333333333	2	0.8571428571428571	6	1.0	0.8571428571428571	8	6	0	0	0	0.1111111111111111	9	1	0.6	9	0.0	0.5	0.49502985410353106	0.8621861661533555	0.7954715162110002	0.8777548955333452	0.31145517178549104	0.8300402374587402	0.9024893352696124	0.8577760041732332	0	0	0.0
7033	0.06339520906821829	0.030041146799667715	0.02931168279618095	0.7762444845538383	None	0	0	0.25	2	0.9	9	1.0	0.9	11	9	0	0	0	0.08333333333333333	12	1	0.8	12	0.0	0.36363636363636365	0.5233137762343267	0.8745562003194952	0.7287584967774623	0.8385544840871249	0.4922647882372019	0.9416195514009805	0.8505513159236422	0.893150163545185	0	0	0.0
7435	0.027806111213687666	0.005726973895394278	0.004338748127659811	0.5548568006939254	None	0	0	0.3333333333333333	2	0.8571428571428571	6	1.0	0.8571428571428571	8	6	0	0	0	0.1111111111111111	9	1	0.6	9	0.0	0.5	0.49502985410353106	0.8621861661533555	0.7954715162110002	0.8777548955333452	0.31145517178549104	0.8300402374587402	0.9024893352696124	0.8577760041732332	0	0	0.0
4971	0.0717827317197776	0.021741194816069107	0.010324491020392	0.659418431214768	None	0	0	0.25	2	0.9	9	1.0	0.9	11	9	0	1	0	0.08333333333333333	12	1	0.8	12	0.5	0.36363636363636365	0.5233137762343267	0.8907017347783552	0.7287584967774623	0.8459051225592742	0.4922647882372019	0.9448528740336929	0.8625447893082903	0.9014935445590863	1.0	0.09090909090909091	0.0
3844	0.04622940931809663	0.0163100622690431	0.015768058619981436	0.8202734058087657	None	0	0	0.2857142857142857	2	0.875	7	1.0	0.875	9	7	0	0	0	0.1	10	1	0.6666666666666666	10	0.0	0.4444444444444444	0.5233137762343267	0.8656033499068275	0.7970060774961916	0.8689646132037117	0.4432760812308613	0.920345700879582	0.8409203750888916	0.8876714079504934	0	0	0.0
6290	0.04112824007940984	0.012279928544462446	0.012279918402034299	0.8024083685614558	None	0	0	0.25	2	0.8888888888888888	8	1.0	0.8888888888888888	10	8	0	1	0	0.09090909090909091	11	1	0.7333333333333333	11	0.5	0.4	0.5233137762343267	0.8757231897873529	0.7287584967774623	0.8713734200960999	0.4569725872402549	0.9456983947178321	0.8371155295188344	0.9038732832543136	1.0	0	0.0
3282	0.049146788195852616	0.017322152157539537	0.017120726613545113	0.7037150093078468	None	0	0	0.25	2	0.8888888888888888	8	1.0	0.8888888888888888	10	8	0	0	0	0.09090909090909091	11	1	0.7333333333333333	11	0.0	0.4	0.49502985410353106	0.8692133051032289	0.7287584967774623	0.8911148202124327	0.5049388659923093	0.9600980512422567	0.9052314566231476	0.9162359614388584	0	0	0.0
5715	0.03236730401710259	0.005801464018653492	-0.0057865775122293815	0.8394640850255362	None	0	0	0.3333333333333333	2	0.8571428571428571	6	1.0	0.8571428571428571	8	6	0	0	0	0.1111111111111111	9	1	0.6	9	0.0	0.5	0.49502985410353106	0.8821752719788216	0.7287584967774623	0.8516133357596019	0.5049388659923093	0.9431768638108409	0.8147600451982874	0.8993422931256994	0	0	0.0
3618	0.10552762167559386	0.012052140002439793	0.011924285126257584	0.7278018381195455	None	0	0	0.18181818181818182	2	0.9285714285714286	13	1.0	0.9285714285714286	15	13	0	1	0	0.0625	16	1	1.0666666666666667	16	0.5	0.26666666666666666	0.38079280160963724	0.8683957238693496	0.7287584967774623	0.844854868698202	0.4922647882372019	0.9212080029507518	0.8625447893082903	0.8822081309306464	1.0	0.06666666666666667	0.0
6150	0.05558709010389756	0.028869493609267535	0.026256903688770507	0.762028795568849	None	0	0	0.25	2	0.8888888888888888	8	1.0	0.8888888888888888	10	8	0	0	0	0.09090909090909091	11	1	0.7333333333333333	11	0.0	0.4	0.5233137762343267	0.8655835011960231	0.7628822871368269	0.8489377988129192	0.46777043473403157	0.9455824552853414	0.8371155295188344	0.895477661470903	0	0	0.0
344	None	None	None	None	None	1.0	1	0.8	4	0.4	2	0.5833333333333334	0.2	3	1	3	2	0	0.75	4	3	0.4666666666666667	7	0.25	0.6666666666666666	0.7454234790028774	0.6631059594170319	0.715051508859048	0.7187488229542048	0.782970707384256	0.577892136058266	0.6025375598198144	0.6554731920092408	0.8333333333333333	0.6666666666666666	0.0
3134	0.05041860112096336	0.01998912763559195	0.01432104982523707	0.7164016169494062	None	0	0	0.25	2	0.8888888888888888	8	1.0	0.8888888888888888	10	8	0	0	0	0.09090909090909091	11	1	0.7333333333333333	11	0.0	0.4	0.5233137762343267	0.8655835011960231	0.7628822871368269	0.8489377988129192	0.46777043473403157	0.9453863843981005	0.8400923387446573	0.8953589209525195	0	0	0.0
828	None	None	None	None	None	0	0	0.3333333333333333	1	1.0	2	0.6666666666666666	0	0	0	3	4	0	0.6666666666666666	3	2	0.26666666666666666	4	0.4	0	0	0	0	0	0	0	0	0	0	0	0
2254	None	None	None	None	None	0	0	1.0	1	0	0	1.0	0	1	0	0	0	0	0.5	2	1	0.13333333333333333	2	0.0	0	0	0	0	0	0	0	0	0	0	0	0
5548	0.0455149042892712	0.013935500423067486	0.013598500086192813	0.8124957491303169	None	0	0	0.2857142857142857	2	0.875	7	1.0	0.875	9	7	0	0	0	0.1	10	1	0.6666666666666666	10	0.0	0.4444444444444444	0.5233137762343267	0.8656033499068275	0.7970060774961916	0.8689646132037117	0.4432760812308613	0.9221652325546758	0.8519876281630643	0.8885023874509398	0	0	0.0
6433	0.05507851253961322	0.028871335232686444	0.025972644672891752	0.7587300169041244	None	0	0	0.25	2	0.8888888888888888	8	1.0	0.8888888888888888	10	8	0	0	0	0.09090909090909091	11	1	0.7333333333333333	11	0.0	0.4	0.5233137762343267	0.8655835011960231	0.7628822871368269	0.8489377988129192	0.46777043473403157	0.946818143270503	0.8385280902397874	0.8962326087772605	0	0	0.0
1159	None	None	None	None	None	0.5	1	0.8333333333333334	5	0.16666666666666666	1	0.5	0.16666666666666666	4	1	3	0	0	1.0	4	4	0.5333333333333333	8	0.0	0.5	0.42904062260930986	0.8668487354952223	0.4452359216482661	0.8004806547665163	0.6356820239140284	0.7255049296066108	0.7346684833263094	0.8040084350221753	0	0	0.0
4521	0.07157816117703614	0.017661039795796883	0.005064816960839889	0.7287457012298575	None	0	0	0.2	2	0.9166666666666666	11	1.0	0.9166666666666666	13	11	0	0	0	0.07142857142857142	14	1	0.9333333333333333	14	0.0	0.3076923076923077	0.5233137762343267	0.8754766033131364	0.7287584967774623	0.8564079003452548	0.4922647882372019	0.9517216718376744	0.8597713485400057	0.9037071772744244	0	0	0.0
1983	None	None	None	None	None	0	0	1.0	1	0	0	1.0	0	0	0	1	0	0	0.5	1	2	0.13333333333333333	2	0.0	0	0	0	0	0	0	0	0	0	0	0	0
3805	0.055810107656821185	0.027755483175328756	0.024430857781707258	0.7701508795103295	None	0	0	0.25	2	0.8888888888888888	8	1.0	0.8888888888888888	10	8	0	0	0	0.09090909090909091	11	1	0.7333333333333333	11	0.0	0.4	0.5233137762343267	0.8655835011960231	0.7628822871368269	0.8489377988129192	0.46777043473403157	0.946818143270503	0.8385280902397874	0.8962326087772605	0	0	0.0
1917	None	None	None	None	None	0	0	0.375	3	0.6	6	0.5	0.1	1	1	10	4	0	0.6666666666666666	4	6	0.8	12	0.16666666666666666	0.2	0.1	0.5	0.4591432229709597	0.5	0.3925430236996331	0.5	0.8263415283769816	0.5	1.0	1.0	0.21226312011052573
2686	0.003429609885035876	0.00029703878379451064	0.0002777714028269354	0.9759300042161902	None	0.5	1	0.5	3	0.5714285714285714	4	0.6	0.2857142857142857	4	2	4	2	0	0.6	5	3	0.6	9	0.2	0	0.6152398761846125	0.7116417774738725	0.3930006204348243	0.8447526866042508	0.635940807776735	0.5073493504016822	0.7813637196409338	0.7059092674531705	0.75	0.75	0.25943786128964774
4953	0.046516939479383304	0.020830424996571267	0.01967166709958158	0.733061765335187	None	0	0	0.2857142857142857	2	0.875	7	1.0	0.875	9	7	0	0	0	0.1	10	1	0.6666666666666666	10	0.0	0.4444444444444444	0.5233137762343267	0.868716236854218	0.7287584967774623	0.856124294056031	0.4922647882372019	0.952966746287061	0.8505513159236422	0.9026728416311156	0	0	0.0
6303	0.0629743366749589	0.03228693953591811	0.031788027207216275	0.7584385449183995	None	0	0	0.25	2	0.9	9	1.0	0.9	11	9	0	0	0	0.08333333333333333	12	1	0.8	12	0.0	0.36363636363636365	0.5233137762343267	0.8745562003194952	0.7287584967774623	0.8385544840871249	0.4922647882372019	0.9416195514009805	0.8505513159236422	0.893150163545185	0	0	0.0
315	None	None	None	None	None	0	0	1.0	3	0.0	0	0.6666666666666666	0	2	0	1	0	0	0.6666666666666666	3	2	0.26666666666666666	4	0.0	1.0	0	0	0	0	0	0	0	0	0	0	0
3696	0.08892092910018597	0.02711513309808568	0.023001209105285778	0.7836316438417354	None	0	0	0.2	2	0.9166666666666666	11	1.0	0.9166666666666666	13	11	0	1	0	0.07142857142857142	14	1	0.9333333333333333	14	0.5	0.3076923076923077	0.38079280160963724	0.8719843159642028	0.7287584967774623	0.8449100923187212	0.4922647882372019	0.9292566631630466	0.8625447893082903	0.8872603054581798	1.0	0.07692307692307693	0.0
1411	None	None	None	None	None	0	0	0.3333333333333333	2	0.6666666666666666	4	0.8888888888888888	0.3333333333333333	3	2	4	4	0	1.0	3	3	0.5333333333333333	8	0.36363636363636365	0	0.3096828766969319	0.9621884030887939	0.47051375732667483	0.8646943922404018	0.42648398632798434	0.766076246590258	0.839363869227344	0.8901792825251138	0.3333333333333333	0.3333333333333333	0.0
2128	None	None	None	None	None	0	0	0.5	3	0.7142857142857143	5	0.9	0.2857142857142857	2	2	6	1	0	0.4	5	2	0.6	9	0.0625	0.8571428571428571	0.3743287897168964	0.6675259910998231	0.5037891659264535	0.795193287701892	0.39298172906533063	0.5386659605086397	0.6613995295044224	0.6761576602468273	1.0	0.5	0.0
3470	0.06856859641484683	0.02175459411384258	0.01606612423908806	0.6970896686628629	None	0	0	0.25	2	0.9	9	1.0	0.9	11	9	0	0	0	0.08333333333333333	12	1	0.8	12	0.0	0.36363636363636365	0.5233137762343267	0.8776747139950651	0.7287584967774623	0.8545831713555769	0.4922647882372019	0.9451226805733884	0.8625447893082903	0.8998842204732613	0	0	0.0
6861	0.053497106146127835	0.029171239175540837	0.027335673284872224	0.7495521577881878	None	0	0	0.25	2	0.8888888888888888	8	1.0	0.8888888888888888	10	8	0	0	0	0.09090909090909091	11	1	0.7333333333333333	11	0.0	0.4	0.5233137762343267	0.8655835011960231	0.7628822871368269	0.8489377988129192	0.46777043473403157	0.9455824552853414	0.8371155295188344	0.895477661470903	0	0	0.0
1800	None	None	None	None	None	0.5	1	0.8333333333333334	5	0.16666666666666666	1	0.6666666666666666	0	3	0	4	0	0	0.75	3	4	0.5333333333333333	8	0.0	0.5	0	0	0	0	0	0	0	0	0	0	0
6910	0.055511680550121914	0.02387838544283909	0.022748697745335476	0.7935279386175975	None	0	0	0.25	2	0.9	9	1.0	0.9	11	9	0	0	0	0.08333333333333333	12	1	0.8	12	0.0	0.36363636363636365	0.5233137762343267	0.8713715124694812	0.7287584967774623	0.8665161286999884	0.4432760812308613	0.9384791276410921	0.8147600451982874	0.8974777146728896	0	0	0.0
1616	None	None	None	None	None	0	0	0.8	4	0.2	1	0.875	0.2	2	1	4	1	0	0.5	2	4	0.4666666666666667	7	0.09090909090909091	0.8	0.6052991407533486	0.8337840890462718	0.39122507944428186	0.9484487254398167	0.34406517592842334	0.6128401343667096	0.8841889758400863	0.8404260291965177	1.0	0.5	0.0
7312	0.06619751076455445	0.024439558453660082	0.019132845165097914	0.801858846822898	None	0	0	0.25	2	0.9	9	1.0	0.9	11	9	0	0	0	0.08333333333333333	12	1	0.8	12	0.0	0.36363636363636365	0.5233137762343267	0.8745562003194952	0.7287584967774623	0.8286903617886053	0.4922647882372019	0.9416195514009805	0.8576224750652833	0.8908660089015016	0	0	0.0
1767	None	None	None	None	None	0	0	1.0	4	0.0	0	0.75	0	2	0	3	2	0	0.5	4	2	0.4	6	0.25	0.5	0	0	0	0	0	0	0	0	0	0	0
7420	0.03905332687396316	0.013340963688218235	0.013320935160882256	0.8082397229986517	None	0	0	0.25	2	0.8888888888888888	8	1.0	0.8888888888888888	10	8	0	0	0	0.09090909090909091	11	1	0.7333333333333333	11	0.0	0.4	0.5233137762343267	0.8757231897873529	0.7287584967774623	0.8713734200960999	0.4569725872402549	0.9469210954709435	0.8385280902397874	0.9045680394829293	0	0	0.0
5244	0.036356602072774274	0.005206276557060541	0.002818345286282836	0.7915267512884115	None	0	0	0.3333333333333333	2	0.8571428571428571	6	1.0	0.8571428571428571	8	6	0	0	0	0.1111111111111111	9	1	0.6	9	0.0	0.5	0.49502985410353106	0.8662844423335663	0.7848053566319347	0.8767780764986266	0.3359495252886613	0.932023739195986	0.9024893352696124	0.8956365380043522	0	0	0.0
4988	0.044941676048186954	0.02032949113705819	0.020307914605604598	0.7560296825914757	None	0	0	0.2857142857142857	2	0.875	7	1.0	0.875	9	7	0	0	0	0.1	10	1	0.6666666666666666	10	0.0	0.4444444444444444	0.5233137762343267	0.868716236854218	0.7287584967774623	0.856124294056031	0.4922647882372019	0.952966746287061	0.8505513159236422	0.9026728416311156	0	0	0.0
2835	0.04856832476075986	0.01607151945350379	-0.004469687303700803	0.7733449725993348	None	0	0	0.25	2	0.8888888888888888	8	1.0	0.8888888888888888	10	8	0	0	0	0.09090909090909091	11	1	0.7333333333333333	11	0.0	0.4	0.5233137762343267	0.9008598742980863	0.7848053566319347	0.8577624887511464	0.5049388659923093	0.9545508614543478	0.8400923387446573	0.9128889497694558	0	0	0.0
5651	0.044166161420472076	0.022428953754401012	0.02233234949290284	0.7641362531480939	None	0	0	0.2857142857142857	2	0.875	7	1.0	0.875	9	7	0	0	0	0.1	10	1	0.6666666666666666	10	0.0	0.4444444444444444	0.5233137762343267	0.868716236854218	0.7287584967774623	0.856124294056031	0.4922647882372019	0.952966746287061	0.8505513159236422	0.9026728416311156	0	0	0.0
5037	0.056197173911766644	0.030157605707000105	0.02836630520809176	0.7599256107364036	None	0	0	0.25	2	0.8888888888888888	8	1.0	0.8888888888888888	10	8	0	0	0	0.09090909090909091	11	1	0.7333333333333333	11	0.0	0.4	0.5233137762343267	0.8655835011960231	0.7628822871368269	0.8392019674589545	0.46777043473403157	0.946818143270503	0.8457860832365676	0.8939163462986429	0	0	0.0
2836	0.0028144763156269753	0.0012879379070383466	0.0012559377346544605	0.9973867966655352	None	0	0	0.5	2	0.75	3	1.0	0.75	5	3	0	0	0	0.16666666666666666	6	1	0.4	6	0.0	0.8	0.4667459319727355	0.8679892401096859	0.7287584967774623	0.8582904836843114	0.4922647882372019	0.921779858242433	0.8027677403732925	0.8859893242757818	0	0	0.0
5433	0.07434664034821596	0.02089323659569164	0.001117642421327452	0.7304114438694334	None	0	0	0.25	2	0.9	9	1.0	0.9	11	9	0	0	0	0.08333333333333333	12	1	0.8	12	0.0	0.36363636363636365	0.5233137762343267	0.8751564820251533	0.7500908159355932	0.8476551351859857	0.4432760812308613	0.9102937297534245	0.8705772594402675	0.8801268327515229	0	0	0.0
4294	0.07095227022290318	0.024411428163664078	0.02240683115642102	0.68785919497264	None	0	0	0.25	2	0.9	9	1.0	0.9	11	9	0	0	0	0.08333333333333333	12	1	0.8	12	0.0	0.36363636363636365	0.5233137762343267	0.8776747139950651	0.7287584967774623	0.8545831713555769	0.4922647882372019	0.946173199376324	0.8597713485400057	0.9004963675062128	0	0	0.0
2251	None	None	None	None	None	0	0	0.5	3	0.6666666666666666	4	0.5714285714285714	0.6666666666666666	5	4	2	2	0	0.2857142857142857	7	2	0.5333333333333333	8	0.2857142857142857	1.0	0.5796548912805518	0.8536164933529841	0.7572762784858004	0.8317867188098513	0.5176129437474166	0.9528487325440875	0.8110203497135142	0.8930769730222754	0.6	0	0.0
5324	0.045517451091218	0.02016085545572915	0.020107188799190136	0.7552641857962137	None	0	0	0.2857142857142857	2	0.875	7	1.0	0.875	9	7	0	0	0	0.1	10	1	0.6666666666666666	10	0.0	0.4444444444444444	0.5233137762343267	0.868716236854218	0.7287584967774623	0.856124294056031	0.4922647882372019	0.952966746287061	0.8505513159236422	0.9026728416311156	0	0	0.0
4565	0.0642769241818223	0.027416158151085026	0.025413042564878863	0.7858971077706762	None	0	0	0.25	2	0.9	9	1.0	0.9	11	9	0	0	0	0.08333333333333333	12	1	0.8	12	0.0	0.36363636363636365	0.5233137762343267	0.8615733580657621	0.7970060774961916	0.8320106970624649	0.4432760812308613	0.9396788510012264	0.8235047072257388	0.8867608481428544	0	0	0.0
2559	1.6332282230676298e-08	1.3083325252399839e-08	5.913566041299271e-09	0.9999971057138739	None	0	0	0.5	2	0.75	3	1.0	0	0	0	5	0	0	0.6666666666666666	2	3	0.4	6	0.0	1.0	0	0	0	0	0	0	0	0	0	0	0
3997	0.05142621575747568	0.02083004360845023	0.015787029167563835	0.7972772010992629	None	0	0	0.25	2	0.8888888888888888	8	1.0	0.8888888888888888	10	8	0	0	0	0.09090909090909091	11	1	0.7333333333333333	11	0.0	0.4	0.5233137762343267	0.865407431230105	0.7628822871368269	0.8489377988129192	0.46777043473403157	0.9455824552853414	0.8443254961620388	0.8954304646417169	0	0	0.0
4357	0.06689012186950695	0.020270406320168462	0.009055934053228711	0.7304819167579419	None	0	0	0.25	2	0.9	9	1.0	0.9	11	9	0	0	0	0.08333333333333333	12	1	0.8	12	0.0	0.36363636363636365	0.5233137762343267	0.8615733580657621	0.7970060774961916	0.8320106970624649	0.4432760812308613	0.9396788510012264	0.8235047072257388	0.8867608481428544	0	0	0.0
6498	0.055809076600556035	0.028804972970769966	0.026362319547485573	0.7501162935210978	None	0	0	0.25	2	0.8888888888888888	8	1.0	0.8888888888888888	10	8	0	0	0	0.09090909090909091	11	1	0.7333333333333333	11	0.0	0.4	0.5233137762343267	0.8655835011960231	0.7628822871368269	0.8489377988129192	0.46777043473403157	0.946818143270503	0.8385280902397874	0.8962326087772605	0	0	0.0
4454	0.04729189252531443	0.022481580289664353	0.01800280336476992	0.7076024521552354	None	0	0	0.25	2	0.8888888888888888	8	1.0	0.8888888888888888	10	8	0	0	0	0.09090909090909091	11	1	0.7333333333333333	11	0.0	0.4	0.5233137762343267	0.8655835011960231	0.7628822871368269	0.8392019674589545	0.46777043473403157	0.946818143270503	0.8457860832365676	0.8939163462986429	0	0	0.0
3059	0.06372774363472382	0.016800774301758373	0.0016425432854097356	0.7810357045186832	None	0	0	0.25	2	0.9	9	1.0	0.9	11	9	0	0	0	0.08333333333333333	12	1	0.8	12	0.0	0.36363636363636365	0.5233137762343267	0.8615733580657621	0.7970060774961916	0.8418791144309667	0.4432760812308613	0.938362089424191	0.8147600451982874	0.8884017163130407	0	0	0.0
3649	0.07601853085747155	0.020549649796723517	0.018218319605305004	0.7645077038412922	None	0	0	0.2222222222222222	2	0.9090909090909091	10	1.0	0.9090909090909091	12	10	0	0	0	0.07692307692307693	13	1	0.8666666666666667	13	0.0	0.3333333333333333	0.5233137762343267	0.8760784917501664	0.7628822871368269	0.8489647388805709	0.46777043473403157	0.9396093418873972	0.8597713485400057	0.8949483436683785	0	0	0.0
6184	0.06453303406992165	0.019286244337010785	0.012602261083913619	0.7166703864842967	None	0	0	0.25	2	0.9	9	1.0	0.9	11	9	0	0	0	0.08333333333333333	12	1	0.8	12	0.0	0.36363636363636365	0.5233137762343267	0.8615733580657621	0.7970060774961916	0.8320106970624649	0.4432760812308613	0.9396788510012264	0.8235047072257388	0.8867608481428544	0	0	0.0
4151	0.03864072046525473	0.011221536818968291	0.010865323933260021	0.8190871229628911	None	0	0	0.3333333333333333	2	0.8571428571428571	6	1.0	0.8571428571428571	8	6	0	0	0	0.1111111111111111	9	1	0.6	9	0.0	0.5	0.49502985410353106	0.8662844423335663	0.7848053566319347	0.8767780764986266	0.34623526407914695	0.9303524616490061	0.8960474352220291	0.8948210449299386	0	0	0.0
426	None	None	None	None	None	0	0	1.0	1	0	0	1.0	0	1	0	0	0	0	0.5	2	1	0.13333333333333333	2	0.0	0	0	0	0	0	0	0	0	0	0	0	0
777	None	None	None	None	None	1.0	1	1.0	4	0.25	1	0.5	0	2	0	3	2	0	0.75	4	3	0.4	6	0.25	1.0	0	0	0	0	0	0	0	0	0	0	0
2506	None	None	None	None	None	0	0	0.5	3	0.6666666666666666	4	0.5714285714285714	0.6666666666666666	7	4	0	1	0	0.2857142857142857	7	2	0.5333333333333333	8	1.0	1.0	0.5233137762343267	0.8502667155801376	0.7500908159355932	0.8514688855852641	0.4432760812308613	0.9167768386451672	0.8110203497135142	0.8766123432290985	1.0	0	0.0
5842	0.06276021449044311	0.02343910446691196	0.013253037743883006	0.7638710888837092	None	0	0	0.2222222222222222	2	0.9090909090909091	10	1.0	0.9090909090909091	12	10	0	0	0	0.07692307692307693	13	1	0.8666666666666667	13	0.0	0.5	0.5233137762343267	0.8796610662630805	0.7628822871368269	0.8373459337471602	0.46777043473403157	0.9328013398369559	0.8424847938048665	0.8895472714821419	0	0	0.0
5179	0.06753715001968867	0.02008024636501357	0.013889990361094177	0.775980344761334	None	0	0	0.16666666666666666	2	0.9375	15	1.0	0.9375	17	15	0	0	0	0.05555555555555555	18	1	1.2	18	0.0	0.23529411764705882	0.5233137762343267	0.9011378214410641	0.7287584967774623	0.823362719603278	0.4922647882372019	0.9485358243651033	0.8311858337380646	0.902127287769639	0	0	0.0
3063	0.04092349491234196	0.011767043633353182	0.011077652562619139	0.8081566219714487	None	0	0	0.3333333333333333	2	0.8571428571428571	6	1.0	0.8571428571428571	8	6	0	0	0	0.1111111111111111	9	1	0.6	9	0.0	0.5	0.49502985410353106	0.8662844423335663	0.7848053566319347	0.8767780764986266	0.34623526407914695	0.9303524616490061	0.9037676814743698	0.8948210449299386	0	0	0.0
2197	None	None	None	None	None	0.5	1	0.8333333333333334	5	0.16666666666666666	1	0.6666666666666666	0	3	0	4	1	0	0.75	3	4	0.5333333333333333	8	0.1111111111111111	0.8	0	0	0	0	0	0	0	0	0	0	0
4314	0.07398741305870012	0.02374965441523048	0.02034856359365813	0.6923709221881027	None	0	0	0.25	2	0.9	9	1.0	0.9	11	9	0	0	0	0.08333333333333333	12	1	0.8	12	0.0	0.36363636363636365	0.5233137762343267	0.8776747139950651	0.7287584967774623	0.8545831713555769	0.4922647882372019	0.9448528740336929	0.8625447893082903	0.8997282521989447	0	0	0.0
3729	0.03317574295724459	0.0065160253369818885	0.006425364083728641	0.737807350834816	None	0	0	0.2857142857142857	2	0.875	7	1.0	0.875	9	7	0	0	0	0.1	10	1	0.6666666666666666	10	0.0	0.4444444444444444	0.5233137762343267	0.8623310632096508	0.7500908159355932	0.8578849101044719	0.4432760812308613	0.8136015486823063	0.8505513159236422	0.8458046499786003	0	0	0.0
6438	0.058418680431304805	0.02869754265840594	0.026196026206022852	0.7649527693356046	None	0	0	0.25	2	0.9	9	1.0	0.9	11	9	0	0	0	0.08333333333333333	12	1	0.8	12	0.0	0.36363636363636365	0.5233137762343267	0.8705962962609338	0.7287584967774623	0.8665161286999884	0.4432760812308613	0.9384791276410921	0.8227235931878463	0.8972659333736298	0	0	0.0
3144	0.0461133135281397	0.024397150352383008	0.02046644830188031	0.775958139955961	None	0	0	0.25	2	0.8888888888888888	8	1.0	0.8888888888888888	10	8	0	0	0	0.09090909090909091	11	1	0.7333333333333333	11	0.0	0.4	0.5233137762343267	0.8655835011960231	0.7628822871368269	0.8489377988129192	0.46777043473403157	0.9453863843981005	0.8400923387446573	0.8953589209525195	0	0	0.0
1078	None	None	None	None	None	0	0	0.6666666666666666	4	0.3333333333333333	2	0.6666666666666666	0	1	0	6	2	0	0.75	3	4	0.5333333333333333	8	0.13333333333333333	0.6666666666666666	0	0	0	0	0	0	0	0	0	0	0
5961	0.058426704605193086	0.02919015048321436	0.02670051957057414	0.7651662180155057	None	0	0	0.25	2	0.9	9	1.0	0.9	11	9	0	0	0	0.08333333333333333	12	1	0.8	12	0.0	0.36363636363636365	0.5233137762343267	0.8705962962609338	0.7287584967774623	0.8665161286999884	0.4432760812308613	0.9384791276410921	0.8227235931878463	0.8972659333736298	0	0	0.0
3328	0.04375614383860251	0.0029302928388480593	-0.002442225106323836	0.9331628123305269	None	0	0	0.25	2	0.8888888888888888	8	1.0	0.8888888888888888	10	8	0	0	0	0.09090909090909091	11	1	0.7333333333333333	11	0.0	0.4	0.3222878072690172	0.8942272295177106	0.6079324710382604	0.8763404155370341	0.4922647882372019	0.926723306324786	0.8334234143339658	0.9011528748382532	0	0	0.0
2720	4.017732266430899e-06	1.688037021690768e-08	-1.6513544103069264e-08	0.9999988386616744	None	0	0	0.75	3	0.3333333333333333	1	0.625	0	2	0	2	2	0	0.5	4	2	0.3333333333333333	5	0.3333333333333333	0.6666666666666666	0	0	0	0	0	0	0	0	0	0	0
2091	None	None	None	None	None	0	0	0.5	1	1.0	1	0.75	0	1	0	1	0	0	1.0	2	2	0.2	3	0.0	0	0	0	0	0	0	0	0	0	0	0	0
6554	0.05222757270173753	0.031338889185106515	0.029968738458452274	0.7428213202828375	None	0	0	0.25	2	0.8888888888888888	8	1.0	0.8888888888888888	10	8	0	0	0	0.09090909090909091	11	1	0.7333333333333333	11	0.0	0.4	0.5233137762343267	0.8655835011960231	0.7628822871368269	0.8489377988129192	0.46777043473403157	0.9455824552853414	0.8371155295188344	0.895477661470903	0	0	0.0
2960	0.0018108814681367898	7.113369316550526e-05	-5.7142415074978636e-05	0.9975028030984278	None	0	0	0.3333333333333333	2	0.8571428571428571	6	1.0	0.8571428571428571	8	6	0	0	0	0.1111111111111111	9	1	0.6	9	0.0	0.5	0.17782968256529888	0.871828422269729	0.4636488145187593	0.8903468710268092	0.4922647882372019	0.9208830247241497	0.8505513159236422	0.8961635472424403	0	0	0.0
3982	0.08933767173218778	0.016991495803240712	0.01647246296129024	0.7383020672101532	None	0	0	0.2	2	0.9166666666666666	11	1.0	0.9166666666666666	13	11	0	1	0	0.07142857142857142	14	1	0.9333333333333333	14	0.5	0.3076923076923077	0.38079280160963724	0.8821146414635505	0.7287584967774623	0.8445224223946908	0.4922647882372019	0.924536653008082	0.8625447893082903	0.8879703648713692	1.0	0.07692307692307693	0.0
840	None	None	None	None	None	0.5	1	0.8333333333333334	5	0.14285714285714285	1	0.6	0.14285714285714285	4	1	4	0	0	0.6	3	5	0.6	9	0.0	0.5	0.3654009082445568	0.7456671162018629	0.4452359216482661	0.7881190425617534	0.5457853598424334	0.8412153506901002	0.77919391973366	0.7944868190066506	0	0	0.0
5107	0.07948580628781386	0.023366432947091873	0.01275871117383829	0.7502503440470318	None	0	0	0.2	2	0.9166666666666666	11	1.0	0.9166666666666666	13	11	0	0	0	0.07142857142857142	14	1	0.9333333333333333	14	0.0	0.3076923076923077	0.5233137762343267	0.8751241711994903	0.7287584967774623	0.9090213634477999	0.4922647882372019	0.9478991408388887	0.8505513159236422	0.915543826074402	0	0	0.0
7190	0.056961232369726236	0.02944802068312412	0.027235575140598874	0.7635631888563429	None	0	0	0.25	2	0.9	9	1.0	0.9	11	9	0	0	0	0.08333333333333333	12	1	0.8	12	0.0	0.36363636363636365	0.5233137762343267	0.8705962962609338	0.7287584967774623	0.8665161286999884	0.4432760812308613	0.9384791276410921	0.8227235931878463	0.8972659333736298	0	0	0.0
6148	0.05262933724981467	0.03262803090985999	0.03031775309014594	0.7514985123984482	None	0	0	0.25	2	0.9	9	1.0	0.9	11	9	0	0	0	0.08333333333333333	12	1	0.8	12	0.0	0.5454545454545454	0.5233137762343267	0.8819116261158912	0.7287584967774623	0.8426581833643898	0.4922647882372019	0.9397366236732393	0.8597713485400057	0.8952217102196549	0	0	0.0
3910	0.06473174477694754	0.017552517029764812	0.015227025301845814	0.814229642436342	None	0	0	0.25	2	0.9	9	1.0	0.9	11	9	0	0	0	0.08333333333333333	12	1	0.8	12	0.0	0.36363636363636365	0.5233137762343267	0.8615733580657621	0.7970060774961916	0.8320106970624649	0.4432760812308613	0.9396788510012264	0.8235047072257388	0.8867608481428544	0	0	0.0
780	None	None	None	None	None	0.5	1	0.6666666666666666	4	0.5714285714285714	4	0.45	0.2857142857142857	6	2	2	1	0	0.8	5	4	0.6	9	0.25	0.4	0.42667913801476837	0.8296972415596684	0.5707497646951399	0.9370505244007291	0.3560736750310564	0.7880368995487032	0.8247902516130943	0.865956873612173	1.0	0	0.0
3980	0.07065259049822525	0.027778545749794964	0.02387407663516857	0.759847413863331	None	0	0	0.25	2	0.9	9	1.0	0.9	11	9	0	0	0	0.08333333333333333	12	1	0.8	12	0.0	0.36363636363636365	0.5233137762343267	0.8615733580657621	0.7970060774961916	0.8320106970624649	0.4432760812308613	0.938362089424191	0.831610837004377	0.8859888201026395	0	0	0.0
1753	None	None	None	None	None	0	0	0.6666666666666666	4	0.3333333333333333	2	0.6666666666666666	0.16666666666666666	4	1	3	2	0	0.3333333333333333	6	2	0.5333333333333333	8	0.2857142857142857	0.3333333333333333	0.4377971848019587	0.7389662761139083	0.3632464629135555	0.8849858927472858	0.6622224716486835	0.9122763767478623	0.8194939883525242	0.8590744416604119	0.625	0.25	0.0
1779	None	None	None	None	None	0	0	0.5	2	0.6666666666666666	2	0.8333333333333334	0	0	0	4	0	0	0.6666666666666666	2	3	0.3333333333333333	5	0.0	0.6666666666666666	0	0	0	0	0	0	0	0	0	0	0
2063	None	None	None	None	None	0	0	0.5	1	1.0	1	1.0	0	0	0	2	0	0	0.3333333333333333	1	3	0.2	3	0.0	0	0	0	0	0	0	0	0	0	0	0	0
3098	0.04396528095805988	0.008503576913763813	-0.008035771771076032	0.7309958551490627	None	0	0	0.2857142857142857	2	0.875	7	1.0	0.875	9	7	0	0	0	0.1	10	1	0.6666666666666666	10	0.0	0.4444444444444444	0.4667459319727355	0.8675188691281635	0.8408522164864071	0.8878609841751456	0.20020573992109206	0.8274168030976723	0.9335797999885544	0.8627791820814974	0	0	0.0
916	None	None	None	None	None	0	0	0.5	2	0.6666666666666666	2	1.0	0.6666666666666666	4	2	0	0	0	0.2	5	1	0.3333333333333333	5	0.0	0.5	0.6360903377756159	0.8115365118722107	0.17926640498962282	0.78747528075653	0.7507553715437771	0.8673030630048771	0.892168996227872	0.8247750044833096	0	0	0.0
3437	0.029754493613645402	0.02188376546042325	0.01608710535851359	0.8184008405244488	None	0	0	0.3333333333333333	2	0.8571428571428571	6	1.0	0.8571428571428571	8	6	0	0	0	0.1111111111111111	9	1	0.6	9	0.0	0.5	0.5233137762343267	0.7888124599336341	0.7704793241455096	0.8412473138310256	0.34862360304376866	0.9736752914502266	0.9059336643610936	0.900126418735382	0	0	0.0
4634	0.07010744132905646	0.02429864090672724	0.017782844703335514	0.7836064508563748	None	0	0	0.25	2	0.9	9	1.0	0.9	11	9	0	0	0	0.08333333333333333	12	1	0.8	12	0.0	0.36363636363636365	0.5233137762343267	0.8615733580657621	0.7970060774961916	0.8320106970624649	0.4432760812308613	0.9396788510012264	0.8235047072257388	0.8867608481428544	0	0	0.0
3760	0.04303820297226341	0.015795059215635742	0.01509953277551386	0.8233718058664495	None	0	0	0.2857142857142857	2	0.875	7	1.0	0.875	9	7	0	0	0	0.1	10	1	0.6666666666666666	10	0.0	0.4444444444444444	0.5233137762343267	0.8656033499068275	0.7970060774961916	0.8689646132037117	0.4432760812308613	0.920345700879582	0.8409203750888916	0.8876714079504934	0	0	0.0
3411	0.05051164296081428	0.02173732078253315	0.016873143498966837	0.7876696680476811	None	0	0	0.25	2	0.8888888888888888	8	1.0	0.8888888888888888	10	8	0	0	0	0.09090909090909091	11	1	0.7333333333333333	11	0.0	0.4	0.5233137762343267	0.865407431230105	0.7628822871368269	0.8489377988129192	0.46777043473403157	0.946818143270503	0.8400923387446573	0.8961857133223237	0	0	0.0
3022	0.0700979689572345	0.0202486469000363	0.0019206352008733836	0.6681179060997209	None	0	0	0.2	2	0.9166666666666666	11	1.0	0.9166666666666666	13	11	0	0	0	0.07142857142857142	14	1	0.9333333333333333	14	0.0	0.3076923076923077	0.4667459319727355	0.8600185238460213	0.7287584967774623	0.9312074473197621	0.4922647882372019	0.9518393942612061	0.9335797999885544	0.9218842843398319	0	0	0.0
2857	0.007642888444016484	0.0016508835711913368	0.0015512174015231601	0.9873370509491941	None	0.5	1	0.6666666666666666	4	0.5714285714285714	4	0.36	0.5714285714285714	8	4	0	0	0	1.0	5	5	0.6	9	0.0	1.0	0.5796548912805518	0.6574346632514533	0.7500908159355932	0.7236038682371735	0.4432760812308613	0.9503421945946712	0.8128973901638805	0.8208307687451162	0	0	0.0
687	None	None	None	None	None	0	0	0.3333333333333333	1	1.0	2	0.6666666666666666	0.5	1	1	2	5	0	0.6666666666666666	3	2	0.26666666666666666	4	0.625	0	0.1	0.5	0.4629334010895315	0.5	0.3925430236996331	0.5	0.8279931998882442	0.5	1.0	1.0	0.3141059335292142
472	None	None	None	None	None	1.0	1	1.0	4	0.0	0	0.5555555555555556	0	1	0	3	2	0	1.0	3	3	0.3333333333333333	5	0.2222222222222222	1.0	0	0	0	0	0	0	0	0	0	0	0
452	None	None	None	None	None	0	0	0.8333333333333334	5	0.0	0	0.8	0	3	0	4	3	0	0.4	5	2	0.5333333333333333	8	0.3333333333333333	0.3333333333333333	0	0	0	0	0	0	0	0	0	0	0
2126	None	None	None	None	None	0.5	1	0.5	3	0.5	3	0.4	0.5	5	3	2	0	0	0.8	5	4	0.5333333333333333	8	0.0	0.6666666666666666	0.17782968256529888	0.8473566662999452	0.48710644529905844	0.8844103292995584	0.4922647882372019	0.8215334605988368	0.8625447893082903	0.8530285382915161	0	0	0.0
2623	0.002803909005497562	0.00010161525645420754	2.1083981705219747e-06	0.9922577385004707	None	0	0	0.6666666666666666	4	0.3333333333333333	2	0.5333333333333333	0.16666666666666666	2	1	5	2	0	0.6	5	3	0.5333333333333333	8	0.15384615384615385	0.8	0.3477242741783223	0.8564511478743689	0.4877596357237738	0.9797192990078343	0.487374977986277	0.8690248867255327	0.9135742736095337	0.9254420072125363	0.75	0	0.0
5821	0.05677058288125764	0.02391573529029168	0.012216540512352393	0.742627112317815	None	0	0	0.25	2	0.9	9	1.0	0.9	11	9	0	0	0	0.08333333333333333	12	1	0.8	12	0.0	0.36363636363636365	0.5233137762343267	0.9226580923233755	0.7287584967774623	0.8608658941646333	0.4922647882372019	0.9369548125267652	0.8147600451982874	0.911608557871325	0	0	0.0
3920	0.06877825747864198	0.026295458981700433	0.019948505555330093	0.7752862174098117	None	0	0	0.25	2	0.9	9	1.0	0.9	11	9	0	0	0	0.08333333333333333	12	1	0.8	12	0.0	0.36363636363636365	0.5233137762343267	0.8615733580657621	0.7970060774961916	0.8320106970624649	0.4432760812308613	0.9396788510012264	0.8235047072257388	0.8867608481428544	0	0	0.0
4892	0.05430219231753385	0.03235422298234621	0.031397425177003536	0.7426385074224889	None	0	0	0.25	2	0.8888888888888888	8	1.0	0.8888888888888888	10	8	0	0	0	0.09090909090909091	11	1	0.7333333333333333	11	0.0	0.4	0.5233137762343267	0.8655835011960231	0.7628822871368269	0.8489377988129192	0.46777043473403157	0.946818143270503	0.8385280902397874	0.8962326087772605	0	0	0.0
4501	0.07297136230834174	0.02731799564863398	0.0021891580388515627	0.7090068228899111	None	0	0	0.16666666666666666	2	0.9375	15	1.0	0.9375	17	15	0	0	0	0.05555555555555555	18	1	1.2	18	0.0	0.23529411764705882	0.5233137762343267	0.916128522134253	0.7287584967774623	0.8189082114991321	0.4922647882372019	0.948722029644857	0.8311858337380646	0.9065792148921907	0	0	0.0
1439	None	None	None	None	None	0	0	0.2	2	0.9166666666666666	11	1.0	0.9166666666666666	13	11	0	2	0	0.07142857142857142	14	1	0.9333333333333333	14	1.0	0.3076923076923077	0.7564123160436415	0.9505625437911532	0.945584072210784	0.9345844697601442	0.41614125293222903	0.8441739558574587	0.9070357934676874	0.9194651455639715	0.5384615384615384	0.23076923076923078	0.0
4351	0.038793824103930084	0.0059013212008331125	-0.000813021908022722	0.7676401509805404	None	0	0	0.2857142857142857	2	0.875	7	1.0	0.875	9	7	0	0	0	0.1	10	1	0.6666666666666666	10	0.0	0.4444444444444444	0.5233137762343267	0.8882081775203947	0.7756737583380606	0.8944721420276541	0.4922647882372019	0.9352872742414133	0.8114049290710126	0.9083434507287385	0	0	0.0
2593	0.03950434938842001	0.0021455678804753265	-0.0021339712064992193	0.8902362667559511	None	0.25	1	0.36363636363636365	4	0.7142857142857143	10	0.35555555555555557	0.6428571428571429	12	9	3	0	0	0.5555555555555556	9	5	1.0666666666666667	16	0.0	0.2857142857142857	0.5233137762343267	0.922294003549645	0.7430173876316314	0.837440345690952	0.4922647882372019	0.9432467927900453	0.837325515396697	0.9095333837204808	0	0	0.0
3571	0.042387270359898886	0.0020915626401363198	0.00104571720583003	0.6588748624213199	None	0	0	0.3333333333333333	2	0.8333333333333334	5	1.0	0.8333333333333334	7	5	0	0	0	0.125	8	1	0.5333333333333333	8	0.0	0.2857142857142857	0.5796548912805518	0.9068813506567116	0.7756737583380606	0.833909639126519	0.4922647882372019	0.9507617602397569	0.8519876281630643	0.9074963179667787	0	0	0.0
3372	0.00820510305963911	0.00035745889034122176	7.950874378513873e-05	0.9975620939009466	None	0	0	0.2857142857142857	2	0.875	7	1.0	0.875	9	7	0	1	0	0.1	10	1	0.6666666666666666	10	0.5	0.4444444444444444	0.4402572263659376	0.853435400887428	0.3932759221778618	0.8825602295845444	0.4922647882372019	0.91824433203709	0.8130959586679037	0.8875355218148756	1.0	0	0.0
1577	None	None	None	None	None	0	0	0.5	2	0.75	3	1.0	0	0	0	5	0	0	0.6666666666666666	2	3	0.4	6	0.0	1.0	0	0	0	0	0	0	0	0	0	0	0
2241	None	None	None	None	None	0	0	0.3333333333333333	2	0.8333333333333334	5	1.0	0.8333333333333334	7	5	0	0	0	0.125	8	1	0.5333333333333333	8	0.0	0.8571428571428571	0.4667459319727355	0.8801830681650009	0.7287584967774623	0.8579064397829773	0.4922647882372019	0.9168137855987516	0.8147600451982874	0.8873545149113341	0	0	0.0
5624	0.04201062694002623	0.01763711606040299	-0.00952582675339848	0.7459677019186081	None	0	0	0.2857142857142857	2	0.875	7	1.0	0.875	9	7	0	0	0	0.1	10	1	0.6666666666666666	10	0.0	0.4444444444444444	0.5233137762343267	0.873749023454525	0.7287584967774623	0.8513464038357765	0.4922647882372019	0.9447791819456745	0.8227235931878463	0.8978087468694063	0	0	0.0
6133	0.05883530052014347	0.029680612478052554	0.02499748492437976	0.7352638512778285	None	0	0	0.25	2	0.9	9	1.0	0.9	11	9	0	0	0	0.08333333333333333	12	1	0.8	12	0.0	0.36363636363636365	0.5233137762343267	0.8705962962609338	0.7287584967774623	0.8665161286999884	0.4432760812308613	0.9384791276410921	0.8227235931878463	0.8972659333736298	0	0	0.0
6609	0.058175073259652196	0.028784006302579653	0.026363413718677783	0.7730496476963193	None	0	0	0.25	2	0.8888888888888888	8	1.0	0.8888888888888888	10	8	0	0	0	0.09090909090909091	11	1	0.7333333333333333	11	0.0	0.4	0.5233137762343267	0.8655835011960231	0.7628822871368269	0.8489377988129192	0.46777043473403157	0.9455824552853414	0.8371155295188344	0.895477661470903	0	0	0.0
350	None	None	None	None	None	0.5	1	0.5714285714285714	4	0.625	5	0.3333333333333333	0.625	9	5	0	0	0	0.8333333333333334	5	6	0.6666666666666666	10	0.0	0.5	0.5274340667589705	0.8319933350108862	0.7287584967774623	0.7036501253369695	0.37642626903435594	0.9476733546011233	0.8110203497135142	0.8565617535222597	0	0	0.0
7049	0.05441103264198808	0.03300099961734004	0.03165408712448698	0.7419368921300165	None	0	0	0.25	2	0.8888888888888888	8	1.0	0.8888888888888888	10	8	0	0	0	0.09090909090909091	11	1	0.7333333333333333	11	0.0	0.4	0.5233137762343267	0.8655835011960231	0.7628822871368269	0.8489377988129192	0.46777043473403157	0.9455824552853414	0.8371155295188344	0.895477661470903	0	0	0.0
5930	0.0832824233229363	0.026762902687369097	0.026759555777766078	0.7429050648249144	None	0	0	0.16666666666666666	2	0.9375	15	1.0	0.9375	17	15	0	0	0	0.05555555555555555	18	1	1.2	18	0.0	0.23529411764705882	0.5233137762343267	0.8641207282626462	0.7756737583380606	0.8068352332562145	0.4922647882372019	0.9548737406431744	0.8235047072257388	0.891923926461693	0	0	0.0
6875	0.059093027882506886	0.021735557096474192	-0.008145630339147236	0.7444034731630819	None	0	0	0.25	2	0.9	9	1.0	0.9	11	9	0	0	0	0.08333333333333333	12	1	0.8	12	0.0	0.36363636363636365	0.5233137762343267	0.8615733580657621	0.7970060774961916	0.8418791144309667	0.4432760812308613	0.938362089424191	0.8227235931878463	0.8884017163130407	0	0	0.0
1773	None	None	None	None	None	0	0	0.5	2	0.75	3	1.0	0.75	5	3	0	0	0	0.16666666666666666	6	1	0.4	6	0.0	0.4	0.6360903377756159	0.793919205891626	0.1974088347070581	0.7639675509221144	0.7507553715437771	0.8499481562598803	0.915647820197228	0.8052058566106557	0	0	0.0
1372	None	None	None	None	None	0	0	0.75	3	0.0	0	0.8333333333333334	0	2	0	2	0	0	0.6666666666666666	2	3	0.3333333333333333	5	0.0	0	0	0	0	0	0	0	0	0	0	0	0
2431	None	None	None	None	None	0	0	0.3333333333333333	2	0.8333333333333334	5	1.0	0.8333333333333334	7	5	0	0	0	0.125	8	1	0.5333333333333333	8	0.0	0.8571428571428571	0.4667459319727355	0.8801830681650009	0.7287584967774623	0.8579064397829773	0.4922647882372019	0.9168137855987516	0.8147600451982874	0.8873545149113341	0	0	0.0
1536	None	None	None	None	None	0	0	0.3333333333333333	1	1.0	2	1.0	1.0	2	2	1	2	0	0.25	1	4	0.26666666666666666	4	0.3333333333333333	0	0.41816332916012805	0.956759330633089	0.29404113490427425	0.6631637632318343	0.36372178273281613	0.8246206625214122	0.8857271842748697	0.8549613372659886	1.0	1.0	0.45111537808048396
5009	0.06133266351105121	0.025124880736867874	0.02137646192060989	0.7913684350116822	None	0	0	0.25	2	0.9	9	1.0	0.9	11	9	0	0	0	0.08333333333333333	12	1	0.8	12	0.0	0.36363636363636365	0.5233137762343267	0.8615733580657621	0.7970060774961916	0.8223135915125475	0.4432760812308613	0.9396788510012264	0.8345818073630544	0.8844700535990071	0	0	0.0
5862	0.06092066095945469	0.024705625082412513	0.014543729888245371	0.7589115712014831	None	0	0	0.2222222222222222	2	0.9090909090909091	10	1.0	0.9090909090909091	12	10	0	0	0	0.07692307692307693	13	1	0.8666666666666667	13	0.0	0.5	0.5233137762343267	0.8796610662630805	0.7628822871368269	0.8373459337471602	0.46777043473403157	0.9328013398369559	0.8424847938048665	0.8895472714821419	0	0	0.0
1964	None	None	None	None	None	0.5	1	0.6666666666666666	4	0.5	3	0.4444444444444444	0.5	7	3	0	0	0	0.5	6	3	0.5333333333333333	8	0.0	1.0	0.5796548912805518	0.8595267066108954	0.7287584967774623	0.8435714329518971	0.4922647882372019	0.9328814723719246	0.8110203497135142	0.8852122374159477	0	0	0.0
6315	0.07432666353644798	0.027812369043250167	0.007863698285924422	0.7743199808124626	None	0	0	0.2	2	0.9166666666666666	11	1.0	0.9166666666666666	13	11	0	0	0	0.07142857142857142	14	1	0.9333333333333333	14	0.0	0.3076923076923077	0.5233137762343267	0.8736342566552455	0.7970060774961916	0.8354365570355207	0.4432760812308613	0.9317186131963433	0.8597713485400057	0.8866708846231021	0	0	0.0
2112	None	None	None	None	None	0	0	0.16666666666666666	1	1.0	6	0.8888888888888888	0.5	4	3	3	4	0	1.0	3	3	0.5333333333333333	8	0.4444444444444444	0	0.3096828766969319	0.9419031306314238	0.546468679881907	0.8632550073930223	0.30077234909462236	0.8378352775872817	0.8549993103972924	0.8899467497290651	0.375	0.25	0.0
5469	0.04461398184733457	0.020538225626588587	0.018563457045166987	0.7328281041086169	None	0	0	0.2857142857142857	2	0.875	7	1.0	0.875	9	7	0	0	0	0.1	10	1	0.6666666666666666	10	0.0	0.4444444444444444	0.5233137762343267	0.868716236854218	0.7287584967774623	0.856124294056031	0.4922647882372019	0.952966746287061	0.8505513159236422	0.9026728416311156	0	0	0.0
4868	0.055359783125048447	0.027945117981601805	0.02386623113880977	0.7671449482648335	None	0	0	0.25	2	0.8888888888888888	8	1.0	0.8888888888888888	10	8	0	0	0	0.09090909090909091	11	1	0.7333333333333333	11	0.0	0.4	0.5233137762343267	0.8655835011960231	0.7628822871368269	0.8489377988129192	0.46777043473403157	0.946818143270503	0.8385280902397874	0.8962326087772605	0	0	0.0
1646	None	None	None	None	None	0	0	0.6666666666666666	4	0.3333333333333333	2	0.8888888888888888	0	0	0	7	1	0	1.0	3	3	0.5333333333333333	8	0.05555555555555555	0.8	0	0	0	0	0	0	0	0	0	0	0
2469	None	None	None	None	None	0	0	0.3333333333333333	4	0.625	10	0.4	0.125	2	2	15	5	0	0.5555555555555556	5	9	1.2	18	0.14705882352941177	0.25	0.20484143834846594	0.7404703010646942	0.5161930459921213	0.5781342853934883	0.28380186778044675	0.7478939880232645	0.8306629400799372	0.693595260640084	0.5	0.5	0.11505367450126261
6086	0.04605271043144492	0.019384323768849594	0.01878411543707218	0.7356663964781324	None	0	0	0.2857142857142857	2	0.875	7	1.0	0.875	9	7	0	0	0	0.1	10	1	0.6666666666666666	10	0.0	0.4444444444444444	0.5233137762343267	0.868716236854218	0.7287584967774623	0.856124294056031	0.4922647882372019	0.9541092604978625	0.8597713485400057	0.9034254799846465	0	0	0.0
6167	0.04431838093995317	0.0074466992722640206	0.0036795009324069802	0.8419237436797291	None	0	0	0.2857142857142857	2	0.875	7	1.0	0.875	9	7	0	0	0	0.1	10	1	0.6666666666666666	10	0.0	0.4444444444444444	0.4667459319727355	0.8706747245036528	0.7287584967774623	0.8648491765764487	0.4922647882372019	0.9308819799754231	0.926442596556959	0.8929409115193708	0	0	0.0
4317	0.06989245458535485	0.018328576506221977	0.015814723234853816	0.7338216709533706	None	0	0	0.2222222222222222	2	0.9090909090909091	10	1.0	0.9090909090909091	12	10	0	1	0	0.07692307692307693	13	1	0.8666666666666667	13	0.5	0.3333333333333333	0.38079280160963724	0.8800163897405305	0.7287584967774623	0.8454730315144814	0.4922647882372019	0.9312541421818898	0.8625447893082903	0.8908457801688304	1.0	0.08333333333333333	0.0
2779	0.022992562467672905	0.0033297369175582254	0.0018904549013526067	0.8897887088649973	None	0	0	0.3333333333333333	2	0.8333333333333334	5	1.0	0.8333333333333334	7	5	0	0	0	0.125	8	1	0.5333333333333333	8	0.0	0.8571428571428571	0.4667459319727355	0.8801830681650009	0.7287584967774623	0.8594305585498272	0.4922647882372019	0.9168137855987516	0.8147600451982874	0.887772290750351	0	0	0.0
4328	0.03424963762012214	0.009534107073278572	-0.008529365206483416	0.8091935798611658	None	0	0	0.2857142857142857	2	0.875	7	1.0	0.875	9	7	0	0	0	0.1	10	1	0.6666666666666666	10	0.0	0.4444444444444444	0.5233137762343267	0.8656033499068275	0.7500908159355932	0.8474504706944908	0.4432760812308613	0.9221652325546758	0.865713269851828	0.8825189810091338	0	0	0.0
4462	0.039593451411732795	0.006940757213387956	0.0059621620614564354	0.7931413529566358	None	0	0	0.3333333333333333	2	0.8571428571428571	6	1.0	0.8571428571428571	8	6	0	0	0	0.1111111111111111	9	1	0.6	9	0.0	0.5	0.49502985410353106	0.8662844423335663	0.7848053566319347	0.8767780764986266	0.3359495252886613	0.932023739195986	0.9024893352696124	0.8956365380043522	0	0	0.0
1347	None	None	None	None	None	0	0	0.16666666666666666	1	1.0	6	0.4444444444444444	0.16666666666666666	1	1	6	3	0	0.5	3	6	0.5333333333333333	8	0.1875	0	0.1	0.5	0.46672357920810315	0.5	0.3925430236996331	0.5	0.8296489849860003	0.5	1.0	1.0	0.0
744	None	None	None	None	None	1.0	1	1.0	4	0.25	1	0.6666666666666666	0	2	0	3	1	0	1.0	3	3	0.4	6	0.125	0.6666666666666666	0	0	0	0	0	0	0	0	0	0	0
761	None	None	None	None	None	0	0	0.25	1	1.0	4	0.5	0.25	1	1	4	2	0	0.75	3	4	0.4	6	0.16666666666666666	0	0.1	0.5	0.47051375732667483	0.5	0.3925430236996331	0.5	0.83130817271088	0.5	1.0	1.0	0.0
6819	0.04440344730436768	0.01385518144294198	0.013442836284240728	0.8145913961932403	None	0	0	0.2857142857142857	2	0.875	7	1.0	0.875	9	7	0	0	0	0.1	10	1	0.6666666666666666	10	0.0	0.4444444444444444	0.5233137762343267	0.8656033499068275	0.7970060774961916	0.8689646132037117	0.4432760812308613	0.920345700879582	0.8409203750888916	0.8876714079504934	0	0	0.0
1860	None	None	None	None	None	0	0	1.0	4	0.0	0	0.6666666666666666	0	2	0	3	2	0	1.0	3	3	0.4	6	0.25	0.6666666666666666	0	0	0	0	0	0	0	0	0	0	0
1053	None	None	None	None	None	0	0	0.375	3	0.6666666666666666	6	0.6111111111111112	0.5555555555555556	8	5	2	3	0	0.2222222222222222	2	9	0.7333333333333333	11	0.6	0.2	0.8783987344983842	0.6927652462345321	0.6828543222364492	0.9086729316695946	0.16142149002412848	0.9592671501785117	0.9502774416577564	0.889919320573377	0.25	0.5	0.0
2790	0.003371663315883323	0.00020337663293650075	0.00020326495591309194	0.976923665377614	None	0.5	1	0.5	3	0.5714285714285714	4	0.6	0.2857142857142857	4	2	4	2	0	0.6	5	3	0.6	9	0.2	0	0.6152398761846125	0.7116417774738725	0.3930006204348243	0.8447526866042508	0.635940807776735	0.5073493504016822	0.7813637196409338	0.7059092674531705	0.75	0.75	0.25943786128964774
7137	0.04080841004183572	0.013872558930899245	-0.0030484397465280464	0.7773208491909351	None	0	0	0.2857142857142857	2	0.875	7	1.0	0.875	9	7	0	0	0	0.1	10	1	0.6666666666666666	10	0.0	0.4444444444444444	0.4667459319727355	0.8863186239235857	0.7287584967774623	0.8400633373747759	0.5176129437474166	0.9334929914853937	0.8227235931878463	0.8926404912977071	0	0	0.0
2466	None	None	None	None	None	0	0	0.3333333333333333	4	0.625	10	0.4	0.0625	1	1	16	5	0	0.5555555555555556	5	9	1.2	18	0.1388888888888889	0.25	0.1	0.5	0.4591432229709597	0.5	0.3925430236996331	0.5	0.8263415283769816	0.5	1.0	1.0	0.15394796246121636
3507	0.05888461909624645	0.026408768414484755	0.017373651914118722	0.7837780273861632	None	0	0	0.25	2	0.8888888888888888	8	1.0	0.8888888888888888	10	8	0	0	0	0.09090909090909091	11	1	0.7333333333333333	11	0.0	0.4	0.5233137762343267	0.8655835011960231	0.7628822871368269	0.8392019674589545	0.46777043473403157	0.946818143270503	0.8457860832365676	0.8939163462986429	0	0	0.0
3028	0.06487193594559489	0.008981809609468185	-0.008644659238700713	0.6782350160260758	None	0	0	0.25	2	0.9	9	1.0	0.9	11	9	0	0	0	0.08333333333333333	12	1	0.8	12	0.0	0.36363636363636365	0.26679012722785134	0.8623799100367506	0.7267389452135773	0.8442721976624998	0.5176129437474166	0.9428122994307959	0.8625447893082903	0.8918100059341993	0	0	0.0
4223	0.07008948399699198	0.02692316299198206	0.021709021087273257	0.7658718861350291	None	0	0	0.25	2	0.9	9	1.0	0.9	11	9	0	0	0	0.08333333333333333	12	1	0.8	12	0.0	0.36363636363636365	0.5233137762343267	0.8615733580657621	0.7970060774961916	0.8320106970624649	0.4432760812308613	0.9396788510012264	0.8235047072257388	0.8867608481428544	0	0	0.0
3735	0.07366116971277865	0.027104417761812667	0.024840737974930815	0.6964436859012436	None	0	0	0.25	2	0.9	9	1.0	0.9	11	9	0	0	0	0.08333333333333333	12	1	0.8	12	0.0	0.36363636363636365	0.5233137762343267	0.8761909403536237	0.7287584967774623	0.8545831713555769	0.4922647882372019	0.946173199376324	0.8625447893082903	0.9000849711258141	0	0	0.0
4972	0.04471609356777376	0.020428596299809473	0.020192363618431193	0.7427308340771972	None	0	0	0.2857142857142857	2	0.875	7	1.0	0.875	9	7	0	0	0	0.1	10	1	0.6666666666666666	10	0.0	0.4444444444444444	0.5233137762343267	0.868716236854218	0.7287584967774623	0.856124294056031	0.4922647882372019	0.9541092604978625	0.8597713485400057	0.9034254799846465	0	0	0.0
7509	0.055692925648305226	0.02943168771696953	0.026357937797098996	0.7591712121478855	None	0	0	0.25	2	0.8888888888888888	8	1.0	0.8888888888888888	10	8	0	0	0	0.09090909090909091	11	1	0.7333333333333333	11	0.0	0.4	0.5233137762343267	0.8655835011960231	0.7628822871368269	0.8489377988129192	0.46777043473403157	0.9455824552853414	0.8371155295188344	0.895477661470903	0	0	0.0
2684	0.0016837065671014043	0.0003024512794906433	0.0001781318327220466	0.9948204199394935	None	0.3333333333333333	1	0.875	7	0.0	0	0.6875	0	5	0	5	1	0	1.0	4	4	0.7333333333333333	11	0.1111111111111111	0.5714285714285714	0	0	0	0	0	0	0	0	0	0	0
3314	0.046885272689482546	0.020164730323318756	0.009431673225098476	0.7235198412625985	None	0	0	0.25	2	0.8888888888888888	8	1.0	0.8888888888888888	10	8	0	0	0	0.09090909090909091	11	1	0.7333333333333333	11	0.0	0.4	0.5233137762343267	0.8655835011960231	0.7628822871368269	0.8489377988129192	0.46777043473403157	0.9455824552853414	0.8400923387446573	0.895477661470903	0	0	0.0
7186	0.049572928062352584	0.011209602253298024	0.009008432110493294	0.8189580271231729	None	0	0	0.25	2	0.8888888888888888	8	1.0	0.8888888888888888	10	8	0	0	0	0.09090909090909091	11	1	0.7333333333333333	11	0.0	0.4	0.49502985410353106	0.872583310229305	0.7628822871368269	0.8485549343472714	0.46777043473403157	0.9199737238746385	0.8884891031214631	0.883887041992595	0	0	0.0
3109	0.050100457052517935	0.020840209701910178	0.014005073748930893	0.7207434524536938	None	0	0	0.25	2	0.8888888888888888	8	1.0	0.8888888888888888	10	8	0	0	0	0.09090909090909091	11	1	0.7333333333333333	11	0.0	0.4	0.5233137762343267	0.8655835011960231	0.7628822871368269	0.8489377988129192	0.46777043473403157	0.9453863843981005	0.8400923387446573	0.8953589209525195	0	0	0.0
933	None	None	None	None	None	0	0	0.3333333333333333	2	0.8333333333333334	5	0.8	0.5	5	3	2	1	0	0.4	5	2	0.5333333333333333	8	0.16666666666666666	0.6666666666666666	0.8702669226457835	0.8858003904845999	0.12525538473923487	0.9639622004748563	0.45759211689948354	0.6026086549944316	0.9546695274933945	0.8718174497602698	1.0	0.2	0.0
2031	None	None	None	None	None	0	0	1.0	1	0	0	1.0	0	1	0	0	0	0	0.5	2	1	0.13333333333333333	2	0.0	0	0	0	0	0	0	0	0	0	0	0	0
2522	None	None	None	None	None	0	0	0.6666666666666666	2	0.5	1	0.6666666666666666	0.5	2	1	1	0	0	0.6666666666666666	3	2	0.26666666666666666	4	0.0	0	0.6666125582648427	0.9192933743135024	0.6618385338074322	0.8525470257013489	0.6022551820229147	0.7634122134202914	0.6317173895366188	0.856476426877545	0	0	0.0
1423	None	None	None	None	None	0.5	1	0.8333333333333334	5	0.2857142857142857	2	0.5625	0.2857142857142857	6	2	2	0	0	1.0	4	4	0.6	9	0.0	0.8	0.42024023637138513	0.7927812343316031	0.46465378928433054	0.9161452269951016	0.38901701017886176	0.8444830312743971	0.8042039584132314	0.8591534857673847	0	0	0.0
1561	None	None	None	None	None	0	0	0.2	1	1.0	5	0.7777777777777778	0.6	3	3	3	4	0	1.0	3	3	0.4666666666666667	7	0.4	0	0.3102235891890325	0.8059668405378385	0.46672357920810315	0.709256430297467	0.3266261058150123	0.6987251830981143	0.7552522412313822	0.7412242231019965	0.5	0.3333333333333333	0.0
5220	0.07356262763321503	0.018786406742945707	0.017545179587163028	0.7771013856923112	None	0	0	0.25	2	0.9	9	1.0	0.9	11	9	0	0	0	0.08333333333333333	12	1	0.8	12	0.0	0.36363636363636365	0.5233137762343267	0.8615733580657621	0.7970060774961916	0.8320106970624649	0.4432760812308613	0.9396788510012264	0.8235047072257388	0.8867608481428544	0	0	0.0
545	None	None	None	None	None	0	0	0.5714285714285714	4	0.5	4	0.625	0.5	6	4	3	2	0	1.0	4	4	0.6666666666666666	10	0.25	0.6666666666666666	0.5957436739477211	0.924216592254272	0.4479521920887789	0.8971214078638222	0.3715251862874054	0.8884501705043749	0.891928972278489	0.9044120782600308	0.5833333333333334	0.16666666666666666	0.0
6324	0.04946637771320872	0.0127779412426164	0.012385393917811178	0.7872479749316169	None	0	0	0.25	2	0.8888888888888888	8	1.0	0.8888888888888888	10	8	0	0	0	0.09090909090909091	11	1	0.7333333333333333	11	0.0	0.4	0.49502985410353106	0.872583310229305	0.7628822871368269	0.8485549343472714	0.46777043473403157	0.9199737238746385	0.8884891031214631	0.883887041992595	0	0	0.0
2352	None	None	None	None	None	0.3333333333333333	1	0.75	6	0.2222222222222222	2	0.6875	0.2222222222222222	6	2	4	1	0	1.0	4	4	0.7333333333333333	11	0.125	0.5714285714285714	0.42024023637138513	0.8289340335750914	0.5707497646951399	0.9065778536210287	0.3458578809837288	0.7876525070798704	0.7792148836118212	0.848192059521463	1.0	0.3333333333333333	0.0
6398	0.05649138355876161	0.029380013424051925	0.02802350641133384	0.7477594577931261	None	0	0	0.25	2	0.8888888888888888	8	1.0	0.8888888888888888	10	8	0	0	0	0.09090909090909091	11	1	0.7333333333333333	11	0.0	0.4	0.5233137762343267	0.8655835011960231	0.7628822871368269	0.8489377988129192	0.46777043473403157	0.9455824552853414	0.8371155295188344	0.895477661470903	0	0	0.0
2018	None	None	None	None	None	0.5	1	0.8333333333333334	5	0.16666666666666666	1	0.6666666666666666	0	3	0	4	1	0	0.75	4	3	0.5333333333333333	8	0.1111111111111111	0.8	0	0	0	0	0	0	0	0	0	0	0
948	None	None	None	None	None	0	0	0.5	3	0.7142857142857143	5	0.375	0.7142857142857143	8	5	0	0	0	0.6666666666666666	4	6	0.6	9	0.0	0.6666666666666666	0.49502985410353106	0.8730457277779471	0.7628822871368269	0.8721130518726637	0.46777043473403157	0.9199077061819988	0.8400923387446573	0.8905471670583857	0	0	0.0
5371	0.042519247150945426	0.018725014838134206	0.017718048594165453	0.8295107887644242	None	0	0	0.2857142857142857	2	0.875	7	1.0	0.875	9	7	0	0	0	0.1	10	1	0.6666666666666666	10	0.0	0.4444444444444444	0.5233137762343267	0.8656033499068275	0.7970060774961916	0.8689646132037117	0.4432760812308613	0.920345700879582	0.8409203750888916	0.8876714079504934	0	0	0.0
6414	0.06942601457861927	0.02002207596437386	0.009523920883679479	0.7897867640285545	None	0	0	0.25	2	0.9	9	1.0	0.9	11	9	0	0	0	0.08333333333333333	12	1	0.8	12	0.0	0.36363636363636365	0.5233137762343267	0.8615733580657621	0.7970060774961916	0.8320106970624649	0.4432760812308613	0.9396788510012264	0.8235047072257388	0.8867608481428544	0	0	0.0
6936	0.06184218317679697	0.02593349396282772	-0.005822933185125999	0.7771921100101424	None	0	0	0.25	2	0.9	9	1.0	0.9	11	9	0	0	0	0.08333333333333333	12	1	0.8	12	0.0	0.36363636363636365	0.5233137762343267	0.8615733580657621	0.7970060774961916	0.8418791144309667	0.4432760812308613	0.938362089424191	0.8227235931878463	0.8884017163130407	0	0	0.0
7281	0.05525358799054269	0.026996023087532826	0.023071817783896057	0.7748917837039568	None	0	0	0.25	2	0.8888888888888888	8	1.0	0.8888888888888888	10	8	0	0	0	0.09090909090909091	11	1	0.7333333333333333	11	0.0	0.4	0.5233137762343267	0.8655835011960231	0.7628822871368269	0.8489377988129192	0.46777043473403157	0.9455824552853414	0.8371155295188344	0.895477661470903	0	0	0.0
1220	None	None	None	None	None	0	0	0.5	1	1.0	1	0.75	0	1	0	1	2	0	1.0	2	2	0.2	3	0.4	0	0	0	0	0	0	0	0	0	0	0	0
2619	0.001640467692670974	0.00028331486952050367	0.00018116478109638217	0.9948760119517628	None	0.3333333333333333	1	0.875	7	0.0	0	0.6875	0	5	0	5	1	0	1.0	4	4	0.7333333333333333	11	0.1111111111111111	0.5714285714285714	0	0	0	0	0	0	0	0	0	0	0
2234	None	None	None	None	None	0	0	0.5	1	1.0	1	0.75	0	0	0	2	0	0	1.0	2	2	0.2	3	0.0	0	0	0	0	0	0	0	0	0	0	0	0
6043	0.054521528453115455	0.029774394165496428	0.02770135506492919	0.7498518737772746	None	0	0	0.25	2	0.8888888888888888	8	1.0	0.8888888888888888	10	8	0	0	0	0.09090909090909091	11	1	0.7333333333333333	11	0.0	0.4	0.5233137762343267	0.8655835011960231	0.7628822871368269	0.8489377988129192	0.46777043473403157	0.946818143270503	0.8385280902397874	0.8962326087772605	0	0	0.0
519	None	None	None	None	None	0	0	0.2	1	1.0	5	0.4666666666666667	0.2	1	1	5	3	0	0.6	3	5	0.4666666666666667	7	0.21428571428571427	0	0.1	0.5	0.46672357920810315	0.5	0.3925430236996331	0.5	0.8296489849860003	0.5	1.0	1.0	0.11540519659925352
740	None	None	None	None	None	0.5	1	0.8333333333333334	5	0.14285714285714285	1	0.6	0.14285714285714285	4	1	4	0	0	0.6	3	5	0.6	9	0.0	0.5	0.39736158439712616	0.7400718062226096	0.31976693591175637	0.7830304025098469	0.5770378739187162	0.6669369332244424	0.7870700195850143	0.7326363801423921	0	0	0.0
4092	0.06374395264412122	0.028048664863657945	0.023855553187721527	0.7616235819781503	None	0	0	0.25	2	0.8888888888888888	8	1.0	0.8888888888888888	10	8	0	0	0	0.09090909090909091	11	1	0.7333333333333333	11	0.0	0.4	0.5233137762343267	0.8655835011960231	0.7628822871368269	0.8392019674589545	0.46777043473403157	0.9455824552853414	0.8450619188371558	0.8931465564453257	0	0	0.0
898	None	None	None	None	None	0	0	0.4	2	0.8	4	0.875	0.4	4	2	2	1	0	0.5	4	2	0.4666666666666667	7	0.16666666666666666	0.8	0.6654119063717181	0.8900178868911923	0.21168039847240996	0.970481803406567	0.465472667376453	0.60940902329234	0.9379883274084043	0.8817922456434899	1.0	0.25	0.0
5674	0.06745715687965644	0.018258671862002317	-0.0007002158337829397	0.7576557524433181	None	0	0	0.18181818181818182	2	0.9285714285714286	13	1.0	0.9285714285714286	15	13	0	0	0	0.0625	16	1	1.0666666666666667	16	0.0	0.26666666666666666	0.5233137762343267	0.8703683018236658	0.7287584967774623	0.8208906858071537	0.4922647882372019	0.9542170988383014	0.8311858337380646	0.8960914321629941	0	0	0.0
615	None	None	None	None	None	0	0	1.0	1	0	0	1.0	0	1	0	0	1	0	0.5	2	1	0.13333333333333333	2	0.3333333333333333	0	0	0	0	0	0	0	0	0	0	0	0
4461	0.04158456772724735	0.0020217394525908895	-0.0017916711246964078	0.9961459324830295	None	0	0	0.25	2	0.9	9	1.0	0.9	11	9	0	0	0	0.08333333333333333	12	1	0.8	12	0.0	0.36363636363636365	0.6046926731006068	0.948992998257136	0.6093285603609786	0.8122723714964541	0.4922647882372019	0.8949842796978354	0.8114049290710126	0.8981643409856416	0	0	0.0
1996	None	None	None	None	None	0	0	0.6666666666666666	2	0.5	1	1.0	0	0	0	3	0	0	1.0	2	2	0.26666666666666666	4	0.0	0	0	0	0	0	0	0	0	0	0	0	0
7198	0.053750563026433315	0.0283857755904262	0.024828098366710696	0.7746918211806264	None	0	0	0.25	2	0.8888888888888888	8	1.0	0.8888888888888888	10	8	0	0	0	0.09090909090909091	11	1	0.7333333333333333	11	0.0	0.4	0.5233137762343267	0.8655835011960231	0.7628822871368269	0.8489377988129192	0.46777043473403157	0.9455824552853414	0.8371155295188344	0.895477661470903	0	0	0.0
537	None	None	None	None	None	0	0	0.6666666666666666	2	0.0	0	0.6666666666666666	0	1	0	2	1	0	0.6666666666666666	2	3	0.26666666666666666	4	0.14285714285714285	1.0	0	0	0	0	0	0	0	0	0	0	0
5473	0.04505828505695066	0.017147045188296847	0.016634655849106537	0.8190513575684153	None	0	0	0.2857142857142857	2	0.875	7	1.0	0.875	9	7	0	0	0	0.1	10	1	0.6666666666666666	10	0.0	0.4444444444444444	0.5233137762343267	0.8656033499068275	0.7970060774961916	0.8689646132037117	0.4432760812308613	0.920345700879582	0.8409203750888916	0.8876714079504934	0	0	0.0
2995	0.050439140391737323	0.020457320074978254	0.015375288750701205	0.716411310150467	None	0	0	0.25	2	0.8888888888888888	8	1.0	0.8888888888888888	10	8	0	0	0	0.09090909090909091	11	1	0.7333333333333333	11	0.0	0.4	0.5233137762343267	0.8655835011960231	0.7628822871368269	0.8489377988129192	0.46777043473403157	0.9453863843981005	0.8400923387446573	0.8953589209525195	0	0	0.0
3228	0.03149475789176936	0.003452504527503568	-0.0029925383330700185	0.871070033307396	None	0	0	0.2857142857142857	2	0.875	7	1.0	0.875	9	7	0	0	0	0.1	10	1	0.6666666666666666	10	0.0	0.4444444444444444	0.5233137762343267	0.8623310632096508	0.7500908159355932	0.8578849101044719	0.4432760812308613	0.8136015486823063	0.8625447893082903	0.8458046499786003	0	0	0.0
1469	None	None	None	None	None	0.5	1	0.8333333333333334	5	0.16666666666666666	1	0.5	0.16666666666666666	4	1	3	0	0	1.0	4	4	0.5333333333333333	8	0.0	0.5	0.31428387250082157	0.7781562758319471	0.4452359216482661	0.7460303292694713	0.5457853598424334	0.6924467840458917	0.7590124994307276	0.7403963515503094	0	0	0.0
7044	0.037909090648962494	0.009176638397386793	0.007010490924304919	0.7103171220412813	None	0	0	0.2857142857142857	2	0.875	7	1.0	0.875	9	7	0	0	0	0.1	10	1	0.6666666666666666	10	0.0	0.4444444444444444	0.5233137762343267	0.8629613518205116	0.8408522164864071	0.8699361020916528	0.33479897035051465	0.8168596582374911	0.9262176970743948	0.8513512254993861	0	0	0.0
7089	0.04476762453615581	0.020284026673415893	0.019970008898006007	0.738202067853803	None	0	0	0.2857142857142857	2	0.875	7	1.0	0.875	9	7	0	0	0	0.1	10	1	0.6666666666666666	10	0.0	0.4444444444444444	0.5233137762343267	0.868716236854218	0.7287584967774623	0.856124294056031	0.4922647882372019	0.952966746287061	0.8505513159236422	0.9026728416311156	0	0	0.0
1119	None	None	None	None	None	0	0	0.5	1	1.0	1	0.75	0	1	0	1	0	0	1.0	2	2	0.2	3	0.0	0	0	0	0	0	0	0	0	0	0	0	0
1883	None	None	None	None	None	1.0	1	0.8	4	0.0	0	0.5833333333333334	0	3	0	3	1	0	0.75	4	3	0.4666666666666667	7	0.14285714285714285	0.4	0	0	0	0	0	0	0	0	0	0	0
4214	0.02708501573288155	0.0028670623539591225	-0.0008148452218389245	0.6728884340124659	None	0	0	0.3333333333333333	2	0.8333333333333334	5	1.0	0.8333333333333334	7	5	0	0	0	0.125	8	1	0.5333333333333333	8	0.0	0.5714285714285714	0.4667459319727355	0.8573799225032872	0.8408522164864071	0.8906568278864884	0.20020573992109206	0.8332184932173162	0.9335797999885544	0.8621494704756401	0	0	0.0
3056	0.05130076938959494	0.007206437511063206	0.007156457405392252	0.7911499429025418	None	0	0	0.25	2	0.9	9	1.0	0.9	11	9	0	0	0	0.08333333333333333	12	1	0.8	12	0.0	0.36363636363636365	0.5233137762343267	0.9313676906085363	0.7287584967774623	0.8550504210405188	0.4922647882372019	0.9455801754047384	0.8597713485400057	0.9177814590627053	0	0	0.0
1048	None	None	None	None	None	0.5	1	0.5714285714285714	4	0.625	5	0.625	0.375	6	3	3	2	0	1.0	4	4	0.6666666666666666	10	0.2857142857142857	0.3333333333333333	0.4840370762614986	0.7969682088895941	0.46465378928433054	0.9383333086804331	0.25298451372222636	0.8517377395481717	0.840333016486509	0.8750138165043645	0.5833333333333334	0.3333333333333333	0.0
5168	0.07497229515779205	0.01906010614847058	0.004950335105728454	0.7507973116501272	None	0	0	0.2	2	0.9166666666666666	11	1.0	0.9166666666666666	13	11	0	0	0	0.07142857142857142	14	1	0.9333333333333333	14	0.0	0.3076923076923077	0.5233137762343267	0.8736342566552455	0.7970060774961916	0.8354365570355207	0.4432760812308613	0.9317186131963433	0.8597713485400057	0.8866708846231021	0	0	0.0
2015	None	None	None	None	None	0	0	0.5	3	0.7142857142857143	5	0.9	0.2857142857142857	2	2	6	1	0	0.4	5	2	0.6	9	0.0625	0.8571428571428571	0.3743287897168964	0.6675259910998231	0.5037891659264535	0.795193287701892	0.39298172906533063	0.5386659605086397	0.6613995295044224	0.6761576602468273	1.0	0.5	0.0
623	None	None	None	None	None	0.3333333333333333	1	0.5	4	0.7	7	0.4	0.5	9	5	2	3	0	0.8333333333333334	6	5	0.8	12	0.75	0.3333333333333333	0.5148424940479444	0.9362778229962712	0.3281782098528407	0.8502850522514852	0.92808373410874	0.8992866120067154	0.9388922981364844	0.90065411303822	0.2222222222222222	0.2222222222222222	0.0
7336	0.02787189011125845	0.006669661823376084	0.004408959042553494	0.5501146385290618	None	0	0	0.3333333333333333	2	0.8571428571428571	6	1.0	0.8571428571428571	8	6	0	0	0	0.1111111111111111	9	1	0.6	9	0.0	0.5	0.49502985410353106	0.8621861661533555	0.7954715162110002	0.8777548955333452	0.3217409105759767	0.8257401831580709	0.8960474352220291	0.8565443117875845	0	0	0.0
4762	0.056937154120489296	0.02207363144660535	0.015841922779435448	0.7233414000831317	None	0	0	0.25	2	0.9	9	1.0	0.9	11	9	0	0	0	0.08333333333333333	12	1	0.8	12	0.0	0.36363636363636365	0.5233137762343267	0.8749895702245032	0.7287584967774623	0.8761554898467697	0.4922647882372019	0.9436690092515511	0.8597713485400057	0.9038094465412473	0	0	0.0
3032	0.04944424843625334	0.024599172589484932	0.01663865711464839	0.7718430976415984	None	0	0	0.25	2	0.8888888888888888	8	1.0	0.8888888888888888	10	8	0	0	0	0.09090909090909091	11	1	0.7333333333333333	11	0.0	0.4	0.5233137762343267	0.8655835011960231	0.7628822871368269	0.8489377988129192	0.46777043473403157	0.9455824552853414	0.8400923387446573	0.895477661470903	0	0	0.0
601	None	None	None	None	None	1.0	1	0.8	4	0.4	2	0.4666666666666667	0.2	3	1	3	1	0	0.6	3	5	0.4666666666666667	7	0.125	1.0	0.6496412135331693	0.7069405569306519	0.501012897697051	0.8053453129300048	0.6388807596769128	0.5938100809895637	0.6465130859060618	0.7096018803730566	1.0	0.6666666666666666	0.0
4729	0.044114481468959084	0.016223331414516665	0.01609782498684592	0.805542149904352	None	0	0	0.2857142857142857	2	0.875	7	1.0	0.875	9	7	0	0	0	0.1	10	1	0.6666666666666666	10	0.0	0.4444444444444444	0.5233137762343267	0.8656033499068275	0.7970060774961916	0.8689646132037117	0.4432760812308613	0.920345700879582	0.8409203750888916	0.8876714079504934	0	0	0.0
6401	0.057172887478842506	0.02774718929900674	0.024115959710749788	0.7731935461384334	None	0	0	0.25	2	0.8888888888888888	8	1.0	0.8888888888888888	10	8	0	0	0	0.09090909090909091	11	1	0.7333333333333333	11	0.0	0.4	0.5233137762343267	0.8655835011960231	0.7628822871368269	0.8489377988129192	0.46777043473403157	0.946818143270503	0.8385280902397874	0.8962326087772605	0	0	0.0
3131	0.040558947690176574	0.007001145474666595	0.00549967436421155	0.692111774076615	None	0	0	0.2857142857142857	2	0.875	7	1.0	0.875	9	7	0	0	0	0.1	10	1	0.6666666666666666	10	0.0	0.4444444444444444	0.6010315807779145	0.8937512546964298	0.7787573676734075	0.7770523898330951	0.5176129437474166	0.9702937391328815	0.8519876281630643	0.9078910411542731	0	0	0.0
1310	None	None	None	None	None	0	0	0.2	1	1.0	5	0.7777777777777778	0.6	3	3	3	4	0	1.0	3	3	0.4666666666666667	7	0.4	0	0.3102235891890325	0.9272881493473366	0.468618668267389	0.80026851206813	0.3266261058150123	0.5883526782965247	0.8304781972572863	0.8069476904077009	0.5	0.6666666666666666	0.0
5986	0.05369800417347754	0.028836000609484852	0.02694203660241917	0.7471261592706508	None	0	0	0.25	2	0.8888888888888888	8	1.0	0.8888888888888888	10	8	0	0	0	0.09090909090909091	11	1	0.7333333333333333	11	0.0	0.4	0.5233137762343267	0.8655835011960231	0.7628822871368269	0.8489377988129192	0.46777043473403157	0.946818143270503	0.8385280902397874	0.8962326087772605	0	0	0.0
3160	0.04809645034106852	0.007648682133579159	-0.002603845492319983	0.806684282465159	None	0	0	0.25	2	0.8888888888888888	8	1.0	0.8888888888888888	10	8	0	0	0	0.09090909090909091	11	1	0.7333333333333333	11	0.0	0.4	0.49502985410353106	0.8748030407764074	0.7848053566319347	0.8714527923604473	0.3359495252886613	0.9211057426443588	0.9052314566231476	0.8914024820689288	0	0	0.0
7046	0.056304648583306936	0.02854171883234907	0.026090712542041764	0.765046976894842	None	0	0	0.25	2	0.8888888888888888	8	1.0	0.8888888888888888	10	8	0	0	0	0.09090909090909091	11	1	0.7333333333333333	11	0.0	0.4	0.5233137762343267	0.8655835011960231	0.7628822871368269	0.8489377988129192	0.46777043473403157	0.9455824552853414	0.8371155295188344	0.895477661470903	0	0	0.0
6579	0.05362055469088306	0.022809071190786685	0.014274984160281752	0.7535230934975986	None	0	0	0.25	2	0.8888888888888888	8	1.0	0.8888888888888888	10	8	0	0	0	0.09090909090909091	11	1	0.7333333333333333	11	0.0	0.4	0.5233137762343267	0.8784603227305864	0.7628822871368269	0.8489377988129192	0.46777043473403157	0.9455824552853414	0.8605200187781112	0.8990257577944432	0	0	0.0
1493	None	None	None	None	None	0.5	1	0.8333333333333334	5	0.2857142857142857	2	0.5625	0.2857142857142857	7	2	1	0	0	1.0	4	4	0.6	9	0.0	0.8	0.49047597790488184	0.8137376518656296	0.5707497646951399	0.9436900973957021	0.4361051502678321	0.843726481158458	0.857792364586071	0.8800823209657767	0	0	0.0
6194	0.07479357941956853	0.028334444804598406	0.024153268689685807	0.7320776189717355	None	0	0	0.25	2	0.9	9	1.0	0.9	11	9	0	0	0	0.08333333333333333	12	1	0.8	12	0.0	0.36363636363636365	0.5233137762343267	0.8776747139950651	0.7287584967774623	0.8468655420817323	0.4922647882372019	0.9448528740336929	0.8705772594402675	0.8978854689695369	0	0	0.0
1097	None	None	None	None	None	0	0	0.16666666666666666	3	0.88	22	0.14835164835164835	0.8	21	20	5	0	0	0.9285714285714286	13	14	1.8	27	0.0	0.07692307692307693	0.4513317234002373	0.9028807832243836	0.5427902169634592	0.8285816532518325	0.3094980992054493	0.7722738343578583	0.8007177348906115	0.8423057411688355	0	0	0.0
5781	0.05656806593229207	0.029738476981802233	0.027919466544720984	0.7638517243695475	None	0	0	0.25	2	0.9	9	1.0	0.9	11	9	0	0	0	0.08333333333333333	12	1	0.8	12	0.0	0.36363636363636365	0.5233137762343267	0.8705962962609338	0.7287584967774623	0.8665161286999884	0.4432760812308613	0.938251556886772	0.8147600451982874	0.897144968116045	0	0	0.0
3821	0.06692697866069662	0.026581652490276355	0.023142364834807336	0.7004014015224016	None	0	0	0.25	2	0.9	9	1.0	0.9	11	9	0	0	0	0.08333333333333333	12	1	0.8	12	0.0	0.36363636363636365	0.5233137762343267	0.8776747139950651	0.7287584967774623	0.8545831713555769	0.4922647882372019	0.946173199376324	0.8597713485400057	0.9004963675062128	0	0	0.0
1575	None	None	None	None	None	0.5	1	0.6666666666666666	4	0.5714285714285714	4	0.36	0.5714285714285714	8	4	0	0	0	1.0	5	5	0.6	9	0.0	1.0	0.5796548912805518	0.6574346632514533	0.7848053566319347	0.7284248943328506	0.4432760812308613	0.9503421945946712	0.8128973901638805	0.8220158395237253	0	0	0.0
4439	0.058598533689654356	0.0314306329594674	0.030451900195979976	0.7446463499267216	None	0	0	0.25	2	0.8888888888888888	8	1.0	0.8888888888888888	10	8	0	0	0	0.09090909090909091	11	1	0.7333333333333333	11	0.0	0.4	0.5233137762343267	0.8655835011960231	0.7628822871368269	0.8489377988129192	0.46777043473403157	0.946818143270503	0.8385280902397874	0.8962326087772605	0	0	0.0
6253	0.05266353122467584	0.030005726605287105	0.0273844047513641	0.759158733931676	None	0	0	0.25	2	0.8888888888888888	8	1.0	0.8888888888888888	10	8	0	0	0	0.09090909090909091	11	1	0.7333333333333333	11	0.0	0.4	0.5233137762343267	0.8655835011960231	0.7628822871368269	0.8489377988129192	0.46777043473403157	0.9455824552853414	0.8371155295188344	0.895477661470903	0	0	0.0
7388	0.06235251954681776	0.028631841625265463	0.02792328524911432	0.7771586363740848	None	0	0	0.25	2	0.9	9	1.0	0.9	11	9	0	0	0	0.08333333333333333	12	1	0.8	12	0.0	0.36363636363636365	0.5233137762343267	0.8745562003194952	0.7287584967774623	0.8385544840871249	0.4922647882372019	0.9416195514009805	0.8505513159236422	0.893150163545185	0	0	0.0
448	None	None	None	None	None	0.25	1	0.4	4	0.7692307692307693	10	0.38461538461538464	0.7692307692307693	12	10	2	2	0	0.23076923076923078	13	3	1.0	15	0.3333333333333333	1.0	0.5247173838269958	0.8853399482643691	0.4092274478871416	0.9195076221801605	0.15287477782586353	0.8940884342498436	0.8201168646756876	0.9006342748196609	0.5416666666666666	0.5	0.0
6169	0.04388466400511132	0.01938740298634276	0.017513191545992422	0.7311068537104113	None	0	0	0.2857142857142857	2	0.875	7	1.0	0.875	9	7	0	0	0	0.1	10	1	0.6666666666666666	10	0.0	0.4444444444444444	0.5233137762343267	0.868716236854218	0.7287584967774623	0.856124294056031	0.4922647882372019	0.9541092604978625	0.8597713485400057	0.9034254799846465	0	0	0.0
169	None	None	None	None	None	0	0	1.0	2	0.0	0	0.75	0	2	0	0	0	0	1.0	2	2	0.2	3	0.0	0	0	0	0	0	0	0	0	0	0	0	0
2396	None	None	None	None	None	0	0	0.4	2	0.8	4	0.7777777777777778	0.4	2	2	4	2	0	1.0	3	3	0.4666666666666667	7	0.16666666666666666	0.5	0.37678626075512944	0.5	0.6441032544409275	0.8629612584391836	0.6745808858960864	0.5460869073392817	0.8319029189838698	0.6626202355929033	0.75	0.5	0.0
2122	None	None	None	None	None	0	0	0.5	3	0.7142857142857143	5	0.9	0.2857142857142857	2	2	6	1	0	0.4	5	2	0.6	9	0.0625	0.8571428571428571	0.46657649761490116	0.8347252955201023	0.23406865562489587	0.7926028226921252	0.5838174029515428	0.9740540902250868	0.8855509967833589	0.8998186360147978	1.0	0.5	0.0
866	None	None	None	None	None	0	0	0.09090909090909091	1	1.0	14	0.5333333333333333	0.6428571428571429	10	9	5	6	0	0.3	3	10	1.0666666666666667	16	0.46153846153846156	0.46153846153846156	0.7269831921519223	0.8985648206049931	0.7156636977508031	0.8953922069861102	0.29017404841766503	0.7664674577609834	0.9379860032333154	0.8628261937117016	0.1	0.1	0.0
434	None	None	None	None	None	0	0	1.0	2	0.0	0	0.75	0	1	0	1	0	0	1.0	2	2	0.2	3	0.0	0	0	0	0	0	0	0	0	0	0	0	0
2837	0.044192677576918055	0.01987828072150791	0.019665772453698	0.8242184086577026	None	0	0	0.2857142857142857	2	0.875	7	1.0	0.875	9	7	0	0	0	0.1	10	1	0.6666666666666666	10	0.0	0.4444444444444444	0.5233137762343267	0.8656033499068275	0.7970060774961916	0.8689646132037117	0.4432760812308613	0.920345700879582	0.8625447893082903	0.8876714079504934	0	0	0.0
1437	None	None	None	None	None	0	0	0.6666666666666666	4	0.3333333333333333	2	0.8888888888888888	0	1	0	6	2	0	1.0	3	3	0.5333333333333333	8	0.13333333333333333	0.8	0	0	0	0	0	0	0	0	0	0	0
174	None	None	None	None	None	0.5	1	0.8333333333333334	5	0.2857142857142857	2	0.45	0.14285714285714285	4	1	4	1	0	0.8	5	4	0.6	9	0.1111111111111111	0.5	0.3026152846424931	0.880490326272497	0.6801153201245246	0.911929654299864	0.9154122617182203	0.6983294389818524	0.9517382510800501	0.8487231360589401	1.0	0.5	0.0
5619	0.0533021402156776	0.005500116189531499	-0.0009330983692639302	0.7878096990487234	None	0	0	0.2	2	0.9230769230769231	12	1.0	0.9230769230769231	14	12	0	0	0	0.06666666666666667	15	1	1.0	15	0.0	0.2857142857142857	0.5921737821905794	0.8658219063627696	0.7287584967774623	0.8543181094892903	0.7222182297019899	0.9341811730521624	0.8147600451982874	0.8904537809504603	0	0	0.0
6820	0.06635492691092174	0.02978452695156148	0.01717797088901901	0.6878239002495806	None	0	0	0.25	2	0.9	9	1.0	0.9	11	9	0	0	0	0.08333333333333333	12	1	0.8	12	0.0	0.36363636363636365	0.5233137762343267	0.9195281975195615	0.7787573676734075	0.8364656417593241	0.4922647882372019	0.9366450288176893	0.8147600451982874	0.9049854704506267	0	0	0.0
7498	0.05552588268548174	0.022167658082698005	0.022008295462774156	0.7441473466150834	None	0	0	0.25	2	0.8888888888888888	8	1.0	0.8888888888888888	10	8	0	0	0	0.09090909090909091	11	1	0.7333333333333333	11	0.0	0.4	0.49502985410353106	0.875538704473229	0.7287584967774623	0.8449392771547144	0.5049388659923093	0.9485151195082168	0.8943635460720406	0.8990428045447593	0	0	0.0
6481	0.05635064145292491	0.03005142898134144	0.02829507953806789	0.7489851302504014	None	0	0	0.25	2	0.8888888888888888	8	1.0	0.8888888888888888	10	8	0	0	0	0.09090909090909091	11	1	0.7333333333333333	11	0.0	0.4	0.5233137762343267	0.8655835011960231	0.7628822871368269	0.8392019674589545	0.46777043473403157	0.946818143270503	0.8457860832365676	0.8939163462986429	0	0	0.0
5432	0.0629905462821893	0.022536886004483572	0.021282993418795946	0.7874271195156721	None	0	0	0.25	2	0.9	9	1.0	0.9	11	9	0	0	0	0.08333333333333333	12	1	0.8	12	0.0	0.36363636363636365	0.5233137762343267	0.8615733580657621	0.7970060774961916	0.8320106970624649	0.4432760812308613	0.9396788510012264	0.8235047072257388	0.8867608481428544	0	0	0.0
1349	None	None	None	None	None	0	0	0.75	3	0.0	0	0.8333333333333334	0	2	0	2	0	0	0.6666666666666666	2	3	0.3333333333333333	5	0.0	0	0	0	0	0	0	0	0	0	0	0	0
379	None	None	None	None	None	0	0	0.16666666666666666	3	0.875	21	0.48148148148148145	0.4583333333333333	13	11	12	0	0	0.6666666666666666	9	6	1.7333333333333334	26	0.0	0.6086956521739131	0.5390129324981896	0.8074946144626667	0.803471510090416	0.9646484733141983	0.2805644810806263	0.9610461008936557	0.9047695033078965	0.9339262530478403	0	0	0.0
6436	0.046472276705405435	0.01941683912337977	0.019402251290811825	0.7613308629206219	None	0	0	0.2857142857142857	2	0.875	7	1.0	0.875	9	7	0	0	0	0.1	10	1	0.6666666666666666	10	0.0	0.4444444444444444	0.5233137762343267	0.868716236854218	0.7287584967774623	0.856124294056031	0.4922647882372019	0.952966746287061	0.8505513159236422	0.9026728416311156	0	0	0.0
5549	0.04449627387107303	0.01584156357211765	0.015265003275102513	0.8209095029586697	None	0	0	0.2857142857142857	2	0.875	7	1.0	0.875	9	7	0	0	0	0.1	10	1	0.6666666666666666	10	0.0	0.4444444444444444	0.5233137762343267	0.8656033499068275	0.7970060774961916	0.8689646132037117	0.4432760812308613	0.9221652325546758	0.8519876281630643	0.8885023874509398	0	0	0.0
715	None	None	None	None	None	0	0	0.6	3	0.6	3	0.7777777777777778	0	1	0	5	2	0	1.0	3	3	0.4666666666666667	7	0.15384615384615385	0.8	0	0	0	0	0	0	0	0	0	0	0
4717	0.06980927537164837	0.019482572440898557	0.010661065505177337	0.7828900438942908	None	0	0	0.25	2	0.9	9	1.0	0.9	11	9	0	0	0	0.08333333333333333	12	1	0.8	12	0.0	0.36363636363636365	0.5233137762343267	0.8615733580657621	0.7970060774961916	0.8320106970624649	0.4432760812308613	0.9396788510012264	0.8235047072257388	0.8867608481428544	0	0	0.0
5016	0.04488515932296169	0.020435488323595173	0.018900382359853085	0.7330434475884616	None	0	0	0.2857142857142857	2	0.875	7	1.0	0.875	9	7	0	0	0	0.1	10	1	0.6666666666666666	10	0.0	0.4444444444444444	0.5233137762343267	0.868716236854218	0.7287584967774623	0.856124294056031	0.4922647882372019	0.952966746287061	0.8505513159236422	0.9026728416311156	0	0	0.0
6608	0.04335342315759094	0.011450254355688113	0.008240309735018896	0.7381433647824196	None	0	0	0.2857142857142857	2	0.875	7	1.0	0.875	9	7	0	2	0	0.1	10	1	0.6666666666666666	10	1.0	0.4444444444444444	0.5233137762343267	0.8859845153525951	0.7287584967774623	0.8598652585289642	0.4922647882372019	0.9517203082189774	0.8625447893082903	0.9073695787915609	0.5555555555555556	0.1111111111111111	0.0
3241	0.0717634550672211	0.015070040135563966	-0.0004904063129913804	0.7421029965046162	None	0	0	0.2	2	0.9166666666666666	11	1.0	0.9166666666666666	13	11	0	0	0	0.07142857142857142	14	1	0.9333333333333333	14	0.0	0.3076923076923077	0.5233137762343267	0.8736342566552455	0.7970060774961916	0.843364366806523	0.4432760812308613	0.9317186131963433	0.8597713485400057	0.8886261384579768	0	0	0.0
4986	0.061582572236122804	0.025333030865134398	0.021353198011838728	0.768226931747065	None	0	0	0.25	2	0.9	9	1.0	0.9	11	9	0	0	0	0.08333333333333333	12	1	0.8	12	0.0	0.36363636363636365	0.5233137762343267	0.875259724904423	0.7970060774961916	0.8379206721331235	0.4922647882372019	0.9471624138468223	0.8235047072257388	0.8965183141881784	0	0	0.0
2620	0.0011226999990547185	0.00021850258355304988	-4.959835521798568e-06	0.9972789848485263	None	0	0	1.0	2	0.0	0	0.75	0	1	0	1	0	0	1.0	2	2	0.2	3	0.0	0	0	0	0	0	0	0	0	0	0	0	0
6328	0.0456058736494031	0.019875538031067803	0.01967569123619416	0.7505478307785783	None	0	0	0.2857142857142857	2	0.875	7	1.0	0.875	9	7	0	0	0	0.1	10	1	0.6666666666666666	10	0.0	0.4444444444444444	0.5233137762343267	0.868716236854218	0.7287584967774623	0.856124294056031	0.4922647882372019	0.952966746287061	0.8505513159236422	0.9026728416311156	0	0	0.0
4025	0.05061221943487834	0.028700763481876137	0.02566295974196513	0.7711334987360423	None	0	0	0.25	2	0.9	9	1.0	0.9	11	9	0	0	0	0.08333333333333333	12	1	0.8	12	0.0	0.5454545454545454	0.5233137762343267	0.8819116261158912	0.7287584967774623	0.8426581833643898	0.4922647882372019	0.9397366236732393	0.8597713485400057	0.8952217102196549	0	0	0.0
5947	0.05446909031408969	0.0276047956276034	0.02390719461592306	0.7847077576761304	None	0	0	0.25	2	0.8888888888888888	8	1.0	0.8888888888888888	10	8	0	0	0	0.09090909090909091	11	1	0.7333333333333333	11	0.0	0.4	0.5233137762343267	0.8655835011960231	0.7628822871368269	0.8392019674589545	0.46777043473403157	0.946818143270503	0.8457860832365676	0.8939163462986429	0	0	0.0
1848	None	None	None	None	None	0.5	3	0.6666666666666666	10	0.35	7	0.4489795918367347	0.25	11	5	10	0	0	1.0	7	7	1.4666666666666666	22	0.0	0.13333333333333333	0.861539105617183	0.819120875776487	0.4877955932710907	0.8773983186030264	0.5631402650149917	0.8879605195219265	0.8389331450738404	0.8640683466127496	0	0	0.0
4937	0.07244427472415702	0.02075931947364804	0.017974112407189526	0.765435170926282	None	0	0	0.2222222222222222	2	0.9090909090909091	10	1.0	0.9090909090909091	12	10	0	0	0	0.07692307692307693	13	1	0.8666666666666667	13	0.0	0.3333333333333333	0.5233137762343267	0.8760784917501664	0.7628822871368269	0.8489647388805709	0.46777043473403157	0.9396093418873972	0.8597713485400057	0.8949483436683785	0	0	0.0
7532	0.055210691677268026	0.030502083070368904	0.028874991828259887	0.7459606707497972	None	0	0	0.25	2	0.8888888888888888	8	1.0	0.8888888888888888	10	8	0	0	0	0.09090909090909091	11	1	0.7333333333333333	11	0.0	0.4	0.5233137762343267	0.8655835011960231	0.7628822871368269	0.8489377988129192	0.46777043473403157	0.9455824552853414	0.8371155295188344	0.895477661470903	0	0	0.0
6552	0.061388440466165047	0.03011384080340668	0.028485056806242855	0.7780465182320507	None	0	0	0.25	2	0.9	9	1.0	0.9	11	9	0	0	0	0.08333333333333333	12	1	0.8	12	0.0	0.36363636363636365	0.5233137762343267	0.8745562003194952	0.7287584967774623	0.8385544840871249	0.4922647882372019	0.9416195514009805	0.8505513159236422	0.893150163545185	0	0	0.0
6027	0.06478806112222725	0.024624199885814668	0.015156554548988581	0.7594821699250283	None	0	0	0.2222222222222222	2	0.9090909090909091	10	1.0	0.9090909090909091	12	10	0	0	0	0.07692307692307693	13	1	0.8666666666666667	13	0.0	0.5	0.5233137762343267	0.8796610662630805	0.7628822871368269	0.8373459337471602	0.46777043473403157	0.9328013398369559	0.8424847938048665	0.8895472714821419	0	0	0.0
7444	0.0558060542430053	0.030560458859616512	0.0293208977533977	0.7430399299673549	None	0	0	0.25	2	0.8888888888888888	8	1.0	0.8888888888888888	10	8	0	0	0	0.09090909090909091	11	1	0.7333333333333333	11	0.0	0.4	0.5233137762343267	0.8655835011960231	0.7628822871368269	0.8489377988129192	0.46777043473403157	0.9455824552853414	0.8371155295188344	0.895477661470903	0	0	0.0
2236	None	None	None	None	None	0	0	0.75	3	0.5	2	0.5	0.5	3	2	2	2	0	0.75	3	4	0.4	6	0.2857142857142857	1.0	0.4078333936893346	0.5350764489396945	0.23473937371998307	0.5	0.5451004128508263	0.7077135470393523	0.7807178459133929	0.5845825083287465	0.8333333333333333	0.3333333333333333	0.0
1647	None	None	None	None	None	0	0	0.3333333333333333	2	0.8333333333333334	5	0.4444444444444444	0.8333333333333334	7	5	0	0	0	0.5	3	6	0.5333333333333333	8	0.0	0	0.8969314908296189	0.8646558907648185	0.7287584967774623	0.9016918124655247	0.9504730011283483	0.9377874524873032	0.9322195641156132	0.9056134867480214	0	0	0.0
7367	0.055202265443595404	0.030142895199509398	0.028519094592873794	0.7488770937927282	None	0	0	0.25	2	0.8888888888888888	8	1.0	0.8888888888888888	10	8	0	0	0	0.09090909090909091	11	1	0.7333333333333333	11	0.0	0.4	0.5233137762343267	0.8655835011960231	0.7628822871368269	0.8489377988129192	0.46777043473403157	0.9455824552853414	0.8371155295188344	0.895477661470903	0	0	0.0
5904	0.055550273743261463	0.022138909593186883	0.020858326757254207	0.7780159312327994	None	0	0	0.25	2	0.9	9	1.0	0.9	11	9	0	0	0	0.08333333333333333	12	1	0.8	12	0.0	0.36363636363636365	0.5233137762343267	0.8705962962609338	0.7287584967774623	0.8665161286999884	0.4432760812308613	0.9384791276410921	0.8147600451982874	0.8972659333736298	0	0	0.0
2632	0.0005942216935308677	0.00012459813633696533	0.00012121901622482997	0.9986726863079249	None	0	0	0.25	1	1.0	3	0.5555555555555556	0.3333333333333333	1	1	3	4	0	1.0	3	3	0.3333333333333333	5	0.4	0	0.1	0.5	0.46672357920810315	0.5	0.3009595791376479	0.5	0.8174908351183503	0.5	1.0	1.0	0.09959114484946895
3520	0.04559585956530273	0.0132433325666799	0.012148624920283247	0.9545988982769277	None	0.2	1	0.4166666666666667	5	0.6666666666666666	10	0.34	0.6	13	9	3	1	0	0.5	10	5	1.1333333333333333	17	0.16666666666666666	0.4	0.5233137762343267	0.9336442991836066	0.7287584967774623	0.8340324021628223	0.4922647882372019	0.9398271828265202	0.8147600451982874	0.911788732869234	1.0	0	0.0
3204	0.04426662230048234	0.01655564229531863	0.01578913092579371	0.8261651803336023	None	0	0	0.2857142857142857	2	0.875	7	1.0	0.875	9	7	0	0	0	0.1	10	1	0.6666666666666666	10	0.0	0.4444444444444444	0.5233137762343267	0.8656033499068275	0.7970060774961916	0.8689646132037117	0.4432760812308613	0.9221652325546758	0.8519876281630643	0.8885023874509398	0	0	0.0
1872	None	None	None	None	None	0.5	1	0.8333333333333334	5	0.16666666666666666	1	0.6666666666666666	0.16666666666666666	3	1	4	0	0	0.75	3	4	0.5333333333333333	8	0.0	1.0	0.6496412135331693	0.7069405569306519	0.46556962645626454	0.9624184675691041	0.6388807596769128	0.5938100809895637	0.7834110497404692	0.8177358175488604	0	0	0.0
2576	0.0012759067507732457	8.119798057280317e-05	8.119449302939878e-05	0.9974474509940784	None	0	0	0.75	3	0.3333333333333333	1	0.8333333333333334	0	2	0	2	3	0	0.6666666666666666	3	2	0.3333333333333333	5	0.5	0.6666666666666666	0	0	0	0	0	0	0	0	0	0	0
5712	0.05735723941039289	0.028697856043242403	0.026213702771391758	0.7731945847943233	None	0	0	0.25	2	0.8888888888888888	8	1.0	0.8888888888888888	10	8	0	0	0	0.09090909090909091	11	1	0.7333333333333333	11	0.0	0.4	0.5233137762343267	0.8655835011960231	0.7628822871368269	0.8489377988129192	0.46777043473403157	0.9455824552853414	0.8371155295188344	0.895477661470903	0	0	0.0
1076	None	None	None	None	None	0	0	0.42857142857142855	3	0.5	4	0.8333333333333334	0.25	4	2	5	3	0	0.75	4	3	0.6666666666666666	10	0.25	0.8571428571428571	0.5106193710486875	0.7913917625947129	0.3725096868651582	0.7196967039438777	0.481046435983237	0.927326750393244	0.7830157018178824	0.8330698167589677	0.25	0.25	0.0
3068	0.06203382888879346	0.010983212085248868	7.901316484563455e-05	0.8893046101597725	None	0.2	1	0.4166666666666667	5	0.6875	11	0.32727272727272727	0.625	14	10	3	0	0	0.45454545454545453	11	5	1.2	18	0.0	0.2857142857142857	0.5233137762343267	0.8776368336940381	0.7572762784858004	0.8214859773988613	0.4922647882372019	0.9524095561952597	0.8147600451982874	0.8970021477937797	0	0	0.0
1322	None	None	None	None	None	0	0	0.75	3	0.3333333333333333	1	0.5555555555555556	0	1	0	3	1	0	1.0	3	3	0.3333333333333333	5	0.1111111111111111	0.6666666666666666	0	0	0	0	0	0	0	0	0	0	0
3687	0.04427837857439253	0.0168087113225272	0.016739884384082686	0.7965541284694457	None	0	0	0.2857142857142857	2	0.875	7	1.0	0.875	9	7	0	0	0	0.1	10	1	0.6666666666666666	10	0.0	0.4444444444444444	0.5233137762343267	0.8656033499068275	0.7970060774961916	0.8689646132037117	0.4432760812308613	0.920345700879582	0.8625447893082903	0.8876714079504934	0	0	0.0
7283	0.04015893735309309	0.0025620362825399786	-0.0013504597820605264	0.7538188077188879	None	0	0	0.25	2	0.9	9	1.0	0.9	11	9	0	0	0	0.08333333333333333	12	1	0.8	12	0.0	0.36363636363636365	0.5233137762343267	0.9334906148106821	0.7287584967774623	0.8995742388314327	0.5176129437474166	0.9182287417741125	0.8147600451982874	0.9181548587613974	0	0	0.0
947	None	None	None	None	None	1.0	1	1.0	4	0.25	1	0.5	0.25	5	1	0	0	0	0.75	4	3	0.4	6	0.0	1.0	0.5796548912805518	0.8349747053847789	0.7470216933652104	0.8314617015586124	0.4432760812308613	0.944508905693441	0.8147600451982874	0.8825969568976277	0	0	0.0
892	None	None	None	None	None	0	0	0.5	3	0.5714285714285714	4	0.75	0.2857142857142857	3	2	5	3	0	0.75	4	3	0.6	9	0.23076923076923078	0.8571428571428571	0.6151953349144403	0.6405080076371712	0.3339354610361328	0.769050291846749	0.5294812375782625	0.9417504699774354	0.7690039029382126	0.8207117067561195	0.6666666666666666	0.3333333333333333	0.0
6219	0.043958457321998046	0.025196412602641164	0.015221440619940567	0.7732666362766409	None	0	0	0.25	2	0.8888888888888888	8	1.0	0.8888888888888888	10	8	0	0	0	0.09090909090909091	11	1	0.7333333333333333	11	0.0	0.4	0.49502985410353106	0.8581574725464698	0.7697587293244682	0.8500451476890435	0.5049388659923093	0.9593344644416926	0.8629461176537582	0.9030831634587531	0	0	0.0
4538	0.054720412027330814	0.03010294887562762	0.02841527562692183	0.7436023699210373	None	0	0	0.25	2	0.8888888888888888	8	1.0	0.8888888888888888	10	8	0	0	0	0.09090909090909091	11	1	0.7333333333333333	11	0.0	0.4	0.5233137762343267	0.8655835011960231	0.7628822871368269	0.8489377988129192	0.46777043473403157	0.946818143270503	0.8385280902397874	0.8962326087772605	0	0	0.0
2883	0.01634877290052049	0.004731134531124472	-0.004727897910006664	0.9875190315615496	None	0	0	0.3333333333333333	2	0.8333333333333334	5	1.0	0.8333333333333334	7	5	0	0	0	0.125	8	1	0.5333333333333333	8	0.0	0.5714285714285714	0.4667459319727355	0.8703255487870171	0.7031755543749949	0.8779506163769677	0.4922647882372019	0.8932925149795634	0.8027677403732925	0.8808610263848191	0	0	0.0
1939	None	None	None	None	None	1.0	1	1.0	4	0.0	0	0.5555555555555556	0	4	0	0	0	0	1.0	3	3	0.3333333333333333	5	0.0	1.0	0	0	0	0	0	0	0	0	0	0	0
2801	0.003164013230765206	0.0011786054973166981	0.0010978656038707105	0.9864239316194017	None	0.5	1	0.6666666666666666	4	0.5	3	0.4444444444444444	0.5	7	3	0	0	0	0.5	3	6	0.5333333333333333	8	0.0	1.0	0.5863049067435558	0.7339839726026574	0.7756737583380606	0.7852249997883362	0.4432760812308613	0.9300794611103934	0.8110203497135142	0.8365902448104049	0	0	0.0
2634	0.02298426467890896	0.0020617494068917125	-0.001677396945768146	0.953347298740203	None	0	0	0.125	1	1.0	9	0.7333333333333333	0.7777777777777778	8	7	2	3	0	0.6	5	3	0.7333333333333333	11	0.42857142857142855	0	0.3099532329429822	0.9336594296093161	0.5477049577717119	0.8657872680805189	0.2716022451980108	0.8496227634614244	0.836747278725001	0.8889495825798994	0.5	0.25	0.0
7053	0.05545980665684164	0.032413485775006926	0.031287737056673884	0.7434920639747988	None	0	0	0.25	2	0.8888888888888888	8	1.0	0.8888888888888888	10	8	0	0	0	0.09090909090909091	11	1	0.7333333333333333	11	0.0	0.4	0.5233137762343267	0.8655835011960231	0.7628822871368269	0.8489377988129192	0.46777043473403157	0.9455824552853414	0.8371155295188344	0.895477661470903	0	0	0.0
1993	None	None	None	None	None	0	0	0.6666666666666666	2	0.5	1	0.6666666666666666	0	1	0	2	0	0	0.6666666666666666	2	3	0.26666666666666666	4	0.0	0	0	0	0	0	0	0	0	0	0	0	0
5078	0.07317628459965785	0.024648524639304625	0.021733743498522976	0.7562044343919744	None	0	0	0.25	2	0.9	9	1.0	0.9	11	9	0	0	0	0.08333333333333333	12	1	0.8	12	0.0	0.36363636363636365	0.5233137762343267	0.8615733580657621	0.7970060774961916	0.8320106970624649	0.4432760812308613	0.9396788510012264	0.8235047072257388	0.8867608481428544	0	0	0.0
277	None	None	None	None	None	0	0	1.0	1	0	0	1.0	0	1	0	0	0	0	0.5	1	2	0.13333333333333333	2	0.0	0	0	0	0	0	0	0	0	0	0	0	0
331	None	None	None	None	None	0	0	1.0	4	0.0	0	0.75	0	3	0	2	1	0	0.5	4	2	0.4	6	0.2	0.5	0	0	0	0	0	0	0	0	0	0	0
640	None	None	None	None	None	0	0	0.5	5	0.38461538461538464	5	0.35714285714285715	0.38461538461538464	6	5	8	0	0	0.8571428571428571	6	7	1.0	15	0.0	0.16666666666666666	0.5058541864063147	0.9222127218946383	0.37870179567692547	0.5091743175399511	0.4997240591839165	0.7938020236418559	0.7853325337115548	0.7834409182423995	0	0	0.0
6231	0.05436173434330865	0.03150830822091692	0.029864554939508403	0.7442056804478849	None	0	0	0.25	2	0.8888888888888888	8	1.0	0.8888888888888888	10	8	0	0	0	0.09090909090909091	11	1	0.7333333333333333	11	0.0	0.4	0.5233137762343267	0.8655835011960231	0.7628822871368269	0.8489377988129192	0.46777043473403157	0.9455824552853414	0.8371155295188344	0.895477661470903	0	0	0.0
2477	None	None	None	None	None	0	0	0.6	3	0.6	3	0.5833333333333334	0.4	4	2	2	3	0	0.75	3	4	0.4666666666666667	7	0.5	0.6666666666666666	0.6426414697113559	0.8991685633842748	0.5576682581588491	0.9619217130410223	0.3317904128446213	0.7277957416081092	0.8766399234021789	0.8941255548446481	0.25	0.25	0.0
3578	0.033955902287063466	0.004416788989762009	-0.002457853360181954	0.8482786878554426	None	0	0	0.3333333333333333	2	0.8571428571428571	6	1.0	0.8571428571428571	8	6	0	0	0	0.1111111111111111	9	1	0.6	9	0.0	0.5	0.36371403379356265	0.8464787418299129	0.8291564144384619	0.8824664451686206	0.2535115977399588	0.8224382741183839	0.9302978219983935	0.8522131986249321	0	0	0.0
3501	0.05592931895712518	0.023626025278090563	0.009427119757881764	0.7125542612769771	None	0	0	0.25	2	0.9	9	1.0	0.9	11	9	0	0	0	0.08333333333333333	12	1	0.8	12	0.0	0.36363636363636365	0.5233137762343267	0.8615733580657621	0.7970060774961916	0.8320106970624649	0.4432760812308613	0.9381436003114726	0.8147600451982874	0.8858617748220762	0	0	0.0
6050	0.059234402017416796	0.029088339421097578	0.025808650505280535	0.745910568829226	None	0	0	0.25	2	0.9	9	1.0	0.9	11	9	0	0	0	0.08333333333333333	12	1	0.8	12	0.0	0.36363636363636365	0.5233137762343267	0.8705962962609338	0.7287584967774623	0.8665161286999884	0.4432760812308613	0.9384791276410921	0.8227235931878463	0.8972659333736298	0	0	0.0
1759	None	None	None	None	None	0.5	1	0.8333333333333334	5	0.16666666666666666	1	0.6666666666666666	0.16666666666666666	5	1	2	0	0	0.75	3	4	0.5333333333333333	8	0.0	1.0	0.36288229812465483	0.8085218248262246	0.5707497646951399	0.9306936526768604	0.3702184799722215	0.7711970668949171	0.7860396855177262	0.8520751213850332	0	0	0.0
2944	0.04985180266647832	0.025773375146381183	0.014189585117945413	0.774760520990144	None	0	0	0.25	2	0.8888888888888888	8	1.0	0.8888888888888888	10	8	0	0	0	0.09090909090909091	11	1	0.7333333333333333	11	0.0	0.4	0.5233137762343267	0.8655835011960231	0.7628822871368269	0.8489377988129192	0.46777043473403157	0.9455824552853414	0.8400923387446573	0.895477661470903	0	0	0.0
7187	0.057036619736628984	0.02313052682097892	0.022918988055415906	0.7437008523820293	None	0	0	0.25	2	0.8888888888888888	8	1.0	0.8888888888888888	10	8	0	0	0	0.09090909090909091	11	1	0.7333333333333333	11	0.0	0.4	0.49502985410353106	0.875538704473229	0.7287584967774623	0.8449392771547144	0.5049388659923093	0.9485151195082168	0.8943635460720406	0.8990428045447593	0	0	0.0
2732	0.054842397458992484	0.016614294921888314	0.016598340441834173	0.9578111180698134	None	0.25	1	0.36363636363636365	4	0.7142857142857143	10	0.32	0.6428571428571429	12	9	3	0	0	0.5	10	5	1.0666666666666667	16	0.0	0.4	0.5233137762343267	0.9014466817763874	0.7287584967774623	0.8284999651822179	0.4922647882372019	0.9318338617386969	0.8147600451982874	0.8942159650016629	0	0	0.0
2295	None	None	None	None	None	1.0	1	1.0	4	0.25	1	0.6666666666666666	0	1	0	4	1	0	1.0	3	3	0.4	6	0.09090909090909091	0.6666666666666666	0	0	0	0	0	0	0	0	0	0	0
153	None	None	None	None	None	0	0	0.16666666666666666	1	1.0	6	0.5714285714285714	0.6666666666666666	5	4	2	3	0	0.2857142857142857	2	7	0.5333333333333333	8	0.42857142857142855	0	0.8636111722540466	0.9141065413230023	0.5328990736927836	0.8948244771051984	0.2212814786869993	0.9649285214086286	0.947563395270236	0.9313001164476603	0.2	0.6	0.0
3559	0.044268096728329605	0.020777998287470394	0.020351128290863368	0.7313464026276909	None	0	0	0.2857142857142857	2	0.875	7	1.0	0.875	9	7	0	0	0	0.1	10	1	0.6666666666666666	10	0.0	0.4444444444444444	0.5233137762343267	0.868716236854218	0.7287584967774623	0.856124294056031	0.4922647882372019	0.952966746287061	0.8505513159236422	0.9026728416311156	0	0	0.0
4577	0.04610918136157928	0.013082693940933391	0.012932533011332575	0.7952857924855978	None	0	0	0.2857142857142857	2	0.875	7	1.0	0.875	9	7	0	0	0	0.1	10	1	0.6666666666666666	10	0.0	0.4444444444444444	0.5233137762343267	0.8656033499068275	0.7970060774961916	0.8689646132037117	0.4432760812308613	0.920345700879582	0.8409203750888916	0.8876714079504934	0	0	0.0
6664	0.05662697782284488	0.03326735217517914	0.032698463124964765	0.7440936536628782	None	0	0	0.25	2	0.8888888888888888	8	1.0	0.8888888888888888	10	8	0	0	0	0.09090909090909091	11	1	0.7333333333333333	11	0.0	0.4	0.5233137762343267	0.8655835011960231	0.7628822871368269	0.8489377988129192	0.46777043473403157	0.9455824552853414	0.8371155295188344	0.895477661470903	0	0	0.0
2789	0.00880936583350793	0.0017625429125310702	0.0017577698319866306	0.9661117124755597	None	0	0	0.5	3	0.6666666666666666	4	0.4444444444444444	0.6666666666666666	5	4	2	1	0	0.5	3	6	0.5333333333333333	8	0.14285714285714285	1.0	0.4078333936893346	0.8829441721363153	0.23473937371998307	0.9262475161649051	0.5451004128508263	0.8656459305136621	0.7807178459133929	0.8945431917218851	1.0	0.2	0.0
2361	None	None	None	None	None	0	0	0.5	1	1.0	1	1.0	1.0	2	1	0	0	0	0.3333333333333333	3	1	0.2	3	0.0	0	0.6666125582648427	0.9192933743135024	0.6618385338074322	0.8525470257013489	0.6022551820229147	0.7634122134202914	0.6317173895366188	0.856476426877545	0	0	0.0
2959	0.003339018715353194	0.0012135165384314056	0.0011323390530036004	0.9863267289754509	None	0.5	1	0.6666666666666666	4	0.5	3	0.4444444444444444	0.5	7	3	0	0	0	0.5	3	6	0.5333333333333333	8	0.0	1.0	0.5796548912805518	0.5980890943683321	0.7756737583380606	0.7676219693896867	0.4432760812308613	0.9483684419400178	0.8110203497135142	0.8177261187530046	0	0	0.0
1884	None	None	None	None	None	0	0	0.4	4	0.5384615384615384	7	0.42857142857142855	0.15384615384615385	2	2	12	2	0	0.7142857142857143	5	7	1.0	15	0.07142857142857142	0.3076923076923077	0.20511179459451623	0.7409895176969891	0.5080905089608951	0.6199822437466241	0.3595845647573227	0.5816582976177972	0.7930436939140398	0.6509895665897821	0.75	0.5	0.2801799408928021
3804	0.04497183667962053	0.021695559016917523	0.021066105852768278	0.731734749747659	None	0	0	0.2857142857142857	2	0.875	7	1.0	0.875	9	7	0	0	0	0.1	10	1	0.6666666666666666	10	0.0	0.4444444444444444	0.5233137762343267	0.868716236854218	0.7287584967774623	0.856124294056031	0.4922647882372019	0.9541092604978625	0.8597713485400057	0.9034254799846465	0	0	0.0
3262	0.044705666448702705	0.006530779767944325	0.0019011642506087099	0.8289939192322282	None	0	0	0.25	2	0.8888888888888888	8	1.0	0.8888888888888888	10	8	0	0	0	0.09090909090909091	11	1	0.7333333333333333	11	0.0	0.4	0.49502985410353106	0.8748030407764074	0.7848053566319347	0.8714527923604473	0.3359495252886613	0.9211057426443588	0.9052314566231476	0.8914024820689288	0	0	0.0
3472	0.04689350299162424	0.020546133448686502	0.016363756419055898	0.7158125217281365	None	0	0	0.25	2	0.8888888888888888	8	1.0	0.8888888888888888	10	8	0	0	0	0.09090909090909091	11	1	0.7333333333333333	11	0.0	0.4	0.5233137762343267	0.8655835011960231	0.7628822871368269	0.8489377988129192	0.46777043473403157	0.9453863843981005	0.8400923387446573	0.8953589209525195	0	0	0.0
1270	None	None	None	None	None	0	0	0.4166666666666667	5	0.5625	9	0.6	0.5625	13	9	4	2	0	0.13333333333333333	2	15	1.2	18	0.25	0.11764705882352941	0.8999879700287099	0.7383973787442377	0.6828543222364492	0.8467587339912895	0.1465980111601401	0.9651077693399658	0.9435136893901889	0.8831232111669192	0.5769230769230769	0.3076923076923077	0.0
5251	0.05373492451927314	0.031742444608756644	0.030084369220468733	0.7404225514849818	None	0	0	0.25	2	0.8888888888888888	8	1.0	0.8888888888888888	10	8	0	0	0	0.09090909090909091	11	1	0.7333333333333333	11	0.0	0.4	0.5233137762343267	0.8655835011960231	0.7628822871368269	0.8489377988129192	0.46777043473403157	0.946818143270503	0.8385280902397874	0.8962326087772605	0	0	0.0
5730	0.057094139868406064	0.032521710752776434	0.028377893739750956	0.7314779206497541	None	0	0	0.25	2	0.9	9	1.0	0.9	11	9	0	0	0	0.08333333333333333	12	1	0.8	12	0.0	0.36363636363636365	0.5233137762343267	0.8705962962609338	0.7287584967774623	0.8665161286999884	0.4432760812308613	0.938251556886772	0.8147600451982874	0.897144968116045	0	0	0.0
6980	0.05938045630768265	0.030022686943216956	0.026168219421436656	0.740115632094515	None	0	0	0.25	2	0.9	9	1.0	0.9	11	9	0	0	0	0.08333333333333333	12	1	0.8	12	0.0	0.36363636363636365	0.5233137762343267	0.8705962962609338	0.7287584967774623	0.8665161286999884	0.4432760812308613	0.9384791276410921	0.8227235931878463	0.8972659333736298	0	0	0.0
4315	0.04371151792610381	0.016998824928320305	0.01627912994750921	0.8248383941107784	None	0	0	0.2857142857142857	2	0.875	7	1.0	0.875	9	7	0	0	0	0.1	10	1	0.6666666666666666	10	0.0	0.4444444444444444	0.5233137762343267	0.8656033499068275	0.7970060774961916	0.8689646132037117	0.4432760812308613	0.920345700879582	0.8409203750888916	0.8876714079504934	0	0	0.0
5495	0.037771951424097464	0.007010596660378253	0.006997314751819594	0.798116674764507	None	0	0	0.2857142857142857	2	0.875	7	1.0	0.875	9	7	0	0	0	0.1	10	1	0.6666666666666666	10	0.0	0.4444444444444444	0.5233137762343267	0.8656033499068275	0.7500908159355932	0.8570278473982571	0.4432760812308613	0.9221652325546758	0.8597713485400057	0.8851228012147404	0	0	0.0
4002	0.05885516480942793	0.030657798322885895	0.02851829409498929	0.7450863632574058	None	0	0	0.25	2	0.8888888888888888	8	1.0	0.8888888888888888	10	8	0	0	0	0.09090909090909091	11	1	0.7333333333333333	11	0.0	0.4	0.5233137762343267	0.8655835011960231	0.7628822871368269	0.8489377988129192	0.46777043473403157	0.9453863843981005	0.8334234143339658	0.8953589209525195	0	0	0.0
1831	None	None	None	None	None	0	0	0.5	2	0.5	2	0.6	0	1	0	4	0	0	0.4	2	5	0.4	6	0.0	0	0	0	0	0	0	0	0	0	0	0	0
308	None	None	None	None	None	0	0	0.25	2	0.8888888888888888	8	1.0	0.8888888888888888	10	8	0	2	0	0.09090909090909091	11	1	0.7333333333333333	11	1.0	0.4	0.7564123160436415	0.8449355710969306	0.9515019606170426	0.8851449000977611	0.41614125293222903	0.8174896123752917	0.9039743728325518	0.8514024901407327	0.55	0.2	0.0
3577	0.04492317951953057	0.020851270968243626	0.020142768116661706	0.7327501865626223	None	0	0	0.2857142857142857	2	0.875	7	1.0	0.875	9	7	0	0	0	0.1	10	1	0.6666666666666666	10	0.0	0.4444444444444444	0.5233137762343267	0.868716236854218	0.7287584967774623	0.856124294056031	0.4922647882372019	0.952795476084946	0.8505513159236422	0.9025610745176276	0	0	0.0
2192	None	None	None	None	None	0	0	0.6	3	0.6	3	0.4666666666666667	0.6	4	3	2	1	0	0.6	3	5	0.4666666666666667	7	0.14285714285714285	1.0	0.41198066225249247	0.9092507347261363	0.3632464629135555	0.9335712404168887	0.49820305328195413	0.8892287723716734	0.8757471287006331	0.912410728200366	1.0	0.25	0.0
6526	0.04701664942251822	0.014298869398141114	0.009372736684384476	0.6151361739614898	None	0	0	0.25	2	0.8888888888888888	8	1.0	0.8888888888888888	10	8	0	0	0	0.09090909090909091	11	1	0.7333333333333333	11	0.0	0.4	0.5233137762343267	0.8757231897873529	0.7287584967774623	0.8713734200960999	0.4569725872402549	0.9469210954709435	0.8385280902397874	0.9045680394829293	0	0	0.0
4047	0.05330803548041734	0.03138858955872112	0.02903839531069189	0.7496313107923354	None	0	0	0.25	2	0.9	9	1.0	0.9	11	9	0	0	0	0.08333333333333333	12	1	0.8	12	0.0	0.5454545454545454	0.5233137762343267	0.8819116261158912	0.7287584967774623	0.8505419158167442	0.4922647882372019	0.9397366236732393	0.8597713485400057	0.8971049937174439	0	0	0.0
6355	0.05906234963845305	0.028536711922753366	0.02391341784996549	0.7347947419399312	None	0	0	0.25	2	0.9	9	1.0	0.9	11	9	0	0	0	0.08333333333333333	12	1	0.8	12	0.0	0.36363636363636365	0.5233137762343267	0.8705962962609338	0.7287584967774623	0.8665161286999884	0.4432760812308613	0.9384791276410921	0.8227235931878463	0.8972659333736298	0	0	0.0
2256	None	None	None	None	None	0	0	0.2222222222222222	2	0.8181818181818182	9	0.8666666666666667	0.5454545454545454	8	6	4	4	0	0.6	5	3	0.8666666666666667	13	0.4	0	0.3099532329429822	0.9336594296093161	0.5477049577717119	0.8672639302705549	0.2716022451980108	0.8496227634614244	0.8327932506873109	0.8893690157295919	0.25	0.25	0.0
3603	0.07250561409564253	0.025106595407484826	0.010030185450805775	0.7726866987081438	None	0	0	0.25	2	0.9	9	1.0	0.9	11	9	0	2	0	0.08333333333333333	12	1	0.8	12	1.0	0.36363636363636365	0.5233137762343267	0.8907017347783552	0.7287584967774623	0.8459051225592742	0.4922647882372019	0.9448528740336929	0.8625447893082903	0.9014935445590863	0.5454545454545454	0.09090909090909091	0.0
915	None	None	None	None	None	0	0	0.5	2	0.75	3	1.0	0.25	3	1	2	1	0	0.6666666666666666	3	2	0.4	6	0.16666666666666666	1.0	0.8702669226457835	0.8818154181501024	0.12525538473923487	0.6931362697495563	0.45759211689948354	0.6233851023382272	0.9546695274933945	0.7520358371096779	1.0	0.3333333333333333	0.0
3608	0.04938587820611761	0.02012348709736071	0.014015201443712821	0.7226167744633945	None	0	0	0.25	2	0.8888888888888888	8	1.0	0.8888888888888888	10	8	0	0	0	0.09090909090909091	11	1	0.7333333333333333	11	0.0	0.4	0.5233137762343267	0.8655835011960231	0.7628822871368269	0.8489377988129192	0.46777043473403157	0.9453863843981005	0.8400923387446573	0.8953589209525195	0	0	0.0
2010	None	None	None	None	None	1.0	1	0.8	4	0.0	0	0.5833333333333334	0	2	0	4	1	0	0.75	4	3	0.4666666666666667	7	0.1	0.4	0	0	0	0	0	0	0	0	0	0	0
4697	0.038959962408052246	0.013728666340443021	0.013177092406750503	0.8273393655099467	None	0	0	0.3333333333333333	2	0.8571428571428571	6	1.0	0.8571428571428571	8	6	0	0	0	0.1111111111111111	9	1	0.6	9	0.0	0.5	0.49502985410353106	0.8662844423335663	0.7848053566319347	0.8767780764986266	0.3359495252886613	0.932023739195986	0.9024893352696124	0.8956365380043522	0	0	0.0
7359	0.05700775608516925	0.028355147635358704	0.02490358127615336	0.7643286036946837	None	0	0	0.25	2	0.8888888888888888	8	1.0	0.8888888888888888	10	8	0	0	0	0.09090909090909091	11	1	0.7333333333333333	11	0.0	0.4	0.5233137762343267	0.8655835011960231	0.7628822871368269	0.8489377988129192	0.46777043473403157	0.946818143270503	0.8385280902397874	0.8962326087772605	0	0	0.0
535	None	None	None	None	None	0	0	0.25	1	1.0	3	0.5555555555555556	0.6666666666666666	2	2	2	3	0	1.0	3	3	0.3333333333333333	5	0.375	0	0.20484143834846594	0.7404703010646942	0.544573590822621	0.5078277777585661	0.3524891460418284	0.8549896620745022	0.8578483296229248	0.7213840734622526	0.5	0.5	0.012832515440595157
976	None	None	None	None	None	0.5	1	0.8333333333333334	5	0.2857142857142857	2	0.5625	0.2857142857142857	6	2	2	0	0	1.0	4	4	0.6	9	0.0	0.8	0.42024023637138513	0.7927812343316031	0.46465378928433054	0.9161452269951016	0.38901701017886176	0.8444830312743971	0.8042039584132314	0.8591534857673847	0	0	0.0
6569	0.06151742833961025	0.03162354737567472	0.02857844330075173	0.7330628135716422	None	0	0	0.25	2	0.9	9	1.0	0.9	11	9	0	0	0	0.08333333333333333	12	1	0.8	12	0.0	0.36363636363636365	0.5233137762343267	0.8705962962609338	0.7287584967774623	0.8665161286999884	0.4432760812308613	0.9397832736772832	0.8147600451982874	0.8979648462296609	0	0	0.0
2359	None	None	None	None	None	0.5	1	0.8571428571428571	6	0.125	1	0.5	0.125	5	1	4	1	0	0.8	5	4	0.6666666666666666	10	0.125	0.5714285714285714	0.4025289682512227	0.9039158943418573	0.4484809845156585	0.8481930901052431	0.5681670567020876	0.7319277917707944	0.7590124994307276	0.839630170734506	1.0	0.2	0.0
207	None	None	None	None	None	0	0	0.75	3	0.0	0	0.5555555555555556	0	3	0	1	0	0	1.0	3	3	0.3333333333333333	5	0.0	1.0	0	0	0	0	0	0	0	0	0	0	0
3766	0.03941450591259779	0.007779014370695356	0.0077790047841079435	0.7924260927666646	None	0	0	0.3333333333333333	2	0.8571428571428571	6	1.0	0.8571428571428571	8	6	0	0	0	0.1111111111111111	9	1	0.6	9	0.0	0.5	0.49502985410353106	0.8662844423335663	0.7848053566319347	0.8767780764986266	0.3359495252886613	0.932023739195986	0.9024893352696124	0.8956365380043522	0	0	0.0
4851	0.0713909112418621	0.027346323877702635	0.01324598836618905	0.765615529406109	None	0	0	0.2222222222222222	2	0.9090909090909091	10	1.0	0.9090909090909091	12	10	0	0	0	0.07692307692307693	13	1	0.8666666666666667	13	0.0	0.3333333333333333	0.5233137762343267	0.8760784917501664	0.7628822871368269	0.8411291405355779	0.46777043473403157	0.9382018392056175	0.8541224195168738	0.8922741755722401	0	0	0.0
143	None	None	None	None	None	0	0	1.0	1	0	0	1.0	0	0	0	1	1	0	0.5	2	1	0.13333333333333333	2	0.16666666666666666	0	0	0	0	0	0	0	0	0	0	0	0
6257	0.04446232941955986	0.02081244739054975	0.020174408982684026	0.7323040447809865	None	0	0	0.2857142857142857	2	0.875	7	1.0	0.875	9	7	0	0	0	0.1	10	1	0.6666666666666666	10	0.0	0.4444444444444444	0.5233137762343267	0.868716236854218	0.7287584967774623	0.856124294056031	0.4922647882372019	0.9541092604978625	0.8597713485400057	0.9034254799846465	0	0	0.0
6082	0.061039858424747996	0.03240057603985577	0.030270851335317633	0.7614043797517397	None	0	0	0.25	2	0.9	9	1.0	0.9	11	9	0	0	0	0.08333333333333333	12	1	0.8	12	0.0	0.36363636363636365	0.5233137762343267	0.8768212039583558	0.7287584967774623	0.8590906091799208	0.4922647882372019	0.9401054500566056	0.8434296374832398	0.8979461984653135	0	0	0.0
7513	0.042881532696169365	0.01103753301461799	0.010655344016395576	0.7967564981247263	None	0	0	0.2857142857142857	2	0.875	7	1.0	0.875	9	7	0	0	0	0.1	10	1	0.6666666666666666	10	0.0	0.4444444444444444	0.4667459319727355	0.8706747245036528	0.7287584967774623	0.8552157797613804	0.4922647882372019	0.9291590099413629	0.9177278680520324	0.8894985965144764	0	0	0.0
4707	0.07143540092676291	0.027693609302221662	0.024051566069739898	0.759378318114194	None	0	0	0.25	2	0.9	9	1.0	0.9	11	9	0	0	0	0.08333333333333333	12	1	0.8	12	0.0	0.36363636363636365	0.5233137762343267	0.8615733580657621	0.7970060774961916	0.8320106970624649	0.4432760812308613	0.9396788510012264	0.8235047072257388	0.8867608481428544	0	0	0.0
461	None	None	None	None	None	0	0	0.6666666666666666	4	0.42857142857142855	3	0.5	0.2857142857142857	4	2	4	1	0	0.5	3	6	0.6	9	0.1	0.2857142857142857	0.5344252442999952	0.671957843077133	0.46498598318484996	0.8885303698427274	0.8065222745059962	0.9338452551954775	0.7986631970760308	0.8597716604394968	1.0	0.5	0.0
5858	0.03886835950082443	0.007168922838248306	0.007131735006915592	0.7934343584507516	None	0	0	0.3333333333333333	2	0.8571428571428571	6	1.0	0.8571428571428571	8	6	0	0	0	0.1111111111111111	9	1	0.6	9	0.0	0.5	0.49502985410353106	0.8662844423335663	0.7848053566319347	0.8767780764986266	0.3359495252886613	0.932023739195986	0.9024893352696124	0.8956365380043522	0	0	0.0
659	None	None	None	None	None	0.6666666666666666	2	0.75	6	0.3333333333333333	3	0.7333333333333333	0.1111111111111111	6	1	4	2	0	0.6	5	3	0.7333333333333333	11	0.2857142857142857	0.6666666666666666	0.5794391335062486	0.7357162145337893	0.6912357219747381	0.9118272003571134	0.635940807776735	0.8197570693002073	0.8497606516335819	0.8354686669730397	0.6666666666666666	0.5	0.0
2259	None	None	None	None	None	0	0	0.3333333333333333	2	0.8333333333333334	5	1.0	0.16666666666666666	1	1	6	1	0	0.5	4	2	0.5333333333333333	8	0.0625	0.6666666666666666	0.5263364610799707	0.5	0.1	0.5	0.2981385346807707	0.5	0.8509349336522518	0.5	1.0	1.0	0.0
6997	0.04423018306414045	0.01585950814638499	0.015649228214184546	0.8111929966078334	None	0	0	0.2857142857142857	2	0.875	7	1.0	0.875	9	7	0	0	0	0.1	10	1	0.6666666666666666	10	0.0	0.4444444444444444	0.5233137762343267	0.8656033499068275	0.7970060774961916	0.8689646132037117	0.4432760812308613	0.9221652325546758	0.8519876281630643	0.8885023874509398	0	0	0.0
1116	None	None	None	None	None	1.0	1	1.0	4	0.0	0	0.5555555555555556	0	1	0	3	2	0	1.0	3	3	0.3333333333333333	5	0.2222222222222222	1.0	0	0	0	0	0	0	0	0	0	0	0
6421	0.06322628630323611	0.034032625385779045	-0.0002618737748259005	0.7564078746829845	None	0	0	0.25	2	0.9	9	1.0	0.9	11	9	0	0	0	0.08333333333333333	12	1	0.8	12	0.0	0.36363636363636365	0.5233137762343267	0.8615733580657621	0.7970060774961916	0.8418791144309667	0.4432760812308613	0.938362089424191	0.8227235931878463	0.8884017163130407	0	0	0.0
861	None	None	None	None	None	1.0	1	0.8	4	0.4	2	0.4666666666666667	0.4	6	2	0	0	0	0.6	5	3	0.4666666666666667	7	0.0	1.0	0.5232004116266437	0.8633217580727521	0.7394246563565278	0.8527473632370866	0.46777043473403157	0.9064807749596522	0.8069275859672608	0.8762033713188365	0	0	0.0
932	None	None	None	None	None	0	0	0.5	2	0.6666666666666666	2	0.8333333333333334	0.3333333333333333	2	1	2	0	0	0.6666666666666666	2	3	0.3333333333333333	5	0.0	0	0.15803645378185982	0.5280031988531289	0.3384800272687415	0.912164170046717	0.6027961656721768	0.6720145150259614	0.9031274122722204	0.7420397035099301	0	0	0.0
6728	0.06713587227004207	0.031244826696323637	0.030887664042025396	0.765349595856707	None	0	0	0.25	2	0.9	9	1.0	0.9	11	9	0	0	0	0.08333333333333333	12	1	0.8	12	0.0	0.36363636363636365	0.5233137762343267	0.8619870994425991	0.7970060774961916	0.8573061240347897	0.4432760812308613	0.9409887787520648	0.865713269851828	0.8939175317213015	0	0	0.0
963	None	None	None	None	None	0	0	1.0	1	0	0	1.0	0	0	0	1	1	0	0.5	2	1	0.13333333333333333	2	0.16666666666666666	0	0	0	0	0	0	0	0	0	0	0	0
178	None	None	None	None	None	0.5	1	0.6666666666666666	4	0.5	3	0.5	0.3333333333333333	5	2	2	2	0	1.0	4	4	0.5333333333333333	8	0.4	0.5	0.5148424940479444	0.9563327832284945	0.3713620125550594	0.8286147730231392	0.978066611970075	0.9348252937827015	0.9388922981364844	0.9199655721869631	0.6	0.4	0.0
4872	0.044589486513159686	0.019594599757983108	0.019147120249185006	0.7329536165841691	None	0	0	0.2857142857142857	2	0.875	7	1.0	0.875	9	7	0	0	0	0.1	10	1	0.6666666666666666	10	0.0	0.4444444444444444	0.5233137762343267	0.868716236854218	0.7287584967774623	0.856124294056031	0.4922647882372019	0.952966746287061	0.8505513159236422	0.9026728416311156	0	0	0.0
351	None	None	None	None	None	0	0	1.0	1	0	0	1.0	0	1	0	0	0	0	0.5	1	2	0.13333333333333333	2	0.0	0	0	0	0	0	0	0	0	0	0	0	0
3099	0.07863577433642123	0.01983757996220415	0.011729072502650668	0.726252628023079	None	0	0	0.2	2	0.9166666666666666	11	1.0	0.9166666666666666	13	11	0	0	0	0.07142857142857142	14	1	0.9333333333333333	14	0.0	0.3076923076923077	0.5233137762343267	0.8754766033131364	0.7287584967774623	0.8564079003452548	0.4922647882372019	0.9517216718376744	0.8505513159236422	0.9037071772744244	0	0	0.0
5099	0.048150887003611066	0.022132884574912356	0.014832260061278522	0.7589503989354907	None	0	0	0.25	2	0.8888888888888888	8	1.0	0.8888888888888888	10	8	0	0	0	0.09090909090909091	11	1	0.7333333333333333	11	0.0	0.4	0.5233137762343267	0.8655835011960231	0.7628822871368269	0.8392019674589545	0.46777043473403157	0.9455824552853414	0.8450619188371558	0.8931465564453257	0	0	0.0
7349	0.050567316336817686	0.01993737228768735	0.011413281290894417	0.7535593478759184	None	0	0	0.25	2	0.8888888888888888	8	1.0	0.8888888888888888	10	8	0	0	0	0.09090909090909091	11	1	0.7333333333333333	11	0.0	0.4	0.5233137762343267	0.8655835011960231	0.7628822871368269	0.8489377988129192	0.46777043473403157	0.9453863843981005	0.8400923387446573	0.8953589209525195	0	0	0.0
2697	0.006916488766972286	0.0006377214331654208	-0.0002308895140958594	0.9908876752423788	None	1.0	1	0.8	4	0.4	2	0.4666666666666667	0.4	6	2	0	0	0	0.6	5	3	0.4666666666666667	7	0.0	1.0	0.5796548912805518	0.6759590342405282	0.7628822871368269	0.6528552709593047	0.4432760812308613	0.951568237418184	0.8020511671224093	0.809733160319142	0	0	0.0
2166	None	None	None	None	None	1.0	1	1.0	4	0.25	1	0.6666666666666666	0	1	0	4	2	0	1.0	3	3	0.4	6	0.18181818181818182	0.6666666666666666	0	0	0	0	0	0	0	0	0	0	0
3019	0.04420861831768968	0.002322000255980992	-0.0015136347219251226	0.941281271750889	None	0	0	0.25	2	0.8888888888888888	8	1.0	0.8888888888888888	10	8	0	0	0	0.09090909090909091	11	1	0.7333333333333333	11	0.0	0.4	0.3222878072690172	0.8942272295177106	0.6079324710382604	0.8763404155370341	0.4922647882372019	0.926723306324786	0.8334234143339658	0.9011528748382532	0	0	0.0
1446	None	None	None	None	None	0	0	0.6666666666666666	2	0.5	1	0.6666666666666666	0	2	0	1	0	0	0.6666666666666666	2	3	0.26666666666666666	4	0.0	0	0	0	0	0	0	0	0	0	0	0	0
6956	0.037731195277974	0.011389346521321085	0.010462959486558225	0.8151381728331375	None	0	0	0.25	2	0.8888888888888888	8	1.0	0.8888888888888888	10	8	0	0	0	0.09090909090909091	11	1	0.7333333333333333	11	0.0	0.4	0.5514843337574392	0.8898520597362141	0.6079324710382604	0.8704858378632229	0.46777043473403157	0.9254142890742583	0.8147600451982874	0.897608309040803	0	0	0.0
5370	0.05725894438157443	0.029298345370180043	0.02567368295018491	0.737572403295325	None	0	0	0.25	2	0.9	9	1.0	0.9	11	9	0	0	0	0.08333333333333333	12	1	0.8	12	0.0	0.36363636363636365	0.5233137762343267	0.8705962962609338	0.7287584967774623	0.8665161286999884	0.4432760812308613	0.9384791276410921	0.8227235931878463	0.8972659333736298	0	0	0.0
1388	None	None	None	None	None	0	0	0.6666666666666666	4	0.3333333333333333	2	0.8888888888888888	0	2	0	5	1	0	1.0	3	3	0.5333333333333333	8	0.08333333333333333	0.8	0	0	0	0	0	0	0	0	0	0	0
4777	0.07007830096811694	0.020853933894055716	0.015217806961832456	0.7322401123237414	None	0	0	0.2222222222222222	2	0.9090909090909091	10	1.0	0.9090909090909091	12	10	0	0	0	0.07692307692307693	13	1	0.8666666666666667	13	0.0	0.3333333333333333	0.5233137762343267	0.8760784917501664	0.7628822871368269	0.8411291405355779	0.46777043473403157	0.9382018392056175	0.8652657405260342	0.8922741755722401	0	0	0.0
6309	0.04688296936451555	0.007736257008315347	0.007460753407115177	0.718304200902256	None	0	0	0.25	2	0.9	9	1.0	0.9	11	9	0	0	0	0.08333333333333333	12	1	0.8	12	0.0	0.36363636363636365	0.5233137762343267	0.8784312692724663	0.7287584967774623	0.878686695716754	0.421680386243308	0.9398795365264833	0.8147600451982874	0.9034102153197033	0	0	0.0
904	None	None	None	None	None	0	0	0	0	0	0	1.0	0	0	0	0	1	0	1.0	1	1	0.06666666666666667	1	0.25	0	0	0	0	0	0	0	0	0	0	0	0
7320	0.06469309175979246	0.031610983456909825	-0.0014489667248556704	0.7789315093789366	None	0	0	0.25	2	0.9	9	1.0	0.9	11	9	0	0	0	0.08333333333333333	12	1	0.8	12	0.0	0.36363636363636365	0.5233137762343267	0.8615733580657621	0.7970060774961916	0.8418791144309667	0.4432760812308613	0.938362089424191	0.8227235931878463	0.8884017163130407	0	0	0.0
5393	0.03630465931522183	0.0005839978292693067	-0.000352376827307997	0.9960934594442687	None	0	0	0.25	2	0.9	9	1.0	0.9	11	9	0	0	0	0.08333333333333333	12	1	0.8	12	0.0	0.36363636363636365	0.6046926731006068	0.9515615339635907	0.4401911837384601	0.9349084640936607	0.4922647882372019	0.9569190052137622	0.8519876281630643	0.9485520967605547	0	0	0.0
5224	0.04220967928094631	0.014531614754038314	-0.006562798155994287	0.725809907700756	None	0	0	0.2857142857142857	2	0.875	7	1.0	0.875	9	7	0	0	0	0.1	10	1	0.6666666666666666	10	0.0	0.4444444444444444	0.5233137762343267	0.873749023454525	0.7287584967774623	0.8513464038357765	0.4922647882372019	0.9447791819456745	0.8227235931878463	0.8978087468694063	0	0	0.0
90	None	None	None	None	None	0	0	0.2	2	0.8461538461538461	11	0.2777777777777778	0.7692307692307693	12	10	2	1	0	0.6666666666666666	9	6	1.0	15	0.16666666666666666	0.6153846153846154	0.4552584536607056	0.9496150050284888	0.7158087327571006	0.9197862075579035	0.5114258009280972	0.8895556730465515	0.892986909192302	0.9232495168297188	1.0	0.3333333333333333	0.0
4371	0.05036355021195742	0.02272369914643475	0.018863840976618324	0.7524867392731907	None	0	0	0.25	2	0.8888888888888888	8	1.0	0.8888888888888888	10	8	0	0	0	0.09090909090909091	11	1	0.7333333333333333	11	0.0	0.6	0.49502985410353106	0.8830075995473055	0.7287584967774623	0.847762326398407	0.4922647882372019	0.946856398303176	0.8627693514308836	0.9008028655805694	0	0	0.0
5924	0.071382248081037	0.024208501414839233	0.019651612239269277	0.7739355286169483	None	0	0	0.25	2	0.9	9	1.0	0.9	11	9	0	0	0	0.08333333333333333	12	1	0.8	12	0.0	0.36363636363636365	0.5233137762343267	0.8615733580657621	0.7970060774961916	0.8320106970624649	0.4432760812308613	0.9396788510012264	0.8235047072257388	0.8867608481428544	0	0	0.0
4593	0.04694557126639038	0.01242456579256863	0.0124095272017985	0.7984396352243921	None	0	0	0.2857142857142857	2	0.875	7	1.0	0.875	9	7	0	0	0	0.1	10	1	0.6666666666666666	10	0.0	0.4444444444444444	0.5233137762343267	0.8656033499068275	0.7970060774961916	0.8689646132037117	0.4432760812308613	0.920345700879582	0.8409203750888916	0.8876714079504934	0	0	0.0
6537	0.0642542170446049	0.013482959636837148	0.002714751398065025	0.8000169836929438	None	0	0	0.25	2	0.9	9	1.0	0.9	11	9	0	0	0	0.08333333333333333	12	1	0.8	12	0.0	0.36363636363636365	0.38902812742914783	0.8755415589050617	0.7287584967774623	0.8346950328149271	0.5176129437474166	0.9439284917290951	0.926442596556959	0.8938978547554406	0	0	0.0
5232	0.07294217652849935	0.027476353042540095	0.02377987193812605	0.7538320612162932	None	0	0	0.25	2	0.9	9	1.0	0.9	11	9	0	0	0	0.08333333333333333	12	1	0.8	12	0.0	0.36363636363636365	0.5233137762343267	0.8615733580657621	0.7970060774961916	0.8320106970624649	0.4432760812308613	0.9396788510012264	0.8235047072257388	0.8867608481428544	0	0	0.0
2826	0.008168818771205863	0.0017646648371375062	0.0017582910308829817	0.9809987898127235	None	0.5	1	0.5714285714285714	4	0.625	5	0.3333333333333333	0.625	9	5	0	0	0	0.8333333333333334	5	6	0.6666666666666666	10	0.0	1.0	0.5796548912805518	0.6429549389452894	0.7500908159355932	0.7630997838170559	0.4432760812308613	0.94858408806599	0.8147600451982874	0.8260175693391794	0	0	0.0
7160	0.0656274632770595	0.03039562282639062	0.030224778029795958	0.7507551149642828	None	0	0	0.25	2	0.9	9	1.0	0.9	11	9	0	0	0	0.08333333333333333	12	1	0.8	12	0.0	0.36363636363636365	0.5233137762343267	0.8745562003194952	0.7287584967774623	0.8385544840871249	0.4922647882372019	0.9416195514009805	0.8505513159236422	0.893150163545185	0	0	0.0
5870	0.054820077804984754	0.027057593528373298	0.02277606784892048	0.7984300453820821	None	0	0	0.2222222222222222	2	0.9090909090909091	10	1.0	0.9090909090909091	12	10	0	0	0	0.07692307692307693	13	1	0.8666666666666667	13	0.0	0.5	0.5233137762343267	0.8796610662630805	0.7628822871368269	0.8297244645910484	0.46777043473403157	0.9328013398369559	0.8476029580890945	0.8877351922574256	0	0	0.0
5632	0.06169164041628145	0.023170582100250584	0.022244778658357292	0.7869217392280786	None	0	0	0.25	2	0.9	9	1.0	0.9	11	9	0	0	0	0.08333333333333333	12	1	0.8	12	0.0	0.36363636363636365	0.5233137762343267	0.8615733580657621	0.7970060774961916	0.8320106970624649	0.4432760812308613	0.9396788510012264	0.8235047072257388	0.8867608481428544	0	0	0.0
5404	0.06494080970472857	0.022886780442648656	0.01421996149796275	0.7372439952677609	None	0	0	0.25	2	0.9	9	1.0	0.9	11	9	0	0	0	0.08333333333333333	12	1	0.8	12	0.0	0.36363636363636365	0.5233137762343267	0.8615733580657621	0.7970060774961916	0.8320106970624649	0.4432760812308613	0.9396788510012264	0.8235047072257388	0.8867608481428544	0	0	0.0
27	None	None	None	None	None	0	0	0.3333333333333333	3	0.8181818181818182	9	0.5416666666666666	0.7272727272727273	10	8	2	2	0	0.16666666666666666	2	12	0.8666666666666667	13	0.3333333333333333	0.18181818181818182	0.5400231917373759	0.8419654928159886	0.39373620673259113	0.8431988770309116	0.4694091701342843	0.9472292852003443	0.8790557141826536	0.8890340029886835	0.55	0.3	0.0
7417	0.05577030962490947	0.031454821691877216	0.030516839519296353	0.7437459783922726	None	0	0	0.25	2	0.8888888888888888	8	1.0	0.8888888888888888	10	8	0	0	0	0.09090909090909091	11	1	0.7333333333333333	11	0.0	0.4	0.5233137762343267	0.8655835011960231	0.7628822871368269	0.8489377988129192	0.46777043473403157	0.946818143270503	0.8385280902397874	0.8962326087772605	0	0	0.0
6996	0.02511750715853887	0.007662052518185903	-0.0058457553744314834	0.755972663136118	None	0	0	0.3333333333333333	2	0.8333333333333334	5	1.0	0.8333333333333334	7	5	0	0	0	0.125	8	1	0.5333333333333333	8	0.0	0.5714285714285714	0.5233137762343267	0.8434784287216496	0.7970060774961916	0.8341820997900634	0.4432760812308613	0.9314790589871673	0.8227235931878463	0.8775945108746729	0	0	0.0
4531	0.034597745991663376	0.008613933673960891	-0.007892908129581195	0.7754419218282879	None	0	0	0.25	2	0.8888888888888888	8	1.0	0.8888888888888888	10	8	0	0	0	0.09090909090909091	11	1	0.7333333333333333	11	0.0	0.6	0.49502985410353106	0.8773283161510321	0.7500908159355932	0.849931188531092	0.4432760812308613	0.8202155517390299	0.8627693514308836	0.8506548737725246	0	0	0.0
5937	0.06412881723233402	0.030473928370647333	0.03046908316768497	0.7455029860626686	None	0	0	0.25	2	0.9	9	1.0	0.9	11	9	0	0	0	0.08333333333333333	12	1	0.8	12	0.0	0.36363636363636365	0.5233137762343267	0.8745562003194952	0.7287584967774623	0.8385544840871249	0.4922647882372019	0.9416195514009805	0.8505513159236422	0.893150163545185	0	0	0.0
5639	0.04440166235762296	0.01893348894909496	0.01815270891496041	0.7361832401281374	None	0	0	0.2857142857142857	2	0.875	7	1.0	0.875	9	7	0	0	0	0.1	10	1	0.6666666666666666	10	0.0	0.4444444444444444	0.5233137762343267	0.868716236854218	0.7287584967774623	0.856124294056031	0.4922647882372019	0.9541092604978625	0.8597713485400057	0.9034254799846465	0	0	0.0
4390	0.07168894688331838	0.007835978456814996	0.007228956506319972	0.7775412528879708	None	0	0	0.2222222222222222	2	0.9090909090909091	10	1.0	0.9090909090909091	12	10	0	1	0	0.07692307692307693	13	1	0.8666666666666667	13	0.5	0.3333333333333333	0.5233137762343267	0.9082362080916246	0.7798246799783145	0.8415764147983285	0.46777043473403157	0.9316669716050999	0.8625447893082903	0.899494857971216	1.0	0.08333333333333333	0.0
954	None	None	None	None	None	0	0	0.2	1	1.0	5	0.4666666666666667	0.2	1	1	5	3	0	0.6	3	5	0.4666666666666667	7	0.21428571428571427	0	0.1	0.5	0.46672357920810315	0.5	0.3925430236996331	0.5	0.8296489849860003	0.5	1.0	1.0	0.0
1596	None	None	None	None	None	0.5	1	0.5714285714285714	4	0.625	5	0.3333333333333333	0.625	9	5	0	0	0	0.8333333333333334	5	6	0.6666666666666666	10	0.0	1.0	0.5233137762343267	0.8782956186796002	0.7287584967774623	0.8168913763206134	0.4922647882372019	0.9327186021849988	0.8147600451982874	0.884287972892444	0	0	0.0
5636	0.04681340076123968	0.013538472141771797	0.013486591655482197	0.6863819323829314	None	0	0	0.25	2	0.8888888888888888	8	1.0	0.8888888888888888	9	8	1	0	0	0.09090909090909091	11	1	0.7333333333333333	11	0.0	0.4	0.5233137762343267	0.868716236854218	0.7287584967774623	0.8589601646138452	0.4922647882372019	0.9547229375013921	0.8409203750888916	0.9045054143581702	0	0	0.0
4398	0.04625258975804305	0.009970967401628403	0.008938941251460625	0.7832277222668262	None	0	0	0.2857142857142857	2	0.875	7	1.0	0.875	9	7	0	0	0	0.1	10	1	0.6666666666666666	10	0.0	0.4444444444444444	0.4667459319727355	0.8675188691281635	0.8408522164864071	0.8812972487735508	0.20020573992109206	0.8274168030976723	0.9335797999885544	0.8602217406355563	0	0	0.0
6356	0.05550458898855044	0.022390493518738612	0.022355483561125832	0.7664964731588103	None	0	0	0.25	2	0.8888888888888888	8	1.0	0.8888888888888888	10	8	0	0	0	0.09090909090909091	11	1	0.7333333333333333	11	0.0	0.4	0.49502985410353106	0.875538704473229	0.7287584967774623	0.8449392771547144	0.5049388659923093	0.9485151195082168	0.8943635460720406	0.8990428045447593	0	0	0.0
6957	0.05399642398350197	0.03077779261053071	0.028978967919022276	0.7451099729742426	None	0	0	0.25	2	0.8888888888888888	8	1.0	0.8888888888888888	10	8	0	0	0	0.09090909090909091	11	1	0.7333333333333333	11	0.0	0.4	0.5233137762343267	0.8655835011960231	0.7628822871368269	0.8489377988129192	0.46777043473403157	0.9455824552853414	0.8371155295188344	0.895477661470903	0	0	0.0
940	None	None	None	None	None	0	0	0.1111111111111111	1	1.0	11	0.5416666666666666	0.5454545454545454	7	6	5	5	0	0.375	3	8	0.8666666666666667	13	0.38461538461538464	0.4	0.7269831921519223	0.9101476312905844	0.6367187582974624	0.9230590793615552	0.4148143188600152	0.8115726662263916	0.9524291437428328	0.8896121234866956	0.14285714285714285	0.14285714285714285	0.0
6798	0.045475522700193186	0.02054846156103098	0.01955988617645724	0.7329551681537181	None	0	0	0.2857142857142857	2	0.875	7	1.0	0.875	9	7	0	0	0	0.1	10	1	0.6666666666666666	10	0.0	0.4444444444444444	0.5233137762343267	0.868716236854218	0.7287584967774623	0.856124294056031	0.4922647882372019	0.952966746287061	0.8505513159236422	0.9026728416311156	0	0	0.0
2776	0.01057368394015223	0.0022155229920857423	-0.0022147701758713284	0.9786992284016075	None	0.5	1	0.5714285714285714	4	0.625	5	0.3333333333333333	0.5	8	4	1	0	0	0.8333333333333334	6	5	0.6666666666666666	10	0.0	0.8	0.5796548912805518	0.6574346632514533	0.7756066167058046	0.7277431166806947	0.4432760812308613	0.9503421945946712	0.8115738711112531	0.8218478324789347	0	0	0.0
7504	0.07891252781685126	0.019283598544734798	0.01124611830416911	0.7274059001124853	None	0	0	0.2	2	0.9166666666666666	11	1.0	0.9166666666666666	13	11	0	0	0	0.07142857142857142	14	1	0.9333333333333333	14	0.0	0.3076923076923077	0.5233137762343267	0.8754766033131364	0.7287584967774623	0.8564079003452548	0.4922647882372019	0.9517216718376744	0.8505513159236422	0.9037071772744244	0	0	0.0
1040	None	None	None	None	None	0.3333333333333333	1	0.5	4	0.6666666666666666	6	0.3142857142857143	0.6666666666666666	10	6	0	0	0	0.7142857142857143	5	7	0.7333333333333333	11	0.0	1.0	0.5233137762343267	0.8697293950909639	0.7613477258516355	0.8130591669317268	0.46777043473403157	0.9368373523040341	0.8147600451982874	0.8830661976325057	0	0	0.0
1030	None	None	None	None	None	0	0	1.0	4	0.0	0	0.75	0	2	0	3	2	0	0.5	4	2	0.4	6	0.25	0.5	0	0	0	0	0	0	0	0	0	0	0
2368	None	None	None	None	None	0.5	1	0.6666666666666666	4	0.5	3	0.4444444444444444	0.5	7	3	0	0	0	0.5	3	6	0.5333333333333333	8	0.0	1.0	0.5796548912805518	0.5980890943683321	0.7756737583380606	0.7676219693896867	0.4432760812308613	0.9483684419400178	0.8110203497135142	0.8177261187530046	0	0	0.0
2385	None	None	None	None	None	0	0	0.3333333333333333	1	1.0	2	1.0	0	0	0	3	9	0	1.0	2	2	0.26666666666666666	4	0.9	0	0	0	0	0	0	0	0	0	0	0	0
1766	None	None	None	None	None	0	0	0.375	3	0.6666666666666666	6	0.55	0.4444444444444444	5	4	5	2	0	0.8	4	5	0.7333333333333333	11	0.15384615384615385	0.6666666666666666	0.6151953349144403	0.7264137940437392	0.41108391269418354	0.7830748356834061	0.4326116343882115	0.9218305775955622	0.7690039029382126	0.828621265077216	0.6	0.2	0.0
5590	0.06364036737235057	0.0322104620664178	0.03202690010258831	0.7494467557561693	None	0	0	0.25	2	0.9	9	1.0	0.9	11	9	0	0	0	0.08333333333333333	12	1	0.8	12	0.0	0.36363636363636365	0.5233137762343267	0.8745562003194952	0.7287584967774623	0.8385544840871249	0.4922647882372019	0.9416195514009805	0.8505513159236422	0.893150163545185	0	0	0.0
3542	0.077037983281565	0.021259419446092158	-0.008108100576655513	0.7241379266483513	None	0	0	0.2	2	0.9166666666666666	11	1.0	0.9166666666666666	13	11	0	1	0	0.07142857142857142	14	1	0.9333333333333333	14	0.5	0.3076923076923077	0.5233137762343267	0.9276618174371278	0.7603598878211473	0.8306476345571446	0.4922647882372019	0.9325821903633691	0.8597713485400057	0.9051836321446123	1.0	0.07692307692307693	0.0
544	None	None	None	None	None	0	0	0.8	4	0.2	1	0.5833333333333334	0	2	0	4	3	0	0.75	4	3	0.4666666666666667	7	0.3	0.4	0	0	0	0	0	0	0	0	0	0	0
7497	0.06134313509282518	0.03091715207583965	0.03051478459110933	0.7582346592328281	None	0	0	0.25	2	0.9	9	1.0	0.9	11	9	0	0	0	0.08333333333333333	12	1	0.8	12	0.0	0.36363636363636365	0.5233137762343267	0.8745562003194952	0.7287584967774623	0.8385544840871249	0.4922647882372019	0.9416195514009805	0.8505513159236422	0.893150163545185	0	0	0.0
5448	0.06292529642252657	0.02631247200192412	0.025495180498197566	0.7007078696589704	None	0	0	0.25	2	0.8888888888888888	8	1.0	0.8888888888888888	10	8	0	0	0	0.09090909090909091	11	1	0.7333333333333333	11	0.0	0.4	0.45617095183173734	0.9409659966737963	0.7537579322254349	0.8642862913154918	0.4922647882372019	0.9242370563016219	0.8652657405260342	0.9148103159219926	0	0	0.0
3441	0.027525660915931498	0.005782997236198688	0.004217788683867315	0.5530770844407276	None	0	0	0.3333333333333333	2	0.8571428571428571	6	1.0	0.8571428571428571	8	6	0	0	0	0.1111111111111111	9	1	0.6	9	0.0	0.5	0.49502985410353106	0.8621861661533555	0.7954715162110002	0.8777548955333452	0.31145517178549104	0.8300402374587402	0.9024893352696124	0.8577760041732332	0	0	0.0
2627	0.0024992021553020163	0.0002652411930475527	-8.44762074230633e-05	0.9868905603067855	None	0.5	1	0.6666666666666666	4	0.2857142857142857	2	0.6	0.14285714285714285	4	1	4	2	0	0.6	3	5	0.6	9	0.2222222222222222	0.6666666666666666	0.6507482456225695	0.6642177450929875	0.41903324116845975	0.9181721697856284	0.6388807596769128	0.5853337051552628	0.7891234481806965	0.7591833677176222	0.75	0.5	0.2687014899464224
1886	None	None	None	None	None	1.0	1	0.6	3	0.4	2	0.5833333333333334	0.2	3	1	3	2	0	0.75	4	3	0.4666666666666667	7	0.25	0	0.6865489883009334	0.6829297948200377	0.23292310170532654	0.8189463709532604	0.6388807596769128	0.5069290894569561	0.8844622349368485	0.6831034141801438	0.8333333333333333	0.6666666666666666	0.5188757225792955
3938	0.04471428532313345	0.02056717715706117	0.01915037849152573	0.7354011167052512	None	0	0	0.2857142857142857	2	0.875	7	1.0	0.875	9	7	0	0	0	0.1	10	1	0.6666666666666666	10	0.0	0.4444444444444444	0.5233137762343267	0.868716236854218	0.7287584967774623	0.856124294056031	0.4922647882372019	0.9541092604978625	0.8597713485400057	0.9034254799846465	0	0	0.0
3333	0.03424991955633015	0.01961907758984065	0.019515276209655763	0.5996581294051241	None	0	0	0.2857142857142857	2	0.875	7	1.0	0.875	9	7	0	0	0	0.1	10	1	0.6666666666666666	10	0.0	0.4444444444444444	0.5233137762343267	0.7838358724101293	0.7939369549258087	0.8292557234337401	0.5176129437474166	0.9755073188468572	0.8999244734955437	0.8988370217635521	0	0	0.0
2770	0.01051838514426017	0.0018459004684471415	0.001501740614443746	0.9926054471552572	None	0	0	0.4	2	0.8	4	1.0	0.8	6	4	0	0	0	0.14285714285714285	7	1	0.4666666666666667	7	0.0	1.0	0.49502985410353106	0.8554839084997473	0.7394246563565278	0.8605892457461723	0.46777043473403157	0.9302268299351188	0.8088356959242331	0.8872428828663164	0	0	0.0
1635	None	None	None	None	None	0	0	0.3333333333333333	2	0.6666666666666666	4	0.8888888888888888	0.3333333333333333	3	2	4	4	0	1.0	3	3	0.5333333333333333	8	0.36363636363636365	0	0.3096828766969319	0.9621884030887939	0.47051375732667483	0.8646943922404018	0.42648398632798434	0.766076246590258	0.839363869227344	0.8901792825251138	0.3333333333333333	0.3333333333333333	0.0
4156	0.0702413879540435	0.025073894274301883	0.023289312755018374	0.6927716402334394	None	0	0	0.25	2	0.9	9	1.0	0.9	11	9	0	0	0	0.08333333333333333	12	1	0.8	12	0.0	0.36363636363636365	0.5233137762343267	0.8776747139950651	0.7287584967774623	0.8545831713555769	0.4922647882372019	0.9451226805733886	0.8505513159236422	0.8998842204732613	0	0	0.0
4034	0.04839663171388334	0.01922046285946191	0.019009637089826618	0.7862044765865324	None	0	0	0.2857142857142857	2	0.875	7	1.0	0.875	9	7	0	0	0	0.1	10	1	0.6666666666666666	10	0.0	0.4444444444444444	0.5233137762343267	0.868716236854218	0.7287584967774623	0.8465689397391142	0.4922647882372019	0.952966746287061	0.8576224750652833	0.9004385560266007	0	0	0.0
2366	None	None	None	None	None	0.5	1	0.6666666666666666	4	0.5714285714285714	4	0.375	0.5714285714285714	8	4	0	0	0	0.6666666666666666	4	6	0.6	9	0.0	0.6666666666666666	0.5954987899220814	0.650926379228863	0.7287584967774623	0.8256546020974912	0.2071416006921097	0.96077560449742	0.8516491259452706	0.8572006202891479	0	0	0.0
173	None	None	None	None	None	0	0	1.0	1	0	0	1.0	0	1	0	0	0	0	0.5	2	1	0.13333333333333333	2	0.0	0	0	0	0	0	0	0	0	0	0	0	0
5028	0.06373090230552965	0.019057178008856476	0.009700982826472599	0.7231317037465405	None	0	0	0.25	2	0.9	9	1.0	0.9	11	9	0	0	0	0.08333333333333333	12	1	0.8	12	0.0	0.36363636363636365	0.5233137762343267	0.8615733580657621	0.7970060774961916	0.8320106970624649	0.4432760812308613	0.9396788510012264	0.8235047072257388	0.8867608481428544	0	0	0.0
3769	0.07200527492705738	0.009362615725329735	-0.009307313586832313	0.7512553599933575	None	0	0	0.2	2	0.9166666666666666	11	1.0	0.9166666666666666	13	11	0	0	0	0.07142857142857142	14	1	0.9333333333333333	14	0.0	0.3076923076923077	0.6046926731006068	0.837315994143647	0.7756737583380606	0.6034793661200503	0.9151598420428531	0.9635215429387083	0.8114049290710126	0.8553775245670274	0	0	0.0
7536	0.049020183525390726	0.020865723465450733	0.009328362320875559	0.7459689089338646	None	0	0	0.25	2	0.8888888888888888	8	1.0	0.8888888888888888	10	8	0	0	0	0.09090909090909091	11	1	0.7333333333333333	11	0.0	0.4	0.5233137762343267	0.8655835011960231	0.7628822871368269	0.8489377988129192	0.46777043473403157	0.9455824552853414	0.8400923387446573	0.895477661470903	0	0	0.0
7317	0.05246327529850952	0.006101910258254632	0.005035531693210357	0.7647874817356959	None	0	0	0.2222222222222222	2	0.9090909090909091	10	1.0	0.9090909090909091	12	10	0	0	0	0.07692307692307693	13	1	0.8666666666666667	13	0.0	0.3333333333333333	0.5233137762343267	0.8609317600250038	0.7756737583380606	0.8326970062754192	0.5049388659923093	0.9608700360845054	0.8187758777185381	0.9011102029937951	0	0	0.0
1353	None	None	None	None	None	0	0	0.4	2	0.8	4	1.0	0.8	6	4	0	0	0	0.14285714285714285	7	1	0.4666666666666667	7	0.0	0.3333333333333333	0.4675011622807975	0.9087466271256083	0.33717387729034365	0.8379787068668855	0.7507553715437771	0.87887413585194	0.892168996227872	0.8780937359508815	0	0	0.0
6884	0.05714658427393319	0.027578674669550676	0.025542274613431375	0.7593495729651137	None	0	0	0.25	2	0.8888888888888888	8	1.0	0.8888888888888888	10	8	0	0	0	0.09090909090909091	11	1	0.7333333333333333	11	0.0	0.4	0.5233137762343267	0.8655835011960231	0.7628822871368269	0.8489377988129192	0.46777043473403157	0.9455824552853414	0.8371155295188344	0.895477661470903	0	0	0.0
76	None	None	None	None	None	0	0	0.15789473684210525	3	0.8846153846153846	23	0.14358974358974358	0.8076923076923077	22	21	5	2	0	0.8666666666666667	13	15	1.8666666666666667	28	0.15384615384615385	0.07407407407407407	0.4513317234002373	0.9186901007189942	0.45010414588147557	0.8636954924042276	0.3744683384642621	0.8698268572767424	0.8107855797653478	0.8866342158166199	0.5227272727272727	0.2727272727272727	0.0
3069	0.06281518469021159	0.0210025869976878	-0.000740994119410308	0.8044315340686695	None	0	0	0.25	2	0.9	9	1.0	0.9	11	9	0	0	0	0.08333333333333333	12	1	0.8	12	0.0	0.36363636363636365	0.5233137762343267	0.8615733580657621	0.7970060774961916	0.8418791144309667	0.4432760812308613	0.938362089424191	0.8147600451982874	0.8884017163130407	0	0	0.0
219	None	None	None	None	None	0	0	0.7142857142857143	5	0.25	2	0.6666666666666666	0.125	2	1	7	1	0	0.6	3	5	0.6666666666666666	10	0.058823529411764705	0.75	0.5266343393130011	0.9683614459111115	0.26845301393843846	0.7911100058751211	0.5745737839430435	0.8777070847803276	0.8920907470377749	0.9038931601407376	1.0	0.5	0.0
4691	0.06676772052154689	0.027142966456783543	0.022730985721495008	0.7553498239515556	None	0	0	0.25	2	0.9	9	1.0	0.9	11	9	0	0	0	0.08333333333333333	12	1	0.8	12	0.0	0.36363636363636365	0.5233137762343267	0.8615733580657621	0.7970060774961916	0.8320106970624649	0.4432760812308613	0.938362089424191	0.831610837004377	0.8859888201026395	0	0	0.0
563	None	None	None	None	None	0	0	0.3333333333333333	2	0.6666666666666666	4	0.5333333333333333	0.5	5	3	2	3	0	0.6	3	5	0.5333333333333333	8	0.5	0	0.8568094989680584	0.6039963598106235	0.5328990736927836	0.9053604205210048	0.2212814786869993	0.9721550182707103	0.9404623332405155	0.8887221952273616	0.2	0.6	0.0
5768	0.06264313432441636	0.009044426156539323	0.009038159979395102	0.7887765366143613	None	0	0	0.25	2	0.9	9	1.0	0.9	11	9	0	0	0	0.08333333333333333	12	1	0.8	12	0.0	0.36363636363636365	0.5233137762343267	0.8804431966122281	0.7970060774961916	0.8546422128173718	0.4922647882372019	0.9425301424029632	0.8235047072257388	0.899209802630121	0	0	0.0
7508	0.05595950016862621	0.03103450343990098	0.02967416907450518	0.7425617714235921	None	0	0	0.25	2	0.8888888888888888	8	1.0	0.8888888888888888	10	8	0	0	0	0.09090909090909091	11	1	0.7333333333333333	11	0.0	0.4	0.5233137762343267	0.8655835011960231	0.7628822871368269	0.8489377988129192	0.46777043473403157	0.946818143270503	0.8385280902397874	0.8962326087772605	0	0	0.0
6336	0.0714798856232003	0.024242095504957643	-0.0035808662091352675	0.7595491759564013	None	0	0	0.2	2	0.9166666666666666	11	1.0	0.9166666666666666	13	11	0	0	0	0.07142857142857142	14	1	0.9333333333333333	14	0.0	0.3076923076923077	0.5233137762343267	0.8736342566552455	0.7970060774961916	0.843364366806523	0.4432760812308613	0.9332032826495199	0.8597713485400057	0.8894015192384411	0	0	0.0
5248	0.07498047411400889	0.02071181552894914	0.014418397280186344	0.7077637115993122	None	0	0	0.16666666666666666	2	0.9333333333333333	14	1.0	0.9333333333333333	16	14	0	0	0	0.058823529411764705	17	1	1.1333333333333333	17	0.0	0.25	0.5233137762343267	0.9195900468220243	0.7537579322254349	0.8327039555430547	0.4922647882372019	0.941847888391389	0.847525288804563	0.9068271035858982	0	0	0.0
2558	2.1313360724905127e-05	3.259504169984249e-06	3.220004481980354e-07	0.994269715364013	None	0	0	0.25	2	0.9	9	0.6	0	0	0	11	10	0	0.8	4	5	0.8	12	0.38461538461538464	0	0	0	0	0	0	0	0	0	0	0	0
2736	0.004749842324660926	7.91332734549693e-05	7.808908269292686e-05	0.9663129256012561	None	0	0	0.42857142857142855	3	0.5	4	0.4166666666666667	0.375	5	3	4	2	0	0.375	8	3	0.6666666666666666	10	0.2	0.25	0.6865489883009334	0.7165292428789166	0.320431614413384	0.8684531316212566	0.6388807596769128	0.5784746828155954	0.8355153925567889	0.7395681365951998	0.6	1.0	0.0
6921	0.054183524648466166	0.027924542910244435	0.023894538539024963	0.7736339232190511	None	0	0	0.25	2	0.8888888888888888	8	1.0	0.8888888888888888	10	8	0	0	0	0.09090909090909091	11	1	0.7333333333333333	11	0.0	0.4	0.5233137762343267	0.8655835011960231	0.7628822871368269	0.8489377988129192	0.46777043473403157	0.9455824552853414	0.8371155295188344	0.895477661470903	0	0	0.0
5361	0.05580799892019544	0.022065968598537832	0.02183378171704282	0.7413799004682673	None	0	0	0.25	2	0.8888888888888888	8	1.0	0.8888888888888888	10	8	0	0	0	0.09090909090909091	11	1	0.7333333333333333	11	0.0	0.4	0.49502985410353106	0.875538704473229	0.7287584967774623	0.8449392771547144	0.5049388659923093	0.9485151195082168	0.8943635460720406	0.8990428045447593	0	0	0.0
2674	1.0137903278976326e-08	9.441272426365443e-09	6.721709587277033e-09	0.9999987579814877	None	0	0	1.0	2	0.0	0	0.75	0	0	0	2	0	0	1.0	2	2	0.2	3	0.0	0	0	0	0	0	0	0	0	0	0	0	0
1600	None	None	None	None	None	0	0	0.3333333333333333	1	1.0	2	0.6666666666666666	0.5	2	1	1	0	0	0.6666666666666666	3	2	0.26666666666666666	4	0.0	0	0.6666125582648427	0.9192933743135024	0.6618385338074322	0.8525470257013489	0.6022551820229147	0.7634122134202914	0.6317173895366188	0.856476426877545	0	0	0.0
1896	None	None	None	None	None	0	0	0.5	3	0.6666666666666666	4	0.5714285714285714	0.6666666666666666	7	4	0	1	0	0.2857142857142857	7	2	0.5333333333333333	8	1.0	1.0	0.5233137762343267	0.8747230182338458	0.7756737583380606	0.8566993925571019	0.4432760812308613	0.9307819370065608	0.8597713485400057	0.8918805211616683	1.0	0	0.0
874	None	None	None	None	None	0.5	1	0.7142857142857143	5	0.375	3	0.6666666666666666	0.25	6	2	3	2	0	0.6	5	3	0.6666666666666666	10	0.3333333333333333	0.8	0.6865489883009334	0.7139400227052682	0.5571908239788759	0.9410727064090231	0.6388807596769128	0.799212366180045	0.8520868408363408	0.8440791103728835	0.5833333333333334	0.6666666666666666	0.0
7117	0.0645988686090526	0.033177916052813734	-0.00010499050714824074	0.7517451844490224	None	0	0	0.25	2	0.9	9	1.0	0.9	11	9	0	0	0	0.08333333333333333	12	1	0.8	12	0.0	0.36363636363636365	0.5233137762343267	0.8615733580657621	0.7970060774961916	0.8418791144309667	0.4432760812308613	0.938362089424191	0.8227235931878463	0.8884017163130407	0	0	0.0
1196	None	None	None	None	None	0	0	0.2	1	1.0	5	0.7777777777777778	0.6	3	3	3	4	0	1.0	3	3	0.4666666666666667	7	0.4	0	0.7135355903801932	0.9474612232823609	0.23042118983617876	0.755352660387841	0.309769367856779	0.5963305447616043	0.8923860167287613	0.8130472660908598	0.6666666666666666	1.0	0.03458922828135448
292	None	None	None	None	None	0.4	2	0.75	9	0.25	4	0.5142857142857142	0.1875	8	3	9	2	0	0.7142857142857143	7	5	1.2	18	0.11764705882352941	0.18181818181818182	0.856932456853095	0.8448039777344744	0.4989658183373404	0.8762806375911929	0.5631402650149917	0.8977533371342941	0.8233151350214185	0.8745202597530118	0.5625	0.125	0.0
3420	0.02792259890742635	0.006460425877807258	0.004519170657671122	0.5491638964873243	None	0	0	0.3333333333333333	2	0.8571428571428571	6	1.0	0.8571428571428571	8	6	0	0	0	0.1111111111111111	9	1	0.6	9	0.0	0.5	0.49502985410353106	0.8621861661533555	0.7954715162110002	0.8777548955333452	0.3217409105759767	0.8257401831580709	0.8960474352220291	0.8565443117875845	0	0	0.0
1122	None	None	None	None	None	0	0	0.42857142857142855	3	0.625	5	0.4166666666666667	0.625	7	5	2	2	0	0.375	8	3	0.6666666666666666	10	0.3333333333333333	1.0	0.4839441991767301	0.8950780286440145	0.4543513814095263	0.874043346054478	0.6123889991941558	0.944547311621753	0.8866786157898391	0.9093194763362139	0.5714285714285714	0.14285714285714285	0.0
565	None	None	None	None	None	0	0	0.6666666666666666	2	0.5	1	0.6666666666666666	0	2	0	1	0	0	0.6666666666666666	3	2	0.26666666666666666	4	0.0	0.6666666666666666	0	0	0	0	0	0	0	0	0	0	0
5036	0.052817512681425705	0.023381739714867643	0.013239222588415487	0.7125714606601965	None	0	0	0.25	2	0.8888888888888888	8	1.0	0.8888888888888888	10	8	0	0	0	0.09090909090909091	11	1	0.7333333333333333	11	0.0	0.4	0.5233137762343267	0.9267389208292692	0.7537579322254349	0.8428736129672346	0.4922647882372019	0.9435764435100144	0.8147600451982874	0.9125146819670151	0	0	0.0
5573	0.05305525446558058	0.03208330478624771	0.03091762688228441	0.7423872236776203	None	0	0	0.25	2	0.8888888888888888	8	1.0	0.8888888888888888	10	8	0	0	0	0.09090909090909091	11	1	0.7333333333333333	11	0.0	0.4	0.5233137762343267	0.8655835011960231	0.7628822871368269	0.8489377988129192	0.46777043473403157	0.9455824552853414	0.8371155295188344	0.895477661470903	0	0	0.0
6077	0.08112245554977865	0.02263072682219549	0.012782760903389454	0.7419092006548216	None	0	0	0.2	2	0.9166666666666666	11	1.0	0.9166666666666666	13	11	0	0	0	0.07142857142857142	14	1	0.9333333333333333	14	0.0	0.3076923076923077	0.5233137762343267	0.8736342566552455	0.7970060774961916	0.8345620875308344	0.4432760812308613	0.9317186131963433	0.8625447893082903	0.8864581140151009	0	0	0.0
525	None	None	None	None	None	0	0	0.75	3	0.0	0	0.5555555555555556	0	2	0	2	2	0	1.0	3	3	0.3333333333333333	5	0.3333333333333333	1.0	0	0	0	0	0	0	0	0	0	0	0
5167	0.06530773384406971	0.018689119524856662	0.009589409186463985	0.7202352110825783	None	0	0	0.25	2	0.9	9	1.0	0.9	11	9	0	0	0	0.08333333333333333	12	1	0.8	12	0.0	0.36363636363636365	0.5233137762343267	0.8615733580657621	0.7970060774961916	0.8320106970624649	0.4432760812308613	0.9396788510012264	0.8235047072257388	0.8867608481428544	0	0	0.0
5782	0.05722737663226106	0.02289583399349573	0.022868901178869593	0.7619906572825335	None	0	0	0.25	2	0.8888888888888888	8	1.0	0.8888888888888888	10	8	0	0	0	0.09090909090909091	11	1	0.7333333333333333	11	0.0	0.4	0.49502985410353106	0.875538704473229	0.7287584967774623	0.8449392771547144	0.5049388659923093	0.9485151195082168	0.8943635460720406	0.8990428045447593	0	0	0.0
2792	0.0031631785191842824	0.0011663472281055536	0.0010809049131405913	0.9865465899441825	None	0.5	1	0.6666666666666666	4	0.5	3	0.4444444444444444	0.5	7	3	0	0	0	0.5	3	6	0.5333333333333333	8	0.0	1.0	0.5796548912805518	0.5980890943683321	0.7756737583380606	0.7676219693896867	0.4432760812308613	0.9483684419400178	0.8110203497135142	0.8177261187530046	0	0	0.0
441	None	None	None	None	None	0	0	0.6	3	0.4	2	0.7	0.4	4	2	2	0	0	0.4	2	5	0.4666666666666667	7	0.0	0.4	0.830596202576469	0.8236763209218734	0.5795544392990001	0.6472477743271303	0.31550376832112415	0.9492622590510138	0.9069055368600566	0.8445497897228139	0	0	0.0
5319	0.0693283734802963	0.023106263029977283	0.01674048846148124	0.7054631646305469	None	0	0	0.25	2	0.9	9	1.0	0.9	11	9	0	0	0	0.08333333333333333	12	1	0.8	12	0.0	0.36363636363636365	0.5233137762343267	0.8776747139950651	0.7287584967774623	0.8468655420817323	0.4922647882372019	0.9448528740336929	0.8705772594402675	0.8978854689695369	0	0	0.0
1299	None	None	None	None	None	0.6666666666666666	2	0.75	6	0.3333333333333333	3	0.6111111111111112	0.2222222222222222	6	2	4	2	0	0.5	6	3	0.7333333333333333	11	0.25	0.8	0.6865489883009334	0.7139400227052682	0.5571908239788759	0.9479325244887781	0.6388807596769128	0.799212366180045	0.8622445021602769	0.8497412476958968	0.6666666666666666	0.6666666666666666	0.0
3876	0.05539384295993446	0.029944834874917933	0.028397335553879886	0.7477524902707233	None	0	0	0.25	2	0.8888888888888888	8	1.0	0.8888888888888888	10	8	0	0	0	0.09090909090909091	11	1	0.7333333333333333	11	0.0	0.4	0.5233137762343267	0.8655835011960231	0.7628822871368269	0.8489377988129192	0.46777043473403157	0.9455824552853414	0.8371155295188344	0.895477661470903	0	0	0.0
2698	0.0018870363240758587	6.466128624539595e-05	-6.466101113424371e-05	0.9879950728291222	None	0	0	0.6	3	0.4	2	0.7	0.2	2	1	4	1	0	0.4	2	5	0.4666666666666667	7	0.09090909090909091	0.8	0.3477242741783223	0.8564511478743689	0.4877596357237738	0.9797192990078343	0.487374977986277	0.8690248867255327	0.9135742736095337	0.9254420072125363	1.0	0	0.0
1071	None	None	None	None	None	0	0	0.6666666666666666	2	0.5	1	1.0	0	1	0	2	0	0	1.0	2	2	0.26666666666666666	4	0.0	0	0	0	0	0	0	0	0	0	0	0	0
6178	0.04370215939522725	0.020120623154264678	0.019932046142740793	0.743523778440671	None	0	0	0.2857142857142857	2	0.875	7	1.0	0.875	9	7	0	0	0	0.1	10	1	0.6666666666666666	10	0.0	0.4444444444444444	0.5233137762343267	0.868716236854218	0.7287584967774623	0.856124294056031	0.4922647882372019	0.952966746287061	0.8505513159236422	0.9026728416311156	0	0	0.0
366	None	None	None	None	None	1.0	1	0.8	4	0.4	2	0.5833333333333334	0.2	4	1	2	2	0	0.75	4	3	0.4666666666666667	7	0.4	0.5	0.6975323462680233	0.7587855582757843	0.7588057652130769	0.8197550051495814	0.7496525763042756	0.6494170585207241	0.608442637570818	0.748833337189428	0.75	0.5	0.0
2443	None	None	None	None	None	0	0	0.6666666666666666	4	0.42857142857142855	3	0.75	0.42857142857142855	6	3	2	1	0	0.3333333333333333	2	6	0.6	9	0.2	0.8571428571428571	0.8386803048191656	0.881288449196133	0.1352900878880658	0.9644796242321241	0.7008313496491418	0.94835958338046	0.91035427794973	0.9392814869350492	1.0	0.16666666666666666	0.0
1271	None	None	None	None	None	0	0	0.6666666666666666	2	0.5	1	0.6666666666666666	0	1	0	2	0	0	0.6666666666666666	2	3	0.26666666666666666	4	0.0	0	0	0	0	0	0	0	0	0	0	0	0
6583	0.05477489419716051	0.029411281958185865	0.026627983715074896	0.7669112320470232	None	0	0	0.25	2	0.8888888888888888	8	1.0	0.8888888888888888	10	8	0	0	0	0.09090909090909091	11	1	0.7333333333333333	11	0.0	0.4	0.5233137762343267	0.8655835011960231	0.7628822871368269	0.8489377988129192	0.46777043473403157	0.9455824552853414	0.8371155295188344	0.895477661470903	0	0	0.0
7267	0.05639071534420764	0.02820077709737288	0.025035277917243363	0.7746822008881399	None	0	0	0.25	2	0.8888888888888888	8	1.0	0.8888888888888888	10	8	0	0	0	0.09090909090909091	11	1	0.7333333333333333	11	0.0	0.4	0.5233137762343267	0.8655835011960231	0.7628822871368269	0.8489377988129192	0.46777043473403157	0.9455824552853414	0.8371155295188344	0.895477661470903	0	0	0.0
681	None	None	None	None	None	0	0	0.4	2	0.8	4	0.4666666666666667	0.2	2	1	4	5	0	0.6	3	5	0.4666666666666667	7	0.45454545454545453	0	0.1	0.5	0.27438301210183774	0.8511729088441531	0.2634677794293265	0.8368094424164547	0.689453964527658	0.7551312652764931	0.5	0.5	0.013158129656843926
3867	0.04487641496616737	0.02073980313182437	0.02073705574536461	0.7609916005512555	None	0	0	0.2857142857142857	2	0.875	7	1.0	0.875	9	7	0	1	0	0.1	10	1	0.6666666666666666	10	0.5	0.4444444444444444	0.5233137762343267	0.868716236854218	0.7287584967774623	0.856124294056031	0.4922647882372019	0.9541092604978625	0.8597713485400057	0.9034254799846465	1.0	0	0.0
6144	0.039608591729509236	0.0028621524855396425	0.0028377658117233976	0.7845259633812558	None	0	0	0.3333333333333333	2	0.8571428571428571	6	1.0	0.8571428571428571	8	6	0	0	0	0.1111111111111111	9	1	0.6	9	0.0	0.5	0.49502985410353106	0.8662844423335663	0.7848053566319347	0.8767780764986266	0.34623526407914695	0.9303524616490061	0.8960474352220291	0.8948210449299386	0	0	0.0
6783	0.027022151563953482	0.006262319496449513	0.004544655887132588	0.5517678666468651	None	0	0	0.3333333333333333	2	0.8571428571428571	6	1.0	0.8571428571428571	8	6	0	0	0	0.1111111111111111	9	1	0.6	9	0.0	0.5	0.49502985410353106	0.8621861661533555	0.7954715162110002	0.8777548955333452	0.3217409105759767	0.8257401831580709	0.8960474352220291	0.8565443117875845	0	0	0.0
6928	0.06253309010417524	0.03310918328546756	0.033000310218735736	0.7458785930166558	None	0	0	0.25	2	0.9	9	1.0	0.9	11	9	0	0	0	0.08333333333333333	12	1	0.8	12	0.0	0.36363636363636365	0.5233137762343267	0.8745562003194952	0.7287584967774623	0.8385544840871249	0.4922647882372019	0.9416195514009805	0.8505513159236422	0.893150163545185	0	0	0.0
7012	0.05392199735777539	0.03055358648574586	0.028965796781242947	0.746231356299103	None	0	0	0.25	2	0.8888888888888888	8	1.0	0.8888888888888888	10	8	0	0	0	0.09090909090909091	11	1	0.7333333333333333	11	0.0	0.4	0.5233137762343267	0.8655835011960231	0.7628822871368269	0.8489377988129192	0.46777043473403157	0.9455824552853414	0.8371155295188344	0.895477661470903	0	0	0.0
1219	None	None	None	None	None	0	0	0.38461538461538464	5	0.5882352941176471	10	0.59375	0.5882352941176471	15	10	3	2	0	0.125	2	16	1.2666666666666666	19	0.4	0.1111111111111111	0.8999879700287099	0.7735294587606111	0.6828543222364492	0.9078250461087514	0.16142149002412848	0.9563681746129853	0.9435136893901889	0.9003413165446669	0.5666666666666667	0.3333333333333333	0.0
6596	0.0566541502966015	0.02324391199562662	0.0232096470907029	0.7670659414784554	None	0	0	0.25	2	0.8888888888888888	8	1.0	0.8888888888888888	10	8	0	0	0	0.09090909090909091	11	1	0.7333333333333333	11	0.0	0.4	0.49502985410353106	0.875538704473229	0.7287584967774623	0.8449392771547144	0.5049388659923093	0.9485151195082168	0.8943635460720406	0.8990428045447593	0	0	0.0
5733	0.02944334559868087	0.006369625869418882	-0.0061435506185604115	0.9281292331376801	None	0	0	0.3333333333333333	2	0.8571428571428571	6	1.0	0.8571428571428571	8	6	0	0	0	0.1111111111111111	9	1	0.6	9	0.0	0.5	0.49502985410353106	0.8621861661533555	0.7954715162110002	0.8686398764022413	0.3217409105759767	0.8207115742354611	0.8979805315188513	0.8516889737472992	0	0	0.0
2288	None	None	None	None	None	0	0	0.75	3	0.5	2	0.5	0.5	3	2	2	2	0	0.75	3	4	0.4	6	0.2857142857142857	1.0	0.4293511812129358	0.8873055013523239	0.23473937371998307	0.9545489377563022	0.3575109745753374	0.7363821573856052	0.7807178459133929	0.8854535988025655	0.6666666666666666	0.3333333333333333	0.0
4149	0.0700720338844652	0.03477181634050714	0.03068237810412204	0.7314392655599788	None	0	0	0.25	2	0.9	9	1.0	0.9	11	9	0	0	0	0.08333333333333333	12	1	0.8	12	0.0	0.36363636363636365	0.5233137762343267	0.8776747139950651	0.7287584967774623	0.8468655420817323	0.4922647882372019	0.9448528740336929	0.8705772594402675	0.8978854689695369	0	0	0.0
756	None	None	None	None	None	0	0	0.6666666666666666	2	0.5	1	0.6666666666666666	0	2	0	1	0	0	0.6666666666666666	3	2	0.26666666666666666	4	0.0	0.6666666666666666	0	0	0	0	0	0	0	0	0	0	0
1611	None	None	None	None	None	0	0	0.5	1	1.0	1	1.0	1.0	2	1	0	0	0	0.3333333333333333	3	1	0.2	3	0.0	0	0.6666125582648427	0.9192933743135024	0.6618385338074322	0.8525470257013489	0.6022551820229147	0.7634122134202914	0.6317173895366188	0.856476426877545	0	0	0.0
6937	0.05394323640486422	0.034189885465315074	0.0334070189499714	0.7434195227565359	None	0	0	0.25	2	0.8888888888888888	8	1.0	0.8888888888888888	10	8	0	0	0	0.09090909090909091	11	1	0.7333333333333333	11	0.0	0.4	0.5233137762343267	0.8655835011960231	0.7628822871368269	0.8489377988129192	0.46777043473403157	0.9455824552853414	0.8371155295188344	0.895477661470903	0	0	0.0
7392	0.05544539087105779	0.02324048024223581	0.02323419755971591	0.7636707017388147	None	0	0	0.25	2	0.8888888888888888	8	1.0	0.8888888888888888	10	8	0	0	0	0.09090909090909091	11	1	0.7333333333333333	11	0.0	0.4	0.49502985410353106	0.875538704473229	0.7287584967774623	0.8449392771547144	0.5049388659923093	0.9485151195082168	0.8943635460720406	0.8990428045447593	0	0	0.0
1818	None	None	None	None	None	0	0	1.0	1	0	0	1.0	0	1	0	0	0	0	0.5	2	1	0.13333333333333333	2	0.0	0	0	0	0	0	0	0	0	0	0	0	0
5227	0.056534882541382545	0.027138276158184642	0.023628885951228817	0.7687183343028087	None	0	0	0.25	2	0.8888888888888888	8	1.0	0.8888888888888888	10	8	0	0	0	0.09090909090909091	11	1	0.7333333333333333	11	0.0	0.4	0.5233137762343267	0.8655835011960231	0.7628822871368269	0.8489377988129192	0.46777043473403157	0.9453863843981005	0.8334234143339658	0.8953589209525195	0	0	0.0
5004	0.016864786315811398	0.0010125529137764986	0.0001535032658331112	0.9899404996008516	None	0	0	0.3333333333333333	2	0.8333333333333334	5	1.0	0.8333333333333334	7	5	0	0	0	0.125	8	1	0.5333333333333333	8	0.0	0.2857142857142857	0.4667459319727355	0.8721648957062974	0.7287584967774623	0.8728590511336978	0.4922647882372019	0.9314597276953446	0.8705772594402675	0.8958569698195898	0	0	0.0
5536	0.06051248942318426	0.032378575974955796	0.030562376936758173	0.7372278185172426	None	0	0	0.25	2	0.9	9	1.0	0.9	11	9	0	0	0	0.08333333333333333	12	1	0.8	12	0.0	0.36363636363636365	0.5233137762343267	0.8825722314586371	0.7287584967774623	0.8665161286999884	0.4432760812308613	0.9384791276410921	0.8597713485400057	0.9006201138355985	0	0	0.0
370	None	None	None	None	None	0.5	1	0.8333333333333334	5	0.14285714285714285	1	0.6	0.14285714285714285	4	1	4	0	0	0.6	3	5	0.6	9	0.0	0.5	0.3654009082445568	0.7456671162018629	0.4452359216482661	0.7881190425617534	0.5457853598424334	0.8412153506901002	0.77919391973366	0.7944868190066506	0	0	0.0
6587	0.05868278076053056	0.028736197929387673	0.026549147456224283	0.758941641616144	None	0	0	0.25	2	0.8888888888888888	8	1.0	0.8888888888888888	10	8	0	0	0	0.09090909090909091	11	1	0.7333333333333333	11	0.0	0.4	0.5233137762343267	0.8655835011960231	0.7628822871368269	0.8489377988129192	0.46777043473403157	0.9455824552853414	0.8371155295188344	0.895477661470903	0	0	0.0
7258	0.06162118066648145	0.02576191299959528	0.02218119648010992	0.7800637104995626	None	0	0	0.25	2	0.9	9	1.0	0.9	11	9	0	0	0	0.08333333333333333	12	1	0.8	12	0.0	0.36363636363636365	0.4667459319727355	0.8781356580407547	0.7287584967774623	0.8346950328149271	0.5176129437474166	0.9439284917290951	0.926442596556959	0.8946549095183101	0	0	0.0
4055	0.0715218047172531	0.023320386081511713	0.022704105183559243	0.69187164478252	None	0	0	0.25	2	0.9	9	1.0	0.9	11	9	0	0	0	0.08333333333333333	12	1	0.8	12	0.0	0.36363636363636365	0.5233137762343267	0.8776747139950651	0.7287584967774623	0.8545831713555769	0.4922647882372019	0.9448528740336929	0.8625447893082903	0.8997282521989447	0	0	0.0
4370	0.1049244378202474	0.020483154313009948	0.01872038047082405	0.7841132413735783	None	0	0	0.2	2	0.9230769230769231	12	1.0	0.9230769230769231	14	12	0	1	0	0.06666666666666667	15	1	1.0	15	0.5	0.2857142857142857	0.38079280160963724	0.8750903439716539	0.7287584967774623	0.845277602246514	0.4922647882372019	0.9231091292230494	0.8625447893082903	0.8852766307171427	1.0	0.07142857142857142	0.0
3095	0.04216360905564907	0.019978574830150784	0.01907752966232498	0.9556241405235834	None	0.2	1	0.4166666666666667	5	0.6666666666666666	10	0.3148148148148148	0.6	12	9	4	1	0	0.6666666666666666	9	6	1.1333333333333333	17	0.1111111111111111	0.26666666666666666	0.5233137762343267	0.8816254194778602	0.7587436981387358	0.830964861539943	0.46777043473403157	0.9306949280496494	0.837325515396697	0.8875479729865373	1.0	0.08333333333333333	0.0
2849	0.010504771869638763	0.0028695077060026095	-0.002825876040565836	0.9785204915631688	None	0.5	1	0.5714285714285714	4	0.625	5	0.3333333333333333	0.5	8	4	1	0	0	0.8333333333333334	6	5	0.6666666666666666	10	0.0	0.8	0.5796548912805518	0.6574346632514533	0.7756066167058046	0.7277431166806947	0.4432760812308613	0.9503421945946712	0.8115738711112531	0.8218478324789347	0	0	0.0
1771	None	None	None	None	None	0	0	0.5	3	0.7142857142857143	5	0.75	0.14285714285714285	1	1	7	2	0	0.75	4	3	0.6	9	0.1111111111111111	0.8	0.1	0.5	0.48763421655970773	0.5	0.39597164095458515	0.5	0.8394522442859115	0.5	1.0	0	0.8505952984962214
1413	None	None	None	None	None	0	0	1.0	4	0.0	0	0.75	0	2	0	3	1	0	0.5	4	2	0.4	6	0.125	0.5	0	0	0	0	0	0	0	0	0	0	0
6952	0.036945311529641006	0.006746820313681149	0.006392932470327502	0.7962638720611174	None	0	0	0.2857142857142857	2	0.875	7	1.0	0.875	9	7	0	0	0	0.1	10	1	0.6666666666666666	10	0.0	0.4444444444444444	0.5233137762343267	0.8656033499068275	0.7500908159355932	0.8570278473982571	0.4432760812308613	0.920345700879582	0.8505513159236422	0.8842699147992816	0	0	0.0
7124	0.0631975679328331	0.030180413253039735	0.028978348014014423	0.7774719423834485	None	0	0	0.25	2	0.9	9	1.0	0.9	11	9	0	0	0	0.08333333333333333	12	1	0.8	12	0.0	0.36363636363636365	0.5233137762343267	0.8745562003194952	0.7287584967774623	0.8385544840871249	0.4922647882372019	0.9416195514009805	0.8505513159236422	0.893150163545185	0	0	0.0
4205	0.0548518172067634	0.010991026320533094	0.008854982793611174	0.6434311521414319	None	0	0	0.25	2	0.9	9	1.0	0.9	11	9	0	0	0	0.08333333333333333	12	1	0.8	12	0.0	0.36363636363636365	0.5233137762343267	0.8856598056198198	0.7287584967774623	0.818874519307504	0.4922647882372019	0.9664249155133268	0.8705772594402675	0.9093099445211542	0	0	0.0
3434	0.07402257830181379	0.022183054454847792	0.019308707096631742	0.7344538661874291	None	0	0	0.2222222222222222	2	0.9090909090909091	10	1.0	0.9090909090909091	12	10	0	0	0	0.07692307692307693	13	1	0.8666666666666667	13	0.0	0.3333333333333333	0.5233137762343267	0.8752700825882844	0.7628822871368269	0.8489647388805709	0.46777043473403157	0.9396093418873972	0.8566524641819916	0.8947154095139883	0	0	0.0
3318	0.051227518253098944	0.01997121552381076	0.012014067778784585	0.7328375990692533	None	0	0	0.25	2	0.8888888888888888	8	1.0	0.8888888888888888	10	8	0	0	0	0.09090909090909091	11	1	0.7333333333333333	11	0.0	0.4	0.5233137762343267	0.8655835011960231	0.7628822871368269	0.8489377988129192	0.46777043473403157	0.9453863843981005	0.8400923387446573	0.8953589209525195	0	0	0.0
6651	0.05061311888207396	0.024172929673273984	0.02309690242958371	0.7368197441973434	None	0	0	0.2857142857142857	2	0.875	7	1.0	0.875	9	7	0	0	0	0.1	10	1	0.6666666666666666	10	0.0	0.4444444444444444	0.5233137762343267	0.868716236854218	0.7287584967774623	0.8465689397391142	0.4922647882372019	0.9541092604978625	0.865713269851828	0.9012065812940914	0	0	0.0
1226	None	None	None	None	None	0	0	0.5	3	0.5	3	0.4444444444444444	0.5	5	3	2	2	0	0.5	6	3	0.5333333333333333	8	0.3333333333333333	1.0	0.4839441991767301	0.9095521839360394	0.4543513814095263	0.8768310270122268	0.9048042596531529	0.9644620183616603	0.9245178297072681	0.9258050973910584	0.6	0.2	0.0
5600	0.03581830426823043	0.007351130877320012	0.007329638583203686	0.7997607986891653	None	0	0	0.2857142857142857	2	0.875	7	1.0	0.875	9	7	0	0	0	0.1	10	1	0.6666666666666666	10	0.0	0.4444444444444444	0.5233137762343267	0.8656033499068275	0.7500908159355932	0.8570278473982571	0.4432760812308613	0.9221652325546758	0.8597713485400057	0.8851228012147404	0	0	0.0
468	None	None	None	None	None	0.5	1	0.6666666666666666	4	0.3333333333333333	2	0.5333333333333333	0.16666666666666666	3	1	4	0	0	0.6	3	5	0.5333333333333333	8	0.0	0.6666666666666666	0.32217454671024376	0.7312502104191944	0.4484809845156585	0.6280728710011018	0.4758353578797278	0.8514996479787441	0.7088087403730182	0.7484661299455035	0	0	0.0
1707	None	None	None	None	None	0	0	0.5	2	0.6666666666666666	2	0.8333333333333334	0	0	0	4	0	0	0.6666666666666666	2	3	0.3333333333333333	5	0.0	0.6666666666666666	0	0	0	0	0	0	0	0	0	0	0
3667	0.044725500789628225	0.01667363690558397	0.016246797600404397	0.7979927509124586	None	0	0	0.25	2	0.8888888888888888	8	1.0	0.8888888888888888	10	8	0	0	0	0.09090909090909091	11	1	0.7333333333333333	11	0.0	0.4	0.49502985410353106	0.865347907006319	0.7628822871368269	0.8595932486869076	0.46777043473403157	0.948416396243758	0.9024893352696124	0.899767832210609	0	0	0.0
5629	0.05434691872558004	0.03180655864986438	0.030167884504006266	0.7415294311010667	None	0	0	0.25	2	0.8888888888888888	8	1.0	0.8888888888888888	10	8	0	0	0	0.09090909090909091	11	1	0.7333333333333333	11	0.0	0.4	0.5233137762343267	0.8655835011960231	0.7628822871368269	0.8489377988129192	0.46777043473403157	0.9453863843981005	0.8334234143339658	0.8953589209525195	0	0	0.0
3385	0.04006816305376611	0.007061646734053251	0.006979043142333265	0.7936609733189651	None	0	0	0.3333333333333333	2	0.8571428571428571	6	1.0	0.8571428571428571	8	6	0	0	0	0.1111111111111111	9	1	0.6	9	0.0	0.5	0.49502985410353106	0.8662844423335663	0.7848053566319347	0.8767780764986266	0.3359495252886613	0.932023739195986	0.9024893352696124	0.8956365380043522	0	0	0.0
2892	0.04287451964717824	0.01723266768803639	0.017199014697230623	0.7990649076401832	None	0	0	0.2857142857142857	2	0.875	7	1.0	0.875	9	7	0	0	0	0.1	10	1	0.6666666666666666	10	0.0	0.4444444444444444	0.5233137762343267	0.8656033499068275	0.7970060774961916	0.8689646132037117	0.4432760812308613	0.9195098643228441	0.8625447893082903	0.8872937075357454	0	0	0.0
1284	None	None	None	None	None	0	0	0.6666666666666666	2	0.0	0	0.6666666666666666	0	1	0	2	0	0	0.6666666666666666	2	3	0.26666666666666666	4	0.0	0	0	0	0	0	0	0	0	0	0	0	0
2246	None	None	None	None	None	0.5	1	0.6666666666666666	4	0.5	3	0.6666666666666666	0	2	0	5	1	0	0.75	3	4	0.5333333333333333	8	0.08333333333333333	0.8	0	0	0	0	0	0	0	0	0	0	0
2606	0.011321551258616863	0.0019805129103179528	0.0018390707014891176	0.950564482488151	None	0.5	1	0.5714285714285714	4	0.625	5	0.4166666666666667	0.625	9	5	0	0	0	0.375	3	8	0.6666666666666666	10	0.0	1.0	0.5796548912805518	0.6313847336524302	0.7756737583380606	0.7707861169629072	0.4432760812308613	0.9302289782005367	0.8110203497135142	0.8095429476417982	0	0	0.0
2940	0.04130309514014245	0.01670678534322196	0.016657182231615646	0.7974226025387404	None	0	0	0.2857142857142857	2	0.875	7	1.0	0.875	9	7	0	0	0	0.1	10	1	0.6666666666666666	10	0.0	0.4444444444444444	0.5233137762343267	0.8656033499068275	0.7970060774961916	0.8689646132037117	0.4432760812308613	0.9195098643228441	0.8625447893082903	0.8872937075357454	0	0	0.0
1875	None	None	None	None	None	0	0	1.0	1	0	0	1.0	0	0	0	1	0	0	0.5	1	2	0.13333333333333333	2	0.0	0	0	0	0	0	0	0	0	0	0	0	0
2780	0.007367680644383729	0.00011153634907895241	5.4678312247440585e-05	0.9883070372531411	None	0	0	0.25	1	1.0	4	0.5	0.25	1	1	4	5	0	0.75	3	4	0.4	6	0.4166666666666667	0	0.1	0.5	0.466723579208103	0.5	0.3009595791376479	0.5	0.8174908351183502	0.5	1.0	1.0	0.44995385144342215
2239	None	None	None	None	None	0	0	0.3333333333333333	1	1.0	2	1.0	0.5	1	1	2	2	0	0.25	4	1	0.26666666666666666	4	0.25	0	0.12419119210955532	0.5	0.46672357920810315	0.5	0.3925430236996331	0.5	0.8132656593528997	0.5	1.0	1.0	0.0
7252	0.04433074091246505	0.020428329165361095	0.020290978011818946	0.7410098249532963	None	0	0	0.2857142857142857	2	0.875	7	1.0	0.875	9	7	0	0	0	0.1	10	1	0.6666666666666666	10	0.0	0.4444444444444444	0.5233137762343267	0.868716236854218	0.7287584967774623	0.856124294056031	0.4922647882372019	0.952966746287061	0.8505513159236422	0.9026728416311156	0	0	0.0
2185	None	None	None	None	None	0	0	0.2857142857142857	2	0.875	7	0.4166666666666667	0.875	9	7	0	0	0	0.375	3	8	0.6666666666666666	10	0.0	0	0.6046926731006068	0.8749579080092801	0.7756737583380606	0.8942560958506441	0.9504730011283483	0.9565272337469549	0.8114049290710126	0.9161044122498172	0	0	0.0
4136	0.04475117865694438	0.02052846312839759	0.020503059976009635	0.7618430301537924	None	0	0	0.2857142857142857	2	0.875	7	1.0	0.875	9	7	0	0	0	0.1	10	1	0.6666666666666666	10	0.0	0.4444444444444444	0.5233137762343267	0.868716236854218	0.7287584967774623	0.856124294056031	0.4922647882372019	0.952795476084946	0.8505513159236422	0.9025610745176276	0	0	0.0
1942	None	None	None	None	None	0	0	0.5	3	0.6666666666666666	4	1.0	0.16666666666666666	2	1	5	1	0	0.5	4	2	0.5333333333333333	8	0.07692307692307693	0.6666666666666666	0.3743287897168964	0.6675259910998231	0.5037891659264535	0.795193287701892	0.39298172906533063	0.5386659605086397	0.6613995295044224	0.6761576602468273	1.0	0.5	0.0
6955	0.054861465600782804	0.028480127724173642	0.025468585865768112	0.7681455097556478	None	0	0	0.25	2	0.8888888888888888	8	1.0	0.8888888888888888	10	8	0	0	0	0.09090909090909091	11	1	0.7333333333333333	11	0.0	0.4	0.5233137762343267	0.8655835011960231	0.7628822871368269	0.8489377988129192	0.46777043473403157	0.9455824552853414	0.8371155295188344	0.895477661470903	0	0	0.0
4902	0.07063414629668398	0.021170295856941145	0.015720298802329714	0.6962695219173647	None	0	0	0.25	2	0.9	9	1.0	0.9	11	9	0	0	0	0.08333333333333333	12	1	0.8	12	0.0	0.36363636363636365	0.5233137762343267	0.8776747139950651	0.7287584967774623	0.8545831713555769	0.4922647882372019	0.9448528740336929	0.8625447893082903	0.8997282521989447	0	0	0.0
767	None	None	None	None	None	0	0	0.4	2	0.8	4	0.5833333333333334	0.8	6	4	0	0	0	0.3333333333333333	2	6	0.4666666666666667	7	0.0	0	0.3399167537709	0.9519256339657369	0.2931463641690207	0.7661868812702617	0.46853628864722585	0.9267835074228319	0.8727644354865615	0.9035215550746669	0	0	0.0
788	None	None	None	None	None	0	0	0.5	1	1.0	1	0.75	0	0	0	2	1	0	1.0	2	2	0.2	3	0.125	0	0	0	0	0	0	0	0	0	0	0	0
1298	None	None	None	None	None	0.5	1	0.6666666666666666	4	0.5714285714285714	4	0.5625	0.2857142857142857	5	2	3	2	0	1.0	4	4	0.6	9	0.2857142857142857	0.4	0.49047597790488184	0.8172610908984695	0.5707497646951399	0.9496591890597009	0.27604219979428074	0.8118301104659179	0.857792364586071	0.8771496912605738	0.6	0.4	0.0
220	None	None	None	None	None	0	0	0.25	1	1.0	3	0.8333333333333334	0.3333333333333333	1	1	3	7	0	0.6666666666666666	3	2	0.3333333333333333	5	0.7	0	0.12419119210955532	0.5	0.46672357920810315	0.5	0.3925430236996331	0.5	0.8132656593528997	0.5	1.0	1.0	0.0
1155	None	None	None	None	None	0.5	1	0.8333333333333334	5	0.16666666666666666	1	0.5	0.16666666666666666	4	1	3	0	0	1.0	4	4	0.5333333333333333	8	0.0	0.5	0.42904062260930986	0.8668487354952223	0.4452359216482661	0.8004806547665163	0.6356820239140284	0.7255049296066108	0.7346684833263094	0.8040084350221753	0	0	0.0
978	None	None	None	None	None	0	0	1.0	2	0.0	0	1.0	0	1	0	1	0	0	0.3333333333333333	3	1	0.2	3	0.0	1.0	0	0	0	0	0	0	0	0	0	0	0
2206	None	None	None	None	None	0	0	0.3	3	0.6666666666666666	8	0.5	0.16666666666666666	2	2	11	4	0	0.5714285714285714	4	7	0.9333333333333333	14	0.15384615384615385	0	0.3141731731594268	0.8599598966970692	0.5132217268024863	0.825243166450587	0.55	0.9890130573694068	0.9537774953644562	0.9322901976021039	0.75	1.0	0.24590309507523445
458	None	None	None	None	None	0	0	0.5	1	1.0	1	0.75	0	0	0	2	0	0	1.0	2	2	0.2	3	0.0	0	0	0	0	0	0	0	0	0	0	0	0
4130	0.04911812367906734	0.021330597456680502	0.016117999147718852	0.7922610470660235	None	0	0	0.25	2	0.8888888888888888	8	1.0	0.8888888888888888	10	8	0	0	0	0.09090909090909091	11	1	0.7333333333333333	11	0.0	0.4	0.5233137762343267	0.865407431230105	0.7628822871368269	0.8489377988129192	0.46777043473403157	0.946818143270503	0.8400923387446573	0.8961857133223237	0	0	0.0
4552	0.06747494653489854	0.01748394616059909	-0.0005514808826258722	0.7544436098821587	None	0	0	0.18181818181818182	2	0.9285714285714286	13	1.0	0.9285714285714286	15	13	0	0	0	0.0625	16	1	1.0666666666666667	16	0.0	0.26666666666666666	0.5233137762343267	0.8703683018236658	0.7287584967774623	0.8208906858071537	0.4922647882372019	0.9542170988383014	0.8311858337380646	0.8960914321629941	0	0	0.0
2161	None	None	None	None	None	0	0	0.2	2	0.8333333333333334	10	0.7	0.4166666666666667	7	5	6	6	0	0.8	4	5	0.9333333333333333	14	0.42857142857142855	0.6	0.3096828766969319	0.9403114987691564	0.5477049577717119	0.8735307563894045	0.3266261058150123	0.817823607974303	0.8235681844462397	0.8873308661074594	0.14285714285714285	0.14285714285714285	0.0
1833	None	None	None	None	None	0	0	1.0	1	0	0	1.0	0	0	0	1	0	0	0.5	1	2	0.13333333333333333	2	0.0	0	0	0	0	0	0	0	0	0	0	0	0
6680	0.055472287633820096	0.03258565267213434	0.031361547307769286	0.7447715260156024	None	0	0	0.25	2	0.8888888888888888	8	1.0	0.8888888888888888	10	8	0	0	0	0.09090909090909091	11	1	0.7333333333333333	11	0.0	0.4	0.5233137762343267	0.8655835011960231	0.7628822871368269	0.8489377988129192	0.46777043473403157	0.946818143270503	0.8385280902397874	0.8962326087772605	0	0	0.0
7413	0.05701247450695429	0.029244675674262803	0.026561829300239	0.75878577581479	None	0	0	0.25	2	0.8888888888888888	8	1.0	0.8888888888888888	10	8	0	0	0	0.09090909090909091	11	1	0.7333333333333333	11	0.0	0.4	0.5233137762343267	0.8655835011960231	0.7628822871368269	0.8489377988129192	0.46777043473403157	0.9455824552853414	0.8371155295188344	0.895477661470903	0	0	0.0
1620	None	None	None	None	None	0.5714285714285714	4	0.7058823529411765	12	0.30434782608695654	7	0.5102040816326531	0.17391304347826086	12	4	12	1	0	1.0	7	7	1.6666666666666667	25	0.05	0.1111111111111111	0.679734544296341	0.9166403330081832	0.48995424949904576	0.9220537520561743	0.5631402650149917	0.9092983808607303	0.8107334880577546	0.9161443889567314	1.0	0.08333333333333333	0.0
6858	0.05757247349335302	0.030702513417342894	0.02925049789502103	0.7457803313962336	None	0	0	0.25	2	0.8888888888888888	8	1.0	0.8888888888888888	10	8	0	0	0	0.09090909090909091	11	1	0.7333333333333333	11	0.0	0.4	0.5233137762343267	0.8655835011960231	0.7628822871368269	0.8489377988129192	0.46777043473403157	0.9455824552853414	0.8371155295188344	0.895477661470903	0	0	0.0
6559	0.05752450412657338	0.032722265367569635	0.03161672954259794	0.7441854403823032	None	0	0	0.25	2	0.8888888888888888	8	1.0	0.8888888888888888	10	8	0	0	0	0.09090909090909091	11	1	0.7333333333333333	11	0.0	0.4	0.5233137762343267	0.8655835011960231	0.7628822871368269	0.8489377988129192	0.46777043473403157	0.9455824552853414	0.8371155295188344	0.895477661470903	0	0	0.0
356	None	None	None	None	None	0	0	0.25	1	1.0	4	0.75	0.5	2	2	3	2	0	0.5	4	2	0.4	6	0.2	0.5	0.8702669226457835	0.5	0.11262769236961742	0.5315273478270942	0.45759211689948354	0.5	0.9567826063636674	0.5105215235505812	0.75	0.5	0.0
4428	0.04956599304222662	0.022406315237559274	0.015539972336486912	0.7433396429350808	None	0	0	0.25	2	0.8888888888888888	8	1.0	0.8888888888888888	10	8	0	0	0	0.09090909090909091	11	1	0.7333333333333333	11	0.0	0.4	0.5233137762343267	0.8655835011960231	0.7628822871368269	0.8392019674589545	0.46777043473403157	0.9453863843981005	0.8413061099459104	0.8930254840784086	0	0	0.0
7199	0.05557318484826829	0.032430402574956066	0.031089879523173783	0.7431713502207062	None	0	0	0.25	2	0.8888888888888888	8	1.0	0.8888888888888888	10	8	0	0	0	0.09090909090909091	11	1	0.7333333333333333	11	0.0	0.4	0.5233137762343267	0.8655835011960231	0.7628822871368269	0.8489377988129192	0.46777043473403157	0.9455824552853414	0.8371155295188344	0.895477661470903	0	0	0.0
4833	0.059897124428102244	0.032829071137769075	0.031770415161256164	0.7426729849495344	None	0	0	0.25	2	0.8888888888888888	8	1.0	0.8888888888888888	10	8	0	0	0	0.09090909090909091	11	1	0.7333333333333333	11	0.0	0.4	0.5233137762343267	0.8655835011960231	0.7628822871368269	0.8489377988129192	0.46777043473403157	0.9455824552853414	0.8371155295188344	0.895477661470903	0	0	0.0
3161	0.05646663429373585	0.011047492090325309	0.01058175420113819	0.6860277655897578	None	0	0	0.2222222222222222	2	0.9090909090909091	10	1.0	0.9090909090909091	12	10	0	0	0	0.07692307692307693	13	1	0.8666666666666667	13	0.0	0.3333333333333333	0.5233137762343267	0.8596517987547179	0.7537579322254349	0.9054057498832471	0.25159238639957754	0.9490158405010913	0.8128973901638805	0.9114685561950848	0	0	0.0
7136	0.04602263604272419	0.01929074394660362	0.018350416456493497	0.7326030084703983	None	0	0	0.2857142857142857	2	0.875	7	1.0	0.875	9	7	0	1	0	0.1	10	1	0.6666666666666666	10	0.5	0.4444444444444444	0.5233137762343267	0.868716236854218	0.7287584967774623	0.856124294056031	0.4922647882372019	0.952966746287061	0.8505513159236422	0.9026728416311156	1.0	0	0.0
2809	0.03745188479817432	0.00937391790186991	-0.0008161847019844947	0.9659968803166512	None	0.25	1	0.4	4	0.6923076923076923	9	0.3333333333333333	0.6153846153846154	11	8	3	0	0	0.5555555555555556	9	5	1.0	15	0.0	0.42857142857142855	0.5233137762343267	0.9031793820577338	0.7287584967774623	0.8340742305083692	0.4922647882372019	0.9376218562858828	0.8147600451982874	0.8989844822631385	0	0	0.0
5008	0.049770064375340206	0.02441696214387935	0.023850289005326094	0.7532942869962262	None	0	0	0.2857142857142857	2	0.875	7	1.0	0.875	9	7	0	0	0	0.1	10	1	0.6666666666666666	10	0.0	0.4444444444444444	0.5233137762343267	0.868716236854218	0.7287584967774623	0.8465689397391142	0.4922647882372019	0.952795476084946	0.8576224750652833	0.9003245064571164	0	0	0.0
4665	0.00928634707379477	0.0006834980038668669	0.00048197069299293075	0.9972907402186603	None	0	0	0.2857142857142857	2	0.875	7	1.0	0.875	9	7	0	1	0	0.1	10	1	0.6666666666666666	10	0.5	0.4444444444444444	0.5843317722080916	0.8836129918167152	0.3932759221778618	0.890437515443521	0.5838819169024368	0.9029829912820757	0.8147600451982874	0.8926127323534024	1.0	0	0.0
2060	None	None	None	None	None	0	0	0.6666666666666666	4	0.16666666666666666	1	0.6666666666666666	0	1	0	6	4	0	0.75	3	4	0.5333333333333333	8	0.26666666666666666	0.8	0	0	0	0	0	0	0	0	0	0	0
5288	0.06283118389768264	0.024642352338667867	0.015369681776503568	0.7652119714551443	None	0	0	0.2222222222222222	2	0.9090909090909091	10	1.0	0.9090909090909091	12	10	0	0	0	0.07692307692307693	13	1	0.8666666666666667	13	0.0	0.5	0.5233137762343267	0.8796610662630805	0.7628822871368269	0.8373459337471602	0.46777043473403157	0.9328013398369559	0.8424847938048665	0.8895472714821419	0	0	0.0
154	None	None	None	None	None	0	0	0.5555555555555556	5	0.36363636363636365	4	0.4642857142857143	0.36363636363636365	6	4	6	3	0	0.5714285714285714	7	4	0.8666666666666667	13	0.21428571428571427	0.2857142857142857	0.7537005699211103	0.9355364766723723	0.21526905886219333	0.8187227651382292	0.6720446001289798	0.9418489261503072	0.9502008784234294	0.9107244754531251	0.3333333333333333	0.3333333333333333	0.0
6535	0.046208207360999745	0.019789759572277018	0.019420843447077913	0.7377950673188819	None	0	0	0.2857142857142857	2	0.875	7	1.0	0.875	9	7	0	0	0	0.1	10	1	0.6666666666666666	10	0.0	0.4444444444444444	0.5233137762343267	0.868716236854218	0.7287584967774623	0.856124294056031	0.4922647882372019	0.952966746287061	0.8505513159236422	0.9026728416311156	0	0	0.0
549	None	None	None	None	None	0	0	0.5	2	0.6666666666666666	2	1.0	0.6666666666666666	4	2	0	0	0	0.2	5	1	0.3333333333333333	5	0.0	0.5	0.6360903377756159	0.8115365118722107	0.17926640498962282	0.78747528075653	0.7507553715437771	0.8673030630048771	0.892168996227872	0.8247750044833096	0	0	0.0
3815	0.029906348138543405	0.015436322389147125	0.015114305294850347	0.6988647638774313	None	0	0	0.3333333333333333	2	0.8333333333333334	5	1.0	0.8333333333333334	7	5	0	0	0	0.125	8	1	0.5333333333333333	8	0.0	0.2857142857142857	0.5796548912805518	0.6517796578757586	0.7939369549258087	0.6217914314060033	0.4432760812308613	0.9624087829980943	0.8227647218678118	0.8108536137365328	0	0	0.0
2542	None	None	None	None	None	0	0	0.3333333333333333	2	0.8571428571428571	6	0.42857142857142855	0.8571428571428571	8	6	0	0	0	0.42857142857142855	3	7	0.6	9	0.0	0	0.6896260297644725	0.8802190500144308	0.5737513871807507	0.8977775879706297	0.8447760316183578	0.9541634231744958	0.8519955326983069	0.9169042916650036	0	0	0.0
6122	0.037369968709483205	0.007733311118828118	0.007529880422087229	0.7995259957872256	None	0	0	0.2857142857142857	2	0.875	7	1.0	0.875	9	7	0	0	0	0.1	10	1	0.6666666666666666	10	0.0	0.4444444444444444	0.5233137762343267	0.8656033499068275	0.7500908159355932	0.8570278473982571	0.4432760812308613	0.9221652325546758	0.8597713485400057	0.8851228012147404	0	0	0.0
2548	None	None	None	None	None	0	0	0.75	3	0.3333333333333333	1	0.5555555555555556	0.3333333333333333	2	1	2	2	0	1.0	3	3	0.3333333333333333	5	0.2857142857142857	1.0	0.6426414697113559	0.8940602741179304	0.5576682581588491	0.9619217130410223	0.3317904128446213	0.5639492469962055	0.8491333994435435	0.866820312020015	0.75	0.5	0.326885864639807
670	None	None	None	None	None	0	0	0.8	4	0.2	1	0.7777777777777778	0	1	0	5	2	0	1.0	3	3	0.4666666666666667	7	0.15384615384615385	1.0	0	0	0	0	0	0	0	0	0	0	0
1334	None	None	None	None	None	0	0	0.75	3	0.3333333333333333	1	0.8333333333333334	0	2	0	2	2	0	0.6666666666666666	3	2	0.3333333333333333	5	0.3333333333333333	0.6666666666666666	0	0	0	0	0	0	0	0	0	0	0
2682	0.007931870942778833	0.000289386223221525	0.0002804689466354085	0.9665615686006451	None	0	0	0.2857142857142857	2	0.75	6	0.625	0.375	3	3	6	5	0	0.25	2	8	0.6666666666666666	10	0.3125	0	0.5968051732637474	0.9254742732864271	0.41809984100213055	0.6760642400439874	0.5768726148606643	0.6351613132414432	0.6898878434432891	0.7807044301507435	0.3333333333333333	0.6666666666666666	0.05664731809924921
2108	None	None	None	None	None	1.0	1	0.8	4	0.2	1	0.5833333333333334	0	3	0	3	2	0	0.75	3	4	0.4666666666666667	7	0.2857142857142857	0.5	0	0	0	0	0	0	0	0	0	0	0
6984	0.044524577550013655	0.02061232543326778	0.020591428822325866	0.7585360449034282	None	0	0	0.2857142857142857	2	0.875	7	1.0	0.875	9	7	0	0	0	0.1	10	1	0.6666666666666666	10	0.0	0.4444444444444444	0.5233137762343267	0.868716236854218	0.7287584967774623	0.856124294056031	0.4922647882372019	0.952966746287061	0.8505513159236422	0.9026728416311156	0	0	0.0
4828	0.06746710915825821	0.025466185790756577	0.02297067788448007	0.6811775078106914	None	0	0	0.25	2	0.9	9	1.0	0.9	11	9	0	0	0	0.08333333333333333	12	1	0.8	12	0.0	0.36363636363636365	0.5233137762343267	0.8776747139950651	0.7287584967774623	0.8545831713555769	0.4922647882372019	0.9451226805733886	0.8505513159236422	0.8998842204732613	0	0	0.0
244	None	None	None	None	None	0.5	1	0.8333333333333334	5	0.2857142857142857	2	0.5	0.2857142857142857	6	2	2	0	0	0.5	3	6	0.6	9	0.0	0.6666666666666666	0.5135134567300151	0.8637682793450169	0.9012005095033933	0.779002998737395	0.9338003946612444	0.7081428518891074	0.8931594507757256	0.7910167114213736	0	0	0.0
5088	0.038127350713753456	0.005705248352933571	0.005457206770702537	0.7941714620811098	None	0	0	0.3333333333333333	2	0.8571428571428571	6	1.0	0.8571428571428571	8	6	0	0	0	0.1111111111111111	9	1	0.6	9	0.0	0.5	0.49502985410353106	0.8662844423335663	0.7848053566319347	0.8767780764986266	0.34623526407914695	0.9295306194401137	0.8960474352220291	0.8944246376719027	0	0	0.0
7381	0.046889480298759424	0.022031211573984202	0.02153943823136707	0.7293351188431321	None	0	0	0.2857142857142857	2	0.875	7	1.0	0.875	9	7	0	0	0	0.1	10	1	0.6666666666666666	10	0.0	0.4444444444444444	0.5233137762343267	0.868716236854218	0.7287584967774623	0.856124294056031	0.4922647882372019	0.952966746287061	0.8505513159236422	0.9026728416311156	0	0	0.0
1257	None	None	None	None	None	0	0	0.3333333333333333	2	0.6666666666666666	4	0.8888888888888888	0.3333333333333333	3	2	4	4	0	1.0	3	3	0.5333333333333333	8	0.36363636363636365	0	0.3096828766969319	0.9621884030887939	0.47051375732667483	0.8646943922404018	0.42648398632798434	0.766076246590258	0.839363869227344	0.8901792825251138	0.3333333333333333	0.3333333333333333	0.0
1653	None	None	None	None	None	0	0	1.0	4	0.0	0	0.6666666666666666	0	2	0	3	2	0	1.0	3	3	0.4	6	0.25	0.6666666666666666	0	0	0	0	0	0	0	0	0	0	0
6860	0.057930521448194675	0.023354277541291345	0.02322808631253348	0.7400317522961783	None	0	0	0.25	2	0.8888888888888888	8	1.0	0.8888888888888888	10	8	0	0	0	0.09090909090909091	11	1	0.7333333333333333	11	0.0	0.4	0.49502985410353106	0.875538704473229	0.7287584967774623	0.8449392771547144	0.5049388659923093	0.9485151195082168	0.8943635460720406	0.8990428045447593	0	0	0.0
3708	0.052435794330166964	0.009404002669613583	0.00935576211537307	0.7806669806571325	None	0	0	0.25	2	0.8888888888888888	8	1.0	0.8888888888888888	10	8	0	0	0	0.09090909090909091	11	1	0.7333333333333333	11	0.0	0.4	0.49502985410353106	0.865347907006319	0.7628822871368269	0.854391063409487	0.46777043473403157	0.948416396243758	0.9052314566231476	0.8984844290075967	0	0	0.0
2907	0.043262893363544254	0.01913876844137205	0.01814452561233435	0.9548387721764606	None	0.2	1	0.4166666666666667	5	0.6666666666666666	10	0.3148148148148148	0.6	12	9	4	1	0	0.6666666666666666	9	6	1.1333333333333333	17	0.1111111111111111	0.26666666666666666	0.5233137762343267	0.8816254194778602	0.7587436981387358	0.830964861539943	0.46777043473403157	0.9306949280496494	0.837325515396697	0.8875479729865373	1.0	0.08333333333333333	0.0
324	None	None	None	None	None	0.16666666666666666	1	0.42857142857142855	6	0.5	9	0.8	0.2222222222222222	8	4	11	0	0	1.0	5	5	1.3333333333333333	20	0.0	0.25	0.678133661695838	0.8643259367578212	0.4703695277006778	0.9177028499961412	0.5548011879538086	0.916330387631931	0.880870603242522	0.9019349122905133	0	0	0.0
5946	0.05882567033386258	0.03131943539019827	0.025019272275247858	0.7340025678284557	None	0	0	0.25	2	0.9	9	1.0	0.9	11	9	0	0	0	0.08333333333333333	12	1	0.8	12	0.0	0.36363636363636365	0.5233137762343267	0.8705962962609338	0.7287584967774623	0.8665161286999884	0.4432760812308613	0.9384791276410921	0.8227235931878463	0.8972659333736298	0	0	0.0
3247	0.042154548376691796	0.018482376184045596	0.017712766887107764	0.9554240455180814	None	0.2	1	0.4166666666666667	5	0.6666666666666666	10	0.3148148148148148	0.6	12	9	4	1	0	0.6666666666666666	9	6	1.1333333333333333	17	0.1111111111111111	0.26666666666666666	0.5233137762343267	0.8816254194778602	0.7587436981387358	0.830964861539943	0.46777043473403157	0.9306949280496494	0.837325515396697	0.8875479729865373	1.0	0.08333333333333333	0.0
5173	0.05126486401934582	0.02460056507450035	0.02214313986787671	0.7367500173753923	None	0	0	0.2857142857142857	2	0.875	7	1.0	0.875	9	7	0	0	0	0.1	10	1	0.6666666666666666	10	0.0	0.4444444444444444	0.5233137762343267	0.868716236854218	0.7287584967774623	0.8465689397391142	0.4922647882372019	0.9541092604978625	0.865713269851828	0.9012065812940914	0	0	0.0
5314	0.05439892679932166	0.02944282466079336	0.027354329908560328	0.7498064845307748	None	0	0	0.25	2	0.8888888888888888	8	1.0	0.8888888888888888	10	8	0	0	0	0.09090909090909091	11	1	0.7333333333333333	11	0.0	0.4	0.5233137762343267	0.8655835011960231	0.7628822871368269	0.8489377988129192	0.46777043473403157	0.946818143270503	0.8385280902397874	0.8962326087772605	0	0	0.0
5816	0.04499885233334561	0.01519783519272315	0.015083483751506765	0.806590624974044	None	0	0	0.2857142857142857	2	0.875	7	1.0	0.875	9	7	0	0	0	0.1	10	1	0.6666666666666666	10	0.0	0.4444444444444444	0.5233137762343267	0.8656033499068275	0.7970060774961916	0.8689646132037117	0.4432760812308613	0.920345700879582	0.8409203750888916	0.8876714079504934	0	0	0.0
4671	0.021620331179272305	0.003821561510059286	-0.0036639842502976566	0.9959246412353917	None	0	0	0.3333333333333333	2	0.8571428571428571	6	0.5625	0.7142857142857143	7	5	1	2	0	0.25	8	2	0.6	9	0.5	0.25	0.4667459319727355	0.9081651161508024	0.7287584967774623	0.8510956966092739	0.5176129437474166	0.95176403875514	0.8597713485400057	0.9120523532314865	0.5714285714285714	0	0.0
2727	0.00016802282891196455	6.7754438814303705e-06	5.542817534840721e-06	0.9983930169630505	None	0	0	0.25	1	1.0	3	1.0	0.6666666666666666	2	2	2	3	0	0.2	1	5	0.3333333333333333	5	0.375	0	0.8254893580863746	0.5707952852247417	0.398105296329749	0.8090326349637927	0.4230273014120852	0.8810265252052625	0.9184220552185063	0.7762027929112442	1.0	1.0	0.5184934405101017
4935	0.05569474256286892	0.004318897655625841	0.0007549972479913722	0.9968171184282901	None	0	0	0.25	2	0.9	9	1.0	0.9	11	9	0	0	0	0.08333333333333333	12	1	0.8	12	0.0	0.36363636363636365	0.15096793566482958	0.8686376515172302	0.7287584967774623	0.8713333009145755	0.7808196827816599	0.9073964020471192	0.8625447893082903	0.8837062844239664	0	0	0.0
3264	0.05667743576790168	0.030885237800109405	0.029958518962507567	0.7444518263233617	None	0	0	0.25	2	0.8888888888888888	8	1.0	0.8888888888888888	10	8	0	0	0	0.09090909090909091	11	1	0.7333333333333333	11	0.0	0.4	0.5233137762343267	0.8655835011960231	0.7628822871368269	0.8489377988129192	0.46777043473403157	0.946818143270503	0.8385280902397874	0.8962326087772605	0	0	0.0
4289	0.0684619648168365	0.02064663425783846	-0.010333906703103152	0.6772846488461675	None	0	0	0.2222222222222222	2	0.9090909090909091	10	1.0	0.9090909090909091	12	10	0	0	0	0.07692307692307693	13	1	0.8666666666666667	13	0.0	0.3333333333333333	0.5233137762343267	0.8760784917501664	0.7628822871368269	0.8489647388805709	0.46777043473403157	0.9384884239125305	0.8505513159236422	0.8943330042693071	0	0	0.0
2817	0.005005559744922652	0.0005860178645274545	0.0005359038799622056	0.9922829434583504	None	0	0	0.5	2	0.75	3	0.5	0.75	5	3	0	0	0	0.75	3	4	0.4	6	0.0	0	0.8969314908296189	0.9000021017787688	0.36957828593873127	0.8887511576770099	0.9504730011283483	0.9351168888670667	0.8147600451982874	0.9100675470349063	0	0	0.0
1676	None	None	None	None	None	0	0	0.4	2	0.8	4	1.0	0.8	6	4	0	2	0	0.14285714285714285	7	1	0.4666666666666667	7	1.0	1.0	0.49502985410353106	0.860249808127338	0.7287584967774623	0.8588166336997347	0.5049388659923093	0.9597340852151827	0.8147600451982874	0.9059085397558815	0.5833333333333334	0.16666666666666666	0.0
854	None	None	None	None	None	0	0	0.25	1	1.0	3	1.0	1.0	4	3	0	1	0	0.2	1	5	0.3333333333333333	5	0.3333333333333333	0	0.39571574928465164	0.7043759627850558	0.7321856549512418	0.9056671554766923	0.5687210027853813	0.9050227649064942	0.8846800573101911	0.857514316847631	1.0	0	0.0
1556	None	None	None	None	None	0.5	1	0.8333333333333334	5	0.2857142857142857	2	0.75	0	3	0	5	1	0	0.75	3	4	0.6	9	0.09090909090909091	0.6666666666666666	0	0	0	0	0	0	0	0	0	0	0
7428	0.04469121957809004	0.020720598414028867	0.020635836391575294	0.7565261001425109	None	0	0	0.2857142857142857	2	0.875	7	1.0	0.875	9	7	0	0	0	0.1	10	1	0.6666666666666666	10	0.0	0.4444444444444444	0.5233137762343267	0.868716236854218	0.7287584967774623	0.856124294056031	0.4922647882372019	0.9541092604978625	0.8597713485400057	0.9034254799846465	0	0	0.0
4048	0.059371596436635934	0.0022127018760664968	0.002174382358834915	0.9963947426158449	None	0	0	0.25	2	0.9	9	1.0	0.9	11	9	0	0	0	0.08333333333333333	12	1	0.8	12	0.0	0.36363636363636365	0.40859914562083033	0.8533759925576359	0.4440765737943336	0.8245297256240428	0.49235248355700884	0.890574831700914	0.8147600451982874	0.8583637916210862	0	0	0.0
2838	0.006124888366814497	0.0002209650113176529	-0.00014300365415367475	0.988480245617518	None	0	0	0.16666666666666666	1	1.0	6	0.6666666666666666	0.16666666666666666	1	1	6	7	0	0.75	3	4	0.5333333333333333	8	0.4375	0	0.1	0.5	0.46672357920810315	0.5	0.3009595791376479	0.5	0.8174908351183503	0.5	1.0	1.0	0.03787100761407229
709	None	None	None	None	None	0.3333333333333333	1	0.5	4	0.7	7	0.4	0.5	9	5	2	2	0	0.8333333333333334	6	5	0.8	12	0.5	0.3333333333333333	0.5148424940479444	0.9362778229962712	0.3281782098528407	0.8502850522514852	0.92808373410874	0.8992866120067154	0.9388922981364844	0.90065411303822	0.5555555555555556	0.2222222222222222	0.0
2337	None	None	None	None	None	0.6666666666666666	2	0.75	6	0.3333333333333333	3	0.7333333333333333	0.1111111111111111	4	1	6	0	0	0.6	3	5	0.7333333333333333	11	0.0	0.6666666666666666	0.377537411768605	0.8344684043586267	0.32301199877914877	0.8401398018073419	0.615735361805139	0.7218828303316948	0.8064773117656193	0.8038038883708499	0	0	0.0
4152	0.045305121458935865	0.022552114123344725	0.022510814707916688	0.7652135506893918	None	0	0	0.2857142857142857	2	0.875	7	1.0	0.875	9	7	0	0	0	0.1	10	1	0.6666666666666666	10	0.0	0.4444444444444444	0.5233137762343267	0.868716236854218	0.7287584967774623	0.856124294056031	0.4922647882372019	0.9541092604978625	0.8597713485400057	0.9034254799846465	0	0	0.0
5239	0.07416885498664126	0.02410652460670283	0.02267826028183494	0.6910829287984068	None	0	0	0.25	2	0.9	9	1.0	0.9	11	9	0	0	0	0.08333333333333333	12	1	0.8	12	0.0	0.36363636363636365	0.5233137762343267	0.8776747139950651	0.7287584967774623	0.8545831713555769	0.4922647882372019	0.9451226805733886	0.8505513159236422	0.8998842204732613	0	0	0.0
6659	0.05763095651960921	0.029695639900278757	0.025205401139611977	0.7353608445017976	None	0	0	0.25	2	0.9	9	1.0	0.9	11	9	0	0	0	0.08333333333333333	12	1	0.8	12	0.0	0.36363636363636365	0.5233137762343267	0.8705962962609338	0.7287584967774623	0.8665161286999884	0.4432760812308613	0.9384791276410921	0.8227235931878463	0.8972659333736298	0	0	0.0
2600	0.005770843638949982	0.0006684419823268366	-0.00042626507364854744	0.9953063913353105	None	0	0	0.16666666666666666	1	1.0	6	0.4	0.16666666666666666	1	1	6	6	0	0.8	5	4	0.5333333333333333	8	0.375	0	0.16968710019231176	0.5	0.6762877147461486	0.5	0.28023929900008226	0.5	0.8979735225155507	0.5	1.0	1.0	0.07355772488358871
2519	None	None	None	None	None	0	0	0.6666666666666666	4	0.3333333333333333	2	0.8	0.3333333333333333	5	2	2	1	0	0.4	2	5	0.5333333333333333	8	0.2	1.0	0.8086033734155951	0.9581623121516534	0.6824501588885636	0.9764389819886538	0.6299995343497831	0.9427231433229297	0.9627802253505517	0.9615358339729272	1.0	0.2	0.0
3759	0.07224762460353393	0.021538038504493713	0.012868559940143253	0.6577447615842564	None	0	0	0.25	2	0.9	9	1.0	0.9	11	9	0	1	0	0.08333333333333333	12	1	0.8	12	0.5	0.36363636363636365	0.5233137762343267	0.8907017347783552	0.7287584967774623	0.8459051225592742	0.4922647882372019	0.9448528740336929	0.8625447893082903	0.9014935445590863	1.0	0.09090909090909091	0.0
486	None	None	None	None	None	0	0	0.6666666666666666	4	0.14285714285714285	1	0.5625	0.14285714285714285	3	1	5	0	0	1.0	4	4	0.6	9	0.0	0.3333333333333333	0.5215393289892766	0.8498420779105641	0.3823719346080627	0.8521137674242845	0.7415823699118174	0.8851318750182917	0.8422444034634864	0.8632083619738551	0	0	0.0
1892	None	None	None	None	None	0	0	0.5	3	0.6666666666666666	4	0.6666666666666666	0.16666666666666666	2	1	5	1	0	0.75	4	3	0.5333333333333333	8	0.07692307692307693	0.5	0.3743287897168964	0.6675259910998231	0.5850421877241357	0.7259319235811336	0.3929817290653307	0.5074742229284132	0.7327964184692184	0.6380703042984465	1.0	0	0.0
852	None	None	None	None	None	0	0	0.25	1	1.0	4	0.5	0.5	2	2	3	3	0	0.75	3	4	0.4	6	0.3	0	0.418163329160128	0.956402739195003	0.29404113490427425	0.6631637632318343	0.36372178273281613	0.7692439141098952	0.8744418986642042	0.8397746395311136	0.5	0.5	0.05482401095711036
5506	0.06453029612511041	0.020635093868293198	0.011790723913900344	0.7166699545475894	None	0	0	0.25	2	0.9	9	1.0	0.9	11	9	0	0	0	0.08333333333333333	12	1	0.8	12	0.0	0.36363636363636365	0.5233137762343267	0.8615733580657621	0.7970060774961916	0.8320106970624649	0.4432760812308613	0.938362089424191	0.831610837004377	0.8859888201026395	0	0	0.0
7335	0.04768510180337376	0.020291578033441095	0.020259694262636956	0.7558768594072548	None	0	0	0.2857142857142857	2	0.875	7	1.0	0.875	9	7	0	0	0	0.1	10	1	0.6666666666666666	10	0.0	0.4444444444444444	0.5233137762343267	0.868716236854218	0.7287584967774623	0.856124294056031	0.4922647882372019	0.952966746287061	0.8505513159236422	0.9026728416311156	0	0	0.0
2983	0.05307210348184276	0.02158648098601009	0.02008495724056307	0.9616503952532268	None	0.25	1	0.36363636363636365	4	0.7142857142857143	10	0.32	0.6428571428571429	12	9	3	0	0	0.5	10	5	1.0666666666666667	16	0.0	0.4	0.5233137762343267	0.8982840460696974	0.7287584967774623	0.8338110099861947	0.4922647882372019	0.942733545349141	0.837325515396697	0.900017345602129	0	0	0.0
6138	0.07706173413093241	0.024801167463911252	0.00755454707163751	0.7680397719428141	None	0	0	0.2	2	0.9166666666666666	11	1.0	0.9166666666666666	13	11	0	0	0	0.07142857142857142	14	1	0.9333333333333333	14	0.0	0.3076923076923077	0.5233137762343267	0.8736342566552455	0.7970060774961916	0.8354365570355207	0.4432760812308613	0.9317186131963433	0.8597713485400057	0.8866708846231021	0	0	0.0
4609	0.015293891590323887	0.0076892602142110645	0.0076628084421873814	0.7311324242528248	None	0	0	0.2857142857142857	2	0.875	7	1.0	0.875	9	7	0	0	0	0.1	10	1	0.6666666666666666	10	0.0	0.6666666666666666	0.4667459319727355	0.8749411205169616	0.7500908159355932	0.8739623150340914	0.4432760812308613	0.8283846484177493	0.8597713485400057	0.8604080701472641	0	0	0.0
5696	0.04345795362194775	0.01560369528669691	0.014937785447186767	0.8239570387399746	None	0	0	0.2857142857142857	2	0.875	7	1.0	0.875	9	7	0	0	0	0.1	10	1	0.6666666666666666	10	0.0	0.4444444444444444	0.5233137762343267	0.8656033499068275	0.7970060774961916	0.8689646132037117	0.4432760812308613	0.920345700879582	0.8409203750888916	0.8876714079504934	0	0	0.0
6814	0.058691263025821616	0.01843365391493073	0.010188142439714646	0.7112857031665487	None	0	0	0.25	2	0.9	9	1.0	0.9	11	9	0	0	0	0.08333333333333333	12	1	0.8	12	0.0	0.36363636363636365	0.5233137762343267	0.8615733580657621	0.7970060774961916	0.8418791144309667	0.4432760812308613	0.9381436003114726	0.8147600451982874	0.8882770207280334	0	0	0.0
7031	0.0607282013408195	0.030182118687332476	0.029899642294747463	0.7537495313111731	None	0	0	0.25	2	0.9	9	1.0	0.9	11	9	0	0	0	0.08333333333333333	12	1	0.8	12	0.0	0.36363636363636365	0.5233137762343267	0.8745562003194952	0.7287584967774623	0.8385544840871249	0.4922647882372019	0.9416195514009805	0.8505513159236422	0.893150163545185	0	0	0.0
1516	None	None	None	None	None	0.5	1	0.7142857142857143	5	0.375	3	0.625	0.25	6	2	3	2	0	1.0	4	4	0.6666666666666666	10	0.3333333333333333	0.6666666666666666	0.4840370762614986	0.7969682088895941	0.46465378928433054	0.9383333086804331	0.3458578809837288	0.8692925126920447	0.8452348525251693	0.8802546419059889	0.5833333333333334	0.3333333333333333	0.0
4120	0.09315652739436732	0.003878187041626854	0.0038251948415118026	0.7768819350328084	None	0	0	0.2	2	0.9166666666666666	11	1.0	0.9166666666666666	13	11	0	1	0	0.07142857142857142	14	1	0.9333333333333333	14	0.5	0.3076923076923077	0.38079280160963724	0.8821146414635505	0.7287584967774623	0.8445224223946908	0.4922647882372019	0.924536653008082	0.8625447893082903	0.8879703648713692	1.0	0.07692307692307693	0.0
4873	0.03541570091928926	0.00880221365917229	0.008365600815591446	0.8135635136494764	None	0	0	0.25	2	0.8888888888888888	8	1.0	0.8888888888888888	10	8	0	0	0	0.09090909090909091	11	1	0.7333333333333333	11	0.0	0.4	0.5514843337574392	0.8898520597362141	0.6079324710382604	0.8704858378632229	0.46777043473403157	0.927613620724512	0.813929436953714	0.8985937590805237	0	0	0.0
6081	0.06338384461991851	0.03353830130622904	0.004352599320922489	0.7448314188940716	None	0	0	0.25	2	0.9	9	1.0	0.9	11	9	0	0	0	0.08333333333333333	12	1	0.8	12	0.0	0.36363636363636365	0.5233137762343267	0.8615733580657621	0.7970060774961916	0.8418791144309667	0.4432760812308613	0.9396788510012264	0.8147600451982874	0.8891594494633299	0	0	0.0
2700	None	None	None	None	None	0.7142857142857143	5	0.7647058823529411	13	0.2608695652173913	6	0.5102040816326531	0.17391304347826086	12	4	12	0	0	1.0	7	7	1.6666666666666667	25	0.0	0.2222222222222222	0.7812666235487635	0.823090355554781	0.5091509512712313	0.901752214273848	0.5631402650149917	0.918751215640557	0.8336131355177769	0.8869465975852483	0	0	0.0
1305	None	None	None	None	None	0	0	0.5	3	0.5714285714285714	4	0.42857142857142855	0.5714285714285714	6	4	2	2	0	0.42857142857142855	7	3	0.6	9	0.3333333333333333	1.0	0.4839441991767301	0.9244892832391381	0.4543513814095263	0.9345093905532429	0.8820898494519056	0.9543025407877339	0.9479665398629847	0.9390037227376814	0.5833333333333334	0.16666666666666666	0.0
5325	0.030233350425120726	0.0009853201313630385	0.0008198783739372395	0.8804307989491751	None	0	0	0.2857142857142857	2	0.875	7	1.0	0.875	9	7	0	0	0	0.1	10	1	0.6666666666666666	10	0.0	0.4444444444444444	0.5233137762343267	0.8751489355937926	0.7500908159355932	0.883976176934843	0.421680386243308	0.8160396219035319	0.8576224750652833	0.8608718106299444	0	0	0.0
7488	0.04495685867355051	0.019828833133639343	0.01957019782496365	0.7412566101524163	None	0	0	0.2857142857142857	2	0.875	7	1.0	0.875	9	7	0	0	0	0.1	10	1	0.6666666666666666	10	0.0	0.4444444444444444	0.5233137762343267	0.868716236854218	0.7287584967774623	0.856124294056031	0.4922647882372019	0.952966746287061	0.8505513159236422	0.9026728416311156	0	0	0.0
7483	0.04401850643052858	0.02030679119260181	0.019130257296296714	0.7354449014314501	None	0	0	0.2857142857142857	2	0.875	7	1.0	0.875	9	7	0	0	0	0.1	10	1	0.6666666666666666	10	0.0	0.4444444444444444	0.5233137762343267	0.868716236854218	0.7287584967774623	0.856124294056031	0.4922647882372019	0.952966746287061	0.8505513159236422	0.9026728416311156	0	0	0.0
7326	0.04257828974984773	0.008979921321467106	0.0015688438132384448	0.8245172378928248	None	0	0	0.2857142857142857	2	0.875	7	1.0	0.875	9	7	0	0	0	0.1	10	1	0.6666666666666666	10	0.0	0.4444444444444444	0.4667459319727355	0.8706747245036528	0.7287584967774623	0.8648491765764487	0.4922647882372019	0.9291590099413629	0.926442596556959	0.8920943363045123	0	0	0.0
7396	0.042848673470668126	0.01850641055246175	0.016815851157803745	0.633659116283282	None	0	0	0.25	2	0.8888888888888888	8	1.0	0.8888888888888888	10	8	0	0	0	0.09090909090909091	11	1	0.7333333333333333	11	0.0	0.4	0.5233137762343267	0.8735136882163683	0.7628822871368269	0.8829491632339105	0.43247823373708466	0.9125995944671644	0.8385280902397874	0.8908657950138275	0	0	0.0
7197	0.06995549345917369	0.020763910188843444	-0.006146228728690158	0.7729409928190694	None	0	0	0.2	2	0.9166666666666666	11	1.0	0.9166666666666666	13	11	0	0	0	0.07142857142857142	14	1	0.9333333333333333	14	0.0	0.3076923076923077	0.5233137762343267	0.8736342566552455	0.7970060774961916	0.843364366806523	0.4432760812308613	0.9320199793367332	0.8505513159236422	0.8887826373571833	0	0	0.0
103	None	None	None	None	None	0	0	0.6666666666666666	4	0.2857142857142857	2	0.45	0	1	0	7	1	0	0.8	5	4	0.6	9	0.058823529411764705	0.3333333333333333	0	0	0	0	0	0	0	0	0	0	0
91	None	None	None	None	None	0	0	0.5	5	0.4166666666666667	5	0.5	0.4166666666666667	7	5	6	2	0	0.5714285714285714	4	7	0.9333333333333333	14	0.14285714285714285	0.25	0.6759784973018459	0.9303085355038634	0.14807490251631977	0.8825350818397374	0.8408720725718902	0.9369794500521055	0.9610600541997486	0.9195142888333281	0.5714285714285714	0.14285714285714285	0.0
5276	0.05934236862769009	0.02999107691020221	0.028576099205973537	0.7593238307583596	None	0	0	0.25	2	0.9	9	1.0	0.9	11	9	0	0	0	0.08333333333333333	12	1	0.8	12	0.0	0.36363636363636365	0.5233137762343267	0.8705962962609338	0.7287584967774623	0.8665161286999884	0.4432760812308613	0.9397832736772832	0.8147600451982874	0.8979648462296609	0	0	0.0
1801	None	None	None	None	None	0	0	0.75	3	0.5	2	0.5	0.5	3	2	2	1	0	0.75	3	4	0.4	6	0.14285714285714285	1.0	0.4078333936893346	0.7010482432162285	0.23473937371998307	0.7705777659048771	0.5451004128508263	0.8591767615726605	0.7807178459133929	0.7842791914932687	1.0	0.3333333333333333	0.0
6887	0.04487160639141941	0.00867882215443295	0.008210065805617643	0.8094466336661296	None	0	0	0.2857142857142857	2	0.875	7	1.0	0.875	9	7	0	0	0	0.1	10	1	0.6666666666666666	10	0.0	0.4444444444444444	0.4667459319727355	0.8706747245036528	0.7287584967774623	0.8552157797613804	0.4922647882372019	0.9291590099413629	0.9177278680520324	0.8894985965144764	0	0	0.0
628	None	None	None	None	None	0	0	0.25	1	1.0	3	1.0	0	0	0	4	7	0	0.2	1	5	0.3333333333333333	5	0.5833333333333334	0	0	0	0	0	0	0	0	0	0	0	0
2708	0.01758018931029231	0.003295473289523149	0.0021163412730245807	0.9789175315687767	None	0	0	0.3333333333333333	2	0.8333333333333334	5	1.0	0.8333333333333334	7	5	0	0	0	0.125	8	1	0.5333333333333333	8	0.0	0.5714285714285714	0.17782968256529888	0.8663333440777455	0.48710644529905844	0.9046087041252273	0.4922647882372019	0.8920957307209249	0.8505513159236422	0.8886397634973516	0	0	0.0
1383	None	None	None	None	None	0.5	1	0.6666666666666666	4	0.5	3	0.4444444444444444	0.5	7	3	0	0	0	0.5	6	3	0.5333333333333333	8	0.0	1.0	0.5796548912805518	0.8071295549460563	0.7939369549258087	0.8100960024022521	0.4432760812308613	0.9615256890026213	0.8147600451982874	0.8842741766984138	0	0	0.0
3206	0.04905845293220452	0.010327328161275698	0.002506920589154398	0.7998079177316018	None	0	0	0.25	2	0.8888888888888888	8	1.0	0.8888888888888888	10	8	0	0	0	0.09090909090909091	11	1	0.7333333333333333	11	0.0	0.4	0.49502985410353106	0.8748030407764074	0.7848053566319347	0.8714527923604473	0.34623526407914695	0.9186769910790629	0.9037676814743698	0.8903343189472497	0	0	0.0
5669	0.05313709101244191	0.02248803783258422	0.012887752453772898	0.7331043107509525	None	0	0	0.25	2	0.8888888888888888	8	1.0	0.8888888888888888	10	8	0	0	0	0.09090909090909091	11	1	0.7333333333333333	11	0.0	0.4	0.5233137762343267	0.9333491189612263	0.7537579322254349	0.8328501546516132	0.5049388659923093	0.9425021157527183	0.8418967441332723	0.91272373575324	0	0	0.0
1931	None	None	None	None	None	0.5	1	0.6666666666666666	4	0.5	3	0.4	0.5	7	3	0	0	0	0.8	5	4	0.5333333333333333	8	0.0	0.6666666666666666	0.4607643480698741	0.7775193494017668	0.5707497646951399	0.9186369298503545	0.3345920278711874	0.8281288992227586	0.8211769837585445	0.8518544748915943	0	0	0.0
3366	0.06349354845010632	0.01037488055589847	0.0029638472664057862	0.7169950052010141	None	0	0	0.2	2	0.9166666666666666	11	1.0	0.9166666666666666	13	11	0	1	0	0.07142857142857142	14	1	0.9333333333333333	14	0.5	0.3076923076923077	0.5233137762343267	0.890830900282162	0.7287584967774623	0.8366077645231833	0.4922647882372019	0.9507554248784462	0.8625447893082903	0.9029965302547315	1.0	0.07692307692307693	0.0
3933	0.11307127219602965	0.012070826917594722	0.007868586599961789	0.7021863209228998	None	0	0	0.16666666666666666	2	0.9375	15	1.0	0.9375	16	15	1	0	0	0.05555555555555555	18	1	1.2	18	0.0	0.23529411764705882	0.5233137762343267	0.8666677484781438	0.7771411779909959	0.8052976024982766	0.46777043473403157	0.9496334903971321	0.819173564770195	0.8885584594362704	0	0	0.0
3720	0.027381058568051005	0.0063203464074460865	0.004507173402632082	0.5486281446184518	None	0	0	0.3333333333333333	2	0.8571428571428571	6	1.0	0.8571428571428571	8	6	0	0	0	0.1111111111111111	9	1	0.6	9	0.0	0.5	0.49502985410353106	0.8621861661533555	0.7954715162110002	0.8777548955333452	0.3217409105759767	0.8207115742354611	0.8960474352220291	0.8551230850445279	0	0	0.0
4374	0.0723000775462447	0.023507269416546052	0.015169394271735519	0.6596716583153894	None	0	0	0.25	2	0.9	9	1.0	0.9	11	9	0	1	0	0.08333333333333333	12	1	0.8	12	0.5	0.36363636363636365	0.5233137762343267	0.8907017347783552	0.7287584967774623	0.8459051225592742	0.4922647882372019	0.9448528740336929	0.8625447893082903	0.9014935445590863	1.0	0.09090909090909091	0.0
2274	None	None	None	None	None	0.3333333333333333	1	0.4444444444444444	4	0.5454545454545454	6	0.43333333333333335	0.45454545454545453	7	5	5	2	0	0.3	10	3	0.8666666666666667	13	0.16666666666666666	0.18181818181818182	0.6865489883009334	0.7629281726185267	0.23292310170532654	0.8745120722025518	0.6388807596769128	0.5693187651418877	0.8844622349368485	0.7557976529028334	0.5714285714285714	1.0	0.0
104	None	None	None	None	None	0	0	0.125	1	1.0	10	0.5	0.5	6	5	5	5	0	0.375	3	8	0.8	12	0.38461538461538464	0.2222222222222222	0.3589485942388548	0.8645122405551655	0.7946086372041438	0.9074529585532227	0.17206048740709118	0.8069139449303719	0.9338990420272081	0.86476338276325	0.16666666666666666	0.16666666666666666	0.0
6685	0.06407884345590693	0.020621473185153345	0.008424879931535827	0.7424722692774143	None	0	0	0.25	2	0.9	9	1.0	0.9	11	9	0	0	0	0.08333333333333333	12	1	0.8	12	0.0	0.36363636363636365	0.5233137762343267	0.8615733580657621	0.7970060774961916	0.8320106970624649	0.4432760812308613	0.9396788510012264	0.8235047072257388	0.8867608481428544	0	0	0.0
3525	0.04240701184302808	0.009134755157769486	0.008936420633086398	0.7921746397136045	None	0	0	0.3333333333333333	2	0.8571428571428571	6	1.0	0.8571428571428571	8	6	0	0	0	0.1111111111111111	9	1	0.6	9	0.0	0.5	0.49502985410353106	0.8662844423335663	0.7848053566319347	0.8767780764986266	0.34623526407914695	0.9295306194401137	0.9037676814743698	0.8944246376719027	0	0	0.0
6964	0.04458826879012497	0.019734136448360935	0.01896086861455999	0.7348886719574608	None	0	0	0.2857142857142857	2	0.875	7	1.0	0.875	9	7	0	0	0	0.1	10	1	0.6666666666666666	10	0.0	0.4444444444444444	0.5233137762343267	0.868716236854218	0.7287584967774623	0.856124294056031	0.4922647882372019	0.9541092604978625	0.8597713485400057	0.9034254799846465	0	0	0.0
1834	None	None	None	None	None	0	0	0.5	2	0.75	3	1.0	0.75	5	3	0	0	0	0.16666666666666666	6	1	0.4	6	0.0	0.4	0.6360903377756159	0.793919205891626	0.1	0.7796945824063723	0.7507553715437771	0.8499481562598803	0.944607168895384	0.8098339792525958	0	0	0.0
1399	None	None	None	None	None	0	0	0.3333333333333333	2	0.6666666666666666	4	0.6666666666666666	0	1	0	6	7	0	0.75	3	4	0.5333333333333333	8	0.4666666666666667	0.3333333333333333	0	0	0	0	0	0	0	0	0	0	0
6871	0.058262303529312234	0.021498079245006144	0.02139804296380089	0.7496977906610536	None	0	0	0.25	2	0.8888888888888888	8	1.0	0.8888888888888888	10	8	0	0	0	0.09090909090909091	11	1	0.7333333333333333	11	0.0	0.4	0.49502985410353106	0.875538704473229	0.7287584967774623	0.8449392771547144	0.5049388659923093	0.9485151195082168	0.8943635460720406	0.8990428045447593	0	0	0.0
4337	0.07315383135360305	0.025178298919624153	0.024039885201804403	0.7206561988031575	None	0	0	0.2	2	0.9166666666666666	11	1.0	0.9166666666666666	13	11	0	1	0	0.07142857142857142	14	1	0.9333333333333333	14	0.5	0.3076923076923077	0.5233137762343267	0.9049613195680742	0.7970060774961916	0.8357012167247492	0.4922647882372019	0.9467116825252829	0.8625447893082903	0.9048651078153701	1.0	0.07692307692307693	0.0
1900	None	None	None	None	None	0	0	0.42857142857142855	3	0.75	6	0.6666666666666666	0.25	3	2	6	0	0	0.6	5	3	0.6666666666666666	10	0.0	0.5714285714285714	0.4440304536343266	0.9169738020978394	0.6824501588885636	0.8564840819077822	0.42696629321007357	0.7597397709342255	0.7624618850704133	0.8556789944930323	0	0	0.0
1313	None	None	None	None	None	0	0	0.6666666666666666	2	0.5	1	1.0	0.5	2	1	1	0	0	0.25	4	1	0.26666666666666666	4	0.0	0.6666666666666666	0.6666125582648427	0.9192933743135024	0.6618385338074322	0.8525470257013489	0.6022551820229147	0.7634122134202914	0.6317173895366188	0.856476426877545	0	0	0.0
599	None	None	None	None	None	0.25	1	0.4	4	0.75	9	0.3888888888888889	0.75	11	9	2	0	0	0.25	12	3	0.9333333333333333	14	0.0	1.0	0.49446769814500957	0.8941050651898255	0.3743369634005589	0.8879126153983229	0.15783170475290303	0.8835078989606816	0.8257521429136845	0.8885830910292939	0	0	0.0
2475	None	None	None	None	None	0	0	0.25	1	1.0	4	0.5	0	0	0	5	6	0	0.75	3	4	0.4	6	0.42857142857142855	0	0	0	0	0	0	0	0	0	0	0	0
6880	0.05590800283512281	0.028750993504816316	0.02589402258516269	0.7696169183857943	None	0	0	0.25	2	0.8888888888888888	8	1.0	0.8888888888888888	10	8	0	0	0	0.09090909090909091	11	1	0.7333333333333333	11	0.0	0.4	0.5233137762343267	0.8655835011960231	0.7628822871368269	0.8489377988129192	0.46777043473403157	0.9455824552853414	0.8371155295188344	0.895477661470903	0	0	0.0
1085	None	None	None	None	None	0	0	0.75	3	0.0	0	0.8333333333333334	0	2	0	2	0	0	0.6666666666666666	2	3	0.3333333333333333	5	0.0	0	0	0	0	0	0	0	0	0	0	0	0
1696	None	None	None	None	None	0	0	0.3333333333333333	1	1.0	2	1.0	1.0	3	2	0	0	0	0.25	4	1	0.26666666666666666	4	0.0	0	0.42333409537100763	0.9083498794357031	0.48636662749572857	0.8394801200668842	0.4851073010999015	0.7510987332413568	0.573027687778318	0.8434553533077905	0	0	0.0
2601	4.068580925006827e-05	7.247062796030643e-07	-6.783355056596519e-07	0.9999975285874131	None	0	0	0.5	2	0.6666666666666666	2	1.0	0.6666666666666666	4	2	0	0	0	0.2	5	1	0.3333333333333333	5	0.0	0.5	0.3222878072690172	0.8646804756463807	0.6079324710382604	0.8420991942357707	0.5049388659923093	0.9382909347237688	0.813929436953714	0.8892819122640582	0	0	0.0
2084	None	None	None	None	None	0.5	1	0.6666666666666666	4	0.5714285714285714	4	0.42857142857142855	0.5714285714285714	8	4	0	0	0	0.42857142857142855	7	3	0.6	9	0.0	1.0	0.49502985410353106	0.8821752719788214	0.7287584967774623	0.8755505861030365	0.4922647882372019	0.9459254466300852	0.8231225901417392	0.9068119342640626	0	0	0.0
1908	None	None	None	None	None	1.0	1	0.75	3	0.25	1	0.6666666666666666	0	2	0	3	2	0	1.0	3	3	0.4	6	0.25	0	0	0	0	0	0	0	0	0	0	0	0
1178	None	None	None	None	None	1.0	1	1.0	4	0.25	1	0.5	0.25	5	1	0	0	0	0.75	4	3	0.4	6	0.0	1.0	0.6046926731006068	0.749663554635432	0.7756737583380606	0.6678070710475816	0.9620037677845016	0.9639077738164326	0.8110203497135142	0.8446629080712398	0	0	0.0
2003	None	None	None	None	None	1.0	1	1.0	4	0.25	1	0.5	0.25	5	1	0	0	0	0.75	4	3	0.4	6	0.0	1.0	0.6010315807779145	0.9482029468543981	0.7787573676734075	0.827621082509	0.5176129437474166	0.9565848927128903	0.8597713485400057	0.9257307145692325	0	0	0.0
4180	0.057401067789367204	0.022457568083169312	0.001978884598007676	0.7378157974311468	None	0	0	0.2222222222222222	2	0.9090909090909091	10	1.0	0.9090909090909091	12	10	0	0	0	0.07692307692307693	13	1	0.8666666666666667	13	0.0	0.5	0.5233137762343267	0.8796610662630805	0.7628822871368269	0.8373459337471602	0.46777043473403157	0.9328013398369559	0.8424847938048665	0.8895472714821419	0	0	0.0
446	None	None	None	None	None	0.2	1	0.4166666666666667	5	0.5625	9	0.72	0.25	7	4	10	0	0	1.0	5	5	1.2	18	0.0	0.14285714285714285	0.678133661695838	0.8959317294697403	0.45355703929927793	0.905195912027391	0.6405056213533571	0.9197733426655018	0.8800387373540649	0.907443255585113	0	0	0.0
2375	None	None	None	None	None	0.5	1	0.5	3	0.5714285714285714	4	0.6	0.2857142857142857	4	2	4	2	0	0.6	5	3	0.6	9	0.2	0	0.6152398761846125	0.7116417774738725	0.3930006204348243	0.8447526866042508	0.635940807776735	0.5073493504016822	0.7813637196409338	0.7059092674531705	0.75	0.75	0.25943786128964774
5515	0.03189404413508758	0.007660016203008116	-0.007553324431346183	0.9059572917539329	None	0	0	0.3333333333333333	2	0.8571428571428571	6	1.0	0.8571428571428571	8	6	0	0	0	0.1111111111111111	9	1	0.6	9	0.0	0.25	0.49502985410353106	0.8662844423335663	0.7848053566319347	0.8767780764986266	0.3359495252886613	0.932023739195986	0.9024893352696124	0.8956365380043522	0	0	0.0
3786	0.04386148215820991	0.020130730993216855	0.019763860767225697	0.7437315146306285	None	0	0	0.2857142857142857	2	0.875	7	1.0	0.875	9	7	0	0	0	0.1	10	1	0.6666666666666666	10	0.0	0.4444444444444444	0.5233137762343267	0.868716236854218	0.7287584967774623	0.856124294056031	0.4922647882372019	0.9541092604978625	0.8597713485400057	0.9034254799846465	0	0	0.0
5132	0.027238591358940557	0.007148269058956126	0.004414419051984681	0.5485740081768766	None	0	0	0.3333333333333333	2	0.8571428571428571	6	1.0	0.8571428571428571	8	6	0	0	0	0.1111111111111111	9	1	0.6	9	0.0	0.5	0.49502985410353106	0.8621861661533555	0.7954715162110002	0.8777548955333452	0.3217409105759767	0.8257401831580709	0.8960474352220291	0.8565443117875845	0	0	0.0
7373	0.05783462868352919	0.02960189880902305	0.027498189174864966	0.7499648090842899	None	0	0	0.25	2	0.8888888888888888	8	1.0	0.8888888888888888	10	8	0	0	0	0.09090909090909091	11	1	0.7333333333333333	11	0.0	0.4	0.5233137762343267	0.8655835011960231	0.7628822871368269	0.8489377988129192	0.46777043473403157	0.946818143270503	0.8385280902397874	0.8962326087772605	0	0	0.0
6327	0.053796576015630815	0.031092464389181063	0.029595250546219077	0.7445192574680455	None	0	0	0.25	2	0.8888888888888888	8	1.0	0.8888888888888888	10	8	0	0	0	0.09090909090909091	11	1	0.7333333333333333	11	0.0	0.4	0.5233137762343267	0.8655835011960231	0.7628822871368269	0.8489377988129192	0.46777043473403157	0.9455824552853414	0.8371155295188344	0.895477661470903	0	0	0.0
7115	0.05602368978730317	0.021581349629235205	0.021565372582952148	0.7573678403316981	None	0	0	0.25	2	0.8888888888888888	8	1.0	0.8888888888888888	10	8	0	0	0	0.09090909090909091	11	1	0.7333333333333333	11	0.0	0.4	0.49502985410353106	0.875538704473229	0.7287584967774623	0.8449392771547144	0.5049388659923093	0.9485151195082168	0.8943635460720406	0.8990428045447593	0	0	0.0
897	None	None	None	None	None	0	0	1.0	3	0.0	0	0.6666666666666666	0	2	0	1	1	0	0.6666666666666666	3	2	0.26666666666666666	4	0.25	1.0	0	0	0	0	0	0	0	0	0	0	0
5874	0.04454248126075646	0.020062942809246625	0.018856746931217087	0.7351459066093138	None	0	0	0.2857142857142857	2	0.875	7	1.0	0.875	9	7	0	0	0	0.1	10	1	0.6666666666666666	10	0.0	0.4444444444444444	0.5233137762343267	0.868716236854218	0.7287584967774623	0.856124294056031	0.4922647882372019	0.952966746287061	0.8505513159236422	0.9026728416311156	0	0	0.0
7418	0.02812800820780556	0.006896643638088218	0.006575258818140643	0.581749478176028	None	0	0	0.3333333333333333	2	0.8571428571428571	6	1.0	0.8571428571428571	8	6	0	0	0	0.1111111111111111	9	1	0.6	9	0.0	0.5	0.49502985410353106	0.8621861661533555	0.7954715162110002	0.8777548955333452	0.3217409105759767	0.8257401831580709	0.8960474352220291	0.8565443117875845	0	0	0.0
3837	0.04058198550370341	0.010877314197827748	0.009965960406422197	0.7961129194481542	None	0	0	0.3333333333333333	2	0.8571428571428571	6	1.0	0.8571428571428571	8	6	0	0	0	0.1111111111111111	9	1	0.6	9	0.0	0.5	0.49502985410353106	0.8662844423335663	0.7848053566319347	0.8767780764986266	0.34623526407914695	0.9303524616490061	0.9037676814743698	0.8948210449299386	0	0	0.0
1580	None	None	None	None	None	0.5	1	0.8333333333333334	5	0.16666666666666666	1	0.6666666666666666	0.16666666666666666	5	1	2	0	0	0.75	4	3	0.5333333333333333	8	0.0	1.0	0.4775981746181155	0.7092882161553337	0.3585578138735211	0.9147410051692839	0.27604219979428074	0.7695202931300439	0.7731741378368445	0.8161023598608951	0	0	0.0
158	None	None	None	None	None	0.2	1	0.46153846153846156	6	0.47058823529411764	8	0.76	0.29411764705882354	10	5	8	0	0	1.0	5	5	1.2666666666666666	19	0.0	0.26666666666666666	0.691831513058115	0.8330413404712941	0.4292516082458664	0.9316397856863025	0.818967214269667	0.9314030438357056	0.8906254422541718	0.9068679727516256	0	0	0.0
396	None	None	None	None	None	0	0	0.5	2	0.6666666666666666	2	0.625	0.3333333333333333	2	1	2	0	0	0.5	4	2	0.3333333333333333	5	0.0	0.5	0.4097823170058108	0.5343964705689197	0.7689511506476496	0.6034792517592025	0.846025864304836	0.6332616095420763	0.8740862880683303	0.5909773676104861	0	0	0.0
7075	0.05329433252722851	0.03361123408981702	0.03231568478538018	0.7420334094229021	None	0	0	0.25	2	0.8888888888888888	8	1.0	0.8888888888888888	10	8	0	0	0	0.09090909090909091	11	1	0.7333333333333333	11	0.0	0.4	0.5233137762343267	0.8655835011960231	0.7628822871368269	0.8489377988129192	0.46777043473403157	0.9455824552853414	0.8371155295188344	0.895477661470903	0	0	0.0
1361	None	None	None	None	None	0	0	0.75	3	0.5	2	0.5	0.5	5	2	0	0	0	0.75	4	3	0.4	6	0.0	0.6666666666666666	0.5796548912805518	0.9318233578849435	0.7787573676734075	0.8069782546671531	0.5176129437474166	0.9345440559469873	0.8110203497135142	0.9033259867006498	0	0	0.0
400	None	None	None	None	None	0	0	0.75	3	0.25	1	0.75	0.25	3	1	2	0	0	0.5	2	4	0.4	6	0.0	0.5	0.4839441991767301	0.8502825696728746	0.4543513814095263	0.657272802673019	0.8542001667586175	0.9621869039089123	0.8866786157898391	0.867017951042271	0	0	0.0
1828	None	None	None	None	None	0.5	3	0.6666666666666666	10	0.35	7	0.4489795918367347	0.25	11	5	10	0	0	1.0	7	7	1.4666666666666666	22	0.0	0.13333333333333333	0.861539105617183	0.819120875776487	0.4877955932710907	0.8773983186030264	0.5631402650149917	0.8879605195219265	0.8389331450738404	0.8640683466127496	0	0	0.0
7334	0.046069148894883026	0.0201599280094935	0.01968610987129983	0.7360734388364836	None	0	0	0.2857142857142857	2	0.875	7	1.0	0.875	9	7	0	0	0	0.1	10	1	0.6666666666666666	10	0.0	0.4444444444444444	0.5233137762343267	0.868716236854218	0.7287584967774623	0.856124294056031	0.4922647882372019	0.952966746287061	0.8505513159236422	0.9026728416311156	0	0	0.0
7300	0.006026464336660498	0.0033730568431730094	-0.002880233209691614	0.9851249051655387	None	0	0	0.4	2	0.8	4	1.0	0.8	6	4	0	0	0	0.14285714285714285	7	1	0.4666666666666667	7	0.0	0.3333333333333333	0.5903432360292331	0.8494932798057339	0.7378900950713364	0.6304936199669324	0.5519084019014495	0.961555387480841	0.8713112895768057	0.8615352638600229	0	0	0.0
2005	None	None	None	None	None	0	0	0.5	2	0.3333333333333333	1	0.8333333333333334	0	0	0	4	1	0	0.6666666666666666	3	2	0.3333333333333333	5	0.08333333333333333	0.6666666666666666	0	0	0	0	0	0	0	0	0	0	0
2264	None	None	None	None	None	1.0	1	0.8	4	0.4	2	0.5833333333333334	0	2	0	4	2	0	0.75	4	3	0.4666666666666667	7	0.2	0.5	0	0	0	0	0	0	0	0	0	0	0
1953	None	None	None	None	None	0	0	0.25	1	1.0	3	1.0	0.3333333333333333	1	1	3	3	0	0.2	1	5	0.3333333333333333	5	0.3	0	0.7278403695363003	0.5	0.24804635851559625	0.5	0.4972700383077863	0.5	0.8764511367321702	0.5	1.0	1.0	0.0
3173	0.04507514991848455	0.015952427209184432	0.01561775608591896	0.8155203385372531	None	0	0	0.2857142857142857	2	0.875	7	1.0	0.875	9	7	0	0	0	0.1	10	1	0.6666666666666666	10	0.0	0.4444444444444444	0.5233137762343267	0.8656033499068275	0.7970060774961916	0.8689646132037117	0.4432760812308613	0.9221652325546758	0.8519876281630643	0.8885023874509398	0	0	0.0
5581	0.07113995338330337	0.0258933645639518	0.024019517054767743	0.6863652014460426	None	0	0	0.25	2	0.9	9	1.0	0.9	11	9	0	0	0	0.08333333333333333	12	1	0.8	12	0.0	0.36363636363636365	0.5233137762343267	0.8776747139950651	0.7287584967774623	0.8545831713555769	0.4922647882372019	0.946173199376324	0.8597713485400057	0.9004963675062128	0	0	0.0
5773	0.0634719017975605	0.029128769185677684	0.029036672389560047	0.7368913652020816	None	0	0	0.25	2	0.9	9	1.0	0.9	11	9	0	0	0	0.08333333333333333	12	1	0.8	12	0.0	0.36363636363636365	0.5233137762343267	0.8653759629038931	0.7287584967774623	0.8926416968673023	0.4922647882372019	0.9551093561234016	0.8505513159236422	0.9125702379738316	0	0	0.0
352	None	None	None	None	None	0	0	0.8	4	0.2	1	0.7777777777777778	0	2	0	4	1	0	1.0	3	3	0.4666666666666667	7	0.1	0.8	0	0	0	0	0	0	0	0	0	0	0
2529	None	None	None	None	None	0	0	0.5	1	1.0	1	0.75	0	0	0	2	0	0	1.0	2	2	0.2	3	0.0	0	0	0	0	0	0	0	0	0	0	0	0
5866	0.07127218916995944	0.025435437501473288	0.013176551584124235	0.6983515244264428	None	0	0	0.25	2	0.9	9	1.0	0.9	11	9	0	0	0	0.08333333333333333	12	1	0.8	12	0.0	0.36363636363636365	0.5233137762343267	0.8776747139950651	0.7287584967774623	0.8468655420817323	0.4922647882372019	0.9448528740336929	0.8705772594402675	0.8978854689695369	0	0	0.0
3070	0.04163248795209837	0.02209191747659839	0.021493768056842288	0.8265069432204164	None	0	0	0.2857142857142857	2	0.875	7	1.0	0.875	9	7	0	0	0	0.1	10	1	0.6666666666666666	10	0.0	0.4444444444444444	0.5233137762343267	0.868716236854218	0.7287584967774623	0.856124294056031	0.4922647882372019	0.952795476084946	0.8625447893082903	0.9025610745176276	0	0	0.0
1701	None	None	None	None	None	0.5	1	0.6666666666666666	4	0.5	3	0.4444444444444444	0.5	7	3	0	0	0	0.5	6	3	0.5333333333333333	8	0.0	1.0	0.6046926731006068	0.6582337312587441	0.7939369549258087	0.7408105581098962	0.4432760812308613	0.9589608364402561	0.8147600451982874	0.8346545091098582	0	0	0.0
7157	0.058855878288176615	0.0313752966794059	0.02998295087137022	0.7594927527026306	None	0	0	0.25	2	0.9	9	1.0	0.9	11	9	0	0	0	0.08333333333333333	12	1	0.8	12	0.0	0.36363636363636365	0.5233137762343267	0.8705962962609338	0.7287584967774623	0.8665161286999884	0.4432760812308613	0.9397832736772832	0.8147600451982874	0.8979648462296609	0	0	0.0
4987	0.051037577926212045	0.02436695455997334	0.023176936699163483	0.7372426702628485	None	0	0	0.2857142857142857	2	0.875	7	1.0	0.875	9	7	0	0	0	0.1	10	1	0.6666666666666666	10	0.0	0.4444444444444444	0.5233137762343267	0.868716236854218	0.7287584967774623	0.8465689397391142	0.4922647882372019	0.9541092604978625	0.865713269851828	0.9012065812940914	0	0	0.0
5672	0.06896769561311658	0.03068085778923117	-0.030518221495900992	0.7229799649205115	None	0	0	0.25	2	0.9	9	1.0	0.9	11	9	0	0	0	0.08333333333333333	12	1	0.8	12	0.0	0.36363636363636365	0.5233137762343267	0.8751564820251533	0.7970060774961916	0.865427128211476	0.4432760812308613	0.9128212344404649	0.8597713485400057	0.8861844614519986	0	0	0.0
1857	None	None	None	None	None	1.0	1	1.0	4	0.25	1	0.5	0.25	5	1	0	0	0	0.75	4	3	0.4	6	0.0	1.0	0.5796548912805518	0.8349747053847789	0.7470216933652104	0.8314617015586124	0.4432760812308613	0.944508905693441	0.8147600451982874	0.8825969568976277	0	0	0.0
2521	None	None	None	None	None	0	0	1.0	2	0.0	0	0.75	0	1	0	1	0	0	1.0	2	2	0.2	3	0.0	0	0	0	0	0	0	0	0	0	0	0	0
384	None	None	None	None	None	0	0	0.6666666666666666	4	0.42857142857142855	3	0.5625	0.42857142857142855	5	3	3	2	0	1.0	4	4	0.6	9	0.25	0.8	0.6104441767790997	0.9392378249315895	0.4396745818199489	0.8337449819645805	0.32946756607171535	0.9058540780528576	0.9255811210614642	0.9006838475829336	0.6	0.2	0.0
3369	0.06088650900079526	0.0215585214905565	-0.002688937612699067	0.7190264837617394	None	0	0	0.25	2	0.9	9	1.0	0.9	11	9	0	0	0	0.08333333333333333	12	1	0.8	12	0.0	0.36363636363636365	0.5233137762343267	0.8615733580657621	0.7970060774961916	0.8418791144309667	0.4432760812308613	0.9396788510012264	0.8147600451982874	0.8891594494633299	0	0	0.0
5585	0.04037318008426485	0.009330621652766935	0.009087754705627806	0.6721971152690538	None	0	0	0.25	2	0.8888888888888888	8	1.0	0.8888888888888888	10	8	0	2	0	0.09090909090909091	11	1	0.7333333333333333	11	1.0	0.4	0.5620593138984374	0.890200211701289	0.7522161275577615	0.8323918120201921	0.4922647882372019	0.9421844844370328	0.8147600451982874	0.8967973431046885	0.55	0.1	0.0
5980	0.04653175713627999	0.02195301666674159	0.020041843874868296	0.7373854657633641	None	0	0	0.25	2	0.8888888888888888	8	1.0	0.8888888888888888	10	8	0	0	0	0.09090909090909091	11	1	0.7333333333333333	11	0.0	0.6	0.49502985410353106	0.8830075995473055	0.7287584967774623	0.8555186917744427	0.4922647882372019	0.9455995157075903	0.8505513159236422	0.9018905578642249	0	0	0.0
5194	0.045925795796264816	0.020433435926944212	0.019262454245949828	0.7337651893420545	None	0	0	0.2857142857142857	2	0.875	7	1.0	0.875	9	7	0	0	0	0.1	10	1	0.6666666666666666	10	0.0	0.4444444444444444	0.5233137762343267	0.868716236854218	0.7287584967774623	0.856124294056031	0.4922647882372019	0.9541092604978625	0.8597713485400057	0.9034254799846465	0	0	0.0
6719	0.07331959325804174	0.02696690865410182	0.023488728916900087	0.6872229302641919	None	0	0	0.25	2	0.9	9	1.0	0.9	11	9	0	0	0	0.08333333333333333	12	1	0.8	12	0.0	0.36363636363636365	0.5233137762343267	0.8776747139950651	0.7287584967774623	0.8545831713555769	0.4922647882372019	0.9451226805733886	0.8505513159236422	0.8998842204732613	0	0	0.0
2402	None	None	None	None	None	0	0	1.0	1	0	0	1.0	0	0	0	1	0	0	0.5	2	1	0.13333333333333333	2	0.0	0	0	0	0	0	0	0	0	0	0	0	0
3004	0.07424820224396689	0.027441723942882655	-0.007647247953247826	0.7521296015545302	None	0	0	0.2	2	0.9166666666666666	11	1.0	0.9166666666666666	13	11	0	0	0	0.07142857142857142	14	1	0.9333333333333333	14	0.0	0.3076923076923077	0.5233137762343267	0.8736342566552455	0.7970060774961916	0.843364366806523	0.4432760812308613	0.9320199793367332	0.8505513159236422	0.8887826373571833	0	0	0.0
5538	0.05618588537494175	0.023974065486775855	0.012603050478363112	0.7488270695221251	None	0	0	0.25	2	0.8888888888888888	8	1.0	0.8888888888888888	10	8	0	0	0	0.09090909090909091	11	1	0.7333333333333333	11	0.0	0.4	0.5233137762343267	0.9267389208292692	0.7537579322254349	0.8428736129672346	0.5049388659923093	0.9435233770848748	0.8187758777185381	0.9124881662347049	0	0	0.0
466	None	None	None	None	None	0	0	0.4	4	0.5833333333333334	7	0.4666666666666667	0.5	9	6	4	1	0	0.8333333333333334	6	5	0.9333333333333333	14	0.1111111111111111	0.25	0.6256600132718155	0.9008210625716545	0.6480369337987893	0.9657196199735449	0.6042506056684226	0.8841980263229763	0.7328360228330402	0.925932666457738	1.0	0.2222222222222222	0.0
38	None	None	None	None	None	0	0	1.0	1	0	0	1.0	0	0	0	1	1	0	0.5	2	1	0.13333333333333333	2	0.16666666666666666	0	0	0	0	0	0	0	0	0	0	0	0
7235	0.04458921823003428	0.019569469657247773	0.018996658605040826	0.7367862201820622	None	0	0	0.2857142857142857	2	0.875	7	1.0	0.875	9	7	0	0	0	0.1	10	1	0.6666666666666666	10	0.0	0.4444444444444444	0.5233137762343267	0.868716236854218	0.7287584967774623	0.856124294056031	0.4922647882372019	0.9541092604978625	0.8597713485400057	0.9034254799846465	0	0	0.0
3678	0.045603697398041786	0.014949691797619916	0.014907625213480482	0.7928674259493678	None	0	0	0.2857142857142857	2	0.875	7	1.0	0.875	9	7	0	0	0	0.1	10	1	0.6666666666666666	10	0.0	0.4444444444444444	0.5233137762343267	0.8656033499068275	0.7970060774961916	0.8689646132037117	0.4432760812308613	0.9221652325546758	0.8519876281630643	0.8885023874509398	0	0	0.0
1797	None	None	None	None	None	1.0	1	1.0	4	0.25	1	0.6666666666666666	0	1	0	4	1	0	1.0	3	3	0.4	6	0.09090909090909091	0.6666666666666666	0	0	0	0	0	0	0	0	0	0	0
3271	0.048561841074351145	0.021473430747084778	0.01709319488645534	0.7182536048756111	None	0	0	0.25	2	0.8888888888888888	8	1.0	0.8888888888888888	10	8	0	0	0	0.09090909090909091	11	1	0.7333333333333333	11	0.0	0.4	0.5233137762343267	0.8655835011960231	0.7628822871368269	0.8489377988129192	0.46777043473403157	0.9453863843981005	0.8400923387446573	0.8953589209525195	0	0	0.0
5725	0.04310956679131715	0.009478792464391834	0.009438635164473352	0.8126731505627535	None	0	0	0.25	2	0.8888888888888888	8	1.0	0.8888888888888888	10	8	0	0	0	0.09090909090909091	11	1	0.7333333333333333	11	0.0	0.4	0.5233137762343267	0.8805649650538941	0.642056261397625	0.9010805471294762	0.421680386243308	0.806978878561232	0.8371155295188344	0.867518356945466	0	0	0.0
4931	0.036457057642252794	0.006706461132261233	0.006329954925073648	0.7995641103831193	None	0	0	0.2857142857142857	2	0.875	7	1.0	0.875	9	7	0	0	0	0.1	10	1	0.6666666666666666	10	0.0	0.4444444444444444	0.5233137762343267	0.8656033499068275	0.7500908159355932	0.8570278473982571	0.4432760812308613	0.9221652325546758	0.8597713485400057	0.8851228012147404	0	0	0.0
4591	0.05113027954335683	0.02207928678541237	0.01644074194119802	0.7152830586145483	None	0	0	0.25	2	0.8888888888888888	8	1.0	0.8888888888888888	10	8	0	0	0	0.09090909090909091	11	1	0.7333333333333333	11	0.0	0.4	0.5233137762343267	0.8655835011960231	0.7628822871368269	0.8392019674589545	0.46777043473403157	0.9455824552853414	0.8450619188371558	0.8931465564453257	0	0	0.0
5962	0.05686153914545106	0.03245612954333242	0.031898549464416	0.746120242579779	None	0	0	0.25	2	0.8888888888888888	8	1.0	0.8888888888888888	10	8	0	0	0	0.09090909090909091	11	1	0.7333333333333333	11	0.0	0.4	0.5233137762343267	0.8655835011960231	0.7628822871368269	0.8489377988129192	0.46777043473403157	0.9455824552853414	0.8371155295188344	0.895477661470903	0	0	0.0
983	None	None	None	None	None	0	0	0.6666666666666666	4	0.3333333333333333	2	0.6666666666666666	0.16666666666666666	5	1	2	2	0	0.75	4	3	0.5333333333333333	8	0.5	0.6666666666666666	0.3721848728911577	0.9434817990856101	0.8748625233367413	0.9571649947070339	0.5262066551401379	0.9078943984223926	0.9232344020416328	0.9391526023881327	0.6	0.2	0.0
2002	None	None	None	None	None	0	0	0.25	2	0.7777777777777778	7	0.4583333333333333	0.1111111111111111	1	1	9	4	0	0.6666666666666666	4	6	0.7333333333333333	11	0.18181818181818182	0.2222222222222222	0.1	0.5	0.4591432229709597	0.5	0.3925430236996331	0.5	0.8263415283769816	0.5	1.0	1.0	0.21226312011052573
1426	None	None	None	None	None	0	0	0.5	2	0.5	2	0.6666666666666666	0.25	2	1	3	3	0	1.0	3	3	0.4	6	0.3333333333333333	0	0.20484143834846594	0.7404703010646942	0.5091093575491934	0.5953088112883181	0.3009981353599567	0.7789183670090549	0.8316136889654266	0.7105208200984588	0.5	0.5	0.017850242960914274
3431	0.030834129924547017	0.004025724600091917	0.004000406465170617	0.9687621306808883	None	0.2	1	0.4166666666666667	5	0.6875	11	0.3333333333333333	0.5625	13	9	4	1	0	0.6666666666666666	9	6	1.2	18	0.125	0.25	0.5233137762343267	0.8799704724987424	0.7673965803418783	0.8259373694103624	0.4922647882372019	0.9443314754172184	0.8147600451982874	0.8934781955118271	1.0	0.07692307692307693	0.0
4836	0.0357013646274532	0.02237694341586943	0.0201420948103829	0.8099859884339331	None	0	0	0.2857142857142857	2	0.875	7	1.0	0.875	9	7	0	0	0	0.1	10	1	0.6666666666666666	10	0.0	0.6666666666666666	0.4667459319727355	0.8785914279826195	0.7287584967774623	0.8651712902823406	0.4922647882372019	0.9231038146140851	0.8597713485400057	0.8916579032501281	0	0	0.0
1618	None	None	None	None	None	0.5	1	0.7142857142857143	5	0.375	3	0.625	0.375	7	3	2	2	0	1.0	4	4	0.6666666666666666	10	0.5	0.6666666666666666	0.4775981746181155	0.813109658058338	0.5707497646951399	0.9274422696661572	0.41567356217317686	0.7895246898263287	0.7761527931482721	0.8557155810645882	0.5714285714285714	0.14285714285714285	0.0
10	None	None	None	None	None	0	0	1.0	1	0	0	1.0	0	1	0	0	1	0	0.5	1	2	0.13333333333333333	2	0.3333333333333333	0	0	0	0	0	0	0	0	0	0	0	0
6742	0.07207625778423381	0.016959765501487794	-0.012192930599455365	0.730048211845838	None	0	0	0.2222222222222222	2	0.9090909090909091	10	1.0	0.9090909090909091	12	10	0	0	0	0.07692307692307693	13	1	0.8666666666666667	13	0.0	0.16666666666666666	0.49502985410353106	0.8848628973404208	0.7287584967774623	0.841470318945489	0.4922647882372019	0.9347719710654188	0.8505513159236422	0.8931800792797744	0	0	0.0
4985	0.07199059127283526	0.02777363211801911	0.02437901567006979	0.7472798733989947	None	0	0	0.25	2	0.9	9	1.0	0.9	11	9	0	0	0	0.08333333333333333	12	1	0.8	12	0.0	0.36363636363636365	0.5233137762343267	0.8615733580657621	0.7970060774961916	0.8320106970624649	0.4432760812308613	0.9396788510012264	0.8235047072257388	0.8867608481428544	0	0	0.0
2081	None	None	None	None	None	0	0	0.6666666666666666	2	0.5	1	1.0	0	0	0	3	0	0	1.0	2	2	0.26666666666666666	4	0.0	0	0	0	0	0	0	0	0	0	0	0	0
973	None	None	None	None	None	0	0	1.0	3	0.0	0	0.6666666666666666	0	2	0	1	0	0	0.6666666666666666	3	2	0.26666666666666666	4	0.0	1.0	0	0	0	0	0	0	0	0	0	0	0
3251	0.05527483036322253	0.028610669557811472	0.025032550328796508	0.772839511636916	None	0	0	0.25	2	0.8888888888888888	8	1.0	0.8888888888888888	10	8	0	0	0	0.09090909090909091	11	1	0.7333333333333333	11	0.0	0.4	0.5233137762343267	0.8655835011960231	0.7628822871368269	0.8489377988129192	0.46777043473403157	0.946818143270503	0.8385280902397874	0.8962326087772605	0	0	0.0
5622	0.05463528378711301	0.028252176278277315	0.024937523063050637	0.77276368700173	None	0	0	0.25	2	0.8888888888888888	8	1.0	0.8888888888888888	10	8	0	0	0	0.09090909090909091	11	1	0.7333333333333333	11	0.0	0.4	0.5233137762343267	0.8655835011960231	0.7628822871368269	0.8489377988129192	0.46777043473403157	0.9455824552853414	0.8371155295188344	0.895477661470903	0	0	0.0
980	None	None	None	None	None	0.5	1	0.8333333333333334	5	0.2857142857142857	2	0.75	0.14285714285714285	5	1	3	2	0	0.75	4	3	0.6	9	0.3333333333333333	0.8	0.6496412135331693	0.7368817261939753	0.7939500335443678	0.9278349578511834	0.6388807596769128	0.8334891093377772	0.8629745249576484	0.8495948922345096	0.7	0.6	0.0
7159	0.05979673879112093	0.033571677728695445	0.030710560986567825	0.7285998014920299	None	0	0	0.25	2	0.9	9	1.0	0.9	11	9	0	0	0	0.08333333333333333	12	1	0.8	12	0.0	0.36363636363636365	0.5233137762343267	0.8705962962609338	0.7287584967774623	0.8665161286999884	0.4432760812308613	0.9397832736772832	0.8147600451982874	0.8979648462296609	0	0	0.0
5502	0.028155368560305746	0.006625916560288161	0.003719649189997376	0.5435422683636246	None	0	0	0.3333333333333333	2	0.8571428571428571	6	1.0	0.8571428571428571	8	6	0	0	0	0.1111111111111111	9	1	0.6	9	0.0	0.5	0.49502985410353106	0.8621861661533555	0.7954715162110002	0.8777548955333452	0.3217409105759767	0.8207115742354611	0.8960474352220291	0.8551230850445279	0	0	0.0
5121	0.036523422477931826	0.007026564768719297	0.007010211823928734	0.7996019827370454	None	0	0	0.2857142857142857	2	0.875	7	1.0	0.875	9	7	0	0	0	0.1	10	1	0.6666666666666666	10	0.0	0.4444444444444444	0.5233137762343267	0.8656033499068275	0.7500908159355932	0.8570278473982571	0.4432760812308613	0.9221652325546758	0.8597713485400057	0.8851228012147404	0	0	0.0
1814	None	None	None	None	None	0	0	0.6666666666666666	4	0.42857142857142855	3	0.6428571428571429	0.2857142857142857	5	2	3	2	0	0.2857142857142857	7	2	0.6	9	0.2857142857142857	0.2857142857142857	0.45117190166195115	0.7334201861322348	0.23473937371998307	0.8821676649526722	0.5451004128508263	0.9255982309023424	0.7892796478140934	0.8639753769847149	0.6000000000000001	0.2	0.0
6036	0.058342680219958656	0.023060565380613452	0.011706213512497362	0.7273376278720052	None	0	0	0.25	2	0.9	9	1.0	0.9	11	9	0	0	0	0.08333333333333333	12	1	0.8	12	0.0	0.36363636363636365	0.5233137762343267	0.9226580923233755	0.7287584967774623	0.8608658941646333	0.4922647882372019	0.9369548125267652	0.8147600451982874	0.911608557871325	0	0	0.0
6687	0.056553009444200844	0.032873749792336454	0.03194668769083562	0.7451448854894694	None	0	0	0.25	2	0.8888888888888888	8	1.0	0.8888888888888888	10	8	0	0	0	0.09090909090909091	11	1	0.7333333333333333	11	0.0	0.4	0.5233137762343267	0.8655835011960231	0.7628822871368269	0.8489377988129192	0.46777043473403157	0.9455824552853414	0.8371155295188344	0.895477661470903	0	0	0.0
997	None	None	None	None	None	0.5	2	0.8	8	0.23076923076923078	3	0.5	0.15384615384615385	7	2	7	0	0	0.8333333333333334	5	6	1.0	15	0.0	0.4	0.8899855767302473	0.8099086200355378	0.49680716210938536	0.9173555324633451	0.5631402650149917	0.925717102838753	0.8412408950073346	0.8934380569069219	0	0	0.0
4393	0.09093956385242633	0.015481562245205329	0.014861735212674077	0.7742545881074342	None	0	0	0.2	2	0.9166666666666666	11	1.0	0.9166666666666666	13	11	0	1	0	0.07142857142857142	14	1	0.9333333333333333	14	0.5	0.3076923076923077	0.38079280160963724	0.8821146414635505	0.7287584967774623	0.8445224223946908	0.4922647882372019	0.924536653008082	0.8625447893082903	0.8879703648713692	1.0	0.07692307692307693	0.0
3783	0.055181019799937205	0.009494542203423606	0.00736559668493533	0.8105526395628575	None	0	0	0.25	2	0.9	9	1.0	0.9	11	9	0	0	0	0.08333333333333333	12	1	0.8	12	0.0	0.36363636363636365	0.5233137762343267	0.9313676906085363	0.7287584967774623	0.8550504210405188	0.4922647882372019	0.9455801754047384	0.8597713485400057	0.9177814590627053	0	0	0.0
5785	0.07396129835646287	0.02589975182484626	0.015330633763136123	0.7131414198586472	None	0	0	0.2222222222222222	2	0.9090909090909091	10	1.0	0.9090909090909091	12	10	0	0	0	0.07692307692307693	13	1	0.8666666666666667	13	0.0	0.3333333333333333	0.5233137762343267	0.9277100050684876	0.7537579322254349	0.8437459829735416	0.4922647882372019	0.9388815322779578	0.8385280902397874	0.9107986536716612	0	0	0.0
11	None	None	None	None	None	0	0	1.0	2	0.0	0	0.75	0	1	0	1	1	0	1.0	2	2	0.2	3	0.2	0	0	0	0	0	0	0	0	0	0	0	0
136	None	None	None	None	None	0	0	0.4444444444444444	8	0.44	11	0.42857142857142855	0.4	17	10	9	2	0	0.7777777777777778	9	7	1.8	27	0.13333333333333333	0.24	0.620229672947664	0.9447717154943339	0.4877565021268584	0.9136157975600294	0.5693176318324784	0.9304332007650498	0.8697131820891808	0.9306776378936713	0.5588235294117647	0.4117647058823529	0.0
2626	0.0028943158255146694	0.0003005934047911638	0.0002544683236029212	0.9935940339456282	None	0	0	0.4	2	0.8	4	0.4666666666666667	0.8	6	4	0	0	0	0.6	3	5	0.4666666666666667	7	0.0	0	0.750812081965113	0.8923514812032082	0.5491683913580967	0.8957335800019663	0.9562383844564248	0.926052086441375	0.8130882846582507	0.9058869047209821	0	0	0.0
7460	0.07148503442098395	0.024669462023600833	0.01910929091801627	0.7817504397968618	None	0	0	0.25	2	0.9	9	1.0	0.9	11	9	0	0	0	0.08333333333333333	12	1	0.8	12	0.0	0.36363636363636365	0.5233137762343267	0.8615733580657621	0.7970060774961916	0.8320106970624649	0.4432760812308613	0.938362089424191	0.831610837004377	0.8859888201026395	0	0	0.0
4821	0.047776630231957065	0.021241522020861894	0.01547081140739496	0.7211290557530916	None	0	0	0.25	2	0.8888888888888888	8	1.0	0.8888888888888888	10	8	0	0	0	0.09090909090909091	11	1	0.7333333333333333	11	0.0	0.4	0.5233137762343267	0.8655835011960231	0.7628822871368269	0.8392019674589545	0.46777043473403157	0.946818143270503	0.8457860832365676	0.8939163462986429	0	0	0.0
197	None	None	None	None	None	0	0	0.5	1	1.0	1	1.0	0	0	0	2	0	0	0.3333333333333333	1	3	0.2	3	0.0	0	0	0	0	0	0	0	0	0	0	0	0
5184	0.04793796288940636	0.01830185029343903	0.01696763968268049	0.8323838796094152	None	0	0	0.25	2	0.8888888888888888	8	1.0	0.8888888888888888	10	8	0	0	0	0.09090909090909091	11	1	0.7333333333333333	11	0.0	0.4	0.5233137762343267	0.8655835011960231	0.7628822871368269	0.8296401007095171	0.46777043473403157	0.946818143270503	0.8544778826863109	0.8917082195572149	0	0	0.0
6919	0.05469672765195212	0.029017687408349466	0.02824845625188262	0.7820090004206792	None	0	0	0.25	2	0.9	9	1.0	0.9	11	9	0	0	0	0.08333333333333333	12	1	0.8	12	0.0	0.36363636363636365	0.5233137762343267	0.8705962962609338	0.7287584967774623	0.8665161286999884	0.4432760812308613	0.9384791276410921	0.8227235931878463	0.8972659333736298	0	0	0.0
7238	0.05399368911449413	0.029528393901135652	0.027885370810219284	0.7480656837383346	None	0	0	0.25	2	0.8888888888888888	8	1.0	0.8888888888888888	10	8	0	0	0	0.09090909090909091	11	1	0.7333333333333333	11	0.0	0.4	0.5233137762343267	0.8655835011960231	0.7628822871368269	0.8489377988129192	0.46777043473403157	0.9455824552853414	0.8371155295188344	0.895477661470903	0	0	0.0
2902	0.049894402163079436	0.0202222351495638	0.01498933113697864	0.713703310863119	None	0	0	0.25	2	0.8888888888888888	8	1.0	0.8888888888888888	10	8	0	0	0	0.09090909090909091	11	1	0.7333333333333333	11	0.0	0.4	0.5233137762343267	0.8655835011960231	0.7628822871368269	0.8489377988129192	0.46777043473403157	0.9453863843981005	0.8400923387446573	0.8953589209525195	0	0	0.0
3426	0.04824707274745801	0.01951860729921173	0.01902790578735538	0.7932794205477335	None	0	0	0.2857142857142857	2	0.875	7	1.0	0.875	9	7	0	0	0	0.1	10	1	0.6666666666666666	10	0.0	0.4444444444444444	0.5233137762343267	0.868716236854218	0.7287584967774623	0.8465689397391142	0.4922647882372019	0.9541092604978625	0.865713269851828	0.9012065812940914	0	0	0.0
2453	None	None	None	None	None	0.6666666666666666	2	0.75	6	0.3	3	0.6666666666666666	0.2	6	2	5	0	0	0.5	3	6	0.8	12	0.0	0.6666666666666666	0.5332549024549034	0.893168851870514	0.1975430130426391	0.8547706644479813	0.5919512092536132	0.8468569958976969	0.8479980870447612	0.8663118344187951	0	0	0.0
4457	0.07008299850576771	0.027950722683371173	0.025229520544407878	0.6968586013698438	None	0	0	0.25	2	0.9	9	1.0	0.9	11	9	0	0	0	0.08333333333333333	12	1	0.8	12	0.0	0.36363636363636365	0.5233137762343267	0.8776747139950651	0.7287584967774623	0.8545831713555769	0.4922647882372019	0.946173199376324	0.8597713485400057	0.9004963675062128	0	0	0.0
6669	0.03757826106234128	0.007778008107416483	0.0077628911445096534	0.7988211619154263	None	0	0	0.2857142857142857	2	0.875	7	1.0	0.875	9	7	0	0	0	0.1	10	1	0.6666666666666666	10	0.0	0.4444444444444444	0.5233137762343267	0.8656033499068275	0.7500908159355932	0.8570278473982571	0.4432760812308613	0.920345700879582	0.8505513159236422	0.8842699147992816	0	0	0.0
4455	0.06142767845208768	0.021564689268275313	-0.004271557799198226	0.722784054634644	None	0	0	0.25	2	0.9	9	1.0	0.9	11	9	0	0	0	0.08333333333333333	12	1	0.8	12	0.0	0.36363636363636365	0.5233137762343267	0.8615733580657621	0.7970060774961916	0.8418791144309667	0.4432760812308613	0.9396788510012264	0.8147600451982874	0.8891594494633299	0	0	0.0
2270	None	None	None	None	None	0	0	0.8333333333333334	5	0.14285714285714285	1	0.6	0.14285714285714285	3	1	5	0	0	0.6	5	3	0.6	9	0.0	0.8	0.6464521444761706	0.9426843355054131	0.25995102170232576	0.9758326464885093	0.2796512966637719	0.9575489330705385	0.9436519903902042	0.9610153936754736	0	0	0.0
3287	0.024746349145827594	0.017511705768852595	-0.014157298035525323	0.711930742998601	None	0	0	0.3333333333333333	2	0.8333333333333334	5	1.0	0.8333333333333334	7	5	0	0	0	0.125	8	1	0.5333333333333333	8	0.0	0.5714285714285714	0.5233137762343267	0.8434784287216496	0.7970060774961916	0.8341820997900634	0.4432760812308613	0.9307819370065608	0.8147600451982874	0.8772047103253395	0	0	0.0
2016	None	None	None	None	None	0	0	0.5	2	0.6666666666666666	2	0.8333333333333334	0	0	0	4	0	0	0.6666666666666666	2	3	0.3333333333333333	5	0.0	0.6666666666666666	0	0	0	0	0	0	0	0	0	0	0
2511	None	None	None	None	None	0.5	1	0.5	3	0.5	3	0.5333333333333333	0.3333333333333333	4	2	3	2	0	0.6	5	3	0.5333333333333333	8	0.25	0	0.6152398761846125	0.7116417774738725	0.41072225605521756	0.8213344568748163	0.635940807776735	0.5073493504016822	0.7479051248125266	0.6941079333531586	0.625	0.75	0.0
3376	0.04406799500773209	0.020239050510387175	0.01874007378528458	0.7352883114006445	None	0	0	0.2857142857142857	2	0.875	7	1.0	0.875	9	7	0	0	0	0.1	10	1	0.6666666666666666	10	0.0	0.4444444444444444	0.5233137762343267	0.868716236854218	0.7287584967774623	0.856124294056031	0.4922647882372019	0.9541092604978625	0.8597713485400057	0.9034254799846465	0	0	0.0
5839	0.05941766929042072	0.02420324493899414	0.023920364393560618	0.7044329858676992	None	0	0	0.25	2	0.9	9	1.0	0.9	11	9	0	0	0	0.08333333333333333	12	1	0.8	12	0.0	0.36363636363636365	0.5233137762343267	0.8705962962609338	0.7287584967774623	0.8665161286999884	0.4432760812308613	0.9384791276410921	0.8227235931878463	0.8972659333736298	0	0	0.0
1199	None	None	None	None	None	0	0	0.6666666666666666	2	0.0	0	0.6666666666666666	0	1	0	2	1	0	0.6666666666666666	2	3	0.26666666666666666	4	0.14285714285714285	1.0	0	0	0	0	0	0	0	0	0	0	0
1422	None	None	None	None	None	0	0	1.0	3	0.0	0	0.6666666666666666	0	0	0	3	1	0	0.6666666666666666	2	3	0.26666666666666666	4	0.1	1.0	0	0	0	0	0	0	0	0	0	0	0
524	None	None	None	None	None	0.2	1	0.4166666666666667	5	0.5625	9	0.72	0.25	7	4	10	0	0	1.0	5	5	1.2	18	0.0	0.14285714285714285	0.678133661695838	0.8959317294697403	0.45355703929927793	0.905195912027391	0.6405056213533571	0.9197733426655018	0.8800387373540649	0.907443255585113	0	0	0.0
4418	0.04993759813160289	0.02361765605358772	0.01908110662459496	0.7094109891584863	None	0	0	0.25	2	0.8888888888888888	8	1.0	0.8888888888888888	10	8	0	0	0	0.09090909090909091	11	1	0.7333333333333333	11	0.0	0.4	0.5233137762343267	0.8655835011960231	0.7628822871368269	0.8392019674589545	0.46777043473403157	0.946818143270503	0.8457860832365676	0.8939163462986429	0	0	0.0
3165	0.042952923703982515	0.011970146479980681	-0.008389624694614408	0.8256687264463928	None	0	0	0.2857142857142857	2	0.875	7	1.0	0.875	9	7	0	0	0	0.1	10	1	0.6666666666666666	10	0.0	0.4444444444444444	0.4667459319727355	0.8675188691281635	0.8408522164864071	0.8878609841751456	0.20020573992109206	0.8319371482100905	0.9335797999885544	0.8640367401613033	0	0	0.0
4401	0.03421618296621469	0.006425107632713489	0.0007510825098002033	0.7449016888537245	None	0	0	0.3333333333333333	2	0.8571428571428571	6	1.0	0.8571428571428571	8	6	0	0	0	0.1111111111111111	9	1	0.6	9	0.0	0.5	0.49502985410353106	0.8821752719788216	0.7287584967774623	0.8516133357596019	0.4922647882372019	0.9412147297518197	0.8147600451982874	0.8982498448219548	0	0	0.0
2340	None	None	None	None	None	0.25	1	0.4	4	0.6666666666666666	8	0.4	0.5833333333333334	10	7	3	0	0	0.7142857142857143	7	5	0.9333333333333333	14	0.0	0.2857142857142857	0.5514843337574392	0.9190587952053608	0.7430173876316314	0.842933943546755	0.4922647882372019	0.927016124115699	0.8134466783423323	0.9017829361472254	0	0	0.0
6452	0.04473881554574941	0.021360670044044388	0.02068177422252034	0.7304531189000834	None	0	0	0.2857142857142857	2	0.875	7	1.0	0.875	9	7	0	0	0	0.1	10	1	0.6666666666666666	10	0.0	0.4444444444444444	0.5233137762343267	0.868716236854218	0.7287584967774623	0.856124294056031	0.4922647882372019	0.952966746287061	0.8505513159236422	0.9026728416311156	0	0	0.0
2517	None	None	None	None	None	0	0	1.0	4	0.0	0	0.6666666666666666	0	1	0	4	2	0	1.0	3	3	0.4	6	0.18181818181818182	0.6666666666666666	0	0	0	0	0	0	0	0	0	0	0
1526	None	None	None	None	None	1.0	1	1.0	4	0.0	0	0.5555555555555556	0	1	0	3	2	0	1.0	3	3	0.3333333333333333	5	0.2222222222222222	1.0	0	0	0	0	0	0	0	0	0	0	0
515	None	None	None	None	None	0	0	1.0	1	0	0	1.0	0	1	0	0	0	0	0.5	2	1	0.13333333333333333	2	0.0	0	0	0	0	0	0	0	0	0	0	0	0
4580	0.04666018059809867	0.018267308468569384	0.017636069617636693	0.7393751068385058	None	0	0	0.2857142857142857	2	0.875	7	1.0	0.875	9	7	0	0	0	0.1	10	1	0.6666666666666666	10	0.0	0.4444444444444444	0.5233137762343267	0.868716236854218	0.7287584967774623	0.856124294056031	0.4922647882372019	0.952966746287061	0.8505513159236422	0.9026728416311156	0	0	0.0
701	None	None	None	None	None	0	0	0.5	2	0.6666666666666666	2	1.0	0.6666666666666666	4	2	0	0	0	0.2	5	1	0.3333333333333333	5	0.0	0.5	0.6360903377756159	0.8115365118722107	0.17926640498962282	0.78747528075653	0.7507553715437771	0.8673030630048771	0.892168996227872	0.8247750044833096	0	0	0.0
6822	0.047429212402138245	0.019410257311084658	0.019310754114724056	0.7578114031460276	None	0	0	0.2857142857142857	2	0.875	7	1.0	0.875	9	7	0	1	0	0.1	10	1	0.6666666666666666	10	0.5	0.4444444444444444	0.5233137762343267	0.868716236854218	0.7287584967774623	0.856124294056031	0.4922647882372019	0.952966746287061	0.8505513159236422	0.9026728416311156	1.0	0	0.0
2215	None	None	None	None	None	0	0	0.5555555555555556	5	0.36363636363636365	4	0.7222222222222222	0.09090909090909091	1	1	11	0	0	0.5	6	3	0.8666666666666667	13	0.0	0.18181818181818182	0.1	0.5	0.23910989639344682	0.5	0.39597164095458515	0.5	0.7701261053760733	0.5	0	0	0.0
7364	0.04723389576752643	0.013169952634577004	0.007917491463593374	0.645699606359283	None	0	0	0.25	2	0.8888888888888888	8	1.0	0.8888888888888888	10	8	0	1	0	0.09090909090909091	11	1	0.7333333333333333	11	0.5	0.4	0.5233137762343267	0.8757231897873529	0.7287584967774623	0.8713734200960999	0.4569725872402549	0.9456983947178321	0.8371155295188344	0.9038732832543136	1.0	0	0.0
6284	0.04522618846889768	0.020867742538394914	0.019232750754325394	0.7341342439356489	None	0	0	0.2857142857142857	2	0.875	7	1.0	0.875	9	7	0	0	0	0.1	10	1	0.6666666666666666	10	0.0	0.4444444444444444	0.5233137762343267	0.868716236854218	0.7287584967774623	0.856124294056031	0.4922647882372019	0.952966746287061	0.8505513159236422	0.9026728416311156	0	0	0.0
3681	0.05582000226204432	0.03048208164204119	0.028128359820965017	0.743939288688629	None	0	0	0.25	2	0.8888888888888888	8	1.0	0.8888888888888888	10	8	0	0	0	0.09090909090909091	11	1	0.7333333333333333	11	0.0	0.4	0.5233137762343267	0.8655835011960231	0.7628822871368269	0.8489377988129192	0.46777043473403157	0.9453863843981005	0.8334234143339658	0.8953589209525195	0	0	0.0
5869	0.05428734078790147	0.027756113770046595	0.027374367396993046	0.7607200756524786	None	0	0	0.25	2	0.9	9	1.0	0.9	11	9	0	0	0	0.08333333333333333	12	1	0.8	12	0.0	0.36363636363636365	0.5233137762343267	0.8705962962609338	0.7287584967774623	0.8665161286999884	0.4432760812308613	0.938251556886772	0.8147600451982874	0.897144968116045	0	0	0.0
4329	0.06264347467991431	0.01015738826431914	0.007628676900788271	0.8975406219006907	None	0	0	0.25	2	0.9	9	1.0	0.9	11	9	0	0	0	0.08333333333333333	12	1	0.8	12	0.0	0.36363636363636365	0.38079280160963724	0.8593145340642124	0.7287584967774623	0.8645004721335346	0.4922647882372019	0.9381804415561042	0.8625447893082903	0.8935479027300236	0	0	0.0
1098	None	None	None	None	None	0	0	0.5	1	1.0	1	1.0	0	0	0	2	5	0	0.3333333333333333	1	3	0.2	3	0.625	0	0	0	0	0	0	0	0	0	0	0	0
6710	0.058767252552035784	0.031278629098904304	0.030034042398938834	0.753380405299888	None	0	0	0.25	2	0.9	9	1.0	0.9	11	9	0	0	0	0.08333333333333333	12	1	0.8	12	0.0	0.36363636363636365	0.5233137762343267	0.8705962962609338	0.7287584967774623	0.8665161286999884	0.4432760812308613	0.9397832736772832	0.8147600451982874	0.8979648462296609	0	0	0.0
3269	0.05727032431968975	0.02672505301890508	0.011084628918215426	0.6844915818229473	None	0	0	0.25	2	0.9	9	1.0	0.9	11	9	0	0	0	0.08333333333333333	12	1	0.8	12	0.0	0.36363636363636365	0.5233137762343267	0.8615733580657621	0.7970060774961916	0.8320106970624649	0.4432760812308613	0.9381436003114726	0.8147600451982874	0.8858617748220762	0	0	0.0
3078	0.03979062238365223	0.004266229826734462	0.0013771377263570128	0.7745647563453955	None	0	0	0.3333333333333333	2	0.8571428571428571	6	1.0	0.8571428571428571	8	6	0	0	0	0.1111111111111111	9	1	0.6	9	0.0	0.5	0.49502985410353106	0.8662844423335663	0.7848053566319347	0.8767780764986266	0.3359495252886613	0.932023739195986	0.9024893352696124	0.8956365380043522	0	0	0.0
4236	0.055303495795844815	0.03056790283973951	0.029062045611750152	0.746174410418402	None	0	0	0.25	2	0.8888888888888888	8	1.0	0.8888888888888888	10	8	0	0	0	0.09090909090909091	11	1	0.7333333333333333	11	0.0	0.4	0.5233137762343267	0.8655835011960231	0.7628822871368269	0.8489377988129192	0.46777043473403157	0.9455824552853414	0.8371155295188344	0.895477661470903	0	0	0.0
6841	0.05403018022583252	0.030183580572553676	0.027628315133478774	0.7597538218586084	None	0	0	0.25	2	0.8888888888888888	8	1.0	0.8888888888888888	10	8	0	0	0	0.09090909090909091	11	1	0.7333333333333333	11	0.0	0.4	0.5233137762343267	0.8655835011960231	0.7628822871368269	0.8489377988129192	0.46777043473403157	0.9455824552853414	0.8371155295188344	0.895477661470903	0	0	0.0
6400	0.05896794724967977	0.03422788835985528	0.03011481489531347	0.7318445142726218	None	0	0	0.25	2	0.9	9	1.0	0.9	11	9	0	0	0	0.08333333333333333	12	1	0.8	12	0.0	0.36363636363636365	0.5233137762343267	0.8705962962609338	0.7287584967774623	0.8665161286999884	0.4432760812308613	0.9397832736772832	0.8147600451982874	0.8979648462296609	0	0	0.0
2828	0.011320676787898451	0.0018841678179700439	-0.0013627858602108859	0.9770514523502075	None	0.3333333333333333	1	0.5	4	0.7	7	0.3	0.7	11	7	0	0	0	0.625	8	5	0.8	12	0.0	0.5	0.5796548912805518	0.8702387394461348	0.7500908159355932	0.798328061729065	0.4432760812308613	0.9022239327072927	0.8110203497135142	0.8622031601528665	0	0	0.0
603	None	None	None	None	None	0	0	0.75	3	0.3333333333333333	1	0.625	0	1	0	3	3	0	0.5	4	2	0.3333333333333333	5	0.3333333333333333	0.6666666666666666	0	0	0	0	0	0	0	0	0	0	0
4869	0.0712559249626508	0.027015917568760213	0.02205393998216611	0.7558009538555056	None	0	0	0.25	2	0.9	9	1.0	0.9	11	9	0	0	0	0.08333333333333333	12	1	0.8	12	0.0	0.36363636363636365	0.5233137762343267	0.8615733580657621	0.7970060774961916	0.8320106970624649	0.4432760812308613	0.9396788510012264	0.8235047072257388	0.8867608481428544	0	0	0.0
5886	0.046071746767922354	0.01031632563437351	0.009561943568224618	0.7868756082730328	None	0	0	0.2857142857142857	2	0.875	7	1.0	0.875	9	7	0	0	0	0.1	10	1	0.6666666666666666	10	0.0	0.4444444444444444	0.5233137762343267	0.8656033499068275	0.7970060774961916	0.8689646132037117	0.4432760812308613	0.920345700879582	0.8409203750888916	0.8876714079504934	0	0	0.0
2612	0.0028618769689188798	0.0008353553957303495	0.0008292303444407027	0.9974509053167455	None	0	0	0.5	2	0.6666666666666666	2	1.0	0.6666666666666666	4	2	0	0	0	0.2	5	1	0.3333333333333333	5	0.0	1.0	0.5232004116266437	0.8683436487803103	0.7159670255762286	0.8435253638954616	0.4804445124891389	0.9400577980870604	0.7960064527533883	0.8916670077953329	0	0	0.0
4919	0.0600569634736835	0.031057669267610742	0.02721113132946008	0.7372388787380719	None	0	0	0.25	2	0.9	9	1.0	0.9	11	9	0	0	0	0.08333333333333333	12	1	0.8	12	0.0	0.36363636363636365	0.5233137762343267	0.8705962962609338	0.7287584967774623	0.8665161286999884	0.4432760812308613	0.9384791276410921	0.8227235931878463	0.8972659333736298	0	0	0.0
6944	0.05566721023112327	0.005326387483528949	0.005312400019329667	0.7084093485823998	None	0	0	0.25	2	0.8888888888888888	8	1.0	0.8888888888888888	10	8	0	0	0	0.09090909090909091	11	1	0.7333333333333333	11	0.0	0.4	0.3222878072690172	0.8674766025302876	0.7345954410374802	0.8479307381849825	0.46777043473403157	0.8693895194381001	0.9177278680520324	0.8618754153311888	0	0	0.0
4333	0.0706216125039551	0.02236318305382576	0.019705107084036107	0.6903725649237971	None	0	0	0.25	2	0.9	9	1.0	0.9	11	9	0	0	0	0.08333333333333333	12	1	0.8	12	0.0	0.36363636363636365	0.5233137762343267	0.8776747139950651	0.7287584967774623	0.8545831713555769	0.4922647882372019	0.9448528740336929	0.8625447893082903	0.8997282521989447	0	0	0.0
4594	0.07083109175826353	0.024834774361872418	0.01625473951072437	0.7337072192830772	None	0	0	0.2222222222222222	2	0.9090909090909091	10	1.0	0.9090909090909091	12	10	0	0	0	0.07692307692307693	13	1	0.8666666666666667	13	0.0	0.3333333333333333	0.5233137762343267	0.8760784917501664	0.7628822871368269	0.8489647388805709	0.46777043473403157	0.9382018392056175	0.8611638777212347	0.8941768607720376	0	0	0.0
930	None	None	None	None	None	0.3333333333333333	1	0.5	4	0.6666666666666666	6	0.3142857142857143	0.6666666666666666	10	6	0	0	0	0.7142857142857143	7	5	0.7333333333333333	11	0.0	0.6666666666666666	0.5233137762343267	0.8697293950909639	0.7613477258516355	0.8130591669317268	0.46777043473403157	0.9368373523040341	0.8147600451982874	0.8830661976325057	0	0	0.0
2543	None	None	None	None	None	0	0	0.25	1	1.0	3	0.8333333333333334	0.3333333333333333	1	1	3	4	0	0.6666666666666666	2	3	0.3333333333333333	5	0.4	0	0.1	0.5	0.46672357920810315	0.5	0.3009595791376479	0.5	0.8174908351183503	0.5	1.0	1.0	0.09959114484946895
6850	0.03792701210805133	0.01182938995889768	0.0017463627157144057	0.7747999937200805	None	0	0	0.2857142857142857	2	0.875	7	1.0	0.875	9	7	0	0	0	0.1	10	1	0.6666666666666666	10	0.0	0.4444444444444444	0.5233137762343267	0.8882081775203947	0.7287584967774623	0.8648986241227196	0.4922647882372019	0.9331154471278584	0.8147600451982874	0.8991883409981989	0	0	0.0
4614	0.06832732692976663	0.029641442818147293	0.02708965205987322	0.7522225537770132	None	0	0	0.25	2	0.9	9	1.0	0.9	11	9	0	0	0	0.08333333333333333	12	1	0.8	12	0.0	0.36363636363636365	0.5233137762343267	0.8615733580657621	0.7970060774961916	0.8320106970624649	0.4432760812308613	0.9381436003114726	0.8235047072257388	0.8858617748220762	0	0	0.0
3731	0.06678567345146869	0.02562661170313953	0.023553298153860588	0.794194597027135	None	0	0	0.25	2	0.9	9	1.0	0.9	11	9	0	0	0	0.08333333333333333	12	1	0.8	12	0.0	0.36363636363636365	0.5233137762343267	0.8615733580657621	0.7970060774961916	0.8320106970624649	0.4432760812308613	0.9396788510012264	0.8235047072257388	0.8867608481428544	0	0	0.0
5266	0.04661700956854379	0.019623599528799298	0.019052123138632276	0.7360740182442747	None	0	0	0.2857142857142857	2	0.875	7	1.0	0.875	9	7	0	0	0	0.1	10	1	0.6666666666666666	10	0.0	0.4444444444444444	0.5233137762343267	0.868716236854218	0.7287584967774623	0.856124294056031	0.4922647882372019	0.952966746287061	0.8505513159236422	0.9026728416311156	0	0	0.0
6918	0.05445950992131569	0.029225790541431984	0.026149372693366826	0.7646156298147576	None	0	0	0.25	2	0.8888888888888888	8	1.0	0.8888888888888888	10	8	0	0	0	0.09090909090909091	11	1	0.7333333333333333	11	0.0	0.4	0.5233137762343267	0.8655835011960231	0.7628822871368269	0.8489377988129192	0.46777043473403157	0.9455824552853414	0.8371155295188344	0.895477661470903	0	0	0.0
168	None	None	None	None	None	0	0	0.5	3	0.6666666666666666	4	0.4	0.6666666666666666	7	4	0	1	0	0.8	4	5	0.5333333333333333	8	1.0	0.5	0.5923972668660552	0.906953696484479	0.31079155888056686	0.9012083521212556	0.8850718598367235	0.9060517138105724	0.9125068166498927	0.9047674783991118	1.0	0.14285714285714285	0.0
2689	None	None	None	None	None	1.0	1	0.6	3	0.4	2	0.5833333333333334	0.2	3	1	3	1	0	0.75	4	3	0.4666666666666667	7	0.125	0.6666666666666666	0.5439307640682916	0.71677022148275	0.501012897697051	0.807036617791068	0.6330008558765571	0.5069290894569561	0.6465130859060618	0.6890527435748521	1.0	1.0	0.0
7195	0.054703673208229796	0.030260219280656434	0.028036187614775054	0.7557757397588145	None	0	0	0.25	2	0.8888888888888888	8	1.0	0.8888888888888888	10	8	0	0	0	0.09090909090909091	11	1	0.7333333333333333	11	0.0	0.4	0.5233137762343267	0.8655835011960231	0.7628822871368269	0.8489377988129192	0.46777043473403157	0.9455824552853414	0.8371155295188344	0.895477661470903	0	0	0.0
1083	None	None	None	None	None	0	0	0.2	1	1.0	5	0.7777777777777778	0.6	3	3	3	4	0	1.0	3	3	0.4666666666666667	7	0.4	0	0.7135355903801932	0.9474612232823609	0.23042118983617876	0.755352660387841	0.309769367856779	0.5963305447616043	0.8923860167287613	0.8130472660908598	0.6666666666666666	1.0	0.03458922828135448
996	None	None	None	None	None	0	0	0.6666666666666666	2	0.5	1	0.6666666666666666	0	2	0	1	0	0	0.6666666666666666	3	2	0.26666666666666666	4	0.0	0.6666666666666666	0	0	0	0	0	0	0	0	0	0	0
5766	0.03652944048645586	0.006519382372360117	0.006145642547258318	0.8005836686725811	None	0	0	0.2857142857142857	2	0.875	7	1.0	0.875	9	7	0	0	0	0.1	10	1	0.6666666666666666	10	0.0	0.4444444444444444	0.5233137762343267	0.8656033499068275	0.7500908159355932	0.8570278473982571	0.4432760812308613	0.920345700879582	0.8505513159236422	0.8842699147992816	0	0	0.0
3222	0.054405102680788124	0.029260832973216234	0.027495176042532755	0.7511725646256231	None	0	0	0.25	2	0.8888888888888888	8	1.0	0.8888888888888888	10	8	0	0	0	0.09090909090909091	11	1	0.7333333333333333	11	0.0	0.4	0.5233137762343267	0.8655835011960231	0.7628822871368269	0.8489377988129192	0.46777043473403157	0.9455824552853414	0.8371155295188344	0.895477661470903	0	0	0.0
710	None	None	None	None	None	1.0	1	1.0	4	0.25	1	0.6666666666666666	0	2	0	3	1	0	1.0	3	3	0.4	6	0.125	0.6666666666666666	0	0	0	0	0	0	0	0	0	0	0
4330	0.04527949333448543	0.020774172210565923	0.01930219451212986	0.7341078276551036	None	0	0	0.2857142857142857	2	0.875	7	1.0	0.875	9	7	0	0	0	0.1	10	1	0.6666666666666666	10	0.0	0.4444444444444444	0.5233137762343267	0.868716236854218	0.7287584967774623	0.856124294056031	0.4922647882372019	0.952966746287061	0.8505513159236422	0.9026728416311156	0	0	0.0
1553	None	None	None	None	None	0	0	0.2	1	1.0	5	0.7777777777777778	0.6	3	3	3	4	0	1.0	3	3	0.4666666666666667	7	0.4	0	0.44616404225003325	0.8364205791039225	0.3396327163203631	0.6454531362962466	0.1905087597880267	0.7215973106994524	0.7404916400438664	0.7429034809937057	0.6666666666666666	0.3333333333333333	0.03458922828135448
3283	0.044700923548493254	0.013649984448751193	0.01355014874815163	0.8021681069457356	None	0	0	0.2857142857142857	2	0.875	7	1.0	0.875	9	7	0	0	0	0.1	10	1	0.6666666666666666	10	0.0	0.4444444444444444	0.5233137762343267	0.8656033499068275	0.7970060774961916	0.8689646132037117	0.4432760812308613	0.920345700879582	0.8409203750888916	0.8876714079504934	0	0	0.0
1235	None	None	None	None	None	0	0	0.25	2	0.9	9	1.0	0.9	11	9	0	2	0	0.08333333333333333	12	1	0.8	12	1.0	0.36363636363636365	0.7564123160436415	0.8986894320342652	0.9574198490233012	0.9468004512566582	0.41614125293222903	0.8230650088567762	0.903262074959916	0.9002207121281972	0.5454545454545454	0.18181818181818182	0.0
6325	0.057064435736565375	0.02142719132705785	0.020207825697570327	0.7660661339875158	None	0	0	0.25	2	0.9	9	1.0	0.9	11	9	0	0	0	0.08333333333333333	12	1	0.8	12	0.0	0.36363636363636365	0.5233137762343267	0.8713715124694812	0.7287584967774623	0.8665161286999884	0.4432760812308613	0.9397832736772832	0.8147600451982874	0.8981753502577615	0	0	0.0
959	None	None	None	None	None	0	0	0.75	3	0.0	0	0.8333333333333334	0	2	0	2	0	0	0.6666666666666666	2	3	0.3333333333333333	5	0.0	0	0	0	0	0	0	0	0	0	0	0	0
870	None	None	None	None	None	0	0	0.6666666666666666	4	0.3333333333333333	2	0.8888888888888888	0	0	0	7	1	0	1.0	3	3	0.5333333333333333	8	0.05555555555555555	0.8	0	0	0	0	0	0	0	0	0	0	0
638	None	None	None	None	None	0	0	0.6	3	0.4	2	0.4666666666666667	0.4	4	2	2	2	0	0.6	5	3	0.4666666666666667	7	0.3333333333333333	1.0	0.4839441991767301	0.8592192394956465	0.4543513814095263	0.8701866609890736	0.740807503843913	0.9393660015124042	0.8868801471776583	0.895724206024669	0.625	0.25	0.0
4267	0.055674164835477824	0.027645735872473515	0.0245330987992258	0.7706472612593576	None	0	0	0.25	2	0.8888888888888888	8	1.0	0.8888888888888888	10	8	0	0	0	0.09090909090909091	11	1	0.7333333333333333	11	0.0	0.4	0.5233137762343267	0.8655835011960231	0.7628822871368269	0.8489377988129192	0.46777043473403157	0.946818143270503	0.8385280902397874	0.8962326087772605	0	0	0.0
721	None	None	None	None	None	0	0	0.5	3	0.5	3	0.6666666666666666	0.3333333333333333	4	2	3	3	0	0.75	4	3	0.5333333333333333	8	0.375	0.6666666666666666	0.6303106036598637	0.8657817050176512	0.4218724069537119	0.9482515836659138	0.4901028191929314	0.9256780344093252	0.8851470529689259	0.9191982902099305	0.5	0.25	0.0
6791	0.028356240439530195	0.0064696408856827585	0.004503867030397291	0.5502053061033731	None	0	0	0.3333333333333333	2	0.8571428571428571	6	1.0	0.8571428571428571	8	6	0	0	0	0.1111111111111111	9	1	0.6	9	0.0	0.5	0.49502985410353106	0.8621861661533555	0.7954715162110002	0.8777548955333452	0.3217409105759767	0.8257401831580709	0.8960474352220291	0.8565443117875845	0	0	0.0
6970	0.04598472090824694	0.020053985791500854	0.019909232315621445	0.7484655763147094	None	0	0	0.2857142857142857	2	0.875	7	1.0	0.875	9	7	0	0	0	0.1	10	1	0.6666666666666666	10	0.0	0.4444444444444444	0.5233137762343267	0.868716236854218	0.7287584967774623	0.856124294056031	0.4922647882372019	0.9541092604978625	0.8597713485400057	0.9034254799846465	0	0	0.0
3680	0.054948667868815776	0.030775868810835834	0.029072250674383987	0.7439495120946509	None	0	0	0.25	2	0.8888888888888888	8	1.0	0.8888888888888888	10	8	0	0	0	0.09090909090909091	11	1	0.7333333333333333	11	0.0	0.4	0.5233137762343267	0.8655835011960231	0.7628822871368269	0.8489377988129192	0.46777043473403157	0.946818143270503	0.8385280902397874	0.8962326087772605	0	0	0.0
2643	0.0036504254787800123	0.00031367029619585414	2.0584305795221337e-05	0.9962412159701636	None	0	0	0.25	1	1.0	4	1.0	0.75	3	3	2	3	0	0.16666666666666666	1	6	0.4	6	0.375	0	0.8298078289667021	0.6134103232840856	0.5386887888474724	0.7938552820014529	0.3487845645163842	0.8019405164555133	0.9119569853821119	0.7444992811011275	0.6666666666666666	0.6666666666666666	0.0
262	None	None	None	None	None	0	0	0.3333333333333333	1	1.0	2	0.6666666666666666	0.5	1	1	2	5	0	0.6666666666666666	3	2	0.26666666666666666	4	0.625	0	0.12419119210955532	0.5	0.46482849014881733	0.5	0.3925430236996331	0.5	0.812360621905674	0.5	1.0	1.0	0.0
507	None	None	None	None	None	0	0	0.2857142857142857	2	0.875	7	0.5	0.5	4	4	5	2	0	0.8	4	5	0.6666666666666666	10	0.14285714285714285	0	0.48742524358526546	0.9770034042093494	0.33179514784427877	0.9165164554011088	0.570952865423975	0.7164607170499228	0.9350506278485963	0.9135165995726213	0.625	0.75	0.0
4736	0.06509958060597344	0.021235590806859488	-0.020663483299402537	0.7205024675154101	None	0	0	0.2222222222222222	2	0.9090909090909091	10	1.0	0.9090909090909091	12	10	0	0	0	0.07692307692307693	13	1	0.8666666666666667	13	0.0	0.3333333333333333	0.6046926731006068	0.8671609098790408	0.7970060774961916	0.6782672664259888	0.9620037677845016	0.9634363913183076	0.8112127145306253	0.8770140708228478	0	0	0.0
4297	0.09926084759457643	0.011983626102417107	0.01015023229341282	0.730720833400544	None	0	0	0.18181818181818182	2	0.9285714285714286	13	1.0	0.9285714285714286	15	13	0	1	0	0.0625	16	1	1.0666666666666667	16	0.5	0.26666666666666666	0.38079280160963724	0.8818861469731502	0.7287584967774623	0.8413357567959167	0.4922647882372019	0.938630918101146	0.8625447893082903	0.8942943745038288	1.0	0.06666666666666667	0.0
1303	None	None	None	None	None	0	0	0.25	1	1.0	3	0.8333333333333334	0	1	0	3	4	0	0.6666666666666666	3	2	0.3333333333333333	5	0.4444444444444444	0	0	0	0	0	0	0	0	0	0	0	0
5051	0.053997105547263446	0.028125400289183825	0.027709201517767262	0.7580317085963919	None	0	0	0.25	2	0.9	9	1.0	0.9	11	9	0	0	0	0.08333333333333333	12	1	0.8	12	0.0	0.36363636363636365	0.5233137762343267	0.8705962962609338	0.7287584967774623	0.8665161286999884	0.4432760812308613	0.9397832736772832	0.8147600451982874	0.8979648462296609	0	0	0.0
2806	0.01810605208621884	0.0017677980618410075	4.9920382578372373e-05	0.9889987069133075	None	0	0	0.3333333333333333	2	0.8571428571428571	6	0.42857142857142855	0.7142857142857143	7	5	1	0	0	0.42857142857142855	3	7	0.6	9	0.0	0	0.7745593864283382	0.8398310863764625	0.7287584967774623	0.866927534632259	0.9620037677845016	0.910824523707053	0.8147600451982874	0.8756201861680888	0	0	0.0
3665	0.021471935744045496	0.005054940850333962	0.0020369131418134056	0.9708240517314866	None	0	0	0.2857142857142857	2	0.875	7	1.0	0.875	9	7	0	0	0	0.1	10	1	0.6666666666666666	10	0.0	0.4444444444444444	0.5796548912805518	0.8342307648723654	0.7787573676734075	0.8459342500917338	0.2769405419097923	0.9615450225448736	0.8147600451982874	0.8983791020301124	0	0	0.0
241	None	None	None	None	None	0	0	1.0	4	0.0	0	0.75	0	2	0	3	4	0	0.5	4	2	0.4	6	0.5	0.5	0	0	0	0	0	0	0	0	0	0	0
503	None	None	None	None	None	0	0	0.75	3	0.3333333333333333	1	0.625	0.3333333333333333	3	1	1	1	0	0.5	4	2	0.3333333333333333	5	0.25	0.6666666666666666	0.8513207592030227	0.5491102356573312	0.5924842037965182	0.5093563642743743	0.2449297795925082	0.546930941374464	0.9230407111622386	0.5351738161798244	1.0	0.3333333333333333	0.0
6577	0.03557709156057013	0.006503963230768253	0.006171749080726122	0.7999723439808639	None	0	0	0.2857142857142857	2	0.875	7	1.0	0.875	9	7	0	0	0	0.1	10	1	0.6666666666666666	10	0.0	0.4444444444444444	0.5233137762343267	0.8656033499068275	0.7500908159355932	0.8570278473982571	0.4432760812308613	0.9221652325546758	0.8597713485400057	0.8851228012147404	0	0	0.0
7056	0.06334574502232614	0.03250499940964697	-0.001721066325681769	0.7592296934998349	None	0	0	0.25	2	0.9	9	1.0	0.9	11	9	0	0	0	0.08333333333333333	12	1	0.8	12	0.0	0.36363636363636365	0.5233137762343267	0.8615733580657621	0.7970060774961916	0.8418791144309667	0.4432760812308613	0.938362089424191	0.8227235931878463	0.8884017163130407	0	0	0.0
4692	0.07292635658586134	0.020816322474940165	0.015423286188285432	0.6910237197409588	None	0	0	0.25	2	0.9	9	1.0	0.9	11	9	0	0	0	0.08333333333333333	12	1	0.8	12	0.0	0.36363636363636365	0.5233137762343267	0.8776747139950651	0.7287584967774623	0.8545831713555769	0.4922647882372019	0.9448528740336929	0.8625447893082903	0.8997282521989447	0	0	0.0
3776	0.04862025825600049	0.02041284243569131	0.018771748556742972	0.7316970668538633	None	0	0	0.2857142857142857	2	0.875	7	1.0	0.875	9	7	0	1	0	0.1	10	1	0.6666666666666666	10	0.5	0.4444444444444444	0.5233137762343267	0.868716236854218	0.7287584967774623	0.856124294056031	0.4922647882372019	0.952795476084946	0.8505513159236422	0.9025610745176276	1.0	0	0.0
3048	0.02164248715172852	0.005591835291411247	-0.005587272407370849	0.7745767114965528	None	0	0	0.3333333333333333	2	0.8571428571428571	6	1.0	0.8571428571428571	8	6	0	0	0	0.1111111111111111	9	1	0.6	9	0.0	0.5	0.5514843337574392	0.8888554501655717	0.7644240918045003	0.8251656357784309	0.31145517178549104	0.878878653379413	0.8694814515151457	0.8665624596435123	0	0	0.0
2997	0.013862108131836514	0.0022532794783422655	0.0019291556395930698	0.984288586613598	None	0	0	0.4	2	0.8	4	1.0	0.8	6	4	0	0	0	0.14285714285714285	7	1	0.4666666666666667	7	0.0	0.6666666666666666	0.3222878072690172	0.8611042237544809	0.5951409998370266	0.9148681041447918	0.4922647882372019	0.9072381318835965	0.8279699283840704	0.8965822155280422	0	0	0.0
4177	0.04532569164048687	0.02319434975629681	0.019931391819225774	0.7292771989099314	None	0	0	0.25	2	0.8888888888888888	8	1.0	0.8888888888888888	10	8	0	0	0	0.09090909090909091	11	1	0.7333333333333333	11	0.0	0.6	0.49502985410353106	0.8830075995473055	0.7287584967774623	0.8555186917744427	0.4922647882372019	0.946856398303176	0.8597713485400057	0.9026167761572506	0	0	0.0
3033	0.03372583027317469	0.008722897495177918	0.008400704664797046	0.9432308431858216	None	0.2	1	0.4166666666666667	5	0.6	9	0.2833333333333333	0.6	13	9	3	0	0	0.6	10	6	1.1333333333333333	17	0.0	0.5	0.5233137762343267	0.8594561709012069	0.7287584967774623	0.9230236026257908	0.4821912982442453	0.937681984854948	0.8147600451982874	0.9117639537927413	0	0	0.0
1165	None	None	None	None	None	0	0	0.25	1	1.0	3	0.5555555555555556	0.3333333333333333	1	1	3	3	0	1.0	3	3	0.3333333333333333	5	0.3	0	0.1	0.5	0.47051375732667483	0.5	0.3925430236996331	0.5	0.83130817271088	0.5	1.0	1.0	0.10818822300031375
737	None	None	None	None	None	0	0	0.45454545454545453	5	0.42857142857142855	6	0.3333333333333333	0.35714285714285715	6	5	9	0	0	0.75	6	8	1.0666666666666667	16	0.0	0.15384615384615385	0.5058541864063147	0.9222127218946383	0.37870179567692547	0.5091743175399511	0.4997240591839165	0.7938020236418559	0.7853325337115548	0.7834409182423995	0	0	0.0
7517	0.06015887773288201	0.0304399527994969	0.028156023633109296	0.7684462686607002	None	0	0	0.25	2	0.9	9	1.0	0.9	11	9	0	0	0	0.08333333333333333	12	1	0.8	12	0.0	0.36363636363636365	0.5233137762343267	0.8720916394789887	0.7397334711677601	0.8390466970430983	0.4922647882372019	0.9563317661080543	0.8505513159236422	0.9019491711322087	0	0	0.0
7324	0.03165259834778322	0.0011627922584657347	-0.0011438649192956245	0.9963493478640155	None	0	0	0.25	2	0.8888888888888888	8	1.0	0.8888888888888888	10	8	0	1	0	0.09090909090909091	11	1	0.7333333333333333	11	0.5	0.4	0.376496655247456	0.8667293751087983	0.5787909122033524	0.8531417920586747	0.46373159614876924	0.9107441330729086	0.8058348269058576	0.8791975095113715	1.0	0	0.0
7434	0.0441530546550679	0.01790317489574981	0.016803181159127573	0.8280828511459492	None	0	0	0.2857142857142857	2	0.875	7	1.0	0.875	9	7	0	0	0	0.1	10	1	0.6666666666666666	10	0.0	0.4444444444444444	0.5233137762343267	0.8656033499068275	0.7970060774961916	0.8689646132037117	0.4432760812308613	0.920345700879582	0.8409203750888916	0.8876714079504934	0	0	0.0
1427	None	None	None	None	None	0	0	0.25	1	1.0	4	1.0	0.5	2	2	3	2	0	0.16666666666666666	1	6	0.4	6	0.2	0	0.5190319793626663	0.889739590879827	0.40254207673321335	0.8241841984973266	0.4119480720613993	0.7012421037078247	0.8239053385401197	0.8168904288585167	0.75	0.5	0.0
3927	0.10656826098829243	0.02320666206685828	0.023184685254559124	0.694627364608588	None	0	0	0.2	2	0.9230769230769231	12	1.0	0.9230769230769231	14	12	0	1	0	0.06666666666666667	15	1	1.0	15	0.5	0.2857142857142857	0.38079280160963724	0.8750903439716539	0.7287584967774623	0.845277602246514	0.4922647882372019	0.9231091292230494	0.8625447893082903	0.8852766307171427	1.0	0.07142857142857142	0.0
4000	0.07026798987084307	0.01783883286635012	0.015361237138008518	0.7340303210700696	None	0	0	0.2222222222222222	2	0.9090909090909091	10	1.0	0.9090909090909091	12	10	0	0	0	0.07692307692307693	13	1	0.8666666666666667	13	0.0	0.3333333333333333	0.5233137762343267	0.8752700825882844	0.7628822871368269	0.8411291405355779	0.46777043473403157	0.9384884239125305	0.8685752977574301	0.8921949487119856	0	0	0.0
3207	0.04725981671995057	0.012109500015116358	0.010955335796520358	0.9481020900367506	None	0.25	1	0.36363636363636365	4	0.7142857142857143	10	0.32	0.6428571428571429	12	9	3	0	0	0.5	10	5	1.0666666666666667	16	0.0	0.3333333333333333	0.5233137762343267	0.8870719775732689	0.7430173876316314	0.8222477271912801	0.4922647882372019	0.9314524114794296	0.8147600451982874	0.8876888098085466	0	0	0.0
4090	0.01570390956380804	0.011421581511753848	-0.00701496482016304	0.8242322943415767	None	0	0	0.3333333333333333	2	0.8333333333333334	5	1.0	0.8333333333333334	7	5	0	0	0	0.125	8	1	0.5333333333333333	8	0.0	0.5714285714285714	0.4667459319727355	0.8801830681650009	0.7287584967774623	0.8728535338754231	0.4922647882372019	0.9203600170749597	0.8147600451982874	0.893081776565794	0	0	0.0
4024	0.06738350019056799	0.017889753261747614	0.008870639232116367	0.7530502027215253	None	0	0	0.25	2	0.9	9	1.0	0.9	11	9	0	0	0	0.08333333333333333	12	1	0.8	12	0.0	0.36363636363636365	0.5233137762343267	0.8615733580657621	0.7970060774961916	0.8320106970624649	0.4432760812308613	0.9396788510012264	0.8235047072257388	0.8867608481428544	0	0	0.0
2485	None	None	None	None	None	0	0	0.5	2	0.6666666666666666	2	0.5555555555555556	0.3333333333333333	2	1	2	1	0	1.0	3	3	0.3333333333333333	5	0.14285714285714285	0	0.37678626075512944	0.7687305138988642	0.6441032544409275	0.6559137782860966	0.6745808858960864	0.5460869073392817	0.8039431347272336	0.6630811832322138	1.0	0.5	0.0
859	None	None	None	None	None	0.6666666666666666	2	0.75	6	0.4	4	0.6666666666666666	0.2	7	2	4	2	0	0.5	6	3	0.8	12	0.2857142857142857	0.6666666666666666	0.6496412135331693	0.7448288937982576	0.5885214104051085	0.917314161944208	0.6388807596769128	0.8077203267616776	0.8355153925567889	0.8372120471618448	0.6428571428571428	0.42857142857142855	0.0
6299	0.05683506443171759	0.02245463024135326	0.020947870601050276	0.7790069133994555	None	0	0	0.25	2	0.9	9	1.0	0.9	11	9	0	0	0	0.08333333333333333	12	1	0.8	12	0.0	0.36363636363636365	0.5233137762343267	0.8705962962609338	0.7287584967774623	0.8665161286999884	0.4432760812308613	0.9384791276410921	0.8147600451982874	0.8972659333736298	0	0	0.0
2317	None	None	None	None	None	0	0	0.5	2	0.75	3	0.5	0.5	3	2	2	0	0	0.75	4	3	0.4	6	0.0	0	0.42333409537100763	0.9083498794357031	0.48636662749572857	0.8394801200668842	0.4851073010999015	0.7510987332413568	0.573027687778318	0.8434553533077905	0	0	0.0
1174	None	None	None	None	None	0	0	0.3333333333333333	1	1.0	2	1.0	0.5	2	1	1	0	0	0.25	1	4	0.26666666666666666	4	0.0	0	0.268669416451364	0.7717923823049879	0.5672607572915334	0.5131327740503059	0.5427481514773881	0.5291744341532375	0.7947569150997623	0.6136334253118604	0	0	0.0
3806	0.06789792267115087	0.026861314367393092	0.022529692010886573	0.7512976431874271	None	0	0	0.25	2	0.9	9	1.0	0.9	11	9	0	0	0	0.08333333333333333	12	1	0.8	12	0.0	0.36363636363636365	0.5233137762343267	0.8615733580657621	0.7970060774961916	0.8320106970624649	0.4432760812308613	0.938362089424191	0.831610837004377	0.8859888201026395	0	0	0.0
3273	0.04417894034318504	0.018276509762265893	0.018274262853810747	0.7048443403116913	None	0	0	0.2857142857142857	2	0.875	7	1.0	0.875	9	7	0	0	0	0.1	10	1	0.6666666666666666	10	0.0	0.4444444444444444	0.5233137762343267	0.868716236854218	0.7287584967774623	0.856124294056031	0.4922647882372019	0.952795476084946	0.8625447893082903	0.9025610745176276	0	0	0.0
7519	0.0568746724723855	0.013132747725611354	-0.012866388209963768	0.7586768997317109	None	0	0	0.2	2	0.9166666666666666	11	1.0	0.9166666666666666	13	11	0	0	0	0.07142857142857142	14	1	0.9333333333333333	14	0.0	0.3076923076923077	0.5233137762343267	0.8730704316211516	0.7756737583380606	0.8237839592790359	0.5176129437474166	0.9564930775346413	0.8227235931878463	0.8990740490292871	0	0	0.0
6163	0.06294589482812962	0.010683286364886012	-0.009270936160064207	0.6962584770189935	None	0	0	0.25	2	0.9	9	1.0	0.9	11	9	0	0	0	0.08333333333333333	12	1	0.8	12	0.0	0.36363636363636365	0.3563868912920163	0.8652288593380927	0.4401911837384601	0.9300140731198527	0.5176129437474166	0.9008630418505766	0.8505513159236422	0.9018298921890453	0	0	0.0
6513	0.020647557997425896	0.0029898442686615446	0.0005105916777798643	0.9491499491536877	None	0	0	0.3333333333333333	2	0.8333333333333334	5	1.0	0.8333333333333334	7	5	0	0	0	0.125	8	1	0.5333333333333333	8	0.0	0.2857142857142857	0.5796548912805518	0.8196859319081358	0.7939369549258087	0.8579845989037811	0.4432760812308613	0.9556512169088963	0.8110203497135142	0.8935689835005889	0	0	0.0
3854	0.04970425932586624	0.022841197668850847	0.015916971542760203	0.737824061861166	None	0	0	0.25	2	0.8888888888888888	8	1.0	0.8888888888888888	10	8	0	0	0	0.09090909090909091	11	1	0.7333333333333333	11	0.0	0.4	0.5233137762343267	0.8655835011960231	0.7628822871368269	0.8392019674589545	0.46777043473403157	0.946818143270503	0.8457860832365676	0.8939163462986429	0	0	0.0
3535	0.05957297722694412	0.025354369396353004	0.015389595166568527	0.7865309407648386	None	0	0	0.25	2	0.8888888888888888	8	1.0	0.8888888888888888	10	8	0	0	0	0.09090909090909091	11	1	0.7333333333333333	11	0.0	0.4	0.5233137762343267	0.8655835011960231	0.7628822871368269	0.8392019674589545	0.46777043473403157	0.946818143270503	0.8457860832365676	0.8939163462986429	0	0	0.0
2613	0.0044344031881632774	0.0021597532169968345	-0.0007862149062990032	0.9741187073176256	None	0	0	0.4	2	0.8	4	0.4666666666666667	0.8	6	4	0	0	0	0.6	3	5	0.4666666666666667	7	0.0	0	0.6896260297644725	0.8571806599994237	0.7500908159355932	0.8520917547954076	0.5911775716696143	0.9337167978220836	0.7952961491816556	0.8872348453934243	0	0	0.0
3042	0.014127293669540086	0.006014580906537786	0.005458935936739233	0.9401212694690522	None	0	0	0.3333333333333333	2	0.8333333333333334	5	1.0	0.8333333333333334	7	5	0	0	0	0.125	8	1	0.5333333333333333	8	0.0	0.5714285714285714	0.4667459319727355	0.9472204418867909	0.7500908159355932	0.8652141784721761	0.4922647882372019	0.8637735396653674	0.8106190879709116	0.9000604697919328	0	0	0.0
5171	0.03545968725214057	0.007430553014779822	0.007221033574003623	0.7994064980317493	None	0	0	0.2857142857142857	2	0.875	7	1.0	0.875	9	7	0	0	0	0.1	10	1	0.6666666666666666	10	0.0	0.4444444444444444	0.5233137762343267	0.8656033499068275	0.7500908159355932	0.8570278473982571	0.4432760812308613	0.9221652325546758	0.8597713485400057	0.8851228012147404	0	0	0.0
6254	0.04364398783510466	0.018891648092919742	0.01651705814118051	0.7232723007895538	None	0	0	0.2857142857142857	2	0.875	7	1.0	0.875	9	7	0	0	0	0.1	10	1	0.6666666666666666	10	0.0	0.4444444444444444	0.5233137762343267	0.868716236854218	0.7287584967774623	0.856124294056031	0.4922647882372019	0.952966746287061	0.8505513159236422	0.9026728416311156	0	0	0.0
7206	0.055705026146560685	0.023656655408238754	0.02352919307294544	0.7627848947001775	None	0	0	0.25	2	0.8888888888888888	8	1.0	0.8888888888888888	10	8	0	0	0	0.09090909090909091	11	1	0.7333333333333333	11	0.0	0.4	0.49502985410353106	0.875538704473229	0.7287584967774623	0.8449392771547144	0.5049388659923093	0.9485151195082168	0.8943635460720406	0.8990428045447593	0	0	0.0
4877	0.06252098632445789	0.01797972097255819	0.015908345215462905	0.8077354940275374	None	0	0	0.25	2	0.9	9	1.0	0.9	11	9	0	0	0	0.08333333333333333	12	1	0.8	12	0.0	0.36363636363636365	0.5233137762343267	0.8615733580657621	0.7970060774961916	0.8320106970624649	0.4432760812308613	0.9396788510012264	0.8235047072257388	0.8867608481428544	0	0	0.0
6723	0.05023724035853158	0.017118693342517557	0.015198109331773348	0.7284984099902535	None	0	0	0.2857142857142857	2	0.875	7	1.0	0.875	9	7	0	0	0	0.1	10	1	0.6666666666666666	10	0.0	0.4444444444444444	0.5233137762343267	0.8643177644438865	0.7970060774961916	0.8689646132037117	0.4432760812308613	0.9221652325546758	0.8625447893082903	0.8881384148061776	0	0	0.0
4287	0.043219075280300355	0.014392916515740461	0.014315232140585516	0.7953927797607669	None	0	0	0.2857142857142857	2	0.875	7	1.0	0.875	9	7	0	0	0	0.1	10	1	0.6666666666666666	10	0.0	0.4444444444444444	0.5233137762343267	0.8656033499068275	0.7970060774961916	0.8689646132037117	0.4432760812308613	0.9195098643228441	0.8409203750888916	0.8872937075357454	0	0	0.0
3412	0.03965771877086126	0.009317051577309731	0.009197046810604743	0.8010662046830319	None	0	0	0.3333333333333333	2	0.8571428571428571	6	1.0	0.8571428571428571	8	6	0	0	0	0.1111111111111111	9	1	0.6	9	0.0	0.5	0.49502985410353106	0.8662844423335663	0.7848053566319347	0.8767780764986266	0.3359495252886613	0.932023739195986	0.9024893352696124	0.8956365380043522	0	0	0.0
1114	None	None	None	None	None	0	0	1.0	1	0	0	1.0	0	1	0	0	0	0	0.5	2	1	0.13333333333333333	2	0.0	0	0	0	0	0	0	0	0	0	0	0	0
35	None	None	None	None	None	0	0	0.8	4	0.2	1	0.875	0	3	0	3	3	0	0.5	4	2	0.4666666666666667	7	0.42857142857142855	0.4	0	0	0	0	0	0	0	0	0	0	0
3941	0.04871294220820117	0.021609424250106594	0.013742745966731846	0.7473325459832926	None	0	0	0.25	2	0.8888888888888888	8	1.0	0.8888888888888888	10	8	0	0	0	0.09090909090909091	11	1	0.7333333333333333	11	0.0	0.4	0.5233137762343267	0.8655835011960231	0.7628822871368269	0.8489377988129192	0.46777043473403157	0.9453863843981005	0.8400923387446573	0.8953589209525195	0	0	0.0
1570	None	None	None	None	None	0	0	0.6	3	0.6	3	0.5833333333333334	0.6	6	3	0	1	0	0.3333333333333333	6	2	0.4666666666666667	7	1.0	0.4	0.6360903377756159	0.9141185330903965	0.14870441735352907	0.7806882248762087	0.7507553715437771	0.6557804690209631	0.9315327018390144	0.8063408243677891	1.0	0.16666666666666666	0.0
3174	0.04990517021382611	0.023980004392976813	0.014004218212132888	0.7701210711216282	None	0	0	0.25	2	0.8888888888888888	8	1.0	0.8888888888888888	10	8	0	1	0	0.09090909090909091	11	1	0.7333333333333333	11	0.5	0.4	0.5233137762343267	0.8655835011960231	0.7628822871368269	0.8489377988129192	0.46777043473403157	0.9455824552853414	0.8400923387446573	0.895477661470903	1.0	0	0.0
1899	None	None	None	None	None	0	0	0.6666666666666666	2	0.5	1	0.6666666666666666	0.5	2	1	1	0	0	0.6666666666666666	3	2	0.26666666666666666	4	0.0	0	0.6666125582648427	0.9192933743135024	0.6618385338074322	0.8525470257013489	0.6022551820229147	0.7634122134202914	0.6317173895366188	0.856476426877545	0	0	0.0
5258	0.04923080029484566	0.01288890510640769	0.012841930866146772	0.7965858178453126	None	0	0	0.25	2	0.8888888888888888	8	1.0	0.8888888888888888	10	8	0	0	0	0.09090909090909091	11	1	0.7333333333333333	11	0.0	0.4	0.49502985410353106	0.872583310229305	0.7628822871368269	0.8485549343472714	0.46777043473403157	0.9218125740410282	0.8921247315451768	0.8847478258128564	0	0	0.0
2961	0.009613055704952309	0.0022801454370489885	0.002250788531266669	0.9939988750350434	None	0	0	0.4	2	0.8	4	1.0	0.8	6	4	0	0	0	0.14285714285714285	7	1	0.4666666666666667	7	0.0	0.3333333333333333	0.49502985410353106	0.9595988240355231	0.6833850398845375	0.8430015898001493	0.5049388659923093	0.9439770798664974	0.8611638777212347	0.9280808884301022	0	0	0.0
3750	0.044274823343962426	0.01963903860091414	0.018978487168127004	0.7334920184200777	None	0	0	0.2857142857142857	2	0.875	7	1.0	0.875	9	7	0	0	0	0.1	10	1	0.6666666666666666	10	0.0	0.4444444444444444	0.5233137762343267	0.868716236854218	0.7287584967774623	0.856124294056031	0.4922647882372019	0.952966746287061	0.8505513159236422	0.9026728416311156	0	0	0.0
2411	None	None	None	None	None	0	0	0.5	1	1.0	1	1.0	1.0	2	1	0	0	0	0.3333333333333333	3	1	0.2	3	0.0	0	0.6666125582648427	0.9192933743135024	0.6618385338074322	0.8525470257013489	0.6022551820229147	0.7634122134202914	0.6317173895366188	0.856476426877545	0	0	0.0
3512	0.10477309758152008	0.016399814758635518	0.016316720136964592	0.7855349257953022	None	0	0	0.2	2	0.9230769230769231	12	1.0	0.9230769230769231	14	12	0	1	0	0.06666666666666667	15	1	1.0	15	0.5	0.2857142857142857	0.38079280160963724	0.8750903439716539	0.7287584967774623	0.845277602246514	0.4922647882372019	0.9231091292230494	0.8625447893082903	0.8852766307171427	1.0	0.07142857142857142	0.0
5567	0.06495352774582147	0.02967709869301688	0.029377118562083568	0.7646018039826874	None	0	0	0.25	2	0.9	9	1.0	0.9	11	9	0	0	0	0.08333333333333333	12	1	0.8	12	0.0	0.36363636363636365	0.5233137762343267	0.8745562003194952	0.7287584967774623	0.8385544840871249	0.4922647882372019	0.9416195514009805	0.8505513159236422	0.893150163545185	0	0	0.0
3973	0.0741788387421064	0.02669493603577639	0.02324353781335545	0.7535073066956822	None	0	0	0.25	2	0.9	9	1.0	0.9	11	9	0	0	0	0.08333333333333333	12	1	0.8	12	0.0	0.36363636363636365	0.5233137762343267	0.8615733580657621	0.7970060774961916	0.8320106970624649	0.4432760812308613	0.9396788510012264	0.8235047072257388	0.8867608481428544	0	0	0.0
1017	None	None	None	None	None	0.6666666666666666	2	0.75	6	0.3333333333333333	3	0.6111111111111112	0.2222222222222222	6	2	4	2	0	0.5	6	3	0.7333333333333333	11	0.25	0.8	0.6865489883009334	0.7139400227052682	0.5571908239788759	0.9479325244887781	0.6388807596769128	0.799212366180045	0.8622445021602769	0.8497412476958968	0.6666666666666666	0.6666666666666666	0.0
2356	None	None	None	None	None	0	0	0.75	3	0.5	2	0.5	0.5	3	2	2	2	0	0.75	3	4	0.4	6	0.2857142857142857	1.0	0.4293511812129358	0.8873055013523239	0.23473937371998307	0.9545489377563022	0.3575109745753374	0.7363821573856052	0.7807178459133929	0.8854535988025655	0.6666666666666666	0.3333333333333333	0.0
6071	0.04384948280543746	0.021276256111709226	0.020593222909828734	0.7323568635200863	None	0	0	0.2857142857142857	2	0.875	7	1.0	0.875	9	7	0	0	0	0.1	10	1	0.6666666666666666	10	0.0	0.4444444444444444	0.5233137762343267	0.868716236854218	0.7287584967774623	0.856124294056031	0.4922647882372019	0.952966746287061	0.8505513159236422	0.9026728416311156	0	0	0.0
3935	0.052046302498864085	0.02494187571296315	0.012053919316687872	0.8186207490905262	None	0	0	0.25	2	0.8888888888888888	8	1.0	0.8888888888888888	10	8	0	0	0	0.09090909090909091	11	1	0.7333333333333333	11	0.0	0.4	0.5233137762343267	0.9267389208292692	0.7537579322254349	0.8428736129672346	0.4922647882372019	0.9435764435100144	0.8147600451982874	0.9125146819670151	0	0	0.0
2651	0.043533496602539815	0.017139933385673004	0.016543850793245624	0.7941038700819203	None	0	0	0.2857142857142857	2	0.875	7	1.0	0.875	9	7	0	0	0	0.1	10	1	0.6666666666666666	10	0.0	0.4444444444444444	0.5233137762343267	0.8656033499068275	0.7970060774961916	0.8689646132037117	0.4432760812308613	0.920345700879582	0.8625447893082903	0.8876714079504934	0	0	0.0
5823	0.06464874756955491	0.030039533749439594	0.029997414872879206	0.7478293093071419	None	0	0	0.25	2	0.9	9	1.0	0.9	11	9	0	0	0	0.08333333333333333	12	1	0.8	12	0.0	0.36363636363636365	0.5233137762343267	0.8745562003194952	0.7287584967774623	0.8385544840871249	0.4922647882372019	0.9416195514009805	0.8505513159236422	0.893150163545185	0	0	0.0
3326	0.05001886778941301	0.008751471291095582	0.005614742506606546	0.806020195477204	None	0	0	0.25	2	0.8888888888888888	8	1.0	0.8888888888888888	10	8	0	0	0	0.09090909090909091	11	1	0.7333333333333333	11	0.0	0.4	0.49502985410353106	0.8748030407764074	0.7848053566319347	0.8714527923604473	0.34623526407914695	0.9186769910790629	0.9037676814743698	0.8903343189472497	0	0	0.0
2649	1.2439336010794398e-05	3.394247510465651e-07	-2.852658152026176e-07	0.9999973289447756	None	0	0	0.6666666666666666	2	0.5	1	0.6666666666666666	0.5	2	1	1	0	0	0.6666666666666666	3	2	0.26666666666666666	4	0.0	0	0.6282603013434842	0.7928592749740397	0.24545835021842724	0.81070283731634	0.7731020515054485	0.906275140625242	0.9310997248867349	0.8440404112525042	0	0	0.0
360	None	None	None	None	None	0	0	1.0	1	0	0	1.0	0	1	0	0	1	0	0.5	1	2	0.13333333333333333	2	0.3333333333333333	0	0	0	0	0	0	0	0	0	0	0	0
7128	0.061471238912055144	0.021715233003884622	-0.0035072551562021557	0.7195924466101796	None	0	0	0.25	2	0.9	9	1.0	0.9	11	9	0	0	0	0.08333333333333333	12	1	0.8	12	0.0	0.36363636363636365	0.5233137762343267	0.8615733580657621	0.7970060774961916	0.8418791144309667	0.4432760812308613	0.9396788510012264	0.8147600451982874	0.8891594494633299	0	0	0.0
3984	0.07651437553472297	0.02366095220944694	0.021699493281805395	0.7593708520940206	None	0	0	0.16666666666666666	2	0.9375	15	1.0	0.9375	17	15	0	0	0	0.05555555555555555	18	1	1.2	18	0.0	0.23529411764705882	0.5233137762343267	0.8629023912166657	0.7970060774961916	0.8077845673895624	0.4432760812308613	0.9454656957780964	0.8147600451982874	0.8852090893536821	0	0	0.0
1958	None	None	None	None	None	0	0	0.25	1	1.0	4	0.6666666666666666	0.25	1	1	4	5	0	1.0	3	3	0.4	6	0.4166666666666667	0	0.1	0.5	0.46672357920810315	0.5	0.3925430236996331	0.5	0.8296489849860003	0.5	1.0	1.0	0.06453343457482073
7329	0.06415127308675903	0.026551003671345944	-0.0046236398531405735	0.777972609200859	None	0	0	0.25	2	0.9	9	1.0	0.9	11	9	0	0	0	0.08333333333333333	12	1	0.8	12	0.0	0.36363636363636365	0.5233137762343267	0.8615733580657621	0.7970060774961916	0.8418791144309667	0.4432760812308613	0.938362089424191	0.8227235931878463	0.8884017163130407	0	0	0.0
5124	0.04857047189922081	0.02146329663075583	0.014004554617631228	0.7638454550818017	None	0	0	0.25	2	0.8888888888888888	8	1.0	0.8888888888888888	10	8	0	0	0	0.09090909090909091	11	1	0.7333333333333333	11	0.0	0.4	0.5233137762343267	0.8655835011960231	0.7628822871368269	0.8489377988129192	0.46777043473403157	0.9453863843981005	0.8400923387446573	0.8953589209525195	0	0	0.0
4579	0.04503441144694599	0.00982805310930436	0.009128658469533773	0.785227387621953	None	0	0	0.2857142857142857	2	0.875	7	1.0	0.875	9	7	0	0	0	0.1	10	1	0.6666666666666666	10	0.0	0.4444444444444444	0.5233137762343267	0.8656033499068275	0.7970060774961916	0.8689646132037117	0.4432760812308613	0.920345700879582	0.8409203750888916	0.8876714079504934	0	0	0.0
966	None	None	None	None	None	0	0	0.3333333333333333	1	1.0	2	0.6666666666666666	0	0	0	3	4	0	0.6666666666666666	3	2	0.26666666666666666	4	0.4	0	0	0	0	0	0	0	0	0	0	0	0
4206	0.06524306943108904	0.02548799886616869	0.023721859956332098	0.7861565681123366	None	0	0	0.25	2	0.9	9	1.0	0.9	11	9	0	0	0	0.08333333333333333	12	1	0.8	12	0.0	0.36363636363636365	0.5233137762343267	0.8615733580657621	0.7970060774961916	0.8320106970624649	0.4432760812308613	0.9396788510012264	0.8235047072257388	0.8867608481428544	0	0	0.0
4263	0.04537506654514595	0.01992493001128176	0.019730461152478944	0.7447063686688673	None	0	0	0.2857142857142857	2	0.875	7	1.0	0.875	9	7	0	0	0	0.1	10	1	0.6666666666666666	10	0.0	0.4444444444444444	0.5233137762343267	0.868716236854218	0.7287584967774623	0.856124294056031	0.4922647882372019	0.952966746287061	0.8505513159236422	0.9026728416311156	0	0	0.0
6072	0.04389241315584448	0.01969018975361446	0.019191291254858207	0.733442098493481	None	0	0	0.2857142857142857	2	0.875	7	1.0	0.875	9	7	0	0	0	0.1	10	1	0.6666666666666666	10	0.0	0.4444444444444444	0.5233137762343267	0.868716236854218	0.7287584967774623	0.856124294056031	0.4922647882372019	0.952795476084946	0.8505513159236422	0.9025610745176276	0	0	0.0
6679	0.05677059706947677	0.030472211392381855	0.0260521925670214	0.7318990480888854	None	0	0	0.25	2	0.9	9	1.0	0.9	11	9	0	0	0	0.08333333333333333	12	1	0.8	12	0.0	0.36363636363636365	0.5233137762343267	0.8705962962609338	0.7287584967774623	0.8665161286999884	0.4432760812308613	0.9384791276410921	0.8227235931878463	0.8972659333736298	0	0	0.0
2832	0.07675317962507659	0.033840734930519124	0.018828269256396617	0.6880282021840352	None	0	0	0.2222222222222222	2	0.9090909090909091	10	1.0	0.9090909090909091	12	10	0	0	0	0.07692307692307693	13	1	0.8666666666666667	13	0.0	0.3333333333333333	0.5796548912805518	0.8469430420420581	0.7939369549258087	0.7863645743717266	0.4432760812308613	0.9548939617449664	0.8147600451982874	0.883106825123686	0	0	0.0
5703	0.037112537898454395	0.0077594037631258895	0.007392678589746703	0.7986393187925513	None	0	0	0.2857142857142857	2	0.875	7	1.0	0.875	9	7	0	0	0	0.1	10	1	0.6666666666666666	10	0.0	0.4444444444444444	0.5233137762343267	0.8656033499068275	0.7500908159355932	0.8570278473982571	0.4432760812308613	0.920345700879582	0.8505513159236422	0.8842699147992816	0	0	0.0
77	None	None	None	None	None	0	0	0.4	2	0.8	4	0.5833333333333334	0.8	6	4	0	0	0	0.3333333333333333	2	6	0.4666666666666667	7	0.0	0	0.3399167537709	0.9519256339657369	0.2931463641690207	0.7661868812702617	0.46853628864722585	0.9267835074228319	0.8727644354865615	0.9035215550746669	0	0	0.0
7499	0.04483909130574532	0.019876038241591433	0.01963995146869386	0.7415047339074761	None	0	0	0.2857142857142857	2	0.875	7	1.0	0.875	9	7	0	0	0	0.1	10	1	0.6666666666666666	10	0.0	0.4444444444444444	0.5233137762343267	0.868716236854218	0.7287584967774623	0.856124294056031	0.4922647882372019	0.952966746287061	0.8505513159236422	0.9026728416311156	0	0	0.0
6218	0.04426684230183433	0.02045269881030021	0.02002449040797984	0.7331518032310989	None	0	0	0.2857142857142857	2	0.875	7	1.0	0.875	9	7	0	0	0	0.1	10	1	0.6666666666666666	10	0.0	0.4444444444444444	0.5233137762343267	0.868716236854218	0.7287584967774623	0.856124294056031	0.4922647882372019	0.952966746287061	0.8505513159236422	0.9026728416311156	0	0	0.0
3751	0.05449450907242296	0.011852291412683597	0.011558496836715903	0.8021025557986163	None	0	0	0.25	2	0.8888888888888888	8	1.0	0.8888888888888888	10	8	0	0	0	0.09090909090909091	11	1	0.7333333333333333	11	0.0	0.4	0.49502985410353106	0.865347907006319	0.7628822871368269	0.854391063409487	0.46777043473403157	0.948416396243758	0.9052314566231476	0.8984844290075967	0	0	0.0
4331	0.07226984860994641	0.015508028881888366	0.000367669935248999	0.7454096034684319	None	0	0	0.2	2	0.9166666666666666	11	1.0	0.9166666666666666	13	11	0	0	0	0.07142857142857142	14	1	0.9333333333333333	14	0.0	0.3076923076923077	0.5233137762343267	0.8736342566552455	0.7970060774961916	0.843364366806523	0.4432760812308613	0.9317186131963433	0.8597713485400057	0.8886261384579768	0	0	0.0
1	None	None	None	None	None	0	0	0.8333333333333334	5	0.14285714285714285	1	0.5	0.14285714285714285	4	1	4	1	0	0.5	3	6	0.6	9	0.1111111111111111	0.2857142857142857	0.5344252442999952	0.671957843077133	0.46498598318484996	0.8885303698427274	0.8065222745059962	0.9338452551954775	0.7986631970760308	0.8597716604394968	1.0	0.5	0.0
172	None	None	None	None	None	0.5	1	0.8333333333333334	5	0.2857142857142857	2	0.45	0.14285714285714285	4	1	4	2	0	0.8	5	4	0.6	9	0.2222222222222222	0.5	0.3026152846424931	0.880490326272497	0.6801153201245246	0.911929654299864	0.9154122617182203	0.6983294389818524	0.9517382510800501	0.8487231360589401	0.625	0.5	0.0
1136	None	None	None	None	None	0	0	0.4	2	0.8	4	0.875	0.4	4	2	2	1	0	0.5	4	2	0.4666666666666667	7	0.16666666666666666	0.8	0.6654119063717181	0.8900178868911923	0.21168039847240996	0.970481803406567	0.465472667376453	0.60940902329234	0.9379883274084043	0.8817922456434899	1.0	0.25	0.0
5000	0.04470883910189164	0.016471491689137252	0.01575865288058738	0.8243177828271928	None	0	0	0.2857142857142857	2	0.875	7	1.0	0.875	9	7	0	0	0	0.1	10	1	0.6666666666666666	10	0.0	0.4444444444444444	0.5233137762343267	0.8656033499068275	0.7970060774961916	0.8689646132037117	0.4432760812308613	0.920345700879582	0.8409203750888916	0.8876714079504934	0	0	0.0
4367	0.045131368198875435	0.016717064590774593	0.01602857568374183	0.8208219153542051	None	0	0	0.2857142857142857	2	0.875	7	1.0	0.875	9	7	0	0	0	0.1	10	1	0.6666666666666666	10	0.0	0.4444444444444444	0.5233137762343267	0.8656033499068275	0.7970060774961916	0.8689646132037117	0.4432760812308613	0.9195098643228441	0.8409203750888916	0.8872937075357454	0	0	0.0
7146	0.05318744255176703	0.03142822041631745	0.031132251128072264	0.7442973141779086	None	0	0	0.25	2	0.8888888888888888	8	1.0	0.8888888888888888	10	8	0	0	0	0.09090909090909091	11	1	0.7333333333333333	11	0.0	0.4	0.5233137762343267	0.8655835011960231	0.7628822871368269	0.8489377988129192	0.46777043473403157	0.9455824552853414	0.8371155295188344	0.895477661470903	0	0	0.0
3291	0.056462865646148684	0.029568125865905043	0.02681450491976832	0.7654947211682073	None	0	0	0.25	2	0.8888888888888888	8	1.0	0.8888888888888888	10	8	0	0	0	0.09090909090909091	11	1	0.7333333333333333	11	0.0	0.4	0.5233137762343267	0.8655835011960231	0.7628822871368269	0.8489377988129192	0.46777043473403157	0.9455824552853414	0.8371155295188344	0.895477661470903	0	0	0.0
2099	None	None	None	None	None	0	0	0.5	2	0.5	2	0.6	0.25	2	1	3	2	0	0.4	2	5	0.4	6	0.2222222222222222	0	0.518761623116616	0.9280717566962963	0.3978756581436541	0.8115925028224802	0.35336164266403325	0.8560680568775998	0.8646299673374247	0.873648843293968	0.75	0.5	0.0
4894	0.047121847849517284	0.022881851795438665	0.018749601661094805	0.7161543340272464	None	0	0	0.25	2	0.8888888888888888	8	1.0	0.8888888888888888	10	8	0	0	0	0.09090909090909091	11	1	0.7333333333333333	11	0.0	0.4	0.5233137762343267	0.8655835011960231	0.7628822871368269	0.8392019674589545	0.46777043473403157	0.9453863843981005	0.8413061099459104	0.8930254840784086	0	0	0.0
2323	None	None	None	None	None	0	0	0.1111111111111111	1	1.0	11	0.43333333333333335	0.09090909090909091	1	1	11	9	0	0.8333333333333334	5	6	0.8666666666666667	13	0.34615384615384615	0	0.7045077401188637	0.5	0.3605666495448912	0.5	0.40568659374580107	0.5	0.8214440856107745	0.5	1.0	1.0	0.03008772433364783
1195	None	None	None	None	None	0.375	3	0.7222222222222222	13	0.24	6	0.5510204081632653	0.2	14	5	12	2	0	1.0	7	7	1.8	27	0.10526315789473684	0.16666666666666666	0.8757623411737152	0.8271212578672211	0.5305063092713719	0.9048218137700673	0.5631402650149917	0.9045301057871377	0.8107334880577546	0.8830860293500841	0.5357142857142857	0.07142857142857142	0.0
3568	0.0359790884949659	0.008773906947469141	0.008175810033902633	0.8006804157282206	None	0	0	0.2857142857142857	2	0.875	7	1.0	0.875	9	7	0	0	0	0.1	10	1	0.6666666666666666	10	0.0	0.4444444444444444	0.5233137762343267	0.8656033499068275	0.7500908159355932	0.8570278473982571	0.4432760812308613	0.9221652325546758	0.8597713485400057	0.8851228012147404	0	0	0.0
2499	None	None	None	None	None	0.5	1	0.8333333333333334	5	0.0	0	0.6666666666666666	0	3	0	4	1	0	0.75	4	3	0.5333333333333333	8	0.1111111111111111	0.6666666666666666	0	0	0	0	0	0	0	0	0	0	0
2470	None	None	None	None	None	0	0	0.5	2	0.75	3	0.6666666666666666	0.25	1	1	4	3	0	1.0	3	3	0.4	6	0.25	0	0.25667057735892956	0.5	0.41708350341739087	0.5	0.6930681239130851	0.5	0.8584275432474818	0.5	1.0	1.0	0.35339299597094553
4588	0.047685868710068656	0.00786250299399727	0.00780881628333046	0.817344781544896	None	0	0	0.25	2	0.9	9	1.0	0.9	11	9	0	0	0	0.08333333333333333	12	1	0.8	12	0.0	0.36363636363636365	0.5233137762343267	0.8776747139950651	0.7287584967774623	0.8582706490726483	0.4922647882372019	0.9467921368882428	0.8625447893082903	0.9017499903683975	0	0	0.0
3856	0.03901235336714736	0.014231717022636725	0.013729231852627347	0.8258093069848443	None	0	0	0.3333333333333333	2	0.8571428571428571	6	1.0	0.8571428571428571	8	6	0	0	0	0.1111111111111111	9	1	0.6	9	0.0	0.5	0.49502985410353106	0.8662844423335663	0.7848053566319347	0.8767780764986266	0.3359495252886613	0.932023739195986	0.9024893352696124	0.8956365380043522	0	0	0.0
3635	0.10740036109189262	0.015514328930795783	0.015514328930308617	0.780727711946024	None	0	0	0.2	2	0.9230769230769231	12	1.0	0.9230769230769231	14	12	0	1	0	0.06666666666666667	15	1	1.0	15	0.5	0.2857142857142857	0.38079280160963724	0.8750903439716539	0.7287584967774623	0.845277602246514	0.4922647882372019	0.9231091292230494	0.8625447893082903	0.8852766307171427	1.0	0.07142857142857142	0.0
3905	0.0460527208207559	0.020555569011927267	0.01898786096003634	0.7347741807895063	None	0	0	0.2857142857142857	2	0.875	7	1.0	0.875	9	7	0	0	0	0.1	10	1	0.6666666666666666	10	0.0	0.4444444444444444	0.5233137762343267	0.868716236854218	0.7287584967774623	0.856124294056031	0.4922647882372019	0.952966746287061	0.8505513159236422	0.9026728416311156	0	0	0.0
59	None	None	None	None	None	0	0	0.5	4	0.5	5	0.8	0.3	4	3	7	4	0	0.6	3	5	0.8	12	0.23529411764705882	0.6666666666666666	0.5259511996478211	0.8011421124628577	0.6848400152992494	0.9291391625460588	0.6512330096310264	0.9239215076930635	0.871194142116602	0.8960994008065535	0.375	0.25	0.0
1841	None	None	None	None	None	0	0	0.42857142857142855	3	0.75	6	0.8333333333333334	0.375	3	3	6	0	0	0.3333333333333333	6	2	0.6666666666666666	10	0.0	0.75	0.4440304536343266	0.9169738020978394	0.6596707697015011	0.913408602733855	0.42696629321007357	0.7597397709342255	0.7704454086218407	0.877580995804232	0	0	0.0
2399	None	None	None	None	None	0	0	0.25	1	1.0	3	1.0	0.3333333333333333	1	1	3	3	0	0.2	1	5	0.3333333333333333	5	0.3	0	0.7278403695363003	0.5	0.24804635851559625	0.5	0.4972700383077863	0.5	0.8764511367321702	0.5	1.0	1.0	0.0
5847	0.04915390126900806	0.025290317111821434	0.01934604179345192	0.7533625421926432	None	0	0	0.25	2	0.8888888888888888	8	1.0	0.8888888888888888	10	8	0	0	0	0.09090909090909091	11	1	0.7333333333333333	11	0.0	0.6	0.49502985410353106	0.8830075995473055	0.7287584967774623	0.847762326398407	0.4922647882372019	0.946856398303176	0.8627693514308836	0.9008028655805694	0	0	0.0
3306	0.05695394416174229	0.02392128590684256	0.009034788351089566	0.6847776904027887	None	0	0	0.25	2	0.9	9	1.0	0.9	11	9	0	0	0	0.08333333333333333	12	1	0.8	12	0.0	0.36363636363636365	0.5233137762343267	0.8615733580657621	0.7970060774961916	0.8320106970624649	0.4432760812308613	0.9381436003114726	0.8147600451982874	0.8858617748220762	0	0	0.0
5517	0.0786890639651594	0.028930181104317207	0.01299478488345277	0.7371439401510274	None	0	0	0.2	2	0.9166666666666666	11	1.0	0.9166666666666666	13	11	0	0	0	0.07142857142857142	14	1	0.9333333333333333	14	0.0	0.3076923076923077	0.5233137762343267	0.8804861289202408	0.7287584967774623	0.8844956174763621	0.4922647882372019	0.9549945571984494	0.8505513159236422	0.9139272162826636	0	0	0.0
3936	0.04192195654415509	0.006121987691417091	0.0020214474350507897	0.7321627615568189	None	0	0	0.2857142857142857	2	0.875	7	1.0	0.875	9	7	0	0	0	0.1	10	1	0.6666666666666666	10	0.0	0.4444444444444444	0.5233137762343267	0.8676209478033939	0.7287584967774623	0.856124294056031	0.4922647882372019	0.952966746287061	0.8699254671250387	0.9023922278630846	0	0	0.0
1641	None	None	None	None	None	0	0	0.5	2	0.6666666666666666	2	0.8333333333333334	0	0	0	4	0	0	0.6666666666666666	2	3	0.3333333333333333	5	0.0	0.6666666666666666	0	0	0	0	0	0	0	0	0	0	0
2954	0.07148613606943259	0.026153657514759555	0.024191495552827038	0.7106403879673263	None	0	0	0.25	2	0.9	9	1.0	0.9	11	9	0	0	0	0.08333333333333333	12	1	0.8	12	0.0	0.36363636363636365	0.5233137762343267	0.8776747139950651	0.7287584967774623	0.8545831713555769	0.4922647882372019	0.9451226805733886	0.8505513159236422	0.8998842204732613	0	0	0.0
5746	0.036015489027496655	0.006947993886932135	0.006514665799223076	0.7984141903558659	None	0	0	0.2857142857142857	2	0.875	7	1.0	0.875	9	7	0	0	0	0.1	10	1	0.6666666666666666	10	0.0	0.4444444444444444	0.5233137762343267	0.8656033499068275	0.7500908159355932	0.8570278473982571	0.4432760812308613	0.9221652325546758	0.8597713485400057	0.8851228012147404	0	0	0.0
3627	0.040328764131274474	0.00982302389565508	0.009586710236313902	0.8127032444247897	None	0	0	0.3333333333333333	2	0.8571428571428571	6	1.0	0.8571428571428571	8	6	0	0	0	0.1111111111111111	9	1	0.6	9	0.0	0.5	0.49502985410353106	0.8662844423335663	0.7848053566319347	0.8767780764986266	0.3359495252886613	0.932023739195986	0.9024893352696124	0.8956365380043522	0	0	0.0
6834	0.03410521227667812	0.0065241557402437875	0.006222059956272487	0.8001766297864065	None	0	0	0.2857142857142857	2	0.875	7	1.0	0.875	9	7	0	0	0	0.1	10	1	0.6666666666666666	10	0.0	0.4444444444444444	0.5233137762343267	0.8656033499068275	0.7500908159355932	0.8570278473982571	0.4432760812308613	0.9221652325546758	0.8597713485400057	0.8851228012147404	0	0	0.0
6838	0.039349202175553544	0.009640044381339904	0.0072026111728152285	0.791573168267209	None	0	0	0.2857142857142857	2	0.875	7	1.0	0.875	9	7	0	0	0	0.1	10	1	0.6666666666666666	10	0.0	0.4444444444444444	0.4667459319727355	0.8706747245036528	0.7287584967774623	0.8552157797613804	0.4922647882372019	0.9291590099413629	0.9177278680520324	0.8894985965144766	0	0	0.0
4349	0.10493639966642593	0.02600234742814629	0.024519781571549982	0.6946849190612476	None	0	0	0.2	2	0.9230769230769231	12	1.0	0.9230769230769231	14	12	0	1	0	0.06666666666666667	15	1	1.0	15	0.5	0.2857142857142857	0.38079280160963724	0.8750903439716539	0.7287584967774623	0.845277602246514	0.4922647882372019	0.9231091292230494	0.8625447893082903	0.8852766307171427	1.0	0.07142857142857142	0.0
2913	0.0037527359639485986	0.0015016558018453832	0.0005273716170529943	0.9868405557076247	None	0.5	1	0.6666666666666666	4	0.5714285714285714	4	0.42857142857142855	0.5714285714285714	8	4	0	0	0	0.42857142857142855	3	7	0.6	9	0.0	1.0	0.5829798990120538	0.5751776560145947	0.7863399179171261	0.7569730363640317	0.4432760812308613	0.9391493636291006	0.8112127145306253	0.8008962117984598	0	0	0.0
1189	None	None	None	None	None	0	0	0.08333333333333333	1	1.0	15	0.5151515151515151	0.6666666666666666	11	10	5	3	0	0.2727272727272727	3	11	1.1333333333333333	17	0.23076923076923078	0.42857142857142855	0.7269831921519223	0.9320474822961387	0.6367187582974624	0.8864991192385919	0.36526994240742133	0.8314405278298035	0.914602557875118	0.8899246579072612	0.18181818181818182	0.09090909090909091	0.0
3466	0.01644251595524798	0.0106821154976814	-0.006790487816859541	0.8247177736419844	None	0	0	0.3333333333333333	2	0.8333333333333334	5	1.0	0.8333333333333334	7	5	0	0	0	0.125	8	1	0.5333333333333333	8	0.0	0.5714285714285714	0.4667459319727355	0.8801830681650009	0.7287584967774623	0.8728535338754231	0.4922647882372019	0.9203600170749597	0.8147600451982874	0.893081776565794	0	0	0.0
6661	0.060196720375829266	0.023174885768681232	0.01011572895754182	0.7646468588280475	None	0	0	0.25	2	0.8888888888888888	8	1.0	0.8888888888888888	10	8	0	2	0	0.09090909090909091	11	1	0.7333333333333333	11	1.0	0.4	0.5233137762343267	0.8901047268176944	0.7287584967774623	0.8486361727377463	0.4922647882372019	0.9472544774997406	0.8988887124925093	0.9033151501641515	0.55	0.1	0.0
2984	0.004122301819203735	0.001209925129148912	8.989162932069855e-05	0.9721361727253904	None	0.5	1	0.6666666666666666	4	0.5	3	0.4444444444444444	0.5	7	3	0	0	0	0.5	3	6	0.5333333333333333	8	0.0	1.0	0.6046926731006068	0.6471526314752369	0.7756737583380606	0.7676219693896867	0.4432760812308613	0.9483684419400178	0.8114049290710126	0.8278828293492357	0	0	0.0
2695	0.0005513925113286824	5.6248375658710947e-05	6.494635991066375e-06	0.9973896495336309	None	0	0	0.6	3	0.4	2	0.5833333333333334	0.2	2	1	4	1	0	0.75	3	4	0.4666666666666667	7	0.09090909090909091	0	0.4722517583117418	0.9701308754386706	0.297831313022846	0.6589175564212403	0.40951350501380873	0.5423246737669436	0.8611730885984552	0.8078750649056451	1.0	0.5	0.0
3021	0.04333390070955477	0.010854843295695986	0.0005217957278023712	0.9613945701412159	None	0.25	1	0.5	5	0.6153846153846154	8	0.3	0.6153846153846154	11	8	3	1	0	0.5	10	5	1.0	15	0.14285714285714285	0.4	0.5796548912805518	0.8037444543846308	0.7939369549258087	0.7384811456967408	0.4432760812308613	0.9561394191122401	0.8147600451982874	0.8633361932634983	1.0	0	0.0
5682	0.036421872104392135	0.007644032504034424	0.00764113448456987	0.7972415947450686	None	0	0	0.2857142857142857	2	0.875	7	1.0	0.875	9	7	0	0	0	0.1	10	1	0.6666666666666666	10	0.0	0.4444444444444444	0.5233137762343267	0.8656033499068275	0.7500908159355932	0.8570278473982571	0.4432760812308613	0.920345700879582	0.8505513159236422	0.8842699147992816	0	0	0.0
2693	0.0037999507562917964	0.0003173505509187821	-0.0001338445504932203	0.9835595518414698	None	0	0	0.5	2	0.75	3	0.5	0.5	2	2	3	2	0	0.75	3	4	0.4	6	0.2	0	0.4368441024532294	0.6457886277636712	0.7516261001545483	0.7676285972159511	0.6653372668875871	0.5230926070616169	0.806014428599499	0.6523370469321517	0.75	0	0.3022858294980435
1770	None	None	None	None	None	1.0	1	1.0	4	0.0	0	0.5555555555555556	0	1	0	3	2	0	1.0	3	3	0.3333333333333333	5	0.2222222222222222	1.0	0	0	0	0	0	0	0	0	0	0	0
1806	None	None	None	None	None	0	0	0.2857142857142857	2	0.75	6	0.5	0.5	5	4	4	1	0	0.8	4	5	0.6666666666666666	10	0.09090909090909091	0.5	0.6151953349144403	0.7264137940437392	0.41108391269418354	0.7830748356834061	0.4326116343882115	0.9218305775955622	0.7690039029382126	0.828621265077216	1.0	0.2	0.0
4131	0.02755824570550077	0.006642329301391532	0.006316055040197722	0.583810971360659	None	0	0	0.3333333333333333	2	0.8571428571428571	6	1.0	0.8571428571428571	8	6	0	0	0	0.1111111111111111	9	1	0.6	9	0.0	0.5	0.49502985410353106	0.8621861661533555	0.7954715162110002	0.8777548955333452	0.3217409105759767	0.8207115742354611	0.8960474352220291	0.8551230850445279	0	0	0.0
1344	None	None	None	None	None	0	0	0.6666666666666666	2	0.5	1	0.6666666666666666	0	2	0	1	0	0	0.6666666666666666	3	2	0.26666666666666666	4	0.0	0.6666666666666666	0	0	0	0	0	0	0	0	0	0	0
7171	0.03446308203207366	0.006511116974422805	0.006131400005556165	0.800704798782373	None	0	0	0.2857142857142857	2	0.875	7	1.0	0.875	9	7	0	0	0	0.1	10	1	0.6666666666666666	10	0.0	0.4444444444444444	0.5233137762343267	0.8656033499068275	0.7500908159355932	0.8570278473982571	0.4432760812308613	0.920345700879582	0.8505513159236422	0.8842699147992816	0	0	0.0
1718	None	None	None	None	None	0.5	1	0.8333333333333334	5	0.16666666666666666	1	0.6666666666666666	0	3	0	4	1	0	0.75	3	4	0.5333333333333333	8	0.1111111111111111	0.8	0	0	0	0	0	0	0	0	0	0	0
5430	0.042128506878250774	0.011362276156068224	0.010978361257563707	0.825215182971458	None	0	0	0.3333333333333333	2	0.8571428571428571	6	1.0	0.8571428571428571	8	6	0	0	0	0.1111111111111111	9	1	0.6	9	0.0	0.5	0.49502985410353106	0.8662844423335663	0.7848053566319347	0.8767780764986266	0.34623526407914695	0.9303524616490061	0.8960474352220291	0.8948210449299386	0	0	0.0
3319	0.03977794263044115	0.00477455358278628	0.0013333147954746668	0.7815854273901285	None	0	0	0.3333333333333333	2	0.8571428571428571	6	1.0	0.8571428571428571	8	6	0	0	0	0.1111111111111111	9	1	0.6	9	0.0	0.5	0.49502985410353106	0.8662844423335663	0.7848053566319347	0.8767780764986266	0.3359495252886613	0.932023739195986	0.9024893352696124	0.8956365380043522	0	0	0.0
4602	0.07297394393170609	0.0258082754663501	0.013490896854671636	0.7526475923438745	None	0	0	0.2	2	0.9166666666666666	11	1.0	0.9166666666666666	13	11	0	0	0	0.07142857142857142	14	1	0.9333333333333333	14	0.0	0.3076923076923077	0.5233137762343267	0.8754766033131364	0.7287584967774623	0.8459862433079886	0.4922647882372019	0.9517216718376744	0.8576224750652833	0.9012930663910476	0	0	0.0
3084	0.048105523211638544	0.020605579622866847	0.015956974958760136	0.7175563760384336	None	0	0	0.25	2	0.8888888888888888	8	1.0	0.8888888888888888	10	8	0	0	0	0.09090909090909091	11	1	0.7333333333333333	11	0.0	0.4	0.5233137762343267	0.8655835011960231	0.7628822871368269	0.8489377988129192	0.46777043473403157	0.9453863843981005	0.8400923387446573	0.8953589209525195	0	0	0.0
418	None	None	None	None	None	0	0	0.17647058823529413	3	0.8695652173913043	20	0.16025641025641027	0.782608695652174	19	18	5	2	0	0.9230769230769231	12	13	1.6666666666666667	25	0.15384615384615385	0.08333333333333333	0.6027449872027943	0.9081149233415206	0.5427902169634592	0.8377548733385796	0.3094980992054493	0.8084940755937454	0.8007177348906115	0.8570377527760217	0.5263157894736842	0.3157894736842105	0.0
410	None	None	None	None	None	0	0	0.16666666666666666	2	0.9375	15	0.28125	0.75	13	12	4	7	0	1.0	8	8	1.2	18	0.6363636363636364	0.11764705882352941	0.23120399878067338	0.9593448682465623	0.559042355425817	0.8555659698791903	0.30941666278216784	0.9552910431995072	0.934222805597265	0.9350694577388361	0.07692307692307693	0.23076923076923078	0.0
4582	0.06916795738722599	0.02239665754947924	-0.011436829241669052	0.6826859789101375	None	0	0	0.2222222222222222	2	0.9090909090909091	10	1.0	0.9090909090909091	12	10	0	0	0	0.07692307692307693	13	1	0.8666666666666667	13	0.0	0.3333333333333333	0.5233137762343267	0.8760784917501664	0.7628822871368269	0.8489647388805709	0.46777043473403157	0.9396093418873972	0.8597713485400057	0.8949483436683785	0	0	0.0
1514	None	None	None	None	None	0	0	0.3333333333333333	1	1.0	2	0.6666666666666666	0.5	2	1	1	0	0	0.6666666666666666	3	2	0.26666666666666666	4	0.0	0	0.6666125582648427	0.9192933743135024	0.6618385338074322	0.8525470257013489	0.6022551820229147	0.7634122134202914	0.6317173895366188	0.856476426877545	0	0	0.0
3990	0.05049072170544558	0.022448817598532636	0.016917713383177845	0.7072285047233131	None	0	0	0.25	2	0.8888888888888888	8	1.0	0.8888888888888888	10	8	0	0	0	0.09090909090909091	11	1	0.7333333333333333	11	0.0	0.4	0.5233137762343267	0.8784603227305864	0.7628822871368269	0.8489377988129192	0.46777043473403157	0.9455824552853414	0.8611638777212347	0.8990257577944432	0	0	0.0
3495	0.04941710278297879	0.020169110068569383	0.015112204796485503	0.716725579386341	None	0	0	0.25	2	0.8888888888888888	8	1.0	0.8888888888888888	10	8	0	0	0	0.09090909090909091	11	1	0.7333333333333333	11	0.0	0.4	0.5233137762343267	0.8655835011960231	0.7628822871368269	0.8489377988129192	0.46777043473403157	0.9453863843981005	0.8400923387446573	0.8953589209525195	0	0	0.0
3107	0.04424352429093008	0.018807719113039002	0.018803511028451892	0.8058371545578208	None	0	0	0.2857142857142857	2	0.875	7	1.0	0.875	9	7	0	0	0	0.1	10	1	0.6666666666666666	10	0.0	0.4444444444444444	0.5233137762343267	0.8656033499068275	0.7970060774961916	0.8689646132037117	0.4432760812308613	0.9195098643228441	0.8625447893082903	0.8872937075357454	0	0	0.0
5046	0.0458073714326363	0.022120165464890873	0.022113773138654945	0.7639453494746817	None	0	0	0.2857142857142857	2	0.875	7	1.0	0.875	9	7	0	0	0	0.1	10	1	0.6666666666666666	10	0.0	0.4444444444444444	0.5233137762343267	0.868716236854218	0.7287584967774623	0.856124294056031	0.4922647882372019	0.952966746287061	0.8505513159236422	0.9026728416311156	0	0	0.0
3630	0.010444888809922967	0.0016892741321813275	0.0008878600288315719	0.9954160783737048	None	0	0	0.3333333333333333	2	0.8333333333333334	5	1.0	0.8333333333333334	7	5	0	0	0	0.125	8	1	0.5333333333333333	8	0.0	0.2857142857142857	0.4667459319727355	0.8841468871497573	0.7287584967774623	0.8558119260869389	0.5176129437474166	0.9497133939681227	0.8227235931878463	0.9046980728183924	0	0	0.0
5060	0.04423925040944901	0.020544256442086323	0.019950346901197263	0.7329165047359871	None	0	0	0.2857142857142857	2	0.875	7	1.0	0.875	9	7	0	0	0	0.1	10	1	0.6666666666666666	10	0.0	0.4444444444444444	0.5233137762343267	0.868716236854218	0.7287584967774623	0.856124294056031	0.4922647882372019	0.952966746287061	0.8505513159236422	0.9026728416311156	0	0	0.0
2571	0.0017304339152041713	8.386198108369289e-05	-4.608591425056777e-05	0.9957434594854209	None	1.0	1	0.8	4	0.0	0	0.5833333333333334	0	3	0	3	1	0	0.75	4	3	0.4666666666666667	7	0.14285714285714285	0.4	0	0	0	0	0	0	0	0	0	0	0
2996	0.047840873853243364	0.020845293000505284	0.01599174428264767	0.7164839085577426	None	0	0	0.25	2	0.8888888888888888	8	1.0	0.8888888888888888	10	8	0	0	0	0.09090909090909091	11	1	0.7333333333333333	11	0.0	0.4	0.5233137762343267	0.8655835011960231	0.7628822871368269	0.8489377988129192	0.46777043473403157	0.9453863843981005	0.8400923387446573	0.8953589209525195	0	0	0.0
4258	0.04444086133989462	0.007860248374416774	0.007029701118260523	0.7836615897696879	None	0	0	0.2857142857142857	2	0.875	7	1.0	0.875	9	7	0	0	0	0.1	10	1	0.6666666666666666	10	0.0	0.4444444444444444	0.4667459319727355	0.8675188691281635	0.8408522164864071	0.8812972487735508	0.20020573992109206	0.8274168030976723	0.9335797999885544	0.8602217406355563	0	0	0.0
5875	0.06449351693517812	0.030595620230136025	0.030432431996497353	0.7533014621915934	None	0	0	0.25	2	0.9	9	1.0	0.9	11	9	0	0	0	0.08333333333333333	12	1	0.8	12	0.0	0.36363636363636365	0.5233137762343267	0.8745562003194952	0.7287584967774623	0.8385544840871249	0.4922647882372019	0.9416195514009805	0.8505513159236422	0.893150163545185	0	0	0.0
3143	0.0277837569427784	0.00583659776450926	-0.005177506951641941	0.8202699952273427	None	0	0	0.3333333333333333	2	0.8571428571428571	6	1.0	0.8571428571428571	8	6	0	0	0	0.1111111111111111	9	1	0.6	9	0.0	0.5	0.49502985410353106	0.8621861661533555	0.7954715162110002	0.8777548955333452	0.3217409105759767	0.8257401831580709	0.9037676814743698	0.8565443117875845	0	0	0.0
3628	0.10535567760340599	0.02373185693038394	0.02302796959787809	0.6632411425247543	None	0	0	0.2	2	0.9230769230769231	12	1.0	0.9230769230769231	14	12	0	1	0	0.06666666666666667	15	1	1.0	15	0.5	0.2857142857142857	0.38079280160963724	0.8750903439716539	0.7287584967774623	0.845277602246514	0.4922647882372019	0.9231091292230494	0.8625447893082903	0.8852766307171427	1.0	0.07142857142857142	0.0
1678	None	None	None	None	None	0	0	0.4	2	0.8	4	1.0	0.8	6	4	0	0	0	0.14285714285714285	7	1	0.4666666666666667	7	0.0	1.0	0.49502985410353106	0.8554839084997473	0.7394246563565278	0.8605892457461723	0.46777043473403157	0.9302268299351188	0.8088356959242331	0.8872428828663164	0	0	0.0
5040	0.04474900116670456	0.019512736200752907	0.018938549402557656	0.7339134148877671	None	0	0	0.2857142857142857	2	0.875	7	1.0	0.875	9	7	0	0	0	0.1	10	1	0.6666666666666666	10	0.0	0.4444444444444444	0.5233137762343267	0.868716236854218	0.7287584967774623	0.856124294056031	0.4922647882372019	0.9541092604978625	0.8597713485400057	0.9034254799846465	0	0	0.0
6147	0.045424036974080505	0.01282466607993755	0.012698229278183138	0.7955958436628017	None	0	0	0.2857142857142857	2	0.875	7	1.0	0.875	9	7	0	0	0	0.1	10	1	0.6666666666666666	10	0.0	0.4444444444444444	0.5233137762343267	0.8656033499068275	0.7970060774961916	0.8689646132037117	0.4432760812308613	0.920345700879582	0.8409203750888916	0.8876714079504934	0	0	0.0
6425	0.0593770745927218	0.032191179256858694	0.02618692940359202	0.7344363582122093	None	0	0	0.25	2	0.9	9	1.0	0.9	11	9	0	0	0	0.08333333333333333	12	1	0.8	12	0.0	0.36363636363636365	0.5233137762343267	0.8705962962609338	0.7287584967774623	0.8665161286999884	0.4432760812308613	0.9384791276410921	0.8227235931878463	0.8972659333736298	0	0	0.0
5161	0.07189568472906069	0.012796796124654444	0.0059266388483308705	0.7891776184514219	None	0	0	0.25	2	0.9	9	1.0	0.9	11	9	0	0	0	0.08333333333333333	12	1	0.8	12	0.0	0.36363636363636365	0.5233137762343267	0.9378829511998799	0.7287584967774623	0.8408037276827528	0.4922647882372019	0.94533584208686	0.8576224750652833	0.9175654314939007	0	0	0.0
3841	0.03756110485539379	0.006672972823836296	0.006063142024770931	0.7944963748121383	None	0	0	0.3333333333333333	2	0.8571428571428571	6	1.0	0.8571428571428571	8	6	0	0	0	0.1111111111111111	9	1	0.6	9	0.0	0.5	0.49502985410353106	0.8662844423335663	0.7848053566319347	0.8767780764986266	0.3359495252886613	0.932023739195986	0.9024893352696124	0.8956365380043522	0	0	0.0
1744	None	None	None	None	None	0	0	0.75	3	0.5	2	0.6	0.5	5	2	0	1	0	0.4	5	2	0.4	6	1.0	0.5	0.6360903377756159	0.7697753088142449	0.1	0.8005288376468367	0.7507553715437771	0.6068758068832704	0.944607168895384	0.733075228387455	1.0	0.2	0.0
3633	0.08507092378442699	0.011107044158970063	0.010805031084208053	0.6796557309288398	None	0	0	0.16666666666666666	2	0.9333333333333333	14	1.0	0.9333333333333333	16	14	0	1	0	0.058823529411764705	17	1	1.1333333333333333	17	0.5	0.25	0.38079280160963724	0.8822022965402395	0.7539350839231934	0.8398460423248238	0.46777043473403157	0.9109136261371192	0.8625447893082903	0.8806351986812542	1.0	0.0625	0.0
2165	None	None	None	None	None	0.3333333333333333	1	0.625	5	0.4444444444444444	4	0.6875	0.2222222222222222	7	2	3	2	0	1.0	4	4	0.7333333333333333	11	0.4	0.5714285714285714	0.4775981746181155	0.813109658058338	0.5707497646951399	0.9274422696661572	0.41567356217317686	0.8469062902414801	0.7826962698061292	0.8709791404274061	0.7142857142857142	0.42857142857142855	0.0
2546	None	None	None	None	None	0.25	1	0.4	4	0.6153846153846154	8	0.4166666666666667	0.38461538461538464	7	5	7	2	0	0.25	12	3	1.0	15	0.125	0.15384615384615385	0.6865489883009334	0.7245416745339269	0.23292310170532654	0.8409322890452432	0.6388807596769128	0.5683713696204079	0.8844622349368485	0.7249529382067247	0.5714285714285714	1.0	0.0
1125	None	None	None	None	None	0	0	0.1111111111111111	1	1.0	11	0.6190476190476191	0.5454545454545454	7	6	5	6	0	0.42857142857142855	3	7	0.8666666666666667	13	0.46153846153846156	0.6	0.7269831921519223	0.8602980002859217	0.5996375371700693	0.9130715411954442	0.36526994240742133	0.8069587857101211	0.8003182724011959	0.8660668886264988	0.14285714285714285	0.14285714285714285	0.0
1654	None	None	None	None	None	0	0	0.3333333333333333	1	1.0	2	0.6666666666666666	0.5	2	1	1	0	0	0.6666666666666666	3	2	0.26666666666666666	4	0.0	0	0.6666125582648427	0.9192933743135024	0.6618385338074322	0.8525470257013489	0.6022551820229147	0.7634122134202914	0.6317173895366188	0.856476426877545	0	0	0.0
1552	None	None	None	None	None	0	0	1.0	2	0.0	0	0.75	0	1	0	1	0	0	1.0	2	2	0.2	3	0.0	0	0	0	0	0	0	0	0	0	0	0	0
5806	0.044899716173979136	0.020007377726976187	0.01999367271301623	0.7573113630555941	None	0	0	0.2857142857142857	2	0.875	7	1.0	0.875	9	7	0	0	0	0.1	10	1	0.6666666666666666	10	0.0	0.4444444444444444	0.5233137762343267	0.868716236854218	0.7287584967774623	0.856124294056031	0.4922647882372019	0.952966746287061	0.8505513159236422	0.9026728416311156	0	0	0.0
6306	0.05638799451549691	0.03163472044502726	0.03036512792476721	0.7429882192126644	None	0	0	0.25	2	0.8888888888888888	8	1.0	0.8888888888888888	10	8	0	0	0	0.09090909090909091	11	1	0.7333333333333333	11	0.0	0.4	0.5233137762343267	0.8655835011960231	0.7628822871368269	0.8489377988129192	0.46777043473403157	0.9455824552853414	0.8371155295188344	0.895477661470903	0	0	0.0
2856	0.006231199596095947	0.00028238828560013247	0.00026907648938932576	0.9937234620324834	None	0	0	0.75	3	0.5	2	0.5	0.5	3	2	2	2	0	0.75	3	4	0.4	6	0.2857142857142857	1.0	0.4078333936893346	0.9309343658027849	0.49175355210712796	0.9343153658344264	0.4513056937130819	0.9172152309601648	0.9311324382750619	0.9278234450753343	0.6666666666666666	0.3333333333333333	0.0
6681	0.03893507935813412	0.009484443146835018	0.007368995459683307	0.8376074873796634	None	0	0	0.2857142857142857	2	0.875	7	1.0	0.875	9	7	0	2	0	0.1	10	1	0.6666666666666666	10	1.0	0.4444444444444444	0.5233137762343267	0.8859845153525951	0.7287584967774623	0.8598652585289642	0.4922647882372019	0.9517203082189774	0.8625447893082903	0.9073695787915609	0.5555555555555556	0.1111111111111111	0.0
4112	0.06414953073403451	0.019125829535661266	0.007551216541082484	0.7462824343867795	None	0	0	0.25	2	0.9	9	1.0	0.9	11	9	0	0	0	0.08333333333333333	12	1	0.8	12	0.0	0.36363636363636365	0.5233137762343267	0.8615733580657621	0.7970060774961916	0.8320106970624649	0.4432760812308613	0.9396788510012264	0.8235047072257388	0.8867608481428544	0	0	0.0
4549	0.06451099320845877	0.027941463550069278	0.016000744674888275	0.7807259949362177	None	0	0	0.18181818181818182	2	0.9285714285714286	13	1.0	0.9285714285714286	15	13	0	1	0	0.0625	16	1	1.0666666666666667	16	0.5	0.26666666666666666	0.5233137762343267	0.8703683018236658	0.7287584967774623	0.8170752842582254	0.4922647882372019	0.9542170988383014	0.8311858337380646	0.8952899067048093	1.0	0	0.0
2947	0.0712884929498182	0.019991388497816807	0.01893833895189698	0.693746506094272	None	0	0	0.25	2	0.9	9	1.0	0.9	11	9	0	0	0	0.08333333333333333	12	1	0.8	12	0.0	0.36363636363636365	0.5233137762343267	0.8776747139950651	0.7287584967774623	0.8545831713555769	0.4922647882372019	0.9448528740336929	0.8625447893082903	0.8997282521989447	0	0	0.0
6747	0.05908047093249722	0.032089809951777314	0.027522619352794864	0.7307274949392285	None	0	0	0.25	2	0.9	9	1.0	0.9	11	9	0	0	0	0.08333333333333333	12	1	0.8	12	0.0	0.36363636363636365	0.5233137762343267	0.8705962962609338	0.7287584967774623	0.8665161286999884	0.4432760812308613	0.9384791276410921	0.8227235931878463	0.8972659333736298	0	0	0.0
887	None	None	None	None	None	1.0	1	1.0	4	0.25	1	0.5	0	3	0	2	1	0	0.75	3	4	0.4	6	0.2	1.0	0	0	0	0	0	0	0	0	0	0	0
2228	None	None	None	None	None	0.5	1	0.6666666666666666	4	0.5	3	0.4444444444444444	0.5	7	3	0	0	0	0.5	6	3	0.5333333333333333	8	0.0	1.0	0.5796548912805518	0.8823668523490645	0.7287584967774623	0.8311763562672728	0.4922647882372019	0.9507617602397569	0.8147600451982874	0.8993363599906214	0	0	0.0
3579	0.04477708916380533	0.017902086260525626	0.01733271077345397	0.8205818074224778	None	0	0	0.2857142857142857	2	0.875	7	1.0	0.875	9	7	0	0	0	0.1	10	1	0.6666666666666666	10	0.0	0.4444444444444444	0.5233137762343267	0.8656033499068275	0.7970060774961916	0.8689646132037117	0.4432760812308613	0.9195098643228441	0.8409203750888916	0.8872937075357454	0	0	0.0
499	None	None	None	None	None	0	0	0	0	0	0	1.0	0	0	0	0	1	0	1.0	1	1	0.06666666666666667	1	0.25	0	0	0	0	0	0	0	0	0	0	0	0
6676	0.03773380331919446	0.011537889725705134	0.009029230062808898	0.8601165654789932	None	0	0	0.3333333333333333	2	0.8571428571428571	6	1.0	0.8571428571428571	8	6	0	0	0	0.1111111111111111	9	1	0.6	9	0.0	0.25	0.3222878072690172	0.8587594313268245	0.7565185105325879	0.8754900987827889	0.34623526407914695	0.8666908716432278	0.9260436860797056	0.867129285122146	0	0	0.0
2305	None	None	None	None	None	0	0	0.6666666666666666	2	0.5	1	1.0	0.5	2	1	1	0	0	0.25	4	1	0.26666666666666666	4	0.0	0.6666666666666666	0.6666125582648427	0.9192933743135024	0.6618385338074322	0.8525470257013489	0.6022551820229147	0.7634122134202914	0.6317173895366188	0.856476426877545	0	0	0.0
1638	None	None	None	None	None	0	0	0.5	4	0.4444444444444444	4	0.5238095238095238	0.4444444444444444	5	4	5	1	0	0.42857142857142855	3	7	0.7333333333333333	11	0.07692307692307693	0.4444444444444444	0.8520260148749813	0.8088050526114213	0.5924842037965182	0.6271711689777295	0.2449297795925082	0.9370177486012857	0.9232344020416328	0.825500966097959	1.0	0.2	0.0
7333	0.04785235058214043	0.0076469646486525145	0.005284543022501616	0.7643197959186045	None	0	0	0.25	2	0.8888888888888888	8	1.0	0.8888888888888888	10	8	0	0	0	0.09090909090909091	11	1	0.7333333333333333	11	0.0	0.4	0.49502985410353106	0.8630822282081119	0.7848053566319347	0.859278034549748	0.34623526407914695	0.9514343093747902	0.8994364414196598	0.9010099006092267	0	0	0.0
4105	0.04453750400208145	0.0189345986858416	0.018264529485187062	0.7927478353531454	None	0	0	0.2857142857142857	2	0.875	7	1.0	0.875	9	7	0	0	0	0.1	10	1	0.6666666666666666	10	0.0	0.4444444444444444	0.5233137762343267	0.868716236854218	0.7287584967774623	0.8465689397391142	0.4922647882372019	0.952966746287061	0.8576224750652833	0.9004385560266007	0	0	0.0
6903	0.04438893539555796	0.013290653307719912	0.013162516045102341	0.7941343725025318	None	0	0	0.2857142857142857	2	0.875	7	1.0	0.875	9	7	0	0	0	0.1	10	1	0.6666666666666666	10	0.0	0.4444444444444444	0.5233137762343267	0.8656033499068275	0.7970060774961916	0.8689646132037117	0.4432760812308613	0.9221652325546758	0.8519876281630643	0.8885023874509398	0	0	0.0
2513	None	None	None	None	None	0	0	1.0	2	0.0	0	0.75	0	0	0	2	0	0	1.0	2	2	0.2	3	0.0	0	0	0	0	0	0	0	0	0	0	0	0
5690	0.05618024773119035	0.019502687910303036	0.01880893301311789	0.7637739122993127	None	0	0	0.25	2	0.9	9	1.0	0.9	11	9	0	0	0	0.08333333333333333	12	1	0.8	12	0.0	0.36363636363636365	0.5233137762343267	0.8705962962609338	0.7287584967774623	0.8665161286999884	0.4432760812308613	0.9384791276410921	0.8147600451982874	0.8972659333736298	0	0	0.0
2102	None	None	None	None	None	0	0	0.6666666666666666	4	0.2857142857142857	2	0.75	0	0	0	8	4	0	0.75	3	4	0.6	9	0.2	0.6666666666666666	0	0	0	0	0	0	0	0	0	0	0
3946	0.04687003750646087	0.01405222304653145	0.014016382447420324	0.8002275411002224	None	0	0	0.2857142857142857	2	0.875	7	1.0	0.875	9	7	0	0	0	0.1	10	1	0.6666666666666666	10	0.0	0.4444444444444444	0.5233137762343267	0.8656033499068275	0.7970060774961916	0.8689646132037117	0.4432760812308613	0.920345700879582	0.8409203750888916	0.8876714079504934	0	0	0.0
2550	None	None	None	None	None	1.0	1	0.8	4	0.0	0	0.5833333333333334	0	3	0	3	1	0	0.75	4	3	0.4666666666666667	7	0.14285714285714285	0.4	0	0	0	0	0	0	0	0	0	0	0
3626	0.01904732951530884	0.006441553093459381	0.0006899976742420924	0.9858170992015582	None	0	0	0.3333333333333333	2	0.8333333333333334	5	1.0	0.8333333333333334	7	5	0	0	0	0.125	8	1	0.5333333333333333	8	0.0	0.5714285714285714	0.5233137762343267	0.802908718408899	0.7939369549258087	0.8364664419658545	0.5176129437474166	0.9738327606233679	0.8999244734955437	0.9018387794927097	0	0	0.0
1937	None	None	None	None	None	1.0	1	0.8	4	0.4	2	0.7777777777777778	0	2	0	4	1	0	1.0	3	3	0.4666666666666667	7	0.1	0.5	0	0	0	0	0	0	0	0	0	0	0
2037	None	None	None	None	None	0	0	0.4	2	0.6	3	0.4666666666666667	0.2	1	1	5	2	0	0.6	3	5	0.4666666666666667	7	0.14285714285714285	0	0.7278403695363003	0.5	0.24804635851559625	0.5	0.4972700383077863	0.5	0.8764511367321702	0.5	1.0	1.0	0.0
4272	0.09457430193265033	0.019518945358462225	0.017451912279647725	0.7763041944324958	None	0	0	0.2	2	0.9166666666666666	11	1.0	0.9166666666666666	13	11	0	1	0	0.07142857142857142	14	1	0.9333333333333333	14	0.5	0.3076923076923077	0.38079280160963724	0.8821146414635505	0.7287584967774623	0.8445224223946908	0.4922647882372019	0.924536653008082	0.8625447893082903	0.8879703648713692	1.0	0.07692307692307693	0.0
7296	0.05708295599686881	0.022443666077440846	0.022049504779583094	0.7376830047601666	None	0	0	0.25	2	0.8888888888888888	8	1.0	0.8888888888888888	10	8	0	0	0	0.09090909090909091	11	1	0.7333333333333333	11	0.0	0.4	0.49502985410353106	0.875538704473229	0.7287584967774623	0.8449392771547144	0.5049388659923093	0.9485151195082168	0.8943635460720406	0.8990428045447593	0	0	0.0
459	None	None	None	None	None	0	0	0.5	1	1.0	1	1.0	1.0	2	1	0	1	0	0.3333333333333333	1	3	0.2	3	0.3333333333333333	0	0.40013859030754306	0.8393326360690491	0.59421426274692	0.9546233244609231	0.6147531803297006	0.9597450320286145	0.9433256401361608	0.9323697814682977	1.0	0	0.0
705	None	None	None	None	None	0	0	0.75	3	0.0	0	0.8333333333333334	0	2	0	2	0	0	0.6666666666666666	2	3	0.3333333333333333	5	0.0	0	0	0	0	0	0	0	0	0	0	0	0
6888	0.030810597696701348	0.0058239290761058935	0.005712820095043791	0.7615074577706713	None	0	0	0.2857142857142857	2	0.875	7	1.0	0.875	9	7	0	0	0	0.1	10	1	0.6666666666666666	10	0.0	0.4444444444444444	0.5233137762343267	0.8623310632096508	0.7500908159355932	0.8482823855902772	0.4432760812308613	0.8224521753175532	0.865713269851828	0.8450565663369503	0	0	0.0
4990	0.07235376470610594	0.02804292087901566	0.02475592170168232	0.7320393576230433	None	0	0	0.25	2	0.9	9	1.0	0.9	11	9	0	0	0	0.08333333333333333	12	1	0.8	12	0.0	0.36363636363636365	0.5233137762343267	0.8776747139950651	0.7287584967774623	0.8468655420817323	0.4922647882372019	0.9448528740336929	0.8705772594402675	0.8978854689695369	0	0	0.0
290	None	None	None	None	None	0	0	0.5	2	0.6666666666666666	2	0.625	0.3333333333333333	2	1	2	0	0	0.5	4	2	0.3333333333333333	5	0.0	0.5	0.4097823170058108	0.5343964705689197	0.7689511506476496	0.6034792517592025	0.846025864304836	0.6332616095420763	0.8740862880683303	0.5909773676104861	0	0	0.0
3483	0.04482252305888799	0.019538647772739916	0.0191675313461934	0.7391970060949259	None	0	0	0.2857142857142857	2	0.875	7	1.0	0.875	9	7	0	0	0	0.1	10	1	0.6666666666666666	10	0.0	0.4444444444444444	0.5233137762343267	0.868716236854218	0.7287584967774623	0.856124294056031	0.4922647882372019	0.952966746287061	0.8505513159236422	0.9026728416311156	0	0	0.0
2520	None	None	None	None	None	0	0	0.75	3	0.3333333333333333	1	0.625	0	0	0	4	3	0	0.5	4	2	0.3333333333333333	5	0.25	0.6666666666666666	0	0	0	0	0	0	0	0	0	0	0
[truncated: 6,322 more rows]
