# Supplementary material for: Constrained by Design: Influence of Genetic Encodings on Evolved Traits of Robots
Source: Front Robot AI. 2021 Jun 15;8:672379. doi: 10.3389/frobt.2021.672379 (PMC8239187; doi:10.3389/frobt.2021.672379)
Supplement: Supplementary file 1 [file DataSheet3.ZIP › plasticodingrep_plane_14_snapshots_ids.tsv]

generation	robot_id	fitness	novelty	novelty_pop	cons_fitness
145	7113	0.0290680884853344	None	0.0	0.0290680884853344
145	7053	0.031287737056673884	None	0.0	0.031287737056673884
145	7233	0.022727772441122503	None	0.0	0.022727772441122503
145	7334	0.01968610987129983	None	0.0	0.01968610987129983
145	7220	0.029716033709675113	None	0.0	0.029716033709675113
145	7264	0.0323432683992701	None	0.0	0.0323432683992701
145	7319	0.029411493425372342	None	0.0	0.029411493425372342
145	5799	0.032020020732131026	None	0.0	0.032020020732131026
145	7217	0.020336991694047908	None	0.0	0.020336991694047908
145	7257	0.029298945669992492	None	0.0	0.029298945669992492
145	7304	0.02998769417739477	None	0.0	0.02998769417739477
145	6881	0.028475204018333877	None	0.0	0.028475204018333877
145	7259	0.028477273818675864	None	0.0	0.028477273818675864
145	7071	0.028665754765134985	None	0.0	0.028665754765134985
145	7286	0.02015084151506817	None	0.0	0.02015084151506817
145	7157	0.02998295087137022	None	0.0	0.02998295087137022
145	6792	0.03024767955772606	None	0.0	0.03024767955772606
145	7177	0.025550307980707784	None	0.0	0.025550307980707784
145	7263	0.03050075539094358	None	0.0	0.03050075539094358
145	6874	0.027889537077633635	None	0.0	0.027889537077633635
145	7027	0.03105095414044018	None	0.0	0.03105095414044018
145	7272	0.03139868250914552	None	0.0	0.03139868250914552
145	7316	0.022511861887281468	None	0.0	0.022511861887281468
145	7302	0.020105046715809566	None	0.0	0.020105046715809566
145	7222	0.021712297249180935	None	0.0	0.021712297249180935
145	7146	0.031132251128072264	None	0.0	0.031132251128072264
145	7029	0.03134247319902502	None	0.0	0.03134247319902502
145	7254	0.030656940516029862	None	0.0	0.030656940516029862
145	7274	0.02347282203122975	None	0.0	0.02347282203122975
145	6961	0.031456604817811706	None	0.0	0.031456604817811706
145	6840	0.030926234320573617	None	0.0	0.030926234320573617
145	7160	0.030224778029795958	None	0.0	0.030224778029795958
145	7297	0.021408029181085867	None	0.0	0.021408029181085867
145	7219	0.02989819820622422	None	0.0	0.02989819820622422
145	7339	0.027175248498021963	None	0.0	0.027175248498021963
145	7238	0.027885370810219284	None	0.0	0.027885370810219284
145	7342	0.023617617910932684	None	0.0	0.023617617910932684
145	7199	0.031089879523173783	None	0.0	0.031089879523173783
145	7321	0.028821312533157336	None	0.0	0.028821312533157336
145	7172	0.028548129972496585	None	0.0	0.028548129972496585
145	7015	0.034215917765863565	None	0.0	0.034215917765863565
145	7016	0.03238018868809948	None	0.0	0.03238018868809948
145	7285	0.029298864235372746	None	0.0	0.029298864235372746
145	7309	0.028526984525320664	None	0.0	0.028526984525320664
145	6085	0.03435143767974139	None	0.0	0.03435143767974139
145	6625	0.035533551026335236	None	0.0	0.035533551026335236
145	7310	0.016980735693064138	None	0.0	0.016980735693064138
145	7243	0.028054710736822853	None	0.0	0.028054710736822853
145	5555	0.032456398623794534	None	0.0	0.032456398623794534
145	7299	0.028177558959899596	None	0.0	0.028177558959899596
145	7288	-0.00019311391641734085	None	0.0	-0.00019311391641734085
145	7292	0.028885577619026496	None	0.0	0.028885577619026496
145	7290	0.03198091741768854	None	0.0	0.03198091741768854
145	7313	0.018654336030180223	None	0.0	0.018654336030180223
145	7298	0.022263282218430488	None	0.0	0.022263282218430488
145	7296	0.022049504779583094	None	0.0	0.022049504779583094
145	7267	0.025035277917243363	None	0.0	0.025035277917243363
145	7295	0.029006839278968268	None	0.0	0.029006839278968268
145	7350	0.02344361557879735	None	0.0	0.02344361557879735
145	7105	0.0292679877841796	None	0.0	0.0292679877841796
145	7244	0.030534641469684057	None	0.0	0.030534641469684057
145	6697	0.029677326484593605	None	0.0	0.029677326484593605
145	7344	0.029217275425670267	None	0.0	0.029217275425670267
145	7252	0.020290978011818946	None	0.0	0.020290978011818946
145	7322	0.028310074803855032	None	0.0	0.028310074803855032
145	6928	0.033000310218735736	None	0.0	0.033000310218735736
145	6400	0.03011481489531347	None	0.0	0.03011481489531347
145	7328	0.024783478785865155	None	0.0	0.024783478785865155
145	6019	0.03146200230789467	None	0.0	0.03146200230789467
145	7141	0.02715894351297018	None	0.0	0.02715894351297018
145	7276	0.0304225630748999	None	0.0	0.0304225630748999
145	7303	0.00423852132302511	None	0.0	0.00423852132302511
145	7091	0.03481630906943137	None	0.0	0.03481630906943137
145	6670	0.03239870152440621	None	0.0	0.03239870152440621
145	7306	0.019271616715287643	None	0.0	0.019271616715287643
145	7331	0.007357744189650775	None	0.0	0.007357744189650775
145	7232	0.02750751729636415	None	0.0	0.02750751729636415
145	7075	0.03231568478538018	None	0.0	0.03231568478538018
145	6495	0.03041274607491829	None	0.0	0.03041274607491829
145	7163	0.031301263274131415	None	0.0	0.031301263274131415
145	7346	0.024203580363794188	None	0.0	0.024203580363794188
145	7248	0.02943358964536569	None	0.0	0.02943358964536569
145	6728	0.030887664042025396	None	0.0	0.030887664042025396
145	7033	0.02931168279618095	None	0.0	0.02931168279618095
145	7102	0.030047836416781	None	0.0	0.030047836416781
145	7216	0.02886256146207406	None	0.0	0.02886256146207406
145	6390	0.0321021922028997	None	0.0	0.0321021922028997
145	7314	0.026802457253407515	None	0.0	0.026802457253407515
145	7061	0.03161821386092924	None	0.0	0.03161821386092924
145	7343	0.02823503577583803	None	0.0	0.02823503577583803
145	7221	0.03145991189485983	None	0.0	0.03145991189485983
145	7330	0.03023539676773685	None	0.0	0.03023539676773685
145	7003	0.0287818105996836	None	0.0	0.0287818105996836
145	7223	0.030655044339004636	None	0.0	0.030655044339004636
145	7159	0.030710560986567825	None	0.0	0.030710560986567825
145	7277	0.01987745002763716	None	0.0	0.01987745002763716
145	6641	0.0318957701375187	None	0.0	0.0318957701375187
145	6731	0.030711344347725232	None	0.0	0.030711344347725232
145	7332	0.021001759887718296	None	0.0	0.021001759887718296
145	7179	0.027943626403781844	None	0.0	0.027943626403781844
143	7113	0.0290680884853344	None	0.0	0.0290680884853344
143	7195	0.028036187614775054	None	0.0	0.028036187614775054
143	7053	0.031287737056673884	None	0.0	0.031287737056673884
143	7233	0.022727772441122503	None	0.0	0.022727772441122503
143	7124	0.028978348014014423	None	0.0	0.028978348014014423
143	7185	0.024604021198764696	None	0.0	0.024604021198764696
143	7220	0.029716033709675113	None	0.0	0.029716033709675113
143	7108	0.01819381269120118	None	0.0	0.01819381269120118
143	7169	0.02546037828274959	None	0.0	0.02546037828274959
143	5799	0.032020020732131026	None	0.0	0.032020020732131026
143	7217	0.020336991694047908	None	0.0	0.020336991694047908
143	6881	0.028475204018333877	None	0.0	0.028475204018333877
143	7026	0.02200529288773878	None	0.0	0.02200529288773878
143	7063	0.027160297359978613	None	0.0	0.027160297359978613
143	6848	0.027148577638958293	None	0.0	0.027148577638958293
143	7071	0.028665754765134985	None	0.0	0.028665754765134985
143	7157	0.02998295087137022	None	0.0	0.02998295087137022
143	6792	0.03024767955772606	None	0.0	0.03024767955772606
143	7177	0.025550307980707784	None	0.0	0.025550307980707784
143	6874	0.027889537077633635	None	0.0	0.027889537077633635
143	7027	0.03105095414044018	None	0.0	0.03105095414044018
143	6691	0.030228877300853038	None	0.0	0.030228877300853038
143	7222	0.021712297249180935	None	0.0	0.021712297249180935
143	7146	0.031132251128072264	None	0.0	0.031132251128072264
143	7029	0.03134247319902502	None	0.0	0.03134247319902502
143	7210	0.019292859370866444	None	0.0	0.019292859370866444
143	6961	0.031456604817811706	None	0.0	0.031456604817811706
143	6840	0.030926234320573617	None	0.0	0.030926234320573617
143	7160	0.030224778029795958	None	0.0	0.030224778029795958
143	7153	0.023961038575378058	None	0.0	0.023961038575378058
143	7219	0.02989819820622422	None	0.0	0.02989819820622422
143	7238	0.027885370810219284	None	0.0	0.027885370810219284
143	7199	0.031089879523173783	None	0.0	0.031089879523173783
143	7126	0.025333580295502277	None	0.0	0.025333580295502277
143	7194	0.028285532917735407	None	0.0	0.028285532917735407
143	7172	0.028548129972496585	None	0.0	0.028548129972496585
143	7015	0.034215917765863565	None	0.0	0.034215917765863565
143	7016	0.03238018868809948	None	0.0	0.03238018868809948
143	6085	0.03435143767974139	None	0.0	0.03435143767974139
143	6625	0.035533551026335236	None	0.0	0.035533551026335236
143	7243	0.028054710736822853	None	0.0	0.028054710736822853
143	7218	0.028796917434113698	None	0.0	0.028796917434113698
143	5555	0.032456398623794534	None	0.0	0.032456398623794534
143	7202	0.019289029575186356	None	0.0	0.019289029575186356
143	7225	0.02215222484419976	None	0.0	0.02215222484419976
143	7184	0.01711998288048115	None	0.0	0.01711998288048115
143	7009	0.028441510979951318	None	0.0	0.028441510979951318
143	7105	0.0292679877841796	None	0.0	0.0292679877841796
143	7244	0.030534641469684057	None	0.0	0.030534641469684057
143	7012	0.028965796781242947	None	0.0	0.028965796781242947
143	6697	0.029677326484593605	None	0.0	0.029677326484593605
143	7228	0.02604958564792374	None	0.0	0.02604958564792374
143	6928	0.033000310218735736	None	0.0	0.033000310218735736
143	7077	0.03012665957171552	None	0.0	0.03012665957171552
143	6400	0.03011481489531347	None	0.0	0.03011481489531347
143	7245	0.02318506745235005	None	0.0	0.02318506745235005
143	6019	0.03146200230789467	None	0.0	0.03146200230789467
143	7079	0.02746909808232636	None	0.0	0.02746909808232636
143	7237	0.026927745219013675	None	0.0	0.026927745219013675
143	7141	0.02715894351297018	None	0.0	0.02715894351297018
143	7091	0.03481630906943137	None	0.0	0.03481630906943137
143	6670	0.03239870152440621	None	0.0	0.03239870152440621
143	7232	0.02750751729636415	None	0.0	0.02750751729636415
143	7075	0.03231568478538018	None	0.0	0.03231568478538018
143	7149	0.020210981025379618	None	0.0	0.020210981025379618
143	6495	0.03041274607491829	None	0.0	0.03041274607491829
143	7163	0.031301263274131415	None	0.0	0.031301263274131415
143	7083	0.029635164195040285	None	0.0	0.029635164195040285
143	7201	0.027793882547467706	None	0.0	0.027793882547467706
143	7248	0.02943358964536569	None	0.0	0.02943358964536569
143	6728	0.030887664042025396	None	0.0	0.030887664042025396
143	7093	0.030093665454948557	None	0.0	0.030093665454948557
143	7033	0.02931168279618095	None	0.0	0.02931168279618095
143	7102	0.030047836416781	None	0.0	0.030047836416781
143	7170	0.030084075779089454	None	0.0	0.030084075779089454
143	7234	0.021992907977693533	None	0.0	0.021992907977693533
143	7216	0.02886256146207406	None	0.0	0.02886256146207406
143	6390	0.0321021922028997	None	0.0	0.0321021922028997
143	7224	0.019052627291136083	None	0.06965904902538514	0.019052627291136083
143	7098	0.030980076956109534	None	0.0	0.030980076956109534
143	7061	0.03161821386092924	None	0.0	0.03161821386092924
143	7034	0.030213265914424744	None	0.0	0.030213265914424744
143	6381	0.03249482490483627	None	0.0	0.03249482490483627
143	6945	0.0318086690848373	None	0.0	0.0318086690848373
143	7173	0.028630645346621762	None	0.0	0.028630645346621762
143	7221	0.03145991189485983	None	0.0	0.03145991189485983
143	7187	0.022918988055415906	None	0.0	0.022918988055415906
143	6935	0.0302506251137485	None	0.0	0.0302506251137485
143	7239	0.02729639193572032	None	0.0	0.02729639193572032
143	7003	0.0287818105996836	None	0.0	0.0287818105996836
143	7236	0.026249274268482715	None	0.0	0.026249274268482715
143	7223	0.030655044339004636	None	0.0	0.030655044339004636
143	7159	0.030710560986567825	None	0.0	0.030710560986567825
143	6641	0.0318957701375187	None	0.0	0.0318957701375187
143	5481	0.03170409940011132	None	0.0	0.03170409940011132
143	7230	0.03103243977295311	None	0.0	0.03103243977295311
143	6731	0.030711344347725232	None	0.0	0.030711344347725232
143	7189	0.03181311253460143	None	0.0	0.03181311253460143
143	7179	0.027943626403781844	None	0.0	0.027943626403781844
143	7247	0.022005915526743657	None	0.0	0.022005915526743657
106	3569	0.03223214504935982	None	0.0	0.03223214504935982
106	5157	0.02872870023729588	None	0.0	0.02872870023729588
106	5095	0.020138226831830006	None	0.0	0.020138226831830006
106	5339	0.026137033307379633	None	0.0	0.026137033307379633
106	5343	0.02901346827135924	None	0.0	0.02901346827135924
106	5067	0.02917340643984983	None	0.0	0.02917340643984983
106	5326	0.03204219543160461	None	0.0	0.03204219543160461
106	4923	0.02565997380177866	None	0.0	0.02565997380177866
106	4833	0.031770415161256164	None	0.0	0.031770415161256164
106	5363	0.017819638057238966	None	0.0	0.017819638057238966
106	4913	0.026272174195818367	None	0.0	0.026272174195818367
106	5276	0.028576099205973537	None	0.0	0.028576099205973537
106	5297	0.02909385106691006	None	0.0	0.02909385106691006
106	5133	0.02631480968143448	None	0.0	0.02631480968143448
106	5368	0.02796919993319476	None	0.0	0.02796919993319476
106	4503	0.028433462794722194	None	0.0	0.028433462794722194
106	5394	0.011162113260550085	None	0.0	0.011162113260550085
106	5398	0.029187034307748907	None	0.0	0.029187034307748907
106	5376	0.027826033313869195	None	0.0	0.027826033313869195
106	5366	0.03018717712543955	None	0.0	0.03018717712543955
106	5286	0.029471794975563546	None	0.0	0.029471794975563546
106	5226	0.030784894701164075	None	0.0	0.030784894701164075
106	4149	0.03068237810412204	None	0.0	0.03068237810412204
106	5227	0.023628885951228817	None	0.0	0.023628885951228817
106	5320	0.028320562163902958	None	0.0	0.028320562163902958
106	5386	0.029417002083362252	None	0.0	0.029417002083362252
106	4961	0.027706173714096425	None	0.0	0.027706173714096425
106	5387	0.029253705176843423	None	0.0	0.029253705176843423
106	5209	0.02529767072531941	None	0.0	0.02529767072531941
106	4709	0.03067441263234322	None	0.0	0.03067441263234322
106	5313	0.028342211405545454	None	0.0	0.028342211405545454
106	4403	0.03171564327504812	None	0.0	0.03171564327504812
106	5374	0.02916792050764575	None	0.0	0.02916792050764575
106	5303	0.029878555511191833	None	0.0	0.029878555511191833
106	5341	0.019190020670923697	None	0.0	0.019190020670923697
106	5037	0.02836630520809176	None	0.0	0.02836630520809176
106	4725	0.03156951202234903	None	0.0	0.03156951202234903
106	5230	0.03284731698381497	None	0.0	0.03284731698381497
106	5027	0.027246280677985145	None	0.0	0.027246280677985145
106	5381	0.02710314703001287	None	0.0	0.02710314703001287
106	4711	0.03274997253894289	None	0.0	0.03274997253894289
106	5370	0.02567368295018491	None	0.0	0.02567368295018491
106	4789	0.03005252477021938	None	0.0	0.03005252477021938
106	5166	0.029556075273596136	None	0.0	0.029556075273596136
106	5308	0.027396197273933772	None	0.0	0.027396197273933772
106	5379	0.025673567669907194	None	0.0	0.025673567669907194
106	4735	0.03252072599563418	None	0.0	0.03252072599563418
106	5253	0.022632810820364536	None	0.0	0.022632810820364536
106	5091	0.027150563018810324	None	0.0	0.027150563018810324
106	5278	0.029195651891084598	None	0.0	0.029195651891084598
106	4885	0.030964639845202372	None	0.0	0.030964639845202372
106	5388	0.027670922917925566	None	0.0	0.027670922917925566
106	5369	0.029853420474178678	None	0.0	0.029853420474178678
106	5393	-3.52376827307997e-05	None	0.0	-3.52376827307997e-05
106	5017	0.02773625349313141	None	0.0	0.02773625349313141
106	5050	0.022134128038386148	None	0.0	0.022134128038386148
106	5377	0.02932201202212529	None	0.0	0.02932201202212529
106	4993	0.03052321551226125	None	0.0	0.03052321551226125
106	5238	0.03256784185152747	None	0.0	0.03256784185152747
106	4980	0.030445031553007287	None	0.0	0.030445031553007287
106	4643	0.03132362757962484	None	0.0	0.03132362757962484
106	5274	0.023950874236690466	None	0.0	0.023950874236690466
106	4653	0.0342687833734039	None	0.10227090806618762	0.0342687833734039
106	5031	0.030192820920072323	None	0.0	0.030192820920072323
106	5391	0.02036664156334078	None	0.0	0.02036664156334078
106	5372	0.027738037926164832	None	0.06471396206746913	0.027738037926164832
106	5301	0.01762590566488707	None	0.0	0.01762590566488707
106	4946	0.025345272154221124	None	0.0	0.025345272154221124
106	5287	0.01248457646790736	None	0.0	0.01248457646790736
106	4066	0.030213104403478415	None	0.0	0.030213104403478415
106	5070	0.022812186503323246	None	0.0	0.022812186503323246
106	4135	0.032104079753425344	None	0.06471396206746913	0.032104079753425344
106	5358	0.0295612353838019	None	0.0	0.0295612353838019
106	5392	0.02807115366112396	None	0.0	0.02807115366112396
106	5395	0.025199919373758657	None	0.0	0.025199919373758657
106	5273	0.02939343709503818	None	0.0	0.02939343709503818
106	5365	0.02975266366430295	None	0.0	0.02975266366430295
106	5389	0.011577157547098963	None	0.0	0.011577157547098963
106	5080	0.026093537079231507	None	0.0	0.026093537079231507
106	4236	0.029062045611750152	None	0.0	0.029062045611750152
106	4443	0.029737497429028443	None	0.0	0.029737497429028443
106	5265	0.023561005556456505	None	0.029728000684184797	0.023561005556456505
106	5148	0.02810316376641549	None	0.0	0.02810316376641549
106	5006	0.02498111250633117	None	0.0	0.02498111250633117
106	5187	0.02831180414272022	None	0.0	0.02831180414272022
106	5282	0.024847265653019823	None	0.0	0.024847265653019823
106	5279	0.027380841626225113	None	0.0	0.027380841626225113
106	5359	0.007617505405576726	None	0.0	0.007617505405576726
106	5134	0.022502053959557834	None	0.0	0.022502053959557834
106	5243	0.030339637186876097	None	0.0	0.030339637186876097
106	5162	0.025245878589928165	None	0.0	0.025245878589928165
106	4889	0.031586490012137994	None	0.0	0.031586490012137994
106	4334	0.03170991752682226	None	0.029728000684184797	0.03170991752682226
106	5385	0.005141265735353753	None	0.0	0.005141265735353753
106	5351	0.027441946075126847	None	0.0	0.027441946075126847
106	5375	0.028243735359625863	None	0.0	0.028243735359625863
106	5334	0.028845926811698556	None	0.0	0.028845926811698556
106	5183	0.023483767655642338	None	0.06471396206746913	0.023483767655642338
106	5356	0.02001270833981695	None	0.0	0.02001270833981695
106	5284	0.028659034578262934	None	0.0	0.028659034578262934
141	7119	0.027426544957734	None	0.0	0.027426544957734
141	7113	0.0290680884853344	None	0.0	0.0290680884853344
141	7053	0.031287737056673884	None	0.0	0.031287737056673884
141	7124	0.028978348014014423	None	0.0	0.028978348014014423
141	7040	0.02988016895296718	None	0.0	0.02988016895296718
141	7127	0.029505102517077053	None	0.0	0.029505102517077053
141	7108	0.01819381269120118	None	0.0	0.01819381269120118
141	5799	0.032020020732131026	None	0.0	0.032020020732131026
141	7132	0.021981960881252857	None	0.0	0.021981960881252857
141	6881	0.028475204018333877	None	0.0	0.028475204018333877
141	7062	0.026852629724325026	None	0.0	0.026852629724325026
141	7026	0.02200529288773878	None	0.0	0.02200529288773878
141	7063	0.027160297359978613	None	0.0	0.027160297359978613
141	7103	0.02668720899121134	None	0.0	0.02668720899121134
141	6848	0.027148577638958293	None	0.0	0.027148577638958293
141	6842	0.026045630834227784	None	0.0	0.026045630834227784
141	7071	0.028665754765134985	None	0.0	0.028665754765134985
141	6792	0.03024767955772606	None	0.0	0.03024767955772606
141	7097	0.02988363595336263	None	0.0	0.02988363595336263
141	7031	0.029899642294747463	None	0.0	0.029899642294747463
141	6874	0.027889537077633635	None	0.0	0.027889537077633635
141	7027	0.03105095414044018	None	0.0	0.03105095414044018
141	6926	0.027927593210851098	None	0.0	0.027927593210851098
141	6691	0.030228877300853038	None	0.0	0.030228877300853038
141	6854	0.030519923449914978	None	0.0	0.030519923449914978
141	7042	0.029494036061920696	None	0.0	0.029494036061920696
141	7146	0.031132251128072264	None	0.0	0.031132251128072264
141	7029	0.03134247319902502	None	0.0	0.03134247319902502
141	6961	0.031456604817811706	None	0.0	0.031456604817811706
141	6840	0.030926234320573617	None	0.0	0.030926234320573617
141	6306	0.03036512792476721	None	0.0	0.03036512792476721
141	7115	0.021565372582952148	None	0.0	0.021565372582952148
141	7126	0.025333580295502277	None	0.0	0.025333580295502277
141	7015	0.034215917765863565	None	0.0	0.034215917765863565
141	7016	0.03238018868809948	None	0.0	0.03238018868809948
141	7109	0.029865680738242216	None	0.0	0.029865680738242216
141	6085	0.03435143767974139	None	0.0	0.03435143767974139
141	6625	0.035533551026335236	None	0.0	0.035533551026335236
141	4725	0.03156951202234903	None	0.0	0.03156951202234903
141	5555	0.032456398623794534	None	0.0	0.032456398623794534
141	7072	0.020010635639005882	None	0.0	0.020010635639005882
141	7009	0.028441510979951318	None	0.0	0.028441510979951318
141	7025	0.02556205346724465	None	0.0	0.02556205346724465
141	7021	0.031211560448521226	None	0.0	0.031211560448521226
141	7105	0.0292679877841796	None	0.0	0.0292679877841796
141	6802	0.02962250893501145	None	0.0	0.02962250893501145
141	7012	0.028965796781242947	None	0.0	0.028965796781242947
141	6985	0.027389219688698396	None	0.0	0.027389219688698396
141	6697	0.029677326484593605	None	0.0	0.029677326484593605
141	6928	0.033000310218735736	None	0.0	0.033000310218735736
141	7077	0.03012665957171552	None	0.0	0.03012665957171552
141	6400	0.03011481489531347	None	0.0	0.03011481489531347
141	6135	0.03312975414512159	None	0.0	0.03312975414512159
141	6019	0.03146200230789467	None	0.0	0.03146200230789467
141	7138	0.011682765764693055	None	0.0	0.011682765764693055
141	7079	0.02746909808232636	None	0.0	0.02746909808232636
141	7141	0.02715894351297018	None	0.0	0.02715894351297018
141	7091	0.03481630906943137	None	0.0	0.03481630906943137
141	6670	0.03239870152440621	None	0.0	0.03239870152440621
141	7101	0.023737215241065483	None	0.0	0.023737215241065483
141	7131	0.02799989450222935	None	0.0	0.02799989450222935
141	7120	0.006750891619973944	None	0.09204005203543104	0.006750891619973944
141	7074	0.01913602547334897	None	0.0	0.01913602547334897
141	6877	0.02737932804063049	None	0.0	0.02737932804063049
141	7076	0.02200529288773878	None	0.0	0.02200529288773878
141	7075	0.03231568478538018	None	0.0	0.03231568478538018
141	7149	0.020210981025379618	None	0.0	0.020210981025379618
141	6495	0.03041274607491829	None	0.0	0.03041274607491829
141	7083	0.029635164195040285	None	0.0	0.029635164195040285
141	7118	0.006521514512441567	None	0.0	0.006521514512441567
141	6728	0.030887664042025396	None	0.0	0.030887664042025396
141	7093	0.030093665454948557	None	0.0	0.030093665454948557
141	7033	0.02931168279618095	None	0.0	0.02931168279618095
141	7102	0.030047836416781	None	0.0	0.030047836416781
141	6390	0.0321021922028997	None	0.0	0.0321021922028997
141	7098	0.030980076956109534	None	0.0	0.030980076956109534
141	7061	0.03161821386092924	None	0.0	0.03161821386092924
141	7034	0.030213265914424744	None	0.0	0.030213265914424744
141	7130	0.02219453373255098	None	0.0	0.02219453373255098
141	6381	0.03249482490483627	None	0.0	0.03249482490483627
141	6980	0.026168219421436656	None	0.0	0.026168219421436656
141	6861	0.027335673284872224	None	0.0	0.027335673284872224
141	6599	0.03126142781888849	None	0.0	0.03126142781888849
141	6945	0.0318086690848373	None	0.0	0.0318086690848373
141	6769	0.026596703154089338	None	0.0	0.026596703154089338
141	7134	0.028944517860119305	None	0.0	0.028944517860119305
141	6858	0.02925049789502103	None	0.0	0.02925049789502103
141	7139	0.023588301197562618	None	0.0	0.023588301197562618
141	6935	0.0302506251137485	None	0.0	0.0302506251137485
141	7036	0.022877093106206534	None	0.0	0.022877093106206534
141	7129	0.02014170491938258	None	0.0	0.02014170491938258
141	6973	0.0313601258449628	None	0.0	0.0313601258449628
141	6638	0.028233187551007004	None	0.0	0.028233187551007004
141	6627	0.029352327452561437	None	0.0	0.029352327452561437
141	7096	0.02872870023729588	None	0.0	0.02872870023729588
141	7003	0.0287818105996836	None	0.0	0.0287818105996836
141	7100	0.027080249488184726	None	0.0	0.027080249488184726
141	6641	0.0318957701375187	None	0.0	0.0318957701375187
141	5481	0.03170409940011132	None	0.0	0.03170409940011132
141	6731	0.030711344347725232	None	0.0	0.030711344347725232
72	3569	0.03223214504935982	None	0.0	0.03223214504935982
72	3446	0.029662741477344007	None	0.01807504146040014	0.029662741477344007
72	3680	0.029072250674383987	None	0.0	0.029072250674383987
72	3299	0.029336849720561126	None	0.0	0.029336849720561126
72	3559	0.020351128290863368	None	0.0	0.020351128290863368
72	3142	0.02694023722846397	None	0.0	0.02694023722846397
72	3434	0.019308707096631742	None	0.0	0.019308707096631742
72	3607	0.019459215090538592	None	0.0	0.019459215090538592
72	3550	0.015960470606121026	None	0.0	0.015960470606121026
72	3608	0.014015201443712821	None	0.0	0.014015201443712821
72	3667	0.016246797600404397	None	0.0	0.016246797600404397
72	3611	0.012642948595135355	None	0.0	0.012642948595135355
72	3507	0.017373651914118722	None	0.0	0.017373651914118722
72	3685	0.02171698711848221	None	0.02924641546887894	0.02171698711848221
72	3657	0.022804491092769743	None	0.0	0.022804491092769743
72	3473	0.01825769816964832	None	0.0	0.01825769816964832
72	3692	0.03128984820342269	None	0.0	0.03128984820342269
72	3676	0.03320957543602606	None	0.0	0.03320957543602606
72	3491	0.018933385712117723	None	0.0	0.018933385712117723
72	3074	0.027801523858267025	None	0.0	0.027801523858267025
72	3661	0.03114330938050327	None	0.0	0.03114330938050327
72	3510	0.024007226186720864	None	0.0	0.024007226186720864
72	3577	0.020142768116661706	None	0.0	0.020142768116661706
72	3535	0.015389595166568527	None	0.0	0.015389595166568527
72	3681	0.028128359820965017	None	0.0	0.028128359820965017
72	3054	0.020733695287541945	None	0.6848268652554332	0.020733695287541945
72	3180	0.02964434475232253	None	0.0	0.02964434475232253
72	3526	0.024904726095831282	None	0.0	0.024904726095831282
72	3155	0.02444724533729274	None	0.0	0.02444724533729274
72	2983	0.02008495724056307	None	0.649767884109282	0.02008495724056307
72	3613	0.019312981300358797	None	0.0	0.019312981300358797
72	3645	0.023344840588390637	None	0.0	0.023344840588390637
72	3639	0.020467806282874076	None	0.0	0.020467806282874076
72	3303	0.027130312291590637	None	0.0	0.027130312291590637
72	3226	0.03254779946570738	None	0.0	0.03254779946570738
72	3524	0.02577434756218495	None	0.0	0.02577434756218495
72	3595	0.024440290332716413	None	0.02924641546887894	0.024440290332716413
72	3590	0.024513475912984157	None	0.0	0.024513475912984157
72	3367	0.020296649024289997	None	0.0	0.020296649024289997
72	3612	0.026843557197938493	None	0.0	0.026843557197938493
72	3482	0.01334377512923946	None	0.0	0.01334377512923946
72	3700	0.019362620966386558	None	0.0	0.019362620966386558
72	3606	0.020398261274124318	None	0.0	0.020398261274124318
72	3594	0.027554415220842746	None	0.0	0.027554415220842746
72	3687	0.016739884384082686	None	0.0	0.016739884384082686
72	3387	0.025875117376869896	None	0.0	0.025875117376869896
72	3251	0.025032550328796508	None	0.0	0.025032550328796508
72	3242	0.02290268455962361	None	0.0	0.02290268455962361
72	3122	0.019056662317339462	None	0.0	0.019056662317339462
72	2924	0.020533698833339612	None	0.0	0.020533698833339612
72	2889	0.019474010550389335	None	0.0	0.019474010550389335
72	3270	0.018554842142011408	None	0.7380222907658072	0.018554842142011408
72	3061	0.03177588880387216	None	0.0	0.03177588880387216
72	3614	0.03334229286167769	None	0.0	0.03334229286167769
72	3674	-0.0005115068941427665	None	0.0	-0.0005115068941427665
72	3215	0.020908128997192396	None	0.0	0.020908128997192396
72	3584	0.027683608402353736	None	0.0	0.027683608402353736
72	3450	0.019410066129985845	None	0.0	0.019410066129985845
72	3233	0.030996572185417313	None	0.0	0.030996572185417313
72	3248	0.0241517481843515	None	0.0	0.0241517481843515
72	3695	0.022014700725587987	None	0.0	0.022014700725587987
72	3677	0.011630403968884507	None	0.0	0.011630403968884507
72	3249	0.018857455178343554	None	0.0	0.018857455178343554
72	3682	0.019672512270667235	None	0.0	0.019672512270667235
72	3688	0.019147581163376615	None	0.0	0.019147581163376615
72	3587	0.01588077210578247	None	0.6487627023273552	0.01588077210578247
72	3656	0.029612378743283478	None	0.0	0.029612378743283478
72	3453	0.023106734787315775	None	0.0	0.023106734787315775
72	3423	0.027934373113726253	None	0.0	0.027934373113726253
72	3669	0.027622029047380852	None	0.01807504146040014	0.027622029047380852
72	3638	0.0264503992562038	None	0.0	0.0264503992562038
72	3338	0.01997473747559454	None	0.0	0.01997473747559454
72	3456	0.018760401054116305	None	0.0	0.018760401054116305
72	3298	0.0188651580211807	None	0.0	0.0188651580211807
72	3650	0.026327281995003504	None	0.0	0.026327281995003504
72	3699	0.02339463289551251	None	0.0	0.02339463289551251
72	3467	0.02516092431592083	None	0.0	0.02516092431592083
72	3662	0.026150997611488536	None	0.0	0.026150997611488536
72	3671	0.028904570566003405	None	0.0	0.028904570566003405
72	3683	0.019752697714323402	None	0.0	0.019752697714323402
72	3696	0.023001209105285778	None	0.01807504146040014	0.023001209105285778
72	3168	0.023904489228682452	None	0.0	0.023904489228682452
72	3643	0.014290518024877852	None	0.0	0.014290518024877852
72	3694	0.019875072204322067	None	0.0	0.019875072204322067
72	3610	0.021250177693195486	None	0.0	0.021250177693195486
72	3617	0.020778228089444326	None	0.0	0.020778228089444326
72	3489	0.02418246478811974	None	0.0	0.02418246478811974
72	3660	0.019115564250050187	None	0.0	0.019115564250050187
72	3686	0.03268723516629475	None	0.0	0.03268723516629475
72	3518	0.019349731789378495	None	0.0	0.019349731789378495
72	3521	0.01984483367370599	None	0.0	0.01984483367370599
72	3276	0.01914523740902761	None	0.0	0.01914523740902761
72	3628	0.02302796959787809	None	0.02924641546887894	0.02302796959787809
72	3354	0.02314704652532162	None	0.0	0.02314704652532162
72	3672	0.020204363892604778	None	0.0	0.020204363892604778
72	3619	0.012443858441257278	None	0.0	0.012443858441257278
72	3664	0.015228691226793455	None	0.0	0.015228691226793455
72	3487	0.024204239629284436	None	0.0	0.024204239629284436
72	2702	0.02719326897828324	None	0.0	0.02719326897828324
72	3508	0.024149236736715478	None	0.0	0.024149236736715478
50	2598	4.863741467832942e-05	None	0.29012911991969326	4.863741467832942e-05
50	2507	None	None	0.37958185663555416	None
50	2448	None	None	0.5103994803976892	None
50	2579	-5.74183701842043e-06	None	0.347409408705298	-5.74183701842043e-06
50	2584	-0.1	None	0.4545498068377034	-0.1
50	2560	3.372516204841201e-05	None	0.3701869282691375	3.372516204841201e-05
50	2554	0.00024031000514971194	None	0.3936024030106638	0.00024031000514971194
50	2576	8.119449302939878e-05	None	0.2918944898789202	8.119449302939878e-05
50	2332	None	None	0.42319703148080157	None
50	2045	None	None	0.4512794982033318	None
50	2212	None	None	0.38533826864382836	None
50	2558	-0.1	None	0.2930257624310383	-0.1
50	2556	-1.2344619645984026e-06	None	0.44432404105683376	-1.2344619645984026e-06
50	2559	-0.1	None	0.4545498068377034	-0.1
50	2568	-9.948943093981558e-06	None	0.39454385648073853	-9.948943093981558e-06
50	2505	None	None	0.37649109038456563	None
50	2281	None	None	0.4970889120096048	None
50	2592	-0.00014710525620930702	None	0.372909319422864	-0.00014710525620930702
50	2168	None	None	0.4545498068377034	None
50	2502	None	None	0.3361231626259653	None
50	2566	3.935853514773067e-05	None	0.34339451121369485	3.935853514773067e-05
50	2395	None	None	0.49264132939961025	None
50	2577	-0.1	None	0.4854795758615736	-0.1
50	2542	None	None	0.3354590166206045	None
50	2422	None	None	0.385725034562885	None
50	2597	0.001505132166728165	None	0.3354590166206045	0.001505132166728165
50	2030	None	None	0.4518195038699323	None
50	2410	None	None	0.3773497232917423	None
50	2571	-4.608591425056777e-06	None	0.3770382286452364	-4.608591425056777e-06
50	2304	None	None	0.3938810208137623	None
50	2600	-4.262650736485474e-05	None	0.36228767469959344	-4.262650736485474e-05
50	2488	None	None	0.37008667359642	None
50	2585	-0.1	None	0.4854795758615736	-0.1
50	2581	-3.7418768860327144e-05	None	0.342797556374029	-3.7418768860327144e-05
50	2340	None	None	0.3533723351674562	None
50	2356	None	None	0.4246649122076989	None
50	2156	None	None	0.36468451046778305	None
50	2544	None	None	0.4562130889709429	None
50	2534	None	None	0.38237487412299753	None
50	2596	0.0013466938323287811	None	0.25327894653802924	0.0013466938323287811
50	2516	None	None	0.3070991169981923	None
50	2553	0.0022743188994427594	None	0.19855925969492155	0.0022743188994427594
50	2443	None	None	0.41813561840832614	None
50	2486	None	None	0.3813223479740886	None
50	2528	None	None	0.25327894653802924	None
50	2587	-0.0003294469695083492	None	0.3816183861118085	-0.0003294469695083492
50	2081	None	None	0.5692655293895076	None
50	2474	None	None	0.38062706765476945	None
50	2557	7.877007613182103e-07	None	0.31782477714110097	7.877007613182103e-07
50	2594	-8.830232460461515e-06	None	0.47052868465984615	-8.830232460461515e-06
50	2570	2.486955603631834e-05	None	0.29012911991969326	2.486955603631834e-05
50	2524	None	None	0.3360517997603337	None
50	2595	-3.0716625892152595e-05	None	0.3259697587027727	-3.0716625892152595e-05
50	2589	0.0013617943893978507	None	0.2947895908064111	0.0013617943893978507
50	2355	None	None	0.38062706765476945	None
50	2457	None	None	0.44167389813001445	None
50	2481	None	None	0.5143550145744913	None
50	2138	None	None	0.43797870616121265	None
50	2580	-4.951174979725433e-05	None	0.5355048406077417	-4.951174979725433e-05
50	2569	0.005481589868225753	None	0.37717369671684803	0.005481589868225753
50	2561	8.99658058262234e-05	None	0.3433588172032859	8.99658058262234e-05
50	2563	0.0003434337857462672	None	0.31074648937715155	0.0003434337857462672
50	2512	None	None	0.3228971893001622	None
50	2266	None	None	0.3938810208137623	None
50	2509	None	None	0.4153635985594016	None
50	2536	None	None	0.29012911991969326	None
50	2555	0.0002006935055958834	None	0.3736009777591141	0.0002006935055958834
50	1979	None	None	0.3190403143851764	None
50	2500	None	None	0.2918944898789202	None
50	2475	None	None	0.3134819129970934	None
50	2421	None	None	0.4585503532155058	None
50	2521	None	None	0.4235889822622473	None
50	2522	None	None	0.3938810208137623	None
50	2250	None	None	0.4176691870121626	None
50	2599	7.266757853617448e-05	None	0.3070991169981923	7.266757853617448e-05
50	2411	None	None	0.4848795067468202	None
50	2513	None	None	0.4235889822622473	None
50	2430	None	None	0.5032503647331883	None
50	2420	None	None	0.2926656277086045	None
50	2574	0.0001276670019160055	None	0.457152316079532	0.0001276670019160055
50	2565	0.0017950024353674259	None	0.3848328964349747	0.0017950024353674259
50	2393	None	None	0.5267706243167765	None
50	2493	None	None	0.459495565616861	None
50	2471	None	None	0.4104615378918262	None
50	2530	None	None	0.4169736882813865	None
50	2466	None	None	0.4532936144562335	None
50	2535	None	None	0.47052868465984615	None
50	2586	0.00017858954505426433	None	0.3190403143851764	0.00017858954505426433
50	2351	None	None	0.41703338812569546	None
50	2591	0.0010934826994997305	None	0.3360517997603337	0.0010934826994997305
50	2573	0.004456058975218283	None	0.27663010098806856	0.004456058975218283
50	2383	None	None	0.49209560891417964	None
50	2593	-0.00021339712064992193	None	0.33938931968984515	-0.00021339712064992193
50	2293	None	None	0.29924812153538394	None
50	1941	None	None	0.4900509629806192	None
50	2590	0.0018497327774693998	None	0.3848328964349747	0.0018497327774693998
50	2562	-0.1	None	0.4628328033403153	-0.1
50	2572	-5.0393237492378424e-06	None	0.38952928363902656	-5.0393237492378424e-06
50	2583	0.0001726295106637388	None	0.4170905188395489	0.0001726295106637388
50	2511	None	None	0.35800768081893974	None
74	3569	0.03223214504935982	None	0.0	0.03223214504935982
74	3446	0.029662741477344007	None	0.01329895886643738	0.029662741477344007
74	3757	-0.00034033515213467485	None	0.0	-0.00034033515213467485
74	3680	0.029072250674383987	None	0.0	0.029072250674383987
74	3762	0.02202555143241808	None	0.0	0.02202555143241808
74	3731	0.023553298153860588	None	0.0	0.023553298153860588
74	3299	0.029336849720561126	None	0.0	0.029336849720561126
74	3142	0.02694023722846397	None	0.0	0.02694023722846397
74	3753	0.014235771346865699	None	0.0	0.014235771346865699
74	3761	0.020170743132977134	None	0.0	0.020170743132977134
74	3783	0.00736559668493533	None	0.0	0.00736559668493533
74	3608	0.014015201443712821	None	0.0	0.014015201443712821
74	3726	0.0195065621341334	None	0.0	0.0195065621341334
74	3766	0.0077790047841079435	None	0.04691986703841451	0.0077790047841079435
74	3743	0.019936573937406662	None	0.0	0.019936573937406662
74	3657	0.022804491092769743	None	0.0	0.022804491092769743
74	3473	0.01825769816964832	None	0.0	0.01825769816964832
74	3692	0.03128984820342269	None	0.0	0.03128984820342269
74	3676	0.03320957543602606	None	0.0	0.03320957543602606
74	3491	0.018933385712117723	None	0.0	0.018933385712117723
74	3074	0.027801523858267025	None	0.0	0.027801523858267025
74	3799	0.02504791898468554	None	0.01329895886643738	0.02504791898468554
74	3661	0.03114330938050327	None	0.0	0.03114330938050327
74	3510	0.024007226186720864	None	0.0	0.024007226186720864
74	3577	0.020142768116661706	None	0.0	0.020142768116661706
74	3535	0.015389595166568527	None	0.0	0.015389595166568527
74	3773	0.014783000471723637	None	0.0	0.014783000471723637
74	3180	0.02964434475232253	None	0.0	0.02964434475232253
74	3155	0.02444724533729274	None	0.0	0.02444724533729274
74	2983	0.02008495724056307	None	0.74206648949632	0.02008495724056307
74	3303	0.027130312291590637	None	0.0	0.027130312291590637
74	3226	0.03254779946570738	None	0.0	0.03254779946570738
74	3524	0.02577434756218495	None	0.0	0.02577434756218495
74	3595	0.024440290332716413	None	0.017324813923305066	0.024440290332716413
74	3590	0.024513475912984157	None	0.0	0.024513475912984157
74	3367	0.020296649024289997	None	0.0	0.020296649024289997
74	3612	0.026843557197938493	None	0.0	0.026843557197938493
74	3735	0.024840737974930815	None	0.0	0.024840737974930815
74	3728	0.02675587236265321	None	0.0	0.02675587236265321
74	3758	0.010716507101411985	None	0.02538340147537757	0.010716507101411985
74	3700	0.019362620966386558	None	0.0	0.019362620966386558
74	3732	0.019805747189523805	None	0.0	0.019805747189523805
74	3594	0.027554415220842746	None	0.0	0.027554415220842746
74	3387	0.025875117376869896	None	0.0	0.025875117376869896
74	3251	0.025032550328796508	None	0.0	0.025032550328796508
74	3792	0.015416565225003048	None	0.0	0.015416565225003048
74	3788	0.011429722020005948	None	0.02538340147537757	0.011429722020005948
74	3270	0.018554842142011408	None	0.8330715043593189	0.018554842142011408
74	3748	0.021842059955577586	None	0.017324813923305066	0.021842059955577586
74	3061	0.03177588880387216	None	0.0	0.03177588880387216
74	3614	0.03334229286167769	None	0.0	0.03334229286167769
74	3750	0.018978487168127004	None	0.0	0.018978487168127004
74	3736	0.0243936653918486	None	0.0	0.0243936653918486
74	3771	0.013710639356517696	None	0.0	0.013710639356517696
74	3215	0.020908128997192396	None	0.0	0.020908128997192396
74	3770	0.027365090622630563	None	0.0	0.027365090622630563
74	3725	0.008441812542279688	None	0.04691986703841451	0.008441812542279688
74	3795	0.02155728437022344	None	0.0	0.02155728437022344
74	3793	0.019352547094636154	None	0.0	0.019352547094636154
74	3233	0.030996572185417313	None	0.0	0.030996572185417313
74	3695	0.022014700725587987	None	0.0	0.022014700725587987
74	3744	0.014690113907238978	None	0.0	0.014690113907238978
74	3249	0.018857455178343554	None	0.0	0.018857455178343554
74	3776	0.018771748556742972	None	0.0	0.018771748556742972
74	3682	0.019672512270667235	None	0.0	0.019672512270667235
74	3688	0.019147581163376615	None	0.0	0.019147581163376615
74	3656	0.029612378743283478	None	0.0	0.029612378743283478
74	3669	0.027622029047380852	None	0.01329895886643738	0.027622029047380852
74	3716	0.018028281527375872	None	0.023005322177264677	0.018028281527375872
74	3650	0.026327281995003504	None	0.0	0.026327281995003504
74	3699	0.02339463289551251	None	0.0	0.02339463289551251
74	3467	0.02516092431592083	None	0.0	0.02516092431592083
74	3662	0.026150997611488536	None	0.0	0.026150997611488536
74	3671	0.028904570566003405	None	0.0	0.028904570566003405
74	3683	0.019752697714323402	None	0.0	0.019752697714323402
74	3696	0.023001209105285778	None	0.01329895886643738	0.023001209105285778
74	3168	0.023904489228682452	None	0.0	0.023904489228682452
74	3794	0.022233014186634786	None	0.0	0.022233014186634786
74	3610	0.021250177693195486	None	0.0	0.021250177693195486
74	3617	0.020778228089444326	None	0.0	0.020778228089444326
74	3727	0.01975821893515216	None	0.0	0.01975821893515216
74	3775	0.01233778054844885	None	0.0	0.01233778054844885
74	3759	0.012868559940143253	None	0.0	0.012868559940143253
74	3686	0.03268723516629475	None	0.0	0.03268723516629475
74	3779	0.025060397503999198	None	0.02538340147537757	0.025060397503999198
74	3703	0.0097099819606782	None	0.0	0.0097099819606782
74	3521	0.01984483367370599	None	0.0	0.01984483367370599
74	3628	0.02302796959787809	None	0.017324813923305066	0.02302796959787809
74	3354	0.02314704652532162	None	0.0	0.02314704652532162
74	3672	0.020204363892604778	None	0.0	0.020204363892604778
74	3789	0.02593163924520883	None	0.0	0.02593163924520883
74	3800	0.022713727131750364	None	0.0	0.022713727131750364
74	3713	0.020212727774491412	None	0.0	0.020212727774491412
74	3487	0.024204239629284436	None	0.0	0.024204239629284436
74	3774	0.02303833260456599	None	0.0	0.02303833260456599
74	2702	0.02719326897828324	None	0.0	0.02719326897828324
74	3712	0.01015335896306819	None	0.0	0.01015335896306819
74	3718	0.01745862962549125	None	0.0	0.01745862962549125
74	3782	0.017289834912801286	None	0.0	0.017289834912801286
74	3508	0.024149236736715478	None	0.0	0.024149236736715478
60	3040	0.013545857948213391	None	0.0	0.013545857948213391
60	3065	0.005910917876378059	None	0.0	0.005910917876378059
60	3070	0.021493768056842288	None	0.0	0.021493768056842288
60	3067	-0.0007741269057123854	None	0.0	-0.0007741269057123854
60	2982	0.002984196027236758	None	0.13771384848017604	0.002984196027236758
60	3094	0.011242157497816473	None	0.0	0.011242157497816473
60	3045	0.016837821565977736	None	0.09920264806347398	0.016837821565977736
60	2785	0.018314384771274866	None	0.07024923569639145	0.018314384771274866
60	2969	0.01981244566950236	None	0.0	0.01981244566950236
60	3047	0.017522257465555083	None	0.0	0.017522257465555083
60	2970	0.01081386660847778	None	0.0	0.01081386660847778
60	2968	0.016377385081868538	None	0.0	0.016377385081868538
60	2651	0.016543850793245624	None	0.0	0.016543850793245624
60	3026	0.017501386959560092	None	0.0	0.017501386959560092
60	3080	0.01910752999924047	None	0.0	0.01910752999924047
60	3029	0.02412833885326512	None	0.0	0.02412833885326512
60	2958	0.008603499920137125	None	0.0	0.008603499920137125
60	2937	0.018675057046100774	None	0.09987285128379043	0.018675057046100774
60	2996	0.01599174428264767	None	0.0	0.01599174428264767
60	2964	0.014847214506020603	None	0.0	0.014847214506020603
60	3053	9.182154792601458e-05	None	0.0	9.182154792601458e-05
60	2999	0.016258316758958682	None	0.0	0.016258316758958682
60	2905	0.017452181135041878	None	0.0	0.017452181135041878
60	3074	0.027801523858267025	None	0.0	0.027801523858267025
60	3086	0.01563735406750775	None	0.0	0.01563735406750775
60	2869	0.02052234592566445	None	0.0	0.02052234592566445
60	3064	0.0030943191714780474	None	0.0469720029460131	0.0030943191714780474
60	3007	0.015550636196780177	None	0.0	0.015550636196780177
60	3087	0.017541119786492042	None	0.0	0.017541119786492042
60	3017	0.010571410417310094	None	0.0	0.010571410417310094
60	2947	0.01893833895189698	None	0.0	0.01893833895189698
60	3054	0.020733695287541945	None	0.07024923569639145	0.020733695287541945
60	2983	0.02008495724056307	None	0.07686941202355886	0.02008495724056307
60	2997	0.0019291556395930698	None	0.13771384848017604	0.0019291556395930698
60	3057	0.027203773687437746	None	0.0	0.027203773687437746
60	2952	0.010837138796350348	None	0.036174491229477704	0.010837138796350348
60	3032	0.01663865711464839	None	0.0	0.01663865711464839
60	2988	0.020576902753982843	None	0.0	0.020576902753982843
60	3092	0.024527961574904344	None	0.0	0.024527961574904344
60	2766	0.01242640413707765	None	0.0	0.01242640413707765
60	3081	0.028420400405687333	None	0.0	0.028420400405687333
60	2713	0.018228098672875	None	0.0	0.018228098672875
60	2732	0.016598340441834173	None	0.07686941202355886	0.016598340441834173
60	3011	0.01663760015064548	None	0.09920264806347398	0.01663760015064548
60	3034	0.012296205133865172	None	0.0	0.012296205133865172
60	3096	0.0036111522372712463	None	0.0	0.0036111522372712463
60	2998	0.027240881770898236	None	0.0	0.027240881770898236
60	3014	0.019470239928422315	None	0.0	0.019470239928422315
60	3056	0.007156457405392252	None	0.0	0.007156457405392252
60	3091	0.003617670509474411	None	0.13358018154305076	0.003617670509474411
60	2973	0.026705033219835025	None	0.0	0.026705033219835025
60	3063	0.011077652562619139	None	0.0	0.011077652562619139
60	2924	0.020533698833339612	None	0.0	0.020533698833339612
60	3059	0.0016425432854097356	None	0.0	0.0016425432854097356
60	3071	0.01922252453204463	None	0.07024923569639145	0.01922252453204463
60	2889	0.019474010550389335	None	0.0	0.019474010550389335
60	2808	0.013595429200962874	None	0.0	0.013595429200962874
60	3061	0.03177588880387216	None	0.0	0.03177588880387216
60	3012	0.016741160202446103	None	0.0	0.016741160202446103
60	3077	0.0065777135569223535	None	0.0	0.0065777135569223535
60	3079	0.014131315750219347	None	0.0	0.014131315750219347
60	2725	0.006329438363518497	None	0.0	0.006329438363518497
60	2861	0.018118303492202364	None	0.0	0.018118303492202364
60	3095	0.01907752966232498	None	0.13826874467076675	0.01907752966232498
60	2994	0.014508499734865945	None	0.0	0.014508499734865945
60	2977	0.011517905413342753	None	0.0	0.011517905413342753
60	2854	0.019197105193341935	None	0.0	0.019197105193341935
60	3042	0.005458935936739233	None	0.06414348365452929	0.005458935936739233
60	3055	0.017184307526129365	None	0.0	0.017184307526129365
60	2915	0.004169834643591851	None	0.0	0.004169834643591851
60	2967	0.01734695825091195	None	0.1564226682588115	0.01734695825091195
60	2902	0.01498933113697864	None	0.0	0.01498933113697864
60	2654	0.020190136580603604	None	0.07325612344781368	0.020190136580603604
60	2904	0.01998571914629196	None	0.0	0.01998571914629196
60	2894	0.017301213176272874	None	0.0	0.017301213176272874
60	2929	0.02145025761782429	None	0.0	0.02145025761782429
60	3006	0.012105804032656622	None	0.0	0.012105804032656622
60	3090	0.02400943530061412	None	0.0	0.02400943530061412
60	3066	0.006298942900902532	None	0.1514524926756544	0.006298942900902532
60	3001	0.02016358555029615	None	0.0	0.02016358555029615
60	2840	0.017181042930974184	None	0.0	0.017181042930974184
60	3085	0.0032721379261617394	None	0.0	0.0032721379261617394
60	3051	0.007342069209392979	None	0.0469720029460131	0.007342069209392979
60	3052	0.01818249350363966	None	0.0	0.01818249350363966
60	2886	0.015844254636583687	None	0.0	0.015844254636583687
60	3013	0.01958521043443905	None	0.0	0.01958521043443905
60	3044	0.018424149486545135	None	0.0	0.018424149486545135
60	2804	0.009775284568431295	None	0.06456018199692724	0.009775284568431295
60	2954	0.024191495552827038	None	0.0	0.024191495552827038
60	2895	0.014440585787240529	None	0.07325612344781368	0.014440585787240529
60	2912	0.015871424438782315	None	0.0	0.015871424438782315
60	2975	0.019197074874097973	None	0.0	0.019197074874097973
60	2892	0.017199014697230623	None	0.0	0.017199014697230623
60	3073	0.01503464244242469	None	0.0	0.01503464244242469
60	2934	0.0217797380118859	None	0.0	0.0217797380118859
60	2848	0.019174744196447786	None	0.0	0.019174744196447786
60	2910	0.0021113893015848473	None	0.0	0.0021113893015848473
60	2702	0.02719326897828324	None	0.0	0.02719326897828324
60	2823	0.01990720345181318	None	0.0	0.01990720345181318
60	2928	0.014732129107837034	None	0.0	0.014732129107837034
109	3569	0.03223214504935982	None	0.0	0.03223214504935982
109	5469	0.018563457045166987	None	0.0	0.018563457045166987
109	5441	0.023340660658576727	None	0.0	0.023340660658576727
109	5451	0.028431362152889324	None	0.0	0.028431362152889324
109	5339	0.026137033307379633	None	0.0	0.026137033307379633
109	5506	0.011790723913900344	None	0.0	0.011790723913900344
109	5067	0.02917340643984983	None	0.0	0.02917340643984983
109	5326	0.03204219543160461	None	0.0	0.03204219543160461
109	5461	0.010779878839289483	None	0.0	0.010779878839289483
109	4833	0.031770415161256164	None	0.0	0.031770415161256164
109	5363	0.017819638057238966	None	0.0	0.017819638057238966
109	4913	0.026272174195818367	None	0.0	0.026272174195818367
109	5276	0.028576099205973537	None	0.0	0.028576099205973537
109	5470	0.021939440789799022	None	0.0	0.021939440789799022
109	5524	0.026452247254823806	None	0.0	0.026452247254823806
109	5133	0.02631480968143448	None	0.0	0.02631480968143448
109	5539	0.025128226949776223	None	0.0	0.025128226949776223
109	4503	0.028433462794722194	None	0.0	0.028433462794722194
109	5487	0.023461851217103005	None	0.0	0.023461851217103005
109	5527	0.007278032932176481	None	0.05473984487815027	0.007278032932176481
109	5523	0.007515580331955901	None	0.0	0.007515580331955901
109	5366	0.03018717712543955	None	0.0	0.03018717712543955
109	5500	0.016424129442271333	None	0.0	0.016424129442271333
109	5286	0.029471794975563546	None	0.0	0.029471794975563546
109	5226	0.030784894701164075	None	0.0	0.030784894701164075
109	4149	0.03068237810412204	None	0.0	0.03068237810412204
109	5386	0.029417002083362252	None	0.0	0.029417002083362252
109	5417	0.02787085718548683	None	0.0	0.02787085718548683
109	5471	0.029407677031962298	None	0.0	0.029407677031962298
109	5387	0.029253705176843423	None	0.0	0.029253705176843423
109	5546	0.026942310998013547	None	0.0	0.026942310998013547
109	5209	0.02529767072531941	None	0.0	0.02529767072531941
109	4709	0.03067441263234322	None	0.0	0.03067441263234322
109	5313	0.028342211405545454	None	0.0	0.028342211405545454
109	4403	0.03171564327504812	None	0.0	0.03171564327504812
109	5374	0.02916792050764575	None	0.0	0.02916792050764575
109	5466	0.028324585243066313	None	0.0	0.028324585243066313
109	5530	0.028372841208525748	None	0.0	0.028372841208525748
109	5533	0.022280694075747492	None	0.0	0.022280694075747492
109	4725	0.03156951202234903	None	0.0	0.03156951202234903
109	5230	0.03284731698381497	None	0.0	0.03284731698381497
109	5507	0.0034847439930894893	None	0.05473984487815027	0.0034847439930894893
109	4711	0.03274997253894289	None	0.0	0.03274997253894289
109	4789	0.03005252477021938	None	0.0	0.03005252477021938
109	5166	0.029556075273596136	None	0.0	0.029556075273596136
109	5519	0.027776296647264453	None	0.0	0.027776296647264453
109	5379	0.025673567669907194	None	0.0	0.025673567669907194
109	4735	0.03252072599563418	None	0.0	0.03252072599563418
109	5517	0.01299478488345277	None	0.044668182438627184	0.01299478488345277
109	5508	0.017500153334704262	None	0.0	0.017500153334704262
109	5504	0.03365864317692651	None	0.0	0.03365864317692651
109	4885	0.030964639845202372	None	0.0	0.030964639845202372
109	5388	0.027670922917925566	None	0.0	0.027670922917925566
109	5472	0.024425748951783875	None	0.0	0.024425748951783875
109	5369	0.029853420474178678	None	0.0	0.029853420474178678
109	5377	0.02932201202212529	None	0.0	0.02932201202212529
109	4993	0.03052321551226125	None	0.0	0.03052321551226125
109	5238	0.03256784185152747	None	0.0	0.03256784185152747
109	4980	0.030445031553007287	None	0.0	0.030445031553007287
109	5483	0.031345179809443215	None	0.0	0.031345179809443215
109	4643	0.03132362757962484	None	0.0	0.03132362757962484
109	5274	0.023950874236690466	None	0.0	0.023950874236690466
109	4653	0.0342687833734039	None	0.10815809972743665	0.0342687833734039
109	5031	0.030192820920072323	None	0.0	0.030192820920072323
109	5391	0.02036664156334078	None	0.0	0.02036664156334078
109	5544	0.019351733386374016	None	0.0	0.019351733386374016
109	4946	0.025345272154221124	None	0.0	0.025345272154221124
109	5070	0.022812186503323246	None	0.0	0.022812186503323246
109	5437	0.017259568776641625	None	0.0	0.017259568776641625
109	4135	0.032104079753425344	None	0.09461579226495231	0.032104079753425344
109	5392	0.02807115366112396	None	0.0	0.02807115366112396
109	5462	0.029727000370008343	None	0.0	0.029727000370008343
109	5273	0.02939343709503818	None	0.0	0.02939343709503818
109	5541	0.03306078822136322	None	0.0	0.03306078822136322
109	5477	0.028330726473092704	None	0.0	0.028330726473092704
109	5365	0.02975266366430295	None	0.0	0.02975266366430295
109	4236	0.029062045611750152	None	0.0	0.029062045611750152
109	5505	0.023858120775874472	None	0.0	0.023858120775874472
109	5467	0.02703705068745849	None	0.0	0.02703705068745849
109	5516	0.022822747756915576	None	0.0	0.022822747756915576
109	4443	0.029737497429028443	None	0.0	0.029737497429028443
109	5187	0.02831180414272022	None	0.0	0.02831180414272022
109	5497	0.021195387814065672	None	0.0	0.021195387814065672
109	5486	0.029110503654280598	None	0.0	0.029110503654280598
109	5543	0.0301554790761826	None	0.0	0.0301554790761826
109	5134	0.022502053959557834	None	0.0	0.022502053959557834
109	5444	0.0202608811108551	None	0.028219519889309087	0.0202608811108551
109	5243	0.030339637186876097	None	0.0	0.030339637186876097
109	4889	0.031586490012137994	None	0.0	0.031586490012137994
109	4334	0.03170991752682226	None	0.028219519889309087	0.03170991752682226
109	5536	0.030562376936758173	None	0.0	0.030562376936758173
109	5420	0.027901470424253737	None	0.0	0.027901470424253737
109	5351	0.027441946075126847	None	0.0	0.027441946075126847
109	5375	0.028243735359625863	None	0.0	0.028243735359625863
109	5334	0.028845926811698556	None	0.0	0.028845926811698556
109	5481	0.03170409940011132	None	0.0	0.03170409940011132
109	5532	0.0318886702247647	None	0.0	0.0318886702247647
109	5356	0.02001270833981695	None	0.0	0.02001270833981695
109	5284	0.028659034578262934	None	0.0	0.028659034578262934
109	5473	0.016634655849106537	None	0.0	0.016634655849106537
110	3569	0.03223214504935982	None	0.0	0.03223214504935982
110	5469	0.018563457045166987	None	0.0	0.018563457045166987
110	5441	0.023340660658576727	None	0.0	0.023340660658576727
110	5596	0.02867597088886867	None	0.0	0.02867597088886867
110	5451	0.028431362152889324	None	0.0	0.028431362152889324
110	5506	0.011790723913900344	None	0.0	0.011790723913900344
110	5326	0.03204219543160461	None	0.0	0.03204219543160461
110	4833	0.031770415161256164	None	0.0	0.031770415161256164
110	5558	0.019569500273220786	None	0.0	0.019569500273220786
110	5586	0.0018137847929151703	None	0.06255982271788602	0.0018137847929151703
110	4913	0.026272174195818367	None	0.0	0.026272174195818367
110	5470	0.021939440789799022	None	0.0	0.021939440789799022
110	5524	0.026452247254823806	None	0.0	0.026452247254823806
110	5579	0.020425803418725554	None	0.0	0.020425803418725554
110	5133	0.02631480968143448	None	0.0	0.02631480968143448
110	5539	0.025128226949776223	None	0.0	0.025128226949776223
110	4503	0.028433462794722194	None	0.0	0.028433462794722194
110	5366	0.03018717712543955	None	0.0	0.03018717712543955
110	5286	0.029471794975563546	None	0.0	0.029471794975563546
110	5226	0.030784894701164075	None	0.0	0.030784894701164075
110	4149	0.03068237810412204	None	0.0	0.03068237810412204
110	5386	0.029417002083362252	None	0.0	0.029417002083362252
110	5471	0.029407677031962298	None	0.0	0.029407677031962298
110	5387	0.029253705176843423	None	0.0	0.029253705176843423
110	5557	0.0302444810759815	None	0.0	0.0302444810759815
110	5546	0.026942310998013547	None	0.0	0.026942310998013547
110	5600	0.007329638583203686	None	0.0	0.007329638583203686
110	4709	0.03067441263234322	None	0.0	0.03067441263234322
110	5313	0.028342211405545454	None	0.0	0.028342211405545454
110	4403	0.03171564327504812	None	0.0	0.03171564327504812
110	5466	0.028324585243066313	None	0.0	0.028324585243066313
110	5530	0.028372841208525748	None	0.0	0.028372841208525748
110	5591	0.011736884397638361	None	0.0	0.011736884397638361
110	5573	0.03091762688228441	None	0.0	0.03091762688228441
110	5533	0.022280694075747492	None	0.0	0.022280694075747492
110	4725	0.03156951202234903	None	0.0	0.03156951202234903
110	5577	0.025721138634000346	None	0.0	0.025721138634000346
110	5230	0.03284731698381497	None	0.0	0.03284731698381497
110	5555	0.032456398623794534	None	0.0	0.032456398623794534
110	4711	0.03274997253894289	None	0.0	0.03274997253894289
110	4789	0.03005252477021938	None	0.0	0.03005252477021938
110	5166	0.029556075273596136	None	0.0	0.029556075273596136
110	5588	0.016763775606839827	None	0.0	0.016763775606839827
110	5519	0.027776296647264453	None	0.0	0.027776296647264453
110	4735	0.03252072599563418	None	0.0	0.03252072599563418
110	5504	0.03365864317692651	None	0.0	0.03365864317692651
110	4885	0.030964639845202372	None	0.0	0.030964639845202372
110	5593	0.01839520915464948	None	0.0	0.01839520915464948
110	5388	0.027670922917925566	None	0.0	0.027670922917925566
110	5472	0.024425748951783875	None	0.0	0.024425748951783875
110	5369	0.029853420474178678	None	0.0	0.029853420474178678
110	5377	0.02932201202212529	None	0.0	0.02932201202212529
110	4993	0.03052321551226125	None	0.0	0.03052321551226125
110	5238	0.03256784185152747	None	0.0	0.03256784185152747
110	4980	0.030445031553007287	None	0.0	0.030445031553007287
110	5483	0.031345179809443215	None	0.0	0.031345179809443215
110	5563	0.009525547688800928	None	0.0	0.009525547688800928
110	4643	0.03132362757962484	None	0.0	0.03132362757962484
110	5274	0.023950874236690466	None	0.0	0.023950874236690466
110	4653	0.0342687833734039	None	0.10815809972743665	0.0342687833734039
110	5031	0.030192820920072323	None	0.0	0.030192820920072323
110	5585	0.009087754705627806	None	0.0	0.009087754705627806
110	5544	0.019351733386374016	None	0.0	0.019351733386374016
110	5554	0.02660840149612429	None	0.0	0.02660840149612429
110	5581	0.024019517054767743	None	0.0	0.024019517054767743
110	5070	0.022812186503323246	None	0.0	0.022812186503323246
110	5437	0.017259568776641625	None	0.0	0.017259568776641625
110	4135	0.032104079753425344	None	0.09267292848719628	0.032104079753425344
110	5392	0.02807115366112396	None	0.0	0.02807115366112396
110	5462	0.029727000370008343	None	0.0	0.029727000370008343
110	5595	0.022521513952143055	None	0.0	0.022521513952143055
110	5580	0.032370150771091864	None	0.0	0.032370150771091864
110	5273	0.02939343709503818	None	0.0	0.02939343709503818
110	5541	0.03306078822136322	None	0.0	0.03306078822136322
110	5477	0.028330726473092704	None	0.0	0.028330726473092704
110	5365	0.02975266366430295	None	0.0	0.02975266366430295
110	5575	0.025398091993046854	None	0.0	0.025398091993046854
110	5594	0.025818172484717117	None	0.1055169753742869	0.025818172484717117
110	5553	0.0289807853201947	None	0.0	0.0289807853201947
110	5467	0.02703705068745849	None	0.0	0.02703705068745849
110	5516	0.022822747756915576	None	0.0	0.022822747756915576
110	4443	0.029737497429028443	None	0.0	0.029737497429028443
110	5187	0.02831180414272022	None	0.0	0.02831180414272022
110	5486	0.029110503654280598	None	0.0	0.029110503654280598
110	5543	0.0301554790761826	None	0.0	0.0301554790761826
110	5567	0.029377118562083568	None	0.0	0.029377118562083568
110	5243	0.030339637186876097	None	0.0	0.030339637186876097
110	4889	0.031586490012137994	None	0.0	0.031586490012137994
110	4334	0.03170991752682226	None	0.03181988536067447	0.03170991752682226
110	5536	0.030562376936758173	None	0.0	0.030562376936758173
110	5556	0.029767607999939365	None	0.0	0.029767607999939365
110	5420	0.027901470424253737	None	0.0	0.027901470424253737
110	5569	0.029784739426968906	None	0.0	0.029784739426968906
110	5351	0.027441946075126847	None	0.0	0.027441946075126847
110	5375	0.028243735359625863	None	0.0	0.028243735359625863
110	5334	0.028845926811698556	None	0.0	0.028845926811698556
110	5481	0.03170409940011132	None	0.0	0.03170409940011132
110	5532	0.0318886702247647	None	0.0	0.0318886702247647
110	5284	0.028659034578262934	None	0.0	0.028659034578262934
110	5589	0.024843034020452202	None	0.0	0.024843034020452202
76	3847	0.014626468878644943	None	0.0	0.014626468878644943
76	3569	0.03223214504935982	None	0.0	0.03223214504935982
76	3446	0.029662741477344007	None	0.009698593395071998	0.029662741477344007
76	3876	0.028397335553879886	None	0.0	0.028397335553879886
76	3762	0.02202555143241808	None	0.0	0.02202555143241808
76	3731	0.023553298153860588	None	0.0	0.023553298153860588
76	3299	0.029336849720561126	None	0.0	0.029336849720561126
76	3878	0.018217486061830823	None	0.0	0.018217486061830823
76	3142	0.02694023722846397	None	0.0	0.02694023722846397
76	3899	0.01070867238525215	None	0.0	0.01070867238525215
76	3608	0.014015201443712821	None	0.0	0.014015201443712821
76	3801	0.0314330911617374	None	0.0	0.0314330911617374
76	3473	0.01825769816964832	None	0.0	0.01825769816964832
76	3692	0.03128984820342269	None	0.0	0.03128984820342269
76	3676	0.03320957543602606	None	0.0	0.03320957543602606
76	3886	0.02012980777824099	None	0.0	0.02012980777824099
76	3799	0.02504791898468554	None	0.009698593395071998	0.02504791898468554
76	3865	0.025962817738960076	None	0.014547890092607998	0.025962817738960076
76	3510	0.024007226186720864	None	0.0	0.024007226186720864
76	3856	0.013729231852627347	None	0.03127991135894301	0.013729231852627347
76	3822	0.016582981305909614	None	0.0	0.016582981305909614
76	3155	0.02444724533729274	None	0.0	0.02444724533729274
76	3862	0.016428934121987683	None	0.0	0.016428934121987683
76	3868	0.018909722228990705	None	0.0	0.018909722228990705
76	3303	0.027130312291590637	None	0.0	0.027130312291590637
76	3815	0.015114305294850347	None	0.14733104149190893	0.015114305294850347
76	3226	0.03254779946570738	None	0.0	0.03254779946570738
76	3595	0.024440290332716413	None	0.014547890092607998	0.024440290332716413
76	3590	0.024513475912984157	None	0.0	0.024513475912984157
76	3367	0.020296649024289997	None	0.0	0.020296649024289997
76	3894	0.021185432324813045	None	0.0	0.021185432324813045
76	3612	0.026843557197938493	None	0.0	0.026843557197938493
76	3890	0.019481452431627445	None	0.0	0.019481452431627445
76	3728	0.02675587236265321	None	0.007200730942730762	0.02675587236265321
76	3851	0.0027181556605268956	None	0.0	0.0027181556605268956
76	3869	0.016381244407804835	None	0.0	0.016381244407804835
76	3758	0.010716507101411985	None	0.02700100727137867	0.010716507101411985
76	3700	0.019362620966386558	None	0.0	0.019362620966386558
76	3732	0.019805747189523805	None	0.0	0.019805747189523805
76	3871	0.0016236939084273583	None	0.0	0.0016236939084273583
76	3594	0.027554415220842746	None	0.0	0.027554415220842746
76	3387	0.025875117376869896	None	0.007200730942730762	0.025875117376869896
76	3896	0.018638434406283197	None	0.0	0.018638434406283197
76	3866	0.015167513451644512	None	0.0	0.015167513451644512
76	3839	0.012938275158112892	None	0.02340272063706646	0.012938275158112892
76	3748	0.021842059955577586	None	0.014547890092607998	0.021842059955577586
76	3061	0.03177588880387216	None	0.0	0.03177588880387216
76	3873	0.02357430728797533	None	0.11404529138868565	0.02357430728797533
76	3848	0.018648562411857042	None	0.0	0.018648562411857042
76	3861	0.008492919497177441	None	0.0	0.008492919497177441
76	3614	0.03334229286167769	None	0.0	0.03334229286167769
76	3835	0.028816981201592585	None	0.0	0.028816981201592585
76	3215	0.020908128997192396	None	0.0	0.020908128997192396
76	3770	0.027365090622630563	None	0.0	0.027365090622630563
76	3793	0.019352547094636154	None	0.0	0.019352547094636154
76	3881	0.0131756261309508	None	0.0	0.0131756261309508
76	3233	0.030996572185417313	None	0.0	0.030996572185417313
76	3832	0.011656809316731406	None	0.03127991135894301	0.011656809316731406
76	3846	0.0016027670101157454	None	0.03991166807843629	0.0016027670101157454
76	3859	0.029439932914535064	None	0.0	0.029439932914535064
76	3833	0.00929932634695548	None	0.03127991135894301	0.00929932634695548
76	3656	0.029612378743283478	None	0.0	0.029612378743283478
76	3880	0.022344550872533776	None	0.0	0.022344550872533776
76	3669	0.027622029047380852	None	0.009698593395071998	0.027622029047380852
76	3872	0.02602494357969785	None	0.0	0.02602494357969785
76	3716	0.018028281527375872	None	0.02340272063706646	0.018028281527375872
76	3804	0.021066105852768278	None	0.0	0.021066105852768278
76	3650	0.026327281995003504	None	0.0	0.026327281995003504
76	3837	0.009965960406422197	None	0.03127991135894301	0.009965960406422197
76	3699	0.02339463289551251	None	0.0	0.02339463289551251
76	3467	0.02516092431592083	None	0.0	0.02516092431592083
76	3662	0.026150997611488536	None	0.0	0.026150997611488536
76	3813	0.013861030387743436	None	0.009698593395071998	0.013861030387743436
76	3671	0.028904570566003405	None	0.0	0.028904570566003405
76	3812	0.014939831857707642	None	0.014547890092607998	0.014939831857707642
76	3891	0.022869096475311195	None	0.0	0.022869096475311195
76	3168	0.023904489228682452	None	0.0	0.023904489228682452
76	3819	0.02382985895167246	None	0.0	0.02382985895167246
76	3794	0.022233014186634786	None	0.0	0.022233014186634786
76	3610	0.021250177693195486	None	0.0	0.021250177693195486
76	3727	0.01975821893515216	None	0.0	0.01975821893515216
76	3821	0.023142364834807336	None	0.0	0.023142364834807336
76	3686	0.03268723516629475	None	0.0	0.03268723516629475
76	3779	0.025060397503999198	None	0.02700100727137867	0.025060397503999198
76	3803	0.02547283748076869	None	0.0	0.02547283748076869
76	3863	0.015524581218409775	None	0.007200730942730762	0.015524581218409775
76	3521	0.01984483367370599	None	0.0	0.01984483367370599
76	3864	0.01606803602528236	None	0.0	0.01606803602528236
76	3817	0.029265913001848443	None	0.0	0.029265913001848443
76	3672	0.020204363892604778	None	0.0	0.020204363892604778
76	3789	0.02593163924520883	None	0.0	0.02593163924520883
76	3800	0.022713727131750364	None	0.0	0.022713727131750364
76	3853	0.02952584547425703	None	0.0	0.02952584547425703
76	3713	0.020212727774491412	None	0.0	0.020212727774491412
76	3487	0.024204239629284436	None	0.0	0.024204239629284436
76	3900	0.018955032156887958	None	0.0	0.018955032156887958
76	3774	0.02303833260456599	None	0.0	0.02303833260456599
76	2702	0.02719326897828324	None	0.0	0.02719326897828324
76	3857	0.01700826654408717	None	0.0	0.01700826654408717
76	3508	0.024149236736715478	None	0.0	0.024149236736715478
30	1091	0.3112775123456002	0.3112775123456002	0.35696253752038587	0.3112775123456002
30	1373	0.4301215586127044	0.4301215586127044	0.43541155421386	0.4301215586127044
30	1492	0.3481911472905538	0.3481911472905538	0.4130425951506148	0.3481911472905538
30	804	0.3440260203686013	0.3440260203686013	0.3918251029816233	0.3440260203686013
30	1336	0.2987736245811508	0.2987736245811508	0.30548375592163907	0.2987736245811508
30	1531	0.3992301127237307	0.3992301127237307	0.45336447225154775	0.3992301127237307
30	1543	0.3505550430929774	0.3505550430929774	0.40341475884132094	0.3505550430929774
30	701	0.3125556690635914	0.3125556690635914	0.3576373747738285	0.3125556690635914
30	1452	0.41137201123210304	0.41137201123210304	0.49776312003789924	0.41137201123210304
30	1397	0.40605122971616164	0.40605122971616164	0.44590397957553896	0.40605122971616164
30	1559	0.2973112413530201	0.2973112413530201	0.3002181848650932	0.2973112413530201
30	1200	0.4141547430086465	0.4141547430086465	0.47978112285785	0.4141547430086465
30	1262	0.336687738507067	0.336687738507067	0.37714285049114743	0.336687738507067
30	1548	0.3028474659286477	0.3028474659286477	0.3524854970609299	0.3028474659286477
30	861	0.44135268207359585	0.44135268207359585	0.4628233450845848	0.44135268207359585
30	1577	0.39868274550030025	0.39868274550030025	0.4219521796341798	0.39868274550030025
30	1415	0.3455647036201444	0.3455647036201444	0.4008433512425431	0.3455647036201444
30	1423	0.32498362184413626	0.32498362184413626	0.3364210595816942	0.32498362184413626
30	1463	0.471782249332071	0.471782249332071	0.6212391367181987	0.471782249332071
30	1420	0.271977247207184	0.271977247207184	0.2728087610307629	0.271977247207184
30	1537	0.3917448801530429	0.3917448801530429	0.40372583658932293	0.3917448801530429
30	1575	0.41145607334086265	0.41145607334086265	0.42995592908556707	0.41145607334086265
30	1351	0.4215764437610295	0.4215764437610295	0.43442101197474414	0.4215764437610295
30	1448	0.3028474659286477	0.3028474659286477	0.3524854970609299	0.3028474659286477
30	1417	0.4412116944366182	0.4412116944366182	0.5444190204960879	0.4412116944366182
30	1432	0.35693888737758034	0.35693888737758034	0.46047599789484195	0.35693888737758034
30	941	0.2286687787736056	0.2286687787736056	0.23775598903660108	0.2286687787736056
30	715	0.3064764150340516	0.3064764150340516	0.3064764150340516	0.3064764150340516
30	1576	0.32027933460123564	0.32027933460123564	0.32027933460123564	0.32027933460123564
30	1570	0.30569404334953143	0.30569404334953143	0.3877030939866493	0.30569404334953143
30	1593	0.4597595672367468	0.4597595672367468	0.48172779312257197	0.4597595672367468
30	1498	0.31747251785195174	0.31747251785195174	0.36406693556716135	0.31747251785195174
30	1544	0.3380482571119462	0.3380482571119462	0.4110487816200045	0.3380482571119462
30	1276	0.3729363960238671	0.3729363960238671	0.3937412668060349	0.3729363960238671
30	1390	0.2919396586239708	0.2919396586239708	0.3381971590639269	0.2919396586239708
30	1527	0.4186746283822872	0.4186746283822872	0.47556400086723893	0.4186746283822872
30	1468	0.36011230891524526	0.36011230891524526	0.4049901632203613	0.36011230891524526
30	909	0.32275807445738236	0.32275807445738236	0.5055501462524264	0.32275807445738236
30	1578	0.35693888737758034	0.35693888737758034	0.46047599789484195	0.35693888737758034
30	1142	0.3524451458459195	0.3524451458459195	0.38982411609341355	0.3524451458459195
30	1588	0.368654356268175	0.368654356268175	0.370661444489723	0.368654356268175
30	1389	0.3777595236599113	0.3777595236599113	0.39563805385698986	0.3777595236599113
30	1501	0.4597595672367468	0.4597595672367468	0.48172779312257197	0.4597595672367468
30	1512	0.3524451458459195	0.3524451458459195	0.38982411609341355	0.3524451458459195
30	1574	0.38377751201015947	0.38377751201015947	0.4140770271747134	0.38377751201015947
30	1477	0.2990209863117327	0.2990209863117327	0.4145510009322694	0.2990209863117327
30	1237	0.31912884096351457	0.31912884096351457	0.341313187016476	0.31912884096351457
30	1523	0.3524451458459195	0.3524451458459195	0.38982411609341355	0.3524451458459195
30	1284	0.36011230891524526	0.36011230891524526	0.4049901632203613	0.36011230891524526
30	1342	0.3012038644750586	0.3012038644750586	0.3120734402399784	0.3012038644750586
30	1538	0.3632258474086033	0.3632258474086033	0.47487575678525945	0.3632258474086033
30	1532	0.30267782735458326	0.30267782735458326	0.41751372550861154	0.30267782735458326
30	1375	0.34691488522021274	0.34691488522021274	0.34691488522021274	0.34691488522021274
30	1518	0.2812647474489845	0.2812647474489845	0.3152792670135558	0.2812647474489845
30	1539	0.25259664488507194	0.25259664488507194	0.40504577254518415	0.25259664488507194
30	1504	0.31262918385725486	0.31262918385725486	0.36031840618498223	0.31262918385725486
30	543	0.27296338753571076	0.27296338753571076	0.37069043131497237	0.27296338753571076
30	1568	0.21911215137045045	0.21911215137045045	0.45809461828934406	0.21911215137045045
30	1552	0.4589403826117245	0.4589403826117245	0.5370836099491998	0.4589403826117245
30	1491	0.40137893487915743	0.40137893487915743	0.4843095074809615	0.40137893487915743
30	1458	0.3458551768767443	0.3458551768767443	0.3870074341749172	0.3458551768767443
30	1205	0.42976661189132487	0.42976661189132487	0.4650762887835456	0.42976661189132487
30	1522	0.30052981642552506	0.30052981642552506	0.4112348102037898	0.30052981642552506
30	1426	0.34539093350599454	0.34539093350599454	0.46513941735696207	0.34539093350599454
30	1567	0.41965330387308386	0.41965330387308386	0.44357871587398867	0.41965330387308386
30	1480	0.3851632577666498	0.3851632577666498	0.4017370641695461	0.3851632577666498
30	1353	0.25072275842025504	0.25072275842025504	0.3178391803835429	0.25072275842025504
30	1580	0.25602377386282804	0.25602377386282804	0.34579215402942676	0.25602377386282804
30	1460	0.3435918417202598	0.3435918417202598	0.3789858965571584	0.3435918417202598
30	1231	0.3321612151229808	0.3321612151229808	0.3981842348154302	0.3321612151229808
30	1421	0.37926128765940026	0.37926128765940026	0.46282938723539246	0.37926128765940026
30	1566	0.3321572277371769	0.3321572277371769	0.3321572277371769	0.3321572277371769
30	1419	0.31178342177117074	0.31178342177117074	0.49042571327667456	0.31178342177117074
30	1554	0.4589403826117245	0.4589403826117245	0.5370836099491998	0.4589403826117245
30	1401	0.42764928028768895	0.42764928028768895	0.502300345375292	0.42764928028768895
30	1590	0.2600074327315974	0.2600074327315974	0.2730336288173027	0.2600074327315974
30	1591	0.43899439795895506	0.43899439795895506	0.4592201069236187	0.43899439795895506
30	1430	0.3064764150340516	0.3064764150340516	0.3064764150340516	0.3064764150340516
30	1558	0.25042701699690123	0.25042701699690123	0.2788298221128397	0.25042701699690123
30	1490	0.34946468760427435	0.34946468760427435	0.37220472664938176	0.34946468760427435
30	1560	0.3438615332657309	0.3438615332657309	0.3438615332657309	0.3438615332657309
30	1465	0.3618639509141147	0.3618639509141147	0.3929383232442266	0.3618639509141147
30	1587	0.2990209863117327	0.2990209863117327	0.4145510009322694	0.2990209863117327
30	1438	0.3504492624618166	0.3504492624618166	0.3554105390449615	0.3504492624618166
30	1571	0.36934533753534693	0.36934533753534693	0.4350003389337145	0.36934533753534693
30	1473	0.3125556690635914	0.3125556690635914	0.3576373747738285	0.3125556690635914
30	1586	0.2941422207576344	0.2941422207576344	0.29767109556672827	0.2941422207576344
30	1453	0.29851183684029814	0.29851183684029814	0.30729480582294816	0.29851183684029814
30	1508	0.3481004011311103	0.3481004011311103	0.43244465291622725	0.3481004011311103
30	1596	0.336687738507067	0.336687738507067	0.37714285049114743	0.336687738507067
30	1511	0.32368934681601347	0.32368934681601347	0.32368934681601347	0.32368934681601347
30	1594	0.34365936844123113	0.34365936844123113	0.4658066833684136	0.34365936844123113
30	1541	0.36563398446678	0.36563398446678	0.38420060110685467	0.36563398446678
30	1516	0.3343611185985692	0.3343611185985692	0.34005990060318564	0.3343611185985692
30	1534	0.3699255241725632	0.3699255241725632	0.4469613339070781	0.3699255241725632
30	1322	0.31912884096351457	0.31912884096351457	0.341313187016476	0.31912884096351457
30	1462	0.405853081780029	0.405853081780029	0.5154884673374418	0.405853081780029
30	1565	0.3265602070220297	0.3265602070220297	0.33190271582585745	0.3265602070220297
30	1573	0.3012038644750586	0.3012038644750586	0.3120734402399784	0.3012038644750586
30	1356	0.3992301127237307	0.3992301127237307	0.45336447225154775	0.3992301127237307
139	6852	0.03302208484937601	None	0.0	0.03302208484937601
139	7040	0.02988016895296718	None	0.0	0.02988016895296718
139	6770	0.024465169077037795	None	0.0	0.024465169077037795
139	7014	0.01122561539211432	None	0.0	0.01122561539211432
139	6712	0.028859972674530786	None	0.0	0.028859972674530786
139	6998	0.02852383749311208	None	0.0	0.02852383749311208
139	6846	0.024403907359882772	None	0.0	0.024403907359882772
139	7038	0.02084363217185083	None	0.0	0.02084363217185083
139	7043	0.020359518063476748	None	0.0	0.020359518063476748
139	7019	0.023962049456264914	None	0.0	0.023962049456264914
139	5799	0.032020020732131026	None	0.0	0.032020020732131026
139	5326	0.03204219543160461	None	0.0	0.03204219543160461
139	7011	0.027470107375709218	None	0.0	0.027470107375709218
139	6967	0.026838870799658885	None	0.0	0.026838870799658885
139	6881	0.028475204018333877	None	0.0	0.028475204018333877
139	7026	0.02200529288773878	None	0.0	0.02200529288773878
139	6848	0.027148577638958293	None	0.0	0.027148577638958293
139	6842	0.026045630834227784	None	0.0	0.026045630834227784
139	6792	0.03024767955772606	None	0.0	0.03024767955772606
139	7031	0.029899642294747463	None	0.0	0.029899642294747463
139	6874	0.027889537077633635	None	0.0	0.027889537077633635
139	7027	0.03105095414044018	None	0.0	0.03105095414044018
139	6926	0.027927593210851098	None	0.0	0.027927593210851098
139	6974	0.023870718121985168	None	0.0	0.023870718121985168
139	6691	0.030228877300853038	None	0.0	0.030228877300853038
139	6854	0.030519923449914978	None	0.0	0.030519923449914978
139	6760	0.022529881573438496	None	0.0	0.022529881573438496
139	7041	0.010454926257879	None	0.04354605868803236	0.010454926257879
139	7042	0.029494036061920696	None	0.0	0.029494036061920696
139	7029	0.03134247319902502	None	0.0	0.03134247319902502
139	6826	0.030592101711033548	None	0.0	0.030592101711033548
139	6960	0.006635819878459181	None	0.07037980055762176	0.006635819878459181
139	6961	0.031456604817811706	None	0.0	0.031456604817811706
139	6840	0.030926234320573617	None	0.0	0.030926234320573617
139	6306	0.03036512792476721	None	0.0	0.03036512792476721
139	6910	0.022748697745335476	None	0.0	0.022748697745335476
139	6772	0.024926279084023714	None	0.0	0.024926279084023714
139	6908	0.030099565435204458	None	0.0	0.030099565435204458
139	6931	0.029363497306310684	None	0.0	0.029363497306310684
139	6545	0.02762042847634856	None	0.0	0.02762042847634856
139	7015	0.034215917765863565	None	0.0	0.034215917765863565
139	7016	0.03238018868809948	None	0.0	0.03238018868809948
139	6085	0.03435143767974139	None	0.0	0.03435143767974139
139	6625	0.035533551026335236	None	0.0	0.035533551026335236
139	4725	0.03156951202234903	None	0.0	0.03156951202234903
139	5555	0.032456398623794534	None	0.0	0.032456398623794534
139	7009	0.028441510979951318	None	0.0	0.028441510979951318
139	7025	0.02556205346724465	None	0.0	0.02556205346724465
139	6969	0.02670309716245526	None	0.0	0.02670309716245526
139	7021	0.031211560448521226	None	0.0	0.031211560448521226
139	6802	0.02962250893501145	None	0.0	0.02962250893501145
139	7046	0.026090712542041764	None	0.0	0.026090712542041764
139	7012	0.028965796781242947	None	0.0	0.028965796781242947
139	6985	0.027389219688698396	None	0.0	0.027389219688698396
139	6697	0.029677326484593605	None	0.0	0.029677326484593605
139	6923	0.0278753654615111	None	0.0	0.0278753654615111
139	6928	0.033000310218735736	None	0.0	0.033000310218735736
139	6101	0.03164056184202486	None	0.0	0.03164056184202486
139	6400	0.03011481489531347	None	0.0	0.03011481489531347
139	6135	0.03312975414512159	None	0.0	0.03312975414512159
139	6958	0.020404182278686414	None	0.0	0.020404182278686414
139	6800	0.030577380512151017	None	0.0	0.030577380512151017
139	6019	0.03146200230789467	None	0.0	0.03146200230789467
139	6670	0.03239870152440621	None	0.0	0.03239870152440621
139	7044	0.007010490924304919	None	0.0	0.007010490924304919
139	6877	0.02737932804063049	None	0.0	0.02737932804063049
139	6495	0.03041274607491829	None	0.0	0.03041274607491829
139	7006	0.0062777863768970835	None	0.0	0.0062777863768970835
139	6728	0.030887664042025396	None	0.0	0.030887664042025396
139	7033	0.02931168279618095	None	0.0	0.02931168279618095
139	6390	0.0321021922028997	None	0.0	0.0321021922028997
139	6559	0.03161672954259794	None	0.0	0.03161672954259794
139	7034	0.030213265914424744	None	0.0	0.030213265914424744
139	7049	0.03165408712448698	None	0.0	0.03165408712448698
139	6977	0.02768992742300636	None	0.0	0.02768992742300636
139	6993	0.03159897944371075	None	0.0	0.03159897944371075
139	6906	0.028127441882627016	None	0.0	0.028127441882627016
139	6381	0.03249482490483627	None	0.0	0.03249482490483627
139	6980	0.026168219421436656	None	0.0	0.026168219421436656
139	6861	0.027335673284872224	None	0.0	0.027335673284872224
139	6599	0.03126142781888849	None	0.0	0.03126142781888849
139	6945	0.0318086690848373	None	0.0	0.0318086690848373
139	6769	0.026596703154089338	None	0.0	0.026596703154089338
139	6965	0.019794892319548712	None	0.0	0.019794892319548712
139	6858	0.02925049789502103	None	0.0	0.02925049789502103
139	6303	0.031788027207216275	None	0.0	0.031788027207216275
139	6935	0.0302506251137485	None	0.0	0.0302506251137485
139	6966	0.026765217059486934	None	0.0	0.026765217059486934
139	7036	0.022877093106206534	None	0.0	0.022877093106206534
139	6973	0.0313601258449628	None	0.0	0.0313601258449628
139	6916	-0.0003378648853767967	None	0.0	-0.0003378648853767967
139	6638	0.028233187551007004	None	0.0	0.028233187551007004
139	6627	0.029352327452561437	None	0.0	0.029352327452561437
139	7003	0.0287818105996836	None	0.0	0.0287818105996836
139	6941	0.024793379633699514	None	0.0	0.024793379633699514
139	6955	0.025468585865768112	None	0.0	0.025468585865768112
139	6641	0.0318957701375187	None	0.0	0.0318957701375187
139	5481	0.03170409940011132	None	0.0	0.03170409940011132
139	7035	0.0079379160272117	None	0.0	0.0079379160272117
139	6731	0.030711344347725232	None	0.0	0.030711344347725232
71	3569	0.03223214504935982	None	0.0	0.03223214504935982
71	3446	0.029662741477344007	None	0.004849296697535999	0.029662741477344007
71	3381	0.020366705359123997	None	0.0	0.020366705359123997
71	3582	0.013984371185575228	None	0.0	0.013984371185575228
71	3299	0.029336849720561126	None	0.0	0.029336849720561126
71	3559	0.020351128290863368	None	0.0	0.020351128290863368
71	3532	0.019003498619908188	None	0.0	0.019003498619908188
71	3142	0.02694023722846397	None	0.0	0.02694023722846397
71	3432	0.017623013038214303	None	0.0	0.017623013038214303
71	3434	0.019308707096631742	None	0.0	0.019308707096631742
71	3607	0.019459215090538592	None	0.0	0.019459215090538592
71	3360	0.01746854387358253	None	0.0	0.01746854387358253
71	3550	0.015960470606121026	None	0.0	0.015960470606121026
71	3629	-0.00028058617058533106	None	0.03909988919867876	-0.00028058617058533106
71	3634	0.012305274789227948	None	0.0	0.012305274789227948
71	3608	0.014015201443712821	None	0.0	0.014015201443712821
71	3080	0.01910752999924047	None	0.0	0.01910752999924047
71	3611	0.012642948595135355	None	0.0	0.012642948595135355
71	3507	0.017373651914118722	None	0.0	0.017373651914118722
71	3473	0.01825769816964832	None	0.0	0.01825769816964832
71	3491	0.018933385712117723	None	0.0	0.018933385712117723
71	3074	0.027801523858267025	None	0.0	0.027801523858267025
71	3649	0.018218319605305004	None	0.0	0.018218319605305004
71	3510	0.024007226186720864	None	0.0	0.024007226186720864
71	3577	0.020142768116661706	None	0.0	0.020142768116661706
71	3535	0.015389595166568527	None	0.0	0.015389595166568527
71	3054	0.020733695287541945	None	0.46381824877717676	0.020733695287541945
71	3180	0.02964434475232253	None	0.0	0.02964434475232253
71	3596	0.019419865461766904	None	0.0	0.019419865461766904
71	3526	0.024904726095831282	None	0.0	0.024904726095831282
71	3155	0.02444724533729274	None	0.0	0.02444724533729274
71	2983	0.02008495724056307	None	0.4684800067014014	0.02008495724056307
71	3393	0.014756563471557915	None	0.0	0.014756563471557915
71	3613	0.019312981300358797	None	0.0	0.019312981300358797
71	3645	0.023344840588390637	None	0.0	0.023344840588390637
71	3639	0.020467806282874076	None	0.0	0.020467806282874076
71	3522	0.018220655563724757	None	0.0	0.018220655563724757
71	3303	0.027130312291590637	None	0.0	0.027130312291590637
71	3226	0.03254779946570738	None	0.0	0.03254779946570738
71	3524	0.02577434756218495	None	0.0	0.02577434756218495
71	3595	0.024440290332716413	None	0.016972538441375997	0.024440290332716413
71	3590	0.024513475912984157	None	0.0	0.024513475912984157
71	3367	0.020296649024289997	None	0.0	0.020296649024289997
71	3581	0.020261626395120778	None	0.004849296697535999	0.020261626395120778
71	3641	0.012468676901322287	None	0.0	0.012468676901322287
71	3612	0.026843557197938493	None	0.0	0.026843557197938493
71	3554	0.019740677315296655	None	0.0	0.019740677315296655
71	3449	0.01974823436836471	None	0.0	0.01974823436836471
71	3482	0.01334377512923946	None	0.0	0.01334377512923946
71	3333	0.019515276209655763	None	0.0	0.019515276209655763
71	3588	0.018953621544401365	None	0.0	0.018953621544401365
71	3606	0.020398261274124318	None	0.0	0.020398261274124318
71	3594	0.027554415220842746	None	0.0	0.027554415220842746
71	3387	0.025875117376869896	None	0.0	0.025875117376869896
71	3251	0.025032550328796508	None	0.0	0.025032550328796508
71	3242	0.02290268455962361	None	0.0	0.02290268455962361
71	3122	0.019056662317339462	None	0.0	0.019056662317339462
71	2924	0.020533698833339612	None	0.0	0.020533698833339612
71	2889	0.019474010550389335	None	0.0	0.019474010550389335
71	3270	0.018554842142011408	None	0.4572228875901919	0.018554842142011408
71	3061	0.03177588880387216	None	0.0	0.03177588880387216
71	3614	0.03334229286167769	None	0.0	0.03334229286167769
71	3597	0.014101079998995309	None	0.0	0.014101079998995309
71	3215	0.020908128997192396	None	0.0	0.020908128997192396
71	3584	0.027683608402353736	None	0.0	0.027683608402353736
71	3450	0.019410066129985845	None	0.0	0.019410066129985845
71	3233	0.030996572185417313	None	0.0	0.030996572185417313
71	3248	0.0241517481843515	None	0.0	0.0241517481843515
71	3249	0.018857455178343554	None	0.0	0.018857455178343554
71	3615	-0.0005520084690246068	None	0.13646763279048316	-0.0005520084690246068
71	3587	0.01588077210578247	None	0.4548532227612851	0.01588077210578247
71	3453	0.023106734787315775	None	0.0	0.023106734787315775
71	3423	0.027934373113726253	None	0.0	0.027934373113726253
71	3638	0.0264503992562038	None	0.0	0.0264503992562038
71	3338	0.01997473747559454	None	0.0	0.01997473747559454
71	3456	0.018760401054116305	None	0.0	0.018760401054116305
71	3298	0.0188651580211807	None	0.0	0.0188651580211807
71	3530	0.014197600918237416	None	0.0	0.014197600918237416
71	3202	0.017148555629757863	None	0.0	0.017148555629757863
71	3650	0.026327281995003504	None	0.0	0.026327281995003504
71	3579	0.01733271077345397	None	0.0	0.01733271077345397
71	3467	0.02516092431592083	None	0.0	0.02516092431592083
71	3630	0.0008878600288315719	None	0.1383030781294692	0.0008878600288315719
71	3605	0.0031312758063452824	None	0.07539069737651108	0.0031312758063452824
71	3168	0.023904489228682452	None	0.0	0.023904489228682452
71	3643	0.014290518024877852	None	0.0	0.014290518024877852
71	3610	0.021250177693195486	None	0.0	0.021250177693195486
71	3555	0.017835939056935028	None	0.0	0.017835939056935028
71	3617	0.020778228089444326	None	0.0	0.020778228089444326
71	3013	0.01958521043443905	None	0.0	0.01958521043443905
71	3489	0.02418246478811974	None	0.0	0.02418246478811974
71	3518	0.019349731789378495	None	0.0	0.019349731789378495
71	3521	0.01984483367370599	None	0.0	0.01984483367370599
71	3276	0.01914523740902761	None	0.0	0.01914523740902761
71	3628	0.02302796959787809	None	0.016972538441375997	0.02302796959787809
71	3354	0.02314704652532162	None	0.0	0.02314704652532162
71	3619	0.012443858441257278	None	0.0	0.012443858441257278
71	3487	0.024204239629284436	None	0.0	0.024204239629284436
71	2702	0.02719326897828324	None	0.0	0.02719326897828324
71	3508	0.024149236736715478	None	0.0	0.024149236736715478
54	2617	0.0003055871759400424	None	0.3369394889868052	0.0003055871759400424
54	2671	7.46915708432129e-05	None	0.18290536016196293	7.46915708432129e-05
54	2579	-5.74183701842043e-06	None	0.3369362448330593	-5.74183701842043e-06
54	2717	0.00017486574834989604	None	0.42781702017600887	0.00017486574834989604
54	2785	0.018314384771274866	None	0.2103560933969729	0.018314384771274866
54	2776	-0.00022147701758713285	None	0.24757670797055967	-0.00022147701758713285
54	2554	0.00024031000514971194	None	0.35082113726225694	0.00024031000514971194
54	2602	0.0008340216619168199	None	0.3644004303626519	0.0008340216619168199
54	2710	0.002578911218378453	None	0.20299141680595145	0.002578911218378453
54	2771	0.00036036199176965025	None	0.09326992416371094	0.00036036199176965025
54	2615	0.0010638052060237856	None	0.3304657021220704	0.0010638052060237856
54	2728	0.0002904450958992786	None	0.3369394889868052	0.0002904450958992786
54	2759	8.5530391394308e-05	None	0.31622093437524174	8.5530391394308e-05
54	2701	0.0008653713120682243	None	0.45204291071627206	0.0008653713120682243
54	2651	0.016543850793245624	None	0.02439431390563599	0.016543850793245624
54	2703	0.00016010874852779704	None	0.42781702017600887	0.00016010874852779704
54	2621	0.000690377691695962	None	0.22760030380755705	0.000690377691695962
54	2624	0.018900765178715428	None	0.02439431390563599	0.018900765178715428
54	2662	0.0008315240374885259	None	0.10164673648636073	0.0008315240374885259
54	2758	0.001081846461500523	None	0.11765532557827715	0.001081846461500523
54	2682	0.0002804689466354085	None	0.41676803826802367	0.0002804689466354085
54	2748	0.0015284034243284131	None	0.2361038542096711	0.0015284034243284131
54	2597	0.001505132166728165	None	0.09326992416371094	0.001505132166728165
54	2628	-5.374741281376468e-06	None	0.3371438926983902	-5.374741281376468e-06
54	2790	0.00020326495591309194	None	0.35331135705711897	0.00020326495591309194
54	2715	0.01695848769943159	None	0.02439431390563599	0.01695848769943159
54	2635	-1.653751935564497e-06	None	0.39682654111798266	-1.653751935564497e-06
54	2596	0.0013466938323287811	None	0.18290536016196293	0.0013466938323287811
54	2687	0.0015728446539811172	None	0.3672298515128561	0.0015728446539811172
54	2553	0.0022743188994427594	None	0.10714577298988245	0.0022743188994427594
54	2714	-3.1902897671941616e-06	None	0.26061293610375824	-3.1902897671941616e-06
54	2653	0.0011111928981369097	None	0.11765532557827715	0.0011111928981369097
54	2727	5.542817534840721e-06	None	0.30657604557928775	5.542817534840721e-06
54	2606	0.0018390707014891176	None	0.22760030380755705	0.0018390707014891176
54	2752	0.020015237902487607	None	0.2103560933969729	0.020015237902487607
54	2766	0.01242640413707765	None	0.04269004933486299	0.01242640413707765
54	2765	1.3031748053398979e-06	None	0.4184592336345222	1.3031748053398979e-06
54	2713	0.018228098672875	None	0.02439431390563599	0.018228098672875
54	2718	-2.6141960123480976e-08	None	0.37966563576196233	-2.6141960123480976e-08
54	2666	0.0011084826448487899	None	0.11765532557827715	0.0011084826448487899
54	2732	0.016598340441834173	None	0.18937717174446844	0.016598340441834173
54	2639	0.0015497257338725479	None	0.11187225248609564	0.0015497257338725479
54	2656	0.001976008465100355	None	0.09326992416371094	0.001976008465100355
54	2712	0.001341263528342961	None	0.3277543910154092	0.001341263528342961
54	2798	9.051287202293665e-05	None	0.11765532557827715	9.051287202293665e-05
54	2706	0.001493552791134926	None	0.11187225248609564	0.001493552791134926
54	2782	0.003610486370519898	None	0.060778776461040275	0.003610486370519898
54	2786	0.0014679121857062733	None	0.12435653190433937	0.0014679121857062733
54	2661	0.003461543115289427	None	0.03909988919867876	0.003461543115289427
54	2589	0.0013617943893978507	None	0.12435653190433937	0.0013617943893978507
54	2799	0.0020609299846179787	None	0.30860374172761174	0.0020609299846179787
54	2749	0.002471862029785733	None	0.060778776461040275	0.002471862029785733
54	2614	0.0009872553433334294	None	0.17038824471954944	0.0009872553433334294
54	2612	0.0008292303444407027	None	0.2565931916518568	0.0008292303444407027
54	2603	0.004346387357986373	None	0.4281565707975482	0.004346387357986373
54	2754	4.642111733933658e-05	None	0.04269004933486299	4.642111733933658e-05
54	2797	0.0010454764300902334	None	0.11765532557827715	0.0010454764300902334
54	2780	5.4678312247440585e-05	None	0.26061293610375824	5.4678312247440585e-05
54	2633	0.00045328049391588814	None	0.16923227961957324	0.00045328049391588814
54	2756	0.012733860562629009	None	0.04269004933486299	0.012733860562629009
54	2725	0.006329438363518497	None	0.02439431390563599	0.006329438363518497
54	2726	0.0003076573773702345	None	0.3177325913547739	0.0003076573773702345
54	2746	0.0014342862683874961	None	0.28926926023165045	0.0014342862683874961
54	2709	0.002799564473872024	None	0.10714577298988245	0.002799564473872024
54	2740	0.0015231735410284393	None	0.11187225248609564	0.0015231735410284393
54	2632	0.00012121901622482997	None	0.35800988500909875	0.00012121901622482997
54	2616	-1.5849171430970866e-06	None	0.40518268377589733	-1.5849171430970866e-06
54	2685	0.0012311135138314436	None	0.3129681771683392	0.0012311135138314436
54	2795	0.008043665786481085	None	0.208685361798709	0.008043665786481085
54	2744	0.0030603223187518538	None	0.18429825132568728	0.0030603223187518538
54	2769	0.0018172720209169188	None	0.2880706297543979	0.0018172720209169188
54	2774	6.777665959203644e-05	None	0.3702384180106406	6.777665959203644e-05
54	2750	-4.772161941189942e-07	None	0.48100479096896437	-4.772161941189942e-07
54	2705	0.0015547095007705856	None	0.11187225248609564	0.0015547095007705856
54	2779	0.0018904549013526067	None	0.12435653190433937	0.0018904549013526067
54	2654	0.020190136580603604	None	0.18195879351802396	0.020190136580603604
54	2793	2.405503096783356e-05	None	0.26061293610375824	2.405503096783356e-05
54	2763	-8.183848645495792e-06	None	0.1336929665696927	-8.183848645495792e-06
54	2648	5.0832546020746884e-05	None	0.3603539280624778	5.0832546020746884e-05
54	2574	0.0001276670019160055	None	0.3825223313041083	0.0001276670019160055
54	2708	0.0021163412730245807	None	0.060778776461040275	0.0021163412730245807
54	2659	0.0003548941096878249	None	0.40914852944111013	0.0003548941096878249
54	2773	0.00021134921751100652	None	0.35331135705711897	0.00021134921751100652
54	2694	0.00025467428896829063	None	0.16923227961957324	0.00025467428896829063
54	2789	0.0017577698319866306	None	0.28926926023165045	0.0017577698319866306
54	2792	0.0010809049131405913	None	0.11765532557827715	0.0010809049131405913
54	2573	0.004456058975218283	None	0.03909988919867876	0.004456058975218283
54	2743	0.0030414050196404916	None	0.03909988919867876	0.0030414050196404916
54	2787	0.0007972589380951666	None	0.25040156273242264	0.0007972589380951666
54	2777	-3.8141066337778416e-05	None	0.1336929665696927	-3.8141066337778416e-05
54	2757	-1.4414595220436313e-06	None	0.2921118076949594	-1.4414595220436313e-06
54	2695	6.494635991066375e-06	None	0.44709271540905193	6.494635991066375e-06
54	2668	0.011068271351084432	None	0.03909988919867876	0.011068271351084432
54	2590	0.0018497327774693998	None	0.2880706297543979	0.0018497327774693998
54	2731	0.0061226840116099055	None	0.02439431390563599	0.0061226840116099055
54	2583	0.0001726295106637388	None	0.46385972874257275	0.0001726295106637388
54	2702	0.02719326897828324	None	0.04269004933486299	0.02719326897828324
54	2738	0.0003485767420338351	None	0.3419129885703732	0.0003485767420338351
54	2667	0.002685681355214825	None	0.2856041005387747	0.002685681355214825
54	2796	0.0005621554830795378	None	0.03909988919867876	0.0005621554830795378
108	3569	0.03223214504935982	None	0.0	0.03223214504935982
108	5469	0.018563457045166987	None	0.0	0.018563457045166987
108	5441	0.023340660658576727	None	0.0	0.023340660658576727
108	5451	0.028431362152889324	None	0.0	0.028431362152889324
108	5339	0.026137033307379633	None	0.0	0.026137033307379633
108	5448	0.025495180498197566	None	0.0	0.025495180498197566
108	5463	0.02711579751730525	None	0.0	0.02711579751730525
108	5479	0.02253495253536205	None	0.0	0.02253495253536205
108	5067	0.02917340643984983	None	0.0	0.02917340643984983
108	5326	0.03204219543160461	None	0.0	0.03204219543160461
108	5461	0.010779878839289483	None	0.0	0.010779878839289483
108	4833	0.031770415161256164	None	0.0	0.031770415161256164
108	5363	0.017819638057238966	None	0.0	0.017819638057238966
108	4913	0.026272174195818367	None	0.0	0.026272174195818367
108	5276	0.028576099205973537	None	0.0	0.028576099205973537
108	5470	0.021939440789799022	None	0.0	0.021939440789799022
108	5133	0.02631480968143448	None	0.0	0.02631480968143448
108	4503	0.028433462794722194	None	0.0	0.028433462794722194
108	5487	0.023461851217103005	None	0.0	0.023461851217103005
108	5398	0.029187034307748907	None	0.0	0.029187034307748907
108	5366	0.03018717712543955	None	0.0	0.03018717712543955
108	5500	0.016424129442271333	None	0.0	0.016424129442271333
108	5286	0.029471794975563546	None	0.0	0.029471794975563546
108	5226	0.030784894701164075	None	0.0	0.030784894701164075
108	4149	0.03068237810412204	None	0.0	0.03068237810412204
108	5474	0.01573855899383707	None	0.0	0.01573855899383707
108	5386	0.029417002083362252	None	0.0	0.029417002083362252
108	5417	0.02787085718548683	None	0.0	0.02787085718548683
108	5471	0.029407677031962298	None	0.0	0.029407677031962298
108	5387	0.029253705176843423	None	0.0	0.029253705176843423
108	5209	0.02529767072531941	None	0.0	0.02529767072531941
108	4709	0.03067441263234322	None	0.0	0.03067441263234322
108	5493	0.00954333120405299	None	0.0	0.00954333120405299
108	5313	0.028342211405545454	None	0.0	0.028342211405545454
108	4403	0.03171564327504812	None	0.0	0.03171564327504812
108	5374	0.02916792050764575	None	0.0	0.02916792050764575
108	5303	0.029878555511191833	None	0.0	0.029878555511191833
108	5424	0.017180042886568804	None	0.0	0.017180042886568804
108	5466	0.028324585243066313	None	0.0	0.028324585243066313
108	5341	0.019190020670923697	None	0.0	0.019190020670923697
108	5037	0.02836630520809176	None	0.0	0.02836630520809176
108	4725	0.03156951202234903	None	0.0	0.03156951202234903
108	5230	0.03284731698381497	None	0.0	0.03284731698381497
108	5027	0.027246280677985145	None	0.0	0.027246280677985145
108	5381	0.02710314703001287	None	0.0	0.02710314703001287
108	4711	0.03274997253894289	None	0.0	0.03274997253894289
108	4789	0.03005252477021938	None	0.0	0.03005252477021938
108	5166	0.029556075273596136	None	0.0	0.029556075273596136
108	5308	0.027396197273933772	None	0.0	0.027396197273933772
108	5379	0.025673567669907194	None	0.0	0.025673567669907194
108	4735	0.03252072599563418	None	0.0	0.03252072599563418
108	4885	0.030964639845202372	None	0.0	0.030964639845202372
108	5388	0.027670922917925566	None	0.0	0.027670922917925566
108	5472	0.024425748951783875	None	0.0	0.024425748951783875
108	5369	0.029853420474178678	None	0.0	0.029853420474178678
108	5017	0.02773625349313141	None	0.0	0.02773625349313141
108	5377	0.02932201202212529	None	0.0	0.02932201202212529
108	4993	0.03052321551226125	None	0.0	0.03052321551226125
108	5238	0.03256784185152747	None	0.0	0.03256784185152747
108	4980	0.030445031553007287	None	0.0	0.030445031553007287
108	5483	0.031345179809443215	None	0.0	0.031345179809443215
108	4643	0.03132362757962484	None	0.0	0.03132362757962484
108	5274	0.023950874236690466	None	0.0	0.023950874236690466
108	4653	0.0342687833734039	None	0.10227090806618762	0.0342687833734039
108	5031	0.030192820920072323	None	0.0	0.030192820920072323
108	5478	0.008780578024366376	None	0.0	0.008780578024366376
108	5391	0.02036664156334078	None	0.0	0.02036664156334078
108	5372	0.027738037926164832	None	0.11393822292529596	0.027738037926164832
108	4946	0.025345272154221124	None	0.0	0.025345272154221124
108	4066	0.030213104403478415	None	0.0	0.030213104403478415
108	5070	0.022812186503323246	None	0.0	0.022812186503323246
108	5437	0.017259568776641625	None	0.0	0.017259568776641625
108	4135	0.032104079753425344	None	0.11393822292529596	0.032104079753425344
108	5358	0.0295612353838019	None	0.0	0.0295612353838019
108	5392	0.02807115366112396	None	0.0	0.02807115366112396
108	5462	0.029727000370008343	None	0.0	0.029727000370008343
108	5273	0.02939343709503818	None	0.0	0.02939343709503818
108	5477	0.028330726473092704	None	0.0	0.028330726473092704
108	5365	0.02975266366430295	None	0.0	0.02975266366430295
108	4236	0.029062045611750152	None	0.0	0.029062045611750152
108	5413	0.030679722510910837	None	0.0	0.030679722510910837
108	5467	0.02703705068745849	None	0.0	0.02703705068745849
108	4443	0.029737497429028443	None	0.0	0.029737497429028443
108	5187	0.02831180414272022	None	0.0	0.02831180414272022
108	5497	0.021195387814065672	None	0.0	0.021195387814065672
108	5486	0.029110503654280598	None	0.0	0.029110503654280598
108	5134	0.022502053959557834	None	0.0	0.022502053959557834
108	5444	0.0202608811108551	None	0.026127635212819418	0.0202608811108551
108	5456	0.020184899737377072	None	0.0	0.020184899737377072
108	5243	0.030339637186876097	None	0.0	0.030339637186876097
108	4889	0.031586490012137994	None	0.0	0.031586490012137994
108	4334	0.03170991752682226	None	0.026127635212819418	0.03170991752682226
108	5420	0.027901470424253737	None	0.0	0.027901470424253737
108	5351	0.027441946075126847	None	0.0	0.027441946075126847
108	5375	0.028243735359625863	None	0.0	0.028243735359625863
108	5334	0.028845926811698556	None	0.0	0.028845926811698556
108	5481	0.03170409940011132	None	0.0	0.03170409940011132
108	5356	0.02001270833981695	None	0.0	0.02001270833981695
108	5284	0.028659034578262934	None	0.0	0.028659034578262934
108	5473	0.016634655849106537	None	0.0	0.016634655849106537
34	1743	0.33557714672461164	0.33557714672461164	0.3801030028435727	0.33557714672461164
34	1604	0.3610529740383239	0.3610529740383239	0.4646821922460764	0.3610529740383239
34	1751	0.34144790759919674	0.34144790759919674	0.4211272483819194	0.34144790759919674
34	1373	0.3771776565131426	0.3771776565131426	0.38174774171173753	0.3771776565131426
34	1694	0.22054942517585002	0.22054942517585002	0.30137587001640415	0.22054942517585002
34	1606	0.29812626005078	0.29812626005078	0.37000603878707505	0.29812626005078
34	1625	0.33610102530329816	0.33610102530329816	0.4380962316077112	0.33610102530329816
34	1783	0.32223129710919135	0.32223129710919135	0.32757902807835304	0.32223129710919135
34	1756	0.3514954868101516	0.3514954868101516	0.403145191706503	0.3514954868101516
34	1608	0.3959253632134826	0.3959253632134826	0.4442281299591747	0.3959253632134826
34	1784	0.28139772582793476	0.28139772582793476	0.37190590826915254	0.28139772582793476
34	1452	0.3928158806966927	0.3928158806966927	0.44570180019957695	0.3928158806966927
34	1397	0.33266558531619134	0.33266558531619134	0.3572299749057013	0.33266558531619134
34	1772	0.31061336934782535	0.31061336934782535	0.33545581116953593	0.31061336934782535
34	1790	0.5450869595049268	0.5450869595049268	0.6047368857720457	0.5450869595049268
34	1200	0.3207306026759623	0.3207306026759623	0.41379203100263345	0.3207306026759623
34	1793	0.31227161049648106	0.31227161049648106	0.31770660924023353	0.31227161049648106
34	861	0.4811898219944807	0.4811898219944807	0.568501566206371	0.4811898219944807
34	1723	0.3311463670419377	0.3311463670419377	0.35232658708035475	0.3311463670419377
34	1423	0.30637831348993166	0.30637831348993166	0.3397701575169085	0.30637831348993166
34	1718	0.3047384365769083	0.3047384365769083	0.3454372251604493	0.3047384365769083
34	1649	0.31061336934782535	0.31061336934782535	0.33545581116953593	0.31061336934782535
34	1759	0.3148391211656202	0.3148391211656202	0.4298118380799636	0.3148391211656202
34	1767	0.3601802861668871	0.3601802861668871	0.4608271650082939	0.3601802861668871
34	1696	0.3099211393498385	0.3099211393498385	0.39159609533391426	0.3099211393498385
34	1775	0.33337038739020924	0.33337038739020924	0.4327486893401815	0.33337038739020924
34	1537	0.38916133126656355	0.38916133126656355	0.4285619731066023	0.38916133126656355
34	1741	0.36399772480718606	0.36399772480718606	0.4657330390326031	0.36399772480718606
34	1575	0.40619556520458067	0.40619556520458067	0.4727312693467137	0.40619556520458067
34	1351	0.45518862208007516	0.45518862208007516	0.47139255893906346	0.45518862208007516
34	1755	0.30672185407375585	0.30672185407375585	0.39167391329136686	0.30672185407375585
34	1448	0.308167570123196	0.308167570123196	0.3827972062963787	0.308167570123196
34	1765	0.26778860603582844	0.26778860603582844	0.3298368271180053	0.26778860603582844
34	1714	0.3771776565131426	0.3771776565131426	0.38174774171173753	0.3771776565131426
34	1698	0.36614152162564123	0.36614152162564123	0.39324432088065664	0.36614152162564123
34	1645	0.3809919376260645	0.3809919376260645	0.38927005498373235	0.3809919376260645
34	715	0.31475494928855385	0.31475494928855385	0.3222539072605368	0.31475494928855385
34	1660	0.3348689810740298	0.3348689810740298	0.3933700970459581	0.3348689810740298
34	1616	0.36614152162564123	0.36614152162564123	0.39324432088065664	0.36614152162564123
34	1662	0.3981602803150479	0.3981602803150479	0.4744492630030056	0.3981602803150479
34	1578	0.3610529740383239	0.3610529740383239	0.4646821922460764	0.3610529740383239
34	1672	0.32706451349621146	0.32706451349621146	0.4111412586953719	0.32706451349621146
34	1687	0.4022531190559482	0.4022531190559482	0.4499761286177786	0.4022531190559482
34	1693	0.3830491135084646	0.3830491135084646	0.46451482111784126	0.3830491135084646
34	1684	0.3195405262567975	0.3195405262567975	0.3347051712069063	0.3195405262567975
34	1622	0.4061176737732845	0.4061176737732845	0.5258151911663749	0.4061176737732845
34	1142	0.31061336934782535	0.31061336934782535	0.33545581116953593	0.31061336934782535
34	1773	0.33273109227089004	0.33273109227089004	0.37576205635645954	0.33273109227089004
34	1619	0.53640829226659	0.53640829226659	0.5563860683918322	0.53640829226659
34	1778	0.30814755201245947	0.30814755201245947	0.4777923372310814	0.30814755201245947
34	1389	0.3348689810740298	0.3348689810740298	0.3933700970459581	0.3348689810740298
34	1716	0.2044884345113739	0.2044884345113739	0.219365108113531	0.2044884345113739
34	1722	0.3207306026759623	0.3207306026759623	0.41379203100263345	0.3207306026759623
34	1603	0.3322848137273553	0.3322848137273553	0.34971984055901784	0.3322848137273553
34	1656	0.3979697229638513	0.3979697229638513	0.40055866355615566	0.3979697229638513
34	1791	0.46285418659825267	0.46285418659825267	0.4847842869827458	0.46285418659825267
34	1682	0.35018339818682637	0.35018339818682637	0.4532420220054146	0.35018339818682637
34	1748	0.4187783550636525	0.4187783550636525	0.4498974239722643	0.4187783550636525
34	1552	0.4669707266614023	0.4669707266614023	0.5296937206421226	0.4669707266614023
34	1491	0.38196684770754524	0.38196684770754524	0.46740276157295557	0.38196684770754524
34	1458	0.34396109106035755	0.34396109106035755	0.40748562255537246	0.34396109106035755
34	1205	0.37043538282940996	0.37043538282940996	0.3902269741926129	0.37043538282940996
34	1764	0.35066454715007256	0.35066454715007256	0.4424911981933425	0.35066454715007256
34	1673	0.38457411653080864	0.38457411653080864	0.4480614538513487	0.38457411653080864
34	1758	0.36724279239207025	0.36724279239207025	0.37286706815435083	0.36724279239207025
34	1789	0.3891437148242023	0.3891437148242023	0.4996567211382777	0.3891437148242023
34	1480	0.33081552583489204	0.33081552583489204	0.3532408837592821	0.33081552583489204
34	1740	0.4020347686871809	0.4020347686871809	0.4276855225856469	0.4020347686871809
34	1766	0.30464791760990384	0.30464791760990384	0.39362094045657986	0.30464791760990384
34	1796	0.37890733236724616	0.37890733236724616	0.48918477187474546	0.37890733236724616
34	1697	0.43106433336832045	0.43106433336832045	0.43229098122129733	0.43106433336832045
34	1776	0.5761443826866428	0.5761443826866428	0.5939880297226013	0.5761443826866428
34	1231	0.3135375948342264	0.3135375948342264	0.369168637445178	0.3135375948342264
34	1419	0.2986208686992521	0.2986208686992521	0.4263157281021289	0.2986208686992521
34	1554	0.4669707266614023	0.4669707266614023	0.5296937206421226	0.4669707266614023
34	1795	0.36974686870956025	0.36974686870956025	0.46373680665320727	0.36974686870956025
34	1430	0.31475494928855385	0.31475494928855385	0.3222539072605368	0.31475494928855385
34	1719	0.3512232152885482	0.3512232152885482	0.36191899591950794	0.3512232152885482
34	1668	0.28476374562124906	0.28476374562124906	0.36211717644685126	0.28476374562124906
34	1786	0.2762599991679135	0.2762599991679135	0.28737948203039193	0.2762599991679135
34	1794	0.28476374562124906	0.28476374562124906	0.36211717644685126	0.28476374562124906
34	1490	0.3605393300506491	0.3605393300506491	0.387155207879076	0.3605393300506491
34	1653	0.28476374562124906	0.28476374562124906	0.36211717644685126	0.28476374562124906
34	1465	0.44745345015790045	0.44745345015790045	0.5485032145364344	0.44745345015790045
34	1699	0.3672973821112832	0.3672973821112832	0.4669446042718712	0.3672973821112832
34	1623	0.3761813306857642	0.3761813306857642	0.4530594752834379	0.3761813306857642
34	1713	0.29712787447380923	0.29712787447380923	0.32392269915151456	0.29712787447380923
34	1438	0.33532467442495195	0.33532467442495195	0.3523394047925651	0.33532467442495195
34	1753	0.3612995254947861	0.3612995254947861	0.4327862174358971	0.3612995254947861
34	1711	0.3191285253641215	0.3191285253641215	0.34596569595170346	0.3191285253641215
34	1752	0.39170841339702706	0.39170841339702706	0.5862189963428799	0.39170841339702706
34	1614	0.30610285743205484	0.30610285743205484	0.3646111230295045	0.30610285743205484
34	1534	0.329796572534294	0.329796572534294	0.41384505611456035	0.329796572534294
34	1712	0.2639243460930688	0.2639243460930688	0.48696082049541534	0.2639243460930688
34	1800	0.3585590205839455	0.3585590205839455	0.3807555427288884	0.3585590205839455
34	1777	0.34356475289118327	0.34356475289118327	0.3928813900370108	0.34356475289118327
34	1565	0.3328326872647283	0.3328326872647283	0.35720628259420184	0.3328326872647283
34	1573	0.3701473733199398	0.3701473733199398	0.3813865860514591	0.3701473733199398
34	1749	0.3195405262567975	0.3195405262567975	0.3347051712069063	0.3195405262567975
34	1762	0.3784438634189888	0.3784438634189888	0.41208389339556933	0.3784438634189888
0	67	0.3108974410170006	0.3108974410170006	0.3108974410170006	0.3108974410170006
0	78	0.5293478656222996	0.5293478656222996	0.5293478656222996	0.5293478656222996
0	27	0.32714306129033743	0.32714306129033743	0.32714306129033743	0.32714306129033743
0	40	0.49135024108393227	0.49135024108393227	0.49135024108393227	0.49135024108393227
0	44	0.3969842356244559	0.3969842356244559	0.3969842356244559	0.3969842356244559
0	66	0.7199922283484896	0.7199922283484896	0.7199922283484896	0.7199922283484896
0	95	0.6516773499472289	0.6516773499472289	0.6516773499472289	0.6516773499472289
0	21	0.674006774857795	0.674006774857795	0.674006774857795	0.674006774857795
0	37	0.3718165474502496	0.3718165474502496	0.3718165474502496	0.3718165474502496
0	58	0.5685117804851322	0.5685117804851322	0.5685117804851322	0.5685117804851322
0	52	0.5238253132716388	0.5238253132716388	0.5238253132716388	0.5238253132716388
0	15	0.3305416256888846	0.3305416256888846	0.3305416256888846	0.3305416256888846
0	92	0.0	0.0	0.0	0.0
0	84	0.4405944101468135	0.4405944101468135	0.4405944101468135	0.4405944101468135
0	53	0.7181544159827039	0.7181544159827039	0.7181544159827039	0.7181544159827039
0	12	0.41145830624845453	0.41145830624845453	0.41145830624845453	0.41145830624845453
0	41	0.3605860444264414	0.3605860444264414	0.3605860444264414	0.3605860444264414
0	91	0.3137009786774779	0.3137009786774779	0.3137009786774779	0.3137009786774779
0	77	0.28795277523080554	0.28795277523080554	0.28795277523080554	0.28795277523080554
0	38	0.0	0.0	0.0	0.0
0	64	0.0	0.0	0.0	0.0
0	19	0.0	0.0	0.0	0.0
0	85	0.454513767416829	0.454513767416829	0.454513767416829	0.454513767416829
0	49	0.3415480169273132	0.3415480169273132	0.3415480169273132	0.3415480169273132
0	45	0.23683362865429633	0.23683362865429633	0.23683362865429633	0.23683362865429633
0	86	0.0	0.0	0.0	0.0
0	35	0.48860373439489607	0.48860373439489607	0.48860373439489607	0.48860373439489607
0	88	0.28795277523080554	0.28795277523080554	0.28795277523080554	0.28795277523080554
0	70	0.4683270801834728	0.4683270801834728	0.4683270801834728	0.4683270801834728
0	80	0.3078366580322405	0.3078366580322405	0.3078366580322405	0.3078366580322405
0	17	0.38403877854731244	0.38403877854731244	0.38403877854731244	0.38403877854731244
0	23	0.5244717383989366	0.5244717383989366	0.5244717383989366	0.5244717383989366
0	57	0.4667396751585313	0.4667396751585313	0.4667396751585313	0.4667396751585313
0	39	0.27936240412031055	0.27936240412031055	0.27936240412031055	0.27936240412031055
0	62	0.5685117804851322	0.5685117804851322	0.5685117804851322	0.5685117804851322
0	22	0.0	0.0	0.0	0.0
0	29	0.3927663320394056	0.3927663320394056	0.3927663320394056	0.3927663320394056
0	4	0.23683362865429633	0.23683362865429633	0.23683362865429633	0.23683362865429633
0	76	0.44944394604979	0.44944394604979	0.44944394604979	0.44944394604979
0	25	0.590304746889628	0.590304746889628	0.590304746889628	0.590304746889628
0	61	0.7243402825339896	0.7243402825339896	0.7243402825339896	0.7243402825339896
0	60	0.3687557640877457	0.3687557640877457	0.3687557640877457	0.3687557640877457
0	81	0.4681364049237661	0.4681364049237661	0.4681364049237661	0.4681364049237661
0	73	0.4237088619120669	0.4237088619120669	0.4237088619120669	0.4237088619120669
0	72	0.32302058025470953	0.32302058025470953	0.32302058025470953	0.32302058025470953
0	89	0.4214639649912163	0.4214639649912163	0.4214639649912163	0.4214639649912163
0	51	0.23683362865429633	0.23683362865429633	0.23683362865429633	0.23683362865429633
0	3	0.33996944518044364	0.33996944518044364	0.33996944518044364	0.33996944518044364
0	11	0.27936240412031055	0.27936240412031055	0.27936240412031055	0.27936240412031055
0	24	0.47167867266071006	0.47167867266071006	0.47167867266071006	0.47167867266071006
0	10	0.0	0.0	0.0	0.0
0	33	0.6590256159686183	0.6590256159686183	0.6590256159686183	0.6590256159686183
0	56	0.23683362865429633	0.23683362865429633	0.23683362865429633	0.23683362865429633
0	75	0.5685117804851322	0.5685117804851322	0.5685117804851322	0.5685117804851322
0	59	0.41313123059794643	0.41313123059794643	0.41313123059794643	0.41313123059794643
0	43	0.6722124673011345	0.6722124673011345	0.6722124673011345	0.6722124673011345
0	47	0.27936240412031055	0.27936240412031055	0.27936240412031055	0.27936240412031055
0	32	0.0	0.0	0.0	0.0
0	74	0.5220588985220574	0.5220588985220574	0.5220588985220574	0.5220588985220574
0	90	0.5878528220469397	0.5878528220469397	0.5878528220469397	0.5878528220469397
0	99	0.6516773499472289	0.6516773499472289	0.6516773499472289	0.6516773499472289
0	7	0.4008565355723658	0.4008565355723658	0.4008565355723658	0.4008565355723658
0	1	0.4897284332579157	0.4897284332579157	0.4897284332579157	0.4897284332579157
0	5	0.3435269278511798	0.3435269278511798	0.3435269278511798	0.3435269278511798
0	26	0.5581243716609159	0.5581243716609159	0.5581243716609159	0.5581243716609159
0	13	0.5541966304501187	0.5541966304501187	0.5541966304501187	0.5541966304501187
0	71	0.29680795174121877	0.29680795174121877	0.29680795174121877	0.29680795174121877
0	31	0.33707011088249456	0.33707011088249456	0.33707011088249456	0.33707011088249456
0	63	0.5024447033140598	0.5024447033140598	0.5024447033140598	0.5024447033140598
0	54	0.38266030250231414	0.38266030250231414	0.38266030250231414	0.38266030250231414
0	100	0.3758008565943757	0.3758008565943757	0.3758008565943757	0.3758008565943757
0	6	0.34188881532588977	0.34188881532588977	0.34188881532588977	0.34188881532588977
0	96	0.29990799404734697	0.29990799404734697	0.29990799404734697	0.29990799404734697
0	82	0.5115099702508654	0.5115099702508654	0.5115099702508654	0.5115099702508654
0	48	0.4473356876567308	0.4473356876567308	0.4473356876567308	0.4473356876567308
0	83	0.6516773499472289	0.6516773499472289	0.6516773499472289	0.6516773499472289
0	79	0.349996936483257	0.349996936483257	0.349996936483257	0.349996936483257
0	69	0.47592027829862504	0.47592027829862504	0.47592027829862504	0.47592027829862504
0	87	0.5981504202681441	0.5981504202681441	0.5981504202681441	0.5981504202681441
0	46	0.27936240412031055	0.27936240412031055	0.27936240412031055	0.27936240412031055
0	18	0.5428536635283417	0.5428536635283417	0.5428536635283417	0.5428536635283417
0	20	0.0	0.0	0.0	0.0
0	94	0.27936240412031055	0.27936240412031055	0.27936240412031055	0.27936240412031055
0	16	0.27936240412031055	0.27936240412031055	0.27936240412031055	0.27936240412031055
0	36	0.5685117804851322	0.5685117804851322	0.5685117804851322	0.5685117804851322
0	14	0.0	0.0	0.0	0.0
0	34	0.30535854173093935	0.30535854173093935	0.30535854173093935	0.30535854173093935
0	9	0.39331912300697863	0.39331912300697863	0.39331912300697863	0.39331912300697863
0	28	0.0	0.0	0.0	0.0
0	68	0.23683362865429633	0.23683362865429633	0.23683362865429633	0.23683362865429633
0	98	0.23683362865429633	0.23683362865429633	0.23683362865429633	0.23683362865429633
0	93	0.5566680720439832	0.5566680720439832	0.5566680720439832	0.5566680720439832
0	30	0.3650493408511769	0.3650493408511769	0.3650493408511769	0.3650493408511769
0	97	0.32044675409929413	0.32044675409929413	0.32044675409929413	0.32044675409929413
0	55	0.49006323029809423	0.49006323029809423	0.49006323029809423	0.49006323029809423
0	65	0.43864296508597916	0.43864296508597916	0.43864296508597916	0.43864296508597916
0	50	0.35560924161969937	0.35560924161969937	0.35560924161969937	0.35560924161969937
0	8	0.5685117804851322	0.5685117804851322	0.5685117804851322	0.5685117804851322
0	42	0.47381691643405954	0.47381691643405954	0.47381691643405954	0.47381691643405954
0	2	0.3296507637203361	0.3296507637203361	0.3296507637203361	0.3296507637203361
87	4385	0.02958673799933172	None	0.0	0.02958673799933172
87	3569	0.03223214504935982	None	0.0	0.03223214504935982
87	4425	0.020071998380572036	None	0.0	0.020071998380572036
87	3299	0.029336849720561126	None	0.0	0.029336849720561126
87	3142	0.02694023722846397	None	0.0	0.02694023722846397
87	4184	0.02513107623695029	None	0.0	0.02513107623695029
87	4342	0.024191643411139815	None	0.0	0.024191643411139815
87	4333	0.019705107084036107	None	0.0	0.019705107084036107
87	4096	0.026716538373124696	None	0.0	0.026716538373124696
87	3980	0.02387407663516857	None	0.0	0.02387407663516857
87	4355	0.02060018351492798	None	0.0	0.02060018351492798
87	4283	0.0160477108746893	None	0.0	0.0160477108746893
87	4416	0.013924743255799874	None	0.0	0.013924743255799874
87	4367	0.01602857568374183	None	0.0	0.01602857568374183
87	4110	0.02554289729695578	None	0.014401461885461524	0.02554289729695578
87	4312	0.02216418271998063	None	0.0	0.02216418271998063
87	4389	0.015359004916831571	None	0.0	0.015359004916831571
87	4448	0.01866956214895466	None	0.0	0.01866956214895466
87	4242	0.0190897676273292	None	0.0	0.0190897676273292
87	4267	0.0245330987992258	None	0.0	0.0245330987992258
87	3676	0.03320957543602606	None	0.0	0.03320957543602606
87	3799	0.02504791898468554	None	0.0024246483487679995	0.02504791898468554
87	3865	0.025962817738960076	None	0.021821835138911998	0.025962817738960076
87	4428	0.015539972336486912	None	0.0	0.015539972336486912
87	4149	0.03068237810412204	None	0.0	0.03068237810412204
87	4336	0.016651431207710007	None	0.0	0.016651431207710007
87	4426	0.0008747464173276413	None	0.0	0.0008747464173276413
87	4163	0.020032663883743446	None	0.028633513121270222	0.020032663883743446
87	3979	0.030434874211083866	None	0.0	0.030434874211083866
87	4403	0.03171564327504812	None	0.0	0.03171564327504812
87	4340	0.019038292481827715	None	0.0	0.019038292481827715
87	4353	0.019196228750423573	None	0.0	0.019196228750423573
87	4287	0.014315232140585516	None	0.0	0.014315232140585516
87	4436	0.01734335795197092	None	0.028633513121270222	0.01734335795197092
87	4002	0.02851829409498929	None	0.0	0.02851829409498929
87	4255	0.028219729839870863	None	0.0	0.028219729839870863
87	4047	0.02903839531069189	None	0.03394148545225526	0.02903839531069189
87	4362	0.026568149855419866	None	0.014401461885461524	0.026568149855419866
87	4335	0.029752948486344594	None	0.03394148545225526	0.029752948486344594
87	4266	0.026946845253535533	None	0.0	0.026946845253535533
87	3594	0.027554415220842746	None	0.0	0.027554415220842746
87	4337	0.024039885201804403	None	0.0024246483487679995	0.024039885201804403
87	4440	0.027437804690819884	None	0.014401461885461524	0.027437804690819884
87	4230	0.0309790637342298	None	0.0	0.0309790637342298
87	4304	0.03053092684341224	None	0.03394148545225526	0.03053092684341224
87	4427	0.025514489128523048	None	0.0	0.025514489128523048
87	4310	0.020719288850114745	None	0.0	0.020719288850114745
87	4366	0.013430372364604289	None	0.0	0.013430372364604289
87	4409	0.014869988047413588	None	0.10010831105885112	0.014869988047413588
87	3614	0.03334229286167769	None	0.0	0.03334229286167769
87	4222	0.0230285194014108	None	0.0	0.0230285194014108
87	4143	0.028860682566738464	None	0.0	0.028860682566738464
87	3835	0.028816981201592585	None	0.0	0.028816981201592585
87	4025	0.02566295974196513	None	0.03394148545225526	0.02566295974196513
87	4371	0.018863840976618324	None	0.028633513121270222	0.018863840976618324
87	3770	0.027365090622630563	None	0.0	0.027365090622630563
87	4387	0.019061944035621003	None	0.0	0.019061944035621003
87	4393	0.014861735212674077	None	0.0024246483487679995	0.014861735212674077
87	3233	0.030996572185417313	None	0.0	0.030996572185417313
87	4439	0.030451900195979976	None	0.0	0.030451900195979976
87	4315	0.01627912994750921	None	0.0	0.01627912994750921
87	4077	0.023608750446395495	None	0.0	0.023608750446395495
87	4293	0.012686195650967068	None	0.0	0.012686195650967068
87	4420	0.02298853561144277	None	0.0	0.02298853561144277
87	4423	0.01692925900927349	None	0.028633513121270222	0.01692925900927349
87	4157	0.019985998963846768	None	0.0	0.019985998963846768
87	4066	0.030213104403478415	None	0.0	0.030213104403478415
87	4135	0.032104079753425344	None	0.05096675548821587	0.032104079753425344
87	3880	0.022344550872533776	None	0.0	0.022344550872533776
87	4136	0.020503059976009635	None	0.0	0.020503059976009635
87	3669	0.027622029047380852	None	0.0024246483487679995	0.027622029047380852
87	4386	0.02332278341508101	None	0.0	0.02332278341508101
87	4238	0.03314774735767059	None	0.0	0.03314774735767059
87	4236	0.029062045611750152	None	0.0	0.029062045611750152
87	4447	0.018566153899927187	None	0.0	0.018566153899927187
87	4443	0.029737497429028443	None	0.0	0.029737497429028443
87	3168	0.023904489228682452	None	0.0	0.023904489228682452
87	4434	0.025008313398968446	None	0.0	0.025008313398968446
87	4218	0.01721418244239581	None	0.0	0.01721418244239581
87	4402	0.02373745610421674	None	0.0	0.02373745610421674
87	4421	0.022121262130150993	None	0.0	0.022121262130150993
87	4262	0.0245231542093492	None	0.0	0.0245231542093492
87	4394	0.023698512746890478	None	0.014401461885461524	0.023698512746890478
87	4092	0.023855553187721527	None	0.0	0.023855553187721527
87	3803	0.02547283748076869	None	0.0	0.02547283748076869
87	4314	0.02034856359365813	None	0.0	0.02034856359365813
87	4334	0.03170991752682226	None	0.014401461885461524	0.03170991752682226
87	4410	0.017341799626570564	None	0.0024246483487679995	0.017341799626570564
87	4382	0.01997744957017313	None	0.0	0.01997744957017313
87	4223	0.021709021087273257	None	0.0	0.021709021087273257
87	4417	0.023045343568953904	None	0.0	0.023045343568953904
87	3817	0.029265913001848443	None	0.0	0.029265913001848443
87	4170	0.024191596376096462	None	0.0	0.024191596376096462
87	3789	0.02593163924520883	None	0.0	0.02593163924520883
87	4418	0.01908110662459496	None	0.0	0.01908110662459496
87	3853	0.02952584547425703	None	0.0	0.02952584547425703
87	4419	0.03049829575929881	None	0.0	0.03049829575929881
87	3958	0.019999886991636275	None	0.0	0.019999886991636275
87	3995	0.030163968818060598	None	0.0	0.030163968818060598
87	4369	0.0218328752604051	None	0.03468936160918887	0.0218328752604051
51	2617	0.0003055871759400424	None	0.4087098288472145	0.0003055871759400424
51	2598	4.863741467832942e-05	None	0.3553104563366426	4.863741467832942e-05
51	2640	4.32196687748779e-07	None	0.32465233243302805	4.32196687748779e-07
51	2579	-5.74183701842043e-06	None	0.3708190126106183	-5.74183701842043e-06
51	2584	-0.1	None	0.45906470523882364	-0.1
51	2560	3.372516204841201e-05	None	0.33739138724815565	3.372516204841201e-05
51	2629	-1.4184581723634061e-05	None	0.37446170990501215	-1.4184581723634061e-05
51	2554	0.00024031000514971194	None	0.32875869827103654	0.00024031000514971194
51	2576	8.119449302939878e-05	None	0.29650685910973495	8.119449302939878e-05
51	2045	None	None	0.5621244079293882	None
51	2602	0.0008340216619168199	None	0.4171741407214629	0.0008340216619168199
51	2615	0.0010638052060237856	None	0.23694518975808387	0.0010638052060237856
51	2558	-0.1	None	0.33940424085113385	-0.1
51	2556	-1.2344619645984026e-06	None	0.4713276432276339	-1.2344619645984026e-06
51	2559	-0.1	None	0.45906470523882364	-0.1
51	2568	-9.948943093981558e-06	None	0.5138072192560147	-9.948943093981558e-06
51	2505	None	None	0.47233882322011295	None
51	2281	None	None	0.48203262079344367	None
51	2592	-0.00014710525620930702	None	0.20649765057580977	-0.00014710525620930702
51	2168	None	None	0.45906470523882364	None
51	2502	None	None	0.34040113928189647	None
51	2395	None	None	0.5346369583411239	None
51	2621	0.000690377691695962	None	0.19989843538029015	0.000690377691695962
51	2625	-0.1	None	0.41603367894925364	-0.1
51	2624	0.018900765178715428	None	0.32334658586424525	0.018900765178715428
51	2577	-0.1	None	0.557751472421136	-0.1
51	2631	2.2666294895640282e-05	None	0.5011442608970421	2.2666294895640282e-05
51	2597	0.001505132166728165	None	0.1495509635004449	0.001505132166728165
51	2030	None	None	0.5914969186801609	None
51	2628	-5.374741281376468e-06	None	0.3358277966875885	-5.374741281376468e-06
51	2410	None	None	0.3579921907984714	None
51	2571	-4.608591425056777e-06	None	0.5762697639206389	-4.608591425056777e-06
51	2600	-4.262650736485474e-05	None	0.3115669903929881	-4.262650736485474e-05
51	2488	None	None	0.27473176600123594	None
51	2585	-0.1	None	0.557751472421136	-0.1
51	2356	None	None	0.4646998152462293	None
51	2156	None	None	0.42698804212756486	None
51	2607	-1.0055036384851748e-06	None	0.44493013247192603	-1.0055036384851748e-06
51	2646	0.00017118509424637177	None	0.37229350180219256	0.00017118509424637177
51	2635	-1.653751935564497e-06	None	0.4867396199136641	-1.653751935564497e-06
51	2596	0.0013466938323287811	None	0.23712198505614318	0.0013466938323287811
51	2613	-7.862149062990032e-05	None	0.1692767251296045	-7.862149062990032e-05
51	2553	0.0022743188994427594	None	0.21877319664249653	0.0022743188994427594
51	2606	0.0018390707014891176	None	0.19989843538029015	0.0018390707014891176
51	2605	0.00046266887771344685	None	0.24111927886936094	0.00046266887771344685
51	2636	-0.00012552751738267276	None	0.1495509635004449	-0.00012552751738267276
51	2587	-0.0003294469695083492	None	0.4083248170494033	-0.0003294469695083492
51	2081	None	None	0.5957885000607106	None
51	2474	None	None	0.4074531636611029	None
51	2639	0.0015497257338725479	None	0.3123028910008	0.0015497257338725479
51	2557	7.877007613182103e-07	None	0.32143813621657313	7.877007613182103e-07
51	2594	-8.830232460461515e-06	None	0.5068464259636347	-8.830232460461515e-06
51	2623	2.1083981705219747e-06	None	0.35852904708566263	2.1083981705219747e-06
51	2570	2.486955603631834e-05	None	0.3553104563366426	2.486955603631834e-05
51	2619	0.00018116478109638217	None	0.4829003539297453	0.00018116478109638217
51	2611	-1.966906875693527e-06	None	0.3640259167276073	-1.966906875693527e-06
51	2589	0.0013617943893978507	None	0.2652552304135491	0.0013617943893978507
51	2637	8.096848704859115e-09	None	0.6137259554822749	8.096848704859115e-09
51	2457	None	None	0.45865811047996763	None
51	2614	0.0009872553433334294	None	0.2111876743947843	0.0009872553433334294
51	2138	None	None	0.40742960172077564	None
51	2612	0.0008292303444407027	None	0.3650051274172432	0.0008292303444407027
51	2603	0.004346387357986373	None	0.3128112061711364	0.004346387357986373
51	2647	1.5767864491762476e-06	None	0.42628798116697314	1.5767864491762476e-06
51	2569	0.005481589868225753	None	0.3887995650175153	0.005481589868225753
51	2649	-2.852658152026176e-08	None	0.29080602162104713	-2.852658152026176e-08
51	2633	0.00045328049391588814	None	0.1692767251296045	0.00045328049391588814
51	2561	8.99658058262234e-05	None	0.37645356739639724	8.99658058262234e-05
51	2563	0.0003434337857462672	None	0.27129504840708313	0.0003434337857462672
51	2620	-4.959835521798568e-07	None	0.41603367894925364	-4.959835521798568e-07
51	2610	1.293559494568765e-09	None	0.29701882813544556	1.293559494568765e-09
51	2632	0.00012121901622482997	None	0.27473176600123594	0.00012121901622482997
51	2616	-1.5849171430970866e-06	None	0.32876315555470853	-1.5849171430970866e-06
51	2536	None	None	0.3553104563366426	None
51	2555	0.0002006935055958834	None	0.4316644774727285	0.0002006935055958834
51	2475	None	None	0.3422776132462544	None
51	2522	None	None	0.29080602162104713	None
51	2250	None	None	0.4358204291172716	None
51	2599	7.266757853617448e-05	None	0.23694518975808387	7.266757853617448e-05
51	2648	5.0832546020746884e-05	None	0.29701882813544556	5.0832546020746884e-05
51	2626	0.0002544683236029212	None	0.1692767251296045	0.0002544683236029212
51	2644	-3.3934438754223306e-06	None	0.3555831759897942	-3.3934438754223306e-06
51	2574	0.0001276670019160055	None	0.4513243558688299	0.0001276670019160055
51	2565	0.0017950024353674259	None	0.38466305132620204	0.0017950024353674259
51	2393	None	None	0.5013505413576224	None
51	2471	None	None	0.23690265694705653	None
51	2530	None	None	0.3128112061711364	None
51	2643	2.0584305795221337e-05	None	0.31549547324073846	2.0584305795221337e-05
51	2586	0.00017858954505426433	None	0.1359625132881131	0.00017858954505426433
51	2630	8.314658912540442e-05	None	0.27473176600123594	8.314658912540442e-05
51	2638	-6.987746365278723e-05	None	0.19989843538029015	-6.987746365278723e-05
51	2591	0.0010934826994997305	None	0.35690683721109273	0.0010934826994997305
51	2573	0.004456058975218283	None	0.2725279428206712	0.004456058975218283
51	2593	-0.00021339712064992193	None	0.34699279456736376	-0.00021339712064992193
51	2618	0.0005504510341005019	None	0.23111407797695133	0.0005504510341005019
51	2590	0.0018497327774693998	None	0.38466305132620204	0.0018497327774693998
51	2562	-0.1	None	0.4573533876291657	-0.1
51	2572	-5.0393237492378424e-06	None	0.27493990370419097	-5.0393237492378424e-06
51	2583	0.0001726295106637388	None	0.43122956001010715	0.0001726295106637388
[truncated: 13,001 more rows]
