# Supplementary material for: Constrained by Design: Influence of Genetic Encodings on Evolved Traits of Robots
Source: Front Robot AI. 2021 Jun 15;8:672379. doi: 10.3389/frobt.2021.672379 (PMC8239187; doi:10.3389/frobt.2021.672379)
Supplement: Supplementary file 1 [file DataSheet3.ZIP › plasticodingrep_plane_15_all_measures.tsv]

robot_id	velocity	displacement_velocity	displacement_velocity_hill	head_balance	contacts	branching	branching_modules_count	limbs	extremities	length_of_limbs	extensiveness	coverage	joints	hinge_count	active_hinges_count	brick_count	touch_sensor_count	brick_sensor_count	proportion	width	height	size	absolute_size	sensors	symmetry	avg_period	dev_period	avg_phase_offset	dev_phase_offset	avg_amplitude	dev_amplitude	avg_intra_dev_params	avg_inter_dev_params	sensors_reach	recurrence	synaptic_reception
4373	0.024961251095668085	0.011153954930576115	0.011054330719659703	0.9815078213912064	None	0	0	0.1	1	1.0	12	1.0	0.6666666666666666	9	8	4	2	0	0.07142857142857142	1	14	0.9333333333333333	14	0.18181818181818182	0	0.5692044602120562	0.7804072986154822	0.4799190357365034	0.7909762444322996	0.9444205821033135	0.8233940166337416	0.8821051722747075	0.7989040022213695	0.5555555555555556	0.2222222222222222	0.0
2773	2.6522732943777415e-05	4.487998496168936e-06	-1.5824789701318475e-08	0.9946379440410851	None	0.5	1	0.6666666666666666	4	0.2857142857142857	2	0.75	0	2	0	6	3	0	0.75	4	3	0.6	9	0.21428571428571427	0.8	0	0	0	0	0	0	0	0	0	0	0
4104	0.09344390796085252	0.015269225847041174	0.01116038782361892	0.5157686235916683	None	0	0	0.08333333333333333	1	1.0	15	0.37777777777777777	0.8666666666666667	14	13	2	2	0	0.2	3	15	1.1333333333333333	17	0.2857142857142857	0	0.396568523758099	0.8683590027375642	0.4799190357365034	0.8510066280687593	0.9444205821033135	0.8765892758928465	0.8821051722747075	0.8656681557243794	0.5357142857142857	0.14285714285714285	0.0
4	None	None	None	None	None	0.5	1	0.5714285714285714	4	0.375	3	0.5	0.375	6	3	3	1	0	0.8	5	4	0.6666666666666666	10	0.14285714285714285	0.8	0.5451268964439184	0.9360661842801566	0.2849166917707825	0.8517577722526342	0.7252038557207577	0.8065321066915999	0.8492716653893233	0.8758069148349783	1.0	0	0.0
7051	0.1358753261769786	0.04869165482004065	0.04508921226626982	0.6539614357028131	None	0	0	0.05	1	1.0	27	1.0	0.7407407407407407	21	20	7	1	0	0.034482758620689655	1	29	1.9333333333333333	29	0.058823529411764705	0	0.5692044602120562	0.7913385525055069	0.4799190357365034	0.8266909441324564	0.6533793842144072	0.9572479127855241	0.853649748582026	0.8809374064059226	1.0	0.14285714285714285	0.0
1702	None	None	None	None	None	0.6666666666666666	2	0.8888888888888888	8	0.09090909090909091	1	0.8125	0.09090909090909091	7	1	5	0	0	1.0	4	4	0.8666666666666667	13	0.0	0.8888888888888888	0.6807193697854014	0.8816997949751038	0.32440834594650064	0.9375314687828216	0.4559798294994898	0.923116692868153	0.8575975212171383	0.9168954092805254	0	0	0.0
131	None	None	None	None	None	0	0	0.5	3	0.42857142857142855	3	0.5625	0.2857142857142857	5	2	3	1	0	1.0	4	4	0.6	9	0.14285714285714285	0.5714285714285714	0.46488305780351935	0.880578925046934	0.26366380748594204	0.650476383826036	0.43513614527924743	0.8592845191419891	0.6506223170902158	0.8139887330633439	1.0	0.2	0.0
4445	0.025733875657100776	0.0119583842574801	0.011859478676372865	0.9808462125046062	None	0	0	0.1	1	1.0	12	1.0	0.6666666666666666	9	8	4	2	0	0.07142857142857142	1	14	0.9333333333333333	14	0.18181818181818182	0	0.5692044602120562	0.7804072986154822	0.4799190357365034	0.7909762444322996	0.9444205821033135	0.8233940166337416	0.8821051722747075	0.7989040022213695	0.5555555555555556	0.2222222222222222	0.0
1977	None	None	None	None	None	0	0	0.3333333333333333	2	0.8333333333333334	5	1.0	0.8333333333333334	5	5	2	2	0	0.125	1	8	0.5333333333333333	8	0.25	0.2857142857142857	0.45962075002401914	0.7968704218553241	0.7847126963795794	0.8630012658295235	0.7214284718804767	0.850880610650232	0.803332594543278	0.83883774952746	0.7	0.4	0.0
784	None	None	None	None	None	0	0	0.7142857142857143	5	0.125	1	0.625	0.125	3	1	6	2	0	1.0	4	4	0.6666666666666666	10	0.14285714285714285	0	0.8302082793410458	0.9583351755112736	0.22273405167879914	0.824655379265015	0.5166124368618903	0.8707018195278853	0.9254960785230038	0.8999777155816229	0.6666666666666666	0.6666666666666666	0.0
4512	0.05704731530077381	0.012848841261890087	0.011082057808261868	0.8956897591259845	None	0	0	0.1	1	1.0	13	0.38461538461538464	0.8461538461538461	12	11	2	2	0	0.23076923076923078	3	13	1.0	15	0.2857142857142857	0	0.5692044602120562	0.8639282037418783	0.4799190357365034	0.8388995880194636	0.9444205821033135	0.8433911657622709	0.8821051722747075	0.8490731358900574	0.5416666666666666	0.5833333333333334	0.0
6386	0.1721647144566288	0.04680580475883962	0.0387634332814532	0.6798961773693856	None	0	0	0.05	1	1.0	28	1.0	0.75	22	21	7	1	0	0.03333333333333333	1	30	2.0	30	0.058823529411764705	0	0.605072652032945	0.7886373567649125	0.5479988419287926	0.8228418947064486	0.6533793842144072	0.9542631809093994	0.8448132024840714	0.8769108234863331	1.0	0.13636363636363635	0.0
3813	0.058868510052035784	0.005662179595942745	0.004835204320545458	0.6507620976359227	None	0	0	0.1	1	1.0	12	0.3888888888888889	0.8333333333333334	11	10	2	1	0	0.25	3	12	0.9333333333333333	14	0.14285714285714285	0	0.5692044602120562	0.8623928874602098	0.4799190357365034	0.8136860553926852	0.9444205821033135	0.8492388147957217	0.8821051722747075	0.8428203501855704	1.0	0.6363636363636364	0.0
3266	0.024604684791184918	0.005696698750339164	0.002087876938523237	0.8793482731296425	None	0	0	0.14285714285714285	1	1.0	8	1.0	0.75	6	6	3	0	0	0.1	1	10	0.6666666666666666	10	0.0	0	0.5692044602120562	0.6426416496776816	0.4799190357365034	0.7202035086757484	0.7536032810572048	0.937955601492517	0.8549418210396578	0.8047195801967175	0	0	0.0
5661	0.06512518846758297	0.019063884012217366	0.018564504104240206	0.7084927008003103	None	0	0	0.08333333333333333	1	1.0	16	1.0	0.75	13	12	4	2	0	0.05555555555555555	1	18	1.2	18	0.18181818181818182	0	0.5692044602120562	0.8165665164627243	0.4799190357365034	0.8031728275045572	0.7487439341324924	0.9474700586547982	0.8821051722747075	0.8733199517610521	0.5384615384615384	0.3076923076923077	0.0
7224	0.14427612721020813	0.06701546190858465	0.06695037682740436	0.6038288328187233	None	0	0	0.047619047619047616	1	1.0	29	1.0	0.7931034482758621	24	23	6	1	0	0.03225806451612903	1	31	2.066666666666667	31	0.06666666666666667	0	0.5692044602120562	0.8003279296199635	0.4799190357365034	0.838260820753297	0.6533793842144072	0.9546521697429087	0.8685294134289425	0.8835917153675953	1.0	0.16666666666666666	0.0
4161	0.10604805109236357	0.008936050128752255	-0.007439566362632548	0.5791694034250459	None	0	0	0.08333333333333333	1	1.0	16	0.375	0.875	15	14	2	2	0	0.1875	3	16	1.2	18	0.2857142857142857	0	0.22393258730414178	0.86584912220394	0.4799190357365034	0.8601050634546797	0.9444205821033135	0.8715711762116213	0.8821051722747075	0.8659108441225711	0.5333333333333333	0.13333333333333333	0.0
5138	0.03055704421975812	0.011958973730041891	0.011839696654314686	0.9960179719631267	None	0	0	0.07692307692307693	1	1.0	17	1.0	0.6470588235294118	12	11	6	2	0	0.05263157894736842	1	19	1.2666666666666666	19	0.13333333333333333	0	0.5692044602120562	0.8183551172308247	0.4799190357365034	0.7671056789091786	0.9444205821033135	0.8771420720189631	0.8821051722747075	0.8255350179135236	0.5416666666666666	0.16666666666666666	0.0
2140	None	None	None	None	None	0	0	0.4	2	0.8	4	1.0	0.2	3	1	3	4	0	0.14285714285714285	7	1	0.4666666666666667	7	0.5	0.6666666666666666	0.3266222554287125	0.6611273589979405	0.49452643841741944	0.6985258869033544	0.7387556161913176	0.7416281945519649	0.8864280644997045	0.7014794587669188	0.5	0.3333333333333333	0.0
4456	0.05345917938928425	0.006617007386294579	0.006279129974460964	0.8907117032156445	None	0	0	0.1	1	1.0	12	0.3888888888888889	0.8333333333333334	11	10	2	2	0	0.25	3	12	0.9333333333333333	14	0.2857142857142857	0	0.5692044602120562	0.8661843226089465	0.4799190357365034	0.8460761391716218	0.9444205821033135	0.8506252239643274	0.8821051722747075	0.8545115071100735	0.5454545454545454	0.5454545454545454	0.0
7473	0.1301674587089233	0.04733604850444189	0.04355829194193173	0.6627393326976874	None	0	0	0.05263157894736842	1	1.0	26	1.0	0.7692307692307693	21	20	6	1	0	0.03571428571428571	1	28	1.8666666666666667	28	0.06666666666666667	0	0.5692044602120562	0.8150826471608807	0.4799190357365034	0.8523642603938728	0.5750147813939338	0.953585665448194	0.853649748582026	0.8895764934629861	1.0	0.19047619047619047	0.0
6934	0.15776341263372973	0.04890896723727287	0.04592825729706881	0.6563795334720164	None	0	0	0.045454545454545456	1	1.0	30	1.0	0.7666666666666667	24	23	7	1	0	0.03125	1	32	2.1333333333333333	32	0.058823529411764705	0	0.605072652032945	0.8033925925771739	0.5479988419287926	0.8461495459173892	0.5750147813939338	0.9535923423067245	0.8448132024840714	0.8854455274648261	1.0	0.125	0.0
1051	None	None	None	None	None	1.0	2	0.8571428571428571	6	0.125	1	0.6666666666666666	0	3	0	6	2	0	0.6	5	3	0.6666666666666666	10	0.15384615384615385	0.8	0	0	0	0	0	0	0	0	0	0	0
5181	0.04366866950340281	0.010871938651390722	-0.006304229013917762	0.9613153303133843	None	0	0	0.08333333333333333	1	1.0	16	1.0	0.625	11	10	6	1	0	0.05555555555555555	18	1	1.2	18	0.06666666666666667	0	0.5692044602120562	0.8474103773180391	0.4799190357365034	0.8301875597255798	0.9444205821033135	0.9567461197646475	0.8821051722747075	0.8940328838578729	1.0	0.18181818181818182	0.0
3494	0.049345403773974304	0.004701791360169218	0.0033978853868885006	0.6847451716582855	None	0	0	0.125	1	1.0	10	0.4	0.8	9	8	2	1	0	0.3	3	10	0.8	12	0.14285714285714285	0	0.22393258730414178	0.8591959521852247	0.4799190357365034	0.8667770321219465	0.9444205821033135	0.8743275279353585	0.8821051722747075	0.866888178858725	1.0	0.4444444444444444	0.0
1106	None	None	None	None	None	0	0	0.6666666666666666	2	0.5	1	1.0	0	0	0	3	5	0	0.25	4	1	0.26666666666666666	4	0.5	0.6666666666666666	0	0	0	0	0	0	0	0	0	0	0
1741	None	None	None	None	None	0	0	0.16666666666666666	1	1.0	7	0.75	0.42857142857142855	3	3	5	0	0	0.75	4	3	0.6	9	0.0	0.8571428571428571	0.3707885047521849	0.5	0.9304595715641687	0.7711908401509368	0.5467373918785234	0.511200821859768	0.9118745758832628	0.6034719518433361	0	0	0.0
5350	0.07734206604200694	0.015964802567423844	0.014577786803081253	0.7436682377467358	None	0	0	0.07692307692307693	1	1.0	17	1.0	0.7058823529411765	13	12	5	2	0	0.05263157894736842	1	19	1.2666666666666666	19	0.15384615384615385	0	0.5692044602120562	0.7582257807937959	0.4799190357365034	0.7962335317841002	0.7536032810572048	0.9607265038680589	0.8821051722747075	0.8700059730640205	0.5384615384615384	0.23076923076923078	0.0
3302	0.04320997686757545	0.005147971466471412	0.005141071207023388	0.9050526739062175	None	0	0	0.1111111111111111	1	1.0	11	0.3939393939393939	0.8181818181818182	10	9	2	2	0	0.2727272727272727	3	11	0.8666666666666667	13	0.2857142857142857	0	0.396568523758099	0.8672228594517878	0.4799190357365034	0.8535541237836197	0.9444205821033135	0.8581696886674075	0.8821051722747075	0.8597460661262539	0.55	0.5	0.0
1780	None	None	None	None	None	0	0	0.2857142857142857	2	0.75	6	0.5555555555555556	0.75	8	6	1	0	0	0.2222222222222222	2	9	0.6666666666666666	10	0.0	0.25	0.15573379740688292	0.7129523606823432	0.822674318127967	0.9647665235934116	0.6050731453148216	0.7813300388930482	0.9414213406240994	0.8618843815262665	0	0	0.0
6925	0.14197474509046218	0.05791462106051529	0.055958895537367596	0.6892670718335533	None	0	0	0.05	1	1.0	27	1.0	0.7407407407407407	21	20	7	1	0	0.034482758620689655	1	29	1.9333333333333333	29	0.058823529411764705	0	0.5692044602120562	0.7913385525055069	0.4799190357365034	0.8266909441324564	0.6533793842144072	0.9572479127855241	0.853649748582026	0.8809374064059226	1.0	0.14285714285714285	0.0
4933	0.07512453665812309	0.01323114648187579	0.012931266381123614	0.7295670431910004	None	0	0	0.07692307692307693	1	1.0	17	1.0	0.7058823529411765	13	12	5	3	0	0.05263157894736842	1	19	1.2666666666666666	19	0.23076923076923078	0	0.5692044602120562	0.7582257807937959	0.4799190357365034	0.7962335317841002	0.7536032810572048	0.9607265038680589	0.8821051722747075	0.8700059730640205	0.23076923076923078	0.3076923076923077	0.0
994	None	None	None	None	None	0	0	0.6666666666666666	2	0.5	1	0.6666666666666666	0	1	0	2	1	0	0.6666666666666666	3	2	0.26666666666666666	4	0.14285714285714285	0.6666666666666666	0	0	0	0	0	0	0	0	0	0	0
3882	0.06023642464639913	0.006823731412196997	0.005869880925921106	0.881059871899493	None	0	0	0.1	1	1.0	13	0.38461538461538464	0.8461538461538461	12	11	2	3	0	0.23076923076923078	3	13	1.0	15	0.42857142857142855	0	0.396568523758099	0.8644924133596465	0.4799190357365034	0.8582973284123389	0.9444205821033135	0.8446148063512801	0.8821051722747075	0.8559974017874133	0.16666666666666666	0.4166666666666667	0.0
1542	None	None	None	None	None	0.6666666666666666	2	0.75	6	0.1111111111111111	1	0.6111111111111112	0.1111111111111111	2	1	8	2	0	0.5	6	3	0.7333333333333333	11	0.10526315789473684	0.8	0.4190501389190473	0.9604752588493701	0.26948952257146797	0.8448668454334148	0.7756068806356515	0.5659834946785848	0.9106214487254446	0.8477368061749115	0.75	0.5	0.270873466554311
6211	0.13059338002407356	0.029125884597147742	0.011016978183919227	0.6137659832654443	None	0	0	0.05263157894736842	1	1.0	26	1.0	0.7692307692307693	21	20	6	1	0	0.03571428571428571	1	28	1.8666666666666667	28	0.06666666666666667	0	0.5692044602120562	0.8512173351233742	0.4799190357365034	0.8567937783674918	0.6533793842144072	0.9194450032624129	0.853649748582026	0.8796698556486912	1.0	0.2857142857142857	0.0
6782	0.15589007887446477	0.052167402365847645	0.05136127474388458	0.6416858834012464	None	0	0	0.05	1	1.0	28	1.0	0.7857142857142857	23	22	6	1	0	0.03333333333333333	1	30	2.0	30	0.06666666666666667	0	0.5692044602120562	0.8230899989682336	0.4799190357365034	0.8617000832774707	0.5750147813939338	0.9513370166497717	0.853649748582026	0.8921877782310836	1.0	0.17391304347826086	0.0
6354	0.12140681228633107	0.011187480866565262	-0.008839362694918668	0.6563398662752201	None	0	0	0.05555555555555555	1	1.0	25	1.0	0.76	20	19	6	1	0	0.037037037037037035	1	27	1.8	27	0.06666666666666667	0	0.45256839773971935	0.9174364830374377	0.3915327646067005	0.925745346627463	0.5750147813939338	0.8851223956975556	0.8448132024840714	0.9108716305772766	1.0	0.15	0.0
773	None	None	None	None	None	0.4	2	0.7692307692307693	10	0.11764705882352941	2	0.6333333333333333	0.11764705882352941	11	2	7	0	0	0.8333333333333334	5	6	1.2666666666666666	19	0.0	0.8571428571428571	0.6772383573318	0.8882867527929067	0.32936393461857655	0.9101527779010433	0.34664789490023323	0.9511646306556596	0.8465226514834807	0.9207585125367769	0	0	0.0
1161	None	None	None	None	None	0	0	0.75	3	0.3333333333333333	1	0.625	0.3333333333333333	2	1	2	1	0	0.5	2	4	0.3333333333333333	5	0.14285714285714285	0.6666666666666666	0.1507818991915946	0.5624482008785756	0.648505597989653	0.9711099940363727	0.38992725977692083	0.7265395701402094	0.8906164413593135	0.8293547753602063	1.0	0.5	0.0
3923	0.026779632833267578	0.006333832288649172	0.006262139565923911	0.9886688315050455	None	0	0	0.08333333333333333	1	1.0	16	1.0	0.625	10	10	7	2	0	0.05555555555555555	1	18	1.2	18	0.1111111111111111	0	0.5692044602120562	0.7720695387840009	0.4799190357365034	0.7825239512751544	0.9444205821033135	0.8699456696286135	0.8821051722747075	0.81259834885743	0.55	0.2	0.0
4479	0.048245219192090065	0.0019714787078370334	0.0019063776370076382	0.856737902417195	None	0	0	0.1111111111111111	1	1.0	11	0.3939393939393939	0.8181818181818182	10	9	2	2	0	0.2727272727272727	11	3	0.8666666666666667	13	0.2857142857142857	0	0.396568523758099	0.8672228594517878	0.4799190357365034	0.8535541237836197	0.9444205821033135	0.8554737696039223	0.8821051722747075	0.8588604238264476	0.55	0.2	0.0
6722	0.1383930584579176	0.05318178653328188	0.05138900499570697	0.6398506499567176	None	0	0	0.045454545454545456	1	1.0	31	1.0	0.7741935483870968	25	24	7	0	0	0.030303030303030304	1	33	2.2	33	0.0	0	0.5692044602120562	0.8379881718331116	0.4799190357365034	0.8639626660648931	0.5750147813939338	0.9449503844348928	0.8355458973165213	0.8920265749894453	0	0	0.0
6588	0.12396583994019385	0.0541375217694104	0.0518661728542733	0.6637065247956061	None	0	0	0.05263157894736842	1	1.0	26	1.0	0.7692307692307693	21	20	6	1	0	0.03571428571428571	1	28	1.8666666666666667	28	0.06666666666666667	0	0.5692044602120562	0.8150826471608807	0.4799190357365034	0.8523642603938728	0.5750147813939338	0.953585665448194	0.853649748582026	0.8895764934629861	1.0	0.19047619047619047	0.0
4918	0.025176506020882387	0.010985615266949762	0.010940197998494263	0.9813765214459705	None	0	0	0.1	1	1.0	12	1.0	0.6666666666666666	9	8	4	2	0	0.07142857142857142	1	14	0.9333333333333333	14	0.18181818181818182	0	0.5692044602120562	0.7804072986154822	0.4799190357365034	0.7909762444322996	0.9444205821033135	0.876988481913364	0.8821051722747075	0.8206894841747044	0.5555555555555556	0.2222222222222222	0.0
7145	0.12028267759995603	0.03994266032155684	0.0397754695642208	0.6468974472908134	None	0	0	0.05	1	1.0	28	1.0	0.75	22	21	7	1	0	0.03333333333333333	1	30	2.0	30	0.058823529411764705	0	0.605072652032945	0.8297216551926324	0.5479988419287926	0.8705875167319292	0.5750147813939338	0.9482736507118956	0.8448132024840714	0.8940535322932426	1.0	0.13636363636363635	0.0
100	None	None	None	None	None	0.25	1	0.4	4	0.5833333333333334	7	0.5185185185185185	0.5	9	6	4	1	0	0.3333333333333333	3	9	0.9333333333333333	14	0.1111111111111111	0.8	0.5036911397794283	0.842368708960334	0.3664709378523846	0.8720479133765873	0.5946143044312857	0.9166112746407612	0.9260457326812028	0.8805279610241588	1.0	0.3333333333333333	0.0
5758	0.11576482440422464	0.014261920981135344	0.014260019961300005	0.5794626359192089	None	0	0	0.08333333333333333	1	1.0	16	1.0	0.75	13	12	4	2	0	0.05555555555555555	1	18	1.2	18	0.18181818181818182	0	0.5692044602120562	0.8441544245540821	0.4799190357365034	0.8314161612100315	0.9444205821033135	0.9337837919872942	0.8821051722747075	0.8783783317134074	0.5384615384615385	0.15384615384615385	0.0
3090	0.0017061431688727377	0.0015289616268207426	0.0015289397328239996	0.9835401923245307	None	0	0	0.3333333333333333	1	1.0	2	1.0	0.5	2	1	1	1	0	0.25	1	4	0.26666666666666666	4	0.2	0	0.5692044602120562	0.5	0.4799190357365034	0.5	0.7536032810572048	0.5	0.757602559705411	0.5	1.0	1.0	0.0
4098	0.02176167605481514	0.008258034465677244	0.008124395067247095	0.9733158881830569	None	0	0	0.1111111111111111	1	1.0	11	1.0	0.6363636363636364	8	7	4	2	0	0.07692307692307693	1	13	0.8666666666666667	13	0.18181818181818182	0	0.5692044602120562	0.789302399467027	0.4799190357365034	0.7999708879777411	0.9444205821033135	0.883950511506027	0.8821051722747075	0.8290733507489558	0.5625	0.25	0.0
6638	0.11920761083105375	0.037443147066371286	0.03198808947048732	0.6876946604759517	None	0	0	0.05	1	1.0	28	1.0	0.75	22	21	7	1	0	0.03333333333333333	1	30	2.0	30	0.058823529411764705	0	0.5692044602120562	0.8279195203276091	0.4799190357365034	0.86645285064771	0.5750147813939338	0.9504344078649818	0.853649748582026	0.8939282423091751	1.0	0.18181818181818182	0.0
2916	0.013619850904066796	0.0021777334379710065	0.002162980133538042	0.9667029628826533	None	0	0	0.16666666666666666	1	1.0	7	0.42857142857142855	0.7142857142857143	6	5	2	1	0	0.42857142857142855	3	7	0.6	9	0.14285714285714285	0	0.22393258730414178	0.8591959521852247	0.4799190357365034	0.8667770321219465	0.8490119315802591	0.8860359633637843	0.8746145654572768	0.8711037583184206	1.0	0.5	0.0
3456	0.05095173225182352	0.005727786562860463	0.004074036984043932	0.9113079094278245	None	0	0	0.1	1	1.0	12	0.42424242424242425	0.8333333333333334	10	10	3	2	0	0.2727272727272727	3	11	0.9333333333333333	14	0.2	0	0.5692044602120562	0.8664332443477005	0.4799190357365034	0.8227295253681797	0.9444205821033135	0.8566296805349576	0.8821051722747075	0.8495108547349176	0.55	0.7	0.0
5667	0.0720895978282055	0.013719392146726492	0.006889608973045404	0.6892644629225116	None	0	0	0.09090909090909091	1	1.0	14	1.0	0.7142857142857143	11	10	4	2	0	0.0625	1	16	1.0666666666666667	16	0.18181818181818182	0	0.5692044602120562	0.8152596557841032	0.4799190357365034	0.8107325974350562	0.9444205821033135	0.8727941660994158	0.8821051722747075	0.8350352345208104	0.5454545454545454	0.2727272727272727	0.0
6812	0.13645983205024487	0.02716055102625981	0.024208448735351207	0.6897402241993983	None	0	0	0.041666666666666664	1	1.0	34	1.0	0.7647058823529411	27	26	8	1	0	0.027777777777777776	1	36	2.4	36	0.05263157894736842	0	0.5692044602120562	0.8435469636534654	0.4799190357365034	0.8853757307268942	0.5750147813939338	0.9385790745030959	0.853649748582026	0.8958501964809469	1.0	0.037037037037037035	0.0
572	None	None	None	None	None	0.25	1	0.8	8	0.15384615384615385	2	0.5357142857142857	0.07692307692307693	1	1	13	0	0	0.5714285714285714	4	7	1.0	15	0.0	0.4444444444444444	0.886163779407864	0.5	0.1	0.5	0.6010667144949746	0.5	0.9626593918152453	0.5	0	0	0.0
3500	0.08383460167292812	0.006944018761077473	0.006921046893649421	0.5097366404444957	None	0	0	0.09090909090909091	1	1.0	14	0.38095238095238093	0.8571428571428571	13	12	2	2	0	0.21428571428571427	3	14	1.0666666666666667	16	0.2857142857142857	0	0.22393258730414178	0.8678607235196041	0.4799190357365034	0.8567847048828181	0.9444205821033135	0.8531081395283587	0.8821051722747075	0.8593700121139753	0.5384615384615384	0.46153846153846156	0.0
2294	None	None	None	None	None	0.5	1	0.5	3	0.5714285714285714	4	0.5625	0.2857142857142857	3	2	5	0	0	1.0	4	4	0.6	9	0.0	0.4	0.5634149471169771	0.8739810408495075	0.3192602789277867	0.8027583429068144	0.802155115871748	0.5947650567057514	0.8443923863102011	0.7757931067332262	0	0	0.0
1045	None	None	None	None	None	0	0	0.6666666666666666	4	0.2857142857142857	2	0.5625	0.14285714285714285	3	1	5	2	0	1.0	4	4	0.6	9	0.16666666666666666	0	0.8302082793410458	0.9583351755112736	0.22273405167879914	0.824655379265015	0.5166124368618903	0.8707018195278853	0.9254960785230038	0.8999777155816229	0.6666666666666666	0.6666666666666666	0.0
7183	0.1474663471527056	0.03446647072526828	0.024713579813704672	0.6234551725294543	None	0	0	0.04	1	1.0	35	1.0	0.8	29	28	7	1	0	0.02702702702702703	1	37	2.466666666666667	37	0.058823529411764705	0	0.5692044602120562	0.8738039476898588	0.6160786481210818	0.8764024403571937	0.4625620831682985	0.9407426451374842	0.853649748582026	0.9019897614845651	1.0	0.10344827586206896	0.0
4950	0.021379829904336407	0.007329067420839874	0.007268525220164673	0.9654307527881207	None	0	0	0.1111111111111111	1	1.0	11	1.0	0.6363636363636364	8	7	4	2	0	0.07692307692307693	1	13	0.8666666666666667	13	0.18181818181818182	0	0.5692044602120562	0.789302399467027	0.4799190357365034	0.7999708879777411	0.9444205821033135	0.883950511506027	0.8821051722747075	0.8290733507489558	0.5625	0.25	0.0
2464	None	None	None	None	None	0	0	1.0	1	0	0	1.0	0	0	0	1	1	0	0.5	2	1	0.13333333333333333	2	0.16666666666666666	0	0	0	0	0	0	0	0	0	0	0	0
2842	0.015986569487268055	0.002937675686841189	0.002937525472796706	0.9115744911720605	None	0	0	0.2	1	1.0	5	1.0	0.8	4	4	2	1	0	0.14285714285714285	1	7	0.4666666666666667	7	0.125	0	0.5692044602120562	0.5	0.4799190357365034	0.5	0.8490119315802591	0.7219362641692041	0.8286442732908437	0.5788437891817104	1.0	0.5	0.0
5188	0.09510090395234039	0.021923164056314948	0.016559563067368607	0.8090280228620313	None	0	0	0.07142857142857142	1	1.0	18	1.0	0.6666666666666666	13	12	6	2	0	0.05	1	20	1.3333333333333333	20	0.13333333333333333	0	0.5692044602120562	0.65459819472356	0.4799190357365034	0.7815747808637685	0.9444205821033135	0.9635459576815312	0.8821051722747075	0.8493590381852566	0.5384615384615384	0.15384615384615385	0.0
1615	None	None	None	None	None	0	0	0.15	3	0.9259259259259259	25	0.34523809523809523	0.8518518518518519	23	23	5	2	0	0.42857142857142855	14	6	1.9333333333333333	29	0.14285714285714285	0.46153846153846156	0.6491971447309496	0.9308389763377699	0.7899441998846413	0.9697296621449515	0.5073066002069293	0.9287355423450612	0.8369344037305765	0.9467468476905745	0.5217391304347826	0	0.0
7285	0.15486330441209079	0.059336547657265704	0.05914773164835749	0.6410273478025101	None	0	0	0.045454545454545456	1	1.0	30	1.0	0.7666666666666667	23	23	8	1	0	0.03125	1	32	2.1333333333333333	32	0.05	0	0.5692044602120562	0.8248582024204429	0.4799190357365034	0.8659330597810955	0.5750147813939338	0.9500115610031338	0.853649748582026	0.8928244772220567	1.0	0.08695652173913043	0.0
1459	None	None	None	None	None	0	0	0.5	2	0.5	2	0.5	0.25	2	1	3	1	0	0.75	4	3	0.4	6	0.1111111111111111	0	0.4809599361710619	0.8399371371187148	0.43748892362927744	0.966910477953441	0.5959040599896106	0.8721551411648304	0.7224376649468037	0.9103241979684807	1.0	1.0	0.0
1175	None	None	None	None	None	0	0	0.5714285714285714	4	0.375	3	0.5	0.375	3	3	6	1	0	0.8	4	5	0.6666666666666666	10	0.0625	0	0.3707885047521849	0.5	0.7618202143866737	0.7222677103766948	0.53723158904484	0.5193939039882437	0.8318845706717469	0.5852712972360266	1.0	0.3333333333333333	0.0
4485	0.02836106958922822	0.012344465460660764	0.01231114711372191	0.991959416479465	None	0	0	0.08333333333333333	1	1.0	15	1.0	0.6666666666666666	11	10	5	2	0	0.058823529411764705	1	17	1.1333333333333333	17	0.15384615384615385	0	0.5692044602120562	0.7643001439377096	0.4799190357365034	0.7746301687034525	0.9444205821033135	0.8630008636988653	0.8821051722747075	0.8048930909871933	0.5454545454545454	0.18181818181818182	0.0
1212	None	None	None	None	None	0	0	0.75	3	0.0	0	0.625	0	3	0	1	0	0	0.5	4	2	0.3333333333333333	5	0.0	0.5	0	0	0	0	0	0	0	0	0	0	0
2860	0.010667584105552153	0.0017998502905753745	0.0010689516908845647	0.9648072544243851	None	0	0	0.2	1	1.0	5	1.0	0.8	4	4	2	0	0	0.14285714285714285	1	7	0.4666666666666667	7	0.0	0	0.6372212819554013	0.6919549356627275	0.4799190357365034	0.9110326004241664	0.7313376740263495	0.8382517046976995	0.8402201234864132	0.8311248232538656	0	0	0.0
4345	0.06905806694400847	0.006834820810636464	0.006755853243465527	0.7308312596545077	None	0	0	0.09090909090909091	1	1.0	14	0.38095238095238093	0.8571428571428571	13	12	2	2	0	0.21428571428571427	3	14	1.0666666666666667	16	0.2857142857142857	0	0.5692044602120562	0.8637325348472563	0.4799190357365034	0.852724524346767	0.9444205821033135	0.8376086205362674	0.8821051722747075	0.8516716027414751	0.5384615384615385	0.5384615384615384	0.0
7088	0.14359601886986695	0.05197848689043958	0.05190778015351865	0.6437517655549163	None	0	0	0.045454545454545456	1	1.0	30	1.0	0.7666666666666667	24	23	7	1	0	0.03125	1	32	2.1333333333333333	32	0.058823529411764705	0	0.5692044602120562	0.8019207624708689	0.4799190357365034	0.8425661015115198	0.6141970828041705	0.9546116149981091	0.853649748582026	0.884995619849786	1.0	0.125	0.0
4785	0.03258289978390379	0.008230667415214396	0.007292918730764317	0.9291036526229239	None	0	0	0.1	1	1.0	13	0.38461538461538464	0.8461538461538461	12	11	2	1	0	0.23076923076923078	3	13	1.0	15	0.14285714285714285	0	0.5692044602120562	0.8715448103005548	0.4799190357365034	0.8093790512839347	0.9444205821033135	0.8867620162483976	0.8821051722747075	0.8589081468700549	1.0	0.08333333333333333	0.0
5925	0.14376691071604872	0.01271333632149887	0.01247727634772642	0.6183557246858555	None	0	0	0.0625	1	1.0	22	1.0	0.7272727272727273	17	16	6	1	0	0.041666666666666664	1	24	1.6	24	0.06666666666666667	0	0.5692044602120562	0.845808810557898	0.4799190357365034	0.8692344285307635	0.6533793842144072	0.9438341783611642	0.853649748582026	0.8946661926458266	1.0	0.17647058823529413	0.0
2424	None	None	None	None	None	0	0	0.6	3	0.4	2	0.875	0.2	3	1	3	2	0	0.5	2	4	0.4666666666666667	7	0.25	0	0.5692044602120562	0.8617854468142702	0.24468662841203007	0.7836939768257747	0.7090720669954942	0.9722963197555985	0.8821051722747075	0.9024903193340839	0.6666666666666666	0.3333333333333333	0.0
2581	2.943408840967397e-06	1.7660676095265115e-08	-1.6164851302664276e-08	0.9999993239352769	None	0	0	0.8	4	0.2	1	0.7777777777777778	0	3	0	3	1	0	1.0	3	3	0.4666666666666667	7	0.14285714285714285	0.8	0	0	0	0	0	0	0	0	0	0	0
3820	0.05230412606510061	0.005879686978367595	0.005264546538175552	0.8901820230221931	None	0	0	0.1	1	1.0	12	0.3888888888888889	0.8333333333333334	11	10	2	2	0	0.25	3	12	0.9333333333333333	14	0.2857142857142857	0	0.5692044602120562	0.8661843226089465	0.4799190357365034	0.8460761391716218	0.9444205821033135	0.8853093695501604	0.8821051722747075	0.8666696708134615	0.5454545454545454	0.7272727272727273	0.0
4208	0.029091864585053206	0.011061272905795847	0.01106112032006611	0.9827023451048261	None	0	0	0.09090909090909091	1	1.0	14	1.0	0.6428571428571429	9	9	6	2	0	0.0625	1	16	1.0666666666666667	16	0.125	0	0.5692044602120562	0.7804072986154822	0.4799190357365034	0.7909762444322996	0.9444205821033135	0.876988481913364	0.8821051722747075	0.8206894841747044	0.5555555555555556	0.2222222222222222	0.0
843	None	None	None	None	None	0	0	0.1	1	1.0	12	0.5384615384615384	0.8333333333333334	11	10	2	1	0	0.15384615384615385	13	2	0.9333333333333333	14	0.14285714285714285	0	0.6735564872899743	0.8075450432839737	0.19754700559719499	0.9420379854919279	0.558936043078621	0.940328304575465	0.9205220160201621	0.9110552836542677	1.0	0.36363636363636365	0.0
4096	0.10265811960290387	0.005966525274481113	0.0009281396139707848	0.5367183436410801	None	0	0	0.08333333333333333	1	1.0	16	0.375	0.875	15	14	2	2	0	0.1875	3	16	1.2	18	0.2857142857142857	0	0.22393258730414178	0.855534695179682	0.4799190357365034	0.8701981076922097	0.9444205821033135	0.8273593208280006	0.8821051722747075	0.8518865903698281	0.5333333333333333	0.4	0.0
3377	0.004588572635011905	0.0035258805214196673	0.0035258187382169646	0.969466656912028	None	0	0	0.42857142857142855	3	0.5	4	0.47619047619047616	0.375	4	3	5	2	0	0.42857142857142855	3	7	0.6666666666666666	10	0.15384615384615385	0	0.5692044602120562	0.7188287609814074	0.4799190357365034	0.8604469448617427	0.9444205821033135	0.6815719046108321	0.8821051722747075	0.7636670874355134	0.625	0.5	0.0
802	None	None	None	None	None	0	0	0.5	3	0.6666666666666666	4	0.5714285714285714	0.6666666666666666	7	4	0	0	0	0.2857142857142857	7	2	0.5333333333333333	8	0.0	0.3333333333333333	0.7053655118099262	0.9091359721561659	0.1756628203624148	0.7468040109182518	0.5368810520923003	0.7632710334434402	0.9426232009005794	0.8203158563482875	0	0	0.0
3726	0.08468834677492208	0.004975355049203667	0.0044357524602531805	0.5441188949651461	None	0	0	0.09090909090909091	1	1.0	14	0.38095238095238093	0.8571428571428571	13	12	2	2	0	0.21428571428571427	3	14	1.0666666666666667	16	0.2857142857142857	0	0.22393258730414178	0.8678607235196041	0.4799190357365034	0.8567847048828181	0.9444205821033135	0.8825758901113603	0.8821051722747075	0.8694405897397427	0.5384615384615385	0.07692307692307693	0.0
3775	0.05457183105167354	0.00506725688837218	0.0030520946992312653	0.887385222548317	None	0	0	0.1	1	1.0	13	0.38461538461538464	0.8461538461538461	12	11	2	2	0	0.23076923076923078	3	13	1.0	15	0.2857142857142857	0	0.5692044602120562	0.8715448103005548	0.4799190357365034	0.8093790512839347	0.9444205821033135	0.8561265323740795	0.8821051722747075	0.8474471252950819	0.5416666666666666	0.5833333333333334	0.0
6057	0.13329656732015788	0.023713786339322647	0.023548880872228443	0.6367641906066073	None	0	0	0.05555555555555555	1	1.0	24	1.0	0.75	19	18	6	1	0	0.038461538461538464	1	26	1.7333333333333334	26	0.06666666666666667	0	0.5692044602120562	0.8243107170045492	0.4799190357365034	0.8582608040279281	0.5750147813939338	0.9530185857568851	0.853649748582026	0.8927244673296845	1.0	0.21052631578947367	0.0
855	None	None	None	None	None	0	0	0.5	1	1.0	1	1.0	0	1	0	1	3	0	0.3333333333333333	1	3	0.2	3	0.6	0	0	0	0	0	0	0	0	0	0	0	0
6870	0.15570582672276534	0.05367451250843258	0.05353415835075178	0.631903556646956	None	0	0	0.05	1	1.0	28	1.0	0.75	22	21	7	1	0	0.03333333333333333	1	30	2.0	30	0.058823529411764705	0	0.605072652032945	0.8115680513625315	0.5479988419287926	0.8515339005520808	0.5750147813939338	0.9530568612491971	0.8448132024840714	0.8882064658910052	1.0	0.09090909090909091	0.0
4543	0.020412544575824445	0.006177574706322479	0.005357210610070951	0.9712949887545267	None	0	0	0.125	1	1.0	10	1.0	0.7	7	7	4	2	0	0.08333333333333333	1	12	0.8	12	0.16666666666666666	0	0.5692044602120562	0.7053138021865633	0.4799190357365034	0.6105175570805959	0.9444205821033135	0.8047058079871918	0.8821051722747075	0.713558458299381	0.5714285714285714	0.2857142857142857	0.0
3344	0.06157819923675796	0.0064057005519236225	0.003453047531684931	0.8713738095215411	None	0	0	0.1	1	1.0	13	0.38461538461538464	0.8461538461538461	12	11	2	2	0	0.23076923076923078	3	13	1.0	15	0.2857142857142857	0	0.5692044602120562	0.8715448103005548	0.4799190357365034	0.8093790512839347	0.9444205821033135	0.8561265323740795	0.8821051722747075	0.8474471252950819	0.5416666666666666	0.6666666666666666	0.0
2610	0.00763273191430444	0.0027913133912271268	0.0002949906657048198	0.9546192445732934	None	0	0	0.16666666666666666	1	1.0	6	0.4	0.5	4	3	3	2	0	0.8	5	4	0.5333333333333333	8	0.2222222222222222	0	0.5692044602120562	0.5	0.4799190357365034	0.5	0.9444205821033135	0.6955642134726867	0.8821051722747075	0.5684232777805533	0.625	0.5	0.0
7203	0.14417684502169162	0.06018663152690593	0.05991950547968528	0.6247733452057986	None	0	0	0.047619047619047616	1	1.0	29	1.0	0.7586206896551724	22	22	8	1	0	0.03225806451612903	1	31	2.066666666666667	31	0.05	0	0.605072652032945	0.8297216551926324	0.5479988419287926	0.8705875167319292	0.5750147813939338	0.9482736507118956	0.8448132024840714	0.8940535322932426	1.0	0.09090909090909091	0.0
4316	0.07112190332747573	0.007533050919024809	0.007404895018937393	0.5094105706019374	None	0	0	0.1	1	1.0	13	0.38461538461538464	0.8461538461538461	12	11	2	2	0	0.23076923076923078	3	13	1.0	15	0.2857142857142857	0	0.5692044602120562	0.8639282037418783	0.4799190357365034	0.8388995880194636	0.9444205821033135	0.8778500230530348	0.8821051722747075	0.8609894128023932	0.5416666666666666	0.16666666666666666	0.0
4073	0.06144953696167937	0.00550354231198972	-0.0003485319296910573	0.5853113338222674	None	0	0	0.1111111111111111	1	1.0	11	1.0	0.6363636363636364	8	7	4	3	0	0.07692307692307693	1	13	0.8666666666666667	13	0.2727272727272727	0	0.5692044602120562	0.789302399467027	0.4799190357365034	0.7999708879777411	0.9444205821033135	0.883950511506027	0.8821051722747075	0.8290733507489558	0.25	0.25	0.0
5457	0.06034910360460287	0.012540882660671998	0.012432039053043499	0.7564557084330886	None	0	0	0.09090909090909091	1	1.0	14	1.0	0.6428571428571429	10	9	5	2	0	0.0625	1	16	1.0666666666666667	16	0.15384615384615385	0	0.5692044602120562	0.8120187623547951	0.4799190357365034	0.8114601744571913	0.9444205821033135	0.8374001439326153	0.8821051722747075	0.8206227465937391	0.55	0.2	0.0
795	None	None	None	None	None	0	0	0.75	3	0.0	0	0.5555555555555556	0	2	0	2	0	0	1.0	3	3	0.3333333333333333	5	0.0	1.0	0	0	0	0	0	0	0	0	0	0	0
1534	None	None	None	None	None	0	0	0.3333333333333333	1	1.0	2	0.6666666666666666	0	1	0	2	3	0	0.6666666666666666	2	3	0.26666666666666666	4	0.42857142857142855	0	0	0	0	0	0	0	0	0	0	0	0
3695	0.047007523847048226	0.004365377805149322	0.0023862116277100086	0.9140669538505485	None	0	0	0.1	1	1.0	12	0.42424242424242425	0.8333333333333334	10	10	3	2	0	0.2727272727272727	3	11	0.9333333333333333	14	0.2	0	0.5692044602120562	0.8664332443477005	0.4799190357365034	0.8227295253681797	0.9444205821033135	0.8566296805349576	0.8821051722747075	0.8495108547349176	0.55	0.7	0.0
5418	0.1043463974808676	0.005313932411414256	0.00531368418626467	0.5200542827505441	None	0	0	0.07692307692307693	1	1.0	17	1.0	0.7058823529411765	13	12	5	3	0	0.05263157894736842	1	19	1.2666666666666666	19	0.23076923076923078	0	0.4539493336655145	0.7059479755550936	0.21706254154997245	0.5656788094214521	0.8708410314283721	0.8368104138848402	0.9371770027372054	0.7160402653886204	0.23076923076923078	0.7692307692307693	0.0
1443	None	None	None	None	None	0.3333333333333333	1	0.75	6	0.3	3	0.6	0.2	6	2	5	1	0	0.8	5	4	0.8	12	0.1	0.6666666666666666	0.7958642940945169	0.9282087994200977	0.5385434360412299	0.9621353098329414	0.4670653007055252	0.8706084036645473	0.9405395926048853	0.9287068733774309	1.0	0.16666666666666666	0.0
7113	0.14295143760456924	0.05466175703680786	0.05463730659906865	0.6877774244897246	None	0	0	0.045454545454545456	1	1.0	31	1.0	0.7741935483870968	25	24	7	1	0	0.030303030303030304	1	33	2.2	33	0.058823529411764705	0	0.5692044602120562	0.7974140915098351	0.4799190357365034	0.8383171475526809	0.6533793842144072	0.9548827740194851	0.853649748582026	0.8831665894219267	1.0	0.08	0.0
2069	None	None	None	None	None	0	0	1.0	1	0	0	1.0	0	0	0	1	0	0	0.5	2	1	0.13333333333333333	2	0.0	0	0	0	0	0	0	0	0	0	0	0	0
1010	None	None	None	None	None	0	0	0.25	1	1.0	4	0.5	0.75	3	3	2	1	0	0.75	3	4	0.4	6	0.125	0	0.3707885047521849	0.9339478560191218	0.7618202143866737	0.7545059173048696	0.5467373918785234	0.6654185497553264	0.8318845706717469	0.815542446494764	1.0	0.3333333333333333	0.0
4698	0.05443469215071873	0.007923326892879425	0.00743710416536111	0.8767040514448575	None	0	0	0.1	1	1.0	12	0.3888888888888889	0.8333333333333334	11	10	2	2	0	0.25	3	12	0.9333333333333333	14	0.2857142857142857	0	0.5692044602120562	0.8661843226089465	0.4799190357365034	0.8460761391716218	0.9444205821033135	0.8853093695501604	0.8821051722747075	0.8666696708134615	0.5454545454545454	0.7272727272727273	0.0
5162	0.07326539094355973	0.024570050431037743	-0.002085719500195601	0.6527642344170006	None	0	0	0.07142857142857142	1	1.0	19	1.0	0.631578947368421	12	12	8	2	0	0.047619047619047616	1	21	1.4	21	0.1	0	0.5692044602120562	0.8159104814485753	0.4799190357365034	0.8238848464502486	0.9444205821033135	0.8670593034408403	0.8821051722747075	0.836943501844019	0.5416666666666667	0.16666666666666666	0.0
7456	0.15526863395450713	0.032739759160208354	0.028076599780119033	0.6478618906697043	None	0	0	0.045454545454545456	1	1.0	30	1.0	0.7666666666666667	24	23	7	1	0	0.03125	1	32	2.1333333333333333	32	0.058823529411764705	0	0.5692044602120562	0.8273895184132073	0.4799190357365034	0.8466904011220979	0.652951729403666	0.9505794066225381	0.853649748582026	0.8887074805830841	1.0	0.125	0.0
5958	0.12930651551979533	0.02573660591278891	0.013350997310865934	0.6652076031023362	None	0	0	0.07692307692307693	1	1.0	17	1.0	0.7647058823529411	14	13	4	2	0	0.05263157894736842	1	19	1.2666666666666666	19	0.18181818181818182	0	0.5692044602120562	0.8145861685725512	0.4799190357365034	0.812538485687402	0.9444205821033135	0.9055616100049403	0.8821051722747075	0.850148016588327	0.5357142857142857	0.21428571428571427	0.0
4379	0.07122455336059699	0.0050858346908361635	-0.004948101263072933	0.6849315825004216	None	0	0	0.09090909090909091	1	1.0	14	0.38095238095238093	0.8571428571428571	13	12	2	2	0	0.21428571428571427	3	14	1.0666666666666667	16	0.2857142857142857	0	0.5692044602120562	0.8609605125574645	0.4799190357365034	0.832044255773533	0.9444205821033135	0.8364837373180799	0.8821051722747075	0.8435993643171996	0.5384615384615385	0.6153846153846154	0.0
15	None	None	None	None	None	0	0	0.4375	7	0.5	11	0.6	0.2727272727272727	13	6	10	1	0	0.625	5	8	1.6	24	0.058823529411764705	0.1111111111111111	0.6980358484434548	0.9429460138431605	0.21353636207129453	0.9771781922144008	0.785609001373758	0.9102015136092009	0.9583716050878857	0.9507037185579627	1.0	0.07692307692307693	0.0
4029	0.0934804646037536	0.012332625410793037	0.011624474980424857	0.514517719877556	None	0	0	0.08333333333333333	1	1.0	15	0.37777777777777777	0.8666666666666667	14	13	2	2	0	0.2	3	15	1.1333333333333333	17	0.2857142857142857	0	0.396568523758099	0.8683590027375642	0.4799190357365034	0.8510066280687593	0.9444205821033135	0.8765892758928465	0.8821051722747075	0.8656681557243794	0.5357142857142857	0.14285714285714285	0.0
6521	0.1336687186407477	0.0507977001906322	0.0507949945312116	0.6360572797275144	None	0	0	0.05	1	1.0	28	1.0	0.7857142857142857	23	22	6	2	0	0.03333333333333333	1	30	2.0	30	0.13333333333333333	0	0.5692044602120562	0.8230899989682336	0.4799190357365034	0.8617000832774707	0.5750147813939338	0.9513370166497717	0.853649748582026	0.8921877782310836	0.5217391304347826	0.17391304347826086	0.0
6161	0.15772755032399935	0.0175033385673452	-0.0010327825283314009	0.6026564767822702	None	0	0	0.058823529411764705	1	1.0	23	1.0	0.7391304347826086	18	17	6	1	0	0.04	1	25	1.6666666666666667	25	0.06666666666666667	0	0.26419595162560494	0.903983734321599	0.1669868810923191	0.9101656791152711	0.6141970828041705	0.8572195202810717	0.853649748582026	0.8925234081097306	1.0	0.16666666666666666	0.0
3549	0.03463802573140532	0.0073328913588415765	0.006200105849727302	0.9356474979811588	None	0	0	0.1	1	1.0	13	0.38461538461538464	0.8461538461538461	12	11	2	2	0	0.23076923076923078	3	13	1.0	15	0.2857142857142857	0	0.396568523758099	0.8644924133596465	0.4799190357365034	0.8582973284123389	0.9444205821033135	0.8417218787625267	0.8821051722747075	0.8550961450426803	0.5416666666666666	0.25	0.0
4942	0.00999234067937665	0.007885472925864138	0.007878995593712159	0.9762316616903599	None	0	0	0.1	1	1.0	12	1.0	0.6666666666666666	8	8	5	2	0	0.07142857142857142	1	14	0.9333333333333333	14	0.14285714285714285	0	0.5692044602120562	0.7327697383868962	0.4799190357365034	0.7424345485361573	0.9444205821033135	0.7845668907926258	0.8821051722747075	0.7539802485015	0.5625	0.25	0.0
3389	0.04158652317721489	0.002987170500675586	0.002967383269275163	0.9189318057873225	None	0	0	0.1111111111111111	1	1.0	11	0.3939393939393939	0.8181818181818182	10	9	2	2	0	0.2727272727272727	3	11	0.8666666666666667	13	0.2857142857142857	0	0.396568523758099	0.8672228594517878	0.4799190357365034	0.8535541237836197	0.9444205821033135	0.8581696886674075	0.8821051722747075	0.8597460661262539	0.55	0.5	0.0
238	None	None	None	None	None	0	0	0.14285714285714285	1	1.0	8	0.5555555555555556	0.75	7	6	2	1	0	0.2222222222222222	9	2	0.6666666666666666	10	0.14285714285714285	0	0.6735564872899743	0.8613860111025986	0.2998458129982995	0.9065697314916008	0.6374904708149016	0.9333346421996495	0.9205220160201621	0.9043159246111268	1.0	0.42857142857142855	0.0
2855	0.012239259503641974	0.0010802283414780179	-0.0010800686276178563	0.9397984703156179	None	0	0	0.16666666666666666	1	1.0	6	1.0	0.8333333333333334	5	5	2	3	0	0.125	1	8	0.5333333333333333	8	0.375	0	0.5692044602120562	0.5	0.4799190357365034	0.5	0.9444205821033135	0.6820630922029581	0.8821051722747075	0.5632648675989345	0.2	0.4	0.0
2929	0.009497754993854034	0.0034988555276277552	0.002762988252000752	0.9373378813310852	None	0	0	0.2	1	1.0	5	1.0	0.8	5	4	1	1	0	0.14285714285714285	1	7	0.4666666666666667	7	0.2	0	0.5692044602120562	0.8901186148093743	0.4799190357365034	0.7709628836311192	0.7536032810572048	0.9640060613872202	0.8821051722747075	0.9000534689040808	1.0	0.2	0.0
7185	0.1789257759611662	0.032374083713340274	0.031168618021649067	0.7647016238750635	None	0	0	0.047619047619047616	1	1.0	29	1.0	0.7586206896551724	23	22	7	1	0	0.03225806451612903	1	31	2.066666666666667	31	0.058823529411764705	0	0.6409408438538338	0.8452092536407108	0.6160786481210818	0.9205415737437306	0.39290974180428395	0.8129201444258533	0.7275440214108919	0.8667024486909809	1.0	0.391304347826087	0.0
2775	0.003224686410488605	0.0017129588309959826	0.0017109002257936524	0.9813556047394051	None	0	0	0.3333333333333333	1	1.0	2	1.0	1.0	3	2	0	1	0	0.25	1	4	0.26666666666666666	4	0.3333333333333333	0	0.5692044602120562	0.7074709925070306	0.4799190357365034	0.5324161334543469	0.7536032810572048	0.8937093627153844	0.8017826532019415	0.7402742181717739	1.0	0.6666666666666666	0.0
1338	None	None	None	None	None	0.5	1	0.8571428571428571	6	0.125	1	0.5	0.125	6	1	3	1	0	0.8	5	4	0.6666666666666666	10	0.2	0.8571428571428571	0.817043727781806	0.7637791015523037	0.2879188262469921	0.9563457393106655	0.43862850120900115	0.9206681282263631	0.9274506296870911	0.9035462058266693	1.0	0.16666666666666666	0.0
1749	None	None	None	None	None	0	0	0.6666666666666666	2	0.0	0	0.6666666666666666	0	1	0	2	1	0	0.6666666666666666	2	3	0.26666666666666666	4	0.14285714285714285	0	0	0	0	0	0	0	0	0	0	0	0
4350	0.07671434910828363	0.002002755076651725	0.0010348079881950525	0.517773635827787	None	0	0	0.1	1	1.0	12	0.3888888888888889	0.8333333333333334	11	10	2	3	0	0.25	3	12	0.9333333333333333	14	0.42857142857142855	0	0.22393258730414178	0.8637523494693923	0.4799190357365034	0.8638819935467479	0.9444205821033135	0.8862231991825896	0.8821051722747075	0.8716714375072551	0.18181818181818182	0.5454545454545454	0.0
1819	None	None	None	None	None	0	0	0.16666666666666666	1	1.0	7	0.75	0.42857142857142855	3	3	5	0	0	0.75	4	3	0.6	9	0.0	0.8571428571428571	0.3707885047521849	0.5	0.9304595715641687	0.7711908401509368	0.5467373918785234	0.511200821859768	0.9118745758832628	0.6034719518433361	0	0	0.0
1214	None	None	None	None	None	0.5	1	0.5	3	0.5714285714285714	4	0.45	0.42857142857142855	4	3	4	0	0	0.8	4	5	0.6	9	0.0	0.4	0.6507576124775358	0.87186126270908	0.3791196620353613	0.7996618993619071	0.7841260649839552	0.6266747667528104	0.8461620228467988	0.7812944305436937	0	0	0.0
2872	0.01097422477057656	0.0025520026908760823	0.0024377801532318153	0.9892784909726832	None	0	0	0.5	3	0.5	3	0.6666666666666666	0.3333333333333333	4	2	3	1	0	0.3333333333333333	2	6	0.5333333333333333	8	0.125	0	0.5692044602120562	0.832434800518112	0.3623028320742667	0.7950981539690393	0.8267463245494039	0.9693238567102659	0.8821051722747075	0.8944801348987458	1.0	0.25	0.0
6551	0.11618792455941508	0.03804940764681848	0.036932771262566014	0.615014724846551	None	0	0	0.05	1	1.0	28	1.0	0.75	22	21	7	0	0	0.03333333333333333	1	30	2.0	30	0.0	0	0.5692044602120562	0.8512279926041922	0.4799190357365034	0.8653515281014277	0.6533793842144072	0.9350181206480621	0.853649748582026	0.8899663026481824	0	0	0.0
5675	0.1023562734812741	0.014673972480718016	0.005824933147851465	0.6367333136894424	None	0	0	0.07692307692307693	1	1.0	17	1.0	0.7058823529411765	13	12	5	3	0	0.05263157894736842	1	19	1.2666666666666666	19	0.23076923076923078	0	0.5692044602120562	0.8151578222432154	0.4799190357365034	0.8259718567339959	0.9444205821033135	0.8795831529631826	0.8821051722747075	0.8424498835236442	0.23076923076923078	0.6923076923076923	0.0
14	None	None	None	None	None	0	0	1.0	1	0	0	1.0	0	1	0	0	3	0	0.5	1	2	0.13333333333333333	2	1.0	0	0	0	0	0	0	0	0	0	0	0	0
5110	0.03687264630335197	0.014105023348013605	0.014064997737250222	0.9965843599148995	None	0	0	0.08333333333333333	1	1.0	16	1.0	0.625	11	10	6	2	0	0.05555555555555555	1	18	1.2	18	0.13333333333333333	0	0.5692044602120562	0.8056314671211975	0.4799190357365034	0.8018776944756328	0.9444205821033135	0.8602493352759822	0.8821051722747075	0.8243016754812349	0.5454545454545454	0.18181818181818182	0.0
3874	0.06663516878054644	0.007939229366854834	0.007092504447677134	0.7459051235320996	None	0	0	0.1	1	1.0	13	0.38461538461538464	0.8461538461538461	12	11	2	2	0	0.23076923076923078	3	13	1.0	15	0.2857142857142857	0	0.396568523758099	0.8711140219452824	0.4799190357365034	0.8430891487423344	0.9444205821033135	0.8575478672102712	0.8821051722747075	0.8576332642341516	0.5416666666666666	0.5	0.0
4804	0.041886002167670584	0.008061558220897054	0.006143375109637352	0.6603743360765844	None	0	0	0.09090909090909091	1	1.0	14	1.0	0.6428571428571429	10	9	5	2	0	0.0625	1	16	1.0666666666666667	16	0.15384615384615385	0	0.5692044602120562	0.794038470551184	0.4799190357365034	0.7949638742027568	0.9444205821033135	0.8522701033841776	0.8821051722747075	0.8154305294362068	0.55	0.2	0.0
3548	0.06619067203770676	0.007774201891192213	0.006987122540611841	0.7456210689051435	None	0	0	0.1	1	1.0	13	0.38461538461538464	0.8461538461538461	12	11	2	2	0	0.23076923076923078	3	13	1.0	15	0.2857142857142857	0	0.396568523758099	0.8711140219452824	0.4799190357365034	0.8430891487423344	0.9444205821033135	0.8575478672102712	0.8821051722747075	0.8576332642341516	0.5416666666666666	0.5	0.0
3023	0.010864460323345397	0.002566948455777346	0.0023092584238804947	0.9890315585528333	None	0	0	0.5	3	0.5	3	0.6666666666666666	0.3333333333333333	4	2	3	1	0	0.3333333333333333	2	6	0.5333333333333333	8	0.125	0	0.5692044602120562	0.832434800518112	0.3623028320742667	0.7950981539690393	0.8267463245494039	0.9693238567102659	0.8821051722747075	0.8944801348987458	1.0	0.25	0.0
70	None	None	None	None	None	0	0	0.125	1	1.0	9	0.55	0.7777777777777778	8	7	2	1	0	0.2	10	2	0.7333333333333333	11	0.14285714285714285	0	0.6628476592952427	0.8536836413175046	0.33758842098171893	0.8935664594010239	0.5766502370852123	0.922246062237257	0.8512371225543766	0.892983409608469	1.0	0.375	0.0
4476	0.025699927236810076	0.009003152891893539	0.008954575630119045	0.984062018403481	None	0	0	0.1	1	1.0	12	1.0	0.6666666666666666	8	8	5	2	0	0.07142857142857142	1	14	0.9333333333333333	14	0.14285714285714285	0	0.5692044602120562	0.789302399467027	0.4799190357365034	0.7999708879777411	0.9444205821033135	0.8300940581121318	0.8821051722747075	0.8070639320530579	0.5625	0.25	0.0
1809	None	None	None	None	None	0	0	0.3333333333333333	1	1.0	2	1.0	1.0	3	2	0	0	0	0.25	4	1	0.26666666666666666	4	0.0	0	0.6983794151796608	0.9298722324941033	0.6518080292535136	0.9235320578621	0.6138127267968172	0.8636430436895973	0.5856068069666455	0.9094810738942749	0	0	0.0
522	None	None	None	None	None	0	0	0	0	0	0	1.0	0	0	0	0	2	0	1.0	1	1	0.06666666666666667	1	0.5	0	0	0	0	0	0	0	0	0	0	0	0
476	None	None	None	None	None	0	0	0.75	3	0.5	2	0.5	0.5	5	2	0	1	0	0.75	3	4	0.4	6	1.0	0.6666666666666666	0.31040731577966313	0.9381986621704386	0.3037245610251782	0.946614651922043	0.2922136580237371	0.7486279976774298	0.8954092229523757	0.9028149094621903	1.0	0.4	0.0
5369	0.06714785517440962	0.016599665629611397	0.016597683373100316	0.6951420480433506	None	0	0	0.09090909090909091	1	1.0	14	1.0	0.6428571428571429	10	9	5	2	0	0.0625	1	16	1.0666666666666667	16	0.15384615384615385	0	0.5692044602120562	0.8120187623547951	0.4799190357365034	0.8114601744571913	0.9444205821033135	0.8660564751528835	0.8821051722747075	0.8315164646231185	0.55	0.2	0.0
1625	None	None	None	None	None	0	0	0.6	3	0.6	3	0.5833333333333334	0.6	6	3	0	1	0	0.3333333333333333	2	6	0.4666666666666667	7	1.0	0.4	0.6050879633307098	0.9205675426752977	0.42800059304606036	0.9285412393857111	0.3478668980873298	0.6674760141760433	0.8336941435300936	0.8703198421999797	1.0	0.3333333333333333	0.0
4803	0.0940439754096841	0.013394772665275957	0.008357827586879803	0.5913940788060383	None	0	0	0.06666666666666667	1	1.0	20	1.0	0.7	15	14	6	3	0	0.045454545454545456	1	22	1.4666666666666666	22	0.2	0	0.5692044602120562	0.7442210116824409	0.4799190357365034	0.7922085990752025	0.9444205821033135	0.9582047646115991	0.8821051722747075	0.8636800666294181	0.26666666666666666	0.26666666666666666	0.0
6160	0.13686838021856262	0.04549292954898462	0.044280211768945504	0.667615203003112	None	0	0	0.05	1	1.0	28	1.0	0.7857142857142857	23	22	6	1	0	0.03333333333333333	1	30	2.0	30	0.06666666666666667	0	0.6409408438538338	0.8081212004388482	0.6160786481210818	0.8504150468372819	0.5750147813939338	0.9523513296704946	0.8355458973165213	0.8866459006971165	1.0	0.17391304347826086	0.0
6817	0.10740651513058792	0.04488896276054803	0.040958604566112146	0.6603912458415158	None	0	0	0.05	1	1.0	28	1.0	0.75	22	21	7	0	0	0.03333333333333333	1	30	2.0	30	0.0	0	0.5692044602120562	0.8512279926041922	0.4799190357365034	0.8653515281014277	0.6533793842144072	0.9350181206480621	0.853649748582026	0.8899663026481824	0	0	0.0
2704	0.008467525452255216	0.0021441860290075123	0.0008055270361112935	0.9538398023866489	None	0	0	0.16666666666666666	1	1.0	7	0.36	0.42857142857142855	4	3	4	2	0	1.0	5	5	0.6	9	0.18181818181818182	0	0.5692044602120562	0.5	0.4799190357365034	0.5	0.9444205821033135	0.6955642134726867	0.8821051722747075	0.5684232777805533	0.625	0.5	0.0
3683	0.05764939422084587	0.012800960848784319	0.01027960240399634	0.8908787029336572	None	0	0	0.1	1	1.0	13	0.38461538461538464	0.8461538461538461	12	11	2	2	0	0.23076923076923078	3	13	1.0	15	0.2857142857142857	0	0.5692044602120562	0.8639282037418783	0.4799190357365034	0.8388995880194636	0.9444205821033135	0.8433911657622709	0.8821051722747075	0.8490731358900574	0.5416666666666666	0.6666666666666666	0.0
1762	None	None	None	None	None	0	0	0.75	3	0.3333333333333333	1	0.625	0.3333333333333333	3	1	1	1	0	0.5	2	4	0.3333333333333333	5	0.25	0.6666666666666666	0.3403293101727968	0.7257623395739192	0.5002256786872343	0.913406696348657	0.32406165839021484	0.6837630702319454	0.6888784510779724	0.7968575815749743	1.0	0.3333333333333333	0.0
4072	0.09016355273361643	0.0011580495477662648	-0.0010047109983275131	0.5799656659922217	None	0	0	0.09090909090909091	1	1.0	14	0.38095238095238093	0.8571428571428571	13	12	2	2	0	0.21428571428571427	3	14	1.0666666666666667	16	0.2857142857142857	0	0.22393258730414178	0.8678607235196041	0.4799190357365034	0.8567847048828181	0.9444205821033135	0.8825758901113603	0.8821051722747075	0.8694405897397427	0.5384615384615385	0.15384615384615385	0.0
7034	0.1596111887252267	0.04650457687069793	0.04639685443506624	0.6287424931335628	None	0	0	0.047619047619047616	1	1.0	29	1.0	0.7586206896551724	23	22	7	1	0	0.03225806451612903	1	31	2.066666666666667	31	0.058823529411764705	0	0.5692044602120562	0.8066335474869846	0.4799190357365034	0.8469689024575168	0.5750147813939338	0.9540358213682432	0.853649748582026	0.8866913407780672	1.0	0.13043478260869565	0.0
375	None	None	None	None	None	0	0	0.5	3	0.6666666666666666	4	0.4	0.5	5	3	2	3	0	0.8	4	5	0.5333333333333333	8	0.5	0.4	0.7618160657705251	0.9639015811057724	0.2782083520262998	0.965062716545433	0.550857610375978	0.8810026337461581	0.9293771814354316	0.9462643834881725	0.6	0.4	0.0
3041	0.006986116943121669	0.00172522561861045	0.0016941699233518136	0.9859458219954863	None	0	0	0.25	1	1.0	3	1.0	0.6666666666666666	3	2	1	1	0	0.2	1	5	0.3333333333333333	5	0.2	0	0.5692044602120562	0.6550402058520485	0.4799190357365034	0.75192327220057	0.7090720669954942	0.8280820973924768	0.8821051722747075	0.7516478190759686	1.0	0.6666666666666666	0.0
5010	0.014465353012189342	0.006197963061217805	0.006197758209182961	0.9610298138372644	None	0	0	0.1111111111111111	1	1.0	11	1.0	0.6363636363636364	8	7	4	2	0	0.07692307692307693	1	13	0.8666666666666667	13	0.18181818181818182	0	0.5692044602120562	0.847990975903899	0.4799190357365034	0.8128342684468384	0.9444205821033135	0.9441100334932195	0.8821051722747075	0.8812973615047286	0.5625	0.25	0.0
7290	0.17792650778430055	0.03868353356050814	0.035853096459083696	0.6476585523631714	None	0	0	0.05	1	1.0	27	1.0	0.7407407407407407	21	20	7	1	0	0.034482758620689655	1	29	1.9333333333333333	29	0.058823529411764705	0	0.6409408438538338	0.8167414796077583	0.6160786481210818	0.8562698900651944	0.5750147813939338	0.951529429506701	0.8355458973165213	0.889475586868219	1.0	0.09523809523809523	0.0
2952	0.006567948771294108	0.0018091009546169219	0.0016258628456707906	0.9887516485333396	None	0	0	0.3333333333333333	1	1.0	2	1.0	1.0	3	2	0	1	0	0.25	1	4	0.26666666666666666	4	0.3333333333333333	0	0.5692044602120562	0.6550402058520485	0.4799190357365034	0.75192327220057	0.7536032810572048	0.8510649161623645	0.8688965050862054	0.762127843085964	1.0	0.6666666666666666	0.0
330	None	None	None	None	None	0	0	0	0	0	0	1.0	0	0	0	0	4	0	1.0	1	1	0.06666666666666667	1	1.0	0	0	0	0	0	0	0	0	0	0	0	0
7255	0.15584055202576666	0.05035133507656689	0.050328319674248174	0.6210617540274412	None	0	0	0.05	1	1.0	28	1.0	0.75	22	21	7	1	0	0.03333333333333333	1	30	2.0	30	0.058823529411764705	0	0.605072652032945	0.8115680513625315	0.5479988419287926	0.8515339005520808	0.5750147813939338	0.9530568612491971	0.8448132024840714	0.8882064658910052	1.0	0.09090909090909091	0.0
5709	0.04643315551624243	0.0047687269684885515	0.004605364176846615	0.8522555490151853	None	0	0	0.07142857142857142	1	1.0	18	1.0	0.7777777777777778	15	14	4	4	0	0.05	1	20	1.3333333333333333	20	0.36363636363636365	0	0.6994161073106335	0.8327824282140047	0.4799190357365034	0.8025619205827433	0.7487439341324924	0.942304121943325	0.8821051722747075	0.8736548182746298	0.26666666666666666	0.4	0.0
7323	0.13127715960585734	0.05490983784361837	0.05443217548561619	0.5986946594052518	None	0	0	0.05	1	1.0	27	1.0	0.7777777777777778	22	21	6	1	0	0.034482758620689655	1	29	1.9333333333333333	29	0.06666666666666667	0	0.5692044602120562	0.8099318904190439	0.4799190357365034	0.8474805830596623	0.6141970828041705	0.9542846588832624	0.853649748582026	0.8877229866250342	1.0	0.18181818181818182	0.0
5488	0.04703667190755161	0.005198901525765529	0.0051100486146146	0.8345685339291266	None	0	0	0.08333333333333333	1	1.0	15	1.0	0.6666666666666666	11	10	5	1	0	0.058823529411764705	1	17	1.1333333333333333	17	0.07692307692307693	0	0.5692044602120562	0.6532965933926859	0.4799190357365034	0.7778228859926333	0.9444205821033135	0.9637838700488547	0.8821051722747075	0.8484697721051598	1.0	0.18181818181818182	0.0
6084	0.07895257484504878	0.006654188265475614	-0.005395083383500997	0.6075105998125037	None	0	0	0.1	1	1.0	13	1.0	0.6923076923076923	10	9	4	3	0	0.06666666666666667	1	15	1.0	15	0.2727272727272727	0	0.5692044602120562	0.8018225651954335	0.4799190357365034	0.8125893230563616	0.9444205821033135	0.881115793390598	0.8821051722747075	0.8351482114203146	0.2	0.2	0.0
3939	0.029505260595435078	0.010708884498127898	0.01069936156412158	0.982075516780358	None	0	0	0.09090909090909091	1	1.0	14	1.0	0.6428571428571429	9	9	6	2	0	0.0625	1	16	1.0666666666666667	16	0.125	0	0.5692044602120562	0.7804072986154822	0.4799190357365034	0.7909762444322996	0.9444205821033135	0.876988481913364	0.8821051722747075	0.8206894841747044	0.5555555555555556	0.2222222222222222	0.0
7114	0.13317395159515286	0.050697873192617135	0.04943662485041895	0.6267572394510376	None	0	0	0.05	1	1.0	28	1.0	0.7857142857142857	23	22	6	2	0	0.03333333333333333	1	30	2.0	30	0.13333333333333333	0	0.5692044602120562	0.8050193858419695	0.4799190357365034	0.8427829057472944	0.6533793842144072	0.9546095745699958	0.853649748582026	0.8857132976892518	0.5217391304347826	0.21739130434782608	0.0
7064	0.1477409553131446	0.05324218179206244	0.05324217247556184	0.6179678857356108	None	0	0	0.047619047619047616	1	1.0	29	1.0	0.7586206896551724	23	22	7	1	0	0.03225806451612903	1	31	2.066666666666667	31	0.058823529411764705	0	0.5692044602120562	0.8248582024204429	0.4799190357365034	0.8659330597810955	0.5750147813939338	0.9500115610031338	0.853649748582026	0.8928244772220567	1.0	0.13043478260869565	0.0
5467	0.027008906273282545	0.010691422314485423	0.010682958504692983	0.9885890194645627	None	0	0	0.09090909090909091	1	1.0	14	1.0	0.7142857142857143	11	10	4	2	0	0.0625	1	16	1.0666666666666667	16	0.18181818181818182	0	0.5692044602120562	0.7643001439377096	0.4799190357365034	0.7746301687034525	0.9444205821033135	0.8630008636988653	0.8821051722747075	0.8048930909871933	0.5454545454545454	0.2727272727272727	0.0
2064	None	None	None	None	None	0	0	0.5	2	0.75	3	0.5	0.75	4	3	1	0	0	0.75	3	4	0.4	6	0.0	0	0.4075868211803164	0.8640858692211831	0.6134965952231518	0.8939305620633806	0.32406165839021484	0.6821966164768634	0.8597424319580454	0.8294436362341212	0	0	0.0
2306	None	None	None	None	None	0	0	0.6666666666666666	2	0.5	1	0.6666666666666666	0	1	0	2	3	0	0.6666666666666666	2	3	0.26666666666666666	4	0.42857142857142855	0	0	0	0	0	0	0	0	0	0	0	0
5492	0.08090169246886503	0.013980231340337849	-0.006021412569978878	0.6112148064798475	None	0	0	0.07142857142857142	1	1.0	19	1.0	0.7894736842105263	16	15	4	2	0	0.047619047619047616	1	21	1.4	21	0.18181818181818182	0	0.5692044602120562	0.8933782454086596	0.41433261852346687	0.7773624313817172	0.8865442752353715	0.9533597310726378	0.8905465350793212	0.8938992533496023	0.53125	0.3125	0.0
7245	0.14422688942713124	0.05270199997140801	0.051946977660271884	0.5916766258798984	None	0	0	0.05	1	1.0	28	1.0	0.75	22	21	7	1	0	0.03333333333333333	1	30	2.0	30	0.058823529411764705	0	0.605072652032945	0.8115680513625315	0.5479988419287926	0.8515339005520808	0.5750147813939338	0.9530568612491971	0.8448132024840714	0.8882064658910052	1.0	0.09090909090909091	0.0
342	None	None	None	None	None	0.25	1	0.6	6	0.4166666666666667	5	0.4375	0.4166666666666667	7	5	6	2	0	0.5	8	4	0.9333333333333333	14	0.14285714285714285	0.5	0.4960678062457536	0.8685451295495461	0.6310098760473244	0.9044095394716453	0.6469317226534848	0.7699404014679606	0.6630196180517473	0.8558342820851385	0.5714285714285714	0.14285714285714285	0.0
7308	0.16791982163814875	0.03965296561572402	0.03945090204611823	0.6811879841092997	None	0	0	0.05263157894736842	1	1.0	26	1.0	0.7692307692307693	21	20	6	1	0	0.03571428571428571	1	28	1.8666666666666667	28	0.06666666666666667	0	0.5692044602120562	0.8150826471608807	0.4799190357365034	0.8523642603938728	0.5750147813939338	0.953585665448194	0.853649748582026	0.8895764934629861	1.0	0.19047619047619047	0.0
2223	None	None	None	None	None	0	0	0.5	2	0.5	2	0.5	0.25	2	1	3	1	0	0.75	4	3	0.4	6	0.1111111111111111	0	0.3707885047521849	0.5	0.8461398929754212	0.8031725731044999	0.53723158904484	0.5237466285083947	0.8785744582599073	0.6225611834880875	1.0	0	0.0
2423	None	None	None	None	None	0	0	0.5	2	0.75	3	0.5	0.75	5	3	0	0	0	0.75	3	4	0.4	6	0.0	0	0.2431498047721435	0.9108744650618862	0.3905788053278675	0.8898323104366669	0.292937281329488	0.6905507158463334	0.8500935089408714	0.8505211788723941	0	0	0.0
7305	0.14508221785896838	0.045163261529243756	0.045163204687840554	0.6719352940831909	None	0	0	0.045454545454545456	1	1.0	31	1.0	0.7741935483870968	25	24	7	0	0	0.030303030303030304	1	33	2.2	33	0.0	0	0.5692044602120562	0.8388186806143848	0.4799190357365034	0.8615298610290986	0.6533793842144072	0.9422439415943893	0.8355458973165213	0.8899129141472489	0	0	0.0
6056	0.12368183122293466	0.02357564916886663	0.005214224339248002	0.6185451704011977	None	0	0	0.07142857142857142	1	1.0	18	1.0	0.7222222222222222	14	13	5	2	0	0.05	1	20	1.3333333333333333	20	0.15384615384615385	0	0.4539493336655145	0.7128399953460063	0.21706254154997245	0.5681554562067276	0.8708410314283721	0.8373641323405179	0.9371770027372054	0.7192539611955615	0.5357142857142857	0.7142857142857143	0.0
5754	0.05938046560211893	0.016575446907986433	0.013273179991428083	0.7261790052782346	None	0	0	0.08333333333333333	1	1.0	15	1.0	0.7333333333333333	12	11	4	3	0	0.058823529411764705	1	17	1.1333333333333333	17	0.2727272727272727	0	0.5692044602120562	0.7661799044945677	0.3623028320742667	0.7970210697769397	0.7313376740263495	0.9613559007014683	0.8821051722747075	0.8724575605393825	0.25	0.3333333333333333	0.0
6022	0.07222481144599045	0.019880463739374635	-0.0042678087461953795	0.6423079301079851	None	0	0	0.1	1	1.0	13	1.0	0.6923076923076923	10	9	4	3	0	0.06666666666666667	1	15	1.0	15	0.2727272727272727	0	0.5692044602120562	0.8018225651954335	0.4799190357365034	0.8125893230563616	0.9444205821033135	0.881115793390598	0.8821051722747075	0.8351482114203146	0.3	0.3	0.0
7369	0.13095912776452118	0.05509934017530011	0.05483643777610879	0.6451059608496865	None	0	0	0.05	1	1.0	28	1.0	0.75	22	21	7	1	0	0.03333333333333333	1	30	2.0	30	0.058823529411764705	0	0.605072652032945	0.8297216551926324	0.5479988419287926	0.8705875167319292	0.5750147813939338	0.9482736507118956	0.8448132024840714	0.8940535322932426	1.0	0.09090909090909091	0.0
4911	0.03727012015382762	0.008975186336514509	0.007895369756705177	0.9776901588027229	None	0	0	0.08333333333333333	1	1.0	15	1.0	0.6666666666666666	11	10	5	2	0	0.058823529411764705	1	17	1.1333333333333333	17	0.15384615384615385	0	0.5692044602120562	0.838511339501914	0.4799190357365034	0.8150171748036705	0.9444205821033135	0.9414657697084307	0.8821051722747075	0.8775382582783703	0.5454545454545454	0.18181818181818182	0.0
5774	0.07990091042226824	0.003507004031765074	0.0033348464461214204	0.8096737053203321	None	0	0	0.08333333333333333	1	1.0	15	1.0	0.7333333333333333	12	11	4	2	0	0.058823529411764705	1	17	1.1333333333333333	17	0.18181818181818182	0	0.5692044602120562	0.8266108015319964	0.4799190357365034	0.8191281462708964	0.8490119315802591	0.8738280204823368	0.8821051722747075	0.841464001460745	0.5416666666666666	0.16666666666666666	0.0
6351	0.12807090850491573	0.047360134699255846	0.04721221548173515	0.6544415691712031	None	0	0	0.05	1	1.0	27	1.0	0.7777777777777778	22	21	6	1	0	0.034482758620689655	1	29	1.9333333333333333	29	0.06666666666666667	0	0.605072652032945	0.8297216551926324	0.5479988419287926	0.8705875167319292	0.5750147813939338	0.9482736507118956	0.8448132024840714	0.8940535322932426	1.0	0.18181818181818182	0.0
7526	0.12672587820924835	0.04882927716778002	0.04477762296240635	0.708190241777256	None	0	0	0.05	1	1.0	28	1.0	0.75	22	21	7	2	0	0.03333333333333333	1	30	2.0	30	0.11764705882352941	0	0.605072652032945	0.843799734065811	0.5479988419287926	0.8852340665308825	0.5750147813939338	0.9370811503734701	0.8355458973165213	0.8950647508590823	0.5227272727272727	0.09090909090909091	0.0
5164	0.18046932457941614	0.0237444048257856	0.006938321759780777	0.5966196216412023	None	0	0	0.0625	1	1.0	22	1.0	0.7272727272727273	17	16	6	1	0	0.041666666666666664	1	24	1.6	24	0.06666666666666667	0	0.5692044602120562	0.8606001134647179	0.4799190357365034	0.8660606395118564	0.6533793842144072	0.920104207468995	0.853649748582026	0.8852930655068342	1.0	0.17647058823529413	0.0
1674	None	None	None	None	None	0	0	0.3333333333333333	1	1.0	2	0.6666666666666666	0.5	1	1	2	0	0	0.6666666666666666	3	2	0.26666666666666666	4	0.0	0	0.1500757290868449	0.5	0.18020097002902408	0.5	0.2222417231020713	0.5	0.5734526663376587	0.5	0	0	0.0
6042	0.03509616939194642	0.007235828718506216	0.007228306831855088	0.9043958194556394	None	0	0	0.1	1	1.0	12	1.0	0.6666666666666666	9	8	4	1	0	0.07142857142857142	1	14	0.9333333333333333	14	0.09090909090909091	0	0.5692044602120562	0.7854123885016582	0.4799190357365034	0.7890898108819115	0.9444205821033135	0.9379825160550839	0.8821051722747075	0.8554189593788286	1.0	0.1111111111111111	0.0
3130	0.03359531649496475	0.010406242593062304	-0.01036843422093225	0.9069247900275197	None	0	0	0.14285714285714285	1	1.0	8	1.0	0.75	6	6	3	1	0	0.1	1	10	0.6666666666666666	10	0.1	0	0.5692044602120562	0.5	0.4799190357365034	0.5	0.9444205821033135	0.7108511368746566	0.8821051722747075	0.5744035157614473	1.0	0.3333333333333333	0.0
2324	None	None	None	None	None	0.5	2	0.7272727272727273	8	0.21428571428571427	3	0.5	0.21428571428571427	6	3	9	0	0	0.5	4	8	1.0666666666666667	16	0.0	0.16666666666666666	0.5381796427235657	0.8702926810386774	0.4098077322458817	0.7795712119302152	0.818136125144774	0.793122671089757	0.8231334951100728	0.8180993960182323	0	0	0.0
1287	None	None	None	None	None	0	0	0.16666666666666666	1	1.0	6	0.5333333333333333	0.3333333333333333	2	2	5	3	0	0.6	3	5	0.5333333333333333	8	0.21428571428571427	0.3333333333333333	0.6212285593663568	0.5	0.4368253761206569	0.8773871281843002	0.7587325395767135	0.5355864884467479	0.804971351680914	0.6689635573709631	0.5	0	0.0
3214	0.05239538407658267	0.004208639825966527	0.003439289368206381	0.5959456395983331	None	0	0	0.125	1	1.0	10	0.4	0.8	9	8	2	1	0	0.3	3	10	0.8	12	0.14285714285714285	0	0.5692044602120562	0.869610536836837	0.4799190357365034	0.8325082519844006	0.9444205821033135	0.9000983278192715	0.8821051722747075	0.8698668596482997	1.0	0.2222222222222222	0.0
1877	None	None	None	None	None	0	0	0.4	2	0.6	3	0.4666666666666667	0.2	3	1	3	3	0	0.6	5	3	0.4666666666666667	7	0.375	1.0	0.5129443383301542	0.905443665625819	0.43897904514293595	0.8317334297989198	0.802155115871748	0.892237546310105	0.8224967958368357	0.8797782190242113	0.3333333333333333	0.3333333333333333	0.0
4929	0.012604847839197535	0.007076722532442392	0.007074710557929957	0.9694829407438722	None	0	0	0.1111111111111111	1	1.0	11	1.0	0.6363636363636364	8	7	4	2	0	0.07692307692307693	1	13	0.8666666666666667	13	0.18181818181818182	0	0.5692044602120562	0.7327697383868962	0.4799190357365034	0.7424345485361573	0.9444205821033135	0.7845668907926258	0.8821051722747075	0.7539802485015	0.5625	0.25	0.0
1999	None	None	None	None	None	0.5	1	0.5	3	0.5	3	0.5333333333333333	0.3333333333333333	3	2	4	1	0	0.6	3	5	0.5333333333333333	8	0.09090909090909091	0.6666666666666666	0.5634149471169771	0.8702300274120923	0.3192602789277867	0.742100520820449	0.6491455211442435	0.6219693440293802	0.8309819008471911	0.7599869843444771	1.0	0	0.0
835	None	None	None	None	None	0	0	0.5	2	0.75	3	1.0	0	2	0	3	5	0	0.16666666666666666	6	1	0.4	6	0.625	0.8	0	0	0	0	0	0	0	0	0	0	0
736	None	None	None	None	None	0	0	0	0	0	0	1.0	0	0	0	0	2	0	1.0	1	1	0.06666666666666667	1	0.5	0	0	0	0	0	0	0	0	0	0	0	0
5119	0.054475641381778454	0.005885456689221405	0.004801257776459972	0.710056409590021	None	0	0	0.08333333333333333	1	1.0	16	1.0	0.6875	12	11	5	2	0	0.05555555555555555	1	18	1.2	18	0.15384615384615385	0	0.5692044602120562	0.7763406452206923	0.4799190357365034	0.782337795207611	0.9444205821033135	0.8581853132425666	0.8821051722747075	0.8086666310046907	0.5416666666666666	0.16666666666666666	0.0
7270	0.12313288428280271	0.057778318148842676	0.05764366575180485	0.6533146832209272	None	0	0	0.05	1	1.0	28	1.0	0.75	21	21	8	1	0	0.03333333333333333	1	30	2.0	30	0.05	0	0.6409408438538338	0.8167414796077583	0.6160786481210818	0.8562698900651944	0.5750147813939338	0.951529429506701	0.8355458973165213	0.889475586868219	1.0	0.09523809523809523	0.0
3418	0.056405577768114355	0.008815880706282416	0.00012819812060927384	0.8657438233843557	None	0	0	0.1	1	1.0	13	0.38461538461538464	0.8461538461538461	12	11	2	2	0	0.23076923076923078	3	13	1.0	15	0.2857142857142857	0	0.22393258730414178	0.8710595881231359	0.4799190357365034	0.846939143964973	0.9444205821033135	0.8652145307680822	0.8821051722747075	0.8613819192246936	0.5416666666666666	0.4166666666666667	0.0
521	None	None	None	None	None	0	0	0.4	2	0.8	4	1.0	0.8	6	4	0	0	0	0.14285714285714285	7	1	0.4666666666666667	7	0.0	0.3333333333333333	0.629818509907245	0.726369904373686	0.3304882280660271	0.8033779044339	0.490836860286714	0.7904310973548724	0.7059820740872124	0.7750617156432702	0	0	0.0
1768	None	None	None	None	None	1.0	4	0.9090909090909091	10	0.07142857142857142	1	0.8888888888888888	0	2	0	13	1	0	0.5	6	3	1.0666666666666667	16	0.03571428571428571	0.8	0	0	0	0	0	0	0	0	0	0	0
2875	0.016803391049528237	0.0016250576911400374	0.001589300745943149	0.9552709415521048	None	0	0	0.14285714285714285	1	1.0	8	0.4166666666666667	0.75	7	6	2	1	0	0.375	3	8	0.6666666666666666	10	0.14285714285714285	0	0.22393258730414178	0.8691792921428811	0.4799190357365034	0.8545183901387289	0.9444205821033135	0.916769380015767	0.8821051722747075	0.8829998918328464	1.0	0.2857142857142857	0.0
6146	0.1660552662368329	0.014759758070296844	0.01243624486218566	0.6223100936653141	None	0	0	0.05555555555555555	1	1.0	25	1.0	0.76	20	19	6	1	0	0.037037037037037035	1	27	1.8	27	0.06666666666666667	0	0.26419595162560494	0.8965803742686035	0.1598100840003716	0.916831891130584	0.37797645256330037	0.7909041803453482	0.761882266011237	0.8769017913103605	1.0	0.45	0.0
1743	None	None	None	None	None	0.5	2	0.7	7	0.25	3	0.5833333333333334	0	3	0	10	1	0	0.6666666666666666	4	6	0.9333333333333333	14	0.047619047619047616	0.18181818181818182	0	0	0	0	0	0	0	0	0	0	0
1252	None	None	None	None	None	1.0	1	0.8	4	0.2	1	0.7777777777777778	0	2	0	4	1	0	1.0	3	3	0.4666666666666667	7	0.1	0.5	0	0	0	0	0	0	0	0	0	0	0
2284	None	None	None	None	None	0	0	0.16666666666666666	1	1.0	7	0.75	0.42857142857142855	3	3	5	2	0	0.75	4	3	0.6	9	0.14285714285714285	0.8571428571428571	0.3707885047521849	0.5	0.9304595715641686	0.7711908401509365	0.53723158904484	0.5403042577645094	0.9104885415674538	0.6127464821252704	0.6666666666666666	0	0.0
3830	0.0779068757592284	0.005682295919014276	0.005393232577635787	0.5361113725856496	None	0	0	0.1	1	1.0	13	0.38461538461538464	0.8461538461538461	12	11	2	2	0	0.23076923076923078	3	13	1.0	15	0.2857142857142857	0	0.22393258730414178	0.865655175625314	0.4799190357365034	0.8627084629609105	0.9444205821033135	0.8589286941721597	0.8821051722747075	0.8624538888588518	0.5416666666666667	0.4166666666666667	0.0
7033	0.16092393394406665	0.05267731553143121	0.05213073109115311	0.6476449093783798	None	0	0	0.041666666666666664	1	1.0	33	1.0	0.7878787878787878	27	26	7	1	0	0.02857142857142857	1	35	2.3333333333333335	35	0.058823529411764705	0	0.5692044602120562	0.8624842345857114	0.6160786481210818	0.8758899943531344	0.4625620831682985	0.944927193194697	0.853649748582026	0.9012211740806862	1.0	0.1111111111111111	0.0
7435	0.1293558518323845	0.05470109020710757	0.054394791167748764	0.6394452950083818	None	0	0	0.05	1	1.0	28	1.0	0.75	22	21	7	1	0	0.03333333333333333	1	30	2.0	30	0.058823529411764705	0	0.605072652032945	0.8297216551926324	0.5479988419287926	0.8705875167319292	0.5750147813939338	0.9482736507118956	0.8448132024840714	0.8940535322932426	1.0	0.09090909090909091	0.0
4971	0.07285656847632503	0.008961847333267204	0.003698370768612014	0.6674717689660294	None	0	0	0.1	1	1.0	13	1.0	0.6923076923076923	10	9	4	2	0	0.06666666666666667	1	15	1.0	15	0.18181818181818182	0	0.5692044602120562	0.794038470551184	0.4799190357365034	0.7949638742027568	0.9444205821033135	0.9162034986953987	0.8821051722747075	0.845377953482495	0.55	0.1	0.0
3844	0.07582775830254376	0.006237125400591108	0.006115185497616462	0.7072557401602844	None	0	0	0.09090909090909091	1	1.0	14	0.38095238095238093	0.8571428571428571	13	12	2	2	0	0.21428571428571427	3	14	1.0666666666666667	16	0.2857142857142857	0	0.5692044602120562	0.8637325348472563	0.4799190357365034	0.852724524346767	0.9444205821033135	0.8376086205362674	0.8821051722747075	0.8516716027414751	0.5384615384615385	0.5384615384615384	0.0
6290	0.15913721248056237	0.04652650106859394	0.04538819238688372	0.6871866193399356	None	0	0	0.05	1	1.0	27	1.0	0.7777777777777778	22	21	6	1	0	0.034482758620689655	1	29	1.9333333333333333	29	0.06666666666666667	0	0.605072652032945	0.8297216551926324	0.5479988419287926	0.8705875167319292	0.5750147813939338	0.9482736507118956	0.8448132024840714	0.8940535322932426	1.0	0.18181818181818182	0.0
3282	0.004125018600593788	0.00342158193132283	0.003421571772056013	0.9681431341231342	None	0	0	0.42857142857142855	3	0.625	5	0.47619047619047616	0.375	5	3	4	1	0	0.42857142857142855	3	7	0.6666666666666666	10	0.1	0	0.5692044602120562	0.848412763490784	0.4799190357365034	0.8374401364426237	0.9444205821033135	0.9133919078138681	0.8821051722747075	0.8705421024487145	1.0	0.2	0.0
5715	0.09299341815778916	0.012426928973753483	0.012425302402678182	0.5898194938103134	None	0	0	0.08333333333333333	1	1.0	15	1.0	0.7333333333333333	12	11	4	2	0	0.058823529411764705	1	17	1.1333333333333333	17	0.18181818181818182	0	0.5692044602120562	0.8832532146703715	0.22826274171688882	0.8042572568411666	0.6420434241947139	0.9315076048332299	0.8821051722747075	0.8824254153895531	0.5416666666666666	0.25	0.0
3618	0.07682440200062081	0.007413622437016972	0.0072567747111330055	0.7497065500968206	None	0	0	0.1	1	1.0	13	0.38461538461538464	0.8461538461538461	12	11	2	2	0	0.23076923076923078	3	13	1.0	15	0.2857142857142857	0	0.396568523758099	0.8644924133596465	0.4799190357365034	0.8582973284123389	0.9444205821033135	0.8446148063512801	0.8821051722747075	0.8559974017874133	0.5416666666666666	0.5	0.0
6150	0.07370880704813726	0.016271721453798803	0.013048715936786108	0.7938094166205286	None	0	0	0.09090909090909091	1	1.0	14	1.0	0.7142857142857143	11	10	4	2	0	0.0625	1	16	1.0666666666666667	16	0.18181818181818182	0	0.5692044602120562	0.8152596557841032	0.4799190357365034	0.8107325974350562	0.9444205821033135	0.8727941660994158	0.8821051722747075	0.8350352345208104	0.5454545454545454	0.2727272727272727	0.0
344	None	None	None	None	None	0	0	0.5	2	0.75	3	0.6	0.75	5	3	0	0	0	0.4	5	2	0.4	6	0.0	0	0.2784368780791951	0.942068719138872	0.30984795994685865	0.6028627056003064	0.3002957831133184	0.5901398172419294	0.5328214964012336	0.7667870589863077	0	0	0.0
3134	0.011101756710918434	0.002084662035151629	0.001799113196191833	0.9893851781337292	None	0	0	0.5	3	0.5	3	0.6666666666666666	0.3333333333333333	4	2	3	1	0	0.3333333333333333	2	6	0.5333333333333333	8	0.125	0	0.5692044602120562	0.832434800518112	0.3623028320742667	0.7950981539690393	0.8267463245494039	0.9693238567102659	0.8821051722747075	0.8944801348987458	1.0	0.25	0.0
828	None	None	None	None	None	0	0	0.75	3	0.0	0	0.625	0	3	0	1	0	0	0.5	4	2	0.3333333333333333	5	0.0	0.5	0	0	0	0	0	0	0	0	0	0	0
2254	None	None	None	None	None	0	0	1.0	1	0	0	1.0	0	1	0	0	1	0	0.5	2	1	0.13333333333333333	2	0.3333333333333333	0	0	0	0	0	0	0	0	0	0	0	0
5548	0.07210018905490916	0.017329851634459457	0.0006886936386404337	0.60212474138215	None	0	0	0.07692307692307693	1	1.0	17	1.0	0.7647058823529411	14	13	4	3	0	0.05263157894736842	1	19	1.2666666666666666	19	0.2727272727272727	0	0.5692044602120562	0.8811275471884876	0.41433261852346687	0.7841175751384432	0.820073778146288	0.9570813072057139	0.8905465350793212	0.8940239157287454	0.42857142857142855	0.35714285714285715	0.0
6433	0.1385587958828496	0.05779490504608193	0.0539722339585818	0.6837227239344899	None	0	0	0.05	1	1.0	27	1.0	0.7407407407407407	21	20	7	1	0	0.034482758620689655	1	29	1.9333333333333333	29	0.058823529411764705	0	0.6409408438538338	0.792752768033091	0.6160786481210818	0.8303623982928353	0.5750147813939338	0.9561209348585621	0.8355458973165213	0.881190027957793	1.0	0.19047619047619047	0.0
1159	None	None	None	None	None	1.0	2	0.8333333333333334	5	0.14285714285714285	1	0.6	0.14285714285714285	2	1	6	1	0	0.6	3	5	0.6	9	0.06666666666666667	1.0	0.359821351595773	0.7130321368409406	0.20963013946389336	0.7495664570945365	0.7756068806356515	0.60926756211905	0.9165387408038337	0.693577343851832	1.0	0	0.0
4521	0.050662192966696926	0.006742252185367339	0.006546307143593809	0.8874592895122946	None	0	0	0.1	1	1.0	12	0.3888888888888889	0.8333333333333334	11	10	2	2	0	0.25	3	12	0.9333333333333333	14	0.2857142857142857	0	0.5692044602120562	0.8661843226089465	0.4799190357365034	0.8460761391716218	0.9444205821033135	0.8506252239643274	0.8821051722747075	0.8545115071100735	0.5454545454545454	0.5454545454545454	0.0
1983	None	None	None	None	None	0	0	0.2857142857142857	2	0.75	6	0.5555555555555556	0.25	2	2	7	5	0	0.5	6	3	0.6666666666666666	10	0.2777777777777778	0.5	0.8388183419125911	0.8336634420546182	0.6045807308869449	0.9655381634040328	0.3403208336798176	0.9170716282750219	0.937330356347987	0.920509222176387	0.5	1.0	0.0
3805	0.07331563735343048	0.006806851731739818	0.006324139602882314	0.5212238356847867	None	0	0	0.09090909090909091	1	1.0	14	0.38095238095238093	0.8571428571428571	13	12	2	2	0	0.21428571428571427	3	14	1.0666666666666667	16	0.2857142857142857	0	0.5692044602120562	0.8637325348472563	0.4799190357365034	0.852724524346767	0.9444205821033135	0.8376086205362674	0.8821051722747075	0.8516716027414751	0.5384615384615385	0.5384615384615384	0.0
1917	None	None	None	None	None	0	0	0.5	2	0.75	3	0.5	0.75	4	3	1	0	0	0.75	4	3	0.4	6	0.0	0	0.3602375346045662	0.9012091656040672	0.6741845316764398	0.9224554043124569	0.39028907142979624	0.9129568999272445	0.8595610263851632	0.91259458929793	0	0	0.0
2686	0.003294199066293305	0.0017012263560594737	0.001701225301458035	0.9927536707473803	None	0	0	0.6	3	0.4	2	0.7	0.2	4	1	2	1	0	0.4	2	5	0.4666666666666667	7	0.2	0	0.5692044602120562	0.8723507910931042	0.5073399241882003	0.852481287403381	0.8565472862145352	0.9230048771703835	0.8959401322001994	0.8862838104453215	1.0	0.25	0.0
4953	0.08251910692196669	0.025519315324666985	0.0016828789037005938	0.6560138020040869	None	0	0	0.08333333333333333	1	1.0	15	1.0	0.6666666666666666	11	10	5	1	0	0.058823529411764705	1	17	1.1333333333333333	17	0.07692307692307693	0	0.5692044602120562	0.82046479695439	0.4799190357365034	0.8317661931885122	0.9444205821033135	0.9141011959992462	0.8821051722747075	0.8614623529457462	1.0	0.09090909090909091	0.0
6303	0.14194569044049465	0.049382469991329066	0.04830683063523109	0.6437759195980253	None	0	0	0.05	1	1.0	28	1.0	0.7857142857142857	22	22	7	1	0	0.03333333333333333	1	30	2.0	30	0.05555555555555555	0	0.5692044602120562	0.8279195203276091	0.4799190357365034	0.86645285064771	0.5750147813939338	0.9504344078649818	0.853649748582026	0.8939282423091751	1.0	0.18181818181818182	0.0
315	None	None	None	None	None	0	0	0.75	3	0.3333333333333333	1	0.625	0.3333333333333333	2	1	2	1	0	0.5	4	2	0.3333333333333333	5	0.14285714285714285	0.6666666666666666	1.0	0.5	0.2591451873703557	0.7448600406794738	0.20263106404721923	0.550647869644665	0.9752009606768528	0.6046530109534392	1.0	0.5	0.0
3696	0.07086010218637247	0.007133564697474428	0.006744677994799376	0.7214903064923652	None	0	0	0.09090909090909091	1	1.0	14	0.38095238095238093	0.8571428571428571	13	12	2	2	0	0.21428571428571427	3	14	1.0666666666666667	16	0.2857142857142857	0	0.5692044602120562	0.8637325348472563	0.4799190357365034	0.852724524346767	0.9444205821033135	0.8376086205362674	0.8821051722747075	0.8516716027414751	0.5384615384615385	0.5384615384615384	0.0
1411	None	None	None	None	None	0	0	0.16666666666666666	1	1.0	7	0.75	0.42857142857142855	3	3	5	2	0	0.75	4	3	0.6	9	0.14285714285714285	0.8571428571428571	0.3707885047521849	0.5	0.9304595715641687	0.7711908401509368	0.53723158904484	0.5403042577645094	0.9104885415674538	0.6127464821252705	0.6666666666666666	0	0.0
2128	None	None	None	None	None	0	0	0.75	3	0.0	0	0.625	0	3	0	1	0	0	0.5	4	2	0.3333333333333333	5	0.0	0.5	0	0	0	0	0	0	0	0	0	0	0
3470	0.07272873413195423	0.004200462614546777	0.0039006042900644675	0.5139018625207208	None	0	0	0.1	1	1.0	12	0.3888888888888889	0.8333333333333334	11	10	2	2	0	0.25	3	12	0.9333333333333333	14	0.2857142857142857	0	0.22393258730414178	0.8606116681930301	0.4799190357365034	0.8687277817324188	0.9444205821033135	0.8950737725602391	0.8821051722747075	0.8755841439871028	0.5454545454545454	0.2727272727272727	0.0
6861	0.14100951284581364	0.04805337913161714	0.04801802824863198	0.626105286321283	None	0	0	0.045454545454545456	1	1.0	30	1.0	0.7666666666666667	24	23	7	0	0	0.03125	1	32	2.1333333333333333	32	0.0	0	0.5692044602120562	0.8406446947790918	0.4799190357365034	0.8644139721721552	0.6141970828041705	0.9451882363953287	0.8448132024840714	0.8929262199292514	0	0	0.0
1800	None	None	None	None	None	0	0	0.25	1	1.0	4	0.6	0.75	3	3	2	2	0	0.4	2	5	0.4	6	0.25	0	0.15616977783811758	0.8751261658968229	0.42202280574676615	0.5678109561315553	0.4219041876571744	0.9215189325321288	0.7778124702262312	0.8265042331733798	0.6666666666666666	0.3333333333333333	0.0
6910	0.15818099909089084	0.058452397375749046	0.05701218321374808	0.6467266926871145	None	0	0	0.047619047619047616	1	1.0	29	1.0	0.7586206896551724	23	22	7	1	0	0.03225806451612903	1	31	2.066666666666667	31	0.058823529411764705	0	0.5692044602120562	0.7827884701347805	0.4799190357365034	0.821795017531807	0.6533793842144072	0.9573124010486542	0.853649748582026	0.8779961447921818	1.0	0.13043478260869565	0.0
1616	None	None	None	None	None	0	0	1.0	1	0	0	1.0	0	1	0	0	1	0	0.5	1	2	0.13333333333333333	2	0.3333333333333333	0	0	0	0	0	0	0	0	0	0	0	0
7312	0.15625737878768917	0.06159601029296587	0.060711613285450605	0.5725311953690762	None	0	0	0.05263157894736842	1	1.0	26	1.0	0.7692307692307693	21	20	6	1	0	0.03571428571428571	1	28	1.8666666666666667	28	0.06666666666666667	0	0.5692044602120562	0.7913385525055069	0.4799190357365034	0.8266909441324564	0.6533793842144072	0.9572479127855241	0.853649748582026	0.8809374064059226	1.0	0.19047619047619047	0.0
1767	None	None	None	None	None	1.0	2	0.8571428571428571	6	0.125	1	0.8333333333333334	0	2	0	7	1	0	0.75	4	3	0.6666666666666666	10	0.0625	0.6666666666666666	0	0	0	0	0	0	0	0	0	0	0
7420	0.1401851401782668	0.0540231760841677	0.05348470118028557	0.6668021939084903	None	0	0	0.045454545454545456	1	1.0	30	1.0	0.8	25	24	6	1	0	0.03125	1	32	2.1333333333333333	32	0.06666666666666667	0	0.5692044602120562	0.7983152051977385	0.6160786481210818	0.8507118961295486	0.6533793842144072	0.9438821876906014	0.8355458973165213	0.8786293106892749	1.0	0.16	0.0
5244	0.030409134900919958	0.009319152511147384	0.009117673586408474	0.9679571133044943	None	0	0	0.1	1	1.0	12	1.0	0.6666666666666666	9	8	4	2	0	0.07142857142857142	1	14	0.9333333333333333	14	0.18181818181818182	0	0.5692044602120562	0.7804072986154822	0.4799190357365034	0.7909762444322996	0.9444205821033135	0.876988481913364	0.8821051722747075	0.8206894841747044	0.5555555555555556	0.2222222222222222	0.0
4988	0.028773730136651205	0.01042513159071213	0.01041561716635786	0.9824558200906828	None	0	0	0.1	1	1.0	13	1.0	0.6923076923076923	10	9	4	2	0	0.06666666666666667	1	15	1.0	15	0.18181818181818182	0	0.5692044602120562	0.8451183468119785	0.4799190357365034	0.8214198201179326	0.9444205821033135	0.9454497703099535	0.8821051722747075	0.8834090772019035	0.55	0.2	0.0
2835	0.007127903528516233	0.0030934471868842434	0.002821579303338704	0.9790113335474264	None	0	0	0.25	1	1.0	3	1.0	1.0	4	3	0	1	0	0.2	1	5	0.3333333333333333	5	0.3333333333333333	0	0.5692044602120562	0.6431455250473915	0.4799190357365034	0.7346971174174437	0.8490119315802591	0.8522779534213901	0.8756512376677529	0.7540016648574138	1.0	0.5	0.0
5651	0.0703831570104696	0.01734551684064694	0.01734124699675286	0.6928840173816753	None	0	0	0.09090909090909091	1	1.0	14	1.0	0.6428571428571429	10	9	5	2	0	0.0625	1	16	1.0666666666666667	16	0.15384615384615385	0	0.5692044602120562	0.8120187623547951	0.4799190357365034	0.8114601744571913	0.9444205821033135	0.8660564751528835	0.8821051722747075	0.8315164646231185	0.55	0.3	0.0
5037	0.06567830620949602	0.015836728210641454	0.015810885000926773	0.7407968776704024	None	0	0	0.08333333333333333	1	1.0	16	1.0	0.75	13	12	4	2	0	0.05555555555555555	1	18	1.2	18	0.18181818181818182	0	0.5692044602120562	0.8165665164627243	0.4799190357365034	0.8031728275045572	0.7487439341324924	0.9474700586547982	0.8821051722747075	0.8733199517610521	0.5384615384615384	0.3076923076923077	0.0
2836	0.0029673653194490245	0.0022467303428783006	0.0022466887622924698	0.9761206482171246	None	0	0	0.25	1	1.0	3	1.0	0.6666666666666666	3	2	1	1	0	0.2	1	5	0.3333333333333333	5	0.2	0	0.5692044602120562	0.5	0.4799190357365034	0.5	0.7536032810572048	0.7108511368746566	0.757602559705411	0.5744035157614473	1.0	0.6666666666666666	0.0
5433	0.06742866950236438	0.011809988468339182	0.009247511356633747	0.8223593551984025	None	0	0	0.08333333333333333	1	1.0	16	1.0	0.625	11	10	6	2	0	0.05555555555555555	1	18	1.2	18	0.13333333333333333	0	0.5692044602120562	0.8056314671211975	0.4799190357365034	0.8018776944756328	0.9444205821033135	0.8602493352759822	0.8821051722747075	0.8243016754812349	0.5454545454545454	0.18181818181818182	0.0
4294	0.04823967623079515	0.005751385771276209	0.005271942436540768	0.8253189387269055	None	0	0	0.1	1	1.0	12	0.3888888888888889	0.8333333333333334	11	10	2	2	0	0.25	3	12	0.9333333333333333	14	0.2857142857142857	0	0.22393258730414178	0.8637523494693923	0.4799190357365034	0.8638819935467479	0.9444205821033135	0.8519673094904394	0.8821051722747075	0.8599586979145144	0.5454545454545454	0.45454545454545453	0.0
2251	None	None	None	None	None	0.6666666666666666	2	0.875	7	0.0	0	0.6111111111111112	0	2	0	8	2	0	0.5	6	3	0.7333333333333333	11	0.1111111111111111	0.8	0	0	0	0	0	0	0	0	0	0	0
5324	0.051634763490894284	0.004457056545273464	0.0041625799571797595	0.7141175176821244	None	0	0	0.1	1	1.0	12	1.0	0.6666666666666666	9	8	4	2	0	0.07142857142857142	1	14	0.9333333333333333	14	0.18181818181818182	0	0.5692044602120562	0.818371032355777	0.4799190357365034	0.8219610089126012	0.9444205821033135	0.8413117565584234	0.8821051722747075	0.8274536207526194	0.5555555555555556	0.2222222222222222	0.0
4565	0.036901569261462756	0.008971084690346291	0.008000865099039089	0.9141380471221354	None	0	0	0.1	1	1.0	13	0.38461538461538464	0.8461538461538461	12	11	2	1	0	0.23076923076923078	3	13	1.0	15	0.14285714285714285	0	0.5692044602120562	0.8715448103005548	0.4799190357365034	0.8093790512839347	0.9444205821033135	0.8867620162483976	0.8821051722747075	0.8589081468700549	1.0	0.08333333333333333	0.0
2559	4.439564130464498e-06	6.682721081252632e-08	1.7540661415653956e-08	0.9999961848052514	None	1.0	1	0.8	4	0.2	1	0.7777777777777778	0	2	0	4	1	0	1.0	3	3	0.4666666666666667	7	0.1	0.5	0	0	0	0	0	0	0	0	0	0	0
3997	0.049387829541192495	0.008300230670195786	0.0030866577948469214	0.6544120051962767	None	0	0	0.1	1	1.0	12	0.3888888888888889	0.8333333333333334	11	10	2	2	0	0.25	3	12	0.9333333333333333	14	0.2857142857142857	0	0.22393258730414178	0.8703918000086152	0.4799190357365034	0.8506134022124172	0.9444205821033135	0.8940083225604505	0.8821051722747075	0.8727394719487249	0.5454545454545454	0.18181818181818182	0.0
4357	0.07875421198371185	0.007085339189345124	0.00708058743136811	0.7243791588335742	None	0	0	0.09090909090909091	1	1.0	14	0.38095238095238093	0.8571428571428571	13	12	2	2	0	0.21428571428571427	3	14	1.0666666666666667	16	0.2857142857142857	0	0.5692044602120562	0.8637325348472563	0.4799190357365034	0.852724524346767	0.9444205821033135	0.8376086205362674	0.8821051722747075	0.8516716027414751	0.5384615384615385	0.5384615384615384	0.0
6498	0.13563832567100215	0.05040001634455959	0.04959597022049575	0.6538610552979134	None	0	0	0.047619047619047616	1	1.0	29	1.0	0.7931034482758621	24	23	6	1	0	0.03225806451612903	1	31	2.066666666666667	31	0.06666666666666667	0	0.5692044602120562	0.8345664356321175	0.4799190357365034	0.8761685457535504	0.5750147813939338	0.9469892253691528	0.853649748582026	0.8959106250485184	1.0	0.16666666666666666	0.0
4454	0.08538594781776496	0.0007319722645603812	0.00012181352015090856	0.6194158903818214	None	0	0	0.08333333333333333	1	1.0	15	1.0	0.6666666666666666	10	10	6	2	0	0.058823529411764705	1	17	1.1333333333333333	17	0.125	0	0.5692044602120562	0.86426291002304	0.4799190357365034	0.8715822482956921	0.9444205821033135	0.9002473558854764	0.8821051722747075	0.8796074692010231	0.55	0.2	0.0
3059	0.013618049749599235	0.00047453105555584724	-0.00047441082987064137	0.9583466455000647	None	0	0	0.16666666666666666	1	1.0	7	0.42857142857142855	0.7142857142857143	6	5	2	1	0	0.42857142857142855	3	7	0.6	9	0.14285714285714285	0	0.396568523758099	0.8771009731292443	0.4799190357365034	0.8130740454538281	0.8490119315802591	0.8829454089353703	0.8746145654572768	0.8604057239282797	1.0	0.5	0.0
3649	0.05772566988564268	0.007483332610746536	0.006894695451893674	0.5968411445853661	None	0	0	0.1	1	1.0	12	0.3888888888888889	0.8333333333333334	11	10	2	1	0	0.25	3	12	0.9333333333333333	14	0.14285714285714285	0	0.5692044602120562	0.8661843226089465	0.4799190357365034	0.8460761391716218	0.9444205821033135	0.7898242129106897	0.8821051722747075	0.8364275574551372	1.0	0.2727272727272727	0.0
6184	0.11625686701814689	0.018167115307536702	0.000818840001594027	0.610247324893976	None	0	0	0.058823529411764705	1	1.0	23	1.0	0.7391304347826086	18	17	6	2	0	0.04	1	25	1.6666666666666667	25	0.13333333333333333	0	0.26419595162560494	0.8620142954399107	0.1598100840003716	0.8716369684619243	0.5750147813939338	0.8884182416266095	0.853649748582026	0.8744369822045465	0.5277777777777778	0.16666666666666666	0.0
4151	0.0725650433837341	0.004724755410551552	0.004494773112084172	0.5358731864922284	None	0	0	0.1	1	1.0	13	0.38461538461538464	0.8461538461538461	12	11	2	1	0	0.23076923076923078	3	13	1.0	15	0.14285714285714285	0	0.396568523758099	0.8644924133596465	0.4799190357365034	0.8582973284123389	0.9444205821033135	0.7846729435102409	0.8821051722747075	0.8387758403246556	1.0	0.25	0.0
426	None	None	None	None	None	0.5	1	0.6666666666666666	4	0.5714285714285714	4	0.375	0.5714285714285714	8	4	0	0	0	0.6666666666666666	4	6	0.6	9	0.0	0.6666666666666666	0.5723369922693641	0.9384079875944784	0.47675351311135533	0.9194906774334588	0.514217434695173	0.9065382804686226	0.8928532762972009	0.9225179320426088	0	0	0.0
777	None	None	None	None	None	0	0	0.3333333333333333	2	0.7142857142857143	5	0.5625	0.2857142857142857	2	2	6	3	0	1.0	4	4	0.6	9	0.1875	0.2857142857142857	0.8355579083574245	0.8290929237713904	0.6045807308869449	0.9655381634040328	0.3403208336798176	0.9170716282750219	0.9364363379068751	0.9197103376086346	0.5	0.5	0.0
2506	None	None	None	None	None	0.5	1	0.8571428571428571	6	0.125	1	0.8333333333333334	0	5	0	4	0	0	0.75	3	4	0.6666666666666666	10	0.0	1.0	0	0	0	0	0	0	0	0	0	0	0
5842	0.07497303919583918	0.010579129879662879	0.010164548547377835	0.7465208602115407	None	0	0	0.08333333333333333	1	1.0	16	1.0	0.75	13	12	4	2	0	0.05555555555555555	1	18	1.2	18	0.18181818181818182	0	0.5692044602120562	0.8348913297001556	0.4799190357365034	0.8104779009738431	0.7487439341324924	0.9477522783122934	0.8821051722747075	0.8798105839224601	0.5384615384615384	0.3076923076923077	0.0
5179	0.08608857175035772	0.016786086017956406	0.013067673013350588	0.728875482985881	None	0	0	0.1	1	1.0	13	1.0	0.6923076923076923	10	9	4	2	0	0.06666666666666667	1	15	1.0	15	0.18181818181818182	0	0.5692044602120562	0.794038470551184	0.4799190357365034	0.7949638742027568	0.9444205821033135	0.869081554275007	0.8821051722747075	0.822367679637728	0.55	0.3	0.0
3063	0.002871050378918187	0.002073304757167855	0.0020732983679448615	0.9782758475687443	None	0	0	0.3333333333333333	1	1.0	2	1.0	1.0	3	2	0	1	0	0.25	1	4	0.26666666666666666	4	0.3333333333333333	0	0.5692044602120562	0.5	0.4799190357365034	0.5	0.7536032810572048	0.7108511368746566	0.757602559705411	0.5744035157614473	1.0	0.6666666666666666	0.0
2197	None	None	None	None	None	0	0	1.0	1	0	0	1.0	0	0	0	1	3	0	0.5	1	2	0.13333333333333333	2	0.5	0	0	0	0	0	0	0	0	0	0	0	0
4314	0.07358060380013673	0.0030995054402127627	0.002614917707279864	0.5077795193606087	None	0	0	0.1	1	1.0	13	0.38461538461538464	0.8461538461538461	12	11	2	2	0	0.23076923076923078	3	13	1.0	15	0.2857142857142857	0	0.396568523758099	0.8644924133596465	0.4799190357365034	0.8582973284123389	0.9444205821033135	0.8446148063512801	0.8821051722747075	0.8559974017874133	0.5416666666666667	0.5	0.0
3729	0.026735850525891468	0.0014809053066851437	0.0014612697958846625	0.9064609207812591	None	0	0	0.125	1	1.0	9	1.0	0.6666666666666666	7	6	3	2	0	0.09090909090909091	1	11	0.7333333333333333	11	0.2222222222222222	0	0.5692044602120562	0.7440845296498966	0.4799190357365034	0.7540161662679689	0.9444205821033135	0.7945279139243935	0.8821051722747075	0.7649414127672128	0.5714285714285714	0.2857142857142857	0.0
6438	0.14664188315947171	0.03271354335048759	0.03151266710880975	0.6090985605357964	None	0	0	0.05555555555555555	1	1.0	25	1.0	0.76	20	19	6	1	0	0.037037037037037035	1	27	1.8	27	0.06666666666666667	0	0.605072652032945	0.8204906631103864	0.5479988419287926	0.8574450016128028	0.5750147813939338	0.9523770253425308	0.8448132024840714	0.8912122021327286	1.0	0.2	0.0
3144	0.010621866748083214	0.0013359248118173573	0.0009935563747739285	0.9965548403370079	None	0	0	0.5	3	0.5714285714285714	4	0.6428571428571429	0.2857142857142857	4	2	4	1	0	0.2857142857142857	2	7	0.6	9	0.1	0	0.6703334866109891	0.8583054211730113	0.5958645497648742	0.9753833911418727	0.7854246223527688	0.9585397582352411	0.7607961804225605	0.9465354946114144	1.0	0.75	0.0
1078	None	None	None	None	None	0	0	0.75	3	0.5	2	0.5	0.5	5	2	0	1	0	0.75	4	3	0.4	6	1.0	1.0	0.4075868211803164	0.93833105596743	0.46123424489098125	0.7878773847169276	0.292937281329488	0.6859251946670362	0.868866094123883	0.8327456546314806	1.0	0	0.0
5961	0.08360237006442528	0.011875066099636759	0.01186645502537837	0.7893751101490094	None	0	0	0.09090909090909091	1	1.0	14	1.0	0.7142857142857143	11	10	4	2	0	0.0625	1	16	1.0666666666666667	16	0.18181818181818182	0	0.5692044602120562	0.8152596557841032	0.4799190357365034	0.8107325974350562	0.9444205821033135	0.8727941660994158	0.8821051722747075	0.8350352345208104	0.5454545454545454	0.18181818181818182	0.0
3328	0.03549251732556887	0.0019116662205895093	0.0018407946208829546	0.8383611418523137	None	0	0	0.16666666666666666	1	1.0	6	1.0	1.0	7	6	0	1	0	0.125	8	1	0.5333333333333333	8	0.3333333333333333	0	0.5692044602120562	0.9340359484729154	0.3514670651793854	0.7189258753442628	0.6945570769581667	0.8963739253609548	0.8821051722747075	0.8716586638677427	1.0	0.14285714285714285	0.0
2720	0.0039448895791685465	0.002058400362769486	0.0019759086892812794	0.9765497833597325	None	0	0	0.25	1	1.0	3	1.0	1.0	4	3	0	1	0	0.2	1	5	0.3333333333333333	5	0.3333333333333333	0	0.5692044602120562	0.6923671329548595	0.4799190357365034	0.5297826456290443	0.8490119315802591	0.8916001032770962	0.8461861011277969	0.7335203009855691	1.0	0.5	0.0
2091	None	None	None	None	None	0.6666666666666666	2	0.75	6	0.1111111111111111	1	0.6111111111111112	0.1111111111111111	2	1	8	2	0	0.5	6	3	0.7333333333333333	11	0.10526315789473684	0.8	0.4190501389190473	0.9604752588493701	0.26948952257146797	0.8448668454334148	0.7756068806356515	0.5659834946785848	0.9106214487254446	0.8477368061749115	0.75	0.5	0.270873466554311
6554	0.15033231053447824	0.04829273529559017	0.045610208770819415	0.6382283404961753	None	0	0	0.05	1	1.0	28	1.0	0.75	21	21	8	1	0	0.03333333333333333	1	30	2.0	30	0.05	0	0.5692044602120562	0.7913385525055069	0.4799190357365034	0.8266909441324564	0.6533793842144072	0.9572479127855241	0.853649748582026	0.8809374064059226	1.0	0.19047619047619047	0.0
2960	0.01182570175312938	0.0011086874299132932	-0.00030018047259262903	0.9235294906381841	None	0	0	0.2	1	1.0	5	1.0	1.0	6	5	0	1	0	0.14285714285714285	1	7	0.4666666666666667	7	0.3333333333333333	0	0.5692044602120562	0.7116257948058362	0.4799190357365034	0.692151769582385	0.686538122476847	0.8658343303934185	0.757602559705411	0.7672241927560728	1.0	0.16666666666666666	0.0
3982	0.08503041867336025	0.013562708258949539	0.011938178704656008	0.5815285457863996	None	0	0	0.09090909090909091	1	1.0	14	0.38095238095238093	0.8571428571428571	13	12	2	2	0	0.21428571428571427	3	14	1.0666666666666667	16	0.2857142857142857	0	0.5692044602120562	0.8562964009196343	0.4799190357365034	0.8592107651385992	0.9444205821033135	0.878455074586371	0.8821051722747075	0.8649661566066529	0.5384615384615385	0.5384615384615384	0.0
840	None	None	None	None	None	0	0	0.6	3	0.6	3	0.4375	0.6	5	3	1	1	0	1.0	4	4	0.4666666666666667	7	0.25	0.6666666666666666	0.31040731577966313	0.9202769204446117	0.3037245610251782	0.9436443771231349	0.2922136580237371	0.7486279976774298	0.8424826950490786	0.8926880370235377	1.0	0.2	0.0
5107	0.02337673952643972	0.00909424941047394	0.009073938027443343	0.9818115194149344	None	0	0	0.1111111111111111	1	1.0	11	1.0	0.7272727272727273	8	8	4	2	0	0.07692307692307693	1	13	0.8666666666666667	13	0.16666666666666666	0	0.5692044602120562	0.6106128395879794	0.4799190357365034	0.6852398629118197	0.9444205821033135	0.8114783346548585	0.8821051722747075	0.7100919368862211	0.5625	0.25	0.0
7190	0.11278489229942015	0.041207174383922525	0.03637988648766476	0.6352340378239961	None	0	0	0.05	1	1.0	27	1.0	0.7407407407407407	21	20	7	0	0	0.034482758620689655	1	29	1.9333333333333333	29	0.0	0	0.5692044602120562	0.8555677708478272	0.4799190357365034	0.8702836557474039	0.6533793842144072	0.9343906497425359	0.853649748582026	0.8921474879456895	0	0	0.0
6148	0.0889561929418543	0.011851582338522133	0.003908080530208221	0.6679311460380757	None	0	0	0.08333333333333333	1	1.0	15	1.0	0.7333333333333333	12	11	4	1	0	0.058823529411764705	1	17	1.1333333333333333	17	0.09090909090909091	0	0.5692044602120562	0.8076429526134362	0.4799190357365034	0.8061005016736664	0.9444205821033135	0.9102938431683252	0.8821051722747075	0.8488514536516193	1.0	0.16666666666666666	0.0
3910	0.05868194265430339	0.004902113970671045	0.0027790699059761143	0.874388046975561	None	0	0	0.1	1	1.0	13	0.38461538461538464	0.8461538461538461	12	11	2	2	0	0.23076923076923078	3	13	1.0	15	0.2857142857142857	0	0.5692044602120562	0.8715448103005548	0.4799190357365034	0.8093790512839347	0.9444205821033135	0.8561265323740795	0.8821051722747075	0.8474471252950819	0.5416666666666666	0.5833333333333334	0.0
780	None	None	None	None	None	0	0	0.75	3	0.0	0	0.625	0	3	0	1	0	0	0.5	4	2	0.3333333333333333	5	0.0	0.5	0	0	0	0	0	0	0	0	0	0	0
3980	0.0461272437019787	0.005185440232788427	0.005083136935174809	0.9052588483543623	None	0	0	0.1111111111111111	1	1.0	11	0.3939393939393939	0.8181818181818182	10	9	2	2	0	0.2727272727272727	3	11	0.8666666666666667	13	0.2857142857142857	0	0.396568523758099	0.8672228594517878	0.4799190357365034	0.8535541237836197	0.9444205821033135	0.8581696886674075	0.8821051722747075	0.8597460661262539	0.55	0.5	0.0
1753	None	None	None	None	None	0	0	0.75	3	0.3333333333333333	1	0.5555555555555556	0	3	0	1	0	0	1.0	3	3	0.3333333333333333	5	0.0	0.6666666666666666	0	0	0	0	0	0	0	0	0	0	0
1779	None	None	None	None	None	0	0	0.3333333333333333	2	0.6666666666666666	4	0.5714285714285714	0.6666666666666666	4	4	3	0	0	0.2857142857142857	2	7	0.5333333333333333	8	0.0	0.6666666666666666	0.3592162010764856	0.8844051673433259	0.48083040434935054	0.9682758605235419	0.4735534391293855	0.7883815129083014	0.9049656066024903	0.9051799957630946	0	0	0.0
2063	None	None	None	None	None	0	0	0.75	3	0.5	2	0.5	0.5	4	2	1	1	0	0.75	3	4	0.4	6	0.25	0.6666666666666666	0.1891600918273518	0.7062757819800689	0.8846036170688955	0.8868711426508572	0.4058512599601597	0.7375210738126581	0.9448925052069123	0.7897169626489186	1.0	0.5	0.0
3098	0.01081365434262503	0.002325754785088811	0.0022883381561782383	0.9897013902468161	None	0	0	0.5	3	0.5	3	0.6666666666666666	0.3333333333333333	4	2	3	1	0	0.3333333333333333	2	6	0.5333333333333333	8	0.125	0	0.5692044602120562	0.832434800518112	0.3623028320742667	0.7950981539690393	0.8267463245494039	0.9693238567102659	0.8821051722747075	0.8944801348987458	1.0	0.25	0.0
916	None	None	None	None	None	0.5	1	0.5	3	0.5714285714285714	4	0.6	0.2857142857142857	4	2	4	1	0	0.6	3	5	0.6	9	0.1	0.5	0.6587591360226548	0.8624724035110996	0.3791196620353613	0.9346908393416576	0.7536559110861327	0.9637653509270785	0.9315370253632508	0.9303858386547368	1.0	0	0.0
3437	0.06784028520673385	0.005275872218916756	0.005092245629550744	0.5107283400199671	None	0	0	0.1	1	1.0	13	0.38461538461538464	0.8461538461538461	12	11	2	2	0	0.23076923076923078	3	13	1.0	15	0.2857142857142857	0	0.22393258730414178	0.8597004012034324	0.4799190357365034	0.8690203304966699	0.9444205821033135	0.84580142557411	0.8821051722747075	0.8584396852315173	0.5416666666666666	0.4166666666666667	0.0
4634	0.12177469914518119	0.011480667037257817	-0.011363857608920275	0.6222227741293735	None	0	0	0.07692307692307693	1	1.0	17	1.0	0.7058823529411765	13	12	5	2	0	0.05263157894736842	1	19	1.2666666666666666	19	0.15384615384615385	0	0.5692044602120562	0.8391776263926283	0.4799190357365034	0.8193849209774683	0.9444205821033135	0.9346574367839491	0.8821051722747075	0.8745294313045753	0.5384615384615384	0.15384615384615385	0.0
3760	0.053604310941416815	0.007967489762861107	0.007600380699443375	0.877746390334318	None	0	0	0.1	1	1.0	12	0.3888888888888889	0.8333333333333334	11	10	2	2	0	0.25	3	12	0.9333333333333333	14	0.2857142857142857	0	0.5692044602120562	0.8661843226089465	0.4799190357365034	0.8460761391716218	0.9444205821033135	0.8506252239643274	0.8821051722747075	0.8545115071100735	0.5454545454545454	0.5454545454545454	0.0
3411	0.04581598372978947	0.002132334297229449	0.001699338798428997	0.9021594289182713	None	0	0	0.1111111111111111	1	1.0	11	0.3939393939393939	0.8181818181818182	10	9	2	2	0	0.2727272727272727	3	11	0.8666666666666667	13	0.2857142857142857	0	0.396568523758099	0.8672228594517878	0.4799190357365034	0.8535541237836197	0.9444205821033135	0.8931043261076962	0.8821051722747075	0.8722211904106133	0.55	0.7	0.0
3022	0.04224496170349891	0.0022921515915122976	-0.0015467239724540787	0.8359537533708975	None	0	0	0.125	1	1.0	10	0.4	0.8	9	8	2	1	0	0.3	3	10	0.8	12	0.14285714285714285	0	0.5692044602120562	0.869610536836837	0.4799190357365034	0.8325082519844006	0.9444205821033135	0.8019339032349653	0.8821051722747075	0.8366008850306077	1.0	0.2222222222222222	0.0
2857	0.009626868095407649	0.002511677983149856	0.0025074412031887384	0.9620743935009635	None	0	0	0.25	1	1.0	4	1.0	1.0	5	4	0	1	0	0.16666666666666666	1	6	0.4	6	0.3333333333333333	0	0.5692044602120562	0.8530202668533463	0.4799190357365034	0.7781325714609516	0.7451901069348572	0.8429639824475242	0.8821051722747075	0.8270102634006584	1.0	0.4	0.0
687	None	None	None	None	None	0	0	1.0	3	0.0	0	0.6666666666666666	0	3	0	0	1	0	0.6666666666666666	2	3	0.26666666666666666	4	1.0	1.0	0	0	0	0	0	0	0	0	0	0	0
472	None	None	None	None	None	0.25	1	0.7272727272727273	8	0.21428571428571427	3	0.5714285714285714	0.07142857142857142	1	1	14	0	0	0.5714285714285714	4	7	1.0666666666666667	16	0.0	0.4	0.886163779407864	0.5	0.1	0.5	0.6010667144949746	0.5	0.9626593918152453	0.5	0	0	0.0
452	None	None	None	None	None	0	0	0.42857142857142855	3	0.5	4	0.7142857142857143	0.5	6	4	3	1	0	0.2857142857142857	7	2	0.6666666666666666	10	0.125	0	0.39101332562203706	0.9276484869221523	0.6185754378261465	0.9108277913844977	0.5212367750709757	0.9092274470339713	0.8278404604559028	0.9162955187466377	1.0	0.16666666666666666	0.0
2126	None	None	None	None	None	0.5	1	0.6666666666666666	4	0.2857142857142857	2	0.45	0.2857142857142857	5	2	3	1	0	0.8	4	5	0.6	9	0.14285714285714285	0.4	0.3707885047521849	0.6539037844140579	0.7055156667645274	0.9528125210859688	0.5160100596441495	0.8126519935373584	0.8361866666863168	0.8459204141713274	1.0	0.2	0.0
2623	0.002707408032207008	0.0011258883470387068	0.0003053560376491058	0.967867162544522	None	0	0	0.3333333333333333	2	0.8333333333333334	5	0.5	0.3333333333333333	4	2	3	1	0	1.0	4	4	0.5333333333333333	8	0.125	0	0.5692044602120562	0.7849035975845774	0.4799190357365034	0.6654543601163688	0.8490119315802591	0.8764546516404318	0.8286442732908437	0.788151011282308	1.0	0.75	0.0
5821	0.09121777540707625	0.0066140157157860225	0.002853357846071312	0.6373223073126174	None	0	0	0.09090909090909091	1	1.0	14	1.0	0.7142857142857143	11	10	4	2	0	0.0625	1	16	1.0666666666666667	16	0.18181818181818182	0	0.5692044602120562	0.7847961198267858	0.4799190357365034	0.7885705365643425	0.9444205821033135	0.9099974770713692	0.8821051722747075	0.8377059799406831	0.5454545454545454	0.18181818181818182	0.0
3920	0.06711445322889316	0.009248123068262105	0.008131222273567374	0.7331265991626021	None	0	0	0.1	1	1.0	13	0.38461538461538464	0.8461538461538461	12	11	2	2	0	0.23076923076923078	3	13	1.0	15	0.2857142857142857	0	0.396568523758099	0.8711140219452824	0.4799190357365034	0.8430891487423344	0.9444205821033135	0.8575478672102712	0.8821051722747075	0.8576332642341516	0.5416666666666666	0.5	0.0
4892	0.049072198353807654	0.011560506002626286	0.0054672387104845515	0.8339403563242436	None	0	0	0.09090909090909091	1	1.0	14	1.0	0.6428571428571429	9	9	6	2	0	0.0625	1	16	1.0666666666666667	16	0.125	0	0.5692044602120562	0.818371032355777	0.4799190357365034	0.8219610089126012	0.9444205821033135	0.8716171563804038	0.8821051722747075	0.8389078877221826	0.5555555555555556	0.2222222222222222	0.0
4501	0.05383370572194307	0.011712835680904919	0.00902640265660333	0.8940177165499225	None	0	0	0.1	1	1.0	13	0.38461538461538464	0.8461538461538461	12	11	2	2	0	0.23076923076923078	3	13	1.0	15	0.2857142857142857	0	0.5692044602120562	0.8639282037418783	0.4799190357365034	0.8388995880194636	0.9444205821033135	0.8433911657622709	0.8821051722747075	0.8490731358900574	0.5416666666666666	0.5833333333333334	0.0
1439	None	None	None	None	None	0	0	0.25	1	1.0	3	0.8333333333333334	0.3333333333333333	1	1	3	2	0	0.6666666666666666	2	3	0.3333333333333333	5	0.2	0	0.1	0.5	0.1	0.5	0.544303274249561	0.5	0.8903641113496377	0.5	1.0	1.0	0.0
4351	0.048570143066626936	0.007177624001601693	0.006602280872142536	0.891222260476658	None	0	0	0.1	1	1.0	12	0.3888888888888889	0.8333333333333334	11	10	2	2	0	0.25	3	12	0.9333333333333333	14	0.2857142857142857	0	0.5692044602120562	0.8661843226089465	0.4799190357365034	0.8460761391716218	0.9444205821033135	0.8506252239643274	0.8821051722747075	0.8545115071100735	0.5454545454545454	0.6363636363636364	0.0
2593	0.007285965010017825	0.00043010851988168383	-0.0003700366245420315	0.9943346570821673	None	0	0	0.5	3	0.6666666666666666	4	0.4	0.6666666666666666	7	4	0	1	0	0.8	4	5	0.5333333333333333	8	1.0	0.6666666666666666	0.19292901562608492	0.6133580456691979	0.5437276907338621	0.9535703369776668	0.2922136580237371	0.7784907656235251	0.8221843426310477	0.8292336560078662	1.0	0.2857142857142857	0.0
3571	0.06532655976605978	0.006945051853930039	0.006645262017469036	0.7688463763964438	None	0	0	0.1	1	1.0	13	0.38461538461538464	0.8461538461538461	12	11	2	2	0	0.23076923076923078	3	13	1.0	15	0.2857142857142857	0	0.396568523758099	0.8711140219452824	0.4799190357365034	0.8430891487423344	0.9444205821033135	0.8877671810959092	0.8821051722747075	0.8683892364279375	0.5416666666666666	0.08333333333333333	0.0
3372	0.06706301605026851	0.005232048732049506	0.005003605228605971	0.5388521980385939	None	0	0	0.1	1	1.0	12	0.3888888888888889	0.8333333333333334	11	10	2	2	0	0.25	3	12	0.9333333333333333	14	0.2857142857142857	0	0.22393258730414178	0.8637523494693923	0.4799190357365034	0.8638819935467479	0.9444205821033135	0.8519673094904394	0.8821051722747075	0.8599586979145144	0.5454545454545454	0.45454545454545453	0.0
1577	None	None	None	None	None	0	0	0.3333333333333333	1	1.0	2	1.0	0	1	0	2	3	0	0.25	1	4	0.26666666666666666	4	0.42857142857142855	0	0	0	0	0	0	0	0	0	0	0	0
2241	None	None	None	None	None	1.0	2	0.8571428571428571	6	0.125	1	0.6666666666666666	0.125	3	1	6	2	0	0.6	5	3	0.6666666666666666	10	0.14285714285714285	0.8	0.235672187321039	0.9026932292304183	0.3192602789277867	0.8371149760195263	0.7660970140961624	0.6977933350863939	0.8659410950523213	0.8273670797818131	0.6666666666666666	0.6666666666666666	0.0
5624	0.11078014503395353	0.0034710141347833365	-0.0011872328946597123	0.6371550526390862	None	0	0	0.07692307692307693	1	1.0	17	1.0	0.7647058823529411	14	13	4	2	0	0.05263157894736842	1	19	1.2666666666666666	19	0.18181818181818182	0	0.5692044602120562	0.8145861685725512	0.4799190357365034	0.812538485687402	0.9444205821033135	0.8690897390306995	0.8821051722747075	0.8338558371688527	0.5357142857142857	0.14285714285714285	0.0
6133	0.13020104239570238	0.039769123971856474	0.03844604356265191	0.6370642093681873	None	0	0	0.05555555555555555	1	1.0	25	1.0	0.76	20	19	6	1	0	0.037037037037037035	1	27	1.8	27	0.06666666666666667	0	0.605072652032945	0.8204906631103864	0.5479988419287926	0.8574450016128028	0.5750147813939338	0.9523770253425308	0.8448132024840714	0.8912122021327286	1.0	0.2	0.0
6609	0.1568073323690801	0.0501782528499455	0.049769335265917904	0.6305835158516329	None	0	0	0.05	1	1.0	28	1.0	0.75	22	21	7	1	0	0.03333333333333333	1	30	2.0	30	0.058823529411764705	0	0.605072652032945	0.8115680513625315	0.5479988419287926	0.8515339005520808	0.5750147813939338	0.9530568612491971	0.8448132024840714	0.8882064658910052	1.0	0.13636363636363635	0.0
350	None	None	None	None	None	0	0	1.0	1	0	0	1.0	0	1	0	0	0	0	0.5	2	1	0.13333333333333333	2	0.0	0	0	0	0	0	0	0	0	0	0	0	0
7049	0.14742158181266063	0.05363522207695638	0.051885299408958634	0.6890289081973895	None	0	0	0.045454545454545456	1	1.0	31	1.0	0.8064516129032258	26	25	6	1	0	0.030303030303030304	1	33	2.2	33	0.06666666666666667	0	0.605072652032945	0.7976334157966714	0.6160786481210818	0.845332865903183	0.6533793842144072	0.9433721309299504	0.8355458973165213	0.8766405237827807	1.0	0.15384615384615385	0.0
5930	0.03629464483182846	0.006382717835930916	0.006380334419664865	0.8993356655411855	None	0	0	0.1	1	1.0	13	1.0	0.6923076923076923	10	9	4	2	0	0.06666666666666667	1	15	1.0	15	0.18181818181818182	0	0.5692044602120562	0.7679023095581863	0.4799190357365034	0.7996956749696188	0.9444205821033135	0.9731688872236048	0.8821051722747075	0.8866829356340393	0.55	0.2	0.0
6875	0.1380101093245022	0.034842614021334865	0.034775313528311105	0.6489634850824539	None	0	0	0.047619047619047616	1	1.0	29	1.0	0.7586206896551724	23	22	7	1	0	0.03225806451612903	1	31	2.066666666666667	31	0.058823529411764705	0	0.5692044602120562	0.8248582024204429	0.4799190357365034	0.8659330597810955	0.5750147813939338	0.9500115610031338	0.853649748582026	0.8928244772220567	1.0	0.13043478260869565	0.0
1773	None	None	None	None	None	0.6666666666666666	2	0.8888888888888888	8	0.09090909090909091	1	0.8125	0.09090909090909091	7	1	5	0	0	1.0	4	4	0.8666666666666667	13	0.0	0.8888888888888888	0.8433434604621542	0.8184970774835237	0.36635823648303295	0.8822700789890112	0.12103620199803142	0.9509769345602191	0.9387651621153204	0.8967694526431236	0	0	0.0
1372	None	None	None	None	None	0.3333333333333333	1	0.75	6	0.2222222222222222	2	0.55	0.1111111111111111	5	1	5	1	0	0.8	5	4	0.7333333333333333	11	0.1	0.75	0.873038761136766	0.7182186893913752	0.24647371787540764	0.9665981240606725	0.4311338622448573	0.8383220367643586	0.9394933580087684	0.8789158224424012	1.0	0.2	0.0
2431	None	None	None	None	None	0.3333333333333333	1	0.625	5	0.4	4	0.5	0.2	6	2	5	0	0	0.6666666666666666	4	6	0.8	12	0.0	0.2857142857142857	0.6161660141516736	0.9059514415546506	0.3233632616691923	0.7281215009375542	0.6711513258680152	0.8539645710140756	0.8451832897010568	0.8418568292530666	0	0	0.0
1536	None	None	None	None	None	0	0	1.0	1	0	0	1.0	0	1	0	0	0	0	0.5	1	2	0.13333333333333333	2	0.0	0	0	0	0	0	0	0	0	0	0	0	0
5009	0.11106456100834393	0.01267149268570826	-0.012649556881601272	0.5817584935202846	None	0	0	0.08333333333333333	1	1.0	16	0.375	0.875	15	14	2	2	0	0.1875	3	16	1.2	18	0.2857142857142857	0	0.5692044602120562	0.8677718785371341	0.4799190357365034	0.8454009535622494	0.9444205821033135	0.8707977166350351	0.8821051722747075	0.861698446911052	0.5333333333333333	0.13333333333333333	0.0
5862	0.1030908836489509	0.014668866778609046	0.010045401526671799	0.6008750704277965	None	0	0	0.07142857142857142	1	1.0	19	1.0	0.7368421052631579	15	14	5	2	0	0.047619047619047616	1	21	1.4	21	0.15384615384615385	0	0.6994161073106335	0.8016411824106472	0.24468662841203007	0.7838090437888869	0.38021953706048334	0.9485247978154779	0.8821051722747075	0.8660100290074262	0.5333333333333333	0.4	0.0
1964	None	None	None	None	None	0	0	1.0	1	0	0	1.0	0	1	0	0	1	0	0.5	1	2	0.13333333333333333	2	0.3333333333333333	0	0	0	0	0	0	0	0	0	0	0	0
6315	0.11507722404735453	0.04016253903567289	0.036996958712859976	0.67182548676637	None	0	0	0.05555555555555555	1	1.0	24	1.0	0.75	19	18	6	1	0	0.038461538461538464	1	26	1.7333333333333334	26	0.06666666666666667	0	0.5692044602120562	0.847134282576255	0.4799190357365034	0.87170426810377	0.6533793842144072	0.9403537228212391	0.853649748582026	0.893665837789387	1.0	0.21052631578947367	0.0
2112	None	None	None	None	None	0	0	0.5	2	0.6666666666666666	2	0.8333333333333334	0	2	0	2	2	0	0.6666666666666666	2	3	0.3333333333333333	5	0.3333333333333333	0	0	0	0	0	0	0	0	0	0	0	0
5469	0.06897385940255865	0.017253835808739137	0.017189719332309034	0.6773406570444607	None	0	0	0.09090909090909091	1	1.0	14	1.0	0.6428571428571429	10	9	5	2	0	0.0625	1	16	1.0666666666666667	16	0.15384615384615385	0	0.5692044602120562	0.8120187623547951	0.4799190357365034	0.8114601744571913	0.9444205821033135	0.8660564751528835	0.8821051722747075	0.8315164646231185	0.55	0.3	0.0
4868	0.0671496727823368	0.00865901920351065	-1.6660830023827718e-07	0.7982379677659285	None	0	0	0.09090909090909091	1	1.0	14	1.0	0.7142857142857143	11	10	4	1	0	0.0625	16	1	1.0666666666666667	16	0.09090909090909091	0	0.5692044602120562	0.7954981168961432	0.4799190357365034	0.8062215208490547	0.9444205821033135	0.917057337462889	0.8821051722747075	0.8492867957215492	1.0	0.09090909090909091	0.0
1646	None	None	None	None	None	0.5	1	0.5714285714285714	4	0.375	3	0.6666666666666666	0.125	3	1	6	2	0	0.6	3	5	0.6666666666666666	10	0.14285714285714285	0.8	0.7381002778380946	0.9529357394007432	0.3192602789277867	0.8027583429068144	0.802155115871748	0.5658963631386288	0.8954206237802698	0.8261995352756873	0.6666666666666666	0.6666666666666666	0.0
2469	None	None	None	None	None	0	0	1.0	1	0	0	1.0	0	1	0	0	1	0	0.5	2	1	0.13333333333333333	2	0.3333333333333333	0	0	0	0	0	0	0	0	0	0	0	0
6086	0.03151667884549047	0.007187337260764982	0.007187336347589456	0.9443047252495399	None	0	0	0.07692307692307693	1	1.0	17	1.0	0.7647058823529411	14	13	4	1	0	0.05263157894736842	1	19	1.2666666666666666	19	0.09090909090909091	0	0.5692044602120562	0.6409749016729824	0.4799190357365034	0.7748914514640575	0.9444205821033135	0.9766578115544547	0.8821051722747075	0.8641119247690704	1.0	0.14285714285714285	0.0
6167	0.06347593939964329	0.028768475026552262	0.02356770194131169	0.6936017696350829	None	0	0	0.07142857142857142	1	1.0	18	1.0	0.7777777777777778	15	14	4	3	0	0.05	1	20	1.3333333333333333	20	0.2727272727272727	0	0.6994161073106335	0.8327824282140047	0.4799190357365034	0.8025619205827433	0.7487439341324924	0.9371771756019658	0.8821051722747075	0.8702839275997167	0.4	0.3333333333333333	0.0
4317	0.03789097675327929	0.0061176637804073895	0.006111831833180329	0.9431383123604158	None	0	0	0.08333333333333333	1	1.0	16	1.0	0.625	10	10	7	2	0	0.05555555555555555	1	18	1.2	18	0.1111111111111111	0	0.5692044602120562	0.7720695387840009	0.4799190357365034	0.7825239512751544	0.9444205821033135	0.8699456696286135	0.8821051722747075	0.81259834885743	0.55	0.2	0.0
2779	0.015656364609581388	0.0017574840458437666	-0.00014347775504120925	0.9597644860132243	None	0	0	0.2857142857142857	2	0.875	7	0.3333333333333333	0.375	5	3	4	1	0	0.8333333333333334	6	5	0.6666666666666666	10	0.1	0	0.5692044602120562	0.7677740043850502	0.4799190357365034	0.6536827862696941	0.9444205821033135	0.8671508470277876	0.8821051722747075	0.7748117481317373	1.0	0.4	0.0
4328	0.05759884241298747	0.004865414138952033	0.004689830174954265	0.6163627980755535	None	0	0	0.1111111111111111	1	1.0	11	0.3939393939393939	0.8181818181818182	10	9	2	1	0	0.2727272727272727	3	11	0.8666666666666667	13	0.14285714285714285	0	0.5692044602120562	0.8664332443477005	0.4799190357365034	0.8227295253681797	0.9444205821033135	0.8920813352935687	0.8821051722747075	0.8628270023598675	1.0	0.8	0.0
4462	0.022210953411881586	0.0077909941380747945	0.007736105204509047	0.9778830651142321	None	0	0	0.1111111111111111	1	1.0	11	1.0	0.6363636363636364	8	7	4	2	0	0.07692307692307693	1	13	0.8666666666666667	13	0.18181818181818182	0	0.5692044602120562	0.789302399467027	0.4799190357365034	0.7999708879777411	0.9444205821033135	0.8300940581121318	0.8821051722747075	0.8070639320530579	0.5625	0.25	0.0
1347	None	None	None	None	None	1.0	2	0.8333333333333334	5	0.14285714285714285	1	0.6	0.14285714285714285	2	1	6	2	0	0.6	3	5	0.6	9	0.13333333333333333	1.0	0.3627611540420622	0.9326176088277761	0.20963013946389336	0.7495664570945365	0.7756068806356515	0.6737687433727232	0.9245280990388165	0.8150350026631507	0.75	1.0	0.0
744	None	None	None	None	None	0	0	0.5	4	0.4	4	0.42857142857142855	0.3	5	3	6	0	0	0.5714285714285714	7	4	0.8	12	0.0	0.4	0.36380313282072146	0.6543332000569937	0.34483869922411825	0.9016570560336022	0.5302130333003271	0.8843253795058537	0.9023473276159484	0.8360764030704774	0	0	0.0
761	None	None	None	None	None	0	0	0.3333333333333333	2	0.8571428571428571	6	1.0	0.5714285714285714	5	4	3	2	0	0.1111111111111111	9	1	0.6	9	0.2222222222222222	0.25	0.8172238581648239	0.846719232474184	0.6753065538155942	0.8175131121762271	0.5164349287474147	0.7642050517958493	0.7735762024223238	0.8117650464920445	0.6000000000000001	0.2	0.0
6819	0.14777391163839929	0.02405190922065792	0.0240453834571247	0.6375738406510414	None	0	0	0.041666666666666664	1	1.0	33	1.0	0.7878787878787878	27	26	7	0	0	0.02857142857142857	1	35	2.3333333333333335	35	0.0	0	0.6409408438538338	0.8854230800839781	0.6838621918777027	0.9321948549520328	0.31960009558998054	0.8936922793610429	0.853649748582026	0.9059293756157833	0	0	0.0
1860	None	None	None	None	None	0	0	0.2	1	1.0	5	0.4666666666666667	0.2	1	1	5	2	0	0.6	5	3	0.4666666666666667	7	0.14285714285714285	0	0.26451489446156534	0.5	0.3192602789277867	0.5	0.6872814921124686	0.5	0.867295680900181	0.5	1.0	1.0	0.0
1053	None	None	None	None	None	0	0	0.25	1	1.0	3	1.0	0.3333333333333333	2	1	2	1	0	0.2	5	1	0.3333333333333333	5	0.14285714285714285	0	0.6197039319939622	0.7656596956429615	0.3791196620353613	0.6453345310843883	0.7447183039921084	0.6397704835992781	0.8238474578388548	0.6868947759400741	1.0	0.5	0.0
2790	0.04202630768980117	0.003414888460430485	0.0028074155530132725	0.6150529010141657	None	0	0	0.125	1	1.0	9	0.4074074074074074	0.7777777777777778	8	7	2	1	0	0.3333333333333333	3	9	0.7333333333333333	11	0.14285714285714285	0	0.22393258730414178	0.8607778266689362	0.4799190357365034	0.8691201671879906	0.9444205821033135	0.9096114265931828	0.8821051722747075	0.8816298395305955	1.0	0.25	0.0
7137	0.12113766463523924	0.038463115349785436	0.03832520669251833	0.6480927213334067	None	0	0	0.05	1	1.0	28	1.0	0.75	22	21	7	1	0	0.03333333333333333	1	30	2.0	30	0.058823529411764705	0	0.605072652032945	0.8297216551926324	0.5479988419287926	0.8705875167319292	0.5750147813939338	0.9482736507118956	0.8448132024840714	0.8940535322932426	1.0	0.13636363636363635	0.0
2466	None	None	None	None	None	0	0	0.6666666666666666	2	0.5	1	1.0	0	1	0	2	4	0	0.25	4	1	0.26666666666666666	4	0.5714285714285714	0.6666666666666666	0	0	0	0	0	0	0	0	0	0	0
3507	0.0752356937858544	0.005420392289742081	0.00494564872271929	0.5381769724822101	None	0	0	0.1	1	1.0	12	0.3888888888888889	0.8333333333333334	11	10	2	2	0	0.25	3	12	0.9333333333333333	14	0.2857142857142857	0	0.22393258730414178	0.8703918000086152	0.4799190357365034	0.8506134022124172	0.9444205821033135	0.8632867354888396	0.8821051722747075	0.861630978973548	0.5454545454545454	0.45454545454545453	0.0
3028	0.0159760358719455	0.0033096764675529097	0.00330967477535122	0.9103669852473436	None	0	0	0.2	1	1.0	5	1.0	0.8	4	4	2	1	0	0.14285714285714285	1	7	0.4666666666666667	7	0.125	0	0.5692044602120562	0.5	0.4799190357365034	0.5	0.8490119315802591	0.7219362641692041	0.8286442732908437	0.5788437891817104	1.0	0.5	0.0
4223	0.03636674195680818	0.007645765631049328	0.0069890465439395545	0.9188481259762861	None	0	0	0.1	1	1.0	13	0.38461538461538464	0.8461538461538461	12	11	2	2	0	0.23076923076923078	3	13	1.0	15	0.2857142857142857	0	0.5692044602120562	0.8715448103005548	0.4799190357365034	0.8093790512839347	0.9444205821033135	0.8867620162483976	0.8821051722747075	0.8589081468700549	0.5416666666666666	0.16666666666666666	0.0
3735	0.05905469381307384	0.008060294533519106	0.008029482517970409	0.8407609281052159	None	0	0	0.1	1	1.0	13	0.38461538461538464	0.8461538461538461	12	11	2	2	0	0.23076923076923078	3	13	1.0	15	0.2857142857142857	0	0.5692044602120562	0.8639282037418783	0.4799190357365034	0.8388995880194636	0.9444205821033135	0.8433911657622709	0.8821051722747075	0.8490731358900574	0.5416666666666666	0.5833333333333334	0.0
4972	0.07294373427609305	0.011305241617334994	0.011117917363820116	0.7343412952914671	None	0	0	0.07692307692307693	1	1.0	17	1.0	0.7058823529411765	13	12	5	3	0	0.05263157894736842	1	19	1.2666666666666666	19	0.23076923076923078	0	0.5692044602120562	0.7582257807937959	0.4799190357365034	0.7962335317841002	0.7536032810572048	0.9607265038680589	0.8821051722747075	0.8700059730640205	0.23076923076923078	0.3076923076923077	0.0
7509	0.1429981987441899	0.04803668923441876	0.04662211657477509	0.6091353824707788	None	0	0	0.05	1	1.0	27	1.0	0.7777777777777778	22	21	6	1	0	0.034482758620689655	1	29	1.9333333333333333	29	0.06666666666666667	0	0.5692044602120562	0.8099318904190439	0.4799190357365034	0.8474805830596623	0.6141970828041705	0.9542846588832624	0.853649748582026	0.8877229866250342	1.0	0.18181818181818182	0.0
2684	0.008452630868109873	0.0021784454155135166	0.00026746116490311886	0.9573950558096659	None	0	0	0.2857142857142857	2	0.875	7	0.4	0.375	5	3	4	2	0	1.0	5	5	0.6666666666666666	10	0.2	0	0.5692044602120562	0.7305894985791618	0.4799190357365034	0.6256987058441174	0.9444205821033135	0.8257886726013474	0.8821051722747075	0.7354588412169788	0.6	0.4	0.0
3314	0.024797582123902394	0.000548856637722668	0.0005484043682855213	0.9006334704089471	None	0	0	0.16666666666666666	1	1.0	7	0.42857142857142855	0.7142857142857143	6	5	2	1	0	0.42857142857142855	7	3	0.6	9	0.14285714285714285	0	0.5692044602120562	0.8358443320889748	0.4799190357365034	0.848298718442533	0.9444205821033135	0.6786452287779834	0.8821051722747075	0.7966521109041266	1.0	0.6666666666666666	0.0
7186	0.15467723562262203	0.05227027953257768	0.05220595087898421	0.6361801952238478	None	0	0	0.05	1	1.0	28	1.0	0.75	22	21	7	1	0	0.03333333333333333	1	30	2.0	30	0.058823529411764705	0	0.605072652032945	0.8115680513625315	0.5479988419287926	0.8515339005520808	0.5750147813939338	0.9530568612491971	0.8448132024840714	0.8882064658910052	1.0	0.09090909090909091	0.0
3109	0.005743925840322703	0.001974590604291372	0.0019723510081776775	0.9666934571216128	None	0	0	0.25	1	1.0	3	1.0	1.0	4	3	0	2	0	0.2	1	5	0.3333333333333333	5	0.6666666666666666	0	0.5692044602120562	0.789302399467027	0.4799190357365034	0.7999708879777411	0.7536032810572048	0.7869108766478978	0.8102367485936455	0.7921192748543647	0.625	0.5	0.0
933	None	None	None	None	None	0	0	0.6666666666666666	2	0.5	1	1.0	0	0	0	3	5	0	0.25	4	1	0.26666666666666666	4	0.5	0.6666666666666666	0	0	0	0	0	0	0	0	0	0	0
2031	None	None	None	None	None	0.5	1	0.8571428571428571	6	0.125	1	0.8333333333333334	0	5	0	4	0	0	0.75	3	4	0.6666666666666666	10	0.0	1.0	0	0	0	0	0	0	0	0	0	0	0
2522	None	None	None	None	None	0	0	1.0	1	0	0	1.0	0	1	0	0	1	0	0.5	2	1	0.13333333333333333	2	0.3333333333333333	0	0	0	0	0	0	0	0	0	0	0	0
1423	None	None	None	None	None	0.6666666666666666	2	0.625	5	0.3333333333333333	3	0.5238095238095238	0.3333333333333333	4	3	6	2	0	0.42857142857142855	7	3	0.7333333333333333	11	0.13333333333333333	1.0	0.39035977722593895	0.8370957282434947	0.23873529730206933	0.7409043454881544	0.6939505686677806	0.8987300132589686	0.8492934118604597	0.8352837921911052	0.625	0.5	0.0
1561	None	None	None	None	None	0	0	0.5	2	0.6666666666666666	2	0.8333333333333334	0	2	0	2	2	0	0.6666666666666666	2	3	0.3333333333333333	5	0.3333333333333333	0	0	0	0	0	0	0	0	0	0	0	0
5220	0.044827171815386486	0.01036933082651822	0.008233737130906792	0.8745878649377935	None	0	0	0.07142857142857142	1	1.0	18	1.0	0.6666666666666666	12	12	7	3	0	0.05	1	20	1.3333333333333333	20	0.16666666666666666	0	0.5692044602120562	0.6504130965357477	0.4799190357365034	0.7734297783616303	0.9444205821033135	0.9586352545603846	0.8821051722747075	0.8407616035895408	0.4166666666666667	0.16666666666666666	0.0
545	None	None	None	None	None	0	0	1.0	1	0	0	1.0	0	1	0	0	1	0	0.5	1	2	0.13333333333333333	2	0.3333333333333333	0	0	0	0	0	0	0	0	0	0	0	0
6324	0.13578624687245397	0.051788707591273096	0.05112103744777762	0.6540037503433636	None	0	0	0.05	1	1.0	28	1.0	0.7857142857142857	23	22	6	1	0	0.03333333333333333	1	30	2.0	30	0.06666666666666667	0	0.5692044602120562	0.8248582024204429	0.4799190357365034	0.8659330597810954	0.5750147813939338	0.9500115610031338	0.853649748582026	0.8928244772220567	1.0	0.17391304347826086	0.0
2352	None	None	None	None	None	0	0	0.5714285714285714	4	0.5	4	0.5555555555555556	0.5	7	4	2	2	0	0.5	3	6	0.6666666666666666	10	0.4	0.4	0.19292901562608492	0.8700923118371158	0.8824124792866737	0.9555675714739585	0.4183096138240975	0.7942024485515025	0.9549092950939928	0.8915673941488047	0.5714285714285714	0.2857142857142857	0.0
6398	0.14221753498648274	0.05767400430507382	0.05679127797098254	0.6092839882347899	None	0	0	0.05	1	1.0	28	1.0	0.75	22	21	7	1	0	0.03333333333333333	1	30	2.0	30	0.058823529411764705	0	0.605072652032945	0.8115680513625315	0.5479988419287926	0.8515339005520808	0.5750147813939338	0.9530568612491971	0.8448132024840714	0.8882064658910052	1.0	0.13636363636363635	0.0
2018	None	None	None	None	None	0	0	0.2857142857142857	2	0.75	6	0.625	0.375	3	3	6	2	0	1.0	4	4	0.6666666666666666	10	0.125	0.75	0.3707885047521849	0.5	0.9304595715641687	0.7711908401509368	0.53723158904484	0.5403042577645094	0.9104885415674538	0.6127464821252705	0.6666666666666666	0	0.0
948	None	None	None	None	None	0	0	0.42857142857142855	3	0.5	4	0.7142857142857143	0.5	6	4	3	1	0	0.2857142857142857	7	2	0.6666666666666666	10	0.125	0	0.42297474341393465	0.9306140606195	0.6928093692403822	0.9033624726860537	0.6185117387549685	0.9123916614879234	0.8278404604559028	0.9161770991856444	1.0	0.16666666666666666	0.0
5371	0.029643212168465417	0.012000634497045765	0.011995309225574348	0.9857736471529446	None	0	0	0.1	1	1.0	12	1.0	0.6666666666666666	8	8	5	2	0	0.07142857142857142	1	14	0.9333333333333333	14	0.14285714285714285	0	0.5692044602120562	0.7581150791607634	0.4799190357365034	0.639227138429253	0.9444205821033135	0.7755983028705444	0.8821051722747075	0.7280715735590437	0.5625	0.25	0.0
6414	0.12636517474111533	0.057883293907725376	0.05169918346427176	0.6734410239683162	None	0	0	0.045454545454545456	1	1.0	31	1.0	0.8064516129032258	26	25	6	1	0	0.030303030303030304	1	33	2.2	33	0.06666666666666667	0	0.5692044602120562	0.8137564025642907	0.6160786481210818	0.8640328637549839	0.6141970828041705	0.9433220554069573	0.8355458973165213	0.8854693384483732	1.0	0.15384615384615385	0.0
6936	0.1277689914850171	0.056964641897373575	0.05687891048600946	0.6304167203532591	None	0	0	0.05	1	1.0	28	1.0	0.75	22	21	7	1	0	0.03333333333333333	1	30	2.0	30	0.058823529411764705	0	0.605072652032945	0.8297216551926324	0.5479988419287926	0.8705875167319292	0.5750147813939338	0.9482736507118956	0.8448132024840714	0.8940535322932426	1.0	0.09090909090909091	0.0
7281	0.13599184912611761	0.017715535038235117	0.01739887056746153	0.6730743849967715	None	0	0	0.05	1	1.0	27	1.0	0.7777777777777778	22	21	6	1	0	0.034482758620689655	1	29	1.9333333333333333	29	0.06666666666666667	0	0.605072652032945	0.8297216551926324	0.5479988419287926	0.8705875167319292	0.5750147813939338	0.9482736507118956	0.8448132024840714	0.8940535322932426	1.0	0.18181818181818182	0.0
1220	None	None	None	None	None	0.3333333333333333	1	0.5	4	0.6666666666666666	6	0.34375	0.6666666666666666	10	6	0	0	0	0.5	4	8	0.7333333333333333	11	0.0	0.6666666666666666	0.7008891863912078	0.946617774903863	0.3119418280387124	0.8869143673175229	0.41643816497738506	0.9054670725470446	0.881709000278413	0.9166879904963152	0	0	0.0
2619	0.003353735585251062	0.0029121718331991207	0.0029117561869971428	0.9735688865354877	None	0	0	0.5714285714285714	4	0.375	3	0.7142857142857143	0.25	5	2	4	2	0	0.2857142857142857	2	7	0.6666666666666666	10	0.2222222222222222	0	0.5692044602120562	0.8781266387835309	0.5347608126398973	0.8785292184125832	0.9444205821033135	0.9150177752132229	0.9083202977399734	0.8918676405010014	0.6	0.2	0.0
2234	None	None	None	None	None	0	0	0.125	1	1.0	10	0.75	0.6	6	6	5	2	0	1.0	4	4	0.8	12	0.14285714285714285	0.8888888888888888	0.3707885047521849	0.5588733217002915	0.7851510574341093	0.7526807756962147	0.5514902932953653	0.7449495028213322	0.84133016848877	0.6914987908287592	0.5833333333333334	0	0.0
6043	0.06481571737103606	0.01680152050023343	0.014876200317012148	0.7087259113672307	None	0	0	0.09090909090909091	1	1.0	14	1.0	0.7142857142857143	11	10	4	2	0	0.0625	1	16	1.0666666666666667	16	0.18181818181818182	0	0.5692044602120562	0.7589395030774336	0.4799190357365034	0.7900762859947376	0.9444205821033135	0.9482978812884244	0.8821051722747075	0.8573937326665592	0.5454545454545454	0.18181818181818182	0.0
519	None	None	None	None	None	0.3333333333333333	1	0.5	4	0.6666666666666666	6	0.34375	0.6666666666666666	10	6	0	0	0	0.5	4	8	0.7333333333333333	11	0.0	0.6666666666666666	0.5723369922693641	0.9525609738720683	0.4131355169670301	0.9081748586296516	0.5226890382382475	0.9037171956985225	0.8928532762972009	0.9248511605842118	0	0	0.0
740	None	None	None	None	None	0	0	0.16666666666666666	1	1.0	7	0.6	0.5714285714285714	4	4	4	7	0	0.6	3	5	0.6	9	0.5833333333333334	0	0.546519907050882	0.9092662369367462	0.7549828519405433	0.6945322848841357	0.4996689171706915	0.8535771797317981	0.8174413678508812	0.8361258181362468	0.25	0.5	0.0
4092	0.046439374065364164	0.00635930914285285	0.005652138421454241	0.9236468689786792	None	0	0	0.1	1	1.0	13	0.4166666666666667	0.8461538461538461	11	11	3	2	0	0.25	3	12	1.0	15	0.2	0	0.5692044602120562	0.8737629058387276	0.4799190357365034	0.8180507960794141	0.9444205821033135	0.8617044745764787	0.8821051722747075	0.8526813350244119	0.5454545454545454	0.6363636363636364	0.0
898	None	None	None	None	None	0	0	1.0	1	0	0	1.0	0	1	0	0	1	0	0.5	2	1	0.13333333333333333	2	0.3333333333333333	0	0	0	0	0	0	0	0	0	0	0	0
5674	0.049825644358190514	0.011671655170255363	0.01049543451824831	0.7333314783658391	None	0	0	0.1	1	1.0	13	1.0	0.6923076923076923	10	9	4	2	0	0.06666666666666667	1	15	1.0	15	0.18181818181818182	0	0.5692044602120562	0.794038470551184	0.4799190357365034	0.7949638742027568	0.9444205821033135	0.869081554275007	0.8821051722747075	0.822367679637728	0.55	0.2	0.0
615	None	None	None	None	None	0	0	0.15	3	0.9259259259259259	25	0.34523809523809523	0.8518518518518519	24	23	4	2	0	0.42857142857142855	14	6	1.9333333333333333	29	0.18181818181818182	0.46153846153846156	0.5426830938829601	0.9279021201785947	0.5268641601397119	0.9600021429838682	0.5199596858783575	0.9312591107594792	0.8369344037305765	0.9415708597998058	0.5208333333333334	0	0.0
4461	0.01937535125668431	0.0040253783177318795	0.004023051975533767	0.9466551731112565	None	0	0	0.1111111111111111	1	1.0	11	1.0	0.6363636363636364	7	7	5	2	0	0.07692307692307693	1	13	0.8666666666666667	13	0.14285714285714285	0	0.5692044602120562	0.7440845296498966	0.4799190357365034	0.7540161662679689	0.9444205821033135	0.7945279139243935	0.8821051722747075	0.7649414127672128	0.5714285714285714	0.2857142857142857	0.0
1996	None	None	None	None	None	0	0	0.3333333333333333	1	1.0	2	1.0	0	1	0	2	2	0	1.0	2	2	0.26666666666666666	4	0.2857142857142857	0	0	0	0	0	0	0	0	0	0	0	0
7198	0.1517219912188082	0.04522496706208557	0.04517435447432273	0.6250046972374583	None	0	0	0.05263157894736842	1	1.0	26	1.0	0.7692307692307693	21	20	6	1	0	0.03571428571428571	1	28	1.8666666666666667	28	0.06666666666666667	0	0.6409408438538338	0.8167414796077583	0.6160786481210818	0.8562698900651944	0.5750147813939338	0.951529429506701	0.8355458973165213	0.889475586868219	1.0	0.19047619047619047	0.0
537	None	None	None	None	None	0.3333333333333333	1	0.5555555555555556	5	0.5454545454545454	6	0.5416666666666666	0.2727272727272727	6	3	6	4	0	0.375	3	8	0.8666666666666667	13	0.3076923076923077	0.25	0.5105433929715074	0.7807031609142441	0.5058196439115429	0.9023224248582019	0.4735642112885118	0.9611130542698505	0.880621570261577	0.903217806427211	0.25	0	0.0
5473	0.09372656227062917	0.020553422553467857	0.00487029352151261	0.583360288246205	None	0	0	0.07692307692307693	1	1.0	17	1.0	0.7058823529411765	13	12	5	3	0	0.05263157894736842	1	19	1.2666666666666666	19	0.23076923076923078	0	0.5692044602120562	0.8151578222432154	0.4799190357365034	0.8259718567339959	0.9444205821033135	0.8795831529631826	0.8821051722747075	0.8424498835236442	0.23076923076923078	0.6923076923076923	0.0
2995	0.00968134492620706	0.0026307365690384533	0.0024709197577925243	0.9677272743250349	None	0	0	0.25	1	1.0	4	1.0	1.0	5	4	0	1	0	0.16666666666666666	1	6	0.4	6	0.3333333333333333	0	0.5692044602120562	0.6918000512672674	0.4799190357365034	0.7259821313360367	0.6194729638964892	0.8673110141213961	0.8688965050862054	0.7720793871877633	1.0	0.4	0.0
3228	0.005333762918802669	0.002488643033015115	0.0024885847556100826	0.9609426180483156	None	0	0	0.16666666666666666	1	1.0	6	1.0	0.6666666666666666	4	4	3	2	0	0.125	1	8	0.5333333333333333	8	0.2	0	0.5692044602120562	0.5	0.4799190357365034	0.5	0.9444205821033135	0.6955642134726867	0.8821051722747075	0.5684232777805533	0.625	0.5	0.0
1469	None	None	None	None	None	0.3333333333333333	1	0.5	4	0.5	5	0.5714285714285714	0.3	5	3	6	1	0	0.42857142857142855	7	3	0.8	12	0.07142857142857142	0.8	0.5129443383301542	0.873338829127531	0.3192602789277867	0.7706851931959185	0.740833485383957	0.7235975668025755	0.8931942622179091	0.7971306764077335	1.0	0	0.0
7044	0.16305463278679544	0.054212445262235995	0.05397059105106821	0.640140062764466	None	0	0	0.045454545454545456	1	1.0	30	1.0	0.7666666666666667	23	23	8	1	0	0.03125	1	32	2.1333333333333333	32	0.05	0	0.5692044602120562	0.8066335474869846	0.4799190357365034	0.8469689024575168	0.5750147813939338	0.9540358213682432	0.853649748582026	0.8866913407780672	1.0	0.13043478260869565	0.0
7089	0.1589145513100204	0.056824302146990975	0.05671586590269605	0.6258604027511898	None	0	0	0.041666666666666664	1	1.0	34	1.0	0.7941176470588235	28	27	7	1	0	0.027777777777777776	1	36	2.4	36	0.058823529411764705	0	0.5692044602120562	0.875241425908723	0.6160786481210818	0.8798026763744934	0.42827907109590785	0.9430460436269995	0.853649748582026	0.9045226283457499	1.0	0.10714285714285714	0.0
1119	None	None	None	None	None	0	0	0.5	4	0.5555555555555556	5	0.7333333333333333	0.2222222222222222	3	2	7	2	0	0.6	3	5	0.7333333333333333	11	0.11764705882352941	0.5714285714285714	0.5129443383301542	0.9186487794532625	0.3192602789277867	0.8027583429068144	0.820030330059797	0.6671440752994067	0.8545304223786216	0.8187175434160101	0.6666666666666666	0.3333333333333333	0.0
1883	None	None	None	None	None	0	0	0.75	3	0.0	0	0.8333333333333334	0	3	0	1	0	0	0.6666666666666666	2	3	0.3333333333333333	5	0.0	0.6666666666666666	0	0	0	0	0	0	0	0	0	0	0
4214	0.05226221037465265	0.009917514115106912	-0.009821886924290271	0.9018547427109823	None	0	0	0.1111111111111111	1	1.0	11	0.3939393939393939	0.8181818181818182	10	9	2	1	0	0.2727272727272727	3	11	0.8666666666666667	13	0.14285714285714285	0	0.5692044602120562	0.8578793767723664	0.4799190357365034	0.7607506863101643	0.9444205821033135	0.8550350464862156	0.8821051722747075	0.8286958317996967	1.0	0.6	0.0
3056	0.01784369082495988	0.002946310778813582	0.0029423693642070983	0.9238354994237145	None	0	0	0.25	2	0.8888888888888888	8	0.6111111111111112	0.5555555555555556	5	5	5	1	0	0.2222222222222222	2	9	0.7333333333333333	11	0.07142857142857142	0	0.5692044602120562	0.5	0.4799190357365034	0.5	0.9444205821033135	0.7180501192581785	0.8821051722747075	0.5772765718136229	1.0	0.2	0.0
1048	None	None	None	None	None	0	0	0.5	2	0.6666666666666666	2	0.625	0.6666666666666666	4	2	0	2	0	0.5	2	4	0.3333333333333333	5	1.0	0	0.29173955747247016	0.899830513875864	0.3986184373332701	0.9528250734109851	0.30849946985985144	0.6920000980177622	0.8251201820271187	0.881160514290459	0.625	0.5	0.0
5168	0.06056025262934329	0.012336403246844924	0.012200259656045072	0.7604230250155938	None	0	0	0.09090909090909091	1	1.0	14	1.0	0.6428571428571429	10	9	5	2	0	0.0625	1	16	1.0666666666666667	16	0.15384615384615385	0	0.5692044602120562	0.8120187623547951	0.4799190357365034	0.8114601744571913	0.9444205821033135	0.8374001439326153	0.8821051722747075	0.8206227465937391	0.55	0.2	0.0
2015	None	None	None	None	None	0.25	1	0.45454545454545453	5	0.5714285714285714	8	0.5333333333333333	0.5	11	7	4	2	0	0.8333333333333334	5	6	1.0666666666666667	16	0.25	0.2	0.4094919434181524	0.9498983214751456	0.8048050589838898	0.9628127741565217	0.252597249815561	0.8620147980029896	0.9625930368490986	0.9356019458442254	0.5454545454545454	0.09090909090909091	0.0
623	None	None	None	None	None	0	0	0.3333333333333333	3	0.6363636363636364	7	0.8125	0.2727272727272727	4	3	8	7	0	0.25	2	8	0.8666666666666667	13	0.3684210526315789	0.18181818181818182	0.5712353304438419	0.8805327457009705	0.8006443842579245	0.8700414113744545	0.20888881435713502	0.7276524504175736	0.9037368710064886	0.8357836144785739	0.25	0.75	0.0
7336	0.15744059729867663	0.04681431725412639	0.04679054834671512	0.6261958883855693	None	0	0	0.05	1	1.0	28	1.0	0.75	22	21	7	1	0	0.03333333333333333	1	30	2.0	30	0.058823529411764705	0	0.605072652032945	0.8115680513625315	0.5479988419287926	0.8515339005520808	0.5750147813939338	0.9530568612491971	0.8448132024840714	0.8882064658910052	1.0	0.13636363636363635	0.0
4762	0.021753212845189725	0.007953247236546336	0.007942230541603788	0.9611453874095737	None	0	0	0.1111111111111111	1	1.0	11	1.0	0.6363636363636364	8	7	4	2	0	0.07692307692307693	1	13	0.8666666666666667	13	0.18181818181818182	0	0.5692044602120562	0.789302399467027	0.4799190357365034	0.7999708879777411	0.9444205821033135	0.883950511506027	0.8821051722747075	0.8290733507489558	0.5625	0.25	0.0
3032	0.07723475865535363	0.006538828531818508	0.00181230438599578	0.680432851663147	None	0	0	0.1111111111111111	1	1.0	11	1.0	0.6363636363636364	8	7	4	1	0	0.07692307692307693	1	13	0.8666666666666667	13	0.09090909090909091	0	0.5692044602120562	0.8016005173003414	0.4799190357365034	0.8331141136145453	0.9444205821033135	0.9801390711246986	0.8821051722747075	0.9089633606357792	1.0	0.25	0.0
601	None	None	None	None	None	0	0	1.0	1	0	0	1.0	0	1	0	0	1	0	0.5	1	2	0.13333333333333333	2	0.3333333333333333	0	0	0	0	0	0	0	0	0	0	0	0
4729	0.025631627008727648	0.01038801735363554	0.010276569597884104	0.978610277016043	None	0	0	0.1	1	1.0	12	1.0	0.6666666666666666	8	8	5	2	0	0.07142857142857142	1	14	0.9333333333333333	14	0.14285714285714285	0	0.5692044602120562	0.789302399467027	0.4799190357365034	0.7999708879777411	0.9444205821033135	0.883950511506027	0.8821051722747075	0.8290733507489558	0.5625	0.25	0.0
6401	0.08796562188076895	0.007809456805497573	-0.00019905575381081022	0.6287571986843745	None	0	0	0.09090909090909091	1	1.0	14	1.0	0.7142857142857143	11	10	4	3	0	0.0625	1	16	1.0666666666666667	16	0.2727272727272727	0	0.5692044602120562	0.7954981168961432	0.4799190357365034	0.8062215208490547	0.9444205821033135	0.8762360999559505	0.8821051722747075	0.8292655990339669	0.2727272727272727	0.2727272727272727	0.0
3131	0.013713329748042355	0.0048481210589154415	0.004847964711799498	0.9679365112691615	None	0	0	0.16666666666666666	1	1.0	6	1.0	0.6666666666666666	5	4	2	2	0	0.125	1	8	0.5333333333333333	8	0.2857142857142857	0	0.5692044602120562	0.8167123875873579	0.4799190357365034	0.8275278784864638	0.7536032810572048	0.8391900537468926	0.853649748582026	0.8280045371735396	0.6	0.4	0.0
1310	None	None	None	None	None	0	0	0.2222222222222222	2	0.8181818181818182	9	0.8125	0.5454545454545454	7	6	5	2	0	1.0	4	4	0.8666666666666667	13	0.15384615384615385	0.8	0.4172326017715363	0.7573228083654219	0.3565115134129583	0.9184059439947223	0.53723158904484	0.744018292826262	0.8400157504754141	0.8237504475641843	0.5714285714285714	0	0.0
5986	0.028065893571945843	0.010242635377935898	0.010212136440760846	0.9889861656679085	None	0	0	0.09090909090909091	1	1.0	14	1.0	0.7142857142857143	11	10	4	2	0	0.0625	1	16	1.0666666666666667	16	0.18181818181818182	0	0.5692044602120562	0.7643001439377096	0.4799190357365034	0.7746301687034525	0.9444205821033135	0.8630008636988653	0.8821051722747075	0.8048930909871933	0.5454545454545454	0.2727272727272727	0.0
3160	0.005922027191463991	0.0014922412927961294	0.0014917041374815805	0.9605391729738043	None	0	0	0.25	1	1.0	4	1.0	0.75	4	3	1	2	0	0.16666666666666666	1	6	0.4	6	0.4	0	0.5692044602120562	0.6348606414410194	0.4799190357365034	0.5385372493372703	0.8490119315802591	0.9698106286725551	0.8821051722747075	0.8009747231420962	0.625	0.5	0.0
7046	0.11638216114298536	0.04046974652415097	0.03732799813442349	0.5829986635244409	None	0	0	0.05	1	1.0	27	1.0	0.7407407407407407	21	20	7	1	0	0.034482758620689655	1	29	1.9333333333333333	29	0.058823529411764705	0	0.5692044602120562	0.8399558656336088	0.4799190357365034	0.8688912024404166	0.6533793842144072	0.9424473195284174	0.853649748582026	0.8923483939883137	1.0	0.14285714285714285	0.0
6579	0.15523206091368857	0.01789661787164553	0.013695941710593205	0.6623667159795316	None	0	0	0.05	1	1.0	28	1.0	0.7857142857142857	23	22	6	1	0	0.03333333333333333	1	30	2.0	30	0.06666666666666667	0	0.6409408438538338	0.7878072593315152	0.6160786481210818	0.819259898724137	0.6533793842144072	0.9474893162407256	0.8355458973165213	0.8704901584753466	1.0	0.34782608695652173	0.0
1493	None	None	None	None	None	0	0	0.3333333333333333	1	1.0	2	1.0	0.5	1	1	2	1	0	0.25	4	1	0.26666666666666666	4	0.125	0	0.3707885047521849	0.5	1.0	0.5	0.5467373918785234	0.5	0.9340480746817841	0.5	1.0	1.0	0.0
6194	0.05518346182262578	0.011249256139699494	0.010288188628846064	0.8862914420083972	None	0	0	0.09090909090909091	1	1.0	14	1.0	0.7857142857142857	12	11	3	2	0	0.0625	1	16	1.0666666666666667	16	0.2222222222222222	0	0.5692044602120562	0.6504130965357477	0.4799190357365034	0.7734297783616303	0.9444205821033135	0.9586352545603846	0.8821051722747075	0.8407616035895408	0.5416666666666666	0.16666666666666666	0.0
1097	None	None	None	None	None	0	0	0.16666666666666666	1	1.0	6	0.6666666666666666	0.5	4	3	3	0	0	0.75	4	3	0.5333333333333333	8	0.0	0.6666666666666666	0.3707885047521849	0.5	0.817987619164348	0.7826271495201121	0.5419844904616817	0.5196942938647862	0.864370132144111	0.6114204050121503	0	0	0.0
5781	0.07694430140489492	0.008028937615716155	0.0077253674675234205	0.7206645567487239	None	0	0	0.07692307692307693	1	1.0	17	1.0	0.7058823529411765	13	12	5	3	0	0.05263157894736842	1	19	1.2666666666666666	19	0.23076923076923078	0	0.5692044602120562	0.7582257807937959	0.4799190357365034	0.7962335317841002	0.7536032810572048	0.9607265038680589	0.8821051722747075	0.8700059730640205	0.23076923076923078	0.3076923076923077	0.0
3821	0.07349135974853625	0.003282245010965103	0.0032516468801275177	0.5155121533011101	None	0	0	0.1	1	1.0	12	0.3888888888888889	0.8333333333333334	11	10	2	2	0	0.25	3	12	0.9333333333333333	14	0.2857142857142857	0	0.22393258730414178	0.8637523494693923	0.4799190357365034	0.8638819935467479	0.9444205821033135	0.8519673094904394	0.8821051722747075	0.8599586979145144	0.5454545454545454	0.45454545454545453	0.0
1575	None	None	None	None	None	0	0	0.75	3	0.0	0	0.8333333333333334	0	3	0	1	1	0	0.6666666666666666	2	3	0.3333333333333333	5	0.3333333333333333	0.6666666666666666	0	0	0	0	0	0	0	0	0	0	0
4439	0.10395944447023156	0.004899612884058411	0.0002406438445016341	0.6645059616230811	None	0	0	0.08333333333333333	1	1.0	16	0.375	0.875	15	14	2	2	0	0.1875	3	16	1.2	18	0.2857142857142857	0	0.5692044602120562	0.8677718785371341	0.4799190357365034	0.8454009535622494	0.9444205821033135	0.8707977166350351	0.8821051722747075	0.861698446911052	0.5333333333333333	0.13333333333333333	0.0
6253	0.15958670451714468	0.004227999946520466	-0.0038553382628258273	0.6208236125223517	None	0	0	0.05555555555555555	1	1.0	24	1.0	0.75	19	18	6	1	0	0.038461538461538464	1	26	1.7333333333333334	26	0.06666666666666667	0	0.5692044602120562	0.8598918371867669	0.4799190357365034	0.8675785876090485	0.5750147813939338	0.9120245804759448	0.853649748582026	0.8819373954744346	1.0	0.21052631578947367	0.0
7388	0.15754919109675056	0.04920253971787516	0.046460248835638755	0.6483996263395548	None	0	0	0.05	1	1.0	28	1.0	0.75	22	21	7	1	0	0.03333333333333333	1	30	2.0	30	0.058823529411764705	0	0.605072652032945	0.7876435622923265	0.5479988419287926	0.8260032075957965	0.6141970828041705	0.9569080240023123	0.8448132024840714	0.879697699745383	1.0	0.13636363636363635	0.0
448	None	None	None	None	None	0	0	0.5	1	1.0	1	1.0	0	1	0	1	2	0	0.3333333333333333	3	1	0.2	3	0.4	0	0	0	0	0	0	0	0	0	0	0	0
6169	0.1305114023647194	0.019078537770717167	0.019060452691523674	0.6518225701365747	None	0	0	0.05555555555555555	1	1.0	24	1.0	0.7083333333333334	18	17	7	2	0	0.038461538461538464	1	26	1.7333333333333334	26	0.11764705882352941	0	0.6296944937346571	0.7062869149555764	0.5479988419287926	0.8157183700487186	0.6141970828041705	0.9471933206373351	0.8355458973165213	0.8520321475386766	0.5277777777777778	0.16666666666666666	0.0
169	None	None	None	None	None	0	0	0.5	2	0.6666666666666666	2	1.0	0.3333333333333333	2	1	2	2	0	0.2	5	1	0.3333333333333333	5	0.2857142857142857	0.5	0.22396437543871756	0.5292361416533444	0.5354513948027518	0.5868508643565009	0.6707963364727278	0.6636478078964955	0.8712877585589239	0.5944866190054584	0.75	0.5	0.4188703928104106
2396	None	None	None	None	None	0	0	1.0	1	0	0	1.0	0	1	0	0	1	0	0.5	2	1	0.13333333333333333	2	0.3333333333333333	0	0	0	0	0	0	0	0	0	0	0	0
2122	None	None	None	None	None	0	0	0.5	2	0.75	3	0.5	0.75	5	3	0	0	0	0.75	3	4	0.4	6	0.0	0	0.4075868211803164	0.8905013735807635	0.5002256786872343	0.9349792228942176	0.32406165839021484	0.6808115261552216	0.8500935089408714	0.8629169230123429	0	0	0.0
866	None	None	None	None	None	0.25	1	0.36363636363636365	4	0.7142857142857143	10	0.5333333333333333	0.5	10	7	5	3	0	0.8333333333333334	5	6	1.0666666666666667	16	0.2727272727272727	0.2	0.4094919434181524	0.9657897652454382	0.7482842894925549	0.9752679324405744	0.19745567574432582	0.6993416481152593	0.9707893168421712	0.9321207870306909	0.1	0.1	0.0
434	None	None	None	None	None	0	0	0.5	2	0.6666666666666666	2	0.5555555555555556	0.3333333333333333	2	1	2	0	0	1.0	3	3	0.3333333333333333	5	0.0	0.5	0.6143027720949117	0.8951898148115341	0.166850676203194	0.643629849851431	0.759865613608205	0.6509259910811924	0.943730611350138	0.7539361987777802	0	0	0.0
2837	0.010745499748168465	0.0022050152153779766	0.002134316193725596	0.9891075664868734	None	0	0	0.5	3	0.5	3	0.6666666666666666	0.3333333333333333	4	2	3	1	0	0.3333333333333333	2	6	0.5333333333333333	8	0.125	0	0.5692044602120562	0.832434800518112	0.3623028320742667	0.7950981539690393	0.8267463245494039	0.9693238567102659	0.8821051722747075	0.8944801348987458	1.0	0.25	0.0
1437	None	None	None	None	None	0	0	0.5	2	0.3333333333333333	1	0.5555555555555556	0.3333333333333333	1	1	3	2	0	1.0	3	3	0.3333333333333333	5	0.2	0	0.3707885047521849	0.5	1.0	0.5	0.6274489238905276	0.5	0.929774325200781	0.5	1.0	0	0.0
174	None	None	None	None	None	0	0	0.3333333333333333	2	0.8333333333333334	5	1.0	0.5	4	3	3	2	0	0.125	8	1	0.5333333333333333	8	0.2222222222222222	0.2857142857142857	0.235672187321039	0.7738884425706574	0.5354513948027518	0.6847920778449018	0.6802798697153583	0.7822509512304688	0.8621714397057617	0.7493292443530436	0.625	0.5	0.0
5619	0.08858217028031078	0.020714613954794212	0.0025072918556325935	0.7266103744440985	None	0	0	0.08333333333333333	1	1.0	16	1.0	0.6875	12	11	5	3	0	0.05555555555555555	1	18	1.2	18	0.23076923076923078	0	0.5692044602120562	0.8019356971001659	0.4799190357365034	0.8034775552725694	0.8490119315802591	0.9436876764951201	0.8821051722747075	0.8670546326735696	0.3333333333333333	0.3333333333333333	0.0
6820	0.15834814561199245	0.059849748392960755	0.05629423242117536	0.6401512335809483	None	0	0	0.043478260869565216	1	1.0	32	1.0	0.78125	26	25	7	1	0	0.029411764705882353	1	34	2.2666666666666666	34	0.058823529411764705	0	0.605072652032945	0.8447437084806175	0.6160786481210818	0.8707853823756532	0.5187884322811162	0.946799409703448	0.8448132024840714	0.8966271914413868	1.0	0.11538461538461539	0.0
7498	0.14145843998642355	0.050380870617894265	0.04909657552777614	0.6017094401154113	None	0	0	0.045454545454545456	1	1.0	31	1.0	0.7741935483870968	24	24	8	1	0	0.030303030303030304	1	33	2.2	33	0.05	0	0.605072652032945	0.822703155904467	0.5479988419287926	0.8627290081612528	0.5750147813939338	0.9471336795020862	0.8448132024840714	0.8895542267903935	1.0	0.16666666666666666	0.0
6481	0.11673299399148354	0.049468564339564834	0.04865382363458146	0.6685931512884276	None	0	0	0.05263157894736842	1	1.0	26	1.0	0.7692307692307693	21	20	6	1	0	0.03571428571428571	1	28	1.8666666666666667	28	0.06666666666666667	0	0.6409408438538338	0.8167414796077583	0.6160786481210818	0.8562698900651944	0.5750147813939338	0.951529429506701	0.8355458973165213	0.889475586868219	1.0	0.19047619047619047	0.0
5432	0.0372278853632617	0.014563911222872698	0.01454745860540611	0.9965330884588374	None	0	0	0.08333333333333333	1	1.0	16	1.0	0.625	11	10	6	2	0	0.05555555555555555	1	18	1.2	18	0.13333333333333333	0	0.5692044602120562	0.8056314671211975	0.4799190357365034	0.8018776944756328	0.9444205821033135	0.8327898254970748	0.8821051722747075	0.8138399943167545	0.5454545454545454	0.18181818181818182	0.0
1349	None	None	None	None	None	0	0	0.75	3	0.5	2	0.6	0.5	5	2	0	1	0	0.4	2	5	0.4	6	1.0	0.5	0.4075868211803164	0.9291869805491734	0.46123424489098125	0.9367166213098159	0.292937281329488	0.680965615944856	0.868866094123883	0.8817470634631294	1.0	0.4	0.0
379	None	None	None	None	None	0	0	0.25	3	0.7333333333333333	11	0.40476190476190477	0.2	5	3	11	10	0	0.8571428571428571	7	6	1.1333333333333333	17	0.4166666666666667	0	0.5709562879597374	0.8693381754101094	0.5319959189499538	0.8525510453508712	0.40772931727567663	0.6065614337845106	0.7784546321505902	0.7959087388037093	0.30000000000000004	0.4	0.0
6436	0.15706359621193006	0.05002155329631907	0.0497369484833695	0.6301223543764208	None	0	0	0.047619047619047616	1	1.0	29	1.0	0.7586206896551724	23	22	7	1	0	0.03225806451612903	1	31	2.066666666666667	31	0.058823529411764705	0	0.5692044602120562	0.8066335474869846	0.4799190357365034	0.8469689024575168	0.5750147813939338	0.9540358213682432	0.853649748582026	0.8866913407780672	1.0	0.13043478260869565	0.0
5549	0.011886731445676256	0.007168097642864816	0.007168082403600173	0.9818828983528861	None	0	0	0.1111111111111111	1	1.0	11	1.0	0.7272727272727273	8	8	4	2	0	0.07692307692307693	1	13	0.8666666666666667	13	0.16666666666666666	0	0.5692044602120562	0.8239551508078096	0.4799190357365034	0.7649779996029549	0.9444205821033135	0.9412404248460233	0.8821051722747075	0.8620509444110759	0.5625	0.25	0.0
715	None	None	None	None	None	0	0	0.6666666666666666	2	0.5	1	0.6666666666666666	0.5	2	1	1	0	0	0.6666666666666666	3	2	0.26666666666666666	4	0.0	0	0.4723993213497432	0.8845187931605859	0.20963013946389336	0.7495664570945365	0.6732291950606546	0.5350730468553618	0.8834323579099504	0.748554944114908	0	0	0.0
4717	0.08288343944224706	0.0065327376991020075	0.00646237590788356	0.720464452141913	None	0	0	0.08333333333333333	1	1.0	15	0.37777777777777777	0.8666666666666667	14	13	2	2	0	0.2	3	15	1.1333333333333333	17	0.2857142857142857	0	0.396568523758099	0.8624711933968291	0.4799190357365034	0.860749462911032	0.9444205821033135	0.8319553983449745	0.8821051722747075	0.8522488134652412	0.5357142857142857	0.5	0.0
5016	0.06692779068697187	0.030949792926334884	0.014293544441219509	0.6280931174213266	None	0	0	0.09090909090909091	1	1.0	14	1.0	0.6428571428571429	10	9	5	2	0	0.0625	1	16	1.0666666666666667	16	0.15384615384615385	0	0.5692044602120562	0.8018225651954335	0.4799190357365034	0.8125893230563616	0.9444205821033135	0.881115793390598	0.8821051722747075	0.8351482114203146	0.55	0.2	0.0
6608	0.1509415479649697	0.0651468832475259	0.06487796682197812	0.6154349794815152	None	0	0	0.047619047619047616	1	1.0	29	1.0	0.7586206896551724	23	22	7	1	0	0.03225806451612903	1	31	2.066666666666667	31	0.058823529411764705	0	0.5692044602120562	0.8066335474869846	0.4799190357365034	0.8469689024575168	0.5750147813939338	0.9540358213682432	0.853649748582026	0.8866913407780672	1.0	0.13043478260869565	0.0
3241	0.004676051584314865	0.003364982452358735	0.0033648845140731355	0.9708245719928356	None	0	0	0.5	4	0.4444444444444444	4	0.5238095238095238	0.3333333333333333	5	3	5	2	0	0.42857142857142855	3	7	0.7333333333333333	11	0.16666666666666666	0	0.5692044602120562	0.848412763490784	0.4799190357365034	0.8374401364426237	0.9444205821033135	0.9152941707794952	0.8821051722747075	0.8714518246846598	0.6	0.2	0.0
4986	0.05671020122874285	0.009515006391837843	0.005756581400405854	0.6256663691775401	None	0	0	0.1	1	1.0	12	1.0	0.6666666666666666	9	8	4	1	0	0.07142857142857142	1	14	0.9333333333333333	14	0.09090909090909091	0	0.5692044602120562	0.818371032355777	0.4799190357365034	0.8219610089126012	0.9444205821033135	0.921178482273912	0.8821051722747075	0.8619009694129013	1.0	0.1111111111111111	0.0
2620	3.589496942570728e-05	3.080531444034178e-07	-2.508628336983547e-07	0.999997805664115	None	0.3333333333333333	1	0.625	5	0.4444444444444444	4	0.39285714285714285	0.4444444444444444	7	4	3	1	0	0.5714285714285714	7	4	0.7333333333333333	11	0.14285714285714285	0.75	0.9397647156865532	0.8623443414256109	0.9009354209941135	0.9579390297233534	0.6483286174351782	0.8973952810597909	0.8146377457909737	0.915009262466417	1.0	0.14285714285714285	0.0
6328	0.1535494389966353	0.05103448291953407	0.05091625894357028	0.6296739448070586	None	0	0	0.05	1	1.0	28	1.0	0.75	22	21	7	1	0	0.03333333333333333	1	30	2.0	30	0.058823529411764705	0	0.605072652032945	0.8115680513625315	0.5479988419287926	0.8515339005520808	0.5750147813939338	0.9530568612491971	0.8448132024840714	0.8882064658910052	1.0	0.09090909090909091	0.0
4025	0.023612702386692004	0.007311831632531203	0.0072915996537503205	0.9733469612106929	None	0	0	0.1111111111111111	1	1.0	11	1.0	0.6363636363636364	7	7	5	2	0	0.07692307692307693	1	13	0.8666666666666667	13	0.14285714285714285	0	0.5692044602120562	0.7986515879547644	0.4799190357365034	0.8093982408651201	0.9444205821033135	0.8904652256942713	0.8821051722747075	0.8375120222397382	0.5714285714285714	0.2857142857142857	0.0
5947	0.1336122839829005	0.01873156428605629	0.012144057278117348	0.6842913222181211	None	0	0	0.0625	1	1.0	22	1.0	0.7272727272727273	17	16	6	1	0	0.041666666666666664	1	24	1.6	24	0.06666666666666667	0	0.5692044602120562	0.8530623549275129	0.4799190357365034	0.8785613825732428	0.5750147813939338	0.9440844705020555	0.853649748582026	0.899168976053428	1.0	0.23529411764705882	0.0
1848	None	None	None	None	None	0	0	0.75	3	0.25	1	0.6	0	1	0	4	3	0	0.4	5	2	0.4	6	0.2727272727272727	0.4	0	0	0	0	0	0	0	0	0	0	0
4937	0.0735711450152839	0.009137146507170778	0.009063153720777746	0.6188138914579242	None	0	0	0.08333333333333333	1	1.0	15	0.37777777777777777	0.8666666666666667	14	13	2	2	0	0.2	3	15	1.1333333333333333	17	0.2857142857142857	0	0.396568523758099	0.8737526712724497	0.4799190357365034	0.8325479175293583	0.9444205821033135	0.8833269985621942	0.8821051722747075	0.864622141506303	0.5357142857142857	0.14285714285714285	0.0
7532	0.12484613193762009	0.05185511031338513	0.051737243142404014	0.6520815008384857	None	0	0	0.045454545454545456	1	1.0	30	1.0	0.8	25	24	6	2	0	0.03125	1	32	2.1333333333333333	32	0.13333333333333333	0	0.5692044602120562	0.8140183179699436	0.4799190357365034	0.8526885400707637	0.6533793842144072	0.952050792596359	0.853649748582026	0.8883058729548844	0.52	0.2	0.0
6552	0.1424785930864612	0.061946071939188024	0.05860034832112929	0.7045334221104165	None	0	0	0.05263157894736842	1	1.0	26	1.0	0.7307692307692307	20	19	7	1	0	0.03571428571428571	1	28	1.8666666666666667	28	0.058823529411764705	0	0.605072652032945	0.7967219644696144	0.5479988419287926	0.8314492896292027	0.6141970828041705	0.9567560968282959	0.8448132024840714	0.8828312630036701	1.0	0.1	0.0
6027	0.07650449096618904	0.00834604025357049	0.008344267074435637	0.9046687436773037	None	0	0	0.07692307692307693	1	1.0	17	1.0	0.7647058823529411	14	13	4	0	0	0.05263157894736842	1	19	1.2666666666666666	19	0.0	0	0.5692044602120562	0.8065539921373981	0.4799190357365034	0.799942632137369	0.9444205821033135	0.9728900123155135	0.8821051722747075	0.893913956100482	0	0	0.0
7444	0.12157757916334155	0.05114992568936532	0.04885880254620404	0.6334095024507769	None	0	0	0.045454545454545456	1	1.0	30	1.0	0.8	25	24	6	1	0	0.03125	1	32	2.1333333333333333	32	0.06666666666666667	0	0.5692044602120562	0.7723675143814579	0.4799190357365034	0.8094050042209334	0.9444205821033135	0.9564527615057926	0.8821051722747075	0.8720366196135344	1.0	0.24	0.0
2236	None	None	None	None	None	0	0	0.5	2	0.6666666666666666	2	1.0	0.6666666666666666	3	2	1	2	0	0.2	1	5	0.3333333333333333	5	0.4	0.5	0.6546349391831132	0.9004043226311266	0.7406646877261057	0.89870356416476	0.4183096138240975	0.7356099931593151	0.868866094123883	0.8584692648208461	0.8333333333333333	1.0	0.18716361608268325
1647	None	None	None	None	None	0	0	0.5	2	0.3333333333333333	1	0.5555555555555556	0.3333333333333333	1	1	3	1	0	1.0	3	3	0.3333333333333333	5	0.1	0	0.3707885047521849	0.5	1.0	0.5	0.6274489238905276	0.5	0.929774325200781	0.5	1.0	0	0.0
7367	0.15835505262593524	0.04033813386392524	0.039262792661091485	0.6665712748029858	None	0	0	0.045454545454545456	1	1.0	30	1.0	0.7666666666666667	24	23	7	0	0	0.03125	1	32	2.1333333333333333	32	0.0	0	0.5692044602120562	0.8406446947790918	0.4799190357365034	0.8644139721721552	0.6141970828041705	0.9451882363953287	0.8448132024840714	0.8929262199292514	0	0	0.0
5904	0.1013688880661425	0.013012058124603433	0.0003297107057109807	0.6530338148079056	None	0	0	0.08333333333333333	1	1.0	15	1.0	0.7333333333333333	12	11	4	2	0	0.058823529411764705	1	17	1.1333333333333333	17	0.18181818181818182	0	0.5692044602120562	0.789302399467027	0.4799190357365034	0.7999708879777411	0.9444205821033135	0.8711266421902614	0.8821051722747075	0.823357860692711	0.5416666666666667	0.16666666666666666	0.0
2632	0.0	0.0	0.0	1.0	None	0	0	0	0	0	0	1.0	0	0	0	0	0	0	1.0	1	1	0.06666666666666667	1	0.0	0	0	0	0	0	0	0	0	0	0	0	0
3520	0.02365312706693963	0.001682173949855929	0.001661531202416605	0.9502027221741471	None	0	0	0.125	1	1.0	9	0.4074074074074074	0.7777777777777778	8	7	2	2	0	0.3333333333333333	3	9	0.7333333333333333	11	0.2857142857142857	0	0.22393258730414178	0.8607778266689362	0.4799190357365034	0.8691201671879906	0.9444205821033135	0.9096114265931828	0.8821051722747075	0.8816298395305955	0.5625	0.625	0.0
3204	0.01482859332883273	0.0029871977832862805	0.002794227581871503	0.9757356803851142	None	0	0	0.375	3	0.5555555555555556	5	0.5238095238095238	0.4444444444444444	7	4	3	2	0	0.42857142857142855	3	7	0.7333333333333333	11	0.2857142857142857	0	0.35243038239708313	0.8813077999595528	0.4799190357365034	0.9454102720688875	0.7536032810572048	0.9633495582037416	0.8821051722747075	0.9375290338024581	0.5714285714285714	0.14285714285714285	0.0
1872	None	None	None	None	None	1.0	2	0.7142857142857143	5	0.25	2	0.5555555555555556	0.25	3	2	6	2	0	0.5	3	6	0.6666666666666666	10	0.13333333333333333	1.0	0.235672187321039	0.9026932292304183	0.3192602789277867	0.8371149760195263	0.7660970140961624	0.6977933350863939	0.8659410950523213	0.8273670797818131	0.6666666666666666	0.6666666666666666	0.0
2576	0.00015731932305187863	8.75381069793762e-06	-2.706342826963608e-06	0.9999902135120794	None	0	0	0.16666666666666666	1	1.0	6	0.6666666666666666	0.5	4	3	3	0	0	0.75	4	3	0.5333333333333333	8	0.0	0.6666666666666666	0.3707885047521849	0.5	0.817987619164348	0.7826271495201121	0.5419844904616817	0.5196942938647862	0.864370132144111	0.6114204050121503	0	0	0.0
5712	0.10443471655572792	0.02012381334310717	0.004107692895550638	0.6661820452978322	None	0	0	0.05263157894736842	1	1.0	26	1.0	0.6923076923076923	19	18	8	1	0	0.03571428571428571	1	28	1.8666666666666667	28	0.05263157894736842	0	0.5692044602120562	0.8635184573935702	0.21183885502174754	0.8154208325889347	0.5750147813939338	0.9393178541632282	0.8821051722747075	0.8832237363712006	1.0	0.2631578947368421	0.0
1076	None	None	None	None	None	0.5	1	0.8333333333333334	5	0.16666666666666666	1	0.6666666666666666	0	3	0	4	1	0	0.75	4	3	0.5333333333333333	8	0.1111111111111111	0.5	0	0	0	0	0	0	0	0	0	0	0
3068	0.004408636165737011	0.0026659422052345144	0.0026659322967209718	0.9687936226953568	None	0	0	0.2	1	1.0	5	1.0	0.6	4	3	2	2	0	0.14285714285714285	1	7	0.4666666666666667	7	0.2857142857142857	0	0.5692044602120562	0.789302399467027	0.4799190357365034	0.7999708879777411	0.8490119315802591	0.8229270394905801	0.8685294134289425	0.8044560593709598	0.625	0.5	0.0
1322	None	None	None	None	None	0	0	0.5714285714285714	4	0.375	3	0.5	0.375	3	3	6	1	0	0.8	4	5	0.6666666666666666	10	0.0625	0	0.3707885047521849	0.5	0.7618202143866737	0.688898250073297	0.53723158904484	0.5193939039882437	0.8329535237968674	0.5722073237541891	1.0	0.3333333333333333	0.0
3687	0.06806721447351344	0.004563758829046534	0.004541117267148535	0.5152493468768351	None	0	0	0.1	1	1.0	12	0.3888888888888889	0.8333333333333334	11	10	2	2	0	0.25	3	12	0.9333333333333333	14	0.2857142857142857	0	0.22393258730414178	0.8637523494693923	0.4799190357365034	0.8638819935467479	0.9444205821033135	0.8519673094904394	0.8821051722747075	0.8599586979145144	0.5454545454545454	0.45454545454545453	0.0
7283	0.15971209504670136	0.058670122314528235	0.05867006268543778	0.714315261741602	None	0	0	0.043478260869565216	1	1.0	32	1.0	0.78125	26	25	7	1	0	0.029411764705882353	1	34	2.2666666666666666	34	0.058823529411764705	0	0.605072652032945	0.796834774754651	0.5479988419287926	0.8397996785514541	0.6141970828041705	0.955039581608721	0.8448132024840714	0.8835458411922449	1.0	0.11538461538461539	0.0
947	None	None	None	None	None	0	0	0.42857142857142855	3	0.5	4	0.7142857142857143	0.5	6	4	3	1	0	0.2857142857142857	7	2	0.6666666666666666	10	0.125	0	0.44586946634328795	0.9125327579100153	0.6928093692403822	0.9527976810711599	0.546151787153805	0.7841141832955664	0.7441414379524803	0.901432307309926	1.0	0.16666666666666666	0.0
892	None	None	None	None	None	0	0	0.6	3	0.6	3	0.5833333333333334	0.6	5	3	1	1	0	0.3333333333333333	2	6	0.4666666666666667	7	0.25	0.4	0.19292901562608492	0.7193296492033989	0.5002256786872343	0.9359282642319826	0.32406165839021484	0.6752446497596581	0.6724985202058676	0.8102382664790058	1.0	0.2	0.0
6219	0.11119084926709828	0.017512138295415952	-0.016974902663222196	0.5792980498367784	None	0	0	0.07142857142857142	1	1.0	18	1.0	0.7222222222222222	14	13	5	3	0	0.05	1	20	1.3333333333333333	20	0.23076923076923078	0	0.5692044602120562	0.7986515879547644	0.4799190357365034	0.8093982408651202	0.9444205821033135	0.8361041714136024	0.8821051722747075	0.8152520705551455	0.2857142857142857	0.21428571428571427	0.0
4538	0.06376779071606332	0.006736328694664719	0.0063821471059069814	0.7526730057901865	None	0	0	0.1	1	1.0	13	0.38461538461538464	0.8461538461538461	12	11	2	2	0	0.23076923076923078	3	13	1.0	15	0.2857142857142857	0	0.396568523758099	0.8711140219452824	0.4799190357365034	0.8430891487423344	0.9444205821033135	0.8877671810959092	0.8821051722747075	0.8683892364279375	0.5416666666666666	0.08333333333333333	0.0
2883	0.013463500195122755	0.002140797834228412	0.002096547947845439	0.9654406612469746	None	0	0	0.16666666666666666	1	1.0	7	0.42857142857142855	0.7142857142857143	6	5	2	1	0	0.42857142857142855	3	7	0.6	9	0.14285714285714285	0	0.22393258730414178	0.8591959521852247	0.4799190357365034	0.8667770321219465	0.8490119315802591	0.8860359633637843	0.8746145654572768	0.8711037583184206	1.0	0.16666666666666666	0.0
1939	None	None	None	None	None	0	0	0.3333333333333333	2	0.6666666666666666	4	0.5714285714285714	0.6666666666666666	4	4	3	0	0	0.2857142857142857	2	7	0.5333333333333333	8	0.0	0.6666666666666666	0.3592162010764856	0.8844051673433259	0.48083040434935054	0.9682758605235419	0.4735534391293855	0.7883815129083014	0.9049656066024903	0.9051799957630946	0	0	0.0
2801	0.014817574151819349	0.0002224600602598929	0.0001352159314357617	0.9968200117898706	None	0.25	1	0.6	6	0.3333333333333333	4	0.5833333333333334	0.16666666666666666	5	2	8	3	0	0.6666666666666666	4	6	0.9333333333333333	14	0.17647058823529413	0.5	0.7381002778380946	0.922137976394062	0.43897904514293595	0.9287370638991362	0.802155115871748	0.9348773654678948	0.8296008828425698	0.9287591465531949	0.2	0.2	0.0
2634	2.0694763936558444e-05	2.206653630441676e-07	-2.883290588421354e-08	0.9999986448470288	None	0	0	0.6	3	0.6	3	0.4375	0.4	3	2	3	4	0	1.0	4	4	0.4666666666666667	7	0.4444444444444444	0.4	0.7381002778380946	0.8457703662723859	0.43897904514293595	0.6374606838946567	0.802155115871748	0.9558815853728991	0.8296008828425698	0.855775945904055	0.5	0.6666666666666666	0.0
7053	0.14080594039391828	0.05301645805935744	0.0501864851638622	0.6633586660145214	None	0	0	0.043478260869565216	1	1.0	32	1.0	0.78125	26	25	7	1	0	0.029411764705882353	1	34	2.2666666666666666	34	0.058823529411764705	0	0.5692044602120562	0.7945403655318352	0.4799190357365034	0.838034768542822	0.6141970828041705	0.9548840914983502	0.853649748582026	0.8824856817203887	1.0	0.15384615384615385	0.0
1993	None	None	None	None	None	0	0	0.4	2	0.8	4	0.4375	0.8	6	4	0	0	0	1.0	4	4	0.4666666666666667	7	0.0	0	0.32536831297623	0.8947485142949057	0.44540224200755085	0.8706852118310695	0.30849946985985144	0.6755125414446524	0.8021051519574616	0.8311054223566485	0	0	0.0
5078	0.07806149185468203	0.030743960428134095	0.015906132654233948	0.6727814203252084	None	0	0	0.08333333333333333	1	1.0	15	1.0	0.7333333333333333	12	11	4	1	0	0.058823529411764705	1	17	1.1333333333333333	17	0.09090909090909091	0	0.5692044602120562	0.8221768500020462	0.4799190357365034	0.796424886360907	0.9444205821033135	0.9471521270766455	0.8821051722747075	0.872928309221126	1.0	0.16666666666666666	0.0
277	None	None	None	None	None	0.3333333333333333	1	0.3333333333333333	3	0.7272727272727273	8	0.43333333333333335	0.6363636363636364	9	7	3	1	0	0.3	3	10	0.8666666666666667	13	0.125	0.6666666666666666	0.5036911397794283	0.84797393952324	0.5218475481194971	0.9200166840739415	0.5840871843266868	0.9138178685248005	0.9260457326812028	0.8979067890789332	1.0	0.4444444444444444	0.0
331	None	None	None	None	None	0	0	1.0	2	0.0	0	1.0	0	1	0	1	2	0	0.3333333333333333	1	3	0.2	3	0.4	1.0	0	0	0	0	0	0	0	0	0	0	0
640	None	None	None	None	None	0	0	0.5	1	1.0	1	1.0	1.0	1	1	1	0	0	0.3333333333333333	3	1	0.2	3	0.0	0	0.1500757290868449	0.5	0.18020097002902408	0.5	0.2222417231020713	0.5	0.5734526663376587	0.5	0	0	0.0
6231	0.1407889063736472	0.015159815517990982	0.015127232663620154	0.632600354438553	None	0	0	0.0625	1	1.0	22	1.0	0.7272727272727273	17	16	6	1	0	0.041666666666666664	1	24	1.6	24	0.06666666666666667	0	0.5692044602120562	0.845808810557898	0.4799190357365034	0.8692344285307635	0.6533793842144072	0.9438341783611642	0.853649748582026	0.8946661926458266	1.0	0.17647058823529413	0.0
2477	None	None	None	None	None	0	0	0.6666666666666666	2	0.5	1	1.0	0.5	1	1	2	6	0	0.25	4	1	0.26666666666666666	4	0.75	0.6666666666666666	0.43920022518268265	0.5	0.3192602789277867	0.5	0.6872814921124686	0.5	0.8223715118583597	0.5	1.0	1.0	0.7424749907801967
3578	0.029925497511322383	0.0038198738706090585	0.0037149515046720244	0.9410102595993657	None	0	0	0.125	1	1.0	10	1.0	0.7	8	7	3	2	0	0.08333333333333333	1	12	0.8	12	0.2222222222222222	0	0.5692044602120562	0.7966593740671936	0.4799190357365034	0.8033930445670066	0.8490119315802591	0.9344277952866731	0.8800813061019361	0.8593604484738323	0.5625	0.25	0.0
3501	0.07974714575593282	0.0025241602020680083	0.001294752323282579	0.5181858394483598	None	0	0	0.09090909090909091	1	1.0	14	0.38095238095238093	0.8571428571428571	13	12	2	2	0	0.21428571428571427	3	14	1.0666666666666667	16	0.2857142857142857	0	0.22393258730414178	0.8619508341217458	0.4799190357365034	0.8649835611159716	0.9444205821033135	0.838701063109558	0.8821051722747075	0.8555938221565711	0.5384615384615385	0.46153846153846156	0.0
6050	0.1391425858587346	0.010035012472126131	3.41946791750479e-05	0.6260210789507415	None	0	0	0.0625	1	1.0	22	1.0	0.7272727272727273	17	16	6	1	0	0.041666666666666664	1	24	1.6	24	0.06666666666666667	0	0.5692044602120562	0.845808810557898	0.4799190357365034	0.8692344285307635	0.6533793842144072	0.9438341783611642	0.853649748582026	0.8946661926458266	1.0	0.17647058823529413	0.0
1759	None	None	None	None	None	0	0	0.5	2	0.6666666666666666	2	1.0	0	2	0	2	2	0	0.2	5	1	0.3333333333333333	5	0.3333333333333333	1.0	0	0	0	0	0	0	0	0	0	0	0
2944	0.01386147939589288	0.002171493659812768	0.0021667685658506436	0.9672429639599496	None	0	0	0.16666666666666666	1	1.0	7	0.42857142857142855	0.7142857142857143	6	5	2	1	0	0.42857142857142855	3	7	0.6	9	0.14285714285714285	0	0.22393258730414178	0.8591959521852247	0.4799190357365034	0.8667770321219465	0.9444205821033135	0.9250580233653402	0.8821051722747075	0.887438808311282	1.0	0.3333333333333333	0.0
7187	0.14007421634688488	0.02352547649993218	0.020861977339721192	0.6404830499567071	None	0	0	0.045454545454545456	1	1.0	30	1.0	0.7666666666666667	24	23	7	1	0	0.03125	1	32	2.1333333333333333	32	0.058823529411764705	0	0.5692044602120562	0.8201964041387465	0.4799190357365034	0.8614362447482512	0.5750147813939338	0.9511787237778901	0.853649748582026	0.8913715816433673	1.0	0.125	0.0
2732	0.018456962289990064	0.0018573784901064958	0.0018016622922305318	0.9555500219324805	None	0	0	0.14285714285714285	1	1.0	8	0.4166666666666667	0.75	7	6	2	1	0	0.375	3	8	0.6666666666666666	10	0.14285714285714285	0	0.22393258730414178	0.8691792921428811	0.4799190357365034	0.8545183901387289	0.9444205821033135	0.8794197537140821	0.8821051722747075	0.86803770949568	1.0	0.42857142857142855	0.0
2295	None	None	None	None	None	0.6666666666666666	2	0.8888888888888888	8	0.09090909090909091	1	0.8125	0.09090909090909091	7	1	5	0	0	1.0	4	4	0.8666666666666667	13	0.0	0.8888888888888888	0.8433434604621542	0.8184970774835237	0.36635823648303295	0.8822700789890112	0.12103620199803142	0.9509769345602191	0.9387651621153204	0.8967694526431236	0	0	0.0
153	None	None	None	None	None	0	0	0.3333333333333333	1	1.0	2	1.0	1.0	3	2	0	0	0	0.25	4	1	0.26666666666666666	4	0.0	0	0.6421285448522386	0.9104840221850421	0.8635988999573341	0.9729280439163137	0.14211614544869522	0.5933220143759416	0.9533684169478956	0.8902237722178787	0	0	0.0
3559	0.06450810283193065	0.012269139330905756	0.0027674139657967237	0.8704653781175589	None	0	0	0.1	1	1.0	13	0.38461538461538464	0.8461538461538461	12	11	2	2	0	0.23076923076923078	13	3	1.0	15	0.2857142857142857	0	0.5692044602120562	0.8168381921205685	0.4799190357365034	0.8293649077887605	0.9444205821033135	0.6341325521449903	0.8821051722747075	0.7700742126618892	0.5416666666666666	0.6666666666666666	0.0
4577	0.04234044202559799	0.003912934732051571	0.0035284293421365383	0.9044677860878376	None	0	0	0.1111111111111111	1	1.0	11	0.3939393939393939	0.8181818181818182	10	9	2	2	0	0.2727272727272727	3	11	0.8666666666666667	13	0.2857142857142857	0	0.5692044602120562	0.8664332443477005	0.4799190357365034	0.8227295253681797	0.9444205821033135	0.8566296805349576	0.8821051722747075	0.8495108547349176	0.55	0.6	0.0
6664	0.13184132042936578	0.0457683370769517	0.039337455279510825	0.6430892104697071	None	0	0	0.045454545454545456	1	1.0	31	1.0	0.8064516129032258	26	25	6	1	0	0.030303030303030304	1	33	2.2	33	0.06666666666666667	0	0.5692044602120562	0.8137564025642907	0.6160786481210818	0.8640328637549839	0.6141970828041705	0.9433220554069573	0.8355458973165213	0.8854693384483732	1.0	0.15384615384615385	0.0
2789	0.009304144866256863	0.0032804698489773292	0.0032804697846370605	0.9394294111254518	None	0	0	0.16666666666666666	1	1.0	6	1.0	0.6666666666666666	4	4	3	1	0	0.125	1	8	0.5333333333333333	8	0.1	0	0.5692044602120562	0.5	0.4799190357365034	0.5	0.8490119315802591	0.7219362641692041	0.8286442732908437	0.5788437891817104	1.0	0.5	0.0
2361	None	None	None	None	None	0	0	0.3333333333333333	1	1.0	2	0.6666666666666666	0.5	2	1	1	2	0	0.6666666666666666	2	3	0.26666666666666666	4	0.4	0	0.6372212819554013	0.6637762407584219	0.3623028320742667	0.7642570261584017	0.635929023503295	0.7643616047775662	0.8198613782236769	0.7332205539557025	0.75	1.0	0.24112272665101356
2959	0.005251071603292879	0.0031691674118979074	0.0031690995570729684	0.9599321971643436	None	0	0	0.16666666666666666	1	1.0	6	1.0	0.6666666666666666	4	4	3	2	0	0.125	1	8	0.5333333333333333	8	0.2	0	0.5692044602120562	0.5	0.4799190357365034	0.5	0.9444205821033135	0.6955642134726867	0.8821051722747075	0.5684232777805533	0.625	0.5	0.0
1884	None	None	None	None	None	1.0	1	0.8	4	0.2	1	0.5833333333333334	0	1	0	5	2	0	0.75	4	3	0.4666666666666667	7	0.15384615384615385	0.6666666666666666	0	0	0	0	0	0	0	0	0	0	0
3804	0.07468898034173078	0.0029925404764718127	0.0029864918348378924	0.5142308927276593	None	0	0	0.1	1	1.0	12	0.3888888888888889	0.8333333333333334	11	10	2	2	0	0.25	3	12	0.9333333333333333	14	0.2857142857142857	0	0.22393258730414178	0.8637523494693923	0.4799190357365034	0.8638819935467479	0.9444205821033135	0.8519673094904394	0.8821051722747075	0.8599586979145144	0.5454545454545454	0.36363636363636365	0.0
3262	0.0044749167080398765	0.00382115183517433	0.0038210247089905344	0.9680703004305631	None	0	0	0.42857142857142855	3	0.5	4	0.47619047619047616	0.375	4	3	5	2	0	0.42857142857142855	3	7	0.6666666666666666	10	0.15384615384615385	0	0.5692044602120562	0.7188287609814074	0.4799190357365034	0.8604469448617427	0.9444205821033135	0.6815719046108321	0.8821051722747075	0.7636670874355134	0.625	0.5	0.0
3472	0.018480644605827233	0.005103979831333397	0.005079764724933196	0.9534708734028389	None	0	0	0.125	1	1.0	9	1.0	0.6666666666666666	7	6	3	2	0	0.09090909090909091	1	11	0.7333333333333333	11	0.2222222222222222	0	0.5692044602120562	0.7986515879547644	0.4799190357365034	0.8093982408651201	0.9444205821033135	0.8904652256942713	0.8821051722747075	0.8375120222397382	0.5714285714285714	0.2857142857142857	0.0
1270	None	None	None	None	None	0	0	0.5	3	0.6666666666666666	4	0.4	0.6666666666666666	7	4	0	1	0	0.8	4	5	0.5333333333333333	8	1.0	0.5	0.4075868211803164	0.922240639058315	0.5002256786872343	0.8780707088426486	0.32406165839021484	0.6596858120359531	0.8686548332554779	0.8459421105878879	1.0	0	0.0
5251	0.03284521637914604	0.012315742630354077	0.012257653864739686	0.9943181470197096	None	0	0	0.08333333333333333	1	1.0	15	1.0	0.6	10	9	6	2	0	0.058823529411764705	1	17	1.1333333333333333	17	0.13333333333333333	0	0.5692044602120562	0.7789615729185174	0.4799190357365034	0.78216536271065	0.9444205821033135	0.8993714090880162	0.8821051722747075	0.8286474393238208	0.55	0.9	0.0
5730	0.04045984976364896	0.0030847202180447992	0.0029364207886181663	0.7454918060972213	None	0	0	0.1	1	1.0	13	1.0	0.7692307692307693	11	10	3	2	0	0.06666666666666667	1	15	1.0	15	0.2222222222222222	0	0.5692044602120562	0.858571175791307	0.41433261852346687	0.7944093383972695	0.8865442752353715	0.9731522298850573	0.8821051722747075	0.9045222935103482	0.5454545454545454	0.36363636363636365	0.0
6980	0.1619543796835951	0.039275683829338194	0.03775215423760321	0.6804480821221379	None	0	0	0.045454545454545456	1	1.0	31	1.0	0.7741935483870968	25	24	7	0	0	0.030303030303030304	1	33	2.2	33	0.0	0	0.5692044602120562	0.8363141050248258	0.4799190357365034	0.8600465618534405	0.6533793842144072	0.9464048597970096	0.853649748582026	0.8914831667702227	0	0	0.0
4315	0.08581380816309185	0.005192926854655438	0.00043327582417129534	0.5094271535093531	None	0	0	0.08333333333333333	1	1.0	15	0.37777777777777777	0.8666666666666667	14	13	2	2	0	0.2	3	15	1.1333333333333333	17	0.2857142857142857	0	0.396568523758099	0.8624711933968291	0.4799190357365034	0.860749462911032	0.9444205821033135	0.8319553983449745	0.8821051722747075	0.8522488134652412	0.5357142857142857	0.5	0.0
5495	0.06347491886800848	0.013748141599914714	0.003961335521457458	0.6133603573730171	None	0	0	0.08333333333333333	1	1.0	15	1.0	0.7333333333333333	12	11	4	2	0	0.058823529411764705	1	17	1.1333333333333333	17	0.18181818181818182	0	0.7505099724475308	0.9665972085341998	0.22369183307910498	0.705184111189246	0.15280347499056468	0.9039646893534985	0.9334123910352522	0.8965786753888253	0.5416666666666667	0.6666666666666666	0.0
4002	0.0796450941271595	0.005461829533147005	0.003060708948552139	0.520336922068414	None	0	0	0.08333333333333333	1	1.0	15	0.37777777777777777	0.8666666666666667	14	13	2	2	0	0.2	3	15	1.1333333333333333	17	0.2857142857142857	0	0.22393258730414178	0.8691792921428811	0.4799190357365034	0.8545183901387289	0.9444205821033135	0.8842744856923312	0.8821051722747075	0.869806858703846	0.5357142857142857	0.14285714285714285	0.0
1831	None	None	None	None	None	0.6666666666666666	2	0.875	7	0.0	0	0.6111111111111112	0	2	0	8	2	0	0.5	6	3	0.7333333333333333	11	0.1111111111111111	0.8	0	0	0	0	0	0	0	0	0	0	0
308	None	None	None	None	None	0	0	1.0	2	0.0	0	1.0	0	1	0	1	0	0	0.3333333333333333	3	1	0.2	3	0.0	1.0	0	0	0	0	0	0	0	0	0	0	0
3577	0.05161258081418893	0.007205653054430008	0.0068670966294711805	0.8916430826894507	None	0	0	0.1	1	1.0	12	0.3888888888888889	0.8333333333333334	11	10	2	2	0	0.25	3	12	0.9333333333333333	14	0.2857142857142857	0	0.5692044602120562	0.8661843226089465	0.4799190357365034	0.8460761391716218	0.9444205821033135	0.8506252239643274	0.8821051722747075	0.8545115071100735	0.5454545454545454	0.5454545454545454	0.0
2192	None	None	None	None	None	0.4	2	0.75	9	0.2	3	0.5666666666666667	0	5	0	11	1	0	0.8333333333333334	6	5	1.1333333333333333	17	0.047619047619047616	0.3333333333333333	0	0	0	0	0	0	0	0	0	0	0
6526	0.1700079449278622	0.05194771195249672	0.047242660450010465	0.64811390137571	None	0	0	0.045454545454545456	1	1.0	30	1.0	0.7666666666666667	24	23	7	1	0	0.03125	1	32	2.1333333333333333	32	0.058823529411764705	0	0.605072652032945	0.8033925925771739	0.5479988419287926	0.8461495459173892	0.5750147813939338	0.9535923423067245	0.8448132024840714	0.8854455274648261	1.0	0.125	0.0
4047	0.06091293975681041	0.00815242735935125	0.007079645383526136	0.885948317260166	None	0	0	0.09090909090909091	1	1.0	14	0.38095238095238093	0.8571428571428571	13	12	2	2	0	0.21428571428571427	3	14	1.0666666666666667	16	0.2857142857142857	0	0.5692044602120562	0.8703563374787828	0.4799190357365034	0.8359431226465021	0.9444205821033135	0.8518507127874246	0.8821051722747075	0.8532785849158957	0.5384615384615385	0.5384615384615384	0.0
6355	0.12962142271045937	0.03257810647447066	0.031424554102824985	0.6655989592064114	None	0	0	0.05263157894736842	1	1.0	26	1.0	0.7692307692307693	21	20	6	1	0	0.03571428571428571	1	28	1.8666666666666667	28	0.06666666666666667	0	0.5692044602120562	0.8593289781019773	0.4799190357365034	0.8857981114409305	0.5750147813939338	0.927632881234318	0.853649748582026	0.8943889455031091	1.0	0.14285714285714285	0.0
2256	None	None	None	None	None	0	0	1.0	4	0.0	0	0.5	0	4	0	1	0	0	0.75	4	3	0.4	6	0.0	0.5	0	0	0	0	0	0	0	0	0	0	0
3603	0.0625542845087476	0.005432980459526349	0.005393550675075864	0.8039137386476276	None	0	0	0.1	1	1.0	13	0.38461538461538464	0.8461538461538461	12	11	2	2	0	0.23076923076923078	3	13	1.0	15	0.2857142857142857	0	0.5692044602120562	0.8639282037418783	0.4799190357365034	0.8388995880194636	0.9444205821033135	0.8433911657622709	0.8821051722747075	0.8490731358900574	0.5416666666666666	0.5833333333333334	0.0
915	None	None	None	None	None	0	0	0.75	3	0.25	1	0.6666666666666666	0	3	0	2	1	0	1.0	3	3	0.4	6	0.2	0	0	0	0	0	0	0	0	0	0	0	0
3608	0.04646329115819185	0.0071885675045147476	0.0036641324112131777	0.8424084557842445	None	0	0	0.1	1	1.0	12	0.3888888888888889	0.8333333333333334	11	10	2	1	0	0.25	3	12	0.9333333333333333	14	0.14285714285714285	0	0.5692044602120562	0.8661843226089465	0.4799190357365034	0.8460761391716218	0.9444205821033135	0.8487451315709167	0.8821051722747075	0.8539004177230338	1.0	0.2727272727272727	0.0
2010	None	None	None	None	None	0.6666666666666666	2	0.875	7	0.0	0	0.6111111111111112	0	2	0	8	2	0	0.5	6	3	0.7333333333333333	11	0.1111111111111111	0.8	0	0	0	0	0	0	0	0	0	0	0
4697	0.011551765311219838	0.007544266208874158	0.007544264914755198	0.9812360398626955	None	0	0	0.1111111111111111	1	1.0	11	1.0	0.7272727272727273	8	8	4	2	0	0.07692307692307693	1	13	0.8666666666666667	13	0.16666666666666666	0	0.5692044602120562	0.8239551508078096	0.4799190357365034	0.7649779996029549	0.9444205821033135	0.9412404248460233	0.8821051722747075	0.8620509444110759	0.5625	0.25	0.0
7359	0.14529868557355582	0.04740928364177657	0.047402533456516585	0.6716596779822419	None	0	0	0.045454545454545456	1	1.0	31	1.0	0.7741935483870968	25	24	7	0	0	0.030303030303030304	1	33	2.2	33	0.0	0	0.5692044602120562	0.8363141050248258	0.4799190357365034	0.8600465618534405	0.6533793842144072	0.9464048597970096	0.853649748582026	0.8914831667702227	0	0	0.0
535	None	None	None	None	None	0	0	0.3333333333333333	1	1.0	2	1.0	0	0	0	3	2	0	0.25	4	1	0.26666666666666666	4	0.2	0	0	0	0	0	0	0	0	0	0	0	0
976	None	None	None	None	None	0	0	0.3333333333333333	1	1.0	2	1.0	0.5	1	1	2	2	0	0.25	1	4	0.26666666666666666	4	0.25	0	0.8186083343550928	0.5	0.3514670651793854	0.5	0.17273820379653104	0.5	0.9383687919719977	0.5	1.0	1.0	0.3211278752571911
6569	0.1535741726586581	0.04516241773783623	0.03325181186751587	0.6874975894006186	None	0	0	0.05	1	1.0	28	1.0	0.75	22	21	7	1	0	0.03333333333333333	1	30	2.0	30	0.058823529411764705	0	0.605072652032945	0.7876435622923265	0.5479988419287926	0.8260032075957965	0.6141970828041705	0.9569080240023123	0.8448132024840714	0.879697699745383	1.0	0.13636363636363635	0.0
2359	None	None	None	None	None	1.0	2	0.7142857142857143	5	0.25	2	0.5	0.25	3	2	6	2	0	0.8	4	5	0.6666666666666666	10	0.13333333333333333	0.8	0.6255223080841243	0.9416363571416208	0.3192602789277867	0.8027583429068144	0.7291055620188669	0.6056038918117375	0.8954206237802698	0.8231456752612039	0.6666666666666666	0.6666666666666666	0.0
207	None	None	None	None	None	0	0	0.2857142857142857	2	0.875	7	1.0	0.5	5	4	4	3	0	0.1	10	1	0.6666666666666666	10	0.2727272727272727	0.2222222222222222	0.235672187321039	0.7925881428153706	0.570547604041527	0.675967135408506	0.6218041232393988	0.7688034250398409	0.8370358176087441	0.7488499236110764	0.2	0.4	0.0
3766	0.04907757781919014	0.005917621820856564	0.005493757837002525	0.886840909658477	None	0	0	0.1	1	1.0	12	0.3888888888888889	0.8333333333333334	11	10	2	2	0	0.25	3	12	0.9333333333333333	14	0.2857142857142857	0	0.5692044602120562	0.8661843226089465	0.4799190357365034	0.8460761391716218	0.9444205821033135	0.8853093695501604	0.8821051722747075	0.8666696708134615	0.5454545454545454	0.6363636363636364	0.0
4851	0.11742727759581519	0.020418812419791	-0.003480385334404534	0.5977586314208515	None	0	0	0.07142857142857142	1	1.0	19	1.0	0.6842105263157895	14	13	6	2	0	0.047619047619047616	1	21	1.4	21	0.13333333333333333	0	0.5692044602120562	0.8616905797223632	0.4799190357365034	0.8276696557943961	0.9444205821033135	0.9300570496413262	0.8821051722747075	0.8803121994890045	0.5357142857142857	0.21428571428571427	0.0
143	None	None	None	None	None	0	0	0.5	3	0.42857142857142855	3	0.6	0.42857142857142855	6	3	2	0	0	0.6	5	3	0.6	9	0.0	0	0.5470580960634772	0.8606074988999287	0.5993905446233823	0.8874287999681599	0.6428838288785009	0.9568383161131064	0.9080342650213491	0.9111633442930533	0	0	0.0
6257	0.1302344559745322	0.052707379105719376	0.05245796991796664	0.6734041537146442	None	0	0	0.05263157894736842	1	1.0	26	1.0	0.7692307692307693	20	20	7	1	0	0.03571428571428571	1	28	1.8666666666666667	28	0.05555555555555555	0	0.605072652032945	0.7967219644696144	0.5479988419287926	0.8314492896292027	0.6141970828041705	0.9567560968282959	0.8448132024840714	0.8828312630036701	1.0	0.2	0.0
6082	0.1115211575236319	0.00688588884058433	-0.0065179110450818735	0.5950070712428934	None	0	0	0.08333333333333333	1	1.0	15	1.0	0.7333333333333333	12	11	4	2	0	0.058823529411764705	1	17	1.1333333333333333	17	0.18181818181818182	0	0.5692044602120562	0.8765143192823622	0.4799190357365034	0.8347610118880523	0.9444205821033135	0.9129565163520403	0.8821051722747075	0.8783204233511785	0.5416666666666666	0.25	0.0
7513	0.14040309095527762	0.06580524919270624	0.06450762956842425	0.6206505103953406	None	0	0	0.047619047619047616	1	1.0	29	1.0	0.7586206896551724	23	22	7	1	0	0.03225806451612903	1	31	2.066666666666667	31	0.058823529411764705	0	0.5692044602120562	0.8066335474869846	0.4799190357365034	0.8469689024575168	0.5750147813939338	0.9540358213682432	0.853649748582026	0.8866913407780672	1.0	0.08695652173913043	0.0
4707	0.09645639957008344	0.009685828551833664	0.005982681077272711	0.6088238072452938	None	0	0	0.08333333333333333	1	1.0	15	0.37777777777777777	0.8666666666666667	14	13	2	2	0	0.2	3	15	1.1333333333333333	17	0.2857142857142857	0	0.396568523758099	0.8683590027375642	0.4799190357365034	0.8510066280687593	0.9444205821033135	0.8765892758928465	0.8821051722747075	0.8656681557243794	0.5357142857142857	0.14285714285714285	0.0
461	None	None	None	None	None	0	0	0.75	3	0.25	1	0.75	0.25	2	1	3	3	0	0.5	4	2	0.4	6	0.3333333333333333	0.5	0.9615329546600562	0.5113643345518378	0.6033877726689298	0.9814055434958079	0.3298168075095118	0.8654956564136373	0.9714879198085077	0.8762908092922251	0.5	0.5	0.20184220720270665
5858	0.047208948260528696	0.007707181539284394	0.0073453426904983455	0.7902674242491828	None	0	0	0.08333333333333333	1	1.0	16	1.0	0.75	13	12	4	3	0	0.05555555555555555	1	18	1.2	18	0.2727272727272727	0	0.5692044602120562	0.8165665164627243	0.4799190357365034	0.8031728275045572	0.7487439341324924	0.9474700586547982	0.8821051722747075	0.8733199517610521	0.3076923076923077	0.3076923076923077	0.0
659	None	None	None	None	None	0	0	0.6	3	0.6	3	0.5833333333333334	0.6	6	3	0	0	0	0.3333333333333333	6	2	0.4666666666666667	7	0.0	0.4	0.629818509907245	0.8069321567545373	0.3885846528088182	0.7911494844680039	0.490836860286714	0.7714921220376243	0.6957313025594589	0.7902236370395465	0	0	0.0
2259	None	None	None	None	None	0	0	1.0	1	0	0	1.0	0	0	0	1	1	0	0.5	1	2	0.13333333333333333	2	0.16666666666666666	0	0	0	0	0	0	0	0	0	0	0	0
6997	0.13999042332667871	0.036165824636579566	0.02783764254713277	0.6601030318553069	None	0	0	0.05555555555555555	1	1.0	25	1.0	0.8	21	20	5	1	0	0.037037037037037035	1	27	1.8	27	0.07692307692307693	0	0.5692044602120562	0.8150826471608807	0.4799190357365034	0.8523642603938728	0.5750147813939338	0.953585665448194	0.853649748582026	0.8895764934629861	1.0	0.14285714285714285	0.0
1116	None	None	None	None	None	0	0	1.0	2	0.0	0	0.75	0	2	0	0	0	0	1.0	2	2	0.2	3	0.0	0	0	0	0	0	0	0	0	0	0	0	0
6421	0.14452909892932422	0.05054641751011369	0.0504922512219794	0.6505136583012738	None	0	0	0.047619047619047616	1	1.0	29	1.0	0.7586206896551724	23	22	7	1	0	0.03225806451612903	1	31	2.066666666666667	31	0.058823529411764705	0	0.5692044602120562	0.8248582024204429	0.4799190357365034	0.8659330597810955	0.5750147813939338	0.9500115610031338	0.853649748582026	0.8928244772220567	1.0	0.13043478260869565	0.0
861	None	None	None	None	None	0.5	1	0.5	3	0.5	3	0.5333333333333333	0.3333333333333333	3	2	4	1	0	0.6	3	5	0.5333333333333333	8	0.09090909090909091	0.6666666666666666	0.2688057258285391	0.8135313266833752	0.3192602789277867	0.7186853506787785	0.740833485383957	0.5958713397098973	0.8931942622179091	0.7177080063216303	1.0	0	0.0
932	None	None	None	None	None	0	0	0.2222222222222222	2	0.8181818181818182	9	0.8125	0.5454545454545454	6	6	6	2	0	1.0	4	4	0.8666666666666667	13	0.125	0.8	0.6212285593663568	0.7234512739626467	0.17777408061249733	0.7866773332229482	0.7349680324925048	0.7425403476607371	0.8826845953286553	0.7518725332815972	0.5833333333333334	0	0.0
6728	0.1317376524918163	0.041537272751997	0.04119447129274203	0.6421000601679356	None	0	0	0.05555555555555555	1	1.0	25	1.0	0.76	20	19	6	1	0	0.037037037037037035	1	27	1.8	27	0.06666666666666667	0	0.605072652032945	0.8204906631103864	0.5479988419287926	0.8574450016128028	0.5750147813939338	0.9523770253425308	0.8448132024840714	0.8912122021327286	1.0	0.2	0.0
963	None	None	None	None	None	0	0	0	0	0	0	1.0	0	0	0	0	2	0	1.0	1	1	0.06666666666666667	1	0.5	0	0	0	0	0	0	0	0	0	0	0	0
178	None	None	None	None	None	0	0	0.5	3	0.5714285714285714	4	0.6	0.2857142857142857	3	2	5	1	0	0.6	5	3	0.6	9	0.07692307692307693	0.25	0.450139000949919	0.8613382091888625	0.24446198433853575	0.9289320091972089	0.3424064498919871	0.880572511193222	0.9077475245979926	0.8939339874965486	1.0	1.0	0.0
4872	0.09920127160815721	0.007876780307528385	-0.0029787705694725676	0.6799023940193558	None	0	0	0.08333333333333333	1	1.0	16	0.375	0.875	15	14	2	2	0	0.1875	3	16	1.2	18	0.2857142857142857	0	0.5692044602120562	0.8731768148148157	0.4799190357365034	0.8259279084720142	0.9444205821033135	0.8784211348878553	0.8821051722747075	0.86072384744947	0.5333333333333333	0.13333333333333333	0.0
351	None	None	None	None	None	0.1111111111111111	1	0.3	6	0.6785714285714286	19	0.4166666666666667	0.6071428571428571	21	17	8	2	0	0.8888888888888888	9	8	2.0	30	0.125	0	0.6248400125005151	0.871163674832675	0.38210419258049155	0.9329298860076234	0.510383281437234	0.8735248132729794	0.889427242971174	0.8964872852604803	0.5238095238095238	0.42857142857142855	0.0
3099	0.0025591969362817233	0.002459865784337577	0.002459845202030216	0.9802029768619926	None	0	0	0.25	1	1.0	3	1.0	0.6666666666666666	3	2	1	2	0	0.2	1	5	0.3333333333333333	5	0.4	0	0.5692044602120562	0.5	0.4799190357365034	0.5	0.9444205821033135	0.7108511368746566	0.8821051722747075	0.5744035157614473	0.6666666666666666	0.6666666666666666	0.0
5099	0.023703261277244893	0.007790251666195758	0.007758673309080699	0.978632917335333	None	0	0	0.1111111111111111	1	1.0	11	1.0	0.6363636363636364	8	7	4	2	0	0.07692307692307693	1	13	0.8666666666666667	13	0.18181818181818182	0	0.5692044602120562	0.789302399467027	0.4799190357365034	0.7999708879777411	0.9444205821033135	0.883950511506027	0.8821051722747075	0.8290733507489558	0.5625	0.25	0.0
7349	0.1643859646706074	0.029805558441901726	0.029334427110952202	0.7654229478232865	None	0	0	0.041666666666666664	1	1.0	33	1.0	0.7878787878787878	27	26	7	1	0	0.02857142857142857	1	35	2.3333333333333335	35	0.058823529411764705	0	0.39787603173298874	0.8501229814526764	0.1870817381532351	0.9201834892781461	0.39290974180428395	0.8108998931098543	0.8355458973165213	0.8674685069293502	1.0	0.37037037037037035	0.0
2697	3.99752734083634e-09	3.5089452341655964e-09	2.950807215709218e-10	0.9999998449065776	None	0	0	0	0	0	0	1.0	0	0	0	0	1	0	1.0	1	1	0.06666666666666667	1	0.25	0	0	0	0	0	0	0	0	0	0	0	0
2166	None	None	None	None	None	0	0	0.3333333333333333	1	1.0	2	1.0	0	1	0	2	2	0	1.0	2	2	0.26666666666666666	4	0.2857142857142857	0	0	0	0	0	0	0	0	0	0	0	0
3019	0.0022153965739866405	0.0021610703792946362	0.002160929614138818	0.9803195811181641	None	0	0	0.25	1	1.0	3	1.0	0.6666666666666666	2	2	2	2	0	0.2	1	5	0.3333333333333333	5	0.25	0	0.5692044602120562	0.5	0.4799190357365034	0.5	0.8490119315802591	0.7219362641692041	0.8286442732908437	0.5788437891817104	0.75	1.0	0.12920017450103763
1446	None	None	None	None	None	0.6666666666666666	2	0.875	7	0.1111111111111111	1	0.6875	0.1111111111111111	5	1	5	0	0	1.0	4	4	0.7333333333333333	11	0.0	0.8571428571428571	0.5738791873825487	0.7686179237679617	0.38618059117133663	0.8977428867229066	0.1	0.9448597430220012	0.8700222308401206	0.8880879820110834	0	0	0.0
6956	0.13872445634395056	0.058158906114846996	0.05770590179149551	0.6383308283976178	None	0	0	0.045454545454545456	1	1.0	30	1.0	0.8	24	24	7	1	0	0.03125	1	32	2.1333333333333333	32	0.05555555555555555	0	0.5692044602120562	0.8028403836461042	0.6160786481210818	0.8505445058495403	0.6533793842144072	0.9460959050686373	0.8355458973165213	0.8810822903975033	1.0	0.16666666666666666	0.0
5370	0.028352211161055307	0.010171874454223547	0.009985082359099225	0.9817540054875427	None	0	0	0.1	1	1.0	13	1.0	0.6923076923076923	10	9	4	2	0	0.06666666666666667	1	15	1.0	15	0.18181818181818182	0	0.5692044602120562	0.8451183468119785	0.4799190357365034	0.8214198201179326	0.9444205821033135	0.9454497703099535	0.8821051722747075	0.8834090772019035	0.55	0.2	0.0
1388	None	None	None	None	None	0	0	0.25	1	1.0	4	0.6	0.25	1	1	4	2	0	0.4	5	2	0.4	6	0.16666666666666666	0	0.26451489446156534	0.5	0.3192602789277867	0.5	0.6872814921124686	0.5	0.867295680900181	0.5	1.0	1.0	0.0
4777	0.0778225616411787	0.017680258974020095	0.017653150912986165	0.6989499152248826	None	0	0	0.08333333333333333	1	1.0	15	1.0	0.6666666666666666	11	10	5	2	0	0.058823529411764705	1	17	1.1333333333333333	17	0.15384615384615385	0	0.5692044602120562	0.8056314671211975	0.4799190357365034	0.8018776944756328	0.9444205821033135	0.8602493352759822	0.8821051722747075	0.8243016754812349	0.5454545454545454	0.18181818181818182	0.0
6309	0.12917327267971374	0.01115533668856095	-0.008255427885677583	0.6161194673250362	None	0	0	0.0625	1	1.0	22	1.0	0.7272727272727273	17	16	6	1	0	0.041666666666666664	1	24	1.6	24	0.06666666666666667	0	0.5692044602120562	0.8471264623531859	0.4799190357365034	0.8645827794344018	0.6533793842144072	0.9371222535759542	0.853649748582026	0.8898538360614322	1.0	0.17647058823529413	0.0
904	None	None	None	None	None	1.0	2	0.8333333333333334	5	0.14285714285714285	1	0.6	0.14285714285714285	2	1	6	1	0	0.6	3	5	0.6	9	0.06666666666666667	1.0	0.359821351595773	0.7130321368409406	0.20963013946389336	0.7495664570945365	0.7756068806356515	0.60926756211905	0.9165387408038337	0.693577343851832	1.0	0	0.0
7320	0.09981817145277996	0.013626778063326142	0.010464425928663267	0.6824006940847334	None	0	0	0.045454545454545456	1	1.0	31	1.0	0.7741935483870968	24	24	8	1	0	0.030303030303030304	1	33	2.2	33	0.05	0	0.6409408438538338	0.9110461315783663	0.5805898850952645	0.8627821483052598	0.5750147813939338	0.9511455698391066	0.8448132024840714	0.9151313907114612	1.0	0.08333333333333333	0.0
5393	0.02878774629184836	0.00996479632856051	0.00993082843759325	0.9707292303858284	None	0	0	0.1	1	1.0	12	1.0	0.6666666666666666	9	8	4	2	0	0.07142857142857142	1	14	0.9333333333333333	14	0.18181818181818182	0	0.5692044602120562	0.79501080376274	0.4799190357365034	0.7688365616466688	0.9444205821033135	0.8183613680372664	0.8821051722747075	0.794806550706474	0.5555555555555556	0.2222222222222222	0.0
5224	0.11608764494020919	0.01914479332004875	0.013223799340888303	0.5973532024791521	None	0	0	0.07142857142857142	1	1.0	18	1.0	0.7222222222222222	14	13	5	3	0	0.05	1	20	1.3333333333333333	20	0.23076923076923078	0	0.5692044602120562	0.7775644119992005	0.4799190357365034	0.7880965644465724	0.9444205821033135	0.8607776622653877	0.8821051722747075	0.8118782400764569	0.35714285714285715	0.2857142857142857	0.0
90	None	None	None	None	None	0	0	0.5714285714285714	4	0.5	4	0.5	0.375	6	3	3	3	0	0.8	4	5	0.6666666666666666	10	0.42857142857142855	0.3333333333333333	0.3643972603721376	0.7273028874351171	0.31532342414479814	0.7291240818693707	0.2879922106019625	0.8721166886218221	0.6669012305218698	0.7853279357668326	0.3333333333333333	0	0.0
4371	0.07055725597155439	0.005099213547451907	0.003799449287024945	0.5255849524161085	None	0	0	0.09090909090909091	1	1.0	14	0.38095238095238093	0.8571428571428571	13	12	2	2	0	0.21428571428571427	3	14	1.0666666666666667	16	0.2857142857142857	0	0.5692044602120562	0.8573012402481005	0.4799190357365034	0.8313605044794621	0.9444205821033135	0.8672702247451796	0.8821051722747075	0.8525986390458874	0.5384615384615385	0.5384615384615384	0.0
5924	0.0699335954279304	0.009271360381745442	0.007203120076852968	0.7083027252580774	None	0	0	0.07142857142857142	1	1.0	19	1.0	0.5789473684210527	12	11	8	0	0	0.047619047619047616	1	21	1.4	21	0.0	0	0.5692044602120562	0.7664035655405641	0.4799190357365034	0.7689593082669591	0.9444205821033135	0.8898802660456776	0.8821051722747075	0.8165818925115748	0	0	0.0
4593	0.022221497009012846	0.0085193164941685	0.008375396832271382	0.9730358178022243	None	0	0	0.1111111111111111	1	1.0	11	1.0	0.6363636363636364	8	7	4	2	0	0.07692307692307693	1	13	0.8666666666666667	13	0.18181818181818182	0	0.5692044602120562	0.789302399467027	0.4799190357365034	0.7999708879777411	0.9444205821033135	0.883950511506027	0.8821051722747075	0.8290733507489558	0.5625	0.25	0.0
6537	0.14850524792847167	0.05100992674956295	0.05081183368316577	0.6279238632605613	None	0	0	0.05	1	1.0	27	1.0	0.7777777777777778	21	21	7	1	0	0.034482758620689655	1	29	1.9333333333333333	29	0.05555555555555555	0	0.5692044602120562	0.8150826471608807	0.4799190357365034	0.8523642603938728	0.5750147813939338	0.953585665448194	0.853649748582026	0.8895764934629861	1.0	0.19047619047619047	0.0
5232	0.05626924500517494	0.009661240178118672	0.005082805966072468	0.739226560896102	None	0	0	0.1	1	1.0	13	1.0	0.6153846153846154	9	8	5	3	0	0.06666666666666667	1	15	1.0	15	0.23076923076923078	0	0.5692044602120562	0.7804072986154822	0.4799190357365034	0.7909762444322996	0.9444205821033135	0.876988481913364	0.8821051722747075	0.8206894841747044	0.2222222222222222	0.2222222222222222	0.0
2826	0.011169800387824537	0.0013058643026073768	0.0013053596961542899	0.9271538431889076	None	0	0	0.2	1	1.0	5	1.0	0.8	5	4	1	1	0	0.14285714285714285	1	7	0.4666666666666667	7	0.2	0	0.5692044602120562	0.5	0.4799190357365034	0.5	0.9444205821033135	0.7180501192581785	0.8821051722747075	0.5772765718136229	1.0	0.4	0.0
7160	0.15319634377529526	0.05953494708355161	0.057861262262193944	0.5714028058584351	None	0	0	0.05263157894736842	1	1.0	26	1.0	0.7692307692307693	21	20	6	1	0	0.03571428571428571	1	28	1.8666666666666667	28	0.06666666666666667	0	0.5692044602120562	0.7913385525055069	0.4799190357365034	0.8266909441324564	0.6533793842144072	0.9572479127855241	0.853649748582026	0.8809374064059226	1.0	0.19047619047619047	0.0
5870	0.05012429965974769	0.006081672659255328	-0.002571825578272201	0.6120133400857923	None	0	0	0.1	1	1.0	13	1.0	0.7692307692307693	11	10	3	2	0	0.06666666666666667	1	15	1.0	15	0.2222222222222222	0	0.5692044602120562	0.8658208014212796	0.4799190357365034	0.7998926697059693	0.7536032810572048	0.8533554496229305	0.8821051722747075	0.8416331413301853	0.5454545454545454	0.2727272727272727	0.0
5632	0.08456503834871017	0.013124951487201008	0.00487122530075675	0.697007114704435	None	0	0	0.07142857142857142	1	1.0	19	1.0	0.7368421052631579	15	14	5	2	0	0.047619047619047616	1	21	1.4	21	0.15384615384615385	0	0.5692044602120562	0.7442210116824409	0.4799190357365034	0.7922085990752025	0.9444205821033135	0.9582047646115991	0.8821051722747075	0.8636800666294181	0.5333333333333333	0.26666666666666666	0.0
5404	0.07195295446655815	0.009886656622603759	0.006070561460225399	0.6230430433537302	None	0	0	0.08333333333333333	1	1.0	15	1.0	0.7333333333333333	12	11	4	2	0	0.058823529411764705	1	17	1.1333333333333333	17	0.18181818181818182	0	0.5692044602120562	0.8019356971001659	0.4799190357365034	0.8034775552725694	0.8490119315802591	0.9378824616272553	0.8821051722747075	0.8629962267155853	0.5416666666666666	0.16666666666666666	0.0
27	None	None	None	None	None	0	0	0.3333333333333333	2	0.8333333333333334	5	0.6666666666666666	0.3333333333333333	2	2	5	5	0	0.3333333333333333	6	2	0.5333333333333333	8	0.35714285714285715	0.2857142857142857	0.34634985097386684	0.6611410497859125	0.8006443842579245	0.868429006999418	0.1611225171346747	0.5696845152015335	0.936508833646606	0.7201815248576084	0.5	1.0	0.33963428811411456
7417	0.12143400185558745	0.05307836554906434	0.051706315184896656	0.6449739575655995	None	0	0	0.05	1	1.0	28	1.0	0.75	22	21	7	1	0	0.03333333333333333	1	30	2.0	30	0.058823529411764705	0	0.605072652032945	0.8297216551926324	0.5479988419287926	0.8705875167319292	0.5750147813939338	0.9482736507118956	0.8448132024840714	0.8940535322932426	1.0	0.09090909090909091	0.0
6996	0.15399665377250718	0.01582737722993691	0.015024123174664623	0.6544682160658719	None	0	0	0.0625	1	1.0	21	1.0	0.7142857142857143	16	15	6	1	0	0.043478260869565216	1	23	1.5333333333333334	23	0.06666666666666667	0	0.605072652032945	0.8168760106470857	0.5479988419287926	0.8484042006815629	0.5187884322811162	0.9589430979920102	0.8448132024840714	0.89309751243804	1.0	0.25	0.0
4531	0.06999593433509682	0.020804251436620944	0.019321365998229555	0.7216400222290913	None	0	0	0.07692307692307693	1	1.0	17	1.0	0.7058823529411765	13	12	5	2	0	0.05263157894736842	1	19	1.2666666666666666	19	0.15384615384615385	0	0.5692044602120562	0.8022258936072777	0.4799190357365034	0.8039353043700492	0.7536032810572048	0.9519313708995012	0.8821051722747075	0.8735149001875554	0.5384615384615385	0.23076923076923078	0.0
5937	0.12648292529187963	0.02701903502885834	0.019890388594764795	0.610935876401342	None	0	0	0.07142857142857142	1	1.0	18	1.0	0.7222222222222222	14	13	5	3	0	0.05	1	20	1.3333333333333333	20	0.23076923076923078	0	0.4539493336655145	0.7128399953460063	0.21706254154997245	0.5681554562067276	0.8708410314283721	0.8373641323405179	0.9371770027372054	0.7192539611955615	0.2857142857142857	0.7142857142857143	0.0
5639	0.0751424167722686	0.01570924173441153	0.015706230600299596	0.6742311790740405	None	0	0	0.08333333333333333	1	1.0	15	1.0	0.6666666666666666	11	10	5	2	0	0.058823529411764705	1	17	1.1333333333333333	17	0.15384615384615385	0	0.5692044602120562	0.8056314671211975	0.4799190357365034	0.8018776944756328	0.9444205821033135	0.8602493352759822	0.8821051722747075	0.8243016754812349	0.5454545454545454	0.2727272727272727	0.0
4390	0.05806758724327048	0.011915688466687481	0.0067280335751587666	0.5866401909870956	None	0	0	0.09090909090909091	1	1.0	14	0.38095238095238093	0.8571428571428571	13	12	2	2	0	0.21428571428571427	3	14	1.0666666666666667	16	0.2857142857142857	0	0.5692044602120562	0.8563013906096958	0.4799190357365034	0.8549672042221462	0.9444205821033135	0.8224754038859017	0.8821051722747075	0.845195592551047	0.5384615384615385	0.6153846153846154	0.0
954	None	None	None	None	None	0	0	0.5	2	0.6666666666666666	2	1.0	0.6666666666666666	2	2	2	2	0	0.2	1	5	0.3333333333333333	5	0.25	0.5	0.1507818991915946	0.6038352329215316	0.648505597989653	0.9711099940363727	0.38992725977692083	0.7265395701402094	0.8875679803889999	0.8372422288138682	0.75	1.0	0.20548563957111088
1596	None	None	None	None	None	0	0	0.6	3	0.6	3	0.5833333333333334	0.6	6	3	0	1	0	0.3333333333333333	2	6	0.4666666666666667	7	1.0	0.4	0.4241188840514267	0.9321407969409055	0.42800059304606036	0.9586860615073537	0.3478668980873298	0.6831609111316996	0.8640230691991613	0.8982183163613674	1.0	0.3333333333333333	0.0
5636	0.0586743812064695	0.010010599586490265	0.009996412795312666	0.8778393990991491	None	0	0	0.09090909090909091	1	1.0	14	1.0	0.7142857142857143	10	10	5	3	0	0.0625	1	16	1.0666666666666667	16	0.21428571428571427	0	0.5692044602120562	0.6559351285244204	0.4799190357365034	0.7818130581534316	0.9444205821033135	0.9677456558031642	0.8821051722747075	0.8549879528221621	0.3	0.1	0.0
4398	0.059291030313009245	0.009127291024974626	0.00891208711750558	0.5389212312664899	None	0	0	0.1	1	1.0	13	0.38461538461538464	0.8461538461538461	12	11	2	2	0	0.23076923076923078	3	13	1.0	15	0.2857142857142857	0	0.396568523758099	0.8711140219452824	0.4799190357365034	0.8430891487423344	0.9444205821033135	0.8877671810959092	0.8821051722747075	0.8683892364279373	0.5416666666666666	0.16666666666666666	0.0
6356	0.1338559949452893	0.05324972303321771	0.05249995662907508	0.6365291234221442	None	0	0	0.05	1	1.0	27	1.0	0.7777777777777778	22	21	6	1	0	0.034482758620689655	1	29	1.9333333333333333	29	0.06666666666666667	0	0.5692044602120562	0.8279195203276091	0.4799190357365034	0.86645285064771	0.5750147813939338	0.9504344078649816	0.853649748582026	0.8939282423091751	1.0	0.18181818181818182	0.0
6957	0.1148505527668166	0.015690586167129764	0.008022870016298953	0.6940475084129327	None	0	0	0.045454545454545456	1	1.0	30	1.0	0.7666666666666667	24	23	7	1	0	0.03125	1	32	2.1333333333333333	32	0.058823529411764705	0	0.45256839773971935	0.9093146421405327	0.6838621918777027	0.8732150932159802	0.4872336457074723	0.8014568073578267	0.8448132024840714	0.8672435030037949	1.0	0.125	0.0
940	None	None	None	None	None	0	0	0.375	3	0.5555555555555556	5	0.55	0.3333333333333333	3	3	7	2	0	0.8	4	5	0.7333333333333333	11	0.1111111111111111	0.6666666666666666	0.3707885047521849	0.5	0.9304595715641687	0.7222677103766948	0.53723158904484	0.5223904074598293	0.9126589570625968	0.5862424471812514	0.6666666666666666	0	0.0
6798	0.1545732772560042	0.054149484263104765	0.0541419852989772	0.6493582838733295	None	0	0	0.047619047619047616	1	1.0	29	1.0	0.7586206896551724	23	22	7	1	0	0.03225806451612903	1	31	2.066666666666667	31	0.058823529411764705	0	0.5692044602120562	0.8066335474869846	0.4799190357365034	0.8469689024575168	0.5750147813939338	0.9540358213682432	0.853649748582026	0.8866913407780672	1.0	0.13043478260869565	0.0
2776	0.002854129221911016	0.0015347069202406177	0.00015486069570002598	0.9689879231138011	None	0	0	0.2	1	1.0	5	0.4375	0.4	3	2	3	2	0	1.0	4	4	0.4666666666666667	7	0.2222222222222222	0	0.5692044602120562	0.5	0.4799190357365034	0.5	0.9444205821033135	0.7108511368746566	0.8821051722747075	0.5744035157614473	0.6666666666666666	0.6666666666666666	0.0
7504	0.12357668158579056	0.04838352562238342	0.04593702228143723	0.6588925929107743	None	0	0	0.047619047619047616	1	1.0	29	1.0	0.7586206896551724	23	22	7	1	0	0.03225806451612903	1	31	2.066666666666667	31	0.058823529411764705	0	0.5692044602120562	0.8390937590754804	0.4799190357365034	0.8806290370357927	0.5750147813939338	0.9403953054415537	0.8355458973165213	0.8943679741537218	1.0	0.043478260869565216	0.0
1040	None	None	None	None	None	0	0	1.0	2	0.0	0	1.0	0	1	0	1	2	0	0.3333333333333333	1	3	0.2	3	0.4	1.0	0	0	0	0	0	0	0	0	0	0	0
1030	None	None	None	None	None	0	0	0.75	3	0.3333333333333333	1	0.625	0.3333333333333333	3	1	1	1	0	0.5	2	4	0.3333333333333333	5	0.25	0.6666666666666666	0.6835482607511517	0.9209491172014794	0.46123424489098125	0.9612034731520266	0.292937281329488	0.7146020881379942	0.9323619300588409	0.8997397853538854	1.0	0.6666666666666666	0.0
2368	None	None	None	None	None	0	0	0.5	2	0.75	3	0.75	0.5	3	2	2	1	0	0.5	2	4	0.4	6	0.14285714285714285	0	0.5692044602120562	0.8617854468142702	0.24468662841203007	0.7836939768257747	0.7090720669954942	0.8912370017938681	0.757602559705411	0.850727823573378	1.0	0.6666666666666666	0.0
2385	None	None	None	None	None	0	0	0.5	2	0.5	2	0.75	0	1	0	4	2	0	0.5	4	2	0.4	6	0.18181818181818182	0.5	0	0	0	0	0	0	0	0	0	0	0
1766	None	None	None	None	None	0.6666666666666666	2	0.8888888888888888	8	0.09090909090909091	1	0.8125	0.09090909090909091	7	1	5	0	0	1.0	4	4	0.8666666666666667	13	0.0	0.8888888888888888	0.8433434604621542	0.8184970774835237	0.36635823648303295	0.8822700789890112	0.12103620199803142	0.9509769345602191	0.9387651621153204	0.8967694526431236	0	0	0.0
5590	0.08302360421676049	0.016009016395855124	0.010074752698062395	0.8045913790050866	None	0	0	0.07142857142857142	1	1.0	19	1.0	0.6842105263157895	13	13	7	3	0	0.047619047619047616	1	21	1.4	21	0.16666666666666666	0	0.5692044602120562	0.65459819472356	0.4799190357365034	0.7815747808637685	0.9444205821033135	0.9670231338795405	0.8821051722747075	0.8537347534819942	0.3076923076923077	0.07692307692307693	0.0
3542	0.07804624731642991	0.0016673517337810137	-0.0012101914979411271	0.7254428279886087	None	0	0	0.1	1	1.0	12	0.3888888888888889	0.8333333333333334	11	10	2	2	0	0.25	12	3	0.9333333333333333	14	0.2857142857142857	0	0.5692044602120562	0.8576630532746236	0.4799190357365034	0.8585825060304111	0.9444205821033135	0.8293440841569625	0.8821051722747075	0.8490097536802172	0.5454545454545454	0.5454545454545454	0.0
544	None	None	None	None	None	0	0	0.5	2	0.6666666666666666	2	0.5555555555555556	0.3333333333333333	2	1	2	0	0	1.0	3	3	0.3333333333333333	5	0.0	0.5	0.6143027720949117	0.8951898148115341	0.166850676203194	0.643629849851431	0.759865613608205	0.6509259910811924	0.943730611350138	0.7539361987777802	0	0	0.0
7497	0.12711903299682148	0.055587579036783186	0.05476669799379001	0.6474886829470967	None	0	0	0.045454545454545456	1	1.0	30	1.0	0.8	25	24	6	1	0	0.03125	1	32	2.1333333333333333	32	0.06666666666666667	0	0.5692044602120562	0.8180772556632409	0.6160786481210818	0.8679412958398198	0.5750147813939338	0.9417151683906989	0.8355458973165213	0.8865730381435629	1.0	0.16	0.0
5448	0.10637837920448405	0.00776638396716956	0.007765436326727162	0.615077937723435	None	0	0	0.07142857142857142	1	1.0	18	1.0	0.7222222222222222	14	13	5	3	0	0.05	1	20	1.3333333333333333	20	0.23076923076923078	0	0.5692044602120562	0.7775644119992005	0.4799190357365034	0.7880965644465724	0.9444205821033135	0.8607776622653877	0.8821051722747075	0.8118782400764569	0.35714285714285715	0.2857142857142857	0.0
3441	0.052059709780580936	0.006081293037561383	0.005697832202940628	0.8871773406464486	None	0	0	0.1	1	1.0	12	0.3888888888888889	0.8333333333333334	11	10	2	2	0	0.25	3	12	0.9333333333333333	14	0.2857142857142857	0	0.5692044602120562	0.8661843226089465	0.4799190357365034	0.8460761391716218	0.9444205821033135	0.8506252239643274	0.8821051722747075	0.8545115071100735	0.5454545454545454	0.5454545454545454	0.0
2627	0.0027475007396262894	5.4705151821141925e-06	-5.341521203543527e-06	0.9946913456973977	None	0	0	0.4	2	0.6	3	0.5833333333333334	0.2	1	1	5	3	0	0.75	3	4	0.4666666666666667	7	0.21428571428571427	0.6666666666666666	0.1	0.5	0.1	0.5	0.1	0.5	0.5	0.5	1.0	1.0	0.7648323779949093
1886	None	None	None	None	None	0	0	0.5	2	0.75	3	0.5	0.5	4	2	1	0	0	0.75	3	4	0.4	6	0.0	0	0.4075868211803164	0.8640858692211831	0.6134965952231518	0.8939305620633806	0.32406165839021484	0.6821966164768634	0.8597424319580454	0.8294436362341212	0	0	0.0
3938	0.05869083602281822	0.007005820673977867	0.00670888220952078	0.8562611806172367	None	0	0	0.1	1	1.0	13	0.38461538461538464	0.8461538461538461	12	11	2	2	0	0.23076923076923078	3	13	1.0	15	0.2857142857142857	0	0.5692044602120562	0.8639282037418783	0.4799190357365034	0.8388995880194636	0.9444205821033135	0.8433911657622709	0.8821051722747075	0.8490731358900574	0.5416666666666666	0.5833333333333334	0.0
3333	0.05545341059907601	0.006823269067767431	0.006175520181691278	0.7243561797919962	None	0	0	0.1111111111111111	1	1.0	11	0.3939393939393939	0.8181818181818182	10	9	2	2	0	0.2727272727272727	3	11	0.8666666666666667	13	0.2857142857142857	0	0.396568523758099	0.8672228594517878	0.4799190357365034	0.8535541237836197	0.9444205821033135	0.8581696886674075	0.8821051722747075	0.8597460661262539	0.55	0.5	0.0
2770	0.006952528843986596	0.004084861789549573	0.00021949676460460713	0.9489021032614698	None	0	0	0.2857142857142857	2	0.875	7	0.5	0.375	5	3	4	1	0	0.8	5	4	0.6666666666666666	10	0.1	0	0.5692044602120562	0.7677740043850502	0.4799190357365034	0.6536827862696941	0.9444205821033135	0.8671508470277876	0.8821051722747075	0.7748117481317373	1.0	0.8	0.0
1635	None	None	None	None	None	0	0	0.5	2	0.6666666666666666	2	0.625	0	2	0	2	2	0	0.5	2	4	0.3333333333333333	5	0.3333333333333333	0	0	0	0	0	0	0	0	0	0	0	0
4156	0.06303709308740935	0.0033561983415704042	0.0026916542249446913	0.7384842002826442	None	0	0	0.1	1	1.0	13	0.38461538461538464	0.8461538461538461	12	11	2	2	0	0.23076923076923078	3	13	1.0	15	0.2857142857142857	0	0.5692044602120562	0.8639282037418783	0.4799190357365034	0.8388995880194636	0.9444205821033135	0.8433911657622709	0.8821051722747075	0.8490731358900574	0.5416666666666666	0.5833333333333334	0.0
4034	0.08392505709238113	0.007903111920640467	0.007902941947649816	0.7111802924492618	None	0	0	0.08333333333333333	1	1.0	15	0.37777777777777777	0.8666666666666667	14	13	2	2	0	0.2	3	15	1.1333333333333333	17	0.2857142857142857	0	0.396568523758099	0.8683590027375642	0.4799190357365034	0.8510066280687593	0.9444205821033135	0.847416465235149	0.8821051722747075	0.8558418888802863	0.5357142857142857	0.5	0.0
2366	None	None	None	None	None	0	0	0.25	2	0.9	9	0.5454545454545454	0.4	4	4	7	4	0	0.18181818181818182	11	2	0.8	12	0.2222222222222222	0	0.7070465973545209	0.9361600814185269	0.43897904514293595	0.6267729635704372	0.7436793693957886	0.8044499377691826	0.843923983057315	0.8233749454602449	0.25	0.25	0.0
173	None	None	None	None	None	0.1111111111111111	1	0.35	7	0.6071428571428571	17	0.4166666666666667	0.5357142857142857	20	15	9	2	0	0.8888888888888888	9	8	2.0	30	0.11764705882352941	0	0.6909124327370699	0.8288197096124023	0.2656885500539822	0.944462918235358	0.5380149894107404	0.9031480066319362	0.8993520154926707	0.9015456562820902	0.525	0.4	0.0
5028	0.06963895261101015	0.008196301356528799	-8.905309426323824e-05	0.5817803017991423	None	0	0	0.07692307692307693	1	1.0	17	1.0	0.6470588235294118	12	11	6	2	0	0.05263157894736842	1	19	1.2666666666666666	19	0.13333333333333333	0	0.5692044602120562	0.8019356971001659	0.4799190357365034	0.8034775552725694	0.8490119315802591	0.9378824616272553	0.8821051722747075	0.8629962267155853	0.5416666666666666	0.16666666666666666	0.0
3769	0.06730456356611057	0.006978539903042708	0.006596670088364788	0.7223338001545694	None	0	0	0.1	1	1.0	13	0.38461538461538464	0.8461538461538461	12	11	2	2	0	0.23076923076923078	3	13	1.0	15	0.2857142857142857	0	0.396568523758099	0.8711140219452824	0.4799190357365034	0.8430891487423344	0.9444205821033135	0.8575478672102712	0.8821051722747075	0.8576332642341516	0.5416666666666666	0.5	0.0
7536	0.1373764477926828	0.06289888800979505	0.06276400501846577	0.5762662298428971	None	0	0	0.05263157894736842	1	1.0	26	1.0	0.7692307692307693	21	20	6	1	0	0.03571428571428571	1	28	1.8666666666666667	28	0.06666666666666667	0	0.5692044602120562	0.7913385525055069	0.4799190357365034	0.8266909441324564	0.6533793842144072	0.9572479127855241	0.853649748582026	0.8809374064059226	1.0	0.19047619047619047	0.0
7317	0.13686414639466948	0.04920708167100175	0.049070555082791324	0.6677687227802196	None	0	0	0.05263157894736842	1	1.0	26	1.0	0.7692307692307693	21	20	6	1	0	0.03571428571428571	1	28	1.8666666666666667	28	0.06666666666666667	0	0.6409408438538338	0.792752768033091	0.6160786481210818	0.8303623982928353	0.5750147813939338	0.9561209348585621	0.8355458973165213	0.881190027957793	1.0	0.19047619047619047	0.0
1353	None	None	None	None	None	0	0	0.5	2	0.75	3	1.0	0.25	2	1	3	1	0	0.16666666666666666	6	1	0.4	6	0.1111111111111111	0.4	0.6197039319939622	0.7656596956429615	0.3791196620353613	0.6453345310843883	0.7447183039921084	0.6397704835992781	0.8238474578388548	0.6868947759400741	1.0	0.5	0.0
6884	0.13605275891192198	0.05132097255547737	0.05131616078115005	0.6613330641382382	None	0	0	0.05555555555555555	1	1.0	25	1.0	0.76	20	19	6	1	0	0.037037037037037035	1	27	1.8	27	0.06666666666666667	0	0.605072652032945	0.7967219644696144	0.5479988419287926	0.8314492896292027	0.6141970828041705	0.9567560968282959	0.8448132024840714	0.8828312630036701	1.0	0.2	0.0
76	None	None	None	None	None	0	0	1.0	1	0	0	1.0	0	1	0	0	1	0	0.5	2	1	0.13333333333333333	2	0.3333333333333333	0	0	0	0	0	0	0	0	0	0	0	0
3069	0.009551709205483015	0.0024364603195166927	0.0024361597645682054	0.9444293936555479	None	0	0	0.16666666666666666	1	1.0	6	1.0	0.8333333333333334	6	5	1	2	0	0.125	1	8	0.5333333333333333	8	0.4	0	0.5692044602120562	0.6168159907610774	0.4799190357365034	0.5331846415129384	0.9444205821033135	0.9562476363157418	0.8821051722747075	0.7740204109692232	0.5833333333333334	0.3333333333333333	0.0
219	None	None	None	None	None	0	0	0.5	2	0.75	3	0.6666666666666666	0.25	1	1	4	3	0	1.0	3	3	0.4	6	0.25	0	1.0	0.5	0.2712974206831753	0.5	0.1	0.5	0.9801998185208124	0.5	1.0	1.0	0.4242293468767269
4691	0.01716961445663438	0.0053698965025270945	0.005369494097988716	0.9524683525923402	None	0	0	0.1111111111111111	1	1.0	11	1.0	0.6363636363636364	8	7	4	2	0	0.07692307692307693	1	13	0.8666666666666667	13	0.18181818181818182	0	0.5692044602120562	0.7327697383868962	0.4799190357365034	0.7424345485361573	0.9444205821033135	0.7845668907926258	0.8821051722747075	0.7539802485015	0.5625	0.25	0.0
563	None	None	None	None	None	0.3333333333333333	1	0.75	6	0.2222222222222222	2	0.7333333333333333	0.2222222222222222	4	2	6	0	0	0.6	3	5	0.7333333333333333	11	0.0	0.75	0.6375819760834049	0.7760131369069988	0.35529446855891866	0.9369934344662287	0.21679532967734003	0.9478353466798426	0.8727770329252653	0.9072574054838716	0	0	0.0
5768	0.05897558187150563	0.013992725185202535	0.013739172728134698	0.8310007827245105	None	0	0	0.08333333333333333	1	1.0	15	1.0	0.7333333333333333	11	11	5	2	0	0.058823529411764705	1	17	1.1333333333333333	17	0.14285714285714285	0	0.5692044602120562	0.643073781338712	0.4799190357365034	0.7591480602352486	0.9444205821033135	0.9390526374981045	0.8821051722747075	0.8161585980922715	0.5454545454545454	0.18181818181818182	0.0
7508	0.11315051033235834	0.02649557076770042	0.015260576973321964	0.6341908533207903	None	0	0	0.045454545454545456	1	1.0	31	1.0	0.8064516129032258	26	25	6	1	0	0.030303030303030304	1	33	2.2	33	0.06666666666666667	0	0.5692044602120562	0.8283296665671498	0.6160786481210818	0.8788209719967298	0.5750147813939338	0.9386868923250558	0.8355458973165213	0.8903718747747855	1.0	0.15384615384615385	0.0
6336	0.13516195492679814	0.033198350928664584	0.024824717503285156	0.6239885938700858	None	0	0	0.05555555555555555	1	1.0	25	1.0	0.76	19	19	7	1	0	0.037037037037037035	1	27	1.8	27	0.05555555555555555	0	0.5692044602120562	0.847134282576255	0.4799190357365034	0.87170426810377	0.6533793842144072	0.9403537228212391	0.853649748582026	0.893665837789387	1.0	0.21052631578947367	0.0
5248	0.03510102172910674	0.01244470975668139	0.012444222613344524	0.9966849226672041	None	0	0	0.08333333333333333	1	1.0	16	1.0	0.625	10	10	7	2	0	0.05555555555555555	1	18	1.2	18	0.1111111111111111	0	0.5692044602120562	0.8120187623547951	0.4799190357365034	0.8114601744571913	0.9444205821033135	0.8660564751528835	0.8821051722747075	0.8315164646231185	0.55	0.2	0.0
2558	1.4758910469056227e-05	3.67394706871831e-07	-3.400253690911336e-07	0.999999379778	None	0	0	0.6666666666666666	2	0.5	1	1.0	0.5	1	1	2	3	0	0.25	4	1	0.26666666666666666	4	0.375	0.6666666666666666	0.43920022518268265	0.5	0.3192602789277867	0.5	0.6872814921124686	0.5	0.8223715118583597	0.5	1.0	1.0	0.6354503955430765
2736	0.008608293905483493	0.0011804989178324401	0.0011141734064069268	0.9720841604074458	None	0	0	0.25	1	1.0	4	0.5	0.75	4	3	1	2	0	0.75	4	3	0.4	6	0.4	0	0.5692044602120562	0.6431455250473915	0.4799190357365034	0.7346971174174437	0.8490119315802591	0.8522779534213901	0.8756512376677529	0.7540016648574138	0.625	0.75	0.0
6921	0.11058921934843176	0.010658843885324754	0.008120521577182668	0.6841121226696805	None	0	0	0.047619047619047616	1	1.0	29	1.0	0.7931034482758621	24	23	6	2	0	0.03225806451612903	1	31	2.066666666666667	31	0.13333333333333333	0	0.605072652032945	0.8051849838210268	0.5479988419287926	0.8407963177400612	0.6533793842144072	0.9483847546075361	0.8448132024840714	0.8805914805906305	0.5208333333333333	0.20833333333333334	0.0
5361	0.08052199549523763	0.01458404320703635	0.014564439031512284	0.7778342975830825	None	0	0	0.09090909090909091	1	1.0	14	1.0	0.7142857142857143	11	10	4	2	0	0.0625	1	16	1.0666666666666667	16	0.18181818181818182	0	0.5692044602120562	0.8152596557841032	0.4799190357365034	0.8107325974350562	0.9444205821033135	0.8727941660994158	0.8821051722747075	0.8350352345208104	0.5454545454545454	0.18181818181818182	0.0
2674	3.0637415980465526e-05	3.053617232131167e-07	3.909446162713446e-08	0.9999958332616249	None	0.3333333333333333	1	0.6666666666666666	6	0.36363636363636365	4	0.5416666666666666	0.36363636363636365	8	4	4	2	0	0.6666666666666666	6	4	0.8666666666666667	13	0.25	0.6666666666666666	0.8800007860439685	0.8583636705755826	0.4885888282783076	0.9659708786456048	0.6681715686391003	0.8697266279880732	0.9394933580087684	0.9128341833960816	0.625	0.25	0.0
1600	None	None	None	None	None	0.6666666666666666	2	0.75	6	0.2	2	0.5714285714285714	0.2	2	2	9	1	0	0.42857142857142855	3	7	0.8	12	0.045454545454545456	0.8	0.12811387803728444	0.569825388979855	0.20956398440501517	0.6256351898685935	0.7973671888390973	0.8835337656105456	0.953322099085062	0.7191672252419549	1.0	0.5	0.0
1896	None	None	None	None	None	0.5	1	0.6666666666666666	4	0.42857142857142855	3	0.75	0	3	0	5	1	0	0.75	4	3	0.6	9	0.09090909090909091	0.4	0	0	0	0	0	0	0	0	0	0	0
874	None	None	None	None	None	0	0	0.5	2	0.6666666666666666	2	1.0	0.3333333333333333	1	1	3	4	0	0.2	5	1	0.3333333333333333	5	0.4	0.5	0.43920022518268265	0.5	0.3192602789277867	0.5	0.6872814921124686	0.5	0.8223715118583597	0.5	1.0	1.0	0.4489489039665361
7117	0.146058457006668	0.049774931864655564	0.049756486242244054	0.6491326281294031	None	0	0	0.045454545454545456	1	1.0	31	1.0	0.7741935483870968	24	24	8	1	0	0.030303030303030304	1	33	2.2	33	0.05	0	0.605072652032945	0.836312439885451	0.5479988419287926	0.8798996014137992	0.5750147813939338	0.944276022451037	0.8448132024840714	0.8957475736653024	1.0	0.16666666666666666	0.0
1196	None	None	None	None	None	1.0	2	0.8333333333333334	5	0.14285714285714285	1	0.6	0.14285714285714285	2	1	6	1	0	0.6	3	5	0.6	9	0.06666666666666667	1.0	0.359821351595773	0.7130321368409406	0.20963013946389336	0.7495664570945365	0.7756068806356515	0.60926756211905	0.9165387408038337	0.693577343851832	1.0	0	0.0
292	None	None	None	None	None	0	0	1.0	1	0	0	1.0	0	1	0	0	1	0	0.5	1	2	0.13333333333333333	2	0.3333333333333333	0	0	0	0	0	0	0	0	0	0	0	0
3420	0.038482950538755334	0.0009519451144466826	0.00046821180310618096	0.9038475971408346	None	0	0	0.1111111111111111	1	1.0	11	0.3939393939393939	0.8181818181818182	10	9	2	2	0	0.2727272727272727	3	11	0.8666666666666667	13	0.2857142857142857	0	0.396568523758099	0.8747770150005049	0.4799190357365034	0.8274424160293279	0.9444205821033135	0.8671612231036168	0.8821051722747075	0.8576438302883841	0.55	0.5	0.0
1122	None	None	None	None	None	0	0	0.3333333333333333	1	1.0	2	0.6666666666666666	0.5	1	1	2	0	0	0.6666666666666666	3	2	0.26666666666666666	4	0.0	0	0.1500757290868449	0.5	0.18020097002902408	0.5	0.2222417231020713	0.5	0.5734526663376587	0.5	0	0	0.0
565	None	None	None	None	None	0	0	0.5	1	1.0	1	1.0	0	1	0	1	3	0	0.3333333333333333	1	3	0.2	3	0.6	0	0	0	0	0	0	0	0	0	0	0	0
5036	0.026671090035460178	0.010913018061894002	0.010642117076419272	0.9818680412883224	None	0	0	0.1	1	1.0	12	1.0	0.6666666666666666	9	8	4	2	0	0.07142857142857142	1	14	0.9333333333333333	14	0.18181818181818182	0	0.5692044602120562	0.7804072986154822	0.4799190357365034	0.7909762444322996	0.9444205821033135	0.8233940166337416	0.8821051722747075	0.7989040022213695	0.5555555555555556	0.2222222222222222	0.0
5573	0.0821406357914826	0.016864468204826403	0.0012858982607105618	0.6766845002647087	None	0	0	0.08333333333333333	1	1.0	15	1.0	0.6666666666666666	11	10	5	3	0	0.058823529411764705	1	17	1.1333333333333333	17	0.23076923076923078	0	0.5692044602120562	0.7954981168961432	0.4799190357365034	0.8062215208490547	0.9444205821033135	0.8762360999559505	0.8821051722747075	0.8292655990339669	0.18181818181818182	0.18181818181818182	0.0
6077	0.0705313231217028	0.00958193938873819	0.004062702082511107	0.7364876952369342	None	0	0	0.07692307692307693	1	1.0	17	1.0	0.7647058823529411	14	13	4	2	0	0.05263157894736842	1	19	1.2666666666666666	19	0.18181818181818182	0	0.5692044602120562	0.845775514123327	0.4799190357365034	0.8112503521759116	0.7487439341324924	0.948925009161572	0.8821051722747075	0.8836383551218001	0.5357142857142857	0.2857142857142857	0.0
525	None	None	None	None	None	0	0	0.35294117647058826	6	0.5652173913043478	13	0.2777777777777778	0.391304347826087	14	9	10	0	0	0.4	15	6	1.6666666666666667	25	0.0	0	0.43648372761121895	0.8913111269519043	0.8475390544311547	0.9249566565352042	0.4480524788750827	0.8502429838002229	0.8895209030417046	0.8925890747739508	0	0	0.0
5167	0.03011886107192547	0.008211917195302891	0.007952159098265198	0.9784184419620255	None	0	0	0.1111111111111111	1	1.0	11	1.0	0.6363636363636364	8	7	4	2	0	0.07692307692307693	1	13	0.8666666666666667	13	0.18181818181818182	0	0.5692044602120562	0.8243698577978247	0.4799190357365034	0.8335166369939678	0.8642140192685399	0.8765505868722592	0.8821051722747075	0.8462803328882085	0.5625	0.25	0.0
5782	0.07165241626703778	0.015291122068206655	0.015233784802399841	0.7188312781500398	None	0	0	0.07692307692307693	1	1.0	17	1.0	0.7647058823529411	14	13	4	2	0	0.05263157894736842	1	19	1.2666666666666666	19	0.18181818181818182	0	0.6343102837613449	0.8266834052271177	0.4799190357365034	0.803389985041598	0.7487439341324924	0.9422785910647519	0.8821051722747075	0.8722347792540383	0.5357142857142857	0.2857142857142857	0.0
2792	8.00282662617174e-05	7.086642913006009e-06	-5.127256924623219e-06	0.9997516409757707	None	0.3333333333333333	1	0.625	5	0.4	4	0.5	0.3	5	3	6	0	0	0.6666666666666666	4	6	0.8	12	0.0	0.25	0.45083697736300693	0.8603888327691739	0.3806364193488275	0.7395577999419669	0.802155115871748	0.8088796619670799	0.8309819008471911	0.8076761548833895	0	0	0.0
441	None	None	None	None	None	0	0	0.6	3	0.4	2	0.7	0.4	4	2	2	2	0	0.4	5	2	0.4666666666666667	7	0.3333333333333333	0.4	0.9615329546600562	0.7623149767264621	0.45876232635421454	0.9677175974374298	0.515987393826974	0.8564591921698275	0.9576120948901922	0.8925771080659568	0.625	0.25	0.0
5319	0.05888189031777352	0.01548329309671243	0.015258530315438938	0.7479520368662396	None	0	0	0.09090909090909091	1	1.0	14	1.0	0.7142857142857143	11	10	4	2	0	0.0625	1	16	1.0666666666666667	16	0.18181818181818182	0	0.5692044602120562	0.7589395030774336	0.4799190357365034	0.7900762859947376	0.9444205821033135	0.9482978812884244	0.8821051722747075	0.8573937326665592	0.5454545454545454	0.18181818181818182	0.0
1299	None	None	None	None	None	0	0	1.0	2	0.0	0	1.0	0	1	0	1	2	0	0.3333333333333333	1	3	0.2	3	0.4	1.0	0	0	0	0	0	0	0	0	0	0	0
3876	0.018998800033077357	0.004278792024943997	0.004277221405870439	0.9463188984683107	None	0	0	0.1111111111111111	1	1.0	11	1.0	0.6363636363636364	7	7	5	2	0	0.07692307692307693	1	13	0.8666666666666667	13	0.14285714285714285	0	0.5692044602120562	0.7440845296498966	0.4799190357365034	0.7540161662679689	0.9444205821033135	0.7945279139243935	0.8821051722747075	0.7649414127672128	0.5714285714285714	0.2857142857142857	0.0
2698	0.003912973351013156	0.00016303803771161826	0.00015887727823030452	0.9981887807699845	None	0	0	0.4	2	0.8	4	1.0	0.2	3	1	3	4	0	0.14285714285714285	7	1	0.4666666666666667	7	0.5	0.6666666666666666	0.3266222554287125	0.6611273589979405	0.49452643841741944	0.6985258869033544	0.7387556161913176	0.8448180893725699	0.8864280644997045	0.7441614004798208	0.5	0.3333333333333333	0.0
1071	None	None	None	None	None	0	0	0.5	2	0.6666666666666666	2	1.0	0.6666666666666666	3	2	1	2	0	0.2	1	5	0.3333333333333333	5	0.4	0.5	0.1758922937646239	0.5708942359645188	0.523553029051141	0.9483755780984959	0.2922136580237371	0.7152972775221164	0.7998232197954729	0.7977842479410324	0.6666666666666666	0.3333333333333333	0.0
6178	0.12314728636701915	0.030286221744622317	0.017956920578454286	0.6337366191131282	None	0	0	0.05263157894736842	1	1.0	26	1.0	0.7692307692307693	20	20	7	1	0	0.03571428571428571	1	28	1.8666666666666667	28	0.05555555555555555	0	0.5692044602120562	0.8459737817622591	0.4799190357365034	0.8702774818183183	0.6533793842144072	0.9363154105214404	0.853649748582026	0.8907342606380704	1.0	0.2	0.0
366	None	None	None	None	None	0.3333333333333333	1	0.625	5	0.4	4	0.75	0.1	2	1	9	0	0	1.0	4	4	0.8	12	0.0	0.6666666666666666	0.7490254907006154	0.5386830825830653	0.8903620279704778	0.5264088836050734	0.1	0.5	0.9689771764046987	0.5217176677990015	0	0	0.0
2443	None	None	None	None	None	0	0	0.3333333333333333	1	1.0	2	0.6666666666666666	0	1	0	2	3	0	0.6666666666666666	2	3	0.26666666666666666	4	0.42857142857142855	0	0	0	0	0	0	0	0	0	0	0	0
1271	None	None	None	None	None	1.0	1	0.8	4	0.2	1	0.5833333333333334	0	1	0	5	2	0	0.75	4	3	0.4666666666666667	7	0.15384615384615385	0.6666666666666666	0	0	0	0	0	0	0	0	0	0	0
6583	0.12991771080970882	0.04679819466398123	0.04649917100542087	0.6294880499028244	None	0	0	0.05	1	1.0	27	1.0	0.7777777777777778	22	21	6	1	0	0.034482758620689655	1	29	1.9333333333333333	29	0.06666666666666667	0	0.605072652032945	0.8297216551926324	0.5479988419287926	0.8705875167319292	0.5750147813939338	0.9482736507118956	0.8448132024840714	0.8940535322932426	1.0	0.13636363636363635	0.0
7267	0.09421997114212832	0.025176758278432097	0.015032552493330487	0.7086407614800239	None	0	0	0.05	1	1.0	27	1.0	0.7777777777777778	22	21	6	1	0	0.034482758620689655	1	29	1.9333333333333333	29	0.06666666666666667	0	0.45256839773971935	0.8998468696821807	0.6838621918777027	0.8322500179753692	0.2286916119189498	0.8474572487935207	0.8448132024840714	0.8626321517976421	1.0	0.45454545454545453	0.0
681	None	None	None	None	None	0	0	0.75	3	0.3333333333333333	1	0.8333333333333334	0	3	0	1	2	0	0.6666666666666666	2	3	0.3333333333333333	5	0.6666666666666666	0.6666666666666666	0	0	0	0	0	0	0	0	0	0	0
3867	0.07826764765752266	0.005954963146392703	0.004997155096372998	0.5276784999762576	None	0	0	0.1	1	1.0	13	0.38461538461538464	0.8461538461538461	12	11	2	2	0	0.23076923076923078	3	13	1.0	15	0.2857142857142857	0	0.22393258730414178	0.865655175625314	0.4799190357365034	0.8627084629609105	0.9444205821033135	0.8589286941721597	0.8821051722747075	0.8624538888588518	0.5416666666666667	0.4166666666666667	0.0
6144	0.1181135145994875	0.03515112246556049	0.03095525989189713	0.6082711490831696	None	0	0	0.05	1	1.0	27	1.0	0.7407407407407407	21	20	7	1	0	0.034482758620689655	1	29	1.9333333333333333	29	0.058823529411764705	0	0.5692044602120562	0.8434371786969391	0.4799190357365034	0.8721321986375233	0.6533793842144072	0.938198028745905	0.853649748582026	0.8916782423111723	1.0	0.09523809523809523	0.0
6783	0.12382180006430754	0.044036139299684855	0.04010472708360897	0.6454701920585577	None	0	0	0.045454545454545456	1	1.0	30	1.0	0.7666666666666667	24	23	7	0	0	0.03125	1	32	2.1333333333333333	32	0.0	0	0.5692044602120562	0.8406446947790918	0.4799190357365034	0.8644139721721552	0.6141970828041705	0.9451882363953287	0.8448132024840714	0.8929262199292511	0	0	0.0
6928	0.1431629909806037	0.05454811842924426	0.053578046204578844	0.6481431378655151	None	0	0	0.045454545454545456	1	1.0	31	1.0	0.7741935483870968	25	24	7	0	0	0.030303030303030304	1	33	2.2	33	0.0	0	0.5692044602120562	0.8388186806143848	0.4799190357365034	0.8615298610290986	0.6533793842144072	0.9422439415943893	0.8355458973165213	0.8899129141472489	0	0	0.0
7012	0.1500184964671676	0.05102938274683638	0.04877758481142081	0.6545553353690485	None	0	0	0.045454545454545456	1	1.0	30	1.0	0.7666666666666667	24	23	7	2	0	0.03125	1	32	2.1333333333333333	32	0.11764705882352941	0	0.5692044602120562	0.8201964041387465	0.4799190357365034	0.8614362447482512	0.5750147813939338	0.9511787237778901	0.853649748582026	0.8913715816433673	0.5208333333333333	0.16666666666666666	0.0
1219	None	None	None	None	None	0	0	0.5	2	0.5	2	0.75	0	2	0	3	2	0	0.5	2	4	0.4	6	0.25	0	0	0	0	0	0	0	0	0	0	0	0
6596	0.15074090094757273	0.05043172993610612	0.050293414901937596	0.6458847521454693	None	0	0	0.045454545454545456	1	1.0	31	1.0	0.7741935483870968	24	24	8	1	0	0.030303030303030304	1	33	2.2	33	0.05	0	0.5692044602120562	0.8345664356321175	0.4799190357365034	0.8761685457535504	0.5750147813939338	0.9469892253691528	0.853649748582026	0.8959106250485184	1.0	0.125	0.0
5733	0.06395607162767109	0.022285560768204524	0.019265864303628772	0.8921339975578868	None	0	0	0.06666666666666667	1	1.0	20	1.0	0.6	13	12	8	2	0	0.045454545454545456	1	22	1.4666666666666666	22	0.10526315789473684	0	0.5692044602120562	0.7604816746505871	0.4799190357365034	0.7628053770490861	0.9444205821033135	0.8849189102684821	0.8821051722747075	0.8106799451037746	0.5384615384615385	0.15384615384615385	0.0
2288	None	None	None	None	None	0.6	3	0.75	9	0.1875	3	0.6666666666666666	0.125	4	2	13	1	0	0.3333333333333333	3	9	1.2	18	0.03571428571428571	0.8888888888888888	0.31801927794861146	0.7767843525268558	0.34994834913830714	0.7404000457329095	0.8330436925152913	0.6347560277399431	0.8963140014409402	0.7209642175576101	1.0	0	0.0
4149	0.05373136893213867	0.006752895548171921	0.005624168880747523	0.8756672499082802	None	0	0	0.1	1	1.0	12	0.3888888888888889	0.8333333333333334	11	10	2	2	0	0.25	3	12	0.9333333333333333	14	0.2857142857142857	0	0.5692044602120562	0.8661843226089465	0.4799190357365034	0.8460761391716218	0.9444205821033135	0.8506252239643274	0.8821051722747075	0.8545115071100735	0.5454545454545454	0.5454545454545454	0.0
756	None	None	None	None	None	0	0	0.3333333333333333	2	0.8333333333333334	5	1.0	0.5	5	3	2	3	0	0.125	8	1	0.5333333333333333	8	0.5	0.5714285714285714	0.43920022518268265	0.8790158873693966	0.43897904514293595	0.6572133277012525	0.7387556161913176	0.6840092696410509	0.8296008828425698	0.7568403718682788	0.4	0.4	0.0
1611	None	None	None	None	None	1.0	2	0.7142857142857143	5	0.25	2	0.6666666666666666	0.125	2	1	7	1	0	0.6	3	5	0.6666666666666666	10	0.058823529411764705	0.8	0.6239805259003759	0.8495959424852545	0.29831791034987176	0.5521654035904711	0.5685311832539597	0.6912870734090562	0.8513511294791044	0.7141585105290136	1.0	0	0.0
6937	0.12327967858470922	0.007545296447409506	0.007042512040053473	0.6360729765742685	None	0	0	0.041666666666666664	1	1.0	33	1.0	0.7878787878787878	26	26	8	0	0	0.02857142857142857	1	35	2.3333333333333335	35	0.0	0	0.26419595162560494	0.9183638940905637	0.25781750775238665	0.9364070052031358	0.31960009558998054	0.8664162232249489	0.7588094423368678	0.9110482568110029	0	0	0.0
7392	0.1335901303887226	0.02412821827946571	0.022185376921395373	0.6928160150645849	None	0	0	0.05555555555555555	1	1.0	25	1.0	0.72	19	18	7	1	0	0.037037037037037035	1	27	1.8	27	0.058823529411764705	0	0.5692044602120562	0.8186702019338838	0.4799190357365034	0.8630453853261386	0.3841974803478251	0.9627451593493617	0.853649748582026	0.900255150306111	1.0	0.15789473684210525	0.0
1818	None	None	None	None	None	0	0	0.3333333333333333	2	0.8571428571428571	6	0.6428571428571429	0.2857142857142857	2	2	6	3	0	0.2857142857142857	7	2	0.6	9	0.1875	0	0.44501860127284487	0.9493489640778455	0.3791196620353613	0.6453345310843883	0.7666692735416272	0.8242124331975244	0.8748731545421907	0.8444240657616411	0.5	0.5	0.21676944490807862
5227	0.07542799434517587	0.010418128188669775	0.005303681039479943	0.6418028340616635	None	0	0	0.08333333333333333	1	1.0	15	1.0	0.7333333333333333	12	11	4	2	0	0.058823529411764705	1	17	1.1333333333333333	17	0.18181818181818182	0	0.5692044602120562	0.8019356971001659	0.4799190357365034	0.8034775552725694	0.8490119315802591	0.9378824616272553	0.8821051722747075	0.8629962267155853	0.5416666666666666	0.16666666666666666	0.0
5004	0.029518657669817826	0.012292264276762555	0.012292199610536875	0.9699070762408081	None	0	0	0.1	1	1.0	12	1.0	0.6666666666666666	9	8	4	2	0	0.07142857142857142	1	14	0.9333333333333333	14	0.18181818181818182	0	0.5692044602120562	0.79501080376274	0.4799190357365034	0.7688365616466688	0.9444205821033135	0.8183613680372664	0.8821051722747075	0.794806550706474	0.5555555555555556	0.2222222222222222	0.0
5536	0.07410384161703405	0.016149104019050852	0.01358352792042135	0.71393447183394	None	0	0	0.09090909090909091	1	1.0	14	1.0	0.6428571428571429	10	9	5	1	0	0.0625	1	16	1.0666666666666667	16	0.07692307692307693	0	0.5692044602120562	0.7789615729185174	0.4799190357365034	0.78216536271065	0.9444205821033135	0.9329857645939182	0.8821051722747075	0.84861936501582	1.0	0.1	0.0
370	None	None	None	None	None	0	0	0.13333333333333333	2	0.95	19	0.5	0.85	17	17	4	1	0	0.36363636363636365	11	4	1.4666666666666666	22	0.08333333333333333	0.4	0.5426830938829601	0.9364761829475703	0.4732231098800864	0.9568480669168485	0.6897207325000023	0.9312585450246693	0.8878000082390048	0.9426003239128627	1.0	0	0.0
6587	0.11840604887173867	0.0386409109334103	0.03856465154448596	0.65564467586729	None	0	0	0.05	1	1.0	28	1.0	0.75	22	21	7	1	0	0.03333333333333333	1	30	2.0	30	0.058823529411764705	0	0.605072652032945	0.8297216551926324	0.5479988419287926	0.8705875167319292	0.5750147813939338	0.9482736507118956	0.8448132024840714	0.8940535322932426	1.0	0.13636363636363635	0.0
7258	0.14724573562909066	0.054970554423358686	0.054549645764084186	0.6563034990476719	None	0	0	0.043478260869565216	1	1.0	32	1.0	0.78125	26	25	7	1	0	0.029411764705882353	1	34	2.2666666666666666	34	0.058823529411764705	0	0.5692044602120562	0.813000554782807	0.4799190357365034	0.856742959050478	0.5750147813939338	0.951788549707861	0.853649748582026	0.8889726571672493	1.0	0.11538461538461539	0.0
4055	0.06927137485579427	0.004968026934591549	0.002415580441011605	0.5056407740175471	None	0	0	0.1	1	1.0	13	0.38461538461538464	0.8461538461538461	12	11	2	2	0	0.23076923076923078	3	13	1.0	15	0.2857142857142857	0	0.5692044602120562	0.8639282037418783	0.4799190357365034	0.8388995880194636	0.9444205821033135	0.8778500230530348	0.8821051722747075	0.8609894128023932	0.5416666666666666	0.16666666666666666	0.0
4370	0.0987757358652597	0.005066145279611737	0.005054980477729125	0.6550265817041612	None	0	0	0.09090909090909091	1	1.0	14	0.38095238095238093	0.8571428571428571	13	12	2	4	0	0.21428571428571427	3	14	1.0666666666666667	16	0.5714285714285714	0	0.22393258730414178	0.8619508341217458	0.4799190357365034	0.8649835611159716	0.9444205821033135	0.8722898335543864	0.8821051722747075	0.8664683311356981	0.15384615384615385	0.5384615384615384	0.0
3095	0.011783655705532201	0.002865022568356419	0.002854467006200761	0.9250072223458129	None	0	0	0.16666666666666666	1	1.0	6	1.0	0.8333333333333334	6	5	1	1	0	0.125	1	8	0.5333333333333333	8	0.2	0	0.5692044602120562	0.7570731660370198	0.4799190357365034	0.7672728303103453	0.8490119315802591	0.7999654915000203	0.8685294134289425	0.7753175544241706	1.0	0.3333333333333333	0.0
2849	0.009815243993856214	0.0029081947641258843	0.002790984403501552	0.9469381063122901	None	0	0	0.2	1	1.0	5	1.0	1.0	6	5	0	1	0	0.14285714285714285	1	7	0.4666666666666667	7	0.3333333333333333	0	0.5692044602120562	0.8328285760119232	0.4799190357365034	0.7673273467585412	0.8448053445190855	0.8441787182933094	0.8821051722747075	0.8170141874194151	1.0	0.3333333333333333	0.0
1771	None	None	None	None	None	0	0	0	0	0	0	1.0	0	0	0	0	4	0	1.0	1	1	0.06666666666666667	1	1.0	0	0	0	0	0	0	0	0	0	0	0	0
1413	None	None	None	None	None	0	0	0.3333333333333333	2	0.8333333333333334	5	1.0	0.3333333333333333	4	2	3	1	0	0.125	8	1	0.5333333333333333	8	0.125	0.2857142857142857	0.7381002778380946	0.8244890792442803	0.43897904514293595	0.6997853620546061	0.802155115871748	0.962628975565186	0.8296008828425698	0.8676919306985487	1.0	0.25	0.0
6952	0.16192112931069946	0.05822762638926132	0.05807928989565382	0.6392707345737926	None	0	0	0.045454545454545456	1	1.0	30	1.0	0.7666666666666667	23	23	8	1	0	0.03125	1	32	2.1333333333333333	32	0.05	0	0.6409408438538338	0.8265094967696573	0.6160786481210818	0.8695098530810527	0.5750147813939338	0.9473859295212503	0.8355458973165213	0.8924627824617712	1.0	0.13043478260869565	0.0
7124	0.11201187923590296	0.03567075163783215	0.034035725429549836	0.6512426246869896	None	0	0	0.043478260869565216	1	1.0	32	1.0	0.8125	27	26	6	1	0	0.029411764705882353	1	34	2.2666666666666666	34	0.06666666666666667	0	0.5692044602120562	0.8266140429997488	0.6160786481210818	0.875758089987886	0.5750147813939338	0.9358469408778065	0.8355458973165213	0.8874497829796605	1.0	0.14814814814814814	0.0
4205	0.051952778726969746	0.011116750457922207	0.010410373633526619	0.8917137441357141	None	0	0	0.1	1	1.0	13	0.38461538461538464	0.8461538461538461	12	11	2	2	0	0.23076923076923078	3	13	1.0	15	0.2857142857142857	0	0.5692044602120562	0.8639282037418783	0.4799190357365034	0.8388995880194636	0.9444205821033135	0.8433911657622709	0.8821051722747075	0.8490731358900574	0.5416666666666666	0.5833333333333334	0.0
3434	0.047901447272563256	0.006455491237968284	0.005309996813906167	0.841610248054894	None	0	0	0.1	1	1.0	12	0.3888888888888889	0.8333333333333334	11	10	2	2	0	0.25	3	12	0.9333333333333333	14	0.2857142857142857	0	0.22393258730414178	0.8703918000086152	0.4799190357365034	0.8506134022124172	0.9444205821033135	0.8632867354888396	0.8821051722747075	0.861630978973548	0.5454545454545454	0.45454545454545453	0.0
3318	0.07268181730298731	0.004269639846968882	0.0035105914876517566	0.5162177706289024	None	0	0	0.1	1	1.0	12	0.3888888888888889	0.8333333333333334	11	10	2	2	0	0.25	3	12	0.9333333333333333	14	0.2857142857142857	0	0.22393258730414178	0.8606116681930301	0.4799190357365034	0.8687277817324188	0.9444205821033135	0.8950737725602391	0.8821051722747075	0.8755841439871028	0.5454545454545454	0.09090909090909091	0.0
6651	0.1567192155686344	0.05375150294905577	0.05320836871324931	0.5821162037553667	None	0	0	0.05	1	1.0	28	1.0	0.75	22	21	7	1	0	0.03333333333333333	1	30	2.0	30	0.058823529411764705	0	0.605072652032945	0.8115680513625315	0.5479988419287926	0.8515339005520808	0.5750147813939338	0.9530568612491971	0.8448132024840714	0.8882064658910052	1.0	0.13636363636363635	0.0
1226	None	None	None	None	None	0	0	0.6666666666666666	2	0.5	1	0.6666666666666666	0.5	1	1	2	2	0	0.6666666666666666	3	2	0.26666666666666666	4	0.25	0	0.3707885047521849	0.5	1.0	0.5	0.6274489238905276	0.5	0.929774325200781	0.5	1.0	1.0	0.0
5600	0.1326433548613836	0.01147129310029139	-0.0057551078547463975	0.6027371051916632	None	0	0	0.07692307692307693	1	1.0	17	1.0	0.7058823529411765	13	12	5	1	0	0.05263157894736842	1	19	1.2666666666666666	19	0.07692307692307693	0	0.5692044602120562	0.8472248836390097	0.4799190357365034	0.8411737925196059	0.9444205821033135	0.9368330227634544	0.8821051722747075	0.8834557415007368	1.0	0.15384615384615385	0.0
468	None	None	None	None	None	0	0	0.6666666666666666	2	0.5	1	1.0	0	1	0	2	3	0	0.25	4	1	0.26666666666666666	4	0.42857142857142855	0.6666666666666666	0	0	0	0	0	0	0	0	0	0	0
1707	None	None	None	None	None	0	0	0.5	2	0.5	2	0.6	0.5	4	2	1	0	0	0.4	2	5	0.4	6	0.0	1.0	0.4621599733293351	0.9030107095644987	0.6786850639477674	0.9060454337096915	0.5113953125784383	0.9742193755853813	0.9276910174408426	0.9376029415221458	0	0	0.0
3667	0.06941047868538185	0.004856574475284476	0.004035923109069028	0.7519206548386016	None	0	0	0.09090909090909091	1	1.0	14	0.38095238095238093	0.8571428571428571	13	12	2	2	0	0.21428571428571427	3	14	1.0666666666666667	16	0.2857142857142857	0	0.5692044602120562	0.8637325348472563	0.4799190357365034	0.852724524346767	0.9444205821033135	0.8376086205362674	0.8821051722747075	0.8516716027414751	0.5384615384615385	0.5384615384615384	0.0
5629	0.061830799625442814	0.017802739755753555	0.017686797091935907	0.8338716831628854	None	0	0	0.08333333333333333	1	1.0	15	1.0	0.7333333333333333	11	11	5	2	0	0.058823529411764705	1	17	1.1333333333333333	17	0.14285714285714285	0	0.5692044602120562	0.643073781338712	0.4799190357365034	0.7591480602352486	0.9444205821033135	0.9489151505203044	0.8821051722747075	0.8253262400888813	0.5454545454545454	0.18181818181818182	0.0
3385	0.07153703745358515	0.009862101002939553	0.009638814270764356	0.7148549200084146	None	0	0	0.1	1	1.0	13	0.38461538461538464	0.8461538461538461	12	11	2	2	0	0.23076923076923078	3	13	1.0	15	0.2857142857142857	0	0.396568523758099	0.8644924133596465	0.4799190357365034	0.8582973284123389	0.9444205821033135	0.8446148063512801	0.8821051722747075	0.8559974017874133	0.5416666666666666	0.5	0.0
2892	0.009203142450432243	0.001554191610350169	0.0015459575384108616	0.9426141750574013	None	0	0	0.2	1	1.0	5	1.0	0.6	3	3	3	2	0	0.14285714285714285	1	7	0.4666666666666667	7	0.2	0	0.5692044602120562	0.7957019702215733	0.4799190357365034	0.8271583431146747	0.9444205821033135	0.9816685722534343	0.8821051722747075	0.9090398387287028	0.6666666666666666	0.3333333333333333	0.0
1284	None	None	None	None	None	0.5	3	0.6428571428571429	9	0.3157894736842105	6	0.5833333333333334	0.21052631578947367	6	4	14	1	0	0.25	12	3	1.4	21	0.03333333333333333	0.8888888888888888	0.3035323667187879	0.8819831485647115	0.34994834913830714	0.7571607839698049	0.8110927229657726	0.8710170310035378	0.9121421148629496	0.8437194946514261	1.0	0	0.0
2246	None	None	None	None	None	0	0	0.6	3	0.6	3	0.4375	0.6	6	3	0	1	0	1.0	4	4	0.4666666666666667	7	1.0	0.6666666666666666	0.21803941019911424	0.7053550743947551	0.5336403598925015	0.9335741908714797	0.2922136580237371	0.7320089431326662	0.8112577587326776	0.8186015415397215	1.0	0.3333333333333333	0.0
2606	0.015110781989907255	0.0006965618902114829	-0.0006158250232393751	0.9967299016428655	None	1.0	2	0.7142857142857143	5	0.25	2	0.5555555555555556	0.25	3	2	6	2	0	0.5	3	6	0.6666666666666666	10	0.13333333333333333	1.0	0.235672187321039	0.9026932292304183	0.3192602789277867	0.8371149760195263	0.740833485383957	0.6505291921906293	0.8973485561783409	0.8168673147146958	0.6666666666666666	0.6666666666666666	0.0
2940	0.013934359894395166	0.0006748204165406372	-0.0006715051782252527	0.9584401339230819	None	0	0	0.16666666666666666	1	1.0	7	0.42857142857142855	0.7142857142857143	6	5	2	0	0	0.42857142857142855	3	7	0.6	9	0.0	0	0.396568523758099	0.8771009731292443	0.4799190357365034	0.8130740454538281	0.8490119315802591	0.8829454089353703	0.8746145654572768	0.8604057239282797	0	0	0.0
1875	None	None	None	None	None	0	0	0.4	2	0.8	4	1.0	0.4	3	2	3	2	0	0.14285714285714285	7	1	0.4666666666666667	7	0.2222222222222222	0.3333333333333333	0.43920022518268265	0.8872981627006923	0.43897904514293595	0.568327288367875	0.802155115871748	0.7487553618377513	0.8309819008471911	0.758318628398667	0.6666666666666666	0.6666666666666666	0.0
2780	0.00417090436439306	0.00048427908535469207	0.00038509372601913807	0.9827448957045584	None	0	0	0.3333333333333333	1	1.0	2	1.0	1.0	3	2	0	1	0	0.25	1	4	0.26666666666666666	4	0.3333333333333333	0	0.5692044602120562	0.9021651224969358	0.3480913640032675	0.7881142858197268	0.5428718920318796	0.9135408613206718	0.8676644129214137	0.8769928363178932	1.0	0.6666666666666666	0.0
2239	None	None	None	None	None	0.3333333333333333	1	0.6666666666666666	6	0.2727272727272727	3	0.5416666666666666	0.2727272727272727	5	3	7	0	0	0.375	3	8	0.8666666666666667	13	0.0	0.2	0.5129443383301542	0.8681739154281779	0.3806364193488275	0.7395577999419669	0.802155115871748	0.8088796619670799	0.8309819008471911	0.811090101222443	0	0	0.0
7252	0.10768671451417819	0.016063894375288514	0.014589211194547818	0.6972240983538917	None	0	0	0.045454545454545456	1	1.0	31	1.0	0.7741935483870968	25	24	7	1	0	0.030303030303030304	1	33	2.2	33	0.058823529411764705	0	0.5692044602120562	0.7315114109467957	0.4799190357365034	0.8077042338532492	0.6533793842144072	0.9444127700823821	0.853649748582026	0.8527948532300549	1.0	0.28	0.0
2185	None	None	None	None	None	0	0	0.5	2	0.6666666666666666	2	1.0	0.3333333333333333	1	1	3	4	0	0.2	5	1	0.3333333333333333	5	0.4	0.5	0.1	0.5	0.5003551855639767	0.5	0.6218041232393988	0.5	0.9028573215829961	0.5	1.0	1.0	0.4086101157340391
4136	0.07755527588596223	0.01297778104899461	0.0015498319416294988	0.6582137963864583	None	0	0	0.08333333333333333	1	1.0	15	1.0	0.6666666666666666	10	10	6	2	0	0.058823529411764705	1	17	1.1333333333333333	17	0.125	0	0.5692044602120562	0.8018225651954335	0.4799190357365034	0.8125893230563616	0.9444205821033135	0.8408363412113241	0.8821051722747075	0.8190173428119594	0.55	0.2	0.0
1942	None	None	None	None	None	0	0	0.25	1	1.0	3	1.0	0.6666666666666666	2	2	2	1	0	0.2	5	1	0.3333333333333333	5	0.125	0	0.4370994726701894	0.9463554031406969	0.15386735719986783	0.5030966977492374	0.42317219896246827	0.8817705616498974	0.8033556429304585	0.8362577108551656	1.0	0.5	0.0
6955	0.13414091124418523	0.049000209352413726	0.045308624952834116	0.6353354119922072	None	0	0	0.043478260869565216	1	1.0	32	1.0	0.75	25	24	8	1	0	0.029411764705882353	1	34	2.2666666666666666	34	0.05263157894736842	0	0.5692044602120562	0.7997692448614291	0.4799190357365034	0.8393721542591166	0.6533793842144072	0.9519063027089172	0.853649748582026	0.8816251569281667	1.0	0.2	0.0
4902	0.11979321273367446	0.01347788838099113	-0.005530354583080427	0.6142410743380402	None	0	0	0.07692307692307693	1	1.0	17	1.0	0.7058823529411765	13	12	5	2	0	0.05263157894736842	1	19	1.2666666666666666	19	0.15384615384615385	0	0.5692044602120562	0.837654038062956	0.4799190357365034	0.8208884501719608	0.9444205821033135	0.9343819880772415	0.8821051722747075	0.8743261074197514	0.5384615384615384	0.15384615384615385	0.0
767	None	None	None	None	None	0.3333333333333333	1	0.5	4	0.7	7	0.3	0.7	11	7	0	0	0	0.625	5	8	0.8	12	0.0	0.5	0.5723369922693641	0.9513894791101185	0.31640007535878734	0.9084178425224717	0.5205857587184087	0.9006506919011529	0.879766012984465	0.9235091092307187	0	0	0.0
788	None	None	None	None	None	0	0	0.11764705882352941	2	0.9565217391304348	22	0.3472222222222222	0.8695652173913043	20	20	4	1	0	0.5	12	6	1.6666666666666667	25	0.08333333333333333	0.43478260869565216	0.44199697832538387	0.9272947127063986	0.6526942011460268	0.9687471020388774	0.5176365432887298	0.9287932892787594	0.8369344037305765	0.9452850383643498	1.0	0	0.0
1298	None	None	None	None	None	0	0	0.6666666666666666	2	0.5	1	0.6666666666666666	0	1	0	2	1	0	0.6666666666666666	3	2	0.26666666666666666	4	0.14285714285714285	0.6666666666666666	0	0	0	0	0	0	0	0	0	0	0
220	None	None	None	None	None	0.5	1	0.5	3	0.5	3	0.5333333333333333	0.3333333333333333	5	2	2	1	0	0.6	3	5	0.5333333333333333	8	0.2	0.6666666666666666	0.5978769142980398	0.8973998426973436	0.17308844554441696	0.9078702919037123	0.7037019486753103	0.7846172288238258	0.8747802595716551	0.8717418653388034	1.0	0	0.0
1155	None	None	None	None	None	0	0	0.75	3	0.5	2	0.6	0.5	4	2	1	0	0	0.4	5	2	0.4	6	0.0	0.5	0.29173955747247016	0.685193301528303	0.7441777246704705	0.7510319081008924	0.4058512599601597	0.7721237954907965	0.8746118587805504	0.7377040578333174	0	0	0.0
978	None	None	None	None	None	0	0	0.5	3	0.6666666666666666	4	0.5714285714285714	0.6666666666666666	6	4	1	0	0	0.2857142857142857	7	2	0.5333333333333333	8	0.0	0.3333333333333333	0.2275176312804701	0.7444086977106613	0.5118893538691877	0.8379872723814323	0.32406165839021484	0.7701653074326594	0.7485535875629856	0.7870433090772715	0	0	0.0
2206	None	None	None	None	None	0	0	0.2857142857142857	2	0.75	6	0.625	0.375	3	3	6	2	0	1.0	4	4	0.6666666666666666	10	0.125	0.75	0.3707885047521849	0.5	0.9867641191863148	0.7954491923036097	0.5467373918785234	0.5403042577645094	0.930253980231728	0.6239980048625351	0.6666666666666666	0	0.0
458	None	None	None	None	None	0	0	1.0	4	0.0	0	0.5	0	4	0	1	0	0	0.75	4	3	0.4	6	0.0	0.5	0	0	0	0	0	0	0	0	0	0	0
4130	0.05736996258472181	0.01294117102690291	0.010858848568836595	0.8951697303742592	None	0	0	0.1	1	1.0	13	0.38461538461538464	0.8461538461538461	12	11	2	2	0	0.23076923076923078	3	13	1.0	15	0.2857142857142857	0	0.5692044602120562	0.8639282037418783	0.4799190357365034	0.8388995880194636	0.9444205821033135	0.8433911657622709	0.8821051722747075	0.8490731358900574	0.5416666666666666	0.5833333333333334	0.0
4552	0.07113892920565149	0.007651246355090903	0.0007618334667103784	0.5917484923374918	None	0	0	0.08333333333333333	1	1.0	15	1.0	0.6666666666666666	10	10	6	2	0	0.058823529411764705	1	17	1.1333333333333333	17	0.125	0	0.5692044602120562	0.8018225651954335	0.4799190357365034	0.8125893230563616	0.9444205821033135	0.8408363412113241	0.8821051722747075	0.8190173428119594	0.55	0.2	0.0
2161	None	None	None	None	None	0	0	1.0	4	0.0	0	0.5	0	4	0	1	0	0	0.75	4	3	0.4	6	0.0	0.5	0	0	0	0	0	0	0	0	0	0	0
1833	None	None	None	None	None	0	0	0.6666666666666666	4	0.2857142857142857	2	0.6	0.2857142857142857	5	2	3	2	0	0.6	5	3	0.6	9	0.2857142857142857	0	0.5158991352599285	0.9220675003845898	0.2829731046682077	0.8012901229259208	0.6207099579321473	0.9337095683046646	0.9252126482191905	0.8975313195155294	0.6	0.6	0.0
6680	0.15023254210702217	0.0529628347456784	0.05255781783642028	0.6607660592056463	None	0	0	0.045454545454545456	1	1.0	31	1.0	0.7741935483870968	25	24	7	1	0	0.030303030303030304	1	33	2.2	33	0.058823529411764705	0	0.5692044602120562	0.7750271827597197	0.4799190357365034	0.8173842160647782	0.6533793842144072	0.9573650946905207	0.853649748582026	0.8753431953985501	1.0	0.2	0.0
7413	0.024794343429227553	0.010581607412528166	0.010579720837272533	0.9439840289430951	None	0	0	0.07142857142857142	1	1.0	19	1.0	0.5789473684210527	12	11	8	2	0	0.047619047619047616	1	21	1.4	21	0.10526315789473684	0	0.5692044602120562	0.8293316906834524	0.4799190357365034	0.8104158831703019	0.9444205821033135	0.9408651273533315	0.8821051722747075	0.8736396946656848	0.5416666666666666	0.08333333333333333	0.0
1620	None	None	None	None	None	0	0	0.6	3	0.6	3	0.5833333333333334	0.6	6	3	0	0	0	0.3333333333333333	6	2	0.4666666666666667	7	0.0	0.4	0.19292901562608492	0.7116089912986401	0.523553029051141	0.9041039566677778	0.308137658206976	0.6976523154657575	0.818816451681774	0.7904563017816949	0	0	0.0
6858	0.16269327340711756	0.0567192749170789	0.055986110368193294	0.6451569958042749	None	0	0	0.043478260869565216	1	1.0	32	1.0	0.78125	25	25	8	0	0	0.029411764705882353	1	34	2.2666666666666666	34	0.0	0	0.5692044602120562	0.8357053974033121	0.4799190357365034	0.8463078947681415	0.6533793842144072	0.9469372105166493	0.853649748582026	0.8880956139820468	0	0	0.0
6559	0.15213185359565085	0.051725133369455736	0.05156710167076313	0.6318591813181293	None	0	0	0.045454545454545456	1	1.0	30	1.0	0.7666666666666667	24	23	7	1	0	0.03125	1	32	2.1333333333333333	32	0.058823529411764705	0	0.5692044602120562	0.8019207624708689	0.4799190357365034	0.8425661015115198	0.6141970828041705	0.9546116149981091	0.853649748582026	0.884995619849786	1.0	0.125	0.0
356	None	None	None	None	None	0	0	0.3333333333333333	2	0.7142857142857143	5	0.5625	0.2857142857142857	2	2	6	4	0	1.0	4	4	0.6	9	0.25	0	0.7582275128688866	0.6912369010985965	0.6045807308869449	0.9655381634040328	0.3403208336798176	0.9170716282750219	0.9115629446853059	0.8984983586125703	0.75	1.0	0.44335821119405044
4428	0.05437240182168558	0.007039028460039593	0.0066481372752778154	0.8768253957768708	None	0	0	0.1	1	1.0	12	0.3888888888888889	0.8333333333333334	11	10	2	2	0	0.25	3	12	0.9333333333333333	14	0.2857142857142857	0	0.5692044602120562	0.8661843226089465	0.4799190357365034	0.8460761391716218	0.9444205821033135	0.8506252239643274	0.8821051722747075	0.8545115071100735	0.5454545454545454	0.5454545454545454	0.0
7199	0.15185053324036282	0.06442802849703609	0.064363313445509	0.636697976247746	None	0	0	0.045454545454545456	1	1.0	30	1.0	0.7666666666666667	24	23	7	1	0	0.03125	1	32	2.1333333333333333	32	0.058823529411764705	0	0.605072652032945	0.7794318658411706	0.5479988419287926	0.8211334278022284	0.6141970828041705	0.9570267211907116	0.8448132024840714	0.8768808978241344	1.0	0.125	0.0
4833	0.0265976146757709	0.007327612391432378	0.0072466572123290485	0.9960872538723409	None	0	0	0.07692307692307693	1	1.0	17	1.0	0.6470588235294118	11	11	7	2	0	0.05263157894736842	1	19	1.2666666666666666	19	0.1111111111111111	0	0.5692044602120562	0.7643001439377096	0.4799190357365034	0.7746301687034525	0.9444205821033135	0.8630008636988653	0.8821051722747075	0.8048930909871933	0.5454545454545454	0.18181818181818182	0.0
3161	0.0035525628454203275	0.002392325368938014	0.0023922706956352683	0.9704562484078942	None	0	0	0.2	1	1.0	5	1.0	0.6	4	3	2	2	0	0.14285714285714285	1	7	0.4666666666666667	7	0.2857142857142857	0	0.5692044602120562	0.5	0.4799190357365034	0.5	0.9444205821033135	0.6955642134726867	0.8821051722747075	0.5684232777805533	0.625	0.5	0.0
7136	0.14569177898493513	0.02337683506013955	0.019112323237187003	0.6185971487423094	None	0	0	0.047619047619047616	1	1.0	29	1.0	0.7586206896551724	23	22	7	0	0	0.03225806451612903	1	31	2.066666666666667	31	0.0	0	0.5692044602120562	0.8451373639901869	0.4799190357365034	0.8689311663199109	0.5750147813939338	0.9434138122313861	0.8355458973165213	0.8941717789033886	0	0	0.0
2809	0.008462589019742799	0.001125842533278955	0.0010753993155844296	0.9712081965753946	None	0	0	0.25	1	1.0	4	0.5	0.75	4	3	1	1	0	0.75	4	3	0.4	6	0.2	0	0.5692044602120562	0.6431455250473915	0.4799190357365034	0.7346971174174437	0.8490119315802591	0.8522779534213901	0.8756512376677529	0.7540016648574138	1.0	0.5	0.0
5008	0.09386824619965967	0.019637982540427392	0.019621235231001982	0.71617418921247	None	0	0	0.07692307692307693	1	1.0	17	1.0	0.7058823529411765	13	12	5	3	0	0.05263157894736842	1	19	1.2666666666666666	19	0.23076923076923078	0	0.5692044602120562	0.7833127944536138	0.4799190357365034	0.7939168790879959	0.9444205821033135	0.865943366497877	0.8821051722747075	0.8175413423268946	0.3076923076923077	0.3076923076923077	0.0
4665	0.04274251724889969	0.007791840953200749	0.007791820894963874	0.997042720072815	None	0	0	0.07142857142857142	1	1.0	19	1.0	0.631578947368421	12	12	8	2	0	0.047619047619047616	1	21	1.4	21	0.1	0	0.5692044602120562	0.789302399467027	0.4799190357365034	0.7999708879777411	0.9444205821033135	0.8312766060142033	0.8821051722747075	0.8074999610082839	0.5416666666666666	0.16666666666666666	0.0
2060	None	None	None	None	None	1.0	2	1.0	6	0.0	0	0.75	0	2	0	6	2	0	0.75	4	3	0.6	9	0.14285714285714285	0.8	0	0	0	0	0	0	0	0	0	0	0
5288	0.055845353842160037	0.00998551091132848	0.004369355783822109	0.6324056547754602	None	0	0	0.1	1	1.0	12	1.0	0.6666666666666666	9	8	4	1	0	0.07142857142857142	1	14	0.9333333333333333	14	0.09090909090909091	0	0.5692044602120562	0.818371032355777	0.4799190357365034	0.8219610089126012	0.9444205821033135	0.921178482273912	0.8821051722747075	0.8619009694129013	1.0	0.1111111111111111	0.0
154	None	None	None	None	None	0	0	0.2777777777777778	5	0.75	18	0.28888888888888886	0.4583333333333333	15	11	10	2	0	0.9	9	10	1.7333333333333334	26	0.1	0.631578947368421	0.5095890747567251	0.9382394889551201	0.6334839410889366	0.8782178356094503	0.6220001777881095	0.9038228869315632	0.7526454269075055	0.9098890737979228	0.5333333333333333	0.06666666666666667	0.0
6535	0.12965026568012283	0.04192948114522022	0.041688498460788585	0.6290800064132985	None	0	0	0.05555555555555555	1	1.0	25	1.0	0.76	20	19	6	1	0	0.037037037037037035	1	27	1.8	27	0.06666666666666667	0	0.605072652032945	0.8204906631103864	0.5479988419287926	0.8574450016128028	0.5750147813939338	0.9523770253425308	0.8448132024840714	0.8912122021327286	1.0	0.15	0.0
549	None	None	None	None	None	0	0	1.0	3	0.0	0	0.6666666666666666	0	3	0	0	1	0	0.6666666666666666	2	3	0.26666666666666666	4	1.0	1.0	0	0	0	0	0	0	0	0	0	0	0
3815	0.07606149400420355	0.007091298795463563	0.0064924737139527185	0.5323739953744382	None	0	0	0.09090909090909091	1	1.0	14	0.38095238095238093	0.8571428571428571	12	12	3	2	0	0.21428571428571427	3	14	1.0666666666666667	16	0.2	0	0.5692044602120562	0.8579075260349179	0.4799190357365034	0.8053075652858721	0.9444205821033135	0.842129420039565	0.8821051722747075	0.8362600132397593	0.5416666666666666	0.75	0.0
2542	None	None	None	None	None	0	0	0.5	2	0.6666666666666666	2	0.625	0	2	0	2	2	0	0.5	2	4	0.3333333333333333	5	0.3333333333333333	0	0	0	0	0	0	0	0	0	0	0	0
6122	0.0712740013358043	0.012858827003997562	0.011600483572394434	0.7352690770747288	None	0	0	0.07692307692307693	1	1.0	17	1.0	0.7058823529411765	13	12	5	3	0	0.05263157894736842	1	19	1.2666666666666666	19	0.23076923076923078	0	0.5692044602120562	0.7915765658815885	0.4799190357365034	0.790753793240123	0.7536032810572048	0.9603920498982961	0.8821051722747075	0.8755280958507314	0.23076923076923078	0.3076923076923077	0.0
2548	None	None	None	None	None	0.6666666666666666	2	0.875	7	0.0	0	0.6111111111111112	0	2	0	8	2	0	0.5	6	3	0.7333333333333333	11	0.1111111111111111	0.8	0	0	0	0	0	0	0	0	0	0	0
670	None	None	None	None	None	0.5	1	0.6666666666666666	4	0.5714285714285714	4	0.375	0.5714285714285714	8	4	0	0	0	0.6666666666666666	4	6	0.6	9	0.0	0.6666666666666666	0.6333410641267	0.9308842938707742	0.418686227673333	0.8963023905878763	0.3250272192828328	0.9072507957808609	0.8850678508185511	0.9126070297675756	0	0	0.0
1334	None	None	None	None	None	0.6666666666666666	2	0.875	7	0.2	2	0.6	0.2	7	2	4	0	0	0.8	5	4	0.8	12	0.0	0.75	0.873038761136766	0.7760834223119812	0.24647371787540764	0.9143339226888785	0.5029967391661931	0.9075158436083138	0.9394933580087684	0.8770514506825197	0	0	0.0
2682	0.0016333463321706	0.0004559502102846393	1.5944516090875024e-05	0.9847438670512939	None	0.5	1	0.6666666666666666	4	0.5	3	0.4	0.5	5	3	2	0	0	0.8	5	4	0.5333333333333333	8	0.0	0.6666666666666666	0.879753409203618	0.7282690494226213	0.6290892178465145	0.7800461963028019	0.20811920943958873	0.8041305003986414	0.9441911007719928	0.772304359651563	0	0	0.0
2108	None	None	None	None	None	0.5	1	0.8571428571428571	6	0.0	0	0.8333333333333334	0	4	0	5	0	0	0.75	4	3	0.6666666666666666	10	0.0	0.75	0	0	0	0	0	0	0	0	0	0	0
6984	0.14314680505307673	0.05809586845864373	0.05790960000902911	0.6421470010210755	None	0	0	0.045454545454545456	1	1.0	31	1.0	0.7741935483870968	25	24	7	1	0	0.030303030303030304	1	33	2.2	33	0.058823529411764705	0	0.5692044602120562	0.7988703650565281	0.4799190357365034	0.8420249784125448	0.5750147813939338	0.954401545879071	0.853649748582026	0.884042099530242	1.0	0.12	0.0
4828	0.04998705194018866	0.008824339583332896	0.008784022769423161	0.996651986410225	None	0	0	0.07142857142857142	1	1.0	19	1.0	0.631578947368421	12	12	8	2	0	0.047619047619047616	1	21	1.4	21	0.1	0	0.5692044602120562	0.789302399467027	0.4799190357365034	0.7999708879777411	0.9444205821033135	0.8312766060142033	0.8821051722747075	0.8074999610082839	0.5416666666666666	0.16666666666666666	0.0
244	None	None	None	None	None	0	0	1.0	1	0	0	1.0	0	1	0	0	1	0	0.5	2	1	0.13333333333333333	2	0.3333333333333333	0	0	0	0	0	0	0	0	0	0	0	0
5088	0.0721547253045577	0.013586564532646351	0.013577935344736296	0.7019779348438399	None	0	0	0.08333333333333333	1	1.0	15	1.0	0.6666666666666666	11	10	5	2	0	0.058823529411764705	1	17	1.1333333333333333	17	0.15384615384615385	0	0.5692044602120562	0.8477886683885691	0.4799190357365034	0.8593372777252841	0.9444205821033135	0.8562426346485038	0.8821051722747075	0.8545233568136781	0.5454545454545454	0.2727272727272727	0.0
7381	0.16063130373262496	0.005972373047116677	0.0026971328541084074	0.5835325560903275	None	0	0	0.05	1	1.0	27	1.0	0.7407407407407407	21	20	7	1	0	0.034482758620689655	1	29	1.9333333333333333	29	0.058823529411764705	0	0.5692044602120562	0.8548138411066789	0.4799190357365034	0.8617035914825832	0.6533793842144072	0.9135321000933142	0.853649748582026	0.879387363765273	1.0	0.14285714285714285	0.0
1257	None	None	None	None	None	0	0	0.25	1	1.0	4	0.6666666666666666	0.5	2	2	3	2	0	1.0	3	3	0.4	6	0.2	0.5	0.6212285593663568	0.5	0.4368253761206569	0.8773871281843002	0.7587325395767135	0.5355864884467479	0.804971351680914	0.6689635573709631	0.75	0	0.0
1653	None	None	None	None	None	0.6666666666666666	2	0.7777777777777778	7	0.18181818181818182	2	0.65	0	3	0	9	0	0	0.8	5	4	0.8666666666666667	13	0.0	0.75	0	0	0	0	0	0	0	0	0	0	0
6860	0.14683221666519194	0.03433778640165035	0.027940057820793777	0.6281058176871177	None	0	0	0.05	1	1.0	27	1.0	0.7037037037037037	19	19	9	2	0	0.034482758620689655	1	29	1.9333333333333333	29	0.09090909090909091	0	0.5692044602120562	0.7996611777398194	0.4799190357365034	0.8357601788595332	0.5750147813939338	0.959877328130378	0.853649748582026	0.8871564171865194	0.5263157894736842	0.10526315789473684	0.0
3708	0.05819862641750208	0.00818663738406937	0.007468427006619496	0.5683921564633854	None	0	0	0.1	1	1.0	12	0.3888888888888889	0.8333333333333334	11	10	2	1	0	0.25	3	12	0.9333333333333333	14	0.14285714285714285	0	0.5692044602120562	0.8661843226089465	0.4799190357365034	0.8460761391716218	0.9444205821033135	0.7898242129106897	0.8821051722747075	0.8364275574551372	1.0	0.2727272727272727	0.0
2907	0.005959272182902968	0.0027989383228384434	0.0027887842675864507	0.9655886996979183	None	0	0	0.25	1	1.0	3	1.0	1.0	4	3	0	2	0	0.2	1	5	0.3333333333333333	5	0.6666666666666666	0	0.5692044602120562	0.789302399467027	0.4799190357365034	0.7999708879777411	0.7536032810572048	0.7869108766478978	0.8102367485936455	0.7921192748543647	0.625	0.5	0.0
324	None	None	None	None	None	0	0	0.3	3	0.75	9	0.56	0.4166666666666667	6	5	7	1	0	1.0	5	5	0.9333333333333333	14	0.058823529411764705	0.4444444444444444	0.3707885047521849	0.5	0.8461398929754212	0.7605347815334886	0.53723158904484	0.532614814854599	0.8775570641639229	0.6055758115920775	1.0	0	0.0
5946	0.07986940085050316	0.029730524838845543	0.01798704757195782	0.7051896141364848	None	0	0	0.07692307692307693	1	1.0	17	1.0	0.7058823529411765	13	12	5	2	0	0.05263157894736842	1	19	1.2666666666666666	19	0.15384615384615385	0	0.5692044602120562	0.8022258936072777	0.4799190357365034	0.8039353043700492	0.7536032810572048	0.9519313708995012	0.8821051722747075	0.8735149001875554	0.5384615384615385	0.23076923076923078	0.0
3247	0.011470284021527482	0.0033770816961374056	0.0033706051433506894	0.9451549618116842	None	0	0	0.16666666666666666	1	1.0	6	1.0	0.8333333333333334	6	5	1	2	0	0.125	1	8	0.5333333333333333	8	0.4	0	0.5692044602120562	0.7772417654981356	0.4799190357365034	0.8082394303845041	0.7536032810572048	0.9469093899052375	0.8685294134289425	0.8648876363922408	0.5833333333333334	0.8333333333333334	0.0
5173	0.023571748911641256	0.008671083270834028	0.00847682076652508	0.9839929948772673	None	0	0	0.1	1	1.0	12	1.0	0.6666666666666666	9	8	4	2	0	0.07142857142857142	1	14	0.9333333333333333	14	0.18181818181818182	0	0.5692044602120562	0.8517173006441564	0.4799190357365034	0.8277732884307013	0.9444205821033135	0.9491414358607544	0.8821051722747075	0.8890943640819322	0.5555555555555556	0.2222222222222222	0.0
5314	0.06438508947545088	0.007261027722507999	-0.0006721602357930779	0.5997453304406207	None	0	0	0.1	1	1.0	12	1.0	0.75	9	9	4	3	0	0.07142857142857142	1	14	0.9333333333333333	14	0.25	0	0.6994161073106335	0.7951837658550622	0.21183885502174754	0.7849740677200362	0.3841974803478251	0.9651987109094876	0.8984530684194558	0.8798852429948922	0.3333333333333333	0.4444444444444444	0.0
5816	0.025097377112637057	0.01654841662524029	0.011218018292108405	0.9917179037995879	None	0	0	0.1	1	1.0	13	1.0	0.6923076923076923	9	9	5	2	0	0.06666666666666667	1	15	1.0	15	0.14285714285714285	0	0.5692044602120562	0.5225582371929077	0.4799190357365034	0.7237493334482518	0.9444205821033135	0.8496525382281628	0.8821051722747075	0.7167579538587167	0.5555555555555556	0.2222222222222222	0.0
4671	0.02771604299174384	0.00961073243300124	0.009366027743398175	0.9930028809639362	None	0	0	0.09090909090909091	1	1.0	14	1.0	0.6428571428571429	9	9	6	2	0	0.0625	1	16	1.0666666666666667	16	0.125	0	0.5692044602120562	0.7804072986154822	0.4799190357365034	0.7909762444322996	0.9444205821033135	0.8233940166337416	0.8821051722747075	0.7989040022213695	0.5555555555555556	0.2222222222222222	0.0
2727	2.338758067783921e-05	8.062293269844043e-07	-8.042426345753551e-07	0.9999956683608859	None	0	0	0.6	3	0.6	3	0.875	0.4	2	2	4	2	0	0.5	4	2	0.4666666666666667	7	0.16666666666666666	0.4	0.5323612666334036	0.8078835925454252	0.3192602789277867	0.7680241064580502	0.7447183039921084	0.6397704835992781	0.8527903504440429	0.7444620148048474	0.75	0.5	0.4599744719523251
4935	0.0997680998976114	0.01185072281378387	0.0017074335662208475	0.6234241558388864	None	0	0	0.06666666666666667	1	1.0	20	1.0	0.7	15	14	6	3	0	0.045454545454545456	1	22	1.4666666666666666	22	0.2	0	0.5692044602120562	0.786994462422687	0.4799190357365034	0.8006503872132731	0.7536032810572048	0.9598595153265036	0.8821051722747075	0.876232096317741	0.3333333333333333	0.26666666666666666	0.0
3264	0.027882093227480483	0.002582947747331593	0.0025827219943989153	0.970923826449176	None	0	0	0.16666666666666666	1	1.0	6	1.0	1.0	7	6	0	2	0	0.125	1	8	0.5333333333333333	8	0.6666666666666666	0	0.12202011375251658	0.9014098425236698	0.27811331647658744	0.7307988362815521	0.6945570769581667	0.8646700171623701	0.8821051722747075	0.8440618844804162	0.5714285714285714	0.14285714285714285	0.0
4289	0.07392520900863234	0.006175213439929497	0.005837733104421714	0.7370048783066734	None	0	0	0.09090909090909091	1	1.0	14	0.38095238095238093	0.8571428571428571	13	12	2	2	0	0.21428571428571427	3	14	1.0666666666666667	16	0.2857142857142857	0	0.5692044602120562	0.8637325348472563	0.4799190357365034	0.852724524346767	0.9444205821033135	0.8376086205362674	0.8821051722747075	0.8516716027414751	0.5384615384615385	0.5384615384615384	0.0
2817	0.003058791539717759	0.0027885977052628298	0.002787697955049569	0.9784171927065698	None	0	0	0.5	3	0.5	3	0.6666666666666666	0.3333333333333333	4	2	3	1	0	0.3333333333333333	2	6	0.5333333333333333	8	0.125	0	0.5692044602120562	0.8723507910931042	0.5073399241882003	0.852481287403381	0.8565472862145352	0.9230048771703835	0.8959401322001994	0.8862838104453215	1.0	0.25	0.0
1676	None	None	None	None	None	0	0	0.5	2	0.5	2	0.5	0.25	2	1	3	2	0	0.75	4	3	0.4	6	0.2222222222222222	0	0.31401680880354943	0.6382362087499064	0.929239715658379	0.6399723262772737	0.4704483552256432	0.8277844189413633	0.9340109705398734	0.711836911134849	0.75	0	0.0
854	None	None	None	None	None	0.3333333333333333	1	0.5	4	0.7	7	0.3	0.7	11	7	0	0	0	0.625	5	8	0.8	12	0.0	0.5	0.5723369922693641	0.9513894791101185	0.31640007535878734	0.9084178425224717	0.5205857587184087	0.9006506919011529	0.879766012984465	0.9235091092307187	0	0	0.0
1556	None	None	None	None	None	0	0	0.5	1	1.0	1	0.75	0	1	0	1	3	0	1.0	2	2	0.2	3	0.6	0	0	0	0	0	0	0	0	0	0	0	0
7428	0.1431786666778162	0.056990294181386326	0.05573071293524125	0.6553512660254479	None	0	0	0.045454545454545456	1	1.0	30	1.0	0.8	25	24	6	1	0	0.03125	1	32	2.1333333333333333	32	0.06666666666666667	0	0.5692044602120562	0.7997839254335298	0.6160786481210818	0.8489890294622948	0.6533793842144072	0.9461961271906895	0.8355458973165213	0.8800511061298084	1.0	0.16	0.0
4048	0.05323391609897776	0.004358520539396209	0.004084015539540037	0.7777889720828038	None	0	0	0.1	1	1.0	12	0.3888888888888889	0.8333333333333334	11	10	2	2	0	0.25	3	12	0.9333333333333333	14	0.2857142857142857	0	0.5692044602120562	0.8623928874602098	0.4799190357365034	0.8136860553926852	0.9444205821033135	0.8492388147957217	0.8821051722747075	0.8428203501855704	0.5454545454545454	0.6363636363636364	0.0
2838	0.011919915327723272	0.003286098165653531	0.0032428502204582283	0.9302664714320472	None	0	0	0.25	1	1.0	4	1.0	1.0	5	4	0	2	0	0.16666666666666666	1	6	0.4	6	0.6666666666666666	0	0.5692044602120562	0.7720695387840009	0.4799190357365034	0.7825239512751544	0.7536032810572048	0.8004380053971003	0.853649748582026	0.7852455736614894	0.6	0.4	0.0
709	None	None	None	None	None	0	0	0.5	3	0.42857142857142855	3	0.75	0.14285714285714285	1	1	7	3	0	0.75	3	4	0.6	9	0.16666666666666666	0	1.0	0.5	0.2712974206831753	0.5	0.1	0.5	0.9801998185208124	0.5	1.0	1.0	0.33240372764727705
2337	None	None	None	None	None	0	0	0.6666666666666666	2	0.5	1	1.0	0	1	0	2	3	0	0.25	4	1	0.26666666666666666	4	0.42857142857142855	0.6666666666666666	0	0	0	0	0	0	0	0	0	0	0
4152	0.05289164052035452	0.012787259948739877	0.010858752229461022	0.8960891183984196	None	0	0	0.1	1	1.0	13	0.38461538461538464	0.8461538461538461	12	11	2	2	0	0.23076923076923078	3	13	1.0	15	0.2857142857142857	0	0.5692044602120562	0.8639282037418783	0.4799190357365034	0.8388995880194636	0.9444205821033135	0.8433911657622709	0.8821051722747075	0.8490731358900574	0.5416666666666666	0.5833333333333334	0.0
5239	0.06838466439038983	0.012417381800814706	0.0030806833121651816	0.7157580492802404	None	0	0	0.08333333333333333	1	1.0	15	1.0	0.6666666666666666	10	10	6	2	0	0.058823529411764705	1	17	1.1333333333333333	17	0.125	0	0.5692044602120562	0.8245795330296306	0.4799190357365034	0.8401448460900527	0.8642140192685399	0.8744136572486856	0.8821051722747075	0.8475936931258847	0.55	0.2	0.0
6659	0.14864562634595974	0.05902852178065096	0.05879337645517244	0.6101598063127115	None	0	0	0.047619047619047616	1	1.0	29	1.0	0.7586206896551724	23	22	7	1	0	0.03225806451612903	1	31	2.066666666666667	31	0.058823529411764705	0	0.6409408438538338	0.8081212004388482	0.6160786481210818	0.8504150468372819	0.5750147813939338	0.9523513296704946	0.8355458973165213	0.8866459006971165	1.0	0.13043478260869565	0.0
2600	0.003959550054791102	0.0004732439856735224	0.00046695001796348193	0.9980982401184219	None	0	0	0.4	2	0.8	4	1.0	0.2	3	1	3	4	0	0.14285714285714285	7	1	0.4666666666666667	7	0.5	0.6666666666666666	0.3266222554287125	0.6611273589979405	0.49452643841741944	0.6985258869033544	0.7387556161913176	0.7416281945519649	0.8864280644997045	0.7014794587669188	0.5	0.3333333333333333	0.0
2519	None	None	None	None	None	0	0	0.3333333333333333	1	1.0	2	1.0	1.0	3	2	0	1	0	0.25	1	4	0.26666666666666666	4	0.3333333333333333	0	0.7052381036987464	0.6879296404166959	0.4799190357365034	0.7648027699305993	0.5182547659493855	0.904657723753395	0.8688965050862054	0.8032256842976372	1.0	0.6666666666666666	0.0
3759	0.07670642367788037	0.007962697797175925	0.007525174010234489	0.511477771981729	None	0	0	0.1	1	1.0	12	0.3888888888888889	0.8333333333333334	11	10	2	1	0	0.25	3	12	0.9333333333333333	14	0.14285714285714285	0	0.5692044602120562	0.8623928874602098	0.4799190357365034	0.8136860553926852	0.9444205821033135	0.8492388147957217	0.8821051722747075	0.8428203501855704	1.0	0.5454545454545454	0.0
486	None	None	None	None	None	0	0	1.0	1	0	0	1.0	0	1	0	0	1	0	0.5	2	1	0.13333333333333333	2	0.3333333333333333	0	0	0	0	0	0	0	0	0	0	0	0
1892	None	None	None	None	None	0.5	1	0.8571428571428571	6	0.125	1	0.8333333333333334	0.125	4	1	5	0	0	0.75	3	4	0.6666666666666666	10	0.0	0.8571428571428571	0.710351830149152	0.8104248504867027	0.35529446855891866	0.6739877341714823	0.11051810099901571	0.9463666679898933	0.912598936709504	0.8433238071074158	0	0	0.0
852	None	None	None	None	None	0.5	1	0.5	3	0.5	3	0.5333333333333333	0.3333333333333333	3	2	4	1	0	0.6	3	5	0.5333333333333333	8	0.09090909090909091	0.6666666666666666	0.2688057258285391	0.8135313266833752	0.3192602789277867	0.7186853506787785	0.740833485383957	0.5958713397098973	0.8931942622179091	0.7177080063216303	1.0	0	0.0
5506	0.04227141308588113	0.008755526903368291	-0.0011611925585523286	0.9975112736994702	None	0	0	0.07142857142857142	1	1.0	18	1.0	0.6666666666666666	13	12	6	1	0	0.05	20	1	1.3333333333333333	20	0.06666666666666667	0	0.5692044602120562	0.8111649062733559	0.4799190357365034	0.8164740076924604	0.9444205821033135	0.9069609462051651	0.8821051722747075	0.8509965600863783	1.0	0.07692307692307693	0.0
7335	0.13909324315357807	0.050983026858024756	0.0509582372157368	0.6632754400808789	None	0	0	0.045454545454545456	1	1.0	31	1.0	0.7741935483870968	25	24	7	2	0	0.030303030303030304	1	33	2.2	33	0.11764705882352941	0	0.5692044602120562	0.8157233819259766	0.4799190357365034	0.8570896118752992	0.5750147813939338	0.9519233750149585	0.853649748582026	0.8897526301704155	0.52	0.16	0.0
2983	0.04225885550130126	0.0035430709500775207	0.0025358166189939683	0.6581403302191104	None	0	0	0.14285714285714285	1	1.0	8	0.4166666666666667	0.75	7	6	2	1	0	0.375	3	8	0.6666666666666666	10	0.14285714285714285	0	0.5692044602120562	0.8747356482107621	0.4799190357365034	0.7971868948797117	0.9444205821033135	0.9152991615177958	0.8821051722747075	0.8696054833050334	1.0	0.14285714285714285	0.0
6138	0.02773157554128299	0.009727688116930765	0.0037061021876656558	0.9415980259503058	None	0	0	0.07142857142857142	1	1.0	19	1.0	0.7368421052631579	14	14	6	2	0	0.047619047619047616	1	21	1.4	21	0.125	0	0.6994161073106335	0.6565924138013739	0.22826274171688882	0.7873310574540006	0.4780675158653674	0.9704567065119379	0.9002608564925058	0.86012427328233	0.5357142857142857	0.07142857142857142	0.0
4609	0.02988576749111278	0.0005417971738274012	0.0005413533237909758	0.8975592564073798	None	0	0	0.125	1	1.0	9	1.0	0.6666666666666666	7	6	3	2	0	0.09090909090909091	1	11	0.7333333333333333	11	0.2222222222222222	0	0.5692044602120562	0.7440845296498966	0.4799190357365034	0.7540161662679689	0.9444205821033135	0.7945279139243935	0.8821051722747075	0.7649414127672128	0.5714285714285714	0.2857142857142857	0.0
5696	0.08612823382191298	0.010190726102360527	0.004328796495866041	0.7178036784070512	None	0	0	0.07142857142857142	1	1.0	19	1.0	0.7368421052631579	15	14	5	2	0	0.047619047619047616	1	21	1.4	21	0.15384615384615385	0	0.5692044602120562	0.7442210116824409	0.4799190357365034	0.7922085990752025	0.9444205821033135	0.9582047646115991	0.8821051722747075	0.8636800666294181	0.5333333333333333	0.26666666666666666	0.0
6814	0.14872388358680075	0.03318105701520312	0.03310446012501861	0.6696447523692719	None	0	0	0.045454545454545456	1	1.0	31	1.0	0.7741935483870968	25	24	7	2	0	0.030303030303030304	1	33	2.2	33	0.11764705882352941	0	0.5692044602120562	0.8302076073022167	0.4799190357365034	0.8718467643329161	0.5750147813939338	0.9483404084137368	0.853649748582026	0.8945585607069511	0.52	0.16	0.0
7031	0.12964673318097264	0.045081132881197125	0.04152602628700389	0.6400868140042422	None	0	0	0.045454545454545456	1	1.0	30	1.0	0.7666666666666667	23	23	8	1	0	0.03125	1	32	2.1333333333333333	32	0.05	0	0.5692044602120562	0.8390937590754804	0.4799190357365034	0.8806290370357927	0.5750147813939338	0.9450466941230371	0.853649748582026	0.8970514495814081	1.0	0.08695652173913043	0.0
1516	None	None	None	None	None	0	0	1.0	3	0.0	0	0.6666666666666666	0	3	0	0	1	0	0.6666666666666666	2	3	0.26666666666666666	4	1.0	1.0	0	0	0	0	0	0	0	0	0	0	0
4120	0.07164649357812926	0.002730369477306902	0.0018977974472764113	0.613163709664067	None	0	0	0.09090909090909091	1	1.0	14	0.38095238095238093	0.8571428571428571	13	12	2	2	0	0.21428571428571427	3	14	1.0666666666666667	16	0.2857142857142857	0	0.5692044602120562	0.8609605125574645	0.4799190357365034	0.832044255773533	0.9444205821033135	0.8364837373180799	0.8821051722747075	0.8435993643171996	0.5384615384615385	0.6153846153846154	0.0
4873	0.08188182158417526	0.03215583051574871	0.031837709230227156	0.6706012378993884	None	0	0	0.09090909090909091	1	1.0	14	1.0	0.7142857142857143	11	10	4	2	0	0.0625	1	16	1.0666666666666667	16	0.18181818181818182	0	0.5692044602120562	0.8474103773180391	0.4799190357365034	0.8301875597255798	0.9444205821033135	0.940746290801828	0.8821051722747075	0.8830957488961225	0.5454545454545454	0.18181818181818182	0.0
6081	0.14281925879480126	0.02960017483058312	0.026364818548568623	0.5986657765618095	None	0	0	0.05263157894736842	1	1.0	26	1.0	0.7307692307692307	20	19	7	1	0	0.03571428571428571	1	28	1.8666666666666667	28	0.058823529411764705	0	0.5692044602120562	0.8317283529200146	0.4799190357365034	0.8595433934979276	0.6533793842144072	0.945779017450187	0.853649748582026	0.8898741902149323	1.0	0.15	0.0
2700	3.515258827971437e-06	6.850852623027106e-08	6.636206704488413e-08	0.9999989589590512	None	0	0	0.75	3	0.25	1	0.6	0	2	0	3	2	0	0.4	5	2	0.4	6	0.25	0.8	0	0	0	0	0	0	0	0	0	0	0
1305	None	None	None	None	None	0.3333333333333333	1	0.75	6	0.3	3	0.8	0.3	6	3	5	0	0	0.6	3	5	0.8	12	0.0	0.8888888888888888	0.6375819760834049	0.8431129417206795	0.3503388798868427	0.9138672273554383	0.21679532967734003	0.9433609657479591	0.8602999465870742	0.9076584171266582	0	0	0.0
5325	0.08545496071861887	0.02332113938212937	0.01875077760996809	0.7484502674643205	None	0	0	0.07692307692307693	1	1.0	17	1.0	0.7647058823529411	14	13	4	2	0	0.05263157894736842	1	19	1.2666666666666666	19	0.18181818181818182	0	0.5692044602120562	0.8811275471884876	0.41433261852346687	0.7841175751384432	0.820073778146288	0.9570813072057139	0.8905465350793212	0.8940239157287454	0.5357142857142857	0.2857142857142857	0.0
7488	0.13252701842047152	0.04563591043752655	0.042556133262701086	0.6506273626426955	None	0	0	0.045454545454545456	1	1.0	30	1.0	0.7666666666666667	23	23	8	1	0	0.03125	1	32	2.1333333333333333	32	0.05	0	0.5692044602120562	0.8390937590754804	0.4799190357365034	0.8806290370357927	0.5750147813939338	0.9450466941230371	0.853649748582026	0.8970514495814081	1.0	0.08695652173913043	0.0
7483	0.14997625951567703	0.0622336984139276	0.0619096629884221	0.5775587842920554	None	0	0	0.05263157894736842	1	1.0	26	1.0	0.7692307692307693	21	20	6	1	0	0.03571428571428571	1	28	1.8666666666666667	28	0.06666666666666667	0	0.5692044602120562	0.7913385525055069	0.4799190357365034	0.8266909441324564	0.6533793842144072	0.9572479127855241	0.853649748582026	0.8809374064059226	1.0	0.19047619047619047	0.0
7326	0.15183010309616876	0.01525375561156076	0.011775648759112214	0.653179570085593	None	0	0	0.05	1	1.0	28	1.0	0.7857142857142857	23	22	6	1	0	0.03333333333333333	1	30	2.0	30	0.06666666666666667	0	0.5692044602120562	0.8372003478137825	0.4799190357365034	0.8763770171375282	0.5750147813939338	0.9429089666928426	0.853649748582026	0.8941144718281377	1.0	0.043478260869565216	0.0
7396	0.1490496935811272	0.040834445677153774	0.036100723061044185	0.6587383884665792	None	0	0	0.045454545454545456	1	1.0	31	1.0	0.7741935483870968	25	24	7	1	0	0.030303030303030304	1	33	2.2	33	0.058823529411764705	0	0.5692044602120562	0.7988703650565281	0.4799190357365034	0.8420249784125448	0.5750147813939338	0.954401545879071	0.853649748582026	0.884042099530242	1.0	0.12	0.0
7197	0.1640540073971272	0.034401910932611246	0.029768572747440613	0.7268232845273916	None	0	0	0.041666666666666664	1	1.0	33	1.0	0.7878787878787878	27	26	7	1	0	0.02857142857142857	1	35	2.3333333333333335	35	0.058823529411764705	0	0.6409408438538338	0.8420766807130315	0.6160786481210818	0.8690616710653573	0.4625620831682985	0.9459007716592313	0.8355458973165213	0.8949742098318259	1.0	0.1111111111111111	0.0
103	None	None	None	None	None	0	0	1.0	1	0	0	1.0	0	1	0	0	0	0	0.5	2	1	0.13333333333333333	2	0.0	0	0	0	0	0	0	0	0	0	0	0	0
91	None	None	None	None	None	0	0	0.5714285714285714	4	0.375	3	0.625	0.25	6	2	3	1	0	1.0	4	4	0.6666666666666666	10	0.16666666666666666	0.5714285714285714	0.3858328316004872	0.84972834551712	0.2694703206990818	0.6868707264504378	0.4671822676579932	0.8923107156620402	0.7818719669941232	0.8240728250966067	1.0	0.16666666666666666	0.0
5276	0.08151292608975723	0.02643215878078167	0.024054144978790576	0.770730245843767	None	0	0	0.08333333333333333	1	1.0	16	1.0	0.6875	12	11	5	1	0	0.05555555555555555	1	18	1.2	18	0.07692307692307693	0	0.5692044602120562	0.7919694715506123	0.4799190357365034	0.8514120778307792	0.9444205821033135	0.9150028097966982	0.8821051722747075	0.860520777014109	1.0	0.08333333333333333	0.0
1801	None	None	None	None	None	0	0	0.5	2	0.6666666666666666	2	1.0	0.6666666666666666	3	2	1	2	0	0.2	1	5	0.3333333333333333	5	0.4	0.5	0.32510572800897986	0.6617969763052588	0.7847126963795794	0.8856268289340418	0.48764086153010455	0.8362602670866951	0.8843128318367265	0.8099370357324284	0.8333333333333333	0.6666666666666666	0.0
6887	0.12780632114123955	0.04370871499822741	0.04181996283194628	0.7157505764673713	None	0	0	0.05263157894736842	1	1.0	26	1.0	0.7692307692307693	21	20	6	1	0	0.03571428571428571	1	28	1.8666666666666667	28	0.06666666666666667	0	0.5692044602120562	0.8150826471608807	0.4799190357365034	0.8523642603938728	0.5750147813939338	0.953585665448194	0.853649748582026	0.8895764934629861	1.0	0.19047619047619047	0.0
628	None	None	None	None	None	0	0	0.5	2	0.75	3	1.0	0.25	2	1	3	2	0	0.16666666666666666	6	1	0.4	6	0.2222222222222222	0.4	0.5886502515103886	0.8167527768849647	0.3192602789277867	0.5	0.7447183039921084	0.6397704835992781	0.862589615481996	0.6658830101518778	0.75	0.5	0.0
2708	3.290227222279659e-05	1.2100408569307672e-07	1.1781910482492745e-07	0.9999973713028418	None	0	0	0.5	2	0.6666666666666666	2	1.0	0.3333333333333333	1	1	3	2	0	0.2	5	1	0.3333333333333333	5	0.2	0.5	0.43920022518268265	0.5	0.3192602789277867	0.5	0.6893593613051079	0.5	0.8237237616178731	0.5	1.0	1.0	0.9199489439046502
1383	None	None	None	None	None	0.5	1	0.5	3	0.5	3	0.5	0.3333333333333333	3	2	4	0	0	1.0	4	4	0.5333333333333333	8	0.0	0.5	0.5634149471169771	0.8739810408495075	0.3192602789277867	0.8027583429068144	0.802155115871748	0.5558445559925187	0.8613825248352748	0.766416860318642	0	0	0.0
3206	0.042752249125698576	0.0028709674738639137	0.0022035885084915412	0.6771197065026107	None	0	0	0.14285714285714285	1	1.0	8	0.4166666666666667	0.75	7	6	2	1	0	0.375	3	8	0.6666666666666666	10	0.14285714285714285	0	0.5692044602120562	0.8747356482107621	0.4799190357365034	0.7971868948797117	0.9444205821033135	0.8769460541237638	0.8821051722747075	0.8530477014197692	1.0	0.42857142857142855	0.0
5669	0.08579482831253192	0.027125849662215182	0.022758709503173304	0.5530546079223316	None	0	0	0.058823529411764705	1	1.0	23	1.0	0.6956521739130435	17	16	7	3	0	0.04	1	25	1.6666666666666667	25	0.17647058823529413	0	0.5692044602120562	0.8042951693255719	0.4799190357365034	0.8054388523573195	0.9444205821033135	0.9435984757836442	0.8821051722747075	0.8680395134709972	0.29411764705882354	0.4117647058823529	0.0
1931	None	None	None	None	None	0.3333333333333333	1	0.5	4	0.6666666666666666	6	0.4074074074074074	0.6666666666666666	10	6	0	0	0	0.3333333333333333	3	9	0.7333333333333333	11	0.0	1.0	0.7232006009757762	0.7283749359687431	0.55869888250868	0.877726652157497	0.3250272192828328	0.834873708552324	0.879766012984465	0.8214222324355401	0	0	0.0
3366	0.01591026420096298	0.0041057908509794004	0.0039470263918955735	0.970287504248677	None	0	0	0.4444444444444444	4	0.5454545454545454	6	0.5416666666666666	0.36363636363636365	6	4	6	1	0	0.375	3	8	0.8666666666666667	13	0.07142857142857142	0	0.5692044602120562	0.8566588841378184	0.4799190357365034	0.8471663776503253	0.9444205821033135	0.9495267118026983	0.8840963189657565	0.8951968433145292	1.0	0.16666666666666666	0.0
3933	0.049404737557186655	0.006241693385570436	0.005569237705562608	0.8868995318052602	None	0	0	0.1	1	1.0	12	0.3888888888888889	0.8333333333333334	11	10	2	2	0	0.25	3	12	0.9333333333333333	14	0.2857142857142857	0	0.5692044602120562	0.8661843226089465	0.4799190357365034	0.8460761391716218	0.9444205821033135	0.8506252239643274	0.8821051722747075	0.8545115071100735	0.5454545454545454	0.5454545454545454	0.0
3720	0.08666047398608395	0.005311347665271652	0.0019378099899323832	0.5237305331323576	None	0	0	0.08333333333333333	1	1.0	15	0.37777777777777777	0.8666666666666667	14	13	2	2	0	0.2	3	15	1.1333333333333333	17	0.2857142857142857	0	0.396568523758099	0.8624711933968291	0.4799190357365034	0.860749462911032	0.9444205821033135	0.8319553983449745	0.8821051722747075	0.8522488134652412	0.5357142857142857	0.5	0.0
4374	0.027256880802610527	0.004245207257401638	0.00423796737325451	0.8997623185239325	None	0	0	0.125	1	1.0	10	1.0	0.7	8	7	3	2	0	0.08333333333333333	1	12	0.8	12	0.2222222222222222	0	0.5692044602120562	0.7327697383868962	0.4799190357365034	0.7424345485361573	0.9444205821033135	0.7845668907926258	0.8821051722747075	0.7539802485015	0.5625	0.25	0.0
2274	None	None	None	None	None	1.0	1	0.8	4	0.4	2	0.4666666666666667	0.4	6	2	0	0	0	0.6	5	3	0.4666666666666667	7	0.0	1.0	0.7232006009757762	0.6535402127576533	0.55869888250868	0.8401569516294323	0.29159138600496165	0.8082158508006525	0.8935787061682372	0.7762880038481076	0	0	0.0
104	None	None	None	None	None	0	0	1.0	2	0.0	0	1.0	0	1	0	1	2	0	0.3333333333333333	1	3	0.2	3	0.4	1.0	0	0	0	0	0	0	0	0	0	0	0
6685	0.14411522121870113	0.04946101216906809	0.04823374226787964	0.6533910826266746	None	0	0	0.047619047619047616	1	1.0	29	1.0	0.7586206896551724	23	22	7	1	0	0.03225806451612903	1	31	2.066666666666667	31	0.058823529411764705	0	0.6409408438538338	0.8265094967696573	0.6160786481210818	0.8695098530810527	0.5750147813939338	0.9473859295212503	0.8355458973165213	0.8924627824617712	1.0	0.08695652173913043	0.0
3525	0.07114177114196098	0.005880472350853588	0.005001009689430226	0.7386997364846114	None	0	0	0.09090909090909091	1	1.0	14	0.38095238095238093	0.8571428571428571	13	12	2	2	0	0.21428571428571427	3	14	1.0666666666666667	16	0.2857142857142857	0	0.22393258730414178	0.8678607235196041	0.4799190357365034	0.8567847048828181	0.9444205821033135	0.8531081395283587	0.8821051722747075	0.8593700121139751	0.5384615384615385	0.46153846153846156	0.0
6964	0.14710609488027013	0.056040336801798714	0.05562958787974065	0.6414292885631507	None	0	0	0.05	1	1.0	27	1.0	0.7777777777777778	22	21	6	2	0	0.034482758620689655	1	29	1.9333333333333333	29	0.13333333333333333	0	0.605072652032945	0.8125277391887917	0.5479988419287926	0.84872526470067	0.6141970828041705	0.9505058832366831	0.8448132024840714	0.8858228575727213	0.5227272727272727	0.22727272727272727	0.0
1834	None	None	None	None	None	0.5	1	0.42857142857142855	3	0.625	5	0.5	0.375	5	3	4	0	0	0.8	4	5	0.6666666666666666	10	0.0	0.4	0.6255223080841243	0.8935650662311586	0.3806364193488275	0.7395577999419669	0.802155115871748	0.6394652436678828	0.8466913145497826	0.7769766052279878	0	0	0.0
1399	None	None	None	None	None	0	0	0.25	1	1.0	3	1.0	1.0	3	3	1	0	0	0.2	5	1	0.3333333333333333	5	0.0	0	0.6983794151796608	0.9298722324941033	0.6518080292535136	0.9235320578621	0.6138127267968172	0.8636430436895973	0.5856068069666455	0.9094810738942749	0	0	0.0
6871	0.13835791250297413	0.05213031626152663	0.04376521573805189	0.6020707743843192	None	0	0	0.047619047619047616	1	1.0	29	1.0	0.7586206896551724	23	22	7	1	0	0.03225806451612903	1	31	2.066666666666667	31	0.058823529411764705	0	0.5692044602120562	0.8248582024204429	0.4799190357365034	0.8659330597810955	0.5750147813939338	0.9500115610031338	0.853649748582026	0.8928244772220567	1.0	0.13043478260869565	0.0
4337	0.030731314424943344	0.006739931144199684	0.005849089377713731	0.9306614119533136	None	0	0	0.1	1	1.0	13	0.38461538461538464	0.8461538461538461	12	11	2	2	0	0.23076923076923078	3	13	1.0	15	0.2857142857142857	0	0.5692044602120562	0.8715448103005548	0.4799190357365034	0.8093790512839347	0.9444205821033135	0.8867620162483976	0.8821051722747075	0.8589081468700549	0.5416666666666666	0.16666666666666666	0.0
1900	None	None	None	None	None	0.5	1	0.8571428571428571	6	0.0	0	0.8333333333333334	0	5	0	4	0	0	0.75	4	3	0.6666666666666666	10	0.0	1.0	0	0	0	0	0	0	0	0	0	0	0
1313	None	None	None	None	None	0.25	1	0.4	4	0.75	9	0.3181818181818182	0.75	13	9	0	0	0	0.36363636363636365	4	11	0.9333333333333333	14	0.0	0.6666666666666666	0.5723369922693641	0.9350552872849446	0.5098709585752729	0.9024886935452422	0.5152662437839642	0.871139562974742	0.879766012984465	0.9061729060558591	0	0	0.0
599	None	None	None	None	None	0	0	0.3333333333333333	1	1.0	2	1.0	0	0	0	3	2	0	0.25	4	1	0.26666666666666666	4	0.2	0	0	0	0	0	0	0	0	0	0	0	0
2475	None	None	None	None	None	0	0	0.3333333333333333	1	1.0	2	0.6666666666666666	0	1	0	2	1	0	0.6666666666666666	2	3	0.26666666666666666	4	0.14285714285714285	0	0	0	0	0	0	0	0	0	0	0	0
6880	0.14020579774539432	0.06359051908005599	0.06309730505181924	0.6004930488249951	None	0	0	0.05	1	1.0	27	1.0	0.7777777777777778	22	21	6	1	0	0.034482758620689655	1	29	1.9333333333333333	29	0.06666666666666667	0	0.5692044602120562	0.7862327800655357	0.4799190357365034	0.8221170937722562	0.6533793842144072	0.9573882308686391	0.8685294134289425	0.878865853169447	1.0	0.18181818181818182	0.0
1085	None	None	None	None	None	0	0	0.75	3	0.3333333333333333	1	0.8333333333333334	0	3	0	1	2	0	0.6666666666666666	2	3	0.3333333333333333	5	0.6666666666666666	0.6666666666666666	0	0	0	0	0	0	0	0	0	0	0
1696	None	None	None	None	None	0.6666666666666666	2	0.875	7	0.0	0	0.6111111111111112	0	2	0	8	2	0	0.5	6	3	0.7333333333333333	11	0.1111111111111111	0.8	0	0	0	0	0	0	0	0	0	0	0
2601	3.0010020681063865e-06	1.7124765675842266e-08	-1.0289732829989433e-09	0.9999998767820066	None	0	0	0.8	4	0.0	0	0.7777777777777778	0	3	0	3	1	0	1.0	3	3	0.4666666666666667	7	0.14285714285714285	1.0	0	0	0	0	0	0	0	0	0	0	0
2084	None	None	None	None	None	0	0	0.75	3	0.3333333333333333	1	0.625	0.3333333333333333	4	1	0	1	0	0.5	4	2	0.3333333333333333	5	1.0	0.6666666666666666	0.21803941019911424	0.5848338055283738	0.7617765145255705	0.9550166738062752	0.308137658206976	0.6922691700938682	0.9063136096160106	0.8026508047376075	1.0	0.5	0.0
1908	None	None	None	None	None	0	0	0.375	3	0.6	6	0.48	0.2	2	2	9	3	0	1.0	5	5	0.8	12	0.13636363636363635	0.6	0.8388183419125911	0.8336634420546182	0.6045807308869449	0.9655381634040328	0.45751834007249165	0.937043778376452	0.915922915978938	0.9274601232732763	0.5	1.0	0.21223873183877578
1178	None	None	None	None	None	0	0	0.75	3	0.3333333333333333	1	0.8333333333333334	0	2	0	2	2	0	0.6666666666666666	2	3	0.3333333333333333	5	0.3333333333333333	0.6666666666666666	0	0	0	0	0	0	0	0	0	0	0
2003	None	None	None	None	None	0	0	0.5	2	0.3333333333333333	1	0.5555555555555556	0.3333333333333333	1	1	3	3	0	1.0	3	3	0.3333333333333333	5	0.3	1.0	0.1	0.5	0.1	0.5	0.544303274249561	0.5	0.8903641113496377	0.5	1.0	1.0	0.3268690071089851
4180	0.09180567681001375	0.007438941943919343	-0.0035813657788310313	0.6081516467259526	None	0	0	0.09090909090909091	1	1.0	14	0.38095238095238093	0.8571428571428571	13	12	2	2	0	0.21428571428571427	3	14	1.0666666666666667	16	0.2857142857142857	0	0.22393258730414178	0.8678607235196041	0.4799190357365034	0.8567847048828181	0.9444205821033135	0.8825758901113603	0.8821051722747075	0.8694405897397427	0.5384615384615385	0.15384615384615385	0.0
446	None	None	None	None	None	0	0	0.5	2	0.6666666666666666	2	1.0	0	2	0	2	3	0	0.2	5	1	0.3333333333333333	5	0.5	1.0	0	0	0	0	0	0	0	0	0	0	0
2375	None	None	None	None	None	0	0	0.5	2	0.6666666666666666	2	1.0	0	2	0	2	3	0	0.2	5	1	0.3333333333333333	5	0.5	1.0	0	0	0	0	0	0	0	0	0	0	0
5515	0.05087666319008691	0.019496682994913007	0.003823305074759787	0.6290274933044875	None	0	0	0.08333333333333333	1	1.0	15	1.0	0.6666666666666666	11	10	5	2	0	0.058823529411764705	1	17	1.1333333333333333	17	0.15384615384615385	0	0.5692044602120562	0.8056314671211975	0.4799190357365034	0.8018776944756328	0.9444205821033135	0.8602493352759822	0.8821051722747075	0.8243016754812349	0.5454545454545454	0.2727272727272727	0.0
3786	0.07058169242152637	0.003551138598813918	0.0032182661543178545	0.7340542433897643	None	0	0	0.09090909090909091	1	1.0	14	0.38095238095238093	0.8571428571428571	13	12	2	2	0	0.21428571428571427	3	14	1.0666666666666667	16	0.2857142857142857	0	0.5692044602120562	0.8637325348472563	0.4799190357365034	0.852724524346767	0.9444205821033135	0.8376086205362674	0.8821051722747075	0.8516716027414751	0.5384615384615385	0.5384615384615384	0.0
5132	0.0760916761951485	0.018364462062325178	0.017791781534371616	0.7794355868725147	None	0	0	0.09090909090909091	1	1.0	14	1.0	0.7142857142857143	11	10	4	2	0	0.0625	1	16	1.0666666666666667	16	0.18181818181818182	0	0.5692044602120562	0.8152596557841032	0.4799190357365034	0.8107325974350562	0.9444205821033135	0.8727941660994158	0.8821051722747075	0.8350352345208104	0.5454545454545454	0.18181818181818182	0.0
7373	0.09956265047334965	0.026584043611406188	0.022801740617976497	0.5884100697528573	None	0	0	0.05	1	1.0	27	1.0	0.7407407407407407	21	20	7	2	0	0.034482758620689655	1	29	1.9333333333333333	29	0.11764705882352941	0	0.5692044602120562	0.8309905265472959	0.4799190357365034	0.8665838498987529	0.5750147813939338	0.950622846093667	0.853649748582026	0.8947738931506743	0.5238095238095238	0.09523809523809523	0.0
6327	0.13575199287194786	0.027431563067605334	0.02572225527680018	0.6472232200589516	None	0	0	0.05263157894736842	1	1.0	26	1.0	0.7692307692307693	21	20	6	1	0	0.03571428571428571	1	28	1.8666666666666667	28	0.06666666666666667	0	0.5692044602120562	0.8329629821752866	0.4799190357365034	0.871381907043533	0.5750147813939338	0.9489965153643266	0.853649748582026	0.8954666911247018	1.0	0.19047619047619047	0.0
7115	0.13623966929580653	0.05166553381123237	0.05153208802709348	0.6495705686399329	None	0	0	0.045454545454545456	1	1.0	30	1.0	0.7666666666666667	24	23	7	2	0	0.03125	1	32	2.1333333333333333	32	0.11764705882352941	0	0.5692044602120562	0.8345664356321175	0.4799190357365034	0.8761685457535504	0.5750147813939338	0.9469892253691528	0.853649748582026	0.8959106250485184	0.5208333333333333	0.16666666666666666	0.0
897	None	None	None	None	None	0	0	0.75	3	0.3333333333333333	1	0.625	0	2	0	2	3	0	0.5	4	2	0.3333333333333333	5	0.5	0.6666666666666666	0	0	0	0	0	0	0	0	0	0	0
5874	0.06296814277418285	0.027204886421742208	0.02308107766762995	0.7063425497542607	None	0	0	0.07142857142857142	1	1.0	18	1.0	0.7777777777777778	15	14	4	3	0	0.05	1	20	1.3333333333333333	20	0.2727272727272727	0	0.6994161073106335	0.8197298273819481	0.4799190357365034	0.8074648247243634	0.7487439341324924	0.9484083242715968	0.8821051722747075	0.8757938283969087	0.4	0.3333333333333333	0.0
7418	0.1527868105512285	0.05480189539257247	0.054795213569385263	0.6647128190081959	None	0	0	0.045454545454545456	1	1.0	31	1.0	0.7741935483870968	25	24	7	1	0	0.030303030303030304	1	33	2.2	33	0.058823529411764705	0	0.5692044602120562	0.8157233819259766	0.4799190357365034	0.8570896118752992	0.5750147813939338	0.9519233750149585	0.853649748582026	0.8897526301704155	1.0	0.12	0.0
3837	0.0791782447098525	0.00741057543650155	0.007398484076223341	0.5103543353448186	None	0	0	0.09090909090909091	1	1.0	14	0.38095238095238093	0.8571428571428571	13	12	2	2	0	0.21428571428571427	3	14	1.0666666666666667	16	0.2857142857142857	0	0.22393258730414178	0.8678607235196041	0.4799190357365034	0.8567847048828181	0.9444205821033135	0.8531081395283587	0.8821051722747075	0.8593700121139753	0.5384615384615384	0.46153846153846156	0.0
1580	None	None	None	None	None	0	0	0.6666666666666666	2	0.0	0	0.6666666666666666	0	2	0	1	2	0	0.6666666666666666	2	3	0.26666666666666666	4	0.5	0	0	0	0	0	0	0	0	0	0	0	0
158	None	None	None	None	None	0	0	0.125	2	0.9545454545454546	21	1.0	0.8636363636363636	21	19	2	0	0	0.041666666666666664	24	1	1.6	24	0.0	0.08695652173913043	0.4458786303917999	0.9416230285104887	0.37791151059817685	0.9214380861429731	0.37425329141798513	0.9024784660965883	0.9262263880556294	0.923386026838602	0	0	0.0
396	None	None	None	None	None	0	0	0.29411764705882354	5	0.6521739130434783	15	0.29411764705882354	0.5217391304347826	16	12	8	1	0	0.29411764705882354	17	5	1.6666666666666667	25	0.0625	0	0.5515673293122125	0.8873961955268418	0.7223196240155972	0.9343228822070209	0.41091366274880786	0.8839829238003083	0.8865591455731889	0.9046559376108125	1.0	0.1875	0.0
7075	0.13902120199449242	0.05242425785351523	0.051929268127878334	0.6241570216340545	None	0	0	0.05	1	1.0	28	1.0	0.7857142857142857	23	22	6	1	0	0.03333333333333333	1	30	2.0	30	0.06666666666666667	0	0.5692044602120562	0.8050193858419695	0.4799190357365034	0.8427829057472944	0.6533793842144072	0.9546095745699958	0.853649748582026	0.8857132976892518	1.0	0.17391304347826086	0.0
1361	None	None	None	None	None	0	0	0.25	1	1.0	3	1.0	1.0	3	3	1	0	0	0.2	5	1	0.3333333333333333	5	0.0	0	0.6983794151796608	0.9298722324941033	0.6518080292535136	0.9235320578621	0.6138127267968172	0.8636430436895973	0.5856068069666455	0.9094810738942749	0	0	0.0
400	None	None	None	None	None	0	0	0.5	2	0.6666666666666666	2	1.0	0.6666666666666666	4	2	0	0	0	0.2	5	1	0.3333333333333333	5	0.0	0.5	0.629818509907245	0.6941734907483951	0.3304882280660271	0.8170277928670497	0.490836860286714	0.7990785267602976	0.7277501723405652	0.7742026859757216	0	0	0.0
1828	None	None	None	None	None	0.5	1	0.6666666666666666	4	0.3333333333333333	2	0.6666666666666666	0.16666666666666666	3	1	4	1	0	0.75	3	4	0.5333333333333333	8	0.1	0.4	0.5634149471169771	0.8739810408495075	0.3192602789277867	0.8027583429068144	0.7311834312115062	0.63636563600547	0.8443923863102011	0.7858279598849783	1.0	0	0.0
7334	0.13907815157751122	0.05541316123423464	0.05535494961242209	0.6821218801018691	None	0	0	0.05	1	1.0	27	1.0	0.7777777777777778	22	21	6	1	0	0.034482758620689655	1	29	1.9333333333333333	29	0.06666666666666667	0	0.5692044602120562	0.7846670886458315	0.4799190357365034	0.8172384126632101	0.7988999831588603	0.9568024442252396	0.8821051722747075	0.8768441407822527	1.0	0.18181818181818182	0.0
7300	0.15655962247897937	0.049322190326285015	0.048269573050749665	0.6303815599898885	None	0	0	0.05	1	1.0	28	1.0	0.75	22	21	7	1	0	0.03333333333333333	1	30	2.0	30	0.058823529411764705	0	0.605072652032945	0.8115680513625315	0.5479988419287926	0.8515339005520808	0.5750147813939338	0.9530568612491971	0.8448132024840714	0.8882064658910052	1.0	0.13636363636363635	0.0
2005	None	None	None	None	None	0.5	2	0.8	8	0.23076923076923078	3	0.5	0	4	0	10	1	0	0.8333333333333334	5	6	1.0	15	0.05	0.18181818181818182	0	0	0	0	0	0	0	0	0	0	0
2264	None	None	None	None	None	0.5	1	0.5	3	0.5	3	0.5333333333333333	0.3333333333333333	3	2	4	1	0	0.6	3	5	0.5333333333333333	8	0.09090909090909091	0.6666666666666666	0.2688057258285391	0.8135313266833752	0.3192602789277867	0.7186853506787785	0.6491455211442435	0.8062294841090886	0.8309819008471911	0.782266158729525	1.0	0	0.0
1953	None	None	None	None	None	0	0	0.5	2	0.6666666666666666	2	1.0	0	2	0	2	2	0	0.2	5	1	0.3333333333333333	5	0.3333333333333333	1.0	0	0	0	0	0	0	0	0	0	0	0
3173	0.020431984013736297	0.004421768624566234	0.004420778561970646	0.9728027602174731	None	0	0	0.2	1	1.0	5	1.0	1.0	6	5	0	2	0	0.14285714285714285	1	7	0.4666666666666667	7	0.6666666666666666	0	0.34561228698228635	0.9034292353649197	0.3790161761065454	0.7328300009443023	0.8194888295307401	0.8797194496026035	0.8821051722747075	0.8513095033929158	0.5833333333333334	0.16666666666666666	0.0
5581	0.03130120935923593	0.007134677298364119	0.007075890725070574	0.996266319651065	None	0	0	0.06666666666666667	1	1.0	20	1.0	0.6	12	12	9	2	0	0.045454545454545456	1	22	1.4666666666666666	22	0.09090909090909091	0	0.5692044602120562	0.7664035655405641	0.4799190357365034	0.7689593082669591	0.9444205821033135	0.8898802660456776	0.8821051722747075	0.8165818925115748	0.5416666666666666	0.16666666666666666	0.0
5773	0.11092588894955024	0.012184913485041814	0.002757540831331437	0.5948311878213652	None	0	0	0.07142857142857142	1	1.0	19	1.0	0.6842105263157895	13	13	7	3	0	0.047619047619047616	1	21	1.4	21	0.16666666666666666	0	0.5692044602120562	0.8022258936072777	0.4799190357365034	0.8039353043700492	0.9444205821033135	0.9557616610028646	0.8821051722747075	0.8766863884717675	0.3076923076923077	0.3076923076923077	0.0
352	None	None	None	None	None	0	0	0.5	2	0.75	3	1.0	0.25	2	1	3	2	0	0.16666666666666666	6	1	0.4	6	0.2222222222222222	0.4	0.5886502515103886	0.8167527768849647	0.3791196620353613	0.6453345310843883	0.7447183039921084	0.6397704835992781	0.8260158355920699	0.7087155716837855	0.75	0.5	0.4599744719523251
2529	None	None	None	None	None	0	0	0.5	3	0.5	3	0.8	0.16666666666666666	3	1	4	2	0	0.4	2	5	0.5333333333333333	8	0.2	0	0.5692044602120562	0.8617854468142702	0.24468662841203007	0.7836939768257747	0.7090720669954942	0.9722963197555985	0.8821051722747075	0.9024903193340839	0.6666666666666666	0.3333333333333333	0.0
5866	0.05729576132252304	0.01316634232133676	0.011808591175842417	0.6773873070349916	None	0	0	0.08333333333333333	1	1.0	16	1.0	0.75	12	12	5	2	0	0.05555555555555555	1	18	1.2	18	0.14285714285714285	0	0.5692044602120562	0.6393169655740459	0.4799190357365034	0.753264252358232	0.9444205821033135	0.9448413946848949	0.8821051722747075	0.8190267875765621	0.5416666666666667	0.16666666666666666	0.0
3070	0.050996930079785056	0.0067744974412197395	0.005740626264552543	0.8775056482169104	None	0	0	0.1	1	1.0	12	0.3888888888888889	0.8333333333333334	11	10	2	2	0	0.25	3	12	0.9333333333333333	14	0.2857142857142857	0	0.5692044602120562	0.8661843226089465	0.4799190357365034	0.8460761391716218	0.9444205821033135	0.8506252239643274	0.8821051722747075	0.8545115071100735	0.5454545454545454	0.5454545454545454	0.0
1701	None	None	None	None	None	0	0	0.5	2	0.6666666666666666	2	0.8333333333333334	0.3333333333333333	2	1	2	0	0	0.6666666666666666	2	3	0.3333333333333333	5	0.0	0	0.25811080196871033	0.6946999754149121	0.8633837558795345	0.7967594305963739	0.4058512599601597	0.6937895402098443	0.9327263420465165	0.731467566564631	0	0	0.0
7157	0.17007941976204366	0.05078801585258756	0.04993725133948352	0.6447301686374216	None	0	0	0.045454545454545456	1	1.0	31	1.0	0.7419354838709677	24	23	8	1	0	0.030303030303030304	1	33	2.2	33	0.05263157894736842	0	0.5692044602120562	0.8019207624708689	0.4799190357365034	0.8425661015115198	0.6141970828041705	0.9546116149981091	0.853649748582026	0.884995619849786	1.0	0.125	0.0
4987	0.05951087421438113	0.011321395283301722	-0.002872310350635751	0.9250579817692697	None	0	0	0.08333333333333333	1	1.0	15	1.0	0.6666666666666666	11	10	5	1	0	0.058823529411764705	17	1	1.1333333333333333	17	0.07692307692307693	0	0.5692044602120562	0.7954981168961432	0.4799190357365034	0.8062215208490547	0.9444205821033135	0.917057337462889	0.8821051722747075	0.8492867957215493	1.0	0.09090909090909091	0.0
5672	0.06773443143244363	0.011006877187696778	0.0018590407269859317	0.7319025729799857	None	0	0	0.07692307692307693	1	1.0	17	1.0	0.7058823529411765	12	12	6	2	0	0.05263157894736842	1	19	1.2666666666666666	19	0.125	0	0.5692044602120562	0.7592499985161898	0.4799190357365034	0.7944654280657213	0.9444205821033135	0.9636304968630183	0.8821051722747075	0.8727913858357629	0.5416666666666667	0.16666666666666666	0.0
1857	None	None	None	None	None	0	0	0.75	3	0.25	1	0.6666666666666666	0	2	0	3	1	0	1.0	3	3	0.4	6	0.125	0	0	0	0	0	0	0	0	0	0	0	0
2521	None	None	None	None	None	0	0	0.125	1	1.0	9	0.7333333333333333	0.5555555555555556	6	5	4	0	0	0.6	5	3	0.7333333333333333	11	0.0	0.75	0.3707885047521849	0.5	0.817987619164348	0.7743308127157246	0.5419844904616817	0.5177056115126077	0.864370132144111	0.6069700668978245	0	0	0.0
384	None	None	None	None	None	0	0	0.16666666666666666	1	1.0	6	1.0	1.0	7	6	0	0	0	0.125	8	1	0.5333333333333333	8	0.0	0	0.6244153219968848	0.913034396718	0.5795526682797199	0.8679102606055396	0.46015881029746525	0.7265263322049964	0.7023531348166	0.8503029379947028	0	0	0.0
3369	0.06105278546930888	0.004201605597581469	0.0036859954208695346	0.6990798482489917	None	0	0	0.1	1	1.0	13	0.38461538461538464	0.8461538461538461	12	11	2	2	0	0.23076923076923078	3	13	1.0	15	0.2857142857142857	0	0.5692044602120562	0.8639282037418783	0.4799190357365034	0.8388995880194636	0.9444205821033135	0.8433911657622709	0.8821051722747075	0.8490731358900574	0.5416666666666666	0.5833333333333334	0.0
5585	0.07386895039723725	0.01034238724463633	0.009374025101188664	0.7857395421139074	None	0	0	0.08333333333333333	1	1.0	16	1.0	0.6875	12	11	5	2	0	0.05555555555555555	1	18	1.2	18	0.15384615384615385	0	0.5692044602120562	0.7993668666189416	0.4799190357365034	0.7930961687307334	0.9444205821033135	0.8543960174560142	0.8821051722747075	0.8173524746092152	0.5416666666666666	0.25	0.0
5980	0.07070314907657277	0.016003634107633134	0.014721853447071036	0.6858177880598517	None	0	0	0.09090909090909091	1	1.0	14	1.0	0.6428571428571429	10	9	5	1	0	0.0625	1	16	1.0666666666666667	16	0.07692307692307693	0	0.5692044602120562	0.7789615729185174	0.4799190357365034	0.78216536271065	0.9444205821033135	0.9329857645939182	0.8821051722747075	0.84861936501582	1.0	0.1	0.0
5194	0.054572133092624174	0.010504828917324602	0.009890466142567524	0.46831370033461384	None	0	0	0.09090909090909091	1	1.0	14	0.38095238095238093	0.8571428571428571	13	12	2	2	0	0.21428571428571427	3	14	1.0666666666666667	16	0.2857142857142857	0	0.5692044602120562	0.8703563374787828	0.4799190357365034	0.8359431226465021	0.9444205821033135	0.881669731859619	0.8821051722747075	0.8637665766561672	0.5384615384615384	0.15384615384615385	0.0
6719	0.1251122489207633	0.05038501555547046	0.005782635488731541	0.7243554294831855	None	0	0	0.047619047619047616	1	1.0	29	1.0	0.7931034482758621	23	23	7	3	0	0.03225806451612903	31	1	2.066666666666667	31	0.16666666666666666	0	0.5692044602120562	0.8066335474869846	0.4799190357365034	0.8469689024575168	0.6533793842144072	0.9534324082212768	0.853649748582026	0.8862325526109905	0.043478260869565216	0.17391304347826086	0.0
2402	None	None	None	None	None	1.0	4	0.8181818181818182	9	0.14285714285714285	2	0.6666666666666666	0.14285714285714285	3	2	12	4	0	0.375	3	8	1.0666666666666667	16	0.14814814814814814	1.0	0.235672187321039	0.9026932292304183	0.3806364193488275	0.8145337103191765	0.8830485070480811	0.7922548216468251	0.9301305734298475	0.8431615891737604	0.3333333333333333	0.3333333333333333	0.0
3004	None	None	None	None	None	0	0	0.5	5	0.4166666666666667	5	0.5833333333333334	0.3333333333333333	7	4	6	3	0	0.375	3	8	0.9333333333333333	14	0.23076923076923078	0	0.5692044602120562	0.8418519360662083	0.4799190357365034	0.8650007878855359	0.9444205821033135	0.8951413133572358	0.8821051722747075	0.8689037573719556	0.14285714285714285	0.14285714285714285	0.0
5538	0.07410859403622458	0.013046706205671074	0.01263592719354761	0.7326510230170595	None	0	0	0.07692307692307693	1	1.0	17	1.0	0.7058823529411765	13	12	5	3	0	0.05263157894736842	1	19	1.2666666666666666	19	0.23076923076923078	0	0.5692044602120562	0.7582257807937959	0.4799190357365034	0.7962335317841002	0.7536032810572048	0.9607265038680589	0.8821051722747075	0.8700059730640205	0.23076923076923078	0.3076923076923077	0.0
466	None	None	None	None	None	0	0	0.125	2	0.9523809523809523	20	0.41818181818181815	0.8571428571428571	18	18	4	0	0	0.45454545454545453	11	5	1.5333333333333334	23	0.0	0.38095238095238093	0.5200954856072897	0.9365656828873973	0.5343881700004096	0.9482007082428674	0.6897207325000023	0.9385476650438308	0.8167693839611699	0.9413185935853755	0	0	0.0
38	None	None	None	None	None	0.3333333333333333	1	0.625	5	0.4	4	0.5	0.4	8	4	3	3	0	0.6666666666666666	4	6	0.8	12	0.5	0.2222222222222222	0.6971157070402474	0.9434509609466742	0.6198013044640032	0.935778232885907	0.36278752144584264	0.8780854061521173	0.9132343680841509	0.9233881940251418	0.125	0.375	0.0
7235	0.13508362231754542	0.03024952665093116	0.02355804656467244	0.6485989257036305	None	0	0	0.045454545454545456	1	1.0	30	1.0	0.8	25	24	6	1	0	0.03125	1	32	2.1333333333333333	32	0.06666666666666667	0	0.6409408438538338	0.7781932416248657	0.6160786481210818	0.823377022112836	0.6533793842144072	0.9462379930310456	0.8355458973165213	0.8684699234144616	1.0	0.16	0.0
3678	0.06752473542239706	0.008292182529750614	0.0074672001411384146	0.7383129653269986	None	0	0	0.1	1	1.0	13	0.38461538461538464	0.8461538461538461	12	11	2	2	0	0.23076923076923078	3	13	1.0	15	0.2857142857142857	0	0.396568523758099	0.8711140219452824	0.4799190357365034	0.8430891487423344	0.9444205821033135	0.8575478672102712	0.8821051722747075	0.8576332642341516	0.5416666666666666	0.5	0.0
1797	None	None	None	None	None	0	0	0.5	1	1.0	1	1.0	1.0	1	1	1	1	0	0.3333333333333333	3	1	0.2	3	0.16666666666666666	0	0.1500757290868449	0.5	0.18020097002902408	0.5	0.2222417231020713	0.5	0.5734526663376587	0.5	1.0	1.0	0.0
3271	0.051688503696016685	0.006951961690423798	0.00608799864531784	0.8911377281085662	None	0	0	0.1	1	1.0	12	0.3888888888888889	0.8333333333333334	11	10	2	2	0	0.25	3	12	0.9333333333333333	14	0.2857142857142857	0	0.5692044602120562	0.8661843226089465	0.4799190357365034	0.8460761391716218	0.9444205821033135	0.8506252239643274	0.8821051722747075	0.8545115071100735	0.5454545454545454	0.5454545454545454	0.0
5725	0.0344436167208072	0.011129622511932682	0.011103605980836857	0.9966099091683288	None	0	0	0.08333333333333333	1	1.0	16	1.0	0.625	10	10	7	2	0	0.05555555555555555	1	18	1.2	18	0.1111111111111111	0	0.5692044602120562	0.8120187623547951	0.4799190357365034	0.8114601744571913	0.9444205821033135	0.8660564751528835	0.8821051722747075	0.8315164646231185	0.55	0.2	0.0
4931	0.08539836355904258	0.007067611217354732	-0.0015857480574052213	0.6946547749713731	None	0	0	0.09090909090909091	1	1.0	14	0.38095238095238093	0.8571428571428571	13	12	2	2	0	0.21428571428571427	3	14	1.0666666666666667	16	0.2857142857142857	0	0.5692044602120562	0.8703563374787828	0.4799190357365034	0.8359431226465021	0.9444205821033135	0.881669731859619	0.8821051722747075	0.8637665766561672	0.5384615384615385	0.15384615384615385	0.0
4591	0.08252492607906137	0.014231516278819993	0.002619044732284691	0.6150769958760796	None	0	0	0.09090909090909091	1	1.0	14	1.0	0.7142857142857143	11	10	4	2	0	0.0625	1	16	1.0666666666666667	16	0.18181818181818182	0	0.5692044602120562	0.8152596557841032	0.4799190357365034	0.8107325974350562	0.9444205821033135	0.8727941660994158	0.8821051722747075	0.8350352345208104	0.5454545454545454	0.2727272727272727	0.0
5962	0.07125019074930951	0.015832625807355134	0.015625892459935925	0.7035976452247518	None	0	0	0.07692307692307693	1	1.0	17	1.0	0.7647058823529411	14	13	4	2	0	0.05263157894736842	1	19	1.2666666666666666	19	0.18181818181818182	0	0.6343102837613449	0.8266834052271177	0.4799190357365034	0.803389985041598	0.7487439341324924	0.9422785910647519	0.8821051722747075	0.8722347792540383	0.5357142857142857	0.2857142857142857	0.0
983	None	None	None	None	None	0	0	0.5	1	1.0	1	1.0	1.0	1	1	1	1	0	0.3333333333333333	3	1	0.2	3	0.16666666666666666	0	0.1500757290868449	0.5	0.18020097002902408	0.5	0.2222417231020713	0.5	0.5734526663376587	0.5	1.0	0	0.0
2002	None	None	None	None	None	0.5	1	0.5714285714285714	4	0.375	3	0.4166666666666667	0.25	6	2	3	1	0	0.6666666666666666	4	6	0.6666666666666666	10	0.16666666666666666	0.3333333333333333	0.39401055326186063	0.689330543564167	0.6875798316980248	0.9451532492152735	0.36675067354864865	0.8556272844564213	0.8870019476226144	0.8590890007168531	1.0	0.16666666666666666	0.0
1426	None	None	None	None	None	0	0	0.5	1	1.0	1	1.0	0	1	0	1	3	0	0.3333333333333333	1	3	0.2	3	0.6	0	0	0	0	0	0	0	0	0	0	0	0
3431	0.07071819869890944	0.006103256654263122	-0.004687871572781571	0.6775378455288436	None	0	0	0.09090909090909091	1	1.0	14	0.38095238095238093	0.8571428571428571	13	12	2	2	0	0.21428571428571427	3	14	1.0666666666666667	16	0.2857142857142857	0	0.5692044602120562	0.8609605125574645	0.4799190357365034	0.832044255773533	0.9444205821033135	0.8364837373180799	0.8821051722747075	0.8435993643171996	0.5384615384615385	0.6153846153846154	0.0
4836	0.07392457641546887	0.020634924777250145	0.0202785076120146	0.7354052849769743	None	0	0	0.08333333333333333	1	1.0	16	1.0	0.6875	12	11	5	2	0	0.05555555555555555	1	18	1.2	18	0.15384615384615385	0	0.5692044602120562	0.7592499985161898	0.4799190357365034	0.7944654280657213	0.8490119315802591	0.9565174171836012	0.8821051722747075	0.8657456781770292	0.5416666666666667	0.25	0.0
1618	None	None	None	None	None	0	0	0.5	2	0.75	3	1.0	0.75	4	3	1	2	0	0.16666666666666666	1	6	0.4	6	0.4	0.4	0.2666291628994409	0.9000151295552627	0.5071742666707525	0.9287113784455884	0.37118563610715616	0.7772824873904219	0.6946009209548776	0.8812985092236892	0.625	0.25	0.0
10	None	None	None	None	None	0	0	0.2857142857142857	4	0.7222222222222222	13	0.26666666666666666	0.7222222222222222	17	13	2	1	0	0.3333333333333333	5	15	1.3333333333333333	20	0.25	0.3157894736842105	0.5244233156335969	0.8303975993066922	0.5185881854220924	0.8557779286221293	0.5896255290972167	0.9489015317672543	0.8655336813811668	0.8906000450151608	1.0	0.17647058823529413	0.0
6742	0.11261158328598102	0.05361951367618177	0.05361291688741802	0.6280430569135333	None	0	0	0.05	1	1.0	28	1.0	0.7857142857142857	23	22	6	1	0	0.03333333333333333	1	30	2.0	30	0.06666666666666667	0	0.6409408438538338	0.8272631179089371	0.6160786481210818	0.876108589519869	0.5750147813939338	0.9363623109646624	0.8355458973165213	0.8879938947471764	1.0	0.17391304347826086	0.0
4985	0.07295093822176424	0.00701333655471206	0.006977739199752643	0.5136926514300666	None	0	0	0.09090909090909091	1	1.0	14	0.38095238095238093	0.8571428571428571	13	12	2	2	0	0.21428571428571427	3	14	1.0666666666666667	16	0.2857142857142857	0	0.5692044602120562	0.8637325348472563	0.4799190357365034	0.852724524346767	0.9444205821033135	0.8376086205362674	0.8821051722747075	0.8516716027414751	0.5384615384615384	0.5384615384615384	0.0
2081	None	None	None	None	None	0	0	0.6666666666666666	2	0.0	0	0.6666666666666666	0	2	0	1	0	0	0.6666666666666666	2	3	0.26666666666666666	4	0.0	1.0	0	0	0	0	0	0	0	0	0	0	0
973	None	None	None	None	None	0	0	0.5555555555555556	5	0.2727272727272727	3	0.40625	0.2727272727272727	6	3	6	0	0	0.5	8	4	0.8666666666666667	13	0.0	0.3333333333333333	0.38081520443220523	0.9140571750059846	0.3122741416513891	0.8839719383913672	0.6403358254130516	0.9012762372806161	0.9030235361793963	0.9004376416611841	0	0	0.0
3251	0.058403543187492774	0.006042659539478596	0.00563750875529367	0.8548240903105635	None	0	0	0.1	1	1.0	13	0.38461538461538464	0.8461538461538461	12	11	2	2	0	0.23076923076923078	3	13	1.0	15	0.2857142857142857	0	0.5692044602120562	0.8639282037418783	0.4799190357365034	0.8388995880194636	0.9444205821033135	0.8433911657622709	0.8821051722747075	0.8490731358900574	0.5416666666666666	0.5833333333333334	0.0
5622	0.11575204557167243	0.014727607367512704	0.0032105604193797444	0.6250745426007214	None	0	0	0.07142857142857142	1	1.0	18	1.0	0.7222222222222222	14	13	5	3	0	0.05	1	20	1.3333333333333333	20	0.23076923076923078	0	0.5692044602120562	0.7775644119992005	0.4799190357365034	0.7880965644465724	0.9444205821033135	0.8607776622653877	0.8821051722747075	0.8118782400764569	0.35714285714285715	0.42857142857142855	0.0
980	None	None	None	None	None	0.5	1	0.5	3	0.5714285714285714	4	0.6	0.2857142857142857	4	2	4	1	0	0.6	3	5	0.6	9	0.1	0.5	0.6587591360226548	0.8624724035110996	0.3791196620353613	0.9346908393416576	0.7536559110861327	0.9637653509270785	0.9315370253632508	0.9303858386547368	1.0	0	0.0
7159	0.13365851443759894	0.05042415925233044	0.05036516977214413	0.6438919685227207	None	0	0	0.045454545454545456	1	1.0	30	1.0	0.7666666666666667	23	23	8	1	0	0.03125	1	32	2.1333333333333333	32	0.05	0	0.5692044602120562	0.8390937590754804	0.4799190357365034	0.8806290370357927	0.5750147813939338	0.9450466941230371	0.853649748582026	0.8970514495814081	1.0	0.08695652173913043	0.0
5502	0.05573662188336461	0.007969491007874936	0.004277099095947734	0.6256456254225173	None	0	0	0.1	1	1.0	12	1.0	0.6666666666666666	9	8	4	1	0	0.07142857142857142	1	14	0.9333333333333333	14	0.09090909090909091	0	0.5692044602120562	0.818371032355777	0.4799190357365034	0.8219610089126012	0.9444205821033135	0.921178482273912	0.8821051722747075	0.8619009694129013	1.0	0.2222222222222222	0.0
5121	0.06639025796884633	0.003977421244439563	-0.0022462301929834956	0.621694575404025	None	0	0	0.07692307692307693	1	1.0	17	1.0	0.7058823529411765	13	12	5	2	0	0.05263157894736842	1	19	1.2666666666666666	19	0.15384615384615385	0	0.5692044602120562	0.7802810561757789	0.4799190357365034	0.8163699619298389	0.9444205821033135	0.920802051446066	0.8821051722747075	0.8503711167718114	0.5384615384615385	0.23076923076923078	0.0
1814	None	None	None	None	None	0.5	1	0.6666666666666666	4	0.5	3	0.4444444444444444	0.5	7	3	0	0	0	0.5	3	6	0.5333333333333333	8	0.0	1.0	0.7035650483643284	0.6861350118239102	0.62239215802379	0.7883930827368318	0.25815555272709056	0.849726687666726	0.9059741663308798	0.7818725658117007	0	0	0.0
6036	0.10501133672151661	0.012628259725682297	0.003124453320481323	0.5933485775106454	None	0	0	0.08333333333333333	1	1.0	15	1.0	0.7333333333333333	12	11	4	3	0	0.058823529411764705	1	17	1.1333333333333333	17	0.2727272727272727	0	0.5692044602120562	0.8081174434108745	0.4799190357365034	0.8189141563389529	0.9444205821033135	0.8789331850600981	0.8821051722747075	0.8379517090455145	0.3333333333333333	0.25	0.0
6687	0.17274339506581915	0.050884562559402796	0.050176466079167	0.657764361296375	None	0	0	0.045454545454545456	1	1.0	30	1.0	0.7666666666666667	24	23	7	1	0	0.03125	1	32	2.1333333333333333	32	0.058823529411764705	0	0.5692044602120562	0.8201964041387465	0.4799190357365034	0.8614362447482512	0.5750147813939338	0.9511787237778901	0.853649748582026	0.8913715816433673	1.0	0.125	0.0
997	None	None	None	None	None	0	0	0.5	3	0.6666666666666666	4	0.4444444444444444	0.6666666666666666	7	4	0	1	0	0.5	6	3	0.5333333333333333	8	1.0	1.0	0.31040731577966313	0.9166469313029012	0.3037245610251782	0.9258372346053254	0.2922136580237371	0.7165035757853987	0.8424826950490786	0.8754196305390153	1.0	0.2857142857142857	0.0
4393	0.02433625927055273	0.009283666644261654	0.00923861680635184	0.9825036282816212	None	0	0	0.1	1	1.0	12	1.0	0.6666666666666666	9	8	4	2	0	0.07142857142857142	1	14	0.9333333333333333	14	0.18181818181818182	0	0.5692044602120562	0.7804072986154822	0.4799190357365034	0.7909762444322996	0.9444205821033135	0.876988481913364	0.8821051722747075	0.8206894841747044	0.5555555555555556	0.2222222222222222	0.0
3783	0.1012723302437048	0.012056752202044076	0.008897506668447073	0.5212813735651162	None	0	0	0.08333333333333333	1	1.0	15	0.37777777777777777	0.8666666666666667	14	13	2	2	0	0.2	3	15	1.1333333333333333	17	0.2857142857142857	0	0.396568523758099	0.8683590027375642	0.4799190357365034	0.8510066280687593	0.9444205821033135	0.8765892758928465	0.8821051722747075	0.8656681557243794	0.5357142857142857	0.14285714285714285	0.0
5785	0.05771112907039324	0.019145534838245895	0.01852227461386981	0.6922778720147171	None	0	0	0.07692307692307693	1	1.0	17	1.0	0.7647058823529411	14	13	4	3	0	0.05263157894736842	1	19	1.2666666666666666	19	0.2727272727272727	0	0.6343102837613449	0.8266834052271177	0.4799190357365034	0.803389985041598	0.7487439341324924	0.9422785910647519	0.8821051722747075	0.8722347792540383	0.42857142857142855	0.35714285714285715	0.0
11	None	None	None	None	None	0	0	0.3	6	0.7142857142857143	20	0.15384615384615385	0.5	19	14	10	1	0	0.8666666666666667	15	13	2.0	30	0.05263157894736842	0.07692307692307693	0.8266584100731265	0.8959323055406913	0.6674917687713211	0.957033406949524	0.40643711482556705	0.9618484807047394	0.7887274777576434	0.9441620113334013	1.0	0.05263157894736842	0.0
136	None	None	None	None	None	0	0	0.6666666666666666	2	0.5	1	1.0	0	1	0	2	3	0	0.25	4	1	0.26666666666666666	4	0.42857142857142855	0.6666666666666666	0	0	0	0	0	0	0	0	0	0	0
2626	2.151749706042119e-06	8.659859306553056e-08	7.444252505168081e-09	0.9999985797231801	None	0.5	1	0.8333333333333334	5	0.16666666666666666	1	0.8888888888888888	0	2	0	5	0	0	1.0	3	3	0.5333333333333333	8	0.0	0.8	0	0	0	0	0	0	0	0	0	0	0
7460	0.1575153387114459	0.05200195461033997	0.051873713371632095	0.6335150306750684	None	0	0	0.05	1	1.0	28	1.0	0.75	22	21	7	1	0	0.03333333333333333	1	30	2.0	30	0.058823529411764705	0	0.605072652032945	0.8115680513625315	0.5479988419287926	0.8515339005520808	0.5750147813939338	0.9530568612491971	0.8448132024840714	0.8882064658910052	1.0	0.13636363636363635	0.0
4821	0.05415683751614128	0.012514467585905237	0.010501132568725821	0.7942307993939918	None	0	0	0.09090909090909091	1	1.0	14	1.0	0.6428571428571429	10	9	5	2	0	0.0625	1	16	1.0666666666666667	16	0.15384615384615385	0	0.5692044602120562	0.8120187623547951	0.4799190357365034	0.8114601744571913	0.9444205821033135	0.8660564751528835	0.8821051722747075	0.8315164646231185	0.55	0.2	0.0
197	None	None	None	None	None	0.3333333333333333	1	0.625	5	0.4	4	0.6	0.3	5	3	6	0	0	0.8	4	5	0.8	12	0.0	0.8	0.7012847647842612	0.8266972296872714	0.36635823648303295	0.9494707320411534	0.1	0.9560910019942931	0.8456553502747612	0.925909879817033	0	0	0.0
5184	0.06714293162045067	0.01451726407949895	0.01373054188919109	0.6978496172349619	None	0	0	0.07692307692307693	1	1.0	17	1.0	0.7647058823529411	14	13	4	2	0	0.05263157894736842	1	19	1.2666666666666666	19	0.18181818181818182	0	0.5692044602120562	0.8097039259287434	0.4799190357365034	0.7986353519380797	0.7511736075948485	0.9462746723343606	0.8821051722747075	0.8696847520023397	0.5357142857142857	0.2857142857142857	0.0
6919	0.1531872092036672	0.0579599625648007	0.05784303564577269	0.6419133174766979	None	0	0	0.045454545454545456	1	1.0	30	1.0	0.7666666666666667	24	23	7	1	0	0.03125	1	32	2.1333333333333333	32	0.058823529411764705	0	0.5692044602120562	0.8019207624708689	0.4799190357365034	0.8425661015115198	0.6141970828041705	0.9546116149981091	0.853649748582026	0.884995619849786	1.0	0.125	0.0
7238	0.16394774072287707	0.044866207186141295	0.03291567029926599	0.7146600040504443	None	0	0	0.043478260869565216	1	1.0	32	1.0	0.78125	26	25	7	1	0	0.029411764705882353	1	34	2.2666666666666666	34	0.058823529411764705	0	0.6409408438538338	0.7747803025583945	0.6160786481210818	0.8150650060116496	0.6533793842144072	0.9550115009784298	0.8355458973165213	0.8726610043582866	1.0	0.11538461538461539	0.0
2902	0.012672610348941784	0.003034567022467985	0.0012891475819602526	0.9279014026628357	None	0	0	0.16666666666666666	1	1.0	6	1.0	0.8333333333333334	6	5	1	0	0	0.125	1	8	0.5333333333333333	8	0.0	0	0.5692044602120562	0.8328285760119232	0.4799190357365034	0.7673273467585412	0.8490119315802591	0.8805567737309582	0.8821051722747075	0.8318693557621287	0	0	0.0
3426	0.029816151112452585	0.0006183606782581643	-0.00025411097401123776	0.9371672393694322	None	0	0	0.125	1	1.0	9	0.4074074074074074	0.7777777777777778	8	7	2	1	0	0.3333333333333333	3	9	0.7333333333333333	11	0.14285714285714285	0	0.396568523758099	0.8711140219452824	0.4799190357365034	0.8430891487423344	0.9444205821033135	0.8090815500084964	0.8821051722747075	0.8427408384155602	1.0	0.25	0.0
2453	None	None	None	None	None	0	0	0.3333333333333333	2	0.6666666666666666	4	0.5333333333333333	0.5	3	3	4	1	0	0.6	3	5	0.5333333333333333	8	0.08333333333333333	0.6666666666666666	0.3707885047521849	0.554635077296929	0.7618202143866737	0.781831237319742	0.5467373918785234	0.8971771758287247	0.8318845706717469	0.7721827487519235	1.0	0	0.0
4457	0.02529002248850831	0.010165445765823523	0.010149147936752954	0.9717934666064209	None	0	0	0.1	1	1.0	12	1.0	0.6666666666666666	9	8	4	2	0	0.07142857142857142	1	14	0.9333333333333333	14	0.18181818181818182	0	0.5692044602120562	0.7804072986154822	0.4799190357365034	0.7909762444322996	0.9444205821033135	0.876988481913364	0.8821051722747075	0.8206894841747044	0.5555555555555556	0.2222222222222222	0.0
6669	0.14086942653309176	0.05030691003690666	0.0494896176981941	0.6206650379847747	None	0	0	0.05	1	1.0	27	1.0	0.7777777777777778	22	21	6	1	0	0.034482758620689655	1	29	1.9333333333333333	29	0.06666666666666667	0	0.5692044602120562	0.8099318904190439	0.4799190357365034	0.8474805830596623	0.6141970828041705	0.9542846588832624	0.853649748582026	0.8877229866250342	1.0	0.18181818181818182	0.0
4455	0.051335867264294774	0.007066049642126336	0.006655640131283458	0.8911807464329576	None	0	0	0.1	1	1.0	12	0.3888888888888889	0.8333333333333334	11	10	2	2	0	0.25	3	12	0.9333333333333333	14	0.2857142857142857	0	0.5692044602120562	0.8661843226089465	0.4799190357365034	0.8460761391716218	0.9444205821033135	0.8506252239643274	0.8821051722747075	0.8545115071100735	0.5454545454545454	0.5454545454545454	0.0
2270	None	None	None	None	None	0	0	0.75	3	0.25	1	0.5	0	3	0	2	1	0	0.75	3	4	0.4	6	0.2	0	0	0	0	0	0	0	0	0	0	0	0
3287	0.012379250448077188	0.0006533660346972906	0.0005080953886165839	0.9533571330308566	None	0	0	0.2	1	1.0	5	1.0	0.6	4	3	2	1	0	0.14285714285714285	1	7	0.4666666666666667	7	0.14285714285714285	0	0.28078023250744516	0.7771117333123854	0.14780082785433507	0.8081624275619594	0.16403097199338615	0.970992175947183	0.6824063238185657	0.8875470673822082	1.0	0.25	0.0
2016	None	None	None	None	None	1.0	1	0.75	3	0.25	1	0.6666666666666666	0	1	0	4	3	0	1.0	3	3	0.4	6	0.2727272727272727	0.6666666666666666	0	0	0	0	0	0	0	0	0	0	0
2511	None	None	None	None	None	0	0	0.25	1	1.0	3	0.625	0	1	0	3	3	0	0.5	2	4	0.3333333333333333	5	0.3333333333333333	0	0	0	0	0	0	0	0	0	0	0	0
3376	0.013474684782760895	0.003097638279494714	0.003097627767845595	0.9595860102290941	None	0	0	0.16666666666666666	1	1.0	7	1.0	0.7142857142857143	5	5	3	2	0	0.1111111111111111	1	9	0.6	9	0.2	0	0.5692044602120562	0.6327736997553154	0.4799190357365034	0.7192873999494033	0.9444205821033135	0.8435135123395409	0.8821051722747075	0.7420319994223243	0.6	0.4	0.0
5839	0.06408476364550679	0.01580310652634318	0.010205618438418733	0.624302360924226	None	0	0	0.07142857142857142	1	1.0	18	1.0	0.7777777777777778	14	14	5	2	0	0.05	1	20	1.3333333333333333	20	0.14285714285714285	0	0.5692044602120562	0.6445033411915099	0.4799190357365034	0.7643042736313893	0.9444205821033135	0.9531103864154664	0.8821051722747075	0.8312400029501117	0.5357142857142857	0.14285714285714285	0.0
1199	None	None	None	None	None	1.0	2	0.8571428571428571	6	0.125	1	0.8333333333333334	0	2	0	7	1	0	0.75	4	3	0.6666666666666666	10	0.0625	0.6666666666666666	0	0	0	0	0	0	0	0	0	0	0
1422	None	None	None	None	None	1.0	2	0.8571428571428571	6	0.125	1	0.8333333333333334	0	2	0	7	1	0	0.75	4	3	0.6666666666666666	10	0.0625	0.6666666666666666	0	0	0	0	0	0	0	0	0	0	0
524	None	None	None	None	None	0	0	0	0	0	0	1.0	0	0	0	0	2	0	1.0	1	1	0.06666666666666667	1	0.5	0	0	0	0	0	0	0	0	0	0	0	0
4418	0.06564638620728866	0.008888508293091759	0.008882950469399624	0.6750982500963436	None	0	0	0.1	1	1.0	13	0.38461538461538464	0.8461538461538461	12	11	2	2	0	0.23076923076923078	3	13	1.0	15	0.2857142857142857	0	0.5692044602120562	0.8620998498632563	0.4799190357365034	0.8626184863473092	0.9444205821033135	0.8295718505352679	0.8821051722747075	0.8520640907927348	0.5416666666666666	0.5833333333333334	0.0
3165	0.017247346479419827	0.003545064569551165	0.003543904699815749	0.9303924426682249	None	0	0	0.16666666666666666	1	1.0	7	1.0	0.7142857142857143	5	5	3	1	0	0.1111111111111111	1	9	0.6	9	0.1	0	0.5692044602120562	0.5	0.4799190357365034	0.5	0.9444205821033135	0.7180501192581785	0.8821051722747075	0.5772765718136229	1.0	0.4	0.0
4401	0.10672512174557619	0.00426903639361081	-0.0038965120071806094	0.638414423732981	None	0	0	0.08333333333333333	1	1.0	16	0.375	0.875	15	14	2	2	0	0.1875	3	16	1.2	18	0.2857142857142857	0	0.22393258730414178	0.8707564597796761	0.4799190357365034	0.8486965438974708	0.9444205821033135	0.8793022385839434	0.8821051722747075	0.8667633414522865	0.5333333333333333	0.13333333333333333	0.0
2340	None	None	None	None	None	0	0	0.75	3	0.25	1	0.5	0.25	2	1	3	0	0	0.75	4	3	0.4	6	0.0	0.4	0.5967635862698476	0.9262929759175933	0.2529186027284549	0.757554974304953	0.39315827325477637	0.8086593289047028	0.8050663212903779	0.8460449682974057	0	0	0.0
6452	0.10584809343774908	0.00854103410648853	0.002408474815710918	0.6403633532564708	None	0	0	0.05263157894736842	1	1.0	26	1.0	0.7692307692307693	21	20	6	1	0	0.03571428571428571	1	28	1.8666666666666667	28	0.06666666666666667	0	0.26419595162560494	0.9145281102815218	0.1669868810923191	0.925555346599982	0.5750147813939338	0.8807250426871019	0.853649748582026	0.9085970742885852	1.0	0.14285714285714285	0.0
2517	None	None	None	None	None	0	0	0.16666666666666666	1	1.0	6	0.4	0.5	4	3	3	2	0	0.8	5	4	0.5333333333333333	8	0.2222222222222222	0	0.5692044602120562	0.5	0.4799190357365034	0.5	0.9444205821033135	0.6955642134726867	0.8821051722747075	0.5684232777805533	0.625	0.5	0.0
1526	None	None	None	None	None	0	0	0.25	1	1.0	4	0.6	0.25	1	1	4	2	0	0.4	5	2	0.4	6	0.16666666666666666	0	0.20240753349441815	0.5	0.3192602789277867	0.5	0.6872814921124686	0.5	0.8875664205393747	0.5	1.0	1.0	0.0
515	None	None	None	None	None	0	0	0.6666666666666666	2	0.5	1	1.0	0	2	0	1	2	0	1.0	2	2	0.26666666666666666	4	0.5	0	0	0	0	0	0	0	0	0	0	0	0
4580	0.05497265012690226	0.014636437797202929	0.014556278229681334	0.6959441112360105	None	0	0	0.09090909090909091	1	1.0	14	1.0	0.7142857142857143	11	10	4	2	0	0.0625	1	16	1.0666666666666667	16	0.18181818181818182	0	0.5692044602120562	0.7589395030774336	0.4799190357365034	0.7900762859947376	0.9444205821033135	0.9482978812884244	0.8821051722747075	0.8573937326665592	0.5454545454545454	0.18181818181818182	0.0
701	None	None	None	None	None	0	0	1.0	1	0	0	1.0	0	1	0	0	3	0	0.5	1	2	0.13333333333333333	2	1.0	0	0	0	0	0	0	0	0	0	0	0	0
6822	0.1352502758783235	0.05534168401175694	0.05489620349496341	0.596054983300953	None	0	0	0.05	1	1.0	28	1.0	0.7142857142857143	21	20	8	1	0	0.03333333333333333	1	30	2.0	30	0.05263157894736842	0	0.6409408438538338	0.8167414796077583	0.6160786481210818	0.8562698900651944	0.5750147813939338	0.951529429506701	0.8355458973165213	0.889475586868219	1.0	0.42857142857142855	0.0
2215	None	None	None	None	None	0	0	0.3	3	0.6666666666666666	8	0.56	0.5	6	6	7	2	0	1.0	5	5	0.9333333333333333	14	0.1111111111111111	0.9090909090909091	0.3707885047521849	0.554635077296929	0.7336679405756005	0.7919569851270295	0.5514902932953653	0.8963589808171086	0.8156988920754098	0.7751916679219417	0.5833333333333334	0	0.0
7364	0.1341846199716925	0.05809617827559859	0.05657153796614084	0.5934417829754133	None	0	0	0.05	1	1.0	28	1.0	0.7857142857142857	22	22	7	1	0	0.03333333333333333	1	30	2.0	30	0.05555555555555555	0	0.5692044602120562	0.7862327800655357	0.4799190357365034	0.8221170937722562	0.6533793842144072	0.9573882308686391	0.8685294134289425	0.878865853169447	1.0	0.18181818181818182	0.0
6284	0.12691743731031346	0.0446437175466503	0.04323373011876551	0.6928372314190187	None	0	0	0.05	1	1.0	27	1.0	0.7777777777777778	22	21	6	1	0	0.034482758620689655	1	29	1.9333333333333333	29	0.06666666666666667	0	0.605072652032945	0.8297216551926324	0.5479988419287926	0.8705875167319292	0.5750147813939338	0.9482736507118956	0.8448132024840714	0.8940535322932426	1.0	0.18181818181818182	0.0
3681	0.029143784757548263	0.009568356443894708	0.009562970299396423	0.9826669363374677	None	0	0	0.09090909090909091	1	1.0	14	1.0	0.6428571428571429	9	9	6	2	0	0.0625	1	16	1.0666666666666667	16	0.125	0	0.5692044602120562	0.7804072986154822	0.4799190357365034	0.7909762444322996	0.9444205821033135	0.876988481913364	0.8821051722747075	0.8206894841747044	0.5555555555555556	0.2222222222222222	0.0
5869	0.06601610770460993	0.01920705980516644	0.01839599763373957	0.7046136630524972	None	0	0	0.08333333333333333	1	1.0	16	1.0	0.75	13	12	4	2	0	0.05555555555555555	1	18	1.2	18	0.18181818181818182	0	0.5692044602120562	0.8165665164627243	0.4799190357365034	0.8031728275045572	0.7487439341324924	0.9474700586547982	0.8821051722747075	0.8733199517610521	0.5384615384615384	0.3076923076923077	0.0
4329	0.029993735181402876	0.007888624806297309	0.006309573013715852	0.9214637470807469	None	0	0	0.1	1	1.0	13	0.38461538461538464	0.8461538461538461	12	11	2	2	0	0.23076923076923078	3	13	1.0	15	0.2857142857142857	0	0.5692044602120562	0.8715448103005548	0.4799190357365034	0.8093790512839347	0.9444205821033135	0.8867620162483976	0.8821051722747075	0.8589081468700549	0.5416666666666666	0.16666666666666666	0.0
1098	None	None	None	None	None	0	0	0.16666666666666666	1	1.0	6	0.8888888888888888	0.5	3	3	4	2	0	1.0	3	3	0.5333333333333333	8	0.16666666666666666	1.0	0.3707885047521849	0.5	0.9304595715641687	0.7711908401509368	0.53723158904484	0.5403042577645094	0.9104885415674538	0.6127464821252705	0.6666666666666666	0	0.0
6710	0.14872684040584438	0.04964728319916984	0.049639359232307625	0.655094273817341	None	0	0	0.041666666666666664	1	1.0	33	1.0	0.7878787878787878	26	26	8	0	0	0.02857142857142857	1	35	2.3333333333333335	35	0.0	0	0.5692044602120562	0.8430613181318511	0.4799190357365034	0.8698221050546043	0.6141970828041705	0.9435535158156841	0.853649748582026	0.8940041485570035	0	0	0.0
3269	0.07252342062800447	0.0038322784544642125	0.003832175898453167	0.6139984492644699	None	0	0	0.1	1	1.0	12	0.3888888888888889	0.8333333333333334	11	10	2	2	0	0.25	3	12	0.9333333333333333	14	0.2857142857142857	0	0.22393258730414178	0.8637523494693923	0.4799190357365034	0.8638819935467479	0.9444205821033135	0.8519673094904394	0.8821051722747075	0.8599586979145144	0.5454545454545454	0.45454545454545453	0.0
3078	0.005411899241908592	0.00108241352463477	0.0010241045645990445	0.9982149297999748	None	0	0	0.3333333333333333	1	1.0	2	1.0	1.0	3	2	0	1	0	0.25	1	4	0.26666666666666666	4	0.3333333333333333	0	0.7052381036987464	0.6879296404166959	0.4799190357365034	0.7648027699305993	0.4286556628503805	0.9371269167658458	0.8812881278027757	0.8259393206773554	1.0	0.6666666666666666	0.0
4236	0.10145003642850157	0.0030133926278494835	-0.0019741923736266045	0.5141720187686727	None	0	0	0.07692307692307693	1	1.0	17	0.37254901960784315	0.8823529411764706	16	15	2	2	0	0.17647058823529413	3	17	1.2666666666666666	19	0.2857142857142857	0	0.22393258730414178	0.8630114431976948	0.4799190357365034	0.865726207397601	0.9444205821033135	0.8384524014667779	0.8821051722747075	0.8561480617228701	0.53125	0.4375	0.0
6841	0.15744521843257944	0.04114285667737524	0.040208772428840536	0.7121237496711468	None	0	0	0.05555555555555555	1	1.0	25	1.0	0.76	20	19	6	1	0	0.037037037037037035	1	27	1.8	27	0.06666666666666667	0	0.605072652032945	0.8204906631103864	0.5479988419287926	0.8574450016128028	0.5750147813939338	0.9523770253425308	0.8448132024840714	0.8912122021327286	1.0	0.2	0.0
6400	0.1395555376259697	0.057706371572676364	0.0560231573790436	0.6525275812526137	None	0	0	0.045454545454545456	1	1.0	31	1.0	0.7741935483870968	24	24	8	1	0	0.030303030303030304	1	33	2.2	33	0.05	0	0.5692044602120562	0.8201964041387465	0.4799190357365034	0.8614362447482512	0.5750147813939338	0.9511787237778901	0.853649748582026	0.8913715816433673	1.0	0.125	0.0
2828	0.0005964305150024739	3.982538306271612e-05	3.3952075995576724e-06	0.98588298747327	None	0	0	0.25	1	1.0	3	0.5555555555555556	0.3333333333333333	2	1	2	2	0	1.0	3	3	0.3333333333333333	5	0.2857142857142857	0	0.5692044602120562	0.5	0.4799190357365034	0.5	0.9444205821033135	0.5	0.8821051722747075	0.5	0.75	0.5	0.0
603	None	None	None	None	None	0	0	0.6666666666666666	2	0.5	1	1.0	0.5	2	1	1	2	0	0.25	1	4	0.26666666666666666	4	0.4	0.6666666666666666	0.1507818991915946	0.5624482008785756	0.648505597989653	0.9711099940363727	0.38992725977692083	0.7265395701402094	0.8906164413593135	0.8293547753602063	0.75	0.5	0.2069503906058942
4869	0.027035710719561876	0.010116022357884419	0.01006804453369531	0.9968983895847441	None	0	0	0.07692307692307693	1	1.0	17	1.0	0.5882352941176471	11	10	7	2	0	0.05263157894736842	1	19	1.2666666666666666	19	0.11764705882352941	0	0.5692044602120562	0.7643001439377096	0.4799190357365034	0.7746301687034525	0.9444205821033135	0.8630008636988653	0.8821051722747075	0.8048930909871933	0.5454545454545454	0.18181818181818182	0.0
5886	0.06280721032271541	0.015153055444798705	0.012447009309747233	0.7147523912851868	None	0	0	0.09090909090909091	1	1.0	14	1.0	0.7142857142857143	11	10	4	2	0	0.0625	1	16	1.0666666666666667	16	0.18181818181818182	0	0.5692044602120562	0.7589395030774336	0.4799190357365034	0.7900762859947376	0.9444205821033135	0.9482978812884244	0.8821051722747075	0.8573937326665592	0.5454545454545454	0.18181818181818182	0.0
2612	0.0043475110839847455	0.0003041155472631086	0.0001871777597886574	0.9982220494003643	None	0	0	0.3333333333333333	2	0.8333333333333334	5	1.0	0.16666666666666666	3	1	4	4	0	0.125	8	1	0.5333333333333333	8	0.4	0.5714285714285714	0.3266222554287125	0.6611273589979405	0.49452643841741944	0.6985258869033544	0.7387556161913176	0.7416281945519649	0.8864280644997045	0.7014794587669188	0.5	0.3333333333333333	0.0
4919	0.07709816226963793	0.0062059721457528505	0.005927280950897488	0.7221688368529708	None	0	0	0.07692307692307693	1	1.0	17	1.0	0.7058823529411765	13	12	5	3	0	0.05263157894736842	1	19	1.2666666666666666	19	0.23076923076923078	0	0.5692044602120562	0.7582257807937959	0.4799190357365034	0.7962335317841002	0.7536032810572048	0.9607265038680589	0.8821051722747075	0.8700059730640205	0.23076923076923078	0.3076923076923077	0.0
6944	0.12397726174470514	0.05547914695492914	0.05436905040152309	0.6490667809086996	None	0	0	0.045454545454545456	1	1.0	30	1.0	0.8	25	24	6	1	0	0.03125	1	32	2.1333333333333333	32	0.06666666666666667	0	0.5692044602120562	0.8180772556632409	0.6160786481210818	0.8679412958398198	0.5750147813939338	0.9417151683906989	0.8355458973165213	0.8865730381435629	1.0	0.16	0.0
4333	0.055205666028583664	0.010423850606883705	0.007502355152422793	0.5005189183804857	None	0	0	0.09090909090909091	1	1.0	14	0.38095238095238093	0.8571428571428571	13	12	2	2	0	0.21428571428571427	3	14	1.0666666666666667	16	0.2857142857142857	0	0.5692044602120562	0.8703563374787828	0.4799190357365034	0.8359431226465021	0.9444205821033135	0.881669731859619	0.8821051722747075	0.8637665766561672	0.5384615384615384	0.15384615384615385	0.0
4594	0.04707562438780288	0.00867795479156229	0.008626610524209963	0.8892073752736029	None	0	0	0.1	1	1.0	12	0.3888888888888889	0.8333333333333334	11	10	2	2	0	0.25	3	12	0.9333333333333333	14	0.2857142857142857	0	0.5692044602120562	0.8623928874602098	0.4799190357365034	0.8136860553926852	0.9444205821033135	0.8492388147957217	0.8821051722747075	0.8428203501855704	0.5454545454545454	0.6363636363636364	0.0
930	None	None	None	None	None	0	0	0.11764705882352941	2	0.9565217391304348	22	0.3472222222222222	0.8695652173913043	20	20	4	1	0	0.5	12	6	1.6666666666666667	25	0.08333333333333333	0.43478260869565216	0.44199697832538387	0.9272947127063986	0.6526942011460268	0.9687471020388774	0.5176365432887298	0.9287932892787594	0.8369344037305765	0.9452850383643498	1.0	0	0.0
2543	None	None	None	None	None	0	0	0.2	2	0.9166666666666666	11	0.5384615384615384	0.4166666666666667	5	5	8	3	0	0.15384615384615385	13	2	0.9333333333333333	14	0.15	0	0.7381002778380946	0.9277346579196838	0.43897904514293595	0.6174822025548137	0.802155115871748	0.7035540877859303	0.8296008828425698	0.7855855800838561	0.2	0.2	0.0
6850	0.13206209689925275	0.047650762691547596	0.0410787797016106	0.6602290614670998	None	0	0	0.05263157894736842	1	1.0	26	1.0	0.7692307692307693	21	20	6	1	0	0.03571428571428571	1	28	1.8666666666666667	28	0.06666666666666667	0	0.5692044602120562	0.8150826471608807	0.4799190357365034	0.8523642603938728	0.5750147813939338	0.953585665448194	0.853649748582026	0.8895764934629861	1.0	0.19047619047619047	0.0
4614	0.02527297734464649	0.010272675625561849	0.010205790229036992	0.9820453516950283	None	0	0	0.1	1	1.0	12	1.0	0.6666666666666666	9	8	4	2	0	0.07142857142857142	1	14	0.9333333333333333	14	0.18181818181818182	0	0.5692044602120562	0.7804072986154822	0.4799190357365034	0.7909762444322996	0.9444205821033135	0.8233940166337416	0.8821051722747075	0.7989040022213695	0.5555555555555556	0.2222222222222222	0.0
3731	0.07353518184369412	0.003555844697231378	0.0035521736377933035	0.515186231766117	None	0	0	0.1	1	1.0	12	0.3888888888888889	0.8333333333333334	11	10	2	2	0	0.25	3	12	0.9333333333333333	14	0.2857142857142857	0	0.22393258730414178	0.8637523494693923	0.4799190357365034	0.8638819935467479	0.9444205821033135	0.8862231991825896	0.8821051722747075	0.8716714375072551	0.5454545454545454	0.6363636363636364	0.0
5266	0.05072725766074729	0.01393938433826961	0.004749726465101091	0.666118535200999	None	0	0	0.08333333333333333	1	1.0	15	1.0	0.7333333333333333	12	11	4	2	0	0.058823529411764705	1	17	1.1333333333333333	17	0.18181818181818182	0	0.5692044602120562	0.7592499985161898	0.4799190357365034	0.7944654280657213	0.8490119315802591	0.9565174171836012	0.8821051722747075	0.8657456781770292	0.5416666666666667	0.3333333333333333	0.0
6918	0.1395181045170652	0.052265963574688046	0.052226438971566556	0.6623616292752796	None	0	0	0.045454545454545456	1	1.0	31	1.0	0.7741935483870968	25	24	7	1	0	0.030303030303030304	1	33	2.2	33	0.058823529411764705	0	0.5692044602120562	0.8157233819259766	0.4799190357365034	0.8570896118752992	0.5750147813939338	0.9519233750149585	0.853649748582026	0.8897526301704157	1.0	0.12	0.0
168	None	None	None	None	None	0	0	0.5714285714285714	4	0.375	3	0.6666666666666666	0.375	6	3	3	2	0	0.6	5	3	0.6666666666666666	10	0.2857142857142857	0	0.5158991352599285	0.9059350326327579	0.40888135810585735	0.8932074336315922	0.6781570923096119	0.9306950741124591	0.9179841381027158	0.9112323836675391	0.5833333333333334	0.5	0.0
2689	0.007166496619126837	0.0020903690168577642	0.00038422964332712897	0.9706823470436844	None	0	0	0.3333333333333333	2	0.8333333333333334	5	0.4	0.3333333333333333	4	2	3	1	0	0.8	5	4	0.5333333333333333	8	0.125	0	0.5692044602120562	0.7849035975845774	0.4799190357365034	0.6654543601163688	0.8490119315802591	0.8764546516404318	0.8286442732908437	0.788151011282308	1.0	0.5	0.0
7195	0.13002529855522485	0.051797667645451906	0.05173282180755507	0.6629005443076086	None	0	0	0.05555555555555555	1	1.0	25	1.0	0.76	20	19	6	1	0	0.037037037037037035	1	27	1.8	27	0.06666666666666667	0	0.605072652032945	0.7967219644696144	0.5479988419287926	0.8314492896292027	0.6141970828041705	0.9567560968282959	0.8448132024840714	0.8828312630036701	1.0	0.2	0.0
1083	None	None	None	None	None	0	0	0.2857142857142857	2	0.75	6	0.625	0.375	3	3	6	2	0	1.0	4	4	0.6666666666666666	10	0.125	0.5	0.8489348732241828	0.9571836490123156	0.7749778472585549	0.944659761061823	0.48224724662171736	0.7695058420169605	0.8203022096402596	0.9155455351864292	0.6666666666666666	0.3333333333333333	0.0
996	None	None	None	None	None	0	0	1.0	3	0.0	0	0.6666666666666666	0	3	0	0	1	0	0.6666666666666666	2	3	0.26666666666666666	4	1.0	1.0	0	0	0	0	0	0	0	0	0	0	0
5766	0.06318128623018733	0.018721296735602633	0.01763579978008904	0.8340660188078552	None	0	0	0.08333333333333333	1	1.0	16	1.0	0.75	12	12	5	2	0	0.05555555555555555	1	18	1.2	18	0.14285714285714285	0	0.5692044602120562	0.6393169655740459	0.4799190357365034	0.753264252358232	0.9444205821033135	0.9448413946848949	0.8821051722747075	0.8190267875765621	0.5416666666666667	0.16666666666666666	0.0
3222	0.03797722275993992	0.005759720813754687	0.005569951129855017	0.9169481949424019	None	0	0	0.14285714285714285	1	1.0	8	1.0	0.625	6	5	3	3	0	0.1	1	10	0.6666666666666666	10	0.3333333333333333	0	0.5692044602120562	0.7957019702215733	0.4799190357365034	0.8271583431146747	0.8490119315802591	0.9717648573651664	0.8286442732908437	0.8960982065247554	0.3333333333333333	0.3333333333333333	0.0
710	None	None	None	None	None	0	0	0.6666666666666666	2	0.5	1	0.6666666666666666	0	2	0	1	0	0	0.6666666666666666	3	2	0.26666666666666666	4	0.0	0.6666666666666666	0	0	0	0	0	0	0	0	0	0	0
4330	0.0795178632921404	0.013868566613691074	0.013860372981381524	0.7254486881137692	None	0	0	0.09090909090909091	1	1.0	14	1.0	0.7142857142857143	11	10	4	1	0	0.0625	1	16	1.0666666666666667	16	0.09090909090909091	0	0.5692044602120562	0.839463014250845	0.4799190357365034	0.8024627679264617	0.9444205821033135	0.9144288111334	0.8821051722747075	0.8591582006314402	1.0	0.09090909090909091	0.0
1553	None	None	None	None	None	0	0	0.5	2	0.6666666666666666	2	0.8333333333333334	0.3333333333333333	2	1	2	2	0	0.6666666666666666	3	2	0.3333333333333333	5	0.2857142857142857	0	0.4068304835997873	0.5891420492114601	0.7954536659506619	0.871367524341274	0.4273958650016656	0.8970081399500156	0.8876490761240896	0.8144688061525449	0.75	0.5	0.0
3283	0.016061618645514725	0.005059726157069196	0.0008077440649283576	0.6710517896191626	None	0	0	0.16666666666666666	1	1.0	6	1.0	1.0	7	6	0	1	0	0.125	1	8	0.5333333333333333	8	0.3333333333333333	0	0.5692044602120562	0.8536386145441786	0.4799190357365034	0.7266895981143171	0.7536032810572048	0.9695981882923657	0.8821051722747075	0.8877438551091139	1.0	0.14285714285714285	0.0
1235	None	None	None	None	None	0	0	0.3333333333333333	1	1.0	2	1.0	0.5	1	1	2	1	0	0.25	4	1	0.26666666666666666	4	0.125	0	0.3707885047521849	0.5	1.0	0.5	0.5467373918785234	0.5	0.9340480746817841	0.5	1.0	1.0	0.0
6325	0.16360771138446373	0.05530133727434278	0.05299619326647247	0.6370201876282777	None	0	0	0.047619047619047616	1	1.0	29	1.0	0.7586206896551724	23	22	7	1	0	0.03225806451612903	1	31	2.066666666666667	31	0.058823529411764705	0	0.5692044602120562	0.7827884701347805	0.4799190357365034	0.821795017531807	0.6533793842144072	0.9573124010486542	0.853649748582026	0.8779961447921818	1.0	0.13043478260869565	0.0
959	None	None	None	None	None	0	0	0.4444444444444444	4	0.45454545454545453	5	0.37142857142857144	0.2727272727272727	3	3	9	4	0	0.7142857142857143	7	5	0.8666666666666667	13	0.18181818181818182	0.4444444444444444	0.7494233139374512	0.79929069864724	0.9378640410907145	0.9586012769505665	0.4337359533443464	0.9287377633423441	0.8867990690930894	0.9140288783598177	0.3333333333333333	0.6666666666666666	0.0
870	None	None	None	None	None	0	0	0.4	2	0.8	4	1.0	0.8	6	4	0	0	0	0.14285714285714285	7	1	0.4666666666666667	7	0.0	0.3333333333333333	0.35746310942626797	0.8273246708898734	0.5903653682965141	0.9627185860686156	0.5203235347245279	0.7766076770010243	0.8873105528737876	0.8830207396622738	0	0	0.0
638	None	None	None	None	None	0	0	0.5	2	0.6666666666666666	2	1.0	0	2	0	2	2	0	0.2	5	1	0.3333333333333333	5	0.3333333333333333	1.0	0	0	0	0	0	0	0	0	0	0	0
4267	0.03123444917167136	0.0004900864040150225	0.0004769323203927888	0.883818659743172	None	0	0	0.125	1	1.0	9	1.0	0.6666666666666666	7	6	3	2	0	0.09090909090909091	1	11	0.7333333333333333	11	0.2222222222222222	0	0.5692044602120562	0.7440845296498966	0.4799190357365034	0.7540161662679689	0.9444205821033135	0.7945279139243935	0.8821051722747075	0.7649414127672128	0.5714285714285714	0.2857142857142857	0.0
721	None	None	None	None	None	0.6666666666666666	2	0.8888888888888888	8	0.09090909090909091	1	0.8125	0.09090909090909091	7	1	5	0	0	1.0	4	4	0.8666666666666667	13	0.0	0.8888888888888888	0.7047657772378624	0.8076541843657159	0.4233895243897242	0.926738994755101	0.12103620199803142	0.9547510014849178	0.8700222308401206	0.9121828946726968	0	0	0.0
6791	0.16587709319402322	0.05450895686391156	0.05145450747928072	0.6364576432229835	None	0	0	0.047619047619047616	1	1.0	29	1.0	0.7586206896551724	23	22	7	1	0	0.03225806451612903	1	31	2.066666666666667	31	0.058823529411764705	0	0.5692044602120562	0.7827884701347805	0.4799190357365034	0.821795017531807	0.6533793842144072	0.9573124010486542	0.853649748582026	0.8779961447921818	1.0	0.13043478260869565	0.0
6970	0.15700577165333288	0.052779517853129954	0.052664583977864485	0.6393458173552357	None	0	0	0.05	1	1.0	28	1.0	0.75	22	21	7	1	0	0.03333333333333333	1	30	2.0	30	0.058823529411764705	0	0.605072652032945	0.8115680513625315	0.5479988419287926	0.8515339005520808	0.5750147813939338	0.9530568612491971	0.8448132024840714	0.8882064658910052	1.0	0.13636363636363635	0.0
3680	0.06551009073769726	0.004531526156921224	0.004493724313611067	0.5160088294235218	None	0	0	0.1	1	1.0	12	0.3888888888888889	0.8333333333333334	11	10	2	2	0	0.25	3	12	0.9333333333333333	14	0.2857142857142857	0	0.22393258730414178	0.8637523494693923	0.4799190357365034	0.8638819935467479	0.9444205821033135	0.8862231991825896	0.8821051722747075	0.8716714375072551	0.5454545454545454	0.6363636363636364	0.0
2643	0.0034263620121556364	0.00019817014257387071	0.00019816982430759532	0.9972297378536388	None	0.5	2	0.7	7	0.3076923076923077	4	0.46875	0.23076923076923078	5	3	9	0	0	0.5	4	8	1.0	15	0.0	0.18181818181818182	0.45083697736300693	0.8603888327691739	0.3806364193488275	0.7395577999419669	0.802155115871748	0.8088796619670799	0.8309819008471911	0.8076761548833895	0	0	0.0
262	None	None	None	None	None	0	0	0.6	3	0.6	3	0.5833333333333334	0.4	3	2	3	2	0	0.75	3	4	0.4666666666666667	7	0.2222222222222222	0.5	0.24825632668988903	0.9756473282748832	0.8823642111223486	0.9501262679968829	0.5511837672897084	0.6670276777774888	0.8647650481257593	0.9201297125614704	0.8333333333333333	0.6666666666666666	0.06662522029951075
507	None	None	None	None	None	0	0	0.16666666666666666	1	1.0	6	1.0	1.0	7	6	0	0	0	0.125	1	8	0.5333333333333333	8	0.0	0	0.6244153219968848	0.9144676633653266	0.5795526682797199	0.6999569135170308	0.46015881029746525	0.603090211656211	0.7023531348166	0.7705877066722733	0	0	0.0
4736	0.030967035847406645	0.005996131859524683	0.005874917092828919	0.9776585610963638	None	0	0	0.08333333333333333	1	1.0	16	1.0	0.625	10	10	7	2	0	0.05555555555555555	1	18	1.2	18	0.1111111111111111	0	0.5692044602120562	0.7720695387840009	0.4799190357365034	0.7825239512751544	0.9444205821033135	0.8699456696286135	0.8821051722747075	0.81259834885743	0.55	0.2	0.0
4297	0.03789844394147033	0.009186558848683992	0.0080181677219026	0.9146440489028409	None	0	0	0.1	1	1.0	13	0.38461538461538464	0.8461538461538461	12	11	2	2	0	0.23076923076923078	3	13	1.0	15	0.2857142857142857	0	0.5692044602120562	0.8715448103005548	0.4799190357365034	0.8093790512839347	0.9444205821033135	0.8867620162483976	0.8821051722747075	0.8589081468700549	0.5416666666666666	0.16666666666666666	0.0
1303	None	None	None	None	None	0	0	0.6	3	0.4	2	0.5833333333333334	0.4	4	2	2	1	0	0.75	4	3	0.4666666666666667	7	0.16666666666666666	0	0.3707885047521849	0.6602539312807264	0.7886154894474853	0.7638680555559297	0.4171454682377534	0.8343021588356709	0.8804611297294204	0.759806698355667	1.0	0.25	0.0
5051	0.021532960957006776	0.008871950975978855	0.008493960338826281	0.981516120602906	None	0	0	0.1111111111111111	1	1.0	11	1.0	0.7272727272727273	8	8	4	2	0	0.07692307692307693	1	13	0.8666666666666667	13	0.16666666666666666	0	0.5692044602120562	0.6952597587741706	0.4799190357365034	0.6046348519234548	0.9444205821033135	0.7945625470886915	0.8821051722747075	0.7042107109382414	0.5625	0.25	0.0
2806	0.03878196337546393	0.005765419046835925	0.003157678874373835	0.797178698985014	None	0	0	0.125	1	1.0	10	0.4	0.8	9	8	2	2	0	0.3	3	10	0.8	12	0.2857142857142857	0	0.22393258730414178	0.8660906735829667	0.4799190357365034	0.8612778087201649	0.9444205821033135	0.8659754446963053	0.8821051722747075	0.8644634885886291	0.5555555555555556	0.4444444444444444	0.0
3665	0.04530335139975598	0.003825690015959595	0.0036119203075880976	0.7789402716875923	None	0	0	0.1111111111111111	1	1.0	11	0.3939393939393939	0.8181818181818182	10	9	2	1	0	0.2727272727272727	3	11	0.8666666666666667	13	0.14285714285714285	0	0.396568523758099	0.8747770150005049	0.4799190357365034	0.8274424160293279	0.9444205821033135	0.8991303157218676	0.8821051722747075	0.869856815089582	1.0	0.3	0.0
241	None	None	None	None	None	0	0	0.2857142857142857	6	0.6551724137931034	19	0.24603174603174602	0.5172413793103449	20	15	10	1	0	0.2857142857142857	21	6	2.066666666666667	31	0.05263157894736842	0	0.5531119494631187	0.8797073303947822	0.845714263056907	0.943018081299905	0.41091366274880786	0.8491071396798872	0.8946167539105156	0.8979400378224598	1.0	0.15	0.0
503	None	None	None	None	None	0	0	1.0	1	0	0	1.0	0	1	0	0	1	0	0.5	1	2	0.13333333333333333	2	0.3333333333333333	0	0	0	0	0	0	0	0	0	0	0	0
6577	0.14362716644386198	0.041399789429547806	0.04116959032638955	0.6519929961481471	None	0	0	0.047619047619047616	1	1.0	29	1.0	0.7586206896551724	23	22	7	1	0	0.03225806451612903	1	31	2.066666666666667	31	0.058823529411764705	0	0.5692044602120562	0.8248582024204429	0.4799190357365034	0.8659330597810955	0.5750147813939338	0.9500115610031338	0.853649748582026	0.8928244772220567	1.0	0.13043478260869565	0.0
7056	0.14283461175272624	0.04102910860869149	0.025622695719109755	0.5924183906659297	None	0	0	0.05263157894736842	1	1.0	26	1.0	0.7307692307692307	20	19	7	2	0	0.03571428571428571	1	28	1.8666666666666667	28	0.11764705882352941	0	0.5692044602120562	0.844808573205505	0.4799190357365034	0.8740628648586861	0.6141970828041705	0.9419724359704572	0.853649748582026	0.8946953794955063	0.525	0.1	0.0
4692	0.023006796315975804	0.008996067244722624	0.00898930518106814	0.981601695600636	None	0	0	0.1111111111111111	1	1.0	11	1.0	0.7272727272727273	8	8	4	2	0	0.07692307692307693	1	13	0.8666666666666667	13	0.16666666666666666	0	0.5692044602120562	0.6106128395879794	0.4799190357365034	0.6852398629118197	0.9444205821033135	0.8114783346548585	0.8821051722747075	0.7100919368862211	0.5625	0.25	0.0
3776	0.053557109528360465	0.006973688777719385	0.006737836738540939	0.6984208240778466	None	0	0	0.1	1	1.0	12	0.3888888888888889	0.8333333333333334	11	10	2	1	0	0.25	3	12	0.9333333333333333	14	0.14285714285714285	0	0.5692044602120562	0.8661843226089465	0.4799190357365034	0.8460761391716218	0.9444205821033135	0.8487451315709167	0.8821051722747075	0.8539004177230338	1.0	0.2727272727272727	0.0
3048	0.010442094964499578	0.0032581197631878092	0.003162689012125015	0.9463340192570466	None	0	0	0.2	1	1.0	5	1.0	0.6	4	3	2	1	0	0.14285714285714285	1	7	0.4666666666666667	7	0.14285714285714285	0	0.4249923463597506	0.8087829069962275	0.31385993179541927	0.8403173271107157	0.5862412630450429	0.9806993833195421	0.8003822918583721	0.9124252700837232	1.0	0.5	0.0
2997	0.004836435294364466	0.002250915933323615	0.0021002795038565815	0.9746575870837054	None	0	0	0.25	1	1.0	3	1.0	1.0	4	3	0	1	0	0.2	1	5	0.3333333333333333	5	0.3333333333333333	0	0.5692044602120562	0.6923671329548595	0.4799190357365034	0.5297826456290443	0.7536032810572048	0.7608910845884034	0.757602559705411	0.6673041813605347	1.0	0.5	0.0
4177	0.10741025649673253	0.005536498222404422	-0.005513893755955243	0.6401081273834448	None	0	0	0.08333333333333333	1	1.0	16	0.375	0.875	15	14	2	2	0	0.1875	3	16	1.2	18	0.2857142857142857	0	0.22393258730414178	0.86584912220394	0.4799190357365034	0.8601050634546797	0.9444205821033135	0.8715711762116213	0.8821051722747075	0.8659108441225711	0.5333333333333333	0.13333333333333333	0.0
3033	0.015543661498070448	0.0033532483294102847	0.0010426686039163486	0.9109250066502348	None	0	0	0.16666666666666666	1	1.0	6	1.0	0.8333333333333334	6	5	1	2	0	0.125	1	8	0.5333333333333333	8	0.4	0	0.5692044602120562	0.8328285760119232	0.4799190357365034	0.7673273467585412	0.7536032810572048	0.7826374307425358	0.8685294134289425	0.7957700861818118	0.5833333333333334	0.5	0.0
1165	None	None	None	None	None	0	0	0.6666666666666666	2	0.5	1	0.6666666666666666	0	1	0	2	1	0	0.6666666666666666	3	2	0.26666666666666666	4	0.14285714285714285	0.6666666666666666	0	0	0	0	0	0	0	0	0	0	0
737	None	None	None	None	None	0	0	0.3333333333333333	1	1.0	2	1.0	1.0	3	2	0	0	0	0.25	4	1	0.26666666666666666	4	0.0	0	0.1560184161591738	0.5070030658904368	0.4232112372133624	0.8822097658260224	0.49657461689277815	0.7846913141242626	0.8120603461917767	0.7524245639685491	0	0	0.0
7517	0.14201051133677384	0.05436751176033375	0.054285842102503805	0.6296054462031345	None	0	0	0.05	1	1.0	27	1.0	0.7777777777777778	22	21	6	1	0	0.034482758620689655	1	29	1.9333333333333333	29	0.06666666666666667	0	0.5692044602120562	0.8099318904190439	0.4799190357365034	0.8474805830596623	0.6141970828041705	0.9542846588832624	0.853649748582026	0.8877229866250342	1.0	0.18181818181818182	0.0
7324	0.13707404755277414	0.048715854501886244	0.04867708436175201	0.6670301171293662	None	0	0	0.045454545454545456	1	1.0	30	1.0	0.8	25	24	6	1	0	0.03125	1	32	2.1333333333333333	32	0.06666666666666667	0	0.5692044602120562	0.7997860835717604	0.6160786481210818	0.8524761018875364	0.6533793842144072	0.9428609656989446	0.8355458973165213	0.8787715392052055	1.0	0.16	0.0
7434	0.1680482922282184	0.05557024143230859	0.05507733689756904	0.662444668331491	None	0	0	0.045454545454545456	1	1.0	30	1.0	0.7666666666666667	24	23	7	1	0	0.03125	1	32	2.1333333333333333	32	0.058823529411764705	0	0.5692044602120562	0.8201964041387465	0.4799190357365034	0.8614362447482512	0.5750147813939338	0.9511787237778901	0.853649748582026	0.8913715816433673	1.0	0.125	0.0
1427	None	None	None	None	None	0	0	0.75	3	0.5	2	0.5	0.5	4	2	1	1	0	0.75	4	3	0.4	6	0.25	1.0	0.32536831297623	0.8986996731977365	0.5940008783250252	0.9289867282585214	0.30849946985985144	0.6920000980177622	0.7978452802944159	0.8646574593131141	1.0	0.25	0.0
3927	0.0804552934513775	0.0019684890211849352	0.0019186537271704512	0.5160365715117733	None	0	0	0.1	1	1.0	13	0.38461538461538464	0.8461538461538461	12	11	2	2	0	0.23076923076923078	3	13	1.0	15	0.2857142857142857	0	0.22393258730414178	0.8597004012034323	0.4799190357365034	0.8690203304966699	0.9444205821033135	0.8795235641155961	0.8821051722747075	0.8696292665878681	0.5416666666666666	0.16666666666666666	0.0
4000	0.07721430645887356	0.006549648334884459	0.005673669553412641	0.7279801087606276	None	0	0	0.09090909090909091	1	1.0	14	0.38095238095238093	0.8571428571428571	13	12	2	2	0	0.21428571428571427	3	14	1.0666666666666667	16	0.2857142857142857	0	0.22393258730414178	0.8678607235196041	0.4799190357365034	0.8567847048828181	0.9444205821033135	0.8531081395283587	0.8821051722747075	0.8593700121139751	0.5384615384615385	0.46153846153846156	0.0
3207	0.05366078684738421	0.004807909306740746	0.004719596322105171	0.6119380683381679	None	0	0	0.1111111111111111	1	1.0	11	0.3939393939393939	0.8181818181818182	10	9	2	1	0	0.2727272727272727	3	11	0.8666666666666667	13	0.14285714285714285	0	0.22393258730414178	0.8604512814441658	0.4799190357365034	0.8693495363083265	0.9444205821033135	0.7991584440726869	0.8821051722747075	0.8453302639676372	1.0	0.2	0.0
4090	0.07582370205531375	0.007825681062779099	0.007596418750430716	0.7222241655786921	None	0	0	0.09090909090909091	1	1.0	14	0.38095238095238093	0.8571428571428571	13	12	2	2	0	0.21428571428571427	3	14	1.0666666666666667	16	0.2857142857142857	0	0.5692044602120562	0.8637325348472563	0.4799190357365034	0.852724524346767	0.9444205821033135	0.8376086205362674	0.8821051722747075	0.8516716027414751	0.5384615384615385	0.5384615384615384	0.0
4024	0.07438677709425766	0.00607629710987529	0.005965965475830567	0.7119884887053223	None	0	0	0.09090909090909091	1	1.0	14	0.38095238095238093	0.8571428571428571	13	12	2	1	0	0.21428571428571427	3	14	1.0666666666666667	16	0.14285714285714285	0	0.5692044602120562	0.8637325348472563	0.4799190357365034	0.852724524346767	0.9444205821033135	0.8376086205362674	0.8821051722747075	0.8516716027414751	1.0	0.5384615384615384	0.0
2485	None	None	None	None	None	0	0	0.5	2	0.75	3	0.75	0.5	3	2	2	1	0	0.5	2	4	0.4	6	0.14285714285714285	0	0.31822517589283644	0.8760515080098361	0.24468662841203007	0.6862378077872678	0.28973662658700927	0.8790774636748092	0.6135585624763034	0.8283469570766046	1.0	0	0.0
859	None	None	None	None	None	0.3333333333333333	1	0.5	4	0.7	7	0.3333333333333333	0.7	11	7	0	0	0	0.4444444444444444	4	9	0.8	12	0.0	0.6666666666666666	0.694345135984036	0.945853915160623	0.49500560699357016	0.8984679197764772	0.5152662437839642	0.8886226260898118	0.8708701616897608	0.9147052546182379	0	0	0.0
6299	0.15026188636769092	0.043781885911607095	0.03960916287127699	0.6318922167870058	None	0	0	0.05263157894736842	1	1.0	26	1.0	0.7692307692307693	21	20	6	1	0	0.03571428571428571	1	28	1.8666666666666667	28	0.06666666666666667	0	0.6409408438538338	0.7940095929520077	0.6160786481210818	0.8331018026782447	0.4625620831682985	0.9536856285603633	0.8355458973165213	0.8801628467688442	1.0	0.19047619047619047	0.0
2317	None	None	None	None	None	0.6666666666666666	2	0.6666666666666666	6	0.36363636363636365	4	0.5416666666666666	0.2727272727272727	5	3	7	0	0	0.375	3	8	0.8666666666666667	13	0.0	0.2	0.5129443383301542	0.8681739154281779	0.3806364193488275	0.7395577999419669	0.802155115871748	0.8088796619670799	0.8309819008471911	0.811090101222443	0	0	0.0
1174	None	None	None	None	None	0	0	0.6	3	0.4	2	0.5833333333333334	0.2	2	1	4	2	0	0.3333333333333333	6	2	0.4666666666666667	7	0.18181818181818182	0.3333333333333333	0.4190501389190473	0.9604752588493701	0.3791196620353613	0.6453345310843883	0.7447183039921084	0.6397704835992781	0.8811049686467242	0.8106881469464315	0.75	0.5	0.0
3806	0.04323944296402966	0.007294913152865067	0.006086657751264602	0.9163871873039542	None	0	0	0.1	1	1.0	12	0.42424242424242425	0.8333333333333334	10	10	3	2	0	0.2727272727272727	3	11	0.9333333333333333	14	0.2	0	0.5692044602120562	0.8578793767723664	0.4799190357365034	0.7607506863101643	0.9444205821033135	0.8550350464862156	0.8821051722747075	0.8286958317996966	0.55	0.8	0.0
3273	0.019055406393461125	0.0020018249637554567	0.0018996210026287002	0.9532323614823527	None	0	0	0.14285714285714285	1	1.0	8	0.4166666666666667	0.75	7	6	2	1	0	0.375	3	8	0.6666666666666666	10	0.14285714285714285	0	0.22393258730414178	0.8691792921428811	0.4799190357365034	0.8545183901387289	0.9444205821033135	0.916769380015767	0.8821051722747075	0.8829998918328464	1.0	0.14285714285714285	0.0
7519	0.12792318088035606	0.054311792138476936	0.054044066387218266	0.663456769990095	None	0	0	0.047619047619047616	1	1.0	29	1.0	0.7931034482758621	24	23	6	1	0	0.03225806451612903	1	31	2.066666666666667	31	0.06666666666666667	0	0.5692044602120562	0.8209557735053303	0.6160786481210818	0.8694422619467128	0.6141970828041705	0.9417590368391753	0.8355458973165213	0.8876884785182396	1.0	0.16666666666666666	0.0
6163	0.12645463366474125	0.04839492692970016	0.04832730949301704	0.6094664675360313	None	0	0	0.047619047619047616	1	1.0	29	1.0	0.7586206896551724	23	22	7	1	0	0.03225806451612903	1	31	2.066666666666667	31	0.058823529411764705	0	0.6409408438538338	0.8090304948878941	0.6160786481210818	0.8478517958610226	0.5750147813939338	0.9501478846602407	0.8355458973165213	0.8845638138464146	1.0	0.17391304347826086	0.0
6513	0.10757141293951777	0.037365939709960286	0.03256764818677833	0.6275404089947586	None	0	0	0.043478260869565216	1	1.0	32	1.0	0.8125	27	26	6	1	0	0.029411764705882353	1	34	2.2666666666666666	34	0.06666666666666667	0	0.5692044602120562	0.8242160412749476	0.4799190357365034	0.8573033012721071	0.5750147813939338	0.945148792062713	0.8355458973165213	0.8871200207967098	1.0	0.14814814814814814	0.0
3854	0.07943270855343762	0.0030796533112328363	0.0030544542578919568	0.6938437755950466	None	0	0	0.08333333333333333	1	1.0	15	0.37777777777777777	0.8666666666666667	14	13	2	2	0	0.2	3	15	1.1333333333333333	17	0.2857142857142857	0	0.396568523758099	0.8683590027375642	0.4799190357365034	0.8510066280687593	0.9444205821033135	0.847416465235149	0.8821051722747075	0.8558418888802863	0.5357142857142857	0.5	0.0
3535	0.07223989678008085	0.0047413534006572255	0.004568523425822187	0.7284656710203683	None	0	0	0.09090909090909091	1	1.0	14	0.38095238095238093	0.8571428571428571	13	12	2	2	0	0.21428571428571427	3	14	1.0666666666666667	16	0.2857142857142857	0	0.5692044602120562	0.8637325348472563	0.4799190357365034	0.852724524346767	0.9444205821033135	0.8376086205362674	0.8821051722747075	0.8516716027414751	0.5384615384615385	0.5384615384615384	0.0
2613	0.016916497447123043	0.000684298349865355	0.0006659905783979276	0.9967217717261211	None	0.3333333333333333	1	0.625	5	0.3	3	0.6666666666666666	0.1	3	1	8	2	0	0.5	3	6	0.8	12	0.1111111111111111	0.6666666666666666	0.7381002778380946	0.9529357394007432	0.43897904514293595	0.8317334297989198	0.802155115871748	0.5622501335259563	0.8296008828425698	0.8346247498599445	0.6666666666666666	0.3333333333333333	0.0
3042	0.002544265711261615	0.002147524404658444	0.0021475243749881807	0.9827202482366431	None	0	0	0.25	1	1.0	3	1.0	0.6666666666666666	3	2	1	2	0	0.2	1	5	0.3333333333333333	5	0.4	0	0.5692044602120562	0.5	0.4799190357365034	0.5	0.9444205821033135	0.7108511368746566	0.8821051722747075	0.5744035157614473	0.6666666666666666	0.6666666666666666	0.0
5171	0.10004736503604655	0.014447439773047422	0.005850305598749526	0.6866758746550476	None	0	0	0.09090909090909091	1	1.0	14	1.0	0.7142857142857143	11	10	4	2	0	0.0625	1	16	1.0666666666666667	16	0.18181818181818182	0	0.5692044602120562	0.7954981168961432	0.4799190357365034	0.8062215208490547	0.9444205821033135	0.8762360999559505	0.8821051722747075	0.8292655990339669	0.5454545454545454	0.18181818181818182	0.0
6254	0.0732127834132182	0.011988371917063064	-0.0003182009661846496	0.6206794572014249	None	0	0	0.1	1	1.0	13	1.0	0.6923076923076923	10	9	4	3	0	0.06666666666666667	1	15	1.0	15	0.2727272727272727	0	0.5692044602120562	0.8018225651954335	0.4799190357365034	0.8125893230563616	0.9444205821033135	0.881115793390598	0.8821051722747075	0.8351482114203146	0.3	0.8	0.0
7206	0.1385598409902139	0.05611934493481209	0.0519349876554498	0.6699375755647998	None	0	0	0.05	1	1.0	27	1.0	0.7407407407407407	21	20	7	1	0	0.034482758620689655	1	29	1.9333333333333333	29	0.058823529411764705	0	0.6409408438538338	0.7937492769721379	0.6160786481210818	0.8272627390504711	0.6533793842144072	0.9536475028825004	0.8355458973165213	0.8786116655713817	1.0	0.09523809523809523	0.0
4877	0.1036362758256933	0.005954226613716497	0.003921269092105768	0.6554943795635819	None	0	0	0.07692307692307693	1	1.0	17	1.0	0.7058823529411765	13	12	5	2	0	0.05263157894736842	1	19	1.2666666666666666	19	0.15384615384615385	0	0.5692044602120562	0.837654038062956	0.4799190357365034	0.8208884501719608	0.9444205821033135	0.9343819880772415	0.8821051722747075	0.8743261074197514	0.5384615384615384	0.23076923076923078	0.0
6723	0.15219423290023545	0.05352634103962418	0.05351898772708137	0.6333464652477641	None	0	0	0.045454545454545456	1	1.0	30	1.0	0.7666666666666667	24	23	7	1	0	0.03125	1	32	2.1333333333333333	32	0.058823529411764705	0	0.5692044602120562	0.8019207624708689	0.4799190357365034	0.8425661015115198	0.6141970828041705	0.9546116149981091	0.853649748582026	0.884995619849786	1.0	0.125	0.0
4287	0.024995341012354826	0.009782898461445104	0.009703700884159025	0.979685382331035	None	0	0	0.1	1	1.0	12	1.0	0.6666666666666666	8	8	5	2	0	0.07142857142857142	1	14	0.9333333333333333	14	0.14285714285714285	0	0.5692044602120562	0.789302399467027	0.4799190357365034	0.7999708879777411	0.9444205821033135	0.8300940581121318	0.8821051722747075	0.8070639320530579	0.5625	0.25	0.0
3412	0.06960130855518197	0.006507329679374623	0.006417153899176827	0.7344880945269119	None	0	0	0.08333333333333333	1	1.0	15	0.37777777777777777	0.8666666666666667	14	13	2	2	0	0.2	3	15	1.1333333333333333	17	0.2857142857142857	0	0.5692044602120562	0.8686855994020342	0.4799190357365034	0.8291626575482186	0.9444205821033135	0.8462611512719656	0.8821051722747075	0.8487573662123432	0.5357142857142857	0.6428571428571429	0.0
1114	None	None	None	None	None	0	0	0.6	3	0.6	3	0.4375	0.6	5	3	1	1	0	1.0	4	4	0.4666666666666667	7	0.25	0.6666666666666666	0.3403293101727968	0.9584194415330518	0.6171206383997024	0.9347969823204642	0.32406165839021484	0.7012038524216688	0.8954092229523757	0.9018399571589943	1.0	0.2	0.0
35	None	None	None	None	None	0	0	0.3333333333333333	2	0.7142857142857143	5	0.75	0.42857142857142855	3	3	5	2	0	0.75	3	4	0.6	9	0.14285714285714285	0.8571428571428571	0.3707885047521849	0.5	0.9304595715641687	0.7222677103766948	0.53723158904484	0.5223904074598293	0.9126589570625968	0.5862424471812514	0.6666666666666666	0	0.0
3941	0.06237547297854979	0.006380439761014951	0.0022000400979019525	0.8758793849216389	None	0	0	0.09090909090909091	1	1.0	14	0.38095238095238093	0.8571428571428571	13	12	2	2	0	0.21428571428571427	3	14	1.0666666666666667	16	0.2857142857142857	0	0.5692044602120562	0.8532098468282333	0.4799190357365034	0.7975272658811826	0.9444205821033135	0.8353255532291272	0.8821051722747075	0.8299003389684231	0.5384615384615385	0.6923076923076923	0.0
1570	None	None	None	None	None	0.5	1	0.6666666666666666	4	0.3333333333333333	2	0.6666666666666666	0	3	0	4	0	0	0.75	3	4	0.5333333333333333	8	0.0	0.4	0	0	0	0	0	0	0	0	0	0	0
3174	0.009487836420428959	0.0011382518109285934	0.0011281082868880164	0.9426660723709434	None	0	0	0.2	1	1.0	5	1.0	0.6	4	3	2	1	0	0.14285714285714285	1	7	0.4666666666666667	7	0.14285714285714285	0	0.5692044602120562	0.7771117333123854	0.4799190357365034	0.8081624275619594	0.9444205821033135	0.9748260270000655	0.8821051722747075	0.8923037638991468	1.0	0.25	0.0
1899	None	None	None	None	None	0	0	0.6666666666666666	2	0.5	1	1.0	0	1	0	2	0	0	1.0	2	2	0.26666666666666666	4	0.0	0	0	0	0	0	0	0	0	0	0	0	0
5258	0.06893270660024317	0.012688862308040387	0.004929396828573393	0.7554713940982026	None	0	0	0.08333333333333333	1	1.0	15	1.0	0.6666666666666666	11	10	5	2	0	0.058823529411764705	1	17	1.1333333333333333	17	0.15384615384615385	0	0.5692044602120562	0.82046479695439	0.4799190357365034	0.8317661931885122	0.9444205821033135	0.871030986538156	0.8821051722747075	0.8423653634768966	0.5454545454545454	0.18181818181818182	0.0
2961	0.010932645254234902	0.002708341876493158	0.002708340830475595	0.928648354193781	None	0	0	0.25	1	1.0	4	1.0	0.75	3	3	2	1	0	0.16666666666666666	1	6	0.4	6	0.125	0	0.5692044602120562	0.5	0.4799190357365034	0.5	0.7536032810572048	0.7108511368746566	0.757602559705411	0.5744035157614473	1.0	0.6666666666666666	0.0
3750	0.05933408912845817	0.008396240040963353	0.008167506423501298	0.8337250067370336	None	0	0	0.1	1	1.0	13	0.38461538461538464	0.8461538461538461	12	11	2	2	0	0.23076923076923078	3	13	1.0	15	0.2857142857142857	0	0.5692044602120562	0.8639282037418783	0.4799190357365034	0.8388995880194636	0.9444205821033135	0.8433911657622709	0.8821051722747075	0.8490731358900574	0.5416666666666666	0.5833333333333334	0.0
2411	None	None	None	None	None	0	0	0.5	2	0.6666666666666666	2	1.0	0	2	0	2	2	0	0.2	5	1	0.3333333333333333	5	0.3333333333333333	1.0	0	0	0	0	0	0	0	0	0	0	0
3512	0.07713025630543045	0.007197937739565197	0.007101394212626473	0.720610061006895	None	0	0	0.09090909090909091	1	1.0	14	0.38095238095238093	0.8571428571428571	13	12	2	2	0	0.21428571428571427	3	14	1.0666666666666667	16	0.2857142857142857	0	0.5692044602120562	0.8637325348472563	0.4799190357365034	0.852724524346767	0.9444205821033135	0.8376086205362674	0.8821051722747075	0.8516716027414751	0.5384615384615385	0.5384615384615384	0.0
5567	0.1093154335640261	0.0057981603672735684	0.0026698940846681713	0.6098907189224432	None	0	0	0.07142857142857142	1	1.0	18	1.0	0.7777777777777778	15	14	4	3	0	0.05	1	20	1.3333333333333333	20	0.2727272727272727	0	0.5692044602120562	0.8787613172889309	0.41433261852346687	0.7851208290792198	0.7536032810572048	0.9600399165159413	0.8984530684194558	0.8958433208095158	0.2	0.26666666666666666	0.0
3973	0.01958570800431295	0.005804626012508628	0.005791648146945503	0.9643103777689933	None	0	0	0.125	1	1.0	9	1.0	0.6666666666666666	7	6	3	2	0	0.09090909090909091	1	11	0.7333333333333333	11	0.2222222222222222	0	0.5692044602120562	0.7986515879547644	0.4799190357365034	0.8093982408651201	0.9444205821033135	0.8904652256942713	0.8821051722747075	0.8375120222397382	0.5714285714285714	0.2857142857142857	0.0
1017	None	None	None	None	None	0	0	0.6666666666666666	2	0.5	1	1.0	0	2	0	1	2	0	1.0	2	2	0.26666666666666666	4	0.5	0	0	0	0	0	0	0	0	0	0	0	0
2356	None	None	None	None	None	0	0	0.75	3	0.5	2	0.5	0.25	2	1	3	0	0	0.75	3	4	0.4	6	0.0	0.5	0.5967635862698476	0.9262929759175933	0.2529186027284549	0.757554974304953	0.39315827325477637	0.8086593289047028	0.8050663212903779	0.8460449682974057	0	0	0.0
6071	0.06720588950595928	0.0041588694305191845	0.003691428132281724	0.7802438705624164	None	0	0	0.08333333333333333	1	1.0	16	1.0	0.6875	11	11	6	3	0	0.05555555555555555	1	18	1.2	18	0.1875	0	0.5692044602120562	0.7954981168961432	0.4799190357365034	0.8062215208490547	0.9444205821033135	0.8762360999559505	0.8821051722747075	0.8292655990339669	0.2727272727272727	0.2727272727272727	0.0
3935	0.0728183605783862	0.002872402666418991	0.002871514088033004	0.5123877148441482	None	0	0	0.1	1	1.0	12	0.3888888888888889	0.8333333333333334	11	10	2	2	0	0.25	3	12	0.9333333333333333	14	0.2857142857142857	0	0.22393258730414178	0.8637523494693923	0.4799190357365034	0.8638819935467479	0.9444205821033135	0.8519673094904394	0.8821051722747075	0.8599586979145144	0.5454545454545454	0.45454545454545453	0.0
2651	0.0033068794987588484	0.000257189708133649	0.00025502923636775814	0.9972678363564709	None	0.5	2	0.7	7	0.3076923076923077	4	0.46875	0.23076923076923078	5	3	9	0	0	0.5	4	8	1.0	15	0.0	0.18181818181818182	0.45083697736300693	0.8603888327691739	0.3806364193488275	0.7395577999419669	0.802155115871748	0.8088796619670799	0.8309819008471911	0.8076761548833895	0	0	0.0
5823	0.06559398624972243	0.010038235573859688	0.009913340930670015	0.7534516329811709	None	0	0	0.08333333333333333	1	1.0	16	1.0	0.6875	12	11	5	3	0	0.05555555555555555	1	18	1.2	18	0.23076923076923078	0	0.5692044602120562	0.7661799044945677	0.3623028320742667	0.7970210697769397	0.7313376740263495	0.9613559007014683	0.8821051722747075	0.8724575605393825	0.25	0.25	0.0
3326	0.024381017181276544	0.00646219314094433	0.0024977543410328886	0.8969127143914185	None	0	0	0.14285714285714285	1	1.0	8	1.0	0.75	6	6	3	1	0	0.1	1	10	0.6666666666666666	10	0.1	0	0.5692044602120562	0.6426416496776816	0.4799190357365034	0.7202035086757484	0.9444205821033135	0.9566164084912504	0.8821051722747075	0.8237378890762322	1.0	0.16666666666666666	0.0
2649	0.0	0.0	0.0	1.0	None	0	0	0	0	0	0	1.0	0	0	0	0	0	0	1.0	1	1	0.06666666666666667	1	0.0	0	0	0	0	0	0	0	0	0	0	0	0
360	None	None	None	None	None	0	0	0.75	3	0.0	0	0.8333333333333334	0	3	0	1	0	0	0.6666666666666666	2	3	0.3333333333333333	5	0.0	0.6666666666666666	0	0	0	0	0	0	0	0	0	0	0
7128	0.1604985476442754	0.015429579390089482	0.015233474741683347	0.6438439670787446	None	0	0	0.05555555555555555	1	1.0	25	1.0	0.72	19	18	7	1	0	0.037037037037037035	1	27	1.8	27	0.058823529411764705	0	0.5692044602120562	0.8243107170045492	0.4799190357365034	0.8582608040279281	0.6533793842144072	0.9483949694482431	0.8355458973165213	0.8895317690657661	1.0	0.05263157894736842	0.0
3984	0.026245221026989018	0.005202773841845994	0.005199347185166542	0.9955606565980722	None	0	0	0.07142857142857142	1	1.0	18	1.0	0.6111111111111112	11	11	8	2	0	0.05	1	20	1.3333333333333333	20	0.1	0	0.5692044602120562	0.7643001439377096	0.4799190357365034	0.7746301687034525	0.9444205821033135	0.8630008636988653	0.8821051722747075	0.8048930909871933	0.5454545454545454	0.18181818181818182	0.0
1958	None	None	None	None	None	0	0	0.16666666666666666	1	1.0	6	0.8888888888888888	0.5	3	3	4	2	0	1.0	3	3	0.5333333333333333	8	0.16666666666666666	1.0	0.3707885047521849	0.5	0.9304595715641687	0.7711908401509368	0.53723158904484	0.5403042577645094	0.9104885415674538	0.6127464821252705	0.6666666666666666	0	0.0
7329	0.1297083230671094	0.060273204609027915	0.060069774553990395	0.6294249846092204	None	0	0	0.045454545454545456	1	1.0	30	1.0	0.8	25	24	6	1	0	0.03125	1	32	2.1333333333333333	32	0.06666666666666667	0	0.5692044602120562	0.7997839254335298	0.6160786481210818	0.8489890294622948	0.6533793842144072	0.9461961271906895	0.8355458973165213	0.8800511061298086	1.0	0.16	0.0
5124	0.07831199495269592	0.0012412665084747835	0.0012188678253321125	0.6972047656648609	None	0	0	0.08333333333333333	1	1.0	15	1.0	0.6666666666666666	11	10	5	3	0	0.058823529411764705	1	17	1.1333333333333333	17	0.23076923076923078	0	0.5692044602120562	0.7954981168961432	0.4799190357365034	0.8062215208490547	0.9444205821033135	0.8762360999559505	0.8821051722747075	0.8292655990339669	0.2727272727272727	0.18181818181818182	0.0
4579	0.0478946308726821	0.0069943120908341015	0.006720408580549327	0.8903890151493337	None	0	0	0.1	1	1.0	12	0.3888888888888889	0.8333333333333334	11	10	2	2	0	0.25	3	12	0.9333333333333333	14	0.2857142857142857	0	0.5692044602120562	0.8661843226089465	0.4799190357365034	0.8460761391716218	0.9444205821033135	0.8506252239643274	0.8821051722747075	0.8545115071100735	0.5454545454545454	0.5454545454545454	0.0
966	None	None	None	None	None	0	0	1.0	1	0	0	1.0	0	0	0	1	1	0	0.5	1	2	0.13333333333333333	2	0.16666666666666666	0	0	0	0	0	0	0	0	0	0	0	0
4206	0.0685214236484442	0.0033944300100721596	0.001464175616338885	0.6583071200317963	None	0	0	0.09090909090909091	1	1.0	14	0.38095238095238093	0.8571428571428571	13	12	2	2	0	0.21428571428571427	3	14	1.0666666666666667	16	0.2857142857142857	0	0.5692044602120562	0.8609605125574645	0.4799190357365034	0.832044255773533	0.9444205821033135	0.8364837373180799	0.8821051722747075	0.8435993643171996	0.5384615384615385	0.6923076923076923	0.0
4263	0.07413434663006867	0.008138156909492279	0.007905170462492964	0.7227310520208338	None	0	0	0.1	1	1.0	13	0.38461538461538464	0.8461538461538461	12	11	2	3	0	0.23076923076923078	3	13	1.0	15	0.42857142857142855	0	0.396568523758099	0.8644924133596465	0.4799190357365034	0.8582973284123389	0.9444205821033135	0.8786988757890124	0.8821051722747075	0.8674004291883025	0.16666666666666666	0.5833333333333334	0.0
6072	0.13064886798112588	0.032344887231098074	0.02776767302270041	0.6331181060107749	None	0	0	0.05555555555555555	1	1.0	25	1.0	0.76	20	19	6	1	0	0.037037037037037035	1	27	1.8	27	0.06666666666666667	0	0.5692044602120562	0.844808573205505	0.4799190357365034	0.8740628648586861	0.6141970828041705	0.9419724359704572	0.853649748582026	0.8946953794955063	1.0	0.2	0.0
6679	0.1487529555471477	0.037453265550232866	0.03682940271622196	0.6700591251337031	None	0	0	0.045454545454545456	1	1.0	31	1.0	0.7741935483870968	25	24	7	1	0	0.030303030303030304	1	33	2.2	33	0.058823529411764705	0	0.5692044602120562	0.8379881718331116	0.4799190357365034	0.8639626660648931	0.5750147813939338	0.9449503844348928	0.8355458973165213	0.8920265749894453	1.0	0.16	0.0
2832	1.8306664211052466e-05	2.4893615791890426e-07	1.9086216017965712e-07	0.9999997010601135	None	0	0	0.5	2	0.6666666666666666	2	1.0	0.3333333333333333	1	1	3	3	0	0.2	5	1	0.3333333333333333	5	0.3	1.0	0.43920022518268265	0.5	0.3192602789277867	0.5	0.6872814921124686	0.5	0.8223715118583597	0.5	1.0	1.0	0.6354503955430765
5703	0.05216870868578268	0.016189557432047457	0.016008488809933413	0.6952941495739018	None	0	0	0.09090909090909091	1	1.0	14	1.0	0.7142857142857143	11	10	4	2	0	0.0625	1	16	1.0666666666666667	16	0.18181818181818182	0	0.5692044602120562	0.7589395030774336	0.4799190357365034	0.7900762859947376	0.9444205821033135	0.9482978812884244	0.8821051722747075	0.8573937326665592	0.5454545454545454	0.18181818181818182	0.0
77	None	None	None	None	None	0.25	1	0.4	4	0.5833333333333334	7	0.5833333333333334	0.5833333333333334	11	7	2	0	0	0.375	3	8	0.9333333333333333	14	0.0	0.36363636363636365	0.5106999409644372	0.9552460946998981	0.6341190839282926	0.8928298547501338	0.2907284363610464	0.8605245191979951	0.9186587423291607	0.911611654904827	0	0	0.0
7499	0.17197070809660514	0.05028933661027331	0.05028539655592806	0.6567118271135917	None	0	0	0.043478260869565216	1	1.0	32	1.0	0.78125	25	25	8	1	0	0.029411764705882353	1	34	2.2666666666666666	34	0.05	0	0.5692044602120562	0.7988703650565281	0.4799190357365034	0.8420249784125448	0.5750147813939338	0.954401545879071	0.853649748582026	0.884042099530242	1.0	0.12	0.0
6218	0.1458112677699564	0.050890956126412416	0.05086134429341657	0.6386131282265815	None	0	0	0.05	1	1.0	27	1.0	0.7777777777777778	22	21	6	1	0	0.034482758620689655	1	29	1.9333333333333333	29	0.06666666666666667	0	0.6409408438538338	0.8130717597272101	0.6160786481210818	0.8548283179206624	0.5187884322811162	0.9505237856719485	0.8355458973165213	0.8875743094264045	1.0	0.13636363636363635	0.0
3751	0.07002540360236781	0.0029673255483301966	0.0019826899825344277	0.517615930909102	None	0	0	0.1	1	1.0	12	0.3888888888888889	0.8333333333333334	11	10	2	2	0	0.25	3	12	0.9333333333333333	14	0.2857142857142857	0	0.22393258730414178	0.8637523494693923	0.4799190357365034	0.8638819935467479	0.9444205821033135	0.8519673094904394	0.8821051722747075	0.8599586979145144	0.5454545454545454	0.45454545454545453	0.0
4331	0.07299625527427266	0.004181115252954829	-0.0030349711673271543	0.7831543703190045	None	0	0	0.1111111111111111	1	1.0	11	0.3939393939393939	0.8181818181818182	10	9	2	1	0	0.2727272727272727	11	3	0.8666666666666667	13	0.14285714285714285	0	0.5692044602120562	0.8295207439177507	0.4799190357365034	0.842017137116988	0.9444205821033135	0.6456961843233974	0.8821051722747075	0.7833405674598077	1.0	0.6	0.0
1	None	None	None	None	None	0	0	0.16666666666666666	1	1.0	6	0.5714285714285714	0.8333333333333334	6	5	1	0	0	0.2857142857142857	2	7	0.5333333333333333	8	0.0	0	0.2958067544137236	0.9271764540500815	0.6137196014357515	0.7746903642093038	0.31465628377932464	0.9155696480634159	0.8529448489268442	0.8863750727923233	0	0	0.0
172	None	None	None	None	None	0	0	0.5	1	1.0	1	1.0	1.0	1	1	1	1	0	0.3333333333333333	1	3	0.2	3	0.16666666666666666	0	0.12816455040667948	0.5	0.7123645858340668	0.5	0.5124905880996742	0.5	0.9186607833306442	0.5	1.0	1.0	0.0
1136	None	None	None	None	None	0.25	1	0.4	4	0.5833333333333334	7	0.35	0.5833333333333334	10	7	3	2	0	0.4	4	10	0.9333333333333333	14	0.2857142857142857	0.5	0.32892191462633286	0.8424613164453576	0.2788989972518892	0.872738635430571	0.7498235873936006	0.9141015037754624	0.9264457931832036	0.8796311319544788	0.55	0.3	0.0
5000	0.1132934627462267	0.016498151780364904	0.0018795898662641206	0.6086815758044817	None	0	0	0.07142857142857142	1	1.0	18	1.0	0.7222222222222222	14	13	5	3	0	0.05	1	20	1.3333333333333333	20	0.23076923076923078	0	0.5692044602120562	0.8117575438513719	0.4799190357365034	0.8225653859145279	0.9444205821033135	0.8772200309092526	0.8821051722747075	0.8394156836750749	0.2857142857142857	0.21428571428571427	0.0
4367	0.04686854875198463	0.008190877900694917	0.0057660655341245015	0.8982337853105451	None	0	0	0.1	1	1.0	13	0.38461538461538464	0.8461538461538461	12	11	2	2	0	0.23076923076923078	3	13	1.0	15	0.2857142857142857	0	0.5692044602120562	0.8715448103005548	0.4799190357365034	0.8093790512839347	0.9444205821033135	0.8867620162483976	0.8821051722747075	0.8589081468700549	0.5416666666666666	0.16666666666666666	0.0
7146	0.1499630589740484	0.024106107517202064	0.022916828518494282	0.5973765577455025	None	0	0	0.047619047619047616	1	1.0	29	1.0	0.7586206896551724	23	22	7	0	0	0.03225806451612903	1	31	2.066666666666667	31	0.0	0	0.5692044602120562	0.8451373639901869	0.4799190357365034	0.8689311663199109	0.5750147813939338	0.9434138122313861	0.8355458973165213	0.8941717789033886	0	0	0.0
3291	0.03607338647022558	0.004448592963333299	0.004445445517404028	0.7498370471228457	None	0	0	0.125	1	1.0	9	1.0	0.7777777777777778	7	7	3	1	0	0.09090909090909091	1	11	0.7333333333333333	11	0.1	0	0.5692044602120562	0.6330410040494925	0.4799190357365034	0.7118029237573891	0.9444205821033135	0.9460435243253339	0.8821051722747075	0.8081216193252309	1.0	0.14285714285714285	0.0
2099	None	None	None	None	None	0	0	0.5	1	1.0	1	0.75	0	0	0	2	3	0	1.0	2	2	0.2	3	0.375	0	0	0	0	0	0	0	0	0	0	0	0
4894	0.024990178473832735	0.010931825963673217	0.010737151969808588	0.9826213462921887	None	0	0	0.1	1	1.0	12	1.0	0.6666666666666666	9	8	4	2	0	0.07142857142857142	1	14	0.9333333333333333	14	0.18181818181818182	0	0.5692044602120562	0.7804072986154822	0.4799190357365034	0.7909762444322996	0.9444205821033135	0.876988481913364	0.8821051722747075	0.8206894841747044	0.5555555555555556	0.2222222222222222	0.0
2323	None	None	None	None	None	0	0	0.5	2	0.5	2	0.6	0	1	0	4	3	0	0.4	2	5	0.4	6	0.2727272727272727	0	0	0	0	0	0	0	0	0	0	0	0
1195	None	None	None	None	None	0	0	0.75	3	0.3333333333333333	1	0.8333333333333334	0	3	0	1	1	0	0.6666666666666666	2	3	0.3333333333333333	5	0.3333333333333333	0.6666666666666666	0	0	0	0	0	0	0	0	0	0	0
3568	0.05702959207534515	0.012112286178767676	0.009757078191966416	0.8856259273589763	None	0	0	0.1	1	1.0	13	0.38461538461538464	0.8461538461538461	12	11	2	2	0	0.23076923076923078	3	13	1.0	15	0.2857142857142857	0	0.5692044602120562	0.8579075260349179	0.4799190357365034	0.8053075652858721	0.9444205821033135	0.842129420039565	0.8821051722747075	0.8362600132397593	0.5416666666666666	0.6666666666666666	0.0
2499	None	None	None	None	None	0	0	0.75	3	0.5	2	0.5	0.25	3	1	2	2	0	0.75	3	4	0.4	6	0.3333333333333333	0.5	0.6835482607511517	0.9209491172014794	0.9143179110346511	0.9684357250734754	0.292937281329488	0.7146020881379942	0.9323619300588409	0.9059879951220715	0.8333333333333333	0.6666666666666666	0.41097127914222176
2470	None	None	None	None	None	0	0	0.6666666666666666	2	0.5	1	1.0	0	2	0	1	2	0	1.0	2	2	0.26666666666666666	4	0.5	0	0	0	0	0	0	0	0	0	0	0	0
4588	0.0784847067389643	0.00927871451611067	0.00801741330987732	0.7666101905867244	None	0	0	0.1	1	1.0	13	1.0	0.6923076923076923	10	9	4	1	0	0.06666666666666667	15	1	1.0	15	0.09090909090909091	0	0.5692044602120562	0.8018225651954335	0.4799190357365034	0.8125893230563616	0.9444205821033135	0.9227245027306633	0.8821051722747075	0.855886175019292	1.0	0.1	0.0
3856	0.07234904591300673	0.006067949410550383	0.005850432379775486	0.5127439861998578	None	0	0	0.1	1	1.0	13	0.38461538461538464	0.8461538461538461	12	11	2	2	0	0.23076923076923078	3	13	1.0	15	0.2857142857142857	0	0.5692044602120562	0.8639282037418783	0.4799190357365034	0.8388995880194636	0.9444205821033135	0.8778500230530348	0.8821051722747075	0.8609894128023932	0.5416666666666666	0.16666666666666666	0.0
3635	0.05038731848606561	0.0031311095323259368	0.0029706333873229006	0.8767532508931978	None	0	0	0.1	1	1.0	12	0.3888888888888889	0.8333333333333334	11	10	2	2	0	0.25	3	12	0.9333333333333333	14	0.2857142857142857	0	0.5692044602120562	0.8737629058387276	0.4799190357365034	0.8180507960794141	0.9444205821033135	0.8617044745764787	0.8821051722747075	0.8526813350244119	0.5454545454545454	0.5454545454545454	0.0
3905	0.07159628613465034	0.007937314422491688	0.007661408290363812	0.750626397833893	None	0	0	0.08333333333333333	1	1.0	16	0.375	0.875	15	14	2	2	0	0.1875	3	16	1.2	18	0.2857142857142857	0	0.5692044602120562	0.8677718785371341	0.4799190357365034	0.8454009535622494	0.9444205821033135	0.8418851700556788	0.8821051722747075	0.8520662141604016	0.5333333333333333	0.5333333333333333	0.0
59	None	None	None	None	None	0	0	1.0	1	0	0	1.0	0	1	0	0	1	0	0.5	2	1	0.13333333333333333	2	0.3333333333333333	0	0	0	0	0	0	0	0	0	0	0	0
1841	None	None	None	None	None	0	0	0.3333333333333333	1	1.0	2	0.6666666666666666	0	1	0	2	3	0	0.6666666666666666	2	3	0.26666666666666666	4	0.42857142857142855	0	0	0	0	0	0	0	0	0	0	0	0
2399	None	None	None	None	None	0.5	1	0.8333333333333334	5	0.2857142857142857	2	0.6	0.2857142857142857	6	2	2	0	0	0.6	5	3	0.6	9	0.0	1.0	0.933945222223791	0.7486397592728499	0.5620474124200424	0.8021647068401677	0.29159138600496165	0.8103581329780944	0.902561245376471	0.7882701350085867	0	0	0.0
5847	0.09802523247351422	0.013422746043955183	0.011443675752496656	0.7100083778598609	None	0	0	0.07142857142857142	1	1.0	18	1.0	0.7777777777777778	15	14	4	3	0	0.05	1	20	1.3333333333333333	20	0.2727272727272727	0	0.6994161073106335	0.8985733816250948	0.21196498063434013	0.8074504990610836	0.7487439341324924	0.9546683793507462	0.9020399704261723	0.9021007071594037	0.2	0.4666666666666667	0.0
3306	0.05614878722659618	0.013478676237259487	0.010685585518695738	0.8927971109419907	None	0	0	0.1	1	1.0	13	0.38461538461538464	0.8461538461538461	12	11	2	2	0	0.23076923076923078	3	13	1.0	15	0.2857142857142857	0	0.5692044602120562	0.8639282037418783	0.4799190357365034	0.8388995880194636	0.9444205821033135	0.8433911657622709	0.8821051722747075	0.8490731358900574	0.5416666666666666	0.5833333333333334	0.0
5517	0.06497361545584043	0.01512307203818655	0.015001406830249036	0.7034961665018644	None	0	0	0.08333333333333333	1	1.0	16	1.0	0.75	13	12	4	3	0	0.05555555555555555	1	18	1.2	18	0.2727272727272727	0	0.5692044602120562	0.8165665164627243	0.4799190357365034	0.8031728275045572	0.7487439341324924	0.9594290111571246	0.8821051722747075	0.8829769738331754	0.23076923076923078	0.3076923076923077	0.0
3936	0.0411509602670968	0.006520396762603907	0.005698574305989515	0.8058324664514913	None	0	0	0.1111111111111111	1	1.0	11	0.3939393939393939	0.8181818181818182	10	9	2	2	0	0.2727272727272727	3	11	0.8666666666666667	13	0.2857142857142857	0	0.5692044602120562	0.8664332443477005	0.4799190357365034	0.8227295253681797	0.9444205821033135	0.8566296805349576	0.8821051722747075	0.8495108547349176	0.55	0.6	0.0
1641	None	None	None	None	None	0	0	0.75	3	0.3333333333333333	1	0.8333333333333334	0	3	0	1	1	0	0.6666666666666666	2	3	0.3333333333333333	5	0.3333333333333333	0.6666666666666666	0	0	0	0	0	0	0	0	0	0	0
2954	0.01364551479408451	0.0038682665338891794	0.0038671987524797986	0.9674616737964715	None	0	0	0.375	3	0.5555555555555556	5	0.4583333333333333	0.4444444444444444	5	4	5	2	0	0.375	3	8	0.7333333333333333	11	0.15384615384615385	0	0.5692044602120562	0.848412763490784	0.4799190357365034	0.8374401364426237	0.9444205821033135	0.9152941707794952	0.8821051722747075	0.8714518246846598	0.6	0.2	0.0
5746	0.06341014145882139	0.00825926986691322	0.0017575077171340966	0.5499080775346162	None	0	0	0.07142857142857142	1	1.0	18	1.0	0.6111111111111112	11	11	8	2	0	0.05	1	20	1.3333333333333333	20	0.1	0	0.5692044602120562	0.7725826446290567	0.4799190357365034	0.7754244694947117	0.9444205821033135	0.894746726470587	0.8821051722747075	0.8226064567169599	0.5454545454545454	0.18181818181818182	0.0
3627	0.07885412028538578	0.004620342768793219	0.004580327285476922	0.5280713355420059	None	0	0	0.08333333333333333	1	1.0	16	0.375	0.875	15	14	2	2	0	0.1875	3	16	1.2	18	0.2857142857142857	0	0.5692044602120562	0.8618912828154055	0.4799190357365034	0.856429124877327	0.9444205821033135	0.8255482702464536	0.8821051722747075	0.8486189531902558	0.5333333333333333	0.5333333333333333	0.0
6834	0.14169975414733138	0.060030750988806426	0.05824763063475455	0.643716408469077	None	0	0	0.045454545454545456	1	1.0	31	1.0	0.7741935483870968	25	24	7	0	0	0.030303030303030304	1	33	2.2	33	0.0	0	0.5692044602120562	0.8253333610372451	0.4799190357365034	0.8436048355304518	0.6533793842144072	0.9464075774203328	0.8355458973165213	0.8845754437147452	0	0	0.0
6838	0.12447846254994707	0.04283186084719512	0.042774535222930385	0.6823624048570907	None	0	0	0.05	1	1.0	27	1.0	0.7777777777777778	22	21	6	2	0	0.034482758620689655	1	29	1.9333333333333333	29	0.13333333333333333	0	0.605072652032945	0.8306618190079156	0.5479988419287926	0.8680246770214574	0.5750147813939338	0.9458338428072228	0.8448132024840714	0.8919979461955448	0.5227272727272727	0.18181818181818182	0.0
4349	0.026897368789080316	0.010855533042353935	0.010799744834761814	0.9850357776317682	None	0	0	0.1	1	1.0	13	1.0	0.6923076923076923	10	9	4	2	0	0.06666666666666667	1	15	1.0	15	0.18181818181818182	0	0.5692044602120562	0.7720695387840009	0.4799190357365034	0.7825239512751544	0.9444205821033135	0.8699456696286135	0.8821051722747075	0.81259834885743	0.55	0.2	0.0
2913	0.004750269384258967	0.0023290654798089677	0.002328062723394089	0.9741434403699898	None	0	0	0.25	1	1.0	3	1.0	1.0	4	3	0	1	0	0.2	1	5	0.3333333333333333	5	0.3333333333333333	0	0.5692044602120562	0.6923671329548595	0.4799190357365034	0.5297826456290443	0.7536032810572048	0.7608910845884034	0.757602559705411	0.6673041813605347	1.0	0.5	0.0
1189	None	None	None	None	None	1.0	3	0.8888888888888888	8	0.09090909090909091	1	0.8666666666666667	0	2	0	10	1	0	0.6	5	3	0.8666666666666667	13	0.045454545454545456	0.75	0	0	0	0	0	0	0	0	0	0	0
3466	0.05626013419704519	0.0061795934958922	0.005796143433020688	0.8103579434895369	None	0	0	0.1	1	1.0	13	0.38461538461538464	0.8461538461538461	12	11	2	2	0	0.23076923076923078	3	13	1.0	15	0.2857142857142857	0	0.5692044602120562	0.8639282037418783	0.4799190357365034	0.8388995880194636	0.9444205821033135	0.8433911657622709	0.8821051722747075	0.8490731358900574	0.5416666666666666	0.5833333333333334	0.0
6661	0.13351903021012143	0.05178717601475935	0.050585074215597776	0.6493485830822533	None	0	0	0.05	1	1.0	28	1.0	0.75	22	21	7	0	0	0.03333333333333333	1	30	2.0	30	0.0	0	0.605072652032945	0.8115680513625315	0.5479988419287926	0.8515339005520808	0.6141970828041705	0.9491019418305823	0.8355458973165213	0.8853604312612358	0	0	0.0
2984	0.013130579984202568	0.0017145725540889765	0.001698828039424401	0.9670618303310019	None	0	0	0.16666666666666666	1	1.0	7	0.42857142857142855	0.7142857142857143	6	5	2	1	0	0.42857142857142855	3	7	0.6	9	0.14285714285714285	0	0.22393258730414178	0.8591959521852247	0.4799190357365034	0.8667770321219465	0.8490119315802591	0.8860359633637843	0.8746145654572768	0.8711037583184206	1.0	0.5	0.0
2695	0.01395133280479264	0.0021907750823647295	0.0021892128355483517	0.9672437374438558	None	0	0	0.16666666666666666	1	1.0	7	0.42857142857142855	0.7142857142857143	6	5	2	1	0	0.42857142857142855	3	7	0.6	9	0.14285714285714285	0	0.22393258730414178	0.8591959521852247	0.4799190357365034	0.8667770321219465	0.9444205821033135	0.9250580233653402	0.8821051722747075	0.887438808311282	1.0	0.3333333333333333	0.0
3021	0.0031690247278464184	0.002341436171689982	0.0023413676377953027	0.9803669998182102	None	0	0	0.25	1	1.0	4	1.0	0.5	3	2	2	2	0	0.16666666666666666	1	6	0.4	6	0.2857142857142857	0	0.5692044602120562	0.5	0.4799190357365034	0.5	0.9444205821033135	0.7108511368746566	0.8821051722747075	0.5744035157614473	0.6666666666666666	0.6666666666666666	0.0
5682	0.025103190683380423	0.017012991890366654	0.011844992049245703	0.9913421806072513	None	0	0	0.1	1	1.0	13	1.0	0.6923076923076923	9	9	5	2	0	0.06666666666666667	1	15	1.0	15	0.14285714285714285	0	0.5692044602120562	0.5225582371929077	0.4799190357365034	0.7237493334482518	0.9444205821033135	0.8496525382281628	0.8821051722747075	0.7167579538587167	0.5555555555555556	0.2222222222222222	0.0
2693	1.7313923871513843e-05	3.935348309566981e-08	-3.930905006906261e-08	0.9999987709795697	None	0	0	0.6666666666666666	2	0.5	1	1.0	0.5	1	1	2	4	0	0.25	4	1	0.26666666666666666	4	0.5	0.6666666666666666	0.43920022518268265	0.5	0.3192602789277867	0.5	0.6872814921124686	0.5	0.8223715118583597	0.5	1.0	1.0	0.4489489039665361
1770	None	None	None	None	None	0.5	1	0.5	3	0.5	3	0.5333333333333333	0.3333333333333333	3	2	4	1	0	0.6	3	5	0.5333333333333333	8	0.09090909090909091	0.6666666666666666	0.2688057258285391	0.8135313266833752	0.3192602789277867	0.7186853506787785	0.740833485383957	0.5958713397098973	0.8931942622179091	0.7177080063216303	1.0	0	0.0
1806	None	None	None	None	None	0	0	0.75	3	0.25	1	0.5	0.25	3	1	2	1	0	0.75	4	3	0.4	6	0.16666666666666666	0	0.5692044602120562	0.9354278806275206	0.4799190357365034	0.9139522989033306	0.5543728058887485	0.9511234378374438	0.8821051722747075	0.9351207565110647	1.0	0.3333333333333333	0.0
4131	0.05424346627054538	0.007696214157552891	0.007073636155386495	0.8774349251006375	None	0	0	0.1	1	1.0	12	0.3888888888888889	0.8333333333333334	11	10	2	2	0	0.25	3	12	0.9333333333333333	14	0.2857142857142857	0	0.5692044602120562	0.8661843226089465	0.4799190357365034	0.8460761391716218	0.9444205821033135	0.9002235346529295	0.8821051722747075	0.8725651598416063	0.5454545454545454	0.5454545454545454	0.0
1344	None	None	None	None	None	0	0	0.75	3	0.5	2	0.6666666666666666	0.25	4	1	1	1	0	1.0	3	3	0.4	6	0.3333333333333333	0.6666666666666666	0.7027203554708923	0.9012733307120678	0.3744076332367085	0.9538583041272196	0.3556234475767927	0.7873170989312658	0.9032833727553979	0.8987149218474895	1.0	0.5	0.0
7171	0.14395107276371036	0.060550294589071414	0.05570518158412627	0.6462753184271772	None	0	0	0.05	1	1.0	28	1.0	0.75	22	21	7	1	0	0.03333333333333333	1	30	2.0	30	0.058823529411764705	0	0.605072652032945	0.7876435622923265	0.5479988419287926	0.8260032075957965	0.6141970828041705	0.9569080240023123	0.8448132024840714	0.879697699745383	1.0	0.13636363636363635	0.0
1718	None	None	None	None	None	0	0	0.5	2	0.3333333333333333	1	0.625	0.3333333333333333	3	1	1	0	0	0.5	2	4	0.3333333333333333	5	0.0	0.6666666666666666	0.6852733582096286	0.9238801602265856	0.452057251519732	0.851587362383965	0.7815889551366418	0.672820702083216	0.8491704342966271	0.8395364653051335	0	0	0.0
5430	0.029322910301199892	0.010252382027642453	0.01014085600997545	0.9675722522312079	None	0	0	0.1	1	1.0	12	1.0	0.6666666666666666	9	8	4	2	0	0.07142857142857142	1	14	0.9333333333333333	14	0.18181818181818182	0	0.5692044602120562	0.7804072986154822	0.4799190357365034	0.7909762444322996	0.9444205821033135	0.876988481913364	0.8821051722747075	0.8206894841747044	0.5555555555555556	0.2222222222222222	0.0
3319	0.018662324389724684	0.0015415151755428754	0.0014475629495598044	0.9549021741411571	None	0	0	0.14285714285714285	1	1.0	8	0.4166666666666667	0.75	7	6	2	1	0	0.375	3	8	0.6666666666666666	10	0.14285714285714285	0	0.22393258730414178	0.8691792921428811	0.4799190357365034	0.8545183901387289	0.9444205821033135	0.916769380015767	0.8821051722747075	0.8829998918328464	1.0	0.2857142857142857	0.0
4602	0.14149207634635236	0.01870178185605089	0.01589665034413964	0.5814237945550824	None	0	0	0.07142857142857142	1	1.0	18	1.0	0.7222222222222222	14	13	5	1	0	0.05	1	20	1.3333333333333333	20	0.07692307692307693	0	0.5692044602120562	0.8539685567854032	0.4799190357365034	0.8526295585322554	0.7988999831588603	0.932617043248961	0.8685294134289425	0.8859156408987403	1.0	0.14285714285714285	0.0
[truncated: 6,387 more rows]
