# Supplementary material for: Constrained by Design: Influence of Genetic Encodings on Evolved Traits of Robots
Source: Front Robot AI. 2021 Jun 15;8:672379. doi: 10.3389/frobt.2021.672379 (PMC8239187; doi:10.3389/frobt.2021.672379)
Supplement: Supplementary file 1 [file DataSheet3.ZIP › plasticodingrep_plane_15_snapshots_ids.tsv]

generation	robot_id	fitness	novelty	novelty_pop	cons_fitness
145	7240	0.03338612321534147	None	0.00484614742731135	0.03338612321534147
145	7040	0.05371948691695857	None	0.0	0.05371948691695857
145	7340	0.06462572370194772	None	0.0	0.06462572370194772
145	7334	0.05535494961242209	None	0.0	0.05535494961242209
145	7329	0.060069774553990395	None	0.0048732533160153295	0.060069774553990395
145	6994	0.06104022763060053	None	0.0	0.06104022763060053
145	6781	0.055728698342468484	None	0.0	0.055728698342468484
145	7347	0.06243448393368983	None	0.0	0.06243448393368983
145	7282	0.0316302874251681	None	0.008031013738008255	0.0316302874251681
145	7311	0.05516167206977874	None	0.0	0.05516167206977874
145	7269	0.052530652284387844	None	0.0	0.052530652284387844
145	7169	0.05504639454281863	None	0.0013846135506603858	0.05504639454281863
145	6677	0.05597725054873232	None	0.0013846135506603858	0.05597725054873232
145	6894	0.05723787160176137	None	0.0	0.05723787160176137
145	7257	0.05578925245243267	None	0.0	0.05578925245243267
145	7312	0.060711613285450605	None	0.000883256919899954	0.060711613285450605
145	7023	0.05759272602289583	None	0.0	0.05759272602289583
145	7259	0.05182174386554768	None	0.0	0.05182174386554768
145	7071	0.060879804469285564	None	0.0	0.060879804469285564
145	7286	0.05182068523891936	None	0.0	0.05182068523891936
145	6927	0.05887230145400439	None	0.0	0.05887230145400439
145	7004	0.05885791434077758	None	0.0	0.05885791434077758
145	7256	0.05315400316755238	None	0.0	0.05315400316755238
145	7174	0.05359112740179034	None	0.0	0.05359112740179034
145	7279	0.05113997371070959	None	0.0	0.05113997371070959
145	7316	0.046576062982384446	None	0.0013846135506603858	0.046576062982384446
145	7302	0.056228269863333825	None	0.0	0.056228269863333825
145	7222	0.056610239205847984	None	0.0	0.056610239205847984
145	7336	0.04679054834671512	None	0.0	0.04679054834671512
145	6960	0.05765994529691596	None	0.0	0.05765994529691596
145	6984	0.05790960000902911	None	0.0	0.05790960000902911
145	7274	0.058544769603640176	None	0.0	0.058544769603640176
145	7160	0.057861262262193944	None	0.000883256919899954	0.057861262262193944
145	6910	0.05701218321374808	None	0.0	0.05701218321374808
145	6901	0.05863294380707304	None	0.0	0.05863294380707304
145	7348	0.05432317671479632	None	0.0	0.05432317671479632
145	7342	0.05303605024988167	None	0.0	0.05303605024988167
145	6931	0.057370504463906534	None	0.006950364299369724	0.057370504463906534
145	7338	0.06059680770483986	None	0.0	0.06059680770483986
145	7323	0.05443217548561619	None	0.0	0.05443217548561619
145	6979	0.05957582931998844	None	0.006950364299369724	0.05957582931998844
145	7161	0.06136113154007037	None	0.0	0.06136113154007037
145	7066	0.059662336945522906	None	0.0	0.059662336945522906
145	7321	0.028819318822014578	None	0.007609979092300585	0.028819318822014578
145	7142	0.05673331881838313	None	0.0	0.05673331881838313
145	7283	0.05867006268543778	None	0.0013846135506603858	0.05867006268543778
145	6636	0.06015654941814169	None	0.0	0.06015654941814169
145	7285	0.05914773164835749	None	0.0	0.05914773164835749
145	6880	0.06309730505181924	None	0.0	0.06309730505181924
145	7060	0.056515379350692445	None	0.0	0.056515379350692445
145	7310	0.05458272178711233	None	0.0	0.05458272178711233
145	6552	0.05860034832112929	None	0.013810522754814772	0.05860034832112929
145	7133	0.06569269333107187	None	0.0	0.06569269333107187
145	7335	0.0509582372157368	None	0.0	0.0509582372157368
145	7288	0.05638012834504462	None	0.0013846135506603858	0.05638012834504462
145	7009	0.05250493846570075	None	0.0013846135506603858	0.05250493846570075
145	7105	0.06088228907186974	None	0.008031013738008255	0.06088228907186974
145	7215	0.05441233330608523	None	0.0	0.05441233330608523
145	7244	0.06236957245215709	None	0.000883256919899954	0.06236957245215709
145	6314	0.063787704114555	None	0.000883256919899954	0.063787704114555
145	6482	0.062394720765909274	None	0.0	0.062394720765909274
145	7154	0.05453341955766108	None	0.0	0.05453341955766108
145	7324	0.04867708436175201	None	0.0048732533160153295	0.04867708436175201
145	7255	0.050328319674248174	None	0.0	0.050328319674248174
145	7138	0.05539734927832072	None	0.000883256919899954	0.05539734927832072
145	7106	0.0570966340474249	None	0.0	0.0570966340474249
145	7303	0.043271356220184826	None	0.0	0.043271356220184826
145	6459	0.0628816123892676	None	0.0	0.0628816123892676
145	7306	0.054937574245934644	None	0.0013846135506603858	0.054937574245934644
145	7120	0.06525819579895308	None	0.000883256919899954	0.06525819579895308
145	6370	0.05749247702910671	None	0.0	0.05749247702910671
145	7150	0.05948107577714852	None	0.0	0.05948107577714852
145	7258	0.054549645764084186	None	0.0013846135506603858	0.054549645764084186
145	7331	0.05262192408009779	None	0.0	0.05262192408009779
145	6431	0.05993002035179731	None	0.0	0.05993002035179731
145	7149	0.05690597939817558	None	0.0	0.05690597939817558
145	6655	0.0568722185522133	None	0.006054239630014075	0.0568722185522133
145	7093	0.06100438493719621	None	0.0	0.06100438493719621
145	7182	0.056377442586629176	None	0.0	0.056377442586629176
145	7226	0.05263920427479262	None	0.0	0.05263920427479262
145	7059	0.05186184439633039	None	0.0	0.05186184439633039
145	7337	0.04920293310975169	None	0.0	0.04920293310975169
145	7234	0.058722632743350565	None	0.0	0.058722632743350565
145	6580	0.06330136439367377	None	0.0	0.06330136439367377
145	7224	0.06695037682740436	None	0.006054239630014075	0.06695037682740436
145	7314	0.05624720753068402	None	0.0	0.05624720753068402
145	7171	0.05570518158412627	None	0.0	0.05570518158412627
145	7315	0.05268189498675134	None	0.0	0.05268189498675134
145	6740	0.06018952054310639	None	0.0	0.06018952054310639
145	7203	0.05991950547968528	None	0.0	0.05991950547968528
145	7268	0.05181450099327793	None	0.0	0.05181450099327793
145	6965	0.057059415353651326	None	0.009366388504071127	0.057059415353651326
145	7192	0.05706902566644117	None	0.0	0.05706902566644117
145	7239	0.05369678162667286	None	0.0	0.05369678162667286
145	7330	0.058433597452849595	None	0.0	0.058433597452849595
145	6929	0.05505732868670357	None	0.0	0.05505732868670357
145	7223	0.05446566906595384	None	0.00484614742731135	0.05446566906595384
145	7277	0.05313237049117238	None	0.0	0.05313237049117238
145	7345	0.05180493895931433	None	0.0	0.05180493895931433
145	7341	0.05478988662831917	None	0.0	0.05478988662831917
143	6810	0.056114590370797406	None	0.0	0.056114590370797406
143	7195	0.05173282180755507	None	0.008429749653664016	0.05173282180755507
143	7240	0.03338612321534147	None	0.004090447586555411	0.03338612321534147
143	6992	0.052606275082762416	None	0.0	0.052606275082762416
143	7040	0.05371948691695857	None	0.0	0.05371948691695857
143	6994	0.06104022763060053	None	0.0	0.06104022763060053
143	6781	0.055728698342468484	None	0.0	0.055728698342468484
143	7169	0.05504639454281863	None	0.0006841702530662659	0.05504639454281863
143	7019	0.05578832813421999	None	0.0	0.05578832813421999
143	6677	0.05597725054873232	None	0.0006841702530662659	0.05597725054873232
143	6894	0.05723787160176137	None	0.0	0.05723787160176137
143	7023	0.05759272602289583	None	0.0	0.05759272602289583
143	7062	0.05443730983544398	None	0.0	0.05443730983544398
143	7103	0.047603764732017606	None	0.0	0.047603764732017606
143	6490	0.06492958403790876	None	0.0	0.06492958403790876
143	7090	0.052343151836026246	None	0.0	0.052343151836026246
143	7071	0.060879804469285564	None	0.0	0.060879804469285564
143	6927	0.05887230145400439	None	0.0	0.05887230145400439
143	7157	0.04993725133948352	None	0.008191341895490424	0.04993725133948352
143	7166	0.05404954502071956	None	0.0006841702530662659	0.05404954502071956
143	7004	0.05885791434077758	None	0.0	0.05885791434077758
143	7174	0.05359112740179034	None	0.0	0.05359112740179034
143	7152	0.059638912256025814	None	0.0	0.059638912256025814
143	7222	0.056610239205847984	None	0.0	0.056610239205847984
143	7210	0.05953582684771578	None	0.0	0.05953582684771578
143	6960	0.05765994529691596	None	0.0	0.05765994529691596
143	6984	0.05790960000902911	None	0.0	0.05790960000902911
143	7160	0.057861262262193944	None	0.003533027679599816	0.057861262262193944
143	6910	0.05701218321374808	None	0.0	0.05701218321374808
143	6901	0.05863294380707304	None	0.0	0.05863294380707304
143	6597	0.05573823245973461	None	0.0	0.05573823245973461
143	6931	0.057370504463906534	None	0.006995873181857645	0.057370504463906534
143	7211	0.05089093209227416	None	0.0	0.05089093209227416
143	6979	0.05957582931998844	None	0.006995873181857645	0.05957582931998844
143	7161	0.06136113154007037	None	0.0	0.06136113154007037
143	7066	0.059662336945522906	None	0.0	0.059662336945522906
143	7126	0.044561077020093535	None	0.0	0.044561077020093535
143	7142	0.05673331881838313	None	0.0	0.05673331881838313
143	6636	0.06015654941814169	None	0.0	0.06015654941814169
143	6954	0.052597417801805844	None	0.0	0.052597417801805844
143	6880	0.06309730505181924	None	0.0	0.06309730505181924
143	7227	0.054002606213119336	None	0.0	0.054002606213119336
143	7085	0.054645865830753246	None	0.0	0.054645865830753246
143	7060	0.056515379350692445	None	0.0	0.056515379350692445
143	6552	0.05860034832112929	None	0.01483731813912754	0.05860034832112929
143	7202	0.05677917050236252	None	0.0	0.05677917050236252
143	7249	0.054658666201654965	None	0.0	0.054658666201654965
143	7133	0.06569269333107187	None	0.0	0.06569269333107187
143	7050	0.053879242693831736	None	0.0006841702530662659	0.053879242693831736
143	7184	0.05101895573599786	None	0.00556532423915754	0.05101895573599786
143	7212	0.01945168453416734	None	0.005292560081553629	0.01945168453416734
143	7009	0.05250493846570075	None	0.0006841702530662659	0.05250493846570075
143	7105	0.06088228907186974	None	0.00829098833216071	0.06088228907186974
143	6608	0.06487796682197812	None	0.0	0.06487796682197812
143	7215	0.05441233330608523	None	0.0	0.05441233330608523
143	7244	0.06236957245215709	None	0.003533027679599816	0.06236957245215709
143	6314	0.063787704114555	None	0.003533027679599816	0.063787704114555
143	6482	0.062394720765909274	None	0.0	0.062394720765909274
143	7154	0.05453341955766108	None	0.0	0.05453341955766108
143	7246	0.05410130901677336	None	0.0	0.05410130901677336
143	7077	0.053468158582961264	None	0.0	0.053468158582961264
143	7000	0.056680556292694195	None	0.0	0.056680556292694195
143	6958	0.05854952556959504	None	0.0006841702530662659	0.05854952556959504
143	7138	0.05539734927832072	None	0.003533027679599816	0.05539734927832072
143	7237	0.054961236450915066	None	0.0062271551332606385	0.054961236450915066
143	7106	0.0570966340474249	None	0.0	0.0570966340474249
143	7091	0.051993943819185845	None	0.0	0.051993943819185845
143	6459	0.0628816123892676	None	0.0	0.0628816123892676
143	7131	0.05574704715323137	None	0.0	0.05574704715323137
143	7120	0.06525819579895308	None	0.003533027679599816	0.06525819579895308
143	6370	0.05749247702910671	None	0.0	0.05749247702910671
143	7150	0.05948107577714852	None	0.0	0.05948107577714852
143	7229	0.04911189446243415	None	0.0	0.04911189446243415
143	6614	0.05460327635836374	None	0.0	0.05460327635836374
143	6431	0.05993002035179731	None	0.0	0.05993002035179731
143	7149	0.05690597939817558	None	0.0	0.05690597939817558
143	6655	0.0568722185522133	None	0.005292560081553629	0.0568722185522133
143	6484	0.05805825278428259	None	0.0	0.05805825278428259
143	7248	0.057669104337139405	None	0.004090447586555411	0.057669104337139405
143	7093	0.06100438493719621	None	0.0	0.06100438493719621
143	7182	0.056377442586629176	None	0.0	0.056377442586629176
143	7226	0.05263920427479262	None	0.0	0.05263920427479262
143	7059	0.05186184439633039	None	0.0	0.05186184439633039
143	7234	0.058722632743350565	None	0.0	0.058722632743350565
143	6580	0.06330136439367377	None	0.0	0.06330136439367377
143	7196	0.05228882175989715	None	0.014150493615631912	0.05228882175989715
143	7224	0.06695037682740436	None	0.005292560081553629	0.06695037682740436
143	7171	0.05570518158412627	None	0.0	0.05570518158412627
143	7047	0.05624720753068402	None	0.0	0.05624720753068402
143	6740	0.06018952054310639	None	0.0	0.06018952054310639
143	7203	0.05991950547968528	None	0.0	0.05991950547968528
143	6965	0.057059415353651326	None	0.008429749653664016	0.057059415353651326
143	6936	0.05687891048600946	None	0.0	0.05687891048600946
143	7192	0.05706902566644117	None	0.0	0.05706902566644117
143	7239	0.05369678162667286	None	0.0	0.05369678162667286
143	7242	0.05369944919857504	None	0.0	0.05369944919857504
143	7236	0.04274368504411817	None	0.003533027679599816	0.04274368504411817
143	6929	0.05505732868670357	None	0.0	0.05505732868670357
143	7223	0.05446566906595384	None	0.004090447586555411	0.05446566906595384
143	6944	0.05436905040152309	None	0.00556532423915754	0.05436905040152309
106	4550	0.012442373150663271	None	0.6464890524896331	0.012442373150663271
106	5319	0.015258530315438938	None	0.0	0.015258530315438938
106	5307	0.013779035016306564	None	0.0	0.013779035016306564
106	5371	0.011995309225574348	None	0.006268958253337764	0.011995309225574348
106	5382	0.012154504431463509	None	0.0	0.012154504431463509
106	5223	0.014350101494976434	None	0.0	0.014350101494976434
106	5276	0.024054144978790576	None	0.0	0.024054144978790576
106	5373	0.008806460290774353	None	0.0017625221750682146	0.008806460290774353
106	4818	0.011118924766608178	None	0.0	0.011118924766608178
106	5236	0.011208310124112233	None	0.0	0.011208310124112233
106	4836	0.0202785076120146	None	0.0	0.0202785076120146
106	5215	0.011496743945353063	None	0.0	0.011496743945353063
106	5316	0.017646947017131463	None	0.015862699575613932	0.017646947017131463
106	5155	0.012443908425693912	None	0.006268958253337764	0.012443908425693912
106	5398	0.009407316864225001	None	0.0	0.009407316864225001
106	5309	0.011740981728403179	None	0.0029636330899039916	0.011740981728403179
106	5376	0.01678445218882556	None	0.0	0.01678445218882556
106	5146	0.014980986467861529	None	0.0	0.014980986467861529
106	5327	0.02104849114309664	None	0.01851011332086503	0.02104849114309664
106	5275	0.01876496536439509	None	0.0	0.01876496536439509
106	5387	0.01491781845269522	None	0.0032251130730215115	0.01491781845269522
106	5340	0.010646555057238626	None	0.0	0.010646555057238626
106	5323	0.017874089712085775	None	0.0017625221750682146	0.017874089712085775
106	4903	0.018402146576285687	None	0.0	0.018402146576285687
106	5142	0.014991031024958506	None	0.0067672607606766326	0.014991031024958506
106	5374	0.0021220930144865598	None	0.008439931674056808	0.0021220930144865598
106	4340	0.01968768432313527	None	0.0	0.01968768432313527
106	5318	0.00851307966846205	None	0.015862699575613932	0.00851307966846205
106	5132	0.017791781534371616	None	0.0	0.017791781534371616
106	5037	0.015810885000926773	None	0.009987179325812483	0.015810885000926773
106	5399	0.010859980166022264	None	0.0	0.010859980166022264
106	5234	0.015236120739232842	None	0.0029636330899039916	0.015236120739232842
106	5172	0.014766037998783219	None	0.02086787107883797	0.014766037998783219
106	5350	0.014577786803081253	None	0.0	0.014577786803081253
106	5329	0.007095635600240451	None	0.0029636330899039916	0.007095635600240451
106	5381	0.004471229174836852	None	0.02893254201522094	0.004471229174836852
106	5353	0.021771191534085788	None	0.013776265709693581	0.021771191534085788
106	5370	0.009985082359099225	None	0.0	0.009985082359099225
106	5222	0.014129080096147287	None	0.0	0.014129080096147287
106	4967	0.015754461739350432	None	0.0	0.015754461739350432
106	5380	0.014678095220235783	None	0.0	0.014678095220235783
106	5338	0.008437488973981278	None	0.02521300284262672	0.008437488973981278
106	5308	0.02252525821750407	None	0.015142209479744345	0.02252525821750407
106	4735	0.015397958248003411	None	0.0017625221750682146	0.015397958248003411
106	5152	0.011062419147133414	None	0.0	0.011062419147133414
106	5253	0.024035649694429756	None	0.0032251130730215115	0.024035649694429756
106	5046	0.014046373974093394	None	0.0	0.014046373974093394
106	5197	0.011194063985509936	None	0.0	0.011194063985509936
106	5267	0.01301152333849423	None	0.0	0.01301152333849423
106	5345	0.011691097985316031	None	0.0029636330899039916	0.011691097985316031
106	4330	0.013860372981381524	None	0.0	0.013860372981381524
106	5331	0.010196144382240611	None	0.008439931674056808	0.010196144382240611
106	5048	0.012832137279654744	None	0.008439931674056808	0.012832137279654744
106	5175	0.008134971670898565	None	0.0	0.008134971670898565
106	5180	0.014826614608511077	None	0.008439931674056808	0.014826614608511077
106	5346	0.011577936386753045	None	0.01573144028041389	0.011577936386753045
106	5369	0.016597683373100316	None	0.0017625221750682146	0.016597683373100316
106	4728	0.016678308655542026	None	0.0017625221750682146	0.016678308655542026
106	5393	0.00993082843759325	None	0.006268958253337764	0.00993082843759325
106	4857	0.013866801302680377	None	0.010004534871431799	0.013866801302680377
106	4916	0.016383372299602083	None	0.0	0.016383372299602083
106	5361	0.014564439031512284	None	0.0	0.014564439031512284
106	5362	0.015221804035774665	None	0.0029636330899039916	0.015221804035774665
106	4995	0.015970207764126367	None	0.0	0.015970207764126367
106	5391	0.022448510452671263	None	0.0	0.022448510452671263
106	5205	0.012834057059261494	None	0.0	0.012834057059261494
106	5177	0.015362431630404126	None	0.0	0.015362431630404126
106	5008	0.019621235231001982	None	0.0	0.019621235231001982
106	5372	0.011368571808918204	None	0.010004534871431799	0.011368571808918204
106	5301	0.017581113572466882	None	0.0	0.017581113572466882
106	5188	0.016559563067368607	None	0.010372715814663971	0.016559563067368607
106	4912	0.014167947420131602	None	0.010372715814663971	0.014167947420131602
106	5287	0.010367935969536142	None	0.0	0.010367935969536142
106	5358	0.0055467187026087906	None	0.0067672607606766326	0.0055467187026087906
106	5332	0.011513322935281138	None	0.0	0.011513322935281138
106	4813	0.012055076513770035	None	0.02086787107883797	0.012055076513770035
106	5168	0.012200259656045072	None	0.0017625221750682146	0.012200259656045072
106	4858	0.016015943433687053	None	0.0	0.016015943433687053
106	5246	0.007843017943041689	None	0.0029636330899039916	0.007843017943041689
106	5273	0.010501897860855335	None	0.01244820180411089	0.010501897860855335
106	5201	0.01928324953976647	None	0.0	0.01928324953976647
106	5367	0.005678454880556207	None	0.0032251130730215115	0.005678454880556207
106	4732	0.017139858300492153	None	0.008439931674056808	0.017139858300492153
106	5357	0.010690083564681855	None	0.0	0.010690083564681855
106	5389	0.0163034886241465	None	0.0067672607606766326	0.0163034886241465
106	5282	0.01301058484108521	None	0.0	0.01301058484108521
106	5154	0.007392500406002908	None	0.02309183924571537	0.007392500406002908
106	5397	0.0018364929968925309	None	0.0032251130730215115	0.0018364929968925309
106	5325	0.01875077760996809	None	0.013776265709693581	0.01875077760996809
106	5243	0.015510636537956334	None	0.009987179325812483	0.015510636537956334
106	5229	0.009757440505804479	None	0.02521300284262672	0.009757440505804479
106	5272	0.013987877230985107	None	0.0	0.013987877230985107
106	4954	0.01143778427543966	None	0.0029636330899039916	0.01143778427543966
106	4962	0.016924880358343237	None	0.0067672607606766326	0.016924880358343237
106	5400	0.005764649487833422	None	0.0	0.005764649487833422
106	5235	0.010914152308656132	None	0.010004534871431799	0.010914152308656132
106	4602	0.01589665034413964	None	0.0032251130730215115	0.01589665034413964
106	5351	0.003739166458174345	None	0.0032251130730215115	0.003739166458174345
106	5375	0.015331567997538908	None	0.010372715814663971	0.015331567997538908
106	5347	0.015518310821509972	None	0.0017625221750682146	0.015518310821509972
141	6810	0.056114590370797406	None	0.0	0.056114590370797406
141	6992	0.052606275082762416	None	0.0	0.052606275082762416
141	7040	0.05371948691695857	None	0.0	0.05371948691695857
141	6807	0.056407234291434655	None	0.0	0.056407234291434655
141	6994	0.06104022763060053	None	0.0	0.06104022763060053
141	6678	0.05494611099093856	None	0.0	0.05494611099093856
141	6781	0.055728698342468484	None	0.0	0.055728698342468484
141	7127	0.05323420620067523	None	0.008397297126000042	0.05323420620067523
141	6805	0.056710130778860474	None	0.0013846135506603858	0.056710130778860474
141	6635	0.06494591978319239	None	0.0	0.06494591978319239
141	7019	0.05578832813421999	None	0.0	0.05578832813421999
141	6677	0.05597725054873232	None	0.0013846135506603858	0.05597725054873232
141	7132	0.035323935887901496	None	0.0	0.035323935887901496
141	6894	0.05723787160176137	None	0.0	0.05723787160176137
141	7023	0.05759272602289583	None	0.0	0.05759272602289583
141	7062	0.05443730983544398	None	0.0007837401395297877	0.05443730983544398
141	7103	0.047603764732017606	None	0.0	0.047603764732017606
141	6490	0.06492958403790876	None	0.0	0.06492958403790876
141	7090	0.052343151836026246	None	0.0	0.052343151836026246
141	7071	0.060879804469285564	None	0.0	0.060879804469285564
141	6927	0.05887230145400439	None	0.0	0.05887230145400439
141	6974	0.053875194029537665	None	0.0	0.053875194029537665
141	6246	0.05287230991082012	None	0.0	0.05287230991082012
141	7004	0.05885791434077758	None	0.0	0.05885791434077758
141	7104	0.05403491881683554	None	0.0	0.05403491881683554
141	6676	0.06317429487944795	None	0.0	0.06317429487944795
141	6960	0.05765994529691596	None	0.0	0.05765994529691596
141	6984	0.05790960000902911	None	0.0	0.05790960000902911
141	6910	0.05701218321374808	None	0.0	0.05701218321374808
141	7095	0.043502396715319025	None	0.0	0.043502396715319025
141	6901	0.05863294380707304	None	0.0	0.05863294380707304
141	6597	0.05573823245973461	None	0.0	0.05573823245973461
141	6931	0.057370504463906534	None	0.008135363424374098	0.057370504463906534
141	6398	0.05679127797098254	None	0.0	0.05679127797098254
141	6979	0.05957582931998844	None	0.008135363424374098	0.05957582931998844
141	7066	0.059662336945522906	None	0.0	0.059662336945522906
141	7126	0.044561077020093535	None	0.0	0.044561077020093535
141	6988	0.05103391883546158	None	0.0	0.05103391883546158
141	7142	0.05673331881838313	None	0.0007837401395297877	0.05673331881838313
141	7016	0.05508164187561306	None	0.0007837401395297877	0.05508164187561306
141	6636	0.06015654941814169	None	0.0	0.06015654941814169
141	6954	0.052597417801805844	None	0.0	0.052597417801805844
141	6880	0.06309730505181924	None	0.0	0.06309730505181924
141	7085	0.054645865830753246	None	0.0	0.054645865830753246
141	7060	0.056515379350692445	None	0.0	0.056515379350692445
141	6552	0.05860034832112929	None	0.016138581401992307	0.05860034832112929
141	7148	0.04979891220694238	None	0.005475061137215796	0.04979891220694238
141	7072	0.05606219913050681	None	0.0070791247087203645	0.05606219913050681
141	7121	0.036179185003585745	None	0.010989558396189777	0.036179185003585745
141	7133	0.06569269333107187	None	0.0	0.06569269333107187
141	6982	0.056264654018733685	None	0.0	0.056264654018733685
141	7050	0.053879242693831736	None	0.0013846135506603858	0.053879242693831736
141	7122	0.056874145090372086	None	0.0	0.056874145090372086
141	6865	0.053698489841851604	None	0.0	0.053698489841851604
141	7009	0.05250493846570075	None	0.0013846135506603858	0.05250493846570075
141	7024	0.050704944611127935	None	0.0	0.050704944611127935
141	7021	0.06515114958582267	None	0.0	0.06515114958582267
141	7105	0.06088228907186974	None	0.009950129080512623	0.06088228907186974
141	6608	0.06487796682197812	None	0.0	0.06487796682197812
141	6314	0.063787704114555	None	0.003533027679599816	0.063787704114555
141	6482	0.062394720765909274	None	0.0	0.062394720765909274
141	7140	0.04442583115863659	None	0.0007837401395297877	0.04442583115863659
141	7077	0.053468158582961264	None	0.0	0.053468158582961264
141	7000	0.056680556292694195	None	0.0	0.056680556292694195
141	6958	0.05854952556959504	None	0.0013846135506603858	0.05854952556959504
141	7138	0.05539734927832072	None	0.003533027679599816	0.05539734927832072
141	7106	0.0570966340474249	None	0.0	0.0570966340474249
141	7135	0.05408134840894398	None	0.0	0.05408134840894398
141	7091	0.051993943819185845	None	0.0	0.051993943819185845
141	7044	0.05397059105106821	None	0.0	0.05397059105106821
141	6459	0.0628816123892676	None	0.0	0.0628816123892676
141	7131	0.05574704715323137	None	0.0	0.05574704715323137
141	7120	0.06525819579895308	None	0.003533027679599816	0.06525819579895308
141	6370	0.05749247702910671	None	0.0	0.05749247702910671
141	7150	0.05948107577714852	None	0.0	0.05948107577714852
141	7114	0.04943662485041895	None	0.0007837401395297877	0.04943662485041895
141	6614	0.05460327635836374	None	0.0007837401395297877	0.05460327635836374
141	6431	0.05993002035179731	None	0.0	0.05993002035179731
141	7149	0.05690597939817558	None	0.0	0.05690597939817558
141	6655	0.0568722185522133	None	0.006184140964195531	0.0568722185522133
141	6484	0.05805825278428259	None	0.0	0.05805825278428259
141	7006	0.0568763036693929	None	0.0	0.0568763036693929
141	7093	0.06100438493719621	None	0.0	0.06100438493719621
141	7059	0.05186184439633039	None	0.0007837401395297877	0.05186184439633039
141	6953	0.056001785284172184	None	0.0	0.056001785284172184
141	6580	0.06330136439367377	None	0.0	0.06330136439367377
141	7049	0.051885299408958634	None	0.008135363424374098	0.051885299408958634
141	7094	0.05860871007140023	None	0.0	0.05860871007140023
141	7047	0.05624720753068402	None	0.0	0.05624720753068402
141	6740	0.06018952054310639	None	0.0	0.06018952054310639
141	6940	0.05532991576194219	None	0.0	0.05532991576194219
141	6972	0.0576560784410743	None	0.005475061137215796	0.0576560784410743
141	6381	0.05776254509464768	None	0.0007837401395297877	0.05776254509464768
141	6965	0.057059415353651326	None	0.008429749653664016	0.057059415353651326
141	7134	0.047632527299643575	None	0.0	0.047632527299643575
141	6936	0.05687891048600946	None	0.0	0.05687891048600946
141	7089	0.05671586590269605	None	0.008154197838849742	0.05671586590269605
141	6929	0.05505732868670357	None	0.0	0.05505732868670357
141	6914	0.053856723479805024	None	0.0	0.053856723479805024
141	6944	0.05436905040152309	None	0.008174185184990057	0.05436905040152309
72	3446	0.00818415300572518	None	0.03025141421885889	0.00818415300572518
72	3488	0.006310839239842062	None	0.0	0.006310839239842062
72	3680	0.004493724313611067	None	0.0	0.004493724313611067
72	3678	0.0074672001411384146	None	0.0	0.0074672001411384146
72	3582	0.0065651004447879885	None	0.0	0.0065651004447879885
72	3532	0.007427351086721379	None	0.0	0.007427351086721379
72	3541	0.009063486321643856	None	0.24284616585925217	0.009063486321643856
72	3306	0.010685585518695738	None	0.0	0.010685585518695738
72	3668	0.005636497917358087	None	0.0	0.005636497917358087
72	3509	0.004864661763342438	None	0.0	0.004864661763342438
72	3665	0.0036119203075880976	None	0.0	0.0036119203075880976
72	3430	0.00838908264589857	None	0.0	0.00838908264589857
72	3634	0.010428705224751363	None	0.0	0.010428705224751363
72	3611	0.008014184835822906	None	0.0	0.008014184835822906
72	3637	0.007646138502382409	None	0.0	0.007646138502382409
72	3691	0.006996661684759623	None	0.0	0.006996661684759623
72	3531	0.008108424027022462	None	0.0	0.008108424027022462
72	3519	0.005003101607890804	None	0.0	0.005003101607890804
72	3391	0.007637307968610586	None	0.0	0.007637307968610586
72	3498	0.006573737858726789	None	0.0	0.006573737858726789
72	3676	0.006333075032556152	None	0.0	0.006333075032556152
72	3649	0.006894695451893674	None	0.0	0.006894695451893674
72	3536	0.006682677105487553	None	0.0	0.006682677105487553
72	3440	0.010629134390206775	None	0.24284616585925217	0.010629134390206775
72	3661	0.006230650272584065	None	0.0	0.006230650272584065
72	3577	0.0068670966294711805	None	0.0	0.0068670966294711805
72	3681	0.009562970299396423	None	0.25206437645011065	0.009562970299396423
72	3583	0.009094155087147034	None	0.0	0.009094155087147034
72	3396	0.007801747022646131	None	0.0	0.007801747022646131
72	3345	0.0105010675049341	None	0.0	0.0105010675049341
72	3272	0.007257046354888582	None	0.0	0.007257046354888582
72	3693	0.003522299765863341	None	0.0	0.003522299765863341
72	3613	0.006606767798245844	None	0.0	0.006606767798245844
72	3522	0.005782446280267834	None	0.0	0.005782446280267834
72	3375	0.008284955187075798	None	0.0	0.008284955187075798
72	3651	0.007380921813055887	None	0.0	0.007380921813055887
72	3427	0.0067117545747369155	None	0.0	0.0067117545747369155
72	3595	0.008162753073584621	None	0.0	0.008162753073584621
72	3564	0.006790098978696823	None	0.0	0.006790098978696823
72	3590	0.00606151062368891	None	0.0	0.00606151062368891
72	3609	0.007659999977803159	None	0.0	0.007659999977803159
72	3367	0.004271686940728338	None	0.43261532503017525	0.004271686940728338
72	3641	0.009992653902815786	None	0.0	0.009992653902815786
72	3385	0.009638814270764356	None	0.0	0.009638814270764356
72	3684	0.009243095102093814	None	0.0	0.009243095102093814
72	3449	0.008116151493994526	None	0.0	0.008116151493994526
72	3445	0.007685638350308619	None	0.0	0.007685638350308619
72	3538	0.00798189328668233	None	0.0	0.00798189328668233
72	3588	0.005501209448969453	None	0.0	0.005501209448969453
72	3700	0.009645236360174813	None	0.0	0.009645236360174813
72	3687	0.004541117267148535	None	0.0	0.004541117267148535
72	3648	0.00374994110995228	None	0.025277777777777788	0.00374994110995228
72	3315	0.007463412117909892	None	0.0	0.007463412117909892
72	3502	0.007907423942275895	None	0.0	0.007907423942275895
72	3425	0.008136707514030157	None	0.0	0.008136707514030157
72	3071	0.006741049316593766	None	0.0	0.006741049316593766
72	3603	0.005393550675075864	None	0.0	0.005393550675075864
72	3620	0.008380322023463468	None	0.0	0.008380322023463468
72	3571	0.006645262017469036	None	0.0	0.006645262017469036
72	3655	0.005002292197069579	None	0.0	0.005002292197069579
72	3640	0.011725115034869397	None	0.0	0.011725115034869397
72	3493	0.00534203378740796	None	0.0	0.00534203378740796
72	3539	0.007635707434270574	None	0.0	0.007635707434270574
72	3503	0.008696370205981368	None	0.0	0.008696370205981368
72	3677	0.006498145481080387	None	0.0	0.006498145481080387
72	3415	0.0067042022119350965	None	0.0	0.0067042022119350965
72	3615	0.008219025013480635	None	0.0	0.008219025013480635
72	3544	0.006718367610231613	None	0.0	0.006718367610231613
72	3682	0.009015100156755558	None	0.0	0.009015100156755558
72	3506	0.007771646155667386	None	0.0	0.007771646155667386
72	3688	0.005439162483302576	None	0.0	0.005439162483302576
72	3230	0.0068702165051010506	None	0.24782779510190012	0.0068702165051010506
72	3580	0.010595069215988283	None	0.0	0.010595069215988283
72	3656	0.007287601911437947	None	0.0	0.007287601911437947
72	3616	0.008750089783852345	None	0.0	0.008750089783852345
72	3593	0.007498788473605725	None	0.0	0.007498788473605725
72	3669	0.0062424907599124115	None	0.025277777777777788	0.0062424907599124115
72	3625	0.006375885303918398	None	0.0	0.006375885303918398
72	3697	0.0069699933548191765	None	0.0	0.0069699933548191765
72	3631	0.008875583361912973	None	0.0	0.008875583361912973
72	3673	0.0076459580826774235	None	0.0	0.0076459580826774235
72	3530	0.009185136580586744	None	0.25206437645011065	0.009185136580586744
72	3579	0.006568304375400924	None	0.0	0.006568304375400924
72	3699	0.004688015537982304	None	0.0	0.004688015537982304
72	3662	0.007018320671325603	None	0.0	0.007018320671325603
72	3565	0.010517084763116958	None	0.0	0.010517084763116958
72	3683	0.01027960240399634	None	0.0	0.01027960240399634
72	3568	0.009757078191966416	None	0.0	0.009757078191966416
72	3696	0.006744677994799376	None	0.0	0.006744677994799376
72	3605	0.009749211979253972	None	0.0	0.009749211979253972
72	3632	0.006618126465257787	None	0.017129692899056588	0.006618126465257787
72	3694	0.011457438105181463	None	0.0	0.011457438105181463
72	3372	0.005003605228605971	None	0.0	0.005003605228605971
72	3511	0.009322514859144084	None	0.0	0.009322514859144084
72	3560	0.00828586776074893	None	0.0	0.00828586776074893
72	3402	0.007921167452570495	None	0.0	0.007921167452570495
72	3546	0.007822682850428779	None	0.0	0.007822682850428779
72	3573	0.00894157360806086	None	0.0	0.00894157360806086
72	3585	0.0072803672481870875	None	0.0	0.0072803672481870875
72	3664	0.005503833266407174	None	0.0	0.005503833266407174
50	2598	-7.426358462733742e-10	None	0.4860698583843446	-7.426358462733742e-10
50	2579	6.90402205072676e-08	None	0.5061407130241757	6.90402205072676e-08
50	2584	0.000524530686102345	None	0.39729212448985624	0.000524530686102345
50	2288	None	None	0.4336130163811468	None
50	2560	-4.969617651080686e-08	None	0.40156485837059475	-4.969617651080686e-08
50	2554	0.00033285386595771404	None	0.35964442160571497	0.00033285386595771404
50	2501	None	None	0.4502660988733286	None
50	2576	-2.7063428269636077e-07	None	0.45656014585294963	-2.7063428269636077e-07
50	2116	None	None	0.47757412177505465	None
50	2558	-3.4002536909113356e-08	None	0.41952295730940603	-3.4002536909113356e-08
50	2244	None	None	0.4518387159673772	None
50	2556	2.021332151940685e-05	None	0.31640276373687554	2.021332151940685e-05
50	2559	1.7540661415653956e-08	None	0.4860698583843446	1.7540661415653956e-08
50	2233	None	None	0.3726337795399702	None
50	2541	None	None	0.37608438208776895	None
50	2520	None	None	0.2676405906754173	None
50	2568	4.9261204058318714e-06	None	0.31640276373687554	4.9261204058318714e-06
50	2388	None	None	0.47010591539803953	None
50	2447	None	None	0.4454818414398708	None
50	2566	1.2426988526596104e-06	None	0.42342902906054275	1.2426988526596104e-06
50	2395	None	None	0.35610387456592196	None
50	2217	None	None	0.33850515945749526	None
50	2577	0.0018139191983014807	None	0.5462288632478146	0.0018139191983014807
50	2424	None	None	0.41271844652965956	None
50	2422	None	None	0.3467740862742294	None
50	2412	None	None	0.3561359959391061	None
50	2597	None	None	0.3266104731178565	None
50	2410	None	None	0.6026640845137657	None
50	2552	0.00039736181975357556	None	0.35964442160571497	0.00039736181975357556
50	2571	-9.114273590202657e-09	None	0.4088205983992673	-9.114273590202657e-09
50	2529	None	None	0.38206873551410786	None
50	2304	None	None	0.3788447898384034	None
50	2484	None	None	0.616392728248126	None
50	2600	0.00046695001796348193	None	0.24750161642383134	0.00046695001796348193
50	2488	None	None	0.4754118856117775	None
50	2581	-1.6164851302664275e-09	None	0.4142967942971213	-1.6164851302664275e-09
50	2534	None	None	0.3939879514319145	None
50	2461	None	None	0.37989706704180326	None
50	2596	-1.0559371194753282e-08	None	0.2666468676026113	-1.0559371194753282e-08
50	2463	None	None	0.3797211685747432	None
50	2196	None	None	0.3584339733698385	None
50	2553	-2.0694806030400236e-05	None	0.4572985700153921	-2.0694806030400236e-05
50	2443	None	None	0.4451113220758156	None
50	2416	None	None	0.4115059031065759	None
50	2526	None	None	0.3650528450990461	None
50	2483	None	None	0.48304043138392594	None
50	2587	0.0003091365931835427	None	0.4474272486231167	0.0003091365931835427
50	2200	None	None	0.44097290055740224	None
50	2557	-5.6301754284991795e-05	None	0.3406291067650596	-5.6301754284991795e-05
50	2570	-3.897502941713986e-06	None	0.3895562126105144	-3.897502941713986e-06
50	2595	3.719432886639257e-08	None	0.396752900328217	3.719432886639257e-08
50	2589	1.0418731253703891e-08	None	0.34985891185753343	1.0418731253703891e-08
50	2455	None	None	0.2666468676026113	None
50	1890	None	None	0.4149809256625964	None
50	2582	None	None	0.3118243917100189	None
50	2578	0.000514407874988584	None	0.33804658689549383	0.000514407874988584
50	2342	None	None	0.3561359959391061	None
50	2580	0.0008607305432480651	None	0.34562848537896673	0.0008607305432480651
50	2561	5.56647668784614e-08	None	0.27698655722535104	5.56647668784614e-08
50	2563	-9.928377417525644e-09	None	0.32692234099250483	-9.928377417525644e-09
50	2358	None	None	0.5399059408409906	None
50	2003	None	None	0.4555207529879097	None
50	2545	None	None	0.3118243917100189	None
50	2512	None	None	0.6026640845137657	None
50	2575	-0.1	None	0.42342902906054275	-0.1
50	2499	None	None	0.3743310338414187	None
50	2538	None	None	0.49224384318491754	None
50	2509	None	None	0.5405544875886542	None
50	2536	None	None	0.44182901433800825	None
50	2555	0.00018212760866216377	None	0.6203021004539309	0.00018212760866216377
50	2500	None	None	0.33112032025349303	None
50	2588	6.685485218397078e-05	None	0.3584339733698385	6.685485218397078e-05
50	2521	None	None	0.5212460943455927	None
50	2329	None	None	0.35964442160571497	None
50	2599	5.378596834829231e-06	None	0.33112032025349303	5.378596834829231e-06
50	2411	None	None	0.27698655722535104	None
50	2134	None	None	0.3726337795399702	None
50	2215	None	None	0.3266104731178565	None
50	2330	None	None	0.29353600567255633	None
50	2551	1.2149461053178364e-05	None	0.389412168108369	1.2149461053178364e-05
50	2574	-3.657856818054282e-08	None	0.3647145952253892	-3.657856818054282e-08
50	2425	None	None	0.35628871549578656	None
50	2565	-3.1171914742281273e-09	None	0.42342902906054275	-3.1171914742281273e-09
50	2048	None	None	0.3589858329974626	None
50	2530	None	None	0.39255798006173415	None
50	2466	None	None	0.37923224535459527	None
50	2567	-3.1522910607241117e-09	None	0.37923224535459527	-3.1522910607241117e-09
50	2519	None	None	0.6203021004539309	None
50	2402	None	None	0.4693982646611077	None
50	2586	2.2785673892087356e-08	None	0.34985891185753343	2.2785673892087356e-08
50	2351	None	None	0.45837190660993743	None
50	2573	0.00026775703338404247	None	0.36393130454283396	0.00026775703338404247
50	2317	None	None	0.4934405375085231	None
50	2593	-3.700366245420315e-05	None	0.3478554210388047	-3.700366245420315e-05
50	2477	None	None	0.41952295730940603	None
50	2299	None	None	0.3163390878890982	None
50	2590	-0.1	None	0.42342902906054275	-0.1
50	2050	None	None	0.3889201416091349	None
50	2562	-1.1491826299080823e-07	None	0.4921105568857153	-1.1491826299080823e-07
50	2583	0.0006328445047680512	None	0.39395226458934157	0.0006328445047680512
74	3446	0.00818415300572518	None	0.026953449434312972	0.00818415300572518
74	3488	0.006310839239842062	None	0.0	0.006310839239842062
74	3724	0.00759463299487063	None	0.0	0.00759463299487063
74	3709	0.00933124911903957	None	0.0	0.00933124911903957
74	3678	0.0074672001411384146	None	0.0	0.0074672001411384146
74	3717	0.008676001447539891	None	0.0	0.008676001447539891
74	3769	0.006596670088364788	None	0.0	0.006596670088364788
74	3532	0.007427351086721379	None	0.0	0.007427351086721379
74	3765	0.007310796824149982	None	0.0	0.007310796824149982
74	3541	0.009063486321643856	None	0.3620709081448397	0.009063486321643856
74	3306	0.010685585518695738	None	0.0	0.010685585518695738
74	3753	0.008571492796035115	None	0.0	0.008571492796035115
74	3761	0.009565954799316288	None	0.0	0.009565954799316288
74	3783	0.008897506668447073	None	0.00951649605503144	0.008897506668447073
74	3430	0.00838908264589857	None	0.0	0.00838908264589857
74	3634	0.010428705224751363	None	0.0	0.010428705224751363
74	3611	0.008014184835822906	None	0.0	0.008014184835822906
74	3637	0.007646138502382409	None	0.0	0.007646138502382409
74	3760	0.007600380699443375	None	0.0	0.007600380699443375
74	3767	0.009821434023719905	None	0.3620709081448397	0.009821434023719905
74	3743	0.007610751762576269	None	0.0	0.007610751762576269
74	3531	0.008108424027022462	None	0.0	0.008108424027022462
74	3391	0.007637307968610586	None	0.0	0.007637307968610586
74	3498	0.006573737858726789	None	0.0	0.006573737858726789
74	3536	0.006682677105487553	None	0.0	0.006682677105487553
74	3440	0.010629134390206775	None	0.3620709081448397	0.010629134390206775
74	3799	0.0028049842168205484	None	0.0	0.0028049842168205484
74	3681	0.009562970299396423	None	0.37205858378148926	0.009562970299396423
74	3583	0.009094155087147034	None	0.0	0.009094155087147034
74	3772	0.006668569233871072	None	0.0	0.006668569233871072
74	3345	0.0105010675049341	None	0.0	0.0105010675049341
74	3272	0.007257046354888582	None	0.01196703290474333	0.007257046354888582
74	3787	0.008934467454583522	None	0.0	0.008934467454583522
74	3375	0.008284955187075798	None	0.0	0.008284955187075798
74	3651	0.007380921813055887	None	0.01196703290474333	0.007380921813055887
74	3427	0.0067117545747369155	None	0.01196703290474333	0.0067117545747369155
74	3595	0.008162753073584621	None	0.0	0.008162753073584621
74	3609	0.007659999977803159	None	0.0	0.007659999977803159
74	3754	0.007823204073960314	None	0.0	0.007823204073960314
74	3790	0.007437805857448926	None	0.0	0.007437805857448926
74	3385	0.009638814270764356	None	0.0	0.009638814270764356
74	3684	0.009243095102093814	None	0.0	0.009243095102093814
74	3735	0.008029482517970409	None	0.0	0.008029482517970409
74	3752	0.007756429407951758	None	0.0	0.007756429407951758
74	3749	0.008516425334398529	None	0.0	0.008516425334398529
74	3758	0.005381243564871386	None	0.0	0.005381243564871386
74	3768	0.008658595366218986	None	0.00951649605503144	0.008658595366218986
74	3700	0.009645236360174813	None	0.0	0.009645236360174813
74	3687	0.004541117267148535	None	0.0	0.004541117267148535
74	3502	0.007907423942275895	None	0.0	0.007907423942275895
74	3788	0.010361042168824046	None	0.0	0.010361042168824046
74	3425	0.008136707514030157	None	0.0	0.008136707514030157
74	3071	0.006741049316593766	None	0.0	0.006741049316593766
74	3706	0.008179160446836139	None	0.0	0.008179160446836139
74	3603	0.005393550675075864	None	0.0	0.005393550675075864
74	3750	0.008167506423501298	None	0.0	0.008167506423501298
74	3640	0.011725115034869397	None	0.0	0.011725115034869397
74	3702	0.004113751485949162	None	0.0	0.004113751485949162
74	3771	0.009605209034308186	None	0.0	0.009605209034308186
74	3770	0.00503314455013864	None	0.01196703290474333	0.00503314455013864
74	3715	0.008547996600801685	None	0.0	0.008547996600801685
74	3539	0.007635707434270574	None	0.0	0.007635707434270574
74	3503	0.008696370205981368	None	0.0	0.008696370205981368
74	3776	0.006737836738540939	None	0.0	0.006737836738540939
74	3682	0.009015100156755558	None	0.0	0.009015100156755558
74	3580	0.010595069215988283	None	0.0	0.010595069215988283
74	3656	0.007287601911437947	None	0.0	0.007287601911437947
74	3616	0.008750089783852345	None	0.0	0.008750089783852345
74	3593	0.007498788473605725	None	0.01196703290474333	0.007498788473605725
74	3625	0.006375885303918398	None	0.0	0.006375885303918398
74	3780	0.010455717941758137	None	0.0	0.010455717941758137
74	3697	0.0069699933548191765	None	0.0	0.0069699933548191765
74	3631	0.008875583361912973	None	0.0	0.008875583361912973
74	3673	0.0076459580826774235	None	0.0	0.0076459580826774235
74	3723	0.009159798286286835	None	0.0	0.009159798286286835
74	3786	0.0032182661543178545	None	0.0	0.0032182661543178545
74	3530	0.009185136580586744	None	0.37205858378148926	0.009185136580586744
74	3778	0.01019152980786568	None	0.00951649605503144	0.01019152980786568
74	3565	0.010517084763116958	None	0.0	0.010517084763116958
74	3707	0.007465906125434659	None	0.0	0.007465906125434659
74	3683	0.01027960240399634	None	0.0	0.01027960240399634
74	3711	0.006675701022009715	None	0.0	0.006675701022009715
74	3568	0.009757078191966416	None	0.0	0.009757078191966416
74	3605	0.009749211979253972	None	0.0	0.009749211979253972
74	3791	0.006791234064409896	None	0.0	0.006791234064409896
74	3777	0.004421761030014334	None	0.0	0.004421761030014334
74	3694	0.011457438105181463	None	0.0	0.011457438105181463
74	3727	0.007944115814347832	None	0.0	0.007944115814347832
74	3511	0.009322514859144084	None	0.0	0.009322514859144084
74	3759	0.007525174010234489	None	0.0	0.007525174010234489
74	3560	0.00828586776074893	None	0.0	0.00828586776074893
74	3402	0.007921167452570495	None	0.0	0.007921167452570495
74	3703	0.006724768670229635	None	0.0	0.006724768670229635
74	3789	0.007204366715825206	None	0.0	0.007204366715825206
74	3800	0.008810156682818756	None	0.0	0.008810156682818756
74	3573	0.00894157360806086	None	0.0	0.00894157360806086
74	3585	0.0072803672481870875	None	0.0	0.0072803672481870875
74	3719	0.009596988648959576	None	0.0	0.009596988648959576
74	3774	0.003999421255240094	None	0.0	0.003999421255240094
74	3712	0.011352251704754818	None	0.0	0.011352251704754818
60	2908	0.0017581006695430894	None	0.06802777210652848	0.0017581006695430894
60	3065	0.0032834248743266506	None	0.014880952380952394	0.0032834248743266506
60	3070	0.005740626264552543	None	0.06113898628781089	0.005740626264552543
60	2962	0.0037152966609316604	None	0.07131320692085272	0.0037152966609316604
60	3058	0.0004414706068077687	None	0.0	0.0004414706068077687
60	3097	0.0016288424278155863	None	0.1661296050569788	0.0016288424278155863
60	2982	0.002671399462951186	None	0.010793196898849396	0.002671399462951186
60	3045	0.0033868291486014637	None	0.014880952380952394	0.0033868291486014637
60	2602	0.0021351759639132895	None	0.03730580860950572	0.0021351759639132895
60	2771	0.0034405791550094606	None	0.04284591614684804	0.0034405791550094606
60	2969	0.0024289805329532994	None	0.0	0.0024289805329532994
60	3047	0.0038958907499603832	None	0.0	0.0038958907499603832
60	2968	0.0032041462992174028	None	0.0	0.0032041462992174028
60	2951	0.0026195546816189584	None	0.03730580860950572	0.0026195546816189584
60	2917	0.002808110614778151	None	0.3587698243609056	0.002808110614778151
60	3026	0.003265676526910645	None	0.03607446357231714	0.003265676526910645
60	2844	0.0028882535428126255	None	0.12532661640528672	0.0028882535428126255
60	2978	0.0021289339168623677	None	0.07972536740244274	0.0021289339168623677
60	3069	0.0024361597645682054	None	0.025676603513026218	0.0024361597645682054
60	3018	0.002148511430732711	None	0.026925824035672535	0.002148511430732711
60	2887	0.005644205538426129	None	0.04634346096763105	0.005644205538426129
60	2958	0.002850153347254111	None	0.010793196898849396	0.002850153347254111
60	2824	0.0018827152612538043	None	0.7395568308350156	0.0018827152612538043
60	2906	0.0026692100268791248	None	0.010793196898849396	0.0026692100268791248
60	3064	0.002554593030024208	None	0.014880952380952394	0.002554593030024208
60	3007	0.003115148897803427	None	0.1024178029625767	0.003115148897803427
60	3078	0.0010241045645990445	None	0.06802777210652848	0.0010241045645990445
60	3054	0.00431145667870435	None	0.10715496053272133	0.00431145667870435
60	3060	0.003282127193468285	None	0.035740740740740747	0.003282127193468285
60	2946	0.004050974015482984	None	0.0	0.004050974015482984
60	2920	0.002917676815245053	None	0.014880952380952394	0.002917676815245053
60	2983	0.0025358166189939683	None	0.010793196898849396	0.0025358166189939683
60	2836	0.0022466887622924698	None	0.026925824035672535	0.0022466887622924698
60	3015	0.007407209610565483	None	0.042490191776215394	0.007407209610565483
60	2842	0.002937525472796706	None	0.02016372891403822	0.002937525472796706
60	3057	0.0037309961744184297	None	0.07131320692085272	0.0037309961744184297
60	2988	0.002496703770204436	None	0.014880952380952394	0.002496703770204436
60	3041	0.0016941699233518136	None	0.026925824035672535	0.0016941699233518136
60	3081	-6.637779174063587e-05	None	0.06270374952171223	-6.637779174063587e-05
60	3039	0.003095369461348006	None	0.0	0.003095369461348006
60	3025	0.0020017029493649393	None	0.0	0.0020017029493649393
60	3011	0.0034040159097635503	None	0.043133105434171495	0.0034040159097635503
60	2918	0.002741242578110609	None	0.03730580860950572	0.002741242578110609
60	3088	0.00329606917687623	None	0.010793196898849396	0.00329606917687623
60	3010	0.004452575979726512	None	0.0	0.004452575979726512
60	3056	0.0029423693642070983	None	0.3497173369678198	0.0029423693642070983
60	2900	0.002982467648088692	None	0.0	0.002982467648088692
60	2857	0.0025074412031887384	None	0.0	0.0025074412031887384
60	2846	0.0028163891582401617	None	0.010793196898849396	0.0028163891582401617
60	2938	0.003240853132890994	None	0.11341262430647255	0.003240853132890994
60	3063	0.0020732983679448615	None	0.06802777210652848	0.0020732983679448615
60	2799	0.002057497868012247	None	0.0	0.002057497868012247
60	3021	0.0023413676377953027	None	0.11763024453554112	0.0023413676377953027
60	2948	0.0034083545777332737	None	0.04284591614684804	0.0034083545777332737
60	3071	0.006741049316593766	None	0.06113898628781089	0.006741049316593766
60	2961	0.002708340830475595	None	0.03730580860950572	0.002708340830475595
60	3028	0.00330967477535122	None	0.02016372891403822	0.00330967477535122
60	2838	0.0032428502204582283	None	0.0	0.0032428502204582283
60	3005	0.0028457753099569334	None	0.010000000000000005	0.0028457753099569334
60	3003	0.00402449732028163	None	0.11524732851622499	0.00402449732028163
60	3012	0.002117896913467042	None	0.010793196898849396	0.002117896913467042
60	3024	0.0030293209980120674	None	0.02016372891403822	0.0030293209980120674
60	2972	0.0029379363800656746	None	0.03607446357231714	0.0029379363800656746
60	3043	0.002209847358753465	None	0.04634346096763105	0.002209847358753465
60	3027	0.002367196206805287	None	0.010000000000000005	0.002367196206805287
60	3079	0.0034122289002706044	None	0.15283360893401346	0.0034122289002706044
60	2987	0.0035310918210359117	None	0.07131320692085272	0.0035310918210359117
60	3068	0.0026659322967209718	None	0.03905330718342741	0.0026659322967209718
60	2945	0.0027040312561806704	None	0.03730580860950572	0.0027040312561806704
60	3055	0.002798652293781151	None	0.03905330718342741	0.002798652293781151
60	2901	0.00206831684093833	None	0.026925824035672535	0.00206831684093833
60	2923	0.003018988147051009	None	0.03730580860950572	0.003018988147051009
60	2967	0.003310271918049549	None	0.014880952380952394	0.003310271918049549
60	3002	0.0026234872284524057	None	0.010000000000000005	0.0026234872284524057
60	3093	0.0035569289914918196	None	0.025676603513026218	0.0035569289914918196
60	3037	0.0025621446327414995	None	0.02016372891403822	0.0025621446327414995
60	2806	0.003157678874373835	None	0.035740740740740747	0.003157678874373835
60	3035	0.0028974290015763887	None	0.010000000000000005	0.0028974290015763887
60	3016	0.003689405726980948	None	0.042490191776215394	0.003689405726980948
60	3098	0.0022883381561782383	None	0.07972536740244274	0.0022883381561782383
60	2929	0.002762988252000752	None	0.02016372891403822	0.002762988252000752
60	2784	0.002396903138293534	None	0.02016372891403822	0.002396903138293534
60	2891	0.0029285975913260287	None	0.0	0.0029285975913260287
60	3090	0.0015289397328239996	None	0.1661296050569788	0.0015289397328239996
60	3000	0.002197064388224365	None	0.15592068790127067	0.002197064388224365
60	2907	0.0027887842675864507	None	0.010000000000000005	0.0027887842675864507
60	3051	0.006154410061983169	None	0.06113898628781089	0.006154410061983169
60	3052	0.004454466993233946	None	0.03366919220537362	0.004454466993233946
60	2789	0.0032804697846370605	None	0.014880952380952394	0.0032804697846370605
60	3030	0.011180335289745852	None	0.06987868834969828	0.011180335289745852
60	3084	0.001270030728921019	None	0.010793196898849396	0.001270030728921019
60	2757	0.002844440902607038	None	0.10798992607834346	0.002844440902607038
60	2956	0.0032261649119301487	None	0.03607446357231714	0.0032261649119301487
60	2954	0.0038671987524797986	None	0.17312948818668686	0.0038671987524797986
60	2933	0.0038989849003236957	None	0.04284591614684804	0.0038989849003236957
60	2934	0.0029506916484453036	None	0.10798992607834346	0.0029506916484453036
60	2848	0.004350161113575686	None	0.0	0.004350161113575686
60	2910	0.003279411933971827	None	0.0630997147765808	0.003279411933971827
60	3082	0.0035275323689399184	None	0.10753670692070312	0.0035275323689399184
60	2974	0.0035935713581917916	None	0.010793196898849396	0.0035935713581917916
109	5469	0.017189719332309034	None	0.003525044350136429	0.017189719332309034
109	5435	0.014575717665399099	None	0.0029636330899039916	0.014575717665399099
109	5451	0.016296601882143515	None	0.011430766148768413	0.016296601882143515
109	5515	0.003823305074759787	None	0.0029636330899039916	0.003823305074759787
109	5490	0.014685175497598547	None	0.0	0.014685175497598547
109	5463	0.011725780630040074	None	0.009851685040962599	0.011725780630040074
109	5498	0.006899439198040319	None	0.010299860111024307	0.006899439198040319
109	5382	0.012154504431463509	None	0.0	0.012154504431463509
109	5457	0.012432039053043499	None	0.003525044350136429	0.012432039053043499
109	5223	0.014350101494976434	None	0.0	0.014350101494976434
109	5276	0.024054144978790576	None	0.0	0.024054144978790576
109	5545	0.01716710632979179	None	0.0	0.01716710632979179
109	5539	0.01210991179757088	None	0.0	0.01210991179757088
109	4836	0.0202785076120146	None	0.0	0.0202785076120146
109	5487	0.017187021979007885	None	0.0029636330899039916	0.017187021979007885
109	5526	0.011897645659927602	None	0.01671722200890071	0.011897645659927602
109	5309	0.011740981728403179	None	0.0029636330899039916	0.011740981728403179
109	5376	0.01678445218882556	None	0.0	0.01678445218882556
109	5527	0.006300932940793014	None	0.024704203324735854	0.006300932940793014
109	5501	0.0198348920015455	None	0.00880860797672353	0.0198348920015455
109	5523	0.0032679730165494658	None	0.009851685040962599	0.0032679730165494658
109	5327	0.02104849114309664	None	0.015323705847082947	0.02104849114309664
109	5522	0.015392661324630016	None	0.0	0.015392661324630016
109	5401	0.01561547205863293	None	0.0	0.01561547205863293
109	5431	0.021508440591795186	None	0.0	0.021508440591795186
109	5429	0.009849363830149576	None	0.00880860797672353	0.009849363830149576
109	5275	0.01876496536439509	None	0.0	0.01876496536439509
109	5387	0.01491781845269522	None	0.006712840852003378	0.01491781845269522
109	5323	0.017874089712085775	None	0.003525044350136429	0.017874089712085775
109	4903	0.018402146576285687	None	0.0	0.018402146576285687
109	5142	0.014991031024958506	None	0.0	0.014991031024958506
109	5546	0.013680547950397352	None	0.0	0.013680547950397352
109	5525	0.005229913640038693	None	0.006712840852003378	0.005229913640038693
109	5535	0.01138503623826645	None	0.021419144445009527	0.01138503623826645
109	4340	0.01968768432313527	None	0.0	0.01968768432313527
109	5318	0.00851307966846205	None	0.0140550416901562	0.00851307966846205
109	5037	0.015810885000926773	None	0.009851685040962599	0.015810885000926773
109	5353	0.021771191534085788	None	0.009595464817294105	0.021771191534085788
109	5222	0.014129080096147287	None	0.0	0.014129080096147287
109	4967	0.015754461739350432	None	0.0	0.015754461739350432
109	4735	0.015397958248003411	None	0.003525044350136429	0.015397958248003411
109	5253	0.024035649694429756	None	0.006712840852003378	0.024035649694429756
109	5046	0.014046373974093394	None	0.0	0.014046373974093394
109	5267	0.01301152333849423	None	0.0	0.01301152333849423
109	5504	0.015298272901770323	None	0.0	0.015298272901770323
109	5048	0.012832137279654744	None	0.00880860797672353	0.012832137279654744
109	5512	0.026547204730159642	None	0.0	0.026547204730159642
109	5415	0.01976366337716928	None	0.011430766148768413	0.01976366337716928
109	5180	0.014826614608511077	None	0.00880860797672353	0.014826614608511077
109	5369	0.016597683373100316	None	0.003525044350136429	0.016597683373100316
109	5488	0.0051100486146146	None	0.0029636330899039916	0.0051100486146146
109	5483	0.006143600091395883	None	0.017147243988748697	0.006143600091395883
109	4995	0.015970207764126367	None	0.0	0.015970207764126367
109	5518	0.005180455662453789	None	0.01538489543711298	0.005180455662453789
109	5478	0.011182575450325595	None	0.015323705847082947	0.011182575450325595
109	5391	0.022448510452671263	None	0.0	0.022448510452671263
109	5425	0.011394191731576022	None	0.006712840852003378	0.011394191731576022
109	5205	0.012834057059261494	None	0.0	0.012834057059261494
109	5177	0.015362431630404126	None	0.0	0.015362431630404126
109	5008	0.019621235231001982	None	0.0	0.019621235231001982
109	5301	0.017581113572466882	None	0.0	0.017581113572466882
109	5188	0.016559563067368607	None	0.0099965776544177	0.016559563067368607
109	5462	0.01974202653945927	None	0.0	0.01974202653945927
109	5332	0.011513322935281138	None	0.0	0.011513322935281138
109	5511	0.0070861056425815675	None	0.009348422371531282	0.0070861056425815675
109	4813	0.012055076513770035	None	0.020441347450480297	0.012055076513770035
109	5452	0.01936769811545231	None	0.009595464817294105	0.01936769811545231
109	4858	0.016015943433687053	None	0.0	0.016015943433687053
109	5273	0.010501897860855335	None	0.009348422371531282	0.010501897860855335
109	5541	0.007211215546898553	None	0.0	0.007211215546898553
109	5201	0.01928324953976647	None	0.0	0.01928324953976647
109	5477	0.015622723115354285	None	0.03091844889669935	0.015622723115354285
109	5436	0.02677337892811787	None	0.0	0.02677337892811787
109	5443	0.015984086468422986	None	0.0	0.015984086468422986
109	5357	0.010690083564681855	None	0.0	0.010690083564681855
109	5389	0.0163034886241465	None	0.0	0.0163034886241465
109	5520	0.016274702918811557	None	0.0	0.016274702918811557
109	5505	0.01149550029709487	None	0.010299860111024307	0.01149550029709487
109	5516	0.004896082080507818	None	0.006712840852003378	0.004896082080507818
109	5499	0.013308313282227814	None	0.0	0.013308313282227814
109	5549	0.007168082403600173	None	0.025000332515097284	0.007168082403600173
109	5468	0.013411516566906123	None	0.0	0.013411516566906123
109	5282	0.01301058484108521	None	0.0	0.01301058484108521
109	5154	0.007392500406002908	None	0.025677898144328186	0.007392500406002908
109	5486	0.01780413117671086	None	0.009348422371531282	0.01780413117671086
109	5419	0.015825510311968796	None	0.0029636330899039916	0.015825510311968796
109	5537	0.012981171463686656	None	0.01595653842434413	0.012981171463686656
109	5456	0.01648502258333052	None	0.0029636330899039916	0.01648502258333052
109	5243	0.015510636537956334	None	0.009851685040962599	0.015510636537956334
109	5542	0.015477841880946887	None	0.0	0.015477841880946887
109	5432	0.01454745860540611	None	0.011430766148768413	0.01454745860540611
109	4962	0.016924880358343237	None	0.0	0.016924880358343237
109	5538	0.01263592719354761	None	0.0	0.01263592719354761
109	4602	0.01589665034413964	None	0.006712840852003378	0.01589665034413964
109	5406	0.01961208041245823	None	0.021390799756699726	0.01961208041245823
109	5375	0.015331567997538908	None	0.0099965776544177	0.015331567997538908
109	5481	0.0049790901064617156	None	0.0	0.0049790901064617156
109	5446	0.011222313330484627	None	0.006712840852003378	0.011222313330484627
109	5532	0.013640483978564677	None	0.0	0.013640483978564677
109	5528	0.0059807156755156635	None	0.01671722200890071	0.0059807156755156635
110	5469	0.017189719332309034	None	0.005883177280796107	0.017189719332309034
110	5568	0.01567924321042598	None	0.009348422371531282	0.01567924321042598
110	5451	0.016296601882143515	None	0.013342542255188394	0.016296601882143515
110	5490	0.014685175497598547	None	0.0	0.014685175497598547
110	5463	0.011725780630040074	None	0.00495971609169377	0.011725780630040074
110	5582	0.012357467655252379	None	0.0	0.012357467655252379
110	5498	0.006899439198040319	None	0.012359832133229168	0.006899439198040319
110	5457	0.012432039053043499	None	0.005883177280796107	0.012432039053043499
110	5558	0.0023553204533229206	None	0.0	0.0023553204533229206
110	5223	0.014350101494976434	None	0.0	0.014350101494976434
110	5276	0.024054144978790576	None	0.0	0.024054144978790576
110	5545	0.01716710632979179	None	0.0	0.01716710632979179
110	5539	0.01210991179757088	None	0.0	0.01210991179757088
110	5571	0.015730542003903402	None	0.005883177280796107	0.015730542003903402
110	4836	0.0202785076120146	None	0.0	0.0202785076120146
110	5487	0.017187021979007885	None	0.00505328584101658	0.017187021979007885
110	5566	0.015510243571841921	None	0.005883177280796107	0.015510243571841921
110	5526	0.011897645659927602	None	0.01671722200890071	0.011897645659927602
110	5309	0.011740981728403179	None	0.00505328584101658	0.011740981728403179
110	5376	0.01678445218882556	None	0.0	0.01678445218882556
110	5501	0.0198348920015455	None	0.006971830344602886	0.0198348920015455
110	5327	0.02104849114309664	None	0.012851296118610172	0.02104849114309664
110	5576	0.012551620032358626	None	0.012851296118610172	0.012551620032358626
110	5584	-9.002205136824278e-05	None	0.00495971609169377	-9.002205136824278e-05
110	5559	0.010042093738422436	None	0.022644480429184956	0.010042093738422436
110	5522	0.015392661324630016	None	0.0	0.015392661324630016
110	5578	0.010855407401640942	None	0.0	0.010855407401640942
110	5401	0.01561547205863293	None	0.0	0.01561547205863293
110	5431	0.021508440591795186	None	0.0	0.021508440591795186
110	5429	0.009849363830149576	None	0.006971830344602886	0.009849363830149576
110	5275	0.01876496536439509	None	0.0	0.01876496536439509
110	5387	0.01491781845269522	None	0.0	0.01491781845269522
110	5323	0.017874089712085775	None	0.005883177280796107	0.017874089712085775
110	5546	0.013680547950397352	None	0.0	0.013680547950397352
110	5600	-0.0005755107854746398	None	0.0	-0.0005755107854746398
110	5535	0.01138503623826645	None	0.022644480429184956	0.01138503623826645
110	4340	0.01968768432313527	None	0.0	0.01968768432313527
110	5037	0.015810885000926773	None	0.00495971609169377	0.015810885000926773
110	5561	0.016553726835881983	None	0.00495971609169377	0.016553726835881983
110	5577	0.012236915948543205	None	0.013342542255188394	0.012236915948543205
110	5353	0.021771191534085788	None	0.01429896068531938	0.021771191534085788
110	5222	0.014129080096147287	None	0.0	0.014129080096147287
110	4967	0.015754461739350432	None	0.0	0.015754461739350432
110	5588	0.017700870285178024	None	0.00495971609169377	0.017700870285178024
110	4735	0.015397958248003411	None	0.005883177280796107	0.015397958248003411
110	5592	0.010411048211706703	None	0.013287780733041146	0.010411048211706703
110	5564	-0.00010780832342775441	None	0.0	-0.00010780832342775441
110	5253	0.024035649694429756	None	0.0	0.024035649694429756
110	5046	0.014046373974093394	None	0.0	0.014046373974093394
110	5267	0.01301152333849423	None	0.0	0.01301152333849423
110	5504	0.015298272901770323	None	0.0	0.015298272901770323
110	5048	0.012832137279654744	None	0.006971830344602886	0.012832137279654744
110	5512	0.026547204730159642	None	0.0	0.026547204730159642
110	5415	0.01976366337716928	None	0.013342542255188394	0.01976366337716928
110	5593	0.016842965165223666	None	0.021004391931083534	0.016842965165223666
110	5369	0.016597683373100316	None	0.005883177280796107	0.016597683373100316
110	5488	0.0051100486146146	None	0.00505328584101658	0.0051100486146146
110	5599	-9.294230558423965e-05	None	0.0	-9.294230558423965e-05
110	5518	0.005180455662453789	None	0.013287780733041146	0.005180455662453789
110	5391	0.022448510452671263	None	0.0	0.022448510452671263
110	5585	0.009374025101188664	None	0.0	0.009374025101188664
110	5425	0.011394191731576022	None	0.0	0.011394191731576022
110	5177	0.015362431630404126	None	0.0	0.015362431630404126
110	5008	0.019621235231001982	None	0.0	0.019621235231001982
110	5188	0.016559563067368607	None	0.013625001070518488	0.016559563067368607
110	5581	0.007075890725070574	None	0.023182955467403114	0.007075890725070574
110	5462	0.01974202653945927	None	0.0	0.01974202653945927
110	5595	0.012484204646426541	None	0.0	0.012484204646426541
110	5580	0.017343108636719482	None	0.0	0.017343108636719482
110	5452	0.01936769811545231	None	0.01429896068531938	0.01936769811545231
110	4858	0.016015943433687053	None	0.0	0.016015943433687053
110	5273	0.010501897860855335	None	0.009348422371531282	0.010501897860855335
110	5541	0.007211215546898553	None	0.0	0.007211215546898553
110	5201	0.01928324953976647	None	0.0	0.01928324953976647
110	5436	0.02677337892811787	None	0.0	0.02677337892811787
110	5443	0.015984086468422986	None	0.0	0.015984086468422986
110	5357	0.010690083564681855	None	0.0	0.010690083564681855
110	5389	0.0163034886241465	None	0.0	0.0163034886241465
110	5553	0.01737114524140966	None	0.0	0.01737114524140966
110	5499	0.013308313282227814	None	0.0	0.013308313282227814
110	5468	0.013411516566906123	None	0.0	0.013411516566906123
110	5154	0.007392500406002908	None	0.02569819712675041	0.007392500406002908
110	5486	0.01780413117671086	None	0.009348422371531282	0.01780413117671086
110	5419	0.015825510311968796	None	0.00505328584101658	0.015825510311968796
110	5537	0.012981171463686656	None	0.014964918426904164	0.012981171463686656
110	5456	0.01648502258333052	None	0.00505328584101658	0.01648502258333052
110	5243	0.015510636537956334	None	0.00495971609169377	0.015510636537956334
110	5542	0.015477841880946887	None	0.0	0.015477841880946887
110	5432	0.01454745860540611	None	0.013342542255188394	0.01454745860540611
110	4962	0.016924880358343237	None	0.0	0.016924880358343237
110	5538	0.01263592719354761	None	0.0	0.01263592719354761
110	4602	0.01589665034413964	None	0.0	0.01589665034413964
110	5406	0.01961208041245823	None	0.023764516340569176	0.01961208041245823
110	5375	0.015331567997538908	None	0.013625001070518488	0.015331567997538908
110	5481	0.0049790901064617156	None	0.0	0.0049790901064617156
110	5446	0.011222313330484627	None	0.0	0.011222313330484627
110	5532	0.013640483978564677	None	0.0	0.013640483978564677
110	5565	0.01427869890913823	None	0.00495971609169377	0.01427869890913823
110	5528	0.0059807156755156635	None	0.01671722200890071	0.0059807156755156635
110	5589	0.018924802009672632	None	0.0	0.018924802009672632
76	3446	0.00818415300572518	None	0.02990919368712729	0.00818415300572518
76	3488	0.006310839239842062	None	0.0	0.006310839239842062
76	3724	0.00759463299487063	None	0.0	0.00759463299487063
76	3814	0.005138272764951051	None	0.017110319899451894	0.005138272764951051
76	3717	0.008676001447539891	None	0.0	0.008676001447539891
76	3769	0.006596670088364788	None	0.0	0.006596670088364788
76	3306	0.010685585518695738	None	0.0	0.010685585518695738
76	3899	0.007506814679213735	None	0.020793355657325402	0.007506814679213735
76	3753	0.008571492796035115	None	0.0	0.008571492796035115
76	3761	0.009565954799316288	None	0.0	0.009565954799316288
76	3783	0.008897506668447073	None	0.0034310769887840654	0.008897506668447073
76	3430	0.00838908264589857	None	0.0	0.00838908264589857
76	3634	0.010428705224751363	None	0.0	0.010428705224751363
76	3637	0.007646138502382409	None	0.0	0.007646138502382409
76	3760	0.007600380699443375	None	0.0	0.007600380699443375
76	3888	0.00810404339567625	None	0.0	0.00810404339567625
76	3889	0.009312743175561007	None	0.0	0.009312743175561007
76	3743	0.007610751762576269	None	0.0	0.007610751762576269
76	3801	0.007958516386084006	None	0.0	0.007958516386084006
76	3852	0.010629237246455179	None	0.0	0.010629237246455179
76	3391	0.007637307968610586	None	0.0	0.007637307968610586
76	3498	0.006573737858726789	None	0.0	0.006573737858726789
76	3440	0.010629134390206775	None	0.017257413472650897	0.010629134390206775
76	3858	0.004680186688135174	None	0.0	0.004680186688135174
76	3886	0.0076685409078468495	None	0.0	0.0076685409078468495
76	3681	0.009562970299396423	None	0.019784648167402913	0.009562970299396423
76	3829	0.007049814351453427	None	0.0034310769887840654	0.007049814351453427
76	3583	0.009094155087147034	None	0.0	0.009094155087147034
76	3822	0.008558616550071596	None	0.0	0.008558616550071596
76	3874	0.007092504447677134	None	0.0	0.007092504447677134
76	3867	0.004997155096372998	None	0.0	0.004997155096372998
76	3345	0.0105010675049341	None	0.0	0.0105010675049341
76	3787	0.008934467454583522	None	0.0	0.008934467454583522
76	3868	0.01232595836026048	None	0.0034310769887840654	0.01232595836026048
76	3427	0.0067117545747369155	None	0.008975274678557497	0.0067117545747369155
76	3609	0.007659999977803159	None	0.0	0.007659999977803159
76	3754	0.007823204073960314	None	0.0	0.007823204073960314
76	3818	0.008460598479198585	None	0.0	0.008460598479198585
76	3790	0.007437805857448926	None	0.0	0.007437805857448926
76	3838	0.005508804213962992	None	0.0	0.005508804213962992
76	3385	0.009638814270764356	None	0.0	0.009638814270764356
76	3752	0.007756429407951758	None	0.0	0.007756429407951758
76	3898	0.006381902529222382	None	0.0	0.006381902529222382
76	3749	0.008516425334398529	None	0.0	0.008516425334398529
76	3890	0.010959109611741437	None	0.0	0.010959109611741437
76	3851	0.009329860362654851	None	0.017257413472650897	0.009329860362654851
76	3826	0.005843262707933529	None	0.008975274678557497	0.005843262707933529
76	3768	0.008658595366218986	None	0.0034310769887840654	0.008658595366218986
76	3700	0.009645236360174813	None	0.0	0.009645236360174813
76	3892	0.006380492024120009	None	0.030437819156406688	0.006380492024120009
76	3502	0.007907423942275895	None	0.0	0.007907423942275895
76	3788	0.010361042168824046	None	0.0	0.010361042168824046
76	3882	0.005869880925921106	None	0.0	0.005869880925921106
76	3896	0.007420109668698361	None	0.0034310769887840654	0.007420109668698361
76	3706	0.008179160446836139	None	0.0	0.008179160446836139
76	3883	0.008309403669095975	None	0.0	0.008309403669095975
76	3603	0.005393550675075864	None	0.0	0.005393550675075864
76	3640	0.011725115034869397	None	0.0	0.011725115034869397
76	3771	0.009605209034308186	None	0.0	0.009605209034308186
76	3881	0.006094505378685673	None	0.0	0.006094505378685673
76	3884	0.00880842733414785	None	0.03976552339936739	0.00880842733414785
76	3503	0.008696370205981368	None	0.0	0.008696370205981368
76	3875	0.006085305805451735	None	0.0	0.006085305805451735
76	3832	0.007989042603586655	None	0.0	0.007989042603586655
76	3841	0.004546301824923748	None	0.0	0.004546301824923748
76	3893	0.00556456949696776	None	0.008975274678557497	0.00556456949696776
76	3859	0.010146496499569136	None	0.017257413472650897	0.010146496499569136
76	3682	0.009015100156755558	None	0.0	0.009015100156755558
76	3580	0.010595069215988283	None	0.0	0.010595069215988283
76	3593	0.007498788473605725	None	0.008975274678557497	0.007498788473605725
76	3879	0.00710064257821151	None	0.0	0.00710064257821151
76	3897	0.0032687206771180284	None	0.0	0.0032687206771180284
76	3780	0.010455717941758137	None	0.0	0.010455717941758137
76	3697	0.0069699933548191765	None	0.0	0.0069699933548191765
76	3872	0.012053466174834302	None	0.0	0.012053466174834302
76	3631	0.008875583361912973	None	0.0	0.008875583361912973
76	3673	0.0076459580826774235	None	0.0	0.0076459580826774235
76	3530	0.009185136580586744	None	0.019784648167402913	0.009185136580586744
76	3837	0.007398484076223341	None	0.0	0.007398484076223341
76	3707	0.007465906125434659	None	0.0	0.007465906125434659
76	3683	0.01027960240399634	None	0.0	0.01027960240399634
76	3568	0.009757078191966416	None	0.0	0.009757078191966416
76	3605	0.009749211979253972	None	0.0	0.009749211979253972
76	3834	0.008699910320419505	None	0.019784648167402913	0.008699910320419505
76	3791	0.006791234064409896	None	0.0	0.006791234064409896
76	3694	0.011457438105181463	None	0.0	0.011457438105181463
76	3840	0.007403447240789646	None	0.0	0.007403447240789646
76	3727	0.007944115814347832	None	0.0	0.007944115814347832
76	3511	0.009322514859144084	None	0.0	0.009322514859144084
76	3560	0.00828586776074893	None	0.0	0.00828586776074893
76	3824	0.006643443556363881	None	0.0	0.006643443556363881
76	3803	0.009683244821850288	None	0.0	0.009683244821850288
76	3863	0.003517361595672936	None	0.0	0.003517361595672936
76	3817	0.007864104005722666	None	0.0	0.007864104005722666
76	3789	0.007204366715825206	None	0.0	0.007204366715825206
76	3800	0.008810156682818756	None	0.0	0.008810156682818756
76	3573	0.00894157360806086	None	0.0	0.00894157360806086
76	3853	0.00991100753086081	None	0.030437819156406688	0.00991100753086081
76	3719	0.009596988648959576	None	0.0	0.009596988648959576
76	3712	0.011352251704754818	None	0.0	0.011352251704754818
30	1373	0.39724456630499744	0.39724456630499744	0.4897091804782379	0.39724456630499744
30	1599	0.3860393490839787	0.3860393490839787	0.4013435484517064	0.3860393490839787
30	1517	0.33472956188857383	0.33472956188857383	0.3688232979358844	0.33472956188857383
30	1600	0.28912444346000404	0.28912444346000404	0.2979012425071632	0.28912444346000404
30	1381	0.33871776196220726	0.33871776196220726	0.40906575210813756	0.33871776196220726
30	1597	0.3971236273290667	0.3971236273290667	0.4236860697027868	0.3971236273290667
30	1397	0.3781188587948907	0.3781188587948907	0.4750622487491927	0.3781188587948907
30	1559	0.348620327618384	0.348620327618384	0.37820948805924137	0.348620327618384
30	1479	0.4330740719543426	0.4330740719543426	0.4330740719543426	0.4330740719543426
30	1361	0.4573814556543379	0.4573814556543379	0.6538070122376618	0.4573814556543379
30	1548	0.42936386831228734	0.42936386831228734	0.443463706937283	0.42936386831228734
30	1497	0.3313127823925928	0.3313127823925928	0.362588852358706	0.3313127823925928
30	1463	0.34292901591818115	0.34292901591818115	0.36847363119881615	0.34292901591818115
30	1487	0.36883532315332623	0.36883532315332623	0.4308324168861197	0.36883532315332623
30	1551	0.26382441138631446	0.26382441138631446	0.3825696970216542	0.26382441138631446
30	1575	0.1979143928485337	0.1979143928485337	0.2566066835102088	0.1979143928485337
30	1209	0.40642921202972193	0.40642921202972193	0.4143461294498992	0.40642921202972193
30	1368	0.38534976181261443	0.38534976181261443	0.43321566552367796	0.38534976181261443
30	1581	0.3549875969515487	0.3549875969515487	0.4245772885947391	0.3549875969515487
30	1243	0.39422707319821193	0.39422707319821193	0.40973732035020527	0.39422707319821193
30	1525	0.39422707319821193	0.39422707319821193	0.40973732035020527	0.39422707319821193
30	1553	0.32016798886348374	0.32016798886348374	0.34283394798654243	0.32016798886348374
30	1404	0.41497600192870615	0.41497600192870615	0.5162105748280855	0.41497600192870615
30	330	0.5526036080676101	0.5526036080676101	0.6487021622682553	0.5526036080676101
30	1527	0.43011263717779363	0.43011263717779363	0.5641450990352038	0.43011263717779363
30	1468	0.300217291051415	0.300217291051415	0.3029066986516783	0.300217291051415
30	1578	0.28598013195328104	0.28598013195328104	0.3065178854099957	0.28598013195328104
30	1471	0.33722837852073806	0.33722837852073806	0.5209303516876236	0.33722837852073806
30	1588	0.40652163045285833	0.40652163045285833	0.429234296665013	0.40652163045285833
30	1364	0.3948254762091737	0.3948254762091737	0.40785769452152776	0.3948254762091737
30	1418	0.34102744392960455	0.34102744392960455	0.46928648384226135	0.34102744392960455
30	1545	0.3531711684287893	0.3531711684287893	0.3956516359735477	0.3531711684287893
30	1352	0.3163986924358284	0.3163986924358284	0.36580322320124725	0.3163986924358284
30	1529	0.3521791303226649	0.3521791303226649	0.39983205628051033	0.3521791303226649
30	1523	0.544759979768874	0.544759979768874	0.623136780397342	0.544759979768874
30	1579	0.4052925661080319	0.4052925661080319	0.4534489154437841	0.4052925661080319
30	1284	0.3310764319320384	0.3310764319320384	0.3538356978527527	0.3310764319320384
30	1153	0.4227158458539442	0.4227158458539442	0.49670914998496335	0.4227158458539442
30	1538	0.4176684419267039	0.4176684419267039	0.456633340210668	0.4176684419267039
30	1532	0.3123670385977107	0.3123670385977107	0.3839231211832301	0.3123670385977107
30	446	0.38301798344275106	0.38301798344275106	0.5562906402044473	0.38301798344275106
30	1025	0.4391595391391864	0.4391595391391864	0.4512566980554917	0.4391595391391864
30	1089	0.48854324687449946	0.48854324687449946	0.49211316390061616	0.48854324687449946
30	1539	0.40514111434640443	0.40514111434640443	0.4668937790806007	0.40514111434640443
30	1568	0.3532814390743727	0.3532814390743727	0.3736555326061253	0.3532814390743727
30	1552	0.37763320352408314	0.37763320352408314	0.39064564482728065	0.37763320352408314
30	1491	0.3092275518857351	0.3092275518857351	0.3420670733576072	0.3092275518857351
30	1458	0.32016798886348374	0.32016798886348374	0.34283394798654243	0.32016798886348374
30	1372	0.30886652170440243	0.30886652170440243	0.3899450944634137	0.30886652170440243
30	1403	0.4391595391391864	0.4391595391391864	0.4512566980554917	0.4391595391391864
30	1522	0.36291811005538777	0.36291811005538777	0.42150656852539214	0.36291811005538777
30	1282	0.3848206984496459	0.3848206984496459	0.45167437532043697	0.3848206984496459
30	1464	0.3179606586396383	0.3179606586396383	0.32875274464939264	0.3179606586396383
30	1567	0.3685133047985071	0.3685133047985071	0.41402656244004177	0.3685133047985071
30	1582	0.46683645650335165	0.46683645650335165	0.4924130207457701	0.46683645650335165
30	1480	0.3532814390743727	0.3532814390743727	0.3736555326061253	0.3532814390743727
30	1572	0.3452269940649064	0.3452269940649064	0.37308412466766894	0.3452269940649064
30	1580	0.2611314139605317	0.2611314139605317	0.32924268897385894	0.2611314139605317
30	1330	0.32781933306699623	0.32781933306699623	0.3736854481874613	0.32781933306699623
30	1589	0.4502243789771912	0.4502243789771912	0.5923521138204775	0.4502243789771912
30	1507	0.3492030874296239	0.3492030874296239	0.37734159954779967	0.3492030874296239
30	1265	0.3706701018547052	0.3706701018547052	0.3889252655269034	0.3706701018547052
30	1386	0.41199067592906846	0.41199067592906846	0.5979832564375803	0.41199067592906846
30	1585	0.38301798344275106	0.38301798344275106	0.5562906402044473	0.38301798344275106
30	1421	0.36124061213427433	0.36124061213427433	0.4430529282943049	0.36124061213427433
30	1268	0.34601615092631366	0.34601615092631366	0.4512744909712227	0.34601615092631366
30	1569	0.31211924916231065	0.31211924916231065	0.33099358605559226	0.31211924916231065
30	1554	0.3806355254726533	0.3806355254726533	0.4108105598972842	0.3806355254726533
30	1590	0.3731062439031286	0.3731062439031286	0.4091398203993946	0.3731062439031286
30	1591	0.5526036080676101	0.5526036080676101	0.6487021622682553	0.5526036080676101
30	603	0.37763320352408314	0.37763320352408314	0.39064564482728065	0.37763320352408314
30	1042	0.4027637568802704	0.4027637568802704	0.42798519255154	0.4027637568802704
30	1514	0.34878210923603936	0.34878210923603936	0.37795546239382893	0.34878210923603936
30	1437	0.3829170009090436	0.3829170009090436	0.41413512662448565	0.3829170009090436
30	1394	0.42074353272642934	0.42074353272642934	0.4383111702032309	0.42074353272642934
30	1560	0.3092275518857351	0.3092275518857351	0.3420670733576072	0.3092275518857351
30	1242	0.3945906244907357	0.3945906244907357	0.5078052326515899	0.3945906244907357
30	1489	0.3483499587120405	0.3483499587120405	0.35457110829020627	0.3483499587120405
30	866	0.3575564588784776	0.3575564588784776	0.3822798679477029	0.3575564588784776
30	1505	0.3614074071527482	0.3614074071527482	0.4098933611306993	0.3614074071527482
30	1587	0.38061814089670265	0.38061814089670265	0.45777252791167244	0.38061814089670265
30	1440	0.3686172404086259	0.3686172404086259	0.43588065052451047	0.3686172404086259
30	1520	0.3924076688009114	0.3924076688009114	0.3989319371339909	0.3924076688009114
30	1438	0.3294300998802744	0.3294300998802744	0.36578636372972523	0.3294300998802744
30	1596	0.40471087372766235	0.40471087372766235	0.46920740159696417	0.40471087372766235
30	1595	0.35736337669193413	0.35736337669193413	0.38300215069295407	0.35736337669193413
30	1341	0.3825615803262088	0.3825615803262088	0.42984808237033256	0.3825615803262088
30	1511	0.37382335549765	0.37382335549765	0.39112097165678317	0.37382335549765
30	1594	0.32553680599455753	0.32553680599455753	0.3383207058126316	0.32553680599455753
30	1541	0.46807030550388645	0.46807030550388645	0.5526054221544184	0.46807030550388645
30	1561	0.37000173584831	0.37000173584831	0.394325424039874	0.37000173584831
30	1256	0.5526036080676101	0.5526036080676101	0.6487021622682553	0.5526036080676101
30	1555	0.33762596625038804	0.33762596625038804	0.4113195832372492	0.33762596625038804
30	1565	0.3030350483156349	0.3030350483156349	0.4315020090762097	0.3030350483156349
30	1238	0.3233733555927271	0.3233733555927271	0.33420068516799156	0.3233733555927271
30	1573	0.34223427122730354	0.34223427122730354	0.3519377852447405	0.34223427122730354
30	1428	0.30944493645367693	0.30944493645367693	0.34165720271347244	0.30944493645367693
30	1584	0.313924218369151	0.313924218369151	0.33233597265518344	0.313924218369151
30	1406	0.39639630605065357	0.39639630605065357	0.5170822396879334	0.39639630605065357
30	1411	0.3807501484656867	0.3807501484656867	0.4426358053909206	0.3807501484656867
139	7013	0.033778330522456095	None	0.0	0.033778330522456095
139	6810	0.056114590370797406	None	0.0	0.056114590370797406
139	6992	0.052606275082762416	None	0.0	0.052606275082762416
139	7040	0.05371948691695857	None	0.002141966095514417	0.05371948691695857
139	6807	0.056407234291434655	None	0.0	0.056407234291434655
139	6994	0.06104022763060053	None	0.0	0.06104022763060053
139	6678	0.05494611099093856	None	0.002141966095514417	0.05494611099093856
139	6781	0.055728698342468484	None	0.0	0.055728698342468484
139	6948	0.0501761352942586	None	0.0	0.0501761352942586
139	6004	0.05361291091856257	None	0.0	0.05361291091856257
139	6987	0.05465055963477947	None	0.0	0.05465055963477947
139	7043	0.05150217698235221	None	0.0	0.05150217698235221
139	6805	0.056710130778860474	None	0.0006923067753301929	0.056710130778860474
139	6635	0.06494591978319239	None	0.0	0.06494591978319239
139	7019	0.05578832813421999	None	0.0	0.05578832813421999
139	6677	0.05597725054873232	None	0.0006923067753301929	0.05597725054873232
139	6894	0.05723787160176137	None	0.0	0.05723787160176137
139	6855	0.059389489291607096	None	0.0	0.059389489291607096
139	6616	0.05576712702047513	None	0.0	0.05576712702047513
139	7023	0.05759272602289583	None	0.0	0.05759272602289583
139	6490	0.06492958403790876	None	0.0	0.06492958403790876
139	6927	0.05887230145400439	None	0.0	0.05887230145400439
139	6974	0.053875194029537665	None	0.0	0.053875194029537665
139	6246	0.05287230991082012	None	0.0	0.05287230991082012
139	7004	0.05885791434077758	None	0.0	0.05885791434077758
139	6925	0.055958895537367596	None	0.006525460559374453	0.055958895537367596
139	6970	0.052664583977864485	None	0.0	0.052664583977864485
139	7042	0.05332953915790755	None	0.0	0.05332953915790755
139	6903	0.05453407983348455	None	0.0	0.05453407983348455
139	7029	0.06004827538940394	None	0.002141966095514417	0.06004827538940394
139	6676	0.06317429487944795	None	0.0	0.06317429487944795
139	6960	0.05765994529691596	None	0.0	0.05765994529691596
139	6984	0.05790960000902911	None	0.0	0.05790960000902911
139	6961	0.056524506773875376	None	0.0	0.056524506773875376
139	6959	0.05479262693151099	None	0.005475061137215796	0.05479262693151099
139	6910	0.05701218321374808	None	0.0	0.05701218321374808
139	6901	0.05863294380707304	None	0.0	0.05863294380707304
139	6597	0.05573823245973461	None	0.0	0.05573823245973461
139	6931	0.057370504463906534	None	0.004565545669118217	0.057370504463906534
139	6398	0.05679127797098254	None	0.0	0.05679127797098254
139	6952	0.05807928989565382	None	0.0	0.05807928989565382
139	6979	0.05957582931998844	None	0.004565545669118217	0.05957582931998844
139	6988	0.05103391883546158	None	0.0	0.05103391883546158
139	7016	0.05508164187561306	None	0.0055771353988132415	0.05508164187561306
139	7032	0.0564686963507715	None	0.0	0.0564686963507715
139	6636	0.06015654941814169	None	0.0	0.06015654941814169
139	6954	0.052597417801805844	None	0.0	0.052597417801805844
139	6870	0.05353415835075178	None	0.0	0.05353415835075178
139	6857	0.06034474011689207	None	0.005499911635390909	0.06034474011689207
139	6880	0.06309730505181924	None	0.002141966095514417	0.06309730505181924
139	6552	0.05860034832112929	None	0.013159155070022712	0.05860034832112929
139	6605	0.05677424245043901	None	0.0	0.05677424245043901
139	6982	0.056264654018733685	None	0.002141966095514417	0.056264654018733685
139	7050	0.053879242693831736	None	0.0006923067753301929	0.053879242693831736
139	6865	0.053698489841851604	None	0.0	0.053698489841851604
139	7009	0.05250493846570075	None	0.0006923067753301929	0.05250493846570075
139	7025	0.05153462166860175	None	0.006556471952849791	0.05153462166860175
139	7024	0.050704944611127935	None	0.0	0.050704944611127935
139	7021	0.06515114958582267	None	0.0	0.06515114958582267
139	6608	0.06487796682197812	None	0.0	0.06487796682197812
139	6314	0.063787704114555	None	0.007066055359199632	0.063787704114555
139	6482	0.062394720765909274	None	0.0	0.062394720765909274
139	7012	0.04877758481142081	None	0.0	0.04877758481142081
139	6849	0.05635366722554129	None	0.002141966095514417	0.05635366722554129
139	6991	0.051271614297992596	None	0.0	0.051271614297992596
139	6928	0.053578046204578844	None	0.0	0.053578046204578844
139	7000	0.056680556292694195	None	0.0	0.056680556292694195
139	6958	0.05854952556959504	None	0.0006923067753301929	0.05854952556959504
139	6824	0.05688260909548779	None	0.0	0.05688260909548779
139	6847	0.05791359275380846	None	0.004720009938986332	0.05791359275380846
139	6790	0.05333907290327921	None	0.007066055359199632	0.05333907290327921
139	7044	0.05397059105106821	None	0.0	0.05397059105106821
139	6459	0.0628816123892676	None	0.0	0.0628816123892676
139	6895	0.05840120694730586	None	0.0	0.05840120694730586
139	6370	0.05749247702910671	None	0.0	0.05749247702910671
139	6978	0.056342110179304856	None	0.0	0.056342110179304856
139	6614	0.05460327635836374	None	0.0055771353988132415	0.05460327635836374
139	6431	0.05993002035179731	None	0.0	0.05993002035179731
139	6655	0.0568722185522133	None	0.006806119989057148	0.0568722185522133
139	6484	0.05805825278428259	None	0.0	0.05805825278428259
139	7006	0.0568763036693929	None	0.0	0.0568763036693929
139	6820	0.05629423242117536	None	0.0006923067753301929	0.05629423242117536
139	6953	0.056001785284172184	None	0.0	0.056001785284172184
139	6580	0.06330136439367377	None	0.0	0.06330136439367377
139	6654	0.056937495209729315	None	0.002141966095514417	0.056937495209729315
139	6642	0.05405972536565151	None	0.0	0.05405972536565151
139	7049	0.051885299408958634	None	0.004565545669118217	0.051885299408958634
139	7047	0.05624720753068402	None	0.0	0.05624720753068402
139	6740	0.06018952054310639	None	0.0	0.06018952054310639
139	6940	0.05532991576194219	None	0.0	0.05532991576194219
139	6972	0.0576560784410743	None	0.005475061137215796	0.0576560784410743
139	6381	0.05776254509464768	None	0.0055771353988132415	0.05776254509464768
139	6965	0.057059415353651326	None	0.006556471952849791	0.057059415353651326
139	6936	0.05687891048600946	None	0.0	0.05687891048600946
139	7036	0.04781977679248883	None	0.0	0.04781977679248883
139	6929	0.05505732868670357	None	0.0	0.05505732868670357
139	6955	0.045308624952834116	None	0.007609979092300585	0.045308624952834116
139	6914	0.053856723479805024	None	0.0	0.053856723479805024
139	6944	0.05436905040152309	None	0.004720009938986332	0.05436905040152309
139	6825	0.055370326633362506	None	0.0	0.055370326633362506
71	3446	0.00818415300572518	None	0.03025141421885889	0.00818415300572518
71	3488	0.006310839239842062	None	0.0	0.006310839239842062
71	3582	0.0065651004447879885	None	0.0	0.0065651004447879885
71	3532	0.007427351086721379	None	0.0	0.007427351086721379
71	3541	0.009063486321643856	None	0.25169998258427123	0.009063486321643856
71	3306	0.010685585518695738	None	0.0	0.010685585518695738
71	3509	0.004864661763342438	None	0.0	0.004864661763342438
71	3527	0.005584265739988341	None	0.0	0.005584265739988341
71	3430	0.00838908264589857	None	0.0	0.00838908264589857
71	3634	0.010428705224751363	None	0.0	0.010428705224751363
71	3611	0.008014184835822906	None	0.0	0.008014184835822906
71	3637	0.007646138502382409	None	0.0	0.007646138502382409
71	3507	0.00494564872271929	None	0.0	0.00494564872271929
71	3531	0.008108424027022462	None	0.0	0.008108424027022462
71	3519	0.005003101607890804	None	0.0	0.005003101607890804
71	3391	0.007637307968610586	None	0.0	0.007637307968610586
71	3498	0.006573737858726789	None	0.0	0.006573737858726789
71	3649	0.006894695451893674	None	0.0	0.006894695451893674
71	3536	0.006682677105487553	None	0.0	0.006682677105487553
71	3440	0.010629134390206775	None	0.25169998258427123	0.010629134390206775
71	3563	0.006358557402041276	None	0.0	0.006358557402041276
71	3577	0.0068670966294711805	None	0.0	0.0068670966294711805
71	3583	0.009094155087147034	None	0.0	0.009094155087147034
71	3396	0.007801747022646131	None	0.0	0.007801747022646131
71	3345	0.0105010675049341	None	0.0	0.0105010675049341
71	3272	0.007257046354888582	None	0.0	0.007257046354888582
71	3613	0.006606767798245844	None	0.0	0.006606767798245844
71	3522	0.005782446280267834	None	0.0	0.005782446280267834
71	3375	0.008284955187075798	None	0.0	0.008284955187075798
71	3427	0.0067117545747369155	None	0.0	0.0067117545747369155
71	3595	0.008162753073584621	None	0.0	0.008162753073584621
71	3564	0.006790098978696823	None	0.0	0.006790098978696823
71	3590	0.00606151062368891	None	0.0	0.00606151062368891
71	3609	0.007659999977803159	None	0.0	0.007659999977803159
71	3367	0.004271686940728338	None	0.4184255031463703	0.004271686940728338
71	3641	0.009992653902815786	None	0.0	0.009992653902815786
71	3385	0.009638814270764356	None	0.0	0.009638814270764356
71	3449	0.008116151493994526	None	0.0	0.008116151493994526
71	3445	0.007685638350308619	None	0.0	0.007685638350308619
71	3538	0.00798189328668233	None	0.0	0.00798189328668233
71	3588	0.005501209448969453	None	0.0	0.005501209448969453
71	3261	0.00852678319101134	None	0.0	0.00852678319101134
71	3516	0.006240828168927961	None	0.0	0.006240828168927961
71	3452	0.009735367352796424	None	0.0	0.009735367352796424
71	3606	0.005442108320398118	None	0.0	0.005442108320398118
71	3504	0.006066436135939809	None	0.0	0.006066436135939809
71	3648	0.00374994110995228	None	0.025277777777777788	0.00374994110995228
71	3315	0.007463412117909892	None	0.0	0.007463412117909892
71	3502	0.007907423942275895	None	0.0	0.007907423942275895
71	3429	0.006842144093709069	None	0.0	0.006842144093709069
71	3425	0.008136707514030157	None	0.0	0.008136707514030157
71	3071	0.006741049316593766	None	0.0	0.006741049316593766
71	3622	0.005191181462345563	None	0.0	0.005191181462345563
71	3623	0.004571315148591379	None	0.0	0.004571315148591379
71	3603	0.005393550675075864	None	0.0	0.005393550675075864
71	3620	0.008380322023463468	None	0.0	0.008380322023463468
71	3571	0.006645262017469036	None	0.0	0.006645262017469036
71	3614	0.006064234734450323	None	0.0	0.006064234734450323
71	3640	0.011725115034869397	None	0.0	0.011725115034869397
71	3602	0.00440391060146462	None	0.0	0.00440391060146462
71	3493	0.00534203378740796	None	0.0	0.00534203378740796
71	3337	0.0075605069935510095	None	0.0	0.0075605069935510095
71	3539	0.007635707434270574	None	0.0	0.007635707434270574
71	3503	0.008696370205981368	None	0.0	0.008696370205981368
71	3415	0.0067042022119350965	None	0.0	0.0067042022119350965
71	3615	0.008219025013480635	None	0.0	0.008219025013480635
71	3544	0.006718367610231613	None	0.0	0.006718367610231613
71	3506	0.007771646155667386	None	0.0	0.007771646155667386
71	3230	0.0068702165051010506	None	0.2539028760771186	0.0068702165051010506
71	3580	0.010595069215988283	None	0.0	0.010595069215988283
71	3647	0.00451063489748331	None	0.0	0.00451063489748331
71	3616	0.008750089783852345	None	0.0	0.008750089783852345
71	3593	0.007498788473605725	None	0.0	0.007498788473605725
71	3638	0.004663213002956564	None	0.25296706461234464	0.004663213002956564
71	3625	0.006375885303918398	None	0.0	0.006375885303918398
71	3631	0.008875583361912973	None	0.0	0.008875583361912973
71	3530	0.009185136580586744	None	0.26626749028346175	0.009185136580586744
71	3599	0.0071138745818289575	None	0.0	0.0071138745818289575
71	3579	0.006568304375400924	None	0.0	0.006568304375400924
71	3565	0.010517084763116958	None	0.0	0.010517084763116958
71	3568	0.009757078191966416	None	0.0	0.009757078191966416
71	3605	0.009749211979253972	None	0.0	0.009749211979253972
71	3632	0.006618126465257787	None	0.012196530177358481	0.006618126465257787
71	3555	0.007657779705202068	None	0.0	0.007657779705202068
71	3617	0.007118813320171594	None	0.0	0.007118813320171594
71	3372	0.005003605228605971	None	0.0	0.005003605228605971
71	3492	0.0067560078067309785	None	0.0	0.0067560078067309785
71	3511	0.009322514859144084	None	0.0	0.009322514859144084
71	3560	0.00828586776074893	None	0.0	0.00828586776074893
71	3598	0.0076612125820635	None	0.0	0.0076612125820635
71	3353	0.004846094442479136	None	0.0	0.004846094442479136
71	3543	0.005889201627282259	None	0.012196530177358481	0.005889201627282259
71	3402	0.007921167452570495	None	0.0	0.007921167452570495
71	3546	0.007822682850428779	None	0.0	0.007822682850428779
71	3573	0.00894157360806086	None	0.0	0.00894157360806086
71	3552	0.006002740660862823	None	0.0	0.006002740660862823
71	3574	0.005161238860767769	None	0.0	0.005161238860767769
71	3585	0.0072803672481870875	None	0.0	0.0072803672481870875
71	3438	0.010332064415957146	None	0.0	0.010332064415957146
71	3487	0.006176994812013468	None	0.0	0.006176994812013468
54	2579	6.90402205072676e-08	None	0.5405899639223473	6.90402205072676e-08
54	2800	0.0035853476171371452	None	0.11864491535503645	0.0035853476171371452
54	2675	0.00024134562458524018	None	0.29747528091797226	0.00024134562458524018
54	2785	0.00031436083587249147	None	0.4695644968265351	0.00031436083587249147
54	2776	0.00015486069570002598	None	0.12533826914866625	0.00015486069570002598
54	2629	-1.9317053392257243e-09	None	0.4364945175986308	-1.9317053392257243e-09
54	2602	0.0021351759639132895	None	0.13864779651032147	0.0021351759639132895
54	2710	0.00047427453791089856	None	0.14839184471049158	0.00047427453791089856
54	2771	0.0034405791550094606	None	0.1826937938667021	0.0034405791550094606
54	2615	3.0022260413686247e-07	None	0.46970515381368827	3.0022260413686247e-07
54	2558	-3.4002536909113356e-08	None	0.31742439686190466	-3.4002536909113356e-08
54	2556	2.021332151940685e-05	None	0.30019515508431166	2.021332151940685e-05
54	2559	1.7540661415653956e-08	None	0.4897861596280997	1.7540661415653956e-08
54	2566	1.2426988526596104e-06	None	0.6758576926285583	1.2426988526596104e-06
54	2625	5.844407269617625e-05	None	0.4513406069506384	5.844407269617625e-05
54	2724	0.00026312928994082707	None	0.20030523286997362	0.00026312928994082707
54	2758	0.0016708623263138492	None	0.054791845375478376	0.0016708623263138492
54	2577	0.0018139191983014807	None	0.13387988977919107	0.0018139191983014807
54	2628	0.0007553247461978938	None	0.17667798386825578	0.0007553247461978938
54	2790	0.0028074155530132725	None	0.11864491535503645	0.0028074155530132725
54	2719	0.00026093376460531936	None	0.29747528091797226	0.00026093376460531936
54	2670	4.633524230523252e-08	None	0.3154250750293814	4.633524230523252e-08
54	2608	4.866451648710743e-07	None	0.2870237406643733	4.866451648710743e-07
54	2596	-1.0559371194753282e-08	None	0.37928630971014893	-1.0559371194753282e-08
54	2613	0.0006659905783979276	None	0.1445047226039784	0.0006659905783979276
54	2755	2.2413694707218357e-05	None	0.24125880286468737	2.2413694707218357e-05
54	2767	0.0003497439986565079	None	0.22589687068495312	0.0003497439986565079
54	2764	0.002574170685187806	None	0.11727910267648083	0.002574170685187806
54	2714	0.0007079429888221922	None	0.10747149357096845	0.0007079429888221922
54	2653	2.0004143755420895e-08	None	0.35225464466358275	2.0004143755420895e-08
54	2781	0.0007393962671133323	None	0.11727910267648083	0.0007393962671133323
54	2775	0.0017109002257936524	None	0.054791845375478376	0.0017109002257936524
54	2766	0.0018384591830128791	None	0.07113018574155183	0.0018384591830128791
54	2765	0.0006886465087460812	None	0.32952582139586684	0.0006886465087460812
54	2713	0.00214525820308619	None	0.1612533108815788	0.00214525820308619
54	2718	9.317221617636061e-09	None	0.38433794921747333	9.317221617636061e-09
54	2587	0.0003091365931835427	None	0.41674443592824295	0.0003091365931835427
54	2732	0.0018016622922305318	None	0.09906769744252414	0.0018016622922305318
54	2791	0.0005090941055546826	None	0.30016724300538394	0.0005090941055546826
54	2656	0.0005268373453121596	None	0.22309902039780685	0.0005268373453121596
54	2798	0.002467699109060858	None	0.34998141081398976	0.002467699109060858
54	2706	9.504555377567428e-09	None	0.3276361697651457	9.504555377567428e-09
54	2720	0.0019759086892812794	None	0.06618422708518795	0.0019759086892812794
54	2623	0.0003053560376491058	None	0.1756459443182273	0.0003053560376491058
54	2686	0.001701225301458035	None	0.2863991296005033	0.001701225301458035
54	2782	-7.826955989175344e-08	None	0.37008841575308393	-7.826955989175344e-08
54	2733	0.0010455182484751645	None	0.3320678621280623	0.0010455182484751645
54	2742	2.294157051194298e-05	None	0.24125880286468737	2.294157051194298e-05
54	2741	0.0005075688268278868	None	0.14839184471049158	0.0005075688268278868
54	2772	0.0020809443872570306	None	0.054791845375478376	0.0020809443872570306
54	2799	0.002057497868012247	None	0.07113018574155183	0.002057497868012247
54	2749	0.002254394217168415	None	0.06618422708518795	0.002254394217168415
54	2578	0.000514407874988584	None	0.300343158068895	0.000514407874988584
54	2783	0.0006269243245305182	None	0.1445047226039784	0.0006269243245305182
54	2736	0.0011141734064069268	None	0.2826838061661508	0.0011141734064069268
54	2716	9.25826915216126e-05	None	0.19371864892675797	9.25826915216126e-05
54	2754	0.00023847867924187114	None	0.12533826914866625	0.00023847867924187114
54	2711	0.0005308491643694095	None	0.1445047226039784	0.0005308491643694095
54	2797	0.001318647898824859	None	0.11864491535503645	0.001318647898824859
54	2780	0.00038509372601913807	None	0.054791845375478376	0.00038509372601913807
54	2756	0.00019084544341944627	None	0.3059823531481848	0.00019084544341944627
54	2627	-5.341521203543527e-07	None	0.2944947899752804	-5.341521203543527e-07
54	2770	0.00021949676460460713	None	0.213642593261027	0.00021949676460460713
54	2610	0.0002949906657048198	None	0.21617787760265914	0.0002949906657048198
54	2692	0.00041147938092827446	None	0.22309902039780685	0.00041147938092827446
54	2555	0.00018212760866216377	None	0.054791845375478376	0.00018212760866216377
54	2750	0.0001550498649767881	None	0.10747149357096845	0.0001550498649767881
54	2705	0.0013219976558373724	None	0.11730920740896873	0.0013219976558373724
54	2721	0.002403286138926448	None	0.09906769744252414	0.002403286138926448
54	2588	6.685485218397078e-05	None	0.24991482951402538	6.685485218397078e-05
54	2698	0.00015887727823030452	None	0.41862860273962765	0.00015887727823030452
54	2763	0.0008180740902312329	None	0.24450303865165254	0.0008180740902312329
54	2648	1.7596111491005144e-07	None	0.30412248374150197	1.7596111491005144e-07
54	2604	1.5353454607672438e-07	None	0.31742439686190466	1.5353454607672438e-07
54	2704	0.0008055270361112935	None	0.15270797513736115	0.0008055270361112935
54	2784	0.002396903138293534	None	0.14491670279952137	0.002396903138293534
54	2644	-1.2712067218376325e-09	None	0.2953271152252568	-1.2712067218376325e-09
54	2551	1.2149461053178364e-05	None	0.41152153438008804	1.2149461053178364e-05
54	2729	0.0007273363762110415	None	0.18508679257171784	0.0007273363762110415
54	2788	2.81459814467171e-08	None	0.49137443518790513	2.81459814467171e-08
54	2652	1.3742403395604814e-05	None	0.2517013479840815	1.3742403395604814e-05
54	2567	-3.1522910607241117e-09	None	0.4609970104228179	-3.1522910607241117e-09
54	2679	-9.722095714771715e-10	None	0.2953271152252568	-9.722095714771715e-10
54	2735	0.0019126085116809757	None	0.13387988977919107	0.0019126085116809757
54	2753	0.000686068584715798	None	0.3081668014711987	0.000686068584715798
54	2659	0.0015577854641590436	None	0.24450303865165254	0.0015577854641590436
54	2773	-1.5824789701318475e-09	None	0.31286256325539696	-1.5824789701318475e-09
54	2694	0.000381151636315965	None	0.22309902039780685	0.000381151636315965
54	2789	0.0032804697846370605	None	0.1463436044704119	0.0032804697846370605
54	2792	-5.127256924623219e-07	None	0.4295842887241232	-5.127256924623219e-07
54	2743	0.0006966491392196736	None	0.17194942292460802	0.0006966491392196736
54	2722	0.00025505889428861805	None	0.4084513875740807	0.00025505889428861805
54	2665	0.0002737418127765908	None	0.12533826914866625	0.0002737418127765908
54	2618	1.9830653604567835e-06	None	0.337690930378413	1.9830653604567835e-06
54	2757	0.002844440902607038	None	0.297132784217906	0.002844440902607038
54	2762	0.0014996200491302575	None	0.24991482951402538	0.0014996200491302575
54	2583	0.0006328445047680512	None	0.24841066825895847	0.0006328445047680512
54	2691	0.0005798330110842411	None	0.2725432856271063	0.0005798330110842411
54	2702	0.0016130461727516504	None	0.2659162271034866	0.0016130461727516504
54	2796	0.00021361278530778542	None	0.11727910267648083	0.00021361278530778542
108	5469	0.017189719332309034	None	0.0055853719030003746	0.017189719332309034
108	5441	0.011282440010229449	None	0.0	0.011282440010229449
108	4550	0.012442373150663271	None	0.5837143619189129	0.012442373150663271
108	5435	0.014575717665399099	None	0.0014818165449519958	0.014575717665399099
108	5451	0.016296601882143515	None	0.011579317595212376	0.016296601882143515
108	5490	0.014685175497598547	None	0.0	0.014685175497598547
108	5463	0.011725780630040074	None	0.009987179325812483	0.011725780630040074
108	5461	0.000916143395414735	None	0.0014818165449519958	0.000916143395414735
108	5498	0.006899439198040319	None	0.012359832133229168	0.006899439198040319
108	5382	0.012154504431463509	None	0.0	0.012154504431463509
108	5440	0.01154835350427886	None	0.0	0.01154835350427886
108	5457	0.012432039053043499	None	0.0055853719030003746	0.012432039053043499
108	5223	0.014350101494976434	None	0.0	0.014350101494976434
108	5276	0.024054144978790576	None	0.0	0.024054144978790576
108	4818	0.011118924766608178	None	0.0	0.011118924766608178
108	4836	0.0202785076120146	None	0.0	0.0202785076120146
108	5487	0.017187021979007885	None	0.0014818165449519958	0.017187021979007885
108	5215	0.011496743945353063	None	0.0	0.011496743945353063
108	5455	0.009080192512267677	None	0.0	0.009080192512267677
108	5309	0.011740981728403179	None	0.0014818165449519958	0.011740981728403179
108	5376	0.01678445218882556	None	0.0	0.01678445218882556
108	5146	0.014980986467861529	None	0.0	0.014980986467861529
108	5327	0.02104849114309664	None	0.018658922702349905	0.02104849114309664
108	5401	0.01561547205863293	None	0.0	0.01561547205863293
108	5431	0.021508440591795186	None	0.0	0.021508440591795186
108	5417	0.01096637718762259	None	0.012359832133229168	0.01096637718762259
108	5429	0.009849363830149576	None	0.006971830344602886	0.009849363830149576
108	5275	0.01876496536439509	None	0.0	0.01876496536439509
108	5387	0.01491781845269522	None	0.008073872178853716	0.01491781845269522
108	5323	0.017874089712085775	None	0.0055853719030003746	0.017874089712085775
108	4903	0.018402146576285687	None	0.0	0.018402146576285687
108	5142	0.014991031024958506	None	0.0	0.014991031024958506
108	4340	0.01968768432313527	None	0.0	0.01968768432313527
108	5318	0.00851307966846205	None	0.014387701995931599	0.00851307966846205
108	5466	0.010562183963983353	None	0.0	0.010562183963983353
108	5132	0.017791781534371616	None	0.0	0.017791781534371616
108	5037	0.015810885000926773	None	0.009987179325812483	0.015810885000926773
108	5172	0.014766037998783219	None	0.022266512180921474	0.014766037998783219
108	5353	0.021771191534085788	None	0.014767540106008104	0.021771191534085788
108	5222	0.014129080096147287	None	0.0	0.014129080096147287
108	4967	0.015754461739350432	None	0.0	0.015754461739350432
108	5380	0.014678095220235783	None	0.0	0.014678095220235783
108	5484	0.008527826493003704	None	0.014534663502279378	0.008527826493003704
108	4735	0.015397958248003411	None	0.0055853719030003746	0.015397958248003411
108	5253	0.024035649694429756	None	0.008073872178853716	0.024035649694429756
108	5046	0.014046373974093394	None	0.0	0.014046373974093394
108	5197	0.011194063985509936	None	0.0	0.011194063985509936
108	5267	0.01301152333849423	None	0.0	0.01301152333849423
108	5048	0.012832137279654744	None	0.006971830344602886	0.012832137279654744
108	5415	0.01976366337716928	None	0.011579317595212376	0.01976366337716928
108	5180	0.014826614608511077	None	0.006971830344602886	0.014826614608511077
108	5346	0.011577936386753045	None	0.02434274753869215	0.011577936386753045
108	5369	0.016597683373100316	None	0.0055853719030003746	0.016597683373100316
108	5488	0.0051100486146146	None	0.0014818165449519958	0.0051100486146146
108	5483	0.006143600091395883	None	0.017053478868033826	0.006143600091395883
108	4995	0.015970207764126367	None	0.0	0.015970207764126367
108	5478	0.011182575450325595	None	0.018658922702349905	0.011182575450325595
108	5391	0.022448510452671263	None	0.0	0.022448510452671263
108	5425	0.011394191731576022	None	0.008073872178853716	0.011394191731576022
108	5205	0.012834057059261494	None	0.0	0.012834057059261494
108	5177	0.015362431630404126	None	0.0	0.015362431630404126
108	5008	0.019621235231001982	None	0.0	0.019621235231001982
108	5301	0.017581113572466882	None	0.0	0.017581113572466882
108	5188	0.016559563067368607	None	0.011478394199369696	0.016559563067368607
108	5462	0.01974202653945927	None	0.0	0.01974202653945927
108	5332	0.011513322935281138	None	0.0	0.011513322935281138
108	4813	0.012055076513770035	None	0.022266512180921474	0.012055076513770035
108	5452	0.01936769811545231	None	0.014767540106008104	0.01936769811545231
108	4858	0.016015943433687053	None	0.0	0.016015943433687053
108	5273	0.010501897860855335	None	0.01073155590532138	0.010501897860855335
108	5201	0.01928324953976647	None	0.0	0.01928324953976647
108	5477	0.015622723115354285	None	0.029945043944398637	0.015622723115354285
108	5436	0.02677337892811787	None	0.0	0.02677337892811787
108	5443	0.015984086468422986	None	0.0	0.015984086468422986
108	5460	0.0020373689326978538	None	0.0	0.0020373689326978538
108	5357	0.010690083564681855	None	0.0	0.010690083564681855
108	5389	0.0163034886241465	None	0.0	0.0163034886241465
108	5467	0.010682958504692983	None	0.0	0.010682958504692983
108	5499	0.013308313282227814	None	0.0	0.013308313282227814
108	5496	0.017155504777116713	None	0.0	0.017155504777116713
108	5468	0.013411516566906123	None	0.0	0.013411516566906123
108	5282	0.01301058484108521	None	0.0	0.01301058484108521
108	5154	0.007392500406002908	None	0.026386157205325993	0.007392500406002908
108	5486	0.01780413117671086	None	0.01073155590532138	0.01780413117671086
108	5439	0.01043824425461853	None	0.01073155590532138	0.01043824425461853
108	5419	0.015825510311968796	None	0.0014818165449519958	0.015825510311968796
108	5456	0.01648502258333052	None	0.0014818165449519958	0.01648502258333052
108	5243	0.015510636537956334	None	0.009987179325812483	0.015510636537956334
108	5272	0.013987877230985107	None	0.0	0.013987877230985107
108	5432	0.01454745860540611	None	0.011579317595212376	0.01454745860540611
108	4962	0.016924880358343237	None	0.0	0.016924880358343237
108	5420	0.006748072207468419	None	0.006971830344602886	0.006748072207468419
108	5235	0.010914152308656132	None	0.011579317595212376	0.010914152308656132
108	4602	0.01589665034413964	None	0.008073872178853716	0.01589665034413964
108	5406	0.01961208041245823	None	0.018683827214683382	0.01961208041245823
108	5375	0.015331567997538908	None	0.011478394199369696	0.015331567997538908
108	5347	0.015518310821509972	None	0.0055853719030003746	0.015518310821509972
108	5481	0.0049790901064617156	None	0.0	0.0049790901064617156
108	5446	0.011222313330484627	None	0.008073872178853716	0.011222313330484627
108	5473	0.00487029352151261	None	0.0	0.00487029352151261
34	1743	0.3265025609083658	0.3265025609083658	0.3895023500093059	0.3265025609083658
34	1373	0.3570052151447916	0.3570052151447916	0.41173836915994444	0.3570052151447916
34	1642	0.42819453097696825	0.42819453097696825	0.5035309793696595	0.42819453097696825
34	1760	0.43611110901572314	0.43611110901572314	0.4875056880070613	0.43611110901572314
34	1783	0.5160025927941184	0.5160025927941184	0.5452239173164579	0.5160025927941184
34	1629	0.444095552668981	0.444095552668981	0.4909594357676011	0.444095552668981
34	1381	0.33259864732067934	0.33259864732067934	0.3963919412547088	0.33259864732067934
34	1597	0.3796362685244507	0.3796362685244507	0.4153811827330278	0.3796362685244507
34	1772	0.31901777068560494	0.31901777068560494	0.42148177722562197	0.31901777068560494
34	1479	0.4148962583866041	0.4148962583866041	0.4226508027564278	0.4148962583866041
34	1790	0.3588577371826349	0.3588577371826349	0.3961611821728971	0.3588577371826349
34	1793	0.33434492191127435	0.33434492191127435	0.3591169990166486	0.33434492191127435
34	1361	0.4609394229628191	0.4609394229628191	0.5888145481881534	0.4609394229628191
34	1548	0.43195979708213156	0.43195979708213156	0.4793372134522652	0.43195979708213156
34	1723	0.29615425251934424	0.29615425251934424	0.41678418410875623	0.29615425251934424
34	1497	0.4368811167902861	0.4368811167902861	0.5248802402229096	0.4368811167902861
34	1759	0.32143646199956694	0.32143646199956694	0.474876398148226	0.32143646199956694
34	1726	0.4428610635855583	0.4428610635855583	0.46810355034440543	0.4428610635855583
34	1775	0.2987245226152212	0.2987245226152212	0.3373045849746692	0.2987245226152212
34	1551	0.326612774113759	0.326612774113759	0.4920869099295162	0.326612774113759
34	1741	0.38463815709185756	0.38463815709185756	0.4895103332521611	0.38463815709185756
34	1710	0.32445016668709453	0.32445016668709453	0.403287293561515	0.32445016668709453
34	1688	0.4004376623027371	0.4004376623027371	0.4540966509292548	0.4004376623027371
34	1755	0.33346982779513235	0.33346982779513235	0.3561187416158887	0.33346982779513235
34	1368	0.29352183221082184	0.29352183221082184	0.3622147109226096	0.29352183221082184
34	1765	0.2960114912943326	0.2960114912943326	0.36088115051270436	0.2960114912943326
34	1714	0.35788754080356766	0.35788754080356766	0.4307866198453708	0.35788754080356766
34	1581	0.34937086100693115	0.34937086100693115	0.4179722277259355	0.34937086100693115
34	1650	0.3193092444660787	0.3193092444660787	0.35473277057083324	0.3193092444660787
34	1243	0.4503151106574176	0.4503151106574176	0.49543003043577843	0.4503151106574176
34	1525	0.4503151106574176	0.4503151106574176	0.49543003043577843	0.4503151106574176
34	330	0.31901777068560494	0.31901777068560494	0.42148177722562197	0.31901777068560494
34	1761	0.3476818099618913	0.3476818099618913	0.3917520502417539	0.3476818099618913
34	1662	0.393589187717145	0.393589187717145	0.43296964810811567	0.393589187717145
34	1672	0.3219648279641337	0.3219648279641337	0.3858034090160214	0.3219648279641337
34	1754	0.35682311936908806	0.35682311936908806	0.4675849773407438	0.35682311936908806
34	1622	0.3128220450037503	0.3128220450037503	0.436819494421859	0.3128220450037503
34	1770	0.3588684300031906	0.3588684300031906	0.4347996069175039	0.3588684300031906
34	1728	0.4325992391978876	0.4325992391978876	0.5835691526915641	0.4325992391978876
34	1678	0.40960726626115546	0.40960726626115546	0.43310512258134803	0.40960726626115546
34	1778	0.3457537979827973	0.3457537979827973	0.36975560929344675	0.3457537979827973
34	1364	0.3796181300280929	0.3796181300280929	0.4025595951338417	0.3796181300280929
34	1651	0.29560652988374114	0.29560652988374114	0.35978020834215635	0.29560652988374114
34	1418	0.38501914793078873	0.38501914793078873	0.5615349746274806	0.38501914793078873
34	1545	0.3511573894377335	0.3511573894377335	0.41748696205744035	0.3511573894377335
34	1529	0.4183356320258538	0.4183356320258538	0.4765954254779733	0.4183356320258538
34	1523	0.4213048603776124	0.4213048603776124	0.5212237304795323	0.4213048603776124
34	1626	0.3124365405129147	0.3124365405129147	0.3772844988866856	0.3124365405129147
34	1153	0.30715594775201505	0.30715594775201505	0.36059750230847276	0.30715594775201505
34	1799	0.3650201605316869	0.3650201605316869	0.42408158580073857	0.3650201605316869
34	1538	0.4673965483372154	0.4673965483372154	0.5046015811047189	0.4673965483372154
34	1674	0.3930617773953823	0.3930617773953823	0.42931171177575445	0.3930617773953823
34	1025	0.35758449570869677	0.35758449570869677	0.3596670637090069	0.35758449570869677
34	1742	0.36050303749824686	0.36050303749824686	0.4568322316516643	0.36050303749824686
34	1089	0.4501716536679399	0.4501716536679399	0.4501716536679399	0.4501716536679399
34	1539	0.3425812590450266	0.3425812590450266	0.395726403626864	0.3425812590450266
34	1764	0.3627431783942793	0.3627431783942793	0.4424452238952356	0.3627431783942793
34	1582	0.444095552668981	0.444095552668981	0.4909594357676011	0.444095552668981
34	1797	0.41685081288018777	0.41685081288018777	0.5899904122337754	0.41685081288018777
34	1740	0.46592875154294094	0.46592875154294094	0.4915889741599404	0.46592875154294094
34	1731	0.33969700291028365	0.33969700291028365	0.4204597904672037	0.33969700291028365
34	1632	0.3193092444660787	0.3193092444660787	0.35473277057083324	0.3193092444660787
34	1663	0.47914127334317946	0.47914127334317946	0.5137406708050924	0.47914127334317946
34	1609	0.4325992391978876	0.4325992391978876	0.5835691526915641	0.4325992391978876
34	1785	0.289463828786421	0.289463828786421	0.3715504381428154	0.289463828786421
34	1774	0.3341131354283207	0.3341131354283207	0.43610205400241836	0.3341131354283207
34	1792	0.3585317860538549	0.3585317860538549	0.39199028412210535	0.3585317860538549
34	1686	0.33749521670931076	0.33749521670931076	0.3863840524535442	0.33749521670931076
34	1782	0.3138354495832135	0.3138354495832135	0.3950344853799163	0.3138354495832135
34	1569	0.2833256388223544	0.2833256388223544	0.29628539245356894	0.2833256388223544
34	1734	0.2952612722178528	0.2952612722178528	0.3352760468792151	0.2952612722178528
34	1590	0.3240087173586954	0.3240087173586954	0.34627045711903653	0.3240087173586954
34	1670	0.3951514759624412	0.3951514759624412	0.4472080409395304	0.3951514759624412
34	1591	0.31901777068560494	0.31901777068560494	0.42148177722562197	0.31901777068560494
34	1704	0.35788754080356766	0.35788754080356766	0.4307866198453708	0.35788754080356766
34	603	0.3940450323624606	0.3940450323624606	0.39848712421105287	0.3940450323624606
34	1668	0.3627431783942793	0.3627431783942793	0.4424452238952356	0.3627431783942793
34	1786	0.36426401154709237	0.36426401154709237	0.4219205332711934	0.36426401154709237
34	1794	0.3374894202929662	0.3374894202929662	0.39553314553059454	0.3374894202929662
34	1655	0.402824856465112	0.402824856465112	0.48227118722037227	0.402824856465112
34	1437	0.4375787184673118	0.4375787184673118	0.49172824445877705	0.4375787184673118
34	1394	0.416407055157875	0.416407055157875	0.45039636569679076	0.416407055157875
34	1798	0.37927675933960253	0.37927675933960253	0.39878181079450525	0.37927675933960253
34	1242	0.35682311936908806	0.35682311936908806	0.4675849773407438	0.35682311936908806
34	1788	0.47076049977049106	0.47076049977049106	0.5654146117424188	0.47076049977049106
34	1699	0.42536354153816847	0.42536354153816847	0.4788888066435689	0.42536354153816847
34	1440	0.36696815525907267	0.36696815525907267	0.44818199292960087	0.36696815525907267
34	1753	0.33969700291028365	0.33969700291028365	0.4204597904672037	0.33969700291028365
34	1729	0.3369271684195135	0.3369271684195135	0.37856058896564615	0.3369271684195135
34	1644	0.4811121970772131	0.4811121970772131	0.5722519008533442	0.4811121970772131
34	1752	0.3006969833773623	0.3006969833773623	0.32587164736716817	0.3006969833773623
34	1541	0.4878002813720661	0.4878002813720661	0.6092071006850807	0.4878002813720661
34	1712	0.3548723109069799	0.3548723109069799	0.40277084040284833	0.3548723109069799
34	1800	0.40145952679607505	0.40145952679607505	0.46993195133892396	0.40145952679607505
34	1745	0.35758449570869677	0.35758449570869677	0.3596670637090069	0.35758449570869677
34	1238	0.3588577371826349	0.3588577371826349	0.3961611821728971	0.3588577371826349
34	1573	0.47291146263555406	0.47291146263555406	0.48678575734738583	0.47291146263555406
34	1654	0.3940450323624606	0.3940450323624606	0.39848712421105287	0.3940450323624606
34	1428	0.36523619094709875	0.36523619094709875	0.4507222586757956	0.36523619094709875
34	1700	0.34451412387253133	0.34451412387253133	0.3898964986466622	0.34451412387253133
0	67	0.43177520486476606	0.43177520486476606	0.43177520486476606	0.43177520486476606
0	78	0.2368955967582158	0.2368955967582158	0.2368955967582158	0.2368955967582158
0	27	0.4188921120216162	0.4188921120216162	0.4188921120216162	0.4188921120216162
0	40	0.5708540332224336	0.5708540332224336	0.5708540332224336	0.5708540332224336
0	44	0.34738124621713456	0.34738124621713456	0.34738124621713456	0.34738124621713456
0	66	0.41528376379107196	0.41528376379107196	0.41528376379107196	0.41528376379107196
0	95	0.3156529800093926	0.3156529800093926	0.3156529800093926	0.3156529800093926
0	21	0.34608154806969876	0.34608154806969876	0.34608154806969876	0.34608154806969876
0	37	0.3757850993483568	0.3757850993483568	0.3757850993483568	0.3757850993483568
0	58	0.6601707925428204	0.6601707925428204	0.6601707925428204	0.6601707925428204
0	52	0.3760435549078375	0.3760435549078375	0.3760435549078375	0.3760435549078375
0	15	0.32145015408739985	0.32145015408739985	0.32145015408739985	0.32145015408739985
0	92	0.26479892191335647	0.26479892191335647	0.26479892191335647	0.26479892191335647
0	84	0.28767019174907554	0.28767019174907554	0.28767019174907554	0.28767019174907554
0	53	0.6914623932026904	0.6914623932026904	0.6914623932026904	0.6914623932026904
0	12	0.3657553337860652	0.3657553337860652	0.3657553337860652	0.3657553337860652
0	41	0.38195845619409374	0.38195845619409374	0.38195845619409374	0.38195845619409374
0	91	0.38355731917850944	0.38355731917850944	0.38355731917850944	0.38355731917850944
0	77	0.3962374139541486	0.3962374139541486	0.3962374139541486	0.3962374139541486
0	38	0.3808638192276483	0.3808638192276483	0.3808638192276483	0.3808638192276483
0	64	0.435257782615854	0.435257782615854	0.435257782615854	0.435257782615854
0	19	0.4545634661840324	0.4545634661840324	0.4545634661840324	0.4545634661840324
0	85	0.0	0.0	0.0	0.0
0	49	0.0	0.0	0.0	0.0
0	45	0.3321247219181011	0.3321247219181011	0.3321247219181011	0.3321247219181011
0	86	0.38416706027397085	0.38416706027397085	0.38416706027397085	0.38416706027397085
0	35	0.5937555685506685	0.5937555685506685	0.5937555685506685	0.5937555685506685
0	88	0.447213595499958	0.447213595499958	0.447213595499958	0.447213595499958
0	70	0.3525731667996578	0.3525731667996578	0.3525731667996578	0.3525731667996578
0	80	0.7901886194453451	0.7901886194453451	0.7901886194453451	0.7901886194453451
0	17	0.4779265312167986	0.4779265312167986	0.4779265312167986	0.4779265312167986
0	23	0.2368955967582158	0.2368955967582158	0.2368955967582158	0.2368955967582158
0	57	0.5708540332224336	0.5708540332224336	0.5708540332224336	0.5708540332224336
0	39	0.41091977568721677	0.41091977568721677	0.41091977568721677	0.41091977568721677
0	62	0.5708540332224336	0.5708540332224336	0.5708540332224336	0.5708540332224336
0	22	0.5689070976457394	0.5689070976457394	0.5689070976457394	0.5689070976457394
0	29	0.36668656725704263	0.36668656725704263	0.36668656725704263	0.36668656725704263
0	4	0.5030313963044761	0.5030313963044761	0.5030313963044761	0.5030313963044761
0	76	0.0	0.0	0.0	0.0
0	25	0.4841985246190411	0.4841985246190411	0.4841985246190411	0.4841985246190411
0	61	0.2368955967582158	0.2368955967582158	0.2368955967582158	0.2368955967582158
0	60	0.7901886194453451	0.7901886194453451	0.7901886194453451	0.7901886194453451
0	81	0.0	0.0	0.0	0.0
0	73	0.6876691721233988	0.6876691721233988	0.6876691721233988	0.6876691721233988
0	72	0.38445039427814753	0.38445039427814753	0.38445039427814753	0.38445039427814753
0	89	0.4077375516579968	0.4077375516579968	0.4077375516579968	0.4077375516579968
0	51	0.387555124437984	0.387555124437984	0.387555124437984	0.387555124437984
0	3	0.2368955967582158	0.2368955967582158	0.2368955967582158	0.2368955967582158
0	11	0.39030708543449427	0.39030708543449427	0.39030708543449427	0.39030708543449427
0	24	0.49714498060077306	0.49714498060077306	0.49714498060077306	0.49714498060077306
0	10	0.36672583511678675	0.36672583511678675	0.36672583511678675	0.36672583511678675
0	33	0.0	0.0	0.0	0.0
0	56	0.3484165595708948	0.3484165595708948	0.3484165595708948	0.3484165595708948
0	75	0.44750882645219037	0.44750882645219037	0.44750882645219037	0.44750882645219037
0	59	0.0	0.0	0.0	0.0
0	43	0.5708540332224336	0.5708540332224336	0.5708540332224336	0.5708540332224336
0	47	0.3977107501008141	0.3977107501008141	0.3977107501008141	0.3977107501008141
0	32	0.34990751155470956	0.34990751155470956	0.34990751155470956	0.34990751155470956
0	74	0.2368955967582158	0.2368955967582158	0.2368955967582158	0.2368955967582158
0	90	0.3570111203157298	0.3570111203157298	0.3570111203157298	0.3570111203157298
0	99	0.447213595499958	0.447213595499958	0.447213595499958	0.447213595499958
0	7	0.39400704859113755	0.39400704859113755	0.39400704859113755	0.39400704859113755
0	1	0.33154720685079064	0.33154720685079064	0.33154720685079064	0.33154720685079064
0	5	0.4067988948161093	0.4067988948161093	0.4067988948161093	0.4067988948161093
0	26	0.36740715449826944	0.36740715449826944	0.36740715449826944	0.36740715449826944
0	13	0.39098720556224237	0.39098720556224237	0.39098720556224237	0.39098720556224237
0	71	0.36255677409792253	0.36255677409792253	0.36255677409792253	0.36255677409792253
0	31	0.3478877366382541	0.3478877366382541	0.3478877366382541	0.3478877366382541
0	63	0.5277895829952047	0.5277895829952047	0.5277895829952047	0.5277895829952047
0	54	0.22901014281542284	0.22901014281542284	0.22901014281542284	0.22901014281542284
0	100	0.5070713174517327	0.5070713174517327	0.5070713174517327	0.5070713174517327
0	6	0.4880128715845853	0.4880128715845853	0.4880128715845853	0.4880128715845853
0	96	0.364833626194351	0.364833626194351	0.364833626194351	0.364833626194351
0	82	0.3319016646771064	0.3319016646771064	0.3319016646771064	0.3319016646771064
0	48	0.0	0.0	0.0	0.0
0	83	0.449501104026324	0.449501104026324	0.449501104026324	0.449501104026324
0	79	0.3756691615006166	0.3756691615006166	0.3756691615006166	0.3756691615006166
0	69	0.3684312087790419	0.3684312087790419	0.3684312087790419	0.3684312087790419
0	87	0.0	0.0	0.0	0.0
0	46	0.31303629064100713	0.31303629064100713	0.31303629064100713	0.31303629064100713
0	18	0.4419521221705458	0.4419521221705458	0.4419521221705458	0.4419521221705458
0	20	0.0	0.0	0.0	0.0
0	94	0.29982790669583287	0.29982790669583287	0.29982790669583287	0.29982790669583287
0	16	0.3425319880893658	0.3425319880893658	0.3425319880893658	0.3425319880893658
0	36	0.5708540332224336	0.5708540332224336	0.5708540332224336	0.5708540332224336
0	14	0.0	0.0	0.0	0.0
0	34	0.38502262912216445	0.38502262912216445	0.38502262912216445	0.38502262912216445
0	9	0.31399608256339984	0.31399608256339984	0.31399608256339984	0.31399608256339984
0	28	0.3929255785094886	0.3929255785094886	0.3929255785094886	0.3929255785094886
0	68	0.6112046165085688	0.6112046165085688	0.6112046165085688	0.6112046165085688
0	98	0.3384538446350662	0.3384538446350662	0.3384538446350662	0.3384538446350662
0	93	0.48398406608931416	0.48398406608931416	0.48398406608931416	0.48398406608931416
0	30	0.3530833216689335	0.3530833216689335	0.3530833216689335	0.3530833216689335
0	97	0.0	0.0	0.0	0.0
0	55	0.0	0.0	0.0	0.0
0	65	0.3458162134558943	0.3458162134558943	0.3458162134558943	0.3458162134558943
0	50	0.45531944393445195	0.45531944393445195	0.45531944393445195	0.45531944393445195
0	8	0.447213595499958	0.447213595499958	0.447213595499958	0.447213595499958
0	42	0.36606755209648123	0.36606755209648123	0.36606755209648123	0.36606755209648123
0	2	0.3484165595708948	0.3484165595708948	0.3484165595708948	0.3484165595708948
87	4385	0.010180404465258064	None	0.0	0.010180404465258064
87	4425	0.011611679461511318	None	0.0	0.011611679461511318
87	4370	0.005054980477729125	None	0.0	0.005054980477729125
87	3724	0.00759463299487063	None	0.0	0.00759463299487063
87	4179	0.009707992261940362	None	0.0	0.009707992261940362
87	4373	0.011054330719659703	None	0.0	0.011054330719659703
87	4343	0.011811673781064872	None	0.0	0.011811673781064872
87	4368	0.008071634209540752	None	0.0	0.008071634209540752
87	3761	0.009565954799316288	None	0.0	0.009565954799316288
87	4245	0.008746145338562427	None	0.0	0.008746145338562427
87	4384	0.008388799212821745	None	0.0051315198323811945	0.008388799212821745
87	4125	0.008218242087559917	None	0.0	0.008218242087559917
87	4441	0.009434245616080472	None	0.0	0.009434245616080472
87	4433	0.0067239314479492504	None	0.0	0.0067239314479492504
87	4027	0.008664005208033022	None	0.0	0.008664005208033022
87	4082	0.009382356577323671	None	0.0	0.009382356577323671
87	4389	0.014253804725564876	None	0.022295503491548966	0.014253804725564876
87	4448	0.014543697798531006	None	0.023446180489561312	0.014543697798531006
87	4215	0.011232932389614297	None	0.0	0.011232932389614297
87	4254	0.009505367551275689	None	0.0	0.009505367551275689
87	4313	0.010325251444733043	None	0.0	0.010325251444733043
87	4357	0.00708058743136811	None	0.0	0.00708058743136811
87	4263	0.007905170462492964	None	0.0	0.007905170462492964
87	4381	0.009797059713794852	None	0.01442229287004762	0.009797059713794852
87	4338	0.010904766492218236	None	0.0	0.010904766492218236
87	4449	0.008548394780938773	None	0.0	0.008548394780938773
87	4203	0.009180692552184191	None	0.0	0.009180692552184191
87	3822	0.008558616550071596	None	0.0	0.008558616550071596
87	4233	0.009682069544369537	None	0.0	0.009682069544369537
87	4426	0.014664366986069285	None	0.02798796030938916	0.014664366986069285
87	4365	0.009373055725967295	None	0.0	0.009373055725967295
87	4275	0.01175754504734257	None	0.0	0.01175754504734257
87	4050	0.008794904150963092	None	0.0	0.008794904150963092
87	4340	0.01968768432313527	None	0.022295503491548966	0.01968768432313527
87	4412	0.00457445280181242	None	0.0	0.00457445280181242
87	4152	0.010858752229461022	None	0.0	0.010858752229461022
87	4396	0.008294261586605844	None	0.01442229287004762	0.008294261586605844
87	4208	0.01106112032006611	None	0.0	0.01106112032006611
87	4130	0.010858848568836595	None	0.0	0.010858848568836595
87	4257	0.01074644404654001	None	0.0	0.01074644404654001
87	4392	0.004173663162406268	None	0.0	0.004173663162406268
87	4440	0.011651369190550154	None	0.0	0.011651369190550154
87	3788	0.010361042168824046	None	0.0	0.010361042168824046
87	4109	0.01060901141584649	None	0.0	0.01060901141584649
87	4437	0.007505985701409628	None	0.0051315198323811945	0.007505985701409628
87	4375	0.01132353713827072	None	0.0	0.01132353713827072
87	4407	0.003023188107050874	None	0.0	0.003023188107050874
87	4310	0.007769009924466976	None	0.0	0.007769009924466976
87	4330	0.013860372981381524	None	0.023446180489561312	0.013860372981381524
87	3883	0.008309403669095975	None	0.0	0.008309403669095975
87	4211	0.010960837959907106	None	0.016773021202858028	0.010960837959907106
87	4446	0.00939359051562164	None	0.0	0.00939359051562164
87	4290	0.008846772239557085	None	0.0	0.008846772239557085
87	4409	0.007450705249165848	None	0.0051315198323811945	0.007450705249165848
87	4246	0.01055042726874913	None	0.0	0.01055042726874913
87	3771	0.009605209034308186	None	0.0	0.009605209034308186
87	4193	0.009918862121894051	None	0.0	0.009918862121894051
87	4387	0.007503388457190197	None	0.0051315198323811945	0.007503388457190197
87	4393	0.00923861680635184	None	0.0	0.00923861680635184
87	4259	0.010428455659953158	None	0.016773021202858028	0.010428455659953158
87	4438	0.007825556775462655	None	0.0051315198323811945	0.007825556775462655
87	4435	0.01189937817070344	None	0.01442229287004762	0.01189937817070344
87	4405	0.007775718999681047	None	0.01762522175068215	0.007775718999681047
87	3964	0.00856206152237054	None	0.0	0.00856206152237054
87	4364	0.013777860420376951	None	0.0	0.013777860420376951
87	3503	0.008696370205981368	None	0.0	0.008696370205981368
87	4372	0.010000195232722678	None	0.0	0.010000195232722678
87	4117	0.010672338493317519	None	0.0	0.010672338493317519
87	3859	0.010146496499569136	None	0.0	0.010146496499569136
87	3954	0.011892706867770345	None	0.0	0.011892706867770345
87	4424	0.0073400311309171195	None	0.0	0.0073400311309171195
87	3780	0.010455717941758137	None	0.0	0.010455717941758137
87	4238	0.007738594401562203	None	0.0	0.007738594401562203
87	4414	0.0033351860095245916	None	0.026925824035672487	0.0033351860095245916
87	4447	0.008069462226036134	None	0.0	0.008069462226036134
87	3683	0.01027960240399634	None	0.0	0.01027960240399634
87	4443	0.006784370664076778	None	0.0	0.006784370664076778
87	4400	0.009211871588171815	None	0.05467068713673432	0.009211871588171815
87	4165	0.011616201369914791	None	0.0	0.011616201369914791
87	4434	0.011191885434042304	None	0.0	0.011191885434042304
87	4270	0.00952592813766671	None	0.0	0.00952592813766671
87	4299	0.008898933968002438	None	0.0	0.008898933968002438
87	4402	0.011578005659098665	None	0.02798796030938916	0.011578005659098665
87	3694	0.011457438105181463	None	0.0	0.011457438105181463
87	4404	0.009319899225539151	None	0.03626462457310668	0.009319899225539151
87	4388	0.006589900031573702	None	0.0	0.006589900031573702
87	4029	0.011624474980424857	None	0.0	0.011624474980424857
87	4205	0.010410373633526619	None	0.0	0.010410373633526619
87	3511	0.009322514859144084	None	0.0	0.009322514859144084
87	4281	0.012803911263104461	None	0.02144574513310773	0.012803911263104461
87	4349	0.010799744834761814	None	0.016773021202858028	0.010799744834761814
87	4153	0.012604079504494955	None	0.02144574513310773	0.012604079504494955
87	4334	0.011085441306869006	None	0.0	0.011085441306869006
87	4398	0.00891208711750558	None	0.0	0.00891208711750558
87	4391	0.007899395398306272	None	0.0	0.007899395398306272
87	3817	0.007864104005722666	None	0.0	0.007864104005722666
87	4418	0.008882950469399624	None	0.0	0.008882950469399624
87	4369	0.01050162085378159	None	0.0	0.01050162085378159
87	3946	0.008743482190373355	None	0.0	0.008743482190373355
87	4319	0.009781692287144598	None	0.0	0.009781692287144598
51	2617	-0.1	None	0.17309165223564582	-0.1
51	2598	-7.426358462733742e-10	None	0.4858251778843196	-7.426358462733742e-10
51	2640	0.0022908903244818705	None	0.4960447463519291	0.0022908903244818705
51	2579	6.90402205072676e-08	None	0.5014730344366265	6.90402205072676e-08
51	2584	0.000524530686102345	None	0.33376376750681824	0.000524530686102345
51	2560	-4.969617651080686e-08	None	0.3348677135589467	-4.969617651080686e-08
51	2629	-1.9317053392257243e-09	None	0.4427758330840289	-1.9317053392257243e-09
51	2554	0.00033285386595771404	None	0.34546781565574836	0.00033285386595771404
51	2576	-2.7063428269636077e-07	None	0.45357986439231	-2.7063428269636077e-07
51	2602	0.0021351759639132895	None	0.44303856585710966	0.0021351759639132895
51	2615	3.0022260413686247e-07	None	0.32003092284977713	3.0022260413686247e-07
51	2558	-3.4002536909113356e-08	None	0.3404308388235815	-3.4002536909113356e-08
51	2556	2.021332151940685e-05	None	0.293184604542742	2.021332151940685e-05
51	2559	1.7540661415653956e-08	None	0.4858251778843196	1.7540661415653956e-08
51	2568	4.9261204058318714e-06	None	0.293184604542742	4.9261204058318714e-06
51	2566	1.2426988526596104e-06	None	0.17309165223564582	1.2426988526596104e-06
51	2395	None	None	0.3485063337386271	None
51	2621	0.0002088363058968583	None	0.29437988877721877	0.0002088363058968583
51	2625	5.844407269617625e-05	None	0.36822314976317216	5.844407269617625e-05
51	2624	-9.249121310833533e-06	None	0.4729976922682348	-9.249121310833533e-06
51	2217	None	None	0.2804716270360702	None
51	2622	0.00017091890170814591	None	0.38912050057690994	0.00017091890170814591
51	2577	0.0018139191983014807	None	0.45068744712675163	0.0018139191983014807
51	2631	-1.634533170410614e-06	None	0.5546601916185825	-1.634533170410614e-06
51	2424	None	None	0.3268388359073298	None
51	2422	None	None	0.31205114941908624	None
51	2412	None	None	0.4729976922682348	None
51	2597	None	None	0.30564690372517384	None
51	2628	0.0007553247461978938	None	0.38305376156907717	0.0007553247461978938
51	2552	0.00039736181975357556	None	0.34546781565574836	0.00039736181975357556
51	2571	-9.114273590202657e-09	None	0.40669337533354266	-9.114273590202657e-09
51	2488	None	None	0.5192146016638557	None
51	2581	-1.6164851302664275e-09	None	0.3727243189239294	-1.6164851302664275e-09
51	2641	2.4157044699802225e-06	None	0.3986506714410153	2.4157044699802225e-06
51	2646	-4.466143748455988e-06	None	0.3888842398728964	-4.466143748455988e-06
51	2534	None	None	0.37165104382127556	None
51	2608	4.866451648710743e-07	None	0.3441249209893377	4.866451648710743e-07
51	2596	-1.0559371194753282e-08	None	0.25684905082962844	-1.0559371194753282e-08
51	2463	None	None	0.38371602205236616	None
51	2613	0.0006659905783979276	None	0.30268911407837745	0.0006659905783979276
51	2553	-2.0694806030400236e-05	None	0.5669802197212462	-2.0694806030400236e-05
51	2443	None	None	0.48940565930610463	None
51	2606	-6.158250232393751e-05	None	0.36133462305398695	-6.158250232393751e-05
51	2605	-9.812186717903734e-05	None	0.28448497627597996	-9.812186717903734e-05
51	2636	-4.374259713645866e-09	None	0.4595654313129664	-4.374259713645866e-09
51	2587	0.0003091365931835427	None	0.43158348742970515	0.0003091365931835427
51	2200	None	None	0.3732539137171134	None
51	2639	0.0013607595700561124	None	0.5300415938064631	0.0013607595700561124
51	2623	0.0003053560376491058	None	0.3461715840113455	0.0003053560376491058
51	2570	-3.897502941713986e-06	None	0.365717543252842	-3.897502941713986e-06
51	2619	0.0029117561869971428	None	0.34850052354860833	0.0029117561869971428
51	2595	3.719432886639257e-08	None	0.3757025997765431	3.719432886639257e-08
51	2589	1.0418731253703891e-08	None	0.30747645638294374	1.0418731253703891e-08
51	2637	-3.2964974779772544e-07	None	0.28633857481259073	-3.2964974779772544e-07
51	2614	-5.445778861922524e-09	None	0.17309165223564582	-5.445778861922524e-09
51	2578	0.000514407874988584	None	0.3616528286543163	0.000514407874988584
51	2342	None	None	0.4729976922682348	None
51	2612	0.0001871777597886574	None	0.28430725734208395	0.0001871777597886574
51	2580	0.0008607305432480651	None	0.39971897921359484	0.0008607305432480651
51	2633	-1.2234600787351494e-08	None	0.3103198905586843	-1.2234600787351494e-08
51	2563	-9.928377417525644e-09	None	0.3132136848115608	-9.928377417525644e-09
51	2627	-5.341521203543527e-07	None	0.31604177334357314	-5.341521203543527e-07
51	2358	None	None	0.517560526358386	None
51	2545	None	None	0.24911904889777894	None
51	2512	None	None	0.6101946604073636	None
51	2610	0.0002949906657048198	None	0.39137330037622514	0.0002949906657048198
51	2575	-0.1	None	0.17309165223564582	-0.1
51	2616	None	None	0.24911904889777894	None
51	2538	None	None	0.4583853682446213	None
51	2609	-9.5300025785415e-05	None	0.4137311782186906	-9.5300025785415e-05
51	2555	0.00018212760866216377	None	0.4784089994564639	0.00018212760866216377
51	2500	None	None	0.2728728798187758	None
51	2588	6.685485218397078e-05	None	0.29437988877721877	6.685485218397078e-05
51	2599	5.378596834829231e-06	None	0.2728728798187758	5.378596834829231e-06
51	2134	None	None	0.47888513508604513	None
51	2215	None	None	0.30564690372517384	None
51	2330	None	None	0.27260199116749695	None
51	2648	1.7596111491005144e-07	None	0.4088079812768742	1.7596111491005144e-07
51	2604	1.5353454607672438e-07	None	0.3404308388235815	1.5353454607672438e-07
51	2626	7.444252505168081e-09	None	0.4035374155329241	7.444252505168081e-09
51	2644	-1.2712067218376325e-09	None	0.2804716270360702	-1.2712067218376325e-09
51	2551	1.2149461053178364e-05	None	0.37395832546657076	1.2149461053178364e-05
51	2574	-3.657856818054282e-08	None	0.37475000496634	-3.657856818054282e-08
51	2565	-3.1171914742281273e-09	None	0.17309165223564582	-3.1171914742281273e-09
51	2530	None	None	0.28633857481259073	None
51	2567	-3.1522910607241117e-09	None	0.391572923607874	-3.1522910607241117e-09
51	2402	None	None	0.4208493018658569	None
51	2586	2.2785673892087356e-08	None	0.30747645638294374	2.2785673892087356e-08
51	2351	None	None	0.5896557753037437	None
51	2634	-2.883290588421354e-09	None	0.3401058707505772	-2.883290588421354e-09
51	2630	0.00012787386933121406	None	0.40687839827607053	0.00012787386933121406
51	2317	None	None	0.49777201787453806	None
51	2593	-3.700366245420315e-05	None	0.37536245481374586	-3.700366245420315e-05
51	2618	1.9830653604567835e-06	None	0.2728728798187758	1.9830653604567835e-06
51	2477	None	None	0.3404308388235815	None
51	2299	None	None	0.3288499163047739	None
51	2590	-0.1	None	0.17309165223564582	-0.1
51	2562	-1.1491826299080823e-07	None	0.4539165606175436	-1.1491826299080823e-07
51	2583	0.0006328445047680512	None	0.3521035648255291	0.0006328445047680512
[truncated: 13,001 more rows]
