# Supplementary material for: Constrained by Design: Influence of Genetic Encodings on Evolved Traits of Robots
Source: Front Robot AI. 2021 Jun 15;8:672379. doi: 10.3389/frobt.2021.672379 (PMC8239187; doi:10.3389/frobt.2021.672379)
Supplement: Supplementary file 1 [file DataSheet3.ZIP › plasticodingrep_plane_16_all_measures.tsv]

robot_id	velocity	displacement_velocity	displacement_velocity_hill	head_balance	contacts	branching	branching_modules_count	limbs	extremities	length_of_limbs	extensiveness	coverage	joints	hinge_count	active_hinges_count	brick_count	touch_sensor_count	brick_sensor_count	proportion	width	height	size	absolute_size	sensors	symmetry	avg_period	dev_period	avg_phase_offset	dev_phase_offset	avg_amplitude	dev_amplitude	avg_intra_dev_params	avg_inter_dev_params	sensors_reach	recurrence	synaptic_reception
4373	0.048486648246418344	0.014142056547698924	0.012957538896459954	0.8933207026333735	None	0.16666666666666666	1	0.2857142857142857	4	0.7222222222222222	13	0.2777777777777778	0.6666666666666666	14	12	5	1	0	0.8888888888888888	8	9	1.3333333333333333	20	0.08333333333333333	0.26666666666666666	0.849835186451739	0.8858332992306557	0.5079265936720779	0.8395117184041865	0.4522016715918687	0.8892510773708269	0.8912992726831753	0.8731232801023366	1.0	0.14285714285714285	0.0
2773	0.006688368000084275	0.0008839574316660457	4.0374437749968405e-05	0.9567532366867032	None	0	0	0.25	1	1.0	4	1.0	0.75	4	3	1	0	0	0.16666666666666666	6	1	0.4	6	0.0	0	0.7672813593201353	0.9596207380410312	0.4178352154314874	0.9348640678671057	0.30613838611142646	0.7324616918537603	0.9596647529536264	0.9071872585021921	0	0	0.0
4104	0.046338482595012276	0.010864603690018827	0.010852957907086708	0.8449067844636275	None	0.16666666666666666	1	0.3333333333333333	5	0.65	13	0.22	0.65	17	13	4	1	0	1.0	10	10	1.4666666666666666	22	0.125	0.2222222222222222	0.849835186451739	0.9318366608177288	0.4503057124805296	0.8344897376011727	0.5036910233815447	0.8647178364854071	0.8308505255394397	0.8838453376021749	1.0	0.058823529411764705	0.0
4	None	None	None	None	None	0	0	0.5	1	1.0	1	1.0	1.0	2	1	0	0	0	0.3333333333333333	1	3	0.2	3	0.0	0	0.570514081077144	0.9794927009445663	0.725248809130654	0.8734837743968712	0.49442866330253504	0.9451299549031343	0.9497158031867798	0.9469281177254171	0	0	0.0
7051	0.08715160240077405	0.035853114169762744	0.03585205890174844	0.827433353077077	None	0.14285714285714285	1	0.29411764705882354	5	0.6956521739130435	16	0.20833333333333334	0.6521739130434783	20	15	4	1	0	0.8333333333333334	10	12	1.6666666666666667	25	0.14285714285714285	0.21052631578947367	0.8253612316406105	0.9224282870342996	0.4487360706977124	0.8087365217628895	0.47693110754301704	0.8632374137359754	0.8774879919295863	0.8721410844761214	1.0	0.05	0.0
1702	None	None	None	None	None	0	0	0.6666666666666666	4	0.16666666666666666	1	0.5333333333333333	0.16666666666666666	5	1	2	0	0	0.6	5	3	0.5333333333333333	8	0.0	0.3333333333333333	0.7663219932957956	0.9189428478868275	0.8600634739994693	0.642679892912581	0.5957102946214099	0.9256958387361899	0.895653747066906	0.8636356906415852	0	0	0.0
131	None	None	None	None	None	0	0	0.0625	1	1.0	21	0.24210526315789474	0.9523809523809523	21	20	1	2	0	0.2631578947368421	5	19	1.5333333333333334	23	0.4	0	0.5370832797355599	0.8730146645098202	0.6951389772416067	0.934963593830697	0.4660895199781244	0.8358402141058108	0.8832748955045624	0.8883185162799442	0.5238095238095237	0.23809523809523808	0.0
4445	0.0551486658159149	0.016737100465353358	0.014835725353756116	0.8594348878826394	None	0.16666666666666666	1	0.4	6	0.6	12	0.22	0.6	17	12	4	1	0	1.0	10	10	1.4666666666666666	22	0.14285714285714285	0.23529411764705882	0.8008872768294818	0.9250941075832795	0.44716642891489516	0.8109667971206584	0.45017119170448944	0.8184386649818001	0.8722809596668847	0.8611957813335557	1.0	0.058823529411764705	0.0
1977	None	None	None	None	None	0.5	2	0.6	6	0.5	6	0.5833333333333334	0.25	7	3	6	1	0	0.6666666666666666	6	4	0.9333333333333333	14	0.08333333333333333	0.4444444444444444	0.4573997982738594	0.683371086405233	0.5693985835254661	0.9367834769505035	0.5779258911017988	0.8484778649574262	0.8512820396375776	0.8493231296538469	1.0	0.2857142857142857	0.0
784	None	None	None	None	None	0	0	1.0	1	0	0	1.0	0	1	0	0	0	0	0.5	2	1	0.13333333333333333	2	0.0	0	0	0	0	0	0	0	0	0	0	0	0
4512	0.04553717711728466	0.01572277993777796	0.01267590307903133	0.8834368201798543	None	0.16666666666666666	1	0.35714285714285715	5	0.6111111111111112	11	0.2222222222222222	0.6111111111111112	14	11	5	0	0	0.9	10	9	1.3333333333333333	20	0.0	0.26666666666666666	0.8352395457582389	0.9192745133363219	0.4539836079351254	0.8346465982920076	0.44208299470499446	0.8290548055545699	0.9176503753695092	0.867243023517166	0	0	0.0
6386	0.061202868555311304	0.02078709549548909	0.017480689085232162	0.8603915593152951	None	0.14285714285714285	1	0.375	6	0.6363636363636364	14	0.2222222222222222	0.6363636363636364	19	14	4	1	0	0.75	9	12	1.6	24	0.14285714285714285	0.21052631578947367	0.8008872768294818	0.9111752177072406	0.4503057124805296	0.8148520208184276	0.45017119170448944	0.8568711585143484	0.8722809596668847	0.8660513483125154	1.0	0.05263157894736842	0.0
3813	0.06573785239798333	0.01784463985871002	0.013739002962356297	0.8917991074690923	None	0.14285714285714285	1	0.3125	5	0.6818181818181818	15	0.24242424242424243	0.6818181818181818	19	15	4	0	0	0.8181818181818182	9	11	1.6	24	0.0	0.10526315789473684	0.849835186451739	0.9041719885977579	0.557939426926127	0.8924666705587245	0.45017119170448944	0.8804255892582452	0.9012916193487472	0.8927400212295503	0	0	0.0
3266	0.04130644938655928	0.009441811221654365	0.009231026367313728	0.8590643267138197	None	0.16666666666666666	1	0.42857142857142855	6	0.5555555555555556	10	0.2597402597402597	0.5555555555555556	16	10	3	0	0	0.6363636363636364	11	7	1.3333333333333333	20	0.0	0.13333333333333333	0.8008872768294818	0.9190390871396239	0.4546313441601212	0.8548368970268977	0.44208299470499446	0.8511518879983596	0.894093295053621	0.8788970079931392	0	0	0.0
5661	0.05598328991772073	0.01683401165906672	0.014442787795525111	0.8646515280911382	None	0.14285714285714285	1	0.375	6	0.6190476190476191	13	0.23232323232323232	0.6190476190476191	19	13	3	0	0	0.8181818181818182	11	9	1.5333333333333334	23	0.0	0.2222222222222222	0.8008872768294818	0.9274790278329061	0.45895697583971273	0.8365483714718392	0.5036910233815447	0.8563179078518577	0.825946547777775	0.8796161314508202	0	0	0.0
7224	0.07514268146786332	0.036361437591672534	0.036211291156398456	0.8293976902444764	None	0.14285714285714285	1	0.3125	5	0.6818181818181818	15	0.2	0.6818181818181818	19	15	4	1	0	0.8333333333333334	10	12	1.6	24	0.125	0.2222222222222222	0.8008872768294818	0.9138536225715611	0.44716642891489516	0.7958053347553786	0.5036910233815447	0.8716315874427288	0.8223697981854349	0.8675102376374899	1.0	0.05263157894736842	0.0
4161	0.05369994042542691	0.021443847228464062	0.009443667571273932	0.8537765793186329	None	0.16666666666666666	1	0.35714285714285715	5	0.631578947368421	12	0.23333333333333334	0.631578947368421	17	12	3	0	0	0.9	9	10	1.4	21	0.0	0.23529411764705882	0.8008872768294818	0.9341600923083683	0.45895697583971273	0.8065080566918694	0.5036910233815447	0.8575425591681327	0.825946547777775	0.876349838183112	0	0	0.0
5138	0.03392847927276046	0.008604201503125746	0.008476083194529792	0.8992589354366503	None	0.16666666666666666	1	0.42857142857142855	6	0.5555555555555556	10	0.2222222222222222	0.5555555555555556	14	10	5	0	0	0.9	10	9	1.3333333333333333	20	0.0	0.26666666666666666	0.8253612316406105	0.9075579674374539	0.4539836079351254	0.8044208953970371	0.45017119170448944	0.8917076277281589	0.8877555291049152	0.8738619704289609	0	0	0.0
2140	None	None	None	None	None	0.5	1	0.8333333333333334	5	0.2857142857142857	2	0.5	0.14285714285714285	6	1	2	2	0	0.5	6	3	0.6	9	0.6666666666666666	0.6666666666666666	0.41967546620603374	0.8405967112494201	0.11950917296766979	0.8448463019569993	0.4001895042356193	0.8928836038697	0.797602678675913	0.8612826624159351	0.75	0.8333333333333334	0.0
4456	0.07662205457878371	0.02023693148162387	0.02022255694740079	0.8492328428851692	None	0.14285714285714285	1	0.375	6	0.6190476190476191	13	0.20909090909090908	0.6190476190476191	19	13	3	0	0	0.9090909090909091	10	11	1.5333333333333334	23	0.0	0.2222222222222222	0.8008872768294818	0.9357441203468022	0.4503057124805296	0.8371070223700734	0.5096304669428884	0.9029434695941727	0.8941299396322082	0.8986121176849313	0	0	0.0
7473	0.06362407901493547	0.03118085214623307	0.022709136017141827	0.85267174566967	None	0.16666666666666666	1	0.3333333333333333	5	0.65	13	0.2222222222222222	0.55	16	11	5	0	0	0.8181818181818182	9	11	1.4666666666666666	22	0.0	0.23529411764705882	0.8253612316406105	0.932255580271897	0.4941337859119769	0.8326158592900078	0.45017119170448944	0.8724085168841569	0.8582839103059663	0.8858994472602946	0	0	0.0
6934	None	None	None	None	None	0.125	1	0.2777777777777778	5	0.7083333333333334	17	0.26262626262626265	0.5833333333333334	18	14	7	2	0	0.8181818181818182	11	9	1.7333333333333334	26	0.14285714285714285	0.2	0.8008872768294818	0.9120083229209398	0.4546313441601212	0.7991248390577481	0.47990082932368894	0.8775787207040104	0.8138757681800596	0.8694736565742652	0.5277777777777778	0.05555555555555555	0.0
1051	None	None	None	None	None	1.0	1	1.0	4	0.25	1	0.6666666666666666	0	3	0	2	2	0	1.0	3	3	0.4	6	0.4	0.6666666666666666	0	0	0	0	0	0	0	0	0	0	0
5181	0.05793782385337317	0.018576367193447275	0.016757523151905214	0.8796702556859963	None	0.16666666666666666	1	0.35714285714285715	5	0.631578947368421	12	0.21212121212121213	0.631578947368421	15	12	5	0	0	0.8181818181818182	11	9	1.4	21	0.0	0.25	0.8008872768294818	0.9013301323148809	0.43512785392940384	0.802878267767554	0.45017119170448944	0.8885268561901959	0.864267244186034	0.8695990452893196	0	0	0.0
3494	0.051960639572959676	0.02013095632343516	0.012484781421995368	0.8529837147578341	None	0.16666666666666666	1	0.35714285714285715	5	0.631578947368421	12	0.2916666666666667	0.631578947368421	17	12	3	0	0	0.8888888888888888	9	8	1.4	21	0.0	0.25	0.849835186451739	0.936538382752321	0.529310595984241	0.8455149383166121	0.45017119170448944	0.854171534353497	0.8638508840027146	0.8862606386155628	0	0	0.0
1106	None	None	None	None	None	0	0	0.6666666666666666	2	0.5	1	0.6666666666666666	0	0	0	3	1	0	0.6666666666666666	3	2	0.26666666666666666	4	0.1	0.6666666666666666	0	0	0	0	0	0	0	0	0	0	0
1741	None	None	None	None	None	0	0	0.42857142857142855	3	0.75	6	0.4166666666666667	0.625	8	5	1	1	0	0.375	8	3	0.6666666666666666	10	0.3333333333333333	1.0	0.5674339424360484	0.9581473807342186	0.3563022443870829	0.9246359876367032	0.6340809970696641	0.9464250486523951	0.9114285356628385	0.9446171226579131	1.0	0.25	0.0
5350	0.059941989976273834	0.022105813409214692	-0.0019774623903400083	0.8677978243187665	None	0.14285714285714285	1	0.375	6	0.6363636363636364	14	0.24242424242424243	0.6363636363636364	20	14	3	0	0	0.8181818181818182	11	9	1.6	24	0.0	0.21052631578947367	0.8008872768294818	0.9297901964206711	0.4941337859119769	0.8619609638551924	0.5036910233815447	0.8516356505520604	0.8284124269130462	0.886372399163502	0	0	0.0
3302	0.04534151220102108	0.009296586230080771	0.009029745458719853	0.8852488268052416	None	0.16666666666666666	1	0.35714285714285715	5	0.631578947368421	12	0.23333333333333334	0.5789473684210527	14	11	6	1	0	0.9	9	10	1.4	21	0.07692307692307693	0.25	0.849835186451739	0.9351453328816994	0.4546313441601212	0.839258211107398	0.52742882430371	0.8793890039897484	0.864267244186034	0.8911598026945531	1.0	0.07142857142857142	0.0
1780	None	None	None	None	None	0	0	0.75	3	0.0	0	0.625	0	1	0	3	0	0	0.5	4	2	0.3333333333333333	5	0.0	0.5	0	0	0	0	0	0	0	0	0	0	0
6925	0.06005231828506581	0.02627103983398049	0.02168019806949315	0.8437276690900842	None	0.14285714285714285	1	0.3125	5	0.6818181818181818	15	0.2	0.5454545454545454	16	12	7	1	0	0.8333333333333334	10	12	1.6	24	0.07142857142857142	0.2222222222222222	0.8253612316406105	0.9163773957224916	0.4546313441601212	0.811037695739495	0.5028772618612883	0.8791272096427228	0.8480848152273626	0.8749030574897162	1.0	0.0625	0.0
4933	0.07275026027890905	0.02037097649459969	0.015418781804209926	0.8285465525864769	None	0.14285714285714285	1	0.3125	5	0.6818181818181818	15	0.2	0.6818181818181818	19	15	4	0	0	0.8333333333333334	10	12	1.6	24	0.0	0.2222222222222222	0.8008872768294818	0.9245056348861104	0.4503057124805296	0.84134799289653	0.5036910233815447	0.8710503688286617	0.8722809596668847	0.883697859243705	0	0	0.0
994	None	None	None	None	None	0	0	0.6666666666666666	2	0.5	1	0.6666666666666666	0	2	0	1	0	0	0.6666666666666666	3	2	0.26666666666666666	4	0.0	0	0	0	0	0	0	0	0	0	0	0	0
3882	0.04239611544069929	0.005290298821574066	0.0021097111951850853	0.8685230658303296	None	0.16666666666666666	1	0.35714285714285715	5	0.6111111111111112	11	0.2222222222222222	0.6111111111111112	16	11	3	0	0	0.9	9	10	1.3333333333333333	20	0.0	0.25	0.8597135005693677	0.9423023211543661	0.529310595984241	0.8293813518727694	0.45017119170448944	0.8519524123481517	0.8638508840027146	0.8850810118196805	0	0	0.0
1542	None	None	None	None	None	0	0	1.0	1	0	0	1.0	0	0	0	1	0	0	0.5	1	2	0.13333333333333333	2	0.0	0	0	0	0	0	0	0	0	0	0	0	0
6211	0.061325389501329645	0.021864467938628573	0.020705935719414773	0.8553943795360974	None	0.14285714285714285	1	0.375	6	0.6363636363636364	14	0.21818181818181817	0.6363636363636364	19	14	4	1	0	0.9090909090909091	10	11	1.6	24	0.14285714285714285	0.21052631578947367	0.8008872768294818	0.918230528465425	0.4503057124805296	0.80569904312557	0.5036910233815447	0.8667044038848281	0.8308505255394397	0.8703802588644051	1.0	0.05263157894736842	0.0
6782	0.0644563616091689	0.020133943143119008	0.012738881348143142	0.8255620189117571	None	0.14285714285714285	1	0.3125	5	0.6666666666666666	14	0.21296296296296297	0.5714285714285714	17	12	5	0	0	0.75	9	12	1.5333333333333334	23	0.0	0.23529411764705882	0.8008872768294818	0.9362757278762488	0.529310595984241	0.8488320438381506	0.5555833320180873	0.8930891087759429	0.8638508840027146	0.8983022724706566	0	0	0.0
6354	0.05398519734999951	0.02734496736267943	0.02334788341745202	0.8993074722284502	None	0.16666666666666666	1	0.3333333333333333	5	0.65	13	0.22	0.6	16	12	5	0	0	1.0	10	10	1.4666666666666666	22	0.0	0.23529411764705882	0.8253612316406105	0.9018238468768288	0.4546313441601212	0.8332667379523301	0.45017119170448944	0.8834033353369882	0.8454734654945444	0.8755075303903641	0	0	0.0
773	None	None	None	None	None	0	0	0.5	2	0.6666666666666666	2	0.8333333333333334	0.3333333333333333	1	1	3	2	0	0.6666666666666666	3	2	0.3333333333333333	5	0.2	0	0.37422915473413915	0.5	0.3635128316817319	0.5	1.0	0.5	0.9514545900602028	0.5	1.0	1.0	0.0
1161	None	None	None	None	None	0.5	1	0.8333333333333334	5	0.16666666666666666	1	0.6666666666666666	0.16666666666666666	6	1	1	0	0	0.75	4	3	0.5333333333333333	8	0.0	1.0	0.4573997982738594	0.7180831768458421	0.46233763435319997	0.9428094682820667	0.4705199037096479	0.8735189424846184	0.7782015618103408	0.8687512149820044	0	0	0.0
3923	0.06855741712544534	0.01911674537935676	0.016245848672432558	0.8909975387571403	None	0.14285714285714285	1	0.3125	5	0.6818181818181818	15	0.24242424242424243	0.6818181818181818	19	15	4	0	0	0.8181818181818182	9	11	1.6	24	0.0	0.10526315789473684	0.849835186451739	0.9041719885977579	0.557939426926127	0.8924666705587245	0.48309792259034284	0.8732476080264832	0.8905031855828687	0.8905994481620444	0	0	0.0
4479	0.046516739418104545	0.014595219380374325	0.003959597131150402	0.8910698004617523	None	0.16666666666666666	1	0.35714285714285715	5	0.631578947368421	12	0.21212121212121213	0.631578947368421	15	12	5	1	0	0.8181818181818182	11	9	1.4	21	0.09090909090909091	0.25	0.849835186451739	0.9286521815285839	0.4303281448978268	0.8055335466124602	0.45017119170448944	0.887990943134268	0.864267244186034	0.8828049694703215	1.0	0.2	0.0
6722	0.07015356058221504	0.025368219336828143	0.02517260905353211	0.853785798545016	None	0.16666666666666666	1	0.35714285714285715	5	0.631578947368421	12	0.23863636363636365	0.631578947368421	17	12	3	0	0	0.7272727272727273	8	11	1.4	21	0.0	0.25	0.8008872768294818	0.9206049528684545	0.4503057124805296	0.8283828296684155	0.5036910233815447	0.8647822346262743	0.8308505255394397	0.8765472137582525	0	0	0.0
6588	0.06547773539021443	0.029939085651964258	0.028390681751220413	0.8433566820990657	None	0.14285714285714285	1	0.3125	5	0.6818181818181818	15	0.2	0.5909090909090909	17	13	6	1	0	0.8333333333333334	10	12	1.6	24	0.08333333333333333	0.2222222222222222	0.8008872768294818	0.9167132451986109	0.4503057124805296	0.8045299766893791	0.5096304669428884	0.8766195083927683	0.8308505255394397	0.872663718131074	1.0	0.058823529411764705	0.0
4918	0.05600383813203611	0.0243331787861674	0.021470575775842455	0.8742430723331075	None	0.16666666666666666	1	0.35714285714285715	5	0.631578947368421	12	0.21	0.631578947368421	15	12	5	0	0	1.0	10	10	1.4	21	0.0	0.25	0.8008872768294818	0.8991813534923905	0.4503057124805296	0.8102241034283796	0.45017119170448944	0.8896134374973054	0.864267244186034	0.870885287306046	0	0	0.0
7145	0.0610760432814101	0.027581955565828795	0.024137314319526645	0.84425846196431	None	0.14285714285714285	1	0.3125	5	0.6818181818181818	15	0.2	0.5454545454545454	16	12	7	1	0	0.8333333333333334	10	12	1.6	24	0.07142857142857142	0.2222222222222222	0.8253612316406105	0.9163773957224916	0.4546313441601212	0.811037695739495	0.5028772618612883	0.8791272096427228	0.8480848152273626	0.8749030574897162	1.0	0.0625	0.0
100	None	None	None	None	None	0	0	1.0	1	0	0	1.0	0	1	0	0	1	0	0.5	1	2	0.13333333333333333	2	0.3333333333333333	0	0	0	0	0	0	0	0	0	0	0	0
5758	0.05491261217619085	0.018710725530410643	0.018532402682751845	0.8572176142593407	None	0.16666666666666666	1	0.35714285714285715	5	0.631578947368421	12	0.21212121212121213	0.631578947368421	15	12	5	0	0	0.8181818181818182	11	9	1.4	21	0.0	0.25	0.8008872768294818	0.9108365020300369	0.4503057124805296	0.7952135111308702	0.45017119170448944	0.8832605050362871	0.8864361747551077	0.8700502601603526	0	0	0.0
3090	0.05525926159798138	0.012567082320466232	0.004002605928947699	0.8510041773519265	None	0.16666666666666666	1	0.42857142857142855	6	0.5789473684210527	11	0.23863636363636365	0.5789473684210527	17	11	3	0	0	0.7272727272727273	8	11	1.4	21	0.0	0.25	0.915141299378682	0.930331248832963	0.529310595984241	0.8601971651574465	0.45017119170448944	0.8485432368921294	0.8864361747551077	0.8853378550831066	0	0	0.0
4098	0.05479933789879665	0.020982572654196955	0.008309858536776087	0.8544004651067848	None	0.16666666666666666	1	0.35714285714285715	5	0.631578947368421	12	0.23333333333333334	0.631578947368421	17	12	3	0	0	0.9	9	10	1.4	21	0.0	0.23529411764705882	0.8008872768294818	0.9341600923083683	0.45895697583971273	0.8065080566918694	0.5036910233815447	0.8575425591681327	0.825946547777775	0.876349838183112	0	0	0.0
6638	0.04966227812451325	0.01754593753319687	0.0034243184626252298	0.8469120391303445	None	0.14285714285714285	1	0.375	6	0.6190476190476191	13	0.25555555555555554	0.6190476190476191	19	13	3	0	0	0.9	9	10	1.5333333333333334	23	0.0	0.21052631578947367	0.8008872768294818	0.9332580829832295	0.529310595984241	0.841092680457783	0.5036910233815447	0.8557604638093892	0.825946547777775	0.8837311954679793	0	0	0.0
2916	0.04261635957121665	0.005355968171042502	0.005297426015351036	0.8638433779876107	None	0.16666666666666666	1	0.35714285714285715	5	0.6111111111111112	11	0.2222222222222222	0.6111111111111112	15	11	4	0	0	0.9	10	9	1.3333333333333333	20	0.0	0.25	0.915141299378682	0.9438360226478509	0.529310595984241	0.8320540008428722	0.4339947977054995	0.8315923213435981	0.9012916193487472	0.8814564765671719	0	0	0.0
3456	0.0573292729747522	0.01846246657247083	0.013208976788677634	0.8806849456870252	None	0.16666666666666666	1	0.4	6	0.6	12	0.2222222222222222	0.6	16	12	5	0	0	0.8181818181818182	9	11	1.4666666666666666	22	0.0	0.23529411764705882	0.8019709772378368	0.9250586747574213	0.4546313441601212	0.8624729148137483	0.4339947977054995	0.8198206683092927	0.9018527309280742	0.8759642929026147	0	0	0.0
5667	0.07818142065381875	0.020018898552766843	0.013751374147122823	0.8272622838202222	None	0.125	1	0.2777777777777778	5	0.7083333333333334	17	0.21666666666666667	0.7083333333333334	22	17	3	0	0	0.8333333333333334	10	12	1.7333333333333334	26	0.0	0.2	0.8253612316406105	0.9207603278999881	0.45463134416012113	0.8409447166231523	0.5066607451622165	0.8677907977486669	0.8174444944238598	0.8807817449301252	0	0	0.0
6812	0.0627628529247227	0.02661898343414251	0.026265235055132855	0.8728118262485232	None	0.14285714285714285	1	0.3125	5	0.6818181818181818	15	0.2	0.6363636363636364	18	14	5	1	0	0.8333333333333334	12	10	1.6	24	0.1	0.2222222222222222	0.8008872768294818	0.9232942796336868	0.44716642891489516	0.8170624384873015	0.45017119170448944	0.8118851052777454	0.8722809596668847	0.8600392601526163	1.0	0.05555555555555555	0.0
572	None	None	None	None	None	0	0	0.16666666666666666	3	0.84	21	0.21428571428571427	0.76	20	19	6	3	0	0.2857142857142857	21	6	1.8	27	0.2	0	0.5618561301660325	0.9317523350759747	0.4065301219975175	0.9143946621157102	0.40562083215006145	0.9622559787767724	0.8778793608773575	0.9393630327675734	0.35	0.15	0.0
3500	0.06414520280147028	0.01929408990161523	0.014111393482021064	0.9058709339728417	None	0.14285714285714285	1	0.29411764705882354	5	0.6956521739130435	16	0.22727272727272727	0.6956521739130435	20	16	4	0	0	0.9090909090909091	10	11	1.6666666666666667	25	0.0	0.2	0.849835186451739	0.923603269028154	0.5647132614103089	0.8904267106175335	0.5028772618612883	0.8945017728631675	0.9018527309280742	0.9039299454535785	0	0	0.0
2294	None	None	None	None	None	0	0	1.0	4	0.0	0	0.75	0	2	0	3	1	0	0.5	4	2	0.4	6	0.125	0.5	0	0	0	0	0	0	0	0	0	0	0
1045	None	None	None	None	None	0	0	0.2	1	1.0	5	0.5833333333333334	0.2	2	1	4	1	0	0.3333333333333333	6	2	0.4666666666666667	7	0.09090909090909091	0	0.6212256945535188	0.7510709862534748	0.6636897912729758	0.96302698250947	0.4760774610983586	0.539040762913441	0.8127394494735386	0.8186016799434185	1.0	0.5	0.0
7183	0.060482417564852016	0.022011252758001112	0.021970274410828734	0.8527836779383812	None	0.14285714285714285	1	0.3125	5	0.6818181818181818	15	0.21818181818181817	0.6363636363636364	16	14	7	1	0	0.9090909090909091	11	10	1.6	24	0.0625	0.2222222222222222	0.7357133961364868	0.9160326728942647	0.4461232134932113	0.7995317873243977	0.45395467500541764	0.8197540506501065	0.8480848152273626	0.8535298640685226	1.0	0.0625	0.0
4950	0.061917743472450285	0.022661658889124057	0.022458426886003136	0.8603319246350549	None	0.14285714285714285	1	0.35294117647058826	6	0.6521739130434783	15	0.22727272727272727	0.6086956521739131	20	14	4	1	0	0.9090909090909091	10	11	1.6666666666666667	25	0.16666666666666666	0.2	0.8253612316406105	0.9211010202352868	0.4546313441601212	0.8413087376850465	0.5036910233815447	0.8616857369342295	0.8358198455736456	0.8792047248480173	1.0	0.1	0.0
2464	None	None	None	None	None	0.5	1	0.6666666666666666	4	0.5714285714285714	4	0.5625	0.42857142857142855	5	3	3	0	0	1.0	4	4	0.6	9	0.0	0.4	0.44192221258249303	0.547995845386329	0.3366446490146591	0.9678911750595188	0.6710004183222682	0.8790835862393844	0.860538526623794	0.8653880531615594	0	0	0.0
2842	0.0031642827240161526	0.0008825325146585912	-0.0008571506693416071	0.9971262990652137	None	0	0	0.75	3	0.5	2	0.6	0.5	4	2	1	0	0	0.4	5	2	0.4	6	0.0	0.5	0.7227946148955461	0.7072741908284721	0.9400266597863276	0.9607933912476678	0.4858829006008378	0.6928309182805679	0.8739881552913166	0.8363742788663513	0	0	0.0
5188	0.06985979964438663	0.027869837581780497	0.02400504399554972	0.8414901505650926	None	0.16666666666666666	1	0.2857142857142857	4	0.7368421052631579	14	0.23333333333333334	0.6842105263157895	17	13	3	0	0	0.9	9	10	1.4	21	0.0	0.25	0.8008872768294818	0.9283762803482924	0.44716642891489516	0.8283204652863125	0.45017119170448944	0.850196178369629	0.8722809596668847	0.8762412453422789	0	0	0.0
1615	None	None	None	None	None	1.0	1	1.0	5	0.0	0	0.7777777777777778	0	3	0	3	1	0	1.0	3	3	0.4666666666666667	7	0.14285714285714285	1.0	0	0	0	0	0	0	0	0	0	0	0
7285	0.08265694157606183	0.020787781470539377	0.020705725425352157	0.8491464850328414	None	0.14285714285714285	1	0.29411764705882354	5	0.6956521739130435	16	0.20833333333333334	0.5217391304347826	17	12	7	1	0	0.8333333333333334	10	12	1.6666666666666667	25	0.07692307692307693	0.21052631578947367	0.849835186451739	0.9138107021504528	0.4303281448978268	0.8134227719884349	0.45017119170448944	0.8756681868949666	0.8638508840027146	0.8730839091717629	1.0	0.058823529411764705	0.0
1459	None	None	None	None	None	0	0	0.5	1	1.0	1	0.75	0	1	0	1	0	0	1.0	2	2	0.2	3	0.0	0	0	0	0	0	0	0	0	0	0	0	0
1175	None	None	None	None	None	0.2	1	0.3076923076923077	4	0.7647058823529411	13	0.37254901960784315	0.7647058823529411	15	13	3	0	0	0.17647058823529413	17	3	1.2666666666666666	19	0.0	1.0	0.595797896515261	0.7519769152014703	0.35527668518093386	0.9074642081579016	0.4012385123529724	0.808063635798438	0.7651998596450378	0.8333983977708247	0	0	0.0
4485	0.06207095070428194	0.024163598451617394	0.019027364855380827	0.852451702926063	None	0.14285714285714285	1	0.375	6	0.6190476190476191	13	0.23232323232323232	0.6190476190476191	18	13	4	1	0	0.8181818181818182	9	11	1.5333333333333334	23	0.14285714285714285	0.2222222222222222	0.8008872768294818	0.9156857648684134	0.4487360706977124	0.8446018612762164	0.5036910233815447	0.8577392620362756	0.8358198455736456	0.8763393206976363	1.0	0.05555555555555555	0.0
1212	None	None	None	None	None	0.2	1	0.5	6	0.5333333333333333	8	0.5666666666666667	0.3333333333333333	10	5	6	1	0	0.8333333333333334	5	6	1.1333333333333333	17	0.09090909090909091	0.6666666666666666	0.5265988473945603	0.8605339519258599	0.5693985835254661	0.903446633478246	0.49175775944458333	0.8376239212791989	0.8087446106665539	0.8697596949044637	1.0	0.5	0.0
2860	0.0556947171538865	0.015894063803749078	0.012857800891353504	0.8709212545265588	None	0.16666666666666666	1	0.3333333333333333	5	0.65	13	0.22	0.65	16	13	5	0	0	1.0	10	10	1.4666666666666666	22	0.0	0.23529411764705882	0.858014288104082	0.9392329232542229	0.4941337859119769	0.8582758101478781	0.44208299470499446	0.824898413774217	0.9018527309280742	0.8838752261492439	0	0	0.0
4345	0.06097539366335967	0.028231805022252598	0.021509690231075632	0.8783906342403854	None	0.16666666666666666	1	0.35714285714285715	5	0.631578947368421	12	0.21212121212121213	0.631578947368421	15	12	5	0	0	0.8181818181818182	11	9	1.4	21	0.0	0.25	0.8008872768294818	0.8991813534923905	0.4503057124805296	0.8102241034283796	0.45017119170448944	0.8896134374973054	0.864267244186034	0.870885287306046	0	0	0.0
7088	0.06285418659246166	0.03238773741685804	0.032026659719363255	0.8491880700505029	None	0.14285714285714285	1	0.3125	5	0.6666666666666666	14	0.23232323232323232	0.5714285714285714	17	12	5	0	0	0.8181818181818182	9	11	1.5333333333333334	23	0.0	0.2222222222222222	0.849835186451739	0.9306195223012207	0.529310595984241	0.862482620615941	0.45017119170448944	0.8676716618998859	0.8403585878308119	0.8913183738139548	0	0	0.0
4785	0.0602050539688952	0.009679163946456787	0.008543993432166705	0.903005892973777	None	0.14285714285714285	1	0.375	6	0.6190476190476191	13	0.23232323232323232	0.6190476190476191	19	13	3	0	0	0.8181818181818182	11	9	1.5333333333333334	23	0.0	0.2222222222222222	0.8008872768294818	0.9275681765342437	0.557939426926127	0.9102520529266509	0.5555833320180873	0.8885235117637189	0.8308505255394397	0.9100403836668036	0	0	0.0
5925	0.04138122276759988	0.01217216046881951	0.012071469573406024	0.8864319532240486	None	0.16666666666666666	1	0.42857142857142855	6	0.5789473684210527	11	0.23333333333333334	0.5263157894736842	15	10	5	0	0	0.9	10	9	1.4	21	0.0	0.25	0.849835186451739	0.902247181167107	0.4503057124805296	0.7983914548184862	0.45017119170448944	0.8849983160636555	0.864267244186034	0.8675864886977612	0	0	0.0
2424	None	None	None	None	None	0	0	0.3333333333333333	1	1.0	2	1.0	0.5	2	1	1	0	0	0.25	4	1	0.26666666666666666	4	0.0	0	0.4577316419355951	0.9091053107815622	0.8069633960457916	0.8732899293821703	0.6476644929550431	0.947914083118966	0.9153976808192299	0.9151470411426388	0	0	0.0
2581	6.833054985855398e-06	1.5958406621977814e-07	-1.5638017002927304e-07	0.9999946545831158	None	0.5	1	0.8571428571428571	6	0.0	0	0.625	0	4	0	5	0	0	1.0	4	4	0.6666666666666666	10	0.0	0.5714285714285714	0	0	0	0	0	0	0	0	0	0	0
3820	0.04450679338091984	0.008492531376592139	0.0020641534336265747	0.8636992647919708	None	0.16666666666666666	1	0.4	6	0.6	12	0.2222222222222222	0.6	18	12	3	0	0	0.8181818181818182	9	11	1.4666666666666666	22	0.0	0.23529411764705882	0.8253612316406105	0.9234221040198263	0.4822192249568225	0.8831081288177137	0.45017119170448944	0.8487068464720237	0.8638508840027146	0.888827841674225	0	0	0.0
4208	0.058979624360983744	0.019714628070588516	0.01870008723036752	0.8736030880530958	None	0.14285714285714285	1	0.375	6	0.5714285714285714	12	0.25555555555555554	0.5714285714285714	17	12	5	0	0	0.9	10	9	1.5333333333333334	23	0.0	0.2222222222222222	0.8008872768294818	0.9073960596810198	0.45895697583971273	0.8051247134165513	0.45017119170448944	0.892127850705702	0.7956165765987968	0.8741156598625474	0	0	0.0
843	None	None	None	None	None	0.3333333333333333	1	0.3333333333333333	3	0.7272727272727273	8	0.3939393939393939	0.7272727272727273	9	8	3	1	0	0.2727272727272727	11	3	0.8666666666666667	13	0.1111111111111111	0.2	0.8360573070274155	0.6586275576631483	0.4925336925116285	0.7732111431295743	0.16212408613549864	0.950051150770801	0.9399976968981906	0.8333758968998526	1.0	0.2222222222222222	0.0
4096	0.06747202574033898	0.02246836012480051	0.021599876457617236	0.8547444884859167	None	0.14285714285714285	1	0.375	6	0.6363636363636364	14	0.24242424242424243	0.6363636363636364	20	14	3	0	0	0.8181818181818182	9	11	1.6	24	0.0	0.21052631578947367	0.8253612316406105	0.9215381254547008	0.4941337859119769	0.8624393984304602	0.5066607451622165	0.858989557763946	0.8284124269130462	0.884459079094152	0	0	0.0
3377	0.055077024532691296	0.0192557940812585	0.015406335027130508	0.8706670576086772	None	0.16666666666666666	1	0.42857142857142855	6	0.5789473684210527	11	0.21212121212121213	0.5789473684210527	17	11	3	0	0	0.8181818181818182	11	9	1.4	21	0.0	0.26666666666666666	0.8008872768294818	0.9309244730748293	0.529310595984241	0.8478782686754592	0.45017119170448944	0.8794784540349574	0.8308505255394397	0.8911146946863756	0	0	0.0
802	None	None	None	None	None	0.5	1	0.5	3	0.5	3	0.6666666666666666	0.3333333333333333	4	2	3	2	0	0.75	4	3	0.5333333333333333	8	0.25	0.4	0.8360573070274155	0.6284455938049911	0.4925336925116285	0.5	0.16212408613549864	0.5	0.9399976968981906	0.5436845147388047	0.625	0.25	0.0
3726	0.04845051992647575	0.006054956414021279	0.002572672971003477	0.5708079648991347	None	0.16666666666666666	1	0.3333333333333333	5	0.65	13	0.2222222222222222	0.6	16	12	5	1	0	0.8181818181818182	9	11	1.4666666666666666	22	0.1	0.23529411764705882	0.915141299378682	0.8771131728668663	0.4546313441601212	0.8756676320678148	0.4747227541469112	0.8614607457424078	0.901856588109936	0.8715752122751417	1.0	0.125	0.0
3775	0.07352133215774147	0.01531173084369104	0.002100899322107061	0.9016443754216797	None	0.2857142857142857	2	0.375	6	0.6363636363636364	14	0.21818181818181817	0.6363636363636364	18	14	5	0	0	0.9090909090909091	10	11	1.6	24	0.0	0.21052631578947367	0.8008872768294818	0.9544258447462795	0.4303281448978268	0.8778021101893579	0.44946067498961356	0.8320324446007922	0.8864361747551077	0.9006573340442945	0	0	0.0
6057	0.06614984085737584	0.01603973920670685	0.011787751795608148	0.8324357969549154	None	0.16666666666666666	1	0.3333333333333333	5	0.65	13	0.2222222222222222	0.65	18	13	3	0	0	0.8181818181818182	9	11	1.4666666666666666	22	0.0	0.25	0.8025864892947675	0.9023064449413418	0.4487360706977124	0.8742261374019198	0.5096304669428884	0.8421366884821327	0.8358198455736456	0.874943642363129	0	0	0.0
855	None	None	None	None	None	0	0	1.0	1	0	0	1.0	0	1	0	0	0	0	0.5	1	2	0.13333333333333333	2	0.0	0	0	0	0	0	0	0	0	0	0	0	0
6870	0.06525810362830835	0.03013959846505646	0.03011911140050718	0.8278562230502626	None	0.14285714285714285	1	0.3125	5	0.6818181818181818	15	0.2	0.5909090909090909	17	13	6	1	0	0.8333333333333334	10	12	1.6	24	0.08333333333333333	0.2222222222222222	0.849835186451739	0.9175128148451099	0.45895697583971273	0.8173359261134443	0.45017119170448944	0.877013799041141	0.864267244186034	0.8762395690904435	1.0	0.058823529411764705	0.0
4543	0.0683581677025214	0.029572286846359777	0.007142631859940861	0.8540570758117398	None	0.16666666666666666	1	0.2857142857142857	4	0.7368421052631579	14	0.23863636363636365	0.6842105263157895	17	13	3	0	0	0.7272727272727273	8	11	1.4	21	0.0	0.25	0.8042857017600532	0.8930543669584609	0.44716642891489516	0.83002115902943	0.5096304669428884	0.8628214998757202	0.8308505255394397	0.8640107814760064	0	0	0.0
3344	0.059761461961166815	0.020906444535600397	0.012294651330848557	0.8756695410971047	None	0.16666666666666666	1	0.4	6	0.6	12	0.2222222222222222	0.6	18	12	3	0	0	0.8181818181818182	9	11	1.4666666666666666	22	0.0	0.23529411764705882	0.8253612316406105	0.9276927369259867	0.529310595984241	0.8426301221585664	0.5028772618612883	0.8754678689889808	0.8284124269130462	0.8869508221673899	0	0	0.0
2610	3.83805157489052e-09	3.6202049915642677e-09	-4.0809890785209016e-10	0.9999998725240417	None	0	0	0	0	0	0	1.0	0	0	0	0	1	0	1.0	1	1	0.06666666666666667	1	0.25	0	0	0	0	0	0	0	0	0	0	0	0
7203	0.06442630015538524	0.014920915227756635	0.01138774804132674	0.8660815844886502	None	0.14285714285714285	1	0.3125	5	0.6818181818181818	15	0.2	0.5	15	11	8	1	0	0.8333333333333334	10	12	1.6	24	0.0625	0.2222222222222222	0.849835186451739	0.8902314542428377	0.4303281448978268	0.8354767273424164	0.48309792259034284	0.8435426868062975	0.8308505255394397	0.8582659668258007	1.0	0.06666666666666667	0.0
4316	0.0570011587976502	0.021745982842502	0.020960634550395284	0.8582995240714573	None	0.14285714285714285	1	0.375	6	0.6363636363636364	14	0.21818181818181817	0.6363636363636364	19	14	4	1	0	0.9090909090909091	10	11	1.6	24	0.14285714285714285	0.21052631578947367	0.8008872768294818	0.918230528465425	0.4503057124805296	0.80569904312557	0.5036910233815447	0.8667044038848281	0.8308505255394397	0.8703802588644051	1.0	0.05263157894736842	0.0
4073	0.06537674826493634	0.019871913885039234	0.01672709179932643	0.8945248260557735	None	0.14285714285714285	1	0.3125	5	0.6818181818181818	15	0.24242424242424243	0.6818181818181818	19	15	4	0	0	0.8181818181818182	9	11	1.6	24	0.0	0.10526315789473684	0.849835186451739	0.9041719885977579	0.557939426926127	0.8922950728100556	0.4570213352309471	0.8753062942099986	0.8822548049953985	0.8911485021127952	0	0	0.0
5457	0.05691781573902296	0.017846689222149947	0.01470227817472125	0.8746551272243617	None	0.16666666666666666	1	0.4	6	0.6	12	0.2222222222222222	0.6	18	12	3	0	0	0.8181818181818182	9	11	1.4666666666666666	22	0.0	0.23529411764705882	0.8008872768294818	0.9379795492094838	0.4941337859119769	0.8541463282326646	0.45017119170448944	0.8217765009699158	0.8638508840027146	0.8812231365389419	0	0	0.0
795	None	None	None	None	None	1.0	1	1.0	4	0.25	1	0.6666666666666666	0	2	0	3	1	0	1.0	3	3	0.4	6	0.125	0.6666666666666666	0	0	0	0	0	0	0	0	0	0	0
1534	None	None	None	None	None	0	0	0.3333333333333333	1	1.0	2	0.6666666666666666	0.5	2	1	1	0	0	0.6666666666666666	3	2	0.26666666666666666	4	0.0	0	0.6787687082528023	0.9328834559668764	0.6172438650362981	0.8401056725809392	0.2943058359480072	0.8083728955218662	0.8561314200225556	0.8710317444236066	0	0	0.0
3695	0.04355663591002434	0.01683901485284478	0.01601528450020291	0.9242977313435269	None	0.2	1	0.3076923076923077	4	0.7058823529411765	12	0.2638888888888889	0.6470588235294118	15	11	3	0	0	0.8888888888888888	8	9	1.2666666666666666	19	0.0	0.2857142857142857	0.8695918146869962	0.9324336482826053	0.6534764931623788	0.9097880628403542	0.4570213352309471	0.8194704692534254	0.8821303122581506	0.8956221005785708	0	0	0.0
5418	0.04376649136379583	0.016923250316745426	0.008554794186130879	0.8877083981790116	None	0.16666666666666666	1	0.35714285714285715	5	0.6111111111111112	11	0.2222222222222222	0.6111111111111112	14	11	5	0	0	0.9	10	9	1.3333333333333333	20	0.0	0.26666666666666666	0.8352395457582389	0.9192745133363219	0.45019704119846554	0.8307172733067102	0.449260569336149	0.8273426584862528	0.9176503753695092	0.8656911918733966	0	0	0.0
1443	None	None	None	None	None	0	0	1.0	2	0.0	0	1.0	0	1	0	1	0	0	0.3333333333333333	3	1	0.2	3	0.0	1.0	0	0	0	0	0	0	0	0	0	0	0
7113	0.06359687891596709	0.017048061115532614	0.01232399222794626	0.8295829598482761	None	0.14285714285714285	1	0.3125	5	0.6666666666666666	14	0.21296296296296297	0.5714285714285714	17	12	5	0	0	0.75	9	12	1.5333333333333334	23	0.0	0.23529411764705882	0.8008872768294818	0.9362757278762488	0.529310595984241	0.8489607974007809	0.5555833320180873	0.8930891087759429	0.864267244186034	0.8983328346582986	0	0	0.0
2069	None	None	None	None	None	1.0	1	1.0	4	0.25	1	0.5	0.25	4	1	1	0	0	0.75	4	3	0.4	6	0.0	1.0	0.430175241970999	0.8155558805148705	0.13486179821836322	0.8743733379811802	0.6505596876493396	0.9007402921039331	0.9011339233490154	0.867311953326518	0	0	0.0
1010	None	None	None	None	None	0	0	1.0	1	0	0	1.0	0	1	0	0	0	0	0.5	1	2	0.13333333333333333	2	0.0	0	0	0	0	0	0	0	0	0	0	0	0
4698	0.054910335922313556	0.010317168861277703	0.008891285978742378	0.907817492224392	None	0.16666666666666666	1	0.3333333333333333	5	0.65	13	0.2222222222222222	0.6	15	12	6	1	0	0.8181818181818182	11	9	1.4666666666666666	22	0.07692307692307693	0.23529411764705882	0.8008872768294818	0.9242266018087755	0.45895697583971273	0.8558505369250965	0.5020635003410321	0.9096585223307658	0.864267244186034	0.9000076171367859	1.0	0.06666666666666667	0.0
5162	0.06035516347621477	0.02462364395036101	0.023052743164813826	0.8476636665046486	None	0.16666666666666666	1	0.2857142857142857	4	0.7222222222222222	13	0.25	0.6666666666666666	16	12	3	0	0	0.8	8	10	1.3333333333333333	20	0.0	0.26666666666666666	0.8008872768294818	0.9284447555168008	0.44716642891489516	0.8294727438967344	0.47693110754301704	0.824191496235069	0.8527673675996039	0.8695116646255283	0	0	0.0
7456	0.07941549978325474	0.02040773005961467	0.018663351593461486	0.8422358410189051	None	0.14285714285714285	1	0.29411764705882354	5	0.6956521739130435	16	0.20833333333333334	0.5652173913043478	18	13	6	1	0	0.8333333333333334	10	12	1.6666666666666667	25	0.09090909090909091	0.21052631578947367	0.8253612316406105	0.9127754416567823	0.45463134416012113	0.819105010792485	0.5326068994804878	0.8839344022443009	0.8480848152273626	0.8768402252993823	1.0	0.05555555555555555	0.0
5958	0.05214436048202882	0.015239785376082665	0.002312628324751901	0.8658810290963093	None	0.2	1	0.38461538461538464	5	0.5882352941176471	10	0.2375	0.5882352941176471	15	10	3	0	0	0.8	8	10	1.2666666666666666	19	0.0	0.2857142857142857	0.8042857017600532	0.9219462157768789	0.45895697583971273	0.8419034211868955	0.45017119170448944	0.8889345302142908	0.8941299396322082	0.8883321855305373	0	0	0.0
4379	0.03507706380862802	0.008241897438752557	0.008238706697816218	0.8986568473458001	None	0.16666666666666666	1	0.42857142857142855	6	0.5555555555555556	10	0.2222222222222222	0.5555555555555556	14	10	5	0	0	0.9	10	9	1.3333333333333333	20	0.0	0.26666666666666666	0.8253612316406105	0.9075579674374539	0.4539836079351254	0.8044208953970371	0.45017119170448944	0.8917076277281589	0.8877555291049152	0.8738619704289609	0	0	0.0
15	None	None	None	None	None	0	0	0.2	1	1.0	5	1.0	0.6	4	3	2	3	0	0.14285714285714285	7	1	0.4666666666666667	7	0.42857142857142855	0	0.5149215889694301	0.911719341357382	0.48227895085624295	0.7130459254024876	0.656112435912745	0.8179006979903726	0.8076799058827993	0.8295452596853291	0.25	0.5	0.0
4029	0.05716339857504147	0.013103208474441162	0.006320393708381835	0.8650175043029082	None	0.16666666666666666	1	0.3333333333333333	5	0.7	14	0.24444444444444444	0.65	18	13	3	0	0	0.9	9	10	1.4666666666666666	22	0.0	0.23529411764705882	0.8008872768294818	0.8942550610421852	0.44716642891489516	0.861392123353339	0.5096304669428884	0.8494327179161651	0.8334390149582293	0.8695901958048052	0	0	0.0
6521	0.060553296275419576	0.007427469082581012	-0.007095534286141057	0.5637768408155828	None	0.16666666666666666	1	0.35714285714285715	5	0.631578947368421	12	0.2727272727272727	0.5789473684210527	16	11	4	0	0	0.6363636363636364	7	11	1.4	21	0.0	0.125	0.8253612316406105	0.9020163097648988	0.44716642891489516	0.8491170551874011	0.49339447298594374	0.8166716392613725	0.8284124269130462	0.8598238269195332	0	0	0.0
6161	0.04922493529781349	0.016654256810457284	0.007047232560241536	0.9124128993946727	None	0.16666666666666666	1	0.35714285714285715	5	0.631578947368421	12	0.21	0.631578947368421	15	12	5	0	0	1.0	10	10	1.4	21	0.0	0.25	0.8695918146869962	0.9180364056425355	0.45661828796803733	0.8493778883269327	0.45017119170448944	0.8264257121799427	0.9176503753695092	0.8701251125525767	0	0	0.0
3549	0.04258399272443974	0.010921969776909029	0.004928360837495043	0.8797316965177571	None	0.2	1	0.38461538461538464	5	0.5882352941176471	10	0.30158730158730157	0.5882352941176471	15	10	3	1	0	0.7777777777777778	9	7	1.2666666666666666	19	0.2	0.26666666666666666	0.8695918146869962	0.9388570850497047	0.5704438804728069	0.895964184471488	0.6106758925104637	0.8684824381696751	0.8406711714698669	0.9052875489104468	1.0	0.2	0.0
4942	0.04936295769097778	0.01940886352162956	0.01940860275209595	0.8782130630755839	None	0.16666666666666666	1	0.35714285714285715	5	0.6111111111111112	11	0.2222222222222222	0.6111111111111112	14	11	5	0	0	0.9	10	9	1.3333333333333333	20	0.0	0.26666666666666666	0.8253612316406105	0.9075579674374539	0.43979532097833635	0.8068837391505826	0.45017119170448944	0.8969802961679615	0.8840573805431388	0.8764671555166063	0	0	0.0
3389	0.05530210205690622	0.02203671153738809	0.01853364904327156	0.8721382169800395	None	0.16666666666666666	1	0.35714285714285715	5	0.6842105263157895	13	0.2625	0.631578947368421	17	12	3	0	0	0.8	8	10	1.4	21	0.0	0.25	0.8008872768294818	0.8996534238127628	0.44716642891489516	0.8487845530386601	0.5096304669428884	0.8480379779763026	0.8308505255394397	0.8675258832887318	0	0	0.0
238	None	None	None	None	None	0	0	0.5	3	0.5	3	0.4444444444444444	0.5	4	3	3	1	0	0.5	6	3	0.5333333333333333	8	0.1111111111111111	0	0.8360573070274155	0.6284455938049911	0.4925336925116285	0.5	0.16212408613549864	0.5	0.9399976968981906	0.5436845147388047	1.0	0.5	0.0
2855	0.01945490134896106	0.0007925904812024849	-0.0002715214961085307	0.9877977667895012	None	0	0	0.2	1	1.0	5	1.0	0.8	5	4	1	3	0	0.14285714285714285	1	7	0.4666666666666667	7	0.6	0	0.7277471386030199	0.9568528705540553	0.5135691694357807	0.9381238258743712	0.7266361233485623	0.763870075873895	0.9075396575502931	0.9113797021103857	0.2	0	0.0
2929	0.006124087730805317	0.0009826374714663009	0.0009823198523525763	0.9798939990689902	None	0	0	0.5	2	0.75	3	0.6	0.5	3	2	2	2	0	0.4	5	2	0.4	6	0.2857142857142857	0	0.7277471386030199	0.6955919628259294	0.27366253776795146	0.6341689268529788	0.6694132616561009	0.7622635132826503	0.8945384504083085	0.6999841627680714	0.6666666666666666	0	0.0
7185	0.07525602492131905	0.026528786304250946	0.026092356059362533	0.8457813002505209	None	0.125	1	0.3333333333333333	6	0.625	15	0.21666666666666667	0.625	21	15	4	1	0	0.8333333333333334	10	12	1.7333333333333334	26	0.16666666666666666	0.2	0.8008872768294818	0.9164368404498425	0.44716642891489516	0.8035971598340074	0.5036910233815447	0.8581034945719289	0.8568904051455077	0.8662053451108319	1.0	0.047619047619047616	0.0
2775	0.0034339176688136857	0.00011329228178500513	1.2523963585281626e-05	0.9976157799296479	None	0	0	0.6666666666666666	2	0.5	1	1.0	0.5	3	1	0	0	0	0.25	4	1	0.26666666666666666	4	0.0	0.6666666666666666	0.6792672364952965	0.9074560855415698	0.8910315179860048	0.8144610235098605	0.8017629207761926	0.8905273653684725	0.6851696808943406	0.8757502801807024	0	0	0.0
1338	None	None	None	None	None	0	0	0.6	3	0.4	2	0.7	0.4	4	2	2	1	0	0.4	5	2	0.4666666666666667	7	0.16666666666666666	0.4	0.5534023694419851	0.7739420126400801	0.8525524060342887	0.9626617081531501	0.3301736738599497	0.963349419243193	0.8772982184262073	0.9297676050380628	1.0	0.25	0.0
1749	None	None	None	None	None	0	0	0.25	1	1.0	3	1.0	1.0	4	3	0	0	0	0.2	5	1	0.3333333333333333	5	0.0	0	0.5241362012657707	0.859265491749068	0.8885718819910855	0.824193353514013	0.25137178074740196	0.6076392826722317	0.9446411611162461	0.7796923270404247	0	0	0.0
4350	0.04184457349491076	0.0035126959122042333	-0.0011766232194985505	0.9229235076212736	None	0.16666666666666666	1	0.35714285714285715	5	0.6111111111111112	11	0.2222222222222222	0.6111111111111112	14	11	5	0	0	0.9	10	9	1.3333333333333333	20	0.0	0.26666666666666666	0.8253612316406105	0.9049584449369898	0.4546313441601212	0.786994245229874	0.45017119170448944	0.8947845747342495	0.8355653927861668	0.8699311197935904	0	0	0.0
1819	None	None	None	None	None	0	0	0.75	3	0.3333333333333333	1	0.625	0.3333333333333333	3	1	1	1	0	0.5	2	4	0.3333333333333333	5	0.25	0.6666666666666666	0.5365249926029854	0.5	0.10708535864631359	0.691573420437851	0.15655417289920395	0.5	0.871966410353665	0.5668871245272114	1.0	0.3333333333333333	0.0
1214	None	None	None	None	None	0	0	0.6666666666666666	2	0.5	1	0.6666666666666666	0	2	0	1	1	0	0.6666666666666666	3	2	0.26666666666666666	4	0.25	0	0	0	0	0	0	0	0	0	0	0	0
2872	0.007806719336377872	0.00028682296796917356	-0.00011053953787390521	0.987004464275066	None	0	0	0.4	2	0.8	4	0.5833333333333334	0.6	5	3	1	1	0	0.3333333333333333	2	6	0.4666666666666667	7	0.25	0	0.7277471386030199	0.9603748778358042	0.42703527047210776	0.9248224206059114	0.5663414744097137	0.8660484810217287	0.8945384504083085	0.9256255526361039	1.0	0	0.0
6551	0.06965455313643487	0.024604862362898244	0.024285147295697737	0.8523403992474493	None	0.16666666666666666	1	0.35714285714285715	5	0.631578947368421	12	0.23863636363636365	0.631578947368421	17	12	3	0	0	0.7272727272727273	8	11	1.4	21	0.0	0.25	0.8008872768294818	0.9206049528684545	0.4503057124805296	0.8283828296684155	0.5036910233815447	0.8647822346262743	0.8308505255394397	0.8765472137582525	0	0	0.0
5675	0.060683881752313616	0.024696657203095062	0.021833876202804366	0.8731793543788806	None	0.16666666666666666	1	0.3333333333333333	5	0.65	13	0.2	0.65	16	13	5	0	0	0.9090909090909091	11	10	1.4666666666666666	22	0.0	0.23529411764705882	0.8253612316406105	0.9194289902172593	0.4546313441601212	0.8027452893353161	0.45017119170448944	0.8981455171417	0.864267244186034	0.8813190416949883	0	0	0.0
14	None	None	None	None	None	0	0	0.5714285714285714	4	0.375	3	0.5	0.125	5	1	4	5	0	0.8	5	4	0.6666666666666666	10	0.625	0	0.4314188593038278	0.8711078197015254	0.42412936018347036	0.9068940580414404	0.8057629402070523	0.9564929525031334	0.9110136033034163	0.918774330668345	0.2	0.4	0.0
5110	0.043169069280537486	0.005319784387185299	0.004820471835608811	0.8931056289984618	None	0.16666666666666666	1	0.35714285714285715	5	0.6842105263157895	13	0.2625	0.631578947368421	17	12	3	0	0	0.8	8	10	1.4	21	0.0	0.25	0.8042857017600532	0.900823578548911	0.4503057124805296	0.822815722850825	0.5096304669428884	0.8594520084424414	0.8308505255394397	0.8642326242377633	0	0	0.0
3874	0.0530752523466968	0.01094649961550672	0.0029099081802122775	0.9029408495632977	None	0.14285714285714285	1	0.3125	5	0.6666666666666666	14	0.25555555555555554	0.6666666666666666	18	14	4	0	0	0.9	10	9	1.5333333333333334	23	0.0	0.21052631578947367	0.8824882429152104	0.9323617076381191	0.5704438804728069	0.8767986043307577	0.5555833320180873	0.8999016469779677	0.894093295053621	0.9055705263878377	0	0	0.0
4804	0.0588131255541083	0.02592671800688332	0.02497772998478506	0.8754164133508782	None	0.16666666666666666	1	0.35714285714285715	5	0.631578947368421	12	0.21212121212121213	0.631578947368421	15	12	5	0	0	0.8181818181818182	11	9	1.4	21	0.0	0.25	0.8008872768294818	0.8991813534923905	0.45008836991640144	0.8042973205245216	0.45017119170448944	0.8875436077592967	0.864267244186034	0.8686576705586927	0	0	0.0
3548	0.05160197820301082	0.012912850825332101	0.0062748702018195	0.8692359432075814	None	0.16666666666666666	1	0.4	6	0.6	12	0.2222222222222222	0.6	18	12	3	0	0	0.8181818181818182	9	11	1.4666666666666666	22	0.0	0.23529411764705882	0.849835186451739	0.9039691693774603	0.549877238228524	0.8555892042372267	0.5028772618612883	0.8766677610281678	0.8638508840027146	0.8801832739156122	0	0	0.0
3023	0.06180707617561603	0.017781974231253803	0.01763253634496384	0.9233205684140681	None	0.2857142857142857	2	0.375	6	0.6190476190476191	13	0.2839506172839506	0.6190476190476191	17	13	5	0	0	1.0	9	9	1.5333333333333334	23	0.0	0.2857142857142857	0.8008872768294818	0.9554706300502295	0.4303281448978268	0.8816452669789346	0.4487501582747376	0.8039911426475568	0.8982722289461326	0.8967720731375902	0	0	0.0
70	None	None	None	None	None	0.2	1	0.4166666666666667	5	0.6666666666666666	10	0.38636363636363635	0.4666666666666667	10	7	6	3	0	0.36363636363636365	11	4	1.1333333333333333	17	0.23076923076923078	0.3333333333333333	0.7718666585309952	0.9670993391336503	0.21179942515695965	0.9671388106662109	0.553773219926228	0.9526367148651743	0.9566295030018435	0.9628433567467721	0.2	0.1	0.0
4476	0.037752835332895654	0.013032751458231899	-0.008032665346913095	0.9147630938748397	None	0.16666666666666666	1	0.3333333333333333	5	0.65	13	0.22	0.65	17	13	4	0	0	1.0	10	10	1.4666666666666666	22	0.0	0.23529411764705882	0.849835186451739	0.9117286602033761	0.45895697583971273	0.8680946045839945	0.45017119170448944	0.8794704129307703	0.8246055636539089	0.887839069820155	0	0	0.0
1809	None	None	None	None	None	0	0	0.6	3	0.6	3	0.5833333333333334	0.6	5	3	1	1	0	0.3333333333333333	6	2	0.4666666666666667	7	0.25	0.8	0.6792672364952965	0.6972574380734101	0.7887657275776342	0.9527773772834701	0.3071742544560129	0.9091538842322364	0.8783803709666961	0.8856821896420448	1.0	0.2	0.0
522	None	None	None	None	None	0	0	0.3333333333333333	2	0.8333333333333334	5	0.4	0.3333333333333333	3	2	4	2	0	0.8	4	5	0.5333333333333333	8	0.18181818181818182	0	0.33253876755129264	0.5716374415062124	0.5475025995216332	0.805971311169864	0.6312859855573952	0.8394062555006487	0.8208918553076104	0.7543838479779437	0.6666666666666666	0.3333333333333333	0.0
476	None	None	None	None	None	0	0	0.75	3	0.3333333333333333	1	0.625	0.3333333333333333	3	1	1	1	0	0.5	2	4	0.3333333333333333	5	0.25	0.6666666666666666	0.5365249926029854	0.5	0.10708535864631359	0.691573420437851	0.15655417289920395	0.5	0.871966410353665	0.5668871245272114	1.0	0.3333333333333333	0.0
5369	0.05084020668574736	0.013171904210591855	0.010819659556109102	0.8748386240098475	None	0.16666666666666666	1	0.35714285714285715	5	0.6111111111111112	11	0.25	0.5555555555555556	14	10	5	0	0	0.8	10	8	1.3333333333333333	20	0.0	0.26666666666666666	0.8008872768294818	0.9164706629618797	0.43968664969627225	0.8360983392796	0.441172372336654	0.8292858228830342	0.901856588109936	0.8662802162069925	0	0	0.0
1625	None	None	None	None	None	0	0	0.8333333333333334	5	0.14285714285714285	1	0.5625	0	4	0	4	1	0	1.0	4	4	0.6	9	0.125	0.6666666666666666	0	0	0	0	0	0	0	0	0	0	0
4803	0.054614991619686304	0.023394825925007277	0.022190450286391397	0.8797376844187035	None	0.16666666666666666	1	0.35714285714285715	5	0.6111111111111112	11	0.2222222222222222	0.6111111111111112	14	11	5	0	0	0.9	10	9	1.3333333333333333	20	0.0	0.26666666666666666	0.8253612316406105	0.9075579674374539	0.4539836079351254	0.8044208953970371	0.45017119170448944	0.879304595601704	0.8840573805431388	0.8692940795750306	0	0	0.0
6160	0.06416278013340769	0.025312558952005165	0.021460471791375335	0.8702424405487854	None	0.14285714285714285	1	0.375	6	0.6190476190476191	13	0.23232323232323232	0.6190476190476191	19	13	3	0	0	0.8181818181818182	9	11	1.5333333333333334	23	0.0	0.2222222222222222	0.8008872768294818	0.9274790278329061	0.45895697583971273	0.8365483714718392	0.5036910233815447	0.8563179078518577	0.825946547777775	0.8796161314508202	0	0	0.0
6817	0.06567510958031655	0.010427255295143831	-0.01005530129752421	0.5642242364634444	None	0.14285714285714285	1	0.3125	5	0.6666666666666666	14	0.20909090909090908	0.6666666666666666	19	14	3	0	0	0.9090909090909091	10	11	1.5333333333333334	23	0.0	0.2222222222222222	0.8008872768294818	0.9156246346897945	0.44716642891489516	0.8858245880317608	0.5036910233815447	0.8741160606401148	0.8406711714698669	0.8931812062599229	0	0	0.0
2704	0.0005307078415803348	9.293223175667467e-05	9.172388156209283e-05	0.9982411832190062	None	0	0	0.6	3	0.4	2	0.7777777777777778	0	1	0	5	0	0	1.0	3	3	0.4666666666666667	7	0.0	0.8	0	0	0	0	0	0	0	0	0	0	0
3683	0.056913390639744495	0.01715216654715984	0.01528363046308897	0.8790481512646644	None	0.16666666666666666	1	0.4	6	0.6	12	0.2222222222222222	0.6	16	12	5	0	0	0.8181818181818182	11	9	1.4666666666666666	22	0.0	0.23529411764705882	0.8008872768294818	0.9146369519953073	0.4546313441601212	0.8364831410895576	0.45017119170448944	0.8806839115047428	0.864267244186034	0.880895973307081	0	0	0.0
1762	None	None	None	None	None	0	0	1.0	1	0	0	1.0	0	1	0	0	1	0	0.5	2	1	0.13333333333333333	2	0.3333333333333333	0	0	0	0	0	0	0	0	0	0	0	0
4072	0.025621663558119765	0.005533303926765545	-0.005486744792018509	0.9362159504449019	None	0.25	1	0.4	4	0.6153846153846154	8	0.26785714285714285	0.6153846153846154	11	8	3	0	0	0.875	7	8	1.0	15	0.0	0.2	0.6621343780690532	0.9196574836499227	0.529310595984241	0.9039969536980531	0.4570213352309471	0.8558564407382997	0.8822548049953985	0.8960246224390502	0	0	0.0
7034	0.0709034773614348	0.011402668486522395	0.011373832310619838	0.8569731378243636	None	0.14285714285714285	1	0.3125	5	0.6818181818181818	15	0.2	0.5	15	11	8	1	0	0.8333333333333334	10	12	1.6	24	0.0625	0.2222222222222222	0.849835186451739	0.8902314542428377	0.4303281448978268	0.8354767273424164	0.48309792259034284	0.8435426868062975	0.8308505255394397	0.8582659668258007	1.0	0.06666666666666667	0.0
375	None	None	None	None	None	0	0	1.0	3	0.0	0	0.6666666666666666	0	2	0	1	1	0	0.6666666666666666	2	3	0.26666666666666666	4	0.25	1.0	0	0	0	0	0	0	0	0	0	0	0
3041	0.05811978202616655	0.013972173578785324	0.010043374167431318	0.9004043267222696	None	0.125	1	0.42105263157894735	8	0.5384615384615384	14	0.2828282828282828	0.5384615384615384	21	14	6	1	0	0.8181818181818182	9	11	1.8666666666666667	28	0.1111111111111111	0.17391304347826086	0.8008872768294818	0.9449104781576656	0.529310595984241	0.9033727273027715	0.4339947977054995	0.8762574318386468	0.9024109982134029	0.9125322931237417	1.0	0.19047619047619047	0.0
5010	0.045880062497517214	0.01759334015628391	0.009339999819009796	0.8868496970661135	None	0.16666666666666666	1	0.35714285714285715	5	0.6111111111111112	11	0.2222222222222222	0.6111111111111112	14	11	5	0	0	0.9	10	9	1.3333333333333333	20	0.0	0.26666666666666666	0.8352395457582389	0.9192745133363219	0.4539836079351254	0.8346465982920076	0.44208299470499446	0.8290548055545699	0.9176503753695092	0.867243023517166	0	0	0.0
7290	0.07372758289676387	0.034067217258458696	0.0335995994095751	0.8234529240601751	None	0.14285714285714285	1	0.3125	5	0.6818181818181818	15	0.2	0.5909090909090909	17	13	6	1	0	0.8333333333333334	10	12	1.6	24	0.08333333333333333	0.2222222222222222	0.849835186451739	0.9169977864863034	0.45895697583971273	0.8200907086068625	0.45017119170448944	0.877013799041141	0.8638508840027146	0.8766645818964298	1.0	0.058823529411764705	0.0
2952	0.04765833075325082	0.01722249010126006	0.0007143488501574393	0.8584638739447351	None	0.2	1	0.46153846153846156	6	0.5294117647058824	9	0.2714285714285714	0.5294117647058824	14	9	4	1	0	0.7	7	10	1.2666666666666666	19	0.14285714285714285	0.13333333333333333	0.8253612316406105	0.927139097820979	0.4941337859119769	0.7709536212423904	0.5028772618612883	0.8959811962332583	0.8324908888552639	0.8776326965337929	1.0	0.07142857142857142	0.0
330	None	None	None	None	None	0	0	0.3125	5	0.7142857142857143	15	0.8214285714285714	0.6666666666666666	17	14	5	1	0	0.14285714285714285	2	14	1.5333333333333334	23	0.09090909090909091	0.19047619047619047	0.3349009379233559	0.7840077777480721	0.48849404782241335	0.9219462397687853	0.7457489525092174	0.8919835877234332	0.9273065926132839	0.876151147492545	1.0	0.11764705882352941	0.0
7255	0.07117215194786683	0.01323023726149851	0.005334775751317432	0.8206420402764747	None	0.125	1	0.3333333333333333	6	0.64	16	0.225	0.64	22	16	4	0	0	0.8333333333333334	10	12	1.8	27	0.0	0.19047619047619047	0.8008872768294818	0.9091742800237544	0.44873607069771226	0.8261431194272484	0.5066607451622165	0.8666911856846052	0.7912889409035666	0.8711742639069215	0	0	0.0
5709	0.062203340470376546	0.02462981414154862	0.022067370132882774	0.8478215143513924	None	0.16666666666666666	1	0.2857142857142857	4	0.7222222222222222	13	0.25	0.6666666666666666	16	12	3	0	0	0.8	8	10	1.3333333333333333	20	0.0	0.26666666666666666	0.8008872768294818	0.9284447555168008	0.44716642891489516	0.8294727438967344	0.47693110754301704	0.824191496235069	0.8527673675996039	0.8695116646255283	0	0	0.0
7323	0.060775174216827155	0.025060020696826602	0.020934462940252373	0.8436654560236038	None	0.14285714285714285	1	0.3125	5	0.6818181818181818	15	0.2	0.5909090909090909	17	13	6	1	0	0.8333333333333334	10	12	1.6	24	0.08333333333333333	0.2222222222222222	0.849835186451739	0.9169977864863034	0.45895697583971273	0.8172462378123417	0.45017119170448944	0.877013799041141	0.8638508840027146	0.8759723173512407	1.0	0.058823529411764705	0.0
5488	0.0421731843499912	0.010841734465946619	0.010340370416455894	0.8640986342313309	None	0.16666666666666666	1	0.2857142857142857	4	0.7222222222222222	13	0.30303030303030304	0.6666666666666666	16	12	3	1	0	0.5454545454545454	11	6	1.3333333333333333	20	0.16666666666666666	0.25	0.915141299378682	0.8848578227598747	0.5852799036545917	0.9096216955936035	0.5591090453030354	0.8552790960368319	0.912443371518414	0.8850996357242468	1.0	0.125	0.0
6084	0.05221950501111592	0.01351339228891743	0.013326841677720299	0.8694683790262161	None	0.16666666666666666	1	0.35714285714285715	5	0.6111111111111112	11	0.2222222222222222	0.6111111111111112	14	11	5	0	0	0.9	10	9	1.3333333333333333	20	0.0	0.26666666666666666	0.8025864892947675	0.9091007902898229	0.45019704119846554	0.7975664663869569	0.45017119170448944	0.8898155567817725	0.8977663361375604	0.8722393826891243	0	0	0.0
3939	0.06736950620242699	0.018351083629508786	0.013935117032646287	0.8915079147370875	None	0.14285714285714285	1	0.3125	5	0.6818181818181818	15	0.24242424242424243	0.6818181818181818	19	15	4	0	0	0.8181818181818182	9	11	1.6	24	0.0	0.10526315789473684	0.849835186451739	0.9041719885977579	0.557939426926127	0.8924666705587245	0.45017119170448944	0.8804255892582452	0.9012916193487472	0.8927400212295503	0	0	0.0
7114	0.06369302795390172	0.029016029169496124	0.028451545356741728	0.8615906026851462	None	0.14285714285714285	1	0.29411764705882354	5	0.6956521739130435	16	0.20833333333333334	0.5217391304347826	17	12	7	1	0	0.8333333333333334	10	12	1.6666666666666667	25	0.07692307692307693	0.21052631578947367	0.849835186451739	0.8871080504014928	0.4303281448978268	0.8410653660848622	0.45017119170448944	0.8368957437141208	0.8638508840027146	0.8566418610560377	1.0	0.058823529411764705	0.0
7064	0.07600290795582272	0.03433723577905777	0.033863174419037655	0.8249294908607151	None	0.14285714285714285	1	0.3125	5	0.6818181818181818	15	0.2	0.5909090909090909	17	13	6	1	0	0.8333333333333334	10	12	1.6	24	0.08333333333333333	0.2222222222222222	0.849835186451739	0.9169977864863034	0.45895697583971273	0.8200907086068625	0.45017119170448944	0.877013799041141	0.8638508840027146	0.8766645818964298	1.0	0.058823529411764705	0.0
5467	0.050929958500470156	0.025193736104523776	0.023068641412001486	0.898317878627655	None	0.16666666666666666	1	0.3333333333333333	5	0.65	13	0.2	0.65	16	13	5	0	0	0.9090909090909091	11	10	1.4666666666666666	22	0.0	0.23529411764705882	0.8253612316406105	0.8954958564123389	0.44031692868917816	0.7979863444722124	0.45017119170448944	0.9046220599390288	0.864267244186034	0.872568144225816	0	0	0.0
2064	None	None	None	None	None	0	0	0.3333333333333333	1	1.0	2	0.6666666666666666	0.5	2	1	1	0	0	0.6666666666666666	3	2	0.26666666666666666	4	0.0	0	0.6787687082528023	0.9328834559668764	0.6172438650362981	0.8401056725809392	0.2943058359480072	0.8083728955218662	0.8561314200225556	0.8710317444236066	0	0	0.0
2306	None	None	None	None	None	0	0	0.75	3	0.3333333333333333	1	0.625	0.3333333333333333	2	1	2	1	0	0.5	4	2	0.3333333333333333	5	0.14285714285714285	0.6666666666666666	0.7579962320076581	0.6872491353974467	0.5853485523386501	0.9735573589934137	0.6535871272280065	0.9696497075810425	0.7905354867739934	0.9320828110202214	1.0	0.5	0.0
5492	0.06263921060831676	0.022965425198754656	0.010553169161611345	0.8546294817510016	None	0.14285714285714285	1	0.375	6	0.6363636363636364	14	0.2222222222222222	0.6363636363636364	20	14	3	0	0	0.75	12	9	1.6	24	0.0	0.2222222222222222	0.8008872768294818	0.9297901964206711	0.4941337859119769	0.8619609638551924	0.5036910233815447	0.8516356505520604	0.8284124269130462	0.886372399163502	0	0	0.0
7245	0.05310301388412897	0.00767133497930892	0.005392690835292975	0.8623097074475189	None	0.14285714285714285	1	0.3125	5	0.6666666666666666	14	0.20909090909090908	0.5714285714285714	16	12	6	1	0	0.9090909090909091	10	11	1.5333333333333334	23	0.08333333333333333	0.2222222222222222	0.8597135005693677	0.9274198890313179	0.4941337859119769	0.8436545914581809	0.4747227541469112	0.8816126754616156	0.8638508840027146	0.8889829267964056	1.0	0.0625	0.0
342	None	None	None	None	None	0.3333333333333333	1	0.3333333333333333	3	0.7272727272727273	8	0.43333333333333335	0.6363636363636364	8	7	4	1	0	0.3	10	3	0.8666666666666667	13	0.09090909090909091	0.2	0.8360573070274155	0.5990236463681962	0.4925336925116285	0.5	0.16212408613549864	0.5	0.9399976968981906	0.5334000713629318	1.0	0.25	0.0
7308	0.06567531256714156	0.018678215118624508	0.01782669190974868	0.8602797027344347	None	0.14285714285714285	1	0.3125	5	0.6818181818181818	15	0.2	0.5454545454545454	16	12	7	1	0	0.8333333333333334	10	12	1.6	24	0.07142857142857142	0.2222222222222222	0.8253612316406105	0.8968806314689336	0.43874728690636094	0.8283429767398085	0.49636419476661564	0.8436216322500092	0.830053637539285	0.8590550150147722	1.0	0.0625	0.0
2223	None	None	None	None	None	0	0	1.0	1	0	0	1.0	0	1	0	0	1	0	0.5	2	1	0.13333333333333333	2	0.3333333333333333	0	0	0	0	0	0	0	0	0	0	0	0
2423	None	None	None	None	None	0	0	0.6666666666666666	2	0.5	1	0.6666666666666666	0	2	0	1	0	0	0.6666666666666666	3	2	0.26666666666666666	4	0.0	0.6666666666666666	0	0	0	0	0	0	0	0	0	0	0
7305	0.06588879595657898	0.030053399788791808	0.02825596889864484	0.8412318389742949	None	0.14285714285714285	1	0.3125	5	0.6818181818181818	15	0.2	0.5909090909090909	17	13	6	1	0	0.8333333333333334	10	12	1.6	24	0.08333333333333333	0.2222222222222222	0.8008872768294818	0.9167132451986109	0.4503057124805296	0.8045299766893791	0.5096304669428884	0.8809546369646916	0.8393753383439819	0.8741637176624755	1.0	0.058823529411764705	0.0
6056	0.058744926177688665	0.02656467882085405	0.020919850783010743	0.8881206196970911	None	0.14285714285714285	1	0.375	6	0.5714285714285714	12	0.23	0.5714285714285714	16	12	6	0	0	1.0	10	10	1.5333333333333334	23	0.0	0.2222222222222222	0.8008872768294818	0.9386455901115119	0.4539836079351254	0.8610712431654298	0.45017119170448944	0.8906024479390473	0.9192539676492539	0.9017036342896592	0	0	0.0
5754	0.05245304614792617	0.01060812043971211	0.01056104170267265	0.8428453930233683	None	0.16666666666666666	1	0.4	6	0.6	12	0.2222222222222222	0.6	16	12	5	0	0	0.8181818181818182	11	9	1.4666666666666666	22	0.0	0.23529411764705882	0.849835186451739	0.9038790486390395	0.45778763190387506	0.7904345609767107	0.47814782591014	0.8871131263429609	0.8864361747551077	0.8672362802735695	0	0	0.0
6022	0.05131033093774775	0.025529943611230885	0.02299477486534035	0.8975733074708435	None	0.16666666666666666	1	0.3333333333333333	5	0.65	13	0.2	0.65	16	13	5	0	0	0.9090909090909091	11	10	1.4666666666666666	22	0.0	0.23529411764705882	0.8253612316406105	0.8954958564123389	0.44031692868917816	0.7979863444722124	0.45017119170448944	0.9046220599390288	0.864267244186034	0.872568144225816	0	0	0.0
7369	0.06471642288718274	0.01981675046557499	0.017620808066338135	0.83024792589441	None	0.14285714285714285	1	0.3125	5	0.6818181818181818	15	0.2	0.6818181818181818	19	15	4	1	0	0.8333333333333334	10	12	1.6	24	0.125	0.2222222222222222	0.8008872768294818	0.9182148772644584	0.4503057124805296	0.80569904312557	0.5036910233815447	0.8667044038848281	0.8308505255394397	0.8703724202916541	1.0	0.05263157894736842	0.0
4911	0.05635075957638969	0.01937357002361766	0.017404848877577362	0.8778806571327312	None	0.16666666666666666	1	0.35714285714285715	5	0.631578947368421	12	0.21212121212121213	0.631578947368421	15	12	5	0	0	0.8181818181818182	11	9	1.4	21	0.0	0.25	0.8008872768294818	0.9013301323148809	0.43512785392940384	0.802878267767554	0.45017119170448944	0.8861020089559593	0.864267244186034	0.8686795929900893	0	0	0.0
5774	0.06235619470743251	0.025838291802610314	0.02489105791749746	0.8704272281853308	None	0.16666666666666666	1	0.4	6	0.6	12	0.2222222222222222	0.6	18	12	3	0	0	0.8181818181818182	11	9	1.4666666666666666	22	0.0	0.23529411764705882	0.849835186451739	0.9036845897816336	0.5431034037443421	0.8538159685065171	0.5049077417486676	0.8687287949211376	0.8483130166356874	0.8770179432395826	0	0	0.0
6351	0.06381854041298296	0.029957557910875933	0.0242899518589747	0.8537492724619542	None	0.16666666666666666	1	0.3333333333333333	5	0.65	13	0.2222222222222222	0.65	18	13	3	0	0	0.8181818181818182	9	11	1.4666666666666666	22	0.0	0.23529411764705882	0.8008872768294818	0.9292813641720391	0.4546313441601212	0.8226879893075134	0.47693110754301704	0.8620945257768418	0.8284124269130462	0.8787935785435115	0	0	0.0
7526	0.06364404832636533	0.020026673129763136	0.01759674114209187	0.8549440156882309	None	0.14285714285714285	1	0.29411764705882354	5	0.6956521739130435	16	0.20833333333333334	0.5217391304347826	17	12	7	1	0	0.8333333333333334	10	12	1.6666666666666667	25	0.07692307692307693	0.21052631578947367	0.8695918146869962	0.9272460224081961	0.45895697583971273	0.8446808793513378	0.4339947977054995	0.8252165963721247	0.9012916193487472	0.8732756418164498	1.0	0.058823529411764705	0.0
5164	0.04538638177362244	0.0161600310378796	0.01268998338925052	0.8837008640687807	None	0.16666666666666666	1	0.35714285714285715	5	0.6111111111111112	11	0.2222222222222222	0.6111111111111112	14	11	5	0	0	0.9	10	9	1.3333333333333333	20	0.0	0.26666666666666666	0.8352395457582389	0.9192745133363219	0.4539836079351254	0.8346465982920076	0.44208299470499446	0.8290548055545699	0.9176503753695092	0.867243023517166	0	0	0.0
1674	None	None	None	None	None	0	0	0.5	1	1.0	1	1.0	0	1	0	1	1	0	0.3333333333333333	1	3	0.2	3	0.2	0	0	0	0	0	0	0	0	0	0	0	0
6042	0.05073541345068675	0.00772515272866037	0.006703473983725566	0.861857974975521	None	0.16666666666666666	1	0.3333333333333333	5	0.65	13	0.25	0.6	17	12	4	1	0	0.7272727272727273	8	11	1.4666666666666666	22	0.14285714285714285	0.23529411764705882	0.849835186451739	0.9208442141847848	0.4503057124805296	0.844760071886373	0.5036910233815447	0.8647822346262743	0.8308505255394397	0.8809210882900641	1.0	0.11764705882352941	0.0
3130	0.05641499889031407	0.014878658592744776	0.004668784646075539	0.9157186790810098	None	0.16666666666666666	1	0.4	6	0.6	12	0.24444444444444444	0.6	18	12	3	0	0	0.9	9	10	1.4666666666666666	22	0.0	0.23529411764705882	0.8253612316406105	0.942255132965291	0.5582818688458301	0.8880637210267573	0.5028772618612883	0.8451475806820671	0.8777615844466707	0.8990576888739596	0	0	0.0
2324	None	None	None	None	None	0	0	0.25	1	1.0	4	0.5	0.75	4	3	1	0	0	0.75	4	3	0.4	6	0.0	0	0.6787687082528023	0.945840220841884	0.5649320318804382	0.8952674396725879	0.3465011277432571	0.9423240598236873	0.9487732170808784	0.9308477769433462	0	0	0.0
1287	None	None	None	None	None	1.0	1	0.8	4	0.4	2	0.5833333333333334	0.2	3	1	3	1	0	0.75	3	4	0.4666666666666667	7	0.125	0.6666666666666666	0.41967546620603374	0.6158755226371345	0.11950917296766979	0.8842151573009254	0.4001895042356193	0.7076679545697985	0.797602678675913	0.7557853559549755	1.0	1.0	0.0
3214	0.06515683533462835	0.0186473447552297	0.0156206555472947	0.8473747362348779	None	0.16666666666666666	1	0.4	6	0.6	12	0.275	0.6	18	12	3	0	0	0.8	8	10	1.4666666666666666	22	0.0	0.23529411764705882	0.858014288104082	0.9238897652927437	0.4941337859119769	0.886480635414555	0.44208299470499446	0.8237923499540244	0.894093295053621	0.8840461578227976	0	0	0.0
1877	None	None	None	None	None	0.3333333333333333	1	0.75	6	0.3	3	0.6	0.3	7	3	4	2	0	0.8	5	4	0.8	12	0.25	0.8571428571428571	0.41967546620603374	0.7431833810811038	0.11950917296766979	0.929665764028336	0.5779258911017988	0.8675432527084084	0.8476622797558614	0.86308884241741	0.5714285714285714	0.7142857142857143	0.0
4929	0.05745036274111652	0.022327137203697795	0.021928483352629303	0.8757825366702747	None	0.16666666666666666	1	0.35714285714285715	5	0.6111111111111112	11	0.2222222222222222	0.6111111111111112	14	11	5	0	0	0.9	10	9	1.3333333333333333	20	0.0	0.26666666666666666	0.8253612316406105	0.9075579674374539	0.45019704119846554	0.7978139273200245	0.45017119170448944	0.877095155181033	0.8840573805431388	0.8669230357830927	0	0	0.0
1999	None	None	None	None	None	0.5	1	0.7142857142857143	5	0.25	2	0.5	0	3	0	6	2	0	0.8	5	4	0.6666666666666666	10	0.15384615384615385	0.4	0	0	0	0	0	0	0	0	0	0	0
835	None	None	None	None	None	0	0	0.4	2	0.8	4	1.0	0.8	5	4	1	0	0	0.14285714285714285	7	1	0.4666666666666667	7	0.0	0.3333333333333333	0.6906484321300665	0.9203154570417911	0.28462611644811164	0.8886067707056867	0.5326103144685485	0.7918262104915034	0.8287988437145819	0.8757805665168371	0	0	0.0
736	None	None	None	None	None	0.14285714285714285	1	0.4375	7	0.5238095238095238	11	0.25555555555555554	0.5238095238095238	15	11	7	0	0	0.9	9	10	1.5333333333333334	23	0.0	0.21052631578947367	0.849835186451739	0.9363366339037272	0.529310595984241	0.8486669479524453	0.45017119170448944	0.887792186112986	0.8864361747551077	0.8966284267263225	0	0	0.0
5119	0.04624336844418045	0.02452717713976333	0.022681029164344592	0.9001441811717171	None	0.16666666666666666	1	0.35714285714285715	5	0.631578947368421	12	0.21	0.631578947368421	15	12	5	0	0	1.0	10	10	1.4	21	0.0	0.25	0.849835186451739	0.9011511761413954	0.4503057124805296	0.8034475734691237	0.45017119170448944	0.910018860573631	0.864267244186034	0.8783940913954622	0	0	0.0
7270	0.07042088165963846	0.0312085423822098	0.030235726875567602	0.8348767895092263	None	0.14285714285714285	1	0.3125	5	0.6818181818181818	15	0.2	0.6818181818181818	19	15	4	1	0	0.8333333333333334	10	12	1.6	24	0.125	0.2222222222222222	0.8008872768294818	0.915231647210339	0.44716642891489516	0.7926260712069032	0.5036910233815447	0.8664987472904608	0.8292537668116234	0.8657017727450432	1.0	0.05263157894736842	0.0
3418	0.05889053639702168	0.016925930721037197	0.014703743038712205	0.8476866167904437	None	0.14285714285714285	1	0.375	6	0.6190476190476191	13	0.21296296296296297	0.6190476190476191	18	13	4	1	0	0.75	9	12	1.5333333333333334	23	0.14285714285714285	0.2222222222222222	0.8008872768294818	0.9276480145287971	0.4487360706977124	0.8123399640422543	0.47693110754301704	0.8409502126097971	0.8656058616176826	0.8692000053179884	1.0	0.05555555555555555	0.0
521	None	None	None	None	None	0	0	0.5	1	1.0	1	1.0	1.0	1	1	1	0	0	0.3333333333333333	3	1	0.2	3	0.0	0	0.6752670780341385	0.5	0.5379579409678337	0.5	0.23929148223623758	0.5	0.8605713180633263	0.5	0	0	0.0
1768	None	None	None	None	None	0	0	0	0	0	0	1.0	0	0	0	0	0	0	1.0	1	1	0.06666666666666667	1	0.0	0	0	0	0	0	0	0	0	0	0	0	0
2875	0.001723521580084096	0.0001469140916132647	0.0001259341944805422	0.9986519854935889	None	1.0	2	0.8571428571428571	6	0.25	2	0.5555555555555556	0.25	7	2	2	0	0	0.5	6	3	0.6666666666666666	10	0.0	1.0	0.4573997982738594	0.8130169189832911	0.5321345111929168	0.9495028047573737	0.617972863708345	0.8575945164938351	0.8706454139190405	0.8875945327486342	0	0	0.0
6146	0.05510795831961965	0.025194324859220747	0.020974359533147583	0.8942458892376206	None	0.14285714285714285	1	0.375	6	0.5909090909090909	13	0.24	0.5909090909090909	18	13	5	0	0	1.0	10	10	1.6	24	0.0	0.21052631578947367	0.8253612316406105	0.910993501119635	0.4546313441601212	0.8171762706825162	0.45017119170448944	0.8872521710655215	0.8105355381370973	0.8767540711582065	0	0	0.0
1743	None	None	None	None	None	0	0	0.25	1	1.0	3	0.8333333333333334	0.3333333333333333	2	1	2	0	0	0.6666666666666666	3	2	0.3333333333333333	5	0.0	0	0.35479453202706834	0.6474598012526481	0.6788257668466654	0.7850033972555099	0.35942419833200645	0.6874637230881576	0.820623591554347	0.7103495102674245	0	0	0.0
1252	None	None	None	None	None	0.5	1	0.6666666666666666	4	0.5714285714285714	4	0.42857142857142855	0.5714285714285714	7	4	1	0	0	0.42857142857142855	3	7	0.6	9	0.0	1.0	0.4573997982738594	0.7955345284282899	0.5693985835254661	0.9581204175230769	0.49326403145608866	0.8765748487141395	0.8343267272260498	0.8956431502042896	0	0	0.0
2284	None	None	None	None	None	0	0	0.6	3	0.4	2	0.7	0.4	4	2	2	1	0	0.4	2	5	0.4666666666666667	7	0.16666666666666666	0	0.8198439389300158	0.6306996423623386	0.7912102826478739	0.7616580712423201	0.5498284619010938	0.6739043770134843	0.7894487243495211	0.6916055524683269	1.0	0.25	0.0
3830	0.05105930184680544	0.0165509537066313	0.016311096697042348	0.9215269297258946	None	0.16666666666666666	1	0.3333333333333333	5	0.7	14	0.275	0.65	18	13	3	0	0	0.8	8	10	1.4666666666666666	22	0.0	0.23529411764705882	0.8597135005693677	0.9034458859339934	0.6262746022885357	0.9062165690102422	0.5555833320180873	0.8544575318781499	0.8793354277163211	0.8900710651710606	0	0	0.0
7033	0.06323261521844642	0.028835177098514474	0.02819351058428246	0.8608046695613341	None	0.14285714285714285	1	0.29411764705882354	5	0.6956521739130435	16	0.20833333333333334	0.5217391304347826	17	12	7	1	0	0.8333333333333334	10	12	1.6666666666666667	25	0.07692307692307693	0.21052631578947367	0.849835186451739	0.8871080504014928	0.4303281448978268	0.8410653660848622	0.45017119170448944	0.8368957437141208	0.8638508840027146	0.8566418610560377	1.0	0.058823529411764705	0.0
7435	0.06475542409805818	0.029110697585379184	0.028125409029801013	0.8417783326798023	None	0.14285714285714285	1	0.3125	5	0.6818181818181818	15	0.2	0.5909090909090909	17	13	6	1	0	0.8333333333333334	10	12	1.6	24	0.08333333333333333	0.2222222222222222	0.8008872768294818	0.9167132451986109	0.4503057124805296	0.8045299766893791	0.5096304669428884	0.8766195083927683	0.8308505255394397	0.872663718131074	1.0	0.058823529411764705	0.0
4971	0.052186908084006174	0.020997298965454998	0.019240043007445553	0.8810183859203171	None	0.16666666666666666	1	0.42857142857142855	6	0.5789473684210527	11	0.21212121212121213	0.5789473684210527	15	11	5	0	0	0.8181818181818182	11	9	1.4	21	0.0	0.26666666666666666	0.8008872768294818	0.907256273483959	0.45895697583971273	0.8415134361479901	0.45017119170448944	0.8853568654464821	0.7956165765987968	0.8805968758100172	0	0	0.0
3844	0.0406478776475323	0.01919449130707602	0.017875874866987964	0.9053843592752909	None	0.16666666666666666	1	0.2857142857142857	4	0.7222222222222222	13	0.25	0.6666666666666666	16	12	3	0	0	0.8	8	10	1.3333333333333333	20	0.0	0.26666666666666666	0.8695918146869962	0.8739294472237165	0.5147004281562598	0.8604002236731815	0.45017119170448944	0.8725977412338941	0.904153265090612	0.8690934645297348	0	0	0.0
6290	0.07161390568464518	0.032209777177645074	0.029869566113736746	0.8391619498291174	None	0.14285714285714285	1	0.29411764705882354	5	0.6956521739130435	16	0.20833333333333334	0.5652173913043478	18	13	6	1	0	0.8333333333333334	10	12	1.6666666666666667	25	0.09090909090909091	0.21052631578947367	0.8253612316406105	0.9184026894494087	0.4546313441601212	0.8453499244027723	0.5326068994804878	0.8708419555805771	0.8358198455736456	0.8817682939842393	1.0	0.1111111111111111	0.0
3282	0.047278073396290754	0.004567921197509999	0.004424170883362269	0.8760463976137618	None	0.16666666666666666	1	0.3333333333333333	5	0.65	13	0.2222222222222222	0.6	15	12	6	1	0	0.8181818181818182	9	11	1.4666666666666666	22	0.07692307692307693	0.23529411764705882	0.849835186451739	0.9278141856158302	0.45895697583971273	0.8332917532071789	0.49927431658933286	0.8818417897114106	0.864267244186034	0.8867104495417696	1.0	0.06666666666666667	0.0
5715	0.06456802785021594	0.025630052339545458	0.023608047835357852	0.8679000520099217	None	0.14285714285714285	1	0.375	6	0.6190476190476191	13	0.23232323232323232	0.6190476190476191	19	13	3	0	0	0.8181818181818182	9	11	1.5333333333333334	23	0.0	0.2222222222222222	0.8008872768294818	0.9274790278329061	0.45895697583971273	0.8365483714718392	0.5036910233815447	0.8563179078518577	0.825946547777775	0.8796161314508202	0	0	0.0
3618	0.07000715610301637	0.016607597570672625	0.01439040235805148	0.9080936510587755	None	0.14285714285714285	1	0.375	6	0.6363636363636364	14	0.2222222222222222	0.5909090909090909	19	13	4	1	0	0.75	9	12	1.6	24	0.16666666666666666	0.21052631578947367	0.8008872768294818	0.9426099161377951	0.45895697583971273	0.8501479903714291	0.5036910233815447	0.8316075205972305	0.8406711714698669	0.885326627382968	1.0	0.10526315789473684	0.0
6150	0.04557503609879047	0.017580029179832625	0.009818295728359652	0.8857555227335561	None	0.16666666666666666	1	0.35714285714285715	5	0.6111111111111112	11	0.2222222222222222	0.6111111111111112	14	11	5	0	0	0.9	10	9	1.3333333333333333	20	0.0	0.26666666666666666	0.8352395457582389	0.9192745133363219	0.4539836079351254	0.8346465982920076	0.44208299470499446	0.8290548055545699	0.9176503753695092	0.867243023517166	0	0	0.0
344	None	None	None	None	None	0	0	0.25	1	1.0	3	0.625	0.3333333333333333	1	1	3	4	0	0.5	2	4	0.3333333333333333	5	0.4	0	0.1	0.5	0.2338384197516173	0.5	0.7983505139404303	0.5	0.9537495109971136	0.5	1.0	0	0.07069741914525875
3134	0.05474687660128212	0.008782432993032174	-0.006866585586183331	0.8369392263549358	None	0.16666666666666666	1	0.35714285714285715	5	0.631578947368421	12	0.21212121212121213	0.631578947368421	16	12	4	1	0	0.8181818181818182	11	9	1.4	21	0.125	0.13333333333333333	0.8008872768294818	0.9274332503327983	0.4546313441601212	0.822532004415673	0.4339947977054995	0.826084648950396	0.894093295053621	0.867597329552179	1.0	0.0625	0.0
828	None	None	None	None	None	0	0	0.4	2	0.8	4	1.0	0.8	5	4	1	0	0	0.14285714285714285	7	1	0.4666666666666667	7	0.0	0.3333333333333333	0.6906484321300665	0.9203154570417911	0.28462611644811164	0.8886067707056867	0.496941859435176	0.8332483938777308	0.8133209046641845	0.8853418283971365	0	0	0.0
2254	None	None	None	None	None	0.5	1	0.8333333333333334	5	0.16666666666666666	1	0.5	0	4	0	3	3	0	1.0	4	4	0.5333333333333333	8	0.5	0.5	0	0	0	0	0	0	0	0	0	0	0
5548	0.06300628371883187	0.0252132284958337	0.009596041568470458	0.8542649701965385	None	0.16666666666666666	1	0.3333333333333333	5	0.65	13	0.2222222222222222	0.65	18	13	3	0	0	0.8181818181818182	9	11	1.4666666666666666	22	0.0	0.23529411764705882	0.849835186451739	0.9291771142054562	0.529310595984241	0.8608999654950442	0.5028772618612883	0.8758237974303331	0.8358198455736456	0.8925242562025252	0	0	0.0
6433	0.059902620255273674	0.02059250937605567	0.017207781560067206	0.8599168765454942	None	0.14285714285714285	1	0.375	6	0.6363636363636364	14	0.2222222222222222	0.6363636363636364	19	14	4	1	0	0.75	9	12	1.6	24	0.14285714285714285	0.21052631578947367	0.8008872768294818	0.9111752177072406	0.4503057124805296	0.8148520208184276	0.45017119170448944	0.8568711585143484	0.8722809596668847	0.8660513483125154	1.0	0.05263157894736842	0.0
1159	None	None	None	None	None	0	0	0.75	3	0.25	1	0.6	0	3	0	2	0	0	0.4	5	2	0.4	6	0.0	0.8	0	0	0	0	0	0	0	0	0	0	0
4521	0.0648201558202679	0.019646170452130175	0.013776455744404847	0.8464091742053375	None	0.16666666666666666	1	0.35714285714285715	5	0.631578947368421	12	0.21212121212121213	0.631578947368421	17	12	3	0	0	0.8181818181818182	9	11	1.4	21	0.0	0.25	0.8042857017600532	0.9430557509391243	0.529310595984241	0.8338418093128751	0.45017119170448944	0.9183012515824501	0.9069405150198722	0.9071970267522038	0	0	0.0
1983	None	None	None	None	None	0	0	0.6	3	0.6	3	0.5833333333333334	0.6	5	3	1	1	0	0.3333333333333333	6	2	0.4666666666666667	7	0.25	0.8	0.6792672364952965	0.9146577494537887	0.9541564924386705	0.9610929637926385	0.3071742544560129	0.9023923010059124	0.8695193249591532	0.9309231088219494	1.0	0.2	0.0
3805	0.05370321139149426	0.01955596408189156	0.014886426589404063	0.912927696797482	None	0.14285714285714285	1	0.375	6	0.6363636363636364	14	0.24	0.6363636363636364	19	14	4	0	0	1.0	10	10	1.6	24	0.0	0.21052631578947367	0.8008872768294818	0.9338143223255081	0.529310595984241	0.8985297455962338	0.4339947977054995	0.8642300224357249	0.9012916193487472	0.9025802079508073	0	0	0.0
1917	None	None	None	None	None	0	0	0.75	3	0.3333333333333333	1	0.625	0.3333333333333333	3	1	1	1	0	0.5	2	4	0.3333333333333333	5	0.25	0.6666666666666666	0.5365249926029854	0.7544599091922418	0.27837889999856874	0.9488317548935874	0.15655417289920395	0.9019523299545695	0.871966410353665	0.8896581536846208	1.0	0.3333333333333333	0.0
2686	2.4259886650006998e-05	3.245268819476437e-08	-9.881958676633429e-09	0.9999976208133796	None	0	0	0.3333333333333333	1	1.0	2	0.6666666666666666	0.5	2	1	1	0	0	0.6666666666666666	2	3	0.26666666666666666	4	0.0	0	0.17806614815638308	0.5	0.4817162365360117	0.5676227856744938	0.3056540473992239	0.5	0.776618379215399	0.5226643497419536	0	0	0.0
4953	0.0773917488842906	0.02747616156932043	0.02326930999978525	0.8987387790542068	None	0.16666666666666666	1	0.2857142857142857	4	0.7368421052631579	14	0.2625	0.6842105263157895	17	13	3	0	0	0.8	8	10	1.4	21	0.0	0.25	0.8008872768294818	0.9435715487843878	0.44716642891489516	0.8653821491937322	0.5036910233815447	0.813578942117782	0.8308505255394397	0.8859767491255486	0	0	0.0
6303	0.07812538303498842	0.004744330869519998	0.004388085195980911	0.838139111229791	None	0.14285714285714285	1	0.3125	5	0.6666666666666666	14	0.21296296296296297	0.6666666666666666	19	14	3	0	0	0.75	9	12	1.5333333333333334	23	0.0	0.23529411764705882	0.849835186451739	0.9199750716083607	0.557939426926127	0.8491840539542783	0.4570213352309471	0.8668215625813049	0.8822337762544203	0.8823065097616818	0	0	0.0
315	None	None	None	None	None	0	0	0.6666666666666666	2	0.5	1	0.6666666666666666	0	1	0	2	0	0	0.6666666666666666	3	2	0.26666666666666666	4	0.0	0.6666666666666666	0	0	0	0	0	0	0	0	0	0	0
3696	None	None	None	None	None	0.14285714285714285	1	0.25	4	0.7619047619047619	16	0.32857142857142857	0.7142857142857143	18	15	4	1	0	0.7	10	7	1.5333333333333334	23	0.1111111111111111	0.2222222222222222	0.849835186451739	0.9157535241694937	0.5704438804728069	0.8990658112683563	0.5591090453030354	0.8943145863826488	0.901856588109936	0.903449984792224	1.0	0.05555555555555555	0.0
1411	None	None	None	None	None	0	0	0.25	1	1.0	3	0.5555555555555556	0.6666666666666666	3	2	1	0	0	1.0	3	3	0.3333333333333333	5	0.0	0	0.4155837374159702	0.9228226963273223	0.5493191849793989	0.8008970325466884	0.4382530496494489	0.7952956754979269	0.642074086093116	0.851126410438934	0	0	0.0
2128	None	None	None	None	None	0	0	0.5	2	0.6666666666666666	2	0.625	0.3333333333333333	1	1	3	2	0	0.5	4	2	0.3333333333333333	5	0.2	0.5	0.3182460324680342	0.5	0.5571118171060302	0.5	0.49543836447444844	0.5	0.7335021869603204	0.5	1.0	1.0	0.0
3470	0.057966835733063674	0.02008980677833753	0.015711969220458876	0.9098629330794338	None	0.14285714285714285	1	0.3125	5	0.6666666666666666	14	0.23	0.6666666666666666	18	14	4	0	0	1.0	10	10	1.5333333333333334	23	0.0	0.2222222222222222	0.8008872768294818	0.9362872863503926	0.529310595984241	0.9015191286995031	0.44208299470499446	0.8643854375994381	0.9018527309280742	0.9047643111673539	0	0	0.0
6861	0.07885545861490068	0.022701160925313678	0.013024107050813099	0.8116332220659701	None	0.14285714285714285	1	0.29411764705882354	5	0.6956521739130435	16	0.20833333333333334	0.6956521739130435	21	16	3	0	0	0.8333333333333334	10	12	1.6666666666666667	25	0.0	0.21052631578947367	0.8008872768294818	0.9184328530216815	0.45895697583971273	0.8578401124578346	0.5096304669428884	0.8573156884470434	0.825946547777775	0.8812121982271934	0	0	0.0
1800	None	None	None	None	None	0	0	0.3333333333333333	1	1.0	2	1.0	0.5	2	1	1	1	0	0.25	1	4	0.26666666666666666	4	0.2	0	0.7277471386030199	0.5	0.23240372395945993	0.6017083031420501	0.7266361233485623	0.5	0.911529678079609	0.5343282538955941	1.0	0	0.0
6910	0.06775304421402988	0.02196651267878336	0.016437605844161155	0.8475096349294619	None	0.14285714285714285	1	0.29411764705882354	5	0.6956521739130435	16	0.20833333333333334	0.5217391304347826	17	12	7	1	0	0.8333333333333334	10	12	1.6666666666666667	25	0.07692307692307693	0.21052631578947367	0.849835186451739	0.9131868299274375	0.45895697583971273	0.8071250624849611	0.5555833320180873	0.8843653887275442	0.8308505255394397	0.8743174890781868	1.0	0.058823529411764705	0.0
1616	None	None	None	None	None	0.125	1	0.4444444444444444	8	0.56	14	0.2727272727272727	0.56	20	14	6	1	0	0.8181818181818182	9	11	1.8	27	0.1	0.18181818181818182	0.849835186451739	0.9197176368572545	0.529310595984241	0.8532970495488612	0.45017119170448944	0.8754883446251962	0.8804295868489829	0.8859340506898494	1.0	0.2	0.0
7312	0.06582243442323184	0.03137853758275362	0.023409378572676443	0.8534371368334914	None	0.16666666666666666	1	0.3333333333333333	5	0.65	13	0.2222222222222222	0.55	16	11	5	0	0	0.8181818181818182	9	11	1.4666666666666666	22	0.0	0.23529411764705882	0.8253612316406105	0.932255580271897	0.4941337859119769	0.8326158592900078	0.45017119170448944	0.8724085168841569	0.8582839103059663	0.8858994472602946	0	0	0.0
1767	None	None	None	None	None	0	0	1.0	1	0	0	1.0	0	0	0	1	0	0	0.5	1	2	0.13333333333333333	2	0.0	0	0	0	0	0	0	0	0	0	0	0	0
7420	0.07010112572607764	0.03162225616885524	0.028460573624882374	0.8382185934768269	None	0.14285714285714285	1	0.29411764705882354	5	0.6956521739130435	16	0.20833333333333334	0.5217391304347826	17	12	7	1	0	0.8333333333333334	10	12	1.6666666666666667	25	0.07692307692307693	0.21052631578947367	0.849835186451739	0.9177254892487446	0.45895697583971273	0.8510935385554339	0.5555833320180873	0.8729313478776083	0.8406711714698669	0.8836429940258256	1.0	0.11764705882352941	0.0
5244	0.061777500260048	0.01899848893657209	0.016331418602793694	0.8322589515639877	None	0.14285714285714285	1	0.3125	5	0.6818181818181818	15	0.2	0.6818181818181818	19	15	4	1	0	0.8333333333333334	10	12	1.6	24	0.125	0.2222222222222222	0.8008872768294818	0.9182148772644584	0.4503057124805296	0.80569904312557	0.5036910233815447	0.8667044038848281	0.8308505255394397	0.8703724202916541	1.0	0.05263157894736842	0.0
4988	0.04627085279580669	0.016577716295431307	0.01318010750657004	0.8834244199938918	None	0.16666666666666666	1	0.35714285714285715	5	0.6111111111111112	11	0.2222222222222222	0.6111111111111112	14	11	5	0	0	0.9	10	9	1.3333333333333333	20	0.0	0.26666666666666666	0.8352395457582389	0.9192745133363219	0.4539836079351254	0.8346465982920076	0.44208299470499446	0.8290548055545699	0.9176503753695092	0.867243023517166	0	0	0.0
2835	0.008404378674667588	0.000429236074618658	0.00042624030267568436	0.9884851438922091	None	0	0	0.25	1	1.0	4	1.0	0.75	4	3	1	3	0	0.16666666666666666	1	6	0.4	6	0.6	0	0.7277471386030199	0.9616453407727317	0.35034890412002967	0.9047556430796332	0.5604856224429081	0.8475035917677193	0.8553485933281294	0.9165254180198406	0.25	0	0.0
5651	0.06412231428678218	0.02169059119775716	0.018863357357967965	0.8349843664406339	None	0.14285714285714285	1	0.3125	5	0.6818181818181818	15	0.21818181818181817	0.6363636363636364	17	14	6	1	0	0.9090909090909091	11	10	1.6	24	0.07692307692307693	0.2222222222222222	0.8008872768294818	0.917403775130157	0.45895697583971273	0.8155890010833623	0.45017119170448944	0.8807264422691229	0.8804295868489829	0.8770246937526064	1.0	0.058823529411764705	0.0
5037	0.06128044432520332	0.02451060585326457	0.02412981884672384	0.8565709121613486	None	0.14285714285714285	1	0.35294117647058826	6	0.6521739130434783	15	0.22727272727272727	0.5652173913043478	19	13	5	1	0	0.9090909090909091	10	11	1.6666666666666667	25	0.125	0.2	0.8008872768294818	0.919844905733407	0.4503057124805296	0.8398601216867301	0.5036910233815447	0.8634109946275983	0.8308505255394397	0.8787288998167077	1.0	0.10526315789473684	0.0
2836	0.002946370163266638	0.0003287013834381014	-0.00032868987502726496	0.9898095023394423	None	0	0	0.75	3	0.3333333333333333	1	0.625	0.3333333333333333	2	1	2	1	0	0.5	2	4	0.3333333333333333	5	0.14285714285714285	0.6666666666666666	0.5365249926029854	0.5	0.1378803680915206	0.5763848237431966	0.15655417289920395	0.5	0.8630540745250891	0.5256399977073399	1.0	0.5	0.0
5433	0.0764987484292214	0.020456192325189998	0.013406792093303897	0.8302345627041778	None	0.14285714285714285	1	0.3125	5	0.6666666666666666	14	0.21296296296296297	0.6666666666666666	19	14	3	0	0	0.75	9	12	1.5333333333333334	23	0.0	0.23529411764705882	0.8008872768294818	0.9196753537237774	0.45895697583971273	0.8375799829910491	0.5036910233815447	0.8642016904917771	0.825946547777775	0.8782865692393312	0	0	0.0
4294	0.04595845295582691	0.017132407051892593	0.009258897547650255	0.8874820783878449	None	0.16666666666666666	1	0.35714285714285715	5	0.6111111111111112	11	0.2222222222222222	0.6111111111111112	14	11	5	0	0	0.9	10	9	1.3333333333333333	20	0.0	0.26666666666666666	0.8352395457582389	0.9192745133363219	0.4539836079351254	0.8346465982920076	0.44208299470499446	0.8290548055545699	0.9176503753695092	0.867243023517166	0	0	0.0
2251	None	None	None	None	None	0	0	0.5	2	0.5	2	0.6	0.5	4	2	1	1	0	0.4	2	5	0.4	6	0.25	0	0.7277471386030199	0.5	0.27366253776795146	0.5883895433892087	0.7266361233485623	0.5616305643095	0.8945384504083085	0.5502542504335244	1.0	0	0.0
5324	0.06181554025723494	0.011849359040796316	-0.002871907898796606	0.8043123342930975	None	0.14285714285714285	1	0.3125	5	0.6818181818181818	15	0.21818181818181817	0.6818181818181818	20	15	3	0	0	0.9090909090909091	10	11	1.6	24	0.0	0.21052631578947367	0.8253612316406105	0.9315046448964218	0.5431034037443421	0.8437261779819202	0.5096304669428884	0.87509872898167	0.8112485818187927	0.889044908417735	0	0	0.0
4565	0.044080256111281586	0.0161600310378796	0.01268998338925052	0.8837008640687807	None	0.16666666666666666	1	0.35714285714285715	5	0.6111111111111112	11	0.2222222222222222	0.6111111111111112	14	11	5	0	0	0.9	10	9	1.3333333333333333	20	0.0	0.26666666666666666	0.8352395457582389	0.9192745133363219	0.4539836079351254	0.8346465982920076	0.44208299470499446	0.8290548055545699	0.9176503753695092	0.867243023517166	0	0	0.0
2559	1.5344212221740172e-05	1.8841469949466568e-08	1.1168487392212683e-08	0.999995866514747	None	1.0	1	0.75	3	0.25	1	0.5	0.25	2	1	3	1	0	0.75	3	4	0.4	6	0.1111111111111111	0.6666666666666666	0.3615997902735626	0.7227212091994611	0.4652149438668352	0.9694409210050967	0.6540137598081439	0.926779657361074	0.8236123825699114	0.9103378259331146	1.0	1.0	0.0
3997	0.04982053412566329	0.015251486614354144	0.014652804098919992	0.8717654725690203	None	0.16666666666666666	1	0.35714285714285715	5	0.6842105263157895	13	0.3333333333333333	0.631578947368421	17	12	3	0	0	0.7777777777777778	9	7	1.4	21	0.0	0.25	0.8008872768294818	0.8996534238127628	0.44716642891489516	0.8487845530386601	0.5096304669428884	0.8480379779763026	0.8308505255394397	0.8675258832887318	0	0	0.0
4357	0.03798836627093034	0.012404218677371967	0.012388191224606368	0.8876941781791079	None	0.16666666666666666	1	0.42857142857142855	6	0.5789473684210527	11	0.23333333333333334	0.5263157894736842	15	10	5	0	0	0.9	10	9	1.4	21	0.0	0.25	0.8008872768294818	0.8991813534923905	0.4503057124805296	0.8102241034283796	0.45017119170448944	0.8896134374973054	0.864267244186034	0.870885287306046	0	0	0.0
6498	0.045726880399220605	0.016868040756420226	0.015595091990070897	0.9107529208843207	None	0.14285714285714285	1	0.3125	5	0.6818181818181818	15	0.2727272727272727	0.6363636363636364	19	14	4	1	0	0.7272727272727273	8	11	1.6	24	0.14285714285714285	0.23529411764705882	0.8008872768294818	0.9295799858830018	0.45895697583971273	0.8721258686088312	0.49927431658933286	0.8540575886092221	0.8406711714698669	0.8898271169894799	1.0	0.10526315789473684	0.0
4454	0.05783266087982343	0.024507033467908095	0.022094352009947162	0.8743342574399033	None	0.16666666666666666	1	0.35714285714285715	5	0.631578947368421	12	0.21212121212121213	0.631578947368421	15	12	5	0	0	0.8181818181818182	11	9	1.4	21	0.0	0.25	0.8008872768294818	0.8991813534923905	0.4503057124805296	0.8102241034283796	0.45017119170448944	0.8896134374973054	0.864267244186034	0.870885287306046	0	0	0.0
3059	0.06399573177466664	0.00888384028357201	0.0029398717784278067	0.8531960701965142	None	0.16666666666666666	1	0.4	6	0.6	12	0.24444444444444444	0.6	18	12	3	0	0	0.9	9	10	1.4666666666666666	22	0.0	0.23529411764705882	0.849835186451739	0.9356053608812358	0.5431034037443421	0.8274083100183615	0.45017119170448944	0.8664775146824365	0.8777615844466707	0.8847192362098246	0	0	0.0
3649	0.05307456953788542	0.008747026032674307	0.0061976644541255725	0.8980134848487047	None	0.16666666666666666	1	0.3333333333333333	5	0.65	13	0.24444444444444444	0.65	17	13	4	0	0	0.9	10	9	1.4666666666666666	22	0.0	0.2222222222222222	0.8008872768294818	0.940218512365062	0.529310595984241	0.8899594472519249	0.4339947977054995	0.8698725018658213	0.9012916193487472	0.9045232324351687	0	0	0.0
6184	0.06318524490152194	0.014989700964863899	0.014290327204725208	0.8726082969809108	None	0.14285714285714285	1	0.3125	5	0.6666666666666666	14	0.19166666666666668	0.6666666666666666	17	14	5	0	0	0.8333333333333334	12	10	1.5333333333333334	23	0.0	0.2222222222222222	0.8042857017600532	0.9048142580562563	0.45895697583971273	0.8445433529762786	0.45017119170448944	0.8769802977597394	0.8941299396322082	0.8775562770506508	0	0	0.0
4151	0.04266272226205585	0.012592945995601377	-0.00270836652847726	0.8835810074905375	None	0.16666666666666666	1	0.35714285714285715	5	0.631578947368421	12	0.23333333333333334	0.5789473684210527	15	11	5	1	0	0.9	10	9	1.4	21	0.1	0.25	0.849835186451739	0.9286521815285839	0.4303281448978268	0.8055335466124602	0.45017119170448944	0.887990943134268	0.864267244186034	0.8828049694703215	1.0	0.2	0.0
426	None	None	None	None	None	0	0	0.5714285714285714	4	0.5	4	0.4166666666666667	0.375	6	3	3	6	0	0.6666666666666666	4	6	0.6666666666666666	10	0.8571428571428571	0.25	0.42507775942636705	0.9106598892225648	0.5127953724417464	0.8792784662387668	0.38022274406069306	0.896407044783174	0.8271557069726413	0.8961431302205227	0.3333333333333333	0.3333333333333333	0.0
777	None	None	None	None	None	0	0	0.0625	1	1.0	21	0.2875	0.9523809523809523	21	20	1	2	0	0.2	4	20	1.5333333333333334	23	0.4	0	0.5370832797355599	0.8914628765857218	0.6951389772416067	0.9555277693328079	0.4660895199781244	0.8450552340265739	0.8832748955045624	0.9080316349846718	0.5238095238095237	0.19047619047619047	0.0
2506	None	None	None	None	None	1.0	1	0.8	4	0.4	2	0.4666666666666667	0.2	5	1	1	2	0	0.6	5	3	0.4666666666666667	7	1.0	1.0	0.41967546620603374	0.7795357502644849	0.11950917296766979	0.8592585947213762	0.4001895042356193	0.9038228661492439	0.797602678675913	0.8545633648766865	0.6000000000000001	0.8	0.0
5842	0.05536912711087213	0.02847796866400344	0.024463192478492508	0.8984200802325354	None	0.16666666666666666	1	0.3333333333333333	5	0.65	13	0.22	0.6	16	12	5	0	0	1.0	10	10	1.4666666666666666	22	0.0	0.23529411764705882	0.8253612316406105	0.9018238468768288	0.4546313441601212	0.8332667379523301	0.45017119170448944	0.8834033353369882	0.8454734654945444	0.8755075303903641	0	0	0.0
5179	0.06034876599128129	0.019729972355838163	0.0190050061239124	0.8684185929685592	None	0.16666666666666666	1	0.35714285714285715	5	0.631578947368421	12	0.23333333333333334	0.631578947368421	16	12	4	0	0	0.9	10	9	1.4	21	0.0	0.25	0.8253612316406105	0.9151317691805678	0.4546313441601212	0.8260127799936944	0.45017119170448944	0.9104563626078421	0.8327378950047619	0.8894306726609936	0	0	0.0
3063	0.042239106396319316	0.01259130232587308	0.0019682071739696586	0.8978101905483866	None	0.16666666666666666	1	0.42857142857142855	6	0.5555555555555556	10	0.25	0.5555555555555556	14	10	5	0	0	0.8	8	10	1.3333333333333333	20	0.0	0.26666666666666666	0.8019709772378368	0.9035884025179698	0.44031692868917816	0.8412906019479437	0.45017119170448944	0.8780532473696323	0.877663003171922	0.876523301900755	0	0	0.0
2197	None	None	None	None	None	0	0	0.5	1	1.0	1	0.75	0	1	0	1	0	0	1.0	2	2	0.2	3	0.0	0	0	0	0	0	0	0	0	0	0	0	0
4314	0.059006773145060414	0.025360979177503233	0.022213179181337986	0.8785301206034076	None	0.16666666666666666	1	0.35714285714285715	5	0.631578947368421	12	0.21212121212121213	0.631578947368421	15	12	5	0	0	0.8181818181818182	11	9	1.4	21	0.0	0.25	0.849835186451739	0.902247181167107	0.45766150338972117	0.8037795446219367	0.45017119170448944	0.8871958844610923	0.864267244186034	0.8697007241141022	0	0	0.0
3729	0.05777975457481773	0.015213739639657498	0.012773085314809876	0.8568277294275993	None	0.14285714285714285	1	0.3125	5	0.6666666666666666	14	0.20909090909090908	0.6666666666666666	18	14	4	1	0	0.9090909090909091	10	11	1.5333333333333334	23	0.125	0.2222222222222222	0.849835186451739	0.9282004007465027	0.4546313441601212	0.8298105355034948	0.5014826699854387	0.8707045397500817	0.8527673675996039	0.8825654845384764	1.0	0.05555555555555555	0.0
6438	0.06713739345042821	0.02445472482585392	0.02400336504450428	0.8505346248806942	None	0.16666666666666666	1	0.35714285714285715	5	0.631578947368421	12	0.23863636363636365	0.631578947368421	17	12	3	0	0	0.7272727272727273	8	11	1.4	21	0.0	0.25	0.8008872768294818	0.9206049528684545	0.4503057124805296	0.8283828296684155	0.5036910233815447	0.8647822346262743	0.8308505255394397	0.8765472137582525	0	0	0.0
3144	0.06163143017525217	0.009111546587983155	0.002529674220491679	0.8633373243010668	None	0.16666666666666666	1	0.4	6	0.6	12	0.24444444444444444	0.6	18	12	3	0	0	0.9	9	10	1.4666666666666666	22	0.0	0.23529411764705882	0.8008872768294818	0.9526011000055339	0.5431034037443421	0.814327245158982	0.45017119170448944	0.9133700657979897	0.8859283280325417	0.9070517399849267	0	0	0.0
1078	None	None	None	None	None	0	0	1.0	1	0	0	1.0	0	0	0	1	0	0	0.5	2	1	0.13333333333333333	2	0.0	0	0	0	0	0	0	0	0	0	0	0	0
5961	0.08124753961007329	0.021334107724120456	0.014667672501683294	0.8167035847350191	None	0.14285714285714285	1	0.29411764705882354	5	0.6956521739130435	16	0.20833333333333334	0.6521739130434783	20	15	4	1	0	0.8333333333333334	10	12	1.6666666666666667	25	0.14285714285714285	0.21052631578947367	0.8253612316406105	0.9211010202352868	0.4546313441601212	0.8413087376850465	0.5036910233815447	0.8616857369342295	0.8358198455736456	0.8792047248480173	1.0	0.1	0.0
3328	0.04923220791306794	0.0061011008619622515	-0.0008798938360561495	0.6363891536018262	None	0.14285714285714285	1	0.375	6	0.6190476190476191	13	0.21296296296296297	0.6190476190476191	19	13	3	0	0	0.75	9	12	1.5333333333333334	23	0.0	0.2222222222222222	0.8008872768294818	0.9277867637033519	0.4867010381918278	0.8696239796348889	0.45017119170448944	0.819558672976158	0.8941299396322082	0.8795376400233436	0	0	0.0
2720	0.0017119184446109813	0.00010696308022442374	-3.278705765621974e-05	0.9954442124280696	None	0	0	0.75	3	0.25	1	0.6666666666666666	0	3	0	2	0	0	1.0	3	3	0.4	6	0.0	0.8	0	0	0	0	0	0	0	0	0	0	0
2091	None	None	None	None	None	0.5	1	0.5714285714285714	4	0.625	5	0.8333333333333334	0.125	3	1	6	0	0	0.75	4	3	0.6666666666666666	10	0.0	0.6666666666666666	0.4573997982738594	0.9017934190036309	0.5693985835254661	0.9040545058652977	0.5873875667939112	0.8463203382792642	0.860538526623794	0.8865004825009515	0	0	0.0
6554	0.045039246064505496	0.01639176860050351	0.011434805637751247	0.8848286161627177	None	0.16666666666666666	1	0.35714285714285715	5	0.6111111111111112	11	0.2222222222222222	0.6111111111111112	14	11	5	0	0	0.9	10	9	1.3333333333333333	20	0.0	0.26666666666666666	0.8352395457582389	0.9192745133363219	0.45019704119846554	0.8307172733067102	0.449260569336149	0.8273426584862528	0.9176503753695092	0.8656911918733966	0	0	0.0
2960	0.05128303478097901	0.011637878976100238	-0.003585870930724091	0.9231637397964403	None	0.16666666666666666	1	0.42857142857142855	6	0.5789473684210527	11	0.23333333333333334	0.5789473684210527	15	11	5	0	0	0.9	9	10	1.4	21	0.0	0.25	0.8030546776461918	0.9303509488536843	0.4503057124805296	0.8586232066206179	0.4339947977054995	0.8576375972985504	0.9024109982134029	0.8873479534579108	0	0	0.0
3982	0.060123769395384725	0.01896996374332988	0.014395584978106328	0.9117098703218786	None	0.125	1	0.3888888888888889	7	0.6	15	0.2727272727272727	0.56	20	14	6	1	0	0.8181818181818182	11	9	1.8	27	0.1	0.18181818181818182	0.8008872768294818	0.9255951197254066	0.5368995252598039	0.8323731480429667	0.45017119170448944	0.900300793060674	0.8874616813095833	0.8916791780393809	1.0	0.05	0.0
840	None	None	None	None	None	0.3333333333333333	1	0.5555555555555556	5	0.36363636363636365	4	0.4642857142857143	0.36363636363636365	8	4	4	1	0	0.5714285714285714	4	7	0.8666666666666667	13	0.125	0.6666666666666666	0.8094263439832167	0.895274032003527	0.4925336925116285	0.8448610293883906	0.26738509444783587	0.8290406993503519	0.9127132124061199	0.8589374194305079	1.0	0.5	0.0
5107	0.059190717964410534	0.02414256459918389	0.012395445938036235	0.8525585504127766	None	0.16666666666666666	1	0.35714285714285715	5	0.631578947368421	12	0.23333333333333334	0.631578947368421	17	12	3	0	0	0.9	9	10	1.4	21	0.0	0.25	0.8008872768294818	0.933054788231747	0.45895697583971273	0.7961607042624207	0.5036910233815447	0.8669460213229531	0.8308505255394397	0.8762180517362166	0	0	0.0
7190	0.04938653286935706	0.01993920918491015	0.014281350219269942	0.858288924824102	None	0.16666666666666666	1	0.3333333333333333	5	0.65	13	0.2222222222222222	0.6	16	12	5	0	0	0.8181818181818182	11	9	1.4666666666666666	22	0.0	0.23529411764705882	0.8008872768294818	0.9369649788816524	0.44031692868917816	0.8619076566633891	0.45017119170448944	0.8277001625893945	0.8656058616176826	0.8842388884221346	0	0	0.0
6148	0.03721741404132614	0.012470440326334898	0.012026698710625968	0.889044224359758	None	0.16666666666666666	1	0.42857142857142855	6	0.5789473684210527	11	0.23333333333333334	0.5263157894736842	15	10	5	0	0	0.9	10	9	1.4	21	0.0	0.25	0.8008872768294818	0.8991813534923905	0.4503057124805296	0.8102241034283796	0.45017119170448944	0.8896134374973054	0.864267244186034	0.870885287306046	0	0	0.0
3910	0.06528421920539303	0.01794301099986958	0.01242536596966189	0.8588036066834073	None	0.14285714285714285	1	0.375	6	0.6363636363636364	14	0.2222222222222222	0.5909090909090909	19	13	4	1	0	0.75	9	12	1.6	24	0.16666666666666666	0.21052631578947367	0.8008872768294818	0.9288364879517644	0.4503057124805296	0.8460576976004925	0.5036910233815447	0.8370066799402258	0.8406711714698669	0.8775783499966282	1.0	0.10526315789473684	0.0
780	None	None	None	None	None	0.25	1	0.45454545454545453	5	0.5	7	0.4	0.5	11	7	4	1	0	0.4	4	10	1.0666666666666667	16	0.125	0.6666666666666666	0.8360573070274155	0.9066703355628921	0.4925336925116285	0.8541897053386243	0.28273322004456647	0.8346275324445976	0.9367748813191138	0.8683854011729719	1.0	0.45454545454545453	0.0
3980	0.05010264421591731	0.01408833733323963	0.00748007301810036	0.8449518056727239	None	0.16666666666666666	1	0.42857142857142855	6	0.5555555555555556	10	0.2777777777777778	0.5555555555555556	15	10	4	1	0	0.8888888888888888	9	8	1.3333333333333333	20	0.14285714285714285	0.125	0.849835186451739	0.9264085723040357	0.529310595984241	0.8165169277109063	0.4339947977054995	0.9169039758787767	0.9012916193487472	0.8949413399266481	1.0	0.06666666666666667	0.0
1753	None	None	None	None	None	0.5	1	0.8333333333333334	5	0.2857142857142857	2	0.6	0.2857142857142857	7	2	1	0	0	0.6	5	3	0.6	9	0.0	1.0	0.4573997982738594	0.7170517219147923	0.35527668518093386	0.9495459957880267	0.4001895042356193	0.879507100174922	0.797602678675913	0.8755402594775764	0	0	0.0
1779	None	None	None	None	None	0	0	0.3333333333333333	1	1.0	2	1.0	0.5	2	1	1	0	0	0.25	4	1	0.26666666666666666	4	0.0	0	0.36130917211315644	0.7922488647904896	0.6665148019998197	0.9656052768899682	0.6233822246744352	0.9345358046375257	0.9456491916532331	0.9201199379476118	0	0	0.0
2063	None	None	None	None	None	1.0	1	1.0	4	0.25	1	0.6666666666666666	0	2	0	3	1	0	1.0	3	3	0.4	6	0.125	0.6666666666666666	0	0	0	0	0	0	0	0	0	0	0
3098	0.05427508319382183	0.009305789313233346	0.009021623664925031	0.9161456396664234	None	0.16666666666666666	1	0.3333333333333333	5	0.65	13	0.22	0.6	17	12	4	1	0	1.0	10	10	1.4666666666666666	22	0.14285714285714285	0.23529411764705882	0.915141299378682	0.9517320055600199	0.529310595984241	0.9012892428512218	0.45017119170448944	0.8103063180304976	0.8864361747551077	0.9015928547460141	1.0	0.17647058823529413	0.0
916	None	None	None	None	None	0	0	0.09090909090909091	1	1.0	14	0.3076923076923077	0.9285714285714286	14	13	1	1	0	0.3076923076923077	4	13	1.0666666666666667	16	0.2	0	0.5370832797355599	0.9014930279697421	0.6951389772416067	0.9355754094953298	0.4660895199781244	0.8599052501410235	0.8832748955045624	0.9033224346745892	1.0	0.2857142857142857	0.0
3437	0.04369578244949275	0.004331036559364033	0.0028110365854660405	0.9040835825668952	None	0.14285714285714285	1	0.35294117647058826	6	0.6521739130434783	15	0.2840909090909091	0.6086956521739131	20	14	4	1	0	0.7272727272727273	8	11	1.6666666666666667	25	0.16666666666666666	0.2222222222222222	0.8008872768294818	0.9200719327351579	0.453061702377304	0.8709974282966374	0.47693110754301704	0.8506211167358299	0.8572034707223996	0.8840004013796403	1.0	0.1	0.0
4634	0.047199397914384204	0.010809054276875585	-0.00047592663058932885	0.8980633923335608	None	0.16666666666666666	1	0.35714285714285715	5	0.631578947368421	12	0.21212121212121213	0.631578947368421	15	12	5	1	0	0.8181818181818182	11	9	1.4	21	0.09090909090909091	0.25	0.849835186451739	0.9286521815285839	0.45895697583971273	0.8066587286913922	0.45017119170448944	0.887990943134268	0.864267244186034	0.8830529994989406	1.0	0.2	0.0
3760	0.05634513770946506	0.021037363632566478	0.016697989784597828	0.8464982575443624	None	0.14285714285714285	1	0.375	6	0.6363636363636364	14	0.2222222222222222	0.5909090909090909	19	13	4	1	0	0.75	9	12	1.6	24	0.16666666666666666	0.21052631578947367	0.8008872768294818	0.9279239121740942	0.44716642891489516	0.8068900130708018	0.5036910233815447	0.834919414563177	0.8308505255394397	0.8663060987169919	1.0	0.05263157894736842	0.0
3411	0.053282429462871615	0.01706179371551093	0.013429688782494696	0.8777922462554814	None	0.16666666666666666	1	0.4	6	0.6	12	0.24444444444444444	0.6	18	12	3	0	0	0.9	9	10	1.4666666666666666	22	0.0	0.23529411764705882	0.849835186451739	0.9365117469057206	0.5431034037443421	0.8274083100183615	0.45017119170448944	0.8664775146824365	0.8638508840027146	0.8852330811476755	0	0	0.0
3022	0.07858796065038154	0.004595921939393149	-0.0016215615812222737	0.895731470426985	None	0.125	1	0.2777777777777778	5	0.7083333333333334	17	0.23636363636363636	0.7083333333333334	21	17	4	0	0	0.9090909090909091	11	10	1.7333333333333334	26	0.0	0.25	0.849835186451739	0.9292873043174738	0.5704438804728069	0.8810253541012841	0.5555833320180873	0.90331313944313	0.8864361747551077	0.906434201357977	0	0	0.0
2857	0.021177495143495522	0.002506198777406264	0.002107119648205131	0.9961655544221913	None	0	0	0.2	1	1.0	5	1.0	0.8	5	4	1	3	0	0.14285714285714285	1	7	0.4666666666666667	7	0.6	0	0.20439798617189653	0.9630688614441412	0.5135691694357807	0.9276715853416451	0.7627788929971959	0.828678416170181	0.9505751167940649	0.9215026011810113	0.2	0	0.0
687	None	None	None	None	None	0	0	0.16666666666666666	1	1.0	6	0.4	0.6666666666666666	5	4	2	2	0	0.8	5	4	0.5333333333333333	8	0.2857142857142857	0	0.6930684827333076	0.940441866649746	0.5635889319955468	0.9420989535219982	0.49611655307737623	0.9327898681194157	0.9481095152156565	0.9385652027399712	0.7	0.6	0.0
472	None	None	None	None	None	0	0	0.5	1	1.0	1	0.75	0	0	0	2	0	0	1.0	2	2	0.2	3	0.0	0	0	0	0	0	0	0	0	0	0	0	0
452	None	None	None	None	None	0	0	0.5	2	0.75	3	0.5	0.25	2	1	3	2	0	0.75	3	4	0.4	6	0.2222222222222222	0	0.3318445312609706	0.58275865812433	0.5255394757586342	0.5633873370415862	0.600951894774244	0.9818448859593275	0.8758095800497699	0.8214941490165436	0.75	0	0.0
2126	None	None	None	None	None	0	0	0.6666666666666666	2	0.5	1	0.6666666666666666	0	2	0	1	1	0	0.6666666666666666	3	2	0.26666666666666666	4	0.25	0	0	0	0	0	0	0	0	0	0	0	0
2623	3.953970073456691e-09	3.4242784664063255e-09	-2.761520090956727e-10	0.9999998423386391	None	0	0	0	0	0	0	1.0	0	0	0	0	1	0	1.0	1	1	0.06666666666666667	1	0.25	0	0	0	0	0	0	0	0	0	0	0	0
5821	0.059718273055831196	0.025387251227607845	0.0221620204645019	0.8753372738209555	None	0.16666666666666666	1	0.35714285714285715	5	0.631578947368421	12	0.21212121212121213	0.631578947368421	15	12	5	0	0	0.8181818181818182	11	9	1.4	21	0.0	0.25	0.8008872768294818	0.8991813534923905	0.4503057124805296	0.8102241034283796	0.45017119170448944	0.8896134374973054	0.864267244186034	0.870885287306046	0	0	0.0
3920	0.05512612326456551	0.013839503831005214	0.009853489670518327	0.8683847438276452	None	0.16666666666666666	1	0.35714285714285715	5	0.631578947368421	12	0.21212121212121213	0.631578947368421	17	12	3	0	0	0.8181818181818182	9	11	1.4	21	0.0	0.23529411764705882	0.849835186451739	0.9340520859497967	0.45895697583971273	0.8249861666555552	0.5036910233815447	0.837614019063515	0.8941299396322082	0.8751464671436712	0	0	0.0
4892	0.061063382423684816	0.024327329923418725	0.021752988521003838	0.8481459603774775	None	0.16666666666666666	1	0.2857142857142857	4	0.7222222222222222	13	0.25	0.6666666666666666	16	12	3	0	0	0.8	8	10	1.3333333333333333	20	0.0	0.26666666666666666	0.8008872768294818	0.9284447555168008	0.44716642891489516	0.8294727438967344	0.47693110754301704	0.824191496235069	0.8527673675996039	0.8695116646255283	0	0	0.0
4501	0.062638054379347	0.006209141680775383	0.00537829087860528	0.8481647562747336	None	0.16666666666666666	1	0.35714285714285715	5	0.631578947368421	12	0.2916666666666667	0.631578947368421	17	12	3	0	0	0.8888888888888888	8	9	1.4	21	0.0	0.25	0.849835186451739	0.9190477854494805	0.45895697583971273	0.891227753566428	0.5555833320180873	0.8818975812531027	0.864267244186034	0.8985408152486004	0	0	0.0
1439	None	None	None	None	None	0	0	0.5	1	1.0	1	0.75	0	1	0	1	0	0	1.0	2	2	0.2	3	0.0	0	0	0	0	0	0	0	0	0	0	0	0
4351	0.06408808968356151	0.026743998744425592	0.024439330302431405	0.8584152567218717	None	0.16666666666666666	1	0.35714285714285715	5	0.631578947368421	12	0.21212121212121213	0.631578947368421	17	12	3	0	0	0.8181818181818182	11	9	1.4	21	0.0	0.25	0.849835186451739	0.9150481964598346	0.45895697583971273	0.844174618888476	0.45017119170448944	0.8750711683267511	0.8308505255394397	0.8812539854557709	0	0	0.0
2593	0.0011287777641702482	7.4354720143013e-05	5.2825069191206824e-05	0.9977796409560129	None	0	0	1.0	4	0.0	0	0.5	0	3	0	2	1	0	0.75	4	3	0.4	6	0.2	0.5	0	0	0	0	0	0	0	0	0	0	0
3571	0.046866442387446666	0.011349231064292621	0.011246075972778541	0.8452910016651154	None	0.16666666666666666	1	0.3333333333333333	5	0.65	13	0.22	0.65	17	13	4	1	0	1.0	10	10	1.4666666666666666	22	0.125	0.2222222222222222	0.849835186451739	0.9318366608177288	0.4503057124805296	0.8344897376011727	0.5036910233815447	0.8647178364854071	0.8308505255394397	0.8838453376021749	1.0	0.058823529411764705	0.0
3372	0.05757119025052117	0.016690417286854883	0.014591867182405403	0.8537536870895973	None	0.14285714285714285	1	0.375	6	0.6190476190476191	13	0.21296296296296297	0.6190476190476191	18	13	4	1	0	0.75	9	12	1.5333333333333334	23	0.14285714285714285	0.2222222222222222	0.8008872768294818	0.9276480145287971	0.4487360706977124	0.8123399640422543	0.47693110754301704	0.8409502126097971	0.8656058616176826	0.8692000053179884	1.0	0.05555555555555555	0.0
1577	None	None	None	None	None	0.2	1	0.5	6	0.5333333333333333	8	0.4857142857142857	0.4	11	6	5	2	0	0.7142857142857143	5	7	1.1333333333333333	17	0.2222222222222222	0.5	0.595797896515261	0.8544901897929531	0.35527668518093386	0.9033102219164989	0.3974326389252374	0.8594877977521349	0.7575061292497804	0.874200536817226	0.6363636363636364	0.36363636363636365	0.0
2241	None	None	None	None	None	0	0	0.6	3	0.6	3	0.5833333333333334	0.6	5	3	1	0	0	0.3333333333333333	6	2	0.4666666666666667	7	0.0	0.8	0.10142233974177395	0.94432032700859	0.9147433961712688	0.9350825409377442	0.5849212138059281	0.8245152932122574	0.9657780948897182	0.9128179044550851	0	0	0.0
5624	0.06713591046822129	0.03012144874334351	0.02313658081939725	0.8541533801797372	None	0.16666666666666666	1	0.3333333333333333	5	0.65	13	0.2222222222222222	0.65	18	13	3	0	0	0.8181818181818182	9	11	1.4666666666666666	22	0.0	0.23529411764705882	0.8008872768294818	0.9292813641720391	0.4546313441601212	0.8226879893075134	0.47693110754301704	0.8620945257768418	0.8284124269130462	0.8787935785435115	0	0	0.0
6133	0.058749692029127255	0.0206589307779233	0.013484939276495364	0.8648449975259963	None	0.16666666666666666	1	0.35714285714285715	5	0.631578947368421	12	0.21212121212121213	0.631578947368421	17	12	3	0	0	0.8181818181818182	9	11	1.4	21	0.0	0.25	0.849835186451739	0.902829015459116	0.529310595984241	0.855826898831273	0.5555833320180873	0.8640086585572383	0.864267244186034	0.8757772394699698	0	0	0.0
6609	0.05915554194614667	0.0242588738949771	0.02182721853969198	0.8817384885019214	None	0.16666666666666666	1	0.4	6	0.6	12	0.25	0.6	18	12	3	0	0	0.7272727272727273	8	11	1.4666666666666666	22	0.0	0.23529411764705882	0.8008872768294818	0.919731558627736	0.4546313441601212	0.8423018753509279	0.5036910233815447	0.8586252322193169	0.8284124269130462	0.8779000892256208	0	0	0.0
350	None	None	None	None	None	0	0	0.3333333333333333	1	1.0	2	0.6666666666666666	0.5	1	1	2	1	0	0.6666666666666666	2	3	0.26666666666666666	4	0.125	0	0.7142267086700503	0.5	0.1570550451959712	0.5	0.311102016034896	0.5	0.9128694129582741	0.5	1.0	0	0.0
7049	0.07298551011348278	0.012583529523395197	0.011698950790630784	0.8606499541374897	None	0.14285714285714285	1	0.3125	5	0.6818181818181818	15	0.2	0.5	15	11	8	1	0	0.8333333333333334	10	12	1.6	24	0.0625	0.2222222222222222	0.849835186451739	0.8902314542428377	0.4303281448978268	0.8354767273424164	0.48309792259034284	0.8435426868062975	0.8308505255394397	0.8582659668258007	1.0	0.06666666666666667	0.0
5930	0.05764863801176368	0.023210989007146257	0.019640072418426892	0.878054917593654	None	0.16666666666666666	1	0.35714285714285715	5	0.6842105263157895	13	0.2625	0.631578947368421	17	12	3	0	0	0.8	8	10	1.4	21	0.0	0.25	0.8008872768294818	0.8996534238127628	0.44716642891489516	0.8487845530386601	0.5096304669428884	0.8480379779763026	0.8308505255394397	0.8675258832887318	0	0	0.0
6875	0.06179367737782014	0.028321067557138844	0.02469834751266	0.8429223234558914	None	0.14285714285714285	1	0.3125	5	0.6818181818181818	15	0.2	0.5454545454545454	16	12	7	1	0	0.8333333333333334	10	12	1.6	24	0.07142857142857142	0.2222222222222222	0.8253612316406105	0.9163773957224916	0.4546313441601212	0.811037695739495	0.5028772618612883	0.8791272096427228	0.8480848152273626	0.8749030574897162	1.0	0.0625	0.0
1773	None	None	None	None	None	0.5	1	0.6666666666666666	4	0.5714285714285714	4	0.75	0.14285714285714285	3	1	5	0	0	0.75	4	3	0.6	9	0.0	0.6666666666666666	0.4573997982738594	0.9017934190036309	0.5693985835254661	0.9040545058652977	0.5873875667939112	0.8463203382792642	0.860538526623794	0.8865004825009515	0	0	0.0
1372	None	None	None	None	None	0.5	1	0.6666666666666666	4	0.5714285714285714	4	0.42857142857142855	0.5714285714285714	7	4	1	0	0	0.42857142857142855	3	7	0.6	9	0.0	1.0	0.4573997982738594	0.7955345284282899	0.5693985835254661	0.9581204175230769	0.49326403145608866	0.8900857483193912	0.8343267272260498	0.8996615036615974	0	0	0.0
2431	None	None	None	None	None	0	0	0.75	3	0.25	1	0.6	0.25	2	1	3	1	0	0.4	5	2	0.4	6	0.1111111111111111	0.4	0.6585793738582476	0.7460066055811255	0.9262333607404157	0.5491237124472421	0.4858829006008378	0.8824574933530042	0.859996679001167	0.7496642677214737	1.0	0.5	0.0
1536	None	None	None	None	None	0	0	0.6666666666666666	2	0.5	1	0.6666666666666666	0	0	0	3	0	0	0.6666666666666666	3	2	0.26666666666666666	4	0.0	0.6666666666666666	0	0	0	0	0	0	0	0	0	0	0
5009	0.04579746135246182	0.019090763666775683	0.007715056582897999	0.8908805942070332	None	0.2	1	0.38461538461538464	5	0.5882352941176471	10	0.2638888888888889	0.5882352941176471	13	10	5	1	0	0.8888888888888888	8	9	1.2666666666666666	19	0.09090909090909091	0.2857142857142857	0.849835186451739	0.9135120059705538	0.45895697583971273	0.8277541687786141	0.45017119170448944	0.88707664941462	0.8804295868489829	0.8803872238604223	1.0	0.15384615384615385	0.0
5862	0.06493641506556423	0.022267797421492243	0.015582852073698307	0.8881137827144494	None	0.16666666666666666	1	0.26666666666666666	4	0.75	15	0.24444444444444444	0.7	18	14	3	0	0	0.9	9	10	1.4666666666666666	22	0.0	0.23529411764705882	0.6633460176176611	0.942177473440389	0.453061702377304	0.8811918552428846	0.48512254934789245	0.84224045455068	0.8358198455736456	0.8962769155603303	0	0	0.0
1964	None	None	None	None	None	0	0	0.5	3	0.6666666666666666	4	0.4444444444444444	0.5	6	3	1	1	0	0.5	6	3	0.5333333333333333	8	0.3333333333333333	1.0	0.6896489933615257	0.9655401104168903	0.3563022443870829	0.9131713676310099	0.6340809970696641	0.9546423122918339	0.9236787381732959	0.948381592278979	1.0	0.3333333333333333	0.0
6315	0.06517555379460686	0.030278235102135183	0.029312737561594956	0.8416696153446366	None	0.14285714285714285	1	0.3125	5	0.6818181818181818	15	0.2	0.5909090909090909	17	13	6	1	0	0.8333333333333334	10	12	1.6	24	0.08333333333333333	0.2222222222222222	0.8008872768294818	0.9167132451986109	0.4503057124805296	0.8045299766893791	0.5096304669428884	0.8766195083927683	0.8308505255394397	0.872663718131074	1.0	0.058823529411764705	0.0
2112	None	None	None	None	None	1.0	1	1.0	4	0.25	1	0.6666666666666666	0	2	0	3	1	0	1.0	3	3	0.4	6	0.125	0.6666666666666666	0	0	0	0	0	0	0	0	0	0	0
5469	0.055468043148265804	0.025076668372635124	0.021113851751037575	0.8783379368670792	None	0.16666666666666666	1	0.35714285714285715	5	0.631578947368421	12	0.21212121212121213	0.631578947368421	15	12	5	0	0	0.8181818181818182	11	9	1.4	21	0.0	0.25	0.8008872768294818	0.9019357697551403	0.4503057124805296	0.8103200847790398	0.45017119170448944	0.8873994855883786	0.864267244186034	0.8712235128895031	0	0	0.0
4868	0.044217492456736555	0.01623936694873113	0.011648034708214381	0.884490786822715	None	0.16666666666666666	1	0.35714285714285715	5	0.6111111111111112	11	0.2222222222222222	0.6111111111111112	14	11	5	0	0	0.9	10	9	1.3333333333333333	20	0.0	0.26666666666666666	0.8352395457582389	0.9192745133363219	0.45019704119846554	0.8307172733067102	0.449260569336149	0.8273426584862528	0.9176503753695092	0.8656911918733966	0	0	0.0
1646	None	None	None	None	None	0	0	1.0	1	0	0	1.0	0	1	0	0	0	0	0.5	2	1	0.13333333333333333	2	0.0	0	0	0	0	0	0	0	0	0	0	0	0
2469	None	None	None	None	None	0	0	0.5	2	0.75	3	0.6	0.25	3	1	2	0	0	0.4	2	5	0.4	6	0.0	0	0.2795964311550688	0.8941948351497013	0.44873032335537977	0.9230266735652677	0.12147783789305415	0.5993116913031313	0.7944165429039437	0.8420694574555638	0	0	0.0
6086	0.05916246318397098	0.025772845119743853	0.013587694115828506	0.8958865361248972	None	0.16666666666666666	1	0.3333333333333333	5	0.65	13	0.2	0.65	16	13	5	0	0	0.9090909090909091	11	10	1.4666666666666666	22	0.0	0.23529411764705882	0.8253612316406105	0.9018238468768288	0.4546313441601212	0.8332667379523301	0.45017119170448944	0.8834033353369882	0.8454734654945444	0.8755075303903641	0	0	0.0
6167	0.06057095129198151	0.016462419889341804	-0.012053753689292008	0.6017700015345665	None	0.16666666666666666	1	0.3333333333333333	5	0.65	13	0.2222222222222222	0.6	16	12	5	0	0	0.8181818181818182	11	9	1.4666666666666666	22	0.0	0.23529411764705882	0.8008872768294818	0.9346995625572417	0.44821446298687045	0.8306566087771102	0.45017119170448944	0.8270543045116754	0.8527673675996039	0.8742205104108434	0	0	0.0
4317	0.06968034272902354	0.030718785344786056	0.02332057955161874	0.8465592527162351	None	0.14285714285714285	1	0.3125	5	0.6666666666666666	14	0.23232323232323232	0.6666666666666666	19	14	3	0	0	0.8181818181818182	9	11	1.5333333333333334	23	0.0	0.2222222222222222	0.8008872768294818	0.931100581003099	0.45895697583971273	0.8554123660555879	0.5036910233815447	0.8571792741531167	0.8308505255394397	0.8867358844151572	0	0	0.0
2779	1.3119167391836457e-05	1.5231978113589712e-07	4.984047214091411e-08	0.9999954208875266	None	1.0	1	0.75	3	0.25	1	0.5	0.25	2	1	3	1	0	0.75	3	4	0.4	6	0.1111111111111111	0.6666666666666666	0.4262642960008569	0.8326666062354926	0.17752909835271455	0.6411132533543589	0.6884237747968949	0.9469666394768906	0.8895919220980693	0.8441008120266301	1.0	1.0	0.0
4328	0.05214246279768402	0.023100487915358212	0.021356586302571475	0.899618121333845	None	0.16666666666666666	1	0.3333333333333333	5	0.65	13	0.22	0.65	17	13	4	0	0	1.0	10	10	1.4666666666666666	22	0.0	0.23529411764705882	0.849835186451739	0.9094292145240681	0.45895697583971273	0.8680249631201187	0.45017119170448944	0.881726609471248	0.8246055636539089	0.8875935021094946	0	0	0.0
4462	0.044593826339929886	0.0165612399169252	0.013086976783664248	0.885724293966199	None	0.16666666666666666	1	0.35714285714285715	5	0.6111111111111112	11	0.2222222222222222	0.6111111111111112	14	11	5	0	0	0.9	10	9	1.3333333333333333	20	0.0	0.26666666666666666	0.8352395457582389	0.9192745133363219	0.4539836079351254	0.8346465982920076	0.44208299470499446	0.8290548055545699	0.9176503753695092	0.867243023517166	0	0	0.0
1347	None	None	None	None	None	0	0	0.8	4	0.0	0	0.5833333333333334	0	2	0	4	0	0	0.75	4	3	0.4666666666666667	7	0.0	0.4	0	0	0	0	0	0	0	0	0	0	0
744	None	None	None	None	None	0	0	0.6666666666666666	2	0.0	0	0.6666666666666666	0	2	0	1	1	0	0.6666666666666666	2	3	0.26666666666666666	4	0.25	0	0	0	0	0	0	0	0	0	0	0	0
761	None	None	None	None	None	0	0	0.07142857142857142	1	1.0	19	0.2916666666666667	0.9473684210526315	19	18	1	2	0	0.2222222222222222	4	18	1.4	21	0.4	0	0.5370832797355599	0.8929527789514347	0.6951389772416067	0.9514994236835619	0.4660895199781244	0.8401830261991727	0.8832748955045624	0.9048607266215337	0.5263157894736842	0.21052631578947367	0.0
6819	None	None	None	None	None	0.14285714285714285	1	0.29411764705882354	5	0.6956521739130435	16	0.20833333333333334	0.5217391304347826	17	12	7	0	0	0.8333333333333334	10	12	1.6666666666666667	25	0.0	0.21052631578947367	0.849835186451739	0.9232229216149876	0.529310595984241	0.8488093102939037	0.5555833320180873	0.8737264220915077	0.8308505255394397	0.8858321669812463	0	0	0.0
1860	None	None	None	None	None	0	0	0.8	4	0.2	1	0.5833333333333334	0	3	0	3	1	0	0.75	4	3	0.4666666666666667	7	0.14285714285714285	0.8	0	0	0	0	0	0	0	0	0	0	0
1053	None	None	None	None	None	0	0	0.75	3	0.3333333333333333	1	0.625	0.3333333333333333	2	1	2	2	0	0.5	2	4	0.3333333333333333	5	0.2857142857142857	0.6666666666666666	0.5365249926029854	0.5	0.132091602881866	0.5621918700180241	0.15655417289920395	0.5	0.8646181780639823	0.5208264798766586	0.75	0.5	0.0
2790	3.801170729848624e-05	1.605908995277058e-07	-1.568920273182801e-07	0.9999946109279809	None	1.0	1	0.6	3	0.4	2	0.5833333333333334	0.2	2	1	4	1	0	0.75	3	4	0.4666666666666667	7	0.09090909090909091	0.5	0.3615997902735626	0.6412415180500526	0.4652149438668352	0.9694409210050967	0.6540137598081439	0.926779657361074	0.8819163775945456	0.8995305222615803	1.0	1.0	0.0
7137	0.0708792948177042	0.030216845302908198	0.024591923561438068	0.8525815991157465	None	0.14285714285714285	1	0.3125	5	0.6818181818181818	15	0.21818181818181817	0.6818181818181818	20	15	3	0	0	0.9090909090909091	10	11	1.6	24	0.0	0.21052631578947367	0.849835186451739	0.9197413517307812	0.46760905712884127	0.8626261018167993	0.4577381583063458	0.8818528574404839	0.8572034707223996	0.8904555163925437	0	0	0.0
2466	None	None	None	None	None	0	0	0.75	3	0.25	1	0.6	0.25	2	1	3	0	0	0.4	5	2	0.4	6	0.0	0.4	0.2659130584443776	0.6279260407290447	0.7287506846736662	0.8469792007842519	0.4425610055698154	0.6291970256887992	0.8767755879477057	0.7152597775483258	0	0	0.0
3507	0.04284418568167806	0.007423638464979761	0.005398354532359916	0.871914386095862	None	0.16666666666666666	1	0.42857142857142855	6	0.5789473684210527	11	0.25925925925925924	0.5789473684210527	17	11	3	0	0	1.0	9	9	1.4	21	0.0	0.23529411764705882	0.849835186451739	0.9406304402696367	0.5568962115044431	0.7878304979576864	0.45017119170448944	0.8713333862386863	0.8638508840027146	0.880357722202891	0	0	0.0
3028	0.0571978797989994	0.00886914429131681	0.007281710560494821	0.9305101411630856	None	0.16666666666666666	1	0.42857142857142855	6	0.5789473684210527	11	0.23333333333333334	0.5789473684210527	15	11	5	2	0	0.9	9	10	1.4	21	0.2	0.25	0.8008872768294818	0.9330916929569506	0.45895697583971273	0.8669759772874341	0.45017119170448944	0.8707453820586475	0.9012916193487472	0.8946435254424439	0.5333333333333333	0.06666666666666667	0.0
4223	0.06488675758768302	0.02973987646758511	0.023728019855149794	0.8528398599473453	None	0.16666666666666666	1	0.3333333333333333	5	0.65	13	0.2222222222222222	0.65	18	13	3	0	0	0.8181818181818182	9	11	1.4666666666666666	22	0.0	0.23529411764705882	0.8008872768294818	0.9292813641720391	0.4546313441601212	0.8226879893075134	0.47693110754301704	0.8620945257768418	0.8284124269130462	0.8787935785435115	0	0	0.0
3735	0.06229801469860024	0.010906723932283707	0.010533325145110854	0.8126300174287542	None	0.2	1	0.38461538461538464	5	0.5882352941176471	10	0.30158730158730157	0.5882352941176471	15	10	3	0	0	0.7777777777777778	9	7	1.2666666666666666	19	0.0	0.26666666666666666	0.8695918146869962	0.9361827299110653	0.529310595984241	0.8701650693967874	0.45017119170448944	0.8312084881158446	0.8638508840027146	0.8870351011979406	0	0	0.0
4972	0.07533867733172363	0.020469802591341228	0.012872062999517462	0.8291126069178566	None	0.14285714285714285	1	0.3125	5	0.6666666666666666	14	0.21296296296296297	0.6666666666666666	19	14	3	0	0	0.75	9	12	1.5333333333333334	23	0.0	0.23529411764705882	0.8008872768294818	0.9196753537237774	0.45895697583971273	0.8375799829910491	0.5036910233815447	0.8642016904917771	0.825946547777775	0.8782865692393312	0	0	0.0
7509	0.08644005972611807	0.03551619790399744	0.035495809415101366	0.8261649581052686	None	0.14285714285714285	1	0.29411764705882354	5	0.6956521739130435	16	0.20833333333333334	0.6521739130434783	20	15	4	1	0	0.8333333333333334	10	12	1.6666666666666667	25	0.14285714285714285	0.21052631578947367	0.8253612316406105	0.9224282870342996	0.4487360706977124	0.8085846823350517	0.47693110754301704	0.8632374137359754	0.8772377512447207	0.8721046037677282	1.0	0.05	0.0
2684	0.0022692410645104555	0.0002849556469083882	-0.0002774002459840315	0.9957118168720056	None	0	0	0.8	4	0.0	0	0.7777777777777778	0	3	0	3	2	0	1.0	3	3	0.4666666666666667	7	0.2857142857142857	1.0	0	0	0	0	0	0	0	0	0	0	0
3314	0.058527123357737056	0.016865990521570114	0.005042490133189076	0.9122610467128802	None	0.14285714285714285	1	0.375	6	0.6190476190476191	13	0.25555555555555554	0.6190476190476191	19	13	3	0	0	0.9	9	10	1.5333333333333334	23	0.0	0.2222222222222222	0.849835186451739	0.9492989884224923	0.5568962115044431	0.8450082883314657	0.46655407531424026	0.8572381312604404	0.8308505255394397	0.894676926891408	0	0	0.0
7186	0.10365048808850832	0.026911325424580072	0.012672017522689453	0.826026440103306	None	0.125	1	0.3333333333333333	6	0.64	16	0.1888111888111888	0.56	20	14	6	0	0	0.8461538461538461	13	11	1.8	27	0.0	0.19047619047619047	0.8008872768294818	0.9208171326862911	0.4941337859119769	0.8300625678568672	0.5036910233815447	0.864286556908712	0.8138757681800596	0.8769267406863903	0	0	0.0
3109	0.05699912552134405	0.017945975652126748	0.009733457667401281	0.9099014676208325	None	0.14285714285714285	1	0.375	6	0.6190476190476191	13	0.25555555555555554	0.6190476190476191	19	13	3	0	0	0.9	9	10	1.5333333333333334	23	0.0	0.2222222222222222	0.849835186451739	0.9492989884224923	0.5586243107655331	0.8719681895999594	0.46655407531424026	0.8572381312604404	0.8406711714698669	0.9014638655019105	0	0	0.0
933	None	None	None	None	None	0	0	0.4	4	0.6153846153846154	8	0.7142857142857143	0.3076923076923077	5	4	9	3	0	0.42857142857142855	3	7	1.0	15	0.14285714285714285	0.7692307692307693	0.8160447701504628	0.8447275840824494	0.322845564380473	0.9338973709854961	0.9246843888427755	0.9651527210496936	0.9343709650640148	0.9278708398873609	0.4	0.4	0.0
2031	None	None	None	None	None	0.3333333333333333	1	0.75	6	0.3	3	0.8	0.3	7	3	4	0	0	0.6	3	5	0.8	12	0.0	0.75	0.4573997982738594	0.7744121665933469	0.3366446490146591	0.9244017873371025	0.44777577596320717	0.8562772144659792	0.8113905655622159	0.8630203093421396	0	0	0.0
2522	None	None	None	None	None	0	0	1.0	1	0	0	1.0	0	0	0	1	2	0	0.5	2	1	0.13333333333333333	2	0.3333333333333333	0	0	0	0	0	0	0	0	0	0	0	0
1423	None	None	None	None	None	0.3333333333333333	1	0.4444444444444444	4	0.5454545454545454	6	0.40625	0.45454545454545453	6	5	6	1	0	0.5	8	4	0.8666666666666667	13	0.06666666666666667	0.2222222222222222	0.8360573070274155	0.6111918807173089	0.4925336925116285	0.5	0.16212408613549864	0.5	0.9399976968981906	0.5376225038347834	1.0	0.5	0.0
1561	None	None	None	None	None	0	0	1.0	3	0.0	0	0.6666666666666666	0	2	0	1	1	0	0.6666666666666666	2	3	0.26666666666666666	4	0.25	1.0	0	0	0	0	0	0	0	0	0	0	0
5220	0.0700078696856299	0.022483494977491594	0.016145857167689306	0.8237252769222577	None	0.14285714285714285	1	0.3125	5	0.6818181818181818	15	0.2222222222222222	0.6818181818181818	20	15	3	0	0	0.75	9	12	1.6	24	0.0	0.2222222222222222	0.8253612316406105	0.9215381254547008	0.4941337859119769	0.8624393984304602	0.5066607451622165	0.858989557763946	0.8284124269130462	0.884459079094152	0	0	0.0
545	None	None	None	None	None	0	0	0.75	3	0.25	1	0.6666666666666666	0	2	0	3	3	0	1.0	3	3	0.4	6	0.375	0.5	0	0	0	0	0	0	0	0	0	0	0
6324	0.04817063028006492	0.01198581794197443	-0.00994974735251347	0.52613217912971	None	0.16666666666666666	1	0.2857142857142857	4	0.7368421052631579	14	0.2625	0.6842105263157895	17	13	3	1	0	0.8	10	8	1.4	21	0.16666666666666666	0.26666666666666666	0.8008872768294818	0.9130126758249605	0.4503057124805296	0.816672288541718	0.5036910233815447	0.8759766502803777	0.8308505255394397	0.8736112680028356	1.0	0.058823529411764705	0.0
2352	None	None	None	None	None	0	0	0.375	3	0.8	8	0.4	0.7	10	7	1	1	0	0.3	10	3	0.8	12	0.3333333333333333	1.0	0.6812804489450828	0.9489172687533827	0.34911336026380096	0.9260786968685459	0.47333982985815204	0.9296539991956425	0.9111993367888763	0.9356601584137171	1.0	0.2	0.0
6398	0.07084387614997863	0.022913625849601552	0.014634966212699002	0.8126761157472879	None	0.14285714285714285	1	0.29411764705882354	5	0.6956521739130435	16	0.20833333333333334	0.6086956521739131	19	14	5	0	0	0.8333333333333334	10	12	1.6666666666666667	25	0.0	0.21052631578947367	0.849835186451739	0.9216825080869477	0.529310595984241	0.8671954736876131	0.5555833320180873	0.8660737660207661	0.8308505255394397	0.8879031013436607	0	0	0.0
2018	None	None	None	None	None	0	0	0.5	3	0.5	3	0.6666666666666666	0.3333333333333333	5	2	2	1	0	0.3333333333333333	2	6	0.5333333333333333	8	0.2	0	0.7663219932957956	0.9693596253578657	0.9147433961712688	0.665221717318494	0.5849212138059281	0.5976663294611058	0.8719710629848534	0.8193929313957741	1.0	0.2	0.0
948	None	None	None	None	None	0	0	0.6666666666666666	2	0.5	1	0.6666666666666666	0	2	0	1	0	0	0.6666666666666666	3	2	0.26666666666666666	4	0.0	0	0	0	0	0	0	0	0	0	0	0	0
5371	0.06309004771810472	0.025723948379574806	0.024109161667639056	0.8814649126649428	None	0.14285714285714285	1	0.35294117647058826	6	0.6086956521739131	14	0.22727272727272727	0.6086956521739131	18	14	6	0	0	0.9090909090909091	11	10	1.6666666666666667	25	0.0	0.2	0.8253612316406105	0.9318820893410469	0.4583092396147169	0.8514646538591064	0.45017119170448944	0.9079828336309367	0.9192539676492539	0.9017761407347412	0	0	0.0
6414	0.05212958493515615	0.018466985319610947	0.01807878324155783	0.8698258225859119	None	0.16666666666666666	1	0.4	6	0.6	12	0.25	0.6	18	12	3	0	0	0.7272727272727273	8	11	1.4666666666666666	22	0.0	0.23529411764705882	0.8008872768294818	0.919731558627736	0.4546313441601212	0.8423018753509279	0.5036910233815447	0.8586252322193169	0.8284124269130462	0.8779000892256208	0	0	0.0
6936	0.06633816773392086	0.02274437756006226	0.0176518058866666	0.8493099690680537	None	0.14285714285714285	1	0.29411764705882354	5	0.6956521739130435	16	0.20833333333333334	0.5217391304347826	17	12	7	1	0	0.8333333333333334	10	12	1.6666666666666667	25	0.07692307692307693	0.21052631578947367	0.849835186451739	0.9131868299274375	0.45895697583971273	0.8071250624849611	0.5555833320180873	0.8843653887275442	0.8308505255394397	0.8743174890781868	1.0	0.058823529411764705	0.0
7281	0.07603621098099879	0.031468700429125036	0.028776349086228135	0.8273522212627221	None	0.14285714285714285	1	0.29411764705882354	5	0.6956521739130435	16	0.20833333333333334	0.5652173913043478	18	13	6	0	0	0.8333333333333334	10	12	1.6666666666666667	25	0.0	0.21052631578947367	0.8253612316406105	0.9231173057040182	0.4941337859119769	0.8432016353620257	0.5326068994804878	0.8716110015806502	0.8297191569899313	0.8836714164580346	0	0	0.0
1220	None	None	None	None	None	0	0	0.6666666666666666	2	0.5	1	1.0	0	2	0	1	2	0	1.0	2	2	0.26666666666666666	4	0.5	0	0	0	0	0	0	0	0	0	0	0	0
2619	0.001990523516743463	0.00015478600093475243	-4.451832714349315e-05	0.9957536229728045	None	0	0	0.75	3	0.25	1	0.6666666666666666	0	3	0	2	2	0	1.0	3	3	0.4	6	0.4	0.8	0	0	0	0	0	0	0	0	0	0	0
2234	None	None	None	None	None	0	0	0.5	1	1.0	1	1.0	0	0	0	2	1	0	0.3333333333333333	1	3	0.2	3	0.125	0	0	0	0	0	0	0	0	0	0	0	0
6043	0.04733747816165533	0.0073537796539679175	0.006497444343993043	0.8610629895378074	None	0.16666666666666666	1	0.4	6	0.6	12	0.2222222222222222	0.6	16	12	5	0	0	0.8181818181818182	11	9	1.4666666666666666	22	0.0	0.23529411764705882	0.8008872768294818	0.9451026689667801	0.4539836079351254	0.7978908368210473	0.4522016715918687	0.9168363570346042	0.9106792000761902	0.90082012388478	0	0	0.0
519	None	None	None	None	None	0	0	0.25	1	1.0	3	1.0	1.0	4	3	0	0	0	0.2	5	1	0.3333333333333333	5	0.0	0	0.15208496797507406	0.9470930512688619	0.28462611644811164	0.5641346459291906	0.5326103144685485	0.6742928370180427	0.8287988437145819	0.7841747227071135	0	0	0.0
740	None	None	None	None	None	0	0	1.0	2	0.0	0	0.75	0	1	0	1	2	0	1.0	2	2	0.2	3	0.4	0	0	0	0	0	0	0	0	0	0	0	0
4092	0.06181895869068598	0.006364009238542529	0.006359740303130992	0.5795359191605799	None	0.14285714285714285	1	0.35294117647058826	6	0.6521739130434783	15	0.20833333333333334	0.6521739130434783	21	15	3	0	0	0.8333333333333334	10	12	1.6666666666666667	25	0.0	0.2	0.8008872768294818	0.9292078845948929	0.5704438804728069	0.897679917260205	0.4621210679876942	0.8524084801861607	0.8308505255394397	0.897213203775539	0	0	0.0
898	None	None	None	None	None	0.5	1	0.5	3	0.5	3	0.5333333333333333	0.3333333333333333	4	2	3	3	0	0.6	5	3	0.5333333333333333	8	0.375	0.4	0.8360573070274155	0.6284455938049911	0.4925336925116285	0.5	0.16212408613549864	0.5175661324248988	0.9399976968981906	0.5494913790648417	0.5	0.25	0.0
5674	0.05851602038408518	0.01222596586156653	0.008481359407897791	0.8465669174186645	None	0.14285714285714285	1	0.3125	5	0.6666666666666666	14	0.23232323232323232	0.6190476190476191	18	13	4	1	0	0.8181818181818182	9	11	1.5333333333333334	23	0.14285714285714285	0.2222222222222222	0.8253612316406105	0.9307866480404913	0.4546313441601212	0.8585205566619708	0.5014826699854387	0.8592106132819131	0.8358198455736456	0.8879742346300898	1.0	0.1111111111111111	0.0
615	None	None	None	None	None	0	0	1.0	1	0	0	1.0	0	1	0	0	0	0	0.5	2	1	0.13333333333333333	2	0.0	0	0	0	0	0	0	0	0	0	0	0	0
4461	0.06610077401627189	0.023391398561847576	0.02224050061219777	0.8566466879922119	None	0.16666666666666666	1	0.3333333333333333	5	0.65	13	0.2222222222222222	0.65	16	13	5	0	0	0.8181818181818182	11	9	1.4666666666666666	22	0.0	0.23529411764705882	0.8008872768294818	0.9022120764531555	0.4583092396147169	0.8639278069656376	0.45017119170448944	0.8730602891460892	0.8864361747551077	0.8807496306265677	0	0	0.0
1996	None	None	None	None	None	0	0	1.0	1	0	0	1.0	0	0	0	1	0	0	0.5	2	1	0.13333333333333333	2	0.0	0	0	0	0	0	0	0	0	0	0	0	0
7198	0.07535081022943704	0.025913789295266516	0.020415449915937772	0.8224957245311773	None	0.14285714285714285	1	0.3125	5	0.6818181818181818	15	0.2	0.5909090909090909	17	13	6	0	0	0.8333333333333334	10	12	1.6	24	0.0	0.2222222222222222	0.8008872768294818	0.9237717298639261	0.4503057124805296	0.8440450895086975	0.5096304669428884	0.8809546369646916	0.8638508840027146	0.8871169371241111	0	0	0.0
537	None	None	None	None	None	0	0	0.6	3	0.6	3	0.4375	0.4	4	2	2	1	0	1.0	4	4	0.4666666666666667	7	0.16666666666666666	0.6666666666666666	0.8077241296002337	0.6068809434367078	0.2917863953639611	0.9539756826445522	0.47333982985815204	0.9308252156403526	0.9249174651217936	0.8830574880791567	1.0	0.5	0.0
5473	0.043893956193976236	0.018989665016463417	0.010721946547876095	0.8874650226702245	None	0.2	1	0.38461538461538464	5	0.5882352941176471	10	0.2638888888888889	0.5882352941176471	13	10	5	1	0	0.8888888888888888	8	9	1.2666666666666666	19	0.09090909090909091	0.2857142857142857	0.849835186451739	0.9135120059705538	0.45895697583971273	0.8277541687786141	0.45017119170448944	0.88707664941462	0.8804295868489829	0.8803872238604223	1.0	0.15384615384615385	0.0
2995	0.056359173408340665	0.011925638172207554	0.009518188524406996	0.8870605129560434	None	0.14285714285714285	1	0.4375	7	0.5238095238095238	11	0.25555555555555554	0.5238095238095238	18	11	4	1	0	0.9	10	9	1.5333333333333334	23	0.2	0.21052631578947367	0.8008872768294818	0.9411003740175979	0.529310595984241	0.8608679351027478	0.41956191214995203	0.873076350786502	0.8864361747551077	0.8978954752672053	1.0	0.16666666666666666	0.0
3228	0.0277962001053022	0.009320594511352106	0.0050573130420278	0.8813367741191032	None	0.2	1	0.46153846153846156	6	0.5294117647058824	9	0.2638888888888889	0.5294117647058824	13	9	5	1	0	0.8888888888888888	8	9	1.2666666666666666	19	0.1	0.13333333333333333	0.8008872768294818	0.920112086161804	0.4303281448978268	0.8349575341510107	0.4339947977054995	0.6996843061085124	0.8864361747551077	0.8371192226435809	1.0	0.07692307692307693	0.0
1469	None	None	None	None	None	0	0	0.125	2	0.9523809523809523	20	1.0	0.9523809523809523	22	20	0	2	0	0.043478260869565216	1	23	1.5333333333333334	23	1.0	0.09090909090909091	0.4310535396796591	0.8564740585035	0.5026362784465637	0.889086720991079	0.5995020316107922	0.871308045489089	0.8719494287023717	0.8728921559728353	0.5454545454545454	0.13636363636363635	0.0
7044	0.06280176481715012	0.024309019390476402	0.02410552344330277	0.8535304315699281	None	0.14285714285714285	1	0.3125	5	0.6666666666666666	14	0.19166666666666668	0.6666666666666666	18	14	4	1	0	0.8333333333333334	10	12	1.5333333333333334	23	0.125	0.23529411764705882	0.7606240612333705	0.9248798317525543	0.44716642891489516	0.7960860600819305	0.47693110754301704	0.845560000339764	0.8210092076971941	0.8650160858157022	1.0	0.05555555555555555	0.0
7089	0.06338106612999263	0.03011906081677406	0.019000386631692356	0.8530950213231802	None	0.16666666666666666	1	0.3333333333333333	5	0.65	13	0.2222222222222222	0.55	16	11	5	0	0	0.8181818181818182	9	11	1.4666666666666666	22	0.0	0.23529411764705882	0.8253612316406105	0.932255580271897	0.4941337859119769	0.8354661549534436	0.45017119170448944	0.8741458698782696	0.8483130166356874	0.8871165726058502	0	0	0.0
1119	None	None	None	None	None	0	0	0.5	2	0.6666666666666666	2	0.8333333333333334	0.3333333333333333	1	1	3	1	0	0.6666666666666666	3	2	0.3333333333333333	5	0.1	0	0.37422915473413915	0.5	0.3635128316817319	0.5	1.0	0.5	0.9514545900602028	0.5	1.0	1.0	0.0
1883	None	None	None	None	None	0	0	0.3333333333333333	2	0.8333333333333334	5	1.0	0.5	3	3	4	2	0	0.125	1	8	0.5333333333333333	8	0.16666666666666666	0.2857142857142857	0.5365249926029854	0.5	0.10708535864631359	0.6889598724307573	0.15655417289920395	0.5	0.871966410353665	0.5658863833421698	0.6666666666666666	0.3333333333333333	0.0
4214	0.055038439750637304	0.019585629059191676	0.007977430662272945	0.8535431130811186	None	0.16666666666666666	1	0.35714285714285715	5	0.631578947368421	12	0.23333333333333334	0.631578947368421	17	12	3	0	0	0.9	9	10	1.4	21	0.0	0.23529411764705882	0.8008872768294818	0.9341600923083683	0.45895697583971273	0.8065080566918694	0.5036910233815447	0.8575425591681327	0.825946547777775	0.876349838183112	0	0	0.0
3056	0.05709722770704657	0.01146367836663324	0.009273161066717807	0.8693670346216098	None	0.16666666666666666	1	0.42857142857142855	6	0.5789473684210527	11	0.21212121212121213	0.5789473684210527	17	11	3	0	0	0.8181818181818182	11	9	1.4	21	0.0	0.26666666666666666	0.849835186451739	0.9391141616704071	0.529310595984241	0.8331838775378718	0.45017119170448944	0.8538504624056626	0.8864361747551077	0.8845738224401801	0	0	0.0
1048	None	None	None	None	None	0	0	0.75	3	0.5	2	0.5	0.25	3	1	2	2	0	0.75	3	4	0.4	6	0.3333333333333333	0.6666666666666666	0.7973437998682036	0.6221762502660192	0.5935707450826289	0.9449312763804727	0.47333982985815204	0.9526422067619856	0.8993491892569409	0.8922831949567774	0.6666666666666666	1.0	0.0
5168	0.05868645898078876	0.02100424723593061	0.018548121832650026	0.8748847258394702	None	0.16666666666666666	1	0.3333333333333333	5	0.65	13	0.2222222222222222	0.6	16	12	5	0	0	0.8181818181818182	11	9	1.4666666666666666	22	0.0	0.23529411764705882	0.8008872768294818	0.9155937010965226	0.4429499472922435	0.7966133278734406	0.45017119170448944	0.9104563626078421	0.864267244186034	0.8831706038563912	0	0	0.0
2015	None	None	None	None	None	0	0	0.4	2	0.8	4	0.7	0.2	1	1	5	1	0	0.4	5	2	0.4666666666666667	7	0.07142857142857142	0.3333333333333333	0.37241725459765157	0.5	0.49797654503949895	0.5	0.49543836447444844	0.5	0.6424471203974046	0.5	1.0	1.0	0.0
623	None	None	None	None	None	0	0	0.75	3	0.3333333333333333	1	0.5555555555555556	0.3333333333333333	3	1	1	1	0	1.0	3	3	0.3333333333333333	5	0.25	1.0	0.8181044593322637	0.6075509043248826	0.3634911285103649	0.9611143543762422	0.47333982985815204	0.9526422067619856	0.9443922434776599	0.901618181867438	1.0	0.6666666666666666	0.0
7336	0.0661546363843528	0.023644888887650397	0.023038301644838423	0.8671083990806575	None	0.14285714285714285	1	0.3125	5	0.6818181818181818	15	0.24242424242424243	0.6363636363636364	17	14	6	0	0	0.8181818181818182	11	9	1.6	24	0.0	0.21052631578947367	0.8008872768294818	0.9255814457446742	0.4461232134932113	0.8663022941161845	0.45017119170448944	0.8146407559647348	0.8722809596668847	0.876165277215441	0	0	0.0
4762	0.06101846227851932	0.02567535493275211	0.02158594257086136	0.8763626521697804	None	0.16666666666666666	1	0.35714285714285715	5	0.631578947368421	12	0.21212121212121213	0.631578947368421	15	12	5	0	0	0.8181818181818182	11	9	1.4	21	0.0	0.25	0.8008872768294818	0.8991813534923905	0.4503057124805296	0.8102241034283796	0.45017119170448944	0.8896134374973054	0.864267244186034	0.870885287306046	0	0	0.0
3032	0.011187087112413717	0.00212000261560085	0.0020992225374520017	0.9711004872950192	None	0	0	0.4	2	0.8	4	0.5833333333333334	0.6	4	3	2	2	0	0.3333333333333333	6	2	0.4666666666666667	7	0.2857142857142857	0	0.7277471386030199	0.6811564654240622	0.27366253776795146	0.6237132506134258	0.7266361233485623	0.9378135490574189	0.8945384504083085	0.7901696405779973	0.625	0	0.0
601	None	None	None	None	None	0	0	0.5	1	1.0	1	0.75	0	0	0	2	0	0	1.0	2	2	0.2	3	0.0	0	0	0	0	0	0	0	0	0	0	0	0
4729	0.046281486856195965	0.015665090467442612	0.012780173168627847	0.8834221489926002	None	0.16666666666666666	1	0.35714285714285715	5	0.6111111111111112	11	0.2222222222222222	0.6111111111111112	14	11	5	0	0	0.9	10	9	1.3333333333333333	20	0.0	0.26666666666666666	0.8352395457582389	0.9192745133363219	0.4539836079351254	0.8346465982920076	0.44208299470499446	0.8290548055545699	0.9176503753695092	0.867243023517166	0	0	0.0
6401	0.05193053212484134	0.02501940368085228	0.021794828555565825	0.8992323707483341	None	0.14285714285714285	1	0.375	6	0.5714285714285714	12	0.23	0.5714285714285714	16	12	6	0	0	1.0	10	10	1.5333333333333334	23	0.0	0.2222222222222222	0.849835186451739	0.908699544097262	0.4546313441601212	0.870695366093894	0.5028772618612883	0.8880091370146693	0.864267244186034	0.89010833563686	0	0	0.0
3131	0.059981626967709666	0.01562552284272864	0.014494005482328636	0.9012995760011714	None	0.16666666666666666	1	0.4	6	0.6	12	0.2222222222222222	0.6	18	12	3	0	0	0.8181818181818182	11	9	1.4666666666666666	22	0.0	0.25	0.8253612316406105	0.9520274636987808	0.5582818688458301	0.8775610786425233	0.45836263350936485	0.8441808502423015	0.8551520604382604	0.9016526171506127	0	0	0.0
1310	None	None	None	None	None	0.25	1	0.4	4	0.6923076923076923	9	0.38461538461538464	0.6923076923076923	11	9	3	0	0	0.23076923076923078	13	3	1.0	15	0.0	1.0	0.595797896515261	0.8066413617506409	0.3366446490146591	0.8655852666269517	0.3974326389252374	0.7017316824914454	0.7651998596450378	0.7993315835690382	0	0	0.0
5986	0.07061010288526559	0.02529314475993636	0.02516821372406369	0.8525002545790299	None	0.16666666666666666	1	0.35714285714285715	5	0.631578947368421	12	0.23863636363636365	0.631578947368421	17	12	3	0	0	0.7272727272727273	8	11	1.4	21	0.0	0.25	0.8008872768294818	0.9206049528684545	0.4503057124805296	0.8283828296684155	0.5036910233815447	0.8647822346262743	0.8308505255394397	0.8765472137582525	0	0	0.0
3160	0.05813091934193923	0.013787493651081907	0.011508616282930303	0.8947751210182971	None	0.16666666666666666	1	0.42857142857142855	6	0.5789473684210527	11	0.23333333333333334	0.5789473684210527	17	11	3	0	0	0.9	10	9	1.4	21	0.0	0.26666666666666666	0.8008872768294818	0.9536177518139836	0.5586243107655331	0.8813810552725726	0.45017119170448944	0.8675396735893621	0.8406711714698669	0.9091058596040137	0	0	0.0
7046	0.0669369963853167	0.02540570637610957	0.024053931436291386	0.8429120535537928	None	0.14285714285714285	1	0.29411764705882354	5	0.6956521739130435	16	0.20833333333333334	0.5652173913043478	18	13	6	1	0	0.8333333333333334	10	12	1.6666666666666667	25	0.09090909090909091	0.21052631578947367	0.8253612316406105	0.9161659372985359	0.4546313441601212	0.8011158493818447	0.5326068994804878	0.8824943800659516	0.8432677660027599	0.8736513032291368	1.0	0.1111111111111111	0.0
6579	0.059600149269923915	0.020116369327338516	0.01638940907059607	0.8493936559446784	None	0.16666666666666666	1	0.35714285714285715	5	0.631578947368421	12	0.2625	0.631578947368421	17	12	3	0	0	0.8	8	10	1.4	21	0.0	0.25	0.849835186451739	0.9267477473156527	0.45895697583971273	0.843926947441683	0.5036910233815447	0.8637958351952768	0.8406711714698669	0.8833178856754481	0	0	0.0
1493	None	None	None	None	None	1.0	1	0.8	4	0.4	2	0.7777777777777778	0	2	0	4	1	0	1.0	3	3	0.4666666666666667	7	0.1	0.5	0	0	0	0	0	0	0	0	0	0	0
6194	0.049538575304743974	0.01710797669091409	0.006048188894083624	0.913469000052862	None	0.16666666666666666	1	0.35714285714285715	5	0.631578947368421	12	0.21	0.631578947368421	15	12	5	0	0	1.0	10	10	1.4	21	0.0	0.25	0.8695918146869962	0.9180364056425355	0.45766150338972117	0.8493667987655267	0.45017119170448944	0.8266334520444301	0.9176503753695092	0.8701764173363818	0	0	0.0
1097	None	None	None	None	None	0	0	0.6666666666666666	2	0.0	0	0.6666666666666666	0	2	0	1	1	0	0.6666666666666666	2	3	0.26666666666666666	4	0.25	0	0	0	0	0	0	0	0	0	0	0	0
5781	0.05796299684912511	0.022575596747818744	0.019726119349870827	0.8502727681981257	None	0.2	1	0.3076923076923077	4	0.7058823529411765	12	0.2638888888888889	0.6470588235294118	15	11	3	0	0	0.8888888888888888	8	9	1.2666666666666666	19	0.0	0.2857142857142857	0.8008872768294818	0.9324817746000836	0.44716642891489516	0.8032546208871317	0.5036910233815447	0.8305478641539946	0.8685226633622164	0.8669099894108689	0	0	0.0
3821	0.05182941980405687	0.010362445495516473	0.005583441193655165	0.8887086400273713	None	0.16666666666666666	1	0.35714285714285715	5	0.631578947368421	12	0.25925925925925924	0.631578947368421	16	12	4	0	0	1.0	9	9	1.4	21	0.0	0.11764705882352941	0.858014288104082	0.9296417735720084	0.529310595984241	0.8920792018102338	0.41956191214995203	0.8248826186520073	0.894093295053621	0.8890473707303956	0	0	0.0
1575	None	None	None	None	None	0.5	1	0.8333333333333334	5	0.2857142857142857	2	0.6	0.2857142857142857	4	2	4	0	0	0.6	3	5	0.6	9	0.0	0.6666666666666666	0.43853763223994663	0.8110214560383724	0.3444538782465679	0.9589797319533864	0.5398012950663234	0.8940604176429102	0.8435034379437835	0.9044020841892838	0	0	0.0
4439	0.04403259907282859	0.01677023856283962	0.009030013295138441	0.887537130201204	None	0.16666666666666666	1	0.35714285714285715	5	0.6111111111111112	11	0.2222222222222222	0.6111111111111112	14	11	5	0	0	0.9	10	9	1.3333333333333333	20	0.0	0.26666666666666666	0.8352395457582389	0.9192745133363219	0.4539836079351254	0.8346465982920076	0.44208299470499446	0.8290548055545699	0.9176503753695092	0.867243023517166	0	0	0.0
6253	0.03692884440871556	0.012543251671546693	0.012531983733041844	0.8882670425838367	None	0.16666666666666666	1	0.42857142857142855	6	0.5789473684210527	11	0.23333333333333334	0.5263157894736842	15	10	5	0	0	0.9	10	9	1.4	21	0.0	0.25	0.8008872768294818	0.8991813534923905	0.4503057124805296	0.8102241034283796	0.45017119170448944	0.8896134374973054	0.864267244186034	0.870885287306046	0	0	0.0
7388	0.067922997202908	0.03239458768063168	0.032025597299038644	0.834127017637061	None	0.14285714285714285	1	0.3125	5	0.6818181818181818	15	0.2	0.5454545454545454	16	12	7	1	0	0.8333333333333334	10	12	1.6	24	0.07142857142857142	0.2222222222222222	0.8253612316406105	0.9166361369780983	0.4546313441601212	0.8111382288337176	0.5028772618612883	0.8791272096427228	0.8483130166356874	0.8750502772062652	1.0	0.0625	0.0
448	None	None	None	None	None	0	0	0.25	1	1.0	3	0.625	0.6666666666666666	2	2	2	0	0	0.5	2	4	0.3333333333333333	5	0.0	0	0.5528278343184845	0.8339644347712467	0.2745038135313849	0.5251881945889448	0.6090911676427344	0.9803356627663711	0.9372910323124548	0.8669940674930172	0	0	0.0
6169	0.06639035477073273	0.03043148837280818	0.02183319942273669	0.8484161104613478	None	0.14285714285714285	1	0.3125	5	0.6666666666666666	14	0.23232323232323232	0.5714285714285714	17	12	5	0	0	0.8181818181818182	9	11	1.5333333333333334	23	0.0	0.2222222222222222	0.849835186451739	0.9329597237701966	0.529310595984241	0.8663927708166481	0.45017119170448944	0.8683931964297296	0.8406711714698669	0.8937637516051594	0	0	0.0
169	None	None	None	None	None	0.5	2	0.6	6	0.5	6	0.4666666666666667	0.5	11	6	2	0	0	0.3	10	3	0.9333333333333333	14	0.0	1.0	0.4937495701523219	0.88448613284675	0.47920457450814957	0.8006130358005981	0.2723127670625277	0.8787182253010848	0.7611128748448464	0.8583960373609872	0	0	0.0
2396	None	None	None	None	None	0.5	1	0.6666666666666666	4	0.42857142857142855	3	0.75	0	2	0	6	2	0	0.75	4	3	0.6	9	0.14285714285714285	0.5714285714285714	0	0	0	0	0	0	0	0	0	0	0
2122	None	None	None	None	None	0	0	0.6666666666666666	2	0.5	1	1.0	0	0	0	3	1	0	0.25	4	1	0.26666666666666666	4	0.1	0.6666666666666666	0	0	0	0	0	0	0	0	0	0	0
866	None	None	None	None	None	0	0	0.3333333333333333	4	0.6666666666666666	10	0.2361111111111111	0.6666666666666666	14	10	2	0	0	0.8888888888888888	8	9	1.1333333333333333	17	0.0	0.2857142857142857	0.5028013220392132	0.9436540832197768	0.5780636848755245	0.8478788435125238	0.4112899885119007	0.9409966523332379	0.7927221310651913	0.9194737727118317	0	0	0.0
434	None	None	None	None	None	0	0	0.3333333333333333	1	1.0	2	0.6666666666666666	0.5	1	1	2	1	0	0.6666666666666666	3	2	0.26666666666666666	4	0.125	0	0.4013147657989478	0.5	0.4081286053516546	0.5	1.0	0.5	0.9430156794689561	0.5	1.0	1.0	0.0
2837	0.006495823476859225	0.001431223271404349	0.0005821819376648334	0.9538256850560162	None	0	0	0.25	1	1.0	4	1.0	1.0	5	4	0	0	0	0.16666666666666666	6	1	0.4	6	0.0	0	0.5538029657783384	0.9749395794960334	0.4025702827348856	0.9591718530243442	0.35752756638578775	0.8037544684936366	0.9626591446521154	0.9394923867275976	0	0	0.0
1437	None	None	None	None	None	0	0	0.6	3	0.6	3	0.4666666666666667	0.4	5	2	1	1	0	0.6	5	3	0.4666666666666667	7	0.3333333333333333	1.0	0.6960156998023054	0.8343228354033587	0.8790149553087264	0.9517553761497879	0.3482686159797233	0.9167988622127726	0.9116572003176178	0.9115527671772343	1.0	0.4	0.0
174	None	None	None	None	None	0	0	0.3333333333333333	2	0.8571428571428571	6	0.42857142857142855	0.7142857142857143	7	5	1	0	0	0.42857142857142855	3	7	0.6	9	0.0	0.25	0.4014872801540369	0.9315192455355061	0.575088407870373	0.9206145378941222	0.5077050068302966	0.8552505859278414	0.7685796083348445	0.9071335213658791	0	0	0.0
5619	0.059184724940107174	0.010448551096125424	0.009584981597455286	0.7482150164667478	None	0.14285714285714285	1	0.3125	5	0.6818181818181818	15	0.3	0.6818181818181818	20	15	3	0	0	0.8	10	8	1.6	24	0.0	0.2222222222222222	0.8253612316406105	0.9238040915267722	0.4941337859119769	0.8391737567020091	0.5036910233815447	0.862451040824888	0.830053637539285	0.8802037803840307	0	0	0.0
6820	0.0706764360745745	0.02504338478079865	0.024948734058612157	0.8532263953956574	None	0.16666666666666666	1	0.35714285714285715	5	0.631578947368421	12	0.23863636363636365	0.631578947368421	17	12	3	0	0	0.7272727272727273	8	11	1.4	21	0.0	0.25	0.8008872768294818	0.9206049528684545	0.4503057124805296	0.8283828296684155	0.5036910233815447	0.8647822346262743	0.8308505255394397	0.8765472137582525	0	0	0.0
7498	0.06203445664636236	0.012005318304890725	0.009019941850508282	0.8674360479053311	None	0.125	1	0.2777777777777778	5	0.72	18	0.20454545454545456	0.64	20	16	6	2	0	0.9166666666666666	11	12	1.8	27	0.16666666666666666	0.19047619047619047	0.849835186451739	0.9159090304603044	0.453061702377304	0.8498223703051131	0.47693110754301704	0.8634696968717391	0.8726255369312292	0.8795892489264409	0.525	0.1	0.0
6481	0.08096345913551672	0.019304491446026525	0.017109201425663897	0.832537612002952	None	0.125	1	0.3333333333333333	6	0.625	15	0.21666666666666667	0.625	21	15	4	1	0	0.8333333333333334	10	12	1.7333333333333334	26	0.16666666666666666	0.2	0.8008872768294818	0.9133685230930536	0.4503057124805296	0.7971735474571114	0.5036910233815447	0.8686292171450286	0.807699574141334	0.8665774332214272	1.0	0.047619047619047616	0.0
5432	0.06743561954803692	0.025236282379104604	0.023176697878394412	0.8815807561618674	None	0.14285714285714285	1	0.375	6	0.5909090909090909	13	0.21818181818181817	0.5909090909090909	17	13	6	0	0	0.9090909090909091	11	10	1.6	24	0.0	0.21052631578947367	0.8042857017600532	0.9070944865661857	0.4503057124805296	0.7932825796960707	0.45017119170448944	0.91174817230695	0.8864361747551077	0.8793426506198642	0	0	0.0
1349	None	None	None	None	None	0	0	0.6	3	0.4	2	0.875	0.2	4	1	2	0	0	0.5	4	2	0.4666666666666667	7	0.0	0.8	0.6150519954579979	0.7891537940936675	0.8287655752023912	0.9419193673193965	0.2957330477978233	0.6690125106317385	0.8814484142695829	0.8324670988857784	0	0	0.0
379	None	None	None	None	None	0.5	1	0.5714285714285714	4	0.375	3	0.5555555555555556	0.375	6	3	3	1	0	0.5	6	3	0.6666666666666666	10	0.14285714285714285	0.2857142857142857	0.8360573070274155	0.951655538164837	0.4925336925116285	0.6982944726442778	0.16212408613549864	0.8883361810965232	0.9399976968981906	0.8769975008734201	1.0	0.3333333333333333	0.0
6436	0.05562363597359186	0.024590250631052243	0.023830749072471992	0.8685905993613054	None	0.16666666666666666	1	0.3333333333333333	5	0.65	13	0.2	0.65	16	13	5	0	0	0.9090909090909091	11	10	1.4666666666666666	22	0.0	0.23529411764705882	0.8008872768294818	0.9249293838539004	0.4546313441601212	0.8125946954090822	0.45017119170448944	0.8844829338146328	0.804091032053091	0.8812803154115229	0	0	0.0
5549	0.06266122272782693	0.025208341520159817	0.021266876270476166	0.890920823535577	None	0.14285714285714285	1	0.4117647058823529	7	0.5652173913043478	13	0.20833333333333334	0.5652173913043478	18	13	6	0	0	0.8333333333333334	12	10	1.6666666666666667	25	0.0	0.21052631578947367	0.8025864892947675	0.9079663932304644	0.4546313441601212	0.8194345258016449	0.45017119170448944	0.9066153939483779	0.8864361747551077	0.883382142745057	0	0	0.0
715	None	None	None	None	None	0	0	0.5	2	0.6666666666666666	2	0.8333333333333334	0	0	0	4	1	0	0.6666666666666666	3	2	0.3333333333333333	5	0.08333333333333333	0.6666666666666666	0	0	0	0	0	0	0	0	0	0	0
4717	0.05075266998396829	0.01655671393725214	0.009387785276302109	0.8795597789171345	None	0.16666666666666666	1	0.35714285714285715	5	0.6111111111111112	11	0.2222222222222222	0.6111111111111112	16	11	3	0	0	0.9	10	9	1.3333333333333333	20	0.0	0.26666666666666666	0.8695918146869962	0.9274996992750033	0.4583092396147169	0.877758083278076	0.45017119170448944	0.8316064145710337	0.904153265090612	0.8848424768863494	0	0	0.0
5016	0.06095132521535076	0.025002885884997245	0.02349763365444913	0.8765082686432809	None	0.16666666666666666	1	0.35714285714285715	5	0.631578947368421	12	0.21212121212121213	0.631578947368421	15	12	5	0	0	0.8181818181818182	11	9	1.4	21	0.0	0.25	0.849835186451739	0.902247181167107	0.45766150338972117	0.8037795446219367	0.45017119170448944	0.8871958844610923	0.864267244186034	0.8697007241141022	0	0	0.0
6608	0.06463100036071502	0.031020969190877865	0.03069134619314833	0.8280449364296849	None	0.14285714285714285	1	0.3125	5	0.6818181818181818	15	0.2	0.5454545454545454	16	12	7	1	0	0.8333333333333334	10	12	1.6	24	0.07142857142857142	0.2222222222222222	0.8253612316406105	0.9166361369780983	0.4546313441601212	0.811037695739495	0.5028772618612883	0.8791272096427228	0.8480848152273626	0.8750263625500835	1.0	0.0625	0.0
3241	0.045359363421327924	0.013336986511412805	0.008495725915734373	0.860838263612573	None	0.16666666666666666	1	0.35714285714285715	5	0.6111111111111112	11	0.2222222222222222	0.6111111111111112	14	11	5	0	0	0.9	9	10	1.3333333333333333	20	0.0	0.26666666666666666	0.8019709772378368	0.9319863513075185	0.44031692868917816	0.8574564189281795	0.44208299470499446	0.825042037624472	0.9018527309280742	0.8794897377515832	0	0	0.0
4986	0.05110877795737646	0.020175981127658237	0.019905958187223197	0.8805080863598869	None	0.16666666666666666	1	0.35714285714285715	5	0.6111111111111112	11	0.2222222222222222	0.6111111111111112	14	11	5	0	0	0.9	10	9	1.3333333333333333	20	0.0	0.26666666666666666	0.8253612316406105	0.9075579674374539	0.43979532097833635	0.8068837391505826	0.45017119170448944	0.8969802961679615	0.8840573805431388	0.8764671555166063	0	0	0.0
2620	1.5025771424524826e-05	5.194020778228498e-07	-5.280276651239735e-08	0.9999962560098735	None	1.0	1	0.8	4	0.2	1	0.4375	0.2	2	1	4	0	0	1.0	4	4	0.4666666666666667	7	0.0	0.6666666666666666	0.3615997902735626	0.7227212091994611	0.4740923935492751	0.9768179932250571	0.654013759808144	0.8330636271578947	0.8442723688308255	0.8911110435582656	0	0	0.0
6328	0.04828892419172572	0.016849185090243364	0.007078675821143172	0.9128558736325558	None	0.16666666666666666	1	0.35714285714285715	5	0.631578947368421	12	0.21	0.631578947368421	15	12	5	0	0	1.0	10	10	1.4	21	0.0	0.25	0.8695918146869962	0.9180364056425355	0.45766150338972117	0.8493667987655267	0.45017119170448944	0.8266334520444301	0.9176503753695092	0.8701764173363818	0	0	0.0
4025	0.05926604353855139	0.02237570738564318	0.019632361689011873	0.8258624603550039	None	0.14285714285714285	1	0.375	6	0.6363636363636364	14	0.24242424242424243	0.5909090909090909	19	13	4	1	0	0.8181818181818182	9	11	1.6	24	0.16666666666666666	0.10526315789473684	0.8008872768294818	0.9223875664931218	0.45895697583971273	0.8146587352381328	0.45017119170448944	0.812806368860136	0.8864361747551077	0.8591263452143766	1.0	0.15789473684210525	0.0
5947	0.03675825802891001	0.010118643362132959	0.009724458954006164	0.8988947327005731	None	0.16666666666666666	1	0.42857142857142855	6	0.5555555555555556	10	0.2222222222222222	0.5555555555555556	14	10	5	0	0	0.9	10	9	1.3333333333333333	20	0.0	0.26666666666666666	0.8253612316406105	0.9075579674374539	0.4539836079351254	0.8044208953970371	0.45017119170448944	0.879304595601704	0.8840573805431388	0.8692940795750306	0	0	0.0
1848	None	None	None	None	None	0	0	0.5	2	0.6666666666666666	2	0.625	0.3333333333333333	1	1	3	1	0	0.5	4	2	0.3333333333333333	5	0.1	0.5	0.3182460324680342	0.5	0.5275441810727646	0.5	0.49543836447444844	0.5	0.7151129847857182	0.5	1.0	1.0	0.0
4937	0.05293998094092466	0.019349313720544194	0.010725601683286708	0.8754510580866055	None	0.16666666666666666	1	0.35714285714285715	5	0.631578947368421	12	0.23333333333333334	0.5263157894736842	12	10	8	0	0	0.9	10	9	1.4	21	0.0	0.25	0.8597135005693677	0.8884549038392289	0.429284929476143	0.8143701281661258	0.5028772618612883	0.9020892266670133	0.9106792000761902	0.8726717031662887	0	0	0.0
7532	0.0749056266684874	0.027558462834718488	0.022854176568178477	0.8551064203121296	None	0.16666666666666666	1	0.3333333333333333	5	0.65	13	0.2222222222222222	0.65	18	13	3	0	0	0.8181818181818182	9	11	1.4666666666666666	22	0.0	0.23529411764705882	0.8025864892947675	0.9095998165562471	0.4487360706977124	0.8578869705912301	0.5066607451622165	0.8510833760483989	0.8356597887643944	0.8754368859009358	0	0	0.0
6552	0.08975834791608232	0.008464868334369763	0.008113427969322582	0.8359983052444624	None	0.125	1	0.2777777777777778	5	0.7083333333333334	17	0.26262626262626265	0.7083333333333334	22	17	3	0	0	0.8181818181818182	9	11	1.7333333333333334	26	0.0	0.25	0.8008872768294818	0.9235063788075193	0.4487360706977124	0.9032929014576628	0.5066607451622165	0.8562267693134904	0.8358198455736456	0.8975115732262224	0	0	0.0
6027	0.07344100578910082	0.01939011926313615	0.011897945478302144	0.8294846579365462	None	0.14285714285714285	1	0.3125	5	0.6666666666666666	14	0.21296296296296297	0.6666666666666666	19	14	3	0	0	0.75	9	12	1.5333333333333334	23	0.0	0.23529411764705882	0.8008872768294818	0.9196753537237774	0.45895697583971273	0.8375799829910491	0.5036910233815447	0.8642016904917771	0.825946547777775	0.8782865692393312	0	0	0.0
7444	0.08663455262665863	0.019023830491345012	0.00809000606341021	0.747663505427079	None	0.14285714285714285	1	0.3125	5	0.6818181818181818	15	0.2	0.6818181818181818	20	15	3	0	0	0.8333333333333334	10	12	1.6	24	0.0	0.2222222222222222	0.8008872768294818	0.9164593013388422	0.45463134416012113	0.8511659523704785	0.5036910233815447	0.8605432568280674	0.8527673675996039	0.8793464897373013	0	0	0.0
2236	None	None	None	None	None	0	0	0.5	2	0.75	3	1.0	0.75	3	3	2	1	0	0.16666666666666666	6	1	0.4	6	0.125	0.4	0.6167645572318923	0.8323777489092292	0.28388097364593035	0.7784313706600876	0.15050349507011254	0.8216144707490441	0.8911933868847237	0.8118610898369096	1.0	0.3333333333333333	0.0
1647	None	None	None	None	None	1.0	1	1.0	4	0.25	1	0.6666666666666666	0	3	0	2	2	0	1.0	3	3	0.4	6	0.4	0.6666666666666666	0	0	0	0	0	0	0	0	0	0	0
7367	0.06300006361658311	0.030590711192405303	0.022883159322517624	0.8543937580240644	None	0.16666666666666666	1	0.3333333333333333	5	0.65	13	0.2222222222222222	0.55	16	11	5	0	0	0.8181818181818182	9	11	1.4666666666666666	22	0.0	0.23529411764705882	0.8253612316406105	0.932255580271897	0.4941337859119769	0.8325176354257918	0.45017119170448944	0.8740885386437424	0.8501760617431817	0.886386221899264	0	0	0.0
5904	0.05615606888004732	0.024982184650899138	0.021112928303801702	0.8765286346094103	None	0.16666666666666666	1	0.35714285714285715	5	0.631578947368421	12	0.21212121212121213	0.631578947368421	15	12	5	0	0	0.8181818181818182	11	9	1.4	21	0.0	0.25	0.8008872768294818	0.9019357697551403	0.4503057124805296	0.8103200847790398	0.45017119170448944	0.8873994855883786	0.864267244186034	0.8712235128895031	0	0	0.0
2632	0.0018788444500917414	0.00015955485501771506	0.00014590481863707935	0.9939557430444184	None	0	0	0.4	2	0.8	4	0.5833333333333334	0.4	4	2	2	2	0	0.3333333333333333	2	6	0.4666666666666667	7	0.3333333333333333	0	0.7277471386030199	0.6811564654240622	0.27366253776795146	0.6237132506134258	0.7266361233485623	0.715981603165617	0.8945384504083085	0.6747355038131141	0.625	0	0.0
3520	0.06625358607819523	0.022930494003774587	0.019221414420042635	0.9001291446351471	None	0.14285714285714285	1	0.29411764705882354	5	0.6956521739130435	16	0.22727272727272727	0.6956521739130435	20	16	4	0	0	0.9090909090909091	10	11	1.6666666666666667	25	0.0	0.2	0.849835186451739	0.923603269028154	0.5641916536994669	0.890593740862062	0.5028772618612883	0.8945017728631675	0.901856588109936	0.9039795228942934	0	0	0.0
3204	0.055190796716580115	0.008756870623612228	0.0005705418548300993	0.8577936118440221	None	0.16666666666666666	1	0.4	6	0.6	12	0.24444444444444444	0.6	17	12	4	1	0	0.9	10	9	1.4666666666666666	22	0.14285714285714285	0.2222222222222222	0.915141299378682	0.919793057445872	0.557939426926127	0.8153755680560045	0.45017119170448944	0.8807591843440595	0.8864361747551077	0.8781294184729166	1.0	0.058823529411764705	0.0
1872	None	None	None	None	None	0	0	0.5	3	0.7142857142857143	5	0.42857142857142855	0.5714285714285714	7	4	1	1	0	0.42857142857142855	7	3	0.6	9	0.3333333333333333	1.0	0.5611935273907878	0.9660033974447056	0.34911336026380096	0.9020779668680439	0.7948221642811761	0.9513274790722552	0.9116572003176178	0.9451492308499643	1.0	0.2857142857142857	0.0
2576	0.0016328426024255346	0.0005344702297193503	-4.984519167941609e-06	0.9946272242605585	None	0	0	0.3333333333333333	1	1.0	2	1.0	0.5	2	1	1	0	0	0.25	4	1	0.26666666666666666	4	0.0	0	0.2115803122187852	0.5396053372572142	0.6647408537288604	0.9661895941831087	0.6246449115177223	0.9353040736398712	0.9607029015297972	0.8870383278240492	0	0	0.0
5712	0.06082672519178721	0.02670523780396333	0.02440674050763084	0.8547532325696154	None	0.16666666666666666	1	0.2857142857142857	4	0.7222222222222222	13	0.24691358024691357	0.6666666666666666	16	12	3	0	0	1.0	9	9	1.3333333333333333	20	0.0	0.26666666666666666	0.6633460176176611	0.9318425028208196	0.4487360706977124	0.8027092746024984	0.47693110754301704	0.8566611179250304	0.8704134074705884	0.8738564832971986	0	0	0.0
1076	None	None	None	None	None	1.0	1	0.8	4	0.4	2	0.4375	0.4	4	2	2	0	0	1.0	4	4	0.4666666666666667	7	0.0	0.6666666666666666	0.4307988393942634	0.5458665272695149	0.21876089290802705	0.9553955766652372	0.582656728947855	0.831757138126043	0.8313988724521044	0.8341693352250676	0	0	0.0
3068	0.04293726982085954	0.010839366322041178	0.01066088903470889	0.8805541027302988	None	0.16666666666666666	1	0.35714285714285715	5	0.6111111111111112	11	0.2222222222222222	0.6111111111111112	15	11	4	1	0	0.9	9	10	1.3333333333333333	20	0.125	0.13333333333333333	0.915141299378682	0.9378660045825034	0.45895697583971273	0.847837085444471	0.4339947977054995	0.8275308026615251	0.9012916193487472	0.8808068154760731	1.0	0.06666666666666667	0.0
1322	None	None	None	None	None	0	0	0.4	4	0.5833333333333334	7	0.6666666666666666	0.3333333333333333	5	4	8	4	0	0.42857142857142855	3	7	0.9333333333333333	14	0.21052631578947367	0.8333333333333334	0.8160447701504628	0.869605636274537	0.322845564380473	0.9338973709854961	0.9246843888427755	0.9612319200980335	0.9343709650640148	0.9299171665636651	0.30000000000000004	0.4	0.0
3687	0.059631872170235405	0.014920892432675734	0.014814807633627481	0.9225116063407738	None	0.2857142857142857	2	0.4117647058823529	7	0.6086956521739131	14	0.2777777777777778	0.6086956521739131	19	14	5	0	0	0.9	10	9	1.6666666666666667	25	0.0	0.2727272727272727	0.8008872768294818	0.9516832406666735	0.4303281448978268	0.8851713740244722	0.4452807505888597	0.7985656006152758	0.8864361747551077	0.8941056954425093	0	0	0.0
7283	0.03787600572812344	0.011217633050864895	0.009609434248742905	0.8622791920290853	None	0.16666666666666666	1	0.3333333333333333	5	0.65	13	0.24444444444444444	0.5	15	10	6	1	0	0.9	9	10	1.4666666666666666	22	0.09090909090909091	0.2222222222222222	0.849835186451739	0.9285759405776927	0.4503057124805296	0.8775856215589227	0.5555833320180873	0.8631538386210488	0.8638508840027146	0.893357546824695	1.0	0.06666666666666667	0.0
947	None	None	None	None	None	0	0	0.3333333333333333	3	0.7272727272727273	8	0.7222222222222222	0.36363636363636365	5	4	7	3	0	0.5	3	6	0.8666666666666667	13	0.17647058823529413	0.7272727272727273	0.8160447701504628	0.8447275840824494	0.322845564380473	0.9338973709854961	0.9246843888427755	0.9651527210496936	0.9343709650640148	0.9278708398873609	0.4	0.4	0.0
892	None	None	None	None	None	0	0	0.5	3	0.6666666666666666	4	0.4444444444444444	0.5	4	3	3	2	0	0.5	3	6	0.5333333333333333	8	0.2222222222222222	0.4	0.7931151701385302	0.7815991917236256	0.6398765926444896	0.8859856658672514	0.5483842486207658	0.9360440511937497	0.8365774547603226	0.8811066256658265	0.625	0.75	0.0
6219	0.04565385364395043	0.017387919180094517	0.00917868261610621	0.8871430242331954	None	0.16666666666666666	1	0.35714285714285715	5	0.6111111111111112	11	0.2222222222222222	0.6111111111111112	14	11	5	0	0	0.9	10	9	1.3333333333333333	20	0.0	0.26666666666666666	0.8352395457582389	0.9192745133363219	0.4539836079351254	0.8346465982920076	0.44208299470499446	0.8290548055545699	0.9176503753695092	0.867243023517166	0	0	0.0
4538	0.053243767177763884	0.015699832578125454	0.013039544828200005	0.8588153871750575	None	0.125	1	0.3333333333333333	6	0.625	15	0.2	0.625	20	15	5	2	0	0.7692307692307693	10	13	1.7333333333333334	26	0.2222222222222222	0.15384615384615385	0.849835186451739	0.8874295434020767	0.4941337859119769	0.8819643084807816	0.49478906486179336	0.8510458639516332	0.8543787998059154	0.8743060658187394	0.525	0.1	0.0
2883	0.003979700654707099	0.0013666878225408405	-0.000737132379315289	0.9856281590496635	None	0	0	0.6666666666666666	4	0.3333333333333333	2	0.4444444444444444	0.3333333333333333	5	2	2	1	0	0.5	6	3	0.5333333333333333	8	0.2	0.6666666666666666	0.6792672364952965	0.7699934649817001	0.3846823072242862	0.9538500832604481	0.3071742544560129	0.9383511211962431	0.832425731777183	0.9105078500575516	1.0	0.2	0.0
1939	None	None	None	None	None	0	0	1.0	2	0.0	0	0.75	0	1	0	1	0	0	1.0	2	2	0.2	3	0.0	0	0	0	0	0	0	0	0	0	0	0	0
2801	0.019008838597741804	0.0006168705844297028	-0.0005379138020526966	0.988369813309693	None	0	0	0.2	1	1.0	5	1.0	0.8	5	4	1	3	0	0.14285714285714285	1	7	0.4666666666666667	7	0.6	0	0.7277471386030199	0.9568528705540553	0.5135691694357807	0.9381238258743712	0.7266361233485623	0.763870075873895	0.9075396575502931	0.9113797021103857	0.2	0	0.0
2634	3.88441107077235e-06	5.6712302174442236e-08	6.873485068423685e-09	0.9999973854301099	None	0	0	0.5	2	0.6666666666666666	2	0.625	0	2	0	2	1	0	0.5	2	4	0.3333333333333333	5	0.16666666666666666	0	0	0	0	0	0	0	0	0	0	0	0
7053	0.0589561537009385	0.02991749123107966	0.02940522014370364	0.845200412087047	None	0.14285714285714285	1	0.35294117647058826	6	0.6521739130434783	15	0.22727272727272727	0.5217391304347826	18	12	6	1	0	0.9090909090909091	10	11	1.6666666666666667	25	0.1	0.2	0.849835186451739	0.9141157355889125	0.4546313441601212	0.8200494448811346	0.45017119170448944	0.873410856195183	0.8692594341091398	0.8740991879210175	1.0	0.05555555555555555	0.0
1993	None	None	None	None	None	0	0	0.5	2	0.75	3	0.6	0.25	1	1	4	1	0	0.4	5	2	0.4	6	0.08333333333333333	0.4	0.3453316435328429	0.5	0.5275441810727646	0.5	0.49543836447444844	0.5	0.6887270296253484	0.5	1.0	1.0	0.0
5078	0.060757046843646106	0.02178946180667823	0.021535474196952273	0.8730939095600031	None	0.14285714285714285	1	0.375	6	0.5714285714285714	12	0.25555555555555554	0.5714285714285714	17	12	5	0	0	0.9	10	9	1.5333333333333334	23	0.0	0.2222222222222222	0.8008872768294818	0.911223160020364	0.45895697583971273	0.8051247134165513	0.45017119170448944	0.892127850705702	0.7956165765987968	0.8758082807518878	0	0	0.0
277	None	None	None	None	None	0.5	2	0.6	6	0.5	6	0.4666666666666667	0.5	11	6	2	0	0	0.3	10	3	0.9333333333333333	14	0.0	1.0	0.4937495701523219	0.8914065880705688	0.4657518017006548	0.8081535618311029	0.1808551858247641	0.8807114497264927	0.7619270998729549	0.8638306191760123	0	0	0.0
331	None	None	None	None	None	0	0	1.0	1	0	0	1.0	0	1	0	0	0	0	0.5	2	1	0.13333333333333333	2	0.0	0	0	0	0	0	0	0	0	0	0	0	0
640	None	None	None	None	None	0	0	0.07142857142857142	1	1.0	19	0.2916666666666667	0.9473684210526315	19	18	1	2	0	0.2222222222222222	4	18	1.4	21	0.4	0	0.5370832797355599	0.8998347230806253	0.6951389772416067	0.9544746744156197	0.4660895199781244	0.8565663691659112	0.8832748955045624	0.9122786692949308	0.5263157894736842	0.21052631578947367	0.0
6231	0.0675849484299821	0.013744034706361905	0.0023150420908010704	0.5607647857449309	None	0.16666666666666666	1	0.3333333333333333	5	0.65	13	0.2222222222222222	0.65	18	13	3	0	0	0.8181818181818182	9	11	1.4666666666666666	22	0.0	0.23529411764705882	0.8253612316406105	0.9222350580838483	0.4546313441601212	0.8611951053254389	0.5036910233815447	0.8593764241063371	0.8358198455736456	0.8845417302847113	0	0	0.0
2477	None	None	None	None	None	0	0	0.75	3	0.0	0	0.625	0	2	0	2	1	0	0.5	4	2	0.3333333333333333	5	0.16666666666666666	0.5	0	0	0	0	0	0	0	0	0	0	0
3578	0.06063491854530235	0.00409667661647584	-0.00024358877295041836	0.8441152562669627	None	0.16666666666666666	1	0.3333333333333333	5	0.65	13	0.2222222222222222	0.65	15	13	6	0	0	0.8181818181818182	9	11	1.4666666666666666	22	0.0	0.23529411764705882	0.8008872768294818	0.9144970057844753	0.4867010381918278	0.8837493970516141	0.5002422556043512	0.8903210254237985	0.8961059754164615	0.8969781904487192	0	0	0.0
3501	0.062346163338667736	0.019115999839023165	0.01612856659147478	0.9018408224977054	None	0.14285714285714285	1	0.3125	5	0.6666666666666666	14	0.25555555555555554	0.6190476190476191	17	13	5	0	0	0.9	9	10	1.5333333333333334	23	0.0	0.1111111111111111	0.8008872768294818	0.9248203478502277	0.529310595984241	0.9034312432907172	0.4339947977054995	0.8184412806291579	0.9012916193487472	0.8893214519533259	0	0	0.0
6050	0.06878368110474407	0.024824924684342203	0.024673725223055665	0.8532539788707109	None	0.16666666666666666	1	0.35714285714285715	5	0.631578947368421	12	0.23863636363636365	0.631578947368421	17	12	3	0	0	0.7272727272727273	8	11	1.4	21	0.0	0.25	0.8008872768294818	0.9206049528684545	0.4503057124805296	0.8283828296684155	0.5036910233815447	0.8647822346262743	0.8308505255394397	0.8765472137582525	0	0	0.0
1759	None	None	None	None	None	1.0	1	0.8	4	0.4	2	0.4666666666666667	0.4	5	2	1	0	0	0.6	3	5	0.4666666666666667	7	0.0	1.0	0.41967546620603374	0.7921359193610772	0.11950917296766979	0.8486871731502841	0.6710004183222682	0.8779559039414563	0.9058976082374756	0.8427015531938125	0	0	0.0
2944	0.01263545276443718	0.0006914979949920436	0.0004371224856707823	0.97372143668739	None	0	0	0.42857142857142855	3	0.75	6	0.4166666666666667	0.625	8	5	1	1	0	0.375	8	3	0.6666666666666666	10	0.3333333333333333	1.0	0.573674357481309	0.962274060258293	0.3563022443870829	0.941859140974414	0.6047867155956432	0.9260446498250555	0.9155122630751833	0.9453427893260051	1.0	0.25	0.0
7187	0.055823163723294336	0.010997491140655662	0.010216704922533388	0.7544297823925893	None	0.14285714285714285	1	0.3125	5	0.6818181818181818	15	0.3	0.5909090909090909	18	13	5	0	0	0.8	10	8	1.6	24	0.0	0.2222222222222222	0.8253612316406105	0.9231173057040182	0.4941337859119769	0.8430667815798095	0.5326068994804878	0.8716110015806502	0.830053637539285	0.8836364742115671	0	0	0.0
2732	0.011925482796885946	0.002576178146551656	0.0024517491006785697	0.996138211664827	None	0	0	0.25	1	1.0	4	1.0	0.75	4	3	1	3	0	0.16666666666666666	1	6	0.4	6	0.6	0	0.46607256238745814	0.9660138201101645	0.5135691694357807	0.945449219505821	0.7447075081728791	0.8197498298581125	0.9321557521854078	0.9290026214806056	0.25	0	0.0
2295	None	None	None	None	None	0	0	0.375	3	0.7777777777777778	7	0.4074074074074074	0.6666666666666666	9	6	1	1	0	0.3333333333333333	9	3	0.7333333333333333	11	0.3333333333333333	1.0	0.573674357481309	0.9503516222306568	0.3634911285103649	0.9331569297456243	0.47333982985815204	0.9411538308315138	0.9111993367888763	0.9419560051045408	1.0	0.2222222222222222	0.0
153	None	None	None	None	None	0	0	1.0	2	0.0	0	1.0	0	2	0	0	2	0	0.3333333333333333	1	3	0.2	3	1.0	1.0	0	0	0	0	0	0	0	0	0	0	0
3559	0.04506277250497143	0.011091412241364456	0.011009567667980405	0.8628331011579661	None	0.16666666666666666	1	0.35714285714285715	5	0.631578947368421	12	0.23333333333333334	0.5789473684210527	16	11	4	1	0	0.9	9	10	1.4	21	0.14285714285714285	0.125	0.858014288104082	0.9345297966039692	0.4546313441601212	0.8585162179075176	0.44208299470499446	0.8180354840615037	0.894093295053621	0.8795512649105095	1.0	0.1875	0.0
4577	0.049322428489348924	0.01638575113436722	0.00799641193004102	0.8826092123822246	None	0.16666666666666666	1	0.35714285714285715	5	0.6111111111111112	11	0.2222222222222222	0.6111111111111112	16	11	3	0	0	0.9	10	9	1.3333333333333333	20	0.0	0.26666666666666666	0.8695918146869962	0.9274996992750033	0.4583092396147169	0.877758083278076	0.45017119170448944	0.8316064145710337	0.904153265090612	0.8848424768863494	0	0	0.0
6664	0.06954648588536412	0.014186197868323074	0.009978103211613416	0.8298130164919639	None	0.16666666666666666	1	0.3333333333333333	5	0.65	13	0.2222222222222222	0.65	18	13	3	0	0	0.8181818181818182	9	11	1.4666666666666666	22	0.0	0.25	0.8025864892947675	0.9023064449413418	0.4487360706977124	0.8742261374019198	0.5096304669428884	0.8421366884821327	0.8358198455736456	0.874943642363129	0	0	0.0
2789	0.0014789999149909376	0.0003384898496139136	-8.355156593670004e-05	0.9967204722799722	None	0	0	0.5	1	1.0	1	1.0	1.0	2	1	0	0	0	0.3333333333333333	3	1	0.2	3	0.0	0	0.30217627134177566	0.7435902746898841	0.38964253891790246	0.8293993126820532	0.6721847792882635	0.8998694419744584	0.8688065135273533	0.8339597323913179	0	0	0.0
2361	None	None	None	None	None	0	0	1.0	1	0	0	1.0	0	0	0	1	0	0	0.5	2	1	0.13333333333333333	2	0.0	0	0	0	0	0	0	0	0	0	0	0	0
2959	0.008298091188522289	0.000977640738716677	0.00013873255197894673	0.9962532489524253	None	0	0	0.5	3	0.5714285714285714	4	0.6428571428571429	0.42857142857142855	5	3	3	0	0	0.2857142857142857	2	7	0.6	9	0.0	0	0.7663219932957956	0.5699416124703334	0.9935703883450756	0.7022171097329685	0.5957102946214099	0.8473389213099589	0.7235122523436693	0.7213411248956993	0	0	0.0
1884	None	None	None	None	None	0.5	1	0.6666666666666666	4	0.5714285714285714	4	0.5625	0.2857142857142857	6	2	2	0	0	1.0	4	4	0.6	9	0.0	0.4	0.4151242228170105	0.7293968333135181	0.1180747762214573	0.940802795722907	0.6244631547120335	0.8179409199936257	0.8656722559370625	0.8523678157813737	0	0	0.0
3804	0.05882887807320525	0.013185682265403828	0.010411212121888122	0.9110037098661644	None	0.125	1	0.3888888888888889	7	0.6	15	0.2727272727272727	0.56	20	14	6	1	0	0.8181818181818182	11	9	1.8	27	0.1	0.18181818181818182	0.8253612316406105	0.9289055947947885	0.5368995252598039	0.8310551488065145	0.45017119170448944	0.9081612130397148	0.8941299396322082	0.8958091578069806	1.0	0.05	0.0
3262	0.055971266602412695	0.016677636046544535	0.007241118217325077	0.9068081011057781	None	0.14285714285714285	1	0.375	6	0.6190476190476191	13	0.23	0.5714285714285714	18	12	4	0	0	1.0	10	10	1.5333333333333334	23	0.0	0.1111111111111111	0.858014288104082	0.9323695384645662	0.529310595984241	0.8587722668626534	0.44208299470499446	0.8234076499299162	0.894093295053621	0.8796869922903964	0	0	0.0
3472	0.04424026728095394	0.004882584332820201	0.004789704411295143	0.862384663109941	None	0.16666666666666666	1	0.35714285714285715	5	0.6111111111111112	11	0.2222222222222222	0.6111111111111112	15	11	4	1	0	0.9	9	10	1.3333333333333333	20	0.125	0.13333333333333333	0.915141299378682	0.9393660500986825	0.45895697583971273	0.8612153482200205	0.4339947977054995	0.8227241578386575	0.9012916193487472	0.8842760635294744	1.0	0.13333333333333333	0.0
1270	None	None	None	None	None	0	0	0.3333333333333333	2	0.8333333333333334	5	1.0	0.6666666666666666	6	4	1	2	0	0.125	1	8	0.5333333333333333	8	0.5	0.2857142857142857	0.5365249926029854	0.7932897108330322	0.10708535864631359	0.9538415067054504	0.15655417289920395	0.529260980365135	0.871966410353665	0.8170999407017623	0.5833333333333334	0.3333333333333333	0.0
5251	0.041092529916057566	0.014123730932528441	0.013696265364117879	0.8811677462154675	None	0.16666666666666666	1	0.42857142857142855	6	0.5789473684210527	11	0.21	0.5789473684210527	15	11	5	0	0	1.0	10	10	1.4	21	0.0	0.25	0.8008872768294818	0.8991813534923905	0.4503057124805296	0.8102241034283796	0.45017119170448944	0.8896134374973054	0.864267244186034	0.870885287306046	0	0	0.0
5730	0.046076915927324116	0.011037752400786657	-0.0009380693231047586	0.8673935374043834	None	0.16666666666666666	1	0.35714285714285715	5	0.631578947368421	12	0.2625	0.5263157894736842	14	10	6	0	0	0.8	10	8	1.4	21	0.0	0.125	0.8253612316406105	0.8681107439173895	0.429284929476143	0.829589827390757	0.45017119170448944	0.8505467609166389	0.8327378950047619	0.8500923051675102	0	0	0.0
6980	0.059422770457666925	0.02509023910487942	0.024704063754051982	0.8299231974174112	None	0.14285714285714285	1	0.375	6	0.6363636363636364	14	0.24242424242424243	0.45454545454545453	16	10	7	1	0	0.8181818181818182	9	11	1.6	24	0.08333333333333333	0.10526315789473684	0.8253612316406105	0.9163773957224916	0.44031692868917816	0.7880167887563535	0.45017119170448944	0.8816816304032641	0.8692594341091398	0.8704781320433866	1.0	0.0625	0.0
4315	0.05750420952681217	0.02206523010593781	0.022061218930411224	0.8597003612288772	None	0.125	1	0.3888888888888889	7	0.5833333333333334	14	0.23636363636363636	0.5833333333333334	21	14	4	1	0	0.9090909090909091	10	11	1.7333333333333334	26	0.2	0.19047619047619047	0.8008872768294818	0.913464817848916	0.4503057124805296	0.7971735474571114	0.5036910233815447	0.8686292171450286	0.807699574141334	0.8666243523846274	1.0	0.047619047619047616	0.0
5495	0.07546934816203142	0.020719349020537525	0.012965187560911341	0.8286079945745622	None	0.14285714285714285	1	0.3125	5	0.6666666666666666	14	0.21296296296296297	0.6666666666666666	19	14	3	0	0	0.75	9	12	1.5333333333333334	23	0.0	0.23529411764705882	0.8008872768294818	0.9196753537237774	0.45895697583971273	0.8375799829910491	0.5036910233815447	0.8642016904917771	0.825946547777775	0.8782865692393312	0	0	0.0
4002	0.057462518235401466	0.025420038639030695	0.022264480607330824	0.8754486703729495	None	0.16666666666666666	1	0.35714285714285715	5	0.631578947368421	12	0.21212121212121213	0.631578947368421	15	12	5	0	0	0.8181818181818182	11	9	1.4	21	0.0	0.25	0.8008872768294818	0.8991813534923905	0.4503057124805296	0.8102241034283796	0.45017119170448944	0.8896134374973054	0.864267244186034	0.870885287306046	0	0	0.0
1831	None	None	None	None	None	0.5	1	0.8333333333333334	5	0.16666666666666666	1	0.6666666666666666	0.16666666666666666	3	1	4	1	0	0.75	3	4	0.5333333333333333	8	0.1	0.8	0.7663219932957956	0.6556608546710028	0.8082319585043038	0.9371784560835363	0.5039466291807778	0.9485872152257457	0.8322279905156948	0.8896554365287658	1.0	0.6666666666666666	0.0
308	None	None	None	None	None	0	0	0	0	0	0	1.0	0	0	0	0	0	0	1.0	1	1	0.06666666666666667	1	0.0	0	0	0	0	0	0	0	0	0	0	0	0
3577	0.061113908936612164	0.016377017951854332	0.015116736400134053	0.8979903382337695	None	0.16666666666666666	1	0.3333333333333333	5	0.65	13	0.24444444444444444	0.65	17	13	4	0	0	0.9	9	10	1.4666666666666666	22	0.0	0.11764705882352941	0.8008872768294818	0.9248203478502277	0.529310595984241	0.9034312432907172	0.4339947977054995	0.8184412806291579	0.9012916193487472	0.8893214519533259	0	0	0.0
2192	None	None	None	None	None	0.3333333333333333	1	0.75	6	0.3	3	0.6666666666666666	0.3	7	3	4	0	0	0.5	3	6	0.8	12	0.0	0.8571428571428571	0.41967546620603374	0.8439999384195546	0.5693985835254661	0.9368045091539029	0.617972863708345	0.7866303627937999	0.8239358893477937	0.8694861857460435	0	0	0.0
6526	0.07281270544881345	0.02224884516396608	0.021021367063125428	0.8212906340225283	None	0.125	1	0.2777777777777778	5	0.7083333333333334	17	0.19696969696969696	0.7083333333333334	22	17	3	0	0	0.9166666666666666	11	12	1.7333333333333334	26	0.0	0.2	0.8253612316406105	0.9184036902409817	0.4941337859119769	0.8690794646357247	0.5036910233815447	0.8696460592779257	0.8406711714698669	0.8880036912841693	0	0	0.0
4047	0.057389450783037525	0.017246204123511626	0.013704259121262802	0.8763518276281962	None	0.14285714285714285	1	0.375	6	0.6190476190476191	13	0.23232323232323232	0.6190476190476191	19	13	3	0	0	0.8181818181818182	9	11	1.5333333333333334	23	0.0	0.2222222222222222	0.8695918146869962	0.9288870202384775	0.529310595984241	0.8924883637013185	0.45017119170448944	0.8227436305628405	0.8638508840027146	0.8883231738809094	0	0	0.0
6355	0.0679341590799239	0.027607666008993788	0.02641293321585787	0.8474310152409918	None	0.16666666666666666	1	0.3333333333333333	5	0.65	13	0.25	0.65	18	13	3	0	0	0.7272727272727273	8	11	1.4666666666666666	22	0.0	0.23529411764705882	0.8253612316406105	0.9222350580838483	0.4546313441601212	0.8611951053254389	0.5036910233815447	0.8593764241063371	0.83797270438397	0.8845417302847113	0	0	0.0
2256	None	None	None	None	None	0	0	0.375	3	0.7777777777777778	7	0.4074074074074074	0.6666666666666666	9	6	1	1	0	0.3333333333333333	9	3	0.7333333333333333	11	0.3333333333333333	1.0	0.573674357481309	0.9536311051297688	0.34911336026380096	0.9285911641759587	0.47333982985815204	0.9379040233486498	0.9111993367888763	0.9409193409691767	1.0	0.2222222222222222	0.0
3603	0.04558189594075405	0.010899337379432916	0.01089920529583195	0.8458864343607146	None	0.16666666666666666	1	0.3333333333333333	5	0.65	13	0.22	0.65	17	13	4	1	0	1.0	10	10	1.4666666666666666	22	0.125	0.2222222222222222	0.849835186451739	0.9318366608177288	0.4503057124805296	0.8344897376011727	0.5036910233815447	0.8647178364854071	0.8308505255394397	0.8838453376021749	1.0	0.058823529411764705	0.0
915	None	None	None	None	None	0	0	0.5	2	0.6666666666666666	2	0.8333333333333334	0.3333333333333333	1	1	3	1	0	0.6666666666666666	3	2	0.3333333333333333	5	0.1	0	0.37422915473413915	0.5	0.3635128316817319	0.5	1.0	0.5	0.9514545900602028	0.5	1.0	1.0	0.0
3608	0.0544530067107467	0.01749125991334898	0.013823793419626407	0.8769808995726484	None	0.16666666666666666	1	0.4	6	0.6	12	0.2222222222222222	0.6	18	12	3	0	0	0.8181818181818182	9	11	1.4666666666666666	22	0.0	0.23529411764705882	0.8253612316406105	0.9358938778872796	0.529310595984241	0.8539668152303973	0.45017119170448944	0.848402573992263	0.8638508840027146	0.886590945652633	0	0	0.0
2010	None	None	None	None	None	1.0	1	1.0	4	0.25	1	0.6666666666666666	0	2	0	3	2	0	1.0	3	3	0.4	6	0.25	0.6666666666666666	0	0	0	0	0	0	0	0	0	0	0
4697	0.04481924122489238	0.01870137086027979	0.0074373366254882655	0.8907172476684596	None	0.2	1	0.38461538461538464	5	0.5882352941176471	10	0.2638888888888889	0.5882352941176471	13	10	5	1	0	0.8888888888888888	8	9	1.2666666666666666	19	0.09090909090909091	0.2857142857142857	0.849835186451739	0.9135120059705538	0.45895697583971273	0.8277541687786141	0.45017119170448944	0.88707664941462	0.8804295868489829	0.8803872238604223	1.0	0.15384615384615385	0.0
7359	0.07124272475755217	0.029800952418399383	0.029792738841014698	0.8490573910134691	None	0.14285714285714285	1	0.29411764705882354	5	0.6956521739130435	16	0.20833333333333334	0.6521739130434783	20	15	4	1	0	0.8333333333333334	10	12	1.6666666666666667	25	0.14285714285714285	0.21052631578947367	0.8008872768294818	0.9164303186176969	0.44873607069771226	0.8032085553044532	0.5036910233815447	0.8613975516732096	0.8266511451295852	0.8671595080460052	1.0	0.05	0.0
535	None	None	None	None	None	0	0	1.0	1	0	0	1.0	0	1	0	0	0	0	0.5	2	1	0.13333333333333333	2	0.0	0	0	0	0	0	0	0	0	0	0	0	0
976	None	None	None	None	None	0	0	0.5	1	1.0	1	1.0	1.0	2	1	0	0	0	0.3333333333333333	3	1	0.2	3	0.0	0	0.5555975314045328	0.9859588486044892	0.6522519026783593	0.8933140401150265	0.35447749507119164	0.7305240275722115	0.95446299628888	0.9211433902175282	0	0	0.0
6569	0.06720906790348187	0.02519645447067769	0.02500374952515059	0.853483056909923	None	0.16666666666666666	1	0.35714285714285715	5	0.631578947368421	12	0.23863636363636365	0.631578947368421	17	12	3	0	0	0.7272727272727273	8	11	1.4	21	0.0	0.25	0.8008872768294818	0.9206049528684545	0.4503057124805296	0.8283828296684155	0.5036910233815447	0.8647822346262743	0.8308505255394397	0.8765472137582525	0	0	0.0
2359	None	None	None	None	None	0	0	0.75	3	0.5	2	0.6	0.5	4	2	1	1	0	0.4	5	2	0.4	6	0.25	1.0	0.6792672364952965	0.6832710839368652	0.6923346254795794	0.9628465367015656	0.3071742544560129	0.922458801883226	0.852548793138486	0.8972133870354497	1.0	0.25	0.0
207	None	None	None	None	None	0	0	0.8333333333333334	5	0.0	0	0.5333333333333333	0	2	0	5	3	0	0.6	3	5	0.5333333333333333	8	0.25	0.3333333333333333	0	0	0	0	0	0	0	0	0	0	0
3766	0.049647346218876946	0.012418807191062215	0.010407096254438005	0.8608341006049621	None	0.16666666666666666	1	0.2857142857142857	4	0.7368421052631579	14	0.23333333333333334	0.6842105263157895	17	13	3	0	0	0.9	9	10	1.4	21	0.0	0.25	0.8695918146869962	0.8718562434752504	0.5704438804728069	0.8805720311736326	0.45017119170448944	0.8666114946739093	0.9012916193487472	0.873125952819959	0	0	0.0
4851	0.056030945313078354	0.02634533781100067	0.02606536376142624	0.8928935979620858	None	0.16666666666666666	1	0.35714285714285715	5	0.631578947368421	12	0.21	0.631578947368421	15	12	5	0	0	1.0	10	10	1.4	21	0.0	0.25	0.8042857017600532	0.9042290313879181	0.4503057124805296	0.7907494246709916	0.45017119170448944	0.8960086605087926	0.9012916193487472	0.8709522586126223	0	0	0.0
143	None	None	None	None	None	0	0	0.5	2	0.75	3	0.6	0.75	5	3	0	0	0	0.4	5	2	0.4	6	0.0	0	0.6361178398001532	0.770373152687099	0.46744952562610254	0.9363227965373422	0.7485707054799228	0.9619257051951878	0.7791874348804277	0.914977507294738	0	0	0.0
6257	0.06835188813450818	0.02504727977500779	0.02466112818630268	0.8513533510324177	None	0.16666666666666666	1	0.35714285714285715	5	0.631578947368421	12	0.23863636363636365	0.631578947368421	17	12	3	0	0	0.7272727272727273	8	11	1.4	21	0.0	0.25	0.8008872768294818	0.9206049528684545	0.4503057124805296	0.8283828296684155	0.5036910233815447	0.8647822346262743	0.8308505255394397	0.8765472137582525	0	0	0.0
6082	0.05792627546466797	0.013376673069224762	0.012047928736641407	0.8680428161836858	None	0.16666666666666666	1	0.35714285714285715	5	0.631578947368421	12	0.21212121212121213	0.631578947368421	17	12	3	0	0	0.8181818181818182	9	11	1.4	21	0.0	0.25	0.8008872768294818	0.9393349928061553	0.45895697583971273	0.8448572965924637	0.45017119170448944	0.826741432500768	0.8638508840027146	0.8807037560942079	0	0	0.0
7513	0.06161927559937778	0.029832381160299445	0.02028148620377269	0.8554084550819804	None	0.16666666666666666	1	0.3333333333333333	5	0.65	13	0.2222222222222222	0.55	16	11	5	0	0	0.8181818181818182	9	11	1.4666666666666666	22	0.0	0.23529411764705882	0.8253612316406105	0.932255580271897	0.4941337859119769	0.8326158592900078	0.45017119170448944	0.8724085168841569	0.8582839103059663	0.8858994472602946	0	0	0.0
4707	0.05385894396089601	0.020887812188225035	0.020596997769139678	0.8800606630607338	None	0.16666666666666666	1	0.35714285714285715	5	0.6111111111111112	11	0.2222222222222222	0.6111111111111112	14	11	5	0	0	0.9	10	9	1.3333333333333333	20	0.0	0.26666666666666666	0.8253612316406105	0.9075579674374539	0.43968664969627225	0.7996919784093098	0.45017119170448944	0.8947370765406288	0.8840573805431388	0.8739346177274919	0	0	0.0
461	None	None	None	None	None	0	0	1.0	1	0	0	1.0	0	1	0	0	0	0	0.5	2	1	0.13333333333333333	2	0.0	0	0	0	0	0	0	0	0	0	0	0	0
5858	0.05416285770772602	0.006320470318881823	0.006190768612208935	0.8634676953703714	None	0.16666666666666666	1	0.2857142857142857	4	0.7368421052631579	14	0.2625	0.631578947368421	16	12	4	1	0	0.8	8	10	1.4	21	0.125	0.25	0.6633460176176611	0.9380354505372795	0.4487360706977124	0.8643041268262871	0.47693110754301704	0.8301020648160238	0.8198126845753608	0.8861187649639951	1.0	0.125	0.0
659	None	None	None	None	None	0	0	0.6666666666666666	4	0.42857142857142855	3	0.45	0.2857142857142857	5	2	3	3	0	0.8	4	5	0.6	9	0.42857142857142855	0.2857142857142857	0.4437042126305436	0.5741421191515986	0.42371771691027005	0.825276486882424	0.4743701797990555	0.8062055264364535	0.7540528173747931	0.7488099063795545	0.4	0.4	0.0
2259	None	None	None	None	None	0	0	0.5	2	0.6666666666666666	2	0.5555555555555556	0.3333333333333333	2	1	2	0	0	1.0	3	3	0.3333333333333333	5	0.0	0	0.6981717451389512	0.944058417852057	0.5435214997096041	0.7510487587640988	0.3465011277432571	0.7145363599433827	0.889106964812159	0.8342248941330986	0	0	0.0
6997	0.06487907773205125	0.025159937618005043	0.022902583751372947	0.8324513212370953	None	0.14285714285714285	1	0.3125	5	0.6818181818181818	15	0.2	0.6818181818181818	19	15	4	1	0	0.8333333333333334	10	12	1.6	24	0.125	0.2222222222222222	0.8008872768294818	0.915657403391328	0.44716642891489516	0.7926260712069032	0.5036910233815447	0.8664987472904608	0.8292537668116234	0.8659147896917699	1.0	0.05263157894736842	0.0
1116	None	None	None	None	None	0	0	0.75	3	0.5	2	0.6666666666666666	0.25	3	1	2	1	0	1.0	3	3	0.4	6	0.16666666666666666	0.6666666666666666	0.8181044593322637	0.5827035953826982	0.32815895124348293	0.9687273647766655	0.47333982985815204	0.9526422067619856	0.9443922434776599	0.9051848424376575	1.0	0.6666666666666666	0.0
6421	0.05284723727314588	0.02759276599783213	0.024177791940987983	0.897771253823182	None	0.16666666666666666	1	0.3333333333333333	5	0.65	13	0.22	0.6	16	12	5	0	0	1.0	10	10	1.4666666666666666	22	0.0	0.23529411764705882	0.8253612316406105	0.9018238468768288	0.4546313441601212	0.8332667379523301	0.45017119170448944	0.8834033353369882	0.8454734654945444	0.8755075303903641	0	0	0.0
861	None	None	None	None	None	0.25	1	0.3	3	0.7692307692307693	10	0.38461538461538464	0.7692307692307693	11	10	3	1	0	0.23076923076923078	13	3	1.0	15	0.1111111111111111	0.16666666666666666	0.8360573070274155	0.7027563607989676	0.4925336925116285	0.7850846793539655	0.16212408613549864	0.9573546317573643	0.9399976968981906	0.8526770319985735	1.0	0.18181818181818182	0.0
932	None	None	None	None	None	0	0	0.1111111111111111	2	0.9583333333333334	23	1.0	0.9583333333333334	25	23	0	2	0	0.038461538461538464	1	26	1.7333333333333334	26	1.0	0.08	0.4310535396796591	0.8781984040141841	0.5026362784465637	0.9049829667384154	0.5911857612707724	0.8814094828549558	0.8719494287023717	0.8887854786083884	0.54	0.08	0.0
6728	0.06076811607583213	0.01220102027510822	0.004663107870888556	0.8585293022982301	None	0.16666666666666666	1	0.4	6	0.6	12	0.275	0.6	18	12	3	0	0	0.8	8	10	1.4666666666666666	22	0.0	0.23529411764705882	0.8253612316406105	0.9260286864112411	0.4941337859119769	0.8517335680698678	0.5066607451622165	0.8575776182390116	0.8358198455736456	0.8832529252382402	0	0	0.0
963	None	None	None	None	None	0	0	0.25	1	1.0	4	0.5	0.75	3	3	2	0	0	0.75	4	3	0.4	6	0.0	0	0.896199644886791	0.9007804626192618	0.33739101567305096	0.7310863468562615	0.49611655307737623	0.7075447167020047	0.9130285553321669	0.7962769596834752	0	0	0.0
178	None	None	None	None	None	0	0	0.5	6	0.4375	7	0.5	0.3125	9	5	8	1	0	1.0	6	6	1.2	18	0.0625	0.5333333333333333	0.8460380108229243	0.8536664607562358	0.43452797272572397	0.9517711486499157	0.6926698126042459	0.8996507364686975	0.8726817266028616	0.9099580670420793	1.0	0.3333333333333333	0.0
4872	0.0556787597472118	0.009282058861962322	0.008228628590303313	0.9063560335928436	None	0.16666666666666666	1	0.3333333333333333	5	0.65	13	0.2222222222222222	0.6	15	12	6	1	0	0.8181818181818182	11	9	1.4666666666666666	22	0.07692307692307693	0.23529411764705882	0.8008872768294818	0.9242266018087755	0.45895697583971273	0.8558505369250965	0.5020635003410321	0.9096585223307658	0.864267244186034	0.9000076171367859	1.0	0.06666666666666667	0.0
351	None	None	None	None	None	0	0	0.3333333333333333	4	0.6	9	0.2361111111111111	0.6	10	9	6	2	0	0.8888888888888888	9	8	1.1333333333333333	17	0.13333333333333333	0.3076923076923077	0.8253612316406105	0.9520083489726207	0.5503988459393658	0.8568648885698794	0.5591090453030354	0.9010651149426148	0.8382233470475906	0.9112276771808784	0.55	0.2	0.0
3099	0.053203125515126105	0.009728209848462548	0.0076998246021943405	0.8666340127704997	None	0.16666666666666666	1	0.35714285714285715	5	0.6111111111111112	11	0.2222222222222222	0.6111111111111112	14	11	5	0	0	0.9	9	10	1.3333333333333333	20	0.0	0.26666666666666666	0.858014288104082	0.9341805606689881	0.45346200022428346	0.8518629300249593	0.45017119170448944	0.822489970193928	0.9024109982134029	0.8785158814877865	0	0	0.0
5099	0.05534007772508759	0.010528235307675172	0.007227042791667237	0.8741149771742497	None	0.16666666666666666	1	0.3333333333333333	5	0.65	13	0.2222222222222222	0.65	18	13	3	0	0	0.8181818181818182	9	11	1.4666666666666666	22	0.0	0.23529411764705882	0.8695918146869962	0.9012490876349826	0.549877238228524	0.8745282061694614	0.45017119170448944	0.8677820430002664	0.8838755926451424	0.8819913660716205	0	0	0.0
7349	0.0694319560249061	0.02776525321338681	0.02188419388317972	0.8489185621522213	None	0.125	1	0.3333333333333333	6	0.64	16	0.20454545454545456	0.56	19	14	7	1	0	0.9166666666666666	11	12	1.8	27	0.07692307692307693	0.19047619047619047	0.849835186451739	0.9141775028829227	0.45895697583971273	0.8536124293658727	0.45017119170448944	0.8693738346982552	0.8638508840027146	0.8816482739720481	1.0	0.05263157894736842	0.0
2697	2.0450464053931755e-05	3.0817832763962816e-07	3.92046403841696e-08	0.999993717872904	None	0.6666666666666666	2	0.875	7	0.2	2	0.6	0.1	6	1	5	0	0	0.8	4	5	0.8	12	0.0	0.5	0.43853763223994663	0.8121074244633716	0.3444538782465679	0.9477888517526004	0.44672676784585397	0.8374994906556235	0.8160826982456328	0.8808788598556887	0	0	0.0
2166	None	None	None	None	None	0.5	1	0.5714285714285714	4	0.625	5	0.4166666666666667	0.625	8	5	1	0	0	0.375	8	3	0.6666666666666666	10	0.0	1.0	0.5077366813606474	0.7990190706318455	0.22807691099116445	0.8710525677819744	0.4239826400994132	0.6574040757761099	0.787674696629387	0.7881939441685718	0	0	0.0
3019	0.05695920079902656	0.0035279385687317323	0.0017610950918059856	0.8575176477041919	None	0.16666666666666666	1	0.42857142857142855	6	0.5555555555555556	10	0.25	0.5555555555555556	16	10	3	0	0	0.8	8	10	1.3333333333333333	20	0.0	0.26666666666666666	0.858014288104082	0.935518860156717	0.4941337859119769	0.8826443020924689	0.44208299470499446	0.7228690529294773	0.8864361747551077	0.8680385664988115	0	0	0.0
1446	None	None	None	None	None	0.5	1	0.6666666666666666	4	0.5	3	0.4444444444444444	0.5	6	3	1	0	0	0.5	6	3	0.5333333333333333	8	0.0	1.0	0.43853763223994663	0.6635388246585895	0.48384698003311	0.9760261486734648	0.6772823916132614	0.8601347121383935	0.8542926936453232	0.8876886882253158	0	0	0.0
6956	None	None	None	None	None	0.14285714285714285	1	0.29411764705882354	5	0.6956521739130435	16	0.25252525252525254	0.6521739130434783	19	15	5	1	0	0.8181818181818182	11	9	1.6666666666666667	25	0.1	0.21052631578947367	0.8008872768294818	0.915231647210339	0.44716642891489516	0.7802608123410191	0.5036910233815447	0.86900385468738	0.8292537668116234	0.8636811653528054	1.0	0.05263157894736842	0.0
5370	0.04549117326820289	0.016514130780668834	0.012645850743811153	0.8839752916483117	None	0.16666666666666666	1	0.35714285714285715	5	0.6111111111111112	11	0.2222222222222222	0.6111111111111112	14	11	5	0	0	0.9	10	9	1.3333333333333333	20	0.0	0.26666666666666666	0.8352395457582389	0.9192745133363219	0.4539836079351254	0.8346465982920076	0.44208299470499446	0.8290548055545699	0.9176503753695092	0.867243023517166	0	0	0.0
1388	None	None	None	None	None	0.5	1	0.7142857142857143	5	0.375	3	0.5	0.125	5	1	4	1	0	0.8	4	5	0.6666666666666666	10	0.125	0.5714285714285714	0.178144511490499	0.872056386115356	0.5910336523626395	0.7451099253083746	0.5860828799639293	0.8353352342998824	0.8737813621777312	0.8232652493112723	1.0	1.0	0.0
4777	0.05111247306473769	0.018102950023683995	0.012502879293639642	0.8729886973097701	None	0.2	1	0.3076923076923077	4	0.7058823529411765	12	0.2345679012345679	0.6470588235294118	13	11	5	0	0	1.0	9	9	1.2666666666666666	19	0.0	0.2857142857142857	0.8008872768294818	0.9304758095681527	0.4303281448978268	0.8045836301138861	0.45017119170448944	0.8348607026576873	0.9012916193487472	0.8672158568063177	0	0	0.0
6309	0.0668101267425122	0.024043886793128594	0.023925070971314227	0.8526172909801852	None	0.16666666666666666	1	0.35714285714285715	5	0.631578947368421	12	0.23863636363636365	0.631578947368421	17	12	3	0	0	0.7272727272727273	8	11	1.4	21	0.0	0.25	0.8008872768294818	0.9206049528684545	0.4503057124805296	0.8283828296684155	0.5036910233815447	0.8647822346262743	0.8308505255394397	0.8765472137582525	0	0	0.0
904	None	None	None	None	None	0.25	1	0.4	4	0.5833333333333334	7	0.4375	0.5	10	6	3	3	0	0.5	4	8	0.9333333333333333	14	0.5	0.6666666666666666	0.8360573070274155	0.885812590991056	0.4925336925116285	0.8479639827604801	0.2552099100776596	0.8171776470718277	0.9226072049341741	0.8525708868923195	0.3	0.5	0.0
7320	0.05383572382932422	0.02256372210738807	0.016905454872731263	0.8311897056044015	None	0.14285714285714285	1	0.3125	5	0.6818181818181818	15	0.21818181818181817	0.5454545454545454	17	12	6	1	0	0.9090909090909091	10	11	1.6	24	0.09090909090909091	0.21052631578947367	0.849835186451739	0.9191835636825946	0.45895697583971273	0.8221778441581182	0.45017119170448944	0.877635133658794	0.8638508840027146	0.8784215971104761	1.0	0.058823529411764705	0.0
5393	0.06281324419696992	0.016249386118876975	-0.010979757804937583	0.5757493643304799	None	0.16666666666666666	1	0.3333333333333333	5	0.65	13	0.2222222222222222	0.6	16	12	5	0	0	0.8181818181818182	11	9	1.4666666666666666	22	0.0	0.23529411764705882	0.8008872768294818	0.9346995625572417	0.44821446298687045	0.8306566087771102	0.45017119170448944	0.8270543045116754	0.8527673675996039	0.8742205104108434	0	0	0.0
5224	0.07085448967678984	0.025064589036187076	0.021748599945582623	0.8456309509271648	None	0.16666666666666666	1	0.2857142857142857	4	0.7368421052631579	14	0.2625	0.6842105263157895	17	13	3	0	0	0.8	8	10	1.4	21	0.0	0.25	0.8008872768294818	0.9309902072625788	0.44716642891489516	0.8655859019799553	0.5036910233815447	0.820575883268479	0.8406711714698669	0.8802618228897373	0	0	0.0
90	None	None	None	None	None	0	0	0.4	4	0.5833333333333334	7	0.6666666666666666	0.3333333333333333	5	4	8	3	0	0.42857142857142855	3	7	0.9333333333333333	14	0.15789473684210525	0.6666666666666666	0.8160447701504628	0.8447275840824494	0.322845564380473	0.9338973709854961	0.9246843888427755	0.9651527210496936	0.9343709650640148	0.9278708398873609	0.4	0.4	0.0
4371	0.04097944053668534	0.008672827177116356	0.008633059666039663	0.8752900105505282	None	0.16666666666666666	1	0.42857142857142855	6	0.5789473684210527	11	0.21212121212121213	0.5789473684210527	15	11	5	0	0	0.8181818181818182	11	9	1.4	21	0.0	0.25	0.8008872768294818	0.8991813534923905	0.4503057124805296	0.8102241034283796	0.45017119170448944	0.8896134374973054	0.864267244186034	0.870885287306046	0	0	0.0
5924	0.06176666608158081	0.02679817198115378	0.023370912661940225	0.8752209647283538	None	0.16666666666666666	1	0.35714285714285715	5	0.631578947368421	12	0.21212121212121213	0.631578947368421	15	12	5	0	0	0.8181818181818182	11	9	1.4	21	0.0	0.25	0.8008872768294818	0.8991813534923905	0.4503057124805296	0.8102241034283796	0.45017119170448944	0.8896134374973054	0.864267244186034	0.870885287306046	0	0	0.0
4593	0.055285072024753815	0.020768219547864036	0.019209111516534445	0.8707822360911257	None	0.16666666666666666	1	0.35714285714285715	5	0.6842105263157895	13	0.2625	0.631578947368421	17	12	3	0	0	0.8	8	10	1.4	21	0.0	0.25	0.8008872768294818	0.9260979232739078	0.44716642891489516	0.8457094040370954	0.5036910233815447	0.8183926723226655	0.8308505255394397	0.8712089846161518	0	0	0.0
6537	0.06779769383028768	0.03006134592180041	0.024076631760567874	0.8533134451968102	None	0.16666666666666666	1	0.3333333333333333	5	0.65	13	0.2222222222222222	0.65	18	13	3	0	0	0.8181818181818182	9	11	1.4666666666666666	22	0.0	0.23529411764705882	0.8008872768294818	0.9292813641720391	0.4546313441601212	0.8226879893075134	0.47693110754301704	0.8620945257768418	0.8284124269130462	0.8787935785435115	0	0	0.0
5232	0.05943474930158958	0.024380019684470563	0.022423785432652863	0.8734511564779706	None	0.16666666666666666	1	0.35714285714285715	5	0.631578947368421	12	0.21212121212121213	0.631578947368421	15	12	5	0	0	0.8181818181818182	11	9	1.4	21	0.0	0.25	0.8008872768294818	0.8991813534923905	0.4503057124805296	0.8102241034283796	0.45017119170448944	0.8896134374973054	0.864267244186034	0.870885287306046	0	0	0.0
2826	5.212753047303076e-06	1.5944847149176443e-07	8.143622612877758e-08	0.9999982861044183	None	1.0	1	1.0	4	0.0	0	0.5	0	3	0	2	0	0	0.75	4	3	0.4	6	0.0	1.0	0	0	0	0	0	0	0	0	0	0	0
7160	0.06381007387062218	0.03301136066144266	0.03269044932483923	0.8509403634560755	None	0.14285714285714285	1	0.3125	5	0.6666666666666666	14	0.23232323232323232	0.5714285714285714	17	12	5	0	0	0.8181818181818182	9	11	1.5333333333333334	23	0.0	0.2222222222222222	0.849835186451739	0.9306195223012207	0.529310595984241	0.862482620615941	0.45017119170448944	0.8676716618998859	0.8403585878308119	0.8913183738139548	0	0	0.0
5870	0.052193153427316834	0.021778765552226163	0.0213099538686716	0.8764837005951144	None	0.16666666666666666	1	0.35714285714285715	5	0.631578947368421	12	0.21	0.631578947368421	15	12	5	0	0	1.0	10	10	1.4	21	0.0	0.25	0.8042857017600532	0.9013071993323974	0.4503057124805296	0.8067918232343536	0.45017119170448944	0.9039241477931373	0.864267244186034	0.87663172678724	0	0	0.0
5632	0.04757538075534779	0.020904427956948027	0.01837081098581697	0.8816406088157541	None	0.16666666666666666	1	0.4	6	0.6	12	0.24444444444444444	0.55	16	11	5	0	0	0.9	10	9	1.4666666666666666	22	0.0	0.23529411764705882	0.8008872768294818	0.8999171182506918	0.4546313441601212	0.8364002060313624	0.45017119170448944	0.8829454976053299	0.8327378950047619	0.875396179339362	0	0	0.0
5404	0.06557407671411533	0.01834246241189161	0.008292936130932186	0.8152699607065989	None	0.16666666666666666	1	0.2857142857142857	4	0.7368421052631579	14	0.3333333333333333	0.6842105263157895	17	13	3	0	0	0.7777777777777778	9	7	1.4	21	0.0	0.25	0.8008872768294818	0.9309902072625788	0.44716642891489516	0.8606724747025843	0.5036910233815447	0.820575883268479	0.8308505255394397	0.8787927262844958	0	0	0.0
27	None	None	None	None	None	0	0	0.375	6	0.6363636363636364	14	0.48	0.5909090909090909	16	13	7	0	0	0.5	10	5	1.6	24	0.0	0.6666666666666666	0.4120089375110382	0.9423413105862554	0.5642814399455881	0.9497286669861387	0.28359454498436004	0.8503253604379815	0.9136595168451187	0.9234312765608504	0	0	0.0
7417	0.07338176466988039	0.02875539353294661	0.024983889036290157	0.8233622643635865	None	0.14285714285714285	1	0.3125	5	0.6818181818181818	15	0.2	0.5909090909090909	18	13	5	0	0	0.8333333333333334	10	12	1.6	24	0.0	0.2222222222222222	0.8253612316406105	0.9234537069127978	0.46077489965139706	0.849730611877545	0.5326068994804878	0.8804297351524238	0.8615639675010156	0.888258393072595	0	0	0.0
6996	None	None	None	None	None	0.14285714285714285	1	0.29411764705882354	5	0.6956521739130435	16	0.3125	0.6086956521739131	19	14	5	1	0	0.8	10	8	1.6666666666666667	25	0.1111111111111111	0.21052631578947367	0.849835186451739	0.9258454197141224	0.45807220724994185	0.8276126728005642	0.5036910233815447	0.8743448350102784	0.8308505255394397	0.8819572542488896	1.0	0.10526315789473684	0.0
4531	0.06071440085488496	0.021841960346633153	0.0182454344066823	0.8780194125474285	None	0.16666666666666666	1	0.35714285714285715	5	0.631578947368421	12	0.21212121212121213	0.631578947368421	15	12	5	0	0	0.8181818181818182	11	9	1.4	21	0.0	0.25	0.8008872768294818	0.9150749667252831	0.4503057124805296	0.8103200847790398	0.45017119170448944	0.8873994855883786	0.864267244186034	0.8770291039498757	0	0	0.0
5937	0.06881577423549237	0.02696706426018625	0.016913921724264525	0.8142161610545163	None	0.14285714285714285	1	0.25	4	0.7727272727272727	17	0.26666666666666666	0.7272727272727273	20	16	3	0	0	0.9	9	10	1.6	24	0.0	0.2727272727272727	0.8008872768294818	0.9344902504500239	0.4546313441601212	0.892468012538197	0.5036910233815447	0.8411039281514233	0.8435375049554492	0.895371537413474	0	0	0.0
5639	0.0371424380623425	0.009454161966488146	0.009271662662159152	0.8970419780249145	None	0.16666666666666666	1	0.4	6	0.6	12	0.2	0.6	16	12	5	0	0	0.9090909090909091	11	10	1.4666666666666666	22	0.0	0.23529411764705882	0.8253612316406105	0.8954958564123389	0.44031692868917816	0.7979863444722124	0.45017119170448944	0.9046220599390288	0.864267244186034	0.872568144225816	0	0	0.0
4390	0.0675628294905471	0.02836224091649275	0.022153750988321858	0.8454402281470915	None	0.14285714285714285	1	0.3125	5	0.6666666666666666	14	0.23232323232323232	0.6666666666666666	19	14	3	0	0	0.8181818181818182	9	11	1.5333333333333334	23	0.0	0.2222222222222222	0.8008872768294818	0.931100581003099	0.45895697583971273	0.8554123660555879	0.5036910233815447	0.8571792741531167	0.8308505255394397	0.8867358844151572	0	0	0.0
954	None	None	None	None	None	0	0	1.0	1	0	0	1.0	0	0	0	1	0	0	0.5	2	1	0.13333333333333333	2	0.0	0	0	0	0	0	0	0	0	0	0	0	0
1596	None	None	None	None	None	0	0	0.3	3	0.75	9	0.7777777777777778	0.3333333333333333	4	4	9	4	0	0.5	3	6	0.9333333333333333	14	0.18181818181818182	0.7272727272727273	0.9041294880981485	0.6056923511794208	0.38152738938559244	0.9441236748979087	0.8094057697073799	0.9657125990197096	0.9275253793681688	0.9000831208968767	0.375	0.5	0.0
5636	0.04898466581700867	0.018886754492011073	0.01761045300197675	0.8594071564625738	None	0.16666666666666666	1	0.35714285714285715	5	0.631578947368421	12	0.23333333333333334	0.631578947368421	17	12	3	0	0	0.9	9	10	1.4	21	0.0	0.25	0.8008872768294818	0.9085822794066191	0.44716642891489516	0.8794016812979573	0.45017119170448944	0.8079383696412374	0.8722809596668847	0.8706401475519953	0	0	0.0
4398	0.059602001109495165	0.02254555203928844	0.015748691635766202	0.8699630774476771	None	0.14285714285714285	1	0.375	6	0.6190476190476191	13	0.23232323232323232	0.6190476190476191	19	13	3	0	0	0.8181818181818182	9	11	1.5333333333333334	23	0.0	0.2222222222222222	0.8008872768294818	0.9196753537237774	0.45895697583971273	0.8375799829910491	0.5036910233815447	0.8642016904917771	0.825946547777775	0.8782865692393312	0	0	0.0
6356	0.055174599985669634	0.02591847871287776	0.025901813430553512	0.8711609318504998	None	0.16666666666666666	1	0.35714285714285715	5	0.631578947368421	12	0.21	0.631578947368421	15	12	5	0	0	1.0	10	10	1.4	21	0.0	0.25	0.8008872768294818	0.9184152455577722	0.45008836991640144	0.8102759662437075	0.45017119170448944	0.8735614259566001	0.864267244186034	0.8738250917211765	0	0	0.0
6957	0.0806718433969335	0.03893975548802468	0.0388560104024241	0.8206582476589611	None	0.14285714285714285	1	0.3125	5	0.6818181818181818	15	0.2	0.5454545454545454	16	12	7	1	0	0.8333333333333334	10	12	1.6	24	0.07142857142857142	0.2222222222222222	0.8253612316406105	0.9163773957224916	0.45463134416012113	0.8142223850078937	0.5028772618612883	0.8791272096427228	0.8480848152273626	0.8756641417664752	1.0	0.0625	0.0
940	None	None	None	None	None	0	0	0.4	4	0.6153846153846154	8	0.7142857142857143	0.3076923076923077	5	4	9	3	0	0.42857142857142855	3	7	1.0	15	0.14285714285714285	0.7692307692307693	0.8160447701504628	0.8447275840824494	0.322845564380473	0.9338973709854961	0.9246843888427755	0.9651527210496936	0.9343709650640148	0.9278708398873609	0.4	0.4	0.0
6798	0.05432986583087	0.019237237139247278	0.01790880641825101	0.8662217315042273	None	0.2	1	0.38461538461538464	5	0.5882352941176471	10	0.2375	0.5882352941176471	15	10	3	0	0	0.8	8	10	1.2666666666666666	19	0.0	0.2857142857142857	0.8008872768294818	0.9276218717786293	0.4461232134932113	0.8367342841256781	0.45017119170448944	0.8313983371578177	0.8722809596668847	0.8728954585648393	0	0	0.0
2776	4.3882956398454455e-06	8.322247128167568e-08	-3.580567895055508e-08	0.9999967959874466	None	0.5	1	1.0	6	0.0	0	0.5625	0	4	0	4	0	0	1.0	4	4	0.6	9	0.0	0.6666666666666666	0	0	0	0	0	0	0	0	0	0	0
7504	0.07528326976157741	0.028654293486103835	0.02512881647996367	0.8236610506125466	None	0.14285714285714285	1	0.3125	5	0.6818181818181818	15	0.2	0.5909090909090909	18	13	5	0	0	0.8333333333333334	10	12	1.6	24	0.0	0.2222222222222222	0.8253612316406105	0.9234537069127978	0.46077489965139706	0.849730611877545	0.5326068994804878	0.8804297351524238	0.8615639675010156	0.888258393072595	0	0	0.0
1040	None	None	None	None	None	0	0	0.6666666666666666	2	0.5	1	0.6666666666666666	0	1	0	2	0	0	0.6666666666666666	2	3	0.26666666666666666	4	0.0	0	0	0	0	0	0	0	0	0	0	0	0
1030	None	None	None	None	None	0.25	1	0.36363636363636365	4	0.7142857142857143	10	0.38095238095238093	0.7142857142857143	12	10	3	0	0	0.21428571428571427	14	3	1.0666666666666667	16	0.0	1.0	0.5265988473945603	0.7957227546321234	0.4332203089973993	0.9255869245121463	0.445348335190663	0.8279480417222097	0.7651998596450378	0.8602347384106629	0	0	0.0
2368	None	None	None	None	None	0	0	0.6666666666666666	2	0.5	1	1.0	0	0	0	3	1	0	0.25	4	1	0.26666666666666666	4	0.1	0.6666666666666666	0	0	0	0	0	0	0	0	0	0	0
2385	None	None	None	None	None	0	0	0.25	1	1.0	4	1.0	0.75	4	3	1	1	0	0.16666666666666666	1	6	0.4	6	0.2	0	0.7277471386030199	0.5	0.27366253776795146	0.5883895433892087	0.7266361233485623	0.5	0.8945384504083085	0.5297408343854384	1.0	0	0.0
1766	None	None	None	None	None	0	0	0.42857142857142855	3	0.75	6	0.4166666666666667	0.625	8	5	1	1	0	0.375	8	3	0.6666666666666666	10	0.3333333333333333	1.0	0.5674339424360484	0.9581473807342186	0.3563022443870829	0.9246359876367032	0.6340809970696641	0.9464250486523951	0.9114285356628385	0.9446171226579131	1.0	0.25	0.0
5590	0.06397838789569127	0.022545974425206956	0.022058483066447535	0.8455660323620767	None	0.14285714285714285	1	0.375	6	0.6363636363636364	14	0.21818181818181817	0.6363636363636364	19	14	4	1	0	0.9090909090909091	10	11	1.6	24	0.14285714285714285	0.21052631578947367	0.8008872768294818	0.9182148772644584	0.45030571248052953	0.8085099847853313	0.5036910233815447	0.8667044038848281	0.8308505255394397	0.8710499358207184	1.0	0.05263157894736842	0.0
3542	0.060725425817225925	0.007096845525239795	0.005892087921729032	0.8728386741389801	None	0.14285714285714285	1	0.375	6	0.6190476190476191	13	0.21296296296296297	0.6190476190476191	19	13	3	0	0	0.75	9	12	1.5333333333333334	23	0.0	0.2222222222222222	0.8008872768294818	0.9323714373059178	0.45895697583971273	0.8376045092059093	0.5036910233815447	0.8839566713828384	0.8308505255394397	0.8907299427790709	0	0	0.0
544	None	None	None	None	None	0	0	1.0	1	0	0	1.0	0	0	0	1	1	0	0.5	1	2	0.13333333333333333	2	0.16666666666666666	0	0	0	0	0	0	0	0	0	0	0	0
7497	0.08153107523773744	0.02667027109663932	0.026582252879296782	0.721140202538506	None	0.14285714285714285	1	0.3125	5	0.6818181818181818	15	0.2	0.5454545454545454	16	12	7	1	0	0.8333333333333334	10	12	1.6	24	0.07142857142857142	0.2222222222222222	0.8253612316406105	0.9163773957224916	0.45463134416012113	0.8142223850078937	0.5028772618612883	0.8791272096427228	0.8480848152273626	0.8756641417664752	1.0	0.0625	0.0
5448	0.049689864511015557	0.016741371124987657	0.016734723744184114	0.9014068153976392	None	0.16666666666666666	1	0.35714285714285715	5	0.6111111111111112	11	0.2222222222222222	0.6111111111111112	14	11	5	0	0	0.9	10	9	1.3333333333333333	20	0.0	0.26666666666666666	0.8264449320489653	0.8962596247230886	0.4298065371869849	0.7954560658682731	0.45017119170448944	0.9024289496433922	0.8959010402583909	0.8713550861016911	0	0	0.0
3441	0.06310358627050092	0.005682652381267227	-0.002257966558995733	0.6109033034970066	None	0.14285714285714285	1	0.375	6	0.6190476190476191	13	0.22115384615384615	0.6190476190476191	18	13	4	0	0	0.6153846153846154	13	8	1.5333333333333334	23	0.0	0.23529411764705882	0.8008872768294818	0.9327505793645804	0.4487360706977124	0.8471680403244308	0.47693110754301704	0.8468926497132035	0.8941299396322082	0.8826299955889667	0	0	0.0
2627	3.862686607883101e-09	3.293818602773576e-09	-2.4770159455219523e-10	0.9999998377663163	None	0	0	0	0	0	0	1.0	0	0	0	0	1	0	1.0	1	1	0.06666666666666667	1	0.25	0	0	0	0	0	0	0	0	0	0	0	0
1886	None	None	None	None	None	0	0	0.25	1	1.0	4	1.0	0.5	3	2	2	0	0	0.6666666666666666	3	2	0.4	6	0.0	0	0.4155837374159702	0.6394841987509569	0.5493191849793989	0.8184708527847081	0.4382530496494489	0.6776964209752182	0.642074086093116	0.7192580764329859	0	0	0.0
3938	0.06676936539938264	0.005739139271737259	0.0017409444062851847	0.9204223760845693	None	0.1	1	0.30434782608695654	7	0.6875	22	0.21794871794871795	0.65625	27	21	6	2	0	0.9230769230769231	13	12	2.2666666666666666	34	0.2	0.06896551724137931	0.849835186451739	0.9128136253526091	0.44716642891489516	0.8560192133384642	0.5036910233815447	0.8531855450174856	0.8722809596668847	0.876925771698331	0.5185185185185185	0.1111111111111111	0.0
3333	0.04733103177750618	0.020718256751867184	0.011760050571123072	0.8664679233450705	None	0.16666666666666666	1	0.4	6	0.6	12	0.24444444444444444	0.55	15	11	6	1	0	0.9	9	10	1.4666666666666666	22	0.08333333333333333	0.23529411764705882	0.8008872768294818	0.9276116295774981	0.4503057124805296	0.8142518536771784	0.4339947977054995	0.8318648886896967	0.8864361747551077	0.867125949830531	1.0	0.06666666666666667	0.0
2770	0.026452813611181698	0.007325186642860458	0.0073236340851715815	0.9969314086842168	None	0.3333333333333333	1	0.5	4	0.7	7	0.4	0.7	10	7	1	0	0	0.3	3	10	0.8	12	0.0	1.0	0.4307988393942634	0.7599855613515862	0.22807691099116445	0.8823287817065137	0.4239826400994132	0.6605115470971189	0.787674696629387	0.78204354188216	0	0	0.0
1635	None	None	None	None	None	0	0	0.75	3	0.5	2	0.6	0.25	3	1	2	1	0	0.4	5	2	0.4	6	0.16666666666666666	1.0	0.6792672364952965	0.6011790063938475	0.43650682079131303	0.9361993026634071	0.4907015853372771	0.8253294321692377	0.7903518322594044	0.8248812426220484	1.0	0.3333333333333333	0.0
4156	0.0473662736609775	0.014582031457198443	0.01373023415989173	0.8775592491739073	None	0.16666666666666666	1	0.3333333333333333	5	0.7	14	0.3492063492063492	0.65	18	13	3	0	0	0.7777777777777778	9	7	1.4666666666666666	22	0.0	0.23529411764705882	0.8025864892947675	0.9023064449413418	0.4487360706977124	0.8700079764688061	0.5096304669428884	0.8446192213535887	0.8482465428868278	0.8742479243363369	0	0	0.0
4034	0.04599003696890455	0.006688948369289286	0.006612614337092163	0.862416950718064	None	0.16666666666666666	1	0.35714285714285715	5	0.631578947368421	12	0.23333333333333334	0.5789473684210527	16	11	4	1	0	0.9	9	10	1.4	21	0.14285714285714285	0.125	0.858014288104082	0.9345297966039692	0.4546313441601212	0.8585162179075176	0.44208299470499446	0.8180354840615037	0.894093295053621	0.8795512649105095	1.0	0.1875	0.0
2366	None	None	None	None	None	0.5	1	0.6666666666666666	4	0.5714285714285714	4	0.5	0.42857142857142855	6	3	2	0	0	0.5	3	6	0.6	9	0.0	0.6666666666666666	0.41967546620603374	0.7592559584577714	0.11950917296766979	0.744636689640564	0.4472512719045305	0.6264902426359938	0.8150066019100652	0.7134094464293169	0	0	0.0
173	None	None	None	None	None	1.0	1	1.0	4	0.25	1	0.6666666666666666	0	2	0	3	1	0	1.0	3	3	0.4	6	0.125	0.6666666666666666	0	0	0	0	0	0	0	0	0	0	0
5028	0.0587050241279271	0.02225742257845221	0.020464529820526833	0.8758124203734436	None	0.16666666666666666	1	0.26666666666666666	4	0.75	15	0.25	0.7	17	14	4	2	0	0.7272727272727273	11	8	1.4666666666666666	22	0.2222222222222222	0.23529411764705882	0.915141299378682	0.8752039093877512	0.5704438804728069	0.8957801162869062	0.5555833320180873	0.8664296794948357	0.9012916193487472	0.8796980148792797	0.5294117647058824	0.11764705882352941	0.0
3769	0.06083743866149707	0.021719701589373114	0.02055286785912813	0.8552262899006977	None	0.14285714285714285	1	0.375	6	0.6363636363636364	14	0.21818181818181817	0.6363636363636364	19	14	4	1	0	0.9090909090909091	10	11	1.6	24	0.14285714285714285	0.21052631578947367	0.8008872768294818	0.918230528465425	0.4503057124805296	0.80569904312557	0.5036910233815447	0.8667044038848281	0.8308505255394397	0.8703802588644051	1.0	0.05263157894736842	0.0
7536	0.061956897907688255	0.01571422571697011	0.013110867146461029	0.8592708678477965	None	0.14285714285714285	1	0.29411764705882354	5	0.6956521739130435	16	0.20833333333333334	0.5652173913043478	18	13	6	1	0	0.8333333333333334	10	12	1.6666666666666667	25	0.09090909090909091	0.21052631578947367	0.849835186451739	0.9153011214619441	0.4941337859119769	0.8492804668599366	0.5028772618612883	0.87092149451967	0.8524910680639963	0.8814343304753893	1.0	0.1111111111111111	0.0
7317	0.06648516564698813	0.017525144032960148	0.011816264385891449	0.8253780136953189	None	0.14285714285714285	1	0.3125	5	0.6666666666666666	14	0.21296296296296297	0.5714285714285714	17	12	5	0	0	0.75	9	12	1.5333333333333334	23	0.0	0.23529411764705882	0.849835186451739	0.9204925625020014	0.529310595984241	0.8468231199727926	0.5555833320180873	0.8726344303222757	0.8525281689418123	0.8836855555468609	0	0	0.0
1353	None	None	None	None	None	0.5	1	0.5714285714285714	4	0.5	4	0.4166666666666667	0.5	7	4	2	0	0	0.375	8	3	0.6666666666666666	10	0.0	1.0	0.41967546620603374	0.8145673345318837	0.5111639328138646	0.8980741397865073	0.49006880637238037	0.6897822098576111	0.7880896474226745	0.8153303032925218	0	0	0.0
6884	0.07419947455099811	0.02358088079179515	0.022694991562807368	0.8271807876213018	None	0.14285714285714285	1	0.29411764705882354	5	0.6956521739130435	16	0.1893939393939394	0.6956521739130435	21	16	3	0	0	0.9166666666666666	11	12	1.6666666666666667	25	0.0	0.21052631578947367	0.8008872768294818	0.9171637739989349	0.45895697583971273	0.8503994816427581	0.5036910233815447	0.873936462709674	0.8406711714698669	0.8835130313468574	0	0	0.0
76	None	None	None	None	None	0	0	0.3333333333333333	2	0.8333333333333334	5	0.4	0.3333333333333333	3	2	4	2	0	0.8	4	5	0.5333333333333333	8	0.18181818181818182	0	0.33253876755129264	0.5716374415062124	0.5475025995216332	0.805971311169864	0.6312859855573952	0.8394062555006487	0.8208918553076104	0.7543838479779437	0.6666666666666666	0.3333333333333333	0.0
3069	0.06385224027756942	0.02054288706038785	0.0067539904793405174	0.9213413774159711	None	0.16666666666666666	1	0.42857142857142855	6	0.5789473684210527	11	0.23333333333333334	0.5789473684210527	15	11	5	2	0	0.9	9	10	1.4	21	0.2	0.25	0.8008872768294818	0.9348395496053271	0.5280136190704963	0.8598119707186226	0.45017119170448944	0.8707453820586475	0.9012916193487472	0.893620874530939	0.5333333333333333	0.13333333333333333	0.0
219	None	None	None	None	None	0	0	1.0	2	0.0	0	0.75	0	1	0	1	0	0	1.0	2	2	0.2	3	0.0	0	0	0	0	0	0	0	0	0	0	0	0
4691	0.06525324925182238	0.03141793834163036	0.021309900182025072	0.8620656041075431	None	0.16666666666666666	1	0.3333333333333333	5	0.65	13	0.2222222222222222	0.65	18	13	3	0	0	0.8181818181818182	11	9	1.4666666666666666	22	0.0	0.23529411764705882	0.849835186451739	0.9275749983859607	0.4941337859119769	0.8595113731044066	0.5028772618612883	0.8901041128326761	0.8483130166356874	0.8957641968631681	0	0	0.0
563	None	None	None	None	None	0	0	0.5384615384615384	7	0.4117647058823529	7	0.475	0.4117647058823529	14	7	4	3	0	0.4	10	4	1.2666666666666666	19	0.6	0.46153846153846156	0.7386849964461755	0.8672057694486206	0.2230987536647473	0.9505794059185336	0.26868572095066834	0.9268564929245712	0.9169211973871256	0.9211095250463015	0.07142857142857142	0.07142857142857142	0.0
5768	0.05894664161185961	0.018912507657647456	0.013937229823272133	0.899649014193633	None	0.14285714285714285	1	0.3125	5	0.6666666666666666	14	0.23232323232323232	0.6666666666666666	19	14	3	0	0	0.8181818181818182	9	11	1.5333333333333334	23	0.0	0.2222222222222222	0.8008872768294818	0.9432957034010528	0.529310595984241	0.8750158167323037	0.5036910233815447	0.8526690924047173	0.825946547777775	0.8976233296173125	0	0	0.0
7508	0.0804379563559687	0.029865181577092864	0.02336475916217979	0.8478318628046875	None	0.1111111111111111	1	0.3	6	0.6785714285714286	19	0.17857142857142858	0.5714285714285714	21	16	8	1	0	0.8571428571428571	14	12	2.0	30	0.06666666666666667	0.16666666666666666	0.8008872768294818	0.9178791752737788	0.4503057124805296	0.7927935610753475	0.5096304669428884	0.8735483523386322	0.8292537668116234	0.8694542105313912	1.0	0.14285714285714285	0.0
6336	0.058478592649878036	0.017469511385751958	0.014702514285285278	0.857113342422365	None	0.16666666666666666	1	0.35714285714285715	5	0.6111111111111112	11	0.25	0.6111111111111112	16	11	3	0	0	0.8	8	10	1.3333333333333333	20	0.0	0.26666666666666666	0.8008872768294818	0.9296349373997463	0.44821446298687045	0.8718640757564396	0.47693110754301704	0.8273614103836584	0.8572034707223996	0.8830765836696235	0	0	0.0
5248	0.07442480216962748	0.015026739284605276	0.013065957755785892	0.8480379384207474	None	0.14285714285714285	1	0.29411764705882354	5	0.6956521739130435	16	0.20833333333333334	0.6521739130434783	20	15	4	1	0	0.8333333333333334	10	12	1.6666666666666667	25	0.14285714285714285	0.21052631578947367	0.8008872768294818	0.9182032386265903	0.4487360706977124	0.8004006374338583	0.5036910233815447	0.8613975516732096	0.830053637539285	0.8673784617333146	1.0	0.05	0.0
2558	9.09694626282184e-05	4.3259190161064e-05	-1.8414861802140354e-06	0.9999931368324854	None	0.5	1	0.6666666666666666	4	0.5714285714285714	4	0.42857142857142855	0.5714285714285714	7	4	1	0	0	0.42857142857142855	7	3	0.6	9	0.0	1.0	0.41967546620603374	0.788311703324062	0.11950917296766979	0.8436008686100241	0.44672676784585397	0.6575629246764025	0.8150066019100652	0.7716232630170985	0	0	0.0
2736	0.00100133223180023	0.00012245444818508188	0.00012189951547907203	0.9962242720375166	None	0	0	0.25	1	1.0	4	1.0	0.5	3	2	2	3	0	0.16666666666666666	1	6	0.4	6	0.42857142857142855	0	0.7277471386030199	0.5000000000000002	0.27366253776795146	0.6852453826118405	0.7266361233485623	0.5	0.8945384504083085	0.5644710638009953	0.3333333333333333	0	0.0
6921	0.056459598093599336	0.018177915339686223	0.006424162128435958	0.8612587664114587	None	0.16666666666666666	1	0.35714285714285715	5	0.6111111111111112	11	0.25	0.6111111111111112	16	11	3	0	0	0.8	8	10	1.3333333333333333	20	0.0	0.26666666666666666	0.8253612316406105	0.9251783286901832	0.4546313441601212	0.8022420892775662	0.5036910233815447	0.8696584947694934	0.8506633308583421	0.8741024888134034	0	0	0.0
5361	0.06616875672461552	0.01070982895484244	0.008203994618447792	0.8586790947357669	None	0.16666666666666666	1	0.3333333333333333	5	0.65	13	0.2222222222222222	0.65	16	13	5	0	0	0.8181818181818182	11	9	1.4666666666666666	22	0.0	0.23529411764705882	0.849835186451739	0.9035092107281849	0.4583092396147169	0.8814320894066594	0.45017119170448944	0.8776837706700439	0.9106792000761902	0.8880715497116753	0	0	0.0
2674	0.0023851044096779832	7.059220118774667e-05	-1.578442791940251e-05	0.9945015584040227	None	0	0	0.8	4	0.2	1	0.7777777777777778	0	4	0	2	1	0	1.0	3	3	0.4666666666666667	7	0.25	0.8	0	0	0	0	0	0	0	0	0	0	0
1600	None	None	None	None	None	0	0	0.6666666666666666	2	0.5	1	0.6666666666666666	0	2	0	1	0	0	0.6666666666666666	3	2	0.26666666666666666	4	0.0	0	0	0	0	0	0	0	0	0	0	0	0
1896	None	None	None	None	None	0	0	0.3333333333333333	1	1.0	2	0.6666666666666666	0.5	2	1	1	0	0	0.6666666666666666	2	3	0.26666666666666666	4	0.0	0	0.6981717451389512	0.944058417852057	0.4945331126775872	0.8311917959078065	0.3465011277432571	0.7145363599433827	0.8967759797854643	0.8555937989904369	0	0	0.0
874	None	None	None	None	None	1.0	1	0.8	4	0.4	2	0.5833333333333334	0.2	3	1	3	1	0	0.75	3	4	0.4666666666666667	7	0.125	0.6666666666666666	0.41967546620603374	0.6212671283643502	0.11664037947524482	0.8894011061913533	0.5779258911017988	0.762447467518533	0.8706454139190405	0.7770524006078103	1.0	1.0	0.0
7117	0.0671226635147638	0.02914836262507562	0.028018459844713375	0.8417902409658353	None	0.14285714285714285	1	0.3125	5	0.6818181818181818	15	0.2	0.5909090909090909	17	13	6	1	0	0.8333333333333334	10	12	1.6	24	0.08333333333333333	0.2222222222222222	0.8008872768294818	0.9167132451986109	0.4503057124805296	0.8045299766893791	0.5096304669428884	0.8766195083927683	0.8308505255394397	0.872663718131074	1.0	0.058823529411764705	0.0
1196	None	None	None	None	None	0	0	0.75	3	0.25	1	0.75	0.25	3	1	2	1	0	0.5	4	2	0.4	6	0.16666666666666666	0.5	0.5508367544206993	0.7937519091279636	0.8622855214976235	0.7058958689914422	0.37605550658026576	0.960064584016353	0.8870153363243802	0.8582690814809403	1.0	0.3333333333333333	0.0
292	None	None	None	None	None	1.0	1	0.8	4	0.4	2	0.5833333333333334	0.2	3	1	3	1	0	0.75	3	4	0.4666666666666667	7	0.125	0.6666666666666666	0.41967546620603374	0.6212671283643502	0.11664037947524482	0.8894011061913533	0.5779258911017988	0.762447467518533	0.8706454139190405	0.7770524006078103	1.0	1.0	0.0
3420	0.0639892423018905	0.020732405471097684	0.01727918181193908	0.9001412118452214	None	0.14285714285714285	1	0.29411764705882354	5	0.6956521739130435	16	0.22727272727272727	0.6956521739130435	20	16	4	0	0	0.9090909090909091	10	11	1.6666666666666667	25	0.0	0.2	0.849835186451739	0.923603269028154	0.5641916536994669	0.890593740862062	0.5028772618612883	0.8945017728631675	0.901856588109936	0.9039795228942934	0	0	0.0
1122	None	None	None	None	None	0	0	0.3333333333333333	1	1.0	2	0.6666666666666666	0.5	2	1	1	0	0	0.6666666666666666	2	3	0.26666666666666666	4	0.0	0	0.4155837374159702	0.5	0.601631018135259	0.6278766469421129	0.4382530496494489	0.5	0.6962042899820947	0.5434830717217223	0	0	0.0
565	None	None	None	None	None	0	0	0.46153846153846156	6	0.47058823529411764	8	0.4318181818181818	0.47058823529411764	14	8	4	4	0	0.36363636363636365	11	4	1.2666666666666666	19	0.6666666666666666	0.42857142857142855	0.7386849964461755	0.848135976397074	0.2137117226107223	0.953805473214923	0.25182533522446615	0.9282619240824974	0.9169211973871256	0.9195302827669212	0.07142857142857142	0.07142857142857142	0.0
5036	0.07673195708326397	0.020641879312621562	0.012928518782287228	0.8302166981052683	None	0.14285714285714285	1	0.3125	5	0.6666666666666666	14	0.21296296296296297	0.6666666666666666	19	14	3	0	0	0.75	9	12	1.5333333333333334	23	0.0	0.23529411764705882	0.8008872768294818	0.9196753537237774	0.45895697583971273	0.8375799829910491	0.5036910233815447	0.8642016904917771	0.825946547777775	0.8782865692393312	0	0	0.0
5573	0.05629837014527952	0.015906248903781377	0.013781003223324503	0.8581553272751712	None	0.14285714285714285	1	0.3125	5	0.6666666666666666	14	0.20909090909090908	0.6666666666666666	18	14	4	1	0	0.9090909090909091	10	11	1.5333333333333334	23	0.125	0.2222222222222222	0.849835186451739	0.9278776691678501	0.4546313441601212	0.8298105355034948	0.5014826699854387	0.8707045397500817	0.8527673675996039	0.8823984262658308	1.0	0.05555555555555555	0.0
6077	0.0716455143127842	0.02783096013985866	0.027265469228926194	0.8514850068449512	None	0.16666666666666666	1	0.3333333333333333	5	0.65	13	0.25	0.65	18	13	3	0	0	0.7272727272727273	8	11	1.4666666666666666	22	0.0	0.23529411764705882	0.8253612316406105	0.9222350580838483	0.4546313441601212	0.8611951053254389	0.5036910233815447	0.8593764241063371	0.8358198455736456	0.8845417302847113	0	0	0.0
525	None	None	None	None	None	0	0	1.0	1	0	0	1.0	0	0	0	1	1	0	0.5	1	2	0.13333333333333333	2	0.16666666666666666	0	0	0	0	0	0	0	0	0	0	0	0
5167	0.0695379679002089	0.022407537638290526	0.02189105272243056	0.8531373416850627	None	0.16666666666666666	1	0.35714285714285715	5	0.631578947368421	12	0.23863636363636365	0.631578947368421	17	12	3	0	0	0.7272727272727273	8	11	1.4	21	0.0	0.25	0.8008872768294818	0.9206049528684545	0.4503057124805296	0.8283828296684155	0.5036910233815447	0.8647822346262743	0.8308505255394397	0.8765472137582525	0	0	0.0
5782	0.05792136548863309	0.02368663584857601	0.020043580203506602	0.8786858562580734	None	0.16666666666666666	1	0.35714285714285715	5	0.6842105263157895	13	0.2625	0.631578947368421	17	12	3	0	0	0.8	8	10	1.4	21	0.0	0.25	0.8008872768294818	0.8996534238127628	0.44716642891489516	0.8487845530386601	0.5096304669428884	0.8480379779763026	0.8308505255394397	0.8675258832887318	0	0	0.0
2792	0.0011072149202015495	5.495817725947564e-05	5.4950029573792004e-05	0.9969630205718151	None	0	0	1.0	3	0.0	0	0.6666666666666666	0	1	0	2	1	0	0.6666666666666666	2	3	0.26666666666666666	4	0.14285714285714285	1.0	0	0	0	0	0	0	0	0	0	0	0
441	None	None	None	None	None	0	0	0.35714285714285715	5	0.5789473684210527	11	0.2916666666666667	0.5789473684210527	14	11	6	0	0	0.8888888888888888	9	8	1.4	21	0.0	0.25	0.8008872768294818	0.9268065466103825	0.5704438804728069	0.8974460656140658	0.5412510879842591	0.8781652583680107	0.8118225567485513	0.9027058099000318	0	0	0.0
5319	0.07348338372972942	0.02058568106048744	0.020115998182534584	0.8448825149545791	None	0.16666666666666666	1	0.26666666666666666	4	0.75	15	0.275	0.7	18	14	3	0	0	0.8	8	10	1.4666666666666666	22	0.0	0.23529411764705882	0.6633460176176611	0.9202750443420342	0.44716642891489516	0.8574068640182291	0.47693110754301704	0.8101682221425874	0.8261356698550303	0.8695557944334467	0	0	0.0
1299	None	None	None	None	None	0	0	0.5	2	0.6666666666666666	2	0.5555555555555556	0	0	0	4	1	0	1.0	3	3	0.3333333333333333	5	0.08333333333333333	0.5	0	0	0	0	0	0	0	0	0	0	0
3876	0.0651875587144524	0.024598227564491197	0.02409296009480011	0.8650168347064202	None	0.14285714285714285	1	0.375	6	0.6363636363636364	14	0.24242424242424243	0.6363636363636364	20	14	3	0	0	0.8181818181818182	9	11	1.6	24	0.0	0.21052631578947367	0.8253612316406105	0.9215375601575005	0.4941337859119769	0.8832632595483283	0.5066607451622165	0.8501811065629239	0.8284124269130462	0.8883882526784265	0	0	0.0
2698	4.254350823809131e-06	5.893612851573186e-08	-5.872851971195824e-08	0.9999979002994744	None	1.0	1	0.8	4	0.2	1	0.5833333333333334	0	2	0	4	0	0	0.75	4	3	0.4666666666666667	7	0.0	0.6666666666666666	0	0	0	0	0	0	0	0	0	0	0
1071	None	None	None	None	None	0.2	1	0.3333333333333333	4	0.75	12	0.375	0.75	14	12	3	0	0	0.1875	16	3	1.2	18	0.0	1.0	0.595797896515261	0.795149079318534	0.3366446490146591	0.9005365966875275	0.3974326389252374	0.7741933990362032	0.7651998596450378	0.8316262616389168	0	0	0.0
6178	0.04250454438656783	0.005407560300285294	0.001507539560549041	0.8867203883244411	None	0.16666666666666666	1	0.35714285714285715	5	0.6111111111111112	11	0.2777777777777778	0.6111111111111112	14	11	5	1	0	0.8888888888888888	8	9	1.3333333333333333	20	0.09090909090909091	0.26666666666666666	0.8008872768294818	0.901656983488531	0.45019704119846554	0.8136671807518681	0.45017119170448944	0.8934108933598333	0.8327378950047619	0.8742002707439449	1.0	0.14285714285714285	0.0
366	None	None	None	None	None	0	0	0.8333333333333334	5	0.0	0	0.5333333333333333	0	1	0	6	4	0	0.6	3	5	0.5333333333333333	8	0.26666666666666666	0.3333333333333333	0	0	0	0	0	0	0	0	0	0	0
2443	None	None	None	None	None	0	0	0.5	2	0.6666666666666666	2	0.5555555555555556	0.3333333333333333	2	1	2	0	0	1.0	3	3	0.3333333333333333	5	0.0	0	0.6981717451389512	0.944058417852057	0.5435214997096041	0.7510487587640988	0.3465011277432571	0.7145363599433827	0.889106964812159	0.8342248941330986	0	0	0.0
1271	None	None	None	None	None	0.14285714285714285	1	0.3125	5	0.6666666666666666	14	0.25555555555555554	0.6666666666666666	17	14	5	1	0	0.9	9	10	1.5333333333333334	23	0.09090909090909091	0.21052631578947367	0.849835186451739	0.9222714830920763	0.5714870958944906	0.8616353613503068	0.5349902312268855	0.8739144335819151	0.8804295868489829	0.8888972557957812	1.0	0.17647058823529413	0.0
6583	0.06212284185355858	0.020223791749073114	0.01571543249351523	0.851420695508762	None	0.16666666666666666	1	0.35714285714285715	5	0.631578947368421	12	0.2625	0.631578947368421	17	12	3	0	0	0.8	8	10	1.4	21	0.0	0.25	0.849835186451739	0.9267477473156527	0.45895697583971273	0.843926947441683	0.5036910233815447	0.8637958351952768	0.8406711714698669	0.8833178856754481	0	0	0.0
7267	0.07832019732349862	0.03599074334747627	0.03594048552733694	0.8336907746618387	None	0.14285714285714285	1	0.29411764705882354	5	0.6956521739130435	16	0.20833333333333334	0.6521739130434783	20	15	4	1	0	0.8333333333333334	10	12	1.6666666666666667	25	0.14285714285714285	0.21052631578947367	0.8008872768294818	0.9111138069117247	0.44873607069771226	0.7931129335142966	0.5066607451622165	0.8773769107182446	0.8130410237219522	0.8675699576159748	1.0	0.05	0.0
681	None	None	None	None	None	0	0	0.5	2	0.6666666666666666	2	0.625	0.3333333333333333	1	1	3	0	0	0.5	4	2	0.3333333333333333	5	0.0	0.5	0.5762449255925811	0.5	0.6564494432196876	0.5	0.8779793195966175	0.5	0.7817800440456696	0.5	0	0	0.0
3867	0.04614899342232962	0.021032067112471697	0.01604897721494405	0.843372593108562	None	0.16666666666666666	1	0.42857142857142855	6	0.5555555555555556	10	0.24691358024691357	0.5555555555555556	15	10	4	1	0	1.0	9	9	1.3333333333333333	20	0.14285714285714285	0.13333333333333333	0.8008872768294818	0.9323739561324169	0.45895697583971273	0.8303522119718281	0.4339947977054995	0.8375662965989173	0.9012916193487472	0.8755228331116643	1.0	0.06666666666666667	0.0
6144	0.05654340805423423	0.02354941924165103	0.023509505950936115	0.8757398671123529	None	0.16666666666666666	1	0.35714285714285715	5	0.6111111111111112	11	0.2222222222222222	0.6111111111111112	14	11	5	0	0	0.9	10	9	1.3333333333333333	20	0.0	0.26666666666666666	0.8253612316406105	0.9075579674374539	0.45019704119846554	0.7975664663869569	0.45017119170448944	0.877095155181033	0.8838755926451424	0.8668640565488211	0	0	0.0
6783	0.07775449549593574	0.0226440998803736	0.015458955812072395	0.8299281972041683	None	0.14285714285714285	1	0.3125	5	0.6666666666666666	14	0.21296296296296297	0.6666666666666666	19	14	3	0	0	0.75	9	12	1.5333333333333334	23	0.0	0.23529411764705882	0.8008872768294818	0.9200259130930327	0.45895697583971273	0.8673679493405382	0.4577381583063458	0.8569220194029347	0.825946547777775	0.8846118130937018	0	0	0.0
6928	0.0877136270544814	0.023000753074251708	0.010856093595934632	0.7346388195564856	None	0.14285714285714285	1	0.3125	5	0.6818181818181818	15	0.2	0.5909090909090909	17	13	6	0	0	0.8333333333333334	10	12	1.6	24	0.0	0.2222222222222222	0.8008872768294818	0.9237717298639261	0.4503057124805296	0.8440450895086975	0.5096304669428884	0.8809546369646916	0.8638508840027146	0.8871169371241111	0	0	0.0
7012	0.0782576490718443	0.022406104260364917	0.007026413867900283	0.8219620694749555	None	0.125	1	0.2777777777777778	5	0.7083333333333334	17	0.19696969696969696	0.5833333333333334	19	14	6	0	0	0.9166666666666666	11	12	1.7333333333333334	26	0.0	0.2	0.8290464483748476	0.9191994301716457	0.4503057124805296	0.8723833410011848	0.45017119170448944	0.8763995918276912	0.8638508840027146	0.8913070262414534	0	0	0.0
1219	None	None	None	None	None	0	0	0.6666666666666666	2	0.5	1	0.6666666666666666	0	0	0	3	1	0	0.6666666666666666	3	2	0.26666666666666666	4	0.1	0.6666666666666666	0	0	0	0	0	0	0	0	0	0	0
6596	0.051205830385268984	0.01772513361085035	0.017286581679472696	0.8688226084625364	None	0.16666666666666666	1	0.4	6	0.6	12	0.25	0.6	18	12	3	0	0	0.7272727272727273	8	11	1.4666666666666666	22	0.0	0.23529411764705882	0.8008872768294818	0.919731558627736	0.4546313441601212	0.8423018753509279	0.5036910233815447	0.8586252322193169	0.8284124269130462	0.8779000892256208	0	0	0.0
5733	0.0657521490999826	0.01897855713965939	-0.014224831068223498	0.6246340834385762	None	0.16666666666666666	1	0.35714285714285715	5	0.6842105263157895	13	0.2727272727272727	0.631578947368421	17	12	3	0	0	0.6363636363636364	11	7	1.4	21	0.0	0.25	0.8008872768294818	0.9260979232739078	0.44716642891489516	0.838156675263145	0.5036910233815447	0.8233214725308581	0.8555236384307685	0.8703371915926637	0	0	0.0
2288	None	None	None	None	None	0	0	0.5	3	0.5714285714285714	4	0.5625	0.2857142857142857	3	2	5	0	0	1.0	4	4	0.6	9	0.0	0	0.4155837374159702	0.5	0.6472959590434326	0.7190577626938506	0.4382530496494489	0.5	0.739425343109332	0.5776818151160187	0	0	0.0
4149	0.05800978516095345	0.0232338391525789	0.020169317737130748	0.8782129042574547	None	0.16666666666666666	1	0.4	6	0.6	12	0.25	0.6	18	12	3	0	0	0.7272727272727273	8	11	1.4666666666666666	22	0.0	0.23529411764705882	0.8008872768294818	0.919731558627736	0.4546313441601212	0.8423018753509279	0.5036910233815447	0.8586252322193169	0.8284124269130462	0.8779000892256208	0	0	0.0
756	None	None	None	None	None	0	0	0.5	2	0.6666666666666666	2	0.625	0.6666666666666666	4	2	0	0	0	0.5	2	4	0.3333333333333333	5	0.0	0	0.3641668461731219	0.945688406943032	0.28462611644811164	0.7503990929727847	0.5326103144685485	0.8414937075083573	0.8287988437145819	0.8671241810767049	0	0	0.0
1611	None	None	None	None	None	0	0	0.75	3	0.25	1	0.5	0	0	0	5	0	0	0.75	4	3	0.4	6	0.0	0.4	0	0	0	0	0	0	0	0	0	0	0
6937	None	None	None	None	None	0.14285714285714285	1	0.29411764705882354	5	0.6956521739130435	16	0.2777777777777778	0.5652173913043478	17	13	7	2	0	0.9	9	10	1.6666666666666667	25	0.14285714285714285	0.21052631578947367	0.849835186451739	0.9014337374509686	0.45895697583971273	0.8646074160143006	0.5555833320180873	0.8705826263723025	0.8638508840027146	0.8798656119949639	0.5294117647058824	0.058823529411764705	0.0
7392	0.06876100480733871	0.031440362622844366	0.029805017869442407	0.8374606676525637	None	0.16666666666666666	1	0.3333333333333333	5	0.65	13	0.2	0.65	17	13	4	1	0	0.9090909090909091	10	11	1.4666666666666666	22	0.125	0.25	0.7659103303289447	0.9210123721155697	0.4461232134932113	0.7975117576142039	0.45017119170448944	0.8163980159101297	0.8308505255394397	0.8548356777609679	1.0	0.058823529411764705	0.0
1818	None	None	None	None	None	0	0	0.6666666666666666	4	0.2857142857142857	2	0.5	0.2857142857142857	6	2	2	0	0	0.5	6	3	0.6	9	0.0	0.2857142857142857	0.7227946148955461	0.9019758952406873	0.8558409478590361	0.9178784550260239	0.4784726638239195	0.9253277875353354	0.8873056533100107	0.9155547151857997	0	0	0.0
5227	0.049731639283325885	0.01376295922607254	0.007264116899501637	0.8867524304540801	None	0.16666666666666666	1	0.35714285714285715	5	0.631578947368421	12	0.23333333333333334	0.5789473684210527	15	11	5	0	0	0.9	10	9	1.4	21	0.0	0.25	0.8008872768294818	0.9349206061710004	0.4503057124805296	0.8328905624147148	0.45017119170448944	0.8841232460931115	0.9176503753695092	0.8910060427113129	0	0	0.0
5004	0.05836163547794847	0.028591789405501902	0.0212487333078272	0.8768955609142887	None	0.16666666666666666	1	0.35714285714285715	5	0.631578947368421	12	0.21212121212121213	0.631578947368421	15	12	5	0	0	0.8181818181818182	11	9	1.4	21	0.0	0.25	0.8008872768294818	0.8991813534923905	0.4503057124805296	0.8102241034283796	0.45017119170448944	0.8896134374973054	0.864267244186034	0.870885287306046	0	0	0.0
5536	0.05522078098005409	0.021794511453605586	0.020461131332912993	0.896523693239565	None	0.14285714285714285	1	0.375	6	0.5714285714285714	12	0.23	0.5714285714285714	16	12	6	0	0	1.0	10	10	1.5333333333333334	23	0.0	0.2222222222222222	0.8042857017600532	0.912315028651546	0.4546313441601212	0.7979391014722452	0.44208299470499446	0.9170273949801031	0.8864361747551077	0.88487639724123	0	0	0.0
370	None	None	None	None	None	0	0	1.0	1	0	0	1.0	0	1	0	0	0	0	0.5	2	1	0.13333333333333333	2	0.0	0	0	0	0	0	0	0	0	0	0	0	0
6587	0.06374458772093443	0.024918131286747677	0.02013025387857239	0.8405046049284235	None	0.125	1	0.3333333333333333	6	0.625	15	0.21666666666666667	0.5416666666666666	18	13	7	1	0	0.8333333333333334	10	12	1.7333333333333334	26	0.07692307692307693	0.2	0.8253612316406105	0.9180572847643474	0.4941337859119769	0.8113302527163518	0.45017119170448944	0.8777562121479827	0.8480848152273626	0.8753109340935818	1.0	0.05555555555555555	0.0
7258	0.06140292728810449	0.025268640923111613	0.01990224385556252	0.8554425592751318	None	0.14285714285714285	1	0.3125	5	0.6666666666666666	14	0.23232323232323232	0.6666666666666666	19	14	3	0	0	0.8181818181818182	9	11	1.5333333333333334	23	0.0	0.2222222222222222	0.8008872768294818	0.9338117149777746	0.45895697583971273	0.8514224941937759	0.5036910233815447	0.8562714038473174	0.8308505255394397	0.886861680714456	0	0	0.0
4055	0.05020230536021043	0.019345015754047068	0.018701542527324116	0.8402893314781952	None	0.14285714285714285	1	0.375	6	0.6190476190476191	13	0.23	0.6190476190476191	18	13	4	1	0	1.0	10	10	1.5333333333333334	23	0.14285714285714285	0.21052631578947367	0.8253612316406105	0.9225279443151234	0.4546313441601212	0.7972346962236385	0.5036910233815447	0.8707812162043589	0.8527673675996039	0.8719220948401362	1.0	0.05555555555555555	0.0
4370	0.04393779851110179	0.014486691046312294	0.014362378708702632	0.8710972965708905	None	0.16666666666666666	1	0.4666666666666667	7	0.5	10	0.24444444444444444	0.5	16	10	5	0	0	0.9	10	9	1.4666666666666666	22	0.0	0.23529411764705882	0.8008872768294818	0.9144649002523954	0.4546313441601212	0.8061517183344303	0.45017119170448944	0.8864825164739515	0.8327378950047619	0.8754434785402546	0	0	0.0
3095	0.04925571696578584	0.013053052083206021	0.006011819433866146	0.9175204941019439	None	0.16666666666666666	1	0.4	6	0.6	12	0.24444444444444444	0.55	17	11	4	1	0	0.9	10	9	1.4666666666666666	22	0.16666666666666666	0.2222222222222222	0.8008872768294818	0.9469715187050939	0.529310595984241	0.8551031200476029	0.45017119170448944	0.8217338234937576	0.8804295868489829	0.8871471505716001	1.0	0.11764705882352941	0.0
2849	0.002107914465505068	0.00020787677751684164	-0.00020760659003328692	0.9891997467428061	None	0	0	0.75	3	0.5	2	0.6	0.5	3	2	2	1	0	0.4	2	5	0.4	6	0.14285714285714285	0.5	0.5365249926029854	0.5	0.10708535864631359	0.5772548742400501	0.15655417289920395	0.5	0.871966410353665	0.5259362358856171	1.0	0.3333333333333333	0.0
1771	None	None	None	None	None	0	0	0.75	3	0.25	1	0.6	0.25	4	1	1	0	0	0.4	5	2	0.4	6	0.0	0.8	0.6792672364952965	0.6832710839368652	0.5926622575690453	0.9714776463041026	0.3071742544560129	0.783439444262969	0.8699929533145472	0.8654056646476971	0	0	0.0
1413	None	None	None	None	None	1.0	1	0.8	4	0.4	2	0.4666666666666667	0.4	5	2	1	0	0	0.6	3	5	0.4666666666666667	7	0.0	1.0	0.41967546620603374	0.7921359193610772	0.11950917296766979	0.8486871731502841	0.6710004183222682	0.8779559039414563	0.9058976082374756	0.8427015531938125	0	0	0.0
6952	0.06513934270031713	0.028919002493134838	0.02742555493058496	0.8420654274975093	None	0.14285714285714285	1	0.3125	5	0.6818181818181818	15	0.2	0.5909090909090909	17	13	6	1	0	0.8333333333333334	10	12	1.6	24	0.08333333333333333	0.2222222222222222	0.8008872768294818	0.9167132451986109	0.4503057124805296	0.8045299766893791	0.5096304669428884	0.8766195083927683	0.8308505255394397	0.872663718131074	1.0	0.058823529411764705	0.0
7124	0.07272044442912763	0.022868003278828024	0.015422334070016272	0.8115242725849712	None	0.14285714285714285	1	0.29411764705882354	5	0.6956521739130435	16	0.20833333333333334	0.6086956521739131	19	14	5	0	0	0.8333333333333334	10	12	1.6666666666666667	25	0.0	0.21052631578947367	0.849835186451739	0.9216825080869477	0.529310595984241	0.8671954736876131	0.5555833320180873	0.8660737660207661	0.8308505255394397	0.8879031013436607	0	0	0.0
4205	0.05639571364703269	0.02174925818713881	0.02080293161920631	0.8742537996535473	None	0.16666666666666666	1	0.35714285714285715	5	0.6842105263157895	13	0.2625	0.631578947368421	17	12	3	0	0	0.8	8	10	1.4	21	0.0	0.25	0.8008872768294818	0.9260979232739078	0.44716642891489516	0.8457094040370954	0.5036910233815447	0.8183926723226655	0.8308505255394397	0.8712089846161518	0	0	0.0
3434	0.053058641658822556	0.005468774301239041	0.005054532120377477	0.8529609291926599	None	0.16666666666666666	1	0.35714285714285715	5	0.6111111111111112	11	0.2222222222222222	0.6111111111111112	16	11	3	0	0	0.9	9	10	1.3333333333333333	20	0.0	0.13333333333333333	0.858014288104082	0.9345297966039692	0.4941337859119769	0.8582758101478781	0.44208299470499446	0.824898413774217	0.9018527309280742	0.8811251414514599	0	0	0.0
3318	0.058635460995846905	0.01593967312244964	0.011801841746677267	0.8740826141199111	None	0.16666666666666666	1	0.4	6	0.6	12	0.2222222222222222	0.6	18	12	3	0	0	0.8181818181818182	9	11	1.4666666666666666	22	0.0	0.23529411764705882	0.8253612316406105	0.9358938778872796	0.529310595984241	0.8539668152303973	0.45017119170448944	0.848402573992263	0.8638508840027146	0.886590945652633	0	0	0.0
6651	0.062121670248670824	0.024965765384504433	0.017957110506146592	0.8694327735354817	None	0.14285714285714285	1	0.375	6	0.6190476190476191	13	0.23232323232323232	0.6190476190476191	19	13	3	0	0	0.8181818181818182	9	11	1.5333333333333334	23	0.0	0.2222222222222222	0.8008872768294818	0.9274790278329061	0.45895697583971273	0.8365483714718392	0.5036910233815447	0.8563179078518577	0.825946547777775	0.8796161314508202	0	0	0.0
1226	None	None	None	None	None	0	0	0.2	1	1.0	5	0.5833333333333334	0.8	5	4	1	0	0	0.3333333333333333	6	2	0.4666666666666667	7	0.0	0	0.9397382419600833	0.9493634648056593	0.13203622327580197	0.777465369958169	0.8108845787551001	0.9330505687059102	0.9716352932499893	0.9065482380518871	0	0	0.0
5600	0.05958902154425084	0.02394570786712635	0.022649601695567498	0.8774047778441489	None	0.16666666666666666	1	0.35714285714285715	5	0.631578947368421	12	0.21212121212121213	0.631578947368421	15	12	5	0	0	0.8181818181818182	11	9	1.4	21	0.0	0.25	0.849835186451739	0.902247181167107	0.45766150338972117	0.8037795446219367	0.45017119170448944	0.8871958844610923	0.864267244186034	0.8697007241141022	0	0	0.0
468	None	None	None	None	None	0	0	0.5	3	0.5714285714285714	4	0.42857142857142855	0.5714285714285714	5	4	3	2	0	0.42857142857142855	7	3	0.6	9	0.2222222222222222	0	0.8360573070274155	0.6190425056767824	0.4925336925116285	0.5	0.16212408613549864	0.5	0.9399976968981906	0.5403691155394599	0.6	0.2	0.0
1707	None	None	None	None	None	0	0	0.6	3	0.6	3	0.4666666666666667	0.4	5	2	1	1	0	0.6	5	3	0.4666666666666667	7	0.3333333333333333	1.0	0.6960156998023054	0.8343228354033587	0.8790149553087264	0.9517553761497879	0.3482686159797233	0.9167988622127726	0.9116572003176178	0.9115527671772343	1.0	0.4	0.0
3667	0.06362919176228687	0.013673899645648335	0.012388415593558418	0.9083209883289348	None	0.14285714285714285	1	0.29411764705882354	5	0.6956521739130435	16	0.22727272727272727	0.6956521739130435	20	16	4	0	0	0.9090909090909091	10	11	1.6666666666666667	25	0.0	0.2	0.8042857017600532	0.9276239258062436	0.5641916536994669	0.890593740862062	0.5028772618612883	0.8945017728631675	0.9098045479948823	0.905656228461708	0	0	0.0
5629	0.06214031131492238	0.024630676332346113	0.017911017039390346	0.8680062551688642	None	0.14285714285714285	1	0.375	6	0.6190476190476191	13	0.23232323232323232	0.6190476190476191	19	13	3	0	0	0.8181818181818182	9	11	1.5333333333333334	23	0.0	0.2222222222222222	0.8008872768294818	0.9274790278329061	0.45895697583971273	0.8365483714718392	0.5036910233815447	0.8563179078518577	0.825946547777775	0.8796161314508202	0	0	0.0
3385	0.06946966822437768	0.010340297347895029	0.0036250430445280385	0.8902515378799891	None	0.125	1	0.2777777777777778	5	0.7083333333333334	17	0.19696969696969696	0.7083333333333334	21	17	4	0	0	0.9166666666666666	12	11	1.7333333333333334	26	0.0	0.19047619047619047	0.8008872768294818	0.9385414926289048	0.529310595984241	0.8866811989575965	0.4483499469678086	0.876003225269983	0.9012916193487472	0.9043153117462946	0	0	0.0
2892	0.017662904829069202	0.0015684237953324826	0.0015121469921501906	0.9698023022417104	None	0	0	0.375	3	0.7777777777777778	7	0.4074074074074074	0.6666666666666666	9	6	1	1	0	0.3333333333333333	9	3	0.7333333333333333	11	0.3333333333333333	1.0	0.573674357481309	0.952121076648048	0.34911336026380096	0.9412759217090869	0.47333982985815204	0.9167484122215773	0.9111993367888763	0.9382616208132017	1.0	0.2222222222222222	0.0
1284	None	None	None	None	None	0	0	0.75	3	0.5	2	0.5	0.25	4	1	1	1	0	0.75	4	3	0.4	6	0.3333333333333333	0.6666666666666666	0.7227946148955461	0.7439313575218517	0.7396215645927107	0.9322462090054113	0.45144227453871133	0.9473562427124242	0.8508012002201598	0.8995994962369115	1.0	0.5	0.0
2246	None	None	None	None	None	0	0	0.5	2	0.75	3	1.0	0.5	3	2	2	2	0	0.16666666666666666	1	6	0.4	6	0.2857142857142857	0.4	0.7277471386030199	0.5000000000000002	0.27366253776795146	0.5960399786400257	0.7266361233485623	0.5	0.8945384504083085	0.5323706450254623	0.6666666666666666	0	0.0
2606	7.734082339639961e-06	5.8733496276336134e-08	-3.918375511893112e-08	0.9999951860313104	None	0.5	1	0.8571428571428571	6	0.0	0	0.625	0	5	0	4	0	0	1.0	4	4	0.6666666666666666	10	0.0	0.5714285714285714	0	0	0	0	0	0	0	0	0	0	0
2940	0.05243780079598088	0.006111023097160324	0.0017038820432502266	0.8968730278743875	None	0.14285714285714285	1	0.375	6	0.6190476190476191	13	0.23232323232323232	0.5714285714285714	16	12	6	1	0	0.8181818181818182	9	11	1.5333333333333334	23	0.08333333333333333	0.2222222222222222	0.8008872768294818	0.9197529444378167	0.4941337859119769	0.8606189006600439	0.44208299470499446	0.8248852674560075	0.894093295053621	0.873957501824004	1.0	0.0625	0.0
1875	None	None	None	None	None	1.0	1	1.0	4	0.25	1	0.6666666666666666	0	3	0	2	2	0	1.0	3	3	0.4	6	0.4	0.6666666666666666	0	0	0	0	0	0	0	0	0	0	0
2780	0.049741679961969286	0.012459183946566334	0.011270824448284186	0.8765188757876362	None	0.16666666666666666	1	0.35714285714285715	5	0.631578947368421	12	0.21	0.631578947368421	16	12	4	0	0	1.0	10	10	1.4	21	0.0	0.25	0.858014288104082	0.9392329232542229	0.4941337859119769	0.8582758101478781	0.44208299470499446	0.824898413774217	0.9018527309280742	0.8838752261492439	0	0	0.0
2239	None	None	None	None	None	0	0	0.8333333333333334	5	0.14285714285714285	1	0.5625	0	4	0	4	0	0	1.0	4	4	0.6	9	0.0	0.4	0	0	0	0	0	0	0	0	0	0	0
7252	0.0681743512733147	0.030211973875722557	0.024307245699184014	0.8524443177718253	None	0.16666666666666666	1	0.3333333333333333	5	0.65	13	0.2222222222222222	0.65	18	13	3	0	0	0.8181818181818182	9	11	1.4666666666666666	22	0.0	0.23529411764705882	0.8008872768294818	0.9292813641720391	0.4546313441601212	0.8226879893075134	0.47693110754301704	0.8620945257768418	0.8284124269130462	0.8787935785435115	0	0	0.0
2185	None	None	None	None	None	0.5	1	0.5714285714285714	4	0.625	5	0.47619047619047616	0.5	7	4	2	0	0	0.42857142857142855	3	7	0.6666666666666666	10	0.0	0.6666666666666666	0.595797896515261	0.80716307643992	0.3366446490146591	0.8698564717133402	0.44672676784585397	0.7161082840673373	0.7575061292497804	0.80516118987134	0	0	0.0
4136	0.06425100129380285	0.009171873489964549	-0.007830994717134065	0.8565743919774924	None	0.16666666666666666	1	0.3333333333333333	5	0.65	13	0.2037037037037037	0.6	16	12	5	1	0	0.75	12	9	1.4666666666666666	22	0.1	0.2222222222222222	0.8008872768294818	0.9295283264023282	0.4487360706977124	0.8186533964014889	0.49339447298594374	0.8692902241574778	0.8092442975405599	0.8801450972713722	1.0	0.0625	0.0
1942	None	None	None	None	None	0	0	0.42857142857142855	3	0.75	6	0.4166666666666667	0.625	7	5	2	1	0	0.375	8	3	0.6666666666666666	10	0.16666666666666666	1.0	0.573674357481309	0.9646637355216081	0.34911336026380096	0.9336735621393987	0.7948221642811761	0.9283036832697596	0.9273756285592262	0.9446659307998503	1.0	0.2857142857142857	0.0
6955	0.06291862767933384	0.024074384494974205	0.015084388499706851	0.8545366500816415	None	0.14285714285714285	1	0.3125	5	0.6818181818181818	15	0.21818181818181817	0.5909090909090909	15	13	8	1	0	0.9090909090909091	11	10	1.6	24	0.05555555555555555	0.2222222222222222	0.8008872768294818	0.9091158822165745	0.4503057124805296	0.8150750613475588	0.45017119170448944	0.8846088040487806	0.8726255369312292	0.874463242356798	1.0	0.06666666666666667	0.0
4902	0.05916252150054691	0.024562778972395866	0.02226417349833632	0.8769680973422795	None	0.16666666666666666	1	0.35714285714285715	5	0.631578947368421	12	0.21212121212121213	0.631578947368421	15	12	5	0	0	0.8181818181818182	11	9	1.4	21	0.0	0.25	0.849835186451739	0.902247181167107	0.45766150338972117	0.8037795446219367	0.45017119170448944	0.8871958844610923	0.864267244186034	0.8697007241141022	0	0	0.0
767	None	None	None	None	None	0	0	0.6666666666666666	4	0.3333333333333333	2	0.4	0.3333333333333333	5	2	2	1	0	0.8	4	5	0.5333333333333333	8	0.2	0.3333333333333333	0.4426425978247387	0.6140014838978218	0.42371771691027005	0.8198365391581937	0.4743701797990555	0.8062055264364535	0.7492210988967267	0.7567570615408036	1.0	0.2	0.0
788	None	None	None	None	None	0	0	0.5	1	1.0	1	0.75	0	1	0	1	1	0	1.0	2	2	0.2	3	0.2	0	0	0	0	0	0	0	0	0	0	0	0
1298	None	None	None	None	None	1.0	1	0.8	4	0.4	2	0.5833333333333334	0.2	2	1	4	0	0	0.75	4	3	0.4666666666666667	7	0.0	0.6666666666666666	0.44966100542817616	0.5193373323119811	0.5924147180566047	0.9395747918275439	0.7010755274770553	0.7571062705036521	0.8115832706396855	0.7890867793769911	0	0	0.0
220	None	None	None	None	None	0	0	0.5	2	0.6666666666666666	2	1.0	0.6666666666666666	4	2	0	0	0	0.2	5	1	0.3333333333333333	5	0.0	0.5	0.29199492147001765	0.927296116090829	0.5605193185075451	0.9486065324502493	0.6873548595612818	0.6662783954251029	0.9086401976157934	0.8860406016819589	0	0	0.0
1155	None	None	None	None	None	0	0	0.6666666666666666	2	0.5	1	0.6666666666666666	0	2	0	1	0	0	0.6666666666666666	3	2	0.26666666666666666	4	0.0	0	0	0	0	0	0	0	0	0	0	0	0
978	None	None	None	None	None	0.5	1	0.7142857142857143	5	0.375	3	0.5555555555555556	0.25	7	2	2	1	0	0.5	6	3	0.6666666666666666	10	0.3333333333333333	0.5	0.44192221258249303	0.699895222254864	0.3366446490146591	0.9603229909306441	0.4001895042356193	0.8783019483452168	0.797602678675913	0.8811376822425268	1.0	0.5714285714285714	0.0
2206	None	None	None	None	None	0.5	1	0.6666666666666666	4	0.5714285714285714	4	0.5	0.42857142857142855	6	3	2	0	0	0.5	3	6	0.6	9	0.0	0.6666666666666666	0.5077366813606474	0.8007895104014742	0.22807691099116445	0.8447549953157104	0.4472512719045305	0.6460630242321779	0.7911942670081409	0.7736467962474365	0	0	0.0
458	None	None	None	None	None	0	0	0.75	3	0.0	0	0.5555555555555556	0	2	0	2	2	0	1.0	3	3	0.3333333333333333	5	0.3333333333333333	1.0	0	0	0	0	0	0	0	0	0	0	0
4130	0.056022018285506965	0.016173211870596997	0.014074798382053876	0.8810364054401555	None	0.16666666666666666	1	0.4	6	0.6	12	0.2222222222222222	0.6	16	12	5	0	0	0.8181818181818182	11	9	1.4666666666666666	22	0.0	0.23529411764705882	0.8008872768294818	0.9249275298674478	0.4546313441601212	0.8551520633348082	0.45017119170448944	0.856146847543856	0.888470768918851	0.8832426108425038	0	0	0.0
4552	0.048716645788296896	0.018248133116778087	0.017558707277657935	0.8375150294804972	None	0.14285714285714285	1	0.375	6	0.6190476190476191	13	0.23	0.6190476190476191	18	13	4	1	0	1.0	10	10	1.5333333333333334	23	0.14285714285714285	0.21052631578947367	0.8253612316406105	0.9225279443151234	0.4546313441601212	0.7972346962236385	0.5036910233815447	0.8707812162043589	0.8527673675996039	0.8719220948401362	1.0	0.05555555555555555	0.0
2161	None	None	None	None	None	0.5	2	0.6	6	0.3333333333333333	4	0.4666666666666667	0.25	9	3	4	1	0	0.8333333333333334	5	6	0.9333333333333333	14	0.16666666666666666	0.7272727272727273	0.41967546620603374	0.6233887359628749	0.11950917296766979	0.9526350054864584	0.5779258911017988	0.8758151871090958	0.8476622797558614	0.8605136973202444	1.0	0.4444444444444444	0.0
1833	None	None	None	None	None	0	0	0.8	4	0.0	0	0.5833333333333334	0	2	0	4	0	0	0.75	4	3	0.4666666666666667	7	0.0	0.4	0	0	0	0	0	0	0	0	0	0	0
6680	0.06189541047896465	0.0006790564543438133	0.0006776310512698171	0.8789992026556557	None	0.16666666666666666	1	0.3333333333333333	5	0.65	13	0.2222222222222222	0.55	16	11	5	0	0	0.8181818181818182	9	11	1.4666666666666666	22	0.0	0.23529411764705882	0.8253612316406105	0.932255580271897	0.493612178201135	0.8343660377277264	0.45017119170448944	0.8741458698782696	0.8480848152273626	0.8868498685310304	0	0	0.0
7413	0.06321739651462663	0.03468846845395507	0.024293312509950944	0.8560494066909301	None	0.14285714285714285	1	0.3125	5	0.6666666666666666	14	0.23232323232323232	0.5238095238095238	16	11	6	0	0	0.8181818181818182	9	11	1.5333333333333334	23	0.0	0.2222222222222222	0.8253612316406105	0.9145983379554906	0.4941337859119769	0.8663059455502924	0.45017119170448944	0.8236514453105743	0.8480848152273626	0.8729202667257725	0	0	0.0
1620	None	None	None	None	None	0	0	0.6	3	0.4	2	0.875	0.2	4	1	2	0	0	0.5	4	2	0.4666666666666667	7	0.0	0.8	0.6150519954579979	0.7891537940936675	0.8287655752023912	0.9419193673193965	0.2957330477978233	0.6690125106317385	0.8814484142695829	0.8324670988857784	0	0	0.0
6858	0.06595701520285106	0.0318009249640713	0.02437365624301093	0.8459045446671266	None	0.14285714285714285	1	0.3125	5	0.6666666666666666	14	0.23232323232323232	0.5714285714285714	17	12	5	0	0	0.8181818181818182	9	11	1.5333333333333334	23	0.0	0.2222222222222222	0.849835186451739	0.9329597237701966	0.529310595984241	0.8663927708166481	0.45017119170448944	0.8683931964297296	0.8406711714698669	0.8937637516051594	0	0	0.0
6559	0.08014445530214885	0.02634541950718764	0.022747913673046936	0.8366539680133736	None	0.14285714285714285	1	0.29411764705882354	5	0.6956521739130435	16	0.20833333333333334	0.6521739130434783	20	15	4	1	0	0.8333333333333334	10	12	1.6666666666666667	25	0.14285714285714285	0.21052631578947367	0.8008872768294818	0.9343373047423879	0.465786683476901	0.8338594735162801	0.49981552960945025	0.8619030606478286	0.830053637539285	0.8842432777527608	1.0	0.1	0.0
356	None	None	None	None	None	0	0	0.3333333333333333	1	1.0	2	1.0	0	0	0	3	0	0	1.0	2	2	0.26666666666666666	4	0.0	0	0	0	0	0	0	0	0	0	0	0	0
4428	0.04172381223651414	0.01861272238568833	0.012330641983497582	0.8887767998770302	None	0.2	1	0.38461538461538464	5	0.5882352941176471	10	0.2638888888888889	0.5882352941176471	13	10	5	1	0	0.8888888888888888	8	9	1.2666666666666666	19	0.09090909090909091	0.2857142857142857	0.8008872768294818	0.9142803384232063	0.4503057124805296	0.8202690719647865	0.45017119170448944	0.8897149349834914	0.8638508840027146	0.8798509769265946	1.0	0.15384615384615385	0.0
7199	0.06080108493529684	0.0006417925672843776	1.8580802625193106e-05	0.8739072080077348	None	0.16666666666666666	1	0.3333333333333333	5	0.65	13	0.2222222222222222	0.55	16	11	5	0	0	0.8181818181818182	9	11	1.4666666666666666	22	0.0	0.23529411764705882	0.8253612316406105	0.932255580271897	0.493612178201135	0.831621143156944	0.45017119170448944	0.8724085168841569	0.8582839103059663	0.8856593092542714	0	0	0.0
4833	0.06821634959245408	0.030055213670245134	0.013082619716783976	0.8563380784878648	None	0.16666666666666666	1	0.2857142857142857	4	0.7368421052631579	14	0.23863636363636365	0.6842105263157895	17	13	3	0	0	0.7272727272727273	8	11	1.4	21	0.0	0.25	0.8042857017600532	0.8930543669584609	0.44716642891489516	0.83002115902943	0.5096304669428884	0.8628214998757202	0.8308505255394397	0.8640107814760064	0	0	0.0
3161	0.049793902740742496	0.018020116435599025	0.011774662576353368	0.8695482390846299	None	0.16666666666666666	1	0.4	6	0.6	12	0.24444444444444444	0.55	15	11	6	1	0	0.9	9	10	1.4666666666666666	22	0.08333333333333333	0.23529411764705882	0.8008872768294818	0.9214692802620793	0.4503057124805296	0.7869097403750839	0.45017119170448944	0.8856064961756647	0.864267244186034	0.874187469376246	1.0	0.06666666666666667	0.0
7136	0.06497627276293279	0.021730840677820135	0.01853816332044439	0.8573578699304187	None	0.125	1	0.3333333333333333	6	0.64	16	0.225	0.48	18	12	8	1	0	0.8333333333333334	10	12	1.8	27	0.07142857142857142	0.19047619047619047	0.849835186451739	0.8948823483792611	0.47981937044103395	0.8355767652285542	0.45017119170448944	0.8583499153181224	0.8722809596668847	0.8648667546422858	1.0	0.05555555555555555	0.0
2809	0.0014270068776423592	8.431731081179188e-05	-8.395500963767485e-05	0.9965095272117743	None	0	0	0.25	1	1.0	4	1.0	0.5	3	2	2	3	0	0.16666666666666666	1	6	0.4	6	0.42857142857142855	0	0.7277471386030199	0.950058000621171	0.1911449101509684	0.7525013797003978	0.4974069087836412	0.874054106309488	0.9000667256487103	0.8806201700759178	0.3333333333333333	0	0.0
5008	0.0639201380457895	0.024509100536530985	0.02239393397159075	0.85952750537327	None	0.14285714285714285	1	0.35294117647058826	6	0.6521739130434783	15	0.22727272727272727	0.6086956521739131	20	14	4	1	0	0.9090909090909091	10	11	1.6666666666666667	25	0.16666666666666666	0.2	0.8253612316406105	0.9211010202352868	0.4546313441601212	0.8413087376850465	0.5036910233815447	0.8616857369342295	0.8358198455736456	0.8792047248480173	1.0	0.1	0.0
4665	0.0588134722131286	0.02442683618289425	0.02229182965591216	0.8744741092887455	None	0.16666666666666666	1	0.35714285714285715	5	0.631578947368421	12	0.21212121212121213	0.631578947368421	15	12	5	0	0	0.8181818181818182	11	9	1.4	21	0.0	0.25	0.8008872768294818	0.8991813534923905	0.4503057124805296	0.8102241034283796	0.45017119170448944	0.8896134374973054	0.864267244186034	0.870885287306046	0	0	0.0
2060	None	None	None	None	None	0	0	0.25	2	0.8888888888888888	8	1.0	0.6666666666666666	6	6	4	2	0	0.09090909090909091	1	11	0.7333333333333333	11	0.16666666666666666	0.2	0.5365249926029854	0.8536196126615226	0.4120875086191763	0.9738729888109094	0.15655417289920395	0.7633422192012077	0.871966410353665	0.8988240777144529	0.5833333333333334	0.3333333333333333	0.0
5288	0.06466851080593558	0.02285804958604894	0.022372227823089095	0.8582695925799406	None	0.14285714285714285	1	0.35294117647058826	6	0.6521739130434783	15	0.22727272727272727	0.6086956521739131	20	14	4	1	0	0.9090909090909091	10	11	1.6666666666666667	25	0.16666666666666666	0.2	0.8253612316406105	0.9211010202352868	0.49348529745510455	0.8236245766067647	0.5036910233815447	0.8616857369342295	0.8306958126525804	0.8746398305252895	1.0	0.1	0.0
154	None	None	None	None	None	0	0	0.08333333333333333	1	1.0	15	0.30357142857142855	0.9333333333333333	15	14	1	1	0	0.2857142857142857	4	14	1.1333333333333333	17	0.2	0	0.5370832797355599	0.894989162346988	0.6951389772416067	0.9368385178185636	0.4660895199781244	0.8217192120562605	0.8832748955045624	0.8930741904950609	1.0	0.26666666666666666	0.0
6535	0.07363299651622865	0.034387154132507994	0.03361184947617902	0.8693868594315062	None	0.16666666666666666	1	0.3333333333333333	5	0.65	13	0.2222222222222222	0.65	18	13	3	0	0	0.8181818181818182	9	11	1.4666666666666666	22	0.0	0.23529411764705882	0.8008872768294818	0.9158232997247318	0.4546313441601212	0.8477224130591227	0.5036910233815447	0.8601472817452894	0.8334390149582293	0.8779782381048228	0	0	0.0
549	None	None	None	None	None	0.5	1	0.8333333333333334	5	0.2857142857142857	2	0.5625	0.2857142857142857	5	2	3	0	0	1.0	4	4	0.6	9	0.0	0.8	0.44192221258249303	0.7438429203927658	0.31801261284838434	0.8436456679246436	0.4439699025354721	0.7332700982657614	0.7393359296149341	0.7780447287360633	0	0	0.0
3815	0.06623981501035564	0.015928296073372226	0.01251215277075002	0.8798690985794118	None	0.14285714285714285	1	0.3125	5	0.6818181818181818	15	0.21818181818181817	0.6818181818181818	19	15	4	0	0	0.9090909090909091	10	11	1.6	24	0.0	0.2222222222222222	0.8008872768294818	0.9338143223255081	0.529310595984241	0.8985297455962338	0.4339947977054995	0.8642300224357249	0.9012916193487472	0.9025802079508073	0	0	0.0
2542	None	None	None	None	None	1.0	1	0.75	3	0.25	1	0.6666666666666666	0	1	0	4	1	0	1.0	3	3	0.4	6	0.09090909090909091	0.6666666666666666	0	0	0	0	0	0	0	0	0	0	0
6122	0.05160340888535558	0.003552268540900489	0.001458858547775821	0.5677411603889058	None	0.16666666666666666	1	0.3333333333333333	5	0.65	13	0.25	0.6	17	12	4	1	0	0.7272727272727273	8	11	1.4666666666666666	22	0.14285714285714285	0.23529411764705882	0.849835186451739	0.9208442141847848	0.4503057124805296	0.8645230595633437	0.5036910233815447	0.8618137127226135	0.8406711714698669	0.8855322067640252	1.0	0.11764705882352941	0.0
2548	None	None	None	None	None	0	0	0.3333333333333333	1	1.0	2	1.0	1.0	3	2	0	0	0	0.25	4	1	0.26666666666666666	4	0.0	0	0.6142466609453341	0.8828582393448096	0.8326779041895659	0.8815570182052083	0.38602003677958646	0.9352823186757698	0.8609998438063139	0.9031405531611403	0	0	0.0
670	None	None	None	None	None	0	0	0.35714285714285715	5	0.6842105263157895	13	0.4666666666666667	0.631578947368421	13	12	7	0	0	0.5555555555555556	9	5	1.4	21	0.0	0.5555555555555556	0.270760748938772	0.9305824993634925	0.7123288421113292	0.966487304229444	0.32312392032082926	0.8772747308275087	0.9166099929043621	0.9334807622291111	0	0	0.0
1334	None	None	None	None	None	1.0	1	1.0	4	0.25	1	0.5	0.25	3	1	2	0	0	0.75	4	3	0.4	6	0.0	1.0	0.44192221258249303	0.5386311528768069	0.31801261284838434	0.9593252633006524	0.5873875667939112	0.8448987298073697	0.797602678675913	0.8416022496731508	0	0	0.0
2682	0.0018644460411651072	8.075769680288564e-05	7.711249010705023e-06	0.9958566095779895	None	0	0	0.75	3	0.25	1	0.6666666666666666	0	3	0	2	2	0	1.0	3	3	0.4	6	0.4	0.8	0	0	0	0	0	0	0	0	0	0	0
2108	None	None	None	None	None	1.0	1	0.8	4	0.4	2	0.4666666666666667	0.2	5	1	1	1	0	0.6	5	3	0.4666666666666667	7	0.5	1.0	0.41967546620603374	0.7795357502644849	0.11950917296766979	0.8592585947213762	0.4001895042356193	0.9038228661492439	0.797602678675913	0.8545633648766865	1.0	0.8	0.0
6984	0.07242155621038424	0.026634564752752825	0.025629496355477042	0.8370078515275117	None	0.14285714285714285	1	0.29411764705882354	5	0.6956521739130435	16	0.20833333333333334	0.5652173913043478	18	13	6	1	0	0.8333333333333334	10	12	1.6666666666666667	25	0.09090909090909091	0.21052631578947367	0.849835186451739	0.9117213399904793	0.4941337859119769	0.8128141957497955	0.5028772618612883	0.8864326094740762	0.8480848152273626	0.8757387741009584	1.0	0.05555555555555555	0.0
4828	0.05859165412565109	0.0208304472734415	0.01802379795719707	0.8782113849825944	None	0.16666666666666666	1	0.35714285714285715	5	0.631578947368421	12	0.21212121212121213	0.631578947368421	15	12	5	0	0	0.8181818181818182	11	9	1.4	21	0.0	0.25	0.8030546776461918	0.9156963148819993	0.4503057124805296	0.8102241034283796	0.45017119170448944	0.8896134374973054	0.864267244186034	0.878094522074877	0	0	0.0
244	None	None	None	None	None	0	0	0.75	3	0.5	2	0.75	0.25	4	1	1	2	0	0.5	4	2	0.4	6	0.6666666666666666	0.5	0.5976025820539788	0.9144229133056496	0.5449448479704766	0.8191787540206441	0.4709116092122291	0.9002441950558161	0.8536787068018058	0.88355521685226	0.625	0.25	0.0
5088	0.05334833621942498	0.018653430765999898	0.017888300272585173	0.8620945066090097	None	0.16666666666666666	1	0.35714285714285715	5	0.631578947368421	12	0.23333333333333334	0.631578947368421	17	12	3	0	0	0.9	10	9	1.4	21	0.0	0.25	0.8008872768294818	0.8972074889596559	0.4503057124805296	0.8213182293061833	0.45017119170448944	0.9071833328270036	0.8751282306173421	0.8797994522882203	0	0	0.0
7381	0.06602050546407252	0.015116402868151982	0.009718213369920353	0.8257412575029023	None	0.14285714285714285	1	0.3125	5	0.6666666666666666	14	0.21296296296296297	0.5714285714285714	17	12	5	0	0	0.75	9	12	1.5333333333333334	23	0.0	0.23529411764705882	0.849835186451739	0.9204925625020014	0.529310595984241	0.8468231199727926	0.5555833320180873	0.8726344303222757	0.8525281689418123	0.8836855555468609	0	0	0.0
1257	None	None	None	None	None	0.25	1	0.5454545454545454	6	0.5	7	0.5333333333333333	0.35714285714285715	10	5	5	2	0	0.8333333333333334	5	6	1.0666666666666667	16	0.2222222222222222	0.5454545454545454	0.5265988473945603	0.8605339519258599	0.5693985835254661	0.903446633478246	0.49175775944458333	0.8376239212791989	0.8087446106665539	0.8697596949044637	0.6	0.5	0.0
1653	None	None	None	None	None	0	0	0.6	3	0.4	2	0.7	0.2	4	1	2	0	0	0.4	2	5	0.4666666666666667	7	0.0	0	0.6585793738582476	0.7460066055811255	0.8779095844303108	0.634563691237735	0.44000106788052185	0.7667876397345604	0.8621481374178932	0.7190681643484215	0	0	0.0
6860	0.08331983688030101	0.039758205814411	0.03885253986639975	0.8165295852497761	None	0.14285714285714285	1	0.3125	5	0.6818181818181818	15	0.2	0.5909090909090909	17	13	6	1	0	0.8333333333333334	10	12	1.6	24	0.08333333333333333	0.2222222222222222	0.8008872768294818	0.9167132451986109	0.45030571248052953	0.8076979039036446	0.5096304669428884	0.8766195083927683	0.8308505255394397	0.8734126186446417	1.0	0.058823529411764705	0.0
3708	0.061748111013717424	0.015428711457466812	0.011744368659896328	0.8946337523091491	None	0.2857142857142857	2	0.35294117647058826	6	0.6521739130434783	15	0.25252525252525254	0.6521739130434783	19	15	5	0	0	0.8181818181818182	9	11	1.6666666666666667	25	0.0	0.10526315789473684	0.849835186451739	0.9041719885977579	0.557939426926127	0.8924666705587245	0.45017119170448944	0.8804255892582452	0.9012916193487472	0.8927400212295503	0	0	0.0
2907	0.01822616591880623	0.0025697374891617193	0.002555173388824452	0.9487391435248154	None	0	0	0.3333333333333333	2	0.8333333333333334	5	0.5714285714285714	0.6666666666666666	5	4	2	2	0	0.2857142857142857	7	2	0.5333333333333333	8	0.2857142857142857	0	0.7277471386030199	0.6684579250171162	0.27366253776795146	0.6146290168081768	0.7266361233485623	0.6514074863140327	0.8945384504083085	0.6451423542461199	0.6	0	0.0
324	None	None	None	None	None	0.5	1	0.6666666666666666	4	0.16666666666666666	1	0.6666666666666666	0	3	0	4	2	0	0.75	3	4	0.5333333333333333	8	0.2222222222222222	0.8	0	0	0	0	0	0	0	0	0	0	0
5946	0.059413648760492335	0.016782481870720255	0.016730488145617214	0.8362888787128059	None	0.16666666666666666	1	0.35714285714285715	5	0.6111111111111112	11	0.22727272727272727	0.6111111111111112	14	11	5	0	0	0.7272727272727273	11	8	1.3333333333333333	20	0.0	0.26666666666666666	0.8253612316406105	0.9049584449369898	0.45019704119846554	0.8112447525012498	0.45017119170448944	0.8925903256649746	0.8355653927861668	0.874687598275891	0	0	0.0
3247	0.0467914203795911	0.00799662656481646	-0.0021763194301242404	0.86972236155837	None	0.16666666666666666	1	0.42857142857142855	6	0.5789473684210527	11	0.25925925925925924	0.5789473684210527	17	11	3	0	0	1.0	9	9	1.4	21	0.0	0.23529411764705882	0.915141299378682	0.9285495125178294	0.5704438804728069	0.8112225705929131	0.5555833320180873	0.8707152826692047	0.8422475482752267	0.8783214840219093	0	0	0.0
5173	0.06324114507025974	0.02717409148563281	0.02486271484093432	0.8762719588903566	None	0.16666666666666666	1	0.35714285714285715	5	0.631578947368421	12	0.21212121212121213	0.631578947368421	15	12	5	0	0	0.8181818181818182	11	9	1.4	21	0.0	0.25	0.8008872768294818	0.8991813534923905	0.45008836991640144	0.8042973205245216	0.45017119170448944	0.8875436077592967	0.864267244186034	0.8686576705586927	0	0	0.0
5314	0.055039136286580345	0.023559488228979898	0.022186830069637335	0.8753312210010787	None	0.16666666666666666	1	0.35714285714285715	5	0.631578947368421	12	0.21212121212121213	0.631578947368421	15	12	5	0	0	0.8181818181818182	11	9	1.4	21	0.0	0.25	0.8008872768294818	0.9019357697551403	0.4503057124805296	0.8103200847790398	0.45017119170448944	0.8873994855883786	0.864267244186034	0.8712235128895031	0	0	0.0
5816	0.06255930881174433	0.008539232054988834	0.007394510111091595	0.8713772721559405	None	0.16666666666666666	1	0.3333333333333333	5	0.65	13	0.2222222222222222	0.65	16	13	5	0	0	0.8181818181818182	11	9	1.4666666666666666	22	0.0	0.23529411764705882	0.8253612316406105	0.9068032758470461	0.4546313441601212	0.8341526878438065	0.44208299470499446	0.8846900821516104	0.8977663361375604	0.8782603797135862	0	0	0.0
4671	0.06224450820924851	0.021006475498800223	0.018587747141896954	0.8552686278363032	None	0.14285714285714285	1	0.375	6	0.6363636363636364	14	0.21818181818181817	0.6363636363636364	19	14	4	1	0	0.9090909090909091	10	11	1.6	24	0.14285714285714285	0.21052631578947367	0.8008872768294818	0.9196374292105325	0.4503057124805296	0.80569904312557	0.5036910233815447	0.8667044038848281	0.8308505255394397	0.8710888510137742	1.0	0.05263157894736842	0.0
2727	0.011935239556460787	0.0004806767879608459	-0.00022039390819497955	0.9506861152306162	None	0	0	0.16666666666666666	1	1.0	6	0.6666666666666666	0.6666666666666666	5	4	2	0	0	0.75	4	3	0.5333333333333333	8	0.0	0	0.4155837374159702	0.9302629498134418	0.5546895633646252	0.6113520024440956	0.16373081040648904	0.7969900935921822	0.8452422121683666	0.8131243496097058	0	0	0.0
4935	0.06126338318715348	0.007526568427795412	0.003846166389548477	0.8691257380361735	None	0.16666666666666666	1	0.3333333333333333	5	0.65	13	0.2222222222222222	0.65	16	13	5	0	0	0.8181818181818182	11	9	1.4666666666666666	22	0.0	0.23529411764705882	0.8253612316406105	0.9068032758470461	0.45019704119846554	0.8310657202777175	0.449260569336149	0.8832037201849983	0.8977663361375604	0.8769485302345086	0	0	0.0
3264	0.06786078671817251	0.009579517838997086	0.0040783459623491974	0.8520698331069039	None	0.16666666666666666	1	0.4	6	0.6	12	0.24444444444444444	0.6	18	12	3	0	0	0.9	9	10	1.4666666666666666	22	0.0	0.23529411764705882	0.849835186451739	0.9356053608812358	0.5431034037443421	0.8274083100183615	0.45017119170448944	0.8664775146824365	0.8777615844466707	0.8847192362098246	0	0	0.0
4289	0.05698988596969331	0.011713849289816185	0.00956528790981409	0.8586318271156888	None	0.14285714285714285	1	0.375	6	0.6190476190476191	13	0.23232323232323232	0.6190476190476191	19	13	3	0	0	0.8181818181818182	9	11	1.5333333333333334	23	0.0	0.2222222222222222	0.8008872768294818	0.9137026022177234	0.44716642891489516	0.8523747234364714	0.5036910233815447	0.8528858369645461	0.7956165765987968	0.8761888102784923	0	0	0.0
2817	0.05600670845833297	0.011340151618150744	0.007711265480561123	0.8689304992422116	None	0.16666666666666666	1	0.42857142857142855	6	0.5789473684210527	11	0.23333333333333334	0.5789473684210527	17	11	3	0	0	0.9	9	10	1.4	21	0.0	0.25	0.849835186451739	0.9391141616704071	0.529310595984241	0.8331838775378718	0.45017119170448944	0.8538504624056626	0.8864361747551077	0.8845738224401801	0	0	0.0
1676	None	None	None	None	None	0	0	0.75	3	0.3333333333333333	1	0.625	0.3333333333333333	2	1	2	1	0	0.5	2	4	0.3333333333333333	5	0.14285714285714285	0.6666666666666666	0.5365249926029854	0.5	0.16867537753672762	0.6492855372430567	0.15655417289920395	0.5	0.8559235441924811	0.5511455012646194	1.0	0.5	0.0
854	None	None	None	None	None	0.5	1	0.8333333333333334	5	0.16666666666666666	1	0.6666666666666666	0.16666666666666666	5	1	2	0	0	0.75	3	4	0.5333333333333333	8	0.0	0.8	0.41967546620603374	0.7837884161788518	0.5693985835254661	0.9059106988996064	0.3974326389252374	0.7815203142771192	0.7878319808011491	0.8332783438081338	0	0	0.0
1556	None	None	None	None	None	0.25	1	0.5	5	0.4166666666666667	5	0.5	0.3333333333333333	6	4	7	1	0	0.5714285714285714	7	4	0.9333333333333333	14	0.0625	0.2	0.8360573070274155	0.8660379364582946	0.4925336925116285	0.6600321507422284	0.16212408613549864	0.8030187069190615	0.9399976968981906	0.787796307096324	1.0	0.3333333333333333	0.0
7428	0.08390192211787749	0.021558712375509336	0.01066610402017305	0.7406721503959686	None	0.14285714285714285	1	0.3125	5	0.6818181818181818	15	0.2	0.5909090909090909	17	13	6	0	0	0.8333333333333334	10	12	1.6	24	0.0	0.2222222222222222	0.8008872768294818	0.9237717298639261	0.4503057124805296	0.8440450895086975	0.5096304669428884	0.8809546369646916	0.8638508840027146	0.8871169371241111	0	0	0.0
4048	0.05979297939697163	0.019885203236655522	0.018759039548629574	0.8776666780231359	None	0.16666666666666666	1	0.4	6	0.6	12	0.2716049382716049	0.55	16	11	5	0	0	1.0	9	9	1.4666666666666666	22	0.0	0.11764705882352941	0.8253612316406105	0.9183199592986568	0.543625011455184	0.8656856533144617	0.44208299470499446	0.8990273984381251	0.9018527309280742	0.8962758389793007	0	0	0.0
2838	0.001863151768497305	0.00013059781088944135	6.593571022855987e-05	0.9955315184662212	None	0	0	0.75	3	0.25	1	0.6666666666666666	0	3	0	2	2	0	1.0	3	3	0.4	6	0.4	0.8	0	0	0	0	0	0	0	0	0	0	0
709	None	None	None	None	None	0.5	1	0.42857142857142855	3	0.625	5	0.4166666666666667	0.625	6	5	3	1	0	0.375	8	3	0.6666666666666666	10	0.1111111111111111	0.2857142857142857	0.8360573070274155	0.6111918807173089	0.4925336925116285	0.5	0.16212408613549864	0.5	0.9399976968981906	0.5376225038347834	1.0	0.3333333333333333	0.0
2337	None	None	None	None	None	1.0	2	1.0	6	0.14285714285714285	1	0.6	0.14285714285714285	5	1	3	0	0	0.6	5	3	0.6	9	0.0	1.0	0.41967546620603374	0.5989386660451593	0.11950917296766979	0.8457500349077042	0.5779258911017988	0.8599614137437809	0.8343267272260498	0.7868242427518225	0	0	0.0
4152	0.055004849694804764	0.021875602071916342	0.021859272826891082	0.8645180974240225	None	0.14285714285714285	1	0.375	6	0.6363636363636364	14	0.21818181818181817	0.6363636363636364	19	14	4	1	0	0.9090909090909091	10	11	1.6	24	0.14285714285714285	0.21052631578947367	0.8008872768294818	0.9182148772644584	0.4503057124805296	0.80569904312557	0.5036910233815447	0.8667044038848281	0.8308505255394397	0.8703724202916541	1.0	0.05263157894736842	0.0
5239	0.05151773745826543	0.020662353913254862	0.02044828120711626	0.8760852314114853	None	0.16666666666666666	1	0.35714285714285715	5	0.6111111111111112	11	0.2222222222222222	0.6111111111111112	14	11	5	0	0	0.9	10	9	1.3333333333333333	20	0.0	0.26666666666666666	0.8253612316406105	0.9075579674374539	0.43979532097833635	0.8068837391505826	0.45017119170448944	0.8969802961679615	0.8840573805431388	0.8764671555166063	0	0	0.0
6659	0.04616177097980982	0.016565661467860475	0.011814256451950155	0.8846438297932301	None	0.16666666666666666	1	0.35714285714285715	5	0.6111111111111112	11	0.2222222222222222	0.6111111111111112	14	11	5	0	0	0.9	10	9	1.3333333333333333	20	0.0	0.26666666666666666	0.8352395457582389	0.9192745133363219	0.4539836079351254	0.8346465982920076	0.44208299470499446	0.8290548055545699	0.9176503753695092	0.867243023517166	0	0	0.0
2600	5.749602017038161e-05	1.0765825841198498e-06	-2.795182844893755e-07	0.9999980744429497	None	0.3333333333333333	1	0.625	5	0.4444444444444444	4	0.55	0.3333333333333333	5	3	5	2	0	0.8	4	5	0.7333333333333333	11	0.16666666666666666	0.5714285714285714	0.595797896515261	0.8607753185548115	0.35527668518093386	0.9284385943636716	0.3974326389252374	0.8520269646817408	0.7575061292497804	0.8854509191176166	0.6	0.2	0.0
2519	None	None	None	None	None	0	0	0.5	2	0.6666666666666666	2	1.0	0	0	0	4	1	0	0.2	5	1	0.3333333333333333	5	0.08333333333333333	0.5	0	0	0	0	0	0	0	0	0	0	0
3759	0.043683065274524	0.01976940712358137	0.016614593015348855	0.8865949978435232	None	0.16666666666666666	1	0.35714285714285715	5	0.6842105263157895	13	0.2625	0.631578947368421	17	12	3	0	0	0.8	8	10	1.4	21	0.0	0.25	0.8695918146869962	0.8866596375649969	0.5704438804728069	0.8663327947983513	0.45017119170448944	0.8660841202102332	0.9012916193487472	0.8733509198204892	0	0	0.0
486	None	None	None	None	None	1.0	1	0.8	4	0.4	2	0.5833333333333334	0.2	3	1	3	3	0	0.75	4	3	0.4666666666666667	7	0.375	0.6666666666666666	0.44192221258249303	0.6520921715407769	0.35527668518093386	0.9603899081417812	0.6794130858970275	0.8553774116118685	0.8512820396375776	0.8658368245024954	0.3333333333333333	0.6666666666666666	0.0
1892	None	None	None	None	None	0	0	1.0	2	0.0	0	0.75	0	1	0	1	0	0	1.0	2	2	0.2	3	0.0	0	0	0	0	0	0	0	0	0	0	0	0
852	None	None	None	None	None	0	0	0.75	3	0.5	2	0.5	0.25	3	1	2	2	0	0.75	3	4	0.4	6	0.3333333333333333	0.6666666666666666	0.7973437998682036	0.6221762502660192	0.5935707450826289	0.9449312763804727	0.47333982985815204	0.9526422067619856	0.8993491892569409	0.8922831949567774	0.6666666666666666	1.0	0.0
5506	0.06512311927059586	0.026400452681378958	0.024058563386194644	0.8370380156371439	None	0.16666666666666666	1	0.3333333333333333	5	0.65	13	0.2	0.65	17	13	4	1	0	0.9090909090909091	10	11	1.4666666666666666	22	0.125	0.25	0.8008872768294818	0.917403775130157	0.45895697583971273	0.8155890010833623	0.45017119170448944	0.8807264422691229	0.8804295868489829	0.8770246937526064	1.0	0.058823529411764705	0.0
7335	0.06603371650348024	0.02235521902704993	0.021413782941785843	0.8508781094801575	None	0.125	1	0.3333333333333333	6	0.64	16	0.225	0.56	20	14	6	0	0	0.8333333333333334	12	10	1.8	27	0.0	0.18181818181818182	0.8597135005693677	0.9277104258948723	0.4941337859119769	0.8894651863431852	0.5028772618612883	0.8536723250508906	0.8382806897132857	0.8941334955456661	0	0	0.0
2983	0.05059869580740998	0.00840735414203112	0.00819257298993718	0.8666205866127795	None	0.16666666666666666	1	0.35714285714285715	5	0.631578947368421	12	0.21	0.631578947368421	16	12	4	0	0	1.0	10	10	1.4	21	0.0	0.25	0.858014288104082	0.9392329232542229	0.4941337859119769	0.8582758101478781	0.44208299470499446	0.824898413774217	0.9018527309280742	0.8838752261492439	0	0	0.0
6138	0.045332867418658614	0.01658692788070164	0.01325172077625083	0.8833945445967472	None	0.16666666666666666	1	0.35714285714285715	5	0.6111111111111112	11	0.2222222222222222	0.6111111111111112	14	11	5	0	0	0.9	10	9	1.3333333333333333	20	0.0	0.26666666666666666	0.8352395457582389	0.9192745133363219	0.4539836079351254	0.8346465982920076	0.44208299470499446	0.8290548055545699	0.9176503753695092	0.867243023517166	0	0	0.0
4609	0.04296929686376716	0.013567202820341387	0.013476944718951014	0.8116823491880718	None	0.16666666666666666	1	0.42857142857142855	6	0.5789473684210527	11	0.21212121212121213	0.5789473684210527	17	11	3	0	0	0.8181818181818182	11	9	1.4	21	0.0	0.25	0.849835186451739	0.9131622795951418	0.45895697583971273	0.8680249631201187	0.45017119170448944	0.881726609471248	0.8308505255394397	0.88912040758222	0	0	0.0
5696	0.05921329996722188	0.026724971848233813	0.0224564622660703	0.8785456268552452	None	0.16666666666666666	1	0.35714285714285715	5	0.631578947368421	12	0.21212121212121213	0.631578947368421	15	12	5	0	0	0.8181818181818182	11	9	1.4	21	0.0	0.25	0.849835186451739	0.902247181167107	0.45766150338972117	0.8037795446219367	0.45017119170448944	0.8871958844610923	0.864267244186034	0.8697007241141022	0	0	0.0
6814	0.06809630043083277	0.029414412374217457	0.027663644954649232	0.8359488802685543	None	0.14285714285714285	1	0.29411764705882354	5	0.6956521739130435	16	0.20833333333333334	0.5652173913043478	18	13	6	1	0	0.8333333333333334	10	12	1.6666666666666667	25	0.09090909090909091	0.21052631578947367	0.849835186451739	0.9178271165101708	0.4941337859119769	0.8515056133414969	0.5028772618612883	0.8712848297680147	0.8526376229985729	0.8832943136814048	1.0	0.1111111111111111	0.0
7031	0.0603403399073883	0.028369364283419168	0.028177873678412877	0.8622718457993722	None	0.14285714285714285	1	0.29411764705882354	5	0.6956521739130435	16	0.20833333333333334	0.4782608695652174	16	11	8	1	0	0.8333333333333334	10	12	1.6666666666666667	25	0.06666666666666667	0.21052631578947367	0.849835186451739	0.8867360250504898	0.4303281448978268	0.8349308577843613	0.4666345571474162	0.8394144180848703	0.8638508840027146	0.8553956506678388	1.0	0.0625	0.0
1516	None	None	None	None	None	0	0	1.0	1	0	0	1.0	0	1	0	0	1	0	0.5	2	1	0.13333333333333333	2	0.3333333333333333	0	0	0	0	0	0	0	0	0	0	0	0
4120	0.06306775384491409	0.024339728799925697	0.020634160938559874	0.8701999698922773	None	0.14285714285714285	1	0.375	6	0.6190476190476191	13	0.23232323232323232	0.6190476190476191	19	13	3	0	0	0.8181818181818182	9	11	1.5333333333333334	23	0.0	0.2222222222222222	0.8008872768294818	0.9274790278329061	0.45895697583971273	0.8365483714718392	0.5036910233815447	0.8563179078518577	0.825946547777775	0.8796161314508202	0	0	0.0
4873	0.045075635469926816	0.01594101421201868	0.011448614603160333	0.8564532219789932	None	0.14285714285714285	1	0.375	6	0.6190476190476191	13	0.23	0.6190476190476191	18	13	4	1	0	1.0	10	10	1.5333333333333334	23	0.14285714285714285	0.21052631578947367	0.8253612316406105	0.9224739222998992	0.4546313441601212	0.7972346962236385	0.5036910233815447	0.8707812162043589	0.8334801508841697	0.8718939642503282	1.0	0.1111111111111111	0.0
6081	0.06816709342343423	0.029590160901210767	0.02599519155987245	0.851680880985614	None	0.16666666666666666	1	0.2857142857142857	4	0.7368421052631579	14	0.23333333333333334	0.6842105263157895	17	13	3	0	0	0.9	10	9	1.4	21	0.0	0.25	0.5258047584058405	0.9341591359507454	0.45030571248052953	0.8238272700237119	0.45017119170448944	0.8569447234552451	0.8685226633622164	0.8802726690675865	0	0	0.0
2700	0.0020355756873909055	0.00014256713582572433	-5.569701389373772e-05	0.9927080528272464	None	0	0	0.75	3	0.25	1	0.6	0.25	2	1	3	2	0	0.4	5	2	0.4	6	0.2222222222222222	0.4	0.6297371537079364	0.7175055160755144	0.50817874427518	0.982205897159159	0.34161064251605716	0.8641933911564695	0.8507259978289485	0.9058973724050494	0.75	0.5	0.0
1305	None	None	None	None	None	0	0	0.6666666666666666	2	0.5	1	0.6666666666666666	0	2	0	1	0	0	0.6666666666666666	3	2	0.26666666666666666	4	0.0	0	0	0	0	0	0	0	0	0	0	0	0
5325	0.04835350378576555	0.009412503815686358	0.008898303201387105	0.8713647914836292	None	0.16666666666666666	1	0.35714285714285715	5	0.631578947368421	12	0.23863636363636365	0.631578947368421	16	12	4	1	0	0.7272727272727273	8	11	1.4	21	0.125	0.25	0.849835186451739	0.9320220391520729	0.4546313441601212	0.8255939260932598	0.5036910233815447	0.8774285271874588	0.830053637539285	0.885650575538801	1.0	0.0625	0.0
7488	0.043855354405907654	0.006361659970828531	-0.005228684776782052	0.8758124989530957	None	0.14285714285714285	1	0.3125	5	0.6818181818181818	15	0.26666666666666666	0.5	16	11	7	2	0	0.9	9	10	1.6	24	0.15384615384615385	0.21052631578947367	0.849835186451739	0.9279965733483141	0.4303281448978268	0.897852334869438	0.45017119170448944	0.8066466076582668	0.8638508840027146	0.88622575351924	0.53125	0.1875	0.0
7483	0.07538962710015445	0.021878723819062158	0.01777763786792162	0.8413103213225173	None	0.125	1	0.2777777777777778	5	0.7083333333333334	17	0.21666666666666667	0.5833333333333334	19	14	6	0	0	0.8333333333333334	10	12	1.7333333333333334	26	0.0	0.2	0.849835186451739	0.9199066961598418	0.45895697583971273	0.8466810425294926	0.5555833320180873	0.8767404054024828	0.8308505255394397	0.884654713945585	0	0	0.0
7326	0.06754097187982312	0.02399301192489474	0.018705893046938767	0.821060719704475	None	0.14285714285714285	1	0.3125	5	0.6666666666666666	14	0.23232323232323232	0.6666666666666666	19	14	3	0	0	0.8181818181818182	9	11	1.5333333333333334	23	0.0	0.2222222222222222	0.8008872768294818	0.9225650139272701	0.4503057124805296	0.8706192929918936	0.5036910233815447	0.8565152703364561	0.8406711714698669	0.8866465956905283	0	0	0.0
7396	0.08560009082448193	0.027760400941135115	0.024762584373198972	0.8335667293460655	None	0.14285714285714285	1	0.29411764705882354	5	0.6956521739130435	16	0.20833333333333334	0.6521739130434783	19	15	5	1	0	0.8333333333333334	10	12	1.6666666666666667	25	0.1	0.21052631578947367	0.8008872768294818	0.952043109683305	0.44716642891489516	0.7980535002949734	0.45017119170448944	0.8770205031260621	0.810725748375707	0.891774645556616	1.0	0.05263157894736842	0.0
7197	0.06568183652818028	0.014211793096669341	0.012058267474016728	0.8765761462937908	None	0.125	1	0.3333333333333333	6	0.625	15	0.21666666666666667	0.5	17	12	8	1	0	0.8333333333333334	10	12	1.7333333333333334	26	0.06666666666666667	0.2	0.849835186451739	0.8876954874168236	0.4303281448978268	0.8449994896254703	0.45017119170448944	0.8395290314048687	0.8638508840027146	0.8588797769289193	1.0	0.058823529411764705	0.0
103	None	None	None	None	None	0	0	0.16666666666666666	1	1.0	6	1.0	1.0	7	6	0	1	0	0.125	8	1	0.5333333333333333	8	0.3333333333333333	0	0.21799213835781303	0.9655699196112532	0.8684856753893785	0.8254185660415936	0.15409469292381378	0.832306099814185	0.9690962022621792	0.8968880476812419	1.0	0.14285714285714285	0.0
91	None	None	None	None	None	0	0	0.5	2	0.5	2	0.6	0.5	3	2	2	1	0	0.4	5	2	0.4	6	0.14285714285714285	0	0.7008132246356997	0.8811100098096724	0.3950591779029769	0.5355920141463932	0.8526601512852002	0.9739030612279035	0.9209302205237676	0.8723273989792315	1.0	0.3333333333333333	0.0
5276	0.07252486152433164	0.0185126763934174	0.016272465159080218	0.8298619949216482	None	0.14285714285714285	1	0.29411764705882354	5	0.6956521739130435	16	0.20833333333333334	0.6956521739130435	21	16	3	0	0	0.8333333333333334	10	12	1.6666666666666667	25	0.0	0.21052631578947367	0.8008872768294818	0.9252129652000901	0.529310595984241	0.8530212242552955	0.5036910233815447	0.8692020074162412	0.8308505255394397	0.8865456805263563	0	0	0.0
1801	None	None	None	None	None	1.0	1	0.8	4	0.4	2	0.5833333333333334	0.2	3	1	3	1	0	0.75	3	4	0.4666666666666667	7	0.125	0.6666666666666666	0.41967546620603374	0.6212671283643502	0.10087713680139503	0.9012064113360813	0.5779258911017988	0.7958878353836065	0.878693044658843	0.7950230229187121	1.0	1.0	0.0
6887	0.05502082109176892	0.01852332779010598	0.00686981465860247	0.8600398917781988	None	0.16666666666666666	1	0.35714285714285715	5	0.6111111111111112	11	0.25	0.6111111111111112	16	11	3	0	0	0.8	8	10	1.3333333333333333	20	0.0	0.26666666666666666	0.8253612316406105	0.9251783286901832	0.4546313441601212	0.8022420892775662	0.5036910233815447	0.8696584947694934	0.8506633308583421	0.8741024888134034	0	0	0.0
628	None	None	None	None	None	0	0	0.75	3	0.3333333333333333	1	0.5555555555555556	0.3333333333333333	3	1	1	2	0	1.0	3	3	0.3333333333333333	5	0.5	1.0	0.8181044593322637	0.6075509043248826	0.4854934560567032	0.9614475163938014	0.47333982985815204	0.9526422067619856	0.9443922434776599	0.9018825314854144	0.6666666666666666	0.6666666666666666	0.0
2708	1.636020582456148e-05	4.719602183400094e-07	-4.513697450879193e-08	0.9999959954155215	None	0	0	0.5	2	0.75	3	0.6	0.25	3	1	2	1	0	0.4	2	5	0.4	6	0.16666666666666666	0	0.2795964311550688	0.8941948351497013	0.44873032335537977	0.9230266735652677	0.12147783789305415	0.5993116913031313	0.7944165429039437	0.8420694574555638	1.0	0.6666666666666666	0.0
1383	None	None	None	None	None	1.0	1	0.8	4	0.4	2	0.4375	0.2	5	1	1	1	0	1.0	4	4	0.4666666666666667	7	0.5	0.6666666666666666	0.41967546620603374	0.7795357502644849	0.11950917296766979	0.8592585947213762	0.4001895042356193	0.9038228661492441	0.797602678675913	0.8545633648766865	1.0	0.4	0.0
3206	0.06479246493640048	0.007464936224852501	0.0033886079632469337	0.9016320766341006	None	0.16666666666666666	1	0.4	6	0.6	12	0.2716049382716049	0.6	18	12	3	0	0	1.0	9	9	1.4666666666666666	22	0.0	0.23529411764705882	0.6633460176176611	0.9450689929809053	0.56453409561917	0.8796563883725453	0.5331628909847641	0.910094106353995	0.8358198455736456	0.9155254802819723	0	0	0.0
5669	0.04404226305516277	0.01733125288673698	0.009063681764252787	0.8866463694421429	None	0.16666666666666666	1	0.35714285714285715	5	0.6111111111111112	11	0.2222222222222222	0.6111111111111112	14	11	5	0	0	0.9	10	9	1.3333333333333333	20	0.0	0.26666666666666666	0.8352395457582389	0.9192745133363219	0.45346200022428346	0.8346407546394102	0.44208299470499446	0.8291318149509733	0.9176503753695092	0.8672622546933739	0	0	0.0
1931	None	None	None	None	None	1.0	1	0.8	4	0.4	2	0.4375	0.4	6	2	0	0	0	1.0	4	4	0.4666666666666667	7	0.0	0.6666666666666666	0.4151242228170105	0.6270799284552374	0.1180747762214573	0.8344671205713472	0.6969167515197826	0.8542482146732251	0.9167934891778824	0.7861517813527131	0	0	0.0
3366	0.05199498892313551	0.018596230803434408	0.015294447658036182	0.8753934353303723	None	0.16666666666666666	1	0.42857142857142855	6	0.5789473684210527	11	0.23333333333333334	0.5789473684210527	17	11	3	0	0	0.9	9	10	1.4	21	0.0	0.25	0.8008872768294818	0.9393531448833407	0.529310595984241	0.8595925882902328	0.45017119170448944	0.8278512922330673	0.8638508840027146	0.8850183956409521	0	0	0.0
3933	0.06309126509883725	0.017142466493521892	0.016774795946238222	0.8692269257756431	None	0.16666666666666666	1	0.4	6	0.6	12	0.24444444444444444	0.6	18	12	3	0	0	0.9	9	10	1.4666666666666666	22	0.0	0.23529411764705882	0.8025864892947675	0.9023064449413418	0.4487360706977124	0.8742261374019198	0.5096304669428884	0.8421366884821327	0.8358198455736456	0.874943642363129	0	0	0.0
3720	0.04799321109873003	0.02032638524167503	0.019086518783975485	0.8825411269671706	None	0.16666666666666666	1	0.4	6	0.6	12	0.24444444444444444	0.55	16	11	5	0	0	0.9	10	9	1.4666666666666666	22	0.0	0.23529411764705882	0.8008872768294818	0.8999171182506918	0.4546313441601212	0.8364002060313624	0.45017119170448944	0.8829454976053299	0.8327378950047619	0.875396179339362	0	0	0.0
4374	0.062100698913831534	0.021319002831282578	0.021197864018593072	0.8615924360257423	None	0.14285714285714285	1	0.35294117647058826	6	0.6521739130434783	15	0.22727272727272727	0.6086956521739131	20	14	4	1	0	0.9090909090909091	10	11	1.6666666666666667	25	0.16666666666666666	0.2	0.8253612316406105	0.9211010202352868	0.4546313441601212	0.8413087376850465	0.5036910233815447	0.8616857369342295	0.8358198455736456	0.8792047248480173	1.0	0.1	0.0
2274	None	None	None	None	None	0	0	0.25	1	1.0	4	0.5	0.75	4	3	1	0	0	0.75	4	3	0.4	6	0.0	0	0.6787687082528023	0.945840220841884	0.5649320318804382	0.8952674396725879	0.3465011277432571	0.9423240598236873	0.9487732170808784	0.9308477769433462	0	0	0.0
104	None	None	None	None	None	0	0	0.6	3	0.4	2	0.5833333333333334	0	1	0	5	5	0	0.75	4	3	0.4666666666666667	7	0.38461538461538464	0	0	0	0	0	0	0	0	0	0	0	0
6685	0.05361741784506899	0.020646433875306777	0.020265222100328318	0.877048388366781	None	0.16666666666666666	1	0.35714285714285715	5	0.6111111111111112	11	0.2222222222222222	0.6111111111111112	14	11	5	0	0	0.9	10	9	1.3333333333333333	20	0.0	0.26666666666666666	0.8253612316406105	0.9075579674374539	0.43968664969627225	0.7996919784093098	0.45017119170448944	0.9116571599862481	0.8877555291049152	0.8808875124460267	0	0	0.0
3525	0.06500833611458397	0.016746509159813655	0.01258780525746452	0.8898506323108262	None	0.14285714285714285	1	0.29411764705882354	5	0.6956521739130435	16	0.25252525252525254	0.6521739130434783	19	15	5	0	0	0.8181818181818182	9	11	1.6666666666666667	25	0.0	0.1	0.849835186451739	0.9041719885977579	0.557939426926127	0.8924666705587245	0.48309792259034284	0.8732476080264832	0.8905031855828687	0.8905994481620444	0	0	0.0
6964	0.0764080603948736	0.02469033053032179	0.01985810530789823	0.8222602248653659	None	0.14285714285714285	1	0.3125	5	0.6818181818181818	15	0.2	0.5909090909090909	17	13	6	0	0	0.8333333333333334	10	12	1.6	24	0.0	0.2222222222222222	0.8008872768294818	0.9237717298639261	0.4503057124805296	0.8440450895086975	0.5096304669428884	0.8809546369646916	0.8638508840027146	0.8871169371241111	0	0	0.0
1834	None	None	None	None	None	0.5	1	0.8333333333333334	5	0.14285714285714285	1	0.5	0.14285714285714285	5	1	3	0	0	0.5	6	3	0.6	9	0.0	0.6666666666666666	0.33806473520248814	0.6362972508595818	0.11664037947524482	0.5453219915759947	0.5779258911017988	0.8259638695714553	0.8706454139190405	0.6826841492578314	0	0	0.0
1399	None	None	None	None	None	0.25	1	0.6	6	0.46153846153846156	6	0.5	0.38461538461538464	9	5	5	2	0	0.8333333333333334	5	6	1.0	15	0.2	0.6	0.4573997982738594	0.8744010784363362	0.5693985835254661	0.9096640493117967	0.5860828799639293	0.8352048356268744	0.8512820396375776	0.8762787316682324	0.611111111111111	0.4444444444444444	0.0
6871	0.06259587033324623	0.02724807861296939	0.023658408044989886	0.843408498565497	None	0.14285714285714285	1	0.3125	5	0.6818181818181818	15	0.2	0.5454545454545454	16	12	7	1	0	0.8333333333333334	10	12	1.6	24	0.07142857142857142	0.2222222222222222	0.8253612316406105	0.9163773957224916	0.4546313441601212	0.811037695739495	0.5028772618612883	0.8791272096427228	0.8480848152273626	0.8749030574897162	1.0	0.0625	0.0
4337	0.045850866772235405	0.017082702207283234	0.009100961178080123	0.8880914314190501	None	0.16666666666666666	1	0.35714285714285715	5	0.6111111111111112	11	0.2222222222222222	0.6111111111111112	14	11	5	0	0	0.9	10	9	1.3333333333333333	20	0.0	0.26666666666666666	0.8352395457582389	0.9192745133363219	0.4539836079351254	0.8346465982920076	0.44208299470499446	0.8290548055545699	0.9176503753695092	0.867243023517166	0	0	0.0
1900	None	None	None	None	None	0	0	0.5	2	0.6666666666666666	2	0.5555555555555556	0	0	0	4	0	0	1.0	3	3	0.3333333333333333	5	0.0	0.5	0	0	0	0	0	0	0	0	0	0	0
1313	None	None	None	None	None	0	0	0.75	3	0.0	0	0.5555555555555556	0	2	0	2	0	0	1.0	3	3	0.3333333333333333	5	0.0	0	0	0	0	0	0	0	0	0	0	0	0
599	None	None	None	None	None	0.5	1	0.6666666666666666	4	0.5	3	0.5	0.3333333333333333	4	2	3	0	0	1.0	4	4	0.5333333333333333	8	0.0	0.5	0.44966100542817616	0.5385535753696663	0.5924147180566047	0.9649537685561846	0.677806895671938	0.8571260233329254	0.8313988724521044	0.8524379567822042	0	0	0.0
2475	None	None	None	None	None	0.16666666666666666	1	0.4	6	0.6	12	0.24444444444444444	0.6	16	12	5	0	0	0.9	10	9	1.4666666666666666	22	0.0	0.2222222222222222	0.8008872768294818	0.9422763809207857	0.543625011455184	0.8662986335249965	0.44208299470499446	0.8780161385041856	0.894093295053621	0.9012931721780885	0	0	0.0
6880	0.07931561898978377	0.017268618280638894	0.005190701205089131	0.7778122743446805	None	0.125	1	0.3333333333333333	6	0.64	16	0.1888111888111888	0.56	20	14	6	0	0	0.8461538461538461	13	11	1.8	27	0.0	0.19047619047619047	0.8008872768294818	0.9264176793408686	0.4941337859119769	0.8320887168528344	0.5036910233815447	0.8656841674182576	0.8112485818187927	0.8806832830124024	0	0	0.0
1085	None	None	None	None	None	0	0	0.75	3	0.5	2	0.5	0.25	4	1	1	1	0	0.75	4	3	0.4	6	0.3333333333333333	0.6666666666666666	0.7227946148955461	0.7439313575218517	0.7396215645927107	0.9322462090054113	0.45144227453871133	0.9473562427124242	0.8508012002201598	0.8995994962369115	1.0	0.5	0.0
1696	None	None	None	None	None	0.5	1	0.6666666666666666	4	0.5	3	0.6666666666666666	0.16666666666666666	5	1	2	1	0	0.75	3	4	0.5333333333333333	8	0.25	0.8	0.4573997982738594	0.8342113978102909	0.5693985835254661	0.9494431696149152	0.7448842699081353	0.8615883111522172	0.8512820396375776	0.8933759770104891	1.0	0.4	0.0
2601	2.974393746032532e-05	3.8945395001146276e-07	-2.950803461126445e-07	0.9999956227434907	None	0	0	0.6	3	0.6	3	0.4666666666666667	0.2	3	1	3	1	0	0.6	5	3	0.4666666666666667	7	0.125	1.0	0.8181044593322637	0.7771251812070933	0.3634911285103649	0.9611143543762422	0.47333982985815204	0.9526422067619856	0.9197280868344077	0.9231537507293934	1.0	0.6666666666666666	0.0
2084	None	None	None	None	None	0	0	0.5	2	0.75	3	0.6	0.75	4	3	1	0	0	0.4	5	2	0.4	6	0.0	0	0.6981717451389512	0.944058417852057	0.49120966655374404	0.7685014458889714	0.3465011277432571	0.7145363599433827	0.889106964812159	0.8385875418245679	0	0	0.0
1908	None	None	None	None	None	0	0	1.0	1	0	0	1.0	0	1	0	0	0	0	0.5	1	2	0.13333333333333333	2	0.0	0	0	0	0	0	0	0	0	0	0	0	0
1178	None	None	None	None	None	0	0	1.0	2	0.0	0	1.0	0	2	0	0	0	0	0.3333333333333333	3	1	0.2	3	0.0	1.0	0	0	0	0	0	0	0	0	0	0	0
2003	None	None	None	None	None	0.3333333333333333	1	0.75	6	0.2222222222222222	2	0.9166666666666666	0.2222222222222222	5	2	5	0	0	0.75	3	4	0.7333333333333333	11	0.0	0.8571428571428571	0.4573997982738594	0.8500594425252882	0.27281309607030885	0.9494242193222765	0.6794130858970275	0.8954403238066772	0.8842805364890778	0.9065033639626754	0	0	0.0
4180	0.06505010872906515	0.016806348268464878	0.01680519588762006	0.8711571079913369	None	0.14285714285714285	1	0.35294117647058826	6	0.6521739130434783	15	0.22727272727272727	0.6521739130434783	21	15	3	0	0	0.9090909090909091	10	11	1.6666666666666667	25	0.0	0.2	0.849835186451739	0.9224572687513963	0.529310595984241	0.8614992361139614	0.5036910233815447	0.8576156362292602	0.8308505255394397	0.8842402644721689	0	0	0.0
446	None	None	None	None	None	0	0	0.4	2	0.8	4	0.5833333333333334	0.4	3	2	3	2	0	0.75	3	4	0.4666666666666667	7	0.2222222222222222	0	0.33253876755129264	0.5716374415062124	0.5475025995216332	0.805971311169864	0.6312859855573952	0.8394062555006487	0.8208918553076104	0.7543838479779437	0.6666666666666666	0.3333333333333333	0.0
2375	None	None	None	None	None	0	0	0.6666666666666666	2	0.5	1	0.6666666666666666	0.5	1	1	2	1	0	0.6666666666666666	3	2	0.26666666666666666	4	0.125	0	0.4155837374159702	0.5	0.7519196253551528	0.5	0.4382530496494489	0.5	0.8227167413758353	0.5	1.0	1.0	0.0
5515	0.060982942582141625	0.026755117639987364	0.02131760136915737	0.8767734823036114	None	0.16666666666666666	1	0.35714285714285715	5	0.631578947368421	12	0.21212121212121213	0.631578947368421	15	12	5	0	0	0.8181818181818182	11	9	1.4	21	0.0	0.25	0.8008872768294818	0.8991813534923905	0.4503057124805296	0.8102241034283796	0.45017119170448944	0.8896134374973054	0.864267244186034	0.870885287306046	0	0	0.0
3786	0.07759459940927513	0.01928827639735552	0.01115306804494398	0.85220875928678	None	0.14285714285714285	1	0.375	6	0.6190476190476191	13	0.21296296296296297	0.6190476190476191	19	13	3	0	0	0.75	9	12	1.5333333333333334	23	0.0	0.2222222222222222	0.8008872768294818	0.9278001508638812	0.45895697583971273	0.8495477864382015	0.45017119170448944	0.8357264881038039	0.8941299396322082	0.8776542736661392	0	0	0.0
5132	0.04449325476325049	0.01883910631379055	0.008207999922099491	0.8916355091312785	None	0.2	1	0.38461538461538464	5	0.5882352941176471	10	0.2638888888888889	0.5882352941176471	13	10	5	1	0	0.8888888888888888	8	9	1.2666666666666666	19	0.09090909090909091	0.2857142857142857	0.849835186451739	0.9135120059705538	0.45895697583971273	0.8277541687786141	0.45017119170448944	0.88707664941462	0.8804295868489829	0.8803872238604223	1.0	0.15384615384615385	0.0
7373	0.07797099045783903	0.03860438481049641	0.03853792560664274	0.8205912466673915	None	0.14285714285714285	1	0.3125	5	0.6818181818181818	15	0.2	0.5454545454545454	16	12	7	1	0	0.8333333333333334	10	12	1.6	24	0.07142857142857142	0.2222222222222222	0.8253612316406105	0.9163773957224916	0.45463134416012113	0.8142223850078937	0.5028772618612883	0.8791272096427228	0.8480848152273626	0.8756641417664752	1.0	0.0625	0.0
6327	0.06214009292153281	0.02171712684796859	0.01779802249352879	0.8500774947358642	None	0.16666666666666666	1	0.35714285714285715	5	0.631578947368421	12	0.2625	0.631578947368421	17	12	3	0	0	0.8	8	10	1.4	21	0.0	0.25	0.849835186451739	0.9267477473156527	0.45895697583971273	0.843926947441683	0.5036910233815447	0.8637958351952768	0.8406711714698669	0.8833178856754481	0	0	0.0
7115	0.06324111955673455	0.029008707663880192	0.02837383023335848	0.8610277564178683	None	0.14285714285714285	1	0.29411764705882354	5	0.6956521739130435	16	0.20833333333333334	0.5217391304347826	17	12	7	1	0	0.8333333333333334	10	12	1.6666666666666667	25	0.07692307692307693	0.21052631578947367	0.849835186451739	0.8871080504014928	0.4303281448978268	0.8410653660848622	0.45017119170448944	0.8368957437141208	0.8638508840027146	0.8566418610560377	1.0	0.058823529411764705	0.0
897	None	None	None	None	None	1.0	1	1.0	4	0.25	1	0.5	0.25	3	1	2	0	0	0.75	4	3	0.4	6	0.0	1.0	0.44192221258249303	0.5386311528768069	0.31801261284838434	0.9593252633006524	0.5873875667939112	0.8448987298073697	0.797602678675913	0.8416022496731508	0	0	0.0
5874	0.05116106815079846	0.018470709277139123	0.018201981712669856	0.8763220973631402	None	0.2	1	0.3076923076923077	4	0.7058823529411765	12	0.2375	0.6470588235294118	12	11	6	0	0	0.8	10	8	1.2666666666666666	19	0.0	0.2857142857142857	0.8597135005693677	0.8888623334964796	0.43979532097833635	0.8050397962656326	0.5049077417486676	0.8974804270292545	0.8840573805431388	0.8686341104557707	0	0	0.0
7418	0.07734043456217654	0.03530491639046131	0.03520608527692368	0.8251252932458985	None	0.14285714285714285	1	0.3125	5	0.6818181818181818	15	0.2	0.5909090909090909	17	13	6	1	0	0.8333333333333334	10	12	1.6	24	0.08333333333333333	0.2222222222222222	0.849835186451739	0.9169977864863034	0.45895697583971273	0.8200907086068625	0.45017119170448944	0.877013799041141	0.8638508840027146	0.8766645818964298	1.0	0.058823529411764705	0.0
3837	0.05653993322413566	0.021863133377494414	0.01813969458497731	0.8762457818689715	None	0.16666666666666666	1	0.35714285714285715	5	0.6842105263157895	13	0.2625	0.631578947368421	17	12	3	0	0	0.8	8	10	1.4	21	0.0	0.25	0.8008872768294818	0.8996534238127628	0.44716642891489516	0.8487845530386601	0.5096304669428884	0.8480379779763026	0.8308505255394397	0.8675258832887318	0	0	0.0
1580	None	None	None	None	None	0	0	0.5	2	0.6666666666666666	2	0.625	0	2	0	2	0	0	0.5	2	4	0.3333333333333333	5	0.0	0	0	0	0	0	0	0	0	0	0	0	0
158	None	None	None	None	None	0	0	0.4	2	0.8	4	0.5833333333333334	0.4	3	2	3	0	0	0.75	3	4	0.4666666666666667	7	0.0	0	0.4056476532775412	0.7897784260238659	0.5893245314939073	0.8345669404858552	0.6312859855573952	0.8394062555006487	0.7613869285129696	0.8222867484416292	0	0	0.0
396	None	None	None	None	None	0	0	1.0	3	0.0	0	0.6666666666666666	0	3	0	0	1	0	0.6666666666666666	2	3	0.26666666666666666	4	1.0	1.0	0	0	0	0	0	0	0	0	0	0	0
7075	0.06318273518944659	0.029182142067054866	0.029132815681360134	0.843614054368249	None	0.14285714285714285	1	0.35294117647058826	6	0.6521739130434783	15	0.22727272727272727	0.6086956521739131	20	14	4	1	0	0.9090909090909091	10	11	1.6666666666666667	25	0.16666666666666666	0.2	0.8008872768294818	0.9147868235928929	0.44716642891489516	0.7954706725870855	0.5036910233815447	0.8631344481668186	0.8527673675996039	0.8650375505655241	1.0	0.05	0.0
1361	None	None	None	None	None	0	0	0.5	2	0.6666666666666666	2	1.0	0.3333333333333333	1	1	3	2	0	0.2	5	1	0.3333333333333333	5	0.2	0.5	0.3182460324680342	0.5	0.5275441810727646	0.5	0.49543836447444844	0.5	0.7151129847857182	0.5	1.0	1.0	0.0
400	None	None	None	None	None	0	0	0.6	3	0.6	3	0.4666666666666667	0.4	5	2	1	1	0	0.6	5	3	0.4666666666666667	7	0.3333333333333333	1.0	0.8682461781392714	0.9276797121743194	0.3634911285103649	0.9435100326982095	0.4147512669101102	0.9180669247002987	0.9176675082607739	0.9305066250427536	1.0	0.4	0.0
1828	None	None	None	None	None	0	0	1.0	2	0.0	0	1.0	0	2	0	0	2	0	0.3333333333333333	1	3	0.2	3	1.0	1.0	0	0	0	0	0	0	0	0	0	0	0
7334	0.0635574491069868	0.03166545129846665	0.02373032446360097	0.8531576411199859	None	0.16666666666666666	1	0.3333333333333333	5	0.65	13	0.2222222222222222	0.55	16	11	5	0	0	0.8181818181818182	9	11	1.4666666666666666	22	0.0	0.23529411764705882	0.8253612316406105	0.932255580271897	0.4941337859119769	0.8326158592900078	0.45017119170448944	0.8724085168841569	0.8582839103059663	0.8858994472602946	0	0	0.0
7300	0.05636472802255397	0.01610629247265937	0.014269748803717484	0.8601706733932993	None	0.14285714285714285	1	0.3125	5	0.6666666666666666	14	0.20909090909090908	0.6666666666666666	18	14	4	1	0	0.9090909090909091	10	11	1.5333333333333334	23	0.125	0.2222222222222222	0.849835186451739	0.9278776691678501	0.4546313441601212	0.8298105355034948	0.5014826699854387	0.8707045397500817	0.8527673675996039	0.8823984262658308	1.0	0.05555555555555555	0.0
2005	None	None	None	None	None	0	0	0.5	2	0.6666666666666666	2	0.8333333333333334	0.3333333333333333	3	1	1	1	0	0.6666666666666666	3	2	0.3333333333333333	5	0.25	0	0.7277471386030199	0.7613959274407995	0.27366253776795146	0.9704612815531592	0.6235643361021751	0.7635425376755479	0.8775148808004702	0.8745211593975286	1.0	0	0.0
2264	None	None	None	None	None	0.6666666666666666	2	0.8888888888888888	8	0.0	0	0.65	0	6	0	6	0	0	0.8	5	4	0.8666666666666667	13	0.0	0.5	0	0	0	0	0	0	0	0	0	0	0
1953	None	None	None	None	None	0	0	0.3333333333333333	1	1.0	2	1.0	1.0	3	2	0	0	0	0.25	4	1	0.26666666666666666	4	0.0	0	0.5241362012657707	0.5	0.9931955483028055	0.6208601433874097	0.25137178074740196	0.5	0.9553669527235782	0.5410077381442838	0	0	0.0
3173	0.05641524639630094	0.009743619350669867	0.0033917217343132195	0.8571839062772064	None	0.16666666666666666	1	0.42857142857142855	6	0.5789473684210527	11	0.21212121212121213	0.5789473684210527	17	11	3	0	0	0.8181818181818182	11	9	1.4	21	0.0	0.26666666666666666	0.8008872768294818	0.9384496590254722	0.529310595984241	0.8595925882902328	0.45017119170448944	0.8278512922330673	0.8864361747551077	0.8844830741133796	0	0	0.0
5581	0.05993320496489934	0.014534358929298281	0.014099186318093947	0.8746348209615343	None	0.16666666666666666	1	0.42857142857142855	6	0.5263157894736842	10	0.2625	0.5263157894736842	15	10	5	0	0	0.8	10	8	1.4	21	0.0	0.25	0.8008872768294818	0.8991813534923905	0.45008836991640144	0.8042973205245216	0.45017119170448944	0.8875436077592967	0.864267244186034	0.8686576705586927	0	0	0.0
5773	0.04938426754122906	0.01387803158862142	0.009148730851236806	0.8851930286783569	None	0.2	1	0.38461538461538464	5	0.5882352941176471	10	0.2638888888888889	0.5882352941176471	14	10	4	1	0	0.8888888888888888	8	9	1.2666666666666666	19	0.125	0.2857142857142857	0.8253612316406105	0.914857977453548	0.4546313441601212	0.8326442445552467	0.45017119170448944	0.8834266372406545	0.8723698652787361	0.8809446979111599	1.0	0.14285714285714285	0.0
352	None	None	None	None	None	0	0	1.0	2	0.0	0	1.0	0	2	0	0	0	0	0.3333333333333333	3	1	0.2	3	0.0	1.0	0	0	0	0	0	0	0	0	0	0	0
2529	None	None	None	None	None	0	0	0.75	3	0.25	1	0.6666666666666666	0	3	0	2	0	0	1.0	3	3	0.4	6	0.0	0.8	0	0	0	0	0	0	0	0	0	0	0
5866	0.05779833408340852	0.023675487430344	0.01707263853441952	0.8744762151619823	None	0.16666666666666666	1	0.35714285714285715	5	0.631578947368421	12	0.21212121212121213	0.631578947368421	15	12	5	0	0	0.8181818181818182	11	9	1.4	21	0.0	0.25	0.849835186451739	0.9183646615432479	0.4503057124805296	0.8067918232343536	0.45017119170448944	0.9039241477931373	0.864267244186034	0.8839533878350192	0	0	0.0
3070	0.035856062801165337	0.00594237880290758	0.00045903788016041095	0.9230136971253838	None	0.2	1	0.3076923076923077	4	0.7058823529411765	12	0.2638888888888889	0.5882352941176471	12	10	6	1	0	0.8888888888888888	8	9	1.2666666666666666	19	0.07142857142857142	0.2857142857142857	0.915141299378682	0.9356747597890633	0.44464256036876976	0.9115527586317004	0.4617877052725937	0.8158943101694502	0.894093295053621	0.8971801243796484	1.0	0.08333333333333333	0.0
1701	None	None	None	None	None	0.5	1	0.8333333333333334	5	0.2857142857142857	2	0.5	0.14285714285714285	6	1	2	2	0	0.5	6	3	0.6	9	0.6666666666666666	0.6666666666666666	0.41967546620603374	0.8405967112494201	0.11950917296766979	0.8434112096865819	0.4001895042356193	0.8928836038697	0.797602678675913	0.8608477184846216	0.75	0.8333333333333334	0.0
7157	0.05197354941294162	0.004695049997736085	0.004660137020262075	0.859818394640437	None	0.14285714285714285	1	0.3125	5	0.6666666666666666	14	0.21296296296296297	0.6666666666666666	18	14	4	1	0	0.75	9	12	1.5333333333333334	23	0.125	0.2222222222222222	0.849835186451739	0.9213474446270922	0.4546313441601212	0.8377826705819348	0.4747227541469112	0.8605138899900586	0.8722809596668847	0.8780466565100228	1.0	0.05555555555555555	0.0
4987	0.05684825461087949	0.018013998073101185	0.017395787028426344	0.8775406640882136	None	0.16666666666666666	1	0.35714285714285715	5	0.631578947368421	12	0.21212121212121213	0.631578947368421	15	12	5	0	0	0.8181818181818182	11	9	1.4	21	0.0	0.25	0.8008872768294818	0.9013301323148809	0.43512785392940384	0.802878267767554	0.45017119170448944	0.8861020089559593	0.864267244186034	0.8686795929900893	0	0	0.0
5672	0.062395974103626406	0.02773289161848685	0.024647098068362357	0.8765528704705273	None	0.16666666666666666	1	0.35714285714285715	5	0.631578947368421	12	0.21212121212121213	0.631578947368421	15	12	5	0	0	0.8181818181818182	11	9	1.4	21	0.0	0.25	0.8008872768294818	0.8991813534923905	0.45008836991640144	0.8042973205245216	0.45017119170448944	0.8875436077592967	0.864267244186034	0.8686576705586927	0	0	0.0
1857	None	None	None	None	None	0	0	0.3333333333333333	1	1.0	2	0.6666666666666666	0.5	2	1	1	0	0	0.6666666666666666	3	2	0.26666666666666666	4	0.0	0	0.6787687082528023	0.9328834559668764	0.6172438650362981	0.8401056725809392	0.2943058359480072	0.8083728955218662	0.8561314200225556	0.8710317444236066	0	0	0.0
2521	None	None	None	None	None	0	0	0.375	3	0.7777777777777778	7	0.4074074074074074	0.6666666666666666	9	6	1	1	0	0.3333333333333333	9	3	0.7333333333333333	11	0.3333333333333333	1.0	0.573674357481309	0.9503516222306568	0.3634911285103649	0.9331569297456243	0.47333982985815204	0.9411538308315138	0.9111993367888763	0.9419560051045408	1.0	0.2222222222222222	0.0
384	None	None	None	None	None	0	0	1.0	1	0	0	1.0	0	0	0	1	1	0	0.5	2	1	0.13333333333333333	2	0.16666666666666666	0	0	0	0	0	0	0	0	0	0	0	0
3369	0.07079061111024147	0.017457394415152847	0.01425140148204216	0.8722984451548242	None	0.125	1	0.2777777777777778	5	0.7083333333333334	17	0.21666666666666667	0.7083333333333334	21	17	4	0	0	0.8333333333333334	10	12	1.7333333333333334	26	0.0	0.2	0.849835186451739	0.9229846499399015	0.5704438804728069	0.887708792211548	0.45017119170448944	0.8969669883081705	0.9012916193487472	0.9036430776688745	0	0	0.0
5585	0.06628657012775077	0.02267059716742293	0.020033531203962215	0.8591229666545945	None	0.14285714285714285	1	0.3125	5	0.6666666666666666	14	0.23232323232323232	0.6190476190476191	17	13	5	0	0	0.8181818181818182	11	9	1.5333333333333334	23	0.0	0.2222222222222222	0.8008872768294818	0.9373123022873362	0.4503057124805296	0.8038376058909164	0.45017119170448944	0.9220376118991748	0.9069405150198722	0.899819600347792	0	0	0.0
5980	0.05024217235301769	0.020494368508884687	0.020483953078042884	0.8914767081581214	None	0.16666666666666666	1	0.35714285714285715	5	0.6111111111111112	11	0.2222222222222222	0.6111111111111112	14	11	5	0	0	0.9	10	9	1.3333333333333333	20	0.0	0.26666666666666666	0.8036701897031225	0.8980695305790876	0.4303281448978268	0.7952037807488052	0.45017119170448944	0.9024289496433922	0.8959010402583909	0.8720286903559514	0	0	0.0
5194	0.05865912076749978	0.024528956462728613	0.02225273859871035	0.8732401039459731	None	0.16666666666666666	1	0.3333333333333333	5	0.65	13	0.2222222222222222	0.6	16	12	5	0	0	0.8181818181818182	11	9	1.4666666666666666	22	0.0	0.23529411764705882	0.8253612316406105	0.9088034252018101	0.45019704119846554	0.7923844685398401	0.45017119170448944	0.8900289135352356	0.864267244186034	0.8710006733932203	0	0	0.0
6719	0.08819899825222782	0.022480259808216375	0.010485105707292825	0.7311049469158595	None	0.14285714285714285	1	0.3125	5	0.6818181818181818	15	0.2	0.5909090909090909	17	13	6	0	0	0.8333333333333334	10	12	1.6	24	0.0	0.2222222222222222	0.8008872768294818	0.9237717298639261	0.4503057124805296	0.8440450895086975	0.5096304669428884	0.8809546369646916	0.8638508840027146	0.8871169371241111	0	0	0.0
2402	None	None	None	None	None	0.5	1	0.6666666666666666	4	0.5714285714285714	4	0.42857142857142855	0.5714285714285714	7	4	1	0	0	0.42857142857142855	7	3	0.6	9	0.0	1.0	0.41967546620603374	0.788311703324062	0.11950917296766979	0.8436008686100241	0.44672676784585397	0.6575629246764025	0.8150066019100652	0.7716232630170985	0	0	0.0
3004	0.04722097380315039	0.009370333050321323	0.0073739701895902034	0.9109346375203536	None	0.16666666666666666	1	0.35714285714285715	5	0.6111111111111112	11	0.25	0.5555555555555556	13	10	6	1	0	0.8	8	10	1.3333333333333333	20	0.07692307692307693	0.26666666666666666	0.8008872768294818	0.9345860711282841	0.45895697583971273	0.896075755547914	0.45017119170448944	0.8768715825156023	0.9012916193487472	0.9054201510203197	1.0	0.07692307692307693	0.0
5538	0.05827381662086699	0.013855945744338473	0.011432055698060052	0.8661770564277559	None	0.16666666666666666	1	0.35714285714285715	5	0.631578947368421	12	0.21212121212121213	0.631578947368421	17	12	3	0	0	0.8181818181818182	9	11	1.4	21	0.0	0.25	0.8008872768294818	0.9393349928061553	0.45895697583971273	0.8448572965924637	0.45017119170448944	0.826741432500768	0.8638508840027146	0.8807037560942079	0	0	0.0
466	None	None	None	None	None	1.0	1	0.8	4	0.4	2	0.7777777777777778	0	3	0	3	1	0	1.0	3	3	0.4666666666666667	7	0.14285714285714285	0.5	0	0	0	0	0	0	0	0	0	0	0
38	None	None	None	None	None	0	0	0.3333333333333333	2	0.8333333333333334	5	0.5714285714285714	0.6666666666666666	5	4	2	2	0	0.2857142857142857	7	2	0.5333333333333333	8	0.2857142857142857	0	0.5932982184893778	0.7464163034282842	0.2619653771735406	0.9126369086146782	0.7336464591173739	0.9622304674939307	0.9070195142024559	0.9021373664138663	0.6	0.2	0.0
7235	0.058661341027904726	0.0332452435408957	0.032683466246580195	0.8620118547062328	None	0.14285714285714285	1	0.375	6	0.6363636363636364	14	0.21818181818181817	0.5	16	11	7	1	0	0.9090909090909091	10	11	1.6	24	0.07692307692307693	0.21052631578947367	0.8253612316406105	0.9163773957224916	0.4546313441601212	0.811037695739495	0.5028772618612883	0.8791272096427228	0.8480848152273626	0.8749030574897162	1.0	0.0625	0.0
3678	0.05446277858957494	0.010812820557853873	0.003011399802087744	0.9024087192686381	None	0.14285714285714285	1	0.3125	5	0.6666666666666666	14	0.25555555555555554	0.6666666666666666	18	14	4	0	0	0.9	10	9	1.5333333333333334	23	0.0	0.21052631578947367	0.8824882429152104	0.9323617076381191	0.5704438804728069	0.8767986043307577	0.5555833320180873	0.8999016469779677	0.894093295053621	0.9055705263878377	0	0	0.0
1797	None	None	None	None	None	1.0	1	0.8	4	0.4	2	0.5833333333333334	0.2	4	1	2	0	0	0.75	4	3	0.4666666666666667	7	0.0	0.6666666666666666	0.43853763223994663	0.6961534612845913	0.48384698003311	0.9767958716144391	0.7894192168514685	0.8499724129161083	0.8574441269975175	0.891012621976654	0	0	0.0
3271	0.048437426526403565	0.009330647719725629	0.008430602367118678	0.9111721271749471	None	0.16666666666666666	1	0.42857142857142855	6	0.5789473684210527	11	0.25925925925925924	0.5789473684210527	17	11	3	0	0	1.0	9	9	1.4	21	0.0	0.23529411764705882	0.8008872768294818	0.938279878140324	0.5568962115044431	0.8846105346611409	0.5555833320180873	0.8609163812217999	0.8308505255394397	0.8996851909522006	0	0	0.0
5725	0.05255752502200794	0.026141220290180154	0.024485254166847253	0.8987928590857823	None	0.16666666666666666	1	0.35714285714285715	5	0.631578947368421	12	0.21	0.631578947368421	15	12	5	0	0	1.0	10	10	1.4	21	0.0	0.25	0.849835186451739	0.908055163812424	0.4503057124805296	0.8337033847004052	0.45017119170448944	0.8902447636926727	0.864267244186034	0.8806382597201343	0	0	0.0
4931	0.051730923651580774	0.02312409779067815	0.02292981739662176	0.8777295944395148	None	0.16666666666666666	1	0.4	6	0.6	12	0.2222222222222222	0.55	16	11	5	0	0	0.8181818181818182	11	9	1.4666666666666666	22	0.0	0.25	0.8008872768294818	0.8999171182506918	0.45019704119846554	0.8332756897582817	0.45017119170448944	0.8808309199948179	0.8327378950047619	0.8738256771356332	0	0	0.0
4591	0.05890149015569743	0.023666253503915883	0.02329746561744863	0.8051467682705649	None	0.16666666666666666	1	0.4	6	0.6	12	0.2037037037037037	0.6	16	12	5	0	0	0.75	12	9	1.4666666666666666	22	0.0	0.25	0.8008872768294818	0.8999171182506918	0.4546313441601212	0.8364002060313624	0.45017119170448944	0.8829454976053299	0.8327378950047619	0.875396179339362	0	0	0.0
5962	0.05050478807185779	0.020905269050823135	0.019636939477160057	0.8830997883661937	None	0.16666666666666666	1	0.4	6	0.6	12	0.24444444444444444	0.55	16	11	5	0	0	0.9	10	9	1.4666666666666666	22	0.0	0.23529411764705882	0.8008872768294818	0.9023089567845508	0.4546313441601212	0.8364831410895576	0.45017119170448944	0.8806839115047428	0.8327378950047619	0.875605025692378	0	0	0.0
983	None	None	None	None	None	0	0	0.6666666666666666	2	0.0	0	0.6666666666666666	0	1	0	2	1	0	0.6666666666666666	3	2	0.26666666666666666	4	0.14285714285714285	1.0	0	0	0	0	0	0	0	0	0	0	0
2002	None	None	None	None	None	0	0	0.25	1	1.0	3	0.8333333333333334	0.3333333333333333	2	1	2	0	0	0.6666666666666666	3	2	0.3333333333333333	5	0.0	0	0.5649371279190772	0.9375742446511524	0.7199499892892703	0.7076139367061858	0.20726207634707688	0.6755361856340512	0.9371641517821176	0.8087886238463927	0	0	0.0
1426	None	None	None	None	None	0	0	0	0	0	0	1.0	0	0	0	0	1	0	1.0	1	1	0.06666666666666667	1	0.25	0	0	0	0	0	0	0	0	0	0	0	0
3431	0.05385978571092678	0.01512239301277013	0.006345318957963569	0.9063341356762543	None	0.16666666666666666	1	0.4	6	0.6	12	0.22	0.6	18	12	3	0	0	1.0	10	10	1.4666666666666666	22	0.0	0.11764705882352941	0.858014288104082	0.9323695384645662	0.529310595984241	0.8587722668626534	0.44208299470499446	0.8234076499299162	0.894093295053621	0.8796869922903964	0	0	0.0
4836	0.05097364038164753	0.019132716147236526	0.01912613358953259	0.8780821270561215	None	0.16666666666666666	1	0.35714285714285715	5	0.6111111111111112	11	0.2222222222222222	0.6111111111111112	14	11	5	0	0	0.9	10	9	1.3333333333333333	20	0.0	0.26666666666666666	0.8253612316406105	0.9075579674374539	0.43979532097833635	0.8068837391505826	0.45017119170448944	0.8969802961679615	0.8840573805431388	0.8764671555166063	0	0	0.0
1618	None	None	None	None	None	0	0	0.6666666666666666	2	0.5	1	0.6666666666666666	0	0	0	3	0	0	0.6666666666666666	3	2	0.26666666666666666	4	0.0	0.6666666666666666	0	0	0	0	0	0	0	0	0	0	0
10	None	None	None	None	None	0	0	1.0	2	0.0	0	0.75	0	2	0	0	1	0	1.0	2	2	0.2	3	0.5	0	0	0	0	0	0	0	0	0	0	0	0
6742	0.0628545382239765	0.025778043923522946	0.014119045473243923	0.8710017294281235	None	0.14285714285714285	1	0.375	6	0.6190476190476191	13	0.23232323232323232	0.6190476190476191	19	13	3	0	0	0.8181818181818182	11	9	1.5333333333333334	23	0.0	0.2222222222222222	0.8008872768294818	0.9274790278329061	0.45895697583971273	0.8365483714718392	0.5036910233815447	0.8563179078518577	0.825946547777775	0.8796161314508202	0	0	0.0
4985	0.048798423505266225	0.019539171545843424	0.01881427829922702	0.8850144056160063	None	0.16666666666666666	1	0.42857142857142855	6	0.5789473684210527	11	0.23333333333333334	0.5789473684210527	15	11	5	0	0	0.9	10	9	1.4	21	0.0	0.25	0.8008872768294818	0.9091303047342946	0.45766150338972117	0.8333864656693947	0.45017119170448944	0.8720801154517872	0.864267244186034	0.8748040533206706	0	0	0.0
2081	None	None	None	None	None	0	0	0.6666666666666666	2	0.5	1	0.6666666666666666	0	2	0	1	1	0	0.6666666666666666	3	2	0.26666666666666666	4	0.25	0	0	0	0	0	0	0	0	0	0	0	0
973	None	None	None	None	None	0	0	0.6	3	0.6	3	0.5833333333333334	0.6	5	3	1	1	0	0.3333333333333333	6	2	0.4666666666666667	7	0.25	0.8	0.6792672364952965	0.6972574380734101	0.7887657275776342	0.9623985349523536	0.3071742544560129	0.759532454323655	0.8783803709666961	0.8509737066647057	1.0	0.2	0.0
3251	0.05588462899797092	0.01029033141430257	0.0011614414659107488	0.9223069694498429	None	0.14285714285714285	1	0.375	6	0.6363636363636364	14	0.2222222222222222	0.6363636363636364	20	14	3	0	0	0.75	12	9	1.6	24	0.0	0.2222222222222222	0.8253612316406105	0.9363284307203951	0.563670045988625	0.8931822598034449	0.5028772618612883	0.8531095829266054	0.8526376229985729	0.8993809708587719	0	0	0.0
5622	0.058659915039493825	0.027794117508598667	0.020183432436015326	0.8775442366397437	None	0.16666666666666666	1	0.35714285714285715	5	0.631578947368421	12	0.21212121212121213	0.631578947368421	15	12	5	0	0	0.8181818181818182	11	9	1.4	21	0.0	0.25	0.8008872768294818	0.8991813534923905	0.4503057124805296	0.8102241034283796	0.45017119170448944	0.8896134374973054	0.864267244186034	0.870885287306046	0	0	0.0
980	None	None	None	None	None	0.25	1	0.45454545454545453	5	0.5	7	0.4444444444444444	0.42857142857142855	11	6	4	2	0	0.4444444444444444	4	9	1.0666666666666667	16	0.2857142857142857	0.5	0.8360573070274155	0.9066703355628921	0.4925336925116285	0.8541897053386243	0.38887968192040817	0.8444173085644522	0.9007088216117733	0.8711298508700288	0.5454545454545454	0.45454545454545453	0.0
7159	0.07024174095877421	0.030971638461255002	0.028117609624985575	0.824461887346677	None	0.14285714285714285	1	0.3125	5	0.6818181818181818	15	0.2	0.5909090909090909	17	13	6	1	0	0.8333333333333334	10	12	1.6	24	0.08333333333333333	0.2222222222222222	0.8008872768294818	0.9166918688890603	0.4503057124805296	0.8045299766893791	0.5096304669428884	0.8766195083927683	0.8308505255394397	0.872653348446358	1.0	0.058823529411764705	0.0
5502	0.057889342083353466	0.024987272781475705	0.02069539229140512	0.8770794829077192	None	0.16666666666666666	1	0.35714285714285715	5	0.631578947368421	12	0.21212121212121213	0.631578947368421	15	12	5	0	0	0.8181818181818182	11	9	1.4	21	0.0	0.25	0.8008872768294818	0.9019357697551403	0.4503057124805296	0.8103200847790398	0.45017119170448944	0.8873994855883786	0.864267244186034	0.8712235128895031	0	0	0.0
5121	0.048755849741861916	0.016562692711605816	0.011216182721742842	0.885659117423703	None	0.16666666666666666	1	0.35714285714285715	5	0.631578947368421	12	0.23333333333333334	0.5789473684210527	15	11	5	0	0	0.9	10	9	1.4	21	0.0	0.25	0.8008872768294818	0.9323241310672913	0.45766150338972117	0.8312316530759135	0.45017119170448944	0.8841232460931115	0.9176503753695092	0.8892530411272119	0	0	0.0
1814	None	None	None	None	None	0	0	0.6	3	0.6	3	0.5833333333333334	0.6	5	3	1	1	0	0.3333333333333333	6	2	0.4666666666666667	7	0.25	0.8	0.6792672364952965	0.6879104954202794	0.9395168253517558	0.9583082001323708	0.3071742544560129	0.8796208809997558	0.8223403765407803	0.8777570654916955	1.0	0.2	0.0
6036	0.06862106701751941	0.02539844668504812	0.02537891785428658	0.8526737005416894	None	0.16666666666666666	1	0.35714285714285715	5	0.631578947368421	12	0.23863636363636365	0.631578947368421	17	12	3	0	0	0.7272727272727273	8	11	1.4	21	0.0	0.25	0.8008872768294818	0.9206049528684545	0.4503057124805296	0.8283828296684155	0.5036910233815447	0.8647822346262743	0.8308505255394397	0.8765472137582525	0	0	0.0
6687	0.06939966207752957	0.028467747904978608	0.028091135389596775	0.8526843607981118	None	0.16666666666666666	1	0.3333333333333333	5	0.65	13	0.25	0.65	18	13	3	0	0	0.7272727272727273	8	11	1.4666666666666666	22	0.0	0.23529411764705882	0.8253612316406105	0.9222350580838483	0.4546313441601212	0.8611951053254389	0.5036910233815447	0.8593764241063371	0.8358198455736456	0.8845417302847113	0	0	0.0
997	None	None	None	None	None	0	0	1.0	1	0	0	1.0	0	1	0	0	0	0	0.5	2	1	0.13333333333333333	2	0.0	0	0	0	0	0	0	0	0	0	0	0	0
4393	0.05002273582746725	0.016865489223635795	0.009215926851511125	0.8794419119413854	None	0.16666666666666666	1	0.35714285714285715	5	0.6111111111111112	11	0.2222222222222222	0.6111111111111112	16	11	3	0	0	0.9	10	9	1.3333333333333333	20	0.0	0.26666666666666666	0.8695918146869962	0.9274996992750033	0.4583092396147169	0.877758083278076	0.45017119170448944	0.8316064145710337	0.904153265090612	0.8848424768863494	0	0	0.0
3783	0.06347711097832964	0.017356154606343568	0.011966100947407543	0.9040459649518932	None	0.14285714285714285	1	0.3125	5	0.6666666666666666	14	0.25555555555555554	0.6190476190476191	18	13	4	0	0	0.9	9	10	1.5333333333333334	23	0.0	0.1111111111111111	0.8008872768294818	0.9413776450578747	0.4941337859119769	0.8988694941327581	0.41956191214995203	0.8309974940718903	0.894093295053621	0.8988540225544701	0	0	0.0
5785	0.07878484156344442	0.02256300577059307	0.01788310493087706	0.8269462038638874	None	0.125	1	0.3333333333333333	6	0.64	16	0.225	0.64	22	16	4	0	0	0.8333333333333334	10	12	1.8	27	0.0	0.19047619047619047	0.8008872768294818	0.9172075447333421	0.45463134416012113	0.8238003009565815	0.5036910233815447	0.8668964220784691	0.8138757681800596	0.8743923790338715	0	0	0.0
11	None	None	None	None	None	0.5	1	0.6666666666666666	4	0.5714285714285714	4	0.5	0.42857142857142855	6	3	2	1	0	0.5	6	3	0.6	9	0.2	0.6666666666666666	0.8789663569350363	0.7101980860283956	0.4213305077239428	0.8445976333691355	0.6583747740081451	0.6529818362059221	0.8766904904501245	0.7453164408984035	1.0	0.3333333333333333	0.0
136	None	None	None	None	None	0	0	0.3	3	0.8333333333333334	10	0.5384615384615384	0.8333333333333334	12	10	1	0	0	0.15384615384615385	13	2	0.9333333333333333	14	0.0	0.16666666666666666	0.7603665372998026	0.8905625685130074	0.5056575852710659	0.8743032181773707	0.751601089059199	0.96754295723675	0.8658364590663196	0.9225111800234316	0	0	0.0
2626	5.046460927593803e-06	2.0156240422438163e-08	8.649758822089058e-09	0.9999958976313494	None	0.5	1	0.8571428571428571	6	0.0	0	0.625	0	5	0	4	1	0	1.0	4	4	0.6666666666666666	10	0.14285714285714285	0.5714285714285714	0	0	0	0	0	0	0	0	0	0	0
7460	0.06744818989827608	0.027086669723167575	0.024923865633806507	0.8318531797400033	None	0.14285714285714285	1	0.3125	5	0.6818181818181818	15	0.2	0.6818181818181818	19	15	4	1	0	0.8333333333333334	10	12	1.6	24	0.125	0.2222222222222222	0.8008872768294818	0.915657403391328	0.44716642891489516	0.7926260712069032	0.5036910233815447	0.8664987472904608	0.8292537668116234	0.8659147896917699	1.0	0.05263157894736842	0.0
4821	0.05244651139762957	0.020646851330131326	0.018809667737148202	0.8624289560478859	None	0.16666666666666666	1	0.4	6	0.6	12	0.2222222222222222	0.6	18	12	3	0	0	0.8181818181818182	11	9	1.4666666666666666	22	0.0	0.25	0.8008872768294818	0.9133392661965727	0.44031692868917816	0.8240745971321328	0.45017119170448944	0.8758349555192938	0.7902404580906622	0.875551046336703	0	0	0.0
197	None	None	None	None	None	0	0	0.6666666666666666	2	0.5	1	0.6666666666666666	0	1	0	2	0	0	0.6666666666666666	3	2	0.26666666666666666	4	0.0	0.6666666666666666	0	0	0	0	0	0	0	0	0	0	0
5184	0.04702651575239721	0.01225973621143601	0.00913973881478864	0.8525070758161418	None	0.14285714285714285	1	0.375	6	0.6190476190476191	13	0.23	0.6190476190476191	18	13	4	1	0	1.0	10	10	1.5333333333333334	23	0.14285714285714285	0.21052631578947367	0.8253612316406105	0.9224739222998992	0.4546313441601212	0.7972346962236385	0.5036910233815447	0.8707812162043589	0.8334801508841697	0.8718939642503282	1.0	0.05555555555555555	0.0
6919	0.07414387175315715	0.030889330542650088	0.02884684950202951	0.8283670054835869	None	0.14285714285714285	1	0.29411764705882354	5	0.6956521739130435	16	0.20833333333333334	0.6086956521739131	19	14	5	0	0	0.8333333333333334	10	12	1.6666666666666667	25	0.0	0.21052631578947367	0.849835186451739	0.9191228547302075	0.529310595984241	0.8638548242029367	0.5555833320180873	0.8658012465519006	0.8308505255394397	0.8856949291136255	0	0	0.0
7238	0.07971114857893191	0.02726569136554352	0.02306879724489819	0.8287902211182225	None	0.14285714285714285	1	0.3125	5	0.6818181818181818	15	0.2	0.6818181818181818	20	15	3	0	0	0.8333333333333334	10	12	1.6	24	0.0	0.2222222222222222	0.8008872768294818	0.9200801832037556	0.45463134416012113	0.8312849415252302	0.5066607451622165	0.8672653586952553	0.8178638325543717	0.8777968608003295	0	0	0.0
2902	0.05100698650436769	0.011006236995575597	0.010681798168210157	0.8712971194445301	None	0.16666666666666666	1	0.35714285714285715	5	0.631578947368421	12	0.21	0.631578947368421	16	12	4	0	0	1.0	10	10	1.4	21	0.0	0.25	0.858014288104082	0.9392329232542229	0.4941337859119769	0.8582758101478781	0.44208299470499446	0.824898413774217	0.9018527309280742	0.8838752261492439	0	0	0.0
3426	0.06947659309149126	0.01735043761473416	0.015551323132452024	0.8583881455240421	None	0.14285714285714285	1	0.3125	5	0.6666666666666666	14	0.25555555555555554	0.6666666666666666	19	14	3	0	0	0.9	9	10	1.5333333333333334	23	0.0	0.2222222222222222	0.915141299378682	0.9335420918277972	0.529310595984241	0.863529847713272	0.45017119170448944	0.8823072832233424	0.8864361747551077	0.8972713875323185	0	0	0.0
2453	None	None	None	None	None	0	0	0.16666666666666666	1	1.0	6	0.4	0.8333333333333334	6	5	1	0	0	0.8	5	4	0.5333333333333333	8	0.0	0	0.4155837374159702	0.9267501607359521	0.5003307979473821	0.9536408798527048	0.4382530496494489	0.9280398081617548	0.9398404170536367	0.937392257896994	0	0	0.0
4457	0.056095089482284505	0.014994497127844085	0.014827302022220748	0.8613226403751707	None	0.16666666666666666	1	0.35714285714285715	5	0.6111111111111112	11	0.2222222222222222	0.6111111111111112	16	11	3	0	0	0.9	10	9	1.3333333333333333	20	0.0	0.26666666666666666	0.8042857017600532	0.9203195323502789	0.4583092396147169	0.8667941379785218	0.4522016715918687	0.8838195105753608	0.8941299396322082	0.8924713136244367	0	0	0.0
6669	0.07211782785307491	0.018647363577031333	0.01765962522774677	0.8364803440218718	None	0.14285714285714285	1	0.29411764705882354	5	0.6956521739130435	16	0.20833333333333334	0.6521739130434783	20	15	4	1	0	0.8333333333333334	10	12	1.6666666666666667	25	0.14285714285714285	0.21052631578947367	0.8253612316406105	0.9133954399148568	0.4546313441601212	0.8021341532767365	0.5036910233815447	0.8777942508103479	0.8270506555618775	0.8709146004115166	1.0	0.05	0.0
4455	0.054894055082827097	0.023973122487951276	0.022638237350499076	0.878342941158774	None	0.16666666666666666	1	0.35714285714285715	5	0.6111111111111112	11	0.2222222222222222	0.6111111111111112	14	11	5	0	0	0.9	10	9	1.3333333333333333	20	0.0	0.26666666666666666	0.8253612316406105	0.9075579674374539	0.45019704119846554	0.7975664663869569	0.45017119170448944	0.877095155181033	0.8838755926451424	0.8668640565488211	0	0	0.0
2270	None	None	None	None	None	0	0	0.375	3	0.7777777777777778	7	0.4074074074074074	0.6666666666666666	9	6	1	1	0	0.3333333333333333	9	3	0.7333333333333333	11	0.3333333333333333	1.0	0.573674357481309	0.9503516222306568	0.3634911285103649	0.9331569297456243	0.47333982985815204	0.9411538308315138	0.9111993367888763	0.9419560051045408	1.0	0.2222222222222222	0.0
3287	0.03954500356054515	0.004473748850772315	0.0030231905589403725	0.8760046254246763	None	0.2	1	0.38461538461538464	5	0.6470588235294118	11	0.31666666666666665	0.5882352941176471	14	10	4	0	0	0.6	10	6	1.2666666666666666	19	0.0	0.26666666666666666	0.8036701897031225	0.8950975703044305	0.4546313441601212	0.8390183961509794	0.45017119170448944	0.8826054604695799	0.8997920294381869	0.8740655851887286	0	0	0.0
2016	None	None	None	None	None	0	0	0.5	2	0.6666666666666666	2	1.0	0	0	0	4	1	0	0.2	5	1	0.3333333333333333	5	0.08333333333333333	0.5	0	0	0	0	0	0	0	0	0	0	0
2511	None	None	None	None	None	0	0	0.5	2	0.6666666666666666	2	0.625	0.3333333333333333	3	1	1	0	0	0.5	4	2	0.3333333333333333	5	0.0	0	0.2795964311550688	0.8941948351497013	0.44873032335537977	0.9230266735652677	0.12147783789305415	0.5993116913031313	0.7944165429039437	0.8420694574555638	0	0	0.0
3376	0.06371778998564581	0.008710506798186177	-0.004715183966880743	0.8997405789732269	None	0.2857142857142857	2	0.375	6	0.6363636363636364	14	0.21818181818181817	0.6363636363636364	18	14	5	0	0	0.9090909090909091	10	11	1.6	24	0.0	0.21052631578947367	0.8008872768294818	0.9468219482034883	0.4303281448978268	0.8619026060612526	0.45017119170448944	0.8682789049545422	0.803822668303468	0.9001439341113484	0	0	0.0
5839	0.05635521278311491	0.02733362762706891	0.019732173941939702	0.877279407707116	None	0.16666666666666666	1	0.35714285714285715	5	0.631578947368421	12	0.21212121212121213	0.631578947368421	15	12	5	0	0	0.8181818181818182	11	9	1.4	21	0.0	0.25	0.8008872768294818	0.8991813534923905	0.4503057124805296	0.8102241034283796	0.45017119170448944	0.8896134374973054	0.864267244186034	0.870885287306046	0	0	0.0
1199	None	None	None	None	None	0	0	0.4	4	0.6153846153846154	8	0.7142857142857143	0.3076923076923077	5	4	9	3	0	0.42857142857142855	3	7	1.0	15	0.14285714285714285	0.7692307692307693	0.8160447701504628	0.7735461521245076	0.322845564380473	0.9338973709854961	0.9246843888427755	0.9651527210496936	0.9343709650640148	0.9167742527310333	0.4	0.4	0.0
1422	None	None	None	None	None	0.16666666666666666	1	0.2857142857142857	4	0.7777777777777778	14	0.37037037037037035	0.7777777777777778	16	14	3	0	0	0.16666666666666666	18	3	1.3333333333333333	20	0.0	1.0	0.595797896515261	0.7937015714368634	0.3366446490146591	0.9028472801263089	0.3974326389252374	0.767318981676436	0.7651998596450378	0.8306108071675087	0	0	0.0
524	None	None	None	None	None	0	0	1.0	1	0	0	1.0	0	1	0	0	0	0	0.5	1	2	0.13333333333333333	2	0.0	0	0	0	0	0	0	0	0	0	0	0	0
4418	0.05377592877956393	0.019954482153029	0.019879000910693327	0.8773151037898572	None	0.16666666666666666	1	0.35714285714285715	5	0.6111111111111112	11	0.2222222222222222	0.6111111111111112	14	11	5	0	0	0.9	10	9	1.3333333333333333	20	0.0	0.26666666666666666	0.8253612316406105	0.9075579674374539	0.43968664969627225	0.7996919784093098	0.45017119170448944	0.8947370765406288	0.8840573805431388	0.8739346177274919	0	0	0.0
3165	0.0513092108221506	0.0161245566616179	0.01391894268077483	0.909955316763614	None	0.16666666666666666	1	0.4	6	0.6	12	0.24444444444444444	0.55	15	11	6	1	0	0.9	9	10	1.4666666666666666	22	0.08333333333333333	0.23529411764705882	0.8008872768294818	0.9082264061576257	0.45895697583971273	0.8371320671322076	0.45017119170448944	0.8739204049125225	0.8638508840027146	0.8760012164698535	1.0	0.06666666666666667	0.0
4401	0.05383766757358569	0.026765053834271038	0.022493262742110373	0.8984902141100615	None	0.16666666666666666	1	0.3333333333333333	5	0.65	13	0.22	0.6	16	12	5	0	0	1.0	10	10	1.4666666666666666	22	0.0	0.23529411764705882	0.8253612316406105	0.9045021782442941	0.4546313441601212	0.8333569285470953	0.45017119170448944	0.8811035196242685	0.8454734654945444	0.8758390536951718	0	0	0.0
2340	None	None	None	None	None	1.0	1	1.0	4	0.25	1	0.6666666666666666	0	2	0	3	1	0	1.0	3	3	0.4	6	0.125	0.6666666666666666	0	0	0	0	0	0	0	0	0	0	0
6452	0.06351870136352411	0.01370802702403606	0.010266509255526954	0.8337319508329453	None	0.16666666666666666	1	0.35714285714285715	5	0.631578947368421	12	0.21212121212121213	0.631578947368421	17	12	3	0	0	0.8181818181818182	9	11	1.4	21	0.0	0.26666666666666666	0.8008872768294818	0.8996534238127628	0.44716642891489516	0.8487845530386601	0.5096304669428884	0.8480379779763026	0.8308505255394397	0.8675258832887318	0	0	0.0
2517	None	None	None	None	None	0	0	0.5	2	0.75	3	0.6	0.25	1	1	4	1	0	0.4	5	2	0.4	6	0.08333333333333333	0.4	0.37241725459765157	0.5	0.49797654503949895	0.5	0.49543836447444844	0.5	0.6424471203974046	0.5	1.0	1.0	0.0
1526	None	None	None	None	None	0	0	0.75	3	0.0	0	0.5555555555555556	0	2	0	2	0	0	1.0	3	3	0.3333333333333333	5	0.0	0	0	0	0	0	0	0	0	0	0	0	0
515	None	None	None	None	None	0	0	0.6666666666666666	2	0.0	0	0.6666666666666666	0	2	0	1	1	0	0.6666666666666666	2	3	0.26666666666666666	4	0.25	0	0	0	0	0	0	0	0	0	0	0	0
4580	0.06243674329960637	0.026589159817275665	0.025179208826820454	0.8753554651737513	None	0.16666666666666666	1	0.35714285714285715	5	0.631578947368421	12	0.21212121212121213	0.631578947368421	15	12	5	0	0	0.8181818181818182	11	9	1.4	21	0.0	0.25	0.8008872768294818	0.8991813534923905	0.45008836991640144	0.8042973205245216	0.45017119170448944	0.8875436077592967	0.864267244186034	0.8686576705586927	0	0	0.0
701	None	None	None	None	None	0.5	1	0.8333333333333334	5	0.2857142857142857	2	0.6	0.2857142857142857	7	2	1	0	0	0.6	5	3	0.6	9	0.0	1.0	0.41967546620603374	0.7751951679564242	0.5693985835254661	0.969247142890388	0.7640749455427376	0.8891743363895441	0.8706454139190405	0.9052455962653104	0	0	0.0
6822	0.07186490191405658	0.025055953270605523	0.0250552563841594	0.8518647639913093	None	0.16666666666666666	1	0.35714285714285715	5	0.631578947368421	12	0.23863636363636365	0.631578947368421	17	12	3	0	0	0.7272727272727273	8	11	1.4	21	0.0	0.25	0.8008872768294818	0.9206049528684545	0.4503057124805296	0.8283828296684155	0.5036910233815447	0.8647822346262743	0.8308505255394397	0.8765472137582525	0	0	0.0
2215	None	None	None	None	None	0	0	0.75	3	0.5	2	0.6	0.5	4	2	1	1	0	0.4	5	2	0.4	6	0.25	1.0	0.6792672364952965	0.6832710839368652	0.6790761519485352	0.9643487953551579	0.3071742544560129	0.922458801883226	0.8538848219790368	0.8985226497792966	1.0	0.25	0.0
7364	0.06175376772090102	0.011624109087183355	0.011119317470386785	0.8612081404246151	None	0.14285714285714285	1	0.3125	5	0.6818181818181818	15	0.2222222222222222	0.5454545454545454	17	12	6	1	0	0.75	9	12	1.6	24	0.09090909090909091	0.2222222222222222	0.849835186451739	0.9118325590851526	0.529310595984241	0.8579727630285313	0.5555833320180873	0.87745648785665	0.8406711714698669	0.8843663550572901	1.0	0.058823529411764705	0.0
6284	0.06944811764101798	0.030608325386880138	0.024217250202150268	0.8537868543864643	None	0.16666666666666666	1	0.3333333333333333	5	0.65	13	0.2222222222222222	0.65	18	13	3	0	0	0.8181818181818182	9	11	1.4666666666666666	22	0.0	0.23529411764705882	0.8008872768294818	0.9292813641720391	0.4546313441601212	0.8226879893075134	0.47693110754301704	0.8620945257768418	0.8284124269130462	0.8787935785435115	0	0	0.0
3681	0.0593386247004299	0.013700124631221614	0.012651912208545195	0.9027706640220249	None	0.14285714285714285	1	0.3125	5	0.6666666666666666	14	0.2875	0.6666666666666666	19	14	3	0	0	0.8	10	8	1.5333333333333334	23	0.0	0.2222222222222222	0.8008872768294818	0.9627650084183406	0.6534764931623788	0.8888064769665429	0.6106758925104637	0.9158236889408128	0.9176503753695092	0.9290833169081401	0	0	0.0
5869	0.03842300939053823	0.01366986228397502	-0.008491385855926263	0.9162384710561151	None	0.16666666666666666	1	0.3333333333333333	5	0.65	13	0.22	0.65	17	13	4	0	0	1.0	10	10	1.4666666666666666	22	0.0	0.23529411764705882	0.849835186451739	0.9094292145240681	0.45895697583971273	0.8680249631201187	0.45017119170448944	0.881726609471248	0.8246055636539089	0.8875935021094946	0	0	0.0
4329	0.06332386365978455	0.024695465090091583	0.02102682978760259	0.8703482943788484	None	0.14285714285714285	1	0.375	6	0.6190476190476191	13	0.23232323232323232	0.6190476190476191	19	13	3	0	0	0.8181818181818182	9	11	1.5333333333333334	23	0.0	0.2222222222222222	0.8008872768294818	0.9274790278329061	0.45895697583971273	0.8365483714718392	0.5036910233815447	0.8563179078518577	0.825946547777775	0.8796161314508202	0	0	0.0
1098	None	None	None	None	None	0	0	0.75	3	0.5	2	0.5	0.25	3	1	2	1	0	0.75	4	3	0.4	6	0.16666666666666666	1.0	0.8181044593322637	0.6075509043248826	0.32815895124348293	0.9687273647766655	0.47333982985815204	0.9526422067619856	0.9443922434776599	0.9080948945981571	1.0	0.6666666666666666	0.0
6710	0.05915038176431486	0.01493791335383742	0.012499252995640078	0.8485553361760287	None	0.16666666666666666	1	0.3333333333333333	5	0.65	13	0.2	0.65	17	13	4	1	0	0.9090909090909091	10	11	1.4666666666666666	22	0.125	0.25	0.7659103303289447	0.9190315454465416	0.4461232134932113	0.7948245180289686	0.45017119170448944	0.8199891558551338	0.8308505255394397	0.8540339464955637	1.0	0.058823529411764705	0.0
3269	0.04953941221546283	0.009374343076155704	0.007186866350963481	0.9067530007997977	None	0.16666666666666666	1	0.35714285714285715	5	0.6111111111111112	11	0.24691358024691357	0.5555555555555556	13	10	6	1	0	1.0	9	9	1.3333333333333333	20	0.07692307692307693	0.25	0.8008872768294818	0.9248765502806503	0.529310595984241	0.8671870961189199	0.5555833320180873	0.872838870582145	0.8638508840027146	0.8913280604412013	1.0	0.07692307692307693	0.0
3078	0.06138732729909438	0.004919577213351266	0.0035822214147443157	0.8710938095107228	None	0.14285714285714285	1	0.375	6	0.6190476190476191	13	0.23232323232323232	0.6190476190476191	19	13	3	0	0	0.8181818181818182	9	11	1.5333333333333334	23	0.0	0.2222222222222222	0.8008872768294818	0.9327113921858868	0.45895697583971273	0.8365483714718392	0.4577381583063458	0.8580327030451234	0.825946547777775	0.8829126329160863	0	0	0.0
4236	0.04681179112352831	0.01666527648468893	0.010977450561512165	0.8856491824051288	None	0.16666666666666666	1	0.35714285714285715	5	0.6111111111111112	11	0.2222222222222222	0.6111111111111112	14	11	5	0	0	0.9	10	9	1.3333333333333333	20	0.0	0.26666666666666666	0.8352395457582389	0.9192745133363219	0.4539836079351254	0.8346465982920076	0.44208299470499446	0.8290548055545699	0.9176503753695092	0.867243023517166	0	0	0.0
6841	0.06128643050392469	0.019113984271259897	0.013321634035574811	0.8485782350381209	None	0.16666666666666666	1	0.35714285714285715	5	0.631578947368421	12	0.21212121212121213	0.631578947368421	17	12	3	0	0	0.8181818181818182	9	11	1.4	21	0.0	0.25	0.8042857017600532	0.9430557509391243	0.529310595984241	0.8338418093128751	0.5036910233815447	0.9141160894309537	0.8941299396322082	0.9056554755471006	0	0	0.0
6400	0.0731703164368581	0.020871188469544024	0.013628024343785699	0.830860194165771	None	0.14285714285714285	1	0.3125	5	0.6666666666666666	14	0.21296296296296297	0.6666666666666666	19	14	3	0	0	0.75	9	12	1.5333333333333334	23	0.0	0.23529411764705882	0.8008872768294818	0.9196753537237774	0.45895697583971273	0.8375799829910491	0.5036910233815447	0.8642016904917771	0.825946547777775	0.8782865692393312	0	0	0.0
2828	0.04623817446300135	0.008530612747247533	0.006643141895931664	0.9131889109816015	None	0.16666666666666666	1	0.4	6	0.6	12	0.24444444444444444	0.55	17	11	4	1	0	0.9	10	9	1.4666666666666666	22	0.16666666666666666	0.2222222222222222	0.8008872768294818	0.9469715187050939	0.529310595984241	0.8770176836794715	0.45017119170448944	0.8217338234937576	0.8804295868489829	0.8933114763100583	1.0	0.11764705882352941	0.0
603	None	None	None	None	None	0.3333333333333333	1	0.375	3	0.7	7	0.4	0.7	8	7	3	1	0	0.3	10	3	0.8	12	0.1111111111111111	0.2222222222222222	0.8360573070274155	0.5990236463681962	0.4925336925116285	0.5	0.16212408613549864	0.5	0.9399976968981906	0.5334000713629318	1.0	0.25	0.0
4869	0.05922703223750407	0.027401526519856476	0.021330204627995758	0.8764023591301682	None	0.16666666666666666	1	0.35714285714285715	5	0.631578947368421	12	0.21212121212121213	0.631578947368421	15	12	5	0	0	0.8181818181818182	11	9	1.4	21	0.0	0.25	0.8008872768294818	0.8991813534923905	0.4503057124805296	0.8102241034283796	0.45017119170448944	0.8896134374973054	0.864267244186034	0.870885287306046	0	0	0.0
5886	0.06957309035056256	0.024951080306450386	0.022567628101412093	0.7981326899293875	None	0.14285714285714285	1	0.3125	5	0.6666666666666666	14	0.20909090909090908	0.6666666666666666	19	14	3	0	0	0.9090909090909091	10	11	1.5333333333333334	23	0.0	0.2222222222222222	0.8008872768294818	0.931100581003099	0.45895697583971273	0.8554123660555879	0.5036910233815447	0.8571792741531166	0.8308505255394397	0.8867358844151572	0	0	0.0
2612	3.6372759576111442e-06	3.455084793058363e-08	-3.323373621370247e-08	0.9999977572996032	None	0	0	0.6666666666666666	2	0.5	1	0.6666666666666666	0	2	0	1	0	0	0.6666666666666666	3	2	0.26666666666666666	4	0.0	0	0	0	0	0	0	0	0	0	0	0	0
4919	0.05838017583074841	0.022214602051561352	0.01428794539311435	0.8685125480242261	None	0.14285714285714285	1	0.375	6	0.6190476190476191	13	0.23232323232323232	0.6190476190476191	19	13	3	0	0	0.8181818181818182	9	11	1.5333333333333334	23	0.0	0.2222222222222222	0.8008872768294818	0.9196753537237774	0.45895697583971273	0.8375799829910491	0.5036910233815447	0.8642016904917771	0.825946547777775	0.8782865692393312	0	0	0.0
6944	0.044080732701845704	0.015142946923996455	0.008302742534482342	0.8614599967357948	None	0.16666666666666666	1	0.26666666666666666	4	0.75	15	0.2	0.65	17	13	4	0	0	0.9090909090909091	10	11	1.4666666666666666	22	0.0	0.23529411764705882	0.849835186451739	0.9010373081305013	0.4503057124805296	0.8467727633115376	0.45017119170448944	0.8986494012373523	0.9012916193487472	0.8842738754588104	0	0	0.0
4333	0.04135147771386108	0.018235949272980376	0.017873802340843004	0.9023588283452288	None	0.14285714285714285	1	0.35294117647058826	6	0.6521739130434783	15	0.2777777777777778	0.5217391304347826	18	12	6	0	0	0.9	9	10	1.6666666666666667	25	0.0	0.2727272727272727	0.849835186451739	0.9185938073997355	0.5027858672011053	0.8781120949672672	0.5555833320180873	0.8731348555742723	0.8526376229985729	0.8917758391333799	0	0	0.0
4594	0.03953311575983778	0.011106054904462035	0.010071392846388123	0.9107024001737555	None	0.16666666666666666	1	0.4	6	0.6	12	0.2	0.6	17	12	4	0	0	0.9090909090909091	11	10	1.4666666666666666	22	0.0	0.23529411764705882	0.849835186451739	0.9094292145240681	0.45895697583971273	0.8680249631201187	0.45017119170448944	0.881726609471248	0.8246055636539089	0.8875935021094946	0	0	0.0
930	None	None	None	None	None	0	0	0.5	2	0.75	3	0.75	0.5	2	2	3	0	0	0.5	4	2	0.4	6	0.0	0	0.6679637212644651	0.9496619900840578	0.536337720246399	0.8662449382424803	0.6599498004950768	0.9677202202026758	0.9442381100575817	0.9390797655171771	0	0	0.0
2543	None	None	None	None	None	0	0	0.75	3	0.25	1	0.6	0.25	1	1	4	0	0	0.4	5	2	0.4	6	0.0	0.4	0.3182460324680342	0.5	0.5716313155026386	0.5	0.49543836447444844	0.5	0.7429732824490479	0.5	0	0	0.0
6850	0.07057648144416032	0.027018491489021995	0.02488861128403914	0.8366952311052493	None	0.14285714285714285	1	0.29411764705882354	5	0.6956521739130435	16	0.20833333333333334	0.5652173913043478	18	13	6	1	0	0.8333333333333334	10	12	1.6666666666666667	25	0.09090909090909091	0.21052631578947367	0.849835186451739	0.9117213399904793	0.4941337859119769	0.812812001551236	0.5028772618612883	0.8864326094740762	0.8483130166356874	0.8757382509831326	1.0	0.05555555555555555	0.0
4614	0.06682095005503516	0.0241357499774157	0.019631045777541472	0.8731710266048922	None	0.14285714285714285	1	0.3125	5	0.6666666666666666	14	0.20909090909090908	0.6190476190476191	17	13	5	0	0	0.9090909090909091	11	10	1.5333333333333334	23	0.0	0.2222222222222222	0.849835186451739	0.9157369442367393	0.45895697583971273	0.7904263307799916	0.45017119170448944	0.8894267397754201	0.864267244186034	0.8735509730356856	0	0	0.0
3731	0.07635124952586594	0.021401488168377027	0.014815518165341969	0.8543467624384241	None	0.14285714285714285	1	0.375	6	0.6190476190476191	13	0.21296296296296297	0.6190476190476191	19	13	3	0	0	0.75	9	12	1.5333333333333334	23	0.0	0.2222222222222222	0.8008872768294818	0.9278001508638812	0.45895697583971273	0.8495477864382015	0.45017119170448944	0.8357264881038039	0.8941299396322082	0.8776542736661392	0	0	0.0
5266	0.06512150302004245	0.007076301480314417	0.006704975311408927	0.7307416610049826	None	0.16666666666666666	1	0.35714285714285715	5	0.6111111111111112	11	0.22727272727272727	0.6111111111111112	14	11	5	0	0	0.7272727272727273	11	8	1.3333333333333333	20	0.0	0.26666666666666666	0.849835186451739	0.9206285702971073	0.4546313441601212	0.7936845313262086	0.4522016715918687	0.8922193775870444	0.864267244186034	0.8776759743275644	0	0	0.0
6918	0.05124109990389478	0.013555758334299874	0.011774060465407703	0.8327068430900244	None	0.16666666666666666	1	0.2857142857142857	4	0.7368421052631579	14	0.2625	0.5789473684210527	15	11	5	1	0	0.8	10	8	1.4	21	0.1	0.26666666666666666	0.849835186451739	0.8728295409250256	0.4303281448978268	0.8359210540447876	0.48309792259034284	0.813352050504384	0.8638508840027146	0.8423005734192707	1.0	0.06666666666666667	0.0
168	None	None	None	None	None	0	0	0.4	2	0.8	4	0.5833333333333334	0.4	3	2	3	2	0	0.75	3	4	0.4666666666666667	7	0.2222222222222222	0	0.33253876755129264	0.5716374415062124	0.5475025995216332	0.805971311169864	0.6312859855573952	0.8394062555006487	0.8208918553076104	0.7543838479779437	0.6666666666666666	0.3333333333333333	0.0
2689	9.970381746940819e-09	9.325548144999428e-09	-6.035516234476987e-09	0.9999989947962458	None	0	0	0.6666666666666666	2	0.5	1	0.6666666666666666	0	0	0	3	0	0	0.6666666666666666	3	2	0.26666666666666666	4	0.0	0.6666666666666666	0	0	0	0	0	0	0	0	0	0	0
7195	0.06142922505305307	0.0296180806841398	0.029331219966222684	0.8619119168602891	None	0.14285714285714285	1	0.29411764705882354	5	0.6956521739130435	16	0.20833333333333334	0.4782608695652174	16	11	8	1	0	0.8333333333333334	10	12	1.6666666666666667	25	0.06666666666666667	0.21052631578947367	0.849835186451739	0.8867360250504898	0.4303281448978268	0.8349308577843613	0.4666345571474162	0.8394144180848703	0.8638508840027146	0.8553956506678388	1.0	0.0625	0.0
1083	None	None	None	None	None	0	0	0.6666666666666666	2	0.5	1	1.0	0	0	0	3	1	0	0.25	4	1	0.26666666666666666	4	0.1	0.6666666666666666	0	0	0	0	0	0	0	0	0	0	0
996	None	None	None	None	None	0	0	0.125	2	0.9545454545454546	21	1.0	0.9545454545454546	23	21	0	2	0	0.041666666666666664	1	24	1.6	24	1.0	0.08695652173913043	0.4310535396796591	0.8500490607482115	0.5026362784465637	0.914589827988139	0.5911857612707724	0.8640133896023139	0.8719494287023717	0.879214155594576	0.5434782608695652	0.08695652173913043	0.0
5766	0.05929856732749855	0.022707043734415486	0.019840804148493214	0.8757114398528792	None	0.16666666666666666	1	0.4	6	0.6	12	0.25	0.6	18	12	3	0	0	0.7272727272727273	8	11	1.4666666666666666	22	0.0	0.23529411764705882	0.8008872768294818	0.919731558627736	0.4546313441601212	0.8423018753509279	0.5036910233815447	0.8586252322193169	0.8284124269130462	0.8779000892256208	0	0	0.0
3222	0.046610933832826926	0.018314881341002204	0.013012877760827884	0.8455778250518935	None	0.16666666666666666	1	0.42857142857142855	6	0.5789473684210527	11	0.23333333333333334	0.5789473684210527	16	11	4	1	0	0.9	9	10	1.4	21	0.14285714285714285	0.125	0.8008872768294818	0.9274332503327983	0.4546313441601212	0.822532004415673	0.4339947977054995	0.826084648950396	0.894093295053621	0.867597329552179	1.0	0.0625	0.0
710	None	None	None	None	None	0	0	0.125	2	0.9523809523809523	20	1.0	0.9523809523809523	22	20	0	2	0	0.043478260869565216	1	23	1.5333333333333334	23	1.0	0.09090909090909091	0.4310535396796591	0.8530574672586815	0.5026362784465637	0.8955170411739828	0.5911857612707724	0.8222164612741694	0.8719494287023717	0.8597079625984285	0.5454545454545454	0.09090909090909091	0.0
4330	0.04925282621556655	0.011563471592513157	0.0057612827580114595	0.8903825256061345	None	0.16666666666666666	1	0.2857142857142857	4	0.7222222222222222	13	0.2777777777777778	0.6666666666666666	14	12	5	1	0	0.8888888888888888	8	9	1.3333333333333333	20	0.08333333333333333	0.26666666666666666	0.8253612316406105	0.9102028473787325	0.4546313441601212	0.8188186489471099	0.45017119170448944	0.89567526475101	0.8327378950047619	0.8799034239129352	1.0	0.14285714285714285	0.0
1553	None	None	None	None	None	0	0	0.75	3	0.25	1	0.75	0	3	0	2	0	0	0.5	4	2	0.4	6	0.0	0.8	0	0	0	0	0	0	0	0	0	0	0
3283	0.05054944793611971	0.0044838205575512755	0.004483178734205217	0.8594634396758292	None	0.16666666666666666	1	0.35714285714285715	5	0.6111111111111112	11	0.2222222222222222	0.6111111111111112	15	11	4	1	0	0.9	9	10	1.3333333333333333	20	0.125	0.13333333333333333	0.915141299378682	0.9393660500986825	0.45895697583971273	0.8612153482200205	0.4339947977054995	0.8227241578386575	0.9012916193487472	0.8842760635294744	1.0	0.13333333333333333	0.0
1235	None	None	None	None	None	0	0	0.16666666666666666	1	1.0	6	0.5714285714285714	0.16666666666666666	1	1	6	1	0	0.2857142857142857	7	2	0.5333333333333333	8	0.0625	0	0.619134898898696	0.5	0.27856521510324933	0.5	0.4917256189678225	0.5	0.8029735757780841	0.5	1.0	1.0	0.0
6325	0.07099845536557883	0.025320498897186412	0.025260549185519513	0.8533532411452176	None	0.16666666666666666	1	0.35714285714285715	5	0.631578947368421	12	0.23863636363636365	0.631578947368421	17	12	3	0	0	0.7272727272727273	8	11	1.4	21	0.0	0.25	0.8008872768294818	0.9206049528684545	0.4503057124805296	0.8283828296684155	0.5036910233815447	0.8647822346262743	0.8308505255394397	0.8765472137582525	0	0	0.0
959	None	None	None	None	None	0.25	1	0.4	4	0.6923076923076923	9	0.38461538461538464	0.6923076923076923	12	9	2	0	0	0.23076923076923078	13	3	1.0	15	0.0	1.0	0.5324090081510116	0.7951514491465845	0.4332203089973993	0.9005093013845161	0.4437507226488089	0.7788315963164517	0.7651998596450378	0.8328566172850062	0	0	0.0
870	None	None	None	None	None	0	0	0.75	3	0.0	0	0.8333333333333334	0	2	0	2	1	0	0.6666666666666666	2	3	0.3333333333333333	5	0.16666666666666666	0	0	0	0	0	0	0	0	0	0	0	0
638	None	None	None	None	None	0.5	1	0.6666666666666666	4	0.5	3	0.5	0.3333333333333333	5	2	2	0	0	1.0	4	4	0.5333333333333333	8	0.0	0.5	0.41967546620603374	0.7472245738473628	0.11950917296766979	0.949188448896883	0.6710004183222682	0.8382017837831328	0.860538526623794	0.8682323192235591	0	0	0.0
4267	0.06015908413667924	0.02223955641453693	0.015083243921886837	0.8702557658490271	None	0.14285714285714285	1	0.375	6	0.6190476190476191	13	0.23232323232323232	0.6190476190476191	19	13	3	0	0	0.8181818181818182	9	11	1.5333333333333334	23	0.0	0.2222222222222222	0.8008872768294818	0.9196753537237774	0.45895697583971273	0.8375799829910491	0.5036910233815447	0.8642016904917771	0.825946547777775	0.8782865692393312	0	0	0.0
721	None	None	None	None	None	0	0	1.0	3	0.0	0	0.6666666666666666	0	2	0	1	1	0	0.6666666666666666	2	3	0.26666666666666666	4	0.25	1.0	0	0	0	0	0	0	0	0	0	0	0
6791	0.0561639824680473	0.019399799480659324	0.010057763722120137	0.8602017335916616	None	0.16666666666666666	1	0.35714285714285715	5	0.6111111111111112	11	0.25	0.6111111111111112	16	11	3	0	0	0.8	8	10	1.3333333333333333	20	0.0	0.26666666666666666	0.8253612316406105	0.9251783286901832	0.4546313441601212	0.8022420892775662	0.5036910233815447	0.8696584947694934	0.8506633308583421	0.8741024888134034	0	0	0.0
6970	0.0743074082817761	0.02066783713217504	0.013505348633111442	0.8294421597220181	None	0.14285714285714285	1	0.3125	5	0.6666666666666666	14	0.21296296296296297	0.6666666666666666	19	14	3	0	0	0.75	9	12	1.5333333333333334	23	0.0	0.23529411764705882	0.8008872768294818	0.9196753537237774	0.45895697583971273	0.8375799829910491	0.5036910233815447	0.8642016904917771	0.825946547777775	0.8782865692393312	0	0	0.0
3680	0.04228660323444739	0.010613304765428048	0.005826685359629451	0.8887650601225842	None	0.16666666666666666	1	0.42857142857142855	6	0.5789473684210527	11	0.23333333333333334	0.5789473684210527	17	11	3	0	0	0.9	9	10	1.4	21	0.0	0.23529411764705882	0.8008872768294818	0.9500801461763541	0.5282673805625573	0.8267306995478898	0.4339947977054995	0.8263819720890857	0.8638508840027146	0.8831894487814377	0	0	0.0
2643	0.009098903794130258	0.0013717681488213604	-0.0003173233078922833	0.976368906828613	None	0	0	0.6	3	0.6	3	0.5833333333333334	0.6	5	3	1	1	0	0.3333333333333333	6	2	0.4666666666666667	7	0.25	0.8	0.6792672364952965	0.6879104954202794	0.821762268455239	0.9707314955541864	0.37605550658026576	0.8978255530788498	0.8695193249591532	0.8961413139307836	1.0	0.2	0.0
262	None	None	None	None	None	0.5	1	0.42857142857142855	3	0.625	5	0.4166666666666667	0.625	6	5	3	1	0	0.375	8	3	0.6666666666666666	10	0.1111111111111111	0.2857142857142857	0.8360573070274155	0.6111918807173089	0.4925336925116285	0.5	0.16212408613549864	0.5	0.9399976968981906	0.5376225038347834	1.0	0.3333333333333333	0.0
507	None	None	None	None	None	0	0	0.75	3	0.3333333333333333	1	0.5555555555555556	0	3	0	1	1	0	1.0	3	3	0.3333333333333333	5	0.3333333333333333	0.6666666666666666	0	0	0	0	0	0	0	0	0	0	0
4736	0.06118238515202628	0.02567535493275211	0.02158594257086136	0.8763626521697804	None	0.16666666666666666	1	0.35714285714285715	5	0.631578947368421	12	0.21212121212121213	0.631578947368421	15	12	5	0	0	0.8181818181818182	11	9	1.4	21	0.0	0.25	0.8008872768294818	0.8991813534923905	0.4503057124805296	0.8102241034283796	0.45017119170448944	0.8896134374973054	0.864267244186034	0.870885287306046	0	0	0.0
4297	0.04877292347557341	0.021307790570193642	0.01881377683098365	0.8820507869087117	None	0.16666666666666666	1	0.4	6	0.6	12	0.24444444444444444	0.55	16	11	5	0	0	0.9	10	9	1.4666666666666666	22	0.0	0.23529411764705882	0.8008872768294818	0.8999171182506918	0.4546313441601212	0.8364002060313624	0.45017119170448944	0.8829454976053299	0.8327378950047619	0.875396179339362	0	0	0.0
1303	None	None	None	None	None	0	0	1.0	1	0	0	1.0	0	0	0	1	0	0	0.5	2	1	0.13333333333333333	2	0.0	0	0	0	0	0	0	0	0	0	0	0	0
5051	0.052165929945214164	0.019407996515163936	0.0194079284157073	0.8781702850305495	None	0.16666666666666666	1	0.35714285714285715	5	0.6111111111111112	11	0.2222222222222222	0.6111111111111112	14	11	5	0	0	0.9	10	9	1.3333333333333333	20	0.0	0.26666666666666666	0.8253612316406105	0.9075579674374539	0.43979532097833635	0.8068837391505826	0.45017119170448944	0.8969802961679615	0.8840573805431388	0.8764671555166063	0	0	0.0
2806	0.0018617866257288518	0.000335840160968479	-0.00022122553047414367	0.987900974248338	None	0	0	0.75	3	0.25	1	0.5	0.25	3	1	2	0	0	0.75	4	3	0.4	6	0.0	0.4	0.7663219932957956	0.7341550803885161	0.8946438041379807	0.6653359602401132	0.5039466291807778	0.71110789217883	0.8398599128360466	0.7043115280846337	0	0	0.0
3665	0.036784955162483736	0.0038052863692374836	0.0024324133489467725	0.9013218504346678	None	0.16666666666666666	1	0.35714285714285715	5	0.6842105263157895	13	0.3	0.5789473684210527	16	11	4	0	0	0.7	7	10	1.4	21	0.0	0.125	0.8695918146869962	0.8203901362485554	0.5847582959437498	0.8855284626413733	0.4666345571474162	0.8222105019568333	0.8871789421245576	0.8453712987053879	0	0	0.0
241	None	None	None	None	None	0.5	2	0.6	6	0.5384615384615384	7	0.45454545454545453	0.5384615384615384	12	7	2	0	0	0.2727272727272727	11	3	1.0	15	0.0	1.0	0.4937495701523219	0.8834909399002664	0.4724781881044022	0.7924714031256374	0.22658397644364592	0.87172894151475	0.7615202260306652	0.8532986493271827	0	0	0.0
503	None	None	None	None	None	0.25	1	0.6	6	0.3076923076923077	4	0.42857142857142855	0.3076923076923077	9	4	5	1	0	0.7142857142857143	7	5	1.0	15	0.1111111111111111	0.36363636363636365	0.7827953809390179	0.9115760340066825	0.4925336925116285	0.8488181609800631	0.34829573401982056	0.8381064215974774	0.8867269332340859	0.8699895647415364	1.0	0.4444444444444444	0.0
6577	0.0675988341410257	0.025720121424715137	0.02549995065001295	0.8521675242780011	None	0.16666666666666666	1	0.35714285714285715	5	0.631578947368421	12	0.23863636363636365	0.631578947368421	17	12	3	0	0	0.7272727272727273	8	11	1.4	21	0.0	0.25	0.8008872768294818	0.9206049528684545	0.4503057124805296	0.8283828296684155	0.5036910233815447	0.8647822346262743	0.8308505255394397	0.8765472137582525	0	0	0.0
7056	0.061974744367924564	0.0275030027310495	0.02356239490157079	0.8433591045779563	None	0.14285714285714285	1	0.3125	5	0.6818181818181818	15	0.2	0.5454545454545454	16	12	7	1	0	0.8333333333333334	10	12	1.6	24	0.07142857142857142	0.2222222222222222	0.8253612316406105	0.9163773957224916	0.4546313441601212	0.811037695739495	0.5028772618612883	0.8791272096427228	0.8480848152273626	0.8749030574897162	1.0	0.0625	0.0
4692	0.046419696429614854	0.016384053718334474	0.012328609629588226	0.8841885068375284	None	0.16666666666666666	1	0.35714285714285715	5	0.6111111111111112	11	0.2222222222222222	0.6111111111111112	14	11	5	0	0	0.9	10	9	1.3333333333333333	20	0.0	0.26666666666666666	0.8352395457582389	0.9192745133363219	0.4539836079351254	0.8346465982920076	0.44208299470499446	0.8290548055545699	0.9176503753695092	0.867243023517166	0	0	0.0
3776	0.04252304027716105	0.013608935137270768	0.01131034359527663	0.9019027314731016	None	0.16666666666666666	1	0.4	6	0.6	12	0.2716049382716049	0.6	17	12	4	0	0	1.0	9	9	1.4666666666666666	22	0.0	0.1111111111111111	0.8008872768294818	0.9248203478502277	0.529310595984241	0.9034312432907172	0.4339947977054995	0.8184412806291579	0.9012916193487472	0.8893214519533259	0	0	0.0
3048	0.055346571988902624	0.018863093080212473	0.015104385563927517	0.9088839585289252	None	0.14285714285714285	1	0.3125	5	0.6666666666666666	14	0.23	0.6666666666666666	18	14	4	0	0	1.0	10	10	1.5333333333333334	23	0.0	0.2222222222222222	0.8008872768294818	0.9362872863503926	0.529310595984241	0.9015191286995031	0.44208299470499446	0.8643854375994381	0.9018527309280742	0.9047643111673539	0	0	0.0
2997	0.013209381846188036	0.0013297605281863884	0.0009001776897180234	0.9977743388887733	None	0	0	0.4	2	0.8	4	0.4375	0.6	4	3	2	0	0	1.0	4	4	0.4666666666666667	7	0.0	0	0.4155837374159702	0.761347474842611	0.601631018135259	0.8062773486828892	0.4382530496494489	0.6627287535396867	0.6962042899820947	0.7478515706264164	0	0	0.0
4177	0.05623342382609804	0.022550873396601282	0.01956104752340543	0.879432514576578	None	0.16666666666666666	1	0.35714285714285715	5	0.6842105263157895	13	0.2625	0.631578947368421	17	12	3	0	0	0.8	8	10	1.4	21	0.0	0.25	0.8008872768294818	0.8996534238127628	0.44716642891489516	0.8487845530386601	0.5096304669428884	0.8480379779763026	0.8308505255394397	0.8675258832887318	0	0	0.0
3033	0.07172930273320417	0.016847546139492714	0.009117732152370554	0.9114184750467987	None	0.16666666666666666	1	0.35714285714285715	5	0.631578947368421	12	0.23333333333333334	0.631578947368421	17	12	3	0	0	0.9	9	10	1.4	21	0.0	0.25	0.849835186451739	0.9546430212440858	0.5444884545353668	0.8546342593177443	0.46655407531424026	0.8410612141596218	0.8314506219436005	0.8967335725984606	0	0	0.0
1165	None	None	None	None	None	0	0	0.75	3	0.0	0	0.5555555555555556	0	2	0	2	0	0	1.0	3	3	0.3333333333333333	5	0.0	0	0	0	0	0	0	0	0	0	0	0	0
737	None	None	None	None	None	0.5	1	0.5	3	0.5714285714285714	4	0.6	0.2857142857142857	4	2	4	2	0	0.6	5	3	0.6	9	0.2	0.3333333333333333	0.8360573070274155	0.6284455938049911	0.4925336925116285	0.5	0.16212408613549864	0.5175661324248988	0.9399976968981906	0.5494913790648417	0.625	0.25	0.0
7517	0.0851491621752711	0.03456596199562431	0.03456559662767447	0.8269206778270606	None	0.14285714285714285	1	0.29411764705882354	5	0.6956521739130435	16	0.20833333333333334	0.6521739130434783	20	15	4	1	0	0.8333333333333334	10	12	1.6666666666666667	25	0.14285714285714285	0.21052631578947367	0.8253612316406105	0.9224282870342996	0.44821446298687045	0.8087314988093992	0.47693110754301704	0.8632374137359754	0.8772377512447207	0.8721398774575443	1.0	0.05	0.0
7324	0.07245558708678365	0.029273768564394082	0.026528875598238234	0.845878026466352	None	0.125	1	0.3333333333333333	6	0.64	16	0.225	0.52	19	13	7	1	0	0.8333333333333334	10	12	1.8	27	0.08333333333333333	0.19047619047619047	0.849835186451739	0.9142528217419749	0.529310595984241	0.809302812669691	0.45017119170448944	0.8845185957188691	0.8308505255394397	0.8753784532202427	1.0	0.05263157894736842	0.0
7434	0.0723564808466031	0.023644397233797628	0.019280049202482368	0.8257334447990753	None	0.14285714285714285	1	0.3125	5	0.6818181818181818	15	0.2	0.5909090909090909	17	13	6	0	0	0.8333333333333334	10	12	1.6	24	0.0	0.2222222222222222	0.8008872768294818	0.9237717298639261	0.4503057124805296	0.8440771971040604	0.5096304669428884	0.8809546369646916	0.864267244186034	0.8871250795583421	0	0	0.0
1427	None	None	None	None	None	0.5	1	0.8333333333333334	5	0.16666666666666666	1	0.5333333333333333	0.16666666666666666	5	1	2	1	0	0.6	5	3	0.5333333333333333	8	0.25	0.6666666666666666	0.41967546620603374	0.7412780808433679	0.11950917296766979	0.9503774895560528	0.4001895042356193	0.8823640532159018	0.797602678675913	0.8814968891723304	1.0	0.6	0.0
3927	0.06772748919034353	0.01663889952926122	0.014587220384460928	0.8586013653369302	None	0.14285714285714285	1	0.35294117647058826	6	0.6521739130434783	15	0.25252525252525254	0.6521739130434783	21	15	3	0	0	0.8181818181818182	9	11	1.6666666666666667	25	0.0	0.2	0.8008872768294818	0.9212546526632998	0.4503057124805296	0.8799799999488127	0.5096304669428884	0.8609330133538062	0.8308505255394397	0.8900846796394141	0	0	0.0
4000	0.052364408691371024	0.011160336223726749	0.009546437665228402	0.8649291851805649	None	0.16666666666666666	1	0.35714285714285715	5	0.6111111111111112	11	0.2777777777777778	0.6111111111111112	16	11	3	0	0	0.8888888888888888	9	8	1.3333333333333333	20	0.0	0.25	0.8695918146869962	0.9456588839372647	0.529310595984241	0.8578331890974623	0.45017119170448944	0.8280512356523111	0.8638508840027146	0.8884787863059854	0	0	0.0
3207	0.06253753335039779	0.009110165734303113	0.005893102973431761	0.8726812529548315	None	0.16666666666666666	1	0.4	6	0.6	12	0.22	0.6	18	12	3	0	0	1.0	10	10	1.4666666666666666	22	0.0	0.23529411764705882	0.8253612316406105	0.9468358116000904	0.529310595984241	0.8449647856129304	0.45017119170448944	0.8664670678941744	0.8864361747551077	0.8955272558858	0	0	0.0
4090	0.05611791041259167	0.015921270068907128	0.0008013678294747659	0.8625665282989395	None	0.16666666666666666	1	0.4	6	0.6	12	0.24444444444444444	0.6	18	12	3	0	0	0.9	9	10	1.4666666666666666	22	0.0	0.2222222222222222	0.8008872768294818	0.9308897418560756	0.4941337859119769	0.8076691844469742	0.5036910233815447	0.8608307616982043	0.8112485818187927	0.8757219067091677	0	0	0.0
4024	0.062721120069086	0.017414821187347013	0.014849627143390661	0.8563982956956675	None	0.16666666666666666	1	0.35714285714285715	5	0.631578947368421	12	0.2625	0.631578947368421	17	12	3	0	0	0.8	8	10	1.4	21	0.0	0.25	0.915141299378682	0.9228362989670865	0.45895697583971273	0.8828697042278041	0.4339947977054995	0.8286636845827372	0.9012916193487472	0.8834862526244018	0	0	0.0
2485	None	None	None	None	None	0	0	0.5	2	0.75	3	0.5	0.5	3	2	2	0	0	0.75	3	4	0.4	6	0.0	0	0.4155837374159702	0.9348847989651823	0.4513424109153652	0.7312236510977635	0.4382530496494489	0.7037137072639359	0.7453943750035957	0.8190686390028185	0	0	0.0
859	None	None	None	None	None	0.5	1	0.7142857142857143	5	0.375	3	0.5555555555555556	0.375	8	3	1	0	0	0.5	6	3	0.6666666666666666	10	0.0	1.0	0.1832998097318344	0.877786783307837	0.7342686687497636	0.9755795453219311	0.7642292402611196	0.8538937520310989	0.9596410069659234	0.922363850085356	0	0	0.0
6299	0.05469202312803788	0.023233929644189733	0.022053172288537346	0.8777694312409468	None	0.16666666666666666	1	0.35714285714285715	5	0.6111111111111112	11	0.2222222222222222	0.6111111111111112	14	11	5	0	0	0.9	10	9	1.3333333333333333	20	0.0	0.26666666666666666	0.8253612316406105	0.9075579674374539	0.45019704119846554	0.7978139273200245	0.45017119170448944	0.877095155181033	0.8840573805431388	0.8669230357830927	0	0	0.0
2317	None	None	None	None	None	0.5	1	0.6666666666666666	4	0.42857142857142855	3	0.6	0.14285714285714285	3	1	5	2	0	0.6	5	3	0.6	9	0.16666666666666666	0.5	0.595797896515261	0.8542166603436648	0.3366446490146591	0.8713271066231342	0.3974326389252374	0.8085458576350689	0.7651998596450378	0.8464639380239556	0.6666666666666666	1.0	0.0
1174	None	None	None	None	None	0.5	1	0.5714285714285714	4	0.625	5	0.4166666666666667	0.625	8	5	1	0	0	0.375	8	3	0.6666666666666666	10	0.0	1.0	0.4573997982738594	0.7813024095029852	0.5693985835254661	0.961993513157817	0.5165326632612061	0.8727891898502579	0.8445711273783798	0.895055793667272	0	0	0.0
3806	0.06797504919830737	0.0019304049250344387	0.0014931851665753633	0.8481122870191261	None	0.14285714285714285	1	0.375	6	0.6190476190476191	13	0.21296296296296297	0.6190476190476191	19	13	3	0	0	0.75	9	12	1.5333333333333334	23	0.0	0.2222222222222222	0.8008872768294818	0.9200259130930327	0.45895697583971273	0.8632353693093111	0.5036910233815447	0.8561179391557041	0.8306267230039927	0.8831750169867107	0	0	0.0
3273	0.07008977184293096	0.01659988380081139	0.009723902298409332	0.9126541883221506	None	0.16666666666666666	1	0.35714285714285715	5	0.631578947368421	12	0.23333333333333334	0.631578947368421	16	12	4	0	0	0.9	9	10	1.4	21	0.0	0.25	0.915141299378682	0.9284672228054829	0.5847582959437498	0.8655822291986168	0.5555833320180873	0.853224585048153	0.8864361747551077	0.8871528197763227	0	0	0.0
7519	0.06193656829789047	0.031023319573226987	0.011921110809039074	0.8535231826295286	None	0.14285714285714285	1	0.375	6	0.6363636363636364	14	0.24242424242424243	0.5454545454545454	18	12	5	0	0	0.8181818181818182	11	9	1.6	24	0.0	0.21052631578947367	0.8253612316406105	0.9298399419513009	0.529310595984241	0.8683999659576638	0.5028772618612883	0.8615244876937803	0.8356597887643944	0.8908749369134108	0	0	0.0
6163	0.0610306968438671	0.022018195290725864	0.004720247056823276	0.8734442893458567	None	0.14285714285714285	1	0.375	6	0.6190476190476191	13	0.26136363636363635	0.6190476190476191	19	13	3	0	0	0.7272727272727273	11	8	1.5333333333333334	23	0.0	0.2222222222222222	0.8008872768294818	0.9219174308581746	0.45895697583971273	0.867500898207986	0.5036910233815447	0.8534891601951997	0.8308505255394397	0.8845921492731454	0	0	0.0
6513	0.07113708270364587	0.024122771379767996	0.023889890600871794	0.8368930551157839	None	0.14285714285714285	1	0.29411764705882354	5	0.6956521739130435	16	0.22727272727272727	0.6956521739130435	21	16	3	0	0	0.9090909090909091	10	11	1.6666666666666667	25	0.0	0.2	0.8008872768294818	0.924311274052077	0.44716642891489516	0.8580169263410545	0.5036910233815447	0.8793059493350054	0.8406711714698669	0.8904881050080217	0	0	0.0
3854	0.03314262990196449	0.007067836708129986	0.006266692200981046	0.9021638733901574	None	0.2	1	0.3076923076923077	4	0.7058823529411765	12	0.2638888888888889	0.6470588235294118	15	11	3	0	0	0.8888888888888888	8	9	1.2666666666666666	19	0.0	0.26666666666666666	0.8695918146869962	0.8857570289439848	0.5704438804728069	0.8448889442824389	0.5555833320180873	0.8655478881384747	0.9012916193487472	0.8662781955592994	0	0	0.0
3535	0.06552761396610199	0.017367331103624057	0.014439258014956166	0.8539287534815561	None	0.16666666666666666	1	0.3333333333333333	5	0.65	13	0.24444444444444444	0.65	18	13	3	0	0	0.9	9	10	1.4666666666666666	22	0.0	0.23529411764705882	0.858014288104082	0.9340835655741603	0.4941337859119769	0.8769111102901981	0.4339947977054995	0.8240618362696179	0.894093295053621	0.8862433424800649	0	0	0.0
2613	0.0012397247056045169	1.3896312292538023e-06	-9.367109648974325e-07	0.9976782417703485	None	0	0	1.0	4	0.0	0	0.75	0	2	0	3	2	0	0.5	4	2	0.4	6	0.25	0.5	0	0	0	0	0	0	0	0	0	0	0
3042	0.052358784958229175	0.01886016722508365	0.0026300467249200606	0.8686708773513968	None	0.16666666666666666	1	0.35714285714285715	5	0.6111111111111112	11	0.2222222222222222	0.6111111111111112	14	11	5	0	0	0.9	9	10	1.3333333333333333	20	0.0	0.26666666666666666	0.8019709772378368	0.919993522085747	0.44031692868917816	0.8099046343260426	0.45017119170448944	0.8817170948783606	0.8821460139483634	0.8772684810215433	0	0	0.0
5171	None	None	None	None	None	0.16666666666666666	1	0.42857142857142855	6	0.5	9	0.2857142857142857	0.5	13	9	6	1	0	0.7	7	10	1.3333333333333333	20	0.08333333333333333	0.14285714285714285	0.8008872768294818	0.9340142102319442	0.45895697583971273	0.8410216675097334	0.45017119170448944	0.8912635040521746	0.8804295868489829	0.8947185029983608	1.0	0.07692307692307693	0.0
6254	0.06342790927360088	0.024098180312162796	0.02021656218772848	0.8667758931002928	None	0.14285714285714285	1	0.375	6	0.6190476190476191	13	0.23232323232323232	0.6190476190476191	19	13	3	0	0	0.8181818181818182	9	11	1.5333333333333334	23	0.0	0.2222222222222222	0.8008872768294818	0.9274790278329061	0.45895697583971273	0.8365483714718392	0.5036910233815447	0.8563179078518577	0.825946547777775	0.8796161314508202	0	0	0.0
7206	0.056414399297226546	0.015070825174408489	0.013280806951944174	0.8585860146947258	None	0.14285714285714285	1	0.3125	5	0.6666666666666666	14	0.20909090909090908	0.6666666666666666	18	14	4	1	0	0.9090909090909091	10	11	1.5333333333333334	23	0.125	0.2222222222222222	0.849835186451739	0.9278776691678501	0.4546313441601212	0.8298105355034948	0.5014826699854387	0.8707045397500817	0.8527673675996039	0.8823984262658308	1.0	0.05555555555555555	0.0
4877	0.05482366087776898	0.02113870324384887	0.01931070995164591	0.8669711117963198	None	0.16666666666666666	1	0.35714285714285715	5	0.6111111111111112	11	0.2222222222222222	0.6111111111111112	16	11	3	0	0	0.9	10	9	1.3333333333333333	20	0.0	0.26666666666666666	0.849835186451739	0.9191944192982772	0.4583092396147169	0.866907546420514	0.4522016715918687	0.8719128697781209	0.864267244186034	0.888393904657875	0	0	0.0
6723	0.060528467855039854	0.019528539869220873	0.013818966075432048	0.9010913013953711	None	0.14285714285714285	1	0.3125	5	0.6666666666666666	14	0.23232323232323232	0.6666666666666666	19	14	3	0	0	0.8181818181818182	9	11	1.5333333333333334	23	0.0	0.2222222222222222	0.8008872768294818	0.9432957034010528	0.529310595984241	0.8750158167323037	0.5036910233815447	0.8526690924047173	0.825946547777775	0.8976233296173125	0	0	0.0
4287	0.06524133580173097	0.022330541673163257	0.012688709261454146	0.8688230650090221	None	0.14285714285714285	1	0.375	6	0.6190476190476191	13	0.23232323232323232	0.6190476190476191	19	13	3	0	0	0.8181818181818182	9	11	1.5333333333333334	23	0.0	0.2222222222222222	0.8008872768294818	0.9200259130930327	0.45895697583971273	0.8673679493405382	0.5036910233815447	0.8551871955868289	0.825946547777775	0.8841319279856292	0	0	0.0
3412	0.0487042349765737	0.004360104026129991	0.004345645482560094	0.8600881200610782	None	0.16666666666666666	1	0.35714285714285715	5	0.6111111111111112	11	0.2222222222222222	0.6111111111111112	15	11	4	1	0	0.9	9	10	1.3333333333333333	20	0.125	0.13333333333333333	0.915141299378682	0.9393660500986825	0.45895697583971273	0.8612153482200205	0.4339947977054995	0.8227241578386575	0.9012916193487472	0.8842760635294744	1.0	0.13333333333333333	0.0
1114	None	None	None	None	None	0.5	1	0.7142857142857143	5	0.375	3	0.625	0.375	6	3	3	0	0	1.0	4	4	0.6666666666666666	10	0.0	0.6666666666666666	0.42469028225148975	0.7724637763102253	0.3444538782465679	0.9122935513604407	0.39881107158042833	0.8149780457443031	0.7782015618103408	0.8432101153522982	0	0	0.0
35	None	None	None	None	None	0	0	0.16666666666666666	1	1.0	6	1.0	1.0	7	6	0	1	0	0.125	1	8	0.5333333333333333	8	0.3333333333333333	0	0.6167267122984095	0.8107721497090578	0.8566818885017244	0.8090543587547856	0.6895999110064672	0.896791521426219	0.8722064095010335	0.8438285620637365	1.0	0.2857142857142857	0.0
3941	0.05291194136128838	0.018534535598179306	0.016930418633102465	0.9180910797943758	None	0.16666666666666666	1	0.2857142857142857	4	0.7368421052631579	14	0.2625	0.6842105263157895	17	13	3	0	0	0.8	8	10	1.4	21	0.0	0.25	0.8695918146869962	0.9232582169855927	0.5990727114146928	0.8972412157093272	0.46655407531424026	0.861957874161321	0.8638508840027146	0.8967863782875324	0	0	0.0
1570	None	None	None	None	None	0.14285714285714285	1	0.375	6	0.6363636363636364	14	0.24	0.5909090909090909	17	13	6	1	0	1.0	10	10	1.6	24	0.08333333333333333	0.2	0.849835186451739	0.9208063042726633	0.529310595984241	0.8080962129289755	0.45017119170448944	0.8818172569444256	0.8864361747551077	0.8772810809486037	1.0	0.058823529411764705	0.0
3174	0.04766758196936681	0.0036032422313356425	-0.003602194192063652	0.9189643942040476	None	0.16666666666666666	1	0.35714285714285715	5	0.6111111111111112	11	0.24691358024691357	0.5555555555555556	13	10	6	1	0	1.0	9	9	1.3333333333333333	20	0.07692307692307693	0.25	0.8008872768294818	0.9443035533043959	0.529310595984241	0.8836405217657894	0.48309792259034284	0.8988843909471812	0.8864361747551077	0.9127429345415002	1.0	0.07692307692307693	0.0
1899	None	None	None	None	None	0.14285714285714285	1	0.375	6	0.6190476190476191	13	0.23	0.6190476190476191	17	13	5	1	0	1.0	10	10	1.5333333333333334	23	0.1	0.21052631578947367	0.849835186451739	0.923066893557311	0.529310595984241	0.8080962129289755	0.45017119170448944	0.8846452508082376	0.8941299396322082	0.8793768512111209	1.0	0.058823529411764705	0.0
5258	0.047722151779579614	0.00358084523105564	0.0004847479456318626	0.9128262523474484	None	0.14285714285714285	1	0.375	6	0.6190476190476191	13	0.25555555555555554	0.6190476190476191	19	13	3	0	0	0.9	9	10	1.5333333333333334	23	0.0	0.2222222222222222	0.8008872768294818	0.9332580829832295	0.529310595984241	0.8150153395505534	0.5036910233815447	0.8557604638093892	0.8308505255394397	0.8772992027498538	0	0	0.0
2961	0.03612337197346417	0.007774316241713552	-0.005350215804833233	0.9454300463117644	None	0.2	1	0.4166666666666667	5	0.6	9	0.265625	0.5333333333333333	12	8	4	2	0	1.0	8	8	1.1333333333333333	17	0.25	0.16666666666666666	0.8253612316406105	0.9382765527170209	0.4546313441601212	0.850583417822488	0.4339947977054995	0.8985221641336534	0.9047035866925686	0.9014841801298255	0.5416666666666666	0.08333333333333333	0.0
3750	0.05919371462745941	0.00928968949854552	0.0078048953035777585	0.8069105039289333	None	0.16666666666666666	1	0.35714285714285715	5	0.6842105263157895	13	0.3333333333333333	0.631578947368421	17	12	3	0	0	0.7777777777777778	9	7	1.4	21	0.0	0.25	0.8042857017600532	0.9074143508485281	0.4503057124805296	0.8595599868275411	0.5096304669428884	0.8452615556222424	0.8406711714698669	0.8733237473966594	0	0	0.0
2411	None	None	None	None	None	0.5	1	0.8333333333333334	5	0.2857142857142857	2	0.5	0.2857142857142857	7	2	1	1	0	0.5	6	3	0.6	9	1.0	0.6666666666666666	0.41967546620603374	0.7316539062300526	0.11950917296766979	0.9282769660039033	0.5779258911017988	0.8945565895104253	0.8706454139190405	0.8699557229266289	1.0	0.7142857142857143	0.0
3512	0.0532567543508485	0.01172491797422481	-0.0012669830407098836	0.8527089304395739	None	0.16666666666666666	1	0.35714285714285715	5	0.631578947368421	12	0.21212121212121213	0.631578947368421	17	12	3	0	0	0.8181818181818182	9	11	1.4	21	0.0	0.25	0.849835186451739	0.8986302311791291	0.529310595984241	0.8479429442121348	0.45017119170448944	0.8826806727650053	0.8638508840027146	0.8779229127517492	0	0	0.0
5567	0.05138710579403858	0.01765084911731802	0.016392703942404427	0.8752816007985815	None	0.16666666666666666	1	0.35714285714285715	5	0.6111111111111112	11	0.2222222222222222	0.6111111111111112	14	11	5	0	0	0.9	10	9	1.3333333333333333	20	0.0	0.26666666666666666	0.8253612316406105	0.9075579674374539	0.43979532097833635	0.8081384780133856	0.45017119170448944	0.8791942672324227	0.8840573805431388	0.8701537793028747	0	0	0.0
3973	0.05032418051299601	0.010016998231473307	0.006664840564284678	0.8918686814182804	None	0.16666666666666666	1	0.35714285714285715	5	0.631578947368421	12	0.25925925925925924	0.631578947368421	16	12	4	0	0	1.0	9	9	1.4	21	0.0	0.11764705882352941	0.858014288104082	0.9296417735720084	0.529310595984241	0.8920792018102338	0.41956191214995203	0.8248826186520073	0.894093295053621	0.8890473707303956	0	0	0.0
1017	None	None	None	None	None	1.0	1	1.0	4	0.25	1	0.6666666666666666	0	3	0	2	2	0	1.0	3	3	0.4	6	0.4	0.6666666666666666	0	0	0	0	0	0	0	0	0	0	0
2356	None	None	None	None	None	0	0	0.75	3	0.25	1	0.6666666666666666	0	3	0	2	0	0	1.0	3	3	0.4	6	0.0	0.8	0	0	0	0	0	0	0	0	0	0	0
6071	0.044997278048132215	0.016496920906114192	0.011523422274589353	0.8847895343890242	None	0.16666666666666666	1	0.35714285714285715	5	0.6111111111111112	11	0.2222222222222222	0.6111111111111112	14	11	5	0	0	0.9	10	9	1.3333333333333333	20	0.0	0.26666666666666666	0.8352395457582389	0.9192745133363219	0.45019704119846554	0.8307172733067102	0.449260569336149	0.8273426584862528	0.9176503753695092	0.8656911918733966	0	0	0.0
3935	0.05761813901238249	0.015406229101175199	0.009019254425512529	0.8772077606157882	None	0.16666666666666666	1	0.3333333333333333	5	0.7	14	0.24444444444444444	0.65	18	13	3	0	0	0.9	9	10	1.4666666666666666	22	0.0	0.23529411764705882	0.8008872768294818	0.9180755036391932	0.44716642891489516	0.863419536781029	0.5096304669428884	0.869399000253513	0.8572034707223996	0.8861537109013762	0	0	0.0
2651	0.0	0.0	0.0	1.0	None	0	0	0	0	0	0	1.0	0	0	0	0	0	0	1.0	1	1	0.06666666666666667	1	0.0	0	0	0	0	0	0	0	0	0	0	0	0
5823	0.0751711308255136	0.021220895259279955	0.02117335277021841	0.8834226675084444	None	0.16666666666666666	1	0.35714285714285715	5	0.631578947368421	12	0.23333333333333334	0.631578947368421	17	12	3	0	0	0.9	9	10	1.4	21	0.0	0.25	0.849835186451739	0.9297385496806274	0.557939426926127	0.8949180009738759	0.5555833320180873	0.9152822225336895	0.8406711714698669	0.9143694618875559	0	0	0.0
3326	0.06068652548452868	0.028944935376760062	0.026536912770708528	0.8337744804809119	None	0.14285714285714285	1	0.375	6	0.6190476190476191	13	0.23958333333333334	0.5714285714285714	18	12	4	1	0	0.6666666666666666	8	12	1.5333333333333334	23	0.16666666666666666	0.1111111111111111	0.8008872768294818	0.9276480145287971	0.44716642891489516	0.7995808207691559	0.45017119170448944	0.8396580404426657	0.8941299396322082	0.8657032931743501	1.0	0.1111111111111111	0.0
2649	0.006957721023937797	0.0009374530119767873	-0.0008650082546322086	0.9526965821941222	None	0	0	0.2	1	1.0	5	0.5833333333333334	0.6	4	3	2	0	0	0.75	4	3	0.4666666666666667	7	0.0	0	0.32601445174352606	0.9473711849309613	0.5580130094884683	0.5294796812873792	0.16373081040648904	0.7701662465744133	0.8472498249056002	0.8031201996901224	0	0	0.0
360	None	None	None	None	None	0	0	0.125	2	0.9545454545454546	21	1.0	0.9545454545454546	23	21	0	2	0	0.041666666666666664	1	24	1.6	24	1.0	0.08695652173913043	0.4310535396796591	0.8834096304141201	0.5026362784465637	0.8863759048286793	0.5911857612707724	0.836863631263134	0.8719494287023717	0.8704354257972037	0.5434782608695652	0.08695652173913043	0.0
7128	None	None	None	None	None	0.18181818181818182	2	0.32	8	0.6571428571428571	23	0.25874125874125875	0.5714285714285714	27	20	9	2	0	0.8461538461538461	13	11	2.466666666666667	37	0.13333333333333333	0.2	0.849835186451739	0.9205699395846156	0.529310595984241	0.886302100738486	0.4511391307195078	0.8541287894596507	0.8638508840027146	0.8899596460588651	0.5185185185185185	0.1111111111111111	0.0
3984	0.04994665848764385	0.016093914822158106	0.015780309803111688	0.9216310748874748	None	0.16666666666666666	1	0.3333333333333333	5	0.7	14	0.275	0.65	18	13	3	0	0	0.8	8	10	1.4666666666666666	22	0.0	0.23529411764705882	0.8597135005693677	0.9034458859339934	0.6262746022885357	0.9062165690102422	0.5555833320180873	0.8544575318781499	0.8793354277163211	0.8900710651710606	0	0	0.0
1958	None	None	None	None	None	0	0	0.5	1	1.0	1	1.0	0	1	0	1	1	0	0.3333333333333333	1	3	0.2	3	0.2	0	0	0	0	0	0	0	0	0	0	0	0
7329	None	None	None	None	None	0.125	1	0.2777777777777778	5	0.7083333333333334	17	0.26262626262626265	0.5833333333333334	18	14	7	2	0	0.8181818181818182	11	9	1.7333333333333334	26	0.14285714285714285	0.2	0.849835186451739	0.920539696084124	0.4941337859119769	0.8141256029435383	0.45017119170448944	0.8782802604811343	0.8638508840027146	0.8773599323873097	0.5277777777777778	0.05555555555555555	0.0
5124	0.05620882476874769	0.02162524077709304	0.0215073134014402	0.8750446332821338	None	0.16666666666666666	1	0.35714285714285715	5	0.6111111111111112	11	0.2222222222222222	0.6111111111111112	14	11	5	0	0	0.9	10	9	1.3333333333333333	20	0.0	0.26666666666666666	0.8253612316406105	0.9075579674374539	0.45019704119846554	0.7978139273200245	0.45017119170448944	0.8898155567817725	0.8877555291049152	0.8716067327963126	0	0	0.0
4579	None	None	None	None	None	0.14285714285714285	1	0.375	6	0.5714285714285714	12	0.3194444444444444	0.5714285714285714	17	12	5	0	0	0.8888888888888888	8	9	1.5333333333333334	23	0.0	0.23529411764705882	0.8008872768294818	0.8910648952900517	0.4303281448978268	0.8236647926815688	0.45017119170448944	0.8774447251346084	0.8941299396322082	0.8665158744976845	0	0	0.0
966	None	None	None	None	None	0	0	0.75	3	0.0	0	0.8333333333333334	0	2	0	2	1	0	0.6666666666666666	2	3	0.3333333333333333	5	0.16666666666666666	0	0	0	0	0	0	0	0	0	0	0	0
4206	0.0436286023814713	0.018456758821712476	0.0180538692937641	0.8896845021368084	None	0.16666666666666666	1	0.3333333333333333	5	0.7	14	0.3492063492063492	0.65	18	13	3	0	0	0.7777777777777778	9	7	1.4666666666666666	22	0.0	0.23529411764705882	0.8695918146869962	0.8852798079777766	0.5847582959437498	0.8788720788576816	0.5028772618612883	0.8604019637737981	0.8838755926451424	0.8752222987946043	0	0	0.0
4263	0.057448062978729515	0.012814324637394237	0.010649157534243649	0.8496306190622704	None	0.14285714285714285	1	0.375	6	0.6190476190476191	13	0.23232323232323232	0.6190476190476191	18	13	4	0	0	0.8181818181818182	11	9	1.5333333333333334	23	0.0	0.2222222222222222	0.8253612316406105	0.9289862409742562	0.4941337859119769	0.8632125792143177	0.5028772618612883	0.8900019417376775	0.8327378950047619	0.8973454450673979	0	0	0.0
6072	0.06890255367407101	0.022053942347943164	0.01240483065899109	0.8404787768075492	None	0.16666666666666666	1	0.2857142857142857	4	0.7368421052631579	14	0.25925925925925924	0.6842105263157895	17	13	3	0	0	1.0	9	9	1.4	21	0.0	0.25	0.8008872768294818	0.9386057342605725	0.4503057124805296	0.8606674372608879	0.5036910233815447	0.8317283100430689	0.8406711714698669	0.8858077524669616	0	0	0.0
6679	0.053964818927618285	0.01995944199664436	0.018281738999827338	0.8684919384760477	None	0.2	1	0.38461538461538464	5	0.5882352941176471	10	0.2375	0.5882352941176471	15	10	3	0	0	0.8	8	10	1.2666666666666666	19	0.0	0.2857142857142857	0.849835186451739	0.8950136725169762	0.4461232134932113	0.8413399783652943	0.5036910233815447	0.8611007134618991	0.8722809596668847	0.8674465333697755	0	0	0.0
2832	0.0016636381077871105	0.0010709411587523157	0.0009419532004201673	0.9944790266654212	None	0	0	0.75	3	0.5	2	0.6	0.25	3	1	2	1	0	0.4	5	2	0.4	6	0.16666666666666666	1.0	0.6792672364952965	0.6011790063938475	0.6083149406811497	0.9549411875385942	0.4907015853372771	0.8253294321692377	0.7903518322594044	0.8418840990365015	1.0	0.3333333333333333	0.0
5703	0.0496092444155638	0.022678528049287414	0.022334722564504618	0.9037112472074853	None	0.16666666666666666	1	0.4	6	0.6	12	0.22	0.6	16	12	5	0	0	1.0	10	10	1.4666666666666666	22	0.0	0.23529411764705882	0.8008872768294818	0.9020212936669227	0.44031692868917816	0.8276924958696729	0.45017119170448944	0.891293176824539	0.8864361747551077	0.8770107832585368	0	0	0.0
77	None	None	None	None	None	0	0	0.5	2	0.3333333333333333	1	0.625	0.3333333333333333	3	1	1	1	0	0.5	2	4	0.3333333333333333	5	0.25	0	0.1	0.9505642281673202	0.24251744721150964	0.8831121516314507	0.15670593036908148	0.5978998163594694	0.9297492182360197	0.8571453985635938	1.0	0.3333333333333333	0.0
7499	0.06474048650499493	0.015448784953799801	0.01135436691214887	0.8361278469061665	None	0.14285714285714285	1	0.3125	5	0.6818181818181818	15	0.3	0.5909090909090909	18	13	5	0	0	0.8	10	8	1.6	24	0.0	0.2222222222222222	0.8008872768294818	0.9228725100480061	0.4546313441601212	0.8413673933165359	0.5326068994804878	0.8895223751964536	0.8480848152273626	0.8888235518668263	0	0	0.0
6218	0.048062129771574806	0.016100032448803057	0.007810138543381418	0.9133472311648059	None	0.16666666666666666	1	0.35714285714285715	5	0.631578947368421	12	0.21	0.631578947368421	15	12	5	0	0	1.0	10	10	1.4	21	0.0	0.25	0.8695918146869962	0.9180364056425355	0.45766150338972117	0.8493667987655267	0.45017119170448944	0.8266334520444301	0.9176503753695092	0.8701764173363818	0	0	0.0
3751	0.07594566187727739	0.009655612657049386	0.008634214283980583	0.8971343680517749	None	0.14285714285714285	1	0.3125	5	0.6818181818181818	15	0.26666666666666666	0.6363636363636364	19	14	4	0	0	0.9	10	9	1.6	24	0.0	0.18181818181818182	0.8008872768294818	0.9464744217512322	0.529310595984241	0.9241568534690823	0.40512902659440453	0.8644862900261346	0.850405992823156	0.9174822996850948	0	0	0.0
4331	0.056365588421690566	0.01746516499084264	0.015443619923040932	0.8809571942251319	None	0.16666666666666666	1	0.4	6	0.6	12	0.2222222222222222	0.6	16	12	5	0	0	0.8181818181818182	11	9	1.4666666666666666	22	0.0	0.23529411764705882	0.8008872768294818	0.9146369519953073	0.4546313441601212	0.8364831410895576	0.45017119170448944	0.8806839115047428	0.864267244186034	0.880895973307081	0	0	0.0
1	None	None	None	None	None	0	0	1.0	2	0.0	0	0.75	0	1	0	1	2	0	1.0	2	2	0.2	3	0.4	0	0	0	0	0	0	0	0	0	0	0	0
172	None	None	None	None	None	0	0	0.4	2	0.8	4	0.5833333333333334	0.4	3	2	3	2	0	0.75	3	4	0.4666666666666667	7	0.2222222222222222	0	0.33253876755129264	0.5716374415062124	0.5475025995216332	0.805971311169864	0.6312859855573952	0.8394062555006487	0.8208918553076104	0.7543838479779437	0.6666666666666666	0.3333333333333333	0.0
1136	None	None	None	None	None	1.0	1	1.0	4	0.25	1	0.5	0.25	3	1	2	0	0	0.75	4	3	0.4	6	0.0	1.0	0.44192221258249303	0.5386311528768069	0.31801261284838434	0.9593252633006524	0.5873875667939112	0.8448987298073697	0.797602678675913	0.8416022496731508	0	0	0.0
5000	None	None	None	None	None	0.14285714285714285	1	0.29411764705882354	5	0.6956521739130435	16	0.25252525252525254	0.6521739130434783	19	15	5	1	0	0.8181818181818182	11	9	1.6666666666666667	25	0.1	0.21052631578947367	0.8008872768294818	0.918230528465425	0.4503057124805296	0.7963318584565474	0.5036910233815447	0.8692897724831652	0.8397650763656119	0.8690123266677992	1.0	0.05263157894736842	0.0
4367	0.05293363642785124	0.027237627854794853	0.026023879491717652	0.8761011528964403	None	0.16666666666666666	1	0.35714285714285715	5	0.631578947368421	12	0.23333333333333334	0.5789473684210527	15	11	5	0	0	0.9	10	9	1.4	21	0.0	0.25	0.8008872768294818	0.8991813534923905	0.4503057124805296	0.8102241034283796	0.45017119170448944	0.8896134374973054	0.864267244186034	0.870885287306046	0	0	0.0
7146	0.07638699903999592	0.023684849671113513	0.01260199734748113	0.8328155497737362	None	0.125	1	0.3333333333333333	6	0.625	15	0.21666666666666667	0.625	21	15	4	0	0	0.8333333333333334	10	12	1.7333333333333334	26	0.0	0.2	0.8008872768294818	0.9231063957749116	0.45895697583971273	0.8564818464257217	0.5096304669428884	0.8560039526055361	0.8308505255394397	0.882680347238487	0	0	0.0
3291	0.058901166593532395	0.014899116977353462	0.00829374699472508	0.9070669981870979	None	0.16666666666666666	1	0.35714285714285715	5	0.631578947368421	12	0.23333333333333334	0.631578947368421	15	12	5	0	0	0.9	9	10	1.4	21	0.0	0.25	0.8008872768294818	0.9485142213744138	0.529310595984241	0.8861603816332325	0.45017119170448944	0.8225588896307812	0.8864361747551077	0.8971999832493103	0	0	0.0
2099	None	None	None	None	None	0	0	0.75	3	0.0	0	0.8333333333333334	0	2	0	2	1	0	0.6666666666666666	2	3	0.3333333333333333	5	0.16666666666666666	0	0	0	0	0	0	0	0	0	0	0	0
4894	0.05387919406283372	0.023043625896721424	0.022681847150469347	0.8778443809110218	None	0.16666666666666666	1	0.35714285714285715	5	0.6111111111111112	11	0.2222222222222222	0.6111111111111112	14	11	5	0	0	0.9	10	9	1.3333333333333333	20	0.0	0.26666666666666666	0.8253612316406105	0.9075579674374539	0.4539836079351254	0.8044208953970371	0.45017119170448944	0.8917076277281589	0.8877555291049152	0.8738619704289609	0	0	0.0
2323	None	None	None	None	None	0	0	0.6666666666666666	4	0.16666666666666666	1	0.5333333333333333	0.16666666666666666	5	1	2	0	0	0.6	5	3	0.5333333333333333	8	0.0	0.3333333333333333	0.8367252275200198	0.9285979793693179	0.8600634739994693	0.769457118133685	0.36123503302642906	0.9348392385704385	0.895653747066906	0.8951729471210613	0	0	0.0
1195	None	None	None	None	None	0	0	0.5	2	0.75	3	0.6666666666666666	0	0	0	5	1	0	1.0	3	3	0.4	6	0.07142857142857142	0.5	0	0	0	0	0	0	0	0	0	0	0
3568	0.06885559286001307	0.005427146948643887	-0.002766925308545507	0.8110523597024267	None	0.16666666666666666	1	0.35714285714285715	5	0.6111111111111112	11	0.2777777777777778	0.6111111111111112	16	11	3	0	0	0.8888888888888888	9	8	1.3333333333333333	20	0.0	0.3333333333333333	0.8597135005693677	0.9423023211543661	0.529310595984241	0.8293813518727694	0.45017119170448944	0.8519524123481517	0.8638508840027146	0.8850810118196805	0	0	0.0
2499	None	None	None	None	None	1.0	1	0.8	4	0.4	2	0.4666666666666667	0.2	5	1	1	2	0	0.6	5	3	0.4666666666666667	7	1.0	1.0	0.41967546620603374	0.7795357502644849	0.11950917296766979	0.8592585947213762	0.4001895042356193	0.9038228661492439	0.797602678675913	0.8545633648766865	0.8	0.8	0.0
2470	None	None	None	None	None	1.0	1	0.8	4	0.2	1	0.5833333333333334	0	1	0	5	0	0	0.75	4	3	0.4666666666666667	7	0.0	0.6666666666666666	0	0	0	0	0	0	0	0	0	0	0
4588	0.05428299872889199	0.020481468898566117	0.020464560985869976	0.8648727942249776	None	0.14285714285714285	1	0.35294117647058826	6	0.6521739130434783	15	0.22727272727272727	0.6086956521739131	20	14	4	1	0	0.9090909090909091	10	11	1.6666666666666667	25	0.16666666666666666	0.2	0.8253612316406105	0.9211010202352868	0.45463134416012113	0.8432554612156465	0.5036910233815447	0.8616857369342295	0.8358198455736456	0.8797225516413113	1.0	0.1	0.0
3856	0.052103495976679466	0.010470994259685073	0.006642703404333233	0.8917139227529247	None	0.16666666666666666	1	0.35714285714285715	5	0.631578947368421	12	0.25925925925925924	0.631578947368421	16	12	4	0	0	1.0	9	9	1.4	21	0.0	0.11764705882352941	0.858014288104082	0.9296417735720084	0.529310595984241	0.8920792018102338	0.41956191214995203	0.8248826186520073	0.894093295053621	0.8890473707303956	0	0	0.0
3635	0.048991029569354784	0.010485198477060588	0.007777723984794782	0.8933776668353108	None	0.3333333333333333	2	0.4	6	0.6	12	0.2716049382716049	0.6	16	12	5	0	0	1.0	9	9	1.4666666666666666	22	0.0	0.11764705882352941	0.858014288104082	0.9296417735720084	0.529310595984241	0.8920792018102338	0.41956191214995203	0.8248826186520073	0.894093295053621	0.8890473707303956	0	0	0.0
3905	0.05527837818872077	0.015076635918881922	0.014844715959999642	0.8685090933584166	None	0.14285714285714285	1	0.375	6	0.6363636363636364	14	0.24242424242424243	0.5909090909090909	18	13	5	0	0	0.8181818181818182	11	9	1.6	24	0.0	0.21052631578947367	0.8008872768294818	0.9321333899295471	0.44031692868917816	0.834214576875381	0.48035617930624586	0.8742176595403887	0.8892721897439172	0.8867703691153938	0	0	0.0
59	None	None	None	None	None	0	0	1.0	4	0.0	0	0.6666666666666666	0	3	0	2	1	0	1.0	3	3	0.4	6	0.2	0.6666666666666666	0	0	0	0	0	0	0	0	0	0	0
1841	None	None	None	None	None	0.5	1	0.6666666666666666	4	0.5	3	0.5	0.3333333333333333	5	2	2	0	0	1.0	4	4	0.5333333333333333	8	0.0	0.5	0.41967546620603374	0.7472245738473628	0.11950917296766979	0.949188448896883	0.6710004183222682	0.8382017837831328	0.860538526623794	0.8682323192235591	0	0	0.0
2399	None	None	None	None	None	0	0	0.75	3	0.5	2	0.6	0.5	4	2	1	1	0	0.4	5	2	0.4	6	0.25	1.0	0.6792672364952965	0.6832710839368652	0.6790761519485352	0.9643487953551579	0.3071742544560129	0.922458801883226	0.8538848219790368	0.8985226497792966	1.0	0.25	0.0
5847	0.03854292993706022	0.012885599703285384	0.0032321148858768193	0.921998284042059	None	0.14285714285714285	1	0.375	6	0.6190476190476191	13	0.23	0.6190476190476191	18	13	4	0	0	1.0	10	10	1.5333333333333334	23	0.0	0.2222222222222222	0.8253612316406105	0.9104916325878968	0.4941337859119769	0.8620908797326785	0.5028772618612883	0.8775663422473605	0.8105355381370973	0.8850011895611705	0	0	0.0
3306	0.05348489055842589	0.022451554004486708	0.010051086233787945	0.8832878736631409	None	0.16666666666666666	1	0.4	6	0.6	12	0.24444444444444444	0.6	16	12	5	0	0	0.9	9	10	1.4666666666666666	22	0.0	0.23529411764705882	0.8264449320489653	0.9220182253851242	0.4941337859119769	0.8490465122736937	0.47693110754301704	0.8832859357684397	0.851495520947397	0.8883223407262962	0	0	0.0
[truncated: 6,414 more rows]
