# Supplementary material for: Constrained by Design: Influence of Genetic Encodings on Evolved Traits of Robots
Source: Front Robot AI. 2021 Jun 15;8:672379. doi: 10.3389/frobt.2021.672379 (PMC8239187; doi:10.3389/frobt.2021.672379)
Supplement: Supplementary file 1 [file DataSheet3.ZIP › plasticodingrep_plane_16_snapshots_ids.tsv]

generation	robot_id	fitness	novelty	novelty_pop	cons_fitness
145	7307	0.02436122778432064	None	0.0532620134218499	0.02436122778432064
145	7334	0.02373032446360097	None	0.02783223253133224	0.02373032446360097
145	7038	0.03887994065277687	None	0.0	0.03887994065277687
145	7169	0.032570752219415106	None	0.07756752397143414	0.032570752219415106
145	7319	0.03881585768005319	None	0.014793577333766314	0.03881585768005319
145	7251	0.031491557115707156	None	0.0034758001966787716	0.031491557115707156
145	7217	0.025688143219902846	None	0.031190332745306953	0.025688143219902846
145	7312	0.023409378572676443	None	0.02783223253133224	0.023409378572676443
145	7253	0.026786040487195493	None	0.0	0.026786040487195493
145	7275	0.031473310163505276	None	0.020089248242838684	0.031473310163505276
145	7259	0.02554824095739993	None	0.07644777644420553	0.02554824095739993
145	7090	0.029741518397716393	None	0.0034758001966787716	0.029741518397716393
145	7286	0.037048157686694075	None	0.020089248242838684	0.037048157686694075
145	7045	0.039044816827211545	None	0.014793577333766314	0.039044816827211545
145	7326	0.018705893046938767	None	0.032982092760664196	0.018705893046938767
145	7263	0.020018694271354182	None	0.057722784606768426	0.020018694271354182
145	6974	0.027530121254323577	None	0.0	0.027530121254323577
145	7281	0.028776349086228135	None	0.0	0.028776349086228135
145	6854	0.03661345046950109	None	0.0	0.03661345046950109
145	7308	0.01782669190974868	None	0.01677869918040265	0.01782669190974868
145	7279	0.030021574676866624	None	0.0	0.030021574676866624
145	7272	0.035418188143465104	None	0.0	0.035418188143465104
145	7316	0.02822062170285787	None	0.0	0.02822062170285787
145	7302	0.02174812853611	None	0.032982092760664196	0.02174812853611
145	7152	0.02437052217966171	None	0.049708116954115755	0.02437052217966171
145	7210	0.036179950231666445	None	0.0	0.036179950231666445
145	7254	0.03765044682359544	None	0.014793577333766314	0.03765044682359544
145	6823	0.028567896237337704	None	0.0	0.028567896237337704
145	6942	0.03212946657793729	None	0.0	0.03212946657793729
145	7160	0.03269044932483923	None	0.02603902401276333	0.03269044932483923
145	7327	0.0327504502930803	None	0.02603902401276333	0.0327504502930803
145	7339	0.035441921116003416	None	0.0	0.035441921116003416
145	7020	0.02542426218284696	None	0.0	0.02542426218284696
145	7348	0.03358646271725533	None	0.0	0.03358646271725533
145	7126	0.039339786323158654	None	0.0	0.039339786323158654
145	7293	0.028146429932613293	None	0.0	0.028146429932613293
145	7142	0.03325890843433275	None	0.014546852927149833	0.03325890843433275
145	6683	0.02495522766787246	None	0.09350375921665426	0.02495522766787246
145	7309	0.0391359596765746	None	0.0	0.0391359596765746
145	7109	0.02988656759749383	None	0.0313979442586801	0.02988656759749383
145	6142	0.028522789696870332	None	0.020089248242838684	0.028522789696870332
145	7310	0.02860594127051702	None	0.06131946464630542	0.02860594127051702
145	7208	0.030007450193556325	None	0.02434290474118362	0.030007450193556325
145	6248	0.030149430661043905	None	0.014546852927149833	0.030149430661043905
145	7278	0.020327407978268326	None	0.035427613630141845	0.020327407978268326
145	7072	0.02881072332464599	None	0.0492507905298279	0.02881072332464599
145	7249	0.02611527777281264	None	0.04452508318553488	0.02611527777281264
145	7325	0.024463248214723714	None	0.09796646028550685	0.024463248214723714
145	7335	0.021413782941785843	None	0.03497181290156942	0.021413782941785843
145	7288	0.02788391862260882	None	0.0034758001966787716	0.02788391862260882
145	7290	0.0335995994095751	None	0.0	0.0335995994095751
145	7184	0.03408177226246199	None	0.0	0.03408177226246199
145	7296	0.023229531864149455	None	0.02603902401276333	0.023229531864149455
145	7267	0.03594048552733694	None	0.014546852927149833	0.03594048552733694
145	7295	0.023539574318563756	None	0.042931664044293674	0.023539574318563756
145	6888	0.02855352956566412	None	0.02434290474118362	0.02855352956566412
145	7105	0.03378680679727155	None	0.0	0.03378680679727155
145	7204	0.02760849466994072	None	0.02434290474118362	0.02760849466994072
145	7344	0.03142957772995025	None	0.014793577333766314	0.03142957772995025
145	7064	0.033863174419037655	None	0.0	0.033863174419037655
145	7328	0.03552042161348064	None	0.014546852927149833	0.03552042161348064
145	7237	0.026818623133565492	None	0.0	0.026818623133565492
145	6705	0.0302477455642756	None	0.01677869918040265	0.0302477455642756
145	7306	0.026210309629137164	None	0.05609982548750828	0.026210309629137164
145	7120	0.031228195716235477	None	0.04638847954823237	0.031228195716235477
145	7055	0.03191019039997686	None	0.02603902401276333	0.03191019039997686
145	7074	0.031067384771000694	None	0.01677869918040265	0.031067384771000694
145	7143	0.0330877031167896	None	0.0	0.0330877031167896
145	6756	0.02900742773341	None	0.02163267053276764	0.02900742773341
145	6919	0.02884684950202951	None	0.025946291237585368	0.02884684950202951
145	7163	0.03389352784346644	None	0.04064986558574111	0.03389352784346644
145	7201	0.0198820558405038	None	0.0	0.0198820558405038
145	7118	0.021354916262045078	None	0.04638847954823237	0.021354916262045078
145	7318	0.03307782936385276	None	0.020089248242838684	0.03307782936385276
145	7006	0.0317901222417664	None	0.0	0.0317901222417664
145	7291	0.028135606875930596	None	0.0034758001966787716	0.028135606875930596
145	7068	0.028329863369861662	None	0.0	0.028329863369861662
145	6957	0.0388560104024241	None	0.01677869918040265	0.0388560104024241
145	7314	0.0279821689061582	None	0.0	0.0279821689061582
145	6977	0.02832863429199274	None	0.0	0.02832863429199274
145	7005	0.029935043139195806	None	0.08238568199005988	0.029935043139195806
145	6890	0.03219940988363991	None	0.0	0.03219940988363991
145	7343	0.01174404500576247	None	0.031282201770108944	0.01174404500576247
145	6965	0.03267490489561199	None	0.014546852927149833	0.03267490489561199
145	7191	0.027634705002133265	None	0.06515200477485372	0.027634705002133265
145	7320	0.016905454872731263	None	0.0689315701912058	0.016905454872731263
145	7301	0.02242179529014896	None	0.02783223253133224	0.02242179529014896
145	7261	0.034523212184344856	None	0.025946291237585368	0.034523212184344856
145	7305	0.02825596889864484	None	0.0	0.02825596889864484
145	6941	0.03036177701267348	None	0.0	0.03036177701267348
145	7051	0.03585205890174844	None	0.014546852927149833	0.03585205890174844
145	7159	0.028117609624985575	None	0.0	0.028117609624985575
145	7277	0.02752452603920878	None	0.0	0.02752452603920878
145	7345	0.032891105328605	None	0.0	0.032891105328605
145	7230	0.03263839745890652	None	0.0	0.03263839745890652
145	6731	0.03168817569398678	None	0.014793577333766314	0.03168817569398678
145	7018	0.03256549912092326	None	0.014793577333766314	0.03256549912092326
145	7341	0.023642758663671586	None	0.0	0.023642758663671586
145	7189	0.029124012599709058	None	0.06812801197697836	0.029124012599709058
145	7179	0.028806632347797647	None	0.02434290474118362	0.028806632347797647
143	7233	0.026602896245570336	None	0.0	0.026602896245570336
143	7040	0.023812530721853808	None	0.06108717554120184	0.023812530721853808
143	7038	0.03887994065277687	None	0.0	0.03887994065277687
143	7169	0.032570752219415106	None	0.06704136979298662	0.032570752219415106
143	6805	0.02896484833067842	None	0.006951600393357543	0.02896484833067842
143	7213	0.019510898389154152	None	0.0	0.019510898389154152
143	6967	0.018927600241286886	None	0.08715906354200063	0.018927600241286886
143	7217	0.025688143219902846	None	0.0347423238371196	0.025688143219902846
143	7088	0.032026659719363255	None	0.030378861348223884	0.032026659719363255
143	7235	0.032683466246580195	None	0.07630706891739467	0.032683466246580195
143	7090	0.029741518397716393	None	0.006951600393357543	0.029741518397716393
143	7045	0.039044816827211545	None	0.04122500994943268	0.039044816827211545
143	7177	0.028991177062673273	None	0.0	0.028991177062673273
143	6974	0.027530121254323577	None	0.0	0.027530121254323577
143	7022	0.031886114974539255	None	0.0	0.031886114974539255
143	6854	0.03661345046950109	None	0.0	0.03661345046950109
143	7152	0.02437052217966171	None	0.0360021074126779	0.02437052217966171
143	7222	0.013852237497490552	None	0.025946291237585368	0.013852237497490552
143	7081	0.027502201829752798	None	0.006951600393357543	0.027502201829752798
143	7210	0.036179950231666445	None	0.0	0.036179950231666445
143	6823	0.028567896237337704	None	0.0	0.028567896237337704
143	6942	0.03212946657793729	None	0.0	0.03212946657793729
143	6959	0.032117658959769646	None	0.030378861348223884	0.032117658959769646
143	7168	0.027872679969842742	None	0.0	0.027872679969842742
143	7160	0.03269044932483923	None	0.030378861348223884	0.03269044932483923
143	7020	0.02542426218284696	None	0.0	0.02542426218284696
143	7209	0.02027664988278066	None	0.006951600393357543	0.02027664988278066
143	7115	0.02837383023335848	None	0.006951600393357543	0.02837383023335848
143	7161	0.017149984158012097	None	0.023133765028707048	0.017149984158012097
143	7126	0.039339786323158654	None	0.0	0.039339786323158654
143	7142	0.03325890843433275	None	0.014546852927149833	0.03325890843433275
143	5957	0.028121263712964525	None	0.06942655811403359	0.028121263712964525
143	6683	0.02495522766787246	None	0.06850401759784552	0.02495522766787246
143	7190	0.014281350219269942	None	0.05007205962483073	0.014281350219269942
143	7145	0.024137314319526645	None	0.01677869918040265	0.024137314319526645
143	7109	0.02988656759749383	None	0.03249787407162456	0.02988656759749383
143	6142	0.028522789696870332	None	0.023133765028707048	0.028522789696870332
143	7178	0.019169999179384667	None	0.04458204154619498	0.019169999179384667
143	7208	0.030007450193556325	None	0.006951600393357543	0.030007450193556325
143	6248	0.030149430661043905	None	0.014546852927149833	0.030149430661043905
143	7202	0.02553969090583693	None	0.0446012665797736	0.02553969090583693
143	7072	0.02881072332464599	None	0.04545818929912551	0.02881072332464599
143	7121	0.027346361157631817	None	0.0	0.027346361157631817
143	7249	0.02611527777281264	None	0.04635923694705293	0.02611527777281264
143	7122	0.019116655531950816	None	0.09929722118185821	0.019116655531950816
143	7184	0.03408177226246199	None	0.0	0.03408177226246199
143	6888	0.02855352956566412	None	0.006951600393357543	0.02855352956566412
143	7155	0.025045745415422517	None	0.0	0.025045745415422517
143	7105	0.03378680679727155	None	0.0	0.03378680679727155
143	7204	0.02760849466994072	None	0.006951600393357543	0.02760849466994072
143	7246	0.01855820851702366	None	0.066998045263125	0.01855820851702366
143	7064	0.033863174419037655	None	0.0	0.033863174419037655
143	7110	0.024641888284242696	None	0.06404551991599276	0.024641888284242696
143	6850	0.02488861128403914	None	0.0	0.02488861128403914
143	7138	0.02878528944390969	None	0.03850430549519425	0.02878528944390969
143	7237	0.026818623133565492	None	0.0	0.026818623133565492
143	7101	0.027987113213962255	None	0.0	0.027987113213962255
143	7131	0.03502231944139639	None	0.014546852927149833	0.03502231944139639
143	6705	0.0302477455642756	None	0.01677869918040265	0.0302477455642756
143	7214	0.0036051331260213175	None	0.006951600393357543	0.0036051331260213175
143	7120	0.031228195716235477	None	0.03753153128563075	0.031228195716235477
143	7055	0.03191019039997686	None	0.030378861348223884	0.03191019039997686
143	7150	0.028280224604025805	None	0.0	0.028280224604025805
143	7074	0.031067384771000694	None	0.01677869918040265	0.031067384771000694
143	7143	0.0330877031167896	None	0.0	0.0330877031167896
143	6756	0.02900742773341	None	0.04606578775748253	0.02900742773341
143	6919	0.02884684950202951	None	0.025946291237585368	0.02884684950202951
143	7039	0.02730129693768929	None	0.006951600393357543	0.02730129693768929
143	7163	0.03389352784346644	None	0.0391713427369582	0.03389352784346644
143	7201	0.0198820558405038	None	0.0	0.0198820558405038
143	7118	0.021354916262045078	None	0.03753153128563075	0.021354916262045078
143	7006	0.0317901222417664	None	0.0	0.0317901222417664
143	7068	0.028329863369861662	None	0.0	0.028329863369861662
143	6957	0.0388560104024241	None	0.01677869918040265	0.0388560104024241
143	7226	0.01749079908356377	None	0.0360021074126779	0.01749079908356377
143	7170	0.02825930876868992	None	0.0	0.02825930876868992
143	7196	0.033854392989463626	None	0.0	0.033854392989463626
143	7224	0.036211291156398456	None	0.023133765028707048	0.036211291156398456
143	6977	0.02832863429199274	None	0.0	0.02832863429199274
143	7203	0.01138774804132674	None	0.031282201770108944	0.01138774804132674
143	6940	0.030521548461585116	None	0.07870959108300776	0.030521548461585116
143	7005	0.029935043139195806	None	0.08075830531525276	0.029935043139195806
143	6890	0.03219940988363991	None	0.0	0.03219940988363991
143	6965	0.03267490489561199	None	0.014546852927149833	0.03267490489561199
143	7054	0.03345939581023216	None	0.014546852927149833	0.03345939581023216
143	7191	0.027634705002133265	None	0.0746292226726258	0.027634705002133265
143	7239	0.02517692049685021	None	0.0673740821347149	0.02517692049685021
143	7242	0.02147589756419033	None	0.0446012665797736	0.02147589756419033
143	6941	0.03036177701267348	None	0.0	0.03036177701267348
143	6963	0.027096184618805322	None	0.006951600393357543	0.027096184618805322
143	7051	0.03585205890174844	None	0.014546852927149833	0.03585205890174844
143	7223	0.023570688697306996	None	0.06635201520291187	0.023570688697306996
143	7207	0.015368857106389149	None	0.0446012665797736	0.015368857106389149
143	7159	0.028117609624985575	None	0.0	0.028117609624985575
143	6711	0.028232554089312113	None	0.0	0.028232554089312113
143	7230	0.03263839745890652	None	0.0	0.03263839745890652
143	6731	0.03168817569398678	None	0.04122500994943268	0.03168817569398678
143	7018	0.03256549912092326	None	0.04122500994943268	0.03256549912092326
143	7189	0.029124012599709058	None	0.06804718520651615	0.029124012599709058
143	7179	0.028806632347797647	None	0.006951600393357543	0.028806632347797647
106	5310	0.02365977132255989	None	0.003954563395605569	0.02365977132255989
106	4934	0.019586203615775684	None	0.0	0.019586203615775684
106	5307	0.01855905085410883	None	0.055641274157796426	0.01855905085410883
106	4279	0.02338713895299034	None	0.0	0.02338713895299034
106	5371	0.024109161667639056	None	0.056451106331964096	0.024109161667639056
106	5382	0.021511057066045246	None	0.03126119122876789	0.021511057066045246
106	4673	0.02406143069611662	None	0.003954563395605569	0.02406143069611662
106	5181	0.016757523151905214	None	0.0	0.016757523151905214
106	5373	0.021852746412616735	None	0.0	0.021852746412616735
106	4649	0.023654099310736466	None	0.003954563395605569	0.023654099310736466
106	5215	0.022356604903844897	None	0.0	0.022356604903844897
106	5257	0.027614496564133124	None	0.0	0.027614496564133124
106	4573	0.027499680258922136	None	0.0	0.027499680258922136
106	5155	0.02616757550901151	None	0.0	0.02616757550901151
106	5352	0.022803937069760576	None	0.0	0.022803937069760576
106	5366	0.013314513954241073	None	0.06008307571742057	0.013314513954241073
106	5344	0.01811186505661292	None	0.0	0.01811186505661292
106	5286	0.024130426334234	None	0.003954563395605569	0.024130426334234
106	5262	0.025176669777255262	None	0.0636184219022533	0.025176669777255262
106	3969	0.025704228688463712	None	0.0	0.025704228688463712
106	5386	0.01692919300548856	None	0.04043670071561732	0.01692919300548856
106	5030	0.024494971761758348	None	0.0	0.024494971761758348
106	5378	0.02158741521693616	None	0.0	0.02158741521693616
106	5208	0.01632450126608799	None	0.02425277629243968	0.01632450126608799
106	4803	0.022190450286391397	None	0.0	0.022190450286391397
106	5056	0.02103491729643065	None	0.0	0.02103491729643065
106	5374	0.020851769849542255	None	0.0	0.020851769849542255
106	5303	0.017559830828008133	None	0.057390568485550145	0.017559830828008133
106	4953	0.02326930999978525	None	0.04652726771023309	0.02326930999978525
106	5318	0.016798595472978208	None	0.060469015559346875	0.016798595472978208
106	5129	0.025861456622579434	None	0.003954563395605569	0.025861456622579434
106	4562	0.023966817569188975	None	0.041504659216295606	0.023966817569188975
106	4670	0.023289438297568108	None	0.0	0.023289438297568108
106	5384	0.011879163711565237	None	0.06008307571742057	0.011879163711565237
106	5399	0.022515152414242866	None	0.0	0.022515152414242866
106	5216	0.02314795199827303	None	0.0	0.02314795199827303
106	4944	0.02450214242034254	None	0.003954563395605569	0.02450214242034254
106	5131	0.023308171145104126	None	0.020817640248004986	0.023308171145104126
106	5076	0.019651066493839218	None	0.08135626546911279	0.019651066493839218
106	4173	0.02365692798568725	None	0.14291443510584317	0.02365692798568725
106	5381	0.020598642356515068	None	0.0	0.020598642356515068
106	5222	0.025531878566973903	None	0.0	0.025531878566973903
106	5194	0.02225273859871035	None	0.0	0.02225273859871035
106	4967	0.022353235257007602	None	0.0	0.022353235257007602
106	5338	0.02191078564840117	None	0.020817640248004986	0.02191078564840117
106	5383	0.022782753171191383	None	0.0	0.022782753171191383
106	5333	0.02220050846424829	None	0.04652726771023309	0.02220050846424829
106	5294	0.018362978666605835	None	0.041504659216295606	0.018362978666605835
106	5379	0.020520077610276487	None	0.04565874885095103	0.020520077610276487
106	4712	0.025375157381794612	None	0.0	0.025375157381794612
106	5331	0.022039461790938197	None	0.0	0.022039461790938197
106	4859	0.023423107599734046	None	0.0	0.023423107599734046
106	5355	0.02228434005349886	None	0.0	0.02228434005349886
106	4885	0.0272618847461282	None	0.02425277629243968	0.0272618847461282
106	5337	0.01898210740305537	None	0.0	0.01898210740305537
106	5255	0.023781086742202855	None	0.020817640248004986	0.023781086742202855
106	5369	0.010819659556109102	None	0.07473087477262645	0.010819659556109102
106	4738	0.022832495645417297	None	0.0510617005399745	0.022832495645417297
106	5214	0.013128092168511027	None	0.0	0.013128092168511027
106	5274	0.022898118156370672	None	0.03406751660677822	0.022898118156370672
106	4653	0.024894407499498977	None	0.024916243508821385	0.024894407499498977
106	5391	0.02270210378915927	None	0.020817640248004986	0.02270210378915927
106	5191	0.021578044942945285	None	0.0	0.021578044942945285
106	5188	0.02400504399554972	None	0.09780660924088988	0.02400504399554972
106	5287	0.022266903738436372	None	0.03406751660677822	0.022266903738436372
106	5358	0.018441716104068143	None	0.02425277629243968	0.018441716104068143
106	5392	0.023150926289705498	None	0.0	0.023150926289705498
106	5332	0.024477231961603726	None	0.09722638805451873	0.024477231961603726
106	5364	0.020394997198918605	None	0.08953191104403666	0.020394997198918605
106	4190	0.026294369686646654	None	0.0	0.026294369686646654
106	5321	0.026217872828425873	None	0.024916243508821385	0.026217872828425873
106	4851	0.02606536376142624	None	0.03406751660677822	0.02606536376142624
106	4704	0.02269972058952277	None	0.03406751660677822	0.02269972058952277
106	5083	0.0266292588693281	None	0.0	0.0266292588693281
106	5246	0.015107798246305275	None	0.02425277629243968	0.015107798246305275
106	5395	0.01374254150606687	None	0.0	0.01374254150606687
106	5273	0.02290676981313136	None	0.06072356252609338	0.02290676981313136
106	5239	0.02044828120711626	None	0.0	0.02044828120711626
106	4956	0.023718253460035744	None	0.003954563395605569	0.023718253460035744
106	4883	0.024020893558344594	None	0.041504659216295606	0.024020893558344594
106	5124	0.0215073134014402	None	0.0	0.0215073134014402
106	5265	0.024177226794539913	None	0.0	0.024177226794539913
106	5006	0.020257223496705105	None	0.0	0.020257223496705105
106	5173	0.02486271484093432	None	0.0	0.02486271484093432
106	5119	0.022681029164344592	None	0.03406751660677822	0.022681029164344592
106	4866	0.027954293727389647	None	0.0	0.027954293727389647
106	5397	0.017035729604997232	None	0.07496660043208989	0.017035729604997232
106	5359	0.023261315581008527	None	0.0645255390122282	0.023261315581008527
106	4951	0.02698059985335283	None	0.0	0.02698059985335283
106	5317	0.021701756358290705	None	0.0	0.021701756358290705
106	5322	0.012312541948913694	None	0.0	0.012312541948913694
106	5162	0.023052743164813826	None	0.05201393880705135	0.023052743164813826
106	5306	0.013225001080069777	None	0.07413700802049258	0.013225001080069777
106	5272	0.023835997741460155	None	0.05201393880705135	0.023835997741460155
106	5130	0.025641053440393236	None	0.0	0.025641053440393236
106	5241	0.02816471136918425	None	0.003954563395605569	0.02816471136918425
106	4897	0.02394562651927738	None	0.020817640248004986	0.02394562651927738
106	5336	0.02538028332764171	None	0.003954563395605569	0.02538028332764171
106	5334	0.023405866579467756	None	0.0	0.023405866579467756
106	4771	0.027885272242983813	None	0.02425277629243968	0.027885272242983813
141	7113	0.01232399222794626	None	0.053575808121226975	0.01232399222794626
141	7111	0.011651108083212628	None	0.053575808121226975	0.011651108083212628
141	6899	0.028426594491000885	None	0.0	0.028426594491000885
141	7040	0.023812530721853808	None	0.05627025513577651	0.023812530721853808
141	6948	0.03129183755085082	None	0.0	0.03129183755085082
141	7038	0.03887994065277687	None	0.0	0.03887994065277687
141	7108	0.010886127797340816	None	0.0	0.010886127797340816
141	6805	0.02896484833067842	None	0.030434782608695633	0.02896484833067842
141	6759	0.031878965488208774	None	0.042030562033377385	0.031878965488208774
141	7137	0.024591923561438068	None	0.05627025513577651	0.024591923561438068
141	6967	0.018927600241286886	None	0.08209507390059369	0.018927600241286886
141	7088	0.032026659719363255	None	0.03023612436425093	0.032026659719363255
141	7063	0.02910243923018037	None	0.0	0.02910243923018037
141	7090	0.029741518397716393	None	0.0	0.029741518397716393
141	7071	0.024465949910423043	None	0.05331135980962095	0.024465949910423043
141	7045	0.039044816827211545	None	0.042030562033377385	0.039044816827211545
141	7031	0.028177873678412877	None	0.030434782608695633	0.028177873678412877
141	6926	0.031046035321821836	None	0.00671147967216106	0.031046035321821836
141	6974	0.027530121254323577	None	0.0	0.027530121254323577
141	7022	0.031886114974539255	None	0.0	0.031886114974539255
141	6854	0.03661345046950109	None	0.0	0.03661345046950109
141	6970	0.013505348633111442	None	0.06615621472943098	0.013505348633111442
141	7081	0.027502201829752798	None	0.0	0.027502201829752798
141	6823	0.028567896237337704	None	0.0	0.028567896237337704
141	6942	0.03212946657793729	None	0.0	0.03212946657793729
141	6959	0.032117658959769646	None	0.03023612436425093	0.032117658959769646
141	6860	0.03885253986639975	None	0.0	0.03885253986639975
141	7020	0.02542426218284696	None	0.0	0.02542426218284696
141	6837	0.028234790929314312	None	0.0	0.028234790929314312
141	7087	0.02940653162709167	None	0.04888388535996713	0.02940653162709167
141	7115	0.02837383023335848	None	0.0	0.02837383023335848
141	7126	0.039339786323158654	None	0.0	0.039339786323158654
141	7142	0.03325890843433275	None	0.006278514975233812	0.03325890843433275
141	5957	0.028121263712964525	None	0.0535580885461439	0.028121263712964525
141	6683	0.02495522766787246	None	0.061143926210728575	0.02495522766787246
141	7145	0.024137314319526645	None	0.00671147967216106	0.024137314319526645
141	7109	0.02988656759749383	None	0.028253317388552156	0.02988656759749383
141	6142	0.028522789696870332	None	0.01871612110753296	0.028522789696870332
141	7085	0.028329863369861662	None	0.0	0.028329863369861662
141	6248	0.030149430661043905	None	0.006278514975233812	0.030149430661043905
141	7072	0.02881072332464599	None	0.05392055158275423	0.02881072332464599
141	7121	0.027346361157631817	None	0.0	0.027346361157631817
141	7122	0.019116655531950816	None	0.09561590849800501	0.019116655531950816
141	6865	0.036289011417690045	None	0.01871612110753296	0.036289011417690045
141	6707	0.029715716369506855	None	0.006278514975233812	0.029715716369506855
141	6888	0.02855352956566412	None	0.030434782608695633	0.02855352956566412
141	6882	0.022031529297339075	None	0.00671147967216106	0.022031529297339075
141	7105	0.03378680679727155	None	0.0	0.03378680679727155
141	6283	0.02558375096053133	None	0.061143926210728575	0.02558375096053133
141	7046	0.024053931436291386	None	0.0	0.024053931436291386
141	7140	0.026008662761852274	None	0.0	0.026008662761852274
141	6797	0.030801477187842687	None	0.0	0.030801477187842687
141	7125	0.027256059946687616	None	0.0	0.027256059946687616
141	7064	0.033863174419037655	None	0.0	0.033863174419037655
141	7110	0.024641888284242696	None	0.06891354328413236	0.024641888284242696
141	6850	0.02488861128403914	None	0.0	0.02488861128403914
141	7138	0.02878528944390969	None	0.038229416743142106	0.02878528944390969
141	7106	0.010894443909755682	None	0.05331135980962095	0.010894443909755682
141	7135	None	None	0.06279916891579987	None
141	7117	0.028018459844713375	None	0.0	0.028018459844713375
141	7091	0.026877235064112617	None	0.0	0.026877235064112617
141	7101	0.027987113213962255	None	0.0	0.027987113213962255
141	7131	0.03502231944139639	None	0.006278514975233812	0.03502231944139639
141	6705	0.0302477455642756	None	0.00671147967216106	0.0302477455642756
141	6895	0.03622446069493445	None	0.0	0.03622446069493445
141	7120	0.031228195716235477	None	0.04490432977080577	0.031228195716235477
141	7055	0.03191019039997686	None	0.03023612436425093	0.03191019039997686
141	7150	0.028280224604025805	None	0.0	0.028280224604025805
141	7074	0.031067384771000694	None	0.00671147967216106	0.031067384771000694
141	7143	0.0330877031167896	None	0.0	0.0330877031167896
141	6756	0.02900742773341	None	0.05027084682421873	0.02900742773341
141	6919	0.02884684950202951	None	0.025946291237585368	0.02884684950202951
141	7039	0.02730129693768929	None	0.030434782608695633	0.02730129693768929
141	6698	0.030303289335799448	None	0.0	0.030303289335799448
141	7118	0.021354916262045078	None	0.04490432977080577	0.021354916262045078
141	7006	0.0317901222417664	None	0.0	0.0317901222417664
141	7073	0.031137166061312893	None	0.0	0.031137166061312893
141	7093	0.020836867715578963	None	0.006278514975233812	0.020836867715578963
141	7068	0.028329863369861662	None	0.0	0.028329863369861662
141	6957	0.0388560104024241	None	0.00671147967216106	0.0388560104024241
141	7098	0.01891423585612615	None	0.0	0.01891423585612615
141	6977	0.02832863429199274	None	0.0	0.02832863429199274
141	6795	0.027556729577904077	None	0.0535580885461439	0.027556729577904077
141	6993	0.028046877098464845	None	0.0491144576271722	0.028046877098464845
141	6940	0.030521548461585116	None	0.07463842053572275	0.030521548461585116
141	7005	0.029935043139195806	None	0.07645317915896052	0.029935043139195806
141	6890	0.03219940988363991	None	0.0	0.03219940988363991
141	6965	0.03267490489561199	None	0.006278514975233812	0.03267490489561199
141	7054	0.03345939581023216	None	0.006278514975233812	0.03345939581023216
141	7134	0.024911649835062645	None	0.00671147967216106	0.024911649835062645
141	7129	0.024018652386312345	None	0.038229416743142106	0.024018652386312345
141	7096	0.02253276644650551	None	0.06591058997476441	0.02253276644650551
141	6941	0.03036177701267348	None	0.0	0.03036177701267348
141	6963	0.027096184618805322	None	0.0	0.027096184618805322
141	7051	0.03585205890174844	None	0.006278514975233812	0.03585205890174844
141	6864	0.02693913253278676	None	0.0	0.02693913253278676
141	6711	0.028232554089312113	None	0.0	0.028232554089312113
141	6812	0.026265235055132855	None	0.028253317388552156	0.026265235055132855
141	6731	0.03168817569398678	None	0.042030562033377385	0.03168817569398678
141	7018	0.03256549912092326	None	0.042030562033377385	0.03256549912092326
72	3049	0.012647184779938448	None	0.07272953444523493	0.012647184779938448
72	3212	0.017399568522729978	None	0.11038204246448804	0.017399568522729978
72	3582	0.01595376587810062	None	0.054442962736451085	0.01595376587810062
72	3559	0.011009567667980405	None	0.06314619210751636	0.011009567667980405
72	3532	0.017068531873238053	None	0.047784072359777406	0.017068531873238053
72	2986	0.017257580821477134	None	0.009089386338851573	0.017257580821477134
72	3624	0.014701026401441504	None	0.08152770725680208	0.014701026401441504
72	3607	0.003955446813003616	None	0.19656176496546748	0.003955446813003616
72	3618	0.01439040235805148	None	0.0507258482049278	0.01439040235805148
72	3360	0.01752547209932326	None	0.047076783448455416	0.01752547209932326
72	3634	0.016234472352201705	None	0.07470187509510047	0.016234472352201705
72	3608	0.013823793419626407	None	0.01404058287848182	0.013823793419626407
72	3667	0.012388415593558418	None	0.009089386338851573	0.012388415593558418
72	3611	0.015613075895536649	None	0.07310648989585417	0.015613075895536649
72	3551	0.013153575871216716	None	0.051324842498118604	0.013153575871216716
72	3670	0.016473368501176953	None	0.0032449406516406607	0.016473368501176953
72	3626	0.015386980068845946	None	0.05883756309998698	0.015386980068845946
72	3525	0.01258780525746452	None	0.051324842498118604	0.01258780525746452
72	3561	0.013630894954916133	None	0.036453709478360755	0.013630894954916133
72	3531	0.014153454220041039	None	0.06449626448186746	0.014153454220041039
72	3657	0.015749489139593065	None	0.08066421632183438	0.015749489139593065
72	3439	0.0168423373390924	None	0.01404058287848182	0.0168423373390924
72	3214	0.0156206555472947	None	0.05765277371698192	0.0156206555472947
72	3601	0.012471063693623755	None	0.06064339685933917	0.012471063693623755
72	3411	0.013429688782494696	None	0.05223899029525414	0.013429688782494696
72	3359	0.014071571307018154	None	0.018987588342238137	0.014071571307018154
72	3379	0.019866891263452282	None	0.05027917111517508	0.019866891263452282
72	3676	0.011112916932705039	None	0.05470491697590603	0.011112916932705039
72	3523	0.015044911632290275	None	0.07319662659873269	0.015044911632290275
72	3666	0.010040664516536641	None	0.05765977839834052	0.010040664516536641
72	3510	0.015217240882542024	None	0.034209457747173995	0.015217240882542024
72	3577	0.015116736400134053	None	0.018987588342238137	0.015116736400134053
72	3272	0.014105197224331446	None	0.051213066859402155	0.014105197224331446
72	3220	0.013968436481475407	None	0.07272953444523493	0.013968436481475407
72	3048	0.015104385563927517	None	0.0032449406516406607	0.015104385563927517
72	3693	0.018429425707425846	None	0.06869369167286576	0.018429425707425846
72	3613	0.014612358646821566	None	0.09934895363460385	0.014612358646821566
72	3679	0.012803800976402916	None	0.05690869823368762	0.012803800976402916
72	3689	0.018023152219449036	None	0.047076783448455416	0.018023152219449036
72	3635	0.007777723984794782	None	0.1756628668636369	0.007777723984794782
72	3524	0.01932364351685135	None	0.009089386338851573	0.01932364351685135
72	3590	0.014024722266397496	None	0.041995147399007976	0.014024722266397496
72	3581	0.01614974906985916	None	0.051213066859402155	0.01614974906985916
72	3407	0.01649905221630734	None	0.009089386338851573	0.01649905221630734
72	3633	0.016158407829296274	None	0.018987588342238137	0.016158407829296274
72	3570	0.015923564040424498	None	0.05007273652083716	0.015923564040424498
72	3113	0.020591273863036576	None	0.07744018194504625	0.020591273863036576
72	3513	0.014773076890486452	None	0.034209457747173995	0.014773076890486452
72	3642	0.007574817747212004	None	0.04763204930454139	0.007574817747212004
72	3496	0.016579813926367263	None	0.07310648989585417	0.016579813926367263
72	3500	0.014111393482021064	None	0.009089386338851573	0.014111393482021064
72	3127	0.015406787249087962	None	0.05906108099823702	0.015406787249087962
72	3240	0.013125047753195113	None	0.07272953444523493	0.013125047753195113
72	3700	0.015141452179411978	None	0.11555513135706937	0.015141452179411978
72	3606	0.01850781307548646	None	0.05101374961549807	0.01850781307548646
72	3623	0.007084470851805963	None	0.06112831381236513	0.007084470851805963
72	3420	0.01727918181193908	None	0.009089386338851573	0.01727918181193908
72	3339	0.01776585263503691	None	0.009089386338851573	0.01776585263503691
72	3603	0.01089920529583195	None	0.03662985358241805	0.01089920529583195
72	3571	0.011246075972778541	None	0.03662985358241805	0.011246075972778541
72	3614	0.014941665927236475	None	0.06064339685933917	0.014941665927236475
72	3674	0.014539717109984225	None	0.0032449406516406607	0.014539717109984225
72	3470	0.015711969220458876	None	0.0032449406516406607	0.015711969220458876
72	3337	0.016740493999490173	None	0.05007273652083716	0.016740493999490173
72	3409	0.01565355381455889	None	0.018987588342238137	0.01565355381455889
72	3677	0.012196974381768668	None	0.037441554342618186	0.012196974381768668
72	3400	0.012853253731418619	None	0.037255016586979064	0.012853253731418619
72	3682	0.013105024099524444	None	0.037441554342618186	0.013105024099524444
72	3318	0.011801841746677267	None	0.01404058287848182	0.011801841746677267
72	3461	0.014412813209976567	None	0.1249686982109286	0.014412813209976567
72	3593	0.01631912214728697	None	0.018987588342238137	0.01631912214728697
72	3600	0.007869021350224518	None	0.0032449406516406607	0.007869021350224518
72	3638	0.016054875597601992	None	0.11134779351704664	0.016054875597601992
72	3520	0.019221414420042635	None	0.009089386338851573	0.019221414420042635
72	3351	0.013743294041978845	None	0.01404058287848182	0.013743294041978845
72	3699	0.01636359954450496	None	0.018987588342238137	0.01636359954450496
72	3467	0.02101816657369343	None	0.07803488696929696	0.02101816657369343
72	3476	0.00808283706396828	None	0.037803842417689706	0.00808283706396828
72	3659	0.012647757550680356	None	0.01404058287848182	0.012647757550680356
72	3683	0.01528363046308897	None	0.01404058287848182	0.01528363046308897
72	3389	0.01853364904327156	None	0.05007273652083716	0.01853364904327156
72	3540	0.010984810630329092	None	0.035808423954151	0.010984810630329092
72	3698	0.02377637918052617	None	0.054442962736451085	0.02377637918052617
72	3694	0.01532693884866166	None	0.035808423954151	0.01532693884866166
72	3372	0.014591867182405403	None	0.041995147399007976	0.014591867182405403
72	3489	0.019822870123383195	None	0.047242513827496356	0.019822870123383195
72	3660	0.016799634004425953	None	0.018987588342238137	0.016799634004425953
72	3451	0.017945253313841465	None	0.05214105066198303	0.017945253313841465
72	3562	0.008591389023196533	None	0.037255016586979064	0.008591389023196533
72	3286	0.01665295414826688	None	0.009089386338851573	0.01665295414826688
72	3499	0.017881816021919402	None	0.11907696152180092	0.017881816021919402
72	3686	0.012121014727604424	None	0.036453709478360755	0.012121014727604424
72	3422	0.01580137948766243	None	0.034209457747173995	0.01580137948766243
72	3501	0.01612856659147478	None	0.034209457747173995	0.01612856659147478
72	3573	0.013643586309033074	None	0.0032449406516406607	0.013643586309033074
72	3627	0.015138689923865151	None	0.0032449406516406607	0.015138689923865151
72	3585	0.015113532921240083	None	0.036453709478360755	0.015113532921240083
72	3664	0.01840648696931892	None	0.10440842675571309	0.01840648696931892
72	3193	0.014533985952895604	None	0.01404058287848182	0.014533985952895604
72	3508	0.02279427116776544	None	0.057681416704368715	0.02279427116776544
50	2598	6.190852796781562e-05	None	0.34688151082549795	6.190852796781562e-05
50	2507	None	None	0.4149121757818158	None
50	2360	None	None	0.24455756099456658	None
50	2448	None	None	0.40349719610162615	None
50	2579	2.7827287655266326e-08	None	0.3807726493816067	2.7827287655266326e-08
50	2584	-1.0062505818237297e-05	None	0.15037123602907654	-1.0062505818237297e-05
50	2560	-5.326512372326697e-09	None	0.3548222927808474	-5.326512372326697e-09
50	2047	None	None	0.3158780494868242	None
50	1760	None	None	0.7916591253269185	None
50	2554	-0.1	None	0.7916591253269185	-0.1
50	2576	-4.98451916794161e-07	None	0.15037123602907654	-4.98451916794161e-07
50	2498	None	None	0.43906888968635205	None
50	2212	None	None	0.3588353916268551	None
50	2558	-1.8414861802140355e-07	None	0.4598126991660278	-1.8414861802140355e-07
50	2556	2.072187733024978e-07	None	0.3274265465076418	2.072187733024978e-07
50	2559	1.1168487392212683e-08	None	0.2618087740144256	1.1168487392212683e-08
50	993	None	None	0.3997062632003664	None
50	2568	6.985686460281511e-05	None	0.30895766058433954	6.985686460281511e-05
50	2447	None	None	0.3261512760842081	None
50	2502	None	None	0.32613686889652993	None
50	2566	-3.204121994102496e-09	None	0.3480442238640055	-3.204121994102496e-09
50	2428	None	None	0.344369025845423	None
50	2577	5.545528780531894e-07	None	0.2373279815798846	5.545528780531894e-07
50	2542	None	None	0.3548222927808474	None
50	2415	None	None	0.32536680470530116	None
50	2072	None	None	0.42689990478701445	None
50	2597	-2.8042145267700616e-05	None	0.3339011227547238	-2.8042145267700616e-05
50	2552	-1.5491102966530563e-05	None	0.2931243967319791	-1.5491102966530563e-05
50	2571	-0.1	None	0.350747043474511	-0.1
50	2469	None	None	0.308756242788374	None
50	2504	None	None	0.2790812895367394	None
50	2600	-2.795182844893755e-08	None	0.35016332374531195	-2.795182844893755e-08
50	2467	None	None	0.3451936127334373	None
50	2581	-1.5638017002927306e-08	None	0.29185155242146915	-1.5638017002927306e-08
50	1698	None	None	0.37814991259941855	None
50	2090	None	None	0.3752474912390171	None
50	2331	None	None	0.6066980880351712	None
50	2544	None	None	0.2764381645899604	None
50	2534	None	None	0.29185155242146915	None
50	2196	None	None	0.36843506368074586	None
50	2553	0.0079138113436504	None	0.40962049593343364	0.0079138113436504
50	2400	None	None	0.43167810337084356	None
50	2476	None	None	0.2852890518028404	None
50	2478	None	None	0.4312610471957609	None
50	2587	-1.6388326527836033e-06	None	0.3238678503024757	-1.6388326527836033e-06
50	2557	0.0002211980845513605	None	0.2786548506339653	0.0002211980845513605
50	2594	-9.388646333187399e-06	None	0.15037123602907654	-9.388646333187399e-06
50	2548	None	None	0.41749002580271927	None
50	2398	None	None	0.39976070649031487	None
50	2389	None	None	0.349646499679638	None
50	2595	0.0002848443004804426	None	0.2790812895367394	0.0002848443004804426
50	2589	1.1245287457634324e-07	None	0.28735356812028046	1.1245287457634324e-07
50	2582	0.0006472805026657368	None	0.24051417613838807	0.0006472805026657368
50	2578	2.6093504939283457e-08	None	0.2852890518028404	2.6093504939283457e-08
50	2492	None	None	0.36762138042007586	None
50	2580	6.344806693613717e-05	None	0.2668672920038778	6.344806693613717e-05
50	2550	None	None	0.30539287727850334	None
50	2434	None	None	0.2527625786118325	None
50	2569	0.00014088014783296502	None	0.2373279815798846	0.00014088014783296502
50	2561	-3.6221280238000306e-09	None	0.6020026668027035	-3.6221280238000306e-09
50	2563	-2.2261743979746976e-05	None	0.4209203728576011	-2.2261743979746976e-05
50	2545	None	None	0.24051417613838807	None
50	2438	None	None	0.41909106569935106	None
50	2575	0.012169116996677637	None	0.4408601977823503	0.012169116996677637
50	2564	0.0006055039436795285	None	0.31433628991600704	0.0006055039436795285
50	2439	None	None	0.32083314290191633	None
50	2429	None	None	0.3747922274428618	None
50	2390	None	None	0.4116722633866482	None
50	2497	None	None	0.4464347627445816	None
50	2555	0.0008994102889156768	None	0.31001783502877117	0.0008994102889156768
50	2462	None	None	0.45512183211324225	None
50	2588	-1.8692071786368243e-07	None	0.321644518793951	-1.8692071786368243e-07
50	2475	None	None	0.4177928705775004	None
50	2521	None	None	0.4733237544719464	None
50	2379	None	None	0.4565311167166028	None
50	2599	-0.1	None	0.6020026668027035	-0.1
50	2381	None	None	0.382677918129365	None
50	2411	None	None	0.39556738409766723	None
50	2551	-1.2305965759786505e-06	None	0.37901635263949596	-1.2305965759786505e-06
50	2574	1.6808261003153099e-07	None	0.2618087740144256	1.6808261003153099e-07
50	2565	0.0001608268042999864	None	0.2786548506339653	0.0001608268042999864
50	1968	None	None	0.5101729821889539	None
50	2179	None	None	0.3608809027338781	None
50	2466	None	None	0.2677641592269546	None
50	2567	0.00013545362344969812	None	0.2049261173984261	0.00013545362344969812
50	2549	None	None	0.3261512760842081	None
50	2539	None	None	0.15037123602907654	None
50	2445	None	None	0.2786548506339653	None
50	2397	None	None	0.2852072876332961	None
50	2591	0.0003436880261426529	None	0.42761393195706765	0.0003436880261426529
50	2383	None	None	0.368642034379704	None
50	2593	5.2825069191206824e-05	None	0.3943075371500472	5.2825069191206824e-05
50	2477	None	None	0.34688151082549795	None
50	2152	None	None	0.3876228538501457	None
50	2590	-1.3372126850839154e-08	None	0.2618087740144256	-1.3372126850839154e-08
50	2396	None	None	0.3347219066508926	None
50	2387	None	None	0.2373279815798846	None
50	2562	0.0008986844100710721	None	0.26829925896070744	0.0008986844100710721
50	2572	-0.1	None	0.350747043474511	-0.1
50	2583	-0.00020859479838360685	None	0.34206676097860544	-0.00020859479838360685
74	3049	0.012647184779938448	None	0.07647740650118758	0.012647184779938448
74	3709	0.019909245538968088	None	0.0906536918210003	0.019909245538968088
74	3212	0.017399568522729978	None	0.12106649467178625	0.017399568522729978
74	3582	0.01595376587810062	None	0.05429091950531839	0.01595376587810062
74	3762	0.015401613125721398	None	0.03752326481169568	0.015401613125721398
74	3769	0.02055286785912813	None	0.05600551900625215	0.02055286785912813
74	3559	0.011009567667980405	None	0.07445012022475825	0.011009567667980405
74	2986	0.017257580821477134	None	0.01051408399371902	0.017257580821477134
74	3624	0.014701026401441504	None	0.08135741337304356	0.014701026401441504
74	3765	0.009302756245775737	None	0.059279981928022085	0.009302756245775737
74	3618	0.01439040235805148	None	0.03860774377475835	0.01439040235805148
74	3360	0.01752547209932326	None	0.05682462577880739	0.01752547209932326
74	3634	0.016234472352201705	None	0.0548910816830744	0.016234472352201705
74	3667	0.012388415593558418	None	0.01051408399371902	0.012388415593558418
74	3611	0.015613075895536649	None	0.04564948999027353	0.015613075895536649
74	3670	0.016473368501176953	None	0.017061046907275532	0.016473368501176953
74	3626	0.015386980068845946	None	0.04390794759134582	0.015386980068845946
74	3767	0.015550718463150946	None	0.03752326481169568	0.015550718463150946
74	3657	0.015749489139593065	None	0.09849849626775171	0.015749489139593065
74	3439	0.0168423373390924	None	0.019182505282690505	0.0168423373390924
74	3214	0.0156206555472947	None	0.05861047521141949	0.0156206555472947
74	3601	0.012471063693623755	None	0.05978787299676904	0.012471063693623755
74	3359	0.014071571307018154	None	0.0	0.014071571307018154
74	3379	0.019866891263452282	None	0.05027917111517508	0.019866891263452282
74	3577	0.015116736400134053	None	0.0	0.015116736400134053
74	3772	0.012726535167651305	None	0.08138991140457634	0.012726535167651305
74	3048	0.015104385563927517	None	0.017061046907275532	0.015104385563927517
74	3693	0.018429425707425846	None	0.06869369167286576	0.018429425707425846
74	3787	-0.00046330090928175616	None	0.04186832081577829	-0.00046330090928175616
74	3714	0.014977325910179596	None	0.0	0.014977325910179596
74	3689	0.018023152219449036	None	0.05682462577880739	0.018023152219449036
74	3524	0.01932364351685135	None	0.01051408399371902	0.01932364351685135
74	3590	0.014024722266397496	None	0.021783858764557754	0.014024722266397496
74	3407	0.01649905221630734	None	0.01051408399371902	0.01649905221630734
74	3633	0.016158407829296274	None	0.0	0.016158407829296274
74	3570	0.015923564040424498	None	0.027572227862579575	0.015923564040424498
74	3113	0.020591273863036576	None	0.08458912250268631	0.020591273863036576
74	3513	0.014773076890486452	None	0.0243012471770262	0.014773076890486452
74	3496	0.016579813926367263	None	0.04564948999027353	0.016579813926367263
74	3500	0.014111393482021064	None	0.01051408399371902	0.014111393482021064
74	3756	0.01689484555443722	None	0.08510903404534198	0.01689484555443722
74	3127	0.015406787249087962	None	0.061302111785434335	0.015406787249087962
74	3758	0.009398134833682672	None	0.0733324631989485	0.009398134833682672
74	3755	0.012680656896762241	None	0.037305045932062506	0.012680656896762241
74	3700	0.015141452179411978	None	0.09749217651065971	0.015141452179411978
74	3606	0.01850781307548646	None	0.06622430684087517	0.01850781307548646
74	3792	0.00502143357847754	None	0.02686763440859145	0.00502143357847754
74	3788	0.013708170735667815	None	0.04564948999027353	0.013708170735667815
74	3733	0.014855339777643061	None	0.017061046907275532	0.014855339777643061
74	3420	0.01727918181193908	None	0.01051408399371902	0.01727918181193908
74	3339	0.01776585263503691	None	0.01051408399371902	0.01776585263503691
74	3796	0.016325122569930905	None	0.027572227862579575	0.016325122569930905
74	3614	0.014941665927236475	None	0.05978787299676904	0.014941665927236475
74	3674	0.014539717109984225	None	0.017061046907275532	0.014539717109984225
74	3470	0.015711969220458876	None	0.017061046907275532	0.015711969220458876
74	3771	0.011613999362620444	None	0.037305045932062506	0.011613999362620444
74	3337	0.016740493999490173	None	0.027572227862579575	0.016740493999490173
74	3725	0.013934411683032428	None	0.019182505282690505	0.013934411683032428
74	3795	0.013953446152945626	None	0.0	0.013953446152945626
74	3705	0.012370789819362151	None	0.0243012471770262	0.012370789819362151
74	3409	0.01565355381455889	None	0.0	0.01565355381455889
74	3776	0.01131034359527663	None	0.09619614919660725	0.01131034359527663
74	3740	0.01620271983978491	None	0.0	0.01620271983978491
74	3593	0.01631912214728697	None	0.0	0.01631912214728697
74	3600	0.007869021350224518	None	0.017061046907275532	0.007869021350224518
74	3638	0.016054875597601992	None	0.10381396394397249	0.016054875597601992
74	3716	0.01701209769549629	None	0.04498158564897759	0.01701209769549629
74	3520	0.019221414420042635	None	0.01051408399371902	0.019221414420042635
74	3786	0.01115306804494398	None	0.021783858764557754	0.01115306804494398
74	3778	0.019514427976435496	None	0.02686763440859145	0.019514427976435496
74	3351	0.013743294041978845	None	0.019182505282690505	0.013743294041978845
74	3699	0.01636359954450496	None	0.0	0.01636359954450496
74	3467	0.02101816657369343	None	0.06486607590185436	0.02101816657369343
74	3720	0.019086518783975485	None	0.06195961845355895	0.019086518783975485
74	3711	0.016223775239885812	None	0.0	0.016223775239885812
74	3389	0.01853364904327156	None	0.027572227862579575	0.01853364904327156
74	3540	0.010984810630329092	None	0.04186832081577829	0.010984810630329092
74	3777	0.01921184263068488	None	0.10673606507983135	0.01921184263068488
74	3698	0.02377637918052617	None	0.05429091950531839	0.02377637918052617
74	3694	0.01532693884866166	None	0.04186832081577829	0.01532693884866166
74	3372	0.014591867182405403	None	0.021783858764557754	0.014591867182405403
74	3489	0.019822870123383195	None	0.02686763440859145	0.019822870123383195
74	3759	0.016614593015348855	None	0.027572227862579575	0.016614593015348855
74	3660	0.016799634004425953	None	0.0	0.016799634004425953
74	3451	0.017945253313841465	None	0.05986638963604737	0.017945253313841465
74	3562	0.008591389023196533	None	0.05095924812992667	0.008591389023196533
74	3286	0.01665295414826688	None	0.01051408399371902	0.01665295414826688
74	3499	0.017881816021919402	None	0.10687268010789926	0.017881816021919402
74	3422	0.01580137948766243	None	0.0243012471770262	0.01580137948766243
74	3722	0.015878775414401424	None	0.027572227862579575	0.015878775414401424
74	3789	0.013958329536997256	None	0.056211141342982475	0.013958329536997256
74	3800	0.00610278016487811	None	0.062435030338994765	0.00610278016487811
74	3573	0.013643586309033074	None	0.017061046907275532	0.013643586309033074
74	3585	0.015113532921240083	None	0.04498158564897759	0.015113532921240083
74	3664	0.01840648696931892	None	0.10234308176932387	0.01840648696931892
74	3193	0.014533985952895604	None	0.019182505282690505	0.014533985952895604
74	3774	0.024933682822984315	None	0.052394569331984775	0.024933682822984315
74	3712	0.01630656826904486	None	0.04564948999027353	0.01630656826904486
74	3718	0.015048221903767312	None	0.019182505282690505	0.015048221903767312
74	3508	0.02279427116776544	None	0.05600551900625215	0.02279427116776544
60	3040	0.0037368317761945664	None	0.07156672161061688	0.0037368317761945664
60	3049	0.012647184779938448	None	0.05763948126899576	0.012647184779938448
60	2683	0.00774663593165053	None	0.0	0.00774663593165053
60	3065	0.0051274137807043995	None	0.0783025673400392	0.0051274137807043995
60	3058	0.011308724245326978	None	0.0668729999086594	0.011308724245326978
60	3097	0.011323435869308118	None	0.022772337335973163	0.011323435869308118
60	3067	0.006466241286838312	None	0.06967367402504332	0.006466241286838312
60	2882	0.013493987910239534	None	0.0	0.013493987910239534
60	2986	0.017257580821477134	None	0.09948572497099385	0.017257580821477134
60	2930	0.00407729566772958	None	0.0	0.00407729566772958
60	2805	0.015790710910069197	None	0.056811483847012144	0.015790710910069197
60	3047	0.013247753449454124	None	0.05763948126899576	0.013247753449454124
60	2968	0.010693968119973954	None	0.010294117647058825	0.010693968119973954
60	3031	0.009060968069225175	None	0.0377525932714833	0.009060968069225175
60	3069	0.0067539904793405174	None	0.0	0.0067539904793405174
60	3080	0.012761217707154859	None	0.18821920084664392	0.012761217707154859
60	2724	0.012167871320390532	None	0.0	0.012167871320390532
60	3018	0.009116188890972812	None	0.060974442144925145	0.009116188890972812
60	3008	0.011646934262960196	None	0.02280298397020783	0.011646934262960196
60	2996	0.010776016322617222	None	0.0	0.010776016322617222
60	2999	0.007878199052066607	None	0.03471934832095894	0.007878199052066607
60	2658	0.010028421248590427	None	0.07694547712981828	0.010028421248590427
60	3074	0.011886444044039445	None	0.0	0.011886444044039445
60	2858	0.0025844714186625114	None	0.2683064670455073	0.0025844714186625114
60	3086	0.004239884475881416	None	0.0	0.004239884475881416
60	2893	0.009041968796586766	None	0.03156227233684782	0.009041968796586766
60	3007	0.007654268609877306	None	0.02280298397020783	0.007654268609877306
60	3087	0.005770390710738854	None	0.012040168208255625	0.005770390710738854
60	3017	0.007803450139331505	None	0.0	0.007803450139331505
60	3078	0.0035822214147443157	None	0.03471934832095894	0.0035822214147443157
60	2942	0.006139684518598735	None	0.08041936161427769	0.006139684518598735
60	2825	0.007983330586349952	None	0.0	0.007983330586349952
60	3060	0.007800070548543914	None	0.0377525932714833	0.007800070548543914
60	3048	0.015104385563927517	None	0.056811483847012144	0.015104385563927517
60	3036	0.0127211178152471	None	0.05763948126899576	0.0127211178152471
60	3015	0.008896935373273936	None	0.012040168208255625	0.008896935373273936
60	2984	0.008718162530038537	None	0.0	0.008718162530038537
60	3057	0.009738961425802502	None	0.02687288195086159	0.009738961425802502
60	3041	0.010043374167431318	None	0.10904908351797174	0.010043374167431318
60	3092	0.0054506356069463895	None	0.07156672161061688	0.0054506356069463895
60	3081	0.002551457713625097	None	0.11067189506827965	0.002551457713625097
60	2897	0.013048521615005571	None	0.03572466435692451	0.013048521615005571
60	2778	0.007990090063211462	None	0.0	0.007990090063211462
60	2979	0.007091420613016021	None	0.07069625886961405	0.007091420613016021
60	3039	0.008464248989188855	None	0.03156227233684782	0.008464248989188855
60	3050	0.01156485370361886	None	0.0	0.01156485370361886
60	3011	0.009656865189505561	None	0.0	0.009656865189505561
60	2949	0.009812210794963206	None	0.0	0.009812210794963206
60	2993	0.011055448219784582	None	0.05660857809102782	0.011055448219784582
60	3009	0.00851175768954392	None	0.045018294706658184	0.00851175768954392
60	3034	0.00985204730063865	None	0.010294117647058825	0.00985204730063865
60	3096	0.008719977051018783	None	0.0	0.008719977051018783
60	3100	0.010160296957020006	None	0.0	0.010160296957020006
60	2817	0.007711265480561123	None	0.0	0.007711265480561123
60	2998	0.009007149495231183	None	0.045018294706658184	0.009007149495231183
60	3076	0.002136167591576509	None	0.2683064670455073	0.002136167591576509
60	3088	0.006043164774951105	None	0.01307189542483661	0.006043164774951105
60	3056	0.009273161066717807	None	0.05465126309501618	0.009273161066717807
60	2900	0.0069372948370307365	None	0.03572466435692451	0.0069372948370307365
60	3091	0.010668594897547472	None	0.02452377651880782	0.010668594897547472
60	3083	0.010442144360215382	None	0.05330616500772793	0.010442144360215382
60	3021	0.005493098553153663	None	0.1734326316872128	0.005493098553153663
60	2948	0.010674979070324334	None	0.010294117647058825	0.010674979070324334
60	3059	0.0029398717784278067	None	0.0	0.0029398717784278067
60	3061	0.011767586370655945	None	0.07694547712981828	0.011767586370655945
60	3003	0.006066904841453053	None	0.03471934832095894	0.006066904841453053
60	2972	0.015122790873284943	None	0.03471934832095894	0.015122790873284943
60	2876	0.008337696318217274	None	0.8158497394303863	0.008337696318217274
60	3077	0.00667643266269182	None	0.0	0.00667643266269182
60	3079	0.008824600668138739	None	0.03156227233684782	0.008824600668138739
60	2856	0.00816724720546531	None	0.07069625886961405	0.00816724720546531
60	2971	0.0019687520915318683	None	0.11934752285644405	0.0019687520915318683
60	3068	0.01066088903470889	None	0.0783025673400392	0.01066088903470889
60	3095	0.006011819433866146	None	0.02452377651880782	0.006011819433866146
60	2994	0.010166927815308705	None	0.016201036791490764	0.010166927815308705
60	3046	0.008197940531109081	None	0.0	0.008197940531109081
60	2977	0.007752331698236951	None	0.022772337335973163	0.007752331698236951
60	2795	0.013245411261059725	None	0.0	0.013245411261059725
60	3055	0.007261557623138531	None	0.0413719543938396	0.007261557623138531
60	3004	0.0073739701895902034	None	0.08279327857635696	0.0073739701895902034
60	2976	0.007031893172362918	None	0.07069625886961405	0.007031893172362918
60	2673	0.01380489268983086	None	0.03807385125525635	0.01380489268983086
60	3093	0.011703878447788025	None	0.13038501115770135	0.011703878447788025
60	3035	0.007199187434789587	None	0.0	0.007199187434789587
60	3016	0.013797381755522174	None	0.05763948126899576	0.013797381755522174
60	2891	0.0018667182514844403	None	0.061664985291103126	0.0018667182514844403
60	3006	0.02107095193744819	None	0.07886665619272147	0.02107095193744819
60	3090	0.004002605928947699	None	0.08041936161427769	0.004002605928947699
60	3001	0.00782390988599013	None	0.05465126309501618	0.00782390988599013
60	3023	0.01763253634496384	None	0.13854106825873952	0.01763253634496384
60	3051	0.011452510305559353	None	0.0	0.011452510305559353
60	3052	0.009706818412169712	None	0.0	0.009706818412169712
60	3020	0.0071678270027321685	None	0.07091190321951343	0.0071678270027321685
60	3030	0.0059472586495053536	None	0.04725215612507258	0.0059472586495053536
60	3033	0.009117732152370554	None	0.02280298397020783	0.009117732152370554
60	2933	0.010803533537272434	None	0.0	0.010803533537272434
60	3073	0.011941248924451656	None	0.05343091453195675	0.011941248924451656
60	2990	0.014365982855305211	None	0.07303003488362517	0.014365982855305211
60	3075	0.016629742480935374	None	0.05330616500772793	0.016629742480935374
60	2974	0.006692150226847027	None	0.012040168208255625	0.006692150226847027
109	5485	0.02199930779938434	None	0.01665411219840399	0.02199930779938434
109	5451	0.023528441579619017	None	0.0	0.023528441579619017
109	5490	0.017286464766076867	None	0.0	0.017286464766076867
109	4279	0.02338713895299034	None	0.0	0.02338713895299034
109	5371	0.024109161667639056	None	0.06186122666794057	0.024109161667639056
109	5476	0.025586771152377896	None	0.0	0.025586771152377896
109	5506	0.024058563386194644	None	0.023678889220569137	0.024058563386194644
109	5440	0.032295378330953105	None	0.02425277629243968	0.032295378330953105
109	5453	0.02319049144562617	None	0.003954563395605569	0.02319049144562617
109	5524	0.02302423340742045	None	0.024916243508821385	0.02302423340742045
109	5373	0.021852746412616735	None	0.0	0.021852746412616735
109	5475	0.013392557071627384	None	0.016265993832225007	0.013392557071627384
109	5539	0.019120574852641993	None	0.0765105354096679	0.019120574852641993
109	4649	0.023654099310736466	None	0.003954563395605569	0.023654099310736466
109	5487	0.021499113552951553	None	0.0	0.021499113552951553
109	5455	0.022406170934107662	None	0.0	0.022406170934107662
109	5257	0.027614496564133124	None	0.01885418532561276	0.027614496564133124
109	4573	0.027499680258922136	None	0.0	0.027499680258922136
109	5155	0.02616757550901151	None	0.0	0.02616757550901151
109	5527	0.020176361164776023	None	0.0	0.020176361164776023
109	5547	0.011706944026971004	None	0.03904393325439044	0.011706944026971004
109	5522	0.023274739605959136	None	0.0	0.023274739605959136
109	5262	0.025176669777255262	None	0.045233206914230585	0.025176669777255262
109	3969	0.025704228688463712	None	0.0	0.025704228688463712
109	5474	0.024612982558197022	None	0.03102497599608761	0.024612982558197022
109	5540	0.0221258623586899	None	0.0	0.0221258623586899
109	5431	0.02286162059872715	None	0.06161197238956395	0.02286162059872715
109	5429	0.02147772376249981	None	0.06161197238956395	0.02147772376249981
109	5030	0.024494971761758348	None	0.0	0.024494971761758348
109	5525	0.021538996284082363	None	0.0	0.021538996284082363
109	5056	0.02103491729643065	None	0.0	0.02103491729643065
109	5466	0.011894005750340398	None	0.0	0.011894005750340398
109	4562	0.023966817569188975	None	0.016265993832225007	0.023966817569188975
109	5530	0.00863862589992749	None	0.0	0.00863862589992749
109	5550	0.020237378871963873	None	0.0	0.020237378871963873
109	5399	0.022515152414242866	None	0.0	0.022515152414242866
109	5533	0.02126191849343676	None	0.07286956804912628	0.02126191849343676
109	5381	0.020598642356515068	None	0.0	0.020598642356515068
109	4967	0.022353235257007602	None	0.0	0.022353235257007602
109	5484	0.02052519012223222	None	0.06100508262106509	0.02052519012223222
109	5383	0.022782753171191383	None	0.0	0.022782753171191383
109	5294	0.018362978666605835	None	0.016265993832225007	0.018362978666605835
109	5379	0.020520077610276487	None	0.023678889220569137	0.020520077610276487
109	5517	0.023365873159034323	None	0.024916243508821385	0.023365873159034323
109	5508	0.01955233822233946	None	0.04111331297163431	0.01955233822233946
109	5331	0.022039461790938197	None	0.0	0.022039461790938197
109	5445	0.020541965362782032	None	0.0	0.020541965362782032
109	4859	0.023423107599734046	None	0.01885418532561276	0.023423107599734046
109	5504	0.026315367563888217	None	0.03102497599608761	0.026315367563888217
109	5512	0.021027791013933532	None	0.03102497599608761	0.021027791013933532
109	4885	0.0272618847461282	None	0.02425277629243968	0.0272618847461282
109	5255	0.023781086742202855	None	0.01665411219840399	0.023781086742202855
109	4738	0.022832495645417297	None	0.05249390174706477	0.022832495645417297
109	5483	0.0234133281178252	None	0.01665411219840399	0.0234133281178252
109	4653	0.024894407499498977	None	0.024916243508821385	0.024894407499498977
109	5514	0.02116556255257659	None	0.05816865891957338	0.02116556255257659
109	5544	0.009134606292323327	None	0.01665411219840399	0.009134606292323327
109	5188	0.02400504399554972	None	0.09524958449935646	0.02400504399554972
109	5464	0.021689022572221824	None	0.0	0.021689022572221824
109	5287	0.022266903738436372	None	0.03102497599608761	0.022266903738436372
109	5410	0.020968868469217576	None	0.0	0.020968868469217576
109	5437	0.020571221078127998	None	0.06515926323851662	0.020571221078127998
109	5392	0.023150926289705498	None	0.01885418532561276	0.023150926289705498
109	5462	0.024550569788885288	None	0.0756364753023784	0.024550569788885288
109	4190	0.026294369686646654	None	0.0	0.026294369686646654
109	5321	0.026217872828425873	None	0.024916243508821385	0.026217872828425873
109	5510	0.020748340357730665	None	0.0	0.020748340357730665
109	4704	0.02269972058952277	None	0.03102497599608761	0.02269972058952277
109	5421	0.02259248599384716	None	0.05370348282294439	0.02259248599384716
109	5083	0.0266292588693281	None	0.0	0.0266292588693281
109	5541	0.02488015249021603	None	0.0756364753023784	0.02488015249021603
109	5436	0.02181705451851801	None	0.0	0.02181705451851801
109	4956	0.023718253460035744	None	0.003954563395605569	0.023718253460035744
109	4883	0.024020893558344594	None	0.016265993832225007	0.024020893558344594
109	5467	0.023068641412001486	None	0.016265993832225007	0.023068641412001486
109	5516	0.02076734273388149	None	0.08198980779334183	0.02076734273388149
109	5499	0.024047924060931456	None	0.045233206914230585	0.024047924060931456
109	5549	0.021266876270476166	None	0.07286956804912628	0.021266876270476166
109	5265	0.024177226794539913	None	0.0	0.024177226794539913
109	5496	0.024832327194957288	None	0.003954563395605569	0.024832327194957288
109	5173	0.02486271484093432	None	0.0	0.02486271484093432
109	5422	0.02828516786922604	None	0.02425277629243968	0.02828516786922604
109	4866	0.027954293727389647	None	0.0	0.027954293727389647
109	5439	0.02746315030033173	None	0.02425277629243968	0.02746315030033173
109	5543	0.025396413897089767	None	0.003954563395605569	0.025396413897089767
109	4951	0.02698059985335283	None	0.0	0.02698059985335283
109	5537	0.021445657672687964	None	0.0	0.021445657672687964
109	5442	0.023841984180499064	None	0.003954563395605569	0.023841984180499064
109	5162	0.023052743164813826	None	0.06161197238956395	0.023052743164813826
109	5432	0.023176697878394412	None	0.05670836759819906	0.023176697878394412
109	5130	0.025641053440393236	None	0.01885418532561276	0.025641053440393236
109	5241	0.02816471136918425	None	0.003954563395605569	0.02816471136918425
109	5489	0.020550631536894997	None	0.0	0.020550631536894997
109	5538	0.011432055698060052	None	0.0	0.011432055698060052
109	4897	0.02394562651927738	None	0.01665411219840399	0.02394562651927738
109	5336	0.02538028332764171	None	0.003954563395605569	0.02538028332764171
109	5438	0.025003644936312915	None	0.0	0.025003644936312915
109	5334	0.023405866579467756	None	0.01885418532561276	0.023405866579467756
109	4771	0.027885272242983813	None	0.02425277629243968	0.027885272242983813
109	5528	0.01776366953484383	None	0.0	0.01776366953484383
110	5485	0.02199930779938434	None	0.023459536262456546	0.02199930779938434
110	5451	0.023528441579619017	None	0.0	0.023528441579619017
110	4279	0.02338713895299034	None	0.0	0.02338713895299034
110	5476	0.025586771152377896	None	0.004306591729882895	0.025586771152377896
110	5506	0.024058563386194644	None	0.02875039455730206	0.024058563386194644
110	5582	0.010712888188477886	None	0.04997742446633731	0.010712888188477886
110	5453	0.02319049144562617	None	0.003954563395605569	0.02319049144562617
110	5586	0.01966840477803382	None	0.16281673919590506	0.01966840477803382
110	5524	0.02302423340742045	None	0.024107097891406422	0.02302423340742045
110	5373	0.021852746412616735	None	0.0	0.021852746412616735
110	4649	0.023654099310736466	None	0.003954563395605569	0.023654099310736466
110	5487	0.021499113552951553	None	0.0	0.021499113552951553
110	5455	0.022406170934107662	None	0.0	0.022406170934107662
110	5566	0.023198364696329	None	0.003954563395605569	0.023198364696329
110	5257	0.027614496564133124	None	0.023229588879610526	0.027614496564133124
110	4573	0.027499680258922136	None	0.004306591729882895	0.027499680258922136
110	5155	0.02616757550901151	None	0.004306591729882895	0.02616757550901151
110	5527	0.020176361164776023	None	0.0	0.020176361164776023
110	5576	0.015991697520510148	None	0.11819483367609315	0.015991697520510148
110	5584	0.022760693029862295	None	0.0	0.022760693029862295
110	5559	0.021501197115757157	None	0.06867983023550578	0.021501197115757157
110	5522	0.023274739605959136	None	0.0	0.023274739605959136
110	5262	0.025176669777255262	None	0.059403878313512036	0.025176669777255262
110	3969	0.025704228688463712	None	0.004306591729882895	0.025704228688463712
110	5474	0.024612982558197022	None	0.038941696985525256	0.024612982558197022
110	5540	0.0221258623586899	None	0.0	0.0221258623586899
110	5431	0.02286162059872715	None	0.04997742446633731	0.02286162059872715
110	5552	0.012581058263153548	None	0.07923132632118257	0.012581058263153548
110	5030	0.024494971761758348	None	0.004306591729882895	0.024494971761758348
110	5557	0.02089872954326636	None	0.0	0.02089872954326636
110	5525	0.021538996284082363	None	0.0	0.021538996284082363
110	5056	0.02103491729643065	None	0.0	0.02103491729643065
110	4562	0.023966817569188975	None	0.02172014277628829	0.023966817569188975
110	5399	0.022515152414242866	None	0.0	0.022515152414242866
110	5533	0.02126191849343676	None	0.07815972338279725	0.02126191849343676
110	5577	0.013264857918171955	None	0.06906972924100512	0.013264857918171955
110	5560	0.019603007292719396	None	0.020089248242838684	0.019603007292719396
110	5572	0.021445657672687964	None	0.0	0.021445657672687964
110	5583	0.025574975413775475	None	0.0511860839375345	0.025574975413775475
110	5597	0.0087710641415029	None	0.038941696985525256	0.0087710641415029
110	5562	0.024401260781444254	None	0.003954563395605569	0.024401260781444254
110	4967	0.022353235257007602	None	0.0	0.022353235257007602
110	5484	0.02052519012223222	None	0.06220363194536489	0.02052519012223222
110	5383	0.022782753171191383	None	0.0	0.022782753171191383
110	5564	0.01314434971771193	None	0.06316868788248511	0.01314434971771193
110	5517	0.023365873159034323	None	0.024107097891406422	0.023365873159034323
110	5508	0.01955233822233946	None	0.0466005397298724	0.01955233822233946
110	5331	0.022039461790938197	None	0.0	0.022039461790938197
110	5445	0.020541965362782032	None	0.0	0.020541965362782032
110	4859	0.023423107599734046	None	0.023229588879610526	0.023423107599734046
110	5504	0.026315367563888217	None	0.038941696985525256	0.026315367563888217
110	5598	0.021234199520589504	None	0.036191251580565374	0.021234199520589504
110	4885	0.0272618847461282	None	0.020089248242838684	0.0272618847461282
110	5255	0.023781086742202855	None	0.023459536262456546	0.023781086742202855
110	4738	0.022832495645417297	None	0.05543600217413689	0.022832495645417297
110	5483	0.0234133281178252	None	0.023459536262456546	0.0234133281178252
110	5563	0.0248744926824023	None	0.024107097891406422	0.0248744926824023
110	4653	0.024894407499498977	None	0.024107097891406422	0.024894407499498977
110	5554	0.023602784178389694	None	0.036480594054731266	0.023602784178389694
110	5188	0.02400504399554972	None	0.0923383433578088	0.02400504399554972
110	5464	0.021689022572221824	None	0.0	0.021689022572221824
110	5287	0.022266903738436372	None	0.038941696985525256	0.022266903738436372
110	5410	0.020968868469217576	None	0.0	0.020968868469217576
110	5437	0.020571221078127998	None	0.05864333691466496	0.020571221078127998
110	5392	0.023150926289705498	None	0.023229588879610526	0.023150926289705498
110	5462	0.024550569788885288	None	0.06263601229677536	0.024550569788885288
110	5595	0.02313916162247899	None	0.0	0.02313916162247899
110	4190	0.026294369686646654	None	0.004306591729882895	0.026294369686646654
110	5321	0.026217872828425873	None	0.024107097891406422	0.026217872828425873
110	5510	0.020748340357730665	None	0.0	0.020748340357730665
110	4704	0.02269972058952277	None	0.038941696985525256	0.02269972058952277
110	5421	0.02259248599384716	None	0.04942374502138251	0.02259248599384716
110	5083	0.0266292588693281	None	0.004306591729882895	0.0266292588693281
110	5541	0.02488015249021603	None	0.06263601229677536	0.02488015249021603
110	5436	0.02181705451851801	None	0.0	0.02181705451851801
110	4956	0.023718253460035744	None	0.003954563395605569	0.023718253460035744
110	4883	0.024020893558344594	None	0.02172014277628829	0.024020893558344594
110	5594	0.022052988651085	None	0.06864925971705922	0.022052988651085
110	5467	0.023068641412001486	None	0.02172014277628829	0.023068641412001486
110	5516	0.02076734273388149	None	0.07363210712461217	0.02076734273388149
110	5499	0.024047924060931456	None	0.059403878313512036	0.024047924060931456
110	5265	0.024177226794539913	None	0.004306591729882895	0.024177226794539913
110	5496	0.024832327194957288	None	0.003954563395605569	0.024832327194957288
110	5173	0.02486271484093432	None	0.0	0.02486271484093432
110	5422	0.02828516786922604	None	0.020089248242838684	0.02828516786922604
110	4866	0.027954293727389647	None	0.004306591729882895	0.027954293727389647
110	5439	0.02746315030033173	None	0.020089248242838684	0.02746315030033173
110	5543	0.025396413897089767	None	0.003954563395605569	0.025396413897089767
110	4951	0.02698059985335283	None	0.004306591729882895	0.02698059985335283
110	5537	0.021445657672687964	None	0.0	0.021445657672687964
110	5162	0.023052743164813826	None	0.04997742446633731	0.023052743164813826
110	5130	0.025641053440393236	None	0.023229588879610526	0.025641053440393236
110	5241	0.02816471136918425	None	0.003954563395605569	0.02816471136918425
110	5489	0.020550631536894997	None	0.0	0.020550631536894997
110	4897	0.02394562651927738	None	0.023459536262456546	0.02394562651927738
110	5336	0.02538028332764171	None	0.003954563395605569	0.02538028332764171
110	5438	0.025003644936312915	None	0.0	0.025003644936312915
110	4771	0.027885272242983813	None	0.020089248242838684	0.027885272242983813
110	5565	0.022092972755656397	None	0.0	0.022092972755656397
110	5528	0.01776366953484383	None	0.0	0.01776366953484383
76	3877	0.014238785515906544	None	0.019053342973338144	0.014238785515906544
76	3876	0.02409296009480011	None	0.040069436758002605	0.02409296009480011
76	3709	0.019909245538968088	None	0.1103057262275455	0.019909245538968088
76	3212	0.017399568522729978	None	0.11673066864929608	0.017399568522729978
76	3885	0.01579482605036775	None	0.02345416085205478	0.01579482605036775
76	3762	0.015401613125721398	None	0.02919239113023392	0.015401613125721398
76	3769	0.02055286785912813	None	0.0593685572379681	0.02055286785912813
76	3878	0.014309242633731394	None	0.04389269396701892	0.014309242633731394
76	2986	0.017257580821477134	None	0.014997124582652543	0.017257580821477134
76	3618	0.01439040235805148	None	0.036454318114367584	0.01439040235805148
76	3360	0.01752547209932326	None	0.03697311027238569	0.01752547209932326
76	3634	0.016234472352201705	None	0.034336712749547284	0.016234472352201705
76	3667	0.012388415593558418	None	0.014997124582652543	0.012388415593558418
76	3611	0.015613075895536649	None	0.019186355205266212	0.015613075895536649
76	3670	0.016473368501176953	None	0.019053342973338144	0.016473368501176953
76	3626	0.015386980068845946	None	0.02345416085205478	0.015386980068845946
76	3767	0.015550718463150946	None	0.02919239113023392	0.015550718463150946
76	3802	0.014510713349976162	None	0.0642290692850111	0.014510713349976162
76	3214	0.0156206555472947	None	0.05689350641828631	0.0156206555472947
76	3359	0.014071571307018154	None	0.0	0.014071571307018154
76	3379	0.019866891263452282	None	0.04953118543718026	0.019866891263452282
76	3865	0.01999100777904004	None	0.07355115862592347	0.01999100777904004
76	3577	0.015116736400134053	None	0.0	0.015116736400134053
76	3856	0.006642703404333233	None	0.09488731323420761	0.006642703404333233
76	3831	0.016485596662157296	None	0.015636107234703184	0.016485596662157296
76	3772	0.012726535167651305	None	0.08264043605600399	0.012726535167651305
76	3867	0.01604897721494405	None	0.12124909735356885	0.01604897721494405
76	3048	0.015104385563927517	None	0.019053342973338144	0.015104385563927517
76	3693	0.018429425707425846	None	0.0575808267066933	0.018429425707425846
76	3714	0.014977325910179596	None	0.0	0.014977325910179596
76	3868	0.0181545317207889	None	0.06486191343658264	0.0181545317207889
76	3689	0.018023152219449036	None	0.03697311027238569	0.018023152219449036
76	3524	0.01932364351685135	None	0.014997124582652543	0.01932364351685135
76	3590	0.014024722266397496	None	0.028965149922121243	0.014024722266397496
76	3407	0.01649905221630734	None	0.014997124582652543	0.01649905221630734
76	3633	0.016158407829296274	None	0.0	0.016158407829296274
76	3844	0.017875874866987964	None	0.019186355205266212	0.017875874866987964
76	3113	0.020591273863036576	None	0.10515931334837891	0.020591273863036576
76	3898	0.010772692898634428	None	0.029444878665763084	0.010772692898634428
76	3496	0.016579813926367263	None	0.019186355205266212	0.016579813926367263
76	3500	0.014111393482021064	None	0.014997124582652543	0.014111393482021064
76	3826	0.013742538691462745	None	0.034336712749547284	0.013742538691462745
76	3127	0.015406787249087962	None	0.060418993725724804	0.015406787249087962
76	3758	0.009398134833682672	None	0.06152274751553662	0.009398134833682672
76	3606	0.01850781307548646	None	0.04997506110711984	0.01850781307548646
76	3871	0.01596828731111902	None	0.02919239113023392	0.01596828731111902
76	3788	0.013708170735667815	None	0.019186355205266212	0.013708170735667815
76	3896	0.015351468235165243	None	0.06656118461851573	0.015351468235165243
76	3807	0.015251601607600116	None	0.050051875776955954	0.015251601607600116
76	3733	0.014855339777643061	None	0.019053342973338144	0.014855339777643061
76	3420	0.01727918181193908	None	0.014997124582652543	0.01727918181193908
76	3839	0.016159812933504707	None	0.0621077429789791	0.016159812933504707
76	3861	0.012148247252337529	None	0.0642290692850111	0.012148247252337529
76	3796	0.016325122569930905	None	0.015636107234703184	0.016325122569930905
76	3614	0.014941665927236475	None	0.060620726391789746	0.014941665927236475
76	3470	0.015711969220458876	None	0.019053342973338144	0.015711969220458876
76	3835	0.01886288370454925	None	0.03697311027238569	0.01886288370454925
76	3337	0.016740493999490173	None	0.015636107234703184	0.016740493999490173
76	3725	0.013934411683032428	None	0.029444878665763084	0.013934411683032428
76	3881	0.01978215324781256	None	0.02919239113023392	0.01978215324781256
76	3409	0.01565355381455889	None	0.0	0.01565355381455889
76	3884	0.014971842089439805	None	0.024509815731845436	0.014971842089439805
76	3875	0.016214708823574144	None	0.0	0.016214708823574144
76	3841	0.012471909328524029	None	0.03408597111257067	0.012471909328524029
76	3740	0.01620271983978491	None	0.0	0.01620271983978491
76	3880	0.01865161063771894	None	0.015636107234703184	0.01865161063771894
76	3593	0.01631912214728697	None	0.0	0.01631912214728697
76	3811	0.015297948368585263	None	0.05238910060827372	0.015297948368585263
76	3638	0.016054875597601992	None	0.11091581928377989	0.016054875597601992
76	3879	0.009829700305188205	None	0.06222269131516741	0.009829700305188205
76	3872	0.01491623157847753	None	0.08239190545674573	0.01491623157847753
76	3716	0.01701209769549629	None	0.0873509428702609	0.01701209769549629
76	3520	0.019221414420042635	None	0.014997124582652543	0.019221414420042635
76	3778	0.019514427976435496	None	0.034562804918078414	0.019514427976435496
76	3837	0.01813969458497731	None	0.015636107234703184	0.01813969458497731
76	3699	0.01636359954450496	None	0.0	0.01636359954450496
76	3467	0.02101816657369343	None	0.06451181444464667	0.02101816657369343
76	3720	0.019086518783975485	None	0.06273897897486562	0.019086518783975485
76	3809	0.004760918976367333	None	0.06546928620404815	0.004760918976367333
76	3711	0.016223775239885812	None	0.0	0.016223775239885812
76	3887	0.014732792373424756	None	0.0621077429789791	0.014732792373424756
76	3389	0.01853364904327156	None	0.015636107234703184	0.01853364904327156
76	3540	0.010984810630329092	None	0.03408597111257067	0.010984810630329092
76	3777	0.01921184263068488	None	0.0940740530121952	0.01921184263068488
76	3698	0.02377637918052617	None	0.06110804550633209	0.02377637918052617
76	3694	0.01532693884866166	None	0.03408597111257067	0.01532693884866166
76	3845	0.01216645463252275	None	0.09169561039403011	0.01216645463252275
76	3489	0.019822870123383195	None	0.034562804918078414	0.019822870123383195
76	3860	0.008401295525129743	None	0.036454318114367584	0.008401295525129743
76	3759	0.016614593015348855	None	0.015636107234703184	0.016614593015348855
76	3660	0.016799634004425953	None	0.0	0.016799634004425953
76	3451	0.017945253313841465	None	0.055457059821641494	0.017945253313841465
76	3824	0.013017571106355442	None	0.03653420015644829	0.013017571106355442
76	3422	0.01580137948766243	None	0.024509815731845436	0.01580137948766243
76	3789	0.013958329536997256	None	0.08239190545674573	0.013958329536997256
76	3828	0.022604749016796672	None	0.06110804550633209	0.022604749016796672
76	3193	0.014533985952895604	None	0.029444878665763084	0.014533985952895604
76	3774	0.024933682822984315	None	0.05809863069354011	0.024933682822984315
76	3836	0.010631805884474427	None	0.02345416085205478	0.010631805884474427
76	3508	0.02279427116776544	None	0.0593685572379681	0.02279427116776544
30	1564	0.319491624953509	0.319491624953509	0.3736225309634204	0.319491624953509
30	1517	0.4089556667704544	0.4089556667704544	0.4247329019338367	0.4089556667704544
30	1297	0.38428575696810974	0.38428575696810974	0.45995923292393526	0.38428575696810974
30	1521	0.2787622025013114	0.2787622025013114	0.32928722380539177	0.2787622025013114
30	1531	0.2811983435740368	0.2811983435740368	0.3923936497244874	0.2811983435740368
30	1407	0.23358992312960164	0.23358992312960164	0.25689717828014047	0.23358992312960164
30	1326	0.29810578180512803	0.29810578180512803	0.3182255645136613	0.29810578180512803
30	1597	0.3146862909989265	0.3146862909989265	0.3335657537827073	0.3146862909989265
30	993	0.2827015465850254	0.2827015465850254	0.33010635942210476	0.2827015465850254
30	1562	0.35970106414361946	0.35970106414361946	0.43422958842129467	0.35970106414361946
30	1559	0.28746120402671266	0.28746120402671266	0.35639251427769236	0.28746120402671266
30	1577	0.3065955133249918	0.3065955133249918	0.3393822451744576	0.3065955133249918
30	1307	0.2662569247661901	0.2662569247661901	0.2662569247661901	0.2662569247661901
30	1549	0.45749196392060104	0.45749196392060104	0.5185049610122284	0.45749196392060104
30	1537	0.27052969905697416	0.27052969905697416	0.2714663000470883	0.27052969905697416
30	416	0.39777985986250985	0.39777985986250985	0.41566274085246413	0.39777985986250985
30	1575	0.27516318088688846	0.27516318088688846	0.2990531002681568	0.27516318088688846
30	1258	0.39777985986250985	0.39777985986250985	0.41566274085246413	0.39777985986250985
30	1441	0.35879419422993636	0.35879419422993636	0.5071448119105562	0.35879419422993636
30	1379	0.5740918745572807	0.5740918745572807	0.6028487282622065	0.5740918745572807
30	1581	0.4089556667704544	0.4089556667704544	0.4247329019338367	0.4089556667704544
30	1553	0.3076176856692411	0.3076176856692411	0.3274670404930232	0.3076176856692411
30	1533	0.26105066081382067	0.26105066081382067	0.38992565259449025	0.26105066081382067
30	1404	0.391348647537498	0.391348647537498	0.41121042304137	0.391348647537498
30	1576	0.2903616521681486	0.2903616521681486	0.3472808896702395	0.2903616521681486
30	1502	0.27052969905697416	0.27052969905697416	0.2714663000470883	0.27052969905697416
30	1570	0.3300790559726439	0.3300790559726439	0.3613322248021913	0.3300790559726439
30	1240	0.365543774535526	0.365543774535526	0.3685078166622265	0.365543774535526
30	1540	0.35434141512500855	0.35434141512500855	0.47540869683206133	0.35434141512500855
30	1593	0.39368472643198693	0.39368472643198693	0.45465257977794354	0.39368472643198693
30	1306	0.4539137414148806	0.4539137414148806	0.5052765526376225	0.4539137414148806
30	1563	0.3387116949516189	0.3387116949516189	0.3425912743728962	0.3387116949516189
30	1060	0.365543774535526	0.365543774535526	0.3685078166622265	0.365543774535526
30	1545	0.3496324717846335	0.3496324717846335	0.42150503094189967	0.3496324717846335
30	1455	0.38093517521703624	0.38093517521703624	0.44918381017210984	0.38093517521703624
30	1354	0.4539137414148806	0.4539137414148806	0.5052765526376225	0.4539137414148806
30	1348	0.3419075966871981	0.3419075966871981	0.3873302045196342	0.3419075966871981
30	1476	0.3806373863208104	0.3806373863208104	0.3938156027820229	0.3806373863208104
30	639	0.2787622025013114	0.2787622025013114	0.32928722380539177	0.2787622025013114
30	1538	0.432483461692647	0.432483461692647	0.47742817326739767	0.432483461692647
30	1532	0.5017112355750288	0.5017112355750288	0.5408711226586013	0.5017112355750288
30	1539	0.2810063826186758	0.2810063826186758	0.30020014011772655	0.2810063826186758
30	1568	0.3727749381459958	0.3727749381459958	0.4483394870013083	0.3727749381459958
30	1329	0.42430047802612664	0.42430047802612664	0.5119049450729024	0.42430047802612664
30	1149	0.3587709117377299	0.3587709117377299	0.3666680067945364	0.3587709117377299
30	1552	0.26559048398483215	0.26559048398483215	0.4151819833587691	0.26559048398483215
30	1426	0.33452887277700505	0.33452887277700505	0.6509287654545367	0.33452887277700505
30	1583	0.2787622025013114	0.2787622025013114	0.32928722380539177	0.2787622025013114
30	1431	0.34786170580985665	0.34786170580985665	0.405842034778577	0.34786170580985665
30	1572	0.33150495962934895	0.33150495962934895	0.3517066066607826	0.33150495962934895
30	1330	0.319491624953509	0.319491624953509	0.3736225309634204	0.319491624953509
30	1090	0.437279497328691	0.437279497328691	0.5042609189316526	0.437279497328691
30	1507	0.35455582776717465	0.35455582776717465	0.44049451591863714	0.35455582776717465
30	814	0.4688173694161937	0.4688173694161937	0.4867656732733109	0.4688173694161937
30	1386	0.34653406303879547	0.34653406303879547	0.36581037860269056	0.34653406303879547
30	1585	0.3221059615232891	0.3221059615232891	0.3298433510858244	0.3221059615232891
30	1387	0.319491624953509	0.319491624953509	0.3736225309634204	0.319491624953509
30	1566	0.20455748735719767	0.20455748735719767	0.2288942854103758	0.20455748735719767
30	1569	0.3716753647707941	0.3716753647707941	0.3817657096270391	0.3716753647707941
30	1554	0.2971136596849924	0.2971136596849924	0.3709915060251123	0.2971136596849924
30	1401	0.32147467980850086	0.32147467980850086	0.3290135046535108	0.32147467980850086
30	1591	0.3587709117377299	0.3587709117377299	0.3666680067945364	0.3587709117377299
30	1430	0.3886375051784464	0.3886375051784464	0.46765257435285984	0.3886375051784464
30	1558	0.29810578180512803	0.29810578180512803	0.3182255645136613	0.29810578180512803
30	608	0.37969057069107653	0.37969057069107653	0.42975303675166093	0.37969057069107653
30	1488	0.2518296309651426	0.2518296309651426	0.3702192301771715	0.2518296309651426
30	1349	0.2890571316159237	0.2890571316159237	0.29430805534707616	0.2890571316159237
30	1437	0.325831789716164	0.325831789716164	0.4029947216053448	0.325831789716164
30	1377	0.2787622025013114	0.2787622025013114	0.32928722380539177	0.2787622025013114
30	1524	0.29236780056569006	0.29236780056569006	0.2949981489331646	0.29236780056569006
30	1398	0.40506260587495674	0.40506260587495674	0.4271722802710386	0.40506260587495674
30	1413	0.2810063826186758	0.2810063826186758	0.30020014011772655	0.2810063826186758
30	1490	0.2683819881857169	0.2683819881857169	0.30865064706709716	0.2683819881857169
30	1264	0.3175952978721628	0.3175952978721628	0.34285938992668835	0.3175952978721628
30	1560	0.22719225567944273	0.22719225567944273	0.35453187482883425	0.22719225567944273
30	1383	0.35386626343830907	0.35386626343830907	0.3939173386439173	0.35386626343830907
30	1465	0.36376683778325897	0.36376683778325897	0.3793355186439279	0.36376683778325897
30	1285	0.270761448206689	0.270761448206689	0.27903774716706725	0.270761448206689
30	1587	0.33325491001432966	0.33325491001432966	0.38977844648144155	0.33325491001432966
30	1473	0.33452887277700505	0.33452887277700505	0.6509287654545367	0.33452887277700505
30	1586	0.239010882191448	0.239010882191448	0.2796483043908597	0.239010882191448
30	1227	0.38206562635328717	0.38206562635328717	0.45967185597978233	0.38206562635328717
30	1453	0.22719225567944273	0.22719225567944273	0.35453187482883425	0.22719225567944273
30	1508	0.31513075942527297	0.31513075942527297	0.34741339066814647	0.31513075942527297
30	686	0.3129656387321639	0.3129656387321639	0.3179241703650582	0.3129656387321639
30	1595	0.29398300873065025	0.29398300873065025	0.36894549647338953	0.29398300873065025
30	1541	0.2890571316159237	0.2890571316159237	0.29430805534707616	0.2890571316159237
30	1561	0.3129656387321639	0.3129656387321639	0.3179241703650582	0.3129656387321639
30	1188	0.2998055243127321	0.2998055243127321	0.39631413623381373	0.2998055243127321
30	1203	0.2662569247661901	0.2662569247661901	0.2662569247661901	0.2662569247661901
30	1323	0.40659248309967444	0.40659248309967444	0.4521853105047956	0.40659248309967444
30	1478	0.3793086581428321	0.3793086581428321	0.41457174653897744	0.3793086581428321
30	1314	0.30483123830226033	0.30483123830226033	0.3269979599685576	0.30483123830226033
30	1598	0.33452887277700505	0.33452887277700505	0.6509287654545367	0.33452887277700505
30	1427	0.3183521122547431	0.3183521122547431	0.3564786471983135	0.3183521122547431
30	1428	0.33452887277700505	0.33452887277700505	0.6509287654545367	0.33452887277700505
30	1584	0.4069926440140403	0.4069926440140403	0.5810333078770255	0.4069926440140403
30	1546	0.2569752591056553	0.2569752591056553	0.2793575979943618	0.2569752591056553
30	1411	0.45430351491636767	0.45430351491636767	0.4867959215344738	0.45430351491636767
30	1557	0.27052969905697416	0.27052969905697416	0.2714663000470883	0.27052969905697416
139	6995	0.021454855004823747	None	0.04684767002486187	0.021454855004823747
139	6900	0.028360618716898985	None	0.010680421810397488	0.028360618716898985
139	7013	0.010185183234527807	None	0.0	0.010185183234527807
139	6899	0.028426594491000885	None	0.0	0.028426594491000885
139	7040	0.023812530721853808	None	0.056736153072133866	0.023812530721853808
139	7014	0.02883926476236886	None	0.06106421300542627	0.02883926476236886
139	7028	0.026537285010286845	None	0.00671147967216106	0.026537285010286845
139	6994	0.025903636779837383	None	0.015954730916342502	0.025903636779837383
139	6948	0.03129183755085082	None	0.0	0.03129183755085082
139	6998	0.02817390523545683	None	0.006951600393357543	0.02817390523545683
139	7038	0.03887994065277687	None	0.0	0.03887994065277687
139	6805	0.02896484833067842	None	0.02434290474118362	0.02896484833067842
139	6759	0.031878965488208774	None	0.027721167665833425	0.031878965488208774
139	6967	0.018927600241286886	None	0.08487407728564077	0.018927600241286886
139	7023	0.027689208393323925	None	0.027721167665833425	0.027689208393323925
139	6588	0.028390681751220413	None	0.0	0.028390681751220413
139	7045	0.039044816827211545	None	0.027721167665833425	0.039044816827211545
139	7031	0.028177873678412877	None	0.02434290474118362	0.028177873678412877
139	6926	0.031046035321821836	None	0.00671147967216106	0.031046035321821836
139	6974	0.027530121254323577	None	0.0	0.027530121254323577
139	7022	0.031886114974539255	None	0.0	0.031886114974539255
139	7004	0.02921883412338699	None	0.0	0.02921883412338699
139	6854	0.03661345046950109	None	0.0	0.03661345046950109
139	6970	0.013505348633111442	None	0.0662171333621471	0.013505348633111442
139	7042	0.02061854025607643	None	0.08619025641562865	0.02061854025607643
139	6823	0.028567896237337704	None	0.0	0.028567896237337704
139	6942	0.03212946657793729	None	0.0	0.03212946657793729
139	6984	0.025629496355477042	None	0.0	0.025629496355477042
139	6959	0.032117658959769646	None	0.039058536019144996	0.032117658959769646
139	6860	0.03885253986639975	None	0.0	0.03885253986639975
139	7020	0.02542426218284696	None	0.0	0.02542426218284696
139	6837	0.028234790929314312	None	0.0	0.028234790929314312
139	6553	0.028454965364591984	None	0.019943413645428128	0.028454965364591984
139	6931	0.025949184142495998	None	0.015954730916342502	0.025949184142495998
139	6952	0.02742555493058496	None	0.0	0.02742555493058496
139	6909	0.028268183897432155	None	0.0	0.028268183897432155
139	6979	0.02450000438616988	None	0.037092625730294836	0.02450000438616988
139	7037	0.02336190643230807	None	0.029189577642283537	0.02336190643230807
139	6346	0.02578423745758417	None	0.015954730916342502	0.02578423745758417
139	5957	0.028121263712964525	None	0.019943413645428128	0.028121263712964525
139	6683	0.02495522766787246	None	0.015954730916342502	0.02495522766787246
139	7015	0.01971202965447908	None	0.061003108392639636	0.01971202965447908
139	7016	0.017473885026586648	None	0.027721167665833425	0.017473885026586648
139	6636	0.028502151160126485	None	0.019943413645428128	0.028502151160126485
139	6870	0.03011911140050718	None	0.0	0.03011911140050718
139	6258	0.031238519563605217	None	0.00671147967216106	0.031238519563605217
139	6142	0.028522789696870332	None	0.010680421810397488	0.028522789696870332
139	7008	0.02914213759159659	None	0.06106421300542627	0.02914213759159659
139	6248	0.030149430661043905	None	0.02234991356950476	0.030149430661043905
139	6982	0.024798182160062576	None	0.010680421810397488	0.024798182160062576
139	6865	0.036289011417690045	None	0.010680421810397488	0.036289011417690045
139	6707	0.029715716369506855	None	0.02234991356950476	0.029715716369506855
139	6888	0.02855352956566412	None	0.02434290474118362	0.02855352956566412
139	7025	0.0286731723645842	None	0.10258871840944714	0.0286731723645842
139	6882	0.022031529297339075	None	0.00671147967216106	0.022031529297339075
139	6283	0.02558375096053133	None	0.015954730916342502	0.02558375096053133
139	7046	0.024053931436291386	None	0.0	0.024053931436291386
139	6985	0.027849873218528515	None	0.006951600393357543	0.027849873218528515
139	6915	0.025080182055157645	None	0.010680421810397488	0.025080182055157645
139	6797	0.030801477187842687	None	0.006951600393357543	0.030801477187842687
139	6930	0.02663244612003247	None	0.015954730916342502	0.02663244612003247
139	6359	0.026568453416478982	None	0.06972375249380722	0.026568453416478982
139	6850	0.02488861128403914	None	0.0	0.02488861128403914
139	7044	0.02410552344330277	None	0.02860938651377834	0.02410552344330277
139	6705	0.0302477455642756	None	0.00671147967216106	0.0302477455642756
139	6895	0.03622446069493445	None	0.0	0.03622446069493445
139	6756	0.02900742773341	None	0.04396586283872539	0.02900742773341
139	6919	0.02884684950202951	None	0.029189577642283537	0.02884684950202951
139	7039	0.02730129693768929	None	0.02434290474118362	0.02730129693768929
139	6612	0.026532734238208032	None	0.006951600393357543	0.026532734238208032
139	6653	0.03200853701138294	None	0.0	0.03200853701138294
139	6698	0.030303289335799448	None	0.0	0.030303289335799448
139	6789	0.024758194609232176	None	0.031716212834880644	0.024758194609232176
139	7006	0.0317901222417664	None	0.0	0.0317901222417664
139	6957	0.0388560104024241	None	0.00671147967216106	0.0388560104024241
139	6977	0.02832863429199274	None	0.0	0.02832863429199274
139	6795	0.027556729577904077	None	0.019943413645428128	0.027556729577904077
139	6993	0.028046877098464845	None	0.037092625730294836	0.028046877098464845
139	6932	0.02735897753018952	None	0.019943413645428128	0.02735897753018952
139	6859	0.02951861551328338	None	0.0	0.02951861551328338
139	6940	0.030521548461585116	None	0.07683763836025603	0.030521548461585116
139	7005	0.029935043139195806	None	0.07731973946191886	0.029935043139195806
139	6980	0.024704063754051982	None	0.13648338241172714	0.024704063754051982
139	6890	0.03219940988363991	None	0.0	0.03219940988363991
139	6965	0.03267490489561199	None	0.02234991356950476	0.03267490489561199
139	6681	0.0270163478223864	None	0.010680421810397488	0.0270163478223864
139	6935	0.027318833523800497	None	0.05450526735544492	0.027318833523800497
139	6516	0.030711520487015115	None	0.05014603237994767	0.030711520487015115
139	6631	0.027089960872938235	None	0.0	0.027089960872938235
139	6971	0.021915338477075608	None	0.039058536019144996	0.021915338477075608
139	6565	0.03135188809333067	None	0.010680421810397488	0.03135188809333067
139	6941	0.03036177701267348	None	0.0	0.03036177701267348
139	6963	0.027096184618805322	None	0.006951600393357543	0.027096184618805322
139	6864	0.02693913253278676	None	0.0	0.02693913253278676
139	6711	0.028232554089312113	None	0.0	0.028232554089312113
139	6641	0.024014571648602823	None	0.06905259763006914	0.024014571648602823
139	6561	0.026951825757216347	None	0.0	0.026951825757216347
139	6812	0.026265235055132855	None	0.031716212834880644	0.026265235055132855
139	6731	0.03168817569398678	None	0.027721167665833425	0.03168817569398678
139	7018	0.03256549912092326	None	0.027721167665833425	0.03256549912092326
71	3049	0.012647184779938448	None	0.0662679018409091	0.012647184779938448
71	3212	0.017399568522729978	None	0.12121908529547198	0.017399568522729978
71	3582	0.01595376587810062	None	0.057973943480790414	0.01595376587810062
71	3559	0.011009567667980405	None	0.055358658456063206	0.011009567667980405
71	3532	0.017068531873238053	None	0.05844734711297099	0.017068531873238053
71	2986	0.017257580821477134	None	0.012532760777789207	0.017257580821477134
71	3558	0.01424377359843213	None	0.08443142938848155	0.01424377359843213
71	3624	0.014701026401441504	None	0.07748220448240198	0.014701026401441504
71	3607	0.003955446813003616	None	0.19705014768623133	0.003955446813003616
71	3618	0.01439040235805148	None	0.04862646390775267	0.01439040235805148
71	3360	0.01752547209932326	None	0.04225044965772679	0.01752547209932326
71	3634	0.016234472352201705	None	0.08769617870818316	0.016234472352201705
71	3608	0.013823793419626407	None	0.014502310989863229	0.013823793419626407
71	3611	0.015613075895536649	None	0.07678981161242181	0.015613075895536649
71	3637	0.007453564312338423	None	0.10101508479999774	0.007453564312338423
71	3551	0.013153575871216716	None	0.054517709692196235	0.013153575871216716
71	3626	0.015386980068845946	None	0.06252785420898019	0.015386980068845946
71	3525	0.01258780525746452	None	0.054517709692196235	0.01258780525746452
71	3561	0.013630894954916133	None	0.05419150671457592	0.013630894954916133
71	3531	0.014153454220041039	None	0.06467449290430236	0.014153454220041039
71	3439	0.0168423373390924	None	0.014502310989863229	0.0168423373390924
71	3214	0.0156206555472947	None	0.057680913775097355	0.0156206555472947
71	3601	0.012471063693623755	None	0.04403258263199624	0.012471063693623755
71	3411	0.013429688782494696	None	0.04422920029505306	0.013429688782494696
71	3359	0.014071571307018154	None	0.03277063519486669	0.014071571307018154
71	3379	0.019866891263452282	None	0.050659188757479004	0.019866891263452282
71	3523	0.015044911632290275	None	0.06771573548221753	0.015044911632290275
71	3510	0.015217240882542024	None	0.04011210358823557	0.015217240882542024
71	3577	0.015116736400134053	None	0.03277063519486669	0.015116736400134053
71	3621	0.0031814126435575044	None	0.08952078956384116	0.0031814126435575044
71	3272	0.014105197224331446	None	0.031004976600867318	0.014105197224331446
71	3220	0.013968436481475407	None	0.0662679018409091	0.013968436481475407
71	3048	0.015104385563927517	None	0.012414720329730327	0.015104385563927517
71	3613	0.014612358646821566	None	0.0933424641659108	0.014612358646821566
71	3635	0.007777723984794782	None	0.17980656682506305	0.007777723984794782
71	3414	0.0147675654445155	None	0.012414720329730327	0.0147675654445155
71	3524	0.01932364351685135	None	0.012532760777789207	0.01932364351685135
71	3590	0.014024722266397496	None	0.036648041535778324	0.014024722266397496
71	3581	0.01614974906985916	None	0.031004976600867318	0.01614974906985916
71	3407	0.01649905221630734	None	0.012532760777789207	0.01649905221630734
71	3633	0.016158407829296274	None	0.03277063519486669	0.016158407829296274
71	3570	0.015923564040424498	None	0.05150689252256145	0.015923564040424498
71	3641	0.005017062155743369	None	0.04613733426910023	0.005017062155743369
71	3458	0.008500938975132698	None	0.055358658456063206	0.008500938975132698
71	3113	0.020591273863036576	None	0.06734791883973162	0.020591273863036576
71	3513	0.014773076890486452	None	0.04011210358823557	0.014773076890486452
71	3642	0.007574817747212004	None	0.036612857696504506	0.007574817747212004
71	3496	0.016579813926367263	None	0.07678981161242181	0.016579813926367263
71	3500	0.014111393482021064	None	0.012532760777789207	0.014111393482021064
71	3127	0.015406787249087962	None	0.05223069471579554	0.015406787249087962
71	3240	0.013125047753195113	None	0.0662679018409091	0.013125047753195113
71	3444	0.017427948501574596	None	0.03296697560710139	0.017427948501574596
71	3606	0.01850781307548646	None	0.03296697560710139	0.01850781307548646
71	3648	0.006958222952721765	None	0.014502310989863229	0.006958222952721765
71	3622	0.013101145067471011	None	0.04862646390775267	0.013101145067471011
71	3623	0.007084470851805963	None	0.050216509513957674	0.007084470851805963
71	3420	0.01727918181193908	None	0.012532760777789207	0.01727918181193908
71	3339	0.01776585263503691	None	0.012532760777789207	0.01776585263503691
71	3603	0.01089920529583195	None	0.03386705939352193	0.01089920529583195
71	3571	0.011246075972778541	None	0.03386705939352193	0.011246075972778541
71	3495	0.010156463347069825	None	0.1291065346607533	0.010156463347069825
71	3614	0.014941665927236475	None	0.04403258263199624	0.014941665927236475
71	3597	0.010187358545079274	None	0.035032449059713824	0.010187358545079274
71	3470	0.015711969220458876	None	0.012414720329730327	0.015711969220458876
71	3602	0.017173138155072078	None	0.10702322940673689	0.017173138155072078
71	3578	-2.4358877295041835e-05	None	0.03141146915837169	-2.4358877295041835e-05
71	3337	0.016740493999490173	None	0.05150689252256145	0.016740493999490173
71	3409	0.01565355381455889	None	0.03277063519486669	0.01565355381455889
71	3547	0.009759193641843984	None	0.036648041535778324	0.009759193641843984
71	3400	0.012853253731418619	None	0.03141146915837169	0.012853253731418619
71	3318	0.011801841746677267	None	0.014502310989863229	0.011801841746677267
71	3165	0.01391894268077483	None	0.05408947100366013	0.01391894268077483
71	3461	0.014412813209976567	None	0.12720992610836182	0.014412813209976567
71	3593	0.01631912214728697	None	0.03277063519486669	0.01631912214728697
71	3600	0.007869021350224518	None	0.012414720329730327	0.007869021350224518
71	3638	0.016054875597601992	None	0.09978830768021917	0.016054875597601992
71	3520	0.019221414420042635	None	0.012532760777789207	0.019221414420042635
71	3599	0.013862304486748965	None	0.05419150671457592	0.013862304486748965
71	3351	0.013743294041978845	None	0.014502310989863229	0.013743294041978845
71	3467	0.02101816657369343	None	0.07482522788254795	0.02101816657369343
71	3476	0.00808283706396828	None	0.0478070892653262	0.00808283706396828
71	3632	0.006924603842309541	None	0.0478070892653262	0.006924603842309541
71	3389	0.01853364904327156	None	0.05150689252256145	0.01853364904327156
71	3540	0.010984810630329092	None	0.03597062777004977	0.010984810630329092
71	3372	0.014591867182405403	None	0.036648041535778324	0.014591867182405403
71	3489	0.019822870123383195	None	0.04483257750459868	0.019822870123383195
71	3451	0.017945253313841465	None	0.0355344042340955	0.017945253313841465
71	3562	0.008591389023196533	None	0.03141146915837169	0.008591389023196533
71	3286	0.01665295414826688	None	0.012532760777789207	0.01665295414826688
71	3499	0.017881816021919402	None	0.11732389774931751	0.017881816021919402
71	3586	0.014744909740742811	None	0.012414720329730327	0.014744909740742811
71	3422	0.01580137948766243	None	0.04011210358823557	0.01580137948766243
71	3378	0.014078774173783552	None	0.012414720329730327	0.014078774173783552
71	3501	0.01612856659147478	None	0.04011210358823557	0.01612856659147478
71	3573	0.013643586309033074	None	0.012414720329730327	0.013643586309033074
71	3627	0.015138689923865151	None	0.012414720329730327	0.015138689923865151
71	3075	0.016629742480935374	None	0.03141146915837169	0.016629742480935374
71	3585	0.015113532921240083	None	0.05419150671457592	0.015113532921240083
71	3193	0.014533985952895604	None	0.014502310989863229	0.014533985952895604
71	3508	0.02279427116776544	None	0.053217051562182593	0.02279427116776544
54	2617	0.008055522227421572	None	0.09298512911240592	0.008055522227421572
54	2598	6.190852796781562e-05	None	0.2716412564184506	6.190852796781562e-05
54	2640	0.0010814092165299925	None	0.12100419140084388	0.0010814092165299925
54	2683	0.00774663593165053	None	0.08117694753616816	0.00774663593165053
54	2579	2.7827287655266326e-08	None	0.49985781553625486	2.7827287655266326e-08
54	2717	1.3884794665030742e-07	None	0.4029199871598698	1.3884794665030742e-07
54	2800	0.0005018605272870907	None	0.27508602634753754	0.0005018605272870907
54	2785	8.968483409995497e-10	None	0.27394267166098174	8.968483409995497e-10
54	2723	0.0004560609352419858	None	0.12386252364889905	0.0004560609352419858
54	2677	0.00047824776763193176	None	0.12100419140084388	0.00047824776763193176
54	2672	1.2647806905813898e-08	None	0.390019148262453	1.2647806905813898e-08
54	2615	0.00015113096348520882	None	0.21040758673134935	0.00015113096348520882
54	2663	0.0007012219469399716	None	0.1614375256398468	0.0007012219469399716
54	2558	-1.8414861802140355e-07	None	0.36234745137966545	-1.8414861802140355e-07
54	2559	1.1168487392212683e-08	None	0.31842802919955826	1.1168487392212683e-08
54	2728	-1.0258065212348279e-10	None	0.22454286755921352	-1.0258065212348279e-10
54	2759	0.0009406430601048276	None	0.2069545344495162	0.0009406430601048276
54	2701	2.729164027860634e-06	None	0.41335305493596064	2.729164027860634e-06
54	2707	-1.0770297871339688e-07	None	0.2716412564184506	-1.0770297871339688e-07
54	2681	-1.8623385005574603e-05	None	0.3287289570914829	-1.8623385005574603e-05
54	2703	0.0001001584631228347	None	0.2968454228739873	0.0001001584631228347
54	2724	0.012167871320390532	None	0.08117694753616816	0.012167871320390532
54	2676	8.563502126647796e-05	None	0.3454713146863545	8.563502126647796e-05
54	2758	8.853502654768909e-05	None	0.07193422423964697	8.853502654768909e-05
54	2658	0.010028421248590427	None	0.16040580468242754	0.010028421248590427
54	2664	0.00014771697712391408	None	0.2256159012235428	0.00014771697712391408
54	2715	3.594740286600963e-05	None	0.422805465887308	3.594740286600963e-05
54	2608	0.0016146204143123498	None	0.3284935710793009	0.0016146204143123498
54	2697	3.92046403841696e-08	None	0.2815771333722148	3.92046403841696e-08
54	2730	-6.4723851666679155e-09	None	0.24057662280806102	-6.4723851666679155e-09
54	2553	0.0079138113436504	None	0.09506246693269975	0.0079138113436504
54	2767	6.079497634492315e-08	None	0.40526446484284967	6.079497634492315e-08
54	2714	0.0028103963377390045	None	0.14357387440122196	0.0028103963377390045
54	2653	1.2905359754181544e-08	None	0.31435308347846397	1.2905359754181544e-08
54	2781	3.6884628469611863e-06	None	0.3318424604629045	3.6884628469611863e-06
54	2752	0.0002698998581653066	None	0.3414419739862339	0.0002698998581653066
54	2775	1.2523963585281626e-05	None	0.5282286627091526	1.2523963585281626e-05
54	2766	0.0027711402274446548	None	0.14357387440122196	0.0027711402274446548
54	2765	-4.804445296788628e-09	None	0.21119223416748856	-4.804445296788628e-09
54	2778	0.007990090063211462	None	0.08322530306352902	0.007990090063211462
54	2718	4.930896068477105e-05	None	0.07193422423964697	4.930896068477105e-05
54	2666	-1.2229027108331555e-08	None	0.27623321106355164	-1.2229027108331555e-08
54	2732	0.0024517491006785697	None	0.12386252364889905	0.0024517491006785697
54	2712	9.95453901308654e-05	None	0.2530532745502253	9.95453901308654e-05
54	2706	0.00039250775533475075	None	0.20288589073075003	0.00039250775533475075
54	2751	0.004803030852370885	None	0.15999096987031167	0.004803030852370885
54	2786	0.0008289068454728831	None	0.1508531898426167	0.0008289068454728831
54	2661	4.5234294660542576e-05	None	0.4428835426633001	4.5234294660542576e-05
54	2595	0.0002848443004804426	None	0.45295543132042804	0.0002848443004804426
54	2772	0.0008637649988260661	None	0.3844418840974547	0.0008637649988260661
54	2637	2.7746454436237753e-05	None	0.4608876212253482	2.7746454436237753e-05
54	2614	0.0001160996869169883	None	0.34966530557059966	0.0001160996869169883
54	2582	0.0006472805026657368	None	0.3001752064502904	0.0006472805026657368
54	2783	0.0025863456398746605	None	0.2256159012235428	0.0025863456398746605
54	2612	-3.323373621370247e-09	None	0.4365350810258283	-3.323373621370247e-09
54	2642	0.00027731558456471064	None	0.14157602167344208	0.00027731558456471064
54	2580	6.344806693613717e-05	None	0.07193422423964697	6.344806693613717e-05
54	2736	0.00012189951547907203	None	0.17414754608160649	0.00012189951547907203
54	2754	5.516112200044031e-05	None	0.422805465887308	5.516112200044031e-05
54	2780	0.011270824448284186	None	0.09912879854362071	0.011270824448284186
54	2561	-3.6221280238000306e-09	None	0.7049534749373326	-3.6221280238000306e-09
54	2725	0.0006989888657035322	None	0.4200535510437236	0.0006989888657035322
54	2620	-5.280276651239735e-09	None	0.3476377720633767	-5.280276651239735e-09
54	2770	0.0073236340851715815	None	0.362719857504456	0.0073236340851715815
54	2746	0.00017242935092946017	None	0.10730606852165994	0.00017242935092946017
54	2740	1.1178912053839739e-07	None	0.38133901467137804	1.1178912053839739e-07
54	2745	6.297936127304575e-08	None	0.4029199871598698	6.297936127304575e-08
54	2575	0.012169116996677637	None	0.09765276836649443	0.012169116996677637
54	2795	0.013245411261059725	None	0.08117694753616816	0.013245411261059725
54	2769	-8.235667170243484e-09	None	0.3067895827474473	-8.235667170243484e-09
54	2555	0.0008994102889156768	None	0.3747527242061713	0.0008994102889156768
54	2774	9.364744669684034e-06	None	0.3631880878434607	9.364744669684034e-06
54	2750	0.008786685946415199	None	0.09912879854362071	0.008786685946415199
54	2673	0.01380489268983086	None	0.11755618914805663	0.01380489268983086
54	2763	-6.056705144051086e-10	None	0.2716412564184506	-6.056705144051086e-10
54	2669	0.00568971576515193	None	0.08202126820106861	0.00568971576515193
54	2648	6.872623723259495e-08	None	0.32190373576888176	6.872623723259495e-08
54	2604	1.374894596192073e-08	None	0.3476377720633767	1.374894596192073e-08
54	2784	0.0003114224498050625	None	0.14157602167344208	0.0003114224498050625
54	2729	0.00014675593229655713	None	0.10730606852165994	0.00014675593229655713
54	2565	0.0001608268042999864	None	0.10730606852165994	0.0001608268042999864
54	2788	1.5862845539677605e-06	None	0.21923257432646603	1.5862845539677605e-06
54	2567	0.00013545362344969812	None	0.17414754608160649	0.00013545362344969812
54	2735	0.0026233617478765843	None	0.14357387440122196	0.0026233617478765843
54	2659	-3.119122457217957e-09	None	0.24889418113003026	-3.119122457217957e-09
54	2773	4.0374437749968405e-05	None	0.12386252364889905	4.0374437749968405e-05
54	2761	0.0001403065538632087	None	0.3373619108367919	0.0001403065538632087
54	2638	3.984942206292679e-07	None	0.3874335229469735	3.984942206292679e-07
54	2699	9.118846530833487e-05	None	0.07193422423964697	9.118846530833487e-05
54	2792	5.4950029573792004e-05	None	0.4979991809585213	5.4950029573792004e-05
54	2787	0.0008092044318467699	None	0.16642820913804224	0.0008092044318467699
54	2722	-7.568146029479685e-08	None	0.36234745137966545	-7.568146029479685e-08
54	2593	5.2825069191206824e-05	None	0.41911914569025155	5.2825069191206824e-05
54	2777	0.0002666962591821071	None	0.42391039782682827	0.0002666962591821071
54	2757	0.001447800560571138	None	0.1614375256398468	0.001447800560571138
54	2760	1.4135941740489532e-07	None	0.12492964201311825	1.4135941740489532e-07
54	2562	0.0008986844100710721	None	0.4199047815179422	0.0008986844100710721
54	2650	0.0004251747819589174	None	0.4200535510437236	0.0004251747819589174
54	2738	-1.924515341271192e-08	None	0.3728366583118403	-1.924515341271192e-08
54	2667	0.00011021493908670689	None	0.10730606852165994	0.00011021493908670689
108	5310	0.02365977132255989	None	0.003954563395605569	0.02365977132255989
108	5469	0.021113851751037575	None	0.0	0.021113851751037575
108	5485	0.02199930779938434	None	0.01665411219840399	0.02199930779938434
108	5451	0.023528441579619017	None	0.0	0.023528441579619017
108	5490	0.017286464766076867	None	0.0	0.017286464766076867
108	4279	0.02338713895299034	None	0.0	0.02338713895299034
108	5371	0.024109161667639056	None	0.060458954077104984	0.024109161667639056
108	5476	0.025586771152377896	None	0.0	0.025586771152377896
108	5440	0.032295378330953105	None	0.024544133094506204	0.032295378330953105
108	5453	0.02319049144562617	None	0.003954563395605569	0.02319049144562617
108	5181	0.016757523151905214	None	0.0	0.016757523151905214
108	5373	0.021852746412616735	None	0.0	0.021852746412616735
108	5475	0.013392557071627384	None	0.03192696553497306	0.013392557071627384
108	4649	0.023654099310736466	None	0.003954563395605569	0.023654099310736466
108	5487	0.021499113552951553	None	0.0	0.021499113552951553
108	5455	0.022406170934107662	None	0.0	0.022406170934107662
108	5257	0.027614496564133124	None	0.004375403553997766	0.027614496564133124
108	4573	0.027499680258922136	None	0.0	0.027499680258922136
108	5155	0.02616757550901151	None	0.0	0.02616757550901151
108	5500	0.021659142801376048	None	0.0	0.021659142801376048
108	5262	0.025176669777255262	None	0.04884703754021602	0.025176669777255262
108	3969	0.025704228688463712	None	0.0	0.025704228688463712
108	5474	0.024612982558197022	None	0.033850014716239274	0.024612982558197022
108	5431	0.02286162059872715	None	0.05325186297832474	0.02286162059872715
108	5429	0.02147772376249981	None	0.05325186297832474	0.02147772376249981
108	5030	0.024494971761758348	None	0.0	0.024494971761758348
108	5056	0.02103491729643065	None	0.0	0.02103491729643065
108	5374	0.020851769849542255	None	0.0	0.020851769849542255
108	5318	0.016798595472978208	None	0.06908724571143884	0.016798595472978208
108	5466	0.011894005750340398	None	0.0	0.011894005750340398
108	4562	0.023966817569188975	None	0.03192696553497306	0.023966817569188975
108	4670	0.023289438297568108	None	0.004375403553997766	0.023289438297568108
108	5399	0.022515152414242866	None	0.0	0.022515152414242866
108	5131	0.023308171145104126	None	0.01665411219840399	0.023308171145104126
108	4173	0.02365692798568725	None	0.14447908672933762	0.02365692798568725
108	5381	0.020598642356515068	None	0.0	0.020598642356515068
108	4967	0.022353235257007602	None	0.0	0.022353235257007602
108	5484	0.02052519012223222	None	0.06967647067020667	0.02052519012223222
108	5383	0.022782753171191383	None	0.0	0.022782753171191383
108	5294	0.018362978666605835	None	0.03192696553497306	0.018362978666605835
108	5379	0.020520077610276487	None	0.03711888497579885	0.020520077610276487
108	4712	0.025375157381794612	None	0.0	0.025375157381794612
108	5331	0.022039461790938197	None	0.0	0.022039461790938197
108	5445	0.020541965362782032	None	0.0	0.020541965362782032
108	4859	0.023423107599734046	None	0.004375403553997766	0.023423107599734046
108	5355	0.02228434005349886	None	0.0	0.02228434005349886
108	4885	0.0272618847461282	None	0.024544133094506204	0.0272618847461282
108	5255	0.023781086742202855	None	0.01665411219840399	0.023781086742202855
108	4738	0.022832495645417297	None	0.05306136260292012	0.022832495645417297
108	5483	0.0234133281178252	None	0.01665411219840399	0.0234133281178252
108	5274	0.022898118156370672	None	0.033850014716239274	0.022898118156370672
108	4653	0.024894407499498977	None	0.03457023404078678	0.024894407499498977
108	5450	0.021957794728746496	None	0.0	0.021957794728746496
108	5191	0.021578044942945285	None	0.0	0.021578044942945285
108	5188	0.02400504399554972	None	0.08790466143536255	0.02400504399554972
108	5464	0.021689022572221824	None	0.0	0.021689022572221824
108	5287	0.022266903738436372	None	0.033850014716239274	0.022266903738436372
108	5410	0.020968868469217576	None	0.0	0.020968868469217576
108	5405	0.01959551221428166	None	0.0	0.01959551221428166
108	5437	0.020571221078127998	None	0.06515926323851662	0.020571221078127998
108	5392	0.023150926289705498	None	0.004375403553997766	0.023150926289705498
108	5462	0.024550569788885288	None	0.07170277025450097	0.024550569788885288
108	5364	0.020394997198918605	None	0.08832105335760418	0.020394997198918605
108	5452	0.018974079749150868	None	0.13973237561226431	0.018974079749150868
108	4190	0.026294369686646654	None	0.0	0.026294369686646654
108	5321	0.026217872828425873	None	0.03457023404078678	0.026217872828425873
108	4704	0.02269972058952277	None	0.033850014716239274	0.02269972058952277
108	5421	0.02259248599384716	None	0.051970262873807835	0.02259248599384716
108	5083	0.0266292588693281	None	0.0	0.0266292588693281
108	5436	0.02181705451851801	None	0.0	0.02181705451851801
108	4956	0.023718253460035744	None	0.003954563395605569	0.023718253460035744
108	4883	0.024020893558344594	None	0.03192696553497306	0.024020893558344594
108	5458	0.017256557846691053	None	0.01665411219840399	0.017256557846691053
108	5467	0.023068641412001486	None	0.03192696553497306	0.023068641412001486
108	5499	0.024047924060931456	None	0.04884703754021602	0.024047924060931456
108	5265	0.024177226794539913	None	0.0	0.024177226794539913
108	5496	0.024832327194957288	None	0.003954563395605569	0.024832327194957288
108	5173	0.02486271484093432	None	0.0	0.02486271484093432
108	5497	0.020322166186273787	None	0.05978687010278644	0.020322166186273787
108	5422	0.02828516786922604	None	0.024544133094506204	0.02828516786922604
108	4866	0.027954293727389647	None	0.0	0.027954293727389647
108	5486	0.01603466619770697	None	0.09675324122974778	0.01603466619770697
108	5439	0.02746315030033173	None	0.024544133094506204	0.02746315030033173
108	5423	0.020566470912267956	None	0.04579350726446158	0.020566470912267956
108	4951	0.02698059985335283	None	0.0	0.02698059985335283
108	5480	0.02444119298608796	None	0.04884703754021602	0.02444119298608796
108	5459	0.01091561049278748	None	0.0	0.01091561049278748
108	5442	0.023841984180499064	None	0.003954563395605569	0.023841984180499064
108	5162	0.023052743164813826	None	0.05325186297832474	0.023052743164813826
108	5494	0.021733710669255335	None	0.0	0.021733710669255335
108	5432	0.023176697878394412	None	0.058861037901064915	0.023176697878394412
108	5130	0.025641053440393236	None	0.004375403553997766	0.025641053440393236
108	5241	0.02816471136918425	None	0.003954563395605569	0.02816471136918425
108	5489	0.020550631536894997	None	0.0	0.020550631536894997
108	4897	0.02394562651927738	None	0.01665411219840399	0.02394562651927738
108	5336	0.02538028332764171	None	0.003954563395605569	0.02538028332764171
108	5438	0.025003644936312915	None	0.0	0.025003644936312915
108	5334	0.023405866579467756	None	0.004375403553997766	0.023405866579467756
108	5446	0.022638574941897534	None	0.06777822182098524	0.022638574941897534
108	4771	0.027885272242983813	None	0.024544133094506204	0.027885272242983813
34	1743	0.3999667773428891	0.3999667773428891	0.40790393016405047	0.3999667773428891
34	1751	0.32092066287493276	0.32092066287493276	0.45329540294612586	0.32092066287493276
34	1787	0.274179118328825	0.274179118328825	0.2965614572175316	0.274179118328825
34	1564	0.37509886450818886	0.37509886450818886	0.45928629010464306	0.37509886450818886
34	1694	0.3151255100632203	0.3151255100632203	0.35071686620915044	0.3151255100632203
34	1606	0.5189706764130075	0.5189706764130075	0.7084982910513608	0.5189706764130075
34	1625	0.3616587385006424	0.3616587385006424	0.41246637508441575	0.3616587385006424
34	1760	0.41413057653756014	0.41413057653756014	0.7329825126341919	0.41413057653756014
34	1407	0.26194627116829466	0.26194627116829466	0.3341077573216751	0.26194627116829466
34	1608	0.38531848945849134	0.38531848945849134	0.39592657939743026	0.38531848945849134
34	993	0.4349820536416013	0.4349820536416013	0.49163738364908466	0.4349820536416013
34	1562	0.3626194858757983	0.3626194858757983	0.4479095571442363	0.3626194858757983
34	1772	0.2986146042823751	0.2986146042823751	0.3394886927901875	0.2986146042823751
34	1790	0.29901401796575855	0.29901401796575855	0.30811144162742354	0.29901401796575855
34	1610	0.33781362255595326	0.33781362255595326	0.3488836345176008	0.33781362255595326
34	1793	0.28736194113855495	0.28736194113855495	0.3173238457434909	0.28736194113855495
34	1649	0.34103015583933294	0.34103015583933294	0.3810550157760369	0.34103015583933294
34	1307	0.2849404474787996	0.2849404474787996	0.33829981612407334	0.2849404474787996
34	1549	0.3790316310041765	0.3790316310041765	0.4642704224160247	0.3790316310041765
34	1696	0.2739607426994869	0.2739607426994869	0.2739607426994869	0.2739607426994869
34	1681	0.2842439275939092	0.2842439275939092	0.4151460701200774	0.2842439275939092
34	416	0.35260705154055516	0.35260705154055516	0.37610696501664675	0.35260705154055516
34	1710	0.3614435734092364	0.3614435734092364	0.36387411845470996	0.3614435734092364
34	1258	0.35260705154055516	0.35260705154055516	0.37610696501664675	0.35260705154055516
34	1765	0.34084973808702	0.34084973808702	0.38677243780380605	0.34084973808702
34	1698	0.4277422503441213	0.4277422503441213	0.45240829775472785	0.4277422503441213
34	1708	0.3525216365353902	0.3525216365353902	0.3949730921959035	0.3525216365353902
34	1502	0.44943302226572845	0.44943302226572845	0.4576614086974987	0.44943302226572845
34	1761	0.2835343729480214	0.2835343729480214	0.32200728393380124	0.2835343729480214
34	1540	0.30100144185497524	0.30100144185497524	0.3795195541449649	0.30100144185497524
34	1593	0.3485573406142882	0.3485573406142882	0.3911739849217034	0.3485573406142882
34	1662	0.2838263129576063	0.2838263129576063	0.2963107847162812	0.2838263129576063
34	1717	0.3898803687499353	0.3898803687499353	0.42455302332280376	0.3898803687499353
34	1754	0.5096359208059397	0.5096359208059397	0.5789830748771616	0.5096359208059397
34	1687	0.3592406551406098	0.3592406551406098	0.37312397620120885	0.3592406551406098
34	1770	0.3541003314696828	0.3541003314696828	0.4184470738760221	0.3541003314696828
34	1773	0.2515430780846205	0.2515430780846205	0.25806276635755937	0.2515430780846205
34	1737	0.41396488027602174	0.41396488027602174	0.5460154515617275	0.41396488027602174
34	1778	0.2842439275939092	0.2842439275939092	0.4151460701200774	0.2842439275939092
34	1545	0.3159075707466935	0.3159075707466935	0.36868185628300737	0.3159075707466935
34	1669	0.30536708746025554	0.30536708746025554	0.30536708746025554	0.30536708746025554
34	1455	0.27811456567206266	0.27811456567206266	0.4042637886122396	0.27811456567206266
34	1624	0.28736194113855495	0.28736194113855495	0.3173238457434909	0.28736194113855495
34	1724	0.25897522798969985	0.25897522798969985	0.300441412338449	0.25897522798969985
34	1634	0.29701035123885916	0.29701035123885916	0.4404163868390289	0.29701035123885916
34	1702	0.3231154575341625	0.3231154575341625	0.3678337368439387	0.3231154575341625
34	1603	0.3607202781835343	0.3607202781835343	0.3880665378657611	0.3607202781835343
34	1799	0.32025858805738133	0.32025858805738133	0.33202263682963207	0.32025858805738133
34	1538	0.2779382776059447	0.2779382776059447	0.3184817603511911	0.2779382776059447
34	1667	0.32963470831462105	0.32963470831462105	0.37363738542448377	0.32963470831462105
34	1568	0.3271466633619532	0.3271466633619532	0.39845834111773254	0.3271466633619532
34	1682	0.29365531779907494	0.29365531779907494	0.3502975510283444	0.29365531779907494
34	1329	0.3481115092411718	0.3481115092411718	0.36294375825157565	0.3481115092411718
34	1748	0.32025858805738133	0.32025858805738133	0.33202263682963207	0.32025858805738133
34	1683	0.3119270363784466	0.3119270363784466	0.3259489477183851	0.3119270363784466
34	1769	0.25897522798969985	0.25897522798969985	0.300441412338449	0.25897522798969985
34	1431	0.260147851328902	0.260147851328902	0.3089066712707039	0.260147851328902
34	1789	0.28670823558100317	0.28670823558100317	0.33187675408603273	0.28670823558100317
34	1797	0.25897522798969985	0.25897522798969985	0.300441412338449	0.25897522798969985
34	1781	0.25302709527930584	0.25302709527930584	0.2958120874559506	0.25302709527930584
34	1766	0.3070880812741906	0.3070880812741906	0.3070880812741906	0.3070880812741906
34	1796	0.32394113055353435	0.32394113055353435	0.37539568264358236	0.32394113055353435
34	1663	0.41413057653756014	0.41413057653756014	0.7329825126341919	0.41413057653756014
34	1776	0.4221701681241	0.4221701681241	0.45955342787339715	0.4221701681241
34	1507	0.3029343541647265	0.3029343541647265	0.3448571739629227	0.3029343541647265
34	1706	0.2871687945174615	0.2871687945174615	0.30391185833880274	0.2871687945174615
34	814	0.4490936664458373	0.4490936664458373	0.46313180008480453	0.4490936664458373
34	1792	0.25700255344925216	0.25700255344925216	0.34359547292199666	0.25700255344925216
34	1387	0.37509886450818886	0.37509886450818886	0.45928629010464306	0.37509886450818886
34	1569	0.3999667773428891	0.3999667773428891	0.40790393016405047	0.3999667773428891
34	1591	0.43787333758641206	0.43787333758641206	0.44726723972634036	0.43787333758641206
34	1795	0.3830701834011942	0.3830701834011942	0.39425033657391345	0.3830701834011942
34	1430	0.36662468435599727	0.36662468435599727	0.41911261403452577	0.36662468435599727
34	1488	0.33874381752214866	0.33874381752214866	0.5361771000006254	0.33874381752214866
34	1524	0.3100680555937154	0.3100680555937154	0.3172322109112124	0.3100680555937154
34	1413	0.3016323494127063	0.3016323494127063	0.32082610691175706	0.3016323494127063
34	1691	0.3857915220701891	0.3857915220701891	0.4073376295980811	0.3857915220701891
34	1788	0.3511997616334973	0.3511997616334973	0.374075528996345	0.3511997616334973
34	1771	0.24999600540428188	0.24999600540428188	0.2756714516518864	0.24999600540428188
34	1703	0.3650989623986779	0.3650989623986779	0.36936432829479743	0.3650989623986779
34	1707	0.2846881797602091	0.2846881797602091	0.32718656521366646	0.2846881797602091
34	1732	0.3070880812741906	0.3070880812741906	0.3070880812741906	0.3070880812741906
34	1227	0.3006436792539395	0.3006436792539395	0.3440342676603594	0.3006436792539395
34	1780	0.3006436792539395	0.3006436792539395	0.3440342676603594	0.3006436792539395
34	1453	0.2842439275939092	0.2842439275939092	0.4151460701200774	0.2842439275939092
34	686	0.4299702756240385	0.4299702756240385	0.4498080798214158	0.4299702756240385
34	1711	0.3159075707466935	0.3159075707466935	0.36868185628300737	0.3159075707466935
34	1595	0.3063831487097751	0.3063831487097751	0.3719976768122609	0.3063831487097751
34	1768	0.41413057653756014	0.41413057653756014	0.7329825126341919	0.41413057653756014
34	1752	0.3132593432653018	0.3132593432653018	0.3242994735834271	0.3132593432653018
34	1561	0.4299702756240385	0.4299702756240385	0.4498080798214158	0.4299702756240385
34	1712	0.31316437636953015	0.31316437636953015	0.3653011109209924	0.31316437636953015
34	1658	0.3403939326129765	0.3403939326129765	0.34781524480609605	0.3403939326129765
34	1777	0.3239180166858128	0.3239180166858128	0.3390241856135418	0.3239180166858128
34	1721	0.3116324601368462	0.3116324601368462	0.3916961938421411	0.3116324601368462
34	1725	0.25452046116520266	0.25452046116520266	0.2988413768853339	0.25452046116520266
34	1679	0.36116903005902284	0.36116903005902284	0.4025900672442148	0.36116903005902284
34	1635	0.32404271280377656	0.32404271280377656	0.3320831354439519	0.32404271280377656
34	1546	0.274179118328825	0.274179118328825	0.2965614572175316	0.274179118328825
34	1411	0.5365052523482757	0.5365052523482757	0.6351441957894788	0.5365052523482757
0	67	0.36070591439330996	0.36070591439330996	0.36070591439330996	0.36070591439330996
0	78	0.19350795778680904	0.19350795778680904	0.19350795778680904	0.19350795778680904
0	27	0.402324305729727	0.402324305729727	0.402324305729727	0.402324305729727
0	40	0.41582067568653674	0.41582067568653674	0.41582067568653674	0.41582067568653674
0	44	0.36105772057827273	0.36105772057827273	0.36105772057827273	0.36105772057827273
0	66	0.5410794162671964	0.5410794162671964	0.5410794162671964	0.5410794162671964
0	95	0.3521281046493278	0.3521281046493278	0.3521281046493278	0.3521281046493278
0	21	0.544614657980157	0.544614657980157	0.544614657980157	0.544614657980157
0	37	0.6525004473171766	0.6525004473171766	0.6525004473171766	0.6525004473171766
0	58	0.32061190862924654	0.32061190862924654	0.32061190862924654	0.32061190862924654
0	52	0.223606797749979	0.223606797749979	0.223606797749979	0.223606797749979
0	15	0.40399043847222416	0.40399043847222416	0.40399043847222416	0.40399043847222416
0	92	0.16770509831248423	0.16770509831248423	0.16770509831248423	0.16770509831248423
0	84	0.3394341407590277	0.3394341407590277	0.3394341407590277	0.3394341407590277
0	53	0.6078938977044535	0.6078938977044535	0.6078938977044535	0.6078938977044535
0	12	0.16770509831248423	0.16770509831248423	0.16770509831248423	0.16770509831248423
0	41	0.5693168530568957	0.5693168530568957	0.5693168530568957	0.5693168530568957
0	91	0.29644004090988957	0.29644004090988957	0.29644004090988957	0.29644004090988957
0	77	0.3269445404796044	0.3269445404796044	0.3269445404796044	0.3269445404796044
0	38	0.3010870266067452	0.3010870266067452	0.3010870266067452	0.3010870266067452
0	64	0.33204781494809227	0.33204781494809227	0.33204781494809227	0.33204781494809227
0	19	0.24819322047772024	0.24819322047772024	0.24819322047772024	0.24819322047772024
0	85	0.31601651334137787	0.31601651334137787	0.31601651334137787	0.31601651334137787
0	49	0.4963352914339486	0.4963352914339486	0.4963352914339486	0.4963352914339486
0	45	0.9296272773687384	0.9296272773687384	0.9296272773687384	0.9296272773687384
0	86	0.5410794162671964	0.5410794162671964	0.5410794162671964	0.5410794162671964
0	35	0.24819322047772024	0.24819322047772024	0.24819322047772024	0.24819322047772024
0	88	0.3715290525013052	0.3715290525013052	0.3715290525013052	0.3715290525013052
0	70	0.34416888550979075	0.34416888550979075	0.34416888550979075	0.34416888550979075
0	80	0.3067907184039372	0.3067907184039372	0.3067907184039372	0.3067907184039372
0	17	0.30379941312380543	0.30379941312380543	0.30379941312380543	0.30379941312380543
0	23	0.23710256444834016	0.23710256444834016	0.23710256444834016	0.23710256444834016
0	57	0.16770509831248423	0.16770509831248423	0.16770509831248423	0.16770509831248423
0	39	0.6078938977044535	0.6078938977044535	0.6078938977044535	0.6078938977044535
0	62	0.3087282098702361	0.3087282098702361	0.3087282098702361	0.3087282098702361
0	22	0.33405829355513783	0.33405829355513783	0.33405829355513783	0.33405829355513783
0	29	0.19350795778680904	0.19350795778680904	0.19350795778680904	0.19350795778680904
0	4	0.23710256444834016	0.23710256444834016	0.23710256444834016	0.23710256444834016
0	76	0.43488689975551037	0.43488689975551037	0.43488689975551037	0.43488689975551037
0	25	0.29763237068003756	0.29763237068003756	0.29763237068003756	0.29763237068003756
0	61	0.19350795778680904	0.19350795778680904	0.19350795778680904	0.19350795778680904
0	60	0.5410794162671964	0.5410794162671964	0.5410794162671964	0.5410794162671964
0	81	0.16770509831248423	0.16770509831248423	0.16770509831248423	0.16770509831248423
0	73	0.31850214687071066	0.31850214687071066	0.31850214687071066	0.31850214687071066
0	72	0.3087843376148388	0.3087843376148388	0.3087843376148388	0.3087843376148388
0	89	0.2535182875905698	0.2535182875905698	0.2535182875905698	0.2535182875905698
0	51	0.592050225394185	0.592050225394185	0.592050225394185	0.592050225394185
0	3	0.583802094190685	0.583802094190685	0.583802094190685	0.583802094190685
0	11	0.531973083853442	0.531973083853442	0.531973083853442	0.531973083853442
0	24	0.6078938977044535	0.6078938977044535	0.6078938977044535	0.6078938977044535
0	10	0.16770509831248423	0.16770509831248423	0.16770509831248423	0.16770509831248423
0	33	0.4963352914339486	0.4963352914339486	0.4963352914339486	0.4963352914339486
0	56	0.3771097941667475	0.3771097941667475	0.3771097941667475	0.3771097941667475
0	75	0.223606797749979	0.223606797749979	0.223606797749979	0.223606797749979
0	59	0.6208524161960688	0.6208524161960688	0.6208524161960688	0.6208524161960688
0	43	0.2864541239973223	0.2864541239973223	0.2864541239973223	0.2864541239973223
0	47	0.223606797749979	0.223606797749979	0.223606797749979	0.223606797749979
0	32	0.4963352914339486	0.4963352914339486	0.4963352914339486	0.4963352914339486
0	74	0.3773925231711833	0.3773925231711833	0.3773925231711833	0.3773925231711833
0	90	0.44465931182727925	0.44465931182727925	0.44465931182727925	0.44465931182727925
0	99	0.23710256444834016	0.23710256444834016	0.23710256444834016	0.23710256444834016
0	7	0.223606797749979	0.223606797749979	0.223606797749979	0.223606797749979
0	1	0.16770509831248423	0.16770509831248423	0.16770509831248423	0.16770509831248423
0	5	0.6827459125085364	0.6827459125085364	0.6827459125085364	0.6827459125085364
0	26	0.16770509831248423	0.16770509831248423	0.16770509831248423	0.16770509831248423
0	13	0.23710256444834016	0.23710256444834016	0.23710256444834016	0.23710256444834016
0	71	0.32098509799022024	0.32098509799022024	0.32098509799022024	0.32098509799022024
0	31	0.2758306695807232	0.2758306695807232	0.2758306695807232	0.2758306695807232
0	63	0.3367855276244076	0.3367855276244076	0.3367855276244076	0.3367855276244076
0	54	0.16770509831248423	0.16770509831248423	0.16770509831248423	0.16770509831248423
0	100	0.223606797749979	0.223606797749979	0.223606797749979	0.223606797749979
0	6	0.4864722829786374	0.4864722829786374	0.4864722829786374	0.4864722829786374
0	96	0.3984540598368695	0.3984540598368695	0.3984540598368695	0.3984540598368695
0	82	0.4963352914339486	0.4963352914339486	0.4963352914339486	0.4963352914339486
0	48	0.5410794162671964	0.5410794162671964	0.5410794162671964	0.5410794162671964
0	83	0.3241729959119139	0.3241729959119139	0.3241729959119139	0.3241729959119139
0	79	0.23710256444834016	0.23710256444834016	0.23710256444834016	0.23710256444834016
0	69	0.334414182579009	0.334414182579009	0.334414182579009	0.334414182579009
0	87	0.28057412526513464	0.28057412526513464	0.28057412526513464	0.28057412526513464
0	46	0.5837872649994138	0.5837872649994138	0.5837872649994138	0.5837872649994138
0	18	0.420917470381755	0.420917470381755	0.420917470381755	0.420917470381755
0	20	0.31180433754458814	0.31180433754458814	0.31180433754458814	0.31180433754458814
0	94	0.28834136277816913	0.28834136277816913	0.28834136277816913	0.28834136277816913
0	16	0.5772292213816455	0.5772292213816455	0.5772292213816455	0.5772292213816455
0	36	0.5222598117854185	0.5222598117854185	0.5222598117854185	0.5222598117854185
0	14	0.3780704207974164	0.3780704207974164	0.3780704207974164	0.3780704207974164
0	34	0.223606797749979	0.223606797749979	0.223606797749979	0.223606797749979
0	9	0.3040130491599909	0.3040130491599909	0.3040130491599909	0.3040130491599909
0	28	0.592050225394185	0.592050225394185	0.592050225394185	0.592050225394185
0	68	0.19350795778680904	0.19350795778680904	0.19350795778680904	0.19350795778680904
0	98	0.3044235927301041	0.3044235927301041	0.3044235927301041	0.3044235927301041
0	93	0.22492507808061898	0.22492507808061898	0.22492507808061898	0.22492507808061898
0	30	0.32580860177844667	0.32580860177844667	0.32580860177844667	0.32580860177844667
0	97	0.5410794162671964	0.5410794162671964	0.5410794162671964	0.5410794162671964
0	55	0.223606797749979	0.223606797749979	0.223606797749979	0.223606797749979
0	65	0.19350795778680904	0.19350795778680904	0.19350795778680904	0.19350795778680904
0	50	0.47572278708636756	0.47572278708636756	0.47572278708636756	0.47572278708636756
0	8	0.3780764343648017	0.3780764343648017	0.3780764343648017	0.3780764343648017
0	42	0.29021890892462665	0.29021890892462665	0.29021890892462665	0.29021890892462665
0	2	0.583802094190685	0.583802094190685	0.583802094190685	0.583802094190685
87	4185	0.023042914913861907	None	0.02748054549778145	0.023042914913861907
87	4425	0.017750686713861638	None	0.050305577741735365	0.017750686713861638
87	3876	0.02409296009480011	None	0.02615416968548569	0.02409296009480011
87	4345	0.021509690231075632	None	0.0	0.021509690231075632
87	3991	0.022977334723587144	None	0.0	0.022977334723587144
87	4343	0.021272260019514315	None	0.0	0.021272260019514315
87	4361	0.025402616092346727	None	0.08512266187754977	0.025402616092346727
87	4320	0.02888769261379393	None	0.06891686343625802	0.02888769261379393
87	4368	0.022233721389303376	None	0.0	0.022233721389303376
87	4346	0.021912365039986087	None	0.05210656367192405	0.021912365039986087
87	4333	0.017873802340843004	None	0.0834587606715882	0.017873802340843004
87	4450	0.020220068332458898	None	0.0	0.020220068332458898
87	4384	0.017851930325133058	None	0.06661905734046467	0.017851930325133058
87	4441	0.023586580402416495	None	0.022591092860060995	0.023586580402416495
87	4279	0.02338713895299034	None	0.0	0.02338713895299034
87	4367	0.026023879491717652	None	0.00861318345976579	0.026023879491717652
87	4272	0.024709945780620586	None	0.0	0.024709945780620586
87	4276	0.025639002327013913	None	0.00861318345976579	0.025639002327013913
87	4216	0.02162000422575958	None	0.0	0.02162000422575958
87	4339	0.022649245037265207	None	0.0	0.022649245037265207
87	4397	0.022777053549372248	None	0.0	0.022777053549372248
87	3379	0.019866891263452282	None	0.04361717814175072	0.019866891263452282
87	4357	0.012388191224606368	None	0.067998386975251	0.012388191224606368
87	4038	0.02197617266352926	None	0.027681943769238986	0.02197617266352926
87	3951	0.021174648868500925	None	0.02079447841931381	0.021174648868500925
87	4381	0.019643265388913818	None	0.02862040822140738	0.019643265388913818
87	4338	0.0248979216047576	None	0.00861318345976579	0.0248979216047576
87	4449	0.012897569556613066	None	0.05769830149799944	0.012897569556613066
87	4331	0.015443619923040932	None	0.03368481627255373	0.015443619923040932
87	4428	0.012330641983497582	None	0.06382550773029103	0.012330641983497582
87	4175	0.023145171429851046	None	0.04018290503135626	0.023145171429851046
87	4291	0.01898479750482987	None	0.027681943769238986	0.01898479750482987
87	3969	0.025704228688463712	None	0.00861318345976579	0.025704228688463712
87	4336	0.025296880557629294	None	0.00861318345976579	0.025296880557629294
87	4376	0.02084330428652215	None	0.03368481627255373	0.02084330428652215
87	4426	0.021406976742615328	None	0.02615416968548569	0.021406976742615328
87	4198	0.021937079180342267	None	0.022591092860060995	0.021937079180342267
87	4163	0.01980859895803477	None	0.09313114134689796	0.01980859895803477
87	4328	0.021356586302571475	None	0.08021116628671143	0.021356586302571475
87	4403	0.022740098721871906	None	0.04018290503135626	0.022740098721871906
87	4225	0.015317272824376858	None	0.03368481627255373	0.015317272824376858
87	4317	0.02332057955161874	None	0.04018290503135626	0.02332057955161874
87	4374	0.021197864018593072	None	0.03294137187687536	0.021197864018593072
87	4152	0.021859272826891082	None	0.0	0.021859272826891082
87	4347	0.022649245037265207	None	0.0	0.022649245037265207
87	4021	0.027097076400593684	None	0.00861318345976579	0.027097076400593684
87	4430	0.019816017786425177	None	0.0	0.019816017786425177
87	4002	0.022264480607330824	None	0.0	0.022264480607330824
87	4255	0.020341893693497398	None	0.0	0.020341893693497398
87	4173	0.02365692798568725	None	0.14910883301144526	0.02365692798568725
87	4335	0.009315995988565105	None	0.0	0.009315995988565105
87	4444	0.02247507971186027	None	0.0473000534119787	0.02247507971186027
87	4065	0.023035911015317122	None	0.05489712350227621	0.023035911015317122
87	4437	0.022098644101465753	None	0.0471354633140319	0.022098644101465753
87	4258	0.021184043206208262	None	0.03368481627255373	0.021184043206208262
87	4375	0.01844672116791763	None	0.02079447841931381	0.01844672116791763
87	4399	0.02072132565233579	None	0.0	0.02072132565233579
87	4211	0.020336353121409762	None	0.0	0.020336353121409762
87	4366	0.02353076483564485	None	0.04018290503135626	0.02353076483564485
87	4409	0.010379247365338452	None	0.04537318295925559	0.010379247365338452
87	4246	0.018918378624430104	None	0.0	0.018918378624430104
87	4438	0.022591756692901966	None	0.0	0.022591756692901966
87	4297	0.01881377683098365	None	0.04257051086012975	0.01881377683098365
87	4405	0.015524553845013384	None	0.09226074134142509	0.015524553845013384
87	4364	0.024117857739525878	None	0.0	0.024117857739525878
87	4372	0.018148666081692615	None	0.06049379492491107	0.018148666081692615
87	4269	0.02403456790513518	None	0.0	0.02403456790513518
87	4325	0.022140702587492567	None	0.0	0.022140702587492567
87	4351	0.024439330302431405	None	0.0	0.024439330302431405
87	4080	0.023836833969622623	None	0.022591092860060995	0.023836833969622623
87	4190	0.026294369686646654	None	0.00861318345976579	0.026294369686646654
87	4124	0.02029100383322311	None	0.10243246193226183	0.02029100383322311
87	4303	0.02041167208647442	None	0.0	0.02041167208647442
87	4445	0.014835725353756116	None	0.09149259874128562	0.014835725353756116
87	4176	0.021963820745193506	None	0.0	0.021963820745193506
87	4112	0.016984695802008953	None	0.050305577741735365	0.016984695802008953
87	4247	0.02296578485837425	None	0.06049379492491107	0.02296578485837425
87	4422	0.011518801270377093	None	0.0	0.011518801270377093
87	3720	0.019086518783975485	None	0.04257051086012975	0.019086518783975485
87	4406	0.020562426212177812	None	0.0	0.020562426212177812
87	4443	0.017910588109849968	None	0.02748054549778145	0.017910588109849968
87	4401	0.022493262742110373	None	0.08395518598364153	0.022493262742110373
87	4062	0.02062924061310031	None	0.05439733388896739	0.02062924061310031
87	4434	0.019075253004897718	None	0.04257051086012975	0.019075253004897718
87	4270	0.024479768100855878	None	0.00861318345976579	0.024479768100855878
87	4036	0.021572832177542967	None	0.05489712350227621	0.021572832177542967
87	4421	0.01233006126828326	None	0.06382550773029103	0.01233006126828326
87	4404	0.0195897503658273	None	0.0635481236676187	0.0195897503658273
87	4394	0.021938115537468293	None	0.0	0.021938115537468293
87	3489	0.019822870123383195	None	0.06735502037082836	0.019822870123383195
87	4314	0.022213179181337986	None	0.0	0.022213179181337986
87	4094	0.0225219739156127	None	0.02615416968548569	0.0225219739156127
87	4382	0.021093529195279945	None	0.09262514946777842	0.021093529195279945
87	4223	0.023728019855149794	None	0.027681943769238986	0.023728019855149794
87	4417	0.022431139261236053	None	0.0	0.022431139261236053
87	3828	0.022604749016796672	None	0.03294137187687536	0.022604749016796672
87	4369	0.02237170244059159	None	0.0	0.02237170244059159
87	4286	0.022771185256369637	None	0.07041310490969485	0.022771185256369637
87	3774	0.024933682822984315	None	0.00861318345976579	0.024933682822984315
87	3508	0.02279427116776544	None	0.0	0.02279427116776544
51	2617	0.008055522227421572	None	0.365820943470951	0.008055522227421572
51	2598	6.190852796781562e-05	None	0.3352439563485026	6.190852796781562e-05
51	2640	0.0010814092165299925	None	0.17258647459580048	0.0010814092165299925
51	2507	None	None	0.5334189435336548	None
51	2360	None	None	0.17258647459580048	None
51	2448	None	None	0.42795244924463044	None
51	2579	2.7827287655266326e-08	None	0.5242225921749133	2.7827287655266326e-08
51	2584	-1.0062505818237297e-05	None	0.19577963602751852	-1.0062505818237297e-05
51	2560	-5.326512372326697e-09	None	0.2630139114157569	-5.326512372326697e-09
51	2498	None	None	0.3719323564913956	None
51	2602	-1.2437137447922965e-05	None	0.27895194448841953	-1.2437137447922965e-05
51	2212	None	None	0.42361265490830063	None
51	2615	0.00015113096348520882	None	0.3190696728246231	0.00015113096348520882
51	2558	-1.8414861802140355e-07	None	0.3868146406678181	-1.8414861802140355e-07
51	2556	2.072187733024978e-07	None	0.30648353333817235	2.072187733024978e-07
51	2559	1.1168487392212683e-08	None	0.26302781446421	1.1168487392212683e-08
51	993	None	None	0.2898375218015715	None
51	2447	None	None	0.35172752131743307	None
51	2502	None	None	0.34199301849088565	None
51	2566	-3.204121994102496e-09	None	0.3211694073734246	-3.204121994102496e-09
51	2621	-1.2524632814195352e-09	None	0.6522709058244102	-1.2524632814195352e-09
51	2625	-0.1	None	0.4128754784546628	-0.1
51	2428	None	None	0.2745746713468869	None
51	2624	-7.42438904387415e-10	None	0.2630139114157569	-7.42438904387415e-10
51	2622	-9.669767570789399e-09	None	0.2630139114157569	-9.669767570789399e-09
51	2577	5.545528780531894e-07	None	0.19449418544396208	5.545528780531894e-07
51	2631	-5.363648998762848e-05	None	0.31387893894901375	-5.363648998762848e-05
51	2645	-0.00011396471186559125	None	0.3081976463078248	-0.00011396471186559125
51	2415	None	None	0.3061839987815164	None
51	2597	-2.8042145267700616e-05	None	0.28231603239754566	-2.8042145267700616e-05
51	2628	9.447595652882407e-08	None	0.19884959868913504	9.447595652882407e-08
51	2552	-1.5491102966530563e-05	None	0.2900257761096351	-1.5491102966530563e-05
51	2469	None	None	0.19884959868913504	None
51	2504	None	None	0.3416369839533147	None
51	2600	-2.795182844893755e-08	None	0.3809646645244239	-2.795182844893755e-08
51	2581	-1.5638017002927306e-08	None	0.19160244024124093	-1.5638017002927306e-08
51	2090	None	None	0.37600632544730905	None
51	2641	0.011186114474665101	None	0.347532011787815	0.011186114474665101
51	2646	-1.1429412147536364e-05	None	0.3747870284503117	-1.1429412147536364e-05
51	2544	None	None	0.2945536619725096	None
51	2635	-3.455126676595945e-08	None	0.2945536619725096	-3.455126676595945e-08
51	2608	0.0016146204143123498	None	0.26263282868177373	0.0016146204143123498
51	2613	-9.367109648974325e-08	None	0.4145337750571231	-9.367109648974325e-08
51	2553	0.0079138113436504	None	0.34452989147351964	0.0079138113436504
51	2400	None	None	0.38929568175348567	None
51	2476	None	None	0.3033384634528019	None
51	2636	-4.556680521357173e-09	None	0.21218445157526794	-4.556680521357173e-09
51	2639	0.0004218963505538752	None	0.17258647459580048	0.0004218963505538752
51	2557	0.0002211980845513605	None	0.25684340994884414	0.0002211980845513605
51	2594	-9.388646333187399e-06	None	0.19577963602751852	-9.388646333187399e-06
51	2623	-0.1	None	0.5839217958076506	-0.1
51	2619	-4.451832714349315e-06	None	0.23008853964458628	-4.451832714349315e-06
51	2611	0.00015725540780546726	None	0.21775706355344257	0.00015725540780546726
51	2389	None	None	0.3828197191057755	None
51	2595	0.0002848443004804426	None	0.3416369839533147	0.0002848443004804426
51	2637	2.7746454436237753e-05	None	0.3719323564913956	2.7746454436237753e-05
51	2614	0.0001160996869169883	None	0.27200054755649494	0.0001160996869169883
51	2582	0.0006472805026657368	None	0.28174249720129196	0.0006472805026657368
51	2578	2.6093504939283457e-08	None	0.3033384634528019	2.6093504939283457e-08
51	2612	-3.323373621370247e-09	None	0.3684282886641653	-3.323373621370247e-09
51	2642	0.00027731558456471064	None	0.27858628992497675	0.00027731558456471064
51	2580	6.344806693613717e-05	None	0.23008853964458628	6.344806693613717e-05
51	2647	-9.760304946600984e-08	None	0.36767675104341324	-9.760304946600984e-08
51	2550	None	None	0.3078860674340254	None
51	2649	-8.650082546322085e-05	None	0.31387893894901375	-8.650082546322085e-05
51	2633	-7.493285495892e-09	None	0.19884959868913504	-7.493285495892e-09
51	2561	-3.6221280238000306e-09	None	0.5597400986594715	-3.6221280238000306e-09
51	2563	-2.2261743979746976e-05	None	0.46102734943003937	-2.2261743979746976e-05
51	2620	-5.280276651239735e-09	None	0.2699330483351529	-5.280276651239735e-09
51	2438	None	None	0.4264983144675247	None
51	2632	0.00014590481863707935	None	0.2920251117144691	0.00014590481863707935
51	2575	0.012169116996677637	None	0.3625965042896534	0.012169116996677637
51	2429	None	None	0.4108214962750771	None
51	2390	None	None	0.38794213982358894	None
51	2609	-0.1	None	0.36614285389733925	-0.1
51	2555	0.0008994102889156768	None	0.38830896385652747	0.0008994102889156768
51	2588	-1.8692071786368243e-07	None	0.3034659025015325	-1.8692071786368243e-07
51	2599	-0.1	None	0.5597400986594715	-0.1
51	2381	None	None	0.3585265606301865	None
51	2411	None	None	0.40863954537987485	None
51	2648	6.872623723259495e-08	None	0.3256443461547177	6.872623723259495e-08
51	2604	1.374894596192073e-08	None	0.2699330483351529	1.374894596192073e-08
51	2626	8.649758822089058e-09	None	0.19160244024124093	8.649758822089058e-09
51	2551	-1.2305965759786505e-06	None	0.5152500696226727	-1.2305965759786505e-06
51	2565	0.0001608268042999864	None	0.25684340994884414	0.0001608268042999864
51	2179	None	None	0.4459936852398507	None
51	2567	0.00013545362344969812	None	0.22461175183434884	0.00013545362344969812
51	2643	-3.1732330789228325e-05	None	0.40985787885481306	-3.1732330789228325e-05
51	2638	3.984942206292679e-07	None	0.3683555856232399	3.984942206292679e-07
51	2397	None	None	0.33643975391293496	None
51	2591	0.0003436880261426529	None	0.3806957163657926	0.0003436880261426529
51	2383	None	None	0.41407001631343104	None
51	2593	5.2825069191206824e-05	None	0.4550503484672177	5.2825069191206824e-05
51	2618	0.00013354404712053488	None	0.27858628992497675	0.00013354404712053488
51	2477	None	None	0.3352439563485026	None
51	2387	None	None	0.19449418544396208	None
51	2562	0.0008986844100710721	None	0.3580636360068544	0.0008986844100710721
51	2572	-0.1	None	0.3131559499244857	-0.1
51	2583	-0.00020859479838360685	None	0.3081976463078248	-0.00020859479838360685
[truncated: 13,001 more rows]
