# Supplementary material for: Constrained by Design: Influence of Genetic Encodings on Evolved Traits of Robots
Source: Front Robot AI. 2021 Jun 15;8:672379. doi: 10.3389/frobt.2021.672379 (PMC8239187; doi:10.3389/frobt.2021.672379)
Supplement: Supplementary file 1 [file DataSheet3.ZIP › plasticodingrep_plane_17_all_measures.tsv]

robot_id	velocity	displacement_velocity	displacement_velocity_hill	head_balance	contacts	branching	branching_modules_count	limbs	extremities	length_of_limbs	extensiveness	coverage	joints	hinge_count	active_hinges_count	brick_count	touch_sensor_count	brick_sensor_count	proportion	width	height	size	absolute_size	sensors	symmetry	avg_period	dev_period	avg_phase_offset	dev_phase_offset	avg_amplitude	dev_amplitude	avg_intra_dev_params	avg_inter_dev_params	sensors_reach	recurrence	synaptic_reception
4373	0.03558614783433428	0.011976963477701155	0.011729745046294182	0.9712004268506332	None	0	0	0.3333333333333333	4	0.7333333333333333	11	0.3269230769230769	0.5333333333333333	9	8	7	4	0	0.3076923076923077	4	13	1.1333333333333333	17	0.23529411764705882	0.15384615384615385	0.5758662170179607	0.8365749347545091	0.4686345226203632	0.9243694276890905	0.5257662527480143	0.7385692076728283	0.827761057896665	0.8487613911081212	0.2222222222222222	0.2222222222222222	0.0
2773	0.00520510389690205	0.000649199838065784	0.0006463275776041244	0.9980625982936494	None	0	0	0.5	2	0.3333333333333333	1	0.625	0.3333333333333333	2	1	2	1	0	0.5	2	4	0.3333333333333333	5	0.14285714285714285	0	0.8094053930039905	0.870563024503028	0.5262590925161975	0.5595530276611493	0.6559835848697442	0.9385164956874011	0.8126467344761646	0.8352922001032427	1.0	0	0.0
4104	0.02908639418211915	0.010854209051221756	0.010626740861501402	0.964934576649077	None	0	0	0.4166666666666667	5	0.6	9	0.3541666666666667	0.4666666666666667	8	7	8	2	0	0.3333333333333333	4	12	1.1333333333333333	17	0.10526315789473684	0.15384615384615385	0.5902292160670961	0.8386811511720244	0.27195669905113323	0.9287214017882822	0.5290975457359772	0.7823929500921176	0.8651917473708384	0.8619731094153109	0.5625	0.25	0.0
4	None	None	None	None	None	0	0	1.0	2	0.0	0	0.75	0	2	0	0	2	0	1.0	2	2	0.2	3	1.0	0	0	0	0	0	0	0	0	0	0	0	0
7051	0.04032351669774212	0.021465620915900978	0.02146558706286933	0.9617031401582045	None	0	0	0.3333333333333333	4	0.75	12	0.32142857142857145	0.5	9	8	8	4	0	0.2857142857142857	4	14	1.2	18	0.21052631578947367	0.14285714285714285	0.5758662170179607	0.7921218093494371	0.22362375849475305	0.9193891992192618	0.5119385572459935	0.7955651599380492	0.8153697851341323	0.846864092762955	0.2222222222222222	0.2222222222222222	0.0
1702	None	None	None	None	None	0	0	0.6	3	0.4	2	0.4666666666666667	0.4	5	2	1	0	0	0.6	5	3	0.4666666666666667	7	0.0	0	0.15124787729340122	0.9787088308129469	0.18640718442404075	0.8178780147750212	0.6436910357837743	0.7377262956157681	0.9133874817733911	0.892964618329302	0	0	0.0
131	None	None	None	None	None	0	0	0.75	3	0.5	2	0.5	0.5	5	2	0	1	0	0.75	4	3	0.4	6	1.0	1.0	0.6069780606607609	0.8216030722810985	1.0	0.7501844832281328	0.45902855221099126	0.8630038610833108	0.8767598878937181	0.8159436128049768	1.0	0.2	0.0
4445	0.02835082656366214	0.00998559226581946	0.009518190244174664	0.9750316133851461	None	0	0	0.3333333333333333	4	0.7333333333333333	11	0.3269230769230769	0.4666666666666667	8	7	8	4	0	0.3076923076923077	4	13	1.1333333333333333	17	0.21052631578947367	0.15384615384615385	0.5959503950088136	0.8189241856351531	0.1862834051773822	0.9406906689157751	0.4410867949370877	0.7938044351349545	0.8680528622602822	0.8668794897215742	0.1875	0.25	0.0
1977	None	None	None	None	None	0	0	0.6666666666666666	2	0.5	1	0.6666666666666666	0.5	3	1	0	0	0	0.6666666666666666	3	2	0.26666666666666666	4	0.0	0	0.28604408141309	0.9703634718005556	0.933004783336877	0.9678914678154636	0.7014722245984064	0.6796738739868308	0.9432878595559436	0.9275048411049746	0	0	0.0
784	None	None	None	None	None	0	0	0.5	2	0.6666666666666666	2	1.0	0.6666666666666666	3	2	1	0	0	0.2	5	1	0.3333333333333333	5	0.0	0.5	0.3264275814583764	0.7211017573142717	0.49999976919898764	0.6236338765761827	0.32212120592252813	0.6080033358800114	0.6960511887528783	0.6527812557132069	0	0	0.0
4512	0.03243083209310125	0.014963690104674047	0.014690464528729023	0.9695951260693705	None	0	0	0.3333333333333333	4	0.7333333333333333	11	0.3269230769230769	0.4666666666666667	8	7	8	4	0	0.3076923076923077	4	13	1.1333333333333333	17	0.21052631578947367	0.15384615384615385	0.5959503950088136	0.7760547412244434	0.1927178188710648	0.9304377099794402	0.4410867949370877	0.7936516505131492	0.8514424891690776	0.8491279309881838	0.1875	0.25	0.0
6386	0.03526768691674053	0.019348720643245516	0.0190659231366599	0.9680048826481962	None	0	0	0.3333333333333333	4	0.7333333333333333	11	0.3269230769230769	0.5333333333333333	9	8	7	4	0	0.3076923076923077	4	13	1.1333333333333333	17	0.23529411764705882	0.15384615384615385	0.5758662170179607	0.7921218093494371	0.22362375849475305	0.9193891992192618	0.5119385572459935	0.7955651599380492	0.8153697851341323	0.846864092762955	0.2222222222222222	0.2222222222222222	0.0
3813	0.035745258733226655	0.010791393772068673	0.010624788947831792	0.9729022307178117	None	0	0	0.3333333333333333	4	0.7333333333333333	11	0.3269230769230769	0.4666666666666667	8	7	8	4	0	0.3076923076923077	4	13	1.1333333333333333	17	0.21052631578947367	0.15384615384615385	0.5212194784662334	0.7974502701507605	0.3396947268638756	0.9321349239220064	0.5188524049970038	0.7357222726128493	0.8077623929896156	0.8417642621598812	0.1875	0.25	0.0
3266	0.021337023078918414	0.00025583473390374765	0.0001791217239490821	0.9784055192213585	None	0	0	0.4	4	0.6666666666666666	8	0.35	0.4166666666666667	6	5	7	3	0	0.4	4	10	0.9333333333333333	14	0.17647058823529413	0.2	0.5355824775153688	0.8779526876813945	0.21075493110738788	0.917180834134826	0.5290975457359772	0.7070023212495621	0.862562923817034	0.8523181339089835	0.16666666666666666	0.3333333333333333	0.0
5661	0.027096471305618326	0.006426320560474505	0.002255141695858081	0.9563886675976652	None	0	0	0.36363636363636365	4	0.7142857142857143	10	0.3333333333333333	0.5	8	7	7	4	0	0.3333333333333333	4	12	1.0666666666666667	16	0.23529411764705882	0.16666666666666666	0.5720334251465198	0.8051462735768835	0.22362375849475305	0.9089127895186775	0.4392679656397084	0.80173943663075	0.8588672073296171	0.8462477153802584	0.25	0.25	0.0
7224	0.03540971596955822	0.012402479658989368	0.005808944672339878	0.9757834729893008	None	0	0	0.3333333333333333	4	0.75	12	0.32142857142857145	0.5625	10	9	7	4	0	0.2857142857142857	4	14	1.2	18	0.23529411764705882	0.14285714285714285	0.5959503950088136	0.794734375506695	0.22362375849475305	0.9177810227950228	0.5205180514909854	0.8948875783416707	0.8617378964794963	0.8775374608439848	0.2	0.2	0.0
4161	0.03010704498824884	0.00043454585937767194	-0.00039718886327307025	0.9743803955376251	None	0	0	0.4166666666666667	5	0.6	9	0.3541666666666667	0.4666666666666667	8	7	8	2	0	0.3333333333333333	4	12	1.1333333333333333	17	0.10526315789473684	0.15384615384615385	0.5212194784662334	0.8311942636601009	0.36439041106195846	0.9016483143772386	0.5290975457359772	0.6289301624133858	0.8181455185755235	0.8093522251974382	0.5625	0.25	0.0
5138	0.04716216311653686	0.015353043767550083	0.010828380336956217	0.9548695647265797	None	0	0	0.2857142857142857	4	0.7777777777777778	14	0.3125	0.4444444444444444	9	8	10	4	0	0.25	4	16	1.3333333333333333	20	0.17391304347826086	0.125	0.6160345729996665	0.7810984276660788	0.21075493110738788	0.9257618169671555	0.37023503262818186	0.8150645605279111	0.89791899582919	0.8531544566228827	0.2222222222222222	0.2222222222222222	0.0
2140	None	None	None	None	None	0	0	0.5714285714285714	4	0.5	4	0.625	0.5	8	4	1	2	0	0.25	2	8	0.6666666666666666	10	1.0	0.25	0.4150919441184734	0.9559649301953212	0.14765789327545986	0.5883991733153985	0.5465767840956666	0.7253471670570195	0.9133874817733911	0.8128662509697288	0.5625	0.25	0.0
4456	0.03546477730646752	0.009140733049574896	0.006346395685608182	0.9786339129784501	None	0	0	0.3333333333333333	4	0.7333333333333333	11	0.3269230769230769	0.4666666666666667	8	7	8	4	0	0.3076923076923077	4	13	1.1333333333333333	17	0.21052631578947367	0.15384615384615385	0.5212194784662334	0.8270994078478973	0.1862834051773822	0.9158221071412206	0.5274318992419957	0.7847985835791574	0.8077623929896156	0.8517824707756967	0.25	0.25	0.0
7473	0.03398491681784435	0.01973129300499691	0.019448761284848442	0.968016328583488	None	0	0	0.3333333333333333	4	0.7333333333333333	11	0.3269230769230769	0.5333333333333333	9	8	7	4	0	0.3076923076923077	4	13	1.1333333333333333	17	0.23529411764705882	0.15384615384615385	0.5758662170179607	0.7921218093494371	0.22362375849475305	0.9193891992192618	0.5119385572459935	0.7955651599380492	0.8153697851341323	0.846864092762955	0.2222222222222222	0.2222222222222222	0.0
6934	0.024607910962467065	0.0020787839330246526	-0.0020777661676334405	0.9968145111681643	None	0	0	0.36363636363636365	4	0.7142857142857143	10	0.3333333333333333	0.5	8	7	7	4	0	0.3333333333333333	4	12	1.0666666666666667	16	0.23529411764705882	0.16666666666666666	0.5902292160670961	0.8031873031320663	0.22362375849475305	0.885222122915366	0.5205180514909854	0.7860344752081735	0.8173338733745124	0.829693087066995	0.25	0.25	0.0
1051	None	None	None	None	None	0.5	1	0.8333333333333334	5	0.2857142857142857	2	0.75	0.14285714285714285	6	1	2	1	0	0.75	4	3	0.6	9	0.3333333333333333	0.8	0.5530744131177876	0.716272127131486	0.5537592175720005	0.6573641194005727	0.67405702767383	0.8684680816696787	0.7173547367034626	0.7604288093598301	1.0	0.16666666666666666	0.0
5181	0.03797640996850431	0.015153535002700329	0.015027038493978743	0.9624561592203802	None	0	0	0.3333333333333333	4	0.75	12	0.32142857142857145	0.4375	8	7	9	4	0	0.2857142857142857	4	14	1.2	18	0.19047619047619047	0.14285714285714285	0.5959503950088136	0.7760547412244434	0.1927178188710648	0.9304377099794402	0.4410867949370877	0.7936516505131492	0.8514424891690776	0.8491279309881838	0.1875	0.25	0.0
3494	0.03425554724086106	0.007838240507356539	0.007453274837485609	0.9694626324725034	None	0	0	0.3333333333333333	4	0.7333333333333333	11	0.3269230769230769	0.5333333333333333	9	8	7	3	0	0.3076923076923077	4	13	1.1333333333333333	17	0.17647058823529413	0.15384615384615385	0.528032277293373	0.849064878798784	0.22362375849475305	0.9368236909367117	0.5119385572459935	0.7206205526433905	0.8153697851341323	0.8569841989723604	0.2222222222222222	0.2222222222222222	0.0
1106	None	None	None	None	None	0	0	0.3	3	0.7692307692307693	10	0.35714285714285715	0.46153846153846156	9	6	5	1	0	0.8571428571428571	7	6	1.0	15	0.09090909090909091	0	0.32975536907349373	0.8437466940606908	0.6132564309031663	0.9248786382635535	0.721558523741212	0.8825608973018572	0.8722702190912943	0.8880802257557396	1.0	0	0.0
1741	None	None	None	None	None	0	0	1.0	3	0.0	0	0.6666666666666666	0	2	0	1	3	0	0.6666666666666666	2	3	0.26666666666666666	4	0.75	1.0	0	0	0	0	0	0	0	0	0	0	0
5350	0.03164874982036951	0.01381314927442225	0.013810125837155423	0.9730930396413745	None	0	0	0.3333333333333333	4	0.7333333333333333	11	0.3269230769230769	0.4666666666666667	8	7	8	4	0	0.3076923076923077	4	13	1.1333333333333333	17	0.21052631578947367	0.15384615384615385	0.5959503950088136	0.8189241856351531	0.1927178188710648	0.9392639610859824	0.4410867949370877	0.7938044351349545	0.8645736707344477	0.8659037218221171	0.1875	0.25	0.0
3302	0.03166428518277425	0.010909840846285093	0.008815660701897548	0.9768309251587952	None	0	0	0.3333333333333333	4	0.7333333333333333	11	0.3269230769230769	0.5333333333333333	9	8	7	3	0	0.3076923076923077	4	13	1.1333333333333333	17	0.17647058823529413	0.15384615384615385	0.5758662170179607	0.8453609849752577	0.24893996188905382	0.9314652600594485	0.5290975457359772	0.8452174858126433	0.862562923817034	0.880995071625148	0.1111111111111111	0.2222222222222222	0.0
1780	None	None	None	None	None	0.25	1	0.4	4	0.5833333333333334	7	0.3333333333333333	0.5833333333333334	9	7	4	0	0	0.8571428571428571	7	6	0.9333333333333333	14	0.0	0.5714285714285714	0.20128956355540745	0.9103537585274974	0.4412110101744916	0.7994859448488354	0.7458449585621395	0.8693077415125117	0.9180036995716163	0.8659134494997447	0	0	0.0
6925	0.025747362210587002	0.0030907072716657184	-0.0030613463177452194	0.9966134186161841	None	0	0	0.36363636363636365	4	0.7142857142857143	10	0.3333333333333333	0.5	8	7	7	4	0	0.3333333333333333	4	12	1.0666666666666667	16	0.23529411764705882	0.16666666666666666	0.5519492471556668	0.8035527646932644	0.22362375849475305	0.885222122915366	0.5205180514909854	0.7860344752081735	0.8024133367936412	0.8298020288653709	0.25	0.25	0.0
4933	0.03454311484726746	0.0009707908513499676	0.0005440776086498829	0.9968121201110822	None	0	0	0.3333333333333333	4	0.7333333333333333	11	0.3269230769230769	0.4666666666666667	8	7	8	4	0	0.3076923076923077	4	13	1.1333333333333333	17	0.21052631578947367	0.15384615384615385	0.5519492471556668	0.8035527646932644	0.22362375849475305	0.8869893124019761	0.5205180514909854	0.7860344752081735	0.8024133367936412	0.8306247914966846	0.25	0.25	0.0
994	None	None	None	None	None	0.5	1	0.8333333333333334	5	0.16666666666666666	1	0.6666666666666666	0.16666666666666666	5	1	2	1	0	0.75	4	3	0.5333333333333333	8	0.25	1.0	0.6322585081653754	0.6952804683318499	0.5537592175720005	0.7468676726374779	0.67405702767383	0.8458011923227001	0.6948122383577963	0.7690545305982585	1.0	0.2	0.0
3882	0.04346268307680536	0.003524092738231009	0.002483794001088044	0.9779266384214753	None	0	0	0.3333333333333333	4	0.7333333333333333	11	0.3269230769230769	0.5333333333333333	9	8	7	4	0	0.3076923076923077	4	13	1.1333333333333333	17	0.23529411764705882	0.15384615384615385	0.528032277293373	0.7688675495315114	0.24893996188905382	0.9089502313100525	0.5290975457359772	0.8447513310354932	0.8243149438160295	0.8497032299552042	0.16666666666666666	0.2222222222222222	0.0
1542	None	None	None	None	None	0	0	0.25	2	0.7777777777777778	7	0.36666666666666664	0.6666666666666666	7	6	3	0	0	0.8333333333333334	5	6	0.7333333333333333	11	0.0	0.6666666666666666	0.20840775921311944	0.9210450782739636	0.484764132604716	0.8444408235199532	0.7458449585621395	0.9213972425374582	0.9183926832495536	0.9005414251773916	0	0	0.0
6211	0.038234905406403855	0.019809262145506098	0.019759024868395255	0.9579195996664206	None	0	0	0.3333333333333333	4	0.75	12	0.32142857142857145	0.4375	8	7	9	4	0	0.2857142857142857	4	14	1.2	18	0.19047619047619047	0.14285714285714285	0.5959503950088136	0.7760547412244434	0.1927178188710648	0.9304377099794402	0.4410867949370877	0.7936516505131492	0.8514424891690776	0.8491279309881838	0.1875	0.25	0.0
6782	0.02673365212774603	0.0064904312364634665	0.0026733751736772652	0.9556526822883813	None	0	0	0.36363636363636365	4	0.7142857142857143	10	0.3333333333333333	0.5	8	7	7	4	0	0.3333333333333333	4	12	1.0666666666666667	16	0.23529411764705882	0.16666666666666666	0.5720334251465198	0.8051462735768835	0.22362375849475305	0.9089127895186775	0.4392679656397084	0.80173943663075	0.8588672073296171	0.8462477153802584	0.25	0.25	0.0
6354	0.028162170841661827	0.008144246050405035	0.0039191618510625754	0.9545013140738955	None	0	0	0.36363636363636365	4	0.7142857142857143	10	0.3333333333333333	0.5	8	7	7	4	0	0.3333333333333333	4	12	1.0666666666666667	16	0.23529411764705882	0.16666666666666666	0.5720334251465198	0.8051462735768835	0.2247429210090269	0.9088255357465268	0.4392679656397084	0.80173943663075	0.8582264982610658	0.8462020204364633	0.25	0.25	0.0
773	None	None	None	None	None	0	0	0.375	3	0.6	6	0.6	0.5	7	5	4	1	0	0.2	10	2	0.8	12	0.1	0	0.5641978352661887	0.8711267981595029	0.4067826683243035	0.9175828824931148	0.7592782623057958	0.9411334382061054	0.9082119488747314	0.9140594637395516	1.0	0	0.0
1161	None	None	None	None	None	0	0	0.2	2	0.8333333333333334	10	0.56	0.4166666666666667	5	5	8	12	0	1.0	5	5	0.9333333333333333	14	0.6	0.5	0.596352261987315	0.8264106405407003	0.4963445869471171	0.8641042420681595	0.7522719336753992	0.9478659944107979	0.7806231618920513	0.89124613557639	0.2	0.8	0.0
3923	0.02394774441891255	0.001522153727782489	-0.00036489133090256273	0.996442288548607	None	0	0	0.36363636363636365	4	0.7142857142857143	10	0.3333333333333333	0.35714285714285715	6	5	9	5	0	0.3333333333333333	4	12	1.0666666666666667	16	0.23809523809523808	0.16666666666666666	0.4556429140853835	0.7998586731149552	0.4185863944479281	0.8416941565439553	0.4333801394800384	0.8214256656493422	0.7139974036469545	0.8216322103707594	0.16666666666666666	0.3333333333333333	0.0
4479	0.0316823053556229	0.008464613950464422	0.005982438074083582	0.974022280319032	None	0	0	0.4166666666666667	5	0.6	9	0.3541666666666667	0.4666666666666667	8	7	8	2	0	0.3333333333333333	4	12	1.1333333333333333	17	0.10526315789473684	0.15384615384615385	0.5212194784662334	0.8311942636601009	0.36439041106195846	0.9007535343801646	0.5290975457359772	0.7812283762059115	0.847210589947793	0.8443372023973356	0.5625	0.25	0.0
6722	0.034833264448558034	0.01951368153031732	0.019418391648484714	0.9677292275846056	None	0	0	0.3333333333333333	4	0.7333333333333333	11	0.3269230769230769	0.5333333333333333	9	8	7	4	0	0.3076923076923077	4	13	1.1333333333333333	17	0.23529411764705882	0.15384615384615385	0.6045922151162315	0.7912233801768335	0.22362375849475305	0.9193891992192618	0.5119385572459935	0.7955651599380492	0.8427944438813187	0.8466284601630976	0.2222222222222222	0.2222222222222222	0.0
6588	0.03243591666542933	0.0187850003705423	0.018750479675102027	0.9675223441435189	None	0	0	0.3333333333333333	4	0.7333333333333333	11	0.3269230769230769	0.5333333333333333	9	8	7	4	0	0.3076923076923077	4	13	1.1333333333333333	17	0.23529411764705882	0.15384615384615385	0.5758662170179607	0.7921218093494371	0.22362375849475305	0.9193891992192618	0.5119385572459935	0.8139813002465246	0.8153697851341323	0.8518657504840516	0.16666666666666666	0.2222222222222222	0.0
4918	0.03691393247649177	0.012521606804200324	0.01137328985318989	0.9681156740259235	None	0	0	0.3333333333333333	4	0.7333333333333333	11	0.3269230769230769	0.5333333333333333	9	8	7	4	0	0.3076923076923077	4	13	1.1333333333333333	17	0.23529411764705882	0.15384615384615385	0.5758662170179607	0.7921218093494371	0.21075493110738788	0.9217345400609641	0.4580547379723968	0.7709443736970666	0.800855528399681	0.8419117404122657	0.2777777777777778	0.2222222222222222	0.0
7145	0.021678737621342314	0.0018231831141946706	-0.00025763661152853804	0.9964040883447246	None	0	0	0.3	3	0.8333333333333334	10	0.35	0.5	6	6	7	5	0	0.4	4	10	0.9333333333333333	14	0.2777777777777778	0.2	0.5738624464267981	0.8517645640076206	0.10223832502854775	0.8974433394229014	0.4392679656397084	0.8018862291011859	0.8997845192672438	0.854696618350616	0.3333333333333333	0.3333333333333333	0.0
100	None	None	None	None	None	0	0	1.0	2	0.0	0	0.75	0	2	0	0	0	0	1.0	2	2	0.2	3	0.0	0	0	0	0	0	0	0	0	0	0	0	0
5758	0.03402037699565151	0.017993004941812555	0.015118406349656126	0.9683427690332158	None	0	0	0.36363636363636365	4	0.7142857142857143	10	0.3333333333333333	0.5	8	7	7	4	0	0.3333333333333333	4	12	1.0666666666666667	16	0.23529411764705882	0.16666666666666666	0.5902292160670961	0.7785575387914728	0.33969472686387553	0.9146299498148966	0.5205180514909854	0.744551973584216	0.8173338733745124	0.8272396897965827	0.1875	0.25	0.0
3090	0.01285529842503818	0.004641802093517483	0.0030225338217639004	0.984113674065795	None	0	0	0.3333333333333333	2	0.7142857142857143	5	0.5625	0.42857142857142855	5	3	3	1	0	0.25	2	8	0.6	9	0.125	0	0.8415431743369645	0.6848771115740186	0.6691849694923989	0.7457978142178936	0.4402039029977284	0.9162407490902184	0.860387885602507	0.8045499100148591	1.0	0	0.0
4098	0.019271076419414727	0.0010500116969446313	0.0005147658689603799	0.9688065226078242	None	0	0	0.4166666666666667	5	0.5625	9	0.34615384615384615	0.5	10	8	7	3	0	0.3076923076923077	4	13	1.2	18	0.1875	0.14285714285714285	0.5670030808864329	0.821764375129059	0.659449653891096	0.6799618337504655	0.6772757230960267	0.9092982833746625	0.7861473323746601	0.8218619369391936	0.4	0.2	0.0
6638	0.03499557999884911	0.018739540883920495	0.018468205160090696	0.9672822426480132	None	0	0	0.3333333333333333	4	0.7333333333333333	11	0.3269230769230769	0.5333333333333333	9	8	7	4	0	0.3076923076923077	4	13	1.1333333333333333	17	0.23529411764705882	0.15384615384615385	0.5758662170179607	0.7921218093494371	0.22362375849475305	0.9193891992192618	0.5119385572459935	0.7955651599380492	0.8153697851341323	0.846864092762955	0.16666666666666666	0.2222222222222222	0.0
2916	0.01821998009419048	0.0013989868181485728	-0.00048340689028111356	0.9812491754013541	None	0.5	1	0.5714285714285714	4	0.625	5	0.35714285714285715	0.5	8	4	1	0	0	0.5714285714285714	7	4	0.6666666666666666	10	0.0	0.6666666666666666	0.3953636864284562	0.8256057277079711	0.46904142069625065	0.9260319391333567	0.8725951840418464	0.6960136385590096	0.9260496642934648	0.8371017887220938	0	0	0.0
3456	0.00020915951499743667	4.7362800357335635e-05	-4.373346662011431e-05	0.9995295010653362	None	0	0	0.5	4	0.6	6	0.42857142857142855	0.3	5	3	6	3	0	0.5714285714285714	4	7	0.8	12	0.21428571428571427	0.25	0.6045922151162315	0.7948834037295736	0.19788610372002272	0.8899966518718484	0.5290975457359772	0.7912603135453835	0.8384924128410168	0.8309845311036	0.2	0.4	0.0
5667	0.03835694032748513	0.019570660408219427	-0.012524481189167602	0.970601397603969	None	0	0	0.3333333333333333	4	0.75	12	0.3	0.5625	9	9	8	2	0	0.4166666666666667	12	5	1.2	18	0.1	0.14285714285714285	0.6160345729996665	0.7936733493113737	0.22362375849475305	0.9223966759808712	0.5119385572459935	0.7955651599380492	0.89791899582919	0.8490445180302179	0.5555555555555556	0.2222222222222222	0.0
6812	0.02551716477980074	0.008620259989726752	0.005235967047038594	0.9561463931212264	None	0	0	0.36363636363636365	4	0.7142857142857143	10	0.3333333333333333	0.5	8	7	7	4	0	0.3333333333333333	4	12	1.0666666666666667	16	0.23529411764705882	0.16666666666666666	0.6103133940579489	0.8042515108276586	0.22362375849475305	0.9089127895186775	0.4392679656397084	0.80173943663075	0.8710958943969088	0.8460006262853189	0.1875	0.25	0.0
572	None	None	None	None	None	0	0	0.3	3	0.7692307692307693	10	0.38461538461538464	0.7692307692307693	13	10	1	0	0	0.23076923076923078	3	13	1.0	15	0.0	0	0.6635757982592596	0.9150562459127624	0.5668816668745937	0.9347998373836418	0.4657870670116876	0.8735008115499344	0.8228071627195667	0.9108490848344003	0	0	0.0
3500	0.031758805950565544	0.0110307475803959	0.007384316485800393	0.96983041811891	None	0	0	0.4166666666666667	5	0.6	9	0.3541666666666667	0.4666666666666667	8	7	8	2	0	0.3333333333333333	4	12	1.1333333333333333	17	0.10526315789473684	0.15384615384615385	0.5902292160670961	0.8564273169811969	0.43987828767882897	0.9374764785768921	0.5205180514909854	0.7453671927063581	0.862562923817034	0.8648156671507631	0.5625	0.25	0.0
2294	None	None	None	None	None	0	0	0.2222222222222222	2	0.8181818181818182	9	0.8125	0.45454545454545453	6	5	6	4	0	0.25	8	2	0.8666666666666667	13	0.26666666666666666	0.7272727272727273	0.6841911241333636	0.900834541448152	0.5168279895175208	0.8338145572058269	0.1351784431617103	0.7603028626727104	0.9086730204222654	0.8399594523526306	0.41666666666666663	0.3333333333333333	0.0
1045	None	None	None	None	None	0	0	0.5	2	0.3333333333333333	1	0.5555555555555556	0.3333333333333333	2	1	2	1	0	1.0	3	3	0.3333333333333333	5	0.14285714285714285	1.0	0.48135998990572376	0.9716862212526429	0.8927681155805433	0.7325971283323333	0.4198944304550358	0.9585422662767002	0.9702300087196782	0.9283370530789136	1.0	0	0.0
7183	0.03242091157995655	0.018754439472551968	0.018503925940770837	0.9673834509064557	None	0	0	0.3333333333333333	4	0.7333333333333333	11	0.3269230769230769	0.5333333333333333	9	8	7	4	0	0.3076923076923077	4	13	1.1333333333333333	17	0.23529411764705882	0.15384615384615385	0.5758662170179607	0.7921218093494371	0.22362375849475305	0.9193891992192618	0.5119385572459935	0.7955651599380492	0.8153697851341323	0.846864092762955	0.2222222222222222	0.2222222222222222	0.0
4950	0.030949356828739776	0.018291596199671654	0.018101529614188736	0.9668874707855343	None	0	0	0.3333333333333333	4	0.7333333333333333	11	0.3269230769230769	0.4666666666666667	8	7	8	4	0	0.3076923076923077	4	13	1.1333333333333333	17	0.21052631578947367	0.15384615384615385	0.5959503950088136	0.7760547412244434	0.1927178188710648	0.9304377099794402	0.4410867949370877	0.7936516505131492	0.8514424891690776	0.8491279309881838	0.1875	0.25	0.0
2464	None	None	None	None	None	0	0	0.08333333333333333	1	1.0	15	0.4722222222222222	0.2	4	3	12	11	0	1.0	6	6	1.1333333333333333	17	0.4074074074074074	0.5	0.6624613521186771	0.7636761223641562	0.46578897002733477	0.7722996494633634	0.7522719336753992	0.8343178507499226	0.7621936315786005	0.7919865999397343	0.25	1.0	0.0
2842	0.015400098991652704	0.0012309812244107646	0.0010161155430528702	0.9814214005398214	None	0	0	0.16666666666666666	1	1.0	6	0.6666666666666666	0.6666666666666666	5	4	2	1	0	0.75	3	4	0.5333333333333333	8	0.14285714285714285	0	0.20128956355540745	0.5735387286003815	0.40074091793937183	0.7868374945748885	0.7458449585621395	0.8041578053662932	0.9183926832495536	0.7320246230034472	1.0	0.2	0.0
5188	0.03583393130114741	0.010434032123883332	0.010428566540016367	0.9789104984378754	None	0	0	0.3333333333333333	4	0.75	12	0.32142857142857145	0.5625	10	9	7	4	0	0.2857142857142857	4	14	1.2	18	0.23529411764705882	0.14285714285714285	0.5519492471556668	0.8480709813329197	0.22984744649822084	0.9293282374612394	0.5205180514909854	0.870142680872547	0.8680528622602822	0.8875606178461901	0.15000000000000002	0.2	0.0
1615	None	None	None	None	None	0	0	0.6666666666666666	2	0.5	1	1.0	0	2	0	1	0	0	1.0	2	2	0.26666666666666666	4	0.0	0	0	0	0	0	0	0	0	0	0	0	0
7285	0.03568226401288003	0.01964168663263573	0.01955439339439233	0.9679601518991378	None	0	0	0.3333333333333333	4	0.7333333333333333	11	0.3269230769230769	0.5333333333333333	9	8	7	4	0	0.3076923076923077	4	13	1.1333333333333333	17	0.23529411764705882	0.15384615384615385	0.6045922151162315	0.7912233801768335	0.22362375849475305	0.9193891992192618	0.5119385572459935	0.7955651599380492	0.8427944438813187	0.8466284601630976	0.2222222222222222	0.2222222222222222	0.0
1459	None	None	None	None	None	0.3333333333333333	1	0.375	3	0.7	7	0.4	0.5	7	5	4	3	0	0.8333333333333334	6	5	0.8	12	0.3	0.3333333333333333	0.42543851082529544	0.7615561506673634	0.11510182007677061	0.9178983667284764	0.40536307126793486	0.891773840057894	0.8050236541896759	0.8692998961461904	0.14285714285714285	0.2857142857142857	0.0
1175	None	None	None	None	None	0	0	0.75	3	0.0	0	0.5555555555555556	0	3	0	1	1	0	1.0	3	3	0.3333333333333333	5	0.3333333333333333	0	0	0	0	0	0	0	0	0	0	0	0
4485	0.033101660101764185	0.010382873138082218	0.010029653185354556	0.9716484970217985	None	0	0	0.4166666666666667	5	0.5625	9	0.34615384615384615	0.5	10	8	7	3	0	0.3076923076923077	4	13	1.2	18	0.1875	0.14285714285714285	0.6045922151162315	0.8019680255437238	0.2671877998155917	0.9135923792266124	0.5290975457359772	0.814947015232297	0.8886526031737388	0.8515078455441065	0.5	0.2	0.0
1212	None	None	None	None	None	0	0	0.6666666666666666	4	0.16666666666666666	1	0.5	0	3	0	4	4	0	1.0	4	4	0.5333333333333333	8	0.4444444444444444	0.4	0	0	0	0	0	0	0	0	0	0	0
2860	0.0024491169908493217	0.0003052580225806383	-0.000226517332576169	0.9983489759231247	None	0	0	0.3333333333333333	3	0.6363636363636364	7	0.43333333333333335	0.36363636363636365	7	4	5	5	0	0.3	3	10	0.8666666666666667	13	0.45454545454545453	0.18181818181818182	0.2948387331056336	0.9246954346605505	0.32865505403884565	0.8663397045465646	0.5290975457359772	0.8515980097469924	0.9088826244826717	0.8850719893677911	0.14285714285714285	0.2857142857142857	0.0
4345	0.026267962377072265	0.008134899950698599	0.007866449036801688	0.9703104134822925	None	0	0	0.36363636363636365	4	0.7142857142857143	10	0.3333333333333333	0.42857142857142855	7	6	8	6	0	0.3333333333333333	4	12	1.0666666666666667	16	0.3157894736842105	0.16666666666666666	0.5758662170179607	0.8210749967418881	0.21075493110738788	0.9373698788378396	0.5119385572459935	0.7412844518317042	0.827761057896665	0.8532987511344395	0.14285714285714285	0.2857142857142857	0.0
7088	0.02992173360362476	0.009122463538459732	0.007055327018533084	0.954920067023618	None	0	0	0.3333333333333333	4	0.7333333333333333	11	0.3269230769230769	0.4666666666666667	8	7	8	4	0	0.3076923076923077	4	13	1.1333333333333333	17	0.21052631578947367	0.15384615384615385	0.6103133940579489	0.8042515108276586	0.22362375849475305	0.9089127895186775	0.4392679656397084	0.80173943663075	0.8710958943969088	0.8460006262853189	0.25	0.25	0.0
4785	0.029088019911419467	0.010364937172783582	0.00976228093850489	0.9754100492157347	None	0	0	0.3333333333333333	4	0.7333333333333333	11	0.3269230769230769	0.4666666666666667	8	7	8	4	0	0.3076923076923077	4	13	1.1333333333333333	17	0.21052631578947367	0.15384615384615385	0.5959503950088136	0.8189241856351531	0.1862834051773822	0.9406906689157751	0.4410867949370877	0.7938044351349545	0.8680528622602822	0.8668794897215742	0.1875	0.25	0.0
5925	0.04081273418081437	0.017542844727745695	0.01752550088042626	0.9721367443764671	None	0	0	0.3333333333333333	4	0.75	12	0.32142857142857145	0.5625	10	9	7	4	0	0.2857142857142857	4	14	1.2	18	0.23529411764705882	0.14285714285714285	0.5519492471556668	0.7910873577624451	0.23628186019190345	0.9112576265122964	0.5205180514909854	0.8698926826583648	0.8617378964794963	0.8645410563496604	0.2	0.2	0.0
2424	None	None	None	None	None	0.5	1	0.8333333333333334	5	0.2857142857142857	2	0.45	0.2857142857142857	6	2	2	0	0	0.8	5	4	0.6	9	0.0	0.5	0.5530744131177876	0.8929792037485657	0.7655552125678395	0.8581667418603023	0.7544007030859439	0.8613618917840297	0.7495658315963183	0.871704174198486	0	0	0.0
2581	0.0063913028760337305	0.0004944821233623374	0.0004001935692409812	0.9494074116237282	None	0.5	1	0.5	3	0.5	3	0.4	0.5	4	3	3	0	0	0.8	5	4	0.5333333333333333	8	0.0	0.6666666666666666	0.20128956355540745	0.9505584961909819	0.40074091793937183	0.8180566679202816	0.8082028829836121	0.937863630832739	0.9425435558543155	0.9161581177610781	0	0	0.0
3820	0.029796844416215922	0.012175550321479938	0.0062085142055253425	0.971248202198882	None	0	0	0.36363636363636365	4	0.7142857142857143	10	0.3333333333333333	0.5	8	7	7	3	0	0.3333333333333333	4	12	1.0666666666666667	16	0.17647058823529413	0.16666666666666666	0.5519492471556668	0.8521607017094138	0.41009151056941456	0.9300814294865956	0.5205180514909854	0.7453671927063581	0.827761057896665	0.8587016813644724	0.125	0.25	0.0
4208	0.03412827902313109	0.016658671112817675	0.01607962050653859	0.9687740834867428	None	0	0	0.38461538461538464	5	0.6470588235294118	11	0.36538461538461536	0.4117647058823529	8	7	10	5	0	0.3076923076923077	4	13	1.2666666666666666	19	0.21739130434782608	0.13333333333333333	0.5959503950088136	0.8189241856351531	0.1862834051773822	0.9406906689157751	0.4410867949370877	0.7938044351349545	0.8680528622602822	0.8668794897215742	0.125	0.25	0.0
843	None	None	None	None	None	0	0	0.75	3	0.0	0	0.8333333333333334	0	1	0	3	1	0	0.6666666666666666	2	3	0.3333333333333333	5	0.1111111111111111	0.6666666666666666	0	0	0	0	0	0	0	0	0	0	0
4096	0.040827778623557194	0.0034709337669381625	-0.000924989379023202	0.9682341711342489	None	0	0	0.3333333333333333	4	0.7333333333333333	11	0.3269230769230769	0.5333333333333333	9	8	7	3	0	0.3076923076923077	4	13	1.1333333333333333	17	0.17647058823529413	0.15384615384615385	0.46657273991450604	0.8346347121483196	0.24893996188905382	0.916278040435534	0.5290975457359772	0.8452254994790631	0.8427944438813187	0.8702416078386087	0.2222222222222222	0.2222222222222222	0.0
3377	0.033373093490571056	0.006942839724910101	0.006424153880116708	0.9682257289993619	None	0	0	0.36363636363636365	4	0.7142857142857143	10	0.3333333333333333	0.5	8	7	7	3	0	0.3333333333333333	4	12	1.0666666666666667	16	0.17647058823529413	0.16666666666666666	0.5902292160670961	0.8564273169811969	0.43987828767882897	0.9374764785768921	0.5205180514909854	0.7453671927063581	0.862562923817034	0.8648156671507631	0.125	0.25	0.0
802	None	None	None	None	None	0	0	0.6666666666666666	2	0.5	1	1.0	0	2	0	1	0	0	1.0	2	2	0.26666666666666666	4	0.0	0	0	0	0	0	0	0	0	0	0	0	0
3726	0.032090418997119445	0.009136907647489817	0.002886709834985699	0.5479559104240843	None	0	0	0.4	4	0.6666666666666666	8	0.35	0.3333333333333333	5	4	8	4	0	0.4	4	10	0.9333333333333333	14	0.21052631578947367	0.2	0.6045922151162315	0.8298560544409905	0.16181187924737653	0.929313147133442	0.5290975457359772	0.8198453057876182	0.89791899582919	0.8689869449047057	0.2	0.4	0.0
3775	0.023937942947600394	0.008090000760862892	0.008053705754007772	0.974835055898857	None	0	0	0.4	4	0.6666666666666666	8	0.35	0.3333333333333333	5	4	8	4	0	0.4	4	10	0.9333333333333333	14	0.21052631578947367	0.2	0.5758662170179607	0.6947966635180356	0.16181187924737653	0.9502844702324291	0.3509500969897714	0.7512769753580475	0.8168811978337327	0.8356447260834582	0.30000000000000004	0.4	0.0
6057	0.03051393749971011	0.0007207818178104108	0.0005370486651464413	0.9967450635296912	None	0	0	0.3333333333333333	4	0.7333333333333333	11	0.3269230769230769	0.4666666666666667	8	7	8	4	0	0.3076923076923077	4	13	1.1333333333333333	17	0.21052631578947367	0.15384615384615385	0.5519492471556668	0.8035527646932644	0.22362375849475305	0.885222122915366	0.5205180514909854	0.7860344752081735	0.8024133367936412	0.8298020288653709	0.25	0.25	0.0
855	None	None	None	None	None	0.5	1	0.5714285714285714	4	0.625	5	0.4166666666666667	0.625	8	5	1	0	0	0.375	8	3	0.6666666666666666	10	0.0	1.0	0.5640508919959837	0.825524198025905	0.4369340949172189	0.889432547749296	0.714228865379887	0.9198582129649404	0.7973610358269748	0.8835553124908763	0	0	0.0
6870	0.03378474702151255	0.019502989576054914	0.019197691336919016	0.9666643127142232	None	0	0	0.3333333333333333	4	0.7333333333333333	11	0.3269230769230769	0.5333333333333333	9	8	7	4	0	0.3076923076923077	4	13	1.1333333333333333	17	0.23529411764705882	0.15384615384615385	0.5758662170179607	0.7921218093494371	0.22362375849475305	0.9193891992192618	0.5119385572459935	0.7955651599380492	0.8153697851341323	0.846864092762955	0.2222222222222222	0.2222222222222222	0.0
4543	0.029434198914508238	0.00390904134455337	0.002038991931073869	0.9614848529300426	None	0	0	0.36363636363636365	4	0.7142857142857143	10	0.3333333333333333	0.5	7	7	8	3	0	0.3333333333333333	4	12	1.0666666666666667	16	0.15	0.16666666666666666	0.39001280209164757	0.8473577832575555	0.455765695232998	0.9507424792439063	0.42048119330701983	0.716843233590518	0.8166947105887353	0.866190531056749	0.2857142857142857	0.2857142857142857	0.0
3344	0.03101132300284081	0.013477794203877668	0.00726115517944867	0.9751314061699407	None	0	0	0.4166666666666667	5	0.6	9	0.3541666666666667	0.4666666666666667	8	7	8	2	0	0.3333333333333333	4	12	1.1333333333333333	17	0.10526315789473684	0.15384615384615385	0.4514622688015181	0.8315469687285133	0.23628186019190345	0.9529962752127724	0.5290975457359772	0.8474361123579686	0.8955522704544497	0.8915703068923471	0.5625	0.25	0.0
2610	0.0010567284865644964	0.00016244699328305564	0.00016164833748579224	0.9886267222055262	None	0	0	0.6666666666666666	4	0.2857142857142857	2	0.75	0.14285714285714285	3	1	5	1	0	0.75	3	4	0.6	9	0.08333333333333333	0.5714285714285714	0.12779155320478358	0.9655595219739057	0.9935520682481108	0.6727703328137365	0.522392881708025	0.9314721595994728	0.9725123754331433	0.9021414020217274	1.0	0	0.0
7203	0.034260684869423935	0.019570321146681842	0.019496792387266343	0.9673075238913037	None	0	0	0.3333333333333333	4	0.7333333333333333	11	0.3269230769230769	0.5333333333333333	9	8	7	4	0	0.3076923076923077	4	13	1.1333333333333333	17	0.23529411764705882	0.15384615384615385	0.6045922151162315	0.7912233801768335	0.22362375849475305	0.9193891992192618	0.5119385572459935	0.7955651599380492	0.8427944438813187	0.8466284601630976	0.2222222222222222	0.2222222222222222	0.0
4316	0.034383931325319805	0.004530644019400976	0.003817708777804432	0.9581023946766104	None	0	0	0.36363636363636365	4	0.7142857142857143	10	0.3333333333333333	0.5	8	7	7	4	0	0.3333333333333333	4	12	1.0666666666666667	16	0.23529411764705882	0.16666666666666666	0.5355824775153688	0.8465626603780039	0.3396947268638756	0.923696546474648	0.5274318992419957	0.7470385083926964	0.8372984211891661	0.8533947901833098	0.25	0.25	0.0
4073	0.028091019109449875	0.00909003126261118	0.008649838709220262	0.9704241262200775	None	0	0	0.36363636363636365	4	0.7142857142857143	10	0.3333333333333333	0.42857142857142855	7	6	8	6	0	0.3333333333333333	4	12	1.0666666666666667	16	0.3157894736842105	0.16666666666666666	0.5758662170179607	0.8210749967418881	0.21075493110738788	0.9373698788378396	0.5119385572459935	0.7412844518317042	0.827761057896665	0.8532987511344395	0.14285714285714285	0.2857142857142857	0.0
5457	0.03407715911006888	0.013115495570481346	0.012690507258446745	0.9703687554883685	None	0	0	0.36363636363636365	4	0.7142857142857143	10	0.3333333333333333	0.5	8	7	7	4	0	0.3333333333333333	4	12	1.0666666666666667	16	0.23529411764705882	0.16666666666666666	0.5519492471556668	0.7745999517217546	0.33969472686387553	0.9146299498148966	0.5205180514909854	0.744551973584216	0.8024133367936412	0.8261503498300046	0.1875	0.25	0.0
795	None	None	None	None	None	0	0	1.0	1	0	0	1.0	0	1	0	0	0	0	0.5	2	1	0.13333333333333333	2	0.0	0	0	0	0	0	0	0	0	0	0	0	0
1534	None	None	None	None	None	0	0	0.5	1	1.0	1	1.0	1.0	1	1	1	0	0	0.3333333333333333	1	3	0.2	3	0.0	0	0.9327586310485303	0.5	0.24631436863833053	0.5	0.5418909239830259	0.5	0.9432878595559436	0.5	0	0	0.0
3695	0.036119377938343765	0.008729516827608716	0.008494003008303903	0.9636273866680588	None	0	0	0.4166666666666667	5	0.6	9	0.3541666666666667	0.4666666666666667	8	7	8	2	0	0.3333333333333333	4	12	1.1333333333333333	17	0.10526315789473684	0.15384615384615385	0.6103133940579489	0.8622653412490843	0.4046561021762818	0.9334142692889131	0.5290975457359772	0.8234274128819614	0.8509279437277041	0.8812979000129303	0.5625	0.25	0.0
5418	0.022711177065624588	0.0024586260293290195	-0.0021274024019157234	0.9964823837079138	None	0	0	0.4	4	0.6923076923076923	9	0.375	0.46153846153846156	6	6	8	3	0	0.4	4	10	1.0	15	0.15	0.18181818181818182	0.5738624464267981	0.8517645640076206	0.10223832502854775	0.8974433394229014	0.4392679656397084	0.8018862291011859	0.8997845192672438	0.854696618350616	0.3333333333333333	0.3333333333333333	0.0
1443	None	None	None	None	None	0	0	0.3333333333333333	1	1.0	2	1.0	0.5	2	1	1	0	0	0.25	1	4	0.26666666666666666	4	0.0	0	0.8034052582143179	0.8771751594047384	0.9665023916684385	0.5829696396831668	0.5449353355367772	0.8271224044824687	0.893467492922377	0.7839379320009389	0	0	0.0
7113	0.039654888596407215	0.022013624930440436	0.02196659656759646	0.961179321593934	None	0	0	0.3333333333333333	4	0.75	12	0.32142857142857145	0.5	9	8	8	4	0	0.2857142857142857	4	14	1.2	18	0.21052631578947367	0.14285714285714285	0.6045922151162315	0.7912233801768335	0.22362375849475305	0.9193891992192618	0.5119385572459935	0.7955651599380492	0.8427944438813187	0.8466284601630976	0.2222222222222222	0.2222222222222222	0.0
2069	None	None	None	None	None	0	0	0.6666666666666666	2	0.5	1	0.6666666666666666	0	1	0	2	2	0	0.6666666666666666	2	3	0.26666666666666666	4	0.2857142857142857	0	0	0	0	0	0	0	0	0	0	0	0
1010	None	None	None	None	None	0	0	0.8	4	0.2	1	0.5833333333333334	0	3	0	3	3	0	0.75	3	4	0.4666666666666667	7	0.42857142857142855	0.5	0	0	0	0	0	0	0	0	0	0	0
4698	0.0357788744942134	0.0034463451681649455	0.002568865848512405	0.974847272046129	None	0	0	0.3333333333333333	4	0.7333333333333333	11	0.3269230769230769	0.4666666666666667	8	7	8	4	0	0.3076923076923077	4	13	1.1333333333333333	17	0.21052631578947367	0.15384615384615385	0.5212194784662334	0.8194119268194816	0.34489291426996227	0.9259840400916814	0.4849966476091952	0.842849486049648	0.861336180944195	0.8705889667871237	0.125	0.25	0.0
5162	0.02981494934034214	0.0017304001346261746	0.0017302634987941467	0.9774275315375085	None	0	0	0.36363636363636365	4	0.7142857142857143	10	0.3333333333333333	0.5	8	7	7	4	0	0.3333333333333333	4	12	1.0666666666666667	16	0.23529411764705882	0.16666666666666666	0.5519492471556668	0.8663612959666966	0.21075493110738788	0.919637815843184	0.5205180514909854	0.786560026309077	0.8294331981764745	0.866493437244767	0.1875	0.25	0.0
7456	0.03733531940479994	0.006010099479352432	-0.0059919372241873554	0.9709796192817048	None	0	0	0.3333333333333333	4	0.7333333333333333	11	0.3269230769230769	0.5333333333333333	9	8	7	4	0	0.3076923076923077	4	13	1.1333333333333333	17	0.23529411764705882	0.15384615384615385	0.528032277293373	0.8024978791083621	0.22362375849475305	0.8982267661276843	0.5290975457359772	0.8884467297377631	0.89791899582919	0.8681701815535381	0.16666666666666666	0.2222222222222222	0.0
5958	0.041294331638747156	0.01520069218862985	0.015147845124810698	0.9736879649929714	None	0	0	0.3333333333333333	4	0.75	12	0.32142857142857145	0.5625	10	9	7	4	0	0.2857142857142857	4	14	1.2	18	0.23529411764705882	0.14285714285714285	0.5519492471556668	0.7910873577624451	0.23628186019190345	0.9112576265122964	0.5205180514909854	0.8698926826583648	0.8617378964794963	0.8645410563496604	0.2	0.2	0.0
4379	0.0405909342644475	0.008239024143713832	0.008235597879577032	0.9292655638995513	None	0	0	0.3333333333333333	4	0.75	12	0.32142857142857145	0.5	10	8	7	4	0	0.2857142857142857	4	14	1.2	18	0.25	0.14285714285714285	0.5212194784662334	0.7934026664564856	0.6083661252016666	0.9561734383766898	0.5290975457359772	0.8828684430637315	0.8839512099026829	0.8956107310331698	0.25	0.2	0.0
15	None	None	None	None	None	0	0	1.0	2	0.0	0	0.75	0	2	0	0	1	0	1.0	2	2	0.2	3	0.5	0	0	0	0	0	0	0	0	0	0	0	0
4029	0.04219170301372457	0.0054075867006225355	0.0024744788602374178	0.9773057512669088	None	0	0	0.3333333333333333	4	0.7333333333333333	11	0.3269230769230769	0.5333333333333333	9	8	7	4	0	0.3076923076923077	4	13	1.1333333333333333	17	0.23529411764705882	0.15384615384615385	0.528032277293373	0.7688675495315114	0.24893996188905382	0.9089502313100525	0.5290975457359772	0.8447513310354932	0.8243149438160295	0.8497032299552042	0.16666666666666666	0.2222222222222222	0.0
6521	0.03560590364356624	0.014706741717873107	0.011490748097483374	0.9734551371405555	None	0	0	0.3333333333333333	4	0.75	12	0.32142857142857145	0.5625	10	9	7	4	0	0.2857142857142857	4	14	1.2	18	0.23529411764705882	0.14285714285714285	0.5519492471556668	0.7910873577624451	0.23628186019190345	0.9112576265122964	0.5205180514909854	0.8698926826583648	0.8617378964794963	0.8645410563496604	0.15000000000000002	0.2	0.0
6161	0.04372174835059086	0.003960127210748583	0.0038580139376637426	0.9140295673671509	None	0	0	0.3333333333333333	4	0.75	12	0.32142857142857145	0.5625	10	9	7	4	0	0.2857142857142857	4	14	1.2	18	0.23529411764705882	0.14285714285714285	0.5959503950088136	0.8939045831096983	0.3361178622709053	0.9281707966712989	0.4297786806239009	0.7943346114457176	0.8680528622602822	0.8822397467726846	0.15000000000000002	0.2	0.0
3549	0.03322210568577868	0.012109545254358676	0.009132337481075711	0.9767373441338824	None	0	0	0.4166666666666667	5	0.625	10	0.34615384615384615	0.5	9	8	8	2	0	0.3076923076923077	4	13	1.2	18	0.10526315789473684	0.14285714285714285	0.5758662170179607	0.8453609849752577	0.24893996188905382	0.9314652600594485	0.5290975457359772	0.8452174858126433	0.862562923817034	0.880995071625148	0.5555555555555556	0.2222222222222222	0.0
4942	0.023867928126792212	0.009699383717564281	0.009596268522800254	0.9747625784291617	None	0	0	0.4	4	0.6666666666666666	8	0.35	0.5	7	6	6	5	0	0.4	4	10	0.9333333333333333	14	0.3333333333333333	0.2	0.5758662170179607	0.8175612405978144	0.21075493110738788	0.9417731714944644	0.4219929047533519	0.7793547184360117	0.8175510308639513	0.8639406803142665	0.14285714285714285	0.2857142857142857	0.0
3389	0.03611903272824688	0.0030253654835640555	0.0021928363241697957	0.9771483711243946	None	0	0	0.3333333333333333	4	0.7333333333333333	11	0.3269230769230769	0.4666666666666667	8	7	8	4	0	0.3076923076923077	4	13	1.1333333333333333	17	0.21052631578947367	0.15384615384615385	0.5212194784662334	0.7591710818668523	0.22984744649822084	0.9202683777182171	0.5205180514909854	0.8541251001591643	0.8551703365258542	0.8565782271913752	0.1875	0.25	0.0
238	None	None	None	None	None	0	0	1.0	2	0.0	0	0.75	0	1	0	1	0	0	1.0	2	2	0.2	3	0.0	0	0	0	0	0	0	0	0	0	0	0	0
2855	0.032022653571386346	0.007101440620862831	0.0059295821313059315	0.9668321443515518	None	0	0	0.4166666666666667	5	0.6	9	0.3541666666666667	0.4666666666666667	8	7	8	2	0	0.3333333333333333	4	12	1.1333333333333333	17	0.10526315789473684	0.15384615384615385	0.5519492471556668	0.8521607017094138	0.43987828767882897	0.9374764785768921	0.5205180514909854	0.7453671927063581	0.862562923817034	0.8634742513990116	0.5625	0.25	0.0
2929	0.024113337258288573	0.002217376581251276	0.00023360027408574885	0.5378462722878232	None	0	0	0.42857142857142855	3	0.5	4	0.4166666666666667	0.375	5	3	4	0	0	0.375	3	8	0.6666666666666666	10	0.0	0	0.6521423615475272	0.8947985344442989	0.6197191515745432	0.9026740238967733	0.7748094241098463	0.8802878959178442	0.7677273313225318	0.8929331907075824	0	0	0.0
7185	0.037675127062546734	0.01595627780815342	0.0159225236857164	0.9630325664860663	None	0	0	0.3333333333333333	4	0.75	12	0.32142857142857145	0.5625	10	9	7	4	0	0.2857142857142857	4	14	1.2	18	0.23529411764705882	0.14285714285714285	0.5902292160670961	0.8670613915368688	0.22362375849475305	0.913906615472689	0.5205180514909854	0.8422000062000131	0.872888262671048	0.8776901207919185	0.25	0.2	0.0
2775	0.00876507581368364	0.001055278921572672	-0.0008106037078953226	0.9815474677075219	None	0.3333333333333333	1	0.625	5	0.4444444444444444	4	0.36666666666666664	0.4444444444444444	7	4	3	0	0	0.8333333333333334	5	6	0.7333333333333333	11	0.0	0.6666666666666666	0.22704306997647355	0.909995222177496	0.40074091793937183	0.9228823168261203	0.6326119632655204	0.9414352094691264	0.9340639693273814	0.9258305708272276	0	0	0.0
1338	None	None	None	None	None	0	0	1.0	1	0	0	1.0	0	0	0	1	1	0	0.5	1	2	0.13333333333333333	2	0.16666666666666666	0	0	0	0	0	0	0	0	0	0	0	0
1749	None	None	None	None	None	0	0	0.75	3	0.25	1	0.6	0.25	4	1	1	0	0	0.4	5	2	0.4	6	0.0	0.8	0.5258436786304658	0.6756080356323264	0.5345835453769093	0.7574519805681252	0.67405702767383	0.8549048977616398	0.6990197422173495	0.7712425416737273	0	0	0.0
4350	0.02924268865996986	0.01378881244729947	0.013700731267413497	0.9729569984991284	None	0	0	0.3333333333333333	4	0.7333333333333333	11	0.3269230769230769	0.4666666666666667	8	7	8	4	0	0.3076923076923077	4	13	1.1333333333333333	17	0.21052631578947367	0.15384615384615385	0.5959503950088136	0.8189241856351531	0.1862834051773822	0.9406906689157751	0.4410867949370877	0.7938044351349545	0.8680528622602822	0.8668794897215742	0.1875	0.25	0.0
1819	None	None	None	None	None	0	0	1.0	4	0.0	0	0.75	0	3	0	2	1	0	0.5	4	2	0.4	6	0.2	0.5	0	0	0	0	0	0	0	0	0	0	0
1214	None	None	None	None	None	0.5	1	0.8333333333333334	5	0.16666666666666666	1	0.6666666666666666	0	5	0	2	1	0	0.75	3	4	0.5333333333333333	8	0.3333333333333333	0.8	0	0	0	0	0	0	0	0	0	0	0
2872	0.02081499458532651	0.004143401981939956	-0.000609706227298441	0.9815080642201739	None	0	0	0.5	4	0.4444444444444444	4	0.4583333333333333	0.3333333333333333	6	3	4	1	0	0.375	3	8	0.7333333333333333	11	0.1111111111111111	0	1.0	0.8835941060647376	0.5501939167782816	0.8078727347707372	0.49104741349037717	0.9086257150131913	0.8804225829903939	0.872143278512723	1.0	0	0.0
6551	0.028709966957345442	0.008843525293572798	0.00685087176280464	0.9541084790392658	None	0	0	0.3333333333333333	4	0.7333333333333333	11	0.3269230769230769	0.4666666666666667	8	7	8	4	0	0.3076923076923077	4	13	1.1333333333333333	17	0.21052631578947367	0.15384615384615385	0.6103133940579489	0.8042515108276586	0.22362375849475305	0.9089127895186775	0.4392679656397084	0.80173943663075	0.8710958943969088	0.8460006262853189	0.25	0.25	0.0
5675	0.03939043330235031	0.019237599337700084	0.01923228086971572	0.9624457554476609	None	0	0	0.3333333333333333	4	0.75	12	0.32142857142857145	0.5	9	8	8	5	0	0.2857142857142857	4	14	1.2	18	0.2631578947368421	0.14285714285714285	0.6045922151162315	0.7912233801768335	0.22362375849475305	0.9193891992192618	0.5119385572459935	0.7955651599380492	0.8427944438813187	0.8466284601630976	0.2222222222222222	0.2222222222222222	0.0
14	None	None	None	None	None	0	0	0.5	2	0.75	3	0.6666666666666666	0.25	2	1	3	1	0	1.0	3	3	0.4	6	0.1111111111111111	0	0.4269923288378751	0.9576973332312602	0.34879947414589507	0.6797890727160719	0.6254725519802612	0.9149391003806038	0.9258524826737902	0.8892061778185414	1.0	0	0.0
5110	0.037915589761756026	0.018723940962155263	0.018697045391065654	0.9628372087988148	None	0	0	0.3333333333333333	4	0.75	12	0.32142857142857145	0.5625	10	9	7	4	0	0.2857142857142857	4	14	1.2	18	0.23529411764705882	0.14285714285714285	0.5902292160670961	0.8212374294434073	0.33969472686387553	0.9230699489391776	0.5197621957678193	0.8081355147141145	0.8304945552080154	0.8600655143679614	0.25	0.2	0.0
3874	0.029794901699166383	0.012616894581652178	0.012565079468484253	0.9758994117464811	None	0	0	0.3333333333333333	4	0.7333333333333333	11	0.3269230769230769	0.4666666666666667	8	7	8	6	0	0.3076923076923077	4	13	1.1333333333333333	17	0.3157894736842105	0.15384615384615385	0.5959503950088136	0.8189241856351531	0.1862834051773822	0.9406906689157751	0.4833310011152136	0.8159841919667071	0.8613164117793379	0.8722237810962168	0.125	0.25	0.0
4804	0.02824359253526117	0.008732185818737795	0.007650940997524085	0.9715396114698949	None	0	0	0.36363636363636365	4	0.7142857142857143	10	0.3333333333333333	0.5	8	7	7	4	0	0.3333333333333333	4	12	1.0666666666666667	16	0.23529411764705882	0.16666666666666666	0.5519492471556668	0.8521607017094138	0.403657096875732	0.9269219707484614	0.5205180514909854	0.7453671927063581	0.8194831701657065	0.8567655822556244	0.125	0.25	0.0
3548	0.0324345531264046	0.010014446565987533	0.010007747153758993	0.9685569535220656	None	0	0	0.36363636363636365	4	0.7142857142857143	10	0.3333333333333333	0.42857142857142855	7	6	8	5	0	0.3333333333333333	4	12	1.0666666666666667	16	0.2631578947368421	0.16666666666666666	0.5758662170179607	0.807592965515568	0.21075493110738788	0.93456710789464	0.5119385572459935	0.7408570700754201	0.79853634805086	0.8474376367545959	0.14285714285714285	0.2857142857142857	0.0
3023	0.021993812614303557	0.0051037813265399894	-0.004881605205893475	0.9631832758953951	None	0	0	0.4166666666666667	5	0.6	9	0.38636363636363635	0.4666666666666667	9	7	7	3	0	0.36363636363636365	4	11	1.1333333333333333	17	0.1875	0.15384615384615385	0.5758662170179607	0.8453609849752577	0.24893996188905382	0.9314652600594485	0.5290975457359772	0.8452174858126433	0.862562923817034	0.880995071625148	0.1111111111111111	0.2222222222222222	0.0
70	None	None	None	None	None	0	0	1.0	1	0	0	1.0	0	1	0	0	1	0	0.5	2	1	0.13333333333333333	2	0.3333333333333333	0	0	0	0	0	0	0	0	0	0	0	0
4476	0.03494995605990614	0.0015576500578014848	-0.001535451423375695	0.9622704263934676	None	0	0	0.36363636363636365	4	0.7142857142857143	10	0.3333333333333333	0.5	8	7	7	4	0	0.3333333333333333	4	12	1.0666666666666667	16	0.23529411764705882	0.16666666666666666	0.5355824775153688	0.8275666778033046	0.3396947268638756	0.9132944685550718	0.49282028613102097	0.7293362497490387	0.8356152065140742	0.8372752087293267	0.3125	0.25	0.0
1809	None	None	None	None	None	0	0	0.5	2	0.6666666666666666	2	0.5555555555555556	0	2	0	2	5	0	1.0	3	3	0.3333333333333333	5	0.8333333333333334	0.5	0	0	0	0	0	0	0	0	0	0	0
522	None	None	None	None	None	0	0	0.5	4	0.6	6	0.4	0.4	7	4	4	3	0	0.8333333333333334	5	6	0.8	12	0.3333333333333333	0.6666666666666666	0.3658114009715582	0.8888407238690116	0.45306115044137885	0.9706545160310028	0.2469615027482858	0.9476732158305078	0.8186637788889625	0.9439993628403247	0.42857142857142855	0.2857142857142857	0.0
476	None	None	None	None	None	0	0	0.75	3	0.25	1	0.75	0.25	1	1	4	1	0	0.5	2	4	0.4	6	0.08333333333333333	0.5	0.48624244263317945	0.5	0.6456558104771063	0.5	0.38193430035334364	0.5	0.7473341967106016	0.5	1.0	0	0.0
5369	0.04259947638874595	0.018579400013542247	0.01852226658710263	0.9668172857303343	None	0	0	0.3333333333333333	4	0.75	12	0.32142857142857145	0.5	9	8	8	4	0	0.2857142857142857	4	14	1.2	18	0.21052631578947367	0.14285714285714285	0.5281278521094557	0.7693208045847665	0.22362375849475305	0.9341361620234309	0.5119385572459935	0.7531197283575648	0.8166629345052193	0.8398722443420199	0.2777777777777778	0.2222222222222222	0.0
1625	None	None	None	None	None	0	0	0.08333333333333333	1	1.0	15	0.68	0.26666666666666666	4	4	12	16	0	1.0	5	5	1.1333333333333333	17	0.5714285714285714	0.9230769230769231	0.6624613521186771	0.8481475545246776	0.4963445869471171	0.7548784609069139	0.7522719336753992	0.9601302411228356	0.8280054100602667	0.8817178863118559	0.25	1.0	0.11667837548801452
4803	0.03713455156701349	0.015494979493157165	-0.005567580148583324	0.6084942816729657	None	0	0	0.36363636363636365	4	0.7142857142857143	10	0.3333333333333333	0.5	8	7	7	3	0	0.3333333333333333	4	12	1.0666666666666667	16	0.17647058823529413	0.16666666666666666	0.5519492471556668	0.8521607017094138	0.403657096875732	0.9269219707484614	0.5205180514909854	0.7453671927063581	0.8194831701657065	0.8567655822556244	0.375	0.25	0.0
6160	0.03248656220433807	0.01523913871215171	0.014930085699352417	0.9698117709541543	None	0	0	0.3333333333333333	4	0.7333333333333333	11	0.3269230769230769	0.5333333333333333	9	8	7	4	0	0.3076923076923077	4	13	1.1333333333333333	17	0.23529411764705882	0.15384615384615385	0.5758662170179607	0.7921218093494371	0.22362375849475305	0.9193891992192618	0.5119385572459935	0.7955651599380492	0.8153697851341323	0.846864092762955	0.2222222222222222	0.2222222222222222	0.0
6817	0.030536963321187206	0.0005224768556884761	0.00042832744215137047	0.996766430342803	None	0	0	0.3333333333333333	4	0.7333333333333333	11	0.3269230769230769	0.4666666666666667	8	7	8	4	0	0.3076923076923077	4	13	1.1333333333333333	17	0.21052631578947367	0.15384615384615385	0.5519492471556668	0.8035527646932644	0.22362375849475305	0.885222122915366	0.5205180514909854	0.7860344752081735	0.8024133367936412	0.8298020288653709	0.25	0.25	0.0
2704	0.003704600773007381	0.0008135920511469825	-0.00013867875170709969	0.9933370685129604	None	0	0	0.25	1	1.0	3	0.5555555555555556	0.6666666666666666	2	2	2	1	0	1.0	3	3	0.3333333333333333	5	0.125	0	0.20484866138426344	0.5088968054468624	0.3571877955091474	0.5	0.9837938027017039	0.5	0.9667797165466895	0.5029658800710459	1.0	0.5	0.0
3683	0.027116212964613855	0.00543008666337149	0.005365625922770267	0.9719841477701865	None	0	0	0.36363636363636365	4	0.7142857142857143	10	0.3333333333333333	0.42857142857142855	7	6	8	4	0	0.3333333333333333	4	12	1.0666666666666667	16	0.21052631578947367	0.16666666666666666	0.5758662170179607	0.8210749967418881	0.21075493110738788	0.9373698788378396	0.5119385572459935	0.7412844518317042	0.827761057896665	0.8532987511344395	0.14285714285714285	0.2857142857142857	0.0
1762	None	None	None	None	None	0	0	0.8	4	0.2	1	0.7	0.2	5	1	1	2	0	0.4	2	5	0.4666666666666667	7	1.0	0.4	0.15124787729340122	0.9703249491302737	0.13699360026223945	0.6950098335776775	0.6436910357837743	0.7214210516626778	0.9133874817733911	0.8524772461747673	0.6000000000000001	0.4	0.0
4072	0.031977364319692725	0.002184656627282833	0.0018057349439701519	0.9659864858623729	None	0	0	0.4	4	0.6666666666666666	8	0.35	0.5833333333333334	10	7	3	5	0	0.4	4	10	0.9333333333333333	14	0.7142857142857143	0.2	0.5576704260973843	0.9241886511421045	0.7414472511353256	0.9459023520238766	0.3826080634738214	0.7569512669503612	0.9193212702041542	0.8971561323623503	0.1	0.1	0.0
7034	0.03864016554081941	0.018691267133192278	0.018664410032378287	0.9624876978343601	None	0	0	0.3333333333333333	4	0.75	12	0.32142857142857145	0.5	9	8	8	4	0	0.2857142857142857	4	14	1.2	18	0.21052631578947367	0.14285714285714285	0.6045922151162315	0.7912233801768335	0.22362375849475305	0.9193891992192618	0.5119385572459935	0.7955651599380492	0.8427944438813187	0.8466284601630976	0.2222222222222222	0.2222222222222222	0.0
375	None	None	None	None	None	0	0	0.6666666666666666	2	0.5	1	1.0	0	2	0	1	0	0	1.0	2	2	0.26666666666666666	4	0.0	0	0	0	0	0	0	0	0	0	0	0	0
3041	0.01246463794825551	0.0007073103763158946	-0.00048313579712601845	0.9742672855107549	None	0	0	0.5	3	0.5714285714285714	4	0.42857142857142855	0.42857142857142855	4	3	4	0	0	0.42857142857142855	3	7	0.6	9	0.0	0	0.8861877067703787	0.9020618590158934	0.4313959823743345	0.8556021606594528	0.7352138302388133	0.9165068942233294	0.8448391740683606	0.8939553185409719	0	0	0.0
5010	0.03830847852628911	0.01879844755281626	0.018714045742501514	0.9608615012555755	None	0	0	0.3333333333333333	4	0.75	12	0.32142857142857145	0.4375	8	7	9	4	0	0.2857142857142857	4	14	1.2	18	0.19047619047619047	0.14285714285714285	0.5959503950088136	0.7760547412244434	0.1927178188710648	0.9304377099794402	0.4410867949370877	0.7936516505131492	0.8514424891690776	0.8491279309881838	0.1875	0.25	0.0
7290	0.03987764886456507	0.007323099578739397	0.007014666039346171	0.9614272323566448	None	0	0	0.3333333333333333	4	0.75	12	0.32142857142857145	0.5625	10	9	7	4	0	0.2857142857142857	4	14	1.2	18	0.23529411764705882	0.14285714285714285	0.5519492471556668	0.7979461398344859	0.33969472686387553	0.9183835641659952	0.5205180514909854	0.832860065999797	0.8088124375882526	0.8581540283115967	0.2	0.2	0.0
2952	0.021544664005659738	0.007512834551419253	0.005455248263390943	0.9671005123722414	None	0	0	0.4444444444444444	4	0.6363636363636364	7	0.43333333333333335	0.45454545454545453	6	5	6	2	0	0.3	3	10	0.8666666666666667	13	0.13333333333333333	0.2	0.5413036564570863	0.8364005917206894	0.16405020427592426	0.942616808465854	0.4400238213628743	0.7579059041259627	0.8813762157942273	0.8649791295046322	0.5833333333333334	0.16666666666666666	0.0
330	None	None	None	None	None	0.5	1	0.7142857142857143	5	0.25	2	0.625	0.25	5	2	4	0	0	1.0	4	4	0.6666666666666666	10	0.0	0.3333333333333333	0.3267633680841635	0.9297421529675679	0.4426662945131931	0.8541954752333094	0.6099872167499999	0.9622032718179747	0.9027021479587283	0.9261643866548335	0	0	0.0
7255	0.04975850223568706	0.019795101235003002	0.01976746155923129	0.9591446606387553	None	0	0	0.25	3	0.8125	13	0.27692307692307694	0.5625	9	9	8	2	0	0.38461538461538464	13	5	1.2	18	0.1	0.13333333333333333	0.6045922151162315	0.8057806590039395	0.22362375849475305	0.9263661042488044	0.5119385572459935	0.7955651599380492	0.8553925109639036	0.8546147476763707	0.5555555555555556	0.2222222222222222	0.0
5709	0.0392825528165574	0.018025827758767394	0.009783318153256072	0.9584267738488219	None	0	0	0.3333333333333333	4	0.75	12	0.32142857142857145	0.5	9	8	8	5	0	0.2857142857142857	4	14	1.2	18	0.2631578947368421	0.14285714285714285	0.6045922151162315	0.7912233801768335	0.22362375849475305	0.9252318179888217	0.5119385572459935	0.7955651599380492	0.8774200055728731	0.8501260814201211	0.2222222222222222	0.3333333333333333	0.0
7323	0.04079414503516792	0.007393234498389339	0.003816585293679223	0.9546879949900401	None	0	0	0.3333333333333333	4	0.7333333333333333	11	0.3269230769230769	0.5333333333333333	8	8	8	3	0	0.3076923076923077	4	13	1.1333333333333333	17	0.15	0.15384615384615385	0.5355824775153688	0.8122308293553926	0.3099079497544611	0.9422674057050724	0.4392679656397084	0.7983998127845203	0.868090538495125	0.867356745332179	0.25	0.25	0.0
5488	0.034061236612383146	0.016208951056911634	0.015996876522758028	0.9688521466005572	None	0	0	0.3333333333333333	4	0.7333333333333333	11	0.3269230769230769	0.5333333333333333	9	8	7	4	0	0.3076923076923077	4	13	1.1333333333333333	17	0.23529411764705882	0.15384615384615385	0.5758662170179607	0.7921218093494371	0.22362375849475305	0.9193891992192618	0.5119385572459935	0.7955651599380492	0.8153697851341323	0.846864092762955	0.2222222222222222	0.2222222222222222	0.0
6084	0.02894979596008116	0.0005104927969939854	0.00033650467082212376	0.9966804597171744	None	0	0	0.3333333333333333	4	0.7333333333333333	11	0.3269230769230769	0.4666666666666667	8	7	8	4	0	0.3076923076923077	4	13	1.1333333333333333	17	0.21052631578947367	0.15384615384615385	0.5519492471556668	0.8035527646932644	0.22362375849475305	0.885222122915366	0.5205180514909854	0.7860344752081735	0.8024133367936412	0.8298020288653709	0.25	0.25	0.0
3939	0.03438447244765335	0.0028787017396687893	-0.0002636381369084188	0.977768164977194	None	0	0	0.3333333333333333	4	0.7333333333333333	11	0.3269230769230769	0.4666666666666667	8	7	8	4	0	0.3076923076923077	4	13	1.1333333333333333	17	0.21052631578947367	0.15384615384615385	0.5212194784662334	0.8110089002238595	0.23628186019190345	0.9268995256012854	0.5205180514909854	0.8543583541971087	0.8633717377293325	0.8723535371744087	0.125	0.25	0.0
7114	0.03552261727286873	0.019486454192626762	0.019379541092959546	0.9672631270322974	None	0	0	0.3333333333333333	4	0.7333333333333333	11	0.3269230769230769	0.5333333333333333	9	8	7	4	0	0.3076923076923077	4	13	1.1333333333333333	17	0.23529411764705882	0.15384615384615385	0.6045922151162315	0.7912233801768335	0.22362375849475305	0.9193891992192618	0.5119385572459935	0.7955651599380492	0.8427944438813187	0.8466284601630976	0.2222222222222222	0.2222222222222222	0.0
7064	0.03576495346680897	0.01488810159934125	0.01291283838567706	0.9689928493090335	None	0	0	0.36363636363636365	4	0.7142857142857143	10	0.3333333333333333	0.5	8	7	7	4	0	0.3333333333333333	4	12	1.0666666666666667	16	0.23529411764705882	0.16666666666666666	0.5902292160670961	0.7785575387914728	0.33969472686387553	0.9146299498148966	0.5205180514909854	0.744551973584216	0.8173338733745124	0.8272396897965827	0.1875	0.25	0.0
5467	0.03127864677215364	0.014412583883039981	0.014148526645610298	0.9706311157147922	None	0	0	0.3333333333333333	4	0.7333333333333333	11	0.3269230769230769	0.4666666666666667	8	7	8	4	0	0.3076923076923077	4	13	1.1333333333333333	17	0.21052631578947367	0.15384615384615385	0.5959503950088136	0.7760547412244434	0.1927178188710648	0.9304377099794402	0.4410867949370877	0.7936516505131492	0.8514424891690776	0.8491279309881838	0.1875	0.25	0.0
2064	None	None	None	None	None	1.0	2	1.0	6	0.0	0	0.6666666666666666	0	6	0	1	0	0	0.75	4	3	0.5333333333333333	8	0.0	1.0	0	0	0	0	0	0	0	0	0	0	0
2306	None	None	None	None	None	0	0	0.5	2	0.6666666666666666	2	0.8333333333333334	0.3333333333333333	3	1	1	0	0	0.6666666666666666	2	3	0.3333333333333333	5	0.0	0	0.28604408141309	0.9703634718005556	0.933004783336877	0.9622064165164316	0.7014722245984064	0.6796738739868308	0.9432878595559436	0.9236267398856367	0	0	0.0
5492	0.029473453941741713	0.005664907376275143	0.0056626006411988564	0.9681293971274374	None	0	0	0.3333333333333333	4	0.75	12	0.32142857142857145	0.5625	10	9	7	4	0	0.2857142857142857	4	14	1.2	18	0.23529411764705882	0.14285714285714285	0.5519492471556668	0.8616479479682495	0.21075493110738788	0.9347837075259499	0.4297786806239009	0.8058912945616413	0.8294331981764745	0.8777965108941856	0.15000000000000002	0.2	0.0
7245	0.03343844310402667	0.019529514785529393	0.01923792668061117	0.9674274244517809	None	0	0	0.3333333333333333	4	0.7333333333333333	11	0.3269230769230769	0.5333333333333333	9	8	7	4	0	0.3076923076923077	4	13	1.1333333333333333	17	0.23529411764705882	0.15384615384615385	0.5758662170179607	0.7921218093494371	0.22362375849475305	0.9193891992192618	0.5119385572459935	0.7955651599380492	0.8153697851341323	0.846864092762955	0.2222222222222222	0.2222222222222222	0.0
342	None	None	None	None	None	0	0	1.0	4	0.0	0	0.6666666666666666	0	1	0	4	2	0	1.0	3	3	0.4	6	0.18181818181818182	0.6666666666666666	0	0	0	0	0	0	0	0	0	0	0
7308	0.03420906534228634	0.01562182862779645	0.015296946387924906	0.9695684313395462	None	0	0	0.3333333333333333	4	0.7333333333333333	11	0.3269230769230769	0.5333333333333333	9	8	7	4	0	0.3076923076923077	4	13	1.1333333333333333	17	0.23529411764705882	0.15384615384615385	0.5758662170179607	0.7921218093494371	0.22362375849475305	0.9193891992192618	0.5119385572459935	0.7955651599380492	0.8153697851341323	0.846864092762955	0.2222222222222222	0.2222222222222222	0.0
2223	None	None	None	None	None	0	0	0.2	1	1.0	5	0.5833333333333334	0.6	4	3	2	0	0	0.75	4	3	0.4666666666666667	7	0.0	0	0.21772541459479652	0.9481613764674911	0.40074091793937183	0.8180566679202816	0.8082028829836121	0.937863630832739	0.9419092587159053	0.9148723675434141	0	0	0.0
2423	None	None	None	None	None	0	0	0.5	2	0.6666666666666666	2	0.8333333333333334	0.3333333333333333	3	1	1	0	0	0.6666666666666666	2	3	0.3333333333333333	5	0.0	0	0.28604408141309	0.9703634718005556	0.933004783336877	0.9622064165164316	0.7014722245984064	0.6796738739868308	0.9432878595559436	0.9236267398856367	0	0	0.0
7305	0.03419182351629753	0.015216930973312639	0.014790169452668308	0.9696748755646223	None	0	0	0.3333333333333333	4	0.7333333333333333	11	0.3269230769230769	0.5333333333333333	9	8	7	4	0	0.3076923076923077	4	13	1.1333333333333333	17	0.23529411764705882	0.15384615384615385	0.5758662170179607	0.7921218093494371	0.22362375849475305	0.9193891992192618	0.5119385572459935	0.7955651599380492	0.8153697851341323	0.846864092762955	0.2222222222222222	0.2222222222222222	0.0
6056	0.030151262618109465	0.012256498653874513	0.0120737324163273	0.9707472484320475	None	0	0	0.36363636363636365	4	0.7142857142857143	10	0.3333333333333333	0.42857142857142855	7	6	8	4	0	0.3333333333333333	4	12	1.0666666666666667	16	0.21052631578947367	0.16666666666666666	0.5758662170179607	0.7620680938618356	0.22362375849475305	0.928978945580016	0.5119385572459935	0.7408570700754201	0.7887831963300198	0.8313459374513037	0.14285714285714285	0.2857142857142857	0.0
5754	0.04537220920459843	0.006213669387993625	-0.0058841730168324065	0.5781398923363651	None	0	0	0.3333333333333333	4	0.75	12	0.32142857142857145	0.5	9	8	8	4	0	0.2857142857142857	4	14	1.2	18	0.21052631578947367	0.14285714285714285	0.528032277293373	0.8024978791083621	0.22362375849475305	0.8982267661276843	0.5290975457359772	0.8803500652112546	0.89791899582919	0.8651183070285005	0.16666666666666666	0.2222222222222222	0.0
6022	0.04126938994228762	0.01121560741365892	0.004064935133359462	0.9768233562825513	None	0	0	0.3333333333333333	4	0.7333333333333333	11	0.3269230769230769	0.5333333333333333	9	8	7	4	0	0.3076923076923077	4	13	1.1333333333333333	17	0.23529411764705882	0.15384615384615385	0.528032277293373	0.7688675495315114	0.24893996188905382	0.9063811171192463	0.5290975457359772	0.8447513310354932	0.8153697851341323	0.8483935463530725	0.16666666666666666	0.2222222222222222	0.0
7369	0.0338374851482865	0.015801399282004174	0.015507041456921583	0.9694492476558595	None	0	0	0.3333333333333333	4	0.7333333333333333	11	0.3269230769230769	0.5333333333333333	9	8	7	4	0	0.3076923076923077	4	13	1.1333333333333333	17	0.23529411764705882	0.15384615384615385	0.5758662170179607	0.7921218093494371	0.22362375849475305	0.9193891992192618	0.5119385572459935	0.7955651599380492	0.8153697851341323	0.846864092762955	0.2222222222222222	0.2222222222222222	0.0
4911	0.04312439030288431	0.018972390486095597	0.018674408332575013	0.9638999146145569	None	0	0	0.3333333333333333	4	0.75	12	0.32142857142857145	0.5625	10	9	7	4	0	0.2857142857142857	4	14	1.2	18	0.23529411764705882	0.14285714285714285	0.5902292160670961	0.8504307273416936	0.3694815039732899	0.9299577850492476	0.5188524049970038	0.7908954827130608	0.8395067680754053	0.8681598130298114	0.2	0.2	0.0
5774	0.026525193577651304	0.002287976517518898	-0.0019463772685716192	0.9963738176303761	None	0	0	0.4	4	0.6923076923076923	9	0.3409090909090909	0.46153846153846156	7	6	7	4	0	0.36363636363636365	4	11	1.0	15	0.23529411764705882	0.18181818181818182	0.5758662170179607	0.7874834620487893	0.22362375849475305	0.8768359533158115	0.5290975457359772	0.6941004380413287	0.7887831963300198	0.7964082310809424	0.21428571428571427	0.2857142857142857	0.0
6351	0.03356234205548704	0.014320457711919915	0.01379229011566252	0.9701669498205118	None	0	0	0.4166666666666667	5	0.6	9	0.3541666666666667	0.4666666666666667	8	7	8	2	0	0.3333333333333333	4	12	1.1333333333333333	17	0.10526315789473684	0.15384615384615385	0.5519492471556668	0.7745999517217546	0.33969472686387553	0.9146299498148966	0.5205180514909854	0.744551973584216	0.8024133367936412	0.8261503498300046	0.5625	0.25	0.0
7526	0.0416419967528132	0.015900912594082717	0.014293647456530147	0.9629611586201826	None	0	0	0.3333333333333333	4	0.75	12	0.32142857142857145	0.5625	10	9	7	4	0	0.2857142857142857	4	14	1.2	18	0.23529411764705882	0.14285714285714285	0.5959503950088136	0.7918774702639665	0.22362375849475305	0.9217564525899007	0.43068847139471644	0.8180046756678409	0.8617378964794963	0.8542760702631549	0.2	0.2	0.0
5164	0.03188832195186521	0.014839735604491974	0.01456680461840444	0.9700395399015261	None	0	0	0.3333333333333333	4	0.7333333333333333	11	0.3269230769230769	0.4666666666666667	8	7	8	4	0	0.3076923076923077	4	13	1.1333333333333333	17	0.21052631578947367	0.15384615384615385	0.5959503950088136	0.7760547412244434	0.1927178188710648	0.9304377099794402	0.4410867949370877	0.7936516505131492	0.8514424891690776	0.8491279309881838	0.1875	0.25	0.0
1674	None	None	None	None	None	0	0	0.3333333333333333	1	1.0	2	1.0	0.5	2	1	1	0	0	0.25	1	4	0.26666666666666666	4	0.0	0	0.6094013562308102	0.9620783151588744	0.5896595759876038	0.9687337956809992	0.6216815742907162	0.6895264838262963	0.9395713008949647	0.9233182646543436	0	0	0.0
6042	0.03064033695217916	0.005400097087799908	0.0034911715127057563	0.9571211072064164	None	0	0	0.3333333333333333	4	0.7333333333333333	11	0.3269230769230769	0.4666666666666667	8	7	8	4	0	0.3076923076923077	4	13	1.1333333333333333	17	0.21052631578947367	0.15384615384615385	0.5720334251465198	0.8051462735768835	0.22362375849475305	0.9089127895186775	0.4392679656397084	0.80173943663075	0.8588672073296171	0.8462477153802584	0.25	0.25	0.0
3130	0.027894365919698873	0.0011318791658662516	0.0006738007294555739	0.9806966044471908	None	0	0	0.4	4	0.6923076923076923	9	0.3409090909090909	0.46153846153846156	7	6	7	3	0	0.36363636363636365	4	11	1.0	15	0.17647058823529413	0.18181818181818182	0.528032277293373	0.8594851496413404	0.22362375849475305	0.9258770082963172	0.5290975457359772	0.6958307274785577	0.862562923817034	0.848281540486021	0.14285714285714285	0.2857142857142857	0.0
2324	None	None	None	None	None	1.0	1	0.8	4	0.4	2	0.4666666666666667	0.4	6	2	0	0	0	0.6	5	3	0.4666666666666667	7	0.0	1.0	0.37482711090770665	0.8746992051933251	0.747332056631503	0.921595975105842	0.8282527891183337	0.8912930623262846	0.931156209087588	0.8975662539711734	0	0	0.0
1287	None	None	None	None	None	0.5	1	0.5714285714285714	4	0.625	5	0.3333333333333333	0.625	6	5	3	0	0	0.8333333333333334	6	5	0.6666666666666666	10	0.0	0.8	0.1813298955915491	0.7869770176592461	0.4629875713896038	0.7144096434543115	0.7458449585621395	0.9360900422697517	0.9181984020241333	0.8369868990490976	0	0	0.0
3214	0.03104085346331471	0.007828054948847803	0.007012417957327463	0.967304171805687	None	0	0	0.4166666666666667	5	0.6	9	0.3541666666666667	0.4666666666666667	8	7	8	2	0	0.3333333333333333	4	12	1.1333333333333333	17	0.10526315789473684	0.15384615384615385	0.5902292160670961	0.8564273169811969	0.43987828767882897	0.9374764785768921	0.5205180514909854	0.7453671927063581	0.862562923817034	0.8648156671507631	0.5625	0.25	0.0
1877	None	None	None	None	None	0	0	0.25	1	1.0	4	0.5	0.5	3	2	2	1	0	0.75	3	4	0.4	6	0.14285714285714285	0	0.20840775921311944	0.6725267359612821	0.40074091793937183	0.9145618287955102	0.9280220063849878	0.9533204907647491	0.9544377344301541	0.8844890158363792	1.0	0	0.0
4929	0.024760292090990812	0.007701089002049182	0.00043046300500364205	0.9575495190237171	None	0	0	0.4	4	0.6923076923076923	9	0.4166666666666667	0.5384615384615384	8	7	6	2	0	0.25	3	12	1.0	15	0.13333333333333333	0.16666666666666666	0.6485933629693783	0.8372207712593084	0.13090593962368827	0.9304877386833854	0.3492844504957899	0.820267524577484	0.9103192713802588	0.871768487817946	0.5625	0.25	0.0
1999	None	None	None	None	None	0	0	0.3333333333333333	1	1.0	2	0.6666666666666666	0.5	2	1	1	0	0	0.6666666666666666	2	3	0.26666666666666666	4	0.0	0	0.5292097474769237	0.9826300130650314	0.5896595759876038	0.9687337956809992	0.6216815742907162	0.6895264838262963	0.9570116823029652	0.940229726921247	0	0	0.0
835	None	None	None	None	None	0	0	0.3333333333333333	1	1.0	2	1.0	0.5	2	1	1	1	0	0.25	4	1	0.26666666666666666	4	0.2	0	0.11564475531967289	0.5	0.8657534788949615	0.5	0.6142158761150747	0.5	0.9575954631129843	0.5	1.0	0.5	0.0
736	None	None	None	None	None	0	0	0.75	3	0.3333333333333333	1	0.625	0.3333333333333333	3	1	1	0	0	0.5	4	2	0.3333333333333333	5	0.0	0.6666666666666666	0.28604408141309	0.9703634718005556	0.933004783336877	0.9622064165164316	0.7014722245984064	0.6796738739868308	0.9432878595559436	0.9236267398856367	0	0	0.0
5119	0.02976156075060995	0.014442185882491054	0.013954268619154712	0.9690619200803015	None	0	0	0.36363636363636365	4	0.7142857142857143	10	0.3333333333333333	0.42857142857142855	7	6	8	6	0	0.3333333333333333	4	12	1.0666666666666667	16	0.3157894736842105	0.16666666666666666	0.5758662170179607	0.7674801785261249	0.22362375849475305	0.9324016988893059	0.5119385572459935	0.829205889411832	0.8175510308639513	0.8580810671702169	0.14285714285714285	0.2857142857142857	0.0
7270	0.03645794085843725	0.014988010767170394	0.011585006193479352	0.9735715487879133	None	0	0	0.3333333333333333	4	0.75	12	0.32142857142857145	0.5625	10	9	7	4	0	0.2857142857142857	4	14	1.2	18	0.23529411764705882	0.14285714285714285	0.5519492471556668	0.7910873577624451	0.23628186019190345	0.9112576265122964	0.5205180514909854	0.8698926826583648	0.8617378964794963	0.8645410563496604	0.2	0.2	0.0
3418	0.030622524239506947	0.0004749486453866531	-0.00013740189730322578	0.9826900124619453	None	0	0	0.3333333333333333	4	0.7333333333333333	11	0.3269230769230769	0.5333333333333333	9	8	7	3	0	0.3076923076923077	4	13	1.1333333333333333	17	0.17647058823529413	0.15384615384615385	0.46657273991450604	0.8401717269338747	0.22362375849475305	0.9132948316246546	0.5290975457359772	0.7957085611281949	0.8153697851341323	0.8570799316537507	0.2222222222222222	0.2222222222222222	0.0
521	None	None	None	None	None	0	0	0.75	3	0.3333333333333333	1	0.625	0	3	0	1	1	0	0.5	4	2	0.3333333333333333	5	0.3333333333333333	0.6666666666666666	0	0	0	0	0	0	0	0	0	0	0
1768	None	None	None	None	None	0	0	0.5	2	0.5	2	0.6	0.5	3	2	2	1	0	0.4	5	2	0.4	6	0.14285714285714285	0	0.20840775921311944	0.9607373115331851	0.40074091793937183	0.6413765558095654	0.9837938027017039	0.9552510390310173	0.9643169032518321	0.9071979577174543	1.0	0	0.0
2875	0.05568573527535634	0.01668984726884251	-0.008597690196372482	0.9500630044363959	None	0	0	0.35714285714285715	5	0.6666666666666666	12	0.3333333333333333	0.5555555555555556	12	10	7	2	0	0.26666666666666666	4	15	1.3333333333333333	20	0.125	0.125	0.5406654122439939	0.7687634797281727	0.24893996188905382	0.9121729437317141	0.47025672689418896	0.8905369008597332	0.8450876744175068	0.8675360385512507	0.5416666666666667	0.16666666666666666	0.0
6146	0.027147627480291085	0.001837061470501948	-0.0012030718444514938	0.996637259014382	None	0	0	0.36363636363636365	4	0.7142857142857143	10	0.3333333333333333	0.5	8	7	7	4	0	0.3333333333333333	4	12	1.0666666666666667	16	0.23529411764705882	0.16666666666666666	0.5519492471556668	0.8035527646932644	0.22362375849475305	0.885222122915366	0.5205180514909854	0.7860344752081735	0.8024133367936412	0.8298020288653709	0.25	0.25	0.0
1743	None	None	None	None	None	0	0	1.0	2	0.0	0	1.0	0	2	0	0	2	0	0.3333333333333333	1	3	0.2	3	1.0	1.0	0	0	0	0	0	0	0	0	0	0	0
1252	None	None	None	None	None	0	0	0.09090909090909091	1	1.0	14	0.5333333333333333	0.5	8	7	7	6	0	0.3	3	10	1.0666666666666667	16	0.35294117647058826	0.42857142857142855	0.6841911241333636	0.9070780134245453	0.5168279895175208	0.7299258571049743	0.20516545870865643	0.8923506194242377	0.9086730204222654	0.8576488782656891	0.25	0.125	0.0
2284	None	None	None	None	None	0.5	1	0.6666666666666666	4	0.5	3	0.4444444444444444	0.5	6	3	1	0	0	0.5	6	3	0.5333333333333333	8	0.0	1.0	0.6418801661294331	0.8653507987619877	0.5916568176449836	0.9100326716014222	0.7544007030859439	0.8990676281470635	0.750153078894469	0.8928766866477299	0	0	0.0
3830	0.04220789639137086	0.0076679729939821036	0.0037357915622190244	0.609475306819375	None	0	0	0.36363636363636365	4	0.7142857142857143	10	0.3333333333333333	0.35714285714285715	6	5	9	5	0	0.3333333333333333	4	12	1.0666666666666667	16	0.23809523809523808	0.16666666666666666	0.6045922151162315	0.8184483084917255	0.16181187924737653	0.9130948601855619	0.5290975457359772	0.9090052868049767	0.9000930570346638	0.8862652506585315	0.16666666666666666	0.3333333333333333	0.0
7033	0.03735935018176189	0.009984344868151819	0.008558136093523655	0.941172660234124	None	0	0	0.3333333333333333	4	0.75	12	0.32142857142857145	0.5625	10	9	7	4	0	0.2857142857142857	4	14	1.2	18	0.23529411764705882	0.14285714285714285	0.5959503950088136	0.7920229616103881	0.28710193146337487	0.90963351170102	0.5205180514909854	0.8874037570754658	0.8617378964794963	0.8702992870161953	0.2	0.2	0.0
7435	0.03777748837727093	0.0071648971905537324	-0.005506121271063183	0.5675846770886188	None	0	0	0.3333333333333333	4	0.7333333333333333	11	0.3269230769230769	0.4666666666666667	8	7	8	4	0	0.3076923076923077	4	13	1.1333333333333333	17	0.21052631578947367	0.15384615384615385	0.6103133940579489	0.8042515108276586	0.22362375849475305	0.9101161343605949	0.4392679656397084	0.80173943663075	0.8710958943969088	0.8466345586006685	0.25	0.25	0.0
4971	0.035830358184207094	0.01339834815699305	-0.004128562311800005	0.5705400236318972	None	0	0	0.36363636363636365	4	0.7142857142857143	10	0.3333333333333333	0.5	8	7	7	3	0	0.3333333333333333	4	12	1.0666666666666667	16	0.17647058823529413	0.16666666666666666	0.5519492471556668	0.8521607017094138	0.403657096875732	0.9269219707484614	0.5205180514909854	0.7453671927063581	0.8194831701657065	0.8567655822556244	0.375	0.25	0.0
3844	0.03784274025786342	0.010795185234291842	0.008954751088651623	0.9600805066463597	None	0	0	0.4	4	0.6153846153846154	8	0.3409090909090909	0.46153846153846156	6	6	8	4	0	0.36363636363636365	4	11	1.0	15	0.2	0	0.5519492471556668	0.8250076368334086	0.37918557094572636	0.9445360906810022	0.4400238213628743	0.7525107703109121	0.8427310595469074	0.8620656176195779	0.3333333333333333	0.3333333333333333	0.0
6290	0.04148408172033643	0.01367978119984361	0.01367040428749612	0.9750294135596174	None	0	0	0.3333333333333333	4	0.75	12	0.32142857142857145	0.5625	10	9	7	4	0	0.2857142857142857	4	14	1.2	18	0.23529411764705882	0.14285714285714285	0.5519492471556668	0.7910873577624451	0.23628186019190345	0.9112576265122964	0.5205180514909854	0.8698926826583648	0.8617378964794963	0.8645410563496604	0.2	0.2	0.0
3282	0.03570290867168893	0.011987379388809965	0.011923886873979713	0.9753601365901136	None	0	0	0.4	4	0.6923076923076923	9	0.3409090909090909	0.5384615384615384	8	7	6	3	0	0.36363636363636365	4	11	1.0	15	0.2	0.18181818181818182	0.5061090073532454	0.8094751368714559	0.39458400086471473	0.9324863324119569	0.5205180514909854	0.9156564337413647	0.8880790141086894	0.8958825898929801	0.25	0.375	0.0
5715	0.04185929983393127	0.012987312363889971	0.012884851105981093	0.9771889592226746	None	0	0	0.3333333333333333	4	0.75	12	0.32142857142857145	0.5	9	8	8	4	0	0.2857142857142857	4	14	1.2	18	0.21052631578947367	0.14285714285714285	0.5758662170179607	0.7799288019632997	0.22362375849475305	0.9211542837746425	0.5119385572459935	0.8775652304283166	0.89791899582919	0.8696256595627624	0.16666666666666666	0.2222222222222222	0.0
3618	0.0297090212211248	0.009649003478257763	0.0089751560931944	0.9785218057011205	None	0	0	0.4	4	0.6923076923076923	9	0.375	0.46153846153846156	7	6	7	3	0	0.4	4	10	1.0	15	0.17647058823529413	0.18181818181818182	0.5758662170179607	0.818225658428388	0.24893996188905382	0.9351567235603053	0.5119385572459935	0.8712317609549682	0.8774200055728731	0.8837401833193899	0.14285714285714285	0.2857142857142857	0.0
6150	0.03472113105185248	0.019485230981764613	0.019401447581697977	0.9670876073247716	None	0	0	0.3333333333333333	4	0.7333333333333333	11	0.3269230769230769	0.5333333333333333	9	8	7	4	0	0.3076923076923077	4	13	1.1333333333333333	17	0.23529411764705882	0.15384615384615385	0.6045922151162315	0.7912233801768335	0.22362375849475305	0.9193891992192618	0.5119385572459935	0.7955651599380492	0.8427944438813187	0.8466284601630976	0.2222222222222222	0.2222222222222222	0.0
344	None	None	None	None	None	0	0	0.15384615384615385	2	0.9411764705882353	16	0.5277777777777778	0.9411764705882353	17	16	1	2	0	0.1111111111111111	18	2	1.2666666666666666	19	0.4	0	0.662852058766443	0.8906821021171505	0.8535050405265047	0.9363073281308248	0.6657529662183826	0.8005082894345448	0.7565746240969229	0.8867894912441742	0.5294117647058824	0.35294117647058826	0.0
3134	0.02410394645177332	0.006588663947629754	-0.00012379319850986875	0.9843178473744129	None	0	0	0.3333333333333333	4	0.6875	11	0.3	0.5625	9	9	8	3	0	0.4166666666666667	12	5	1.2	18	0.15	0.13333333333333333	0.6045922151162315	0.8603963081447742	0.21075493110738788	0.9349957584113379	0.5290975457359772	0.8455400214871687	0.9022258581610129	0.8871116735496303	0.5555555555555556	0.1111111111111111	0.0
828	None	None	None	None	None	0	0	0.5	3	0.5	3	0.4	0.5	6	3	1	1	0	0.8	4	5	0.5333333333333333	8	0.3333333333333333	0	0.3887933454210626	0.9637944758157593	0.14232574676884965	0.8922339224103528	0.6867426457152012	0.8205466075053104	0.91428503879943	0.9093036788090207	1.0	0.16666666666666666	0.0
2254	None	None	None	None	None	0	0	0.2	2	0.8333333333333334	10	0.7777777777777778	0.4166666666666667	5	5	8	6	0	0.2222222222222222	9	2	0.9333333333333333	14	0.3	0.5	0.6841911241333636	0.82450044931205	0.5168279895175208	0.8189827603571911	0.1351784431617103	0.7361021990163844	0.9086730204222654	0.7958907178722774	0.2	0.2	0.0
5548	0.024442690330987737	0.0024252032425207235	-0.0021636629441899387	0.9966525906403348	None	0	0	0.36363636363636365	4	0.7142857142857143	10	0.3333333333333333	0.42857142857142855	7	6	8	4	0	0.3333333333333333	4	12	1.0666666666666667	16	0.21052631578947367	0.16666666666666666	0.5758662170179607	0.7898265123331942	0.16181187924737653	0.8929299610077376	0.5119385572459935	0.7864177944945536	0.7887831963300198	0.8295993508742062	0.21428571428571427	0.2857142857142857	0.0
6433	0.03800224362952779	0.015010501606856696	0.013790942312748312	0.9708326457514902	None	0	0	0.3076923076923077	4	0.7647058823529411	13	0.31666666666666665	0.5294117647058824	10	9	8	4	0	0.26666666666666666	4	15	1.2666666666666666	19	0.21052631578947367	0.13333333333333333	0.5959503950088136	0.7920843663223175	0.33969472686387553	0.9287387567776598	0.46620987527650665	0.8368683540889732	0.8617378964794963	0.8637399506839814	0.15000000000000002	0.2	0.0
1159	None	None	None	None	None	0	0	0.1875	3	0.8095238095238095	17	0.5111111111111111	0.2857142857142857	7	6	15	7	0	0.5555555555555556	5	9	1.5333333333333334	23	0.21212121212121213	0.3	0.642207214736499	0.9319407551145062	0.6545728062554963	0.9461350390982849	0.5188577335164606	0.8681279124178332	0.6556944892412838	0.9209821936630735	0.2857142857142857	0.5714285714285714	0.0
4521	0.02901942644750996	0.01439727585636515	0.014242471005261036	0.9731430958935907	None	0	0	0.3333333333333333	4	0.7333333333333333	11	0.3269230769230769	0.4666666666666667	8	7	8	4	0	0.3076923076923077	4	13	1.1333333333333333	17	0.21052631578947367	0.15384615384615385	0.5959503950088136	0.8189241856351531	0.1862834051773822	0.9406906689157751	0.4410867949370877	0.7938044351349545	0.8680528622602822	0.8668794897215742	0.1875	0.25	0.0
1983	None	None	None	None	None	0	0	0.5	1	1.0	1	0.75	0	0	0	2	3	0	1.0	2	2	0.2	3	0.375	0	0	0	0	0	0	0	0	0	0	0	0
3805	0.02851235609303238	0.008161358668137206	0.007781037935787331	0.9700119698686827	None	0	0	0.4	4	0.6923076923076923	9	0.3409090909090909	0.38461538461538464	6	5	8	4	0	0.36363636363636365	4	11	1.0	15	0.21052631578947367	0.18181818181818182	0.5519492471556668	0.7961957194357028	0.403657096875732	0.934955705584375	0.4314443271178824	0.7534312105707408	0.822386433208821	0.8474885204739241	0.25	0.3333333333333333	0.0
1917	None	None	None	None	None	0	0	0.75	3	0.3333333333333333	1	0.625	0	2	0	2	4	0	0.5	2	4	0.3333333333333333	5	0.6666666666666666	0.6666666666666666	0	0	0	0	0	0	0	0	0	0	0
2686	0.0012056167323550343	0.00020241469025363804	0.00020198564764438987	0.9908803401755163	None	0	0	0.6	3	0.4	2	0.5833333333333334	0.2	1	1	5	0	0	0.75	3	4	0.4666666666666667	7	0.0	0.4	0.834928426606664	0.5	0.8959870958789367	0.5	0.1	0.5	0.9738396601024781	0.5	0	0	0.0
4953	0.037105755832254665	0.010768347012581388	0.007629121923242844	0.9812920086098721	None	0	0	0.3333333333333333	4	0.75	12	0.32142857142857145	0.5625	10	9	7	4	0	0.2857142857142857	4	14	1.2	18	0.23529411764705882	0.14285714285714285	0.5519492471556668	0.8480709813329197	0.22984744649822084	0.9293282374612394	0.5205180514909854	0.870142680872547	0.8680528622602822	0.8875606178461901	0.15000000000000002	0.2	0.0
6303	0.04463998181514185	0.022895314980499168	0.022877375903875154	0.9625001227063767	None	0	0	0.3333333333333333	4	0.75	12	0.32142857142857145	0.5625	10	9	7	4	0	0.2857142857142857	4	14	1.2	18	0.23529411764705882	0.14285714285714285	0.5902292160670961	0.8504307273416936	0.3694815039732899	0.9299577850492476	0.5188524049970038	0.7908954827130608	0.8395067680754053	0.8681598130298114	0.2	0.2	0.0
315	None	None	None	None	None	0	0	0.6666666666666666	2	0.5	1	0.6666666666666666	0	1	0	2	1	0	0.6666666666666666	2	3	0.26666666666666666	4	0.14285714285714285	0	0	0	0	0	0	0	0	0	0	0	0
3696	0.0279644743855312	0.006608563279538815	-0.0012691631095503974	0.9626661743358095	None	0	0	0.4	4	0.6923076923076923	9	0.3409090909090909	0.46153846153846156	7	6	7	2	0	0.36363636363636365	4	11	1.0	15	0.11764705882352941	0.18181818181818182	0.6045922151162315	0.8686745084295813	0.22362375849475305	0.9384704672393251	0.5290975457359772	0.7540014218567929	0.862562923817034	0.8711723162677572	0.5714285714285714	0.2857142857142857	0.0
1411	None	None	None	None	None	0	0	0.6	3	0.2	1	0.5833333333333334	0.2	2	1	4	2	0	0.75	4	3	0.4666666666666667	7	0.18181818181818182	0.4	0.12779155320478358	0.5	0.9967760341240555	0.5080592166424295	0.7339683518585363	0.5	0.974388671168702	0.5026866123739566	0.75	0	0.0
2128	None	None	None	None	None	0.5	1	0.8333333333333334	5	0.16666666666666666	1	0.6666666666666666	0	5	0	2	1	0	0.75	3	4	0.5333333333333333	8	0.3333333333333333	0.8	0	0	0	0	0	0	0	0	0	0	0
3470	0.02545545677458671	0.00583457588694063	0.005646786476945989	0.9798896912595798	None	0	0	0.4	4	0.6666666666666666	8	0.35	0.5	7	6	6	3	0	0.4	4	10	0.9333333333333333	14	0.2	0.2	0.5758662170179607	0.818225658428388	0.24893996188905382	0.9351567235603053	0.5119385572459935	0.8712317609549682	0.8774200055728731	0.8837401833193899	0.14285714285714285	0.2857142857142857	0.0
6861	0.03546082734494453	0.01998594156897671	0.019938483222569088	0.9677476721841516	None	0	0	0.3333333333333333	4	0.7333333333333333	11	0.3269230769230769	0.5333333333333333	9	8	7	4	0	0.3076923076923077	4	13	1.1333333333333333	17	0.23529411764705882	0.15384615384615385	0.6045922151162315	0.7912233801768335	0.22362375849475305	0.9193891992192618	0.5119385572459935	0.7955651599380492	0.8427944438813187	0.8466284601630976	0.2222222222222222	0.2222222222222222	0.0
1800	None	None	None	None	None	0	0	0.3333333333333333	2	0.7142857142857143	5	0.5625	0.5714285714285714	4	4	4	7	0	1.0	4	4	0.6	9	0.5833333333333334	0	0.5484521274492836	0.8094019521134191	0.4612357632724809	0.7922056182555315	0.7522719336753992	0.6762408000919374	0.8089758031830213	0.7638041382125403	0.25	1.0	0.39838870119623476
6910	0.03492486154645562	0.01600817793762257	0.015891291595888212	0.9694388725036525	None	0	0	0.3333333333333333	4	0.7333333333333333	11	0.3269230769230769	0.5333333333333333	9	8	7	4	0	0.3076923076923077	4	13	1.1333333333333333	17	0.23529411764705882	0.15384615384615385	0.5758662170179607	0.7921218093494371	0.22362375849475305	0.9193891992192618	0.5119385572459935	0.8139813002465246	0.8153697851341323	0.8518657504840516	0.16666666666666666	0.2222222222222222	0.0
1616	None	None	None	None	None	0.5	1	0.8333333333333334	5	0.2857142857142857	2	0.6	0.14285714285714285	6	1	2	1	0	0.6	3	5	0.6	9	0.3333333333333333	0.6666666666666666	0.5258436786304658	0.8862532984009667	0.611718034582192	0.8789859940308031	0.714228865379887	0.9079857770808385	0.7789049657946586	0.891716196067822	1.0	0.16666666666666666	0.0
7312	0.031119391747051153	0.005418620587568134	-0.0033367157505585386	0.9657127517525129	None	0	0	0.3333333333333333	4	0.75	12	0.32142857142857145	0.5	8	8	9	4	0	0.2857142857142857	4	14	1.2	18	0.18181818181818182	0.14285714285714285	0.5576704260973843	0.8072902747087114	0.3099079497544611	0.9422674057050724	0.4392679656397084	0.7983998127845203	0.868090538495125	0.8661219213174234	0.25	0.25	0.0
1767	None	None	None	None	None	0	0	0.75	3	0.5	2	0.6	0.25	4	1	1	2	0	0.4	5	2	0.4	6	0.6666666666666666	1.0	0.44665958358287805	0.822730290691253	0.6308937067772832	0.8419019828686414	0.714228865379887	0.6551732749077436	0.7183589844708912	0.7829748602534881	0.625	0.25	0.0
7420	0.04221353987040172	0.010581710026552706	0.010572626858355916	0.9569952527170943	None	0	0	0.3333333333333333	4	0.75	12	0.32142857142857145	0.5625	10	9	7	4	0	0.2857142857142857	4	14	1.2	18	0.23529411764705882	0.14285714285714285	0.6103133940579489	0.8255777186480779	0.2171893448010705	0.9172974888254614	0.35019424126660537	0.8074787494547614	0.872888262671048	0.85792546407219	0.25	0.2	0.0
5244	0.03870477309799958	0.017911744331328562	0.017784713813500587	0.9610816804113855	None	0	0	0.3333333333333333	4	0.75	12	0.32142857142857145	0.5	9	8	8	4	0	0.2857142857142857	4	14	1.2	18	0.21052631578947367	0.14285714285714285	0.5758662170179607	0.8162368091577785	0.22362375849475305	0.9341361620234309	0.4565430265260647	0.779520146276821	0.8174407704456946	0.8583906581748962	0.2222222222222222	0.2222222222222222	0.0
4988	0.03557597676405001	0.01391088295172943	0.007674049846568592	0.959840693006914	None	0	0	0.3333333333333333	4	0.75	12	0.32142857142857145	0.5	9	8	8	4	0	0.2857142857142857	4	14	1.2	18	0.21052631578947367	0.14285714285714285	0.5758662170179607	0.8574770400777908	0.22362375849475305	0.9276723638941757	0.5119385572459935	0.7902612533325283	0.8378076015168454	0.868849169426927	0.2222222222222222	0.2222222222222222	0.0
2835	0.010051226215991315	0.0012492487402838294	0.0012210236711877335	0.9873097195112475	None	0	0	0.5	3	0.5	3	0.4444444444444444	0.5	5	3	2	1	0	0.5	3	6	0.5333333333333333	8	0.16666666666666666	0	0.9327586310485303	0.9440441882514039	0.5501939167782816	0.8420797552338264	0.5418909239830259	0.9178457027301661	0.8780024112596494	0.9092304858669262	1.0	0	0.0
5651	0.027421033847285645	0.004939160940246595	0.0045558254100413545	0.966950900625595	None	0	0	0.36363636363636365	4	0.7142857142857143	10	0.3333333333333333	0.5	8	7	7	4	0	0.3333333333333333	4	12	1.0666666666666667	16	0.23529411764705882	0.16666666666666666	0.6045922151162315	0.8733770781009129	0.15537746555369394	0.9083190606484115	0.43835817486889284	0.821634564558922	0.8836108592752194	0.8718369091095459	0.25	0.25	0.0
5037	0.035079162028411257	0.009857484453510522	0.009856486691276724	0.9791528437363152	None	0	0	0.3333333333333333	4	0.75	12	0.32142857142857145	0.5625	10	9	7	4	0	0.2857142857142857	4	14	1.2	18	0.23529411764705882	0.14285714285714285	0.5519492471556668	0.8480709813329197	0.22984744649822084	0.9293282374612394	0.5205180514909854	0.870142680872547	0.8680528622602822	0.8875606178461901	0.15000000000000002	0.2	0.0
2836	0.009377599176573841	0.0021200066664665584	-0.0010708436462502613	0.9940282278544497	None	0	0	0.42857142857142855	3	0.625	5	0.47619047619047616	0.375	5	3	4	5	0	0.42857142857142855	7	3	0.6666666666666666	10	0.5	0.2857142857142857	0.5431326777373646	0.9087763781502419	0.21075493110738788	0.9461043723744988	0.5290975457359772	0.708696282124516	0.9213451741659701	0.8826446787152726	0.2	0.4	0.0
5433	0.04502519057700536	0.021879816390479347	0.015764646462005732	0.9605799701319259	None	0	0	0.3333333333333333	4	0.75	12	0.32142857142857145	0.5625	10	9	7	4	0	0.2857142857142857	4	14	1.2	18	0.23529411764705882	0.14285714285714285	0.5280800647014143	0.8119399792633849	0.3694815039732899	0.9277146813864992	0.5188524049970038	0.7563255347034291	0.81807730203584	0.847587366003093	0.25	0.2	0.0
4294	0.03687671341711334	0.01027473791695108	0.010274611321860362	0.9676527848966241	None	0	0	0.36363636363636365	4	0.7142857142857143	10	0.3333333333333333	0.5	8	7	7	4	0	0.3333333333333333	4	12	1.0666666666666667	16	0.23529411764705882	0.16666666666666666	0.5902292160670961	0.7785575387914728	0.3396947268638756	0.9171722869874894	0.5205180514909854	0.744551973584216	0.8260988791451765	0.8288064895065045	0.1875	0.25	0.0
2251	None	None	None	None	None	0	0	1.0	2	0.0	0	1.0	0	1	0	1	2	0	0.3333333333333333	1	3	0.2	3	0.4	1.0	0	0	0	0	0	0	0	0	0	0	0
5324	0.020616794495458803	0.001959200805901601	-0.0018729723688679174	0.9961924959361684	None	0	0	0.3	3	0.8333333333333334	10	0.35	0.5	6	6	7	6	0	0.4	4	10	0.9333333333333333	14	0.3333333333333333	0.2	0.5738624464267981	0.8099106381895501	0.16405020427592426	0.8494389631198703	0.4392679656397084	0.8018862291011859	0.8997845192672438	0.8214086958615858	0.25	0.3333333333333333	0.3355211205471792
4565	0.036242865409134774	0.0012430846628314603	-0.0005505883258566073	0.9968534346242142	None	0	0	0.3333333333333333	4	0.7333333333333333	11	0.3269230769230769	0.4	7	6	9	6	0	0.3076923076923077	4	13	1.1333333333333333	17	0.2857142857142857	0.15384615384615385	0.48180442931309786	0.8223862085956843	0.36853826627549297	0.8513253331972811	0.5119385572459935	0.8287950022750362	0.7678124848189571	0.8345533522752063	0.14285714285714285	0.2857142857142857	0.0
2559	0.0006375702885491784	0.0001740158811131782	-1.0900147609801557e-06	0.9985050016979355	None	0	0	1.0	1	0	0	1.0	0	1	0	0	0	0	0.5	2	1	0.13333333333333333	2	0.0	0	0	0	0	0	0	0	0	0	0	0	0
3997	0.0346528752708958	0.009456204313091113	0.008797203829175017	0.9816201084171271	None	0	0	0.3333333333333333	4	0.75	12	0.32142857142857145	0.5	9	8	8	4	0	0.2857142857142857	4	14	1.2	18	0.21052631578947367	0.14285714285714285	0.5758662170179607	0.8152874916177549	0.21075493110738788	0.9323481693376504	0.5119385572459935	0.8855123480533492	0.89791899582919	0.8860745876006544	0.16666666666666666	0.2222222222222222	0.0
4357	0.03364003016531455	0.01759135170032702	0.0149276231223486	0.9692870379656394	None	0	0	0.36363636363636365	4	0.7142857142857143	10	0.3333333333333333	0.5	8	7	7	3	0	0.3333333333333333	4	12	1.0666666666666667	16	0.17647058823529413	0.16666666666666666	0.5519492471556668	0.7745999517217546	0.33969472686387553	0.9146299498148966	0.4842407918860291	0.735185662811952	0.7761981555958448	0.8238079351795474	0.375	0.25	0.0
6498	0.02332375740438976	0.001313688679937893	-0.00010178232982773261	0.9967170372610418	None	0	0	0.36363636363636365	4	0.7142857142857143	10	0.3333333333333333	0.42857142857142855	7	6	8	4	0	0.3333333333333333	4	12	1.0666666666666667	16	0.21052631578947367	0.16666666666666666	0.528032277293373	0.8183577670855735	0.22362375849475305	0.8334395750643011	0.5290975457359772	0.7918134355529416	0.8080692235049594	0.8151435939145079	0.2857142857142857	0.2857142857142857	0.0
4454	0.03296531245145581	0.014370756470148432	0.014210698530236335	0.9608052198749969	None	0	0	0.3333333333333333	4	0.7333333333333333	11	0.3269230769230769	0.4666666666666667	9	7	7	4	0	0.3076923076923077	4	13	1.1333333333333333	17	0.25	0.15384615384615385	0.5758662170179607	0.7659938675432838	0.4686345226203632	0.9606422277983963	0.5290975457359772	0.8502588597752431	0.8683524175515108	0.884843908639037	0.2777777777777778	0.2222222222222222	0.0
3059	0.02030425481415867	0.0033119043599569385	-0.0009083692031692613	0.607644675022702	None	0	0	0.3333333333333333	2	0.7142857142857143	5	0.5625	0.42857142857142855	5	3	3	1	0	0.25	2	8	0.6	9	0.125	0	0.8415431743369645	0.8787339930157848	0.5501939167782816	0.7508127441912619	0.4402039029977284	0.9236972391892042	0.8517964255714154	0.8651851123989418	1.0	0	0.0
3649	None	None	None	None	None	0	0	0.38461538461538464	5	0.5882352941176471	10	0.3958333333333333	0.47058823529411764	8	8	10	2	0	0.3333333333333333	4	12	1.2666666666666666	19	0.08333333333333333	0.26666666666666666	0.5902292160670961	0.8564273169811969	0.43987828767882897	0.9374764785768921	0.5205180514909854	0.7453671927063581	0.862562923817034	0.8648156671507631	0.5625	0.25	0.0
6184	0.03366487954520589	0.019363598153314	0.017114863481386355	0.9696171477633134	None	0	0	0.4166666666666667	5	0.6	9	0.3541666666666667	0.4666666666666667	8	7	8	2	0	0.3333333333333333	4	12	1.1333333333333333	17	0.10526315789473684	0.15384615384615385	0.5519492471556668	0.7745999517217546	0.33969472686387553	0.9146299498148966	0.5205180514909854	0.744551973584216	0.8024133367936412	0.8261503498300046	0.5625	0.25	0.0
4151	0.028033334927317317	0.0069411841908741554	0.0068877504763254814	0.9692806540875668	None	0	0	0.36363636363636365	4	0.7142857142857143	10	0.3333333333333333	0.42857142857142855	7	6	8	4	0	0.3333333333333333	4	12	1.0666666666666667	16	0.21052631578947367	0.16666666666666666	0.5758662170179607	0.8210749967418881	0.21075493110738788	0.9373698788378396	0.5119385572459935	0.7499396551489969	0.827761057896665	0.8551927419480202	0.14285714285714285	0.2857142857142857	0.0
426	None	None	None	None	None	0	0	0.6666666666666666	2	0.0	0	0.6666666666666666	0	1	0	2	6	0	0.6666666666666666	2	3	0.26666666666666666	4	0.8571428571428571	0	0	0	0	0	0	0	0	0	0	0	0
777	None	None	None	None	None	0	0	0.75	3	0.3333333333333333	1	0.625	0	2	0	2	1	0	0.5	4	2	0.3333333333333333	5	0.16666666666666666	0.6666666666666666	0	0	0	0	0	0	0	0	0	0	0
2506	None	None	None	None	None	0	0	1.0	1	0	0	1.0	0	0	0	1	1	0	0.5	1	2	0.13333333333333333	2	0.16666666666666666	0	0	0	0	0	0	0	0	0	0	0	0
5842	0.0661472215928427	0.018180421306574233	0.01611875379223409	0.9439194538558712	None	0	0	0.2857142857142857	4	0.7777777777777778	14	0.3125	0.6111111111111112	12	11	7	4	0	0.25	4	16	1.3333333333333333	20	0.23529411764705882	0.125	0.5576704260973843	0.809172863949887	0.5153392494518267	0.9285790452233093	0.5119385572459935	0.7934252011163258	0.8440753848708461	0.8563297974608474	0.2916666666666667	0.16666666666666666	0.0
5179	0.03890108273518641	0.013528045251079455	0.012930923099361636	0.9704999040099036	None	0	0	0.3333333333333333	4	0.75	12	0.32142857142857145	0.5	9	8	8	4	0	0.2857142857142857	4	14	1.2	18	0.21052631578947367	0.14285714285714285	0.5758662170179607	0.8162368091577785	0.22362375849475305	0.9337099776326234	0.4580547379723968	0.779062228499486	0.8095899150198196	0.8580025094883523	0.2222222222222222	0.2222222222222222	0.0
3063	0.021192122527280463	0.002675188657722547	0.0017541344680823965	0.978800968936424	None	0	0	0.4	4	0.6666666666666666	8	0.35	0.4166666666666667	6	5	7	3	0	0.4	4	10	0.9333333333333333	14	0.17647058823529413	0.2	0.4973025086039396	0.8711532281514918	0.21075493110738788	0.917180834134826	0.5290975457359772	0.7070023212495621	0.862562923817034	0.8496982232615164	0.16666666666666666	0.3333333333333333	0.0
2197	None	None	None	None	None	0	0	0.6	3	0.4	2	0.7777777777777778	0.4	5	2	1	0	0	1.0	3	3	0.4666666666666667	7	0.0	0	0.6789360109435456	0.9570916940885322	0.19707147743726114	0.9056279769239516	0.4494625324075588	0.9015852552444202	0.8980390756080487	0.9260172265926286	0	0	0.0
4314	0.036613007147416075	0.0063476168273270675	0.0013885562767243945	0.9694782671992683	None	0	0	0.36363636363636365	4	0.7142857142857143	10	0.3333333333333333	0.5	8	7	7	2	0	0.3333333333333333	4	12	1.0666666666666667	16	0.11764705882352941	0.16666666666666666	0.5902292160670961	0.8315623036858046	0.3681498947117578	0.9209773004542959	0.5205180514909854	0.7317421474506741	0.8260659968277486	0.843605946800909	0.5625	0.25	0.0
3729	0.0283269411268341	0.000998045065762975	0.0008227558718459857	0.9682094340625641	None	0	0	0.36363636363636365	4	0.7142857142857143	10	0.3333333333333333	0.42857142857142855	7	6	8	4	0	0.3333333333333333	4	12	1.0666666666666667	16	0.21052631578947367	0.16666666666666666	0.5758662170179607	0.7988584853488672	0.22362375849475305	0.9390146200679037	0.5119385572459935	0.7412844518317042	0.862562923817034	0.8483874370367561	0.14285714285714285	0.2857142857142857	0.0
6438	0.029090214746863824	0.0021701535838725334	-0.0013327687322490845	0.9968248225689771	None	0	0	0.3333333333333333	4	0.7333333333333333	11	0.3269230769230769	0.4666666666666667	8	7	8	4	0	0.3076923076923077	4	13	1.1333333333333333	17	0.21052631578947367	0.15384615384615385	0.5902292160670961	0.8031873031320663	0.22362375849475305	0.885222122915366	0.5205180514909854	0.7860344752081735	0.8173338733745124	0.829693087066995	0.25	0.25	0.0
3144	0.021758379185440276	0.005609114607911547	0.002686192366591711	0.9700570581554059	None	0	0	0.4444444444444444	4	0.5454545454545454	6	0.43333333333333335	0.36363636363636365	8	4	4	1	0	0.3	3	10	0.8666666666666667	13	0.125	0	0.9070131734144281	0.846405656393327	0.5501939167782816	0.7325396348122312	0.4402039029977284	0.9427001341148038	0.8592128711393355	0.8627388342218547	1.0	0	0.0
1078	None	None	None	None	None	0	0	0.3333333333333333	1	1.0	2	0.6666666666666666	0	0	0	3	1	0	0.6666666666666666	3	2	0.26666666666666666	4	0.1	0	0	0	0	0	0	0	0	0	0	0	0
5961	0.032412248301775685	0.01878612934991023	0.018507372291068993	0.9674468234974523	None	0	0	0.3333333333333333	4	0.7333333333333333	11	0.3269230769230769	0.5333333333333333	9	8	7	4	0	0.3076923076923077	4	13	1.1333333333333333	17	0.23529411764705882	0.15384615384615385	0.5758662170179607	0.7921218093494371	0.22362375849475305	0.9193891992192618	0.5119385572459935	0.7955651599380492	0.8153697851341323	0.846864092762955	0.2222222222222222	0.2222222222222222	0.0
3328	0.029819228439093126	0.00155335924903098	0.00149187163684127	0.9806467268641734	None	0	0	0.45454545454545453	5	0.5714285714285714	8	0.36363636363636365	0.42857142857142855	7	6	8	2	0	0.36363636363636365	4	11	1.0666666666666667	16	0.10526315789473684	0.16666666666666666	0.5758662170179607	0.8651124600376326	0.22362375849475305	0.9258770082963172	0.5290975457359772	0.6958307274785577	0.862562923817034	0.8503037340632843	0.5714285714285714	0.2857142857142857	0.0
2720	0.0059701274478238565	0.0009172566046015637	0.0004819710660187297	0.9848878452041117	None	0	0	0.6666666666666666	4	0.42857142857142855	3	0.45	0.2857142857142857	4	2	4	1	0	0.8	5	4	0.6	9	0.1	0.2857142857142857	0.21992487431876157	0.9478441271820649	0.25774029281710276	0.8571914944400336	0.6326119632655204	0.8907580248897761	0.905559185835043	0.9058120131258448	1.0	0	0.0
2091	None	None	None	None	None	0	0	0.5	2	0.6666666666666666	2	0.8333333333333334	0.3333333333333333	3	1	1	0	0	0.6666666666666666	2	3	0.3333333333333333	5	0.0	0	0.28604408141309	0.9082613076429908	0.933004783336877	0.9622064165164316	0.7014722245984064	0.6796738739868308	0.9356278033555961	0.8903170466817927	0	0	0.0
6554	0.03346635985256233	0.0010610455670148516	0.00049742825406584	0.9967581357002332	None	0	0	0.3333333333333333	4	0.7333333333333333	11	0.3269230769230769	0.4666666666666667	8	7	8	4	0	0.3076923076923077	4	13	1.1333333333333333	17	0.21052631578947367	0.15384615384615385	0.5519492471556668	0.8035527646932644	0.22362375849475305	0.8869893124019761	0.5205180514909854	0.7860344752081735	0.8024133367936412	0.8306247914966846	0.25	0.25	0.0
2960	0.011425350733691827	0.0015046849023100878	-0.0006431864555285166	0.9823586626085595	None	0.5	1	0.5714285714285714	4	0.625	5	0.35714285714285715	0.5	8	4	1	0	0	0.5714285714285714	7	4	0.6666666666666666	10	0.0	0.6666666666666666	0.3953636864284562	0.8256057277079711	0.48821709289134174	0.9342389276910606	0.8725951840418464	0.6960136385590096	0.929391698704737	0.8427671771019754	0	0	0.0
3982	0.01601486429246298	0.007648004840739595	0.007407269180586044	0.9838537894794511	None	0	0	0.5	4	0.6	6	0.375	0.4	5	4	6	5	0	0.5	4	8	0.8	12	0.3333333333333333	0.25	0.5758662170179607	0.7446637386978466	0.16181187924737653	0.9461621368441234	0.37023503262818186	0.7391245750915886	0.7720530454925257	0.8401579740512682	0.2	0.4	0.0
840	None	None	None	None	None	0	0	0.25	1	1.0	3	0.8333333333333334	0	0	0	4	0	0	0.6666666666666666	3	2	0.3333333333333333	5	0.0	0	0	0	0	0	0	0	0	0	0	0	0
5107	0.03433255499139212	0.014574241158728268	0.01432058634474975	0.969998086025591	None	0	0	0.36363636363636365	4	0.7142857142857143	10	0.3333333333333333	0.5	8	7	7	4	0	0.3333333333333333	4	12	1.0666666666666667	16	0.23529411764705882	0.16666666666666666	0.5519492471556668	0.7472103537132365	0.33969472686387553	0.9274489352517868	0.5205180514909854	0.744551973584216	0.8368569498626399	0.827388831238061	0.1875	0.25	0.0
7190	0.03456256475504734	0.00123648294713919	0.0010796255821557228	0.9968848066423692	None	0	0	0.3333333333333333	4	0.7333333333333333	11	0.3269230769230769	0.5333333333333333	9	8	7	4	0	0.3076923076923077	4	13	1.1333333333333333	17	0.23529411764705882	0.15384615384615385	0.528032277293373	0.7960668879227881	0.22362375849475305	0.8740992181152594	0.5290975457359772	0.8408642604843795	0.8153697851341323	0.8395326039308634	0.2222222222222222	0.2222222222222222	0.0
6148	0.0308870609560572	0.003952997720937067	0.0028378280404332858	0.9565142611251942	None	0	0	0.3333333333333333	4	0.7333333333333333	11	0.3269230769230769	0.4666666666666667	8	7	8	4	0	0.3076923076923077	4	13	1.1333333333333333	17	0.21052631578947367	0.15384615384615385	0.5720334251465198	0.8051462735768835	0.22362375849475305	0.9089127895186775	0.4392679656397084	0.80173943663075	0.8588672073296171	0.8462477153802584	0.1875	0.25	0.0
3910	0.035006995736442996	0.010736202028814716	0.008913066699438766	0.9691065123666222	None	0	0	0.4166666666666667	5	0.6	9	0.3541666666666667	0.4	7	6	9	4	0	0.3333333333333333	4	12	1.1333333333333333	17	0.19047619047619047	0.15384615384615385	0.6045922151162315	0.8306777326717256	0.22362375849475305	0.9390146200679037	0.5119385572459935	0.7412844518317042	0.862562923817034	0.8572249527582368	0.14285714285714285	0.2857142857142857	0.0
780	None	None	None	None	None	0	0	0.75	3	0.0	0	0.625	0	1	0	3	5	0	0.5	2	4	0.3333333333333333	5	0.5555555555555556	0.5	0	0	0	0	0	0	0	0	0	0	0
3980	0.033394120469443685	0.010619234150912545	0.010361302891436419	0.9659723136204349	None	0	0	0.3333333333333333	4	0.7333333333333333	11	0.3269230769230769	0.3333333333333333	6	5	10	6	0	0.3076923076923077	4	13	1.1333333333333333	17	0.2608695652173913	0.15384615384615385	0.5212194784662334	0.800119673483213	0.3396947268638756	0.9346868217194146	0.4410867949370877	0.7431416270274707	0.7781443128510634	0.8459879135648715	0.16666666666666666	0.3333333333333333	0.13059869870643892
1753	None	None	None	None	None	0	0	0.5	2	0.6666666666666666	2	0.8333333333333334	0.3333333333333333	3	1	1	0	0	0.6666666666666666	2	3	0.3333333333333333	5	0.0	0	0.28604408141309	0.9703634718005556	0.933004783336877	0.9622064165164316	0.7014722245984064	0.6796738739868308	0.9432878595559436	0.9236267398856367	0	0	0.0
1779	None	None	None	None	None	0	0	0.6	3	0.2	1	0.5833333333333334	0.2	2	1	4	2	0	0.75	3	4	0.4666666666666667	7	0.18181818181818182	0.4	0.12779155320478358	0.5	0.9967760341240555	0.5080592166424295	0.7339683518585363	0.5	0.974388671168702	0.5026866123739566	0.75	0	0.19556831116384296
2063	None	None	None	None	None	0	0	0.5	2	0.6666666666666666	2	0.5555555555555556	0	2	0	2	5	0	1.0	3	3	0.3333333333333333	5	0.8333333333333334	0.5	0	0	0	0	0	0	0	0	0	0	0
3098	0.020354487231938816	0.00038013145426753615	-0.0003463144590043023	0.9776719079550868	None	0	0	0.4	4	0.6666666666666666	8	0.35	0.4166666666666667	6	5	7	3	0	0.4	4	10	0.9333333333333333	14	0.17647058823529413	0.2	0.5355824775153688	0.8779526876813945	0.21075493110738788	0.917180834134826	0.5290975457359772	0.7070023212495621	0.862562923817034	0.8523181339089835	0.16666666666666666	0.3333333333333333	0.0
916	None	None	None	None	None	0	0	0.6666666666666666	2	0.5	1	0.6666666666666666	0.5	2	1	1	0	0	0.6666666666666666	2	3	0.26666666666666666	4	0.0	0	0.6094013562308102	0.9620783151588744	0.5896595759876038	0.9687337956809992	0.6216815742907162	0.6895264838262963	0.9395713008949647	0.9233182646543436	0	0	0.0
3437	0.020126469830656846	0.000798346846542606	-0.0007636080588217357	0.9776209908305443	None	0	0	0.4	4	0.6666666666666666	8	0.35	0.4166666666666667	6	5	7	3	0	0.4	4	10	0.9333333333333333	14	0.17647058823529413	0.2	0.5355824775153688	0.8779526876813945	0.21075493110738788	0.917180834134826	0.5290975457359772	0.7017194079531647	0.862562923817034	0.8512504909717553	0.16666666666666666	0.3333333333333333	0.0
4634	0.03756133061055877	0.013842483295658037	0.011597478121627133	0.9798396848218554	None	0	0	0.3333333333333333	4	0.75	12	0.32142857142857145	0.5625	10	9	7	4	0	0.2857142857142857	4	14	1.2	18	0.23529411764705882	0.14285714285714285	0.5519492471556668	0.8480709813329197	0.22984744649822084	0.9293282374612394	0.5205180514909854	0.870142680872547	0.8680528622602822	0.8875606178461901	0.15000000000000002	0.2	0.0
3760	0.027571768778780873	0.0015880558276206048	0.0015790987210614464	0.9964424816811389	None	0	0	0.36363636363636365	4	0.7142857142857143	10	0.3333333333333333	0.42857142857142855	9	6	6	4	0	0.3333333333333333	4	12	1.0666666666666667	16	0.3076923076923077	0.16666666666666666	0.68115215293909	0.8976685170043734	0.1	0.9076279268484356	0.5290975457359772	0.5877614085882107	0.9163512385511543	0.832544734136885	0.1111111111111111	0.1111111111111111	0.0
3411	0.035057292739787624	0.0028644765471573554	0.00210393722057327	0.9781784320879887	None	0	0	0.4166666666666667	5	0.6	9	0.3541666666666667	0.4666666666666667	8	7	8	2	0	0.3333333333333333	4	12	1.1333333333333333	17	0.10526315789473684	0.15384615384615385	0.5212194784662334	0.84633626467603	0.37082482475564105	0.9177008403819842	0.5290975457359772	0.7248371467301098	0.8363605505935952	0.844934937700534	0.5625	0.25	0.0
3022	0.0295085753462376	0.0014542364288569096	0.0013869405097498536	0.9806926731429615	None	0	0	0.45454545454545453	5	0.5714285714285714	8	0.36363636363636365	0.42857142857142855	7	6	8	2	0	0.36363636363636365	4	11	1.0666666666666667	16	0.10526315789473684	0.16666666666666666	0.5758662170179607	0.8651124600376326	0.22362375849475305	0.9258770082963172	0.5290975457359772	0.6958307274785577	0.862562923817034	0.8503037340632843	0.5714285714285714	0.2857142857142857	0.0
2857	0.001535815283082466	0.0007658623678903438	0.0007625957510121752	0.9942907616210536	None	0	0	0.6666666666666666	4	0.3333333333333333	2	0.6666666666666666	0.3333333333333333	6	2	1	2	0	0.3333333333333333	2	6	0.5333333333333333	8	1.0	0.3333333333333333	0.4150919441184734	0.9608487318161342	0.14765789327545986	0.5968850664193434	0.5465767840956666	0.7253471670570195	0.9133874817733911	0.8207361860917753	0.5833333333333334	0.3333333333333333	0.0
687	None	None	None	None	None	0	0	1.0	2	0.0	0	0.75	0	0	0	2	2	0	1.0	2	2	0.2	3	0.25	0	0	0	0	0	0	0	0	0	0	0	0
472	None	None	None	None	None	0	0	0.5	2	0.6666666666666666	2	0.8333333333333334	0.3333333333333333	3	1	1	0	0	0.6666666666666666	2	3	0.3333333333333333	5	0.0	0	1.0	0.8005964556435995	0.4050865322702187	0.9542492966043495	0.4965283988939674	0.9566855653942342	0.9049419014303133	0.9246713383423781	0	0	0.0
452	None	None	None	None	None	0.5	1	0.6666666666666666	4	0.5714285714285714	4	0.42857142857142855	0.5714285714285714	7	4	1	0	0	0.42857142857142855	7	3	0.6	9	0.0	1.0	0.6322585081653754	0.7468226545573929	0.4369340949172189	0.8149681121814485	0.67405702767383	0.9247289040376353	0.7973610358269748	0.8443452310501112	0	0	0.0
2126	None	None	None	None	None	0	0	0.5	3	0.5714285714285714	4	0.5	0.14285714285714285	3	1	5	2	0	0.5	6	3	0.6	9	0.16666666666666666	0.5	0.12779155320478358	0.9655595219739057	0.9935520682481108	0.6693093368827274	0.7339683518585363	0.9507863019559618	0.9741091461003467	0.9115910677385082	0.8333333333333333	0	0.7512367112948165
2623	0.004792949900468211	0.0003865884679387558	5.807708659135238e-05	0.9850200342475021	None	0	0	0.3333333333333333	2	0.6666666666666666	4	0.5333333333333333	0.16666666666666666	3	1	4	2	0	0.6	5	3	0.5333333333333333	8	0.2	0.5	0.12779155320478358	0.9655595219739057	0.9935520682481108	0.6991472594883217	0.7339683518585363	0.9507863019559618	0.9741091461003467	0.9152334115390474	0.8333333333333333	0	0.0
5821	0.02564138943992066	0.008083935333938275	0.004830720169903641	0.9594750305639382	None	0	0	0.36363636363636365	4	0.7142857142857143	10	0.3333333333333333	0.5	8	7	7	4	0	0.3333333333333333	4	12	1.0666666666666667	16	0.23529411764705882	0.16666666666666666	0.6103133940579489	0.8042515108276586	0.22362375849475305	0.9089127895186775	0.4392679656397084	0.80173943663075	0.8710958943969088	0.8460006262853189	0.25	0.25	0.0
3920	0.027079277080147315	0.01285218836833564	0.012521112005367294	0.9734592883832847	None	0	0	0.36363636363636365	4	0.7142857142857143	10	0.3333333333333333	0.42857142857142855	7	6	8	6	0	0.3333333333333333	4	12	1.0666666666666667	16	0.3157894736842105	0.16666666666666666	0.5758662170179607	0.8250787495565799	0.21075493110738788	0.9417731714944644	0.45472344498443373	0.8201254337332559	0.8143036728098594	0.8755105517860179	0.14285714285714285	0.2857142857142857	0.0
4892	0.034500896597062	0.018970906486347416	0.018037216637448433	0.970039228888843	None	0	0	0.3333333333333333	4	0.7333333333333333	11	0.3269230769230769	0.5333333333333333	9	8	7	4	0	0.3076923076923077	4	13	1.1333333333333333	17	0.23529411764705882	0.15384615384615385	0.5758662170179607	0.7921218093494371	0.22362375849475305	0.9201281575553473	0.5119385572459935	0.7955651599380492	0.8153697851341323	0.8472964248048624	0.2222222222222222	0.2222222222222222	0.0
4501	0.044082394281095866	0.017793179591737294	0.017419780012872567	0.9647869762328719	None	0	0	0.3333333333333333	4	0.75	12	0.32142857142857145	0.5625	10	9	7	4	0	0.2857142857142857	4	14	1.2	18	0.23529411764705882	0.14285714285714285	0.5519492471556668	0.8485690741146662	0.3694815039732899	0.9299577850492476	0.4833310011152136	0.7812329268471578	0.8260447372696518	0.8653874002792037	0.2	0.2	0.0
1439	None	None	None	None	None	0	0	0.75	3	0.25	1	0.5	0.25	4	1	1	0	0	0.75	4	3	0.4	6	0.0	1.0	0.5258436786304658	0.6756080356323264	0.5154078731818181	0.7843378123926843	0.67405702767383	0.8549048977616398	0.7067119420038221	0.7800794295434994	0	0	0.0
4351	0.031058453891265877	0.004781874966172411	0.004760422944713736	0.944290702638935	None	0	0	0.3333333333333333	4	0.7333333333333333	11	0.3269230769230769	0.4666666666666667	9	7	7	4	0	0.3076923076923077	4	13	1.1333333333333333	17	0.25	0.15384615384615385	0.5758662170179607	0.8112463493795521	0.5965592626440761	0.9615113878112038	0.5290975457359772	0.8505085179642634	0.8683524175515108	0.8945693793713463	0.2222222222222222	0.2222222222222222	0.0
2593	2.125584445920108e-08	2.059113753353182e-08	2.0330870416499782e-08	0.9999974083325252	None	0	0	0.3333333333333333	1	1.0	2	1.0	0	0	0	3	4	0	0.25	1	4	0.26666666666666666	4	0.4	0	0	0	0	0	0	0	0	0	0	0	0
3571	0.031806992654600436	0.01169849325374552	0.008649100289368912	0.9760237054543969	None	0	0	0.4166666666666667	5	0.625	10	0.34615384615384615	0.5	9	8	8	2	0	0.3076923076923077	4	13	1.2	18	0.10526315789473684	0.14285714285714285	0.5758662170179607	0.8453609849752577	0.24893996188905382	0.9314652600594485	0.5290975457359772	0.8452174858126433	0.862562923817034	0.880995071625148	0.5555555555555556	0.2222222222222222	0.0
3372	0.03323474287768016	0.010094062780699726	0.009481739085162751	0.9709421930181837	None	0	0	0.36363636363636365	4	0.7142857142857143	10	0.3333333333333333	0.42857142857142855	7	6	8	4	0	0.3333333333333333	4	12	1.0666666666666667	16	0.21052631578947367	0.16666666666666666	0.5758662170179607	0.7620680938618356	0.21075493110738788	0.9301222840073496	0.5119385572459935	0.7408570700754201	0.79853634805086	0.8321603657250177	0.21428571428571427	0.2857142857142857	0.0
1577	None	None	None	None	None	0	0	0.75	3	0.3333333333333333	1	0.8333333333333334	0	3	0	1	2	0	0.6666666666666666	2	3	0.3333333333333333	5	0.6666666666666666	0.6666666666666666	0	0	0	0	0	0	0	0	0	0	0
2241	None	None	None	None	None	0	0	0.5	1	1.0	1	0.75	0	1	0	1	0	0	1.0	2	2	0.2	3	0.0	0	0	0	0	0	0	0	0	0	0	0	0
5624	0.040370005979273815	0.016915380531317626	0.015846127472196873	0.975517213687517	None	0	0	0.3333333333333333	4	0.75	12	0.32142857142857145	0.5	9	8	8	4	0	0.2857142857142857	4	14	1.2	18	0.21052631578947367	0.14285714285714285	0.5758662170179607	0.7799288019632997	0.22362375849475305	0.9211542837746425	0.5119385572459935	0.8775652304283166	0.89791899582919	0.8696256595627624	0.16666666666666666	0.2222222222222222	0.0
6133	0.031011837761594264	0.01711620534138156	0.01709617034481156	0.9708662127079448	None	0	0	0.3333333333333333	4	0.7333333333333333	11	0.3269230769230769	0.5333333333333333	9	8	7	4	0	0.3076923076923077	4	13	1.1333333333333333	17	0.23529411764705882	0.15384615384615385	0.5758662170179607	0.8559786311443364	0.21075493110738788	0.9361122288508319	0.5119385572459935	0.7958983612961098	0.831092417402988	0.8746354752299889	0.16666666666666666	0.2222222222222222	0.0
6609	0.033631733612019196	0.019196913489981225	0.019042973380936325	0.9655516113611656	None	0	0	0.3333333333333333	4	0.7333333333333333	11	0.3269230769230769	0.5333333333333333	9	8	7	4	0	0.3076923076923077	4	13	1.1333333333333333	17	0.23529411764705882	0.15384615384615385	0.5758662170179607	0.8168069477695111	0.455765695232998	0.9142058558156723	0.5275858342896452	0.7388263678681252	0.827761057896665	0.8366642448425576	0.16666666666666666	0.2222222222222222	0.0
350	None	None	None	None	None	0	0	0.5	2	0.75	3	1.0	0.5	3	2	2	0	0	0.16666666666666666	6	1	0.4	6	0.0	0.4	0.527938857926209	0.7211017573142717	0.3928728674588952	0.6236338765761827	0.2290107202608563	0.6080033358800114	0.7724601447800439	0.6527812557132069	0	0	0.0
7049	0.03835668842125219	0.012706711909209682	0.012048078976694984	0.9581328772102049	None	0	0	0.3333333333333333	4	0.75	12	0.32142857142857145	0.5	10	8	7	4	0	0.2857142857142857	4	14	1.2	18	0.25	0.14285714285714285	0.5212194784662334	0.8420495652861687	0.3694815039732899	0.9610054896789573	0.5290975457359772	0.8526517246841713	0.8839512099026829	0.9012528228750109	0.25	0.2	0.0
5930	0.02967260175483461	0.009287038831238607	0.007235224986483867	0.9529077623727036	None	0	0	0.3333333333333333	4	0.7333333333333333	11	0.3269230769230769	0.4666666666666667	8	7	8	5	0	0.3076923076923077	4	13	1.1333333333333333	17	0.2631578947368421	0.15384615384615385	0.6103133940579489	0.8042515108276586	0.22362375849475305	0.9089127895186775	0.4392679656397084	0.80173943663075	0.8710958943969088	0.8460006262853189	0.25	0.25	0.0
6875	0.03405396493093236	0.018195890057619273	0.015348486995818734	0.9683242245194477	None	0	0	0.36363636363636365	4	0.7142857142857143	10	0.3333333333333333	0.5	8	7	7	4	0	0.3333333333333333	4	12	1.0666666666666667	16	0.23529411764705882	0.16666666666666666	0.5902292160670961	0.7785575387914728	0.33969472686387553	0.9146299498148966	0.5205180514909854	0.744551973584216	0.8173338733745124	0.8272396897965827	0.1875	0.25	0.0
1773	None	None	None	None	None	0	0	0.6	3	0.4	2	0.7	0.4	5	2	1	2	0	0.4	2	5	0.4666666666666667	7	0.6666666666666666	0	0.15124787729340122	0.9763402499765663	0.13699360026223945	0.6516543896439837	0.6436910357837743	0.7214210516626778	0.9133874817733911	0.8539543934425643	0.6	0.4	0.0
1372	None	None	None	None	None	0	0	0.75	3	0.3333333333333333	1	0.625	0.3333333333333333	2	1	2	0	0	0.5	4	2	0.3333333333333333	5	0.0	0.6666666666666666	0.28604408141309	0.8325533031951325	0.9665023916684385	0.5829696396831668	0.7014722245984064	0.5	0.9441877971294464	0.6561692931444141	0	0	0.0
2431	None	None	None	None	None	0	0	0.5	3	0.5	3	0.5714285714285714	0	1	0	6	8	0	0.2857142857142857	2	7	0.5333333333333333	8	0.5333333333333333	0.2857142857142857	0	0	0	0	0	0	0	0	0	0	0
1536	None	None	None	None	None	0	0	0.3333333333333333	2	0.8333333333333334	5	1.0	0.8333333333333334	6	5	1	0	0	0.125	8	1	0.5333333333333333	8	0.0	0.2857142857142857	0.28604408141309	0.9520467474938447	0.933004783336877	0.8231401794817234	0.7014722245984064	0.6997734898447002	0.9356278033555961	0.8570243526391441	0	0	0.0
5009	0.035052793277384996	0.014084225167249362	0.013048658103564122	0.9695907571010587	None	0	0	0.36363636363636365	4	0.7142857142857143	10	0.3333333333333333	0.5	8	7	7	4	0	0.3333333333333333	4	12	1.0666666666666667	16	0.23529411764705882	0.16666666666666666	0.5519492471556668	0.7745999517217546	0.33969472686387553	0.9146299498148966	0.5205180514909854	0.744551973584216	0.8035027503345078	0.8261503498300046	0.1875	0.25	0.0
5862	0.03180751739022325	0.009039390810783457	0.008514502282081613	0.9767868847209373	None	0	0	0.3333333333333333	4	0.75	12	0.32142857142857145	0.5625	10	9	7	4	0	0.2857142857142857	4	14	1.2	18	0.23529411764705882	0.14285714285714285	0.5959503950088136	0.7870667922934728	0.33969472686387553	0.9494442057644995	0.5191671304892953	0.7907911441087125	0.8356884267271819	0.8649015059600297	0.2	0.2	0.0
1964	None	None	None	None	None	0	0	0.3333333333333333	1	1.0	2	0.6666666666666666	0.5	2	1	1	0	0	0.6666666666666666	2	3	0.26666666666666666	4	0.0	0	0.5292097474769237	0.9826300130650314	0.5896595759876038	0.9687337956809992	0.6216815742907162	0.6895264838262963	0.9570116823029652	0.940229726921247	0	0	0.0
6315	0.032669617315600606	0.011693959802701005	0.011515755179304657	0.9731863212629888	None	0	0	0.3333333333333333	4	0.7333333333333333	11	0.3269230769230769	0.5333333333333333	9	8	7	4	0	0.3076923076923077	4	13	1.1333333333333333	17	0.23529411764705882	0.15384615384615385	0.6045922151162315	0.857228007597677	0.22362375849475305	0.9334764454470915	0.5119385572459935	0.7958983612961098	0.8427944438813187	0.8734215481499779	0.16666666666666666	0.2222222222222222	0.0
2112	None	None	None	None	None	0	0	0.3	3	0.6923076923076923	9	0.625	0.38461538461538464	7	5	7	5	0	0.375	3	8	1.0	15	0.3125	0.7692307692307693	0.6841911241333636	0.805432383504256	0.5168279895175208	0.7450991851604883	0.1351784431617103	0.9495073060468969	0.9086730204222654	0.859255360485458	0.42857142857142855	0.2857142857142857	0.0
5469	None	None	None	None	None	0	0	0.3333333333333333	4	0.6875	11	0.34615384615384615	0.5625	9	9	8	3	0	0.3076923076923077	13	4	1.2	18	0.15	0.13333333333333333	0.6160345729996665	0.7742036279675764	0.21075493110738788	0.9257618169671555	0.37023503262818186	0.8150645605279111	0.89791899582919	0.8514813109735953	0.1111111111111111	0.2222222222222222	0.0
4868	0.02858869620234085	0.01463868272620577	0.014528915371596831	0.9730056751029509	None	0	0	0.3333333333333333	4	0.7333333333333333	11	0.3269230769230769	0.4666666666666667	8	7	8	4	0	0.3076923076923077	4	13	1.1333333333333333	17	0.21052631578947367	0.15384615384615385	0.5959503950088136	0.8189241856351531	0.1862834051773822	0.9406906689157751	0.4410867949370877	0.7938044351349545	0.8680528622602822	0.8668794897215742	0.1875	0.25	0.0
1646	None	None	None	None	None	0	0	0.5	2	0.75	3	1.0	0.5	3	2	2	1	0	0.16666666666666666	6	1	0.4	6	0.14285714285714285	0.4	0.48624244263317945	0.9405921905818155	0.7919841629129756	0.8217110165546196	0.6156464555126495	0.864510149328934	0.914533999112989	0.8857228825420218	1.0	0	0.0
2469	None	None	None	None	None	1.0	1	1.0	4	0.25	1	0.5	0.25	5	1	0	0	0	0.75	4	3	0.4	6	0.0	1.0	0.4738903180701999	0.8682583244680797	0.5537592175720005	0.9188535833555485	0.8282527891183337	0.9053553884967181	0.9090903283720049	0.899369525240992	0	0	0.0
6086	0.020768648680157202	0.0019809089138136736	-0.0012056708226066662	0.996273616223676	None	0	0	0.3	3	0.8333333333333334	10	0.35	0.5	6	6	7	5	0	0.4	4	10	0.9333333333333333	14	0.2777777777777778	0.2	0.5738624464267981	0.8517645640076206	0.10223832502854775	0.8974433394229014	0.4392679656397084	0.8018862291011859	0.8997845192672438	0.854696618350616	0.3333333333333333	0.3333333333333333	0.0
6167	0.03498563740657201	0.01840336037338116	0.01830374807274599	0.9681084309495083	None	0	0	0.3333333333333333	4	0.7333333333333333	11	0.3269230769230769	0.5333333333333333	9	8	7	4	0	0.3076923076923077	4	13	1.1333333333333333	17	0.23529411764705882	0.15384615384615385	0.6045922151162315	0.7912233801768335	0.22362375849475305	0.9193891992192618	0.5119385572459935	0.7955651599380492	0.8427944438813187	0.8466284601630976	0.2222222222222222	0.2222222222222222	0.0
4317	0.02895142452039115	0.015020349443694559	0.014894148366819142	0.9735981403019087	None	0	0	0.3333333333333333	4	0.7333333333333333	11	0.3269230769230769	0.4666666666666667	8	7	8	4	0	0.3076923076923077	4	13	1.1333333333333333	17	0.21052631578947367	0.15384615384615385	0.5959503950088136	0.8189241856351531	0.1862834051773822	0.9406906689157751	0.4833310011152136	0.8159841919667071	0.8613164117793379	0.8722237810962168	0.1875	0.25	0.0
2779	0.02998635836771982	0.005522471652848608	0.0047965005410325005	0.9673190642821583	None	0	0	0.36363636363636365	4	0.7142857142857143	10	0.3333333333333333	0.5	8	7	7	3	0	0.3333333333333333	4	12	1.0666666666666667	16	0.17647058823529413	0.16666666666666666	0.5519492471556668	0.8521607017094138	0.43987828767882897	0.9374764785768921	0.5205180514909854	0.7453671927063581	0.862562923817034	0.8634742513990116	0.125	0.25	0.0
4328	0.04442324979088819	0.019578138501772126	0.01931674143108268	0.9646731986126739	None	0	0	0.3333333333333333	4	0.75	12	0.32142857142857145	0.5625	10	9	7	4	0	0.2857142857142857	4	14	1.2	18	0.23529411764705882	0.14285714285714285	0.5519492471556668	0.8485690741146662	0.3694815039732899	0.9299577850492476	0.5188524049970038	0.7908954827130608	0.8260447372696518	0.8676032612873975	0.2	0.2	0.0
4462	0.030674364347542924	0.007875464052773819	0.005005081593539708	0.972961797158782	None	0	0	0.4166666666666667	5	0.6	9	0.3541666666666667	0.4666666666666667	8	7	8	2	0	0.3333333333333333	4	12	1.1333333333333333	17	0.10526315789473684	0.15384615384615385	0.5212194784662334	0.8311942636601009	0.36439041106195846	0.9007535343801646	0.5290975457359772	0.7812283762059115	0.8492776103977001	0.8443372023973356	0.5625	0.25	0.0
1347	None	None	None	None	None	0	0	0.5	2	0.3333333333333333	1	0.625	0	1	0	3	1	0	0.5	2	4	0.3333333333333333	5	0.1111111111111111	0.6666666666666666	0	0	0	0	0	0	0	0	0	0	0
744	None	None	None	None	None	0	0	0.5	2	0.3333333333333333	1	0.8333333333333334	0	1	0	3	5	0	0.6666666666666666	2	3	0.3333333333333333	5	0.5555555555555556	0	0	0	0	0	0	0	0	0	0	0	0
761	None	None	None	None	None	0.5	1	0.6666666666666666	4	0.42857142857142855	3	0.45	0.42857142857142855	5	3	3	0	0	0.8	5	4	0.6	9	0.0	0.5	0.22704306997647355	0.9331388607192408	0.40074091793937183	0.8688754265659753	0.6326119632655204	0.9257520387372513	0.9067905524809289	0.9129391065865378	0	0	0.0
6819	0.030355569670614493	0.003026789014237335	-0.002717353734057554	0.996858285405901	None	0	0	0.3333333333333333	4	0.7333333333333333	11	0.3269230769230769	0.4666666666666667	8	7	8	4	0	0.3076923076923077	4	13	1.1333333333333333	17	0.21052631578947367	0.15384615384615385	0.5519492471556668	0.8035527646932644	0.22362375849475305	0.885222122915366	0.5205180514909854	0.7860344752081735	0.8024133367936412	0.8298020288653709	0.25	0.25	0.0
1860	None	None	None	None	None	0	0	1.0	3	0.0	0	0.6666666666666666	0	2	0	1	3	0	0.6666666666666666	2	3	0.26666666666666666	4	0.75	1.0	0	0	0	0	0	0	0	0	0	0	0
1053	None	None	None	None	None	0	0	0.1875	3	0.8181818181818182	18	0.5333333333333333	0.2727272727272727	6	6	17	9	0	0.5555555555555556	5	9	1.6	24	0.23684210526315788	0.3	0.4456658928437407	0.9376627676838022	0.39760854974669213	0.9288820873293534	0.5840776226654218	0.8271826958591459	0.6839519497239296	0.9073826884171633	0.16666666666666666	0.6666666666666666	0.0
2790	0.0012740471369398804	6.675712295544818e-05	-6.674562586848841e-05	0.9800799077113534	None	0	0	0.5	2	0.6666666666666666	2	0.625	0.6666666666666666	3	2	1	1	0	0.5	2	4	0.3333333333333333	5	0.2	0	0.1256608639053171	0.9840414646079075	0.933004783336877	0.8140952050492921	0.7014722245984064	0.7446715273872354	0.9675287862668462	0.9022933211970132	1.0	0	0.0
7137	0.03870025446104851	0.01692960753503051	0.016904582632080598	0.9728124409762934	None	0	0	0.3333333333333333	4	0.75	12	0.32142857142857145	0.5625	10	9	7	4	0	0.2857142857142857	4	14	1.2	18	0.23529411764705882	0.14285714285714285	0.5519492471556668	0.7910873577624451	0.23628186019190345	0.9112576265122964	0.5205180514909854	0.8698926826583648	0.8617378964794963	0.8645410563496604	0.2	0.2	0.0
2466	None	None	None	None	None	0	0	0.1	1	1.0	13	0.6	0.23076923076923078	4	3	10	9	0	1.0	5	5	1.0	15	0.391304347826087	0.4	0.6496454769539242	0.746337284517703	0.46578897002733477	0.7722996494633634	0.7522719336753992	0.8343178507499226	0.7621936315786005	0.7867903439585726	0.25	1.0	0.0
3507	0.04324401668630533	0.01304244433568599	-0.012125218358027401	0.5654538581914419	None	0	0	0.3333333333333333	4	0.75	12	0.32142857142857145	0.4375	8	7	9	5	0	0.2857142857142857	4	14	1.2	18	0.23809523809523808	0.14285714285714285	0.5519492471556668	0.8187447703228077	0.20537592056821516	0.9358273832006515	0.5205180514909854	0.8573327015806965	0.8813762157942273	0.8801316184639636	0.125	0.25	0.0
3028	0.002250858280001717	0.0002424532009869476	-0.0001567021091636651	0.9985090026863825	None	0	0	0.3333333333333333	3	0.7272727272727273	8	0.3611111111111111	0.36363636363636365	7	4	5	6	0	0.4444444444444444	4	9	0.8666666666666667	13	0.5454545454545454	0.2	0.2948387331056336	0.925340152480256	0.32865505403884565	0.8633954649099436	0.5290975457359772	0.769242835442612	0.9088826244826717	0.8647147468533376	0.14285714285714285	0.2857142857142857	0.0
4223	0.029881711125431507	0.004959974613097605	0.003555442294599473	0.9781671858263461	None	0	0	0.3333333333333333	4	0.7333333333333333	11	0.3269230769230769	0.4666666666666667	8	7	8	4	0	0.3076923076923077	4	13	1.1333333333333333	17	0.21052631578947367	0.15384615384615385	0.5212194784662334	0.8110089002238595	0.22984744649822084	0.9284765491075717	0.5205180514909854	0.8543583541971087	0.8666984801151475	0.8732236077439842	0.125	0.25	0.0
3735	0.024401045460436525	0.008340710144609662	0.007467620533772518	0.9677976898807402	None	0	0	0.45454545454545453	5	0.5714285714285714	8	0.36363636363636365	0.35714285714285715	7	5	8	4	0	0.36363636363636365	4	11	1.0666666666666667	16	0.2222222222222222	0.16666666666666666	0.6045922151162315	0.7469146035156118	0.22362375849475305	0.9396708371069684	0.5290975457359772	0.8957795605126759	0.89791899582919	0.8800645246294202	0.21428571428571427	0.2857142857142857	0.0
4972	0.03560239349237398	0.012195477767697686	0.007238066760358659	0.975477372505975	None	0	0	0.3333333333333333	4	0.75	12	0.32142857142857145	0.5	9	8	8	4	0	0.2857142857142857	4	14	1.2	18	0.21052631578947367	0.14285714285714285	0.5758662170179607	0.7799288019632997	0.22362375849475305	0.9211542837746425	0.5119385572459935	0.8775652304283166	0.89791899582919	0.8696256595627624	0.16666666666666666	0.2222222222222222	0.0
7509	0.03384349369168082	0.017446965069139744	0.014944406814272032	0.9684075050278163	None	0	0	0.36363636363636365	4	0.7142857142857143	10	0.3333333333333333	0.5	8	7	7	4	0	0.3333333333333333	4	12	1.0666666666666667	16	0.23529411764705882	0.16666666666666666	0.5902292160670961	0.7785575387914728	0.33969472686387553	0.9146299498148966	0.5205180514909854	0.744551973584216	0.8173338733745124	0.8272396897965827	0.1875	0.25	0.0
2684	0.00018209586294803438	4.334274492196166e-06	4.331310140274644e-06	0.9986372828227813	None	0	0	0.75	3	0.5	2	0.6	0.25	3	1	2	3	0	0.4	2	5	0.4	6	0.5	0.5	0.10640234858190352	0.9027637824978776	0.6371101371738177	0.8452999307245337	0.5119385572459935	0.9159755542709864	0.9088826244826717	0.8914012044057542	0.3333333333333333	0.6666666666666666	0.0
3314	0.031221561793751188	0.004764593430544597	0.001323922596195051	0.9759782491953862	None	0	0	0.4166666666666667	5	0.6	9	0.3541666666666667	0.4666666666666667	8	7	8	2	0	0.3333333333333333	4	12	1.1333333333333333	17	0.10526315789473684	0.15384615384615385	0.48293950955480414	0.8539907487103734	0.43987828767882897	0.9289699775309797	0.4410867949370877	0.7030925590217869	0.8348256541416393	0.8498081855975845	0.5625	0.25	0.0
7186	0.03459506083394408	0.004248347219568493	-0.001415436315399855	0.9534954146398095	None	0	0	0.3333333333333333	4	0.7333333333333333	11	0.3269230769230769	0.5333333333333333	9	8	7	4	0	0.3076923076923077	4	13	1.1333333333333333	17	0.23529411764705882	0.15384615384615385	0.46657273991450604	0.8442738426008982	0.5153392494518267	0.9103821769163242	0.5257662527480143	0.7398585924104487	0.8378076015168454	0.8435180466401905	0.2222222222222222	0.2222222222222222	0.0
3109	0.013392942206048522	0.003618128658770023	-0.0031474724264274057	0.9854808274712046	None	0	0	0.5	4	0.5	5	0.4444444444444444	0.4	7	4	4	1	0	0.3333333333333333	9	3	0.8	12	0.1111111111111111	0	0.8415431743369645	0.8437975235166985	0.5501939167782816	0.8485047277489703	0.4402039029977284	0.9010070983937675	0.8458134245046459	0.8667721401138518	1.0	0	0.0
933	None	None	None	None	None	0.3333333333333333	1	0.3333333333333333	3	0.7272727272727273	8	0.4642857142857143	0.2727272727272727	4	3	8	2	0	0.5714285714285714	7	4	0.8666666666666667	13	0.10526315789473684	0.3333333333333333	0.42543851082529544	0.5387437218244818	0.11510182007677061	0.7248031941960384	0.40536307126793486	0.9117248718599907	0.8050236541896759	0.7600329028043558	0.625	0.25	0.0
2031	None	None	None	None	None	0	0	0.25	2	0.8	8	0.8571428571428571	0.4	5	4	6	4	0	0.2857142857142857	7	2	0.8	12	0.26666666666666666	0.8	0.6841911241333636	0.82450044931205	0.5168279895175208	0.8317852679574451	0.1351784431617103	0.6364285051257761	0.9086730204222654	0.7747140375831931	0.5	0.2	0.0
2522	None	None	None	None	None	0	0	0.42857142857142855	3	0.75	6	0.6666666666666666	0.5	6	4	3	2	0	0.6	5	3	0.6666666666666666	10	0.25	0.3333333333333333	0.5150088661955337	0.8780311111988298	0.27613940626679934	0.9675740906762509	0.5290975457359772	0.8552671806026442	0.9125045543681478	0.9154514636421641	0.5833333333333333	0.3333333333333333	0.0
1423	None	None	None	None	None	0	0	0.75	3	0.0	0	0.8333333333333334	0	3	0	1	1	0	0.6666666666666666	3	2	0.3333333333333333	5	0.3333333333333333	0	0	0	0	0	0	0	0	0	0	0	0
1561	None	None	None	None	None	0	0	0.6666666666666666	2	0.5	1	0.6666666666666666	0.5	2	1	1	0	0	0.6666666666666666	2	3	0.26666666666666666	4	0.0	0	0.6094013562308102	0.9620783151588744	0.5896595759876038	0.9687337956809992	0.6216815742907162	0.6895264838262963	0.9395713008949647	0.9233182646543436	0	0	0.0
5220	0.03477900885813882	0.015327722211162296	0.014951191670484434	0.9694068352298062	None	0	0	0.3333333333333333	4	0.7333333333333333	11	0.3269230769230769	0.5333333333333333	9	8	7	4	0	0.3076923076923077	4	13	1.1333333333333333	17	0.23529411764705882	0.15384615384615385	0.5758662170179607	0.7921218093494371	0.22362375849475305	0.9193891992192618	0.5119385572459935	0.7955651599380492	0.8153697851341323	0.846864092762955	0.2222222222222222	0.2222222222222222	0.0
545	None	None	None	None	None	0	0	0.6666666666666666	2	0.5	1	0.6666666666666666	0	2	0	1	0	0	0.6666666666666666	2	3	0.26666666666666666	4	0.0	0	0	0	0	0	0	0	0	0	0	0	0
6324	0.030474162493908743	0.0028197385679034344	-0.0027156206829621094	0.9968778523224306	None	0	0	0.3333333333333333	4	0.7333333333333333	11	0.3269230769230769	0.4666666666666667	8	7	8	4	0	0.3076923076923077	4	13	1.1333333333333333	17	0.21052631578947367	0.15384615384615385	0.5519492471556668	0.8035527646932644	0.22362375849475305	0.885222122915366	0.5205180514909854	0.7860344752081735	0.8024133367936412	0.8298020288653709	0.25	0.25	0.0
2352	None	None	None	None	None	0	0	0.25	2	0.8888888888888888	8	0.7857142857142857	0.3333333333333333	5	3	5	5	0	0.2857142857142857	7	2	0.7333333333333333	11	0.4166666666666667	0.6666666666666666	0.6841911241333636	0.82450044931205	0.5168279895175208	0.733423384784816	0.1351784431617103	0.9176459437036019	0.9086730204222654	0.8397894331165516	0.4	0.2	0.0
6398	0.03485241446255861	0.01773381157482612	0.01483692765677353	0.9689141157023107	None	0	0	0.36363636363636365	4	0.7142857142857143	10	0.3333333333333333	0.5	8	7	7	4	0	0.3333333333333333	4	12	1.0666666666666667	16	0.23529411764705882	0.16666666666666666	0.5902292160670961	0.7785575387914728	0.33969472686387553	0.9146299498148966	0.5205180514909854	0.744551973584216	0.8173338733745124	0.8272396897965827	0.1875	0.25	0.0
2018	None	None	None	None	None	0	0	0.8	4	0.2	1	0.7	0.2	5	1	1	1	0	0.4	5	2	0.4666666666666667	7	0.5	0.8	0.6173186878616178	0.8662783389816647	0.8153200119635304	0.84555442144498	0.2983079365358017	0.9577569399535746	0.951481782422467	0.9029040673106007	1.0	0.2	0.0
948	None	None	None	None	None	0	0	1.0	4	0.0	0	0.6666666666666666	0	1	0	4	2	0	1.0	3	3	0.4	6	0.18181818181818182	0.6666666666666666	0	0	0	0	0	0	0	0	0	0	0
5371	0.057169042792866935	0.025420108628126672	-0.024154392729020997	0.5638474873501818	None	0	0	0.3076923076923077	4	0.7647058823529411	13	0.31666666666666665	0.5882352941176471	11	10	7	4	0	0.26666666666666666	4	15	1.2666666666666666	19	0.23529411764705882	0.13333333333333333	0.5758662170179607	0.846076513524827	0.21075493110738788	0.9345635837265229	0.45472344498443373	0.8081123117264644	0.831092417402988	0.873652711399404	0.2272727272727273	0.18181818181818182	0.0
6414	0.02548982338060366	0.0034608646177104983	-0.002771035316690916	0.9966425785887401	None	0	0	0.36363636363636365	4	0.7142857142857143	10	0.3333333333333333	0.42857142857142855	7	6	8	4	0	0.3333333333333333	4	12	1.0666666666666667	16	0.21052631578947367	0.16666666666666666	0.5758662170179607	0.7898265123331942	0.16181187924737653	0.8929299610077376	0.5275858342896452	0.8172808956542242	0.7887831963300198	0.8385726366453875	0.14285714285714285	0.2857142857142857	0.0
6936	0.04175287040012216	0.015499524894379517	0.014083813246820473	0.9611389323036499	None	0	0	0.3333333333333333	4	0.75	12	0.32142857142857145	0.5625	10	9	7	4	0	0.2857142857142857	4	14	1.2	18	0.23529411764705882	0.14285714285714285	0.6103133940579489	0.7881250777079153	0.22362375849475305	0.9217564525899007	0.43068847139471644	0.8180046756678409	0.872888262671048	0.8533349599814164	0.2	0.2	0.0
7281	0.028756410681341934	0.012712987527751558	0.012527713116829532	0.9672012937183404	None	0	0	0.36363636363636365	4	0.7142857142857143	10	0.3333333333333333	0.5	8	7	7	4	0	0.3333333333333333	4	12	1.0666666666666667	16	0.23529411764705882	0.16666666666666666	0.5519492471556668	0.8521607017094138	0.403657096875732	0.9269219707484614	0.5205180514909854	0.7453671927063581	0.8194831701657065	0.8567655822556244	0.125	0.25	0.0
1220	None	None	None	None	None	0	0	0.6666666666666666	2	0.5	1	1.0	0	1	0	2	2	0	0.25	4	1	0.26666666666666666	4	0.2857142857142857	0.6666666666666666	0	0	0	0	0	0	0	0	0	0	0
2619	0.008258751052508418	0.0005511443331788283	0.0005359658747867724	0.9517520444294858	None	0	0	0.25	1	1.0	4	0.5	0.75	3	3	2	2	0	0.75	4	3	0.4	6	0.25	0	0.20128956355540745	0.9613604126114523	0.40074091793937183	0.6413765558095654	0.9837938027017039	0.9652368876943561	0.9651101913577024	0.91475115673081	0.8333333333333333	0	0.5437626571360058
2234	None	None	None	None	None	0	0	0.75	3	0.5	2	0.5	0.25	3	1	2	2	0	0.75	3	4	0.4	6	0.3333333333333333	0.6666666666666666	0.5758662170179607	0.926096760431358	0.5241168810378822	0.8261216323472874	0.37023503262818186	0.8029807919675913	0.8456848439131418	0.861826743174665	0.6666666666666666	0.3333333333333333	0.0
6043	0.03425557011111173	0.019810273153803244	0.01956794273474501	0.9678622322379554	None	0	0	0.3333333333333333	4	0.7333333333333333	11	0.3269230769230769	0.5333333333333333	9	8	7	4	0	0.3076923076923077	4	13	1.1333333333333333	17	0.23529411764705882	0.15384615384615385	0.5758662170179607	0.7921218093494371	0.22362375849475305	0.9193891992192618	0.5119385572459935	0.7955651599380492	0.8153697851341323	0.846864092762955	0.2222222222222222	0.2222222222222222	0.0
519	None	None	None	None	None	0.3333333333333333	1	0.3333333333333333	3	0.7272727272727273	8	0.5416666666666666	0.36363636363636365	6	4	6	4	0	0.6666666666666666	6	4	0.8666666666666667	13	0.2857142857142857	0.2857142857142857	0.42543851082529544	0.6671644151109739	0.11510182007677061	0.7617413042021668	0.40536307126793486	0.7335883640049593	0.8050236541896759	0.7224902311886645	0.16666666666666666	0.3333333333333333	0.0
740	None	None	None	None	None	0	0	0.3333333333333333	1	1.0	2	0.6666666666666666	0	0	0	3	1	0	0.6666666666666666	3	2	0.26666666666666666	4	0.1	0	0	0	0	0	0	0	0	0	0	0	0
4092	0.03517153753227059	0.0045740087576745525	-0.0017409464032929203	0.975627924873626	None	0	0	0.4166666666666667	5	0.6	9	0.3541666666666667	0.4666666666666667	8	7	8	2	0	0.3333333333333333	4	12	1.1333333333333333	17	0.10526315789473684	0.15384615384615385	0.5212194784662334	0.8375920216578806	0.2544509465832736	0.8748073503331055	0.5290975457359772	0.718543487031904	0.8076740042773773	0.8186566544668585	0.5625	0.25	0.0
898	None	None	None	None	None	0	0	0.3333333333333333	3	0.7272727272727273	8	0.30952380952380953	0.5454545454545454	8	6	4	1	0	0.8571428571428571	7	6	0.8666666666666667	13	0.1	0.2	0.32975536907349373	0.8405597285352253	0.5666925140846238	0.9224418258352609	0.6522900721013817	0.8810868814967695	0.8517727143395635	0.8856494602652124	1.0	0	0.0
5674	0.028501539669959598	0.0003298851335309968	0.00015444908697537384	0.996680050388114	None	0	0	0.3333333333333333	4	0.7333333333333333	11	0.3269230769230769	0.4666666666666667	8	7	8	4	0	0.3076923076923077	4	13	1.1333333333333333	17	0.21052631578947367	0.15384615384615385	0.5902292160670961	0.8031873031320663	0.22362375849475305	0.885222122915366	0.5205180514909854	0.7860344752081735	0.8173338733745124	0.829693087066995	0.25	0.25	0.0
615	None	None	None	None	None	0.3333333333333333	1	0.375	3	0.7	7	0.5	0.3	4	3	7	2	0	0.6666666666666666	6	4	0.8	12	0.11764705882352941	0.3333333333333333	0.42543851082529544	0.6957785515548085	0.22692459782852362	0.7747086536019414	0.40536307126793486	0.8759270832190612	0.8050236541896759	0.792313462308453	0.625	0.25	0.0
4461	0.04015793996632486	0.009335693963525482	0.004845472437906262	0.9775378820802715	None	0	0	0.3333333333333333	4	0.7333333333333333	11	0.3269230769230769	0.5333333333333333	9	8	7	3	0	0.3076923076923077	4	13	1.1333333333333333	17	0.17647058823529413	0.15384615384615385	0.528032277293373	0.7688675495315114	0.24893996188905382	0.9063811171192463	0.5119385572459935	0.8411890795827177	0.8153697851341323	0.8472361119367442	0.3333333333333333	0.2222222222222222	0.0
1996	None	None	None	None	None	0.5	1	0.8333333333333334	5	0.16666666666666666	1	0.6666666666666666	0.16666666666666666	5	1	2	1	0	0.75	4	3	0.5333333333333333	8	0.25	1.0	0.6322585081653754	0.6952804683318499	0.5537592175720005	0.7468676726374779	0.67405702767383	0.8458011923227001	0.6948122383577963	0.7690545305982585	1.0	0.2	0.0
7198	0.03336356083349742	0.019414375991351145	0.019172697471937207	0.9679605174970517	None	0	0	0.3333333333333333	4	0.7333333333333333	11	0.3269230769230769	0.5333333333333333	9	8	7	4	0	0.3076923076923077	4	13	1.1333333333333333	17	0.23529411764705882	0.15384615384615385	0.5758662170179607	0.7921218093494371	0.22362375849475305	0.9193891992192618	0.5119385572459935	0.7955651599380492	0.8153697851341323	0.846864092762955	0.2222222222222222	0.2222222222222222	0.0
537	None	None	None	None	None	0	0	0.6666666666666666	2	0.0	0	0.6666666666666666	0	1	0	2	3	0	0.6666666666666666	2	3	0.26666666666666666	4	0.42857142857142855	0	0	0	0	0	0	0	0	0	0	0	0
5473	0.034381739755775534	0.01870042226079125	0.01838952302515864	0.9677337076570275	None	0	0	0.3333333333333333	4	0.7333333333333333	11	0.3269230769230769	0.5333333333333333	9	8	7	4	0	0.3076923076923077	4	13	1.1333333333333333	17	0.23529411764705882	0.15384615384615385	0.5758662170179607	0.7921218093494371	0.22362375849475305	0.9193891992192618	0.5119385572459935	0.7955651599380492	0.8153697851341323	0.846864092762955	0.2222222222222222	0.2222222222222222	0.0
2995	0.00999412622621961	0.0014716473784023056	0.0014075513361105558	0.9876128273967214	None	0	0	0.5	3	0.5	3	0.4444444444444444	0.5	5	3	2	1	0	0.5	3	6	0.5333333333333333	8	0.16666666666666666	0	0.9327586310485303	0.9440441882514039	0.5501939167782816	0.8420797552338264	0.5418909239830259	0.9178457027301661	0.8780024112596494	0.9092304858669262	1.0	0	0.0
3228	0.03101851164182749	0.009814291360498446	0.009812037050505668	0.9487139547537871	None	0	0	0.4	4	0.6923076923076923	9	0.4166666666666667	0.46153846153846156	7	6	7	1	0	0.25	3	12	1.0	15	0.058823529411764705	0.16666666666666666	0.5431326777373646	0.8647146759578207	0.28991228779922507	0.9426831060433005	0.5290975457359772	0.7540014218567929	0.8866193157412163	0.8727029904259629	1.0	0.14285714285714285	0.0
1469	None	None	None	None	None	0.5	1	0.7142857142857143	5	0.375	3	0.5555555555555556	0.25	3	2	6	2	0	0.5	3	6	0.6666666666666666	10	0.13333333333333333	0.5	0.36227152687994213	0.9498341156116571	0.9634209401748068	0.7364994353464683	0.24180219722935864	0.8499832639880589	0.9639668442632389	0.8700150274517552	0.8333333333333333	0	0.4467981393481639
7044	0.03329597285683441	0.0190958796367228	0.018845798383480637	0.9680844257410945	None	0	0	0.3333333333333333	4	0.7333333333333333	11	0.3269230769230769	0.5333333333333333	9	8	7	4	0	0.3076923076923077	4	13	1.1333333333333333	17	0.23529411764705882	0.15384615384615385	0.5758662170179607	0.7921218093494371	0.22362375849475305	0.9193891992192618	0.5119385572459935	0.7955651599380492	0.8153697851341323	0.846864092762955	0.2222222222222222	0.2222222222222222	0.0
7089	0.0326916462874737	0.015543828506997986	0.015542858159305282	0.9692997515453979	None	0	0	0.3333333333333333	4	0.7333333333333333	11	0.3269230769230769	0.5333333333333333	9	8	7	4	0	0.3076923076923077	4	13	1.1333333333333333	17	0.23529411764705882	0.15384615384615385	0.6045922151162315	0.7912233801768335	0.22362375849475305	0.9193891992192618	0.5119385572459935	0.8139813002465246	0.8427944438813187	0.8516364657150521	0.2222222222222222	0.2222222222222222	0.0
1119	None	None	None	None	None	0	0	0.5	2	0.6666666666666666	2	1.0	0.6666666666666666	4	2	0	0	0	0.2	5	1	0.3333333333333333	5	0.0	0.5	0.5415745514897148	0.8380032653848711	0.4089495365207082	0.9552011546173	0.62323026204518	0.9813389834020322	0.9601627768425843	0.9472777890696908	0	0	0.0
1883	None	None	None	None	None	0	0	0.5	2	0.6666666666666666	2	0.8333333333333334	0.3333333333333333	3	1	1	0	0	0.6666666666666666	2	3	0.3333333333333333	5	0.0	0	0.28604408141309	0.9703634718005556	0.933004783336877	0.9622064165164316	0.7014722245984064	0.6796738739868308	0.9432878595559436	0.9236267398856367	0	0	0.0
4214	0.0302340442846095	0.015364939166246316	0.015347663860504918	0.9737752215480303	None	0	0	0.3333333333333333	4	0.7333333333333333	11	0.3269230769230769	0.4666666666666667	8	7	8	6	0	0.3076923076923077	4	13	1.1333333333333333	17	0.3157894736842105	0.15384615384615385	0.5959503950088136	0.8189241856351531	0.1862834051773822	0.9406906689157751	0.4833310011152136	0.8159841919667071	0.8613164117793379	0.8722237810962168	0.125	0.25	0.0
3056	0.03119495775149952	0.005375620633003794	0.005106961721471461	0.9852446256623808	None	0	0	0.4166666666666667	5	0.6	9	0.3541666666666667	0.4666666666666667	8	7	8	2	0	0.3333333333333333	4	12	1.1333333333333333	17	0.10526315789473684	0.15384615384615385	0.5212194784662334	0.8517256372357711	0.23628186019190345	0.9165330192371837	0.5290975457359772	0.8246437857175158	0.862562923817034	0.8696075261759124	0.5625	0.25	0.0
1048	None	None	None	None	None	0	0	0.375	3	0.6	6	0.6	0.5	7	5	4	1	0	0.2	10	2	0.8	12	0.1	0	0.5641978352661887	0.8711267981595029	0.4067826683243035	0.9175828824931148	0.7592782623057958	0.9411334382061054	0.9082119488747314	0.9140594637395516	1.0	0	0.0
5168	0.04172875137208991	0.017579539174692224	0.016415985686515068	0.9627111214086363	None	0	0	0.3333333333333333	4	0.75	12	0.32142857142857145	0.5625	10	9	7	4	0	0.2857142857142857	4	14	1.2	18	0.23529411764705882	0.14285714285714285	0.5959503950088136	0.7918774702639665	0.22362375849475305	0.9217564525899007	0.43068847139471644	0.8180046756678409	0.8617378964794963	0.8542760702631549	0.2	0.2	0.0
2015	None	None	None	None	None	0.3333333333333333	1	0.4444444444444444	4	0.5454545454545454	6	0.3611111111111111	0.5454545454545454	8	6	4	0	0	1.0	6	6	0.8666666666666667	13	0.0	0.5714285714285714	0.1777707977626931	0.9125039698556524	0.4412110101744916	0.766911243146643	0.7458449585621395	0.8721658824147015	0.9181984020241333	0.860397931122122	0	0	0.0
623	None	None	None	None	None	0	0	0.5	3	0.5	3	0.4	0.5	6	3	1	1	0	0.8	4	5	0.5333333333333333	8	0.3333333333333333	0	0.3887933454210626	0.9637944758157593	0.14232574676884965	0.8922339224103528	0.6867426457152012	0.8382052971876711	0.91428503879943	0.9126786500388424	1.0	0.16666666666666666	0.0
7336	0.028770711204342703	0.009505272391041113	0.00905404110621094	0.9695431850879913	None	0	0	0.36363636363636365	4	0.7142857142857143	10	0.3333333333333333	0.5	8	7	7	4	0	0.3333333333333333	4	12	1.0666666666666667	16	0.23529411764705882	0.16666666666666666	0.5902292160670961	0.8564273169811969	0.403657096875732	0.9269219707484614	0.5205180514909854	0.7453671927063581	0.8314598984711908	0.8581620856529388	0.125	0.25	0.0
4762	0.03572536389615182	0.010628639221800906	0.01059756588229535	0.9788869781715193	None	0	0	0.3333333333333333	4	0.75	12	0.32142857142857145	0.5625	10	9	7	4	0	0.2857142857142857	4	14	1.2	18	0.23529411764705882	0.14285714285714285	0.5519492471556668	0.8480709813329197	0.22984744649822084	0.9293282374612394	0.5205180514909854	0.870142680872547	0.8680528622602822	0.8875606178461901	0.15000000000000002	0.2	0.0
3032	0.0060629293338773935	0.0012829141816291221	0.0012791511776962593	0.9907095861023235	None	0	0	0.5	2	0.5	2	0.6	0.5	3	2	2	0	0	0.4	2	5	0.4	6	0.0	0	1.0	0.9681252033564638	0.6197191515745432	0.728629310870747	0.9285367364946004	0.9173266605223158	0.8504002236293382	0.9062992942144651	0	0	0.0
601	None	None	None	None	None	0	0	0.5	3	0.5	3	0.4	0.5	6	3	1	1	0	0.8	4	5	0.5333333333333333	8	0.3333333333333333	0	0.4710087177136414	0.956629287897403	0.3449981783650137	0.8972259079647787	0.5816843580833417	0.8224836427493986	0.8741175009357426	0.9058988393429107	1.0	0.16666666666666666	0.0
4729	0.028642033190295197	0.013773210830424223	0.013268784346955883	0.9684880627387624	None	0	0	0.4166666666666667	5	0.6	9	0.3541666666666667	0.4666666666666667	8	7	8	2	0	0.3333333333333333	4	12	1.1333333333333333	17	0.10526315789473684	0.15384615384615385	0.5519492471556668	0.8521607017094138	0.403657096875732	0.9269219707484614	0.5205180514909854	0.7453671927063581	0.8194831701657065	0.8567655822556244	0.5625	0.25	0.0
6401	0.035405436801208695	0.019749258790225658	0.019689546003723222	0.9676500722815532	None	0	0	0.3333333333333333	4	0.7333333333333333	11	0.3269230769230769	0.5333333333333333	9	8	7	4	0	0.3076923076923077	4	13	1.1333333333333333	17	0.23529411764705882	0.15384615384615385	0.6045922151162315	0.7912233801768335	0.22362375849475305	0.9193891992192618	0.5119385572459935	0.7955651599380492	0.8427944438813187	0.8466284601630976	0.2222222222222222	0.2222222222222222	0.0
3131	0.006737347305736224	0.0011996536410982031	0.0011532720263685357	0.98980243245431	None	0	0	0.6	3	0.4	2	0.4666666666666667	0.4	4	2	2	1	0	0.6	3	5	0.4666666666666667	7	0.16666666666666666	0	0.966379315524265	0.8288657571348359	0.4661585997724654	0.7613512379865275	0.7352138302388133	0.9165068942233294	0.8780024112596494	0.8469882960227919	1.0	0	0.0
1310	None	None	None	None	None	0	0	0.75	3	0.0	0	0.8333333333333334	0	3	0	1	2	0	0.6666666666666666	2	3	0.3333333333333333	5	0.6666666666666666	0	0	0	0	0	0	0	0	0	0	0	0
5986	0.03126613676461495	0.0028547836640209854	-0.00281578467578666	0.9969494445397706	None	0	0	0.3333333333333333	4	0.7333333333333333	11	0.3269230769230769	0.4	7	6	9	5	0	0.3076923076923077	4	13	1.1333333333333333	17	0.23809523809523808	0.15384615384615385	0.5758662170179607	0.7898265123331942	0.16181187924737653	0.8929299610077376	0.5119385572459935	0.7864177944945536	0.7887831963300198	0.8295993508742062	0.14285714285714285	0.2857142857142857	0.0
3160	0.029403420365519302	0.009463972069637668	0.007557446120332892	0.9700348208130969	None	0	0	0.4166666666666667	5	0.5333333333333333	8	0.3541666666666667	0.4666666666666667	9	7	7	3	0	0.3333333333333333	4	12	1.1333333333333333	17	0.1875	0.15384615384615385	0.6045922151162315	0.8473657405911402	0.24893996188905382	0.9305871227137199	0.5290975457359772	0.8455400214871687	0.89791899582919	0.8811421297751708	0.4444444444444444	0.2222222222222222	0.0
7046	0.0340573372849569	0.009020896169770337	0.008726681367682952	0.9826737802443894	None	0	0	0.3333333333333333	4	0.7333333333333333	11	0.3269230769230769	0.5333333333333333	9	8	7	4	0	0.3076923076923077	4	13	1.1333333333333333	17	0.23529411764705882	0.15384615384615385	0.46657273991450604	0.8401881117261375	0.5153392494518267	0.8953369885062683	0.5257662527480143	0.6790306301568902	0.8378076015168454	0.8203127416043093	0.2222222222222222	0.2222222222222222	0.0
6579	0.02645728643027248	0.0004435740585100963	0.0003537102360709007	0.9966378853759411	None	0	0	0.36363636363636365	4	0.7142857142857143	10	0.3333333333333333	0.5	8	7	7	4	0	0.3333333333333333	4	12	1.0666666666666667	16	0.23529411764705882	0.16666666666666666	0.5519492471556668	0.8035527646932644	0.22362375849475305	0.885222122915366	0.5205180514909854	0.7860344752081735	0.8035027503345078	0.8298020288653709	0.25	0.25	0.0
1493	None	None	None	None	None	0	0	0.75	3	0.3333333333333333	1	0.625	0	2	0	2	1	0	0.5	4	2	0.3333333333333333	5	0.16666666666666666	0.6666666666666666	0	0	0	0	0	0	0	0	0	0	0
6194	0.02968143817890715	0.005666993670609261	0.004224536551252031	0.9535879011999769	None	0	0	0.3333333333333333	4	0.7333333333333333	11	0.3269230769230769	0.4666666666666667	8	7	8	4	0	0.3076923076923077	4	13	1.1333333333333333	17	0.21052631578947367	0.15384615384615385	0.5720334251465198	0.8051462735768835	0.22362375849475305	0.9089127895186775	0.4392679656397084	0.80173943663075	0.8588672073296171	0.8462477153802584	0.25	0.25	0.0
1097	None	None	None	None	None	0	0	0.6666666666666666	2	0.5	1	0.6666666666666666	0.5	2	1	1	0	0	0.6666666666666666	2	3	0.26666666666666666	4	0.0	0	0.60940135623081	0.8361340967928235	0.5896595759876038	0.9687337956809992	0.6216815742907162	0.6895264838262963	0.8879691567673763	0.8758494981911766	0	0	0.0
5781	0.04815369224376078	0.011054726697262764	0.009329227652245071	0.9730929810561687	None	0	0	0.3076923076923077	4	0.7647058823529411	13	0.31666666666666665	0.5882352941176471	11	10	7	4	0	0.26666666666666666	4	15	1.2666666666666666	19	0.23529411764705882	0.13333333333333333	0.528032277293373	0.8408980826563768	0.24893996188905382	0.9241795042425233	0.5119385572459935	0.8561396781905898	0.827761057896665	0.8790025098248119	0.18181818181818182	0.18181818181818182	0.0
3821	0.028724368044002982	0.006745151438632051	0.00667052347244823	0.9757892916658741	None	0	0	0.3333333333333333	4	0.7333333333333333	11	0.3269230769230769	0.4666666666666667	8	7	8	5	0	0.3076923076923077	4	13	1.1333333333333333	17	0.2631578947368421	0.15384615384615385	0.5519492471556668	0.8170390922697368	0.23628186019190345	0.9294555396647046	0.5205180514909854	0.8573327015806965	0.8666984801151475	0.8761023382022429	0.125	0.25	0.0
1575	None	None	None	None	None	0	0	0.75	3	0.0	0	0.8333333333333334	0	1	0	3	1	0	0.6666666666666666	2	3	0.3333333333333333	5	0.1111111111111111	0.6666666666666666	0	0	0	0	0	0	0	0	0	0	0
4439	0.028787636425245015	0.014509654326259839	0.014331649128689191	0.9729228923574867	None	0	0	0.3333333333333333	4	0.7333333333333333	11	0.3269230769230769	0.4666666666666667	8	7	8	4	0	0.3076923076923077	4	13	1.1333333333333333	17	0.21052631578947367	0.15384615384615385	0.5959503950088136	0.8189241856351531	0.1862834051773822	0.9406906689157751	0.4410867949370877	0.7938044351349545	0.8680528622602822	0.8668794897215742	0.1875	0.25	0.0
6253	0.033542808023156755	0.01830130659107924	0.016611472711953183	0.9741334471800258	None	0	0	0.3333333333333333	4	0.75	12	0.32142857142857145	0.5625	10	9	7	6	0	0.2857142857142857	4	14	1.2	18	0.35294117647058826	0.14285714285714285	0.5959503950088136	0.8369408413817117	0.3408138893781494	0.9339962680392307	0.5205180514909854	0.8268112638469798	0.801576870019494	0.8753956009560104	0.15000000000000002	0.2	0.0
7388	0.028698785566729817	0.00031024915748030843	3.541964696463025e-05	0.9968152033326549	None	0	0	0.3333333333333333	4	0.7333333333333333	11	0.3269230769230769	0.4666666666666667	8	7	8	5	0	0.3076923076923077	4	13	1.1333333333333333	17	0.2631578947368421	0.15384615384615385	0.5902292160670961	0.8031873031320663	0.22362375849475305	0.885222122915366	0.5290975457359772	0.78549868759452	0.814924240482235	0.8295431211845282	0.25	0.25	0.0
448	None	None	None	None	None	0	0	0.25	1	1.0	3	1.0	0.6666666666666666	2	2	2	1	0	0.2	1	5	0.3333333333333333	5	0.125	0	0.5949998918359622	0.5	0.20631065775506494	0.5	0.20466568646003616	0.5	0.8624972610086723	0.5	1.0	0.5	0.0
6169	0.02381410444230343	0.0043836458218584375	0.004225258108632388	0.975075706321016	None	0	0	0.3333333333333333	4	0.75	12	0.3	0.5625	9	9	8	3	0	0.4166666666666667	12	5	1.2	18	0.15	0.14285714285714285	0.5758662170179607	0.7946711064874613	0.22362375849475305	0.9223966759808712	0.5119385572459935	0.7955651599380492	0.8311847612113047	0.8493051072878811	0.2222222222222222	0.2222222222222222	0.0
169	None	None	None	None	None	0.5	1	0.8571428571428571	6	0.125	1	0.625	0.125	5	1	4	0	0	1.0	4	4	0.6666666666666666	10	0.0	0.5714285714285714	0.22967963988207427	0.7063755878489112	0.3668387577773437	0.930152708793089	0.34358827178331214	0.8961522402100257	0.8519173736277565	0.8669230266401828	0	0	0.0
2396	None	None	None	None	None	0.5	1	0.6666666666666666	4	0.5	3	0.4444444444444444	0.5	6	3	1	0	0	0.5	6	3	0.5333333333333333	8	0.0	1.0	0.6346268364891423	0.8618412561032265	0.4369340949172189	0.897319891682252	0.6213847179615966	0.9277794091213003	0.7990012935821217	0.8987892426253683	0	0	0.0
2122	None	None	None	None	None	0	0	0.5	3	0.5714285714285714	4	0.375	0.42857142857142855	4	3	4	1	0	0.6666666666666666	6	4	0.6	9	0.09090909090909091	0.6666666666666666	0.48135998990572376	0.9716862212526429	0.8927681155805433	0.7357924461544364	0.4198944304550358	0.9585422662767002	0.9702300087196782	0.9286993020844364	1.0	0	0.0
866	None	None	None	None	None	0.5	1	0.42857142857142855	3	0.625	5	0.3333333333333333	0.625	5	5	4	0	0	0.8333333333333334	5	6	0.6666666666666666	10	0.0	0.8	0.20840775921311944	0.9363504633888701	0.3571877955091474	0.7918745043328049	0.9837938027017039	0.9325035995713484	0.9651101913577024	0.9017556702432277	0	0	0.0
434	None	None	None	None	None	0	0	1.0	1	0	0	1.0	0	0	0	1	0	0	0.5	2	1	0.13333333333333333	2	0.0	0	0	0	0	0	0	0	0	0	0	0	0
2837	0.00033666586710237145	5.179972970727947e-05	5.179048883844756e-05	0.9994635229663256	None	0	0	0.8	4	0.2	1	0.7	0.2	5	1	1	2	0	0.4	2	5	0.4666666666666667	7	1.0	0.4	0.15124787729340122	0.9660515526911396	0.14765789327545986	0.6033296194384162	0.6436910357837743	0.7214210516626778	0.9133874817733911	0.8282228862585513	0.6000000000000001	0.4	0.0
1437	None	None	None	None	None	0	0	0.5	3	0.5	3	0.4444444444444444	0.3333333333333333	3	2	4	2	0	0.5	6	3	0.5333333333333333	8	0.18181818181818182	0.6666666666666666	0.12779155320478358	0.751261041522906	0.9935520682481108	0.5994646108353725	0.7339683518585363	0.9105275583569437	0.9741091461003467	0.7818066458165409	0.8333333333333333	0	0.0
174	None	None	None	None	None	0	0	1.0	2	0.0	0	1.0	0	1	0	1	1	0	0.3333333333333333	3	1	0.2	3	0.2	1.0	0	0	0	0	0	0	0	0	0	0	0
5619	0.03190527380582433	0.018064318481218016	0.017898961084137664	0.9679963828295356	None	0	0	0.3333333333333333	4	0.7333333333333333	11	0.3269230769230769	0.4666666666666667	8	7	8	4	0	0.3076923076923077	4	13	1.1333333333333333	17	0.21052631578947367	0.15384615384615385	0.5959503950088136	0.7760547412244434	0.1927178188710648	0.9304377099794402	0.4410867949370877	0.7936516505131492	0.8514424891690776	0.8491279309881838	0.1875	0.25	0.0
6820	0.033887260303653	0.01969915241382796	0.019399729557837742	0.9676404033902929	None	0	0	0.3333333333333333	4	0.7333333333333333	11	0.3269230769230769	0.5333333333333333	9	8	7	4	0	0.3076923076923077	4	13	1.1333333333333333	17	0.23529411764705882	0.15384615384615385	0.5758662170179607	0.7921218093494371	0.22362375849475305	0.9193891992192618	0.5119385572459935	0.7955651599380492	0.8153697851341323	0.846864092762955	0.2222222222222222	0.2222222222222222	0.0
7498	0.040210496307009756	0.024698418162626107	0.02465122817159432	0.957028858088606	None	0	0	0.3333333333333333	4	0.75	12	0.32142857142857145	0.5	9	8	8	4	0	0.2857142857142857	4	14	1.2	18	0.21052631578947367	0.14285714285714285	0.6045922151162315	0.7912233801768335	0.22362375849475305	0.9193891992192618	0.5119385572459935	0.7955651599380492	0.8427944438813187	0.8466284601630976	0.2222222222222222	0.2222222222222222	0.0
6481	0.03301877943906719	0.016610600889675625	0.01450927277005558	0.9689245520578617	None	0	0	0.36363636363636365	4	0.7142857142857143	10	0.3333333333333333	0.5	8	7	7	4	0	0.3333333333333333	4	12	1.0666666666666667	16	0.23529411764705882	0.16666666666666666	0.5519492471556668	0.7745999517217546	0.33969472686387553	0.9146299498148966	0.5205180514909854	0.744551973584216	0.8024133367936412	0.8261503498300046	0.1875	0.25	0.0
5432	0.03022998073259969	0.0159162135356982	0.014557926882091407	0.968389236076526	None	0	0	0.36363636363636365	4	0.7142857142857143	10	0.3333333333333333	0.42857142857142855	7	6	8	4	0	0.3333333333333333	4	12	1.0666666666666667	16	0.21052631578947367	0.16666666666666666	0.5758662170179607	0.7620680938618356	0.22362375849475305	0.928978945580016	0.5119385572459935	0.7408570700754201	0.7887831963300198	0.8313459374513037	0.14285714285714285	0.2857142857142857	0.0
1349	None	None	None	None	None	0.5	1	0.5714285714285714	4	0.625	5	0.4166666666666667	0.625	8	5	1	0	0	0.375	8	3	0.6666666666666666	10	0.0	1.0	0.5640508919959837	0.825524198025905	0.4369340949172189	0.889432547749296	0.714228865379887	0.9198582129649404	0.7973610358269748	0.8835553124908763	0	0	0.0
379	None	None	None	None	None	0	0	0	0	0	0	1.0	0	0	0	0	0	0	1.0	1	1	0.06666666666666667	1	0.0	0	0	0	0	0	0	0	0	0	0	0	0
6436	0.04170635748627939	0.017588050637404207	0.011786953941088913	0.9782622029244938	None	0	0	0.3333333333333333	4	0.75	12	0.32142857142857145	0.5625	10	9	7	4	0	0.2857142857142857	4	14	1.2	18	0.23529411764705882	0.14285714285714285	0.5519492471556668	0.8304709040090583	0.2301307315926861	0.9116694625511119	0.5205180514909854	0.8123489466123656	0.8454453225204285	0.8576819001063141	0.2	0.2	0.0
5549	0.030021289514834647	0.007128416040628986	0.005875606868900232	0.9572842782157591	None	0	0	0.3333333333333333	4	0.7333333333333333	11	0.3269230769230769	0.4666666666666667	8	7	8	5	0	0.3076923076923077	4	13	1.1333333333333333	17	0.2631578947368421	0.15384615384615385	0.6103133940579489	0.8042515108276586	0.22362375849475305	0.9089127895186775	0.4392679656397084	0.80173943663075	0.8710958943969088	0.8460006262853189	0.25	0.25	0.0
715	None	None	None	None	None	0	0	0.25	2	0.8	8	0.6	0.4	4	4	7	11	0	0.8	5	4	0.8	12	0.6111111111111112	0.4	0.629406807052996	0.8578899471101505	0.4963445869471171	0.7884155594867105	0.7522719336753992	0.9601302411228356	0.8321819422814762	0.8907321937693732	0.25	1.0	0.0
4717	0.030849241618151915	0.016387165187182903	0.01636943134587767	0.9698591336681444	None	0	0	0.3333333333333333	4	0.7333333333333333	11	0.3269230769230769	0.5333333333333333	9	8	7	4	0	0.3076923076923077	4	13	1.1333333333333333	17	0.23529411764705882	0.15384615384615385	0.5758662170179607	0.8559786311443364	0.21075493110738788	0.9361122288508319	0.5119385572459935	0.7958983612961098	0.831092417402988	0.8746354752299889	0.16666666666666666	0.2222222222222222	0.0
5016	0.03820932545374844	0.010439615178166469	0.006924576701130892	0.976490729184595	None	0	0	0.3333333333333333	4	0.7333333333333333	11	0.3269230769230769	0.4666666666666667	8	7	8	4	0	0.3076923076923077	4	13	1.1333333333333333	17	0.21052631578947367	0.15384615384615385	0.5212194784662334	0.7736115835347424	0.33969472686387553	0.9193607086683985	0.4849966476091952	0.8427182381630601	0.8441381899597084	0.8557423035422175	0.1875	0.25	0.0
6608	0.04163487735408566	0.022192532713828036	0.022127772360123366	0.9760241248553942	None	0	0	0.3333333333333333	4	0.75	12	0.32142857142857145	0.5625	10	9	7	4	0	0.2857142857142857	4	14	1.2	18	0.23529411764705882	0.14285714285714285	0.5519492471556668	0.7867127686589847	0.2268166457911212	0.9119096726873486	0.5205180514909854	0.8479071628910569	0.8617378964794963	0.8565460374471991	0.2	0.2	0.0
3241	0.029741864429844625	0.0011358408111740383	0.0011054182967001726	0.9805351393220743	None	0	0	0.45454545454545453	5	0.5714285714285714	8	0.36363636363636365	0.42857142857142855	7	6	8	2	0	0.36363636363636365	4	11	1.0666666666666667	16	0.10526315789473684	0.16666666666666666	0.5758662170179607	0.8651124600376326	0.22362375849475305	0.9258770082963172	0.5290975457359772	0.6958307274785577	0.862562923817034	0.8503037340632843	0.5714285714285714	0.2857142857142857	0.0
4986	0.031599596096110905	0.01866324074126047	0.018507009336686597	0.9676804409711812	None	0	0	0.3333333333333333	4	0.7333333333333333	11	0.3269230769230769	0.4666666666666667	8	7	8	4	0	0.3076923076923077	4	13	1.1333333333333333	17	0.21052631578947367	0.15384615384615385	0.5959503950088136	0.7760547412244434	0.1927178188710648	0.9304377099794402	0.4410867949370877	0.7936516505131492	0.8514424891690776	0.8491279309881838	0.1875	0.25	0.0
2620	0.01318130683128759	0.0010306236070025394	-0.0008832700937856197	0.94301611042788	None	0	0	0.3333333333333333	2	0.7142857142857143	5	0.45	0.5714285714285714	5	4	3	0	0	0.8	5	4	0.6	9	0.0	0.5	0.20840775921311944	0.9396993790247724	0.4412110101744916	0.7499648772492754	0.7458449585621395	0.9244166098426165	0.9180036995716163	0.8924667952744888	0	0	0.0
6328	0.030943805738998215	0.005145290341541268	0.0033616018804154303	0.956836331305656	None	0	0	0.3333333333333333	4	0.7333333333333333	11	0.3269230769230769	0.4666666666666667	8	7	8	4	0	0.3076923076923077	4	13	1.1333333333333333	17	0.21052631578947367	0.15384615384615385	0.5720334251465198	0.8051462735768835	0.22362375849475305	0.9089127895186775	0.4392679656397084	0.80173943663075	0.8588672073296171	0.8462477153802584	0.25	0.25	0.0
4025	0.03401981593836026	0.005721904283429211	-0.004375056260752008	0.9540082577416128	None	0	0	0.36363636363636365	4	0.7142857142857143	10	0.3333333333333333	0.42857142857142855	7	6	8	5	0	0.3333333333333333	4	12	1.0666666666666667	16	0.2631578947368421	0.16666666666666666	0.48180442931309786	0.7338417176058945	0.36853826627549297	0.8347873158198869	0.34943838554343937	0.8686718379441023	0.8061314091650957	0.8187355170055345	0.14285714285714285	0.2857142857142857	0.0
5947	0.018452106649109637	0.001655042321325847	-0.001489573501319807	0.9964072598786821	None	0	0	0.4	4	0.6923076923076923	9	0.3409090909090909	0.46153846153846156	7	6	7	4	0	0.36363636363636365	4	11	1.0	15	0.23529411764705882	0.18181818181818182	0.528032277293373	0.8183577670855735	0.22362375849475305	0.8334395750643011	0.5290975457359772	0.7918134355529416	0.8080692235049594	0.8151435939145079	0.2857142857142857	0.2857142857142857	0.0
1848	None	None	None	None	None	0	0	0.25	2	0.7777777777777778	7	0.3142857142857143	0.7777777777777778	7	7	3	0	0	0.7142857142857143	5	7	0.7333333333333333	11	0.0	0.6666666666666666	0.22704306997647355	0.9109705695875546	0.40074091793937183	0.9157592294248754	0.5768401669488044	0.9431165885907439	0.9340639693273814	0.924603309162226	0	0	0.0
4937	0.03202086803735624	0.018401034880590784	0.018225711862279264	0.9675261199768846	None	0	0	0.3333333333333333	4	0.7333333333333333	11	0.3269230769230769	0.4666666666666667	8	7	8	4	0	0.3076923076923077	4	13	1.1333333333333333	17	0.21052631578947367	0.15384615384615385	0.5959503950088136	0.7760547412244434	0.1927178188710648	0.9304377099794402	0.4410867949370877	0.7936516505131492	0.8514424891690776	0.8491279309881838	0.1875	0.25	0.0
7532	0.03443264736425972	0.01881380462849482	0.018764578699883492	0.967912392446039	None	0	0	0.3333333333333333	4	0.7333333333333333	11	0.3269230769230769	0.5333333333333333	9	8	7	4	0	0.3076923076923077	4	13	1.1333333333333333	17	0.23529411764705882	0.15384615384615385	0.6045922151162315	0.7912233801768335	0.22362375849475305	0.9193891992192618	0.5119385572459935	0.7955651599380492	0.8427944438813187	0.8466284601630976	0.2222222222222222	0.2222222222222222	0.0
6552	0.034258777727323414	0.0176485061914479	0.015563888531200712	0.9686435464750317	None	0	0	0.36363636363636365	4	0.7142857142857143	10	0.3333333333333333	0.5	8	7	7	4	0	0.3333333333333333	4	12	1.0666666666666667	16	0.23529411764705882	0.16666666666666666	0.5519492471556668	0.7745999517217546	0.3408138893781494	0.9144920826675172	0.5205180514909854	0.744551973584216	0.801576870019494	0.8260658633775215	0.1875	0.25	0.0
6027	0.03437431051819349	0.01814422455568976	0.01786712315972241	0.9679642982125012	None	0	0	0.3333333333333333	4	0.7333333333333333	11	0.3269230769230769	0.5333333333333333	9	8	7	4	0	0.3076923076923077	4	13	1.1333333333333333	17	0.23529411764705882	0.15384615384615385	0.5758662170179607	0.7921218093494371	0.22362375849475305	0.9193891992192618	0.5119385572459935	0.7955651599380492	0.8153697851341323	0.846864092762955	0.2222222222222222	0.2222222222222222	0.0
7444	0.02829964746819693	0.0022849291386466794	-0.0018965902920859154	0.9965811015570557	None	0	0	0.3333333333333333	4	0.7333333333333333	11	0.3269230769230769	0.4666666666666667	8	7	8	5	0	0.3076923076923077	4	13	1.1333333333333333	17	0.2631578947368421	0.15384615384615385	0.5902292160670961	0.8031873031320663	0.22362375849475305	0.885222122915366	0.5205180514909854	0.7860344752081735	0.8173338733745124	0.829693087066995	0.25	0.25	0.0
2236	None	None	None	None	None	0	0	0.75	3	0.0	0	0.8333333333333334	0	1	0	3	3	0	0.6666666666666666	2	3	0.3333333333333333	5	0.3333333333333333	0.6666666666666666	0	0	0	0	0	0	0	0	0	0	0
1647	None	None	None	None	None	0	0	0.3333333333333333	2	0.6666666666666666	4	0.4	0.6666666666666666	5	4	2	0	0	0.8	5	4	0.5333333333333333	8	0.0	0.6666666666666666	0.20840775921311944	0.9396993790247724	0.484764132604716	0.7676912988062797	0.7458449585621395	0.9244166098426165	0.9183926832495536	0.8955274175210316	0	0	0.0
7367	0.028841711075160797	0.009328529442480924	0.007415620106457097	0.953597000146959	None	0	0	0.3333333333333333	4	0.7333333333333333	11	0.3269230769230769	0.4666666666666667	8	7	8	4	0	0.3076923076923077	4	13	1.1333333333333333	17	0.21052631578947367	0.15384615384615385	0.6103133940579489	0.8042515108276586	0.22362375849475305	0.9089127895186775	0.4392679656397084	0.80173943663075	0.8710958943969088	0.8460006262853189	0.25	0.25	0.0
5904	0.03303067467011093	0.018886937525527635	0.018605183090617684	0.96713073837234	None	0	0	0.3333333333333333	4	0.7333333333333333	11	0.3269230769230769	0.5333333333333333	9	8	7	4	0	0.3076923076923077	4	13	1.1333333333333333	17	0.23529411764705882	0.15384615384615385	0.5758662170179607	0.7921218093494371	0.22362375849475305	0.9193891992192618	0.5119385572459935	0.7955651599380492	0.8153697851341323	0.846864092762955	0.16666666666666666	0.2222222222222222	0.0
2632	0.030035171090279696	0.008068779070599306	0.0031381039215637872	0.9595747633474692	None	0	0	0.4	4	0.6923076923076923	9	0.3409090909090909	0.46153846153846156	7	6	7	3	0	0.36363636363636365	4	11	1.0	15	0.17647058823529413	0.18181818181818182	0.6045922151162315	0.8686745084295813	0.22362375849475305	0.9384704672393251	0.5290975457359772	0.7540014218567929	0.862562923817034	0.8711723162677572	0.14285714285714285	0.2857142857142857	0.0
3520	0.01429560319319694	0.0022460811603516964	-0.0022437606524957575	0.9964473216854487	None	0	0	0.5	5	0.5384615384615384	7	0.375	0.23076923076923078	4	3	10	4	0	0.4	4	10	1.0	15	0.17391304347826086	0.18181818181818182	0.6045922151162315	0.7791414865487347	0.14894305186001136	0.6367304123345414	0.5290975457359772	0.8238717080054351	0.873760904007657	0.7542775739989891	0.25	0.5	0.0
3204	0.02796713583127123	0.008224669074070231	0.00421904195560761	0.9692157500846398	None	0	0	0.36363636363636365	4	0.7142857142857143	10	0.3333333333333333	0.5	8	7	7	3	0	0.3333333333333333	4	12	1.0666666666666667	16	0.17647058823529413	0.16666666666666666	0.5355824775153688	0.8555725455710735	0.23628186019190345	0.9301501484243975	0.5290975457359772	0.8581175983697824	0.8813762157942273	0.8865435717083174	0.125	0.25	0.0
1872	None	None	None	None	None	0	0	0.1	1	1.0	12	0.4666666666666667	0.4166666666666667	5	5	8	10	0	0.8333333333333334	6	5	0.9333333333333333	14	0.5	0.3333333333333333	0.6368296017891714	0.850706045727318	0.4963445869471171	0.8641042420681595	0.7522719336753992	0.9478659944107979	0.7806231618920513	0.8969189702477522	0.2	1.0	0.0
2576	3.3739158533423256e-05	6.05677663811375e-07	5.680856259630801e-07	0.9999945669370086	None	0	0	0.6	3	0.4	2	0.4375	0.2	2	1	4	3	0	1.0	4	4	0.4666666666666667	7	0.2727272727272727	0.3333333333333333	0.4590225396925103	0.5188665389320046	0.1500622143742852	0.5293404151135693	0.2618763726166685	0.7090422903583751	0.7919734002448514	0.5893418521826924	0.5	1.0	0.0
5712	0.03130566105950692	0.00615553500670769	0.00558841037567821	0.983298396377911	None	0	0	0.3333333333333333	4	0.7333333333333333	11	0.3269230769230769	0.5333333333333333	9	8	7	4	0	0.3076923076923077	4	13	1.1333333333333333	17	0.23529411764705882	0.15384615384615385	0.5758662170179607	0.8307210799971095	0.22362375849475305	0.9030274633363474	0.5275858342896452	0.7790315353105346	0.831092417402988	0.8447539779239062	0.2777777777777778	0.2222222222222222	0.0
1076	None	None	None	None	None	0	0	0.5	2	0.5	2	0.5	0.25	2	1	3	1	0	0.75	4	3	0.4	6	0.1111111111111111	1.0	0.48135998990572376	0.9716862212526429	0.9187688488220335	0.6787061617972723	0.3141066953797802	0.8892262493693686	0.9706543071954813	0.8930351954245157	1.0	0	0.0
3068	0.030769683962798083	0.0034527425796926	0.0031782214189696174	0.9821458961476098	None	0	0	0.4166666666666667	5	0.6	9	0.3090909090909091	0.4666666666666667	8	7	8	4	0	0.45454545454545453	5	11	1.1333333333333333	17	0.21052631578947367	0.16666666666666666	0.5594994473776627	0.8512243158488041	0.2171893448010705	0.9269315173740204	0.5290975457359772	0.6883949126070124	0.862562923817034	0.8445458502945205	0.4375	0.25	0.0
1322	None	None	None	None	None	0	0	0.4	2	0.6	3	0.5833333333333334	0.4	3	2	3	2	0	0.75	4	3	0.4666666666666667	7	0.2222222222222222	0.6666666666666666	0.12779155320478358	0.9677318267385556	0.9935520682481108	0.7480586716340578	0.7118316668497418	0.9483554219824061	0.9741091461003467	0.9217597919298528	0.6666666666666666	0	0.0
3687	0.026507441367667087	0.00969910421518165	0.008495242532475713	0.9450463043426783	None	0	0	0.4	4	0.6666666666666666	8	0.35	0.4166666666666667	5	5	8	4	0	0.4	4	10	0.9333333333333333	14	0.2	0.2	0.6045922151162315	0.800957965409375	0.13831254950119393	0.9720446634097647	0.5290975457359772	0.8304713681380034	0.9022258581610129	0.8981362730401432	0.30000000000000004	0.4	0.0
7283	0.028705602782115192	0.013708868963823362	0.012874633213764822	0.9683324858490525	None	0	0	0.4	4	0.6923076923076923	9	0.3409090909090909	0.38461538461538464	6	5	8	6	0	0.36363636363636365	4	11	1.0	15	0.3157894736842105	0.18181818181818182	0.5212194784662334	0.7517889635041897	0.33969472686387553	0.9270352398243829	0.4410867949370877	0.7431416270274707	0.7805326935173789	0.8279048955791729	0.16666666666666666	0.3333333333333333	0.0
947	None	None	None	None	None	0	0	0.5	1	1.0	1	1.0	1.0	1	1	1	0	0	0.3333333333333333	1	3	0.2	3	0.0	0	1.0	0.5	0.24631436863833053	0.5	0.5418909239830259	0.5	0.9569201929335229	0.5	0	0	0.0
892	None	None	None	None	None	0	0	0.5	2	0.3333333333333333	1	0.625	0	1	0	3	1	0	0.5	2	4	0.3333333333333333	5	0.1111111111111111	0.6666666666666666	0	0	0	0	0	0	0	0	0	0	0
6219	0.04406597119600832	0.01865692446188515	0.017884239672694608	0.9569281153937433	None	0	0	0.3076923076923077	4	0.7647058823529411	13	0.31666666666666665	0.5294117647058824	10	9	8	4	0	0.26666666666666666	4	15	1.2666666666666666	19	0.21052631578947367	0.13333333333333333	0.5959503950088136	0.7918774702639665	0.22362375849475305	0.9217564525899007	0.43068847139471644	0.8180046756678409	0.8617378964794963	0.8542760702631549	0.2	0.2	0.0
4538	0.03012258127640352	0.0015575864886554264	0.001557278148124129	0.9773602168447848	None	0	0	0.36363636363636365	4	0.7142857142857143	10	0.3333333333333333	0.5	8	7	7	4	0	0.3333333333333333	4	12	1.0666666666666667	16	0.23529411764705882	0.16666666666666666	0.5519492471556668	0.8663612959666966	0.21075493110738788	0.919637815843184	0.5205180514909854	0.786560026309077	0.8294331981764745	0.866493437244767	0.1875	0.25	0.0
2883	0.0046908342769424564	0.001055569024304524	-0.0005915480474493835	0.9894886534870158	None	0	0	0.5	3	0.5	3	0.4	0.5	4	3	3	1	0	0.8	5	4	0.5333333333333333	8	0.1111111111111111	0.2857142857142857	0.21196685704197543	0.5206300939377739	0.25774029281710276	0.8069022897778143	0.8082028829836121	0.8705204314044144	0.9398554681566907	0.7575658881727635	1.0	0	0.0
1939	None	None	None	None	None	1.0	2	1.0	6	0.0	0	0.6666666666666666	0	6	0	1	0	0	0.75	4	3	0.5333333333333333	8	0.0	1.0	0	0	0	0	0	0	0	0	0	0	0
2801	0.006087904200855474	0.0007086279990532373	0.000708138204226675	0.9864524046759522	None	0	0	0.5	3	0.5	3	0.6666666666666666	0.5	6	3	1	3	0	0.3333333333333333	2	6	0.5333333333333333	8	1.0	0	0.5980951489050573	0.9464800882036268	0.14765789327545986	0.9091063561243323	0.4494625324075588	0.8535834562008349	0.9215076377429459	0.9099331230218192	0.5	0.3333333333333333	0.0
2634	0.0007623239913352272	0.00010157087978844288	1.8317618855337662e-06	0.9982329190311385	None	0	0	0.6666666666666666	2	0.5	1	1.0	0	2	0	1	0	0	1.0	2	2	0.26666666666666666	4	0.0	0	0	0	0	0	0	0	0	0	0	0	0
7053	0.03380906648419784	0.019315847318315555	0.019098068034891398	0.9674911548962442	None	0	0	0.3333333333333333	4	0.7333333333333333	11	0.3269230769230769	0.5333333333333333	9	8	7	4	0	0.3076923076923077	4	13	1.1333333333333333	17	0.23529411764705882	0.15384615384615385	0.5758662170179607	0.7921218093494371	0.22362375849475305	0.9193891992192618	0.5119385572459935	0.7955651599380492	0.8153697851341323	0.846864092762955	0.2222222222222222	0.2222222222222222	0.0
1993	None	None	None	None	None	0	0	1.0	2	0.0	0	1.0	0	1	0	1	2	0	0.3333333333333333	1	3	0.2	3	0.4	1.0	0	0	0	0	0	0	0	0	0	0	0
5078	0.04129608682292793	0.015751400734667305	-0.005603282178532635	0.5406695788805891	None	0	0	0.3333333333333333	4	0.75	12	0.32142857142857145	0.5	9	8	8	4	0	0.2857142857142857	4	14	1.2	18	0.21052631578947367	0.14285714285714285	0.6160345729996665	0.7689986067112691	0.22362375849475305	0.9345346150497805	0.47386832279635555	0.7839637882673708	0.7887831963300198	0.8477036891454521	0.16666666666666666	0.2222222222222222	0.0
277	None	None	None	None	None	0	0	0.5	2	0.75	3	0.75	0.5	2	2	3	1	0	0.5	2	4	0.4	6	0.1	0	0.2800138533581139	0.5831259675799836	0.615987373106252	0.8720353996541998	0.5436721680143565	0.9605887049681513	0.9294979616246768	0.8600930620830469	1.0	0.5	0.0
331	None	None	None	None	None	0	0	0.6666666666666666	2	0.5	1	1.0	0.5	2	1	1	0	0	0.25	4	1	0.26666666666666666	4	0.0	0.6666666666666666	0.20585247265920356	0.6903842015647949	0.933004783336877	0.5	0.7014722245984064	0.5	0.9541507823486032	0.5664312561710596	0	0	0.0
640	None	None	None	None	None	0.3333333333333333	1	0.3333333333333333	3	0.7272727272727273	8	0.4642857142857143	0.36363636363636365	5	4	7	2	0	0.5714285714285714	7	4	0.8666666666666667	13	0.11764705882352941	0.3333333333333333	0.42543851082529544	0.6798552204589147	0.11510182007677061	0.7700529879844927	0.40536307126793486	0.8578050857581824	0.8050236541896759	0.7778127012998789	0.6	0.2	0.0
6231	0.0345490785358617	0.014761349589819282	0.011369210208049112	0.9731626856511061	None	0	0	0.3333333333333333	4	0.75	12	0.32142857142857145	0.5625	10	9	7	4	0	0.2857142857142857	4	14	1.2	18	0.23529411764705882	0.14285714285714285	0.5519492471556668	0.7910873577624451	0.23628186019190345	0.9112576265122964	0.5205180514909854	0.8698926826583648	0.8617378964794963	0.8645410563496604	0.2	0.2	0.0
2477	None	None	None	None	None	0	0	0.6	3	0.4	2	0.5833333333333334	0	2	0	4	3	0	0.75	4	3	0.4666666666666667	7	0.3	0.6666666666666666	0	0	0	0	0	0	0	0	0	0	0
3578	0.018516032154452786	0.008109912512374983	0.00782108902529234	0.9792480607838228	None	0	0	0.4444444444444444	4	0.6363636363636364	7	0.3611111111111111	0.45454545454545453	6	5	6	3	0	0.4444444444444444	4	9	0.8666666666666667	13	0.2	0.2222222222222222	0.5902292160670961	0.8038722997148963	0.35101995954387616	0.9413991753355204	0.5205180514909854	0.9241614447375212	0.8863699256411358	0.9028404141194475	0.3333333333333333	0.5	0.0
3501	0.02097694136617683	0.0016807129646973298	0.0005448406281032294	0.9716208331365788	None	0	0	0.4	4	0.6666666666666666	8	0.35	0.3333333333333333	5	4	8	6	0	0.4	4	10	0.9333333333333333	14	0.3157894736842105	0.2	0.528032277293373	0.7470163371416662	0.16181187924737653	0.9220039777537252	0.37023503262818186	0.9015570682412921	0.89791899582919	0.8724095433163518	0.2	0.4	0.0
6050	0.023342570190155048	0.003388373323813475	-0.0020675177610061757	0.9967497398853888	None	0	0	0.36363636363636365	4	0.7142857142857143	10	0.3333333333333333	0.42857142857142855	7	6	8	4	0	0.3333333333333333	4	12	1.0666666666666667	16	0.21052631578947367	0.16666666666666666	0.528032277293373	0.8183577670855735	0.22362375849475305	0.8334395750643011	0.5290975457359772	0.7918134355529416	0.8080692235049594	0.8151435939145079	0.2857142857142857	0.2857142857142857	0.0
1759	None	None	None	None	None	0.5	1	0.6666666666666666	4	0.5	3	0.4444444444444444	0.3333333333333333	5	2	2	0	0	0.5	6	3	0.5333333333333333	8	0.0	1.0	0.20840775921311944	0.9447250085626219	0.484764132604716	0.715297366391548	0.7458449585621395	0.8969772198767056	0.9180036995716163	0.8781081499574419	0	0	0.0
2944	0.016597426008668602	0.0031744159031179458	0.0023825551133899395	0.9850632889052504	None	0	0	0.5	4	0.4444444444444444	4	0.4583333333333333	0.3333333333333333	6	3	4	1	0	0.375	3	8	0.7333333333333333	11	0.1111111111111111	0	0.8415431743369645	0.8605555325275267	0.5501939167782816	0.8078727347707372	0.49104741349037717	0.9086257150131913	0.8592128711393355	0.8642494547886851	1.0	0	0.0
7187	0.036585840164933554	0.016936557312843936	0.013435630995108345	0.9692756467999474	None	0	0	0.36363636363636365	4	0.7142857142857143	10	0.3333333333333333	0.5	8	7	7	4	0	0.3333333333333333	4	12	1.0666666666666667	16	0.23529411764705882	0.16666666666666666	0.5902292160670961	0.7785575387914728	0.33969472686387553	0.9146299498148966	0.5205180514909854	0.744551973584216	0.8173338733745124	0.8272396897965827	0.1875	0.25	0.0
2732	0.00014799027588285955	2.5448767964010884e-06	2.439681571859529e-06	0.9999370219659001	None	0	0	1.0	4	0.0	0	0.75	0	4	0	1	2	0	0.5	2	4	0.4	6	1.0	0.5	0	0	0	0	0	0	0	0	0	0	0
2295	None	None	None	None	None	0	0	0.75	3	0.3333333333333333	1	0.5555555555555556	0	3	0	1	2	0	1.0	3	3	0.3333333333333333	5	0.6666666666666666	0.6666666666666666	0	0	0	0	0	0	0	0	0	0	0
153	None	None	None	None	None	0	0	0.75	3	0.3333333333333333	1	0.5555555555555556	0.3333333333333333	4	1	0	1	0	1.0	3	3	0.3333333333333333	5	1.0	1.0	0.6733291281791846	0.8325951392279498	1.0	0.7696932074624995	0.3729385190459807	0.870945801800316	0.9147979490002215	0.8282610938158638	1.0	0.25	0.0
3559	0.019546447619039477	0.0076136431170631185	0.007084368810645932	0.9820286593682833	None	0	0	0.4444444444444444	4	0.6363636363636364	7	0.3611111111111111	0.45454545454545453	6	5	6	3	0	0.4444444444444444	4	9	0.8666666666666667	13	0.2	0.2222222222222222	0.5902292160670961	0.831733027042192	0.4089723480551407	0.9432153019015517	0.4410867949370877	0.7435497984696624	0.8682302122956159	0.8610648882910913	0.16666666666666666	0.3333333333333333	0.0
4577	0.039569752810375246	0.008838020517305324	0.008381548191387235	0.9741051395961423	None	0	0	0.4166666666666667	5	0.625	10	0.34615384615384615	0.5	9	8	8	2	0	0.3076923076923077	4	13	1.2	18	0.10526315789473684	0.14285714285714285	0.5758662170179607	0.7899265398899278	0.24893996188905382	0.9109312926297035	0.5290975457359772	0.826764258832406	0.8427944438813187	0.8503653532648687	0.5555555555555556	0.2222222222222222	0.0
6664	0.029467082135597608	0.003566247982789247	0.0002982672215384498	0.9545558768177963	None	0	0	0.36363636363636365	4	0.7142857142857143	10	0.3333333333333333	0.5	8	7	7	4	0	0.3333333333333333	4	12	1.0666666666666667	16	0.23529411764705882	0.16666666666666666	0.5355824775153688	0.8275666778033046	0.33969472686387553	0.9102497759679714	0.5274318992419957	0.7466292606847929	0.8381502994309571	0.8396052910166563	0.25	0.25	0.0
2789	0.0013848669782811499	2.6479795078308033e-05	-1.604445478721693e-05	0.9972650131568835	None	1.0	1	0.8	4	0.2	1	0.5833333333333334	0.2	5	1	1	0	0	0.75	3	4	0.4666666666666667	7	0.0	0.5	0.28361642794621555	0.8524761079484992	0.5154078731818181	0.9474639490386013	0.8282527891183337	0.7349123851942754	0.9090903283720049	0.8686085735848041	0	0	0.0
2361	None	None	None	None	None	0	0	0.6666666666666666	2	0.5	1	0.6666666666666666	0	2	0	1	2	0	0.6666666666666666	3	2	0.26666666666666666	4	0.5	0	0	0	0	0	0	0	0	0	0	0	0
2959	0.032729758721145724	0.010230964110267882	0.008744390220965435	0.9765730338602762	None	0	0	0.4166666666666667	5	0.625	10	0.34615384615384615	0.5	9	8	8	2	0	0.3076923076923077	4	13	1.2	18	0.10526315789473684	0.14285714285714285	0.5758662170179607	0.8453609849752577	0.24893996188905382	0.9314652600594485	0.5290975457359772	0.8508984151829879	0.862562923817034	0.8825273700084355	0.5555555555555556	0.2222222222222222	0.0
1884	None	None	None	None	None	0	0	0.6666666666666666	2	0.5	1	1.0	0.5	2	1	1	0	0	0.25	4	1	0.26666666666666666	4	0.0	0.6666666666666666	0.20585247265920356	0.6903842015647949	0.933004783336877	0.5	0.7014722245984064	0.5	0.9541507823486032	0.5664312561710596	0	0	0.0
3804	0.028633073627956935	0.006798129738948873	0.006292179715587914	0.9731566719684757	None	0	0	0.36363636363636365	4	0.7142857142857143	10	0.3333333333333333	0.5	8	7	7	4	0	0.3333333333333333	4	12	1.0666666666666667	16	0.23529411764705882	0.16666666666666666	0.5902292160670961	0.8564273169811969	0.403657096875732	0.9300293863221226	0.5205180514909854	0.7453671927063581	0.8395067680754053	0.8600502962167734	0.1875	0.25	0.0
3262	0.030456753791683902	0.012033703242920258	0.011637661327382046	0.9705191082221266	None	0	0	0.4	4	0.6923076923076923	9	0.3409090909090909	0.38461538461538464	6	5	8	4	0	0.36363636363636365	4	11	1.0	15	0.21052631578947367	0.18181818181818182	0.5959503950088136	0.7511216217902206	0.15649662806796782	0.9428207742473379	0.4410867949370877	0.742807866800811	0.8451591003073401	0.8396959594154564	0.16666666666666666	0.3333333333333333	0.0
3472	0.022118668503255823	0.0074183845274537205	0.007318002272299138	0.9788893586357301	None	0	0	0.4444444444444444	4	0.6363636363636364	7	0.3611111111111111	0.45454545454545453	6	5	6	4	0	0.4444444444444444	4	9	0.8666666666666667	13	0.26666666666666666	0.2222222222222222	0.5519492471556668	0.7904722556106892	0.43987828767882897	0.9346846173631191	0.4410867949370877	0.7435497984696624	0.8198676582038972	0.8434888032437715	0.16666666666666666	0.3333333333333333	0.0
1270	None	None	None	None	None	0	0	0.3333333333333333	1	1.0	2	1.0	0.5	2	1	1	0	0	0.25	1	4	0.26666666666666666	4	0.0	0	0.6094013562308102	0.9620783151588744	0.5896595759876038	0.9687337956809992	0.6216815742907162	0.6895264838262963	0.9395713008949647	0.9233182646543436	0	0	0.0
5251	0.03517717686036224	0.019887351996379386	0.019879615256868412	0.9673934527027211	None	0	0	0.3333333333333333	4	0.7333333333333333	11	0.3269230769230769	0.5333333333333333	9	8	7	4	0	0.3076923076923077	4	13	1.1333333333333333	17	0.23529411764705882	0.15384615384615385	0.6045922151162315	0.7912233801768335	0.22362375849475305	0.9193891992192618	0.5119385572459935	0.8139813002465246	0.8427944438813187	0.8516364657150521	0.2222222222222222	0.2222222222222222	0.0
5730	0.033381233006587505	0.017191624533888106	0.01518187588221982	0.968784995187127	None	0	0	0.36363636363636365	4	0.7142857142857143	10	0.3333333333333333	0.5	8	7	7	4	0	0.3333333333333333	4	12	1.0666666666666667	16	0.23529411764705882	0.16666666666666666	0.5519492471556668	0.7745999517217546	0.33969472686387553	0.9146299498148966	0.5205180514909854	0.744551973584216	0.8024133367936412	0.8261503498300046	0.1875	0.25	0.0
6980	0.033600494282982445	0.018236048840866978	0.017751023894123252	0.970165992499286	None	0	0	0.3333333333333333	4	0.7333333333333333	11	0.3269230769230769	0.5333333333333333	9	8	7	4	0	0.3076923076923077	4	13	1.1333333333333333	17	0.23529411764705882	0.15384615384615385	0.5758662170179607	0.855059295795636	0.22362375849475305	0.9173612451338089	0.5290975457359772	0.8022975576150492	0.8427944438813187	0.8653973565189533	0.2222222222222222	0.2222222222222222	0.0
4315	0.043006351273386124	0.015370276882062137	0.013996425396069245	0.9578951363944669	None	0	0	0.3333333333333333	4	0.75	12	0.32142857142857145	0.5	10	8	7	4	0	0.2857142857142857	4	14	1.2	18	0.25	0.14285714285714285	0.5212194784662334	0.7914713539777155	0.562383669741634	0.9560731080449145	0.5274318992419957	0.8385814989498422	0.8638418647509091	0.8829442879805767	0.25	0.2	0.0
5495	0.03211174455477824	0.01744413905994661	0.017269756802684912	0.9684169444911347	None	0	0	0.3333333333333333	4	0.7333333333333333	11	0.3269230769230769	0.4666666666666667	8	7	8	4	0	0.3076923076923077	4	13	1.1333333333333333	17	0.21052631578947367	0.15384615384615385	0.5959503950088136	0.7760547412244434	0.1927178188710648	0.9304377099794402	0.4410867949370877	0.7936516505131492	0.8514424891690776	0.8491279309881838	0.1875	0.25	0.0
4002	0.029925936571408775	0.006747330669601299	-0.0013715570208441266	0.9691990393373828	None	0	0	0.3333333333333333	4	0.7333333333333333	11	0.3269230769230769	0.5333333333333333	9	8	7	3	0	0.3076923076923077	4	13	1.1333333333333333	17	0.17647058823529413	0.15384615384615385	0.46657273991450604	0.844936212244267	0.22362375849475305	0.9269683664640933	0.5290975457359772	0.8357136704208368	0.862562923817034	0.8759229646232068	0.2222222222222222	0.2222222222222222	0.0
1831	None	None	None	None	None	0	0	0.75	3	0.3333333333333333	1	0.8333333333333334	0	3	0	1	2	0	0.6666666666666666	2	3	0.3333333333333333	5	0.6666666666666666	0.6666666666666666	0	0	0	0	0	0	0	0	0	0	0
308	None	None	None	None	None	0	0	1.0	2	0.0	0	0.75	0	2	0	0	0	0	1.0	2	2	0.2	3	0.0	0	0	0	0	0	0	0	0	0	0	0	0
3577	0.029316550214366247	0.0109318253501797	0.007063401360744276	0.9702174698128075	None	0	0	0.4	4	0.6923076923076923	9	0.3409090909090909	0.38461538461538464	6	5	8	4	0	0.36363636363636365	4	11	1.0	15	0.21052631578947367	0.18181818181818182	0.5902292160670961	0.764998136496362	0.2854624108576512	0.9434960924985328	0.5205180514909854	0.7790154825311694	0.8435431743331594	0.8521839174360489	0.3333333333333333	0.3333333333333333	0.0
2192	None	None	None	None	None	0	0	0.3333333333333333	2	0.8571428571428571	6	0.75	0.42857142857142855	4	3	4	3	0	0.3333333333333333	6	2	0.6	9	0.2727272727272727	0	0.29659559846521555	0.753218016231073	0.4112106730836885	0.8851495667947702	0.34761880400180833	0.7789921602378614	0.8221815762381695	0.8134511471136433	0.25	1.0	0.0
6526	0.030428504246049877	0.0030993986640914504	-0.0028324867742165398	0.9968826044296656	None	0	0	0.3333333333333333	4	0.7333333333333333	11	0.3269230769230769	0.4666666666666667	8	7	8	4	0	0.3076923076923077	4	13	1.1333333333333333	17	0.21052631578947367	0.15384615384615385	0.5519492471556668	0.8035527646932644	0.22362375849475305	0.885222122915366	0.5205180514909854	0.7860344752081735	0.8024133367936412	0.8298020288653709	0.25	0.25	0.0
4047	0.01947509371921368	0.0008658869245590387	-9.052653362074286e-05	0.9686262386035718	None	0	0	0.4166666666666667	5	0.5625	9	0.34615384615384615	0.5	10	8	7	3	0	0.3076923076923077	4	13	1.2	18	0.1875	0.14285714285714285	0.5670030808864329	0.821764375129059	0.659449653891096	0.6799618337504655	0.6772757230960267	0.9092982833746625	0.7906900417264772	0.8218619369391936	0.5	0.2	0.0
6355	0.03293557240107099	0.015696233928744408	0.015586233130934796	0.9691854443265927	None	0	0	0.3333333333333333	4	0.7333333333333333	11	0.3269230769230769	0.5333333333333333	9	8	7	4	0	0.3076923076923077	4	13	1.1333333333333333	17	0.23529411764705882	0.15384615384615385	0.5758662170179607	0.7921218093494371	0.22362375849475305	0.9193891992192618	0.5119385572459935	0.8139813002465246	0.8153697851341323	0.8518657504840516	0.16666666666666666	0.2222222222222222	0.0
2256	None	None	None	None	None	1.0	1	0.8	4	0.4	2	0.7777777777777778	0	4	0	2	1	0	1.0	3	3	0.4666666666666667	7	0.25	1.0	0	0	0	0	0	0	0	0	0	0	0
3603	0.029611758073919973	0.009056768095169506	0.0010748007563993738	0.9664230290833532	None	0	0	0.4166666666666667	5	0.6	9	0.3541666666666667	0.4666666666666667	8	7	8	2	0	0.3333333333333333	4	12	1.1333333333333333	17	0.10526315789473684	0.15384615384615385	0.6103133940579489	0.8707312983266641	0.23628186019190345	0.924169072625798	0.5290975457359772	0.8784494295756571	0.8813762157942273	0.8936474978993774	0.5625	0.25	0.0
915	None	None	None	None	None	0	0	0.6	3	0.4	2	0.4666666666666667	0.4	5	2	1	0	0	0.6	5	3	0.4666666666666667	7	0.0	0	0.15124787729340122	0.9787088308129469	0.14765789327545986	0.8237172736995937	0.6867426457152012	0.7601344233036317	0.9281495537597613	0.8979237942582782	0	0	0.0
3608	0.032357240534613814	0.009439592216811824	0.007582690787398411	0.9713924415251389	None	0	0	0.4166666666666667	5	0.625	10	0.34615384615384615	0.5	9	8	8	2	0	0.3076923076923077	4	13	1.2	18	0.10526315789473684	0.14285714285714285	0.6045922151162315	0.8306036101657112	0.6561328168629049	0.9420191989619929	0.5290975457359772	0.8374992671975392	0.8384924128410168	0.8814103694984519	0.5555555555555556	0.2222222222222222	0.0
2010	None	None	None	None	None	0	0	0.6	3	0.2	1	0.5833333333333334	0.2	2	1	4	2	0	0.75	3	4	0.4666666666666667	7	0.18181818181818182	0.4	0.12779155320478358	0.5	0.9967760341240555	0.5080592166424295	0.7339683518585363	0.5	0.974388671168702	0.5026866123739566	0.75	0	0.19556831116384296
4697	0.038354064277272684	0.0049112994632716424	0.004620943643921205	0.9590601275303372	None	0	0	0.36363636363636365	4	0.7142857142857143	10	0.3333333333333333	0.42857142857142855	7	6	8	6	0	0.3333333333333333	4	12	1.0666666666666667	16	0.3157894736842105	0.16666666666666666	0.46657273991450604	0.8198812088951325	0.21075493110738788	0.9323677890489304	0.3509500969897714	0.8026535665350348	0.8166629345052193	0.8638195185600689	0.14285714285714285	0.2857142857142857	0.0
7359	0.02777368235499855	0.012997581917357903	0.012835608861832933	0.9681773576671255	None	0	0	0.36363636363636365	4	0.7142857142857143	10	0.3333333333333333	0.5	8	7	7	4	0	0.3333333333333333	4	12	1.0666666666666667	16	0.23529411764705882	0.16666666666666666	0.5902292160670961	0.8564273169811969	0.403657096875732	0.9269219707484614	0.5205180514909854	0.7453671927063581	0.8314598984711908	0.8581620856529388	0.125	0.25	0.0
535	None	None	None	None	None	0	0	0.5	2	0.75	3	1.0	0.75	4	3	1	0	0	0.16666666666666666	6	1	0.4	6	0.0	0.4	0.28604408141309	0.6669627170854503	0.933004783336877	0.5	0.7014722245984064	0.5	0.9356278033555961	0.5576162378624533	0	0	0.0
976	None	None	None	None	None	0.5	1	0.6666666666666666	4	0.5714285714285714	4	0.42857142857142855	0.5714285714285714	7	4	1	0	0	0.42857142857142855	7	3	0.6	9	0.0	1.0	0.49584327582659193	0.8465897166404637	0.5154078731818181	0.9025467191860305	0.7544007030859439	0.8086195419394465	0.7229279652048195	0.8571320145438264	0	0	0.0
6569	0.04172090356766317	0.01684665717911212	0.01582946135623799	0.9753483487779292	None	0	0	0.3333333333333333	4	0.75	12	0.32142857142857145	0.5	9	8	8	4	0	0.2857142857142857	4	14	1.2	18	0.21052631578947367	0.14285714285714285	0.5758662170179607	0.7799288019632997	0.22362375849475305	0.9211542837746425	0.5119385572459935	0.8775652304283166	0.89791899582919	0.8696256595627624	0.16666666666666666	0.2222222222222222	0.0
2359	None	None	None	None	None	0	0	0.25	1	1.0	4	0.5	0.75	3	3	2	1	0	0.75	4	3	0.4	6	0.125	0	0.20840775921311944	0.961379926369585	0.40074091793937183	0.6413765558095654	0.9280220063849878	0.9497069029443022	0.9544377344301541	0.9041960500343549	1.0	0	0.0
207	None	None	None	None	None	0	0	0.3333333333333333	1	1.0	2	1.0	0.5	2	1	1	1	0	0.25	1	4	0.26666666666666666	4	0.2	0	0.5949998918359622	0.5	0.20631065775506494	0.5	0.20466568646003616	0.5	0.8624972610086723	0.5	1.0	0.5	0.0
3766	0.03250018211042446	0.010386827108655593	0.010385739330097437	0.9680981911969258	None	0	0	0.36363636363636365	4	0.7142857142857143	10	0.3333333333333333	0.42857142857142855	7	6	8	4	0	0.3333333333333333	4	12	1.0666666666666667	16	0.21052631578947367	0.16666666666666666	0.5758662170179607	0.7620680938618356	0.21075493110738788	0.9301222840073496	0.5119385572459935	0.7408570700754201	0.79853634805086	0.8321603657250177	0.21428571428571427	0.2857142857142857	0.0
4851	0.040417569859635294	0.005989027197065226	0.004525273359363343	0.9450164474178118	None	0	0	0.4166666666666667	5	0.625	10	0.34615384615384615	0.5	10	8	7	4	0	0.3076923076923077	4	13	1.2	18	0.25	0.14285714285714285	0.5355824775153688	0.8533059233353713	0.3694815039732899	0.9200670944712664	0.4565430265260647	0.772546783293039	0.8314786311068876	0.8592319330827212	0.25	0.2	0.0
143	None	None	None	None	None	0	0	1.0	1	0	0	1.0	0	0	0	1	1	0	0.5	1	2	0.13333333333333333	2	0.16666666666666666	0	0	0	0	0	0	0	0	0	0	0	0
6257	0.029998088413607377	0.0022936392901400375	-0.002174138314625304	0.9969038805162987	None	0	0	0.3333333333333333	4	0.7333333333333333	11	0.3269230769230769	0.4666666666666667	8	7	8	4	0	0.3076923076923077	4	13	1.1333333333333333	17	0.21052631578947367	0.15384615384615385	0.5519492471556668	0.8035527646932644	0.22362375849475305	0.885222122915366	0.5205180514909854	0.7860344752081735	0.8024133367936412	0.8298020288653709	0.25	0.25	0.0
6082	0.033855392384198296	0.0182366987633145	0.01815041117445618	0.9680723698196257	None	0	0	0.3333333333333333	4	0.7333333333333333	11	0.3269230769230769	0.5333333333333333	9	8	7	4	0	0.3076923076923077	4	13	1.1333333333333333	17	0.23529411764705882	0.15384615384615385	0.6045922151162315	0.7912233801768335	0.22362375849475305	0.9193891992192618	0.5119385572459935	0.7955651599380492	0.8427944438813187	0.8466284601630976	0.2222222222222222	0.2222222222222222	0.0
7513	0.031037623465653627	0.006219864258693398	0.004690466721681472	0.9532664787180839	None	0	0	0.3333333333333333	4	0.7333333333333333	11	0.3269230769230769	0.4666666666666667	8	7	8	4	0	0.3076923076923077	4	13	1.1333333333333333	17	0.21052631578947367	0.15384615384615385	0.5720334251465198	0.8051462735768835	0.22362375849475305	0.9089127895186775	0.4392679656397084	0.80173943663075	0.8588672073296171	0.8462477153802584	0.1875	0.25	0.0
4707	0.03910471703155482	0.019411129202664575	0.018556639779279092	0.9628072089293996	None	0	0	0.3333333333333333	4	0.75	12	0.32142857142857145	0.5625	10	9	7	4	0	0.2857142857142857	4	14	1.2	18	0.23529411764705882	0.14285714285714285	0.5902292160670961	0.8212374294434073	0.33969472686387553	0.9230699489391776	0.4842407918860291	0.7811258764390173	0.8304945552080154	0.8532848617238142	0.25	0.2	0.0
461	None	None	None	None	None	0	0	0.5	1	1.0	1	1.0	0	1	0	1	1	0	0.3333333333333333	1	3	0.2	3	0.2	0	0	0	0	0	0	0	0	0	0	0	0
5858	0.0274199772451238	0.008220623228622985	0.004871746859213345	0.9521240860807164	None	0	0	0.36363636363636365	4	0.7142857142857143	10	0.3333333333333333	0.5	8	7	7	4	0	0.3333333333333333	4	12	1.0666666666666667	16	0.23529411764705882	0.16666666666666666	0.6103133940579489	0.8042515108276586	0.25452969811844134	0.9072079055894685	0.4392679656397084	0.80173943663075	0.8552929013707353	0.8451116721401448	0.25	0.25	0.0
659	None	None	None	None	None	0.5	1	0.7142857142857143	5	0.375	3	0.4166666666666667	0.375	7	3	2	0	0	0.6666666666666666	6	4	0.6666666666666666	10	0.0	0.5714285714285714	0.646765167445957	0.712576118316152	0.5411958785897728	0.8143356760359995	0.8091220868396551	0.719830265624037	0.7733404802918904	0.7521279200005933	0	0	0.0
2259	None	None	None	None	None	0	0	0.07142857142857142	1	1.0	18	0.7692307692307693	0.7222222222222222	14	13	5	4	0	0.15384615384615385	13	2	1.3333333333333333	20	0.3076923076923077	0.6666666666666666	0.6841911241333636	0.9543563660154982	0.5168279895175208	0.8796116100241217	0.3042363327987047	0.936614739333103	0.9184578061633638	0.9291687675574711	0.3214285714285714	0.14285714285714285	0.0
6997	0.03549300117685278	0.019535548052160533	0.019438035292452825	0.9677372141432344	None	0	0	0.3333333333333333	4	0.7333333333333333	11	0.3269230769230769	0.5333333333333333	9	8	7	4	0	0.3076923076923077	4	13	1.1333333333333333	17	0.23529411764705882	0.15384615384615385	0.6045922151162315	0.7912233801768335	0.22362375849475305	0.9193891992192618	0.5119385572459935	0.7955651599380492	0.8427944438813187	0.8466284601630976	0.2222222222222222	0.2222222222222222	0.0
1116	None	None	None	None	None	0	0	0.6666666666666666	2	0.5	1	0.6666666666666666	0	2	0	1	0	0	0.6666666666666666	2	3	0.26666666666666666	4	0.0	0	0	0	0	0	0	0	0	0	0	0	0
6421	0.03646293793997162	0.019045780689243796	0.018403103261706234	0.9671868859362913	None	0	0	0.3333333333333333	4	0.7333333333333333	11	0.3269230769230769	0.5333333333333333	9	8	7	4	0	0.3076923076923077	4	13	1.1333333333333333	17	0.23529411764705882	0.15384615384615385	0.5758662170179607	0.7921218093494371	0.22362375849475305	0.9201281575553473	0.5275858342896452	0.8198361140314983	0.8153697851341323	0.853921693661195	0.2222222222222222	0.2222222222222222	0.0
861	None	None	None	None	None	0	0	0.5	2	0.6666666666666666	2	0.625	0.3333333333333333	3	1	1	0	0	0.5	4	2	0.3333333333333333	5	0.0	0.5	0.1690918578597671	0.8423017678791888	0.2407986679537996	0.7013824583242042	0.8996553016963732	0.7798092378101509	0.9582022184054358	0.7798226681951853	0	0	0.0
932	None	None	None	None	None	0	0	0.4	2	0.8	4	0.4666666666666667	0.8	6	4	0	0	0	0.6	3	5	0.4666666666666667	7	0.0	0	0.5258342115039633	0.9012789053077727	0.8331766468436097	0.7223525938030467	0.7473152929184032	0.9534281297813187	0.8402768585244463	0.8871794007939671	0	0	0.0
6728	0.039381060528890184	0.017381520814257187	0.0173682247295968	0.9725155568061489	None	0	0	0.3333333333333333	4	0.75	12	0.32142857142857145	0.5625	10	9	7	4	0	0.2857142857142857	4	14	1.2	18	0.23529411764705882	0.14285714285714285	0.5519492471556668	0.7910873577624451	0.23628186019190345	0.9112576265122964	0.5205180514909854	0.8698926826583648	0.8617378964794963	0.8645410563496604	0.2	0.2	0.0
963	None	None	None	None	None	0	0	0.3333333333333333	1	1.0	2	1.0	1.0	3	2	0	0	0	0.25	1	4	0.26666666666666666	4	0.0	0	0.28604408141309	0.9574979052427038	0.933004783336877	0.7752078259433153	0.7014722245984064	0.7446715273872354	0.9356278033555961	0.8590843706136164	0	0	0.0
178	None	None	None	None	None	0	0	1.0	2	0.0	0	1.0	0	1	0	1	0	0	0.3333333333333333	3	1	0.2	3	0.0	1.0	0	0	0	0	0	0	0	0	0	0	0
4872	0.03469760734362526	0.01772111615016226	0.01546537482019471	0.9684522530700245	None	0	0	0.36363636363636365	4	0.7142857142857143	10	0.3333333333333333	0.5	8	7	7	4	0	0.3333333333333333	4	12	1.0666666666666667	16	0.23529411764705882	0.16666666666666666	0.5519492471556668	0.7745999517217546	0.33969472686387553	0.9146299498148966	0.4565430265260647	0.6982908973087257	0.7628256167690106	0.8148325661340367	0.25	0.25	0.0
351	None	None	None	None	None	0	0	0	0	0	0	1.0	0	0	0	0	2	0	1.0	1	1	0.06666666666666667	1	0.5	0	0	0	0	0	0	0	0	0	0	0	0
3099	0.016954458033836158	0.003533864354298839	0.0014788729434827104	0.9847440885618722	None	0	0	0.42857142857142855	3	0.625	5	0.4166666666666667	0.375	5	3	4	3	0	0.375	3	8	0.6666666666666666	10	0.3	0	0.8415431743369645	0.8798010049386179	0.5501939167782816	0.7996575754913916	0.5418909239830259	0.9148174097666288	0.8780024112596494	0.8717152064050615	0.6	0	0.0
5099	0.0341683624513725	0.019361556889928248	0.01929229944656526	0.9676106615153027	None	0	0	0.3333333333333333	4	0.7333333333333333	11	0.3269230769230769	0.5333333333333333	9	8	7	4	0	0.3076923076923077	4	13	1.1333333333333333	17	0.23529411764705882	0.15384615384615385	0.6045922151162315	0.7912233801768335	0.22362375849475305	0.9193891992192618	0.5119385572459935	0.7955651599380492	0.8427944438813187	0.8466284601630976	0.2222222222222222	0.2222222222222222	0.0
7349	0.029587475064648105	0.0021628887200155636	-0.0018460205050054824	0.996682432350363	None	0	0	0.3333333333333333	4	0.7333333333333333	11	0.3269230769230769	0.4666666666666667	8	7	8	4	0	0.3076923076923077	4	13	1.1333333333333333	17	0.21052631578947367	0.15384615384615385	0.5519492471556668	0.8035527646932644	0.22362375849475305	0.885222122915366	0.5205180514909854	0.7860344752081735	0.8024133367936412	0.8298020288653709	0.25	0.25	0.0
2697	0.016727536260795293	0.0009415701756894249	0.00014723607926803872	0.9384682502431282	None	0	0	0.16666666666666666	1	1.0	6	0.6666666666666666	0.6666666666666666	4	4	3	1	0	0.75	4	3	0.5333333333333333	8	0.1	0	0.20840775921311944	0.9494222201124207	0.40074091793937183	0.6304151861792351	0.9559079045433458	0.9393800704152865	0.9596791540702769	0.887851309099134	1.0	0	0.0
2166	None	None	None	None	None	0	0	0.75	3	0.3333333333333333	1	0.625	0.3333333333333333	3	1	1	2	0	0.5	4	2	0.3333333333333333	5	0.5	0.6666666666666666	0.4738903180701999	0.8813761303982115	0.7080281959825658	0.806449802453896	0.7544007030859439	0.6524185970860411	0.6948122383577963	0.7948001518334366	0.8333333333333333	0.3333333333333333	0.4060208014963539
3019	0.006388622091861429	0.0006518629741352286	0.0002428192584245036	0.9897197475842017	None	0	0	0.6	3	0.4	2	0.4666666666666667	0.4	4	2	2	1	0	0.6	3	5	0.4666666666666667	7	0.16666666666666666	0	0.889597001757877	0.754236377448237	0.4661585997724654	0.7613512379865275	0.7352138302388133	0.9165068942233294	0.8780024112596494	0.8262214475446096	1.0	0	0.0
1446	None	None	None	None	None	0	0	0.2	2	0.8333333333333334	10	0.4666666666666667	0.5833333333333334	7	7	6	8	0	0.8333333333333334	5	6	0.9333333333333333	14	0.5	0.16666666666666666	0.40586768683896945	0.8864657490290899	0.4963445869471171	0.9018646045371801	0.6294932852832117	0.9513051741943965	0.8525123434514612	0.9179769605651797	0.14285714285714285	0.5714285714285714	0.0
6956	0.03571420987922984	0.018766370983423725	0.0186659763587771	0.9681285399903276	None	0	0	0.3333333333333333	4	0.7333333333333333	11	0.3269230769230769	0.5333333333333333	9	8	7	4	0	0.3076923076923077	4	13	1.1333333333333333	17	0.23529411764705882	0.15384615384615385	0.6045922151162315	0.7912233801768335	0.22362375849475305	0.9193891992192618	0.5119385572459935	0.7955651599380492	0.8427944438813187	0.8466284601630976	0.2222222222222222	0.2222222222222222	0.0
5370	0.030627116708497607	0.014098994829704947	0.008755446688252882	0.9754511572635988	None	0	0	0.3333333333333333	4	0.7333333333333333	11	0.3269230769230769	0.4666666666666667	8	7	8	4	0	0.3076923076923077	4	13	1.1333333333333333	17	0.21052631578947367	0.15384615384615385	0.5959503950088136	0.8366194770916175	0.33969472686387553	0.9424287089647733	0.5205180514909854	0.7918097844987121	0.7805326935173789	0.8723090497515239	0.125	0.25	0.0
1388	None	None	None	None	None	0	0	0.5	2	0.3333333333333333	1	0.8333333333333334	0	1	0	3	4	0	0.6666666666666666	2	3	0.3333333333333333	5	0.4444444444444444	0.6666666666666666	0	0	0	0	0	0	0	0	0	0	0
4777	0.03759661163360356	0.014221111864577623	-0.0022100931486265314	0.9727542177866749	None	0	0	0.3333333333333333	4	0.7333333333333333	11	0.3269230769230769	0.4666666666666667	8	7	8	4	0	0.3076923076923077	4	13	1.1333333333333333	17	0.21052631578947367	0.15384615384615385	0.5902292160670961	0.8250965703740571	0.33969472686387553	0.9358309848721382	0.5188524049970038	0.754257931840342	0.8301279701820559	0.8562160516263372	0.25	0.25	0.0
6309	0.03697615647762748	0.005286884525298562	0.0030737478364260026	0.9516048183157965	None	0	0	0.3333333333333333	4	0.75	12	0.32142857142857145	0.5	9	8	8	5	0	0.2857142857142857	4	14	1.2	18	0.2631578947368421	0.14285714285714285	0.6160345729996665	0.7989480026238693	0.22362375849475305	0.9108637630582224	0.34943838554343937	0.8215697004663737	0.89791899582919	0.8511512902546888	0.2222222222222222	0.2222222222222222	0.0
904	None	None	None	None	None	0	0	0.2	2	0.8461538461538461	11	0.5	0.3076923076923077	4	4	10	14	0	0.8333333333333334	6	5	1.0	15	0.5833333333333334	0.7692307692307693	0.6624613521186771	0.8481475545246776	0.4963445869471171	0.7884155594867105	0.7522719336753992	0.9601302411228356	0.8280054100602667	0.8881848112665214	0.25	1.0	0.0
7320	0.041507959732501584	0.02013113418473888	0.018944622722091367	0.9606794732372714	None	0	0	0.3333333333333333	4	0.75	12	0.32142857142857145	0.5625	10	9	7	4	0	0.2857142857142857	4	14	1.2	18	0.23529411764705882	0.14285714285714285	0.5959503950088136	0.7918774702639665	0.22362375849475305	0.9217564525899007	0.43068847139471644	0.8180046756678409	0.8617378964794963	0.8542760702631549	0.2	0.2	0.0
5393	0.04070980494534341	0.016822131517045952	0.015277632959709127	0.9624574093178394	None	0	0	0.3333333333333333	4	0.75	12	0.32142857142857145	0.5625	10	9	7	4	0	0.2857142857142857	4	14	1.2	18	0.23529411764705882	0.14285714285714285	0.5959503950088136	0.7918774702639665	0.22362375849475305	0.9217564525899007	0.43068847139471644	0.8180046756678409	0.8617378964794963	0.8542760702631549	0.2	0.2	0.0
5224	0.03470988532532801	0.017655620181507705	0.015461915561991871	0.9685517289495867	None	0	0	0.36363636363636365	4	0.7142857142857143	10	0.3333333333333333	0.5	8	7	7	4	0	0.3333333333333333	4	12	1.0666666666666667	16	0.23529411764705882	0.16666666666666666	0.5519492471556668	0.7745999517217546	0.33969472686387553	0.9146299498148966	0.5205180514909854	0.744551973584216	0.8035027503345078	0.8261503498300046	0.1875	0.25	0.0
90	None	None	None	None	None	0	0	0.3	3	0.7692307692307693	10	0.38461538461538464	0.7692307692307693	13	10	1	0	0	0.23076923076923078	3	13	1.0	15	0.0	0	0.6635757982592596	0.9216159528008048	0.5668816668745937	0.9281305595265135	0.4657870670116876	0.8907901784701656	0.8097898130156069	0.9148144248115787	0	0	0.0
4371	0.035261184910897	0.012533533071984616	0.012458347017399717	0.9674455491754405	None	0	0	0.3333333333333333	4	0.7333333333333333	11	0.3269230769230769	0.4666666666666667	9	7	7	4	0	0.3076923076923077	4	13	1.1333333333333333	17	0.25	0.15384615384615385	0.5758662170179607	0.7659938675432838	0.4686345226203632	0.9606422277983963	0.5290975457359772	0.8502588597752431	0.8683524175515108	0.884843908639037	0.2777777777777778	0.2222222222222222	0.0
5924	0.04461176167072835	0.011622357484397655	0.01043431246181889	0.9651661497045906	None	0	0	0.3333333333333333	4	0.75	12	0.32142857142857145	0.5625	10	9	7	4	0	0.2857142857142857	4	14	1.2	18	0.23529411764705882	0.14285714285714285	0.5902292160670961	0.8212374294434073	0.33969472686387553	0.9225975266055253	0.5197621957678193	0.7911176111578129	0.8328882255983725	0.8554745999975805	0.2	0.2	0.0
4593	0.03887468569911198	0.009140487466735386	-0.0021986845199091706	0.9598275491695448	None	0	0	0.3333333333333333	4	0.75	12	0.32142857142857145	0.5	9	8	8	4	0	0.2857142857142857	4	14	1.2	18	0.21052631578947367	0.14285714285714285	0.5758662170179607	0.8112809281666982	0.21075493110738788	0.9570406192792499	0.5119385572459935	0.8465094228288452	0.8502631090969749	0.8899087416056635	0.16666666666666666	0.2222222222222222	0.0
6537	0.038808494951174	0.017187138378725014	0.01718540906877592	0.9632469992621211	None	0	0	0.3333333333333333	4	0.75	12	0.32142857142857145	0.5	9	8	8	4	0	0.2857142857142857	4	14	1.2	18	0.21052631578947367	0.14285714285714285	0.5758662170179607	0.7921218093494371	0.22362375849475305	0.9193891992192618	0.5119385572459935	0.7955651599380492	0.8153697851341323	0.846864092762955	0.2222222222222222	0.2222222222222222	0.0
5232	0.03466538415309261	0.013056676410183913	0.009832252041621931	0.97409890838089	None	0	0	0.3333333333333333	4	0.75	12	0.32142857142857145	0.5625	10	9	7	3	0	0.2857142857142857	4	14	1.2	18	0.17647058823529413	0.14285714285714285	0.5519492471556668	0.7910873577624451	0.23628186019190345	0.9112576265122964	0.5205180514909854	0.8698926826583648	0.8617378964794963	0.8645410563496604	0.2	0.2	0.0
2826	0.0093758407108844	0.0011595221237731615	0.0007549478826965688	0.9923770218364703	None	0	0	0.2	1	1.0	5	0.5833333333333334	0.6	4	3	2	1	0	0.75	3	4	0.4666666666666667	7	0.14285714285714285	0	0.1777707977626931	0.5632178268940005	0.42097596405693166	0.5859486365179544	0.8648193806319217	0.7666953151827177	0.9457679155092433	0.6449863061889582	1.0	0.25	0.0
7160	0.025039211326569142	0.003786242769790705	-0.002263834570672114	0.9967022955708417	None	0	0	0.36363636363636365	4	0.7142857142857143	10	0.3333333333333333	0.5	8	7	7	4	0	0.3333333333333333	4	12	1.0666666666666667	16	0.23529411764705882	0.16666666666666666	0.5902292160670961	0.8031873031320663	0.22362375849475305	0.885222122915366	0.5205180514909854	0.7860344752081735	0.8173338733745124	0.829693087066995	0.25	0.25	0.0
5870	0.03446375313820201	0.015768096612567773	0.015583700049401813	0.9695480240564446	None	0	0	0.3333333333333333	4	0.7333333333333333	11	0.3269230769230769	0.5333333333333333	9	8	7	4	0	0.3076923076923077	4	13	1.1333333333333333	17	0.23529411764705882	0.15384615384615385	0.6045922151162315	0.7912233801768335	0.22362375849475305	0.9193891992192618	0.5119385572459935	0.7955651599380492	0.8427944438813187	0.8466284601630976	0.2222222222222222	0.2222222222222222	0.0
5632	0.04208384587333855	0.018895751997659055	0.01743358381219619	0.9612393728350387	None	0	0	0.3333333333333333	4	0.75	12	0.32142857142857145	0.5625	10	9	7	4	0	0.2857142857142857	4	14	1.2	18	0.23529411764705882	0.14285714285714285	0.5959503950088136	0.7918774702639665	0.22362375849475305	0.9217564525899007	0.43068847139471644	0.8180046756678409	0.8617378964794963	0.8542760702631549	0.2	0.2	0.0
5404	0.03180064796340705	0.01631755332361267	0.014885754951850015	0.9681242169287331	None	0	0	0.36363636363636365	4	0.7142857142857143	10	0.3333333333333333	0.42857142857142855	7	6	8	4	0	0.3333333333333333	4	12	1.0666666666666667	16	0.21052631578947367	0.16666666666666666	0.5758662170179607	0.7620680938618356	0.22362375849475305	0.928978945580016	0.5119385572459935	0.7408570700754201	0.7887831963300198	0.8313459374513037	0.14285714285714285	0.2857142857142857	0.0
27	None	None	None	None	None	0.25	1	0.6363636363636364	7	0.35714285714285715	5	0.5333333333333333	0.35714285714285715	8	5	7	6	0	0.8333333333333334	6	5	1.0666666666666667	16	0.4	0.5	0.35158429107331013	0.9128617871796822	0.43966563813189746	0.9721259205935542	0.7116916389135234	0.8952240724595334	0.9085284213282494	0.9359586525394583	0.3125	0.375	0.0
7417	0.02959811067806316	0.00895494353061046	0.007267925283232165	0.9544484720808152	None	0	0	0.3333333333333333	4	0.7333333333333333	11	0.3269230769230769	0.4666666666666667	8	7	8	5	0	0.3076923076923077	4	13	1.1333333333333333	17	0.2631578947368421	0.15384615384615385	0.6103133940579489	0.8042515108276586	0.22362375849475305	0.9089127895186775	0.4392679656397084	0.80173943663075	0.872888262671048	0.8460006262853189	0.25	0.25	0.0
6996	0.028419383414067363	0.00045330203624534027	0.00043482898530845755	0.9965636889432548	None	0	0	0.3333333333333333	4	0.7333333333333333	11	0.3269230769230769	0.4666666666666667	8	7	8	5	0	0.3076923076923077	4	13	1.1333333333333333	17	0.2631578947368421	0.15384615384615385	0.5902292160670961	0.8031873031320663	0.22362375849475305	0.885222122915366	0.5205180514909854	0.7860344752081735	0.8173338733745124	0.829693087066995	0.25	0.25	0.0
4531	0.03877713984155248	0.010548228845981746	0.00978088834425499	0.9703537896958534	None	0	0	0.36363636363636365	4	0.7142857142857143	10	0.3333333333333333	0.5	8	7	7	4	0	0.3333333333333333	4	12	1.0666666666666667	16	0.23529411764705882	0.16666666666666666	0.5902292160670961	0.8315623036858046	0.3617154810180752	0.9209159183029558	0.5205180514909854	0.7317421474506741	0.8260988791451765	0.8435688644105529	0.1875	0.25	0.0
5937	0.03530454503440138	0.009559556159552224	0.008721808687965467	0.9671232858111924	None	0	0	0.3333333333333333	4	0.7333333333333333	11	0.3269230769230769	0.4666666666666667	8	7	8	4	0	0.3076923076923077	4	13	1.1333333333333333	17	0.21052631578947367	0.15384615384615385	0.5959503950088136	0.7760547412244434	0.1862834051773822	0.9316462250769292	0.4410867949370877	0.793241712019577	0.8451591003073401	0.8498236323264419	0.1875	0.25	0.0
5639	0.048141619842033745	0.0019630373801613264	-0.0008657785575262517	0.9348739443017275	None	0	0	0.3333333333333333	4	0.75	12	0.32142857142857145	0.5625	10	9	7	4	0	0.2857142857142857	4	14	1.2	18	0.23529411764705882	0.14285714285714285	0.5758662170179607	0.8328242634491492	0.77123402824474	0.9461160915342774	0.5119385572459935	0.9588236706070232	0.89791899582919	0.9268797188760814	0.25	0.2	0.0
4390	0.04134197546053114	0.01528632326177251	0.005544470049534793	0.9706910501777296	None	0	0	0.3333333333333333	4	0.75	12	0.32142857142857145	0.5	10	8	7	4	0	0.2857142857142857	4	14	1.2	18	0.25	0.14285714285714285	0.6335875487807632	0.8396888811721895	0.1468745706997891	0.9324816378625623	0.420867687596625	0.8631144415250536	0.9136721893108657	0.8850271506279258	0.25	0.2	0.0
954	None	None	None	None	None	0	0	0.6666666666666666	2	0.5	1	0.6666666666666666	0	1	0	2	0	0	0.6666666666666666	3	2	0.26666666666666666	4	0.0	0.6666666666666666	0	0	0	0	0	0	0	0	0	0	0
1596	None	None	None	None	None	0	0	0.09090909090909091	1	1.0	14	0.5333333333333333	0.5	8	7	7	6	0	0.3	3	10	1.0666666666666667	16	0.35294117647058826	0.42857142857142855	0.6841911241333636	0.9070780134245453	0.5168279895175208	0.7299258571049743	0.20516545870865643	0.8923506194242377	0.9086730204222654	0.8576488782656891	0.25	0.125	0.0
5636	0.033834708061181544	0.0153379312237596	0.015199903603794791	0.9695812330327052	None	0	0	0.3333333333333333	4	0.7333333333333333	11	0.3269230769230769	0.5333333333333333	9	8	7	4	0	0.3076923076923077	4	13	1.1333333333333333	17	0.23529411764705882	0.15384615384615385	0.6045922151162315	0.7912233801768335	0.22362375849475305	0.9193891992192618	0.5119385572459935	0.7955651599380492	0.8427944438813187	0.8466284601630976	0.2222222222222222	0.2222222222222222	0.0
4398	0.027136162607740984	0.009968807686107386	0.009968357159972508	0.9706750694662729	None	0	0	0.36363636363636365	4	0.7142857142857143	10	0.3333333333333333	0.42857142857142855	7	6	8	4	0	0.3333333333333333	4	12	1.0666666666666667	16	0.21052631578947367	0.16666666666666666	0.6160345729996665	0.7619669624727735	0.16181187924737653	0.9355065227229957	0.37023503262818186	0.7937666441754053	0.89791899582919	0.8492332122389926	0.21428571428571427	0.2857142857142857	0.0
6356	0.027401742387092327	0.0063860596057168035	0.002934188808312545	0.9528185062721041	None	0	0	0.36363636363636365	4	0.7142857142857143	10	0.3333333333333333	0.5	8	7	7	4	0	0.3333333333333333	4	12	1.0666666666666667	16	0.23529411764705882	0.16666666666666666	0.5720334251465198	0.8051462735768835	0.22362375849475305	0.9089127895186775	0.4392679656397084	0.80173943663075	0.8588672073296171	0.8462477153802584	0.1875	0.25	0.0
6957	0.033718133976869354	0.01940426365901906	0.019119535687977623	0.9670960790466233	None	0	0	0.3333333333333333	4	0.7333333333333333	11	0.3269230769230769	0.5333333333333333	9	8	7	4	0	0.3076923076923077	4	13	1.1333333333333333	17	0.23529411764705882	0.15384615384615385	0.5758662170179607	0.7921218093494371	0.22362375849475305	0.9193891992192618	0.5119385572459935	0.7955651599380492	0.8153697851341323	0.846864092762955	0.2222222222222222	0.2222222222222222	0.0
940	None	None	None	None	None	0	0	0.3333333333333333	1	1.0	2	1.0	1.0	3	2	0	0	0	0.25	1	4	0.26666666666666666	4	0.0	0	0.28604408141309	0.9574979052427038	0.933004783336877	0.7752078259433153	0.7014722245984064	0.7446715273872354	0.9356278033555961	0.8590843706136164	0	0	0.0
6798	0.027644527601134398	0.002532058074705111	-0.002437212487818121	0.9968952284127185	None	0	0	0.3333333333333333	4	0.7333333333333333	11	0.3269230769230769	0.4666666666666667	8	7	8	4	0	0.3076923076923077	4	13	1.1333333333333333	17	0.21052631578947367	0.15384615384615385	0.5519492471556668	0.8035527646932644	0.22362375849475305	0.885222122915366	0.5205180514909854	0.7860344752081735	0.8024133367936412	0.8298020288653709	0.25	0.25	0.0
2776	0.00836098935895495	0.0013381944448972855	0.0013381918510596569	0.9846814402512923	None	0	0	0.6666666666666666	4	0.42857142857142855	3	0.6428571428571429	0.42857142857142855	7	3	1	2	0	0.2857142857142857	2	7	0.6	9	1.0	0.2857142857142857	0.15124787729340122	0.957346797884263	0.13699360026223945	0.6137716289360106	0.6436910357837743	0.7062903955544756	0.9133874817733911	0.8151605476301176	0.5714285714285714	0.2857142857142857	0.0
7504	0.03559275482440076	0.013203843921390979	0.012774931113180604	0.972411005631186	None	0	0	0.3333333333333333	4	0.7333333333333333	11	0.3269230769230769	0.5333333333333333	9	8	7	4	0	0.3076923076923077	4	13	1.1333333333333333	17	0.23529411764705882	0.15384615384615385	0.5758662170179607	0.8365749347545091	0.455765695232998	0.9218463194323259	0.45472344498443373	0.6959650167408277	0.8195265687117101	0.8379345655243928	0.16666666666666666	0.2222222222222222	0.0
1040	None	None	None	None	None	0	0	0.75	3	0.3333333333333333	1	0.5555555555555556	0	2	0	2	2	0	1.0	3	3	0.3333333333333333	5	0.3333333333333333	1.0	0	0	0	0	0	0	0	0	0	0	0
1030	None	None	None	None	None	0	0	0.6666666666666666	4	0.16666666666666666	1	0.5	0	3	0	4	4	0	1.0	4	4	0.5333333333333333	8	0.4444444444444444	0.4	0	0	0	0	0	0	0	0	0	0	0
2368	None	None	None	None	None	0	0	0.3333333333333333	1	1.0	2	1.0	0.5	2	1	1	0	0	0.25	1	4	0.26666666666666666	4	0.0	0	0.5628304319526586	0.9875277162433764	0.5896595759876038	0.9687337956809992	0.6216815742907162	0.6895264838262963	0.9625841981609286	0.9462256636754208	0	0	0.0
2385	None	None	None	None	None	0	0	0.3333333333333333	1	1.0	2	0.6666666666666666	0.5	2	1	1	0	0	0.6666666666666666	2	3	0.26666666666666666	4	0.0	0	0.5292097474769237	0.9826300130650314	0.5896595759876038	0.9687337956809992	0.6216815742907162	0.6895264838262963	0.9570116823029652	0.940229726921247	0	0	0.0
1766	None	None	None	None	None	0	0	0.125	1	1.0	10	0.4	0.3	3	3	8	11	0	0.8333333333333334	6	5	0.8	12	0.55	0.4	0.6624613521186771	0.5174885579121277	0.4963445869471171	0.5715262943346887	0.7522719336753992	0.7278295808054734	0.7427261237062678	0.6099814247707104	0.3333333333333333	1.0	0.0
5590	0.0288323374616788	0.003053899571610899	-0.0027312666838890417	0.9968473306023944	None	0	0	0.3333333333333333	4	0.7333333333333333	11	0.3269230769230769	0.4666666666666667	8	7	8	5	0	0.3076923076923077	4	13	1.1333333333333333	17	0.2631578947368421	0.15384615384615385	0.5902292160670961	0.8031873031320663	0.22362375849475305	0.885222122915366	0.5290975457359772	0.78549868759452	0.814924240482235	0.8295431211845282	0.25	0.25	0.0
3542	0.023405509318271168	0.009760332454668496	0.0054581836434161105	0.9704693614492963	None	0	0	0.5	5	0.5384615384615384	7	0.375	0.3076923076923077	5	4	9	3	0	0.4	4	10	1.0	15	0.14285714285714285	0.18181818181818182	0.5758662170179607	0.6947966635180356	0.16181187924737653	0.9461621368441234	0.3509500969897714	0.7512769753580475	0.8168811978337327	0.8317625747283787	0.4	0.4	0.0
544	None	None	None	None	None	0	0	0.75	3	0.0	0	0.6666666666666666	0	2	0	3	5	0	1.0	3	3	0.4	6	0.625	0	0	0	0	0	0	0	0	0	0	0	0
7497	0.03465407690165246	0.018979771432106836	0.01889559293773402	0.9679868594574327	None	0	0	0.3333333333333333	4	0.7333333333333333	11	0.3269230769230769	0.5333333333333333	9	8	7	4	0	0.3076923076923077	4	13	1.1333333333333333	17	0.23529411764705882	0.15384615384615385	0.6045922151162315	0.7912233801768335	0.22362375849475305	0.9193891992192618	0.5119385572459935	0.7955651599380492	0.8427944438813187	0.8466284601630976	0.2222222222222222	0.2222222222222222	0.0
5448	0.0307994614546198	0.0043743670066505955	0.004035441571643186	0.9772628754669511	None	0	0	0.36363636363636365	4	0.7142857142857143	10	0.3333333333333333	0.5	8	7	7	4	0	0.3333333333333333	4	12	1.0666666666666667	16	0.23529411764705882	0.16666666666666666	0.5519492471556668	0.8663612959666966	0.21075493110738788	0.919637815843184	0.5205180514909854	0.786560026309077	0.8294331981764745	0.866493437244767	0.1875	0.25	0.0
3441	0.03064428559900569	0.007839074942270105	0.006359890916010229	0.9673446546551745	None	0	0	0.4166666666666667	5	0.6	9	0.3541666666666667	0.4666666666666667	8	7	8	2	0	0.3333333333333333	4	12	1.1333333333333333	17	0.10526315789473684	0.15384615384615385	0.5902292160670961	0.8564273169811969	0.43987828767882897	0.9374764785768921	0.5205180514909854	0.7453671927063581	0.862562923817034	0.8648156671507631	0.5625	0.25	0.0
2627	0.0012512347838213647	6.537272227193933e-05	5.265601653244518e-07	0.9970925363063754	None	1.0	1	0.6	3	0.4	2	0.4666666666666667	0.4	5	2	1	1	0	0.6	3	5	0.4666666666666667	7	0.3333333333333333	1.0	0.4738903180701999	0.8970368140991327	0.5537592175720005	0.9209592587772819	0.8282527891183337	0.9053553884967181	0.9245676435573464	0.9082783241553845	1.0	0.2	0.0
1886	None	None	None	None	None	0	0	0.6666666666666666	2	0.5	1	0.6666666666666666	0	2	0	1	0	0	0.6666666666666666	3	2	0.26666666666666666	4	0.0	0.6666666666666666	0	0	0	0	0	0	0	0	0	0	0
3938	0.029622873989414253	0.0017610876576703092	0.00103319137607012	0.9777402446850334	None	0	0	0.36363636363636365	4	0.7142857142857143	10	0.3333333333333333	0.5	8	7	7	4	0	0.3333333333333333	4	12	1.0666666666666667	16	0.23529411764705882	0.16666666666666666	0.5212194784662334	0.8788092718231323	0.339432091112774	0.9092367539185017	0.5205180514909854	0.7947967250451438	0.8294331981764745	0.8675972937155733	0.1875	0.25	0.0
3333	0.029291965559495394	0.007803081539144355	0.000776340106075498	0.5195034361829067	None	0	0	0.4	4	0.6923076923076923	9	0.3409090909090909	0.46153846153846156	7	6	7	3	0	0.36363636363636365	4	11	1.0	15	0.17647058823529413	0.18181818181818182	0.6045922151162315	0.8473872592528414	0.22362375849475305	0.9384704672393251	0.5290975457359772	0.7540014218567929	0.862562923817034	0.8644811714255016	0.14285714285714285	0.2857142857142857	0.0
2770	0.0066974655986106	0.0011659020001955503	0.0011208622551719535	0.989860337934576	None	0	0	0.6	3	0.4	2	0.4666666666666667	0.4	4	2	2	1	0	0.6	3	5	0.4666666666666667	7	0.16666666666666666	0	0.966379315524265	0.8288657571348359	0.4661585997724654	0.7613512379865275	0.7352138302388133	0.9165068942233294	0.8780024112596494	0.8469882960227919	1.0	0	0.0
1635	None	None	None	None	None	0	0	0.08333333333333333	1	1.0	16	0.45	0.4375	7	7	10	13	0	0.625	8	5	1.2	18	0.5416666666666666	0.5	0.40586768683896945	0.8734233859562455	0.4963445869471171	0.9008283707652852	0.6294932852832117	0.9535633388228281	0.8525123434514612	0.9158088101081484	0.14285714285714285	0.7142857142857143	0.0
4156	0.01867317768291254	0.0014046509365097156	-0.0010987324993869977	0.970972729102737	None	0	0	0.4166666666666667	5	0.5625	9	0.34615384615384615	0.5	10	8	7	3	0	0.3076923076923077	4	13	1.2	18	0.1875	0.14285714285714285	0.5959503950088136	0.8314570377098774	0.6561328168629049	0.6979749511669889	0.6772757230960267	0.9092982833746625	0.7802009814078036	0.8291459295508609	0.4	0.1	0.0
4034	0.02965089477661758	0.008187976784831871	0.00818700846194658	0.9725319936595739	None	0	0	0.4	4	0.6666666666666666	8	0.35	0.5	7	6	6	3	0	0.4	4	10	0.9333333333333333	14	0.2	0.2	0.25116162032225553	0.8635708077756674	0.6561328168629049	0.7664730702860113	0.34761880400180833	0.8137364085283837	0.831092417402988	0.8179840712233052	0.2857142857142857	0.42857142857142855	0.0
2366	None	None	None	None	None	0	0	0.6666666666666666	2	0.5	1	0.6666666666666666	0	2	0	1	2	0	0.6666666666666666	3	2	0.26666666666666666	4	0.5	0	0	0	0	0	0	0	0	0	0	0	0
173	None	None	None	None	None	0	0	0.6	3	0.6	3	0.4666666666666667	0.6	6	3	0	1	0	0.6	5	3	0.4666666666666667	7	1.0	1.0	0.6062189342568336	0.9637216078775839	0.9489882236492916	0.7304505780314856	0.33725786539821184	0.8269515324526175	0.9581669930446339	0.8751069258938116	1.0	0.16666666666666666	0.0
5028	0.04840423073906073	0.010332563849133697	-0.001422559503213771	0.5898164773550345	None	0	0	0.3333333333333333	4	0.75	12	0.32142857142857145	0.5625	10	9	7	4	0	0.2857142857142857	4	14	1.2	18	0.23529411764705882	0.14285714285714285	0.5519492471556668	0.7910873577624451	0.23628186019190345	0.9120613271651211	0.5205180514909854	0.8698926826583648	0.8617378964794963	0.8649301460797575	0.2	0.2	0.0
3769	0.040226170017691965	0.008840414264349014	0.00012883214852377642	0.669947679694096	None	0	0	0.4166666666666667	5	0.5625	9	0.34615384615384615	0.5	10	8	7	3	0	0.3076923076923077	4	13	1.2	18	0.1875	0.14285714285714285	0.5738624464267981	0.824100652747278	0.267109048280424	0.8925006556980698	0.5290975457359772	0.8370300413727697	0.8775963779977359	0.8539269864485902	0.5	0.2	0.0
7536	0.02954109563729157	0.00931906392593943	0.006825111537617363	0.9522639444769653	None	0	0	0.3333333333333333	4	0.7333333333333333	11	0.3269230769230769	0.4666666666666667	8	7	8	4	0	0.3076923076923077	4	13	1.1333333333333333	17	0.21052631578947367	0.15384615384615385	0.6103133940579489	0.8042515108276586	0.22362375849475305	0.9089127895186775	0.4392679656397084	0.80173943663075	0.8710958943969088	0.8460006262853189	0.25	0.25	0.0
7317	0.04927057796234957	0.017438905249999536	0.01010786242369657	0.9638532401975818	None	0	0	0.2857142857142857	4	0.7777777777777778	14	0.3125	0.5555555555555556	11	10	8	4	0	0.25	4	16	1.3333333333333333	20	0.21052631578947367	0.125	0.5758662170179607	0.7957280141217962	0.22362375849475305	0.9140036995722101	0.5119385572459935	0.8819952426044596	0.89791899582919	0.8711986855032509	0.18181818181818182	0.18181818181818182	0.0
1353	None	None	None	None	None	0	0	0.75	3	0.25	1	0.6666666666666666	0.25	2	1	3	2	0	1.0	3	3	0.4	6	0.2222222222222222	0.6666666666666666	0.11389577660239181	0.534683649821959	0.9967760341240555	0.5080592166424295	0.722900009354139	0.5276426416011515	0.9756391529479133	0.5234728041536816	0.75	0	0.013951000472034347
6884	0.03998614894314627	0.022787237310542587	0.022781406786036268	0.9611992621482208	None	0	0	0.3333333333333333	4	0.75	12	0.32142857142857145	0.5	9	8	8	5	0	0.2857142857142857	4	14	1.2	18	0.2631578947368421	0.14285714285714285	0.6045922151162315	0.7912233801768335	0.22362375849475305	0.9193891992192618	0.5119385572459935	0.7955651599380492	0.8427944438813187	0.8466284601630976	0.2222222222222222	0.2222222222222222	0.0
76	None	None	None	None	None	0	0	0.25	2	0.8888888888888888	8	0.55	0.8888888888888888	10	8	0	0	0	0.2	10	2	0.7333333333333333	11	0.0	0	0.9118231395350047	0.9494971378595118	0.597327528721358	0.9704723100014728	0.5320388425417668	0.8451348871173627	0.9024632487878907	0.9374833583040842	0	0	0.0
3069	0.009119138856656306	0.0007024649632716859	0.0005240581186340714	0.9921281850209618	None	0.5	1	0.6666666666666666	4	0.5714285714285714	4	0.375	0.42857142857142855	7	3	1	0	0	0.6666666666666666	6	4	0.6	9	0.0	0.6666666666666666	0.4225944209157781	0.8319782432120003	0.42267496821068307	0.92396432443393	0.9169375789653589	0.7063790412203927	0.922067613810277	0.8400162034860635	0	0	0.0
219	None	None	None	None	None	0	0	0.5	1	1.0	1	1.0	1.0	1	1	1	2	0	0.3333333333333333	3	1	0.2	3	0.3333333333333333	0	0.8311709551655335	0.5	0.30773456737925686	0.5	0.9227418185876017	0.5	0.9375704550863058	0.5	1.0	1.0	0.0
4691	0.03108352046535898	0.01873749360925576	0.018547794732148928	0.9677938255481969	None	0	0	0.3333333333333333	4	0.7333333333333333	11	0.3269230769230769	0.4666666666666667	8	7	8	4	0	0.3076923076923077	4	13	1.1333333333333333	17	0.21052631578947367	0.15384615384615385	0.5959503950088136	0.7760547412244434	0.1927178188710648	0.9304377099794402	0.4410867949370877	0.7936516505131492	0.8514424891690776	0.8491279309881838	0.1875	0.25	0.0
563	None	None	None	None	None	0	0	0.5	2	0.5	2	0.6	0.5	3	2	2	0	0	0.4	5	2	0.4	6	0.0	0.5	0.28604408141309	0.7874334071411808	0.933004783336877	0.5783048470500327	0.7014722245984064	0.5	0.9356278033555961	0.6322265463470477	0	0	0.0
5768	0.03979818116400534	0.019050487113620788	0.018821436547501704	0.9561746149537272	None	0	0	0.3333333333333333	4	0.75	12	0.32142857142857145	0.4375	8	7	9	6	0	0.2857142857142857	4	14	1.2	18	0.2857142857142857	0.14285714285714285	0.6485933629693783	0.7581910251558959	0.16181187924737653	0.9268647248371721	0.3605925648089766	0.812429095262851	0.8981813890937921	0.8476196028377496	0.25	0.375	0.0
7508	0.024587057784772617	0.0037140846626551004	-0.0035324265951016762	0.9966568432966907	None	0	0	0.36363636363636365	4	0.7142857142857143	10	0.3333333333333333	0.5	8	7	7	4	0	0.3333333333333333	4	12	1.0666666666666667	16	0.23529411764705882	0.16666666666666666	0.5902292160670961	0.8031873031320663	0.22362375849475305	0.885222122915366	0.5205180514909854	0.7860344752081735	0.8173338733745124	0.829693087066995	0.25	0.25	0.0
6336	0.031652401787786666	0.013804781680909527	0.013804571669908517	0.9732392917029233	None	0	0	0.3333333333333333	4	0.7333333333333333	11	0.3269230769230769	0.4666666666666667	8	7	8	4	0	0.3076923076923077	4	13	1.1333333333333333	17	0.21052631578947367	0.15384615384615385	0.5959503950088136	0.8189241856351531	0.1927178188710648	0.9392639610859824	0.4410867949370877	0.7938044351349545	0.8645736707344477	0.8659037218221171	0.1875	0.25	0.0
5248	0.036965587415434265	0.012701923153122775	0.012376213311919803	0.9739865584754995	None	0	0	0.3333333333333333	4	0.7333333333333333	11	0.3269230769230769	0.4666666666666667	8	7	8	4	0	0.3076923076923077	4	13	1.1333333333333333	17	0.21052631578947367	0.15384615384615385	0.5959503950088136	0.7840250091546132	0.18740256769165606	0.9310056005406864	0.4314443271178824	0.7987644626994691	0.8617378964794963	0.8527962248613806	0.1875	0.25	0.0
2558	None	None	None	None	None	0	0	0.1	1	1.0	12	0.7777777777777778	0.5833333333333334	7	7	6	5	0	0.2222222222222222	9	2	0.9333333333333333	14	0.3125	0.5	0.6841911241333636	0.9041233249764532	0.5168279895175208	0.871483862388771	0.1351784431617103	0.9108449051281536	0.9086730204222654	0.8966626060376018	0.2857142857142857	0.2857142857142857	0.0
2736	0.023714064398209955	0.0020500350824312185	0.001435695572788654	0.9785535464368265	None	0	0	0.4	4	0.6666666666666666	8	0.35	0.4166666666666667	6	5	7	3	0	0.4	4	10	0.9333333333333333	14	0.17647058823529413	0.2	0.5355824775153688	0.8779526876813945	0.21075493110738788	0.917180834134826	0.5290975457359772	0.7017194079531647	0.862562923817034	0.8512504909717553	0.16666666666666666	0.3333333333333333	0.0
6921	0.03835585119520773	0.014268958493442866	0.010323293009675914	0.9591914099394867	None	0	0	0.3333333333333333	4	0.75	12	0.32142857142857145	0.5625	10	9	7	4	0	0.2857142857142857	4	14	1.2	18	0.23529411764705882	0.14285714285714285	0.5902292160670961	0.8575427140131779	0.33969472686387553	0.9160569875157178	0.5188524049970038	0.7907147076291701	0.8403167899145716	0.862720214250035	0.25	0.2	0.0
5361	0.032021371601940955	0.01803395102190017	0.017833411165184644	0.9682601104013686	None	0	0	0.3333333333333333	4	0.7333333333333333	11	0.3269230769230769	0.4666666666666667	8	7	8	4	0	0.3076923076923077	4	13	1.1333333333333333	17	0.21052631578947367	0.15384615384615385	0.5959503950088136	0.7760547412244434	0.1927178188710648	0.9304377099794402	0.4410867949370877	0.7936516505131492	0.8514424891690776	0.8491279309881838	0.1875	0.25	0.0
2674	0.0010267357651854545	1.7671202468481346e-05	8.99602233357201e-07	0.9930849231168	None	0	0	0.3333333333333333	1	1.0	2	0.6666666666666666	0.5	2	1	1	0	0	0.6666666666666666	3	2	0.26666666666666666	4	0.0	0	0.20585247265920356	0.6903842015647949	0.933004783336877	0.5	0.7014722245984064	0.5	0.9541507823486032	0.5664312561710596	0	0	0.0
1600	None	None	None	None	None	0	0	1.0	4	0.0	0	0.6666666666666666	0	3	0	2	1	0	1.0	3	3	0.4	6	0.2	0.6666666666666666	0	0	0	0	0	0	0	0	0	0	0
1896	None	None	None	None	None	0	0	0.3333333333333333	1	1.0	2	0.6666666666666666	0.5	2	1	1	0	0	0.6666666666666666	2	3	0.26666666666666666	4	0.0	0	0.5292097474769237	0.9826300130650314	0.6149974513332053	0.9755609607503167	0.6216815742907162	0.6895264838262963	0.9604930202691411	0.9448033938589186	0	0	0.0
874	None	None	None	None	None	0	0	0.6666666666666666	2	0.5	1	0.6666666666666666	0.5	3	1	0	0	0	0.6666666666666666	2	3	0.26666666666666666	4	0.0	0	0.27758906634170216	0.936572621997363	0.9908394871764749	0.7779842382864761	0.7042551218882273	0.600122412397771	0.9493333618381982	0.8101145784137731	0	0	0.0
7117	0.0430694497827149	0.013045372278252813	0.012774423013004363	0.9644116632601228	None	0	0	0.3333333333333333	4	0.75	12	0.32142857142857145	0.5625	10	9	7	4	0	0.2857142857142857	4	14	1.2	18	0.23529411764705882	0.14285714285714285	0.5576704260973843	0.9492007234665962	0.5002599683583335	0.9101122598650504	0.2876628415125314	0.7885515673774726	0.8500085419674355	0.8990143352763428	0.25	0.2	0.0
1196	None	None	None	None	None	0.25	1	0.7	7	0.23076923076923078	3	0.5	0.23076923076923078	10	3	4	5	0	0.3	10	3	1.0	15	1.0	0.42857142857142855	0.7293247785057821	0.942369162277375	0.4600299122280598	0.9734347379397624	0.7374349908551953	0.8284636703668762	0.956366504701851	0.9344277171116707	0.3	0	0.0
292	None	None	None	None	None	0.3333333333333333	1	0.375	3	0.6666666666666666	6	0.3055555555555556	0.6666666666666666	6	6	4	0	0	1.0	6	6	0.7333333333333333	11	0.0	0.8	0.21772541459479652	0.9249696928250315	0.37896435672425965	0.8484824004552673	0.8082028829836121	0.9266047260119393	0.9425435558543155	0.9052321582127115	0	0	0.0
3420	0.03058831538595511	0.0021631257325029035	-0.00130569889262752	0.980562788187229	None	0	0	0.3333333333333333	4	0.7333333333333333	11	0.3269230769230769	0.4666666666666667	8	7	8	4	0	0.3076923076923077	4	13	1.1333333333333333	17	0.21052631578947367	0.15384615384615385	0.5212194784662334	0.8110089002238595	0.22984744649822084	0.9284765491075717	0.5188524049970038	0.8538352210658894	0.8708122027683483	0.8730686154561045	0.1875	0.25	0.0
1122	None	None	None	None	None	0	0	0.3333333333333333	1	1.0	2	1.0	0.5	2	1	1	0	0	0.25	1	4	0.26666666666666666	4	0.0	0	0.6094013562308102	0.9620783151588744	0.5896595759876038	0.9687337956809992	0.6216815742907162	0.6895264838262963	0.9395713008949647	0.9233182646543436	0	0	0.0
565	None	None	None	None	None	0.5	1	0.8571428571428571	6	0.125	1	0.625	0.125	6	1	3	0	0	1.0	4	4	0.6666666666666666	10	0.0	0.5714285714285714	0.2262805298818666	0.7175361352433909	0.33966392289873754	0.938370966654874	0.4087410244585664	0.8793062492766079	0.8530893951992574	0.867655604234332	0	0	0.0
5036	0.0322707951954345	0.017688544231029658	0.015343476086068546	0.9687983206562366	None	0	0	0.36363636363636365	4	0.7142857142857143	10	0.3333333333333333	0.5	8	7	7	4	0	0.3333333333333333	4	12	1.0666666666666667	16	0.23529411764705882	0.16666666666666666	0.5519492471556668	0.7745999517217546	0.33969472686387553	0.9146299498148966	0.5205180514909854	0.744551973584216	0.8035027503345078	0.8261503498300046	0.1875	0.25	0.0
5573	0.03888883332562847	0.015267700648349902	0.015097281780689498	0.9621843646426086	None	0	0	0.3333333333333333	4	0.75	12	0.32142857142857145	0.4375	8	7	9	4	0	0.2857142857142857	4	14	1.2	18	0.19047619047619047	0.14285714285714285	0.5959503950088136	0.7760547412244434	0.1927178188710648	0.9304377099794402	0.4410867949370877	0.7936516505131492	0.8514424891690776	0.8491279309881838	0.1875	0.25	0.0
6077	0.027903806865859977	0.00036602397156241504	0.00035245866147989673	0.9966715680100787	None	0	0	0.3333333333333333	4	0.7333333333333333	11	0.3269230769230769	0.4666666666666667	8	7	8	4	0	0.3076923076923077	4	13	1.1333333333333333	17	0.21052631578947367	0.15384615384615385	0.5902292160670961	0.8031873031320663	0.22362375849475305	0.885222122915366	0.5205180514909854	0.7860344752081735	0.8173338733745124	0.829693087066995	0.25	0.25	0.0
525	None	None	None	None	None	0	0	0.05555555555555555	1	1.0	25	1.0	1.0	26	25	0	0	0	0.037037037037037035	1	27	1.8	27	0.0	0	0.4724270814800315	0.7150894180201179	0.8893592147014242	0.7760360957475562	0.5787130600375107	0.9387655443161221	0.8882795053082204	0.8362975507807958	0	0	0.0
5167	0.038176539269331865	0.011378736075192011	0.011320483677472033	0.9756777872560192	None	0	0	0.3333333333333333	4	0.75	12	0.32142857142857145	0.5625	10	9	7	4	0	0.2857142857142857	4	14	1.2	18	0.23529411764705882	0.14285714285714285	0.4973025086039396	0.8026126836540798	0.3523528285610259	0.9083169612514077	0.4842407918860291	0.8169521259833387	0.8117218469148403	0.8494888590760776	0.25	0.2	0.0
5782	0.035363305452813514	0.010218446485689871	0.004159915469759185	0.9755648626415873	None	0	0	0.3333333333333333	4	0.75	12	0.32142857142857145	0.5625	10	9	7	4	0	0.2857142857142857	4	14	1.2	18	0.23529411764705882	0.14285714285714285	0.5519492471556668	0.7910873577624451	0.23628186019190345	0.9112576265122964	0.5205180514909854	0.8698926826583648	0.8617378964794963	0.8645410563496604	0.2	0.2	0.0
2792	0.002331331924339721	0.00026132028181733146	0.00023898343792076398	0.9970134479731977	None	0	0	0.6666666666666666	4	0.3333333333333333	2	0.6666666666666666	0.3333333333333333	6	2	1	2	0	0.3333333333333333	2	6	0.5333333333333333	8	1.0	0.3333333333333333	0.5980951489050573	0.9128594603737572	0.19707147743726114	0.9400730217202447	0.4279367274418453	0.8890887848863497	0.9296367772429064	0.9164033013270418	0.5833333333333333	0.3333333333333333	0.0
441	None	None	None	None	None	0.3333333333333333	1	0.3333333333333333	3	0.7272727272727273	8	0.5416666666666666	0.36363636363636365	7	4	5	2	0	0.6666666666666666	6	4	0.8666666666666667	13	0.18181818181818182	0.2857142857142857	0.24935693923663282	0.7526280761586178	0.38173802205579016	0.8230576356294929	0.6560235611041605	0.9114076297223573	0.8050236541896759	0.8402749105971261	0.5714285714285714	0.42857142857142855	0.0
5319	0.03718107184611861	0.014983294346422425	0.01153367778663717	0.9726359084952177	None	0	0	0.3333333333333333	4	0.75	12	0.32142857142857145	0.5625	10	9	7	4	0	0.2857142857142857	4	14	1.2	18	0.23529411764705882	0.14285714285714285	0.5519492471556668	0.7910873577624451	0.23628186019190345	0.9112576265122964	0.5205180514909854	0.8698926826583648	0.8617378964794963	0.8645410563496604	0.2	0.2	0.0
1299	None	None	None	None	None	0.5	1	0.8333333333333334	5	0.16666666666666666	1	0.6666666666666666	0	5	0	2	1	0	0.75	3	4	0.5333333333333333	8	0.3333333333333333	0.8	0	0	0	0	0	0	0	0	0	0	0
3876	0.023418546987410242	0.002477578634991149	0.0015122138829139421	0.986140237117845	None	0	0	0.4	4	0.6666666666666666	8	0.35	0.5	7	6	6	3	0	0.4	4	10	0.9333333333333333	14	0.2	0.2	0.43635179768853016	0.8289519186656616	0.24893996188905382	0.934077173820965	0.5119385572459935	0.8879162395416029	0.8774200055728731	0.8908682720980694	0.2857142857142857	0.42857142857142855	0.0
2698	0.007368842510506512	0.0007723383003890811	0.00040601746436779736	0.98350438106709	None	0	0	0.5714285714285714	4	0.5	4	0.4166666666666667	0.375	6	3	3	1	0	0.6666666666666666	6	4	0.6666666666666666	10	0.14285714285714285	0.25	0.2212845124236525	0.920187463914134	0.40074091793937183	0.9358860390432425	0.6326119632655204	0.929353461584244	0.9215041230213731	0.9287410463024035	1.0	0	0.0
1071	None	None	None	None	None	0	0	0.36363636363636365	4	0.7142857142857143	10	0.32653061224489793	0.42857142857142855	10	6	5	2	0	1.0	7	7	1.0666666666666667	16	0.2	0.15384615384615385	0.40240127997472025	0.8344108003671787	0.6132564309031663	0.9252151132593636	0.721558523741212	0.8937306162081076	0.8779151510460621	0.8896676853542507	0.55	0	0.0
6178	0.030919038459293214	0.009818985970337105	0.008803648759010633	0.9678325984415297	None	0	0	0.3333333333333333	4	0.7333333333333333	11	0.3269230769230769	0.4	7	6	9	5	0	0.3076923076923077	4	13	1.1333333333333333	17	0.23809523809523808	0.15384615384615385	0.6160345729996665	0.7383935733156581	0.16181187924737653	0.9355065227229957	0.37023503262818186	0.7937666441754053	0.89791899582919	0.8437826993722247	0.14285714285714285	0.2857142857142857	0.0
366	None	None	None	None	None	0	0	0.8	4	0.0	0	0.5833333333333334	0	2	0	4	3	0	0.75	4	3	0.4666666666666667	7	0.3	0.5	0	0	0	0	0	0	0	0	0	0	0
2443	None	None	None	None	None	0	0	0.4	2	0.8	4	1.0	0.6	4	3	2	1	0	0.14285714285714285	7	1	0.4666666666666667	7	0.14285714285714285	0.3333333333333333	0.3070169979189815	0.9450044539713255	0.6928192534535507	0.9264382403504023	0.5433715026806188	0.945311786729901	0.9051974283757978	0.9394793968883147	1.0	0	0.0
1271	None	None	None	None	None	0	0	0.5	2	0.6666666666666666	2	0.8333333333333334	0.3333333333333333	3	1	1	1	0	0.6666666666666666	2	3	0.3333333333333333	5	0.25	0	0.8764691128561513	0.7841092291292726	0.6424079897157469	0.5774625886838022	0.7749388323065429	0.8235583670803072	0.7887447811096605	0.7403128510869073	1.0	0	0.0
6583	0.02281361157979691	0.0008524146325511045	0.0008195732515742358	0.9967307170311981	None	0	0	0.36363636363636365	4	0.7142857142857143	10	0.3333333333333333	0.42857142857142855	7	6	8	4	0	0.3333333333333333	4	12	1.0666666666666667	16	0.21052631578947367	0.16666666666666666	0.528032277293373	0.8183577670855735	0.22362375849475305	0.8334395750643011	0.5290975457359772	0.7918134355529416	0.8080692235049594	0.8151435939145079	0.2857142857142857	0.2857142857142857	0.0
7267	0.03254976493575048	0.00449749800158692	0.003651163769166719	0.9548023939224489	None	0	0	0.3333333333333333	4	0.7333333333333333	11	0.3269230769230769	0.5333333333333333	9	8	7	4	0	0.3076923076923077	4	13	1.1333333333333333	17	0.23529411764705882	0.15384615384615385	0.6160345729996665	0.7989480026238693	0.22362375849475305	0.9108637630582224	0.34943838554343937	0.8215697004663737	0.89791899582919	0.8511512902546888	0.2222222222222222	0.2222222222222222	0.0
681	None	None	None	None	None	0	0	0.5	2	0.6666666666666666	2	1.0	0.6666666666666666	3	2	1	0	0	0.2	5	1	0.3333333333333333	5	0.0	0.5	0.2042916417169946	0.8318728298979121	0.2407986679537996	0.9158075155678645	0.6425511332620681	0.8464413923188904	0.9176859823312674	0.8696127781321059	0	0	0.0
3867	0.031343951832163174	0.003897970224233435	-0.0033066931678911306	0.9704982124830208	None	0	0	0.36363636363636365	4	0.7142857142857143	10	0.2909090909090909	0.42857142857142855	6	6	9	6	0	0.45454545454545453	5	11	1.0666666666666667	16	0.2727272727272727	0.18181818181818182	0.5576704260973843	0.8428952529904887	0.3482796313220381	0.9588991681082856	0.4400238213628743	0.7525107703109122	0.8666984801151475	0.878742825670311	0.16666666666666666	0.3333333333333333	0.0
6144	0.03224229431211836	0.01868689258894322	0.018474363912452378	0.967667207758645	None	0	0	0.3333333333333333	4	0.7333333333333333	11	0.3269230769230769	0.4666666666666667	8	7	8	4	0	0.3076923076923077	4	13	1.1333333333333333	17	0.21052631578947367	0.15384615384615385	0.5959503950088136	0.7760547412244434	0.1927178188710648	0.9304377099794402	0.4410867949370877	0.7936516505131492	0.8514424891690776	0.8491279309881838	0.1875	0.25	0.0
6783	0.03748497369119053	0.020812171276433745	0.018554521835778718	0.9578839814669604	None	0	0	0.3333333333333333	4	0.75	12	0.32142857142857145	0.5625	10	9	7	4	0	0.2857142857142857	4	14	1.2	18	0.23529411764705882	0.14285714285714285	0.5959503950088136	0.7918774702639665	0.22362375849475305	0.9217564525899007	0.43068847139471644	0.8180046756678409	0.8617378964794963	0.8542760702631549	0.2	0.2	0.0
6928	0.04515778635555289	0.02049149967014766	0.020025980148776403	0.9533804679830417	None	0	0	0.3076923076923077	4	0.7647058823529411	13	0.31666666666666665	0.5294117647058824	10	9	8	5	0	0.26666666666666666	4	15	1.2666666666666666	19	0.2631578947368421	0.13333333333333333	0.6103133940579489	0.7881250777079153	0.22362375849475305	0.9217564525899007	0.43068847139471644	0.8180046756678409	0.872888262671048	0.8533349599814164	0.2	0.2	0.0
7012	0.03049068104011191	0.002819738569045776	-0.0027156206842203195	0.9968780720838316	None	0	0	0.3333333333333333	4	0.7333333333333333	11	0.3269230769230769	0.4666666666666667	8	7	8	4	0	0.3076923076923077	4	13	1.1333333333333333	17	0.21052631578947367	0.15384615384615385	0.5519492471556668	0.8035527646932644	0.22362375849475305	0.885222122915366	0.5205180514909854	0.7860344752081735	0.8024133367936412	0.8298020288653709	0.25	0.25	0.0
1219	None	None	None	None	None	0	0	0.75	3	0.25	1	0.5	0.25	4	1	1	0	0	0.75	4	3	0.4	6	0.0	1.0	0.5258436786304658	0.6756080356323264	0.5345835453769093	0.7574519805681252	0.67405702767383	0.8549048977616398	0.6990197422173495	0.7712425416737273	0	0	0.0
6596	0.02884277507715047	0.002492344982966312	-0.001996717695979048	0.9965473271165974	None	0	0	0.3333333333333333	4	0.7333333333333333	11	0.3269230769230769	0.4666666666666667	8	7	8	5	0	0.3076923076923077	4	13	1.1333333333333333	17	0.2631578947368421	0.15384615384615385	0.5902292160670961	0.8031873031320663	0.22362375849475305	0.885222122915366	0.5205180514909854	0.7860344752081735	0.8173338733745124	0.829693087066995	0.25	0.25	0.0
5733	0.041907408651763386	0.013036574220065955	0.012126092216563217	0.9628910686370646	None	0	0	0.3333333333333333	4	0.75	12	0.32142857142857145	0.5625	10	9	7	4	0	0.2857142857142857	4	14	1.2	18	0.23529411764705882	0.14285714285714285	0.5902292160670961	0.8212374294434073	0.33969472686387553	0.9225975266055253	0.5197621957678193	0.7911176111578129	0.8328882255983725	0.8554745999975805	0.2	0.2	0.0
2288	None	None	None	None	None	0	0	0.6	3	0.4	2	0.4666666666666667	0.4	5	2	1	0	0	0.6	5	3	0.4666666666666667	7	0.0	0	0.15124787729340122	0.9787088308129469	0.18640718442404075	0.8178780147750212	0.6436910357837743	0.7377262956157681	0.9133874817733911	0.892964618329302	0	0	0.0
4149	0.028311642062901602	0.0008979953091902232	0.0008637696536942619	0.9568291289146207	None	0	0	0.4	4	0.6923076923076923	9	0.3409090909090909	0.3076923076923077	5	4	9	5	0	0.36363636363636365	4	11	1.0	15	0.23809523809523808	0.18181818181818182	0.6045922151162315	0.7303591198411171	0.1511813768885591	0.9298600808319978	0.3509500969897714	0.757833986275525	0.89791899582919	0.8283449516874811	0.2	0.4	0.0
756	None	None	None	None	None	0.3333333333333333	1	0.375	3	0.7	7	0.4	0.6	7	6	4	0	0	0.8333333333333334	6	5	0.8	12	0.0	0.6666666666666666	0.20840775921311944	0.9201606192737799	0.40074091793937183	0.8313072273058975	0.7458449585621395	0.9127411959476954	0.9183926832495536	0.8936908472011865	0	0	0.0
1611	None	None	None	None	None	0	0	0.6666666666666666	2	0.0	0	0.6666666666666666	0	0	0	3	2	0	0.6666666666666666	2	3	0.26666666666666666	4	0.2	1.0	0	0	0	0	0	0	0	0	0	0	0
6937	0.03375678695854768	0.017672223260220762	0.017487919963761554	0.9649529004403106	None	0	0	0.3333333333333333	4	0.7333333333333333	11	0.3269230769230769	0.5333333333333333	9	8	7	4	0	0.3076923076923077	4	13	1.1333333333333333	17	0.23529411764705882	0.15384615384615385	0.5758662170179607	0.7712490796956716	0.22362375849475305	0.9249895095955539	0.5119385572459935	0.7901629502448274	0.8161264490814875	0.8434968455881605	0.2222222222222222	0.2222222222222222	0.0
7392	0.034824312250506174	0.01663139250038936	0.016482169515277874	0.9690149813457145	None	0	0	0.3333333333333333	4	0.7333333333333333	11	0.3269230769230769	0.5333333333333333	9	8	7	4	0	0.3076923076923077	4	13	1.1333333333333333	17	0.23529411764705882	0.15384615384615385	0.6045922151162315	0.7912233801768335	0.22362375849475305	0.9193891992192618	0.5119385572459935	0.7955651599380492	0.8427944438813187	0.8466284601630976	0.2222222222222222	0.2222222222222222	0.0
1818	None	None	None	None	None	0	0	0.5	3	0.5	3	0.4	0.5	6	3	1	1	0	0.8	4	5	0.5333333333333333	8	0.3333333333333333	0	0.3887933454210626	0.9637944758157593	0.14232574676884965	0.8922339224103528	0.6436910357837743	0.7511630482548034	0.9059936434363542	0.8972238639895179	1.0	0.16666666666666666	0.0
5227	0.03432261787421811	0.017510965783870226	0.015377604381578215	0.9686622775163389	None	0	0	0.36363636363636365	4	0.7142857142857143	10	0.3333333333333333	0.5	8	7	7	4	0	0.3333333333333333	4	12	1.0666666666666667	16	0.23529411764705882	0.16666666666666666	0.5519492471556668	0.7745999517217546	0.33969472686387553	0.9146299498148966	0.5205180514909854	0.744551973584216	0.8024133367936412	0.8261503498300046	0.1875	0.25	0.0
5004	0.03941422729326198	0.01717569261596456	0.016981592395732683	0.9712427835651384	None	0	0	0.3333333333333333	4	0.75	12	0.32142857142857145	0.5	9	8	8	4	0	0.2857142857142857	4	14	1.2	18	0.21052631578947367	0.14285714285714285	0.5758662170179607	0.8162368091577785	0.21075493110738788	0.9351362967407602	0.5119385572459935	0.7902612533325283	0.8166629345052193	0.861601285595299	0.1111111111111111	0.2222222222222222	0.0
5536	0.03727377004859548	0.02138671806627863	0.021293701970078766	0.9613193316450759	None	0	0	0.3333333333333333	4	0.75	12	0.32142857142857145	0.5	9	8	8	4	0	0.2857142857142857	4	14	1.2	18	0.21052631578947367	0.14285714285714285	0.6045922151162315	0.7912233801768335	0.22362375849475305	0.9193891992192618	0.5119385572459935	0.7955651599380492	0.8427944438813187	0.8466284601630976	0.2222222222222222	0.2222222222222222	0.0
370	None	None	None	None	None	0	0	0.6666666666666666	2	0.0	0	0.6666666666666666	0	0	0	3	2	0	0.6666666666666666	2	3	0.26666666666666666	4	0.2	1.0	0	0	0	0	0	0	0	0	0	0	0
6587	0.04108328702820772	0.016714587074533875	0.015309788591946722	0.9595452852950918	None	0	0	0.3333333333333333	4	0.75	12	0.32142857142857145	0.5625	10	9	7	4	0	0.2857142857142857	4	14	1.2	18	0.23529411764705882	0.14285714285714285	0.6103133940579489	0.7881250777079153	0.22362375849475305	0.9217564525899007	0.4410867949370877	0.8139989279885602	0.8666491541012681	0.8522184002950087	0.2	0.2	0.0
7258	0.039111420220217366	0.021023197674389513	0.02102010086787773	0.9611672054086746	None	0	0	0.3333333333333333	4	0.75	12	0.32142857142857145	0.5	9	8	8	5	0	0.2857142857142857	4	14	1.2	18	0.2631578947368421	0.14285714285714285	0.6045922151162315	0.7912233801768335	0.22362375849475305	0.9193891992192618	0.5119385572459935	0.7955651599380492	0.8427944438813187	0.8466284601630976	0.2222222222222222	0.2222222222222222	0.0
4055	0.04081919191407524	0.007164901598445331	0.004608189985772148	0.567593026726005	None	0	0	0.36363636363636365	4	0.7142857142857143	10	0.3333333333333333	0.35714285714285715	6	5	9	5	0	0.3333333333333333	4	12	1.0666666666666667	16	0.23809523809523808	0.16666666666666666	0.6045922151162315	0.8184483084917255	0.16181187924737653	0.9130948601855619	0.5290975457359772	0.9090052868049767	0.9000930570346638	0.8862652506585315	0.16666666666666666	0.3333333333333333	0.0
4370	0.027257219079763056	0.004420572561804804	0.0036325985041119075	0.9783087235731397	None	0	0	0.36363636363636365	4	0.7142857142857143	10	0.3333333333333333	0.42857142857142855	7	6	8	4	0	0.3333333333333333	4	12	1.0666666666666667	16	0.21052631578947367	0.16666666666666666	0.5758662170179607	0.8324603654350001	0.16181187924737653	0.9169651211937864	0.5119385572459935	0.7866751715999214	0.831092417402988	0.8544565830931088	0.21428571428571427	0.2857142857142857	0.0
3095	0.02939910934959687	0.007805024696438263	0.007709382868459138	0.9778712546533673	None	0	0	0.3333333333333333	4	0.7333333333333333	11	0.3269230769230769	0.5333333333333333	9	8	7	3	0	0.3076923076923077	4	13	1.1333333333333333	17	0.17647058823529413	0.15384615384615385	0.528032277293373	0.8406214133403067	0.24893996188905382	0.9314652600594485	0.5290975457359772	0.8452174858126433	0.862562923817034	0.8797378504286554	0.1111111111111111	0.2222222222222222	0.0
2849	0.034006056600712396	0.013959230841425068	-0.010266999129741371	0.7913310530683685	None	0	0	0.42857142857142855	3	0.625	5	0.4166666666666667	0.625	7	5	2	1	0	0.375	3	8	0.6666666666666666	10	0.16666666666666666	0	0.6689342110478851	0.7823941250208998	0.5501939167782816	0.7545446553442884	0.38343043324488785	0.961435241253414	0.8828011523628313	0.8667958175054219	1.0	0	0.0
1771	None	None	None	None	None	0	0	0.6666666666666666	2	0.5	1	0.6666666666666666	0.5	3	1	0	0	0	0.6666666666666666	2	3	0.26666666666666666	4	0.0	0	0.8764691128561513	0.7841092291292726	0.6424079897157469	0.5774625886838022	0.7749388323065429	0.8235583670803072	0.7887447811096605	0.7403128510869073	0	0	0.0
1413	None	None	None	None	None	0.5	1	0.8333333333333334	5	0.16666666666666666	1	0.6666666666666666	0	5	0	2	1	0	0.75	3	4	0.5333333333333333	8	0.3333333333333333	0.8	0	0	0	0	0	0	0	0	0	0	0
6952	0.03768050748681466	0.018508346736117547	0.018508340405433293	0.9618993704021023	None	0	0	0.3333333333333333	4	0.75	12	0.32142857142857145	0.5	9	8	8	4	0	0.2857142857142857	4	14	1.2	18	0.21052631578947367	0.14285714285714285	0.6045922151162315	0.7912233801768335	0.22362375849475305	0.9193891992192618	0.5119385572459935	0.8139813002465246	0.8427944438813187	0.8516364657150521	0.2222222222222222	0.2222222222222222	0.0
7124	0.026376469539528952	0.008642379923851553	0.006392861120522454	0.9705384155653783	None	0	0	0.36363636363636365	4	0.6428571428571429	9	0.3333333333333333	0.5	10	7	5	5	0	0.3333333333333333	4	12	1.0666666666666667	16	0.45454545454545453	0.16666666666666666	0.6045922151162315	0.7575473386818458	0.22362375849475305	0.9234589670311704	0.5205180514909854	0.7911237303547706	0.9000930570346638	0.8393990834894846	0.2	0.1	0.0
4205	0.02865396659041207	0.00713032410860724	0.007097623891757229	0.971844029145938	None	0	0	0.36363636363636365	4	0.7142857142857143	10	0.3333333333333333	0.42857142857142855	7	6	8	5	0	0.3333333333333333	4	12	1.0666666666666667	16	0.2631578947368421	0.16666666666666666	0.5758662170179607	0.8036799928243558	0.21075493110738788	0.9373698788378396	0.5119385572459935	0.7499396551489969	0.827761057896665	0.8504149250576434	0.14285714285714285	0.2857142857142857	0.0
3434	0.029108776900241887	0.001480346060195144	0.0009438993620433883	0.9806910811905194	None	0	0	0.4	4	0.6923076923076923	9	0.3409090909090909	0.46153846153846156	7	6	7	3	0	0.36363636363636365	4	11	1.0	15	0.17647058823529413	0.18181818181818182	0.5758662170179607	0.8651124600376326	0.22362375849475305	0.9258770082963172	0.5290975457359772	0.6958307274785577	0.862562923817034	0.8503037340632843	0.14285714285714285	0.2857142857142857	0.0
3318	0.040880443727030556	0.0004207747675009714	0.0002447475484260074	0.9742722072428326	None	0	0	0.3333333333333333	4	0.7333333333333333	11	0.3269230769230769	0.4666666666666667	8	7	8	4	0	0.3076923076923077	4	13	1.1333333333333333	17	0.21052631578947367	0.15384615384615385	0.5519492471556668	0.7875336159345642	0.23628186019190345	0.9307497041696076	0.5205180514909854	0.8573327015806965	0.8813762157942273	0.8699554959315464	0.125	0.25	0.0
6651	0.033412816527989594	0.0191862854936089	0.018924875780568246	0.9676373219226125	None	0	0	0.3333333333333333	4	0.7333333333333333	11	0.3269230769230769	0.5333333333333333	9	8	7	4	0	0.3076923076923077	4	13	1.1333333333333333	17	0.23529411764705882	0.15384615384615385	0.5758662170179607	0.7921218093494371	0.22362375849475305	0.9193891992192618	0.5119385572459935	0.7955651599380492	0.8153697851341323	0.846864092762955	0.2222222222222222	0.2222222222222222	0.0
1226	None	None	None	None	None	0	0	1.0	2	0.0	0	1.0	0	1	0	1	2	0	0.3333333333333333	1	3	0.2	3	0.4	1.0	0	0	0	0	0	0	0	0	0	0	0
5600	0.03533127226241041	0.005855873632508958	0.005783956448964234	0.9766538218263994	None	0	0	0.3333333333333333	4	0.7333333333333333	11	0.3269230769230769	0.5333333333333333	9	8	7	4	0	0.3076923076923077	4	13	1.1333333333333333	17	0.23529411764705882	0.15384615384615385	0.528032277293373	0.8570572937739622	0.21075493110738788	0.9153882745031681	0.5119385572459935	0.7669047231155262	0.8243149438160295	0.8566512650159499	0.2222222222222222	0.2222222222222222	0.0
468	None	None	None	None	None	0	0	0.6666666666666666	2	0.5	1	1.0	0.5	2	1	1	0	0	0.25	4	1	0.26666666666666666	4	0.0	0.6666666666666666	0.42718321969229267	0.7325416571071542	0.44643631832894143	0.6307963101176036	0.27556596309169223	0.6143305370668619	0.736024955109806	0.6614093555843591	0	0	0.0
1707	None	None	None	None	None	0	0	0.3	3	0.6666666666666666	8	0.7777777777777778	0.4166666666666667	6	5	7	3	0	0.2222222222222222	9	2	0.9333333333333333	14	0.17647058823529413	0.5	0.7312819304760636	0.879492133514628	0.40132098054756976	0.6525990728205677	0.16887228764371384	0.7817961400931295	0.913053239426243	0.7855137665764284	0.3333333333333333	0.3333333333333333	0.0
3667	0.03295367975184709	0.011241304092963766	0.01072735343969314	0.9651096695423108	None	0	0	0.4166666666666667	5	0.6	9	0.3541666666666667	0.4666666666666667	8	7	8	2	0	0.3333333333333333	4	12	1.1333333333333333	17	0.10526315789473684	0.15384615384615385	0.5902292160670961	0.8386811511720244	0.27195669905113323	0.9287214017882822	0.5290975457359772	0.7823929500921176	0.8651917473708384	0.8619731094153109	0.5625	0.25	0.0
5629	0.033199162410149766	0.005494540770531063	0.004697853472389464	0.9526020587638085	None	0	0	0.3333333333333333	4	0.7333333333333333	11	0.3269230769230769	0.5333333333333333	9	8	7	4	0	0.3076923076923077	4	13	1.1333333333333333	17	0.23529411764705882	0.15384615384615385	0.6160345729996665	0.7989480026238693	0.22362375849475305	0.9108637630582224	0.42048119330701983	0.850242550266297	0.89791899582919	0.8597829170717951	0.2222222222222222	0.2222222222222222	0.0
3385	0.02687402557922771	0.004423293536111084	0.0036598457835411565	0.9587429781580232	None	0	0	0.45454545454545453	5	0.5714285714285714	8	0.36363636363636365	0.42857142857142855	7	6	8	2	0	0.36363636363636365	4	11	1.0666666666666667	16	0.10526315789473684	0.16666666666666666	0.528032277293373	0.863667240134703	0.22362375849475305	0.9384704672393251	0.5290975457359772	0.7540014218567929	0.862562923817034	0.8695475059126775	0.5714285714285714	0.2857142857142857	0.0
2892	0.017058711783669328	0.00474946618458568	0.0024592858754791352	0.9850472781092271	None	0	0	0.5	4	0.4444444444444444	4	0.4583333333333333	0.3333333333333333	6	3	4	1	0	0.375	3	8	0.7333333333333333	11	0.1111111111111111	0	0.8415431743369645	0.8605555325275267	0.5501939167782816	0.8078727347707372	0.49104741349037717	0.9086257150131913	0.8592128711393355	0.8642494547886851	1.0	0	0.0
1284	None	None	None	None	None	0	0	0.5	1	1.0	1	1.0	0	1	0	1	0	0	0.3333333333333333	1	3	0.2	3	0.0	0	0	0	0	0	0	0	0	0	0	0	0
2246	None	None	None	None	None	0.5	1	0.8333333333333334	5	0.16666666666666666	1	0.6666666666666666	0	5	0	2	1	0	0.75	3	4	0.5333333333333333	8	0.3333333333333333	0.8	0	0	0	0	0	0	0	0	0	0	0
2606	0.0010628762470434817	0.00012738860711468132	0.00012724198277057043	0.9976788875356941	None	0	0	0.6666666666666666	4	0.3333333333333333	2	0.8	0.16666666666666666	4	1	3	3	0	0.4	2	5	0.5333333333333333	8	0.42857142857142855	0.3333333333333333	0.7468301366830825	0.9431790495713448	0.17236468535636051	0.607213685057194	0.4494625324075588	0.7363965860813788	0.9236782998749685	0.8059797954439982	0.5	0.5	0.0
2940	0.03040677279837274	0.004023552332161243	0.003963329800258906	0.980505154444217	None	0	0	0.4	4	0.6923076923076923	9	0.3409090909090909	0.46153846153846156	7	6	7	3	0	0.36363636363636365	4	11	1.0	15	0.17647058823529413	0.18181818181818182	0.5758662170179607	0.8651124600376326	0.22362375849475305	0.9258770082963172	0.5290975457359772	0.6958307274785577	0.862562923817034	0.8503037340632843	0.14285714285714285	0.2857142857142857	0.0
1875	None	None	None	None	None	0	0	1.0	4	0.0	0	0.5	0	4	0	1	1	0	0.75	4	3	0.4	6	0.5	0.5	0	0	0	0	0	0	0	0	0	0	0
2780	0.007289082037377504	0.0005028211928494006	4.2489036201311486e-05	0.9827884050442264	None	0	0	0.5714285714285714	4	0.5	4	0.4166666666666667	0.375	6	3	3	1	0	0.6666666666666666	6	4	0.6666666666666666	10	0.14285714285714285	0.25	0.2212845124236525	0.920187463914134	0.40074091793937183	0.9358860390432425	0.6326119632655204	0.929353461584244	0.9215041230213731	0.9287410463024035	1.0	0	0.0
2239	None	None	None	None	None	0	0	1.0	4	0.0	0	0.6666666666666666	0	1	0	4	1	0	1.0	3	3	0.4	6	0.09090909090909091	0.6666666666666666	0	0	0	0	0	0	0	0	0	0	0
7252	0.03371131408696156	0.01930433294726846	0.01924270918732828	0.9678056537947012	None	0	0	0.3333333333333333	4	0.7333333333333333	11	0.3269230769230769	0.5333333333333333	9	8	7	4	0	0.3076923076923077	4	13	1.1333333333333333	17	0.23529411764705882	0.15384615384615385	0.6045922151162315	0.7912233801768335	0.22362375849475305	0.9193891992192618	0.5119385572459935	0.7955651599380492	0.8427944438813187	0.8466284601630976	0.2222222222222222	0.2222222222222222	0.0
2185	None	None	None	None	None	0	0	0.75	3	0.25	1	0.75	0	2	0	3	3	0	0.5	2	4	0.4	6	0.375	0.5	0	0	0	0	0	0	0	0	0	0	0
4136	0.023636383802757354	0.001665668214894907	0.0011102891604479693	0.9663914941002911	None	0	0	0.4	4	0.6666666666666666	8	0.35	0.3333333333333333	5	4	8	5	0	0.4	4	10	0.9333333333333333	14	0.2631578947368421	0.2	0.6045922151162315	0.7303591198411171	0.1511813768885591	0.9298600808319978	0.37023503262818186	0.7462919172844193	0.89791899582919	0.8253907993414643	0.2	0.4	0.0
1942	None	None	None	None	None	0	0	0.6666666666666666	4	0.3333333333333333	2	0.6666666666666666	0.3333333333333333	6	2	1	2	0	0.3333333333333333	2	6	0.5333333333333333	8	1.0	0.3333333333333333	0.4150919441184734	0.9608487318161342	0.14765789327545986	0.5968850664193434	0.5465767840956666	0.7253471670570195	0.9133874817733911	0.8207361860917753	0.5833333333333333	0.3333333333333333	0.0
6955	0.03317585015209005	0.019320966671143018	0.019096733478885332	0.9676637019943242	None	0	0	0.3333333333333333	4	0.7333333333333333	11	0.3269230769230769	0.5333333333333333	9	8	7	4	0	0.3076923076923077	4	13	1.1333333333333333	17	0.23529411764705882	0.15384615384615385	0.5758662170179607	0.7921218093494371	0.22362375849475305	0.9193891992192618	0.5119385572459935	0.7955651599380492	0.8153697851341323	0.846864092762955	0.16666666666666666	0.2222222222222222	0.0
4902	0.03798183011346061	0.0182810808835501	0.018243085228140048	0.960707641243022	None	0	0	0.3333333333333333	4	0.75	12	0.32142857142857145	0.4375	8	7	9	4	0	0.2857142857142857	4	14	1.2	18	0.19047619047619047	0.14285714285714285	0.5959503950088136	0.7760547412244434	0.1927178188710648	0.9304377099794402	0.4410867949370877	0.7936516505131492	0.8514424891690776	0.8491279309881838	0.1875	0.25	0.0
767	None	None	None	None	None	0	0	0.4	2	0.8	4	1.0	0.8	5	4	1	0	0	0.14285714285714285	7	1	0.4666666666666667	7	0.0	0.3333333333333333	0.28604408141309	0.7338710822940154	0.933004783336877	0.5665971436802154	0.7014722245984064	0.5000000000000002	0.9356278033555961	0.6052632657074856	0	0	0.0
788	None	None	None	None	None	0	0	1.0	1	0	0	1.0	0	0	0	1	1	0	0.5	2	1	0.13333333333333333	2	0.16666666666666666	0	0	0	0	0	0	0	0	0	0	0	0
1298	None	None	None	None	None	0.5	1	0.6666666666666666	4	0.42857142857142855	3	0.375	0.42857142857142855	7	3	1	0	0	0.6666666666666666	6	4	0.6	9	0.0	0.6666666666666666	0.646765167445957	0.7582134893710546	0.5411958785897728	0.8106958159689499	0.7544007030859439	0.920059270302349	0.7733404802918904	0.842931021693728	0	0	0.0
220	None	None	None	None	None	0	0	0.10526315789473684	2	0.9230769230769231	24	0.36363636363636365	0.46153846153846156	12	12	15	8	0	0.6363636363636364	7	11	1.8666666666666667	28	0.23529411764705882	0.4	0.5900211769701998	0.9140530257427255	0.6545728062554963	0.9603415900055579	0.3858561675424492	0.8984533536412861	0.6556944892412838	0.9293731667928077	0.125	0.3333333333333333	0.0
1155	None	None	None	None	None	0	0	0.6	3	0.4	2	0.4375	0.4	5	2	1	1	0	1.0	4	4	0.4666666666666667	7	0.3333333333333333	0	0.6789360109435456	0.973439134837603	0.19707147743726114	0.8815586849167227	0.6436910357837743	0.7806881422076004	0.8773902369427674	0.9082776307040817	1.0	0	0.0
978	None	None	None	None	None	0	0	0.5	1	1.0	1	1.0	1.0	2	1	0	0	0	0.3333333333333333	1	3	0.2	3	0.0	0	0.6164153477903132	0.9645559575431106	0.8016998428013113	0.7880229843525907	0.8150044805465034	0.7568198205390495	0.8775383026334717	0.8718439224461307	0	0	0.0
2206	None	None	None	None	None	0	0	0.5	1	1.0	1	1.0	1.0	1	1	1	0	0	0.3333333333333333	1	3	0.2	3	0.0	0	0.9327586310485303	0.5	0.24631436863833053	0.5	0.5418909239830259	0.5	0.9432878595559436	0.5	0	0	0.0
458	None	None	None	None	None	0.5	1	0.42857142857142855	3	0.625	5	0.3333333333333333	0.625	6	5	3	0	0	0.8333333333333334	6	5	0.6666666666666666	10	0.0	1.0	0.21772541459479652	0.9293689715965071	0.42097596405693166	0.8436593107261219	0.6892284609138299	0.9096917329215057	0.9125595100897582	0.8994270633810764	0	0	0.0
4130	0.03761320314786464	0.011660232778310672	0.010086777824217566	0.9679594561762731	None	0	0	0.36363636363636365	4	0.7142857142857143	10	0.3333333333333333	0.5	8	7	7	4	0	0.3333333333333333	4	12	1.0666666666666667	16	0.23529411764705882	0.16666666666666666	0.5519492471556668	0.7745999517217546	0.3396947268638756	0.9180249961652509	0.4314443271178824	0.7440381078193928	0.7897063548300586	0.8281323013901106	0.25	0.25	0.0
4552	0.028314345590621622	0.005349617023361563	0.0050362797387088045	0.9784615672489816	None	0	0	0.36363636363636365	4	0.7142857142857143	10	0.3333333333333333	0.42857142857142855	7	6	8	4	0	0.3333333333333333	4	12	1.0666666666666667	16	0.21052631578947367	0.16666666666666666	0.5758662170179607	0.8324603654350001	0.16181187924737653	0.9169651211937864	0.5119385572459935	0.7866751715999214	0.831092417402988	0.8544565830931088	0.21428571428571427	0.2857142857142857	0.0
2161	None	None	None	None	None	0	0	0.75	3	0.3333333333333333	1	0.625	0	3	0	1	2	0	0.5	4	2	0.3333333333333333	5	0.6666666666666666	0.6666666666666666	0	0	0	0	0	0	0	0	0	0	0
1833	None	None	None	None	None	0	0	0.75	3	0.3333333333333333	1	0.625	0.3333333333333333	4	1	0	1	0	0.5	2	4	0.3333333333333333	5	1.0	0.6666666666666666	0.4150919441184734	0.9740045068081488	0.14232574676884965	0.9128770722376627	0.6436910357837743	0.7362425626338885	0.9059936434363542	0.9115816156454064	1.0	0.5	0.0
6680	0.05275798305028404	0.01473940084910132	0.013454747707771164	0.9564787900858103	None	0	0	0.2857142857142857	4	0.7777777777777778	14	0.3125	0.5	10	9	9	6	0	0.25	4	16	1.3333333333333333	20	0.2857142857142857	0.125	0.6103133940579489	0.7881250777079153	0.22362375849475305	0.9217564525899007	0.43068847139471644	0.8180046756678409	0.872888262671048	0.8533349599814164	0.15000000000000002	0.2	0.0
7413	0.033705374002957846	0.01582716244456149	0.015719058932938235	0.9694379385159254	None	0	0	0.3333333333333333	4	0.7333333333333333	11	0.3269230769230769	0.5333333333333333	9	8	7	4	0	0.3076923076923077	4	13	1.1333333333333333	17	0.23529411764705882	0.15384615384615385	0.6045922151162315	0.7912233801768335	0.22362375849475305	0.9193891992192618	0.5119385572459935	0.7955651599380492	0.8427944438813187	0.8466284601630976	0.2222222222222222	0.2222222222222222	0.0
1620	None	None	None	None	None	0	0	1.0	1	0	0	1.0	0	1	0	0	1	0	0.5	1	2	0.13333333333333333	2	0.3333333333333333	0	0	0	0	0	0	0	0	0	0	0	0
6858	0.02996541834580316	0.0015954102066981278	-1.651399995819059e-06	0.9645493075967422	None	0	0	0.36363636363636365	4	0.7142857142857143	10	0.3333333333333333	0.5	8	7	7	4	0	0.3333333333333333	4	12	1.0666666666666667	16	0.23529411764705882	0.16666666666666666	0.6485933629693783	0.8320726901933118	0.15537746555369394	0.9260091098440157	0.3605925648089766	0.8152689243323549	0.9103192713802588	0.8665333773164398	0.25	0.25	0.0
6559	0.03474728352713778	0.016391534377393727	0.014335885875818638	0.9690451694088268	None	0	0	0.36363636363636365	4	0.7142857142857143	10	0.3333333333333333	0.5	8	7	7	4	0	0.3333333333333333	4	12	1.0666666666666667	16	0.23529411764705882	0.16666666666666666	0.5519492471556668	0.7745999517217546	0.3408138893781494	0.9144920826675172	0.5205180514909854	0.744551973584216	0.801576870019494	0.8260658633775215	0.1875	0.25	0.0
356	None	None	None	None	None	0	0	0.5	3	0.5714285714285714	4	0.5625	0.2857142857142857	5	2	3	0	0	1.0	4	4	0.6	9	0.0	0.4	0.684662520016626	0.8638677648215207	0.9321728093210883	0.9415337210039569	0.8035992689631304	0.8551946285658947	0.8062997258243308	0.8941891087440816	0	0	0.0
4428	0.033522557405935564	0.004262713255183806	0.004224242193702244	0.955800236772651	None	0	0	0.3333333333333333	4	0.7333333333333333	11	0.3269230769230769	0.4666666666666667	9	7	7	4	0	0.3076923076923077	4	13	1.1333333333333333	17	0.25	0.15384615384615385	0.5758662170179607	0.8112463493795521	0.5965592626440761	0.9615113878112038	0.5290975457359772	0.8505085179642634	0.8683524175515108	0.8945693793713463	0.2222222222222222	0.2222222222222222	0.0
7199	0.02724597470088987	0.004266626344464828	0.0009680024093687952	0.9565979650945545	None	0	0	0.36363636363636365	4	0.7142857142857143	10	0.3333333333333333	0.5	8	7	7	4	0	0.3333333333333333	4	12	1.0666666666666667	16	0.23529411764705882	0.16666666666666666	0.5720334251465198	0.8051462735768835	0.22362375849475305	0.9089127895186775	0.4392679656397084	0.80173943663075	0.8588672073296171	0.8462477153802584	0.25	0.25	0.0
4833	0.03187837884804164	0.013031467005899255	0.011616645766162002	0.9713119160672405	None	0	0	0.36363636363636365	4	0.7142857142857143	10	0.3333333333333333	0.42857142857142855	7	6	8	6	0	0.3333333333333333	4	12	1.0666666666666667	16	0.3157894736842105	0.16666666666666666	0.46657273991450604	0.7862018542329239	0.4686345226203632	0.9269875137850548	0.45472344498443373	0.7188447047447167	0.79853634805086	0.8311888442090061	0.14285714285714285	0.2857142857142857	0.0
3161	0.025283572090739177	0.0011879306558368365	-0.0011595455777728423	0.9846515129904737	None	0	0	0.4	4	0.6923076923076923	9	0.3409090909090909	0.3076923076923077	5	4	9	5	0	0.36363636363636365	4	11	1.0	15	0.23809523809523808	0.18181818181818182	0.6045922151162315	0.8276227215738534	0.19788610372002272	0.8874503519997967	0.5290975457359772	0.6977749182254303	0.862562923817034	0.8161060146966513	0.2	0.4	0.0
7136	0.024926819611747128	0.0027020487576417357	-0.0013329212783394304	0.9966657870622935	None	0	0	0.36363636363636365	4	0.7142857142857143	10	0.3333333333333333	0.5	8	7	7	4	0	0.3333333333333333	4	12	1.0666666666666667	16	0.23529411764705882	0.16666666666666666	0.5902292160670961	0.8031873031320663	0.22362375849475305	0.885222122915366	0.5205180514909854	0.7860344752081735	0.8173338733745124	0.829693087066995	0.25	0.25	0.0
2809	0.001340246761740307	0.0007366113276435469	0.0007366078459702028	0.9974390523513803	None	0	0	0.8	4	0.2	1	0.7	0.2	5	1	1	2	0	0.4	2	5	0.4666666666666667	7	1.0	0.4	0.15124787729340122	0.9660515526911396	0.14765789327545986	0.6033296194384162	0.6867426457152012	0.8226138719287758	0.9281495537597613	0.8541211691486617	0.6	0.4	0.0
5008	0.037548782507127995	0.017010608074028315	0.01564524609902625	0.9655092850215095	None	0	0	0.3333333333333333	4	0.75	12	0.32142857142857145	0.5625	10	9	7	4	0	0.2857142857142857	4	14	1.2	18	0.23529411764705882	0.14285714285714285	0.5519492471556668	0.8197943236098231	0.33969472686387553	0.9230699489391776	0.4842407918860291	0.7811258764390173	0.816407541271423	0.8528754730063658	0.15000000000000002	0.2	0.0
4665	0.02994588063618746	0.012418337281476233	0.012276102827619645	0.9672826806431959	None	0	0	0.36363636363636365	4	0.7142857142857143	10	0.3333333333333333	0.5	8	7	7	4	0	0.3333333333333333	4	12	1.0666666666666667	16	0.23529411764705882	0.16666666666666666	0.5519492471556668	0.8521607017094138	0.403657096875732	0.9269219707484614	0.5205180514909854	0.7453671927063581	0.8194831701657065	0.8567655822556244	0.125	0.25	0.0
2060	None	None	None	None	None	0	0	0.1111111111111111	1	1.0	11	0.5416666666666666	0.45454545454545453	5	5	7	10	0	0.6666666666666666	6	4	0.8666666666666667	13	0.5555555555555556	0.36363636363636365	0.6368296017891714	0.850706045727318	0.4963445869471171	0.8641042420681595	0.7522719336753992	0.9478659944107979	0.7806231618920513	0.8969189702477522	0.2	1.0	0.0
5288	0.027857989415013912	0.004115191889864025	0.0006233616668588718	0.9577035009558021	None	0	0	0.36363636363636365	4	0.7142857142857143	10	0.3333333333333333	0.5	8	7	7	4	0	0.3333333333333333	4	12	1.0666666666666667	16	0.23529411764705882	0.16666666666666666	0.5720334251465198	0.8051462735768835	0.22362375849475305	0.9089127895186775	0.4392679656397084	0.80173943663075	0.8588672073296171	0.8462477153802584	0.1875	0.25	0.0
154	None	None	None	None	None	0	0	1.0	1	0	0	1.0	0	0	0	1	0	0	0.5	2	1	0.13333333333333333	2	0.0	0	0	0	0	0	0	0	0	0	0	0	0
6535	0.025354351927954415	0.00589452509884439	0.0037089066716104306	0.960044599545275	None	0	0	0.36363636363636365	4	0.7142857142857143	10	0.3333333333333333	0.5	8	7	7	4	0	0.3333333333333333	4	12	1.0666666666666667	16	0.23529411764705882	0.16666666666666666	0.6103133940579489	0.8042515108276586	0.22362375849475305	0.9089127895186775	0.4392679656397084	0.80173943663075	0.8710958943969088	0.8460006262853189	0.25	0.25	0.0
549	None	None	None	None	None	0	0	0.5	2	0.3333333333333333	1	0.8333333333333334	0	1	0	3	5	0	0.6666666666666666	2	3	0.3333333333333333	5	0.5555555555555556	0	0	0	0	0	0	0	0	0	0	0	0
3815	0.021546460613250634	0.00513656684255897	0.0047238454948774775	0.9828795860678953	None	0	0	0.4	4	0.6666666666666666	8	0.35	0.5	7	6	6	3	0	0.4	4	10	0.9333333333333333	14	0.2	0.2	0.575777359055419	0.7808385361247422	0.24893996188905382	0.9406433190329618	0.5290975457359772	0.8570960186689464	0.8143036728098594	0.87453278924467	0.2857142857142857	0.42857142857142855	0.0
2542	None	None	None	None	None	0	0	0.75	3	0.3333333333333333	1	0.625	0.3333333333333333	2	1	2	3	0	0.5	2	4	0.3333333333333333	5	0.42857142857142855	0.6666666666666666	0.33793310850898034	0.9152375557523159	0.6808442536702406	0.5450717262803081	0.3059692786229967	0.8869233630255393	0.8482237473016591	0.823455106272137	0.5	0.5	0.25
6122	0.038602574910499655	0.008760813365595173	-0.008269839150613639	0.967758090011929	None	0	0	0.3333333333333333	4	0.7333333333333333	11	0.3269230769230769	0.5333333333333333	9	8	7	4	0	0.3076923076923077	4	13	1.1333333333333333	17	0.23529411764705882	0.15384615384615385	0.528032277293373	0.8024978791083621	0.22362375849475305	0.8982267661276843	0.5290975457359772	0.8803500652112546	0.89791899582919	0.8651183070285005	0.2222222222222222	0.2222222222222222	0.0
2548	None	None	None	None	None	0	0	0.75	3	0.3333333333333333	1	0.5555555555555556	0	2	0	2	2	0	1.0	3	3	0.3333333333333333	5	0.3333333333333333	1.0	0	0	0	0	0	0	0	0	0	0	0
670	None	None	None	None	None	0	0	0	0	0	0	1.0	0	0	0	0	0	0	1.0	1	1	0.06666666666666667	1	0.0	0	0	0	0	0	0	0	0	0	0	0	0
1334	None	None	None	None	None	0	0	1.0	1	0	0	1.0	0	0	0	1	1	0	0.5	1	2	0.13333333333333333	2	0.16666666666666666	0	0	0	0	0	0	0	0	0	0	0	0
2682	0.00234653109492366	0.000730004006481192	0.0007283817524120597	0.9959989618000429	None	0	0	0.6666666666666666	4	0.3333333333333333	2	0.6666666666666666	0.3333333333333333	6	2	1	2	0	0.3333333333333333	2	6	0.5333333333333333	8	1.0	0.3333333333333333	0.5172542868665692	0.9423007445960937	0.19707147743726114	0.9408632540587942	0.4494625324075588	0.9010053705001585	0.9281207518527507	0.930182128233513	0.5833333333333333	0.3333333333333333	0.0
2108	None	None	None	None	None	0	0	0.3333333333333333	2	0.6666666666666666	4	0.4444444444444444	0.3333333333333333	3	2	4	1	0	0.5	6	3	0.5333333333333333	8	0.09090909090909091	0.6666666666666666	0.834928426606664	0.9655595219739057	0.8179848961544659	0.7099685142060652	0.10582050905153548	0.9514286710018173	0.9676361964063301	0.9169197191265376	1.0	0	0.0
6984	0.038531345211645154	0.006504171388368287	0.000962249110127806	0.9578641962292084	None	0	0	0.3333333333333333	4	0.75	12	0.32142857142857145	0.4375	8	7	9	5	0	0.2857142857142857	4	14	1.2	18	0.23809523809523808	0.14285714285714285	0.5902292160670961	0.7576211464771149	0.1927178188710648	0.9304377099794402	0.4410867949370877	0.7936516505131492	0.8514424891690776	0.844670456796573	0.125	0.25	0.0
4828	0.04874166055732276	0.010777212581482211	0.0026210928287189123	0.9698145728139445	None	0	0	0.3076923076923077	4	0.7647058823529411	13	0.31666666666666665	0.5882352941176471	11	10	7	4	0	0.26666666666666666	4	15	1.2666666666666666	19	0.23529411764705882	0.13333333333333333	0.528032277293373	0.8534067552221299	0.5282080768391919	0.9382350489674856	0.5119385572459935	0.8256271909257668	0.827761057896665	0.8820924040277957	0.18181818181818182	0.18181818181818182	0.0
244	None	None	None	None	None	0	0	0.5	3	0.42857142857142855	3	0.5625	0.2857142857142857	3	2	5	0	0	1.0	4	4	0.6	9	0.0	0.4	0.7821589022382078	0.6474862438725875	0.4424264979612159	0.9566924821749774	0.8146966420435995	0.5506094669178062	0.8179990379085476	0.7861880381980872	0	0	0.0
5088	0.03590825787590564	0.010299405791569106	0.009603643853875403	0.9702833374572104	None	0	0	0.3333333333333333	4	0.7333333333333333	11	0.3269230769230769	0.5333333333333333	9	8	7	4	0	0.3076923076923077	4	13	1.1333333333333333	17	0.23529411764705882	0.15384615384615385	0.6160345729996665	0.7810984276660788	0.21075493110738788	0.9269353567342765	0.42048119330701983	0.8060091953530112	0.89791899582919	0.8514013017217694	0.2777777777777778	0.2222222222222222	0.0
7381	0.037803648750162004	0.0036330693386109345	0.0032436101658707443	0.9515739996093254	None	0	0	0.3333333333333333	4	0.75	12	0.32142857142857145	0.5	9	8	8	4	0	0.2857142857142857	4	14	1.2	18	0.21052631578947367	0.14285714285714285	0.6160345729996665	0.8030790377371629	0.22362375849475305	0.9108637630582224	0.34943838554343937	0.8215697004663737	0.89791899582919	0.8522425308029162	0.2222222222222222	0.2222222222222222	0.0
1257	None	None	None	None	None	0	0	0.375	3	0.6666666666666666	6	0.6111111111111112	0.6666666666666666	7	6	3	1	0	0.2222222222222222	2	9	0.7333333333333333	11	0.1111111111111111	0	0.5641978352661887	0.8947295784641011	0.4067826683243035	0.9153015436327568	0.6269666331808519	0.9548939419658893	0.9088189820782159	0.9258239642380758	1.0	0	0.0
1653	None	None	None	None	None	0	0	0.3	3	0.6923076923076923	9	0.625	0.38461538461538464	8	5	6	4	0	0.375	3	8	1.0	15	0.3076923076923077	0.7692307692307693	0.6841911241333636	0.909271245853407	0.46813455961026423	0.6647744747220022	0.20516545870865643	0.9191297077632079	0.9086730204222654	0.8589582922610597	0.3125	0.25	0.0
6860	0.03181079391790112	0.018814558622260835	0.01862979163779312	0.9671305460262349	None	0	0	0.3333333333333333	4	0.7333333333333333	11	0.3269230769230769	0.4666666666666667	8	7	8	4	0	0.3076923076923077	4	13	1.1333333333333333	17	0.21052631578947367	0.15384615384615385	0.5959503950088136	0.7760547412244434	0.1927178188710648	0.9304377099794402	0.4410867949370877	0.7936516505131492	0.8514424891690776	0.8491279309881838	0.1875	0.25	0.0
3708	0.030782214219338622	0.007278702884600374	0.005899813118732967	0.9673059822312062	None	0	0	0.4166666666666667	5	0.6	9	0.3541666666666667	0.4666666666666667	8	7	8	2	0	0.3333333333333333	4	12	1.1333333333333333	17	0.10526315789473684	0.15384615384615385	0.5902292160670961	0.8564273169811969	0.43987828767882897	0.9374764785768921	0.5205180514909854	0.7453671927063581	0.862562923817034	0.8648156671507631	0.5625	0.25	0.0
2907	0.009363825527225285	0.0017206747328049467	0.0008001078802306784	0.9927309328492552	None	0	0	0.2	1	1.0	5	0.5833333333333334	0.6	4	3	2	1	0	0.75	3	4	0.4666666666666667	7	0.14285714285714285	0	0.1777707977626931	0.5632178268940005	0.42097596405693166	0.5859486365179544	0.8648193806319217	0.7666953151827177	0.9457679155092433	0.6449863061889582	1.0	0.25	0.0
324	None	None	None	None	None	0	0	0.5	2	0.6666666666666666	2	0.625	0.3333333333333333	3	1	1	0	0	0.5	2	4	0.3333333333333333	5	0.0	0	0.7051308747285832	0.8574154660629889	0.4050865322702187	0.9582705165499885	0.4145451921073107	0.9587919496026139	0.9103027496908657	0.936532132145051	0	0	0.0
5946	0.025856778693542522	0.00872392277025606	0.00540322821299281	0.9562953018733329	None	0	0	0.36363636363636365	4	0.7142857142857143	10	0.3333333333333333	0.5	8	7	7	4	0	0.3333333333333333	4	12	1.0666666666666667	16	0.23529411764705882	0.16666666666666666	0.6103133940579489	0.8042515108276586	0.22362375849475305	0.9089127895186775	0.4392679656397084	0.80173943663075	0.8710958943969088	0.8460006262853189	0.25	0.25	0.0
3247	0.02798030542248741	0.0069549289122315715	0.006562521075800764	0.7901088153976653	None	0	0	0.4	4	0.6666666666666666	8	0.42424242424242425	0.5	7	6	6	1	0	0.2727272727272727	3	11	0.9333333333333333	14	0.06666666666666667	0.18181818181818182	0.5431326777373646	0.8647146759578207	0.22810040855184854	0.9446561853280773	0.5290975457359772	0.7540014218567929	0.8866193157412163	0.8740712976714647	1.0	0.14285714285714285	0.0
5173	0.030127473832530186	0.0008171317286556323	0.000722031778336881	0.9561131432402096	None	0	0	0.35714285714285715	5	0.6666666666666666	12	0.3333333333333333	0.4444444444444444	12	8	7	6	0	0.26666666666666666	4	15	1.3333333333333333	20	0.42857142857142855	0.125	0.776183725935095	0.8471354729303227	0.12877938021171648	0.9149162211514522	0.4314443271178824	0.9544081546634192	0.9383568285879448	0.9150012639524956	0.08333333333333333	0.08333333333333333	0.0
5314	0.03131119638394846	0.017142097050441014	0.016991564739691885	0.9680429535845922	None	0	0	0.3333333333333333	4	0.7333333333333333	11	0.3269230769230769	0.4666666666666667	8	7	8	4	0	0.3076923076923077	4	13	1.1333333333333333	17	0.21052631578947367	0.15384615384615385	0.5959503950088136	0.7760547412244434	0.1927178188710648	0.9304377099794402	0.4410867949370877	0.7936516505131492	0.8514424891690776	0.8491279309881838	0.1875	0.25	0.0
5816	0.034682389010426556	0.019371946697492877	0.0190711123349397	0.9681543316029754	None	0	0	0.3333333333333333	4	0.7333333333333333	11	0.3269230769230769	0.5333333333333333	9	8	7	4	0	0.3076923076923077	4	13	1.1333333333333333	17	0.23529411764705882	0.15384615384615385	0.5758662170179607	0.7921218093494371	0.22362375849475305	0.9193891992192618	0.5119385572459935	0.7955651599380492	0.8153697851341323	0.846864092762955	0.2222222222222222	0.2222222222222222	0.0
4671	0.025628576131333854	0.008479583153130401	0.004711381006539537	0.9590316197701002	None	0	0	0.36363636363636365	4	0.7142857142857143	10	0.3333333333333333	0.5	8	7	7	4	0	0.3333333333333333	4	12	1.0666666666666667	16	0.23529411764705882	0.16666666666666666	0.6103133940579489	0.8042515108276586	0.22362375849475305	0.9089127895186775	0.4392679656397084	0.80173943663075	0.8710958943969088	0.8460006262853189	0.25	0.25	0.0
2727	6.488506797634662e-05	2.0476858418960957e-06	1.9761472928912943e-06	0.9999773317270862	None	0	0	0.6	3	0.6	3	0.5833333333333334	0.4	4	2	2	2	0	0.3333333333333333	6	2	0.4666666666666667	7	0.3333333333333333	0.4	0.27137707313521686	0.8883672378316233	0.39016477673526695	0.9091541770424824	0.5094768372726658	0.9402265753997314	0.8968209970909428	0.9151104483049082	0.625	0.25	0.0
4935	0.04649622425616978	0.0023574632431637827	-0.0010874411972116064	0.9423684622287685	None	0	0	0.38461538461538464	5	0.6470588235294118	11	0.3392857142857143	0.5294117647058824	11	9	7	4	0	0.2857142857142857	4	14	1.2666666666666666	19	0.25	0.13333333333333333	0.6045922151162315	0.8540921772365524	0.2800214451377073	0.9133114083270223	0.5275858342896452	0.7821870193862633	0.8384924128410168	0.8581601227076323	0.2727272727272727	0.18181818181818182	0.0
3264	0.029928587091769623	0.007017985373461927	0.006766472854628778	0.9722951626955052	None	0	0	0.36363636363636365	4	0.7142857142857143	10	0.3333333333333333	0.42857142857142855	7	6	8	4	0	0.3333333333333333	4	12	1.0666666666666667	16	0.21052631578947367	0.16666666666666666	0.5758662170179607	0.753748175281508	0.16181187924737653	0.9313886541702006	0.5119385572459935	0.8678994633103402	0.89791899582919	0.8664364835315751	0.14285714285714285	0.2857142857142857	0.0
4289	0.029423187188984807	0.012309081701357008	0.006446156849787483	0.9713728810767378	None	0	0	0.36363636363636365	4	0.7142857142857143	10	0.3333333333333333	0.5	8	7	7	3	0	0.3333333333333333	4	12	1.0666666666666667	16	0.17647058823529413	0.16666666666666666	0.5519492471556668	0.8521607017094138	0.41009151056941456	0.9300814294865956	0.5205180514909854	0.7453671927063581	0.827761057896665	0.8587016813644724	0.125	0.25	0.0
2817	0.020846108011644354	0.002019183495949812	0.0014869265962257354	0.9792206008812915	None	0	0	0.4	4	0.6666666666666666	8	0.35	0.4166666666666667	6	5	7	3	0	0.4	4	10	0.9333333333333333	14	0.17647058823529413	0.2	0.5355824775153688	0.8779526876813945	0.21075493110738788	0.917180834134826	0.5290975457359772	0.7070023212495621	0.862562923817034	0.8523181339089835	0.16666666666666666	0.3333333333333333	0.0
1676	None	None	None	None	None	0	0	0.6	3	0.6	3	0.5833333333333334	0.4	5	2	1	2	0	0.3333333333333333	6	2	0.4666666666666667	7	0.6666666666666666	0.8	0.5777970391907317	0.8299498621493722	0.5537592175720005	0.8509027036998928	0.67405702767383	0.9069247130942983	0.7603191851495603	0.8662120670492008	0.7	0.2	0.0
854	None	None	None	None	None	0	0	0.125	1	1.0	10	0.6	0.6	7	6	4	6	0	0.8	5	4	0.8	12	0.5454545454545454	0	0.23643650027802235	0.9728573812577376	0.419563840256809	0.9369346214448077	0.7678429245217689	0.8071394440993135	0.9006174535411862	0.9288859462325919	0.14285714285714285	0.5714285714285714	0.0
1556	None	None	None	None	None	0	0	0.3333333333333333	2	0.6666666666666666	4	0.4444444444444444	0.3333333333333333	4	2	3	2	0	0.5	6	3	0.5333333333333333	8	0.25	0.6666666666666666	0.48135998990572376	0.9754787528000418	0.9187688488220335	0.9607020520518131	0.7339683518585363	0.959123405987114	0.9718898971422685	0.9659444786082471	0.625	0	0.0
7428	0.0352150559875128	0.015321928668127512	0.014944700228086702	0.9695679024253389	None	0	0	0.3333333333333333	4	0.7333333333333333	11	0.3269230769230769	0.5333333333333333	9	8	7	4	0	0.3076923076923077	4	13	1.1333333333333333	17	0.23529411764705882	0.15384615384615385	0.5758662170179607	0.7921218093494371	0.22362375849475305	0.9193891992192618	0.5119385572459935	0.7955651599380492	0.8153697851341323	0.846864092762955	0.2222222222222222	0.2222222222222222	0.0
4048	0.028204127535906242	0.012385461140693957	0.012018661750200757	0.9674353601553604	None	0	0	0.36363636363636365	4	0.7142857142857143	10	0.3333333333333333	0.42857142857142855	7	6	8	4	0	0.3333333333333333	4	12	1.0666666666666667	16	0.21052631578947367	0.16666666666666666	0.5758662170179607	0.8210749967418881	0.22362375849475305	0.9358585636296655	0.45472344498443373	0.7187649218219007	0.8195265687117101	0.8473701167133754	0.14285714285714285	0.2857142857142857	0.0
2838	0.012346953542104242	0.0007490343138341596	0.0007278863378526032	0.9684159038569967	None	0	0	0.5	4	0.5555555555555556	5	0.36666666666666664	0.5555555555555556	7	5	3	1	0	0.8333333333333334	5	6	0.7333333333333333	11	0.125	0.2222222222222222	0.22704306997647355	0.905877188141103	0.40074091793937183	0.9536616039977918	0.6326119632655204	0.9269018318733107	0.9340639693273814	0.9314744366549701	1.0	0	0.0
709	None	None	None	None	None	0	0	1.0	2	0.0	0	0.75	0	0	0	2	2	0	1.0	2	2	0.2	3	0.25	0	0	0	0	0	0	0	0	0	0	0	0
2337	None	None	None	None	None	0	0	0.6	3	0.6	3	0.4666666666666667	0.2	4	1	2	2	0	0.6	5	3	0.4666666666666667	7	0.4	1.0	0.6285091849785254	0.9170744875199216	0.4643498136088346	0.9163716839366085	0.4410867949370877	0.8087085906523707	0.8867079932990867	0.8889087017287899	0.625	0.25	0.0
4152	0.03679249855191244	0.013829225601309598	0.00866177624794159	0.9832786645903776	None	0	0	0.3333333333333333	4	0.75	12	0.32142857142857145	0.5	9	8	8	4	0	0.2857142857142857	4	14	1.2	18	0.21052631578947367	0.14285714285714285	0.5758662170179607	0.8705254438753705	0.21075493110738788	0.9617172815907187	0.45472344498443373	0.8242251856573284	0.89791899582919	0.9024596818949385	0.16666666666666666	0.2222222222222222	0.0
5239	None	None	None	None	None	0	0	0.3076923076923077	4	0.7058823529411765	12	0.36538461538461536	0.5294117647058824	9	9	9	5	0	0.3076923076923077	4	13	1.2666666666666666	19	0.22727272727272727	0.25	0.5758662170179607	0.7845664528062748	0.22362375849475305	0.9193891992192618	0.5119385572459935	0.7955651599380492	0.8153697851341323	0.8448962656402697	0.2222222222222222	0.2222222222222222	0.0
6659	0.03578927311038271	0.015894473672925402	0.0157353258451981	0.9702050088845753	None	0	0	0.3333333333333333	4	0.7333333333333333	11	0.3269230769230769	0.5333333333333333	9	8	7	4	0	0.3076923076923077	4	13	1.1333333333333333	17	0.23529411764705882	0.15384615384615385	0.6045922151162315	0.7912233801768335	0.22362375849475305	0.9193891992192618	0.5119385572459935	0.7955651599380492	0.8427944438813187	0.8466284601630976	0.2222222222222222	0.2222222222222222	0.0
2600	0.0007960655218674342	5.165503147179095e-05	2.2233302356208502e-06	0.9982736795053596	None	0	0	0.5	2	0.6666666666666666	2	0.8333333333333334	0.3333333333333333	3	1	1	0	0	0.6666666666666666	2	3	0.3333333333333333	5	0.0	0	0.28604408141309	0.9703634718005556	0.933004783336877	0.9622064165164316	0.7014722245984064	0.6796738739868308	0.9432878595559436	0.9236267398856367	0	0	0.0
2519	None	None	None	None	None	0	0	0.25	1	1.0	4	0.6666666666666666	0.5	3	2	2	0	0	1.0	3	3	0.4	6	0.0	0	0.20840775921311944	0.5271199071747826	0.40074091793937183	0.793838929659497	0.9837938027017039	0.8396312649402522	0.9643169032518321	0.7383542105937587	0	0	0.0
3759	0.02886798479269681	0.006654215909080047	0.002335241995820644	0.9715488359320746	None	0	0	0.36363636363636365	4	0.7142857142857143	10	0.3333333333333333	0.5	8	7	7	2	0	0.3333333333333333	4	12	1.0666666666666667	16	0.11764705882352941	0.16666666666666666	0.5902292160670961	0.8411911173233712	0.33815113215651094	0.9280193496034115	0.5290975457359772	0.8126691325657432	0.8938274636936181	0.869559937483326	0.5625	0.375	0.0
486	None	None	None	None	None	0	0	0.5	2	0.6666666666666666	2	1.0	0.6666666666666666	4	2	0	0	0	0.2	5	1	0.3333333333333333	5	0.0	0.5	0.1690918578597671	0.8233198523316012	0.1703993339768998	0.7092290798827211	0.875496632305854	0.7711099273023154	0.95834851005333	0.7711963070963239	0	0	0.0
1892	None	None	None	None	None	0	0	1.0	2	0.0	0	1.0	0	1	0	1	2	0	0.3333333333333333	1	3	0.2	3	0.4	1.0	0	0	0	0	0	0	0	0	0	0	0
852	None	None	None	None	None	0	0	1.0	1	0	0	1.0	0	1	0	0	1	0	0.5	2	1	0.13333333333333333	2	0.3333333333333333	0	0	0	0	0	0	0	0	0	0	0	0
5506	0.025332310146292652	0.009563029297281195	0.00956302755259378	0.9706228311073114	None	0	0	0.36363636363636365	4	0.7142857142857143	10	0.3333333333333333	0.42857142857142855	7	6	8	5	0	0.3333333333333333	4	12	1.0666666666666667	16	0.2631578947368421	0.16666666666666666	0.6160345729996665	0.7911755027787218	0.10223832502854775	0.9385675020902977	0.37023503262818186	0.7937666441754053	0.89791899582919	0.8584012403088652	0.14285714285714285	0.2857142857142857	0.0
7335	0.038630305735000973	0.011965652732195898	0.011602178716382496	0.9696383176954735	None	0	0	0.3333333333333333	4	0.7333333333333333	11	0.3269230769230769	0.5333333333333333	9	8	7	4	0	0.3076923076923077	4	13	1.1333333333333333	17	0.23529411764705882	0.15384615384615385	0.5758662170179607	0.7712490796956716	0.21075493110738788	0.9269608057459907	0.4565430265260647	0.7696371949768958	0.826721152375587	0.839455929875299	0.2222222222222222	0.2222222222222222	0.0
2983	0.0016444279470937658	0.00018452282108033212	-0.0001571556537606552	0.9981566263694738	None	0	0	0.3333333333333333	3	0.6363636363636364	7	0.43333333333333335	0.36363636363636365	7	4	5	5	0	0.3	3	10	0.8666666666666667	13	0.45454545454545453	0.18181818181818182	0.21827879528277508	0.9275646465075922	0.32865505403884565	0.8663397045465646	0.5290975457359772	0.8515980097469924	0.9088826244826717	0.8864865372994812	0.14285714285714285	0.2857142857142857	0.0
6138	0.029861641016589113	0.007526311962667325	0.005913078899950409	0.9555332185504051	None	0	0	0.3333333333333333	4	0.7333333333333333	11	0.3269230769230769	0.4666666666666667	8	7	8	4	0	0.3076923076923077	4	13	1.1333333333333333	17	0.21052631578947367	0.15384615384615385	0.6103133940579489	0.8042515108276586	0.22362375849475305	0.9089127895186775	0.4392679656397084	0.80173943663075	0.8710958943969088	0.8460006262853189	0.25	0.25	0.0
4609	0.04503625818766169	0.0059255139003591105	0.005336487883572845	0.9360217550905802	None	0	0	0.3333333333333333	4	0.75	12	0.32142857142857145	0.5	9	8	8	4	0	0.2857142857142857	4	14	1.2	18	0.21052631578947367	0.14285714285714285	0.6160345729996665	0.8712963618151839	0.16181187924737653	0.9368601990550481	0.4405367109288435	0.7817986266126418	0.89791899582919	0.8767431608104931	0.16666666666666666	0.2222222222222222	0.0
5696	0.033679029042802	0.016064315439173336	0.01597887863609469	0.9672284464639651	None	0	0	0.3333333333333333	4	0.7333333333333333	11	0.3269230769230769	0.5333333333333333	9	8	7	4	0	0.3076923076923077	4	13	1.1333333333333333	17	0.23529411764705882	0.15384615384615385	0.5758662170179607	0.8168069477695111	0.455765695232998	0.9142058558156723	0.5275858342896452	0.7388263678681252	0.827761057896665	0.8366642448425576	0.16666666666666666	0.2222222222222222	0.0
6814	0.04025257744004769	0.01923929482741316	0.017205733452206235	0.9770597615230264	None	0	0	0.3333333333333333	4	0.7333333333333333	11	0.3269230769230769	0.5333333333333333	9	8	7	4	0	0.3076923076923077	4	13	1.1333333333333333	17	0.23529411764705882	0.15384615384615385	0.528032277293373	0.7650400320900849	0.23000953308748934	0.9073154032526562	0.5290975457359772	0.8152208130772234	0.8153697851341323	0.8387151991382175	0.16666666666666666	0.2222222222222222	0.0
7031	0.02942033110264108	0.00906927181131332	0.006609233685562935	0.9522764583276582	None	0	0	0.3333333333333333	4	0.7333333333333333	11	0.3269230769230769	0.4666666666666667	8	7	8	4	0	0.3076923076923077	4	13	1.1333333333333333	17	0.21052631578947367	0.15384615384615385	0.6103133940579489	0.8042515108276586	0.22362375849475305	0.9089127895186775	0.4392679656397084	0.80173943663075	0.8710958943969088	0.8460006262853189	0.25	0.25	0.0
1516	None	None	None	None	None	0	0	0.5	2	0.5	2	0.5	0.5	3	2	2	0	0	0.75	3	4	0.4	6	0.0	0.6666666666666666	0.20840775921311944	0.5271199071747826	0.40074091793937183	0.793838929659497	0.9837938027017039	0.8396312649402522	0.9643169032518321	0.7383542105937587	0	0	0.0
4120	0.03190527378041669	0.004481148355519989	0.004462804015640967	0.9480198727152703	None	0	0	0.3333333333333333	4	0.7333333333333333	11	0.3269230769230769	0.4666666666666667	9	7	7	4	0	0.3076923076923077	4	13	1.1333333333333333	17	0.25	0.15384615384615385	0.5758662170179607	0.8112463493795521	0.5965592626440761	0.9615113878112038	0.5290975457359772	0.8505085179642634	0.8683524175515108	0.8945693793713463	0.2222222222222222	0.2222222222222222	0.0
4873	0.03575526051264467	0.006324842129141499	0.006268347536444605	0.9770265323565012	None	0	0	0.3333333333333333	4	0.7333333333333333	11	0.3269230769230769	0.5333333333333333	9	8	7	4	0	0.3076923076923077	4	13	1.1333333333333333	17	0.23529411764705882	0.15384615384615385	0.528032277293373	0.8570572937739622	0.21075493110738788	0.9153882745031681	0.5257662527480143	0.7788138799107657	0.8243149438160295	0.8594063410820129	0.16666666666666666	0.2222222222222222	0.0
6081	0.03354293788643652	0.018324903859571227	0.01806542730641231	0.9679017622954491	None	0	0	0.3333333333333333	4	0.7333333333333333	11	0.3269230769230769	0.5333333333333333	9	8	7	4	0	0.3076923076923077	4	13	1.1333333333333333	17	0.23529411764705882	0.15384615384615385	0.5758662170179607	0.7921218093494371	0.22362375849475305	0.9193891992192618	0.5119385572459935	0.7955651599380492	0.8153697851341323	0.846864092762955	0.2222222222222222	0.2222222222222222	0.0
2700	4.006473585531422e-05	1.4881426457726542e-08	9.463117460015664e-09	0.9999971771648041	None	0	0	0.75	3	0.25	1	0.5	0.25	2	1	3	3	0	0.75	3	4	0.4	6	0.3333333333333333	0.6666666666666666	0.12779155320478358	0.5	1.0	0.5	0.7339683518585363	0.5	0.9746652568925619	0.5	0.5	0	0.19556831116384296
1305	None	None	None	None	None	0	0	0.6	3	0.4	2	0.7777777777777778	0.2	3	1	3	3	0	1.0	3	3	0.4666666666666667	7	0.375	0.5	0.12779155320478358	0.9603593245998933	0.9935520682481108	0.7211554417403322	0.7339683518585363	0.9520544150587148	0.9741091461003467	0.9149322860493921	0.6666666666666666	0	0.41382056783529336
5325	0.023086001373127316	0.007795964249575149	0.006244860228112353	0.9749189251003211	None	0	0	0.4	4	0.6666666666666666	8	0.35	0.5	7	6	6	3	0	0.4	4	10	0.9333333333333333	14	0.2	0.2	0.5758662170179607	0.7902101579841995	0.16181187924737653	0.9351242197716148	0.3509500969897714	0.7996772325548471	0.8552380685602883	0.8572814761479096	0.2857142857142857	0.42857142857142855	0.0
7488	0.0862818327561419	0.022682937010999275	-0.016819839392249777	0.9585194057270896	None	0	0	0.25	4	0.8181818181818182	18	0.3	0.5	12	11	11	4	0	0.2	4	20	1.6	24	0.16	0.1	0.5026738079378149	0.9302044487355013	0.5443412305497628	0.913932564300558	0.34943838554343937	0.9213452802712245	0.9008854202257757	0.9220890771164315	0.2916666666666667	0.16666666666666666	0.0
7483	0.03591665507406712	0.005174135303331778	0.0007117358151138071	0.950897062505732	None	0	0	0.3333333333333333	4	0.7333333333333333	11	0.3269230769230769	0.5333333333333333	9	8	7	4	0	0.3076923076923077	4	13	1.1333333333333333	17	0.23529411764705882	0.15384615384615385	0.46657273991450604	0.8442738426008982	0.5153392494518267	0.9103821769163242	0.5257662527480143	0.7398585924104487	0.8378076015168454	0.8435180466401905	0.2222222222222222	0.2222222222222222	0.0
7326	0.0526052718013397	0.01957586004995621	0.016032685207806263	0.9630820591379804	None	0	0	0.2857142857142857	4	0.7894736842105263	15	0.3088235294117647	0.5263157894736842	12	10	8	6	0	0.23529411764705882	4	17	1.4	21	0.3333333333333333	0.11764705882352941	0.6485933629693783	0.8196039104366303	0.1649116829361122	0.907923484601312	0.30092438033262825	0.9071288091754192	0.9213451741659701	0.8836123965049002	0.08333333333333333	0.16666666666666666	0.0
7396	0.02821112915047736	0.0006054282167880621	0.0005514963139128303	0.9965937180239618	None	0	0	0.3333333333333333	4	0.7333333333333333	11	0.3269230769230769	0.4666666666666667	8	7	8	5	0	0.3076923076923077	4	13	1.1333333333333333	17	0.2631578947368421	0.15384615384615385	0.5902292160670961	0.8031873031320663	0.22362375849475305	0.885222122915366	0.5205180514909854	0.7860344752081735	0.8173338733745124	0.829693087066995	0.25	0.25	0.0
7197	0.03738009325339514	0.021358368731204298	0.021279519388238535	0.9609077959773539	None	0	0	0.3333333333333333	4	0.75	12	0.32142857142857145	0.5	9	8	8	4	0	0.2857142857142857	4	14	1.2	18	0.21052631578947367	0.14285714285714285	0.6045922151162315	0.7912233801768335	0.22362375849475305	0.9193891992192618	0.5119385572459935	0.7955651599380492	0.8427944438813187	0.8466284601630976	0.2222222222222222	0.2222222222222222	0.0
103	None	None	None	None	None	0	0	0.375	3	0.6	6	0.6	0.5	7	5	4	1	0	0.2	10	2	0.8	12	0.1	0	0.5641978352661887	0.8711267981595029	0.4067826683243035	0.9175828824931148	0.7592782623057958	0.9411334382061054	0.9082119488747314	0.9140594637395516	1.0	0	0.0
91	None	None	None	None	None	0	0	1.0	2	0.0	0	0.75	0	2	0	0	0	0	1.0	2	2	0.2	3	0.0	0	0	0	0	0	0	0	0	0	0	0	0
5276	0.03075823023775698	0.018189651920320706	0.0180271567813673	0.9673304550240894	None	0	0	0.3333333333333333	4	0.7333333333333333	11	0.3269230769230769	0.4666666666666667	8	7	8	4	0	0.3076923076923077	4	13	1.1333333333333333	17	0.21052631578947367	0.15384615384615385	0.5959503950088136	0.7760547412244434	0.1927178188710648	0.9304377099794402	0.4410867949370877	0.7936516505131492	0.8514424891690776	0.8491279309881838	0.1875	0.25	0.0
1801	None	None	None	None	None	1.0	1	1.0	5	0.0	0	0.5833333333333334	0	5	0	1	0	0	0.75	4	3	0.4666666666666667	7	0.0	0.6666666666666666	0	0	0	0	0	0	0	0	0	0	0
6887	0.03571598224739847	0.015509259345016069	0.015345125757230928	0.9700776578663524	None	0	0	0.3333333333333333	4	0.7333333333333333	11	0.3269230769230769	0.5333333333333333	9	8	7	4	0	0.3076923076923077	4	13	1.1333333333333333	17	0.23529411764705882	0.15384615384615385	0.6045922151162315	0.7912233801768335	0.22362375849475305	0.9193891992192618	0.5119385572459935	0.7955651599380492	0.8427944438813187	0.8466284601630976	0.2222222222222222	0.2222222222222222	0.0
628	None	None	None	None	None	0	0	0.2222222222222222	2	0.8181818181818182	9	0.6190476190476191	0.36363636363636365	6	4	6	5	0	0.42857142857142855	3	7	0.8666666666666667	13	0.35714285714285715	0.7272727272727273	0.7731997441160765	0.8061865395897754	0.46813455961026423	0.6518780080920592	0.1351784431617103	0.9066063328460181	0.9120682770499733	0.8087439747611066	0.3333333333333333	0.3333333333333333	0.0
2708	0.0011584260072246798	8.118875720964386e-05	-8.094175736329913e-05	0.9903450296419853	None	0	0	0.75	3	0.25	1	0.6666666666666666	0.25	2	1	3	0	0	1.0	3	3	0.4	6	0.0	0.6666666666666666	0.48135998990572376	0.9716862212526429	0.9089924480772329	0.7130156160735398	0.3141066953797802	0.8892262493693686	0.9701707096580651	0.8980924743052161	0	0	0.0
1383	None	None	None	None	None	0	0	0.5	2	0.6666666666666666	2	0.8333333333333334	0	1	0	3	0	0	0.6666666666666666	2	3	0.3333333333333333	5	0.0	0	0	0	0	0	0	0	0	0	0	0	0
3206	0.03445972280404779	0.00161419768899704	-0.0016037523548435618	0.9845832459707656	None	0	0	0.3333333333333333	4	0.7333333333333333	11	0.3269230769230769	0.5333333333333333	9	8	7	3	0	0.3076923076923077	4	13	1.1333333333333333	17	0.17647058823529413	0.15384615384615385	0.5758662170179607	0.8765116315689171	0.22362375849475305	0.9165267274394588	0.5290975457359772	0.8220626512110979	0.862562923817034	0.876758342318271	0.2222222222222222	0.2222222222222222	0.0
5669	0.03431157784888113	0.019838220361313528	0.01955839344561878	0.9676399681583722	None	0	0	0.3333333333333333	4	0.7333333333333333	11	0.3269230769230769	0.5333333333333333	9	8	7	4	0	0.3076923076923077	4	13	1.1333333333333333	17	0.23529411764705882	0.15384615384615385	0.5758662170179607	0.7921218093494371	0.22362375849475305	0.9193891992192618	0.5119385572459935	0.7955651599380492	0.8153697851341323	0.846864092762955	0.2222222222222222	0.2222222222222222	0.0
1931	None	None	None	None	None	0	0	0.25	2	0.8	8	0.3	0.7	8	7	3	1	0	0.625	5	8	0.8	12	0.1111111111111111	0.5714285714285714	0.2976133785888052	0.8980140179406175	0.4624017393073384	0.919824054446348	0.5693136269213763	0.9428612728113575	0.9215041230213731	0.9222211423324782	1.0	0	0.0
3366	0.04198592428037647	0.0030641759672830064	0.0006441309260541187	0.9429178574429498	None	0	0	0.4166666666666667	5	0.625	10	0.34615384615384615	0.5	9	8	8	2	0	0.3076923076923077	4	13	1.2	18	0.10526315789473684	0.14285714285714285	0.5758662170179607	0.8991559967704935	0.22362375849475305	0.9359949547265712	0.5119385572459935	0.7625937480762778	0.862562923817034	0.8821026583915622	0.5555555555555556	0.2222222222222222	0.0
3933	0.03178035894169959	0.01363775567424487	0.013622328785417276	0.9675294660066615	None	0	0	0.4166666666666667	5	0.6	9	0.3541666666666667	0.4666666666666667	8	7	8	2	0	0.3333333333333333	4	12	1.1333333333333333	17	0.10526315789473684	0.15384615384615385	0.5902292160670961	0.7968021648933827	0.36439041106195846	0.9185740732440034	0.5290975457359772	0.759476247711703	0.8195205272813677	0.8384113748005163	0.5625	0.25	0.0
3720	0.008840963789180738	0.0026952849742059057	-0.002569565077721284	0.9963977649080938	None	0	0	0.4	4	0.6666666666666666	8	0.35	0.3333333333333333	5	4	8	5	0	0.4	4	10	0.9333333333333333	14	0.2631578947368421	0.2	0.5758662170179607	0.7245178300971084	0.1511813768885591	0.8959685544576484	0.5119385572459935	0.70760230239703	0.8168811978337327	0.7916094700503961	0.2	0.4	0.0
4374	0.039310958635535	0.014349014583325255	0.014338504887548575	0.9723983103791989	None	0	0	0.3333333333333333	4	0.75	12	0.32142857142857145	0.5	9	8	8	4	0	0.2857142857142857	4	14	1.2	18	0.21052631578947367	0.14285714285714285	0.5758662170179607	0.8162368091577785	0.21075493110738788	0.9351362967407602	0.45472344498443373	0.7794208842682198	0.8143036728098594	0.8590294032686876	0.2222222222222222	0.2222222222222222	0.0
2274	None	None	None	None	None	0.5	1	0.6666666666666666	4	0.5	3	0.4444444444444444	0.3333333333333333	5	2	2	1	0	0.5	6	3	0.5333333333333333	8	0.2	1.0	0.592286569314555	0.7181832804385896	0.47528543930740136	0.8546720643984702	0.7544007030859439	0.8873202125409008	0.7589919472322666	0.8306559047037635	1.0	0.2	0.0
104	None	None	None	None	None	0	0	0.75	3	0.0	0	0.6666666666666666	0	2	0	3	4	0	1.0	3	3	0.4	6	0.5	0	0	0	0	0	0	0	0	0	0	0	0
6685	0.035077836620561895	0.015173462298892475	0.01483081768972853	0.969578766074025	None	0	0	0.3333333333333333	4	0.7333333333333333	11	0.3269230769230769	0.5333333333333333	9	8	7	4	0	0.3076923076923077	4	13	1.1333333333333333	17	0.23529411764705882	0.15384615384615385	0.5758662170179607	0.7921218093494371	0.22362375849475305	0.9193891992192618	0.5119385572459935	0.7955651599380492	0.8153697851341323	0.846864092762955	0.2222222222222222	0.2222222222222222	0.0
3525	0.02333067342330513	0.007745038859324225	0.007267188462667745	0.9784249279098913	None	0	0	0.4	4	0.6666666666666666	8	0.35	0.5	7	6	6	4	0	0.4	4	10	0.9333333333333333	14	0.26666666666666666	0.2	0.5758662170179607	0.8459174408341195	0.24893996188905382	0.9391426365185928	0.5119385572459935	0.9111184110890231	0.89791899582919	0.9051306430010151	0.14285714285714285	0.14285714285714285	0.0
6964	0.03532077066649864	0.015423288802733508	0.015211868588197062	0.9700928515612703	None	0	0	0.3333333333333333	4	0.7333333333333333	11	0.3269230769230769	0.5333333333333333	9	8	7	4	0	0.3076923076923077	4	13	1.1333333333333333	17	0.23529411764705882	0.15384615384615385	0.6045922151162315	0.7912233801768335	0.22362375849475305	0.9193891992192618	0.5119385572459935	0.7955651599380492	0.8427944438813187	0.8466284601630976	0.2222222222222222	0.2222222222222222	0.0
1834	None	None	None	None	None	0	0	0.75	3	0.5	2	0.6666666666666666	0	2	0	3	4	0	1.0	3	3	0.4	6	0.5	0.6666666666666666	0	0	0	0	0	0	0	0	0	0	0
1399	None	None	None	None	None	0	0	0.3333333333333333	2	0.6666666666666666	4	0.4	0.6666666666666666	5	4	2	0	0	0.8	5	4	0.5333333333333333	8	0.0	0.6666666666666666	0.20840775921311944	0.9396993790247724	0.4412110101744916	0.7499648772492754	0.7458449585621395	0.9244166098426165	0.9180036995716163	0.8924667952744888	0	0	0.0
6871	0.02580262513514065	0.008198677547631867	0.004976615325643954	0.9577232871965935	None	0	0	0.36363636363636365	4	0.7142857142857143	10	0.3333333333333333	0.5	8	7	7	4	0	0.3333333333333333	4	12	1.0666666666666667	16	0.23529411764705882	0.16666666666666666	0.6103133940579489	0.8042515108276586	0.22362375849475305	0.9089127895186775	0.4392679656397084	0.80173943663075	0.8710958943969088	0.8460006262853189	0.25	0.25	0.0
4337	0.03126550374456832	0.007776766332481437	0.005952523162921063	0.9711269303844375	None	0	0	0.4166666666666667	5	0.6	9	0.3541666666666667	0.4666666666666667	8	7	8	2	0	0.3333333333333333	4	12	1.1333333333333333	17	0.10526315789473684	0.15384615384615385	0.5212194784662334	0.8311942636601009	0.36439041106195846	0.9007535343801646	0.5290975457359772	0.7812283762059115	0.847210589947793	0.8443372023973356	0.5625	0.25	0.0
1900	None	None	None	None	None	0	0	0.25	1	1.0	4	0.5	0.75	4	3	1	0	0	0.75	4	3	0.4	6	0.0	0	0.6094013562308102	0.9761884315622147	0.7415993500575793	0.9527908093053072	0.7014722245984064	0.7985683711766539	0.9395713008949647	0.9369412541674368	0	0	0.0
1313	None	None	None	None	None	0	0	0.75	3	0.0	0	0.5555555555555556	0	0	0	4	2	0	1.0	3	3	0.3333333333333333	5	0.16666666666666666	1.0	0	0	0	0	0	0	0	0	0	0	0
599	None	None	None	None	None	0	0	0.5	2	0.3333333333333333	1	0.8333333333333334	0	1	0	3	5	0	0.6666666666666666	2	3	0.3333333333333333	5	0.5555555555555556	0	0	0	0	0	0	0	0	0	0	0	0
2475	None	None	None	None	None	0	0	0.3333333333333333	1	1.0	2	0.6666666666666666	0.5	1	1	2	0	0	0.6666666666666666	2	3	0.26666666666666666	4	0.0	0	1.0	0.5	0.4516485175629107	0.5	0.38343043324488785	0.5	0.9404662900018581	0.5	0	0	0.0
6880	0.03946167414430223	0.01903428007395444	0.019012552690474756	0.9624163447475842	None	0	0	0.3333333333333333	4	0.75	12	0.32142857142857145	0.5	9	8	8	4	0	0.2857142857142857	4	14	1.2	18	0.21052631578947367	0.14285714285714285	0.6045922151162315	0.7912233801768335	0.22362375849475305	0.9193891992192618	0.5119385572459935	0.7955651599380492	0.8427944438813187	0.8466284601630976	0.2222222222222222	0.2222222222222222	0.0
1085	None	None	None	None	None	0	0	0.5	2	0.6666666666666666	2	0.625	0.6666666666666666	4	2	0	0	0	0.5	4	2	0.3333333333333333	5	0.0	0	0.34309590954233277	0.9074339501021663	0.7648674460238111	0.7405978491783307	0.44667757879889064	0.9430870272940755	0.9193751613331691	0.8855905063850145	0	0	0.0
1696	None	None	None	None	None	0	0	0.3333333333333333	2	0.6666666666666666	4	0.5714285714285714	0.6666666666666666	5	4	2	0	0	0.2857142857142857	7	2	0.5333333333333333	8	0.0	0.3333333333333333	0.4464272989208629	0.9674590714571799	0.933004783336877	0.8768013200582845	0.7014722245984064	0.7525733673492305	0.9057040098293767	0.8961983894083864	0	0	0.0
2601	None	None	None	None	None	0	0	0.36363636363636365	4	0.6428571428571429	9	0.4	0.42857142857142855	6	6	9	3	0	0.4	4	10	1.0666666666666667	16	0.13636363636363635	0.3076923076923077	0.5355824775153688	0.8779526876813945	0.21075493110738788	0.917180834134826	0.5290975457359772	0.7017194079531647	0.862562923817034	0.8512504909717553	0.16666666666666666	0.3333333333333333	0.0
2084	None	None	None	None	None	0	0	0.1111111111111111	1	1.0	11	0.43333333333333335	0.36363636363636365	4	4	8	10	0	0.8333333333333334	6	5	0.8666666666666667	13	0.5	0.36363636363636365	0.6496454769539242	0.7119524642564831	0.46578897002733477	0.7722996494633634	0.7522719336753992	0.8343178507499226	0.7668145398295668	0.7768824570506581	0.25	1.0	0.0923316414402179
1908	None	None	None	None	None	0	0	0.75	3	0.0	0	0.625	0	2	0	2	5	0	0.5	2	4	0.3333333333333333	5	0.8333333333333334	0.5	0	0	0	0	0	0	0	0	0	0	0
1178	None	None	None	None	None	0.3333333333333333	1	0.375	3	0.7	7	0.5	0.4	6	4	5	3	0	0.6666666666666666	6	4	0.8	12	0.25	0.3333333333333333	0.42543851082529544	0.6671644151109739	0.11510182007677061	0.7617413042021668	0.40536307126793486	0.8771225245536705	0.8050236541896759	0.781489151496391	0.16666666666666666	0.3333333333333333	0.0
2003	None	None	None	None	None	0	0	0.6666666666666666	2	0.5	1	0.6666666666666666	0.5	2	1	1	1	0	0.6666666666666666	2	3	0.26666666666666666	4	0.2	0	0.5628304319526586	0.9875277162433764	0.7415993500575793	0.8714739462810495	0.8150044805465034	0.7568198205390495	0.9360770677329899	0.9222767469025328	1.0	0	0.0
4180	0.035206154668806	0.00491266416381192	-0.002599994094452969	0.9762548388761136	None	0	0	0.4	4	0.5833333333333334	7	0.35	0.5	6	6	7	4	0	0.4	4	10	0.9333333333333333	14	0.2222222222222222	0	0.46782903844181617	0.8332207822744494	0.42274961226656493	0.9502020616286754	0.4400238213628743	0.8864351851468715	0.8666984801151475	0.9006130044817597	0.16666666666666666	0.3333333333333333	0.0
446	None	None	None	None	None	0	0	0.5	2	0.75	3	0.75	0.5	2	2	3	1	0	0.5	2	4	0.4	6	0.1	0	0.2800138533581139	0.5831259675799836	0.615987373106252	0.8720353996541998	0.5436721680143565	0.9605887049681513	0.9294979616246768	0.8600930620830469	1.0	0.5	0.0
2375	None	None	None	None	None	0	0	0.5714285714285714	4	0.5	4	0.47619047619047616	0.375	4	3	5	3	0	0.42857142857142855	3	7	0.6666666666666666	10	0.23076923076923078	0.2857142857142857	0.41898570542149904	0.9242267729033005	0.23040687561915885	0.8982409810436658	0.43835817486889284	0.7333064429148284	0.8741410158157592	0.8695329577137804	0.25	0.5	0.0
5515	0.05015536615592092	0.012150495986384324	0.006728739016760495	0.9584740306845063	None	0	0	0.3076923076923077	4	0.7647058823529411	13	0.31666666666666665	0.5294117647058824	10	9	8	4	0	0.26666666666666666	4	15	1.2666666666666666	19	0.21052631578947367	0.13333333333333333	0.5519970345637082	0.8268939434838432	0.1927178188710648	0.9316180388869502	0.4410867949370877	0.791185947565563	0.8356904290059468	0.8624620851826023	0.3	0.2	0.0
3786	0.03664236628759207	0.009262450380367215	0.009100085798269134	0.9771110778040102	None	0	0	0.4	4	0.6923076923076923	9	0.3409090909090909	0.5384615384615384	8	7	6	3	0	0.36363636363636365	4	11	1.0	15	0.2	0.18181818181818182	0.5061090073532454	0.8273339625857353	0.4525363893759794	0.9426662558825173	0.4297786806239009	0.8883300628087717	0.8852234112222246	0.8953714909013067	0.25	0.375	0.0
5132	0.04762014078351127	0.009623225370501398	0.009620449206966222	0.9456570183008774	None	0	0	0.3333333333333333	4	0.7333333333333333	11	0.3269230769230769	0.5333333333333333	9	8	7	4	0	0.3076923076923077	4	13	1.1333333333333333	17	0.23529411764705882	0.15384615384615385	0.6045922151162315	0.8613987849791402	0.21075493110738788	0.9280194920529206	0.5257662527480143	0.7975661180819967	0.8464056664754388	0.8719437357430232	0.2222222222222222	0.2222222222222222	0.0
7373	0.03130313881116057	0.0008221977388779966	0.0007744237678711628	0.9967745757996762	None	0	0	0.36363636363636365	4	0.7142857142857143	10	0.3333333333333333	0.5	8	7	7	4	0	0.3333333333333333	4	12	1.0666666666666667	16	0.23529411764705882	0.16666666666666666	0.5902292160670961	0.8031873031320663	0.22362375849475305	0.8869893124019761	0.5283416900128113	0.8117374843862017	0.8173338733745124	0.8378986248195028	0.25	0.25	0.0
6327	0.038670411041627564	0.020166428336958753	0.020161522075667695	0.9613223942589653	None	0	0	0.3333333333333333	4	0.75	12	0.32142857142857145	0.5	9	8	8	4	0	0.2857142857142857	4	14	1.2	18	0.21052631578947367	0.14285714285714285	0.5758662170179607	0.7921218093494371	0.22362375849475305	0.9193891992192618	0.5119385572459935	0.7955651599380492	0.8153697851341323	0.846864092762955	0.16666666666666666	0.2222222222222222	0.0
7115	0.030878440676290905	0.010128123005491542	0.008603466226229445	0.9675907223620136	None	0	0	0.3333333333333333	4	0.7333333333333333	11	0.3269230769230769	0.4666666666666667	8	7	8	4	0	0.3076923076923077	4	13	1.1333333333333333	17	0.21052631578947367	0.15384615384615385	0.6485933629693783	0.7447687339157177	0.15537746555369394	0.9286785583613548	0.3605925648089766	0.812429095262851	0.9103192713802588	0.8456801328594886	0.1875	0.25	0.0
897	None	None	None	None	None	0	0	1.0	1	0	0	1.0	0	0	0	1	1	0	0.5	1	2	0.13333333333333333	2	0.16666666666666666	0	0	0	0	0	0	0	0	0	0	0	0
5874	0.03445374310931851	0.020018567566680186	0.019785010608438822	0.9673620773880749	None	0	0	0.3333333333333333	4	0.7333333333333333	11	0.3269230769230769	0.5333333333333333	9	8	7	4	0	0.3076923076923077	4	13	1.1333333333333333	17	0.23529411764705882	0.15384615384615385	0.5758662170179607	0.7921218093494371	0.22362375849475305	0.9193891992192618	0.5119385572459935	0.7955651599380492	0.8153697851341323	0.846864092762955	0.16666666666666666	0.2222222222222222	0.0
7418	0.031183211230636446	0.005948040942151538	0.005362611060647064	0.9830600580414325	None	0	0	0.3333333333333333	4	0.7333333333333333	11	0.3269230769230769	0.5333333333333333	9	8	7	4	0	0.3076923076923077	4	13	1.1333333333333333	17	0.23529411764705882	0.15384615384615385	0.5758662170179607	0.8307210799971095	0.22362375849475305	0.9030274633363474	0.5119385572459935	0.7667123263787382	0.8174407704456946	0.8416607226962753	0.2777777777777778	0.2222222222222222	0.0
3837	0.03896801239514554	0.014755346308554735	0.006213321061653823	0.5862666606957596	None	0	0	0.4	4	0.6153846153846154	8	0.3409090909090909	0.5384615384615384	10	7	4	3	0	0.36363636363636365	4	11	1.0	15	0.3333333333333333	0.18181818181818182	0.6045922151162315	0.7557782471046007	0.1	0.9524640233312621	0.5290975457359772	0.739305839766627	0.9000930570346638	0.8485405854694339	0.3	0.1	0.0
1580	None	None	None	None	None	0	0	0.6	3	0.2	1	0.7777777777777778	0	1	0	5	1	0	1.0	3	3	0.4666666666666667	7	0.07692307692307693	0.8	0	0	0	0	0	0	0	0	0	0	0
158	None	None	None	None	None	0	0	1.0	2	0.0	0	1.0	0	2	0	0	2	0	0.3333333333333333	1	3	0.2	3	1.0	1.0	0	0	0	0	0	0	0	0	0	0	0
396	None	None	None	None	None	0.3333333333333333	1	0.4444444444444444	4	0.5454545454545454	6	0.43333333333333335	0.5454545454545454	8	6	4	0	0	0.8333333333333334	6	5	0.8666666666666667	13	0.0	0.8571428571428571	0.35805632574422414	0.949001558668758	0.37896435672425965	0.835207637618153	0.5971995250797344	0.9507836658117281	0.9316047084498378	0.9243208681294659	0	0	0.0
7075	0.0357501152120572	0.015617186167968098	0.015517525317649387	0.9698196029131091	None	0	0	0.3333333333333333	4	0.7333333333333333	11	0.3269230769230769	0.5333333333333333	9	8	7	4	0	0.3076923076923077	4	13	1.1333333333333333	17	0.23529411764705882	0.15384615384615385	0.6045922151162315	0.7912233801768335	0.22362375849475305	0.9193891992192618	0.5119385572459935	0.7955651599380492	0.8427944438813187	0.8466284601630976	0.2222222222222222	0.2222222222222222	0.0
1361	None	None	None	None	None	0	0	0.3333333333333333	2	0.8333333333333334	5	1.0	0.8333333333333334	6	5	1	0	0	0.125	8	1	0.5333333333333333	8	0.0	0.2857142857142857	0.28604408141309	0.6451328936887195	0.933004783336877	0.5000000000000004	0.7014722245984064	0.5000000000000002	0.9356278033555961	0.5496452968282564	0	0	0.0
400	None	None	None	None	None	0	0	0.3	3	0.6666666666666666	8	0.5	0.3333333333333333	7	4	6	2	0	0.5714285714285714	7	4	0.9333333333333333	14	0.15384615384615385	0.6666666666666666	0.6881932760111455	0.8931779874997362	0.4011037266743774	0.9537509704496413	0.6136168471866499	0.9248933495112631	0.9318065618412458	0.9278139513599045	0.5714285714285714	0.2857142857142857	0.0
1828	None	None	None	None	None	0	0	0.75	3	0.25	1	0.6	0.25	1	1	4	1	0	0.4	5	2	0.4	6	0.08333333333333333	0.4	0.834928426606664	0.5	0.7919841629129756	0.5	0.1	0.5	0.9666839266891761	0.5	1.0	0	0.0
7334	0.04576844046482745	0.011170330689449967	0.0066476389762419996	0.9524896566410043	None	0	0	0.3333333333333333	4	0.75	12	0.32142857142857145	0.5625	10	9	7	4	0	0.2857142857142857	4	14	1.2	18	0.23529411764705882	0.14285714285714285	0.5576704260973843	0.821444087076897	0.21075493110738788	0.9474214525986346	0.31635231177496853	0.8006517154108991	0.8281301983206019	0.8739109594970481	0.25	0.2	0.0
7300	0.028754766866103353	0.009386069799733936	0.006843699231151704	0.9521697424439596	None	0	0	0.3333333333333333	4	0.7333333333333333	11	0.3269230769230769	0.4666666666666667	8	7	8	5	0	0.3076923076923077	4	13	1.1333333333333333	17	0.2631578947368421	0.15384615384615385	0.6103133940579489	0.8042515108276586	0.22362375849475305	0.9089127895186775	0.4392679656397084	0.80173943663075	0.8710958943969088	0.8460006262853189	0.25	0.25	0.0
2005	None	None	None	None	None	0	0	0.3333333333333333	2	0.6666666666666666	4	0.4	0.6666666666666666	5	4	2	0	0	0.8	5	4	0.5333333333333333	8	0.0	0.6666666666666666	0.22704306997647355	0.9331388607192408	0.40074091793937183	0.8688754265659753	0.6326119632655204	0.9257520387372513	0.9067905524809289	0.9129391065865378	0	0	0.0
2264	None	None	None	None	None	0	0	1.0	2	0.0	0	1.0	0	2	0	0	2	0	0.3333333333333333	1	3	0.2	3	1.0	1.0	0	0	0	0	0	0	0	0	0	0	0
1953	None	None	None	None	None	0	0	1.0	2	0.0	0	1.0	0	1	0	1	0	0	0.3333333333333333	3	1	0.2	3	0.0	1.0	0	0	0	0	0	0	0	0	0	0	0
3173	0.024990161785706448	0.004511058455496399	0.00361798583476819	0.9589351553294836	None	0	0	0.45454545454545453	5	0.5714285714285714	8	0.36363636363636365	0.42857142857142855	7	6	8	2	0	0.36363636363636365	4	11	1.0666666666666667	16	0.10526315789473684	0.16666666666666666	0.528032277293373	0.863667240134703	0.22362375849475305	0.9384704672393251	0.5290975457359772	0.7540014218567929	0.862562923817034	0.8695475059126775	0.5714285714285714	0.2857142857142857	0.0
5581	0.035850465649954415	0.010352648768509916	0.010349317912490975	0.9792652749854848	None	0	0	0.3333333333333333	4	0.75	12	0.32142857142857145	0.5625	10	9	7	4	0	0.2857142857142857	4	14	1.2	18	0.23529411764705882	0.14285714285714285	0.5519492471556668	0.8480709813329197	0.22984744649822084	0.9293282374612394	0.5205180514909854	0.870142680872547	0.8680528622602822	0.8875606178461901	0.15000000000000002	0.2	0.0
5773	0.03442549073119317	0.013965060391429198	0.013366801015413562	0.9703077429783612	None	0	0	0.36363636363636365	4	0.7142857142857143	10	0.3333333333333333	0.5	8	7	7	4	0	0.3333333333333333	4	12	1.0666666666666667	16	0.23529411764705882	0.16666666666666666	0.5519492471556668	0.7745999517217546	0.33969472686387553	0.9146299498148966	0.5205180514909854	0.744551973584216	0.8024133367936412	0.8261503498300046	0.1875	0.25	0.0
352	None	None	None	None	None	0	0	0.75	3	0.3333333333333333	1	0.625	0.3333333333333333	3	1	1	0	0	0.5	4	2	0.3333333333333333	5	0.0	0.6666666666666666	0.28604408141309	0.9703634718005556	0.933004783336877	0.9622064165164316	0.7014722245984064	0.6796738739868308	0.9432878595559436	0.9236267398856367	0	0	0.0
2529	None	None	None	None	None	0	0	0.6	6	0.3076923076923077	4	0.625	0.23076923076923078	3	3	11	0	0	0.375	8	3	1.0	15	0.0	0.2857142857142857	0.1337972604104376	0.9460172475937143	0.1	0.6777331982351388	0.5885460372310883	0.6334086693345935	0.9027046595547653	0.799730806873114	0	0	0.0
5866	0.03864903364141882	0.018588753150079528	0.018548502849717517	0.9627102751875474	None	0	0	0.3333333333333333	4	0.75	12	0.32142857142857145	0.5	9	8	8	4	0	0.2857142857142857	4	14	1.2	18	0.21052631578947367	0.14285714285714285	0.6045922151162315	0.7912233801768335	0.22362375849475305	0.9193891992192618	0.5119385572459935	0.7955651599380492	0.8427944438813187	0.8466284601630976	0.2222222222222222	0.2222222222222222	0.0
3070	0.02198637141281857	0.0008384030136391149	0.0003363938350367893	0.9782853737331574	None	0	0	0.4	4	0.6666666666666666	8	0.35	0.4166666666666667	6	5	7	3	0	0.4	4	10	0.9333333333333333	14	0.17647058823529413	0.2	0.5355824775153688	0.8779526876813945	0.21075493110738788	0.917180834134826	0.5290975457359772	0.7070023212495621	0.862562923817034	0.8523181339089835	0.16666666666666666	0.3333333333333333	0.0
1701	None	None	None	None	None	0	0	1.0	1	0	0	1.0	0	1	0	0	2	0	0.5	2	1	0.13333333333333333	2	0.6666666666666666	0	0	0	0	0	0	0	0	0	0	0	0
7157	0.029403959224172636	0.0030979374878815948	-0.002863330221066661	0.9968021001753566	None	0	0	0.3333333333333333	4	0.7333333333333333	11	0.3269230769230769	0.4666666666666667	8	7	8	4	0	0.3076923076923077	4	13	1.1333333333333333	17	0.21052631578947367	0.15384615384615385	0.5902292160670961	0.8031873031320663	0.22362375849475305	0.885222122915366	0.5205180514909854	0.807801342731066	0.8173338733745124	0.8359394542939675	0.25	0.25	0.0
4987	0.04286793491957767	0.018522222353082037	0.007081394431256411	0.9658080159133411	None	0	0	0.3333333333333333	4	0.75	12	0.32142857142857145	0.5	9	8	8	4	0	0.2857142857142857	4	14	1.2	18	0.21052631578947367	0.14285714285714285	0.46657273991450604	0.7891342089828033	0.4686345226203632	0.9254436306174718	0.5119385572459935	0.7809432218299973	0.7858351642433249	0.8459523753436881	0.2222222222222222	0.2222222222222222	0.0
5672	0.04178680000714901	0.018287208758676992	0.017006938589640853	0.9583780706621521	None	0	0	0.3333333333333333	4	0.75	12	0.32142857142857145	0.5625	10	9	7	4	0	0.2857142857142857	4	14	1.2	18	0.23529411764705882	0.14285714285714285	0.6103133940579489	0.7881250777079153	0.22362375849475305	0.9217564525899007	0.43068847139471644	0.8180046756678409	0.872888262671048	0.8533349599814164	0.2	0.2	0.0
1857	None	None	None	None	None	0	0	0.16666666666666666	1	1.0	6	1.0	0.3333333333333333	3	2	4	0	0	0.125	1	8	0.5333333333333333	8	0.0	0	0.5949998918359622	0.5	0.20631065775506494	0.5	0.2605239099846012	0.5654518009753853	0.8479775251694548	0.5219291058034421	0	0	0.0
2521	None	None	None	None	None	0	0	0.3333333333333333	1	1.0	2	1.0	0	0	0	3	1	0	1.0	2	2	0.26666666666666666	4	0.1	0	0	0	0	0	0	0	0	0	0	0	0
384	None	None	None	None	None	0	0	0.625	5	0.3333333333333333	3	0.4583333333333333	0.2222222222222222	6	2	4	0	0	0.6666666666666666	6	4	0.7333333333333333	11	0.0	0.6666666666666666	0.507125885880446	0.9432533314295735	0.6140940145197346	0.7554889518683421	0.7022018864073115	0.8466101348755072	0.8025877491769283	0.8678827334495398	0	0	0.0
3369	0.028221354335222795	0.00868532465039246	0.004036031054156783	0.9595484617138827	None	0	0	0.4	4	0.6923076923076923	9	0.3409090909090909	0.46153846153846156	7	6	7	3	0	0.36363636363636365	4	11	1.0	15	0.17647058823529413	0.18181818181818182	0.528032277293373	0.863667240134703	0.22362375849475305	0.9384704672393251	0.5290975457359772	0.7540014218567929	0.862562923817034	0.8695475059126775	0.14285714285714285	0.2857142857142857	0.0
5585	0.03797054836655459	0.014984056769160176	0.012025751253943765	0.975975491115364	None	0	0	0.3333333333333333	4	0.75	12	0.32142857142857145	0.5625	10	9	7	4	0	0.2857142857142857	4	14	1.2	18	0.23529411764705882	0.14285714285714285	0.5959503950088136	0.8160835927808036	0.33969472686387553	0.924577758440271	0.5205180514909854	0.8217394753349602	0.8024133367936412	0.8631239533405496	0.2	0.2	0.0
5980	0.03596205844298733	0.01567570037684761	0.011842713519748084	0.9695531882802001	None	0	0	0.3333333333333333	4	0.7333333333333333	11	0.3269230769230769	0.4	7	6	9	6	0	0.3076923076923077	4	13	1.1333333333333333	17	0.2857142857142857	0.15384615384615385	0.5758662170179607	0.7330179324553344	0.22362375849475305	0.9285210247528615	0.5119385572459935	0.8400445935808255	0.8664510395141003	0.851225594441499	0.14285714285714285	0.42857142857142855	0.0
5194	0.04304285825493356	0.012706839809906625	0.01270498587533391	0.9546678317173859	None	0	0	0.3333333333333333	4	0.75	12	0.32142857142857145	0.5625	10	9	7	4	0	0.2857142857142857	4	14	1.2	18	0.23529411764705882	0.14285714285714285	0.6103133940579489	0.8255777186480779	0.2171893448010705	0.9172974888254614	0.35019424126660537	0.8074787494547614	0.872888262671048	0.85792546407219	0.25	0.2	0.0
6719	0.03596942326701856	0.00504408060807272	0.0007435956078644104	0.9731743115745496	None	0	0	0.3333333333333333	4	0.7333333333333333	11	0.3269230769230769	0.5333333333333333	8	8	8	4	0	0.3076923076923077	4	13	1.1333333333333333	17	0.2	0.15384615384615385	0.5576704260973843	0.8203811146246075	0.2801211726450467	0.9455630147673157	0.4392679656397084	0.7983998127845203	0.8777107016912526	0.8717659443118454	0.25	0.25	0.0
2402	None	None	None	None	None	0	0	0.3333333333333333	1	1.0	2	0.6666666666666666	0.5	1	1	2	0	0	0.6666666666666666	2	3	0.26666666666666666	4	0.0	0	1.0	0.5	0.24631436863833053	0.5	0.5418909239830259	0.5	0.9569201929335229	0.5	0	0	0.0
3004	0.013255159763039084	0.002611103072788755	0.0020738625324871005	0.9803001996107147	None	0	0	0.5	3	0.5714285714285714	4	0.42857142857142855	0.42857142857142855	5	3	3	1	0	0.42857142857142855	3	7	0.6	9	0.125	0	1.0	0.9431614875527369	0.5501939167782816	0.8420797552338264	0.5418909239830259	0.9178457027301661	0.8780024112596494	0.9087731336744623	1.0	0	0.0
5538	0.035956638352826926	0.01609203525780975	0.01586089443984432	0.9685586152632958	None	0	0	0.3333333333333333	4	0.7333333333333333	11	0.3269230769230769	0.5333333333333333	9	8	7	4	0	0.3076923076923077	4	13	1.1333333333333333	17	0.23529411764705882	0.15384615384615385	0.5758662170179607	0.7921218093494371	0.22362375849475305	0.9193891992192618	0.5119385572459935	0.7955651599380492	0.8153697851341323	0.846864092762955	0.2222222222222222	0.2222222222222222	0.0
466	None	None	None	None	None	0	0	0.25	1	1.0	3	1.0	0.3333333333333333	2	1	2	0	0	0.2	1	5	0.3333333333333333	5	0.0	0	0.5949998918359622	0.5	0.20631065775506494	0.5	0.2605239099846012	0.6361244334544425	0.8501769078559894	0.546414504606897	0	0	0.0
38	None	None	None	None	None	0	0	1.0	2	0.0	0	1.0	0	2	0	0	2	0	0.3333333333333333	1	3	0.2	3	1.0	1.0	0	0	0	0	0	0	0	0	0	0	0
7235	0.02549106390379756	0.008444625177335501	0.005277619122638826	0.9576935458450834	None	0	0	0.36363636363636365	4	0.7142857142857143	10	0.3333333333333333	0.5	8	7	7	4	0	0.3333333333333333	4	12	1.0666666666666667	16	0.23529411764705882	0.16666666666666666	0.6103133940579489	0.8042515108276586	0.22362375849475305	0.9089127895186775	0.4392679656397084	0.80173943663075	0.8710958943969088	0.8460006262853189	0.25	0.25	0.0
3678	0.03317623008101677	0.008002895796064561	0.003221410196786832	0.9706290633097987	None	0	0	0.4166666666666667	5	0.6	9	0.3541666666666667	0.4666666666666667	8	7	8	2	0	0.3333333333333333	4	12	1.1333333333333333	17	0.10526315789473684	0.15384615384615385	0.5355824775153688	0.8555725455710735	0.23628186019190345	0.9301501484243975	0.5290975457359772	0.8581175983697824	0.8813762157942273	0.8865435717083174	0.5625	0.25	0.0
1797	None	None	None	None	None	0.5	1	0.5	3	0.5	3	0.4	0.5	4	3	3	0	0	0.8	5	4	0.5333333333333333	8	0.0	0.6666666666666666	0.21772541459479652	0.9481613764674911	0.37896435672425965	0.8240285055218766	0.8082028829836121	0.937863630832739	0.9425435558543155	0.9159216559769913	0	0	0.0
3271	0.032227226512129815	0.009229859586486549	0.006551256119711593	0.9684585325338284	None	0	0	0.4166666666666667	5	0.6	9	0.3541666666666667	0.4666666666666667	8	7	8	2	0	0.3333333333333333	4	12	1.1333333333333333	17	0.10526315789473684	0.15384615384615385	0.5902292160670961	0.8564273169811969	0.43987828767882897	0.9374764785768921	0.5205180514909854	0.7453671927063581	0.862562923817034	0.8648156671507631	0.5625	0.25	0.0
5725	0.033982651773667424	0.019913772801499228	0.019639868437234663	0.9674400391646766	None	0	0	0.3333333333333333	4	0.7333333333333333	11	0.3269230769230769	0.5333333333333333	9	8	7	4	0	0.3076923076923077	4	13	1.1333333333333333	17	0.23529411764705882	0.15384615384615385	0.5758662170179607	0.7921218093494371	0.22362375849475305	0.9193891992192618	0.5119385572459935	0.7955651599380492	0.8153697851341323	0.846864092762955	0.2222222222222222	0.2222222222222222	0.0
4931	0.03647107705019051	0.013978626758184457	0.01141858901141956	0.9804362886447616	None	0	0	0.3333333333333333	4	0.75	12	0.32142857142857145	0.5625	10	9	7	4	0	0.2857142857142857	4	14	1.2	18	0.23529411764705882	0.14285714285714285	0.5519492471556668	0.8480709813329197	0.22984744649822084	0.9293282374612394	0.5205180514909854	0.870142680872547	0.8680528622602822	0.8875606178461901	0.15000000000000002	0.2	0.0
4591	0.037740316366142564	0.011441503633102963	0.009993527061566048	0.9669418053660945	None	0	0	0.3333333333333333	4	0.7333333333333333	11	0.3269230769230769	0.5333333333333333	9	8	7	4	0	0.3076923076923077	4	13	1.1333333333333333	17	0.23529411764705882	0.15384615384615385	0.5758662170179607	0.7921218093494371	0.21075493110738788	0.9217345400609641	0.5119385572459935	0.7955651599380492	0.8243149438160295	0.8482454653573366	0.2222222222222222	0.2222222222222222	0.0
5962	0.03449317149321174	0.01733299703892856	0.014589140651126343	0.9689882250333498	None	0	0	0.36363636363636365	4	0.7142857142857143	10	0.3333333333333333	0.5	8	7	7	4	0	0.3333333333333333	4	12	1.0666666666666667	16	0.23529411764705882	0.16666666666666666	0.5902292160670961	0.7785575387914728	0.33969472686387553	0.9146299498148966	0.5205180514909854	0.744551973584216	0.8173338733745124	0.8272396897965827	0.1875	0.25	0.0
983	None	None	None	None	None	0	0	0.1	1	1.0	13	0.6	0.38461538461538464	5	5	9	14	0	1.0	5	5	1.0	15	0.6363636363636364	0.9230769230769231	0.6624613521186771	0.8662238300181699	0.4963445869471171	0.8641042420681595	0.7522719336753992	0.9478659944107979	0.8016071947373227	0.9007922727671456	0.2	0.8	0.0
2002	None	None	None	None	None	0	0	0.75	3	0.3333333333333333	1	0.5555555555555556	0	2	0	2	4	0	1.0	3	3	0.3333333333333333	5	0.6666666666666666	1.0	0	0	0	0	0	0	0	0	0	0	0
1426	None	None	None	None	None	0.5	1	0.6666666666666666	4	0.5714285714285714	4	0.42857142857142855	0.5714285714285714	7	4	1	0	0	0.42857142857142855	7	3	0.6	9	0.0	1.0	0.6369951648129092	0.7177835475172865	0.4369340949172189	0.8581734905741233	0.67405702767383	0.9083654979152492	0.7229279652048195	0.8423535308699801	0	0	0.0
3431	0.03685444346752002	0.016812139291092872	0.01648041067710153	0.9688906947353614	None	0	0	0.3333333333333333	4	0.7333333333333333	11	0.3269230769230769	0.5333333333333333	9	8	7	4	0	0.3076923076923077	4	13	1.1333333333333333	17	0.23529411764705882	0.15384615384615385	0.5758662170179607	0.8365749347545091	0.4686345226203632	0.9243694276890905	0.5257662527480143	0.7385692076728283	0.827761057896665	0.8487613911081212	0.2222222222222222	0.2222222222222222	0.0
4836	0.03560433842933543	0.010778496015184293	0.0051112584624254925	0.9765285072988965	None	0	0	0.3333333333333333	4	0.75	12	0.32142857142857145	0.5625	10	9	7	3	0	0.2857142857142857	4	14	1.2	18	0.17647058823529413	0.14285714285714285	0.5519492471556668	0.7910873577624451	0.23628186019190345	0.9112576265122964	0.5205180514909854	0.8698926826583648	0.8617378964794963	0.8645410563496604	0.2	0.2	0.0
1618	None	None	None	None	None	0	0	0.3333333333333333	2	0.6666666666666666	4	0.4	0.6666666666666666	5	4	2	0	0	0.8	4	5	0.5333333333333333	8	0.0	1.0	0.20128956355540745	0.9439251434636137	0.4412110101744916	0.6182558071310088	0.7458449585621395	0.9147691396989143	0.9183926832495536	0.869090348545391	0	0	0.0
10	None	None	None	None	None	0	0	0	0	0	0	1.0	0	0	0	0	2	0	1.0	1	1	0.06666666666666667	1	0.5	0	0	0	0	0	0	0	0	0	0	0	0
6742	0.03400183410690492	0.01670022394308747	0.016531223482865728	0.9690951809707095	None	0	0	0.3333333333333333	4	0.7333333333333333	11	0.3269230769230769	0.5333333333333333	9	8	7	4	0	0.3076923076923077	4	13	1.1333333333333333	17	0.23529411764705882	0.15384615384615385	0.6045922151162315	0.7912233801768335	0.22362375849475305	0.9193891992192618	0.5119385572459935	0.7955651599380492	0.8427944438813187	0.8466284601630976	0.2222222222222222	0.2222222222222222	0.0
4985	0.0356070921269487	0.013637358926680589	0.013210069036245503	0.9717663183437543	None	0	0	0.3333333333333333	4	0.7333333333333333	11	0.3269230769230769	0.5333333333333333	9	8	7	4	0	0.3076923076923077	4	13	1.1333333333333333	17	0.23529411764705882	0.15384615384615385	0.5758662170179607	0.8365749347545091	0.455765695232998	0.9218463194323259	0.4773396736108072	0.6980516572891157	0.8166947105887353	0.8383813273380863	0.2222222222222222	0.2222222222222222	0.0
2081	None	None	None	None	None	0	0	0.5	2	0.6666666666666666	2	0.625	0.3333333333333333	1	1	3	2	0	0.5	4	2	0.3333333333333333	5	0.2	0	0.8617426184496251	0.5	0.5240625606753049	0.5	0.3344775969481218	0.5	0.898500129097171	0.5	1.0	0	0.0
973	None	None	None	None	None	0	0	0.75	3	0.3333333333333333	1	0.5555555555555556	0.3333333333333333	3	1	1	1	0	1.0	3	3	0.3333333333333333	5	0.25	1.0	0.4738903180701999	0.6931611573656596	0.5537592175720005	0.6968794330208768	0.67405702767383	0.5935700673090267	0.6948122383577963	0.6627086714419258	1.0	0.3333333333333333	0.0
3251	0.02021790316678415	0.002472033477755737	0.0006134306785830706	0.9841866139966701	None	0	0	0.36363636363636365	4	0.6428571428571429	9	0.2909090909090909	0.42857142857142855	7	6	8	4	0	0.45454545454545453	5	11	1.0666666666666667	16	0.21052631578947367	0.15384615384615385	0.46657273991450604	0.8620844645872088	0.22362375849475305	0.9038729862563695	0.5290975457359772	0.8393923878964674	0.862562923817034	0.8709234138035473	0.14285714285714285	0.2857142857142857	0.0
5622	0.03411913848739929	0.016290281130315252	0.01149311159052196	0.9757950959955299	None	0	0	0.3333333333333333	4	0.7333333333333333	11	0.3269230769230769	0.5333333333333333	9	8	7	4	0	0.3076923076923077	4	13	1.1333333333333333	17	0.23529411764705882	0.15384615384615385	0.5758662170179607	0.8420676611073634	0.455765695232998	0.9296366867173048	0.5290975457359772	0.7863555299456565	0.7887831963300198	0.8644364293033006	0.16666666666666666	0.2222222222222222	0.0
980	None	None	None	None	None	0	0	0.6	3	0.4	2	0.7777777777777778	0.2	2	1	4	3	0	1.0	3	3	0.4666666666666667	7	0.2727272727272727	0.5	0.11389577660239181	0.534683649821959	0.9967760341240555	0.5080592166424295	0.722900009354139	0.5276426416011515	0.9756391529479133	0.5234728041536816	0.5	0	0.013951000472034347
7159	0.03062449417969855	0.005934094472053103	0.005821649116333454	0.9565877637469767	None	0	0	0.3333333333333333	4	0.7333333333333333	11	0.3269230769230769	0.4666666666666667	8	7	8	4	0	0.3076923076923077	4	13	1.1333333333333333	17	0.21052631578947367	0.15384615384615385	0.6103133940579489	0.8042515108276586	0.22362375849475305	0.9089127895186775	0.4392679656397084	0.80173943663075	0.872888262671048	0.8460006262853189	0.25	0.25	0.0
5502	0.031626952056613304	0.008870535255368074	0.00875094125322225	0.9719063684715133	None	0	0	0.3333333333333333	4	0.75	12	0.32142857142857145	0.5625	10	9	7	3	0	0.2857142857142857	4	14	1.2	18	0.17647058823529413	0.14285714285714285	0.5519492471556668	0.8094180681897587	0.33969472686387553	0.9300192592845467	0.501701805299638	0.7871693235384688	0.8272161344188431	0.8557448130782056	0.2	0.2	0.0
5121	0.034332202606914365	0.006402760417218332	0.006352346087429521	0.9765205070521327	None	0	0	0.3333333333333333	4	0.7333333333333333	11	0.3269230769230769	0.5333333333333333	9	8	7	4	0	0.3076923076923077	4	13	1.1333333333333333	17	0.23529411764705882	0.15384615384615385	0.528032277293373	0.8570572937739622	0.21075493110738788	0.9153882745031681	0.5119385572459935	0.7669047231155262	0.8243149438160295	0.8566512650159499	0.2222222222222222	0.2222222222222222	0.0
1814	None	None	None	None	None	0	0	0.3333333333333333	2	0.6666666666666666	4	0.4	0.6666666666666666	5	4	2	0	0	0.8	4	5	0.5333333333333333	8	0.0	1.0	0.20840775921311944	0.9400187831916692	0.40074091793937183	0.7987862260386855	0.7458449585621395	0.9189531764396216	0.9180036995716163	0.8990095159915535	0	0	0.0
6036	0.030637140805336704	0.018569288354876617	0.018378066680554653	0.9678602779892767	None	0	0	0.3333333333333333	4	0.7333333333333333	11	0.3269230769230769	0.4666666666666667	8	7	8	4	0	0.3076923076923077	4	13	1.1333333333333333	17	0.21052631578947367	0.15384615384615385	0.5959503950088136	0.7760547412244434	0.1927178188710648	0.9304377099794402	0.4410867949370877	0.7936516505131492	0.8514424891690776	0.8491279309881838	0.1875	0.25	0.0
6687	0.038168271607680916	0.02213367778057151	0.022094577507181686	0.9613021477601136	None	0	0	0.3333333333333333	4	0.75	12	0.32142857142857145	0.5	9	8	8	4	0	0.2857142857142857	4	14	1.2	18	0.21052631578947367	0.14285714285714285	0.6045922151162315	0.7912233801768335	0.22362375849475305	0.9193891992192618	0.5119385572459935	0.7955651599380492	0.8427944438813187	0.8466284601630976	0.2222222222222222	0.2222222222222222	0.0
997	None	None	None	None	None	0	0	0.6666666666666666	2	0.5	1	1.0	0.5	3	1	0	0	0	0.25	4	1	0.26666666666666666	4	0.0	0.6666666666666666	0.1690918578597671	0.8423017678791888	0.2407986679537996	0.7013824583242042	0.8996553016963732	0.7798092378101509	0.9582022184054358	0.7798226681951853	0	0	0.0
4393	0.030911900041999812	0.01726683029164548	0.017238102133718257	0.970232957315839	None	0	0	0.3333333333333333	4	0.7333333333333333	11	0.3269230769230769	0.5333333333333333	9	8	7	4	0	0.3076923076923077	4	13	1.1333333333333333	17	0.23529411764705882	0.15384615384615385	0.6045922151162315	0.857228007597677	0.21075493110738788	0.9361122288508319	0.5119385572459935	0.7958983612961098	0.8505960600644961	0.8750067587095564	0.16666666666666666	0.2222222222222222	0.0
3783	0.02433407403752147	0.004931275855272527	-0.0014035802756662695	0.9629058476478163	None	0	0	0.45454545454545453	5	0.5714285714285714	8	0.36363636363636365	0.42857142857142855	7	6	8	2	0	0.36363636363636365	4	11	1.0666666666666667	16	0.10526315789473684	0.16666666666666666	0.6045922151162315	0.8514592006039895	0.22362375849475305	0.9236821228470656	0.5290975457359772	0.7967490356877753	0.8677779960071804	0.8662904478326703	0.5714285714285714	0.2857142857142857	0.0
5785	0.03312145534563746	0.015705500547420526	0.015399822453991553	0.9691051439887957	None	0	0	0.3333333333333333	4	0.7333333333333333	11	0.3269230769230769	0.5333333333333333	9	8	7	4	0	0.3076923076923077	4	13	1.1333333333333333	17	0.23529411764705882	0.15384615384615385	0.5758662170179607	0.7921218093494371	0.22362375849475305	0.9193891992192618	0.5119385572459935	0.7955651599380492	0.8153697851341323	0.846864092762955	0.2222222222222222	0.2222222222222222	0.0
11	None	None	None	None	None	0	0	0.25	2	0.7777777777777778	7	0.6875	0.4444444444444444	5	4	5	9	0	1.0	4	4	0.7333333333333333	11	0.6923076923076923	0.2857142857142857	0.5558749221854588	0.8218026956990296	0.4963445869471171	0.8641042420681595	0.7522719336753992	0.9478659944107979	0.7806231618920513	0.8902147608957222	0.2	0.8	0.0
136	None	None	None	None	None	0	0	0.5	2	0.6666666666666666	2	0.8333333333333334	0.3333333333333333	2	1	2	1	0	0.6666666666666666	2	3	0.3333333333333333	5	0.14285714285714285	0	0.4269923288378751	0.9576973332312602	0.34879947414589507	0.6797890727160719	0.6254725519802612	0.9149391003806038	0.9258524826737902	0.8892061778185414	1.0	0	0.0
2626	0.0026985709694769123	1.6703960316467977e-05	-4.338979640651984e-06	0.980980669119274	None	0	0	0.5	3	0.5	3	0.4444444444444444	0.16666666666666666	3	1	4	4	0	0.5	6	3	0.5333333333333333	8	0.4	0.6666666666666666	0.12779155320478358	0.9655595219739057	0.9935520682481108	0.6693093368827274	0.522392881708025	0.9685740555713883	0.9717788300263484	0.9233606866310841	0.3333333333333333	0	0.19096588256810443
7460	0.033533473323531376	0.017180713494303244	0.015250224062131753	0.9686421489326632	None	0	0	0.36363636363636365	4	0.7142857142857143	10	0.3333333333333333	0.5	8	7	7	4	0	0.3333333333333333	4	12	1.0666666666666667	16	0.23529411764705882	0.16666666666666666	0.5519492471556668	0.7745999517217546	0.33969472686387553	0.9146299498148966	0.5205180514909854	0.744551973584216	0.8024133367936412	0.8261503498300046	0.1875	0.25	0.0
4821	0.03405283833193924	0.015867433508617367	0.00918626290234712	0.9719561510173494	None	0	0	0.3333333333333333	4	0.7333333333333333	11	0.3269230769230769	0.5333333333333333	9	8	7	3	0	0.3076923076923077	4	13	1.1333333333333333	17	0.17647058823529413	0.15384615384615385	0.6160345729996665	0.8233675022941748	0.19788610372002272	0.9364986284607504	0.3509500969897714	0.8189359221893415	0.89791899582919	0.8713772067245531	0.2222222222222222	0.2222222222222222	0.0
197	None	None	None	None	None	0.3333333333333333	1	0.375	3	0.7	7	0.5	0.3	4	3	7	2	0	0.6666666666666666	6	4	0.8	12	0.11764705882352941	0.3333333333333333	0.42543851082529544	0.6957785515548085	0.22692459782852362	0.7747086536019414	0.40536307126793486	0.8759270832190612	0.8050236541896759	0.792313462308453	0.625	0.25	0.0
5184	0.033198018497834554	0.007106951791489202	0.00699994283672708	0.9685183253936293	None	0	0	0.3333333333333333	4	0.7333333333333333	11	0.3269230769230769	0.4666666666666667	8	7	8	5	0	0.3076923076923077	4	13	1.1333333333333333	17	0.2631578947368421	0.15384615384615385	0.5959503950088136	0.8305276060765162	0.1809681539979735	0.9265310874914234	0.43068847139471644	0.8286286809431321	0.8617378964794963	0.8698875962751483	0.25	0.25	0.0
6919	0.0354818146489576	0.019843911410126494	0.019759578623241573	0.9674488092702744	None	0	0	0.3333333333333333	4	0.7333333333333333	11	0.3269230769230769	0.5333333333333333	9	8	7	4	0	0.3076923076923077	4	13	1.1333333333333333	17	0.23529411764705882	0.15384615384615385	0.6045922151162315	0.7912233801768335	0.22362375849475305	0.9193891992192618	0.5119385572459935	0.7955651599380492	0.8427944438813187	0.8466284601630976	0.2222222222222222	0.2222222222222222	0.0
7238	0.031004407362615987	0.001777028164503751	-0.0015303094385781693	0.9968917800183125	None	0	0	0.3333333333333333	4	0.7333333333333333	11	0.3269230769230769	0.4666666666666667	8	7	8	4	0	0.3076923076923077	4	13	1.1333333333333333	17	0.21052631578947367	0.15384615384615385	0.5519492471556668	0.8035527646932644	0.22362375849475305	0.885222122915366	0.5205180514909854	0.7860344752081735	0.8024133367936412	0.8298020288653709	0.25	0.25	0.0
2902	0.009504633947303902	0.0011486862010015697	-0.0009833633471254474	0.9840325132839843	None	0.5	1	0.5	3	0.5	3	0.4	0.3333333333333333	3	2	4	1	0	0.8	4	5	0.5333333333333333	8	0.09090909090909091	0.5	0.1985702873456256	0.5073315607834344	0.40074091793937183	0.793838929659497	0.8722502100682717	0.7827066778432603	0.944684930687158	0.7081371263497276	1.0	0	0.0
3426	0.025913350127865914	0.009221682904186793	0.0048435969463524004	0.9606753955580518	None	0	0	0.45454545454545453	5	0.5	7	0.36363636363636365	0.42857142857142855	8	6	7	3	0	0.36363636363636365	4	11	1.0666666666666667	16	0.1875	0.16666666666666666	0.6045922151162315	0.8576719674501598	0.2171893448010705	0.9388649649583746	0.5290975457359772	0.7479956892455599	0.8813762157942273	0.8666750737914465	0.5	0.25	0.0
2453	None	None	None	None	None	0	0	0.5	2	0.75	3	1.0	0.5	3	2	2	1	0	0.16666666666666666	6	1	0.4	6	0.14285714285714285	0.4	0.48624244263317945	0.9405921905818155	0.7919841629129756	0.8217110165546196	0.7339683518585363	0.9585996189487463	0.963143881721319	0.9225434117467222	1.0	0	0.0
4457	0.027838772006735138	0.009829641671206585	0.009386930249510502	0.9752329434897807	None	0	0	0.3333333333333333	4	0.7333333333333333	11	0.3269230769230769	0.4666666666666667	8	7	8	4	0	0.3076923076923077	4	13	1.1333333333333333	17	0.21052631578947367	0.15384615384615385	0.5959503950088136	0.8189241856351531	0.1862834051773822	0.9406906689157751	0.4410867949370877	0.7938044351349545	0.8680528622602822	0.8668794897215742	0.1875	0.25	0.0
6669	0.025634472588244736	0.0032958791737033	-0.003161446865922364	0.9966551915732909	None	0	0	0.36363636363636365	4	0.7142857142857143	10	0.3333333333333333	0.5	8	7	7	4	0	0.3333333333333333	4	12	1.0666666666666667	16	0.23529411764705882	0.16666666666666666	0.5519492471556668	0.8035527646932644	0.22362375849475305	0.885222122915366	0.5205180514909854	0.7860344752081735	0.8024133367936412	0.8298020288653709	0.1875	0.25	0.0
4455	0.03222601475486181	0.012386338403892937	0.01106963459674935	0.9714425958195303	None	0	0	0.36363636363636365	4	0.7142857142857143	10	0.3333333333333333	0.42857142857142855	7	6	8	6	0	0.3333333333333333	4	12	1.0666666666666667	16	0.3157894736842105	0.16666666666666666	0.46657273991450604	0.7862018542329239	0.4686345226203632	0.9269875137850548	0.5119385572459935	0.7400814794180999	0.79853634805086	0.836164294225906	0.14285714285714285	0.2857142857142857	0.0
2270	None	None	None	None	None	0	0	1.0	2	0.0	0	1.0	0	1	0	1	2	0	0.3333333333333333	1	3	0.2	3	0.4	1.0	0	0	0	0	0	0	0	0	0	0	0
3287	0.022957359365738627	0.001730708703944868	0.0004978149459422136	0.9824036540974915	None	0	0	0.4	4	0.6666666666666666	8	0.35	0.3333333333333333	5	4	8	4	0	0.4	4	10	0.9333333333333333	14	0.21052631578947367	0.2	0.6045922151162315	0.8276227215738534	0.19788610372002272	0.8874503519997967	0.5290975457359772	0.6977749182254303	0.862562923817034	0.8161060146966513	0.2	0.4	0.0
2016	None	None	None	None	None	0	0	0.75	3	0.25	1	0.6	0.25	4	1	1	3	0	0.4	2	5	0.4	6	1.0	0.4	0.3065779731284839	0.9030789853316243	0.1670325388497503	0.5957062508011473	0.6221652308180609	0.6896488330190601	0.9010881973772257	0.7575570759899732	0.5	0.5	0.0
2511	None	None	None	None	None	0	0	1.0	1	0	0	1.0	0	1	0	0	0	0	0.5	1	2	0.13333333333333333	2	0.0	0	0	0	0	0	0	0	0	0	0	0	0
3376	0.029068562484217957	0.004744670126456197	0.0007655941362732766	0.9758369424853465	None	0	0	0.4166666666666667	5	0.6	9	0.3541666666666667	0.4666666666666667	8	7	8	2	0	0.3333333333333333	4	12	1.1333333333333333	17	0.10526315789473684	0.15384615384615385	0.48293950955480414	0.8539907487103734	0.43987828767882897	0.9289699775309797	0.4410867949370877	0.7030925590217869	0.8348256541416393	0.8498081855975845	0.5625	0.25	0.0
5839	0.03663915559540879	0.015166041522397861	0.01173334002014686	0.9732290454105681	None	0	0	0.3333333333333333	4	0.75	12	0.32142857142857145	0.5625	10	9	7	4	0	0.2857142857142857	4	14	1.2	18	0.23529411764705882	0.14285714285714285	0.5519492471556668	0.7910873577624451	0.23628186019190345	0.9112576265122964	0.5205180514909854	0.8698926826583648	0.8617378964794963	0.8645410563496604	0.15000000000000002	0.2	0.0
1199	None	None	None	None	None	0	0	0.4	2	0.8	4	1.0	0.8	5	4	1	0	0	0.14285714285714285	7	1	0.4666666666666667	7	0.0	0.3333333333333333	0.28604408141309	0.9686357959420727	0.933004783336877	0.9271356159151809	0.7014722245984064	0.8261389625411003	0.9356278033555961	0.9248914973331794	0	0	0.0
1422	None	None	None	None	None	0	0	0.2	1	1.0	5	1.0	0.4	2	2	4	0	0	0.14285714285714285	1	7	0.4666666666666667	7	0.0	0	0.5949998918359622	0.5	0.20631065775506494	0.5	0.2605239099846012	0.6361244334544425	0.8501769078559894	0.546414504606897	0	0	0.0
524	None	None	None	None	None	0.3333333333333333	1	0.4444444444444444	4	0.5454545454545454	6	0.43333333333333335	0.5454545454545454	8	6	4	0	0	0.8333333333333334	6	5	0.8666666666666667	13	0.0	0.8571428571428571	0.2141663167659405	0.9109634544311306	0.40074091793937183	0.8540895098142787	0.6892284609138299	0.9027420155345944	0.9125595100897582	0.8915677701335027	0	0	0.0
4418	0.03918122344730557	0.01300869391511815	0.012284902143004072	0.9694867588011177	None	0	0	0.36363636363636365	4	0.7142857142857143	10	0.3333333333333333	0.5	8	7	7	3	0	0.3333333333333333	4	12	1.0666666666666667	16	0.17647058823529413	0.16666666666666666	0.5902292160670961	0.7785575387914728	0.3461291405575581	0.9172376527317504	0.5205180514909854	0.744551973584216	0.8260659968277486	0.8288471954454167	0.375	0.25	0.0
3165	0.023221286056291188	0.0019443132008640034	0.000656798089298514	0.9817997715372602	None	0	0	0.4	4	0.6666666666666666	8	0.35	0.3333333333333333	5	4	8	4	0	0.4	4	10	0.9333333333333333	14	0.21052631578947367	0.2	0.6045922151162315	0.8276227215738534	0.19788610372002272	0.8874503519997967	0.5290975457359772	0.7070218736873631	0.862562923817034	0.8183087975659723	0.2	0.4	0.0
4401	0.034606047347562896	0.006135632343470369	0.0059390528142355915	0.9769043862997844	None	0	0	0.3333333333333333	4	0.7333333333333333	11	0.3269230769230769	0.5333333333333333	9	8	7	4	0	0.3076923076923077	4	13	1.1333333333333333	17	0.23529411764705882	0.15384615384615385	0.528032277293373	0.8570572937739622	0.21075493110738788	0.9153882745031681	0.5257662527480143	0.7788138799107657	0.8243149438160295	0.8594063410820129	0.2222222222222222	0.2222222222222222	0.0
2340	None	None	None	None	None	0	0	0.25	2	0.7777777777777778	7	0.34375	0.6666666666666666	7	6	3	1	0	0.5	4	8	0.7333333333333333	11	0.1111111111111111	0.5714285714285714	0.22704306997647355	0.9067480048858381	0.40074091793937183	0.9270046233168384	0.5768401669488044	0.951933453504258	0.9340639693273814	0.9309051217731025	1.0	0	0.0
6452	0.04123648660347231	0.011965122161771532	0.004798578500734977	0.9768244297631955	None	0	0	0.3333333333333333	4	0.7333333333333333	11	0.3269230769230769	0.5333333333333333	9	8	7	4	0	0.3076923076923077	4	13	1.1333333333333333	17	0.23529411764705882	0.15384615384615385	0.528032277293373	0.7688675495315114	0.24893996188905382	0.9063811171192463	0.5290975457359772	0.8447513310354932	0.8153697851341323	0.8483935463530725	0.16666666666666666	0.2222222222222222	0.0
2517	None	None	None	None	None	0	0	0.5	2	0.6666666666666666	2	0.5555555555555556	0.3333333333333333	2	1	2	0	0	1.0	3	3	0.3333333333333333	5	0.0	0	0.7292137842501042	0.9374889809136244	0.279456208304359	0.5821044545231334	0.4626606786139568	0.6883254981052982	0.8638975806115163	0.7819718118759924	0	0	0.0
1526	None	None	None	None	None	0	0	0.3333333333333333	2	0.7142857142857143	5	0.5625	0.5714285714285714	4	4	4	7	0	1.0	4	4	0.6	9	0.5833333333333334	0	0.5484521274492836	0.8289212537114776	0.4612357632724809	0.7922056182555315	0.7522719336753992	0.6762408000919374	0.8167297043399676	0.7716422303256985	0.25	1.0	0.4803316123304791
515	None	None	None	None	None	0	0	1.0	1	0	0	1.0	0	1	0	0	1	0	0.5	2	1	0.13333333333333333	2	0.3333333333333333	0	0	0	0	0	0	0	0	0	0	0	0
4580	0.02848841677551561	0.011543814293336051	0.011061777697835935	0.9694965613334433	None	0	0	0.4	4	0.6923076923076923	9	0.375	0.46153846153846156	8	6	6	3	0	0.4	4	10	1.0	15	0.21428571428571427	0.18181818181818182	0.5902292160670961	0.8242680508493901	0.27195669905113323	0.9287214017882822	0.5205180514909854	0.8033191618384462	0.8710958943969088	0.8629454921780658	0.25	0.25	0.0
701	None	None	None	None	None	0	0	0.6	3	0.6	3	0.4666666666666667	0.6	6	3	0	1	0	0.6	5	3	0.4666666666666667	7	1.0	1.0	0.6062189342568336	0.9637216078775839	0.9489882236492916	0.7304505780314856	0.33725786539821184	0.8269515324526175	0.9581669930446339	0.8751069258938116	1.0	0.16666666666666666	0.0
6822	0.03148260407861734	0.013184652411316082	0.013184105438176318	0.9721145108527283	None	0	0	0.3333333333333333	4	0.7333333333333333	11	0.3269230769230769	0.5333333333333333	9	8	7	4	0	0.3076923076923077	4	13	1.1333333333333333	17	0.23529411764705882	0.15384615384615385	0.6160345729996665	0.8197963268060725	0.21075493110738788	0.9350703306491467	0.37023503262818186	0.8144507890836827	0.89791899582919	0.8684313437096032	0.2222222222222222	0.2222222222222222	0.0
2215	None	None	None	None	None	0	0	0.2	1	1.0	5	0.4375	0.6	3	3	3	1	0	1.0	4	4	0.4666666666666667	7	0.1	0	0.20128956355540745	0.9613604126114523	0.40074091793937183	0.6413765558095654	0.9280220063849878	0.9497069029443022	0.9554616713957783	0.9041808766313316	1.0	0	0.0
7364	0.034349617076567036	0.01684603297260289	0.016293867065475115	0.969622088178697	None	0	0	0.3333333333333333	4	0.7333333333333333	11	0.3269230769230769	0.5333333333333333	9	8	7	4	0	0.3076923076923077	4	13	1.1333333333333333	17	0.23529411764705882	0.15384615384615385	0.6045922151162315	0.7912233801768335	0.22362375849475305	0.9201281575553473	0.5119385572459935	0.7955651599380492	0.8427944438813187	0.8470613373033301	0.2222222222222222	0.2222222222222222	0.0
6284	0.041512179241169754	0.009773105468116284	0.006258976531709111	0.9701741249217687	None	0	0	0.3333333333333333	4	0.75	12	0.32142857142857145	0.5625	10	9	7	4	0	0.2857142857142857	4	14	1.2	18	0.23529411764705882	0.14285714285714285	0.5959503950088136	0.7849976474710062	0.3221968031104678	0.9104250568056405	0.5205180514909854	0.8759783024174368	0.8502350370395435	0.8648593533013198	0.2	0.2	0.0
3681	0.027829713655748756	0.006334604297875877	0.0057233389762185935	0.9701169683076662	None	0	0	0.36363636363636365	4	0.7142857142857143	10	0.3333333333333333	0.42857142857142855	7	6	8	4	0	0.3333333333333333	4	12	1.0666666666666667	16	0.21052631578947367	0.16666666666666666	0.5758662170179607	0.8210749967418881	0.21075493110738788	0.9373698788378396	0.5119385572459935	0.7412844518317042	0.827761057896665	0.8532987511344395	0.14285714285714285	0.2857142857142857	0.0
5869	0.03283328416726177	0.016409595688152125	0.016216806137623642	0.96881475299732	None	0	0	0.3333333333333333	4	0.7333333333333333	11	0.3269230769230769	0.4666666666666667	8	7	8	4	0	0.3076923076923077	4	13	1.1333333333333333	17	0.21052631578947367	0.15384615384615385	0.5959503950088136	0.7760547412244434	0.1927178188710648	0.9304377099794402	0.4410867949370877	0.7936516505131492	0.8514424891690776	0.8491279309881838	0.1875	0.25	0.0
4329	0.028689125494003643	0.011671859647439272	0.010510360770351545	0.9717533878401562	None	0	0	0.4166666666666667	5	0.6	9	0.3541666666666667	0.4666666666666667	8	7	8	2	0	0.3333333333333333	4	12	1.1333333333333333	17	0.10526315789473684	0.15384615384615385	0.5902292160670961	0.8564273169811969	0.4334438739851464	0.9343173720755614	0.5205180514909854	0.7453671927063581	0.8555392391400769	0.8627500608265695	0.5625	0.25	0.0
1098	None	None	None	None	None	0	0	0.5	2	0.6666666666666666	2	0.625	0.6666666666666666	4	2	0	0	0	0.5	4	2	0.3333333333333333	5	0.0	0	0.34309590954233277	0.9074339501021663	0.7648674460238111	0.7405978491783307	0.44667757879889064	0.9430870272940755	0.9193751613331691	0.8855905063850145	0	0	0.0
6710	0.035559890981592984	0.019920227534059923	0.01982207014429932	0.9680099745929953	None	0	0	0.3333333333333333	4	0.7333333333333333	11	0.3269230769230769	0.5333333333333333	9	8	7	4	0	0.3076923076923077	4	13	1.1333333333333333	17	0.23529411764705882	0.15384615384615385	0.6045922151162315	0.7912233801768335	0.22362375849475305	0.9193891992192618	0.5119385572459935	0.7955651599380492	0.8427944438813187	0.8466284601630976	0.2222222222222222	0.2222222222222222	0.0
3269	0.02153059711093224	0.0038408716916301334	0.0003313814369692251	0.9700311135348487	None	0	0	0.4444444444444444	4	0.6363636363636364	7	0.43333333333333335	0.45454545454545453	6	5	6	2	0	0.3	3	10	0.8666666666666667	13	0.13333333333333333	0.2	0.5413036564570863	0.8364005917206894	0.16405020427592426	0.942616808465854	0.4400238213628743	0.7579059041259627	0.8813762157942273	0.8649791295046322	0.5833333333333334	0.16666666666666666	0.0
3078	0.029799798119498403	0.0038028137729407526	-0.003799887522219902	0.9760108795317547	None	0	0	0.3333333333333333	4	0.6666666666666666	10	0.3269230769230769	0.5333333333333333	10	8	6	1	0	0.3076923076923077	4	13	1.1333333333333333	17	0.07142857142857142	0.15384615384615385	0.380233621107673	0.8354830457531082	0.4643498136088346	0.929430018435228	0.4630647219816385	0.6904445809054701	0.8507453904965796	0.8413606768166932	1.0	0.1	0.0
4236	0.03523071226362694	0.0067709515529128655	0.006430418410830726	0.9837213792811126	None	0	0	0.4166666666666667	5	0.6	9	0.3541666666666667	0.4666666666666667	8	7	8	2	0	0.3333333333333333	4	12	1.1333333333333333	17	0.10526315789473684	0.15384615384615385	0.5902292160670961	0.8700609968446743	0.23628186019190345	0.9084557649539077	0.5290975457359772	0.8374918128555764	0.8529534024290419	0.8749407337773002	0.5625	0.25	0.0
6841	0.024957859912315538	0.00405603906517076	-0.003732849627245004	0.9966922400502964	None	0	0	0.36363636363636365	4	0.7142857142857143	10	0.3333333333333333	0.5	8	7	7	4	0	0.3333333333333333	4	12	1.0666666666666667	16	0.23529411764705882	0.16666666666666666	0.5902292160670961	0.8031873031320663	0.22362375849475305	0.885222122915366	0.5205180514909854	0.7860344752081735	0.8173338733745124	0.829693087066995	0.25	0.25	0.0
6400	0.027879490069583044	0.005569804581595999	0.00221035192998004	0.9624883147549027	None	0	0	0.3333333333333333	4	0.75	12	0.34615384615384615	0.5625	10	9	7	4	0	0.3076923076923077	4	13	1.2	18	0.23529411764705882	0.2857142857142857	0.6045922151162315	0.7801008684457041	0.22362375849475305	0.9234589670311704	0.5205180514909854	0.7911237303547706	0.9000930570346638	0.8450232009786702	0.3	0.1	0.0
2828	0.01484783686926781	0.0010495047056051142	-0.001042864714520087	0.9804970411071686	None	0	0	0.42857142857142855	3	0.75	6	0.5555555555555556	0.75	9	6	0	1	0	0.2222222222222222	2	9	0.6666666666666666	10	1.0	0.25	0.6789360109435456	0.9384759839895638	0.14765789327545986	0.9106049143142058	0.4494625324075588	0.8601112870192215	0.9133874817733911	0.9078249889359078	1.0	0.2222222222222222	0.0
603	None	None	None	None	None	0	0	1.0	1	0	0	1.0	0	0	0	1	0	0	0.5	2	1	0.13333333333333333	2	0.0	0	0	0	0	0	0	0	0	0	0	0	0
4869	0.04091750509017188	0.007061723382766808	0.002489057663482426	0.9465738701207195	None	0	0	0.3333333333333333	4	0.7333333333333333	11	0.3269230769230769	0.5333333333333333	9	8	7	4	0	0.3076923076923077	4	13	1.1333333333333333	17	0.23529411764705882	0.15384615384615385	0.6045922151162315	0.8476112774655484	0.22362375849475305	0.9138733951194351	0.5275858342896452	0.8226911729863249	0.8605890214417851	0.8665565626175261	0.2222222222222222	0.2222222222222222	0.0
5886	0.04078969769489723	0.017819092635216825	0.017303474178814456	0.9605805448081697	None	0	0	0.3333333333333333	4	0.75	12	0.32142857142857145	0.5625	10	9	7	4	0	0.2857142857142857	4	14	1.2	18	0.23529411764705882	0.14285714285714285	0.6103133940579489	0.7881250777079153	0.22362375849475305	0.9217564525899007	0.46620987527650665	0.8446936893477709	0.872888262671048	0.8611127930480793	0.2	0.2	0.0
2612	0.0044090520838061635	0.00031015916987348416	-0.000272217894579878	0.9967868489927577	None	0	0	0.25	1	1.0	4	1.0	0.25	1	1	4	8	0	0.16666666666666666	1	6	0.4	6	0.6666666666666666	0	0.2983524638247975	0.5	0.16181187924737653	0.5	0.1	0.5	0.6960811266764756	0.5	1.0	1.0	0.71826884661323
4919	0.03059969048273145	0.016077804314562093	0.014873034346001443	0.9686752160094644	None	0	0	0.36363636363636365	4	0.7142857142857143	10	0.3333333333333333	0.42857142857142855	7	6	8	4	0	0.3333333333333333	4	12	1.0666666666666667	16	0.21052631578947367	0.16666666666666666	0.5758662170179607	0.7620680938618356	0.22362375849475305	0.928978945580016	0.5119385572459935	0.7408570700754201	0.7887831963300198	0.8313459374513037	0.14285714285714285	0.2857142857142857	0.0
6944	0.03441237028702407	0.013998270338981395	0.013372977813097103	0.9703171761128334	None	0	0	0.36363636363636365	4	0.7142857142857143	10	0.3333333333333333	0.5	8	7	7	4	0	0.3333333333333333	4	12	1.0666666666666667	16	0.23529411764705882	0.16666666666666666	0.5519492471556668	0.7745999517217546	0.33969472686387553	0.9146299498148966	0.5205180514909854	0.744551973584216	0.8024133367936412	0.8261503498300046	0.1875	0.25	0.0
4333	0.03190172717912288	0.013129778401291469	0.011417827266098347	0.9709913328191307	None	0	0	0.36363636363636365	4	0.7142857142857143	10	0.3333333333333333	0.42857142857142855	7	6	8	6	0	0.3333333333333333	4	12	1.0666666666666667	16	0.3157894736842105	0.16666666666666666	0.46657273991450604	0.7862018542329239	0.4686345226203632	0.9269875137850548	0.5119385572459935	0.7400814794180999	0.79853634805086	0.836164294225906	0.14285714285714285	0.2857142857142857	0.0
4594	0.03830264317093349	0.013035008788127538	0.011411030477349784	0.968809221034763	None	0	0	0.3333333333333333	4	0.7333333333333333	11	0.3269230769230769	0.5333333333333333	9	8	7	3	0	0.3076923076923077	4	13	1.1333333333333333	17	0.17647058823529413	0.15384615384615385	0.5758662170179607	0.8365749347545091	0.4686345226203632	0.9244207935726712	0.5257662527480143	0.7385692076728283	0.827761057896665	0.8487928365125015	0.2222222222222222	0.2222222222222222	0.0
930	None	None	None	None	None	0	0	0.5	2	0.75	3	0.6	0.75	5	3	0	0	0	0.4	5	2	0.4	6	0.0	0	0.33917492440694347	0.896393834404794	0.7648674460238111	0.765214372359478	0.7042551218882273	0.9360077470707785	0.9197297394828927	0.8815693343200721	0	0	0.0
2543	None	None	None	None	None	0	0	0.5	2	0.75	3	1.0	0.5	4	2	1	4	0	0.6666666666666666	3	2	0.4	6	1.0	0	0.5150088661955337	0.7540668742387509	0.5661666321044397	0.979183323880006	0.40473630546610656	0.6579320426885236	0.91599581872528	0.8670541315794338	0.25	0.25	0.0
6850	0.034469145640580186	0.017485824533335952	0.015487755843915898	0.9686072605125768	None	0	0	0.36363636363636365	4	0.7142857142857143	10	0.3333333333333333	0.5	8	7	7	4	0	0.3333333333333333	4	12	1.0666666666666667	16	0.23529411764705882	0.16666666666666666	0.5519492471556668	0.7745999517217546	0.33969472686387553	0.9146299498148966	0.5205180514909854	0.744551973584216	0.8024133367936412	0.8261503498300046	0.1875	0.25	0.0
4614	0.02782747068676498	0.010262809929641344	0.010192840103140303	0.9708551671598323	None	0	0	0.36363636363636365	4	0.7142857142857143	10	0.3333333333333333	0.5	8	7	7	4	0	0.3333333333333333	4	12	1.0666666666666667	16	0.23529411764705882	0.16666666666666666	0.5902292160670961	0.8564273169811969	0.403657096875732	0.9300293863221226	0.5205180514909854	0.7453671927063581	0.8395067680754053	0.8600502962167734	0.1875	0.25	0.0
3731	0.03981460899657394	0.011827021199514341	0.011161101614355125	0.5648402819373031	None	0	0	0.4166666666666667	5	0.5333333333333333	8	0.3541666666666667	0.4666666666666667	9	7	7	3	0	0.3333333333333333	4	12	1.1333333333333333	17	0.1875	0.15384615384615385	0.6045922151162315	0.8338718516889889	0.24893996188905382	0.9305871227137199	0.5290975457359772	0.8455400214871687	0.89791899582919	0.8775790314221625	0.4444444444444444	0.2222222222222222	0.0
5266	0.025382274328887202	0.008491964238955027	0.005422933611740635	0.9582885407346551	None	0	0	0.36363636363636365	4	0.7142857142857143	10	0.3333333333333333	0.5	8	7	7	4	0	0.3333333333333333	4	12	1.0666666666666667	16	0.23529411764705882	0.16666666666666666	0.6103133940579489	0.8042515108276586	0.22362375849475305	0.9089127895186775	0.4392679656397084	0.80173943663075	0.8710958943969088	0.8460006262853189	0.25	0.25	0.0
6918	0.03037837437631814	0.006901765989904477	0.004799499219469035	0.9572306557418268	None	0	0	0.3333333333333333	4	0.7333333333333333	11	0.3269230769230769	0.4666666666666667	8	7	8	4	0	0.3076923076923077	4	13	1.1333333333333333	17	0.21052631578947367	0.15384615384615385	0.5720334251465198	0.8051462735768835	0.22362375849475305	0.9089127895186775	0.4392679656397084	0.80173943663075	0.8588672073296171	0.8462477153802584	0.25	0.25	0.0
168	None	None	None	None	None	0	0	0.375	3	0.6666666666666666	6	0.36666666666666664	0.4444444444444444	6	4	4	1	0	0.8333333333333334	5	6	0.7333333333333333	11	0.1	0.25	0.40240127997472025	0.8590344028343107	0.6782341073835971	0.9327960450040161	0.5523194056548248	0.8719556086778343	0.8603549182884018	0.8927077679406354	1.0	0	0.0
2689	0.0013511754899966342	7.41439977706849e-05	-7.408461565516833e-05	0.9969207407399912	None	0	0	0.6666666666666666	4	0.3333333333333333	2	0.6666666666666666	0.3333333333333333	6	2	1	1	0	0.3333333333333333	6	2	0.5333333333333333	8	0.5	0.6666666666666666	0.5530744131177876	0.8446260039997289	0.5537592175720005	0.8456121199333952	0.67405702767383	0.8922281933675805	0.7490286655051133	0.8624495348770866	1.0	0.16666666666666666	0.0
7195	0.029906123357550697	0.006624413319122735	0.00658090709597274	0.9574459224501046	None	0	0	0.3333333333333333	4	0.7333333333333333	11	0.3269230769230769	0.4666666666666667	8	7	8	4	0	0.3076923076923077	4	13	1.1333333333333333	17	0.21052631578947367	0.15384615384615385	0.6103133940579489	0.8042515108276586	0.22362375849475305	0.9089127895186775	0.4747893695214985	0.8214562878901642	0.872888262671048	0.8515216977684352	0.25	0.25	0.0
1083	None	None	None	None	None	0	0	1.0	3	0.0	0	0.6666666666666666	0	1	0	2	1	0	0.6666666666666666	3	2	0.26666666666666666	4	0.14285714285714285	1.0	0	0	0	0	0	0	0	0	0	0	0
996	None	None	None	None	None	0.25	1	0.7	7	0.23076923076923078	3	0.5	0.23076923076923078	10	3	4	5	0	0.3	10	3	1.0	15	1.0	0.42857142857142855	0.7293247785057821	0.942369162277375	0.40856415364879667	0.9729714542626093	0.7374349908551953	0.8284636703668762	0.9551548949743235	0.9340639431548473	0.3	0	0.0
5766	0.030578862925640306	0.005712165995240494	0.003334787712318234	0.9566903858806445	None	0	0	0.3333333333333333	4	0.7333333333333333	11	0.3269230769230769	0.4666666666666667	8	7	8	4	0	0.3076923076923077	4	13	1.1333333333333333	17	0.21052631578947367	0.15384615384615385	0.5720334251465198	0.8051462735768835	0.22362375849475305	0.9089127895186775	0.4392679656397084	0.80173943663075	0.8617378964794963	0.8462477153802584	0.25	0.25	0.0
3222	0.028598561545671933	0.003343845346780103	0.003236865892679416	0.9803756892194293	None	0	0	0.4	4	0.6923076923076923	9	0.3409090909090909	0.46153846153846156	7	6	7	3	0	0.36363636363636365	4	11	1.0	15	0.17647058823529413	0.18181818181818182	0.528032277293373	0.8594851496413404	0.28543563774212954	0.9228990283629941	0.5290975457359772	0.6958307274785577	0.862562923817034	0.846444442225552	0.14285714285714285	0.2857142857142857	0.0
710	None	None	None	None	None	0	0	0.3333333333333333	1	1.0	2	0.6666666666666666	0.5	2	1	1	0	0	0.6666666666666666	2	3	0.26666666666666666	4	0.0	0	0.5628304319526586	0.9875277162433764	0.5896595759876038	0.9687337956809992	0.6216815742907162	0.6895264838262963	0.9625841981609286	0.9462256636754208	0	0	0.0
4330	0.03819975250430291	0.012578019532197017	0.010446098967252357	0.9660799423292881	None	0	0	0.3333333333333333	4	0.75	12	0.32142857142857145	0.5	9	8	8	4	0	0.2857142857142857	4	14	1.2	18	0.21052631578947367	0.14285714285714285	0.5758662170179607	0.7795814276714821	0.314727565463002	0.923734093554947	0.5119385572459935	0.8109140297769801	0.8166629345052193	0.8504068711147953	0.2222222222222222	0.2222222222222222	0.0
1553	None	None	None	None	None	0.5	1	0.6666666666666666	4	0.42857142857142855	3	0.6	0.2857142857142857	3	2	5	2	0	0.6	3	5	0.6	9	0.15384615384615385	0.5	0.36227152687994213	0.9498341156116571	0.9935520682481108	0.7480586716340578	0.10582050905153548	0.9514286710018173	0.9741091461003467	0.9117122353453454	0.6666666666666666	0	0.0
3283	0.00949297823172202	0.0011684183905566257	0.0010768287975168025	0.9804606718098747	None	0	0	0.5	3	0.5	3	0.4444444444444444	0.3333333333333333	4	2	3	1	0	0.5	3	6	0.5333333333333333	8	0.125	0	0.8099252294865312	0.9148175195630514	0.5132715178488194	0.6660717555361308	0.6559835848697442	0.9656967929683866	0.8720909269836592	0.8941644960981076	1.0	0	0.0
1235	None	None	None	None	None	0	0	0.3333333333333333	1	1.0	2	1.0	0.5	2	1	1	0	0	0.25	1	4	0.26666666666666666	4	0.0	0	0.5628304319526586	0.9875277162433764	0.5896595759876038	0.9687337956809992	0.6216815742907162	0.6895264838262963	0.9625841981609286	0.9462256636754208	0	0	0.0
6325	0.0320669983220929	0.018513547037232066	0.01835449052915002	0.9673777713248846	None	0	0	0.3333333333333333	4	0.7333333333333333	11	0.3269230769230769	0.4666666666666667	8	7	8	4	0	0.3076923076923077	4	13	1.1333333333333333	17	0.21052631578947367	0.15384615384615385	0.5959503950088136	0.7760547412244434	0.1927178188710648	0.9304377099794402	0.4410867949370877	0.7936516505131492	0.8514424891690776	0.8491279309881838	0.1875	0.25	0.0
959	None	None	None	None	None	0	0	0.6666666666666666	2	0.0	0	0.6666666666666666	0	2	0	1	2	0	0.6666666666666666	2	3	0.26666666666666666	4	0.5	0	0	0	0	0	0	0	0	0	0	0	0
870	None	None	None	None	None	0	0	1.0	2	0.0	0	0.75	0	2	0	0	1	0	1.0	2	2	0.2	3	0.5	0	0	0	0	0	0	0	0	0	0	0	0
638	None	None	None	None	None	0	0	0.25	1	1.0	4	1.0	0	0	0	5	0	0	0.6666666666666666	3	2	0.4	6	0.0	0	0	0	0	0	0	0	0	0	0	0	0
4267	0.03391660626092164	0.004703546740282473	0.004517659095027032	0.9653239504921045	None	0	0	0.4	4	0.6923076923076923	9	0.3409090909090909	0.46153846153846156	7	6	7	4	0	0.36363636363636365	4	11	1.0	15	0.23529411764705882	0.18181818181818182	0.6045922151162315	0.7919723390683346	0.21075493110738788	0.9081030059918169	0.5290975457359772	0.7532052113706159	0.8464056664754388	0.8293614487204091	0.21428571428571427	0.2857142857142857	0.0
721	None	None	None	None	None	0	0	0.25	1	1.0	3	0.8333333333333334	0	0	0	4	0	0	0.6666666666666666	3	2	0.3333333333333333	5	0.0	0	0	0	0	0	0	0	0	0	0	0	0
6791	0.032625493027866874	0.019102913609300536	0.01886689068255198	0.9677668624276499	None	0	0	0.3333333333333333	4	0.7333333333333333	11	0.3269230769230769	0.5333333333333333	9	8	7	4	0	0.3076923076923077	4	13	1.1333333333333333	17	0.23529411764705882	0.15384615384615385	0.5758662170179607	0.7921218093494371	0.22362375849475305	0.9193891992192618	0.5119385572459935	0.7955651599380492	0.8153697851341323	0.846864092762955	0.2222222222222222	0.2222222222222222	0.0
6970	0.03330032283712683	0.018612053625902427	0.018336799312535283	0.9675507491116995	None	0	0	0.3333333333333333	4	0.7333333333333333	11	0.3269230769230769	0.5333333333333333	9	8	7	4	0	0.3076923076923077	4	13	1.1333333333333333	17	0.23529411764705882	0.15384615384615385	0.5758662170179607	0.7921218093494371	0.22362375849475305	0.9193891992192618	0.5119385572459935	0.7955651599380492	0.8153697851341323	0.846864092762955	0.2222222222222222	0.2222222222222222	0.0
3680	0.027274942865931955	0.010814407304751682	0.007016710717182425	0.9705019327525732	None	0	0	0.4	4	0.6923076923076923	9	0.375	0.46153846153846156	8	6	6	3	0	0.4	4	10	1.0	15	0.21428571428571427	0.18181818181818182	0.5576704260973843	0.7173831798985185	0.5961574798237291	0.9339636051758555	0.3821744661839054	0.9244358398141297	0.8837136759283404	0.883738274115426	0.5	0.375	0.0
2643	0.0010368533951918414	0.00014864536179115382	0.00014780946445762028	0.988621514429731	None	0	0	0.6666666666666666	4	0.2857142857142857	2	0.75	0.14285714285714285	3	1	5	1	0	0.75	3	4	0.6	9	0.08333333333333333	0.5714285714285714	0.12779155320478358	0.9655595219739057	0.9935520682481108	0.6727703328137365	0.522392881708025	0.9314721595994728	0.9725123754331433	0.9021414020217274	1.0	0	0.0
262	None	None	None	None	None	0	0	0.3333333333333333	1	1.0	2	1.0	1.0	2	2	1	2	0	0.25	4	1	0.26666666666666666	4	0.3333333333333333	0	0.6268299610404376	0.9766082085695869	0.35586230987377976	0.5182326630472734	0.7621446633711573	0.8328513379664195	0.8959435473528234	0.8585799157633514	0.75	0.5	0.0
507	None	None	None	None	None	0	0	0.6666666666666666	2	0.5	1	1.0	0.5	3	1	0	0	0	0.25	4	1	0.26666666666666666	4	0.0	0.6666666666666666	0.1690918578597671	0.8423017678791888	0.2407986679537996	0.7013824583242042	0.8996553016963732	0.7798092378101509	0.9582022184054358	0.7798226681951853	0	0	0.0
4736	0.02799801826498015	0.009566727973589276	0.009565252265188692	0.972171835804178	None	0	0	0.36363636363636365	4	0.7142857142857143	10	0.3333333333333333	0.5	8	7	7	4	0	0.3333333333333333	4	12	1.0666666666666667	16	0.23529411764705882	0.16666666666666666	0.5519492471556668	0.8521607017094138	0.403657096875732	0.9300293863221226	0.5205180514909854	0.7453671927063581	0.827761057896665	0.8586693219730506	0.125	0.25	0.0
4297	0.03213389550247219	0.009325899715272734	0.009263260445083372	0.9648036144971196	None	0	0	0.4166666666666667	5	0.6	9	0.3541666666666667	0.4666666666666667	8	7	8	2	0	0.3333333333333333	4	12	1.1333333333333333	17	0.10526315789473684	0.15384615384615385	0.6103133940579489	0.8622653412490843	0.4046561021762818	0.9334142692889131	0.5290975457359772	0.8234274128819614	0.8509279437277041	0.8812979000129303	0.5625	0.25	0.0
1303	None	None	None	None	None	0	0	0.3333333333333333	2	0.8333333333333334	5	1.0	0.8333333333333334	6	5	1	0	0	0.125	8	1	0.5333333333333333	8	0.0	0.2857142857142857	0.28604408141309	0.6451328936887195	0.933004783336877	0.5000000000000004	0.7014722245984064	0.5000000000000002	0.9356278033555961	0.5496452968282564	0	0	0.0
5051	0.024871228257346806	0.008455154949744723	0.005162818446346749	0.9567958861467525	None	0	0	0.36363636363636365	4	0.7142857142857143	10	0.3333333333333333	0.5	8	7	7	4	0	0.3333333333333333	4	12	1.0666666666666667	16	0.23529411764705882	0.16666666666666666	0.6103133940579489	0.8042515108276586	0.22362375849475305	0.9089127895186775	0.4392679656397084	0.80173943663075	0.8710958943969088	0.8460006262853189	0.25	0.25	0.0
2806	0.006496839768145179	0.0011653838359482825	0.0011203853825089852	0.9898649126627073	None	0	0	0.6	3	0.4	2	0.4666666666666667	0.4	4	2	2	1	0	0.6	3	5	0.4666666666666667	7	0.16666666666666666	0	0.966379315524265	0.8288657571348359	0.4661585997724654	0.7613512379865275	0.7352138302388133	0.9165068942233294	0.8780024112596494	0.8469882960227919	1.0	0	0.0
3665	0.021676273571805175	0.011567420298712633	0.009870521200276837	0.9714378098270852	None	0	0	0.4166666666666667	5	0.5333333333333333	8	0.3541666666666667	0.4666666666666667	9	7	7	3	0	0.3333333333333333	4	12	1.1333333333333333	17	0.1875	0.15384615384615385	0.6045922151162315	0.8332521395897562	0.28543563774212954	0.9401427476646944	0.5290975457359772	0.7394550081338586	0.8881133176271003	0.8583946681045602	0.4444444444444444	0.2222222222222222	0.0
241	None	None	None	None	None	0	0	1.0	1	0	0	1.0	0	0	0	1	1	0	0.5	2	1	0.13333333333333333	2	0.16666666666666666	0	0	0	0	0	0	0	0	0	0	0	0
503	None	None	None	None	None	0	0	1.0	3	0.0	0	0.6666666666666666	0	2	0	1	1	0	0.6666666666666666	3	2	0.26666666666666666	4	0.25	1.0	0	0	0	0	0	0	0	0	0	0	0
6577	0.03823673792721841	0.0174975417487176	0.01744565153432195	0.9625156620432813	None	0	0	0.3333333333333333	4	0.75	12	0.32142857142857145	0.5	9	8	8	4	0	0.2857142857142857	4	14	1.2	18	0.21052631578947367	0.14285714285714285	0.5758662170179607	0.7921218093494371	0.22362375849475305	0.9193891992192618	0.5119385572459935	0.8139813002465246	0.8153697851341323	0.8518657504840516	0.16666666666666666	0.2222222222222222	0.0
7056	0.034757128931202	0.019270406281645575	0.019222631363839594	0.9680395991062365	None	0	0	0.3333333333333333	4	0.7333333333333333	11	0.3269230769230769	0.5333333333333333	9	8	7	4	0	0.3076923076923077	4	13	1.1333333333333333	17	0.23529411764705882	0.15384615384615385	0.6045922151162315	0.7912233801768335	0.22362375849475305	0.9193891992192618	0.5119385572459935	0.7955651599380492	0.8427944438813187	0.8466284601630976	0.2222222222222222	0.2222222222222222	0.0
4692	0.03854175925056918	0.010792406022775381	0.010004959145080374	0.9710701462443858	None	0	0	0.3333333333333333	4	0.75	12	0.32142857142857145	0.5625	10	9	7	4	0	0.2857142857142857	4	14	1.2	18	0.23529411764705882	0.14285714285714285	0.5902292160670961	0.8504307273416936	0.3759159176669725	0.9272803616295624	0.4833310011152136	0.7812329268471578	0.8314598984711908	0.8643810425878848	0.2	0.2	0.0
3776	0.01874477673730272	0.0009273463519403507	-0.0005717335074093984	0.9692510230348608	None	0	0	0.4166666666666667	5	0.5625	9	0.34615384615384615	0.5	10	8	7	3	0	0.3076923076923077	4	13	1.2	18	0.1875	0.14285714285714285	0.5670030808864329	0.821764375129059	0.659449653891096	0.6799618337504655	0.6772757230960267	0.9092982833746625	0.7861473323746601	0.8218619369391936	0.4	0.2	0.0
3048	0.022209351457704855	0.002927165073805701	-0.002395178319064693	0.9726077893457257	None	0	0	0.4166666666666667	5	0.6	9	0.38636363636363635	0.4666666666666667	9	7	7	3	0	0.36363636363636365	4	11	1.1333333333333333	17	0.1875	0.15384615384615385	0.5758662170179607	0.8453609849752577	0.24893996188905382	0.9314652600594485	0.5290975457359772	0.8452174858126433	0.862562923817034	0.880995071625148	0.1111111111111111	0.2222222222222222	0.0
2997	0.01778387802902239	0.0005736298693783953	0.0003261569329550935	0.9892837180487314	None	0	0	0.5714285714285714	4	0.375	3	0.47619047619047616	0.375	5	3	4	2	0	0.42857142857142855	3	7	0.6666666666666666	10	0.2	0	0.7723754135407573	0.8890561391596394	0.5501939167782816	0.8897117527795292	0.7748094241098463	0.8971702537935445	0.8780024112596494	0.892035398262938	0.6000000000000001	0	0.0
4177	0.04691644992167328	0.007196619283527119	0.0037107766192567776	0.9635192838565697	None	0	0	0.2727272727272727	3	0.7857142857142857	11	0.3076923076923077	0.5	7	7	8	7	0	0.3076923076923077	4	13	1.0666666666666667	16	0.35	0	0.6160345729996665	0.8497148561063609	0.15341970191710683	0.952224459221364	0.45472344498443373	0.8238497583293648	0.89791899582919	0.8898393729314767	0.14285714285714285	0.2857142857142857	0.0
3033	0.01949129516798611	0.0018065298694581989	0.0011334860109284879	0.9835579505795582	None	0	0	0.5	4	0.4444444444444444	4	0.4583333333333333	0.3333333333333333	6	3	4	1	0	0.375	3	8	0.7333333333333333	11	0.1111111111111111	0	0.7122588875441422	0.8760559376376887	0.5501939167782816	0.9117976899115258	0.7748094241098463	0.8799003307703311	0.8143726666770242	0.8903469972718692	1.0	0	0.0
1165	None	None	None	None	None	0	0	0.3333333333333333	2	0.8333333333333334	5	0.5714285714285714	0.8333333333333334	7	5	0	0	0	0.2857142857142857	7	2	0.5333333333333333	8	0.0	0	0.27758906634170216	0.7131616239543749	0.9908394871764749	0.7305452042637944	0.7042551218882273	0.9223708496767007	0.9493333618381982	0.8116949491560328	0	0	0.0
737	None	None	None	None	None	0	0	0.25	2	0.8	8	0.6	0.4	5	4	6	9	0	0.8	5	4	0.8	12	0.6	0.4	0.596352261987315	0.8616786595230717	0.4963445869471171	0.8641042420681595	0.7522719336753992	0.9478659944107979	0.7806231618920513	0.8996343119137558	0.2	0.8	0.0
7517	0.054633390303987193	0.0183947303302715	0.01836343010296158	0.9508167467701527	None	0	0	0.3076923076923077	4	0.7647058823529411	13	0.31666666666666665	0.5294117647058824	11	9	7	6	0	0.26666666666666666	4	15	1.2666666666666666	19	0.375	0.13333333333333333	0.68115215293909	0.8072952045651706	0.13193726215220164	0.9159957241649679	0.2524103751218172	0.8491459595326437	0.9213451741659701	0.864111145320928	0.09090909090909091	0.18181818181818182	0.0
7324	0.02512489627533484	0.001538908177216575	-0.0001290102248364653	0.9966824465607933	None	0	0	0.36363636363636365	4	0.7142857142857143	10	0.3333333333333333	0.5	8	7	7	4	0	0.3333333333333333	4	12	1.0666666666666667	16	0.23529411764705882	0.16666666666666666	0.5902292160670961	0.8031873031320663	0.22362375849475305	0.885222122915366	0.5205180514909854	0.7860344752081735	0.8173338733745124	0.829693087066995	0.25	0.25	0.0
7434	0.019573736741498055	0.005570809325611827	0.005524862647165825	0.9742787169971366	None	0	0	0.42857142857142855	3	0.625	5	0.4166666666666667	0.5	6	4	3	4	0	0.375	3	8	0.6666666666666666	10	0.5	0	0.5594994473776627	0.7747327140500087	0.3385755643496016	0.940225796946959	0.3598367090858106	0.7879651558192613	0.8373038244258545	0.8541871699478356	0.16666666666666666	0.16666666666666666	0.0
1427	None	None	None	None	None	0	0	0	0	0	0	1.0	0	0	0	0	2	0	1.0	1	1	0.06666666666666667	1	0.5	0	0	0	0	0	0	0	0	0	0	0	0
3927	0.0353691854467467	0.015487498334820209	-0.0004175804218757571	0.9700589632401241	None	0	0	0.3333333333333333	4	0.7333333333333333	11	0.3269230769230769	0.5333333333333333	9	8	7	4	0	0.3076923076923077	4	13	1.1333333333333333	17	0.23529411764705882	0.15384615384615385	0.5758662170179607	0.779933312919421	0.4686345226203632	0.9509570872528715	0.5119385572459935	0.7807453060742621	0.8566253177451726	0.8621609572388643	0.33333333333333337	0.2222222222222222	0.0
4000	0.02655675057382687	0.0068646484509814	-0.000432964276214046	0.9556361727574857	None	0	0	0.45454545454545453	5	0.5714285714285714	8	0.36363636363636365	0.42857142857142855	7	6	8	2	0	0.36363636363636365	4	11	1.0666666666666667	16	0.10526315789473684	0.16666666666666666	0.46657273991450604	0.8560754128248296	0.22362375849475305	0.9054148306676604	0.5290975457359772	0.808420258067797	0.8505174106456549	0.8614333777254399	0.5714285714285714	0.2857142857142857	0.0
3207	0.0372729950324633	0.01159095311209948	0.009414532211604388	0.9736198658980736	None	0	0	0.4166666666666667	5	0.625	10	0.34615384615384615	0.5	9	8	8	2	0	0.3076923076923077	4	13	1.2	18	0.10526315789473684	0.14285714285714285	0.5758662170179607	0.8493290882141721	0.6561328168629049	0.9361668752734467	0.37023503262818186	0.7315095601947413	0.8384924128410168	0.8588440092280492	0.5555555555555556	0.2222222222222222	0.0
4090	0.023924830431461725	0.0019443802520244466	-0.0019307425301511914	0.9965121340236958	None	0	0	0.4	4	0.6923076923076923	9	0.3409090909090909	0.38461538461538464	6	5	8	4	0	0.36363636363636365	4	11	1.0	15	0.21052631578947367	0.18181818181818182	0.5212194784662334	0.7719415808524388	0.1862834051773822	0.8912728425292136	0.5205180514909854	0.6861865151564785	0.7855918449519449	0.797135904016126	0.25	0.3333333333333333	0.0
4024	0.03286635992270101	0.014478438988833957	0.008630155169063708	0.967654129046248	None	0	0	0.36363636363636365	4	0.7142857142857143	10	0.3333333333333333	0.42857142857142855	7	6	8	3	0	0.3333333333333333	4	12	1.0666666666666667	16	0.15789473684210525	0.16666666666666666	0.528032277293373	0.8330744533289764	0.5965592626440761	0.9454463908592122	0.34761880400180833	0.7829351300958826	0.8492711321056833	0.8715015365605207	0.2857142857142857	0.42857142857142855	0.0
2485	None	None	None	None	None	0	0	1.0	1	0	0	1.0	0	1	0	0	0	0	0.5	2	1	0.13333333333333333	2	0.0	0	0	0	0	0	0	0	0	0	0	0	0
859	None	None	None	None	None	0	0	0.5	3	0.6666666666666666	4	0.4444444444444444	0.6666666666666666	7	4	0	1	0	0.5	6	3	0.5333333333333333	8	1.0	1.0	0.9338463540453603	0.8456180324532164	0.7213523534943548	0.9248127869315068	0.6112768374074129	0.928530602581991	0.9003551539563687	0.905354994568006	1.0	0.14285714285714285	0.0
6299	0.030706210388020214	0.012696367586871914	0.01242266994875211	0.9724047771803679	None	0	0	0.3333333333333333	4	0.7333333333333333	11	0.3269230769230769	0.5333333333333333	9	8	7	4	0	0.3076923076923077	4	13	1.1333333333333333	17	0.23529411764705882	0.15384615384615385	0.5758662170179607	0.8559786311443364	0.22362375849475305	0.9334764454470915	0.5119385572459935	0.7958983612961098	0.8224892499657434	0.873046239103848	0.16666666666666666	0.2222222222222222	0.0
2317	None	None	None	None	None	0.5	1	0.42857142857142855	3	0.625	5	0.3333333333333333	0.625	6	5	3	0	0	0.8333333333333334	5	6	0.6666666666666666	10	0.0	0.8	0.21772541459479652	0.9209830438851734	0.40074091793937183	0.9127264075400227	0.7524310866668961	0.9539045226784818	0.9490687408350837	0.931566517729912	0	0	0.0
1174	None	None	None	None	None	0	0	0.3	3	0.6923076923076923	9	0.625	0.3076923076923077	5	4	9	4	0	0.375	8	3	1.0	15	0.19047619047619047	0.46153846153846156	0.6841911241333636	0.783420212773979	0.41944112970300756	0.6387216556204746	0.1351784431617103	0.7361021990163844	0.9086730204222654	0.7232110484075214	0.30000000000000004	0.4	0.0
3806	0.04213403011017785	0.011954995186892471	0.007237858116324533	0.9565466482849925	None	0	0	0.4166666666666667	5	0.6	9	0.3541666666666667	0.3333333333333333	6	5	10	4	0	0.3333333333333333	4	12	1.1333333333333333	17	0.17391304347826086	0.15384615384615385	0.6045922151162315	0.7445573375517394	0.21075493110738788	0.9086687308544176	0.5290975457359772	0.8147812201626973	0.8710958943969088	0.8342732163606328	0.25	0.3333333333333333	0.0
3273	0.027655933341199285	0.00726713298123168	0.0071449988741459575	0.7975607853743991	None	0	0	0.4	4	0.6666666666666666	8	0.42424242424242425	0.5	7	6	6	1	0	0.2727272727272727	3	11	0.9333333333333333	14	0.06666666666666667	0.18181818181818182	0.5431326777373646	0.8647146759578207	0.22810040855184854	0.9446561853280773	0.5290975457359772	0.7540014218567929	0.8866193157412163	0.8740712976714647	1.0	0.14285714285714285	0.0
7519	0.031218358004139177	0.012886722094383171	0.012657047034906999	0.9720841193918299	None	0	0	0.3333333333333333	4	0.7333333333333333	11	0.3269230769230769	0.5333333333333333	9	8	7	4	0	0.3076923076923077	4	13	1.1333333333333333	17	0.23529411764705882	0.15384615384615385	0.6045922151162315	0.857228007597677	0.22362375849475305	0.9334764454470915	0.5119385572459935	0.7958983612961098	0.8427944438813187	0.8734215481499779	0.2222222222222222	0.2222222222222222	0.0
6163	0.02127065689945682	0.0021018221257788636	-0.0008304966919559327	0.9966210807725978	None	0	0	0.36363636363636365	4	0.7142857142857143	10	0.3333333333333333	0.42857142857142855	7	6	8	4	0	0.3333333333333333	4	12	1.0666666666666667	16	0.21052631578947367	0.16666666666666666	0.6045922151162315	0.8180848499104924	0.22362375849475305	0.8334395750643011	0.5290975457359772	0.7918134355529416	0.8384924128410168	0.8150514114629784	0.2857142857142857	0.2857142857142857	0.0
6513	0.025300302620756374	0.005992891767542999	0.003802892790901981	0.9600616294210158	None	0	0	0.36363636363636365	4	0.7142857142857143	10	0.3333333333333333	0.5	8	7	7	4	0	0.3333333333333333	4	12	1.0666666666666667	16	0.23529411764705882	0.16666666666666666	0.6103133940579489	0.8042515108276586	0.22362375849475305	0.9089127895186775	0.4392679656397084	0.80173943663075	0.8710958943969088	0.8460006262853189	0.25	0.25	0.0
3854	0.03494634974984246	0.0023681232111024218	0.0023094119415474844	0.9702542703293089	None	0	0	0.4166666666666667	5	0.6	9	0.3541666666666667	0.4666666666666667	8	7	8	2	0	0.3333333333333333	4	12	1.1333333333333333	17	0.10526315789473684	0.15384615384615385	0.529348911757527	0.8201996245553417	0.42700946029146375	0.9503931712811501	0.5689838613422834	0.7995952827545119	0.8755644406532576	0.8755997475663687	0.5625	0.25	0.0
3535	0.04173184764889457	0.007370746056204665	0.004236635452326929	0.9759966929129441	None	0	0	0.3333333333333333	4	0.75	12	0.32142857142857145	0.5625	10	9	7	3	0	0.2857142857142857	4	14	1.2	18	0.17647058823529413	0.14285714285714285	0.4973025086039396	0.8596207870912481	0.43987828767882897	0.9454500619354363	0.4963109382563637	0.720717528010306	0.8403741181416141	0.8665628425328354	0.2	0.2	0.0
2613	0.0056442643087237405	0.0005016014426782952	0.00021779994978098907	0.985352122526078	None	0	0	0.6666666666666666	4	0.42857142857142855	3	0.45	0.2857142857142857	4	2	4	1	0	0.8	5	4	0.6	9	0.1	0.2857142857142857	0.21992487431876157	0.9478441271820649	0.25774029281710276	0.8571914944400336	0.6326119632655204	0.8907580248897761	0.905559185835043	0.9058120131258448	1.0	0	0.0
3042	0.006740464004829682	0.0012003548671727666	0.0011537961048571075	0.98980421390265	None	0	0	0.6	3	0.4	2	0.4666666666666667	0.4	4	2	2	1	0	0.6	3	5	0.4666666666666667	7	0.16666666666666666	0	0.966379315524265	0.8288657571348359	0.4661585997724654	0.7613512379865275	0.7352138302388133	0.9165068942233294	0.8780024112596494	0.8469882960227919	1.0	0	0.0
5171	0.03586460897020364	0.002538856010908537	0.0018713356691552152	0.9748621657763067	None	0	0	0.3333333333333333	4	0.7333333333333333	11	0.3269230769230769	0.4666666666666667	8	7	8	4	0	0.3076923076923077	4	13	1.1333333333333333	17	0.21052631578947367	0.15384615384615385	0.5212194784662334	0.8194119268194816	0.34489291426996227	0.9259840400916814	0.4849966476091952	0.842849486049648	0.861336180944195	0.8705889667871237	0.125	0.25	0.0
6254	0.034459703645922955	0.018230337346835518	0.0178895467745495	0.9679659815594448	None	0	0	0.3333333333333333	4	0.7333333333333333	11	0.3269230769230769	0.5333333333333333	9	8	7	4	0	0.3076923076923077	4	13	1.1333333333333333	17	0.23529411764705882	0.15384615384615385	0.5758662170179607	0.7921218093494371	0.22362375849475305	0.9193891992192618	0.5119385572459935	0.7955651599380492	0.8153697851341323	0.846864092762955	0.2222222222222222	0.2222222222222222	0.0
7206	0.03344364648604667	0.017225947078726756	0.01715455623272573	0.9685486216210855	None	0	0	0.3333333333333333	4	0.7333333333333333	11	0.3269230769230769	0.5333333333333333	9	8	7	4	0	0.3076923076923077	4	13	1.1333333333333333	17	0.23529411764705882	0.15384615384615385	0.6045922151162315	0.7912233801768335	0.22362375849475305	0.9193891992192618	0.5119385572459935	0.7955651599380492	0.8427944438813187	0.8466284601630976	0.2222222222222222	0.2222222222222222	0.0
4877	None	None	None	None	None	0	0	0.3076923076923077	4	0.7058823529411765	12	0.36538461538461536	0.5294117647058824	9	9	9	5	0	0.3076923076923077	4	13	1.2666666666666666	19	0.22727272727272727	0.25	0.5758662170179607	0.7845664528062748	0.22362375849475305	0.9193891992192618	0.5119385572459935	0.7955651599380492	0.8153697851341323	0.8448962656402697	0.2222222222222222	0.2222222222222222	0.0
6723	0.025823234348705378	0.0049394155088106064	0.0038221454926905332	0.9691648653660572	None	0	0	0.3076923076923077	4	0.7647058823529411	13	0.2714285714285714	0.5294117647058824	10	9	8	5	0	0.35714285714285715	5	14	1.2666666666666666	19	0.2631578947368421	0.14285714285714285	0.6103133940579489	0.7859166842649438	0.22362375849475305	0.9234589670311704	0.5205180514909854	0.7911237303547706	0.9000930570346638	0.8465116213656755	0.1	0.1	0.0
4287	0.03625376595487018	0.0016359377911810548	0.000538844040680808	0.9554021383880811	None	0	0	0.3333333333333333	4	0.7333333333333333	11	0.3269230769230769	0.5333333333333333	9	8	7	4	0	0.3076923076923077	4	13	1.1333333333333333	17	0.23529411764705882	0.15384615384615385	0.5758662170179607	0.8584749254403421	0.2881474774938628	0.9186065608920939	0.5290975457359772	0.8497541232402066	0.8194831701657065	0.8793517718501712	0.1111111111111111	0.2222222222222222	0.0
3412	0.034542965831690586	0.009822922516887805	0.009371027693201315	0.9745396662438993	None	0	0	0.3333333333333333	4	0.75	12	0.32142857142857145	0.5625	10	9	7	3	0	0.2857142857142857	4	14	1.2	18	0.17647058823529413	0.14285714285714285	0.5212194784662334	0.8487502508099799	0.4525363893759794	0.9309925210305936	0.5205180514909854	0.8418576478779517	0.862562923817034	0.8807615238113797	0.1	0.2	0.0
1114	None	None	None	None	None	0	0	0.6666666666666666	2	0.0	0	0.6666666666666666	0	0	0	3	3	0	0.6666666666666666	2	3	0.26666666666666666	4	0.3	1.0	0	0	0	0	0	0	0	0	0	0	0
35	None	None	None	None	None	0	0	0.6666666666666666	2	0.5	1	0.6666666666666666	0	2	0	1	0	0	0.6666666666666666	2	3	0.26666666666666666	4	0.0	0	0	0	0	0	0	0	0	0	0	0	0
3941	0.027329165368756042	0.012148925640726395	0.011578182063528175	0.9703756936344005	None	0	0	0.4	4	0.6923076923076923	9	0.3409090909090909	0.38461538461538464	6	5	8	4	0	0.36363636363636365	4	11	1.0	15	0.21052631578947367	0.18181818181818182	0.5519492471556668	0.8250076368334086	0.37918557094572636	0.9390014182500042	0.4410867949370877	0.7435497984696624	0.8388057283079952	0.8560717534338942	0.16666666666666666	0.3333333333333333	0.0
1570	None	None	None	None	None	0	0	0.3333333333333333	1	1.0	2	0.6666666666666666	0.5	2	1	1	0	0	0.6666666666666666	2	3	0.26666666666666666	4	0.0	0	0.5292097474769237	0.9192096472968992	0.5896595759876038	0.9687337956809992	0.6216815742907162	0.6895264838262963	0.9179506076817231	0.9021199795794912	0	0	0.0
3174	0.03324708684914847	0.007477668709081066	0.006533253585398537	0.9771508313487166	None	0	0	0.3333333333333333	4	0.75	12	0.32142857142857145	0.5625	10	9	7	3	0	0.2857142857142857	4	14	1.2	18	0.17647058823529413	0.14285714285714285	0.4973025086039396	0.868428030888632	0.3024697955893167	0.9226800955204072	0.5290975457359772	0.8266098480200711	0.8729969825971112	0.8782630389035263	0.2	0.2	0.0
1899	None	None	None	None	None	0	0	0.3333333333333333	2	0.6666666666666666	4	0.5333333333333333	0.5	4	3	3	2	0	0.6	5	3	0.5333333333333333	8	0.2222222222222222	0.6666666666666666	0.42293068669676437	0.9657799670855194	0.879767748959798	0.7856682506946435	0.5606140615782731	0.9588372460030604	0.9694429288911975	0.9305891039548242	0.625	0	0.0
5258	0.03149685652522334	0.015102506362158003	0.012663766652134175	0.9674583703842965	None	0	0	0.36363636363636365	4	0.7142857142857143	10	0.3333333333333333	0.35714285714285715	6	5	9	6	0	0.3333333333333333	4	12	1.0666666666666667	16	0.2857142857142857	0.16666666666666666	0.5212194784662334	0.7725072205540321	0.33969472686387553	0.9334662690955593	0.4410867949370877	0.7431416270274707	0.7851713686883436	0.8378105367451216	0.16666666666666666	0.3333333333333333	0.0
2961	0.0031949417987984716	0.00021341650382339093	0.00015902605131945494	0.9964735905849094	None	0	0	0.5	3	0.5	3	0.4444444444444444	0.3333333333333333	3	2	4	1	0	0.5	3	6	0.5333333333333333	8	0.09090909090909091	0	0.6188107860079812	0.9506210947511567	0.3821232827666491	0.8918365416486197	0.4180268969934625	0.6637987464389884	0.8879727180185032	0.8716730970663732	1.0	0	0.0
3750	0.024312213743192132	0.005245161700919594	0.0017518058561962811	0.9670557333722576	None	0	0	0.4	4	0.6666666666666666	8	0.3888888888888889	0.5	7	6	6	3	0	0.4444444444444444	4	9	0.9333333333333333	14	0.2	0.2	0.46657273991450604	0.7674019807009502	0.32028963960751344	0.949990984290936	0.5119385572459935	0.8681426039345853	0.89791899582919	0.8815851792270163	0.2857142857142857	0.2857142857142857	0.0
2411	None	None	None	None	None	0.5	1	0.8333333333333334	5	0.16666666666666666	1	0.6666666666666666	0.16666666666666666	6	1	1	1	0	0.75	3	4	0.5333333333333333	8	1.0	0.8	0.4738903180701999	0.8349578012375956	0.5154078731818181	0.8926751751865114	0.67405702767383	0.9025268652871183	0.7789049657946586	0.879572506896146	1.0	0.16666666666666666	0.0
3512	0.03795914905104245	0.005225716215764571	0.0025221114937647505	0.9628431481582239	None	0	0	0.35714285714285715	5	0.6111111111111112	11	0.3333333333333333	0.5555555555555556	12	10	7	3	0	0.26666666666666666	4	15	1.3333333333333333	20	0.1875	0.125	0.528032277293373	0.8000076373082404	0.4888213395388403	0.9434578964548421	0.5290975457359772	0.8643940171433908	0.842206504065731	0.8826458572582255	0.4166666666666667	0.08333333333333333	0.0
5567	0.04064535889257338	0.013329956292495023	0.01207832651266672	0.9776102212737714	None	0	0	0.3333333333333333	4	0.75	12	0.32142857142857145	0.5625	10	9	7	4	0	0.2857142857142857	4	14	1.2	18	0.23529411764705882	0.14285714285714285	0.4973025086039396	0.8208491095217236	0.35878724225470854	0.9190408052397371	0.5205180514909854	0.8269040913010877	0.8260447372696518	0.8627648560860853	0.15000000000000002	0.2	0.0
3973	0.03047465047699073	0.008896113255723174	0.007255392264153226	0.9671595354721503	None	0	0	0.4166666666666667	5	0.6	9	0.3541666666666667	0.4666666666666667	8	7	8	2	0	0.3333333333333333	4	12	1.1333333333333333	17	0.10526315789473684	0.15384615384615385	0.5902292160670961	0.8564273169811969	0.43987828767882897	0.9374764785768921	0.5205180514909854	0.7453671927063581	0.862562923817034	0.8648156671507631	0.5625	0.25	0.0
1017	None	None	None	None	None	0	0	0.75	3	0.5	2	0.5	0.5	5	2	0	1	0	0.75	4	3	0.4	6	1.0	1.0	0.6069780606607609	0.9491665443879493	0.9830428499837893	0.8920446725781538	0.33725786539821184	0.8142149649358682	0.9010571759053477	0.8977209246507886	1.0	0.2	0.0
2356	None	None	None	None	None	0	0	0.75	3	0.25	1	0.6666666666666666	0	0	0	5	4	0	1.0	3	3	0.4	6	0.2857142857142857	0.8	0	0	0	0	0	0	0	0	0	0	0
[truncated: 6,462 more rows]
