# Supplementary material for: Constrained by Design: Influence of Genetic Encodings on Evolved Traits of Robots
Source: Front Robot AI. 2021 Jun 15;8:672379. doi: 10.3389/frobt.2021.672379 (PMC8239187; doi:10.3389/frobt.2021.672379)
Supplement: Supplementary file 1 [file DataSheet3.ZIP › plasticodingrep_plane_17_snapshots_ids.tsv]

generation	robot_id	fitness	novelty	novelty_pop	cons_fitness
145	6995	0.020052112853779325	None	0.0	0.020052112853779325
145	7250	0.01661520364997938	None	0.0329246943100646	0.01661520364997938
145	7113	0.02196659656759646	None	0.0	0.02196659656759646
145	7111	0.015197288092624738	None	0.0	0.015197288092624738
145	7053	0.019098068034891398	None	0.0	0.019098068034891398
145	7340	0.019541227799606303	None	0.0	0.019541227799606303
145	7334	0.0066476389762419996	None	0.0	0.0066476389762419996
145	6308	0.01965372010223736	None	0.0	0.01965372010223736
145	7347	0.018319257030454155	None	0.0	0.018319257030454155
145	6632	0.02041093950720241	None	0.0448026965552412	0.02041093950720241
145	7319	-0.00013327687322511	None	0.0	-0.00013327687322511
145	6505	0.02183993990158596	None	0.0	0.02183993990158596
145	7019	0.02022040080762192	None	0.0	0.02022040080762192
145	7251	0.01551449791414516	None	0.0	0.01551449791414516
145	6967	0.02305608761242268	None	0.0	0.02305608761242268
145	7257	0.003901544236311962	None	0.0	0.003901544236311962
145	7304	0.01562296187779479	None	0.0	0.01562296187779479
145	7062	0.02132812854153191	None	0.0406020387902186	0.02132812854153191
145	7112	0.019869233955393334	None	0.0	0.019869233955393334
145	7259	0.019203552737788027	None	0.0	0.019203552737788027
145	7071	0.021801089617013696	None	0.0	0.021801089617013696
145	6523	0.021025276215100325	None	0.0	0.021025276215100325
145	5539	0.024075725294039337	None	0.0	0.024075725294039337
145	7263	0.019457820276191497	None	0.0	0.019457820276191497
145	6974	0.019866921258609373	None	0.0	0.019866921258609373
145	7116	0.019871590211154554	None	0.0	0.019871590211154554
145	6746	0.019095781752501817	None	0.0	0.019095781752501817
145	7004	0.019329295995491456	None	0.0	0.019329295995491456
145	7279	0.008460863718697819	None	0.0	0.008460863718697819
145	7272	0.018364034393901902	None	0.0	0.018364034393901902
145	6008	0.022734453213945603	None	0.0	0.022734453213945603
145	5815	0.0222589687619584	None	0.0	0.0222589687619584
145	7302	0.012712404990961981	None	0.0	0.012712404990961981
145	7254	0.019249763084726434	None	0.0	0.019249763084726434
145	7336	0.00905404110621094	None	0.0	0.00905404110621094
145	7030	0.017438134900099055	None	0.0	0.017438134900099055
145	5748	0.021200963680703136	None	0.0	0.021200963680703136
145	7265	0.019061603695744302	None	0.0	0.019061603695744302
145	6772	0.021182554193945224	None	0.0	0.021182554193945224
145	6908	0.020541449280721928	None	0.0	0.020541449280721928
145	7197	0.021279519388238535	None	0.0	0.021279519388238535
145	7348	0.021352318313382215	None	0.0	0.021352318313382215
145	7342	0.00040083220164145185	None	0.0	0.00040083220164145185
145	7338	0.005119608180609501	None	0.0	0.005119608180609501
145	7126	0.01871440840207472	None	0.0	0.01871440840207472
145	7015	0.021079413050313255	None	0.0329246943100646	0.021079413050313255
145	7285	0.01955439339439233	None	0.0	0.01955439339439233
145	6173	0.020603103056283205	None	0.0	0.020603103056283205
145	7309	0.01906456046654588	None	0.0	0.01906456046654588
145	7310	0.015305502709888352	None	0.0	0.015305502709888352
145	7218	0.01950073692918725	None	0.0	0.01950073692918725
145	6853	0.021755712789733053	None	0.0	0.021755712789733053
145	7335	0.011602178716382496	None	0.0	0.011602178716382496
145	7288	0.018322095527379477	None	0.0	0.018322095527379477
145	7313	0.019604745868422025	None	0.0	0.019604745868422025
145	7212	0.019337079293472243	None	0.0	0.019337079293472243
145	6688	0.019166917106266165	None	0.0	0.019166917106266165
145	7215	0.0183983999295762	None	0.0	0.0183983999295762
145	5824	0.02041740328430517	None	0.0	0.02041740328430517
145	5949	0.021792831307897453	None	0.0	0.021792831307897453
145	7188	0.019922178393610362	None	0.0	0.019922178393610362
145	7344	0.01896082594221385	None	0.0	0.01896082594221385
145	7252	0.01924270918732828	None	0.0	0.01924270918732828
145	7322	0.015270067852500544	None	0.0	0.015270067852500544
145	7245	0.01923792668061117	None	0.0	0.01923792668061117
145	6851	0.019601732563095716	None	0.0	0.019601732563095716
145	7070	0.018463458088839764	None	0.0	0.018463458088839764
145	7276	0.014996988055216364	None	0.0	0.014996988055216364
145	7333	0.01064126222666598	None	0.0	0.01064126222666598
145	7150	0.019989599266793234	None	0.0	0.019989599266793234
145	7074	0.019198556538456035	None	0.0	0.019198556538456035
145	6956	0.0186659763587771	None	0.0	0.0186659763587771
145	7258	0.02102010086787773	None	0.0	0.02102010086787773
145	7331	-8.778637793272024e-06	None	0.0	-8.778637793272024e-06
145	7201	0.01961015964617063	None	0.0	0.01961015964617063
145	6863	0.024207992343393134	None	0.0	0.024207992343393134
145	7318	0.019096052471051624	None	0.0	0.019096052471051624
145	5749	0.022210769646414167	None	0.0	0.022210769646414167
145	7183	0.018503925940770837	None	0.0	0.018503925940770837
145	7182	0.018629012723843808	None	0.0329246943100646	0.018629012723843808
145	7234	0.0211048925951874	None	0.0	0.0211048925951874
145	7216	0.017456792415430994	None	0.0	0.017456792415430994
145	7196	0.018681300337741423	None	0.0	0.018681300337741423
145	7270	0.011585006193479352	None	0.0	0.011585006193479352
145	7203	0.019496792387266343	None	0.0	0.019496792387266343
145	7147	0.023354725335351215	None	0.0406020387902186	0.023354725335351215
145	6972	0.015949204106134242	None	0.0	0.015949204106134242
145	6861	0.019938483222569088	None	0.0	0.019938483222569088
145	7221	0.0069758989702203	None	0.0	0.0069758989702203
145	7320	0.018944622722091367	None	0.0	0.018944622722091367
145	7239	0.012887647292380901	None	0.0	0.012887647292380901
145	5857	0.020044025642318056	None	0.0	0.020044025642318056
145	5809	0.02257469149486089	None	0.0	0.02257469149486089
145	7236	0.018574986331456694	None	0.0	0.018574986331456694
145	6709	0.022695430738879342	None	0.0	0.022695430738879342
145	7345	0.01747083601695312	None	0.0	0.01747083601695312
145	6914	0.020728221365657457	None	0.0	0.020728221365657457
145	7230	0.019446124812087823	None	0.0	0.019446124812087823
145	7287	0.018384889484008272	None	0.0	0.018384889484008272
145	7341	0.013463759302509459	None	0.0	0.013463759302509459
143	6995	0.020052112853779325	None	0.0	0.020052112853779325
143	7250	0.01661520364997938	None	0.0334234275165182	0.01661520364997938
143	7113	0.02196659656759646	None	0.0	0.02196659656759646
143	7111	0.015197288092624738	None	0.0	0.015197288092624738
143	7053	0.019098068034891398	None	0.0	0.019098068034891398
143	7233	0.003693969958522256	None	0.017116086328864848	0.003693969958522256
143	6308	0.01965372010223736	None	0.0	0.01965372010223736
143	6632	0.02041093950720241	None	0.03618529899491622	0.02041093950720241
143	7213	0.019220486115032572	None	0.0	0.019220486115032572
143	6505	0.02183993990158596	None	0.0	0.02183993990158596
143	7019	0.02022040080762192	None	0.0	0.02022040080762192
143	6967	0.02305608761242268	None	0.0	0.02305608761242268
143	7217	0.007258783894592213	None	0.0	0.007258783894592213
143	7062	0.02132812854153191	None	0.05318538002748121	0.02132812854153191
143	7112	0.019869233955393334	None	0.0	0.019869233955393334
143	7090	0.01874147889549161	None	0.0	0.01874147889549161
143	7071	0.021801089617013696	None	0.0	0.021801089617013696
143	7097	0.018116678340863078	None	0.0	0.018116678340863078
143	6523	0.021025276215100325	None	0.0	0.021025276215100325
143	5539	0.024075725294039337	None	0.0	0.024075725294039337
143	7166	0.012870316021191187	None	0.0	0.012870316021191187
143	6974	0.019866921258609373	None	0.0	0.019866921258609373
143	7116	0.019871590211154554	None	0.0	0.019871590211154554
143	6746	0.019095781752501817	None	0.0	0.019095781752501817
143	7004	0.019329295995491456	None	0.0	0.019329295995491456
143	7104	0.016316479848908758	None	0.0	0.016316479848908758
143	7174	0.019059552321519325	None	0.0	0.019059552321519325
143	6008	0.022734453213945603	None	0.0	0.022734453213945603
143	5815	0.0222589687619584	None	0.0	0.0222589687619584
143	7152	0.016930118687871823	None	0.0	0.016930118687871823
143	7222	0.01295154101861221	None	0.0	0.01295154101861221
143	7146	0.014740192392105961	None	0.0	0.014740192392105961
143	7210	0.019108968232010255	None	0.0	0.019108968232010255
143	7030	0.017438134900099055	None	0.0	0.017438134900099055
143	5748	0.021200963680703136	None	0.0	0.021200963680703136
143	7219	0.005331413794920594	None	0.017116086328864848	0.005331413794920594
143	6772	0.021182554193945224	None	0.0	0.021182554193945224
143	6757	0.01907694478879703	None	0.0	0.01907694478879703
143	6908	0.020541449280721928	None	0.0	0.020541449280721928
143	7197	0.021279519388238535	None	0.0	0.021279519388238535
143	7087	0.018817068749082087	None	0.0	0.018817068749082087
143	7126	0.01871440840207472	None	0.0	0.01871440840207472
143	6917	0.019727257298011287	None	0.0	0.019727257298011287
143	7015	0.021079413050313255	None	0.0334234275165182	0.021079413050313255
143	6173	0.020603103056283205	None	0.0	0.020603103056283205
143	7243	0.00041591104576929047	None	0.0	0.00041591104576929047
143	7218	0.01950073692918725	None	0.0	0.01950073692918725
143	6853	0.021755712789733053	None	0.0	0.021755712789733053
143	6304	0.019754769866925353	None	0.0	0.019754769866925353
143	7212	0.019337079293472243	None	0.0	0.019337079293472243
143	6688	0.019166917106266165	None	0.0	0.019166917106266165
143	7215	0.0183983999295762	None	0.0	0.0183983999295762
143	7244	0.00032012439839824904	None	0.0	0.00032012439839824904
143	5824	0.02041740328430517	None	0.0	0.02041740328430517
143	5949	0.021792831307897453	None	0.0	0.021792831307897453
143	7246	0.007066340092327843	None	0.0	0.007066340092327843
143	7188	0.019922178393610362	None	0.0	0.019922178393610362
143	7228	0.015769661977032418	None	0.0	0.015769661977032418
143	6928	0.020025980148776403	None	0.03618529899491622	0.020025980148776403
143	7206	0.01715455623272573	None	0.0	0.01715455623272573
143	7245	0.01923792668061117	None	0.0	0.01923792668061117
143	6851	0.019601732563095716	None	0.0	0.019601732563095716
143	7070	0.018463458088839764	None	0.0	0.018463458088839764
143	7106	0.0003373352098209373	None	0.0	0.0003373352098209373
143	7141	0.01976758680978149	None	0.0	0.01976758680978149
143	7131	0.015472398141498303	None	0.0	0.015472398141498303
143	7150	0.019989599266793234	None	0.0	0.019989599266793234
143	7229	0.014010101596250987	None	0.0	0.014010101596250987
143	7074	0.019198556538456035	None	0.0	0.019198556538456035
143	6956	0.0186659763587771	None	0.0	0.0186659763587771
143	6919	0.019759578623241573	None	0.0	0.019759578623241573
143	7201	0.01961015964617063	None	0.0	0.01961015964617063
143	6863	0.024207992343393134	None	0.0	0.024207992343393134
143	5749	0.022210769646414167	None	0.0	0.022210769646414167
143	7183	0.018503925940770837	None	0.0	0.018503925940770837
143	7182	0.018629012723843808	None	0.0334234275165182	0.018629012723843808
143	7226	0.018067714229529748	None	0.0	0.018067714229529748
143	7175	0.01679130885416776	None	0.0	0.01679130885416776
143	7234	0.0211048925951874	None	0.0	0.0211048925951874
143	7216	0.017456792415430994	None	0.0	0.017456792415430994
143	7196	0.018681300337741423	None	0.0	0.018681300337741423
143	7224	0.005808944672339878	None	0.0	0.005808944672339878
143	7203	0.019496792387266343	None	0.0	0.019496792387266343
143	7147	0.023354725335351215	None	0.05318538002748121	0.023354725335351215
143	6972	0.015949204106134242	None	0.0	0.015949204106134242
143	6980	0.017751023894123252	None	0.0	0.017751023894123252
143	6861	0.019938483222569088	None	0.0	0.019938483222569088
143	7221	0.0069758989702203	None	0.0	0.0069758989702203
143	7191	0.015546391237729593	None	0.0	0.015546391237729593
143	7192	0.017329883063363426	None	0.0	0.017329883063363426
143	7239	0.012887647292380901	None	0.0	0.012887647292380901
143	5857	0.020044025642318056	None	0.0	0.020044025642318056
143	7176	0.01485164280335838	None	0.0	0.01485164280335838
143	5809	0.02257469149486089	None	0.0	0.02257469149486089
143	7236	0.018574986331456694	None	0.0	0.018574986331456694
143	7186	-0.0001415436315399855	None	0.0	-0.0001415436315399855
143	6709	0.022695430738879342	None	0.0	0.022695430738879342
143	7207	0.020686682342937475	None	0.0	0.020686682342937475
143	6914	0.020728221365657457	None	0.0	0.020728221365657457
143	7230	0.019446124812087823	None	0.0	0.019446124812087823
106	5310	0.01679947101845788	None	0.0	0.01679947101845788
106	4751	0.01976563845427962	None	0.0	0.01976563845427962
106	5136	0.018187409656912318	None	0.0	0.018187409656912318
106	5212	0.020013642486832423	None	0.0	0.020013642486832423
106	5312	0.01643889787418581	None	0.0	0.01643889787418581
106	5039	0.018416486086590966	None	0.0	0.018416486086590966
106	5339	0.00528347469773534	None	0.0	0.00528347469773534
106	5328	0.01910943959557889	None	0.0	0.01910943959557889
106	5135	0.017326553208720653	None	0.0	0.017326553208720653
106	5292	0.01925911088704181	None	0.0	0.01925911088704181
106	5314	0.016991564739691885	None	0.0	0.016991564739691885
106	5018	0.017367676243724983	None	0.0	0.017367676243724983
106	5326	0.017386304907477237	None	0.03851656625185544	0.017386304907477237
106	4773	0.02083551103115445	None	0.0	0.02083551103115445
106	5219	0.015980861404453865	None	0.0	0.015980861404453865
106	5276	0.0180271567813673	None	0.0	0.0180271567813673
106	5181	0.015027038493978743	None	0.0	0.015027038493978743
106	5368	0.019344446832274122	None	0.0	0.019344446832274122
106	5236	0.017109208981462974	None	0.0	0.017109208981462974
106	5295	0.017191089072779487	None	0.0	0.017191089072779487
106	5073	0.01948313942042544	None	0.0	0.01948313942042544
106	5059	0.02241049710770944	None	0.0	0.02241049710770944
106	5394	0.021707469628520836	None	0.0	0.021707469628520836
106	5143	0.01894184162350415	None	0.0	0.01894184162350415
106	5376	0.01763268449332397	None	0.0	0.01763268449332397
106	5366	0.02144267382842302	None	0.0	0.02144267382842302
106	5093	0.01774846959891825	None	0.07880778774756589	0.01774846959891825
106	5226	0.01817650825211748	None	0.0	0.01817650825211748
106	5227	0.015377604381578215	None	0.0	0.015377604381578215
106	5237	0.017082072864152226	None	0.0	0.017082072864152226
106	5386	-0.0002802668608095129	None	0.0	-0.0002802668608095129
106	5244	0.017784713813500587	None	0.0	0.017784713813500587
106	4961	0.022065634809660145	None	0.0	0.022065634809660145
106	5387	0.018300184585454297	None	0.0	0.018300184585454297
106	5209	0.01917083775053065	None	0.03765075341403464	0.01917083775053065
106	5251	0.019879615256868412	None	0.0	0.019879615256868412
106	4707	0.018556639779279092	None	0.0	0.018556639779279092
106	5318	0.02340496218048592	None	0.0	0.02340496218048592
106	5315	0.012385813075494407	None	0.016322677444961534	0.012385813075494407
106	5218	0.011056967280904996	None	0.0	0.011056967280904996
106	5104	0.019209871611854033	None	0.0	0.019209871611854033
106	5329	0.01843148186656444	None	0.0	0.01843148186656444
106	5348	0.015490224897602005	None	0.0	0.015490224897602005
106	5354	0.00032764884193530407	None	0.016322677444961534	0.00032764884193530407
106	5027	0.019141199882385652	None	0.0	0.019141199882385652
106	5353	0.010259443738611967	None	0.0	0.010259443738611967
106	5370	0.008755446688252882	None	0.0	0.008755446688252882
106	5123	0.02130891260477691	None	0.0	0.02130891260477691
106	4765	0.01712174061869315	None	0.0	0.01712174061869315
106	5010	0.018714045742501514	None	0.0	0.018714045742501514
106	5338	0.01927765865880494	None	0.0	0.01927765865880494
106	4444	0.017536510005882484	None	0.0	0.017536510005882484
106	5330	0.014664348997204694	None	0.016322677444961534	0.014664348997204694
106	5294	0.018200191534113043	None	0.0	0.018200191534113043
106	5379	0.02260623396346417	None	0.0	0.02260623396346417
106	5091	0.010037970721781642	None	0.0	0.010037970721781642
106	5331	0.01985786131635814	None	0.0	0.01985786131635814
106	4733	0.017235116016979555	None	0.0	0.017235116016979555
106	5145	0.021007382423957013	None	0.0	0.021007382423957013
106	5170	0.016845118623951653	None	0.0	0.016845118623951653
106	4969	0.01920628629938868	None	0.0	0.01920628629938868
106	5278	0.019740044852778946	None	0.0	0.019740044852778946
106	5346	0.01923927007453609	None	0.0	0.01923927007453609
106	5388	0.01732416974403591	None	0.0	0.01732416974403591
106	5255	0.019508999152646006	None	0.0	0.019508999152646006
106	5369	0.01852226658710263	None	0.0	0.01852226658710263
106	4749	0.020269432281920317	None	0.0	0.020269432281920317
106	5205	0.01689402232437231	None	0.0	0.01689402232437231
106	5177	0.01879974256827758	None	0.0	0.01879974256827758
106	5074	0.022454980144744178	None	0.0	0.022454980144744178
106	5372	0.020535735644094617	None	0.09929766924247976	0.020535735644094617
106	5153	0.019824651133126984	None	0.0	0.019824651133126984
106	5195	0.015259454253373297	None	0.0	0.015259454253373297
106	5358	0.015348698210068694	None	0.0	0.015348698210068694
106	5332	0.016154619171764178	None	0.0	0.016154619171764178
106	4858	0.018114542914966638	None	0.0	0.018114542914966638
106	5246	0.02218487964746458	None	0.0	0.02218487964746458
106	5395	0.0056682899716910635	None	0.0	0.0056682899716910635
106	5201	0.019752142531963515	None	0.0	0.019752142531963515
106	4883	0.02026514736752284	None	0.0	0.02026514736752284
106	5365	0.01852266837337641	None	0.0	0.01852266837337641
106	5389	0.0097494428392326	None	0.03765075341403464	0.0097494428392326
106	5036	0.015343476086068546	None	0.0	0.015343476086068546
106	5082	0.018741726527112215	None	0.0	0.018741726527112215
106	5280	0.01915889180035245	None	0.0	0.01915889180035245
106	4539	0.018075623983828247	None	0.0	0.018075623983828247
106	5119	0.013954268619154712	None	0.016322677444961534	0.013954268619154712
106	5263	0.018942072673378232	None	0.0	0.018942072673378232
106	5360	0.020173596487421005	None	0.0	0.020173596487421005
106	5302	0.016900602831829092	None	0.0	0.016900602831829092
106	5243	0.019400778056542823	None	0.0	0.019400778056542823
106	5306	0.016253899683580042	None	0.0	0.016253899683580042
106	5203	0.02155533255220643	None	0.0	0.02155533255220643
106	5385	0.017654461572347208	None	0.03765075341403464	0.017654461572347208
106	5400	0.008085001138779694	None	0.0	0.008085001138779694
106	5217	0.01889237130766723	None	0.0	0.01889237130766723
106	5375	0.017722698907132017	None	0.0	0.017722698907132017
106	4963	0.019936696663151284	None	0.0	0.019936696663151284
106	5141	0.017851269329112653	None	0.0	0.017851269329112653
106	5356	0.020478650162430476	None	0.09929766924247976	0.020478650162430476
141	6995	0.020052112853779325	None	0.0	0.020052112853779325
141	7119	0.0064224333403924425	None	0.0	0.0064224333403924425
141	7113	0.02196659656759646	None	0.0	0.02196659656759646
141	7111	0.015197288092624738	None	0.0	0.015197288092624738
141	7053	0.019098068034891398	None	0.0	0.019098068034891398
141	6902	0.01889816723457358	None	0.0	0.01889816723457358
141	7144	0.015155851357070042	None	0.0	0.015155851357070042
141	5728	0.02056102138650533	None	0.04198158674269469	0.02056102138650533
141	6243	0.02223541019879337	None	0.0	0.02223541019879337
141	6308	0.01965372010223736	None	0.0	0.01965372010223736
141	6632	0.02041093950720241	None	0.03728438980925504	0.02041093950720241
141	6505	0.02183993990158596	None	0.0	0.02183993990158596
141	7019	0.02022040080762192	None	0.0	0.02022040080762192
141	7137	0.016904582632080598	None	0.0	0.016904582632080598
141	6967	0.02305608761242268	None	0.0	0.02305608761242268
141	6754	0.020574291338486043	None	0.0	0.020574291338486043
141	7062	0.02132812854153191	None	0.06988647835809125	0.02132812854153191
141	7026	0.017861689883040502	None	0.03728438980925504	0.017861689883040502
141	7112	0.019869233955393334	None	0.0	0.019869233955393334
141	7103	0.01528058321439714	None	0.0	0.01528058321439714
141	7090	0.01874147889549161	None	0.0	0.01874147889549161
141	7071	0.021801089617013696	None	0.0	0.021801089617013696
141	7097	0.018116678340863078	None	0.0	0.018116678340863078
141	6523	0.021025276215100325	None	0.0	0.021025276215100325
141	5539	0.024075725294039337	None	0.0	0.024075725294039337
141	6974	0.019866921258609373	None	0.0	0.019866921258609373
141	7116	0.019871590211154554	None	0.0	0.019871590211154554
141	7022	0.01865230587130417	None	0.0	0.01865230587130417
141	6746	0.019095781752501817	None	0.0	0.019095781752501817
141	7004	0.019329295995491456	None	0.0	0.019329295995491456
141	7104	0.016316479848908758	None	0.0	0.016316479848908758
141	7123	0.010922151188081828	None	0.0	0.010922151188081828
141	6008	0.022734453213945603	None	0.0	0.022734453213945603
141	5815	0.0222589687619584	None	0.0	0.0222589687619584
141	7146	0.014740192392105961	None	0.0	0.014740192392105961
141	7030	0.017438134900099055	None	0.0	0.017438134900099055
141	5748	0.021200963680703136	None	0.0	0.021200963680703136
141	6702	0.021890418023210876	None	0.0	0.021890418023210876
141	7095	0.01377162505447552	None	0.0	0.01377162505447552
141	6772	0.021182554193945224	None	0.0	0.021182554193945224
141	6757	0.01907694478879703	None	0.0	0.01907694478879703
141	6908	0.020541449280721928	None	0.0	0.020541449280721928
141	7087	0.018817068749082087	None	0.0	0.018817068749082087
141	6952	0.018508340405433293	None	0.0	0.018508340405433293
141	7126	0.01871440840207472	None	0.0	0.01871440840207472
141	6917	0.019727257298011287	None	0.0	0.019727257298011287
141	7015	0.021079413050313255	None	0.05401943975079909	0.021079413050313255
141	6241	0.021645322327564855	None	0.0	0.021645322327564855
141	7048	0.01219628933786932	None	0.0	0.01219628933786932
141	6173	0.020603103056283205	None	0.0	0.020603103056283205
141	7060	0.019155356729030612	None	0.0	0.019155356729030612
141	6853	0.021755712789733053	None	0.0	0.021755712789733053
141	6304	0.019754769866925353	None	0.0	0.019754769866925353
141	6688	0.019166917106266165	None	0.0	0.019166917106266165
141	6608	0.022127772360123366	None	0.0	0.022127772360123366
141	6845	0.01990854852297141	None	0.0	0.01990854852297141
141	5824	0.02041740328430517	None	0.0	0.02041740328430517
141	6893	0.01581949038138078	None	0.0	0.01581949038138078
141	5949	0.021792831307897453	None	0.0	0.021792831307897453
141	6928	0.020025980148776403	None	0.03728438980925504	0.020025980148776403
141	7077	0.016020627889722954	None	0.0	0.016020627889722954
141	6851	0.019601732563095716	None	0.0	0.019601732563095716
141	7138	0.01945785985254296	None	0.0	0.01945785985254296
141	7070	0.018463458088839764	None	0.0	0.018463458088839764
141	7106	0.0003373352098209373	None	0.0	0.0003373352098209373
141	7141	0.01976758680978149	None	0.0	0.01976758680978149
141	7135	0.01796962919745772	None	0.0	0.01796962919745772
141	7044	0.018845798383480637	None	0.0	0.018845798383480637
141	7131	0.015472398141498303	None	0.0	0.015472398141498303
141	6875	0.015348486995818734	None	0.017116086328864848	0.015348486995818734
141	7055	0.015021456045221062	None	0.0	0.015021456045221062
141	7150	0.019989599266793234	None	0.0	0.019989599266793234
141	7114	0.019379541092959546	None	0.0	0.019379541092959546
141	7074	0.019198556538456035	None	0.0	0.019198556538456035
141	6956	0.0186659763587771	None	0.0	0.0186659763587771
141	6919	0.019759578623241573	None	0.0	0.019759578623241573
141	6863	0.024207992343393134	None	0.0	0.024207992343393134
141	5749	0.022210769646414167	None	0.0	0.022210769646414167
141	6957	0.019119535687977623	None	0.0	0.019119535687977623
141	6905	0.018059286087310476	None	0.0	0.018059286087310476
141	7001	0.017628868640875525	None	0.0	0.017628868640875525
141	7059	0.017645745388085825	None	0.0	0.017645745388085825
141	7047	0.011737793981392478	None	0.0	0.011737793981392478
141	6906	0.016371415755172383	None	0.0	0.016371415755172383
141	7147	0.023354725335351215	None	0.06988647835809125	0.023354725335351215
141	6972	0.015949204106134242	None	0.0	0.015949204106134242
141	6980	0.017751023894123252	None	0.0	0.017751023894123252
141	6861	0.019938483222569088	None	0.0	0.019938483222569088
141	7134	0.014591871982749425	None	0.05396437625912137	0.014591871982749425
141	7139	0.01590415870542609	None	0.0	0.01590415870542609
141	6966	0.016537570667552355	None	0.0	0.016537570667552355
141	7056	0.019222631363839594	None	0.0	0.019222631363839594
141	6710	0.01982207014429932	None	0.0	0.01982207014429932
141	7089	0.015542858159305282	None	0.0	0.015542858159305282
141	5857	0.020044025642318056	None	0.0	0.020044025642318056
141	7096	0.017207407565320423	None	0.0	0.017207407565320423
141	5809	0.02257469149486089	None	0.0	0.02257469149486089
141	6933	0.01812125660444699	None	0.0	0.01812125660444699
141	6709	0.022695430738879342	None	0.0	0.022695430738879342
141	6914	0.020728221365657457	None	0.0	0.020728221365657457
72	3680	0.007016710717182425	None	0.014953440135996355	0.007016710717182425
72	3654	0.00900962661401968	None	0.0	0.00900962661401968
72	3678	0.003221410196786832	None	0.0	0.003221410196786832
72	3484	0.012938312420337465	None	0.0	0.012938312420337465
72	3618	0.0089751560931944	None	0.014953440135996355	0.0089751560931944
72	3668	0.008426694705528318	None	0.014953440135996355	0.008426694705528318
72	3527	0.010562312862530341	None	0.0	0.010562312862530341
72	3665	0.009870521200276837	None	0.046666666666666655	0.009870521200276837
72	3608	0.007582690787398411	None	0.0	0.007582690787398411
72	3667	0.01072735343969314	None	0.0	0.01072735343969314
72	3611	0.011045490938907755	None	0.0	0.011045490938907755
72	3685	0.012357737455993525	None	0.005848319474120079	0.012357737455993525
72	3355	0.008123313162145932	None	0.005848319474120079	0.008123313162145932
72	3545	0.006308762294323136	None	0.0	0.006308762294323136
72	3561	0.009413793680753601	None	0.0	0.009413793680753601
72	3644	0.010017402012292842	None	0.005848319474120079	0.010017402012292842
72	3440	0.008563380153406748	None	0.0	0.008563380153406748
72	3563	0.00767964890994991	None	0.022437547240525157	0.00767964890994991
72	3666	0.00603449994633036	None	0.02852681054810808	0.00603449994633036
72	3681	0.0057233389762185935	None	0.0	0.0057233389762185935
72	3575	0.010450881591847242	None	0.0	0.010450881591847242
72	3596	0.010872093064140309	None	0.08609757248155159	0.010872093064140309
72	3497	0.006140526982147533	None	0.014953440135996355	0.006140526982147533
72	3356	0.012562237206331314	None	0.12260157325631296	0.012562237206331314
72	3460	0.007513593524487647	None	0.0	0.007513593524487647
72	3556	0.008825332530099254	None	0.014953440135996355	0.008825332530099254
72	3245	0.009779092272762042	None	0.0	0.009779092272762042
72	3101	0.008307949619513066	None	0.0	0.008307949619513066
72	3303	0.009255913071097261	None	0.05366732192433168	0.009255913071097261
72	3679	0.00842030639146996	None	0.051872019346562805	0.00842030639146996
72	3609	0.007587855651177344	None	0.022437547240525157	0.007587855651177344
72	3581	0.008913970452352439	None	0.0	0.008913970452352439
72	3570	0.01045245084607294	None	0.09532130202616285	0.01045245084607294
72	3612	0.003981689713546852	None	0.03489136031732483	0.003981689713546852
72	3684	0.00749809172945859	None	0.022437547240525157	0.00749809172945859
72	3642	0.008878651507809858	None	0.051872019346562805	0.008878651507809858
72	3538	0.006029642381159948	None	0.083047986916886	0.006029642381159948
72	3549	0.009132337481075711	None	0.0	0.009132337481075711
72	3514	0.0067890823679793225	None	0.046666666666666655	0.0067890823679793225
72	3295	0.008489728942593849	None	0.0	0.008489728942593849
72	3652	0.01093312764260777	None	0.0	0.01093312764260777
72	3444	0.007169944714292268	None	0.0	0.007169944714292268
72	3606	0.00716552121598036	None	0.022437547240525157	0.00716552121598036
72	3504	0.0074919369334638984	None	0.0	0.0074919369334638984
72	3623	0.0008268183656877934	None	0.13115484474771089	0.0008268183656877934
72	3163	0.010913014244341013	None	0.0393950187500103	0.010913014244341013
72	3620	0.013523590865108	None	0.03598106428310148	0.013523590865108
72	3495	0.011635188058965533	None	0.06136221496296877	0.011635188058965533
72	3597	0.012914708738858558	None	0.04201970965427113	0.012914708738858558
72	3674	0.00791837727188496	None	0.058078847519113276	0.00791837727188496
72	3640	0.011374991813442566	None	0.005848319474120079	0.011374991813442566
72	3602	0.013129320188182062	None	0.046666666666666655	0.013129320188182062
72	3370	0.010972033575657222	None	0.0	0.010972033575657222
72	3578	0.00782108902529234	None	0.022437547240525157	0.00782108902529234
72	3493	0.011029669462065702	None	0.02852681054810808	0.011029669462065702
72	3337	0.014436528170174824	None	0.04201970965427113	0.014436528170174824
72	3517	0.013669348713028613	None	0.02608737512897146	0.013669348713028613
72	3675	0.0012367614717364857	None	0.0393950187500103	0.0012367614717364857
72	3690	0.003589314829077835	None	0.046786555792960635	0.003589314829077835
72	3178	0.0061936880206683075	None	0.02608737512897146	0.0061936880206683075
72	3695	0.008494003008303903	None	0.0	0.008494003008303903
72	3415	0.0069260534327871305	None	0.10744786083366217	0.0069260534327871305
72	3663	0.009008186529500712	None	0.03598106428310148	0.009008186529500712
72	3412	0.009371027693201315	None	0.03974079337134735	0.009371027693201315
72	3688	0.012386890523131307	None	0.0	0.012386890523131307
72	3442	0.005109105417292263	None	0.07497647117958682	0.005109105417292263
72	3576	0.009692923415964743	None	0.0	0.009692923415964743
72	3697	0.009396188554064168	None	0.03598106428310148	0.009396188554064168
72	3650	0.00779558385869482	None	0.0	0.00779558385869482
72	3599	0.0068166918646476605	None	0.022243491269668368	0.0068166918646476605
72	3579	0.010723847757654654	None	0.0	0.010723847757654654
72	3481	0.008679235659568605	None	0.0	0.008679235659568605
72	3699	0.005863491084382619	None	0.0	0.005863491084382619
72	3410	0.010884861834877716	None	0.0393950187500103	0.010884861834877716
72	3659	0.009482074444536647	None	0.0	0.009482074444536647
72	3565	0.007774559259680954	None	0.0	0.007774559259680954
72	3630	0.0068680893140627905	None	0.10419539322679058	0.0068680893140627905
72	3568	0.009490912133301341	None	0.005848319474120079	0.009490912133301341
72	3658	0.0018948156493656689	None	0.014953440135996355	0.0018948156493656689
72	3168	0.012153232848529398	None	0.056960705903881734	0.012153232848529398
72	3000	0.008033396004701416	None	0.0	0.008033396004701416
72	3529	0.007713800153937003	None	0.0	0.007713800153937003
72	3349	0.013544499982741919	None	0.03974079337134735	0.013544499982741919
72	3231	0.011644342718590456	None	0.005848319474120079	0.011644342718590456
72	3643	0.009263458058383989	None	0.056960705903881734	0.009263458058383989
72	3312	0.00880984032458408	None	0.0	0.00880984032458408
72	3404	0.011553257734543427	None	0.02852681054810808	0.011553257734543427
72	3171	0.00929392216966293	None	0.05366732192433168	0.00929392216966293
72	3511	0.01051220031049158	None	0.0	0.01051220031049158
72	3560	0.008851597934034379	None	0.014953440135996355	0.008851597934034379
72	3431	0.01648041067710153	None	0.02608737512897146	0.01648041067710153
72	3451	0.008262917506976029	None	0.0	0.008262917506976029
72	3686	0.00953471562313629	None	0.005848319474120079	0.00953471562313629
72	3543	0.00905509701125782	None	0.051872019346562805	0.00905509701125782
72	3628	0.009713952858031753	None	0.022243491269668368	0.009713952858031753
72	3438	0.008539137505040213	None	0.022243491269668368	0.008539137505040213
72	3297	0.009242981247876956	None	0.022243491269668368	0.009242981247876956
72	3664	0.01197276855952672	None	0.005848319474120079	0.01197276855952672
72	3487	0.01246709875659474	None	0.014953440135996355	0.01246709875659474
72	3416	0.005710357500694262	None	0.02852681054810808	0.005710357500694262
50	2326	None	None	0.20424358949886395	None
50	2598	5.156612120075353e-05	None	0.29978445919962343	5.156612120075353e-05
50	2579	2.5830962071018834e-05	None	0.36065241022176425	2.5830962071018834e-05
50	2584	-7.687432745561541e-08	None	0.4106320179522395	-7.687432745561541e-08
50	2560	-6.468909802519363e-09	None	0.43165083975716323	-6.468909802519363e-09
50	2554	0.00018961657189372152	None	0.2980077433780344	0.00018961657189372152
50	2164	None	None	0.5037329444653209	None
50	2556	1.4218661814504908e-05	None	0.5795855619827183	1.4218661814504908e-05
50	2559	-1.0900147609801557e-07	None	0.43165083975716323	-1.0900147609801557e-07
50	2568	-8.248275878879021e-06	None	0.28661806922868516	-8.248275878879021e-06
50	1891	None	None	0.437090144917769	None
50	2175	None	None	0.4259856448912722	None
50	2592	4.4666479289764095e-05	None	0.29978445919962343	4.4666479289764095e-05
50	2566	-6.0402877846585186e-05	None	0.3245333809183123	-6.0402877846585186e-05
50	2540	None	None	0.3293419153595519	None
50	2577	-0.00010094359983464673	None	0.39209490666738883	-0.00010094359983464673
50	2415	None	None	0.5146952347087008	None
50	2597	-3.406426141013679e-05	None	0.28058695313982385	-3.406426141013679e-05
50	2552	-0.1	None	0.43165083975716323	-0.1
50	2508	None	None	0.32630457504234583	None
50	2392	None	None	0.284142934895539	None
50	1913	None	None	0.37629284284965875	None
50	2304	None	None	0.5329975066067718	None
50	2600	2.2233302356208502e-06	None	0.29278467920591944	2.2233302356208502e-06
50	2585	-6.129717021892319e-07	None	0.35699668912386173	-6.129717021892319e-07
50	2581	0.0004001935692409812	None	0.49688892997718365	0.0004001935692409812
50	2239	None	None	0.4266897530302839	None
50	2285	None	None	0.3332326711603376	None
50	2197	None	None	0.4367741733560294	None
50	2534	None	None	0.39691538915875657	None
50	2596	4.436733436275435e-07	None	0.20424358949886395	4.436733436275435e-07
50	2378	None	None	0.39245733806550903	None
50	2516	None	None	0.6122423266832622	None
50	2553	4.1007358949702015e-07	None	0.20424358949886395	4.1007358949702015e-07
50	1693	None	None	0.5322970590682884	None
50	1770	None	None	0.3845403696150141	None
50	2486	None	None	0.38361196255845387	None
50	2517	None	None	0.4235044288867235	None
50	2587	None	None	0.533026970442998	None
50	2417	None	None	0.41835056143357674	None
50	2557	0.00027679652911408186	None	0.35914865544953894	0.00027679652911408186
50	2408	None	None	0.4702476178723307	None
50	2371	None	None	0.34415963766549584	None
50	2594	0.0001313394679313212	None	0.32825415378608	0.0001313394679313212
50	2570	0.00012570558835907006	None	0.3239574051724354	0.00012570558835907006
50	1997	None	None	0.37402666359833403	None
50	2595	-6.0008918034749544e-05	None	0.29088700253582805	-6.0008918034749544e-05
50	2589	0.0001761902900547702	None	0.28720113077590514	0.0001761902900547702
50	2582	9.772542981676174e-05	None	0.40269423044109	9.772542981676174e-05
50	2578	0.0006622114664921741	None	0.3646969705798216	0.0006622114664921741
50	1991	None	None	0.37629284284965875	None
50	2481	None	None	0.414186986711897	None
50	2088	None	None	0.3263377935656223	None
50	2353	None	None	0.417194520762689	None
50	2580	9.645463029994966e-06	None	0.29579470567481186	9.645463029994966e-06
50	2376	None	None	0.31483419560035386	None
50	2434	None	None	0.42896832552670716	None
50	2569	4.123297289100072e-05	None	0.41007704273431644	4.123297289100072e-05
50	2357	None	None	0.3973425185738163	None
50	2545	None	None	0.43165083975716323	None
50	2512	None	None	0.2835035510543279	None
50	2267	None	None	0.29849684310511776	None
50	1324	None	None	0.4431083868342058	None
50	2062	None	None	0.45813669516603034	None
50	2523	None	None	0.4103025493529898	None
50	2344	None	None	0.36302986736342235	None
50	2564	5.93430847872404e-08	None	0.32046905452359076	5.93430847872404e-08
50	2459	None	None	0.3652659121879912	None
50	2495	None	None	0.4292372892193915	None
50	2555	4.4405526905689776e-07	None	0.31853647930602474	4.4405526905689776e-07
50	2475	None	None	0.3065874961218996	None
50	1705	None	None	0.37460732629628807	None
50	2522	None	None	0.36779386909396417	None
50	2599	1.8197377483582857e-08	None	0.38273284774941796	1.8197377483582857e-08
50	2215	None	None	0.37596017734906545	None
50	2430	None	None	0.3787243061474106	None
50	2551	0.00021660952361784552	None	0.34657340562844424	0.00021660952361784552
50	2574	-1.3121127456926734e-05	None	0.3564525588757418	-1.3121127456926734e-05
50	2547	None	None	0.3652659121879912	None
50	2211	None	None	0.3481083720774881	None
50	2565	4.929976161702579e-06	None	0.35699668912386173	4.929976161702579e-06
50	2058	None	None	0.8877625320889033	None
50	2393	None	None	0.4298746019055833	None
50	2567	0.0001089725655183171	None	0.32046905452359076	0.0001089725655183171
50	2519	None	None	0.36845779229507886	None
50	2423	None	None	0.29278467920591944	None
50	2514	None	None	0.4147900484884993	None
50	2586	-2.531370619257956e-08	None	0.3652659121879912	-2.531370619257956e-08
50	2549	None	None	0.2980077433780344	None
50	2539	None	None	0.414186986711897	None
50	2445	None	None	0.33468153239802256	None
50	2591	3.5286623657050456e-06	None	0.29278467920591944	3.5286623657050456e-06
50	2573	-4.156975238976791e-09	None	0.28720113077590514	-4.156975238976791e-09
50	2593	-0.1	None	0.3652659121879912	-0.1
50	2543	None	None	0.39405923018206435	None
50	2477	None	None	0.2896267663963187	None
50	2590	4.850962610858575e-07	None	0.20424358949886395	4.850962610858575e-07
50	2562	4.367805862671375e-05	None	0.37091969324638496	4.367805862671375e-05
50	2572	0.0013091470900136203	None	0.3097983127837201	0.0013091470900136203
50	2583	0.00014326843074019197	None	0.3245333809183123	0.00014326843074019197
74	3757	0.013303482305587835	None	0.09022266108205627	0.013303482305587835
74	3724	0.012960502639118084	None	0.05378260311636655	0.012960502639118084
74	3654	0.00900962661401968	None	0.0	0.00900962661401968
74	3717	0.013348039499405944	None	0.0	0.013348039499405944
74	3730	0.009973395632506021	None	0.012594476022808406	0.009973395632506021
74	3765	0.01723231761715612	None	0.0314834312477138	0.01723231761715612
74	3618	0.0089751560931944	None	0.016106225680166304	0.0089751560931944
74	3668	0.008426694705528318	None	0.016106225680166304	0.008426694705528318
74	3753	0.010089667198096472	None	0.0	0.010089667198096472
74	3527	0.010562312862530341	None	0.0	0.010562312862530341
74	3665	0.009870521200276837	None	0.04255316491489592	0.009870521200276837
74	3781	0.0043478107680681695	None	0.006136221496296878	0.0043478107680681695
74	3710	0.012521596334439514	None	0.0	0.012521596334439514
74	3667	0.01072735343969314	None	0.0	0.01072735343969314
74	3611	0.011045490938907755	None	0.0	0.011045490938907755
74	3685	0.012357737455993525	None	0.006136221496296878	0.012357737455993525
74	3760	0.0015790987210614464	None	0.0	0.0015790987210614464
74	3767	0.004646840807045969	None	0.06497974718276843	0.004646840807045969
74	3561	0.009413793680753601	None	0.0	0.009413793680753601
74	3440	0.008563380153406748	None	0.0	0.008563380153406748
74	3799	0.007170902344972143	None	0.0	0.007170902344972143
74	3773	0.0018951598634409223	None	0.02218869081582021	0.0018951598634409223
74	3575	0.010450881591847242	None	0.0	0.010450881591847242
74	3596	0.010872093064140309	None	0.0862538409463944	0.010872093064140309
74	3356	0.012562237206331314	None	0.10627555486278348	0.012562237206331314
74	3772	0.006404401736692067	None	0.044367465396045316	0.006404401736692067
74	3460	0.007513593524487647	None	0.0	0.007513593524487647
74	3746	0.00986025524431056	None	0.02218869081582021	0.00986025524431056
74	3556	0.008825332530099254	None	0.016106225680166304	0.008825332530099254
74	3787	-6.645859504076996e-06	None	0.06499984199181336	-6.645859504076996e-06
74	3245	0.009779092272762042	None	0.0	0.009779092272762042
74	3303	0.009255913071097261	None	0.06499984199181336	0.009255913071097261
74	3679	0.00842030639146996	None	0.05317801828335569	0.00842030639146996
74	3751	0.008096113028076684	None	0.029387110719886284	0.008096113028076684
74	3739	0.010527608828875223	None	0.0	0.010527608828875223
74	3581	0.008913970452352439	None	0.0	0.008913970452352439
74	3754	0.011968608675351383	None	0.0	0.011968608675351383
74	3570	0.01045245084607294	None	0.06701896001001557	0.01045245084607294
74	3790	0.00952532517075872	None	0.05939192916834973	0.00952532517075872
74	3735	0.007467620533772518	None	0.06701896001001557	0.007467620533772518
74	3752	0.010308012603201607	None	0.06701896001001557	0.010308012603201607
74	3642	0.008878651507809858	None	0.05317801828335569	0.008878651507809858
74	3758	0.008953122426143812	None	0.012594476022808406	0.008953122426143812
74	3768	0.009217752405679168	None	0.0	0.009217752405679168
74	3295	0.008489728942593849	None	0.0	0.008489728942593849
74	3652	0.01093312764260777	None	0.0	0.01093312764260777
74	3792	0.011836556437242043	None	0.012594476022808406	0.011836556437242043
74	3788	0.006353472100786769	None	0.006136221496296878	0.006353472100786769
74	3733	0.010004754278356226	None	0.011121745634834184	0.010004754278356226
74	3748	0.006897257111852491	None	0.011121745634834184	0.006897257111852491
74	3620	0.013523590865108	None	0.0314834312477138	0.013523590865108
74	3796	0.01130170056050488	None	0.0	0.01130170056050488
74	3495	0.011635188058965533	None	0.0552259934666719	0.011635188058965533
74	3674	0.00791837727188496	None	0.06546528001416393	0.00791837727188496
74	3736	0.0064743559310830355	None	0.0	0.0064743559310830355
74	3640	0.011374991813442566	None	0.006136221496296878	0.011374991813442566
74	3771	0.005874474825543912	None	0.0	0.005874474825543912
74	3602	0.013129320188182062	None	0.04255316491489592	0.013129320188182062
74	3370	0.010972033575657222	None	0.0	0.010972033575657222
74	3770	0.008921795096547922	None	0.006136221496296878	0.008921795096547922
74	3493	0.011029669462065702	None	0.044223030410906146	0.011029669462065702
74	3337	0.014436528170174824	None	0.02218869081582021	0.014436528170174824
74	3517	0.013669348713028613	None	0.012594476022808406	0.013669348713028613
74	3747	0.008652180652960301	None	0.0	0.008652180652960301
74	3178	0.0061936880206683075	None	0.012594476022808406	0.0061936880206683075
74	3695	0.008494003008303903	None	0.0	0.008494003008303903
74	3663	0.009008186529500712	None	0.0314834312477138	0.009008186529500712
74	3412	0.009371027693201315	None	0.029387110719886284	0.009371027693201315
74	3784	0.004308617680373137	None	0.048753522827098744	0.004308617680373137
74	3738	0.012811269381301602	None	0.029387110719886284	0.012811269381301602
74	3576	0.009692923415964743	None	0.0	0.009692923415964743
74	3697	0.009396188554064168	None	0.0314834312477138	0.009396188554064168
74	3786	0.009100085798269134	None	0.049782177224125715	0.009100085798269134
74	3599	0.0068166918646476605	None	0.011121745634834184	0.0068166918646476605
74	3579	0.010723847757654654	None	0.0	0.010723847757654654
74	3410	0.010884861834877716	None	0.04095912585337102	0.010884861834877716
74	3711	0.0025673008087009988	None	0.04916537364374874	0.0025673008087009988
74	3568	0.009490912133301341	None	0.006136221496296878	0.009490912133301341
74	3658	0.0018948156493656689	None	0.016106225680166304	0.0018948156493656689
74	3168	0.012153232848529398	None	0.049782177224125715	0.012153232848529398
74	3349	0.013544499982741919	None	0.029387110719886284	0.013544499982741919
74	3777	0.011624373559878904	None	0.0552259934666719	0.011624373559878904
74	3794	0.010580738253432998	None	0.0	0.010580738253432998
74	3404	0.011553257734543427	None	0.044223030410906146	0.011553257734543427
74	3775	0.008053705754007772	None	0.04095912585337102	0.008053705754007772
74	3511	0.01051220031049158	None	0.0	0.01051220031049158
74	3560	0.008851597934034379	None	0.016106225680166304	0.008851597934034379
74	3431	0.01648041067710153	None	0.012594476022808406	0.01648041067710153
74	3451	0.008262917506976029	None	0.0	0.008262917506976029
74	3686	0.00953471562313629	None	0.006136221496296878	0.00953471562313629
74	3543	0.00905509701125782	None	0.05317801828335569	0.00905509701125782
74	3703	0.009641910725836318	None	0.04095912585337102	0.009641910725836318
74	3722	0.014486099353095137	None	0.02218869081582021	0.014486099353095137
74	3628	0.009713952858031753	None	0.011121745634834184	0.009713952858031753
74	3701	0.00788998276135497	None	0.012594476022808406	0.00788998276135497
74	3719	0.012286164259485704	None	0.1616262839491176	0.012286164259485704
74	3297	0.009242981247876956	None	0.011121745634834184	0.009242981247876956
74	3664	0.01197276855952672	None	0.006136221496296878	0.01197276855952672
74	3487	0.01246709875659474	None	0.016106225680166304	0.01246709875659474
74	3718	0.010926295234878406	None	0.0	0.010926295234878406
60	3065	0.0044906510190070754	None	0.0	0.0044906510190070754
60	2962	0.00839471364672779	None	0.043997578930670106	0.00839471364672779
60	3058	0.0035910762345567715	None	0.0	0.0035910762345567715
60	3067	0.01276484637292973	None	0.046786555792960635	0.01276484637292973
60	3045	0.004951999287550829	None	0.0	0.004951999287550829
60	2868	0.000985061419309915	None	0.28496669684190784	0.000985061419309915
60	2969	0.001690377987454639	None	0.05827973594524081	0.001690377987454639
60	2813	0.005230173569047377	None	0.015233788976843268	0.005230173569047377
60	2966	0.002885816855684936	None	0.09206300510579295	0.002885816855684936
60	2917	0.0017056502435364856	None	0.017544958422360236	0.0017056502435364856
60	3031	0.002482551101924003	None	0.1386418403134344	0.002482551101924003
60	2991	0.0051190540014584675	None	0.0	0.0051190540014584675
60	3080	0.004653725427540717	None	0.015233788976843268	0.004653725427540717
60	3018	0.004726229178253723	None	0.0	0.004726229178253723
60	3008	0.002459898776839701	None	0.09726189666673114	0.002459898776839701
60	2758	0.0046396625953075464	None	0.022821448438486464	0.0046396625953075464
60	3029	0.0015675762724662165	None	0.20341922688267383	0.0015675762724662165
60	2922	0.007494938200076778	None	0.034232172657729695	0.007494938200076778
60	2870	0.00449803144521001	None	0.0	0.00449803144521001
60	3022	0.0013869405097498536	None	0.0	0.0013869405097498536
60	3053	0.002868270352872892	None	0.034232172657729695	0.002868270352872892
60	2906	0.002597774350628616	None	0.04824704942043375	0.002597774350628616
60	2768	0.0012746727626108004	None	0.0766683043865548	0.0012746727626108004
60	2658	0.0017815814911769671	None	0.05827973594524081	0.0017815814911769671
60	3074	0.0010462117717755849	None	0.0	0.0010462117717755849
60	3086	0.0011159924839348296	None	0.017544958422360236	0.0011159924839348296
60	3064	0.006865935264027708	None	0.09136333627509947	0.006865935264027708
60	3007	0.004805598217969979	None	0.046786555792960635	0.004805598217969979
60	3087	0.004870733028181176	None	0.09925947997315598	0.004870733028181176
60	2867	0.002693310441803629	None	0.04824704942043375	0.002693310441803629
60	3054	0.00861978928536012	None	0.04062343727158205	0.00861978928536012
60	2943	0.00799043697657765	None	0.043997578930670106	0.00799043697657765
60	3060	0.0008162181111226279	None	0.5673411800233279	0.0008162181111226279
60	3036	0.0026717131790815127	None	0.20362567560168304	0.0026717131790815127
60	3015	0.0050204327794045305	None	0.09384957512710401	0.0050204327794045305
60	3057	0.003851701993460089	None	0.022821448438486464	0.003851701993460089
60	2959	0.008744390220965435	None	0.04062343727158205	0.008744390220965435
60	2781	0.0024875040976294655	None	0.0	0.0024875040976294655
60	2952	0.005455248263390943	None	0.09384957512710401	0.005455248263390943
60	2660	0.001893488209034409	None	0.022821448438486464	0.001893488209034409
60	2909	0.0018696674884392066	None	0.13324070923406753	0.0018696674884392066
60	2988	0.001968000525002907	None	0.05827973594524081	0.001968000525002907
60	3092	0.007426388860572202	None	0.06222772153015713	0.007426388860572202
60	3089	0.008978673056297624	None	0.015233788976843268	0.008978673056297624
60	3081	0.003183982918138712	None	0.04824704942043375	0.003183982918138712
60	3072	0.00378264664958829	None	0.0	0.00378264664958829
60	2914	0.0027058795365058493	None	0.05827973594524081	0.0027058795365058493
60	2855	0.0059295821313059315	None	0.015233788976843268	0.0059295821313059315
60	3039	0.004656158853363257	None	0.08804594213752615	0.004656158853363257
60	3050	0.004237072818563584	None	0.0	0.004237072818563584
60	3025	0.002182850410469049	None	0.0	0.002182850410469049
60	2798	0.001961679506548173	None	0.1119897629153593	0.001961679506548173
60	2864	0.0014632483185179957	None	0.10999438818457408	0.0014632483185179957
60	2998	0.0005407909393142115	None	0.20192019810147052	0.0005407909393142115
60	2903	0.0019626038588609475	None	0.19309769316288974	0.0019626038588609475
60	2957	0.0028278621893151586	None	0.13324070923406753	0.0028278621893151586
60	3088	0.001813224410522282	None	0.0	0.001813224410522282
60	3010	0.004442337849842066	None	0.0	0.004442337849842066
60	3056	0.005106961721471461	None	0.015233788976843268	0.005106961721471461
60	3091	0.0027016058459977564	None	0.0	0.0027016058459977564
60	3083	0.005053439296801842	None	0.022821448438486464	0.005053439296801842
60	3063	0.0017541344680823965	None	0.017544958422360236	0.0017541344680823965
60	3021	0.002904818340517675	None	0.0	0.002904818340517675
60	2989	0.003616362337486882	None	0.0	0.003616362337486882
60	3061	0.0009471200922154642	None	0.10615053050985583	0.0009471200922154642
60	3012	0.002907322331851016	None	0.12891569831753152	0.002907322331851016
60	2972	0.001431249920478992	None	0.0	0.001431249920478992
60	3077	0.0014056217735207975	None	0.017544958422360236	0.0014056217735207975
60	2756	0.0013723175385193822	None	0.017544958422360236	0.0013723175385193822
60	2911	0.0024519591061579376	None	0.04062343727158205	0.0024519591061579376
60	2987	0.0014181970097545881	None	0.05827973594524081	0.0014181970097545881
60	2940	0.003963329800258906	None	0.0	0.003963329800258906
60	3068	0.0031782214189696174	None	0.07899757212195369	0.0031782214189696174
60	3095	0.007709382868459138	None	0.034232172657729695	0.007709382868459138
60	2945	0.0011546023147932282	None	0.15669073656128477	0.0011546023147932282
60	2632	0.0031381039215637872	None	0.0	0.0031381039215637872
60	3046	0.00103512601880852	None	0.0	0.00103512601880852
60	2985	0.003784548177339781	None	0.5661810374538406	0.003784548177339781
60	3038	0.0016173837094494885	None	0.12198322834905126	0.0016173837094494885
60	2977	0.007164010414885048	None	0.015233788976843268	0.007164010414885048
60	3042	0.0011537961048571075	None	0.15669073656128477	0.0011537961048571075
60	2705	0.004662224022105387	None	0.0	0.004662224022105387
60	2779	0.0047965005410325005	None	0.022821448438486464	0.0047965005410325005
60	3004	0.0020738625324871005	None	0.12249471048189091	0.0020738625324871005
60	2865	0.001343816157115441	None	0.28496669684190784	0.001343816157115441
60	3093	0.00394745882749095	None	0.022821448438486464	0.00394745882749095
60	3035	0.002898083452484581	None	0.04824704942043375	0.002898083452484581
60	2878	0.0014037597344460377	None	0.05827973594524081	0.0014037597344460377
60	3090	0.0030225338217639004	None	0.2106849273210023	0.0030225338217639004
60	3099	0.0014788729434827104	None	0.13324070923406753	0.0014788729434827104
60	3000	0.008033396004701416	None	0.043997578930670106	0.008033396004701416
60	3066	0.00016253177877044033	None	0.2727783506319659	0.00016253177877044033
60	3085	-1.3544365757607897e-05	None	0.051929618380489394	-1.3544365757607897e-05
60	2659	0.0011684707304608515	None	0.28496669684190784	0.0011684707304608515
60	3013	0.005697054882935065	None	0.015233788976843268	0.005697054882935065
60	2963	0.008716293985540349	None	0.034232172657729695	0.008716293985540349
60	3084	0.004702111635357382	None	0.0	0.004702111635357382
60	3073	0.007283383146243112	None	0.046786555792960635	0.007283383146243112
60	2884	0.0033899003608562324	None	0.043997578930670106	0.0033899003608562324
60	3082	0.0033612745609220567	None	0.015233788976843268	0.0033612745609220567
109	4751	0.01976563845427962	None	0.0	0.01976563845427962
109	5136	0.018187409656912318	None	0.0	0.018187409656912318
109	5212	0.020013642486832423	None	0.0	0.020013642486832423
109	5451	0.019823033722262032	None	0.0	0.019823033722262032
109	5490	0.015296574586614538	None	0.0	0.015296574586614538
109	5328	0.01910943959557889	None	0.0	0.01910943959557889
109	5292	0.01925911088704181	None	0.0	0.01925911088704181
109	5506	0.00956302755259378	None	0.02287386857644577	0.00956302755259378
109	5428	0.016826338614456985	None	0.0	0.016826338614456985
109	4773	0.02083551103115445	None	0.008396317348538938	0.02083551103115445
109	5461	0.0085215386884627	None	0.04625436080657485	0.0085215386884627
109	5219	0.015980861404453865	None	0.0	0.015980861404453865
109	5440	0.01696524991609528	None	0.0	0.01696524991609528
109	5457	0.012690507258446745	None	0.0	0.012690507258446745
109	5513	0.019380131316369408	None	0.0	0.019380131316369408
109	5453	0.018170523637183706	None	0.0	0.018170523637183706
109	5524	0.016900769141149973	None	0.0	0.016900769141149973
109	5545	0.0039181475235659045	None	0.0	0.0039181475235659045
109	5539	0.024075725294039337	None	0.0	0.024075725294039337
109	5236	0.017109208981462974	None	0.0	0.017109208981462974
109	5487	0.019693171375310733	None	0.0	0.019693171375310733
109	5295	0.017191089072779487	None	0.0	0.017191089072779487
109	5455	0.013713251118620562	None	0.08223452319686965	0.013713251118620562
109	5059	0.02241049710770944	None	0.0	0.02241049710770944
109	5394	0.021707469628520836	None	0.0	0.021707469628520836
109	5143	0.01894184162350415	None	0.0	0.01894184162350415
109	5416	0.01929707667916845	None	0.0	0.01929707667916845
109	5366	0.02144267382842302	None	0.0	0.02144267382842302
109	5547	0.015616995253107026	None	0.0	0.015616995253107026
109	5093	0.01774846959891825	None	0.07916918714504298	0.01774846959891825
109	5503	0.016302716180542638	None	0.0	0.016302716180542638
109	5244	0.017784713813500587	None	0.0	0.017784713813500587
109	4961	0.022065634809660145	None	0.0	0.022065634809660145
109	5429	0.01831827849883007	None	0.0	0.01831827849883007
109	5387	0.018300184585454297	None	0.0	0.018300184585454297
109	5525	0.015889896748410362	None	0.0	0.015889896748410362
109	5209	0.01917083775053065	None	0.032944409237280314	0.01917083775053065
109	5424	0.01863650330806401	None	0.0	0.01863650330806401
109	5318	0.02340496218048592	None	0.0	0.02340496218048592
109	5466	0.01858024901190929	None	0.0	0.01858024901190929
109	5530	0.011468803227697838	None	0.0	0.011468803227697838
109	5502	0.00875094125322225	None	0.0	0.00875094125322225
109	5533	0.019368666651965842	None	0.0	0.019368666651965842
109	5507	0.015127364360126908	None	0.0	0.015127364360126908
109	5027	0.019141199882385652	None	0.0	0.019141199882385652
109	5123	0.02130891260477691	None	0.0	0.02130891260477691
109	5534	0.015685819617479963	None	0.0	0.015685819617479963
109	5338	0.01927765865880494	None	0.0	0.01927765865880494
109	4444	0.017536510005882484	None	0.0	0.017536510005882484
109	5379	0.02260623396346417	None	0.0	0.02260623396346417
109	5508	0.020101501626093428	None	0.0	0.020101501626093428
109	5331	0.01985786131635814	None	0.008396317348538938	0.01985786131635814
109	5504	0.01944457165739878	None	0.008396317348538938	0.01944457165739878
109	5278	0.019740044852778946	None	0.0	0.019740044852778946
109	5472	0.016818417881929174	None	0.0	0.016818417881929174
109	5369	0.01852226658710263	None	0.0	0.01852226658710263
109	4749	0.020269432281920317	None	0.008396317348538938	0.020269432281920317
109	5488	0.015996876522758028	None	0.0	0.015996876522758028
109	5518	0.014801529624668772	None	0.0	0.014801529624668772
109	5514	0.015412807858007704	None	0.0	0.015412807858007704
109	5205	0.01689402232437231	None	0.008396317348538938	0.01689402232437231
109	5177	0.01879974256827758	None	0.0	0.01879974256827758
109	5509	0.007573313176747328	None	0.06490964469370243	0.007573313176747328
109	5372	0.020535735644094617	None	0.0870752721124138	0.020535735644094617
109	5544	0.01913759078693083	None	0.0	0.01913759078693083
109	5464	0.019588650883497347	None	0.0	0.019588650883497347
109	5153	0.019824651133126984	None	0.0	0.019824651133126984
109	5511	0.017667379695618417	None	0.0	0.017667379695618417
109	4858	0.018114542914966638	None	0.0	0.018114542914966638
109	5246	0.02218487964746458	None	0.0	0.02218487964746458
109	5201	0.019752142531963515	None	0.0	0.019752142531963515
109	5477	0.020152883427848926	None	0.0	0.020152883427848926
109	5443	0.019345201876158874	None	0.0	0.019345201876158874
109	4883	0.02026514736752284	None	0.0	0.02026514736752284
109	5365	0.01852266837337641	None	0.008396317348538938	0.01852266837337641
109	5036	0.015343476086068546	None	0.0	0.015343476086068546
109	5280	0.01915889180035245	None	0.0	0.01915889180035245
109	5549	0.005875606868900232	None	0.0	0.005875606868900232
109	4539	0.018075623983828247	None	0.0	0.018075623983828247
109	5497	0.018514185008848966	None	0.0	0.018514185008848966
109	5263	0.018942072673378232	None	0.0	0.018942072673378232
109	5439	0.01899515519917962	None	0.0	0.01899515519917962
109	5360	0.020173596487421005	None	0.008396317348538938	0.020173596487421005
109	5543	0.0121185109933494	None	0.0796353792265209	0.0121185109933494
109	5419	0.01860260045699755	None	0.0	0.01860260045699755
109	5537	0.0061103206250794195	None	0.0	0.0061103206250794195
109	5243	0.019400778056542823	None	0.0	0.019400778056542823
109	5459	0.018084559259972297	None	0.0	0.018084559259972297
109	5542	0.014247078832228937	None	0.02287386857644577	0.014247078832228937
109	5203	0.02155533255220643	None	0.0	0.02155533255220643
109	5385	0.017654461572347208	None	0.032944409237280314	0.017654461572347208
109	5536	0.021293701970078766	None	0.0	0.021293701970078766
109	5538	0.01586089443984432	None	0.0	0.01586089443984432
109	5407	0.018471589546812082	None	0.0	0.018471589546812082
109	5375	0.017722698907132017	None	0.0	0.017722698907132017
109	4963	0.019936696663151284	None	0.0	0.019936696663151284
109	5141	0.017851269329112653	None	0.0	0.017851269329112653
109	5356	0.020478650162430476	None	0.0870752721124138	0.020478650162430476
109	5528	0.01869589248464008	None	0.0	0.01869589248464008
109	5473	0.01838952302515864	None	0.0	0.01838952302515864
110	4751	0.01976563845427962	None	0.0	0.01976563845427962
110	5136	0.018187409656912318	None	0.0	0.018187409656912318
110	5212	0.020013642486832423	None	0.0	0.020013642486832423
110	5596	0.017943123894049645	None	0.0	0.017943123894049645
110	5568	0.01375061809441781	None	0.0	0.01375061809441781
110	5451	0.019823033722262032	None	0.0	0.019823033722262032
110	5490	0.015296574586614538	None	0.011410724219243232	0.015296574586614538
110	5328	0.01910943959557889	None	0.0	0.01910943959557889
110	5292	0.01925911088704181	None	0.0	0.01925911088704181
110	5506	0.00956302755259378	None	0.05396437625912137	0.00956302755259378
110	5428	0.016826338614456985	None	0.0	0.016826338614456985
110	4773	0.02083551103115445	None	0.004198158674269469	0.02083551103115445
110	5461	0.0085215386884627	None	0.04485778651710931	0.0085215386884627
110	5219	0.015980861404453865	None	0.011410724219243232	0.015980861404453865
110	5440	0.01696524991609528	None	0.0	0.01696524991609528
110	5513	0.019380131316369408	None	0.0	0.019380131316369408
110	5453	0.018170523637183706	None	0.0	0.018170523637183706
110	5558	0.02130860448035068	None	0.0	0.02130860448035068
110	5524	0.016900769141149973	None	0.0	0.016900769141149973
110	5579	0.011496476575533567	None	0.0	0.011496476575533567
110	5539	0.024075725294039337	None	0.0	0.024075725294039337
110	5295	0.017191089072779487	None	0.0	0.017191089072779487
110	5394	0.021707469628520836	None	0.0	0.021707469628520836
110	5143	0.01894184162350415	None	0.0	0.01894184162350415
110	5416	0.01929707667916845	None	0.0	0.01929707667916845
110	5366	0.02144267382842302	None	0.0	0.02144267382842302
110	5547	0.015616995253107026	None	0.0	0.015616995253107026
110	5559	0.017888772640143026	None	0.0	0.017888772640143026
110	5503	0.016302716180542638	None	0.0	0.016302716180542638
110	5244	0.017784713813500587	None	0.0	0.017784713813500587
110	4961	0.022065634809660145	None	0.0	0.022065634809660145
110	5429	0.01831827849883007	None	0.0	0.01831827849883007
110	5387	0.018300184585454297	None	0.0	0.018300184585454297
110	5557	0.01682198309063151	None	0.0	0.01682198309063151
110	5209	0.01917083775053065	None	0.03765075341403464	0.01917083775053065
110	5424	0.01863650330806401	None	0.0	0.01863650330806401
110	5466	0.01858024901190929	None	0.0	0.01858024901190929
110	5551	0.021105543213706706	None	0.0	0.021105543213706706
110	5533	0.019368666651965842	None	0.0	0.019368666651965842
110	5561	0.021788795665605556	None	0.0	0.021788795665605556
110	5577	0.015625373185541348	None	0.0	0.015625373185541348
110	5507	0.015127364360126908	None	0.0	0.015127364360126908
110	5027	0.019141199882385652	None	0.0	0.019141199882385652
110	5583	0.003058299831346011	None	0.08545661514457956	0.003058299831346011
110	5338	0.01927765865880494	None	0.0	0.01927765865880494
110	5588	0.0190966044519878	None	0.0	0.0190966044519878
110	4444	0.017536510005882484	None	0.0	0.017536510005882484
110	5379	0.02260623396346417	None	0.0	0.02260623396346417
110	5592	0.019866425219900778	None	0.004198158674269469	0.019866425219900778
110	5508	0.020101501626093428	None	0.0	0.020101501626093428
110	5331	0.01985786131635814	None	0.004198158674269469	0.01985786131635814
110	5278	0.019740044852778946	None	0.0	0.019740044852778946
110	5472	0.016818417881929174	None	0.0	0.016818417881929174
110	5369	0.01852226658710263	None	0.0	0.01852226658710263
110	4749	0.020269432281920317	None	0.004198158674269469	0.020269432281920317
110	5488	0.015996876522758028	None	0.0	0.015996876522758028
110	5585	0.012025751253943765	None	0.0	0.012025751253943765
110	5514	0.015412807858007704	None	0.0	0.015412807858007704
110	5205	0.01689402232437231	None	0.004198158674269469	0.01689402232437231
110	5177	0.01879974256827758	None	0.0	0.01879974256827758
110	5372	0.020535735644094617	None	0.0870752721124138	0.020535735644094617
110	5544	0.01913759078693083	None	0.0	0.01913759078693083
110	5554	0.016547344023547846	None	0.0	0.016547344023547846
110	5464	0.019588650883497347	None	0.0	0.019588650883497347
110	5153	0.019824651133126984	None	0.0	0.019824651133126984
110	5511	0.017667379695618417	None	0.0	0.017667379695618417
110	5595	5.491399936485069e-05	None	0.09319754866887765	5.491399936485069e-05
110	5246	0.02218487964746458	None	0.0	0.02218487964746458
110	5201	0.019752142531963515	None	0.0	0.019752142531963515
110	5477	0.020152883427848926	None	0.0	0.020152883427848926
110	5443	0.019345201876158874	None	0.0	0.019345201876158874
110	4883	0.02026514736752284	None	0.0	0.02026514736752284
110	5365	0.01852266837337641	None	0.004198158674269469	0.01852266837337641
110	5594	0.016967759981447717	None	0.0	0.016967759981447717
110	5036	0.015343476086068546	None	0.011410724219243232	0.015343476086068546
110	5280	0.01915889180035245	None	0.0	0.01915889180035245
110	4539	0.018075623983828247	None	0.0	0.018075623983828247
110	5497	0.018514185008848966	None	0.0	0.018514185008848966
110	5263	0.018942072673378232	None	0.0	0.018942072673378232
110	5439	0.01899515519917962	None	0.0	0.01899515519917962
110	5360	0.020173596487421005	None	0.004198158674269469	0.020173596487421005
110	5419	0.01860260045699755	None	0.0	0.01860260045699755
110	5537	0.0061103206250794195	None	0.0	0.0061103206250794195
110	5243	0.019400778056542823	None	0.0	0.019400778056542823
110	5459	0.018084559259972297	None	0.0	0.018084559259972297
110	5542	0.014247078832228937	None	0.05396437625912137	0.014247078832228937
110	5574	0.01803237202551198	None	0.0	0.01803237202551198
110	5203	0.02155533255220643	None	0.0	0.02155533255220643
110	5385	0.017654461572347208	None	0.03765075341403464	0.017654461572347208
110	5536	0.021293701970078766	None	0.0	0.021293701970078766
110	5538	0.01586089443984432	None	0.0	0.01586089443984432
110	5407	0.018471589546812082	None	0.0	0.018471589546812082
110	5569	0.013992942070002618	None	0.0	0.013992942070002618
110	5375	0.017722698907132017	None	0.0	0.017722698907132017
110	5587	0.00501371308561519	None	0.011410724219243232	0.00501371308561519
110	4963	0.019936696663151284	None	0.0	0.019936696663151284
110	5141	0.017851269329112653	None	0.0	0.017851269329112653
110	5356	0.020478650162430476	None	0.0870752721124138	0.020478650162430476
110	5473	0.01838952302515864	None	0.0	0.01838952302515864
110	5589	0.015253440774833501	None	0.0	0.015253440774833501
76	3757	0.013303482305587835	None	0.08948385178502993	0.013303482305587835
76	3724	0.012960502639118084	None	0.04682097016668021	0.012960502639118084
76	3814	0.004417416427984323	None	0.08151314963135485	0.004417416427984323
76	3654	0.00900962661401968	None	0.0	0.00900962661401968
76	3717	0.013348039499405944	None	0.005077929658947756	0.013348039499405944
76	3805	0.007781037935787331	None	0.02019711116900035	0.007781037935787331
76	3730	0.009973395632506021	None	0.0	0.009973395632506021
76	3668	0.008426694705528318	None	0.02665157854291551	0.008426694705528318
76	3753	0.010089667198096472	None	0.0	0.010089667198096472
76	3667	0.01072735343969314	None	0.0	0.01072735343969314
76	3611	0.011045490938907755	None	0.0	0.011045490938907755
76	3685	0.012357737455993525	None	0.02019711116900035	0.012357737455993525
76	3888	0.004034794267707974	None	0.0	0.004034794267707974
76	3889	0.009614956220366067	None	0.012594476022808406	0.009614956220366067
76	3561	0.009413793680753601	None	0.0	0.009413793680753601
76	3801	0.005952059959177395	None	0.0	0.005952059959177395
76	3858	0.012554201200038683	None	0.0	0.012554201200038683
76	3575	0.010450881591847242	None	0.005077929658947756	0.010450881591847242
76	3856	0.0012517298587122712	None	0.04095912585337102	0.0012517298587122712
76	3596	0.010872093064140309	None	0.09844191877194941	0.010872093064140309
76	3356	0.012562237206331314	None	0.11199626118194275	0.012562237206331314
76	3874	0.012565079468484253	None	0.0	0.012565079468484253
76	3862	0.014482388261707715	None	0.0	0.014482388261707715
76	3556	0.008825332530099254	None	0.02665157854291551	0.008825332530099254
76	3245	0.009779092272762042	None	0.0	0.009779092272762042
76	3868	0.010997830812231718	None	0.0	0.010997830812231718
76	3303	0.009255913071097261	None	0.07104720633151515	0.009255913071097261
76	3679	0.00842030639146996	None	0.051872019346562805	0.00842030639146996
76	3751	0.008096113028076684	None	0.012594476022808406	0.008096113028076684
76	3815	0.0047238454948774775	None	0.011121745634834184	0.0047238454948774775
76	3581	0.008913970452352439	None	0.005077929658947756	0.008913970452352439
76	3754	0.011968608675351383	None	0.005077929658947756	0.011968608675351383
76	3844	0.008954751088651623	None	0.14113240369382749	0.008954751088651623
76	3894	0.01134493871221925	None	0.0	0.01134493871221925
76	3570	0.01045245084607294	None	0.07063789027324015	0.01045245084607294
76	3752	0.010308012603201607	None	0.07063789027324015	0.010308012603201607
76	3898	0.011431305710301203	None	0.0	0.011431305710301203
76	3642	0.008878651507809858	None	0.051872019346562805	0.008878651507809858
76	3890	0.010610991679575703	None	0.02665157854291551	0.010610991679575703
76	3851	0.010826997595781684	None	0.15058670977086114	0.010826997595781684
76	3768	0.009217752405679168	None	0.005077929658947756	0.009217752405679168
76	3652	0.01093312764260777	None	0.005077929658947756	0.01093312764260777
76	3792	0.011836556437242043	None	0.0	0.011836556437242043
76	3788	0.006353472100786769	None	0.02019711116900035	0.006353472100786769
76	3882	0.002483794001088044	None	0.0	0.002483794001088044
76	3807	0.010673064563174241	None	0.012594476022808406	0.010673064563174241
76	3866	0.0073485187401342265	None	0.04814686174046508	0.0073485187401342265
76	3883	0.008200262564245893	None	0.0271069440820413	0.008200262564245893
76	3748	0.006897257111852491	None	0.011121745634834184	0.006897257111852491
76	3873	0.005943863239699938	None	0.083211523294445	0.005943863239699938
76	3861	0.012278529231782001	None	0.012594476022808406	0.012278529231782001
76	3620	0.013523590865108	None	0.026985798212326113	0.013523590865108
76	3796	0.01130170056050488	None	0.0	0.01130170056050488
76	3674	0.00791837727188496	None	0.06577115521142096	0.00791837727188496
76	3640	0.011374991813442566	None	0.02019711116900035	0.011374991813442566
76	3602	0.013129320188182062	None	0.05862883274940974	0.013129320188182062
76	3370	0.010972033575657222	None	0.0	0.010972033575657222
76	3337	0.014436528170174824	None	0.0	0.014436528170174824
76	3517	0.013669348713028613	None	0.0	0.013669348713028613
76	3825	0.004679885501395456	None	0.0	0.004679885501395456
76	3810	0.01089937642718921	None	0.005077929658947756	0.01089937642718921
76	3881	0.008370427929708036	None	0.0	0.008370427929708036
76	3820	0.0062085142055253425	None	0.0271069440820413	0.0062085142055253425
76	3841	0.009121638503312204	None	0.0	0.009121638503312204
76	3846	0.014904673149074081	None	0.0	0.014904673149074081
76	3893	0.017176896751836434	None	0.04198158674269469	0.017176896751836434
76	3663	0.009008186529500712	None	0.026985798212326113	0.009008186529500712
76	3833	0.010463364656812614	None	0.02019711116900035	0.010463364656812614
76	3880	0.009111272822362727	None	0.026985798212326113	0.009111272822362727
76	3738	0.012811269381301602	None	0.012594476022808406	0.012811269381301602
76	3879	0.0030035170576605346	None	0.0	0.0030035170576605346
76	3897	0.010101743906950456	None	0.0	0.010101743906950456
76	3786	0.009100085798269134	None	0.049782177224125715	0.009100085798269134
76	3599	0.0068166918646476605	None	0.011121745634834184	0.0068166918646476605
76	3410	0.010884861834877716	None	0.04095912585337102	0.010884861834877716
76	3813	0.010624788947831792	None	0.0	0.010624788947831792
76	3891	0.008110222658630156	None	0.012594476022808406	0.008110222658630156
76	3168	0.012153232848529398	None	0.049782177224125715	0.012153232848529398
76	3349	0.013544499982741919	None	0.012594476022808406	0.013544499982741919
76	3777	0.011624373559878904	None	0.06170839196300028	0.011624373559878904
76	3794	0.010580738253432998	None	0.0	0.010580738253432998
76	3855	0.001887100893739536	None	0.06840734413002961	0.001887100893739536
76	3404	0.011553257734543427	None	0.0271069440820413	0.011553257734543427
76	3840	0.001997793084335356	None	0.0	0.001997793084335356
76	3511	0.01051220031049158	None	0.0	0.01051220031049158
76	3560	0.008851597934034379	None	0.02665157854291551	0.008851597934034379
76	3431	0.01648041067710153	None	0.0	0.01648041067710153
76	3451	0.008262917506976029	None	0.005077929658947756	0.008262917506976029
76	3686	0.00953471562313629	None	0.02019711116900035	0.00953471562313629
76	3803	0.006640112954812158	None	0.05110820105854237	0.006640112954812158
76	3543	0.00905509701125782	None	0.051872019346562805	0.00905509701125782
76	3703	0.009641910725836318	None	0.04095912585337102	0.009641910725836318
76	3863	0.010313905238015354	None	0.0	0.010313905238015354
76	3722	0.014486099353095137	None	0.0	0.014486099353095137
76	3817	0.01089247593733466	None	0.04682097016668021	0.01089247593733466
76	3828	0.010916051295170783	None	0.0271069440820413	0.010916051295170783
76	3853	0.012230630284107044	None	0.0752981835863403	0.012230630284107044
76	3719	0.012286164259485704	None	0.14928160923645334	0.012286164259485704
76	3664	0.01197276855952672	None	0.02019711116900035	0.01197276855952672
76	3487	0.01246709875659474	None	0.02665157854291551	0.01246709875659474
30	1599	0.3183288686712621	0.3183288686712621	0.3183288686712621	0.3183288686712621
30	1517	0.32331002893689903	0.32331002893689903	0.3443004413064247	0.32331002893689903
30	1600	0.3248757024178155	0.3248757024178155	0.3309601406673627	0.3248757024178155
30	1597	0.3274354916143126	0.3274354916143126	0.3330202873018469	0.3274354916143126
30	1452	0.34152711118244244	0.34152711118244244	0.4201810976592159	0.34152711118244244
30	1007	0.3670389075995413	0.3670389075995413	0.3691190038670818	0.3670389075995413
30	1562	0.3041559886512687	0.3041559886512687	0.3041559886512687	0.3041559886512687
30	1559	0.25854777199468926	0.25854777199468926	0.313034963167226	0.25854777199468926
30	1550	0.3037815323602559	0.3037815323602559	0.315249633418483	0.3037815323602559
30	1200	0.33386092888744207	0.33386092888744207	0.33895498554304687	0.33386092888744207
30	1548	0.3720574772668293	0.3720574772668293	0.3827296530922159	0.3720574772668293
30	1510	0.36723502473124536	0.36723502473124536	0.46973089489528963	0.36723502473124536
30	1487	0.33165065788871384	0.33165065788871384	0.3723715430216404	0.33165065788871384
30	1575	0.3254396114752918	0.3254396114752918	0.3878659822399417	0.3254396114752918
30	1333	0.35090740753021266	0.35090740753021266	0.35791900390871273	0.35090740753021266
30	1581	0.35090740753021266	0.35090740753021266	0.35791900390871273	0.35090740753021266
30	1335	0.34375064286170726	0.34375064286170726	0.34843207952264615	0.34375064286170726
30	1525	0.3702790659230038	0.3702790659230038	0.38635026335508926	0.3702790659230038
30	1393	0.32453586759352504	0.32453586759352504	0.3639589528675111	0.32453586759352504
30	1570	0.33340196863266097	0.33340196863266097	0.3373415718255402	0.33340196863266097
30	1057	0.4653210329793228	0.4653210329793228	0.6148670145121327	0.4653210329793228
30	1556	0.30540856655882737	0.30540856655882737	0.3088335827005868	0.30540856655882737
30	1593	0.3373606867189075	0.3373606867189075	0.34735109027527544	0.3373606867189075
30	1509	0.38786970365039813	0.38786970365039813	0.3885593914028833	0.38786970365039813
30	1177	0.38403365094378145	0.38403365094378145	0.45048689101354683	0.38403365094378145
30	1390	0.38050196753550114	0.38050196753550114	0.46478054441315314	0.38050196753550114
30	1408	0.28600798405371364	0.28600798405371364	0.2922353593056194	0.28600798405371364
30	1578	0.30172540521453584	0.30172540521453584	0.3106155483813639	0.30172540521453584
30	1244	0.37848995533795177	0.37848995533795177	0.41804368127879615	0.37848995533795177
30	1588	0.30405003515134754	0.30405003515134754	0.318883565914651	0.30405003515134754
30	1455	0.41755133623967355	0.41755133623967355	0.41821647836723486	0.41755133623967355
30	1574	0.3614623992117006	0.3614623992117006	0.3633081667536665	0.3614623992117006
30	1454	0.33307476547626275	0.33307476547626275	0.3804800145213303	0.33307476547626275
30	1348	0.36005145018125323	0.36005145018125323	0.374506182743522	0.36005145018125323
30	1579	0.34030260936933954	0.34030260936933954	0.46555468415002943	0.34030260936933954
30	1284	0.39431030211015505	0.39431030211015505	0.4950553260822062	0.39431030211015505
30	1272	0.27449740778883347	0.27449740778883347	0.2885940411657685	0.27449740778883347
30	1532	0.3702790659230038	0.3702790659230038	0.38635026335508926	0.3702790659230038
30	1063	0.3506033672372534	0.3506033672372534	0.37251790316606737	0.3506033672372534
30	1484	0.413971193086347	0.413971193086347	0.4537527135388437	0.413971193086347
30	1539	0.350935392992752	0.350935392992752	0.3733606924311123	0.350935392992752
30	1504	0.3395082512151321	0.3395082512151321	0.4316983841894319	0.3395082512151321
30	1385	0.37781577576907727	0.37781577576907727	0.4036177064568875	0.37781577576907727
30	1552	0.3187095019614326	0.3187095019614326	0.32512309518651383	0.3187095019614326
30	1491	0.35251285221212125	0.35251285221212125	0.4084285161786103	0.35251285221212125
30	1372	0.3058263750477974	0.3058263750477974	0.3058385204545341	0.3058263750477974
30	1403	0.33447184372417443	0.33447184372417443	0.3350213046371516	0.33447184372417443
30	925	0.36620775044358245	0.36620775044358245	0.4289838873674706	0.36620775044358245
30	1138	0.47697708416965334	0.47697708416965334	0.6273748716228247	0.47697708416965334
30	1409	0.2537359843512747	0.2537359843512747	0.2777578314222831	0.2537359843512747
30	1426	0.3825607330802425	0.3825607330802425	0.5506646374376322	0.3825607330802425
30	1583	0.25506019726611645	0.25506019726611645	0.47123984703271987	0.25506019726611645
30	1582	0.41661403429608834	0.41661403429608834	0.6180148331510606	0.41661403429608834
30	578	0.41375577414941445	0.41375577414941445	0.49913625713801746	0.41375577414941445
30	1480	0.34030260936933954	0.34030260936933954	0.46555468415002943	0.34030260936933954
30	1158	0.38824954994450434	0.38824954994450434	0.4756751136101637	0.38824954994450434
30	827	0.3459638141959996	0.3459638141959996	0.3459638141959996	0.3459638141959996
30	1572	0.4050830447278124	0.4050830447278124	0.41566645742088654	0.4050830447278124
30	1324	0.37781577576907727	0.37781577576907727	0.4036177064568875	0.37781577576907727
30	1169	0.3215930245704011	0.3215930245704011	0.3217129401404904	0.3215930245704011
30	1003	0.3205281267912321	0.3205281267912321	0.3326436637896041	0.3205281267912321
30	1460	0.3848540841260459	0.3848540841260459	0.49148164356170804	0.3848540841260459
30	1231	0.2919062069546524	0.2919062069546524	0.38249459727890217	0.2919062069546524
30	1535	0.36362408436300603	0.36362408436300603	0.40320089817314797	0.36362408436300603
30	1366	0.3820530701387737	0.3820530701387737	0.4247363241955487	0.3820530701387737
30	1414	0.35957167206606966	0.35957167206606966	0.37477921460854047	0.35957167206606966
30	1181	0.33340196863266097	0.33340196863266097	0.3373415718255402	0.33340196863266097
30	967	0.31313283156934485	0.31313283156934485	0.33071879145629035	0.31313283156934485
30	1220	0.38786970365039813	0.38786970365039813	0.3885593914028833	0.38786970365039813
30	1566	0.24997025557587063	0.24997025557587063	0.2564724983478902	0.24997025557587063
30	1569	0.31753636490557224	0.31753636490557224	0.33363430057664917	0.31753636490557224
30	1590	0.3641611051779244	0.3641611051779244	0.3663638597921456	0.3641611051779244
30	1547	0.31218384756954914	0.31218384756954914	0.36902735006809284	0.31218384756954914
30	1558	0.40133801949409537	0.40133801949409537	0.48089413825804267	0.40133801949409537
30	1514	0.3951541378548178	0.3951541378548178	0.4456880141842444	0.3951541378548178
30	1560	0.3037815323602559	0.3037815323602559	0.315249633418483	0.3037815323602559
30	1280	0.4004048118482775	0.4004048118482775	0.4396562619879102	0.4004048118482775
30	1505	0.31696051384104573	0.31696051384104573	0.3245320480549998	0.31696051384104573
30	1024	0.4387565210681695	0.4387565210681695	0.4387565210681695	0.4387565210681695
30	1587	0.4258267658674292	0.4258267658674292	0.4558708537551975	0.4258267658674292
30	1444	0.33340196863266097	0.33340196863266097	0.3373415718255402	0.33340196863266097
30	1520	0.2529046333614308	0.2529046333614308	0.33403402755220063	0.2529046333614308
30	1500	0.2827240806143611	0.2827240806143611	0.3053785211339139	0.2827240806143611
30	1571	0.3094210582318836	0.3094210582318836	0.38595602049774547	0.3094210582318836
30	1586	0.3166380302185601	0.3166380302185601	0.39479558730840053	0.3166380302185601
30	1511	0.30411564611756975	0.30411564611756975	0.3530423828537316	0.30411564611756975
30	1516	0.30443059805408457	0.30443059805408457	0.3329096170398738	0.30443059805408457
30	1534	0.25854777199468926	0.25854777199468926	0.313034963167226	0.25854777199468926
30	1322	0.3062525820583044	0.3062525820583044	0.3354469218223863	0.3062525820583044
30	1350	0.34783424298819327	0.34783424298819327	0.43660809191029004	0.34783424298819327
30	1555	0.3215930245704011	0.3215930245704011	0.3217129401404904	0.3215930245704011
30	1565	0.3249751314846724	0.3249751314846724	0.36735608582414675	0.3249751314846724
30	1269	0.3312384755829531	0.3312384755829531	0.4114879465522797	0.3312384755829531
30	1598	0.5579671414546337	0.5579671414546337	0.9171145245565653	0.5579671414546337
30	1457	0.39431030211015505	0.39431030211015505	0.4950553260822062	0.39431030211015505
30	1584	0.28792369581627475	0.28792369581627475	0.2953671654781586	0.28792369581627475
30	1388	0.35088247761506564	0.35088247761506564	0.35254966038959334	0.35088247761506564
30	1546	0.4128720045560387	0.4128720045560387	0.5816910117593825	0.4128720045560387
30	1248	0.38786970365039813	0.38786970365039813	0.3885593914028833	0.38786970365039813
30	947	0.25854777199468926	0.25854777199468926	0.313034963167226	0.25854777199468926
139	6995	0.020052112853779325	None	0.0	0.020052112853779325
139	7013	0.0002876550373200024	None	0.0	0.0002876550373200024
139	6902	0.01889816723457358	None	0.0	0.01889816723457358
139	5728	0.02056102138650533	None	0.04198158674269469	0.02056102138650533
139	6243	0.02223541019879337	None	0.0	0.02223541019879337
139	7028	0.020011256141242984	None	0.0	0.020011256141242984
139	6994	0.015300430116646493	None	0.0	0.015300430116646493
139	6308	0.01965372010223736	None	0.0	0.01965372010223736
139	6987	0.011525560224338757	None	0.0	0.011525560224338757
139	6632	0.02041093950720241	None	0.0322116820277211	0.02041093950720241
139	6946	0.017931955561551402	None	0.0	0.017931955561551402
139	6505	0.02183993990158596	None	0.0	0.02183993990158596
139	7019	0.02022040080762192	None	0.0	0.02022040080762192
139	6967	0.02305608761242268	None	0.0	0.02305608761242268
139	6981	0.010224405501338808	None	0.0	0.010224405501338808
139	6754	0.020574291338486043	None	0.0	0.020574291338486043
139	7026	0.017861689883040502	None	0.0322116820277211	0.017861689883040502
139	6848	0.013498270988962517	None	0.0	0.013498270988962517
139	7045	0.013391828460889418	None	0.0	0.013391828460889418
139	6523	0.021025276215100325	None	0.0	0.021025276215100325
139	5539	0.024075725294039337	None	0.0	0.024075725294039337
139	6874	0.015468397023478015	None	0.0	0.015468397023478015
139	6974	0.019866921258609373	None	0.0	0.019866921258609373
139	7022	0.01865230587130417	None	0.0	0.01865230587130417
139	6746	0.019095781752501817	None	0.0	0.019095781752501817
139	7004	0.019329295995491456	None	0.0	0.019329295995491456
139	7042	0.019872167886479195	None	0.0	0.019872167886479195
139	6008	0.022734453213945603	None	0.0	0.022734453213945603
139	5815	0.0222589687619584	None	0.0	0.0222589687619584
139	6823	0.01977040405737513	None	0.0	0.01977040405737513
139	6412	0.02179290197000794	None	0.0	0.02179290197000794
139	7030	0.017438134900099055	None	0.0	0.017438134900099055
139	5748	0.021200963680703136	None	0.0	0.021200963680703136
139	6702	0.021890418023210876	None	0.0	0.021890418023210876
139	6910	0.015891291595888212	None	0.0	0.015891291595888212
139	6772	0.021182554193945224	None	0.0	0.021182554193945224
139	6757	0.01907694478879703	None	0.0	0.01907694478879703
139	6908	0.020541449280721928	None	0.0	0.020541449280721928
139	6931	0.015559448401988663	None	0.0	0.015559448401988663
139	6952	0.018508340405433293	None	0.0	0.018508340405433293
139	6979	0.018269354968837213	None	0.0	0.018269354968837213
139	6545	0.019595646680830303	None	0.0	0.019595646680830303
139	7007	0.019123937915599628	None	0.0	0.019123937915599628
139	6917	0.019727257298011287	None	0.0	0.019727257298011287
139	7015	0.021079413050313255	None	0.05168660934503372	0.021079413050313255
139	6241	0.021645322327564855	None	0.0	0.021645322327564855
139	7048	0.01219628933786932	None	0.0	0.01219628933786932
139	6173	0.020603103056283205	None	0.0	0.020603103056283205
139	6880	0.019012552690474756	None	0.0	0.019012552690474756
139	7008	0.005135174575982671	None	0.0	0.005135174575982671
139	6853	0.021755712789733053	None	0.0	0.021755712789733053
139	6986	0.005069479015219134	None	0.0	0.005069479015219134
139	7010	0.017428230570295612	None	0.0	0.017428230570295612
139	6304	0.019754769866925353	None	0.0	0.019754769866925353
139	7024	0.020073430287248714	None	0.0	0.020073430287248714
139	6688	0.019166917106266165	None	0.0	0.019166917106266165
139	6608	0.022127772360123366	None	0.0	0.022127772360123366
139	6845	0.01990854852297141	None	0.0	0.01990854852297141
139	7046	0.008726681367682952	None	0.0	0.008726681367682952
139	5824	0.02041740328430517	None	0.0	0.02041740328430517
139	6893	0.01581949038138078	None	0.0	0.01581949038138078
139	6674	0.018790303201143943	None	0.0	0.018790303201143943
139	5949	0.021792831307897453	None	0.0	0.021792831307897453
139	6928	0.020025980148776403	None	0.0322116820277211	0.020025980148776403
139	6851	0.019601732563095716	None	0.0	0.019601732563095716
139	6922	0.019260898429108487	None	0.0	0.019260898429108487
139	6670	0.01899663665387396	None	0.0	0.01899663665387396
139	7044	0.018845798383480637	None	0.0	0.018845798383480637
139	6875	0.015348486995818734	None	0.0	0.015348486995818734
139	6956	0.0186659763587771	None	0.0	0.0186659763587771
139	6919	0.019759578623241573	None	0.0	0.019759578623241573
139	7039	0.014705374332480432	None	0.0	0.014705374332480432
139	6863	0.024207992343393134	None	0.0	0.024207992343393134
139	5749	0.022210769646414167	None	0.0	0.022210769646414167
139	6957	0.019119535687977623	None	0.0	0.019119535687977623
139	6776	0.015013727119544193	None	0.0	0.015013727119544193
139	6905	0.018059286087310476	None	0.0	0.018059286087310476
139	7001	0.017628868640875525	None	0.0	0.017628868640875525
139	6964	0.015211868588197062	None	0.0	0.015211868588197062
139	7034	0.018664410032378287	None	0.0	0.018664410032378287
139	7049	0.012048078976694984	None	0.0	0.012048078976694984
139	7047	0.011737793981392478	None	0.0	0.011737793981392478
139	6906	0.016371415755172383	None	0.0	0.016371415755172383
139	6972	0.015949204106134242	None	0.0	0.015949204106134242
139	7005	0.011029417839305269	None	0.0	0.011029417839305269
139	6980	0.017751023894123252	None	0.0	0.017751023894123252
139	6861	0.019938483222569088	None	0.0	0.019938483222569088
139	6720	0.01927839632676043	None	0.0	0.01927839632676043
139	6543	0.018923715346810335	None	0.0	0.018923715346810335
139	6966	0.016537570667552355	None	0.0	0.016537570667552355
139	6710	0.01982207014429932	None	0.0	0.01982207014429932
139	5857	0.020044025642318056	None	0.0	0.020044025642318056
139	5809	0.02257469149486089	None	0.0	0.02257469149486089
139	6933	0.01812125660444699	None	0.0	0.01812125660444699
139	6709	0.022695430738879342	None	0.0	0.022695430738879342
139	6897	0.01735779890194321	None	0.0	0.01735779890194321
139	6937	0.017487919963761554	None	0.0	0.017487919963761554
139	6914	0.020728221365657457	None	0.0	0.020728221365657457
139	6944	0.013372977813097103	None	0.0	0.013372977813097103
139	5906	0.020974567542600357	None	0.0	0.020974567542600357
71	3232	0.008800995789693976	None	0.0	0.008800995789693976
71	3532	0.003930769382812128	None	0.0271069440820413	0.003930769382812128
71	3624	0.007320819381102261	None	0.022243491269668368	0.007320819381102261
71	3448	0.007172064862884096	None	0.0	0.007172064862884096
71	3484	0.012938312420337465	None	0.0	0.012938312420337465
71	3618	0.0089751560931944	None	0.014953440135996355	0.0089751560931944
71	3527	0.010562312862530341	None	0.0	0.010562312862530341
71	3629	0.011324591908517019	None	0.0	0.011324591908517019
71	3608	0.007582690787398411	None	0.0	0.007582690787398411
71	3611	0.011045490938907755	None	0.0	0.011045490938907755
71	3637	0.007075032356292501	None	0.0	0.007075032356292501
71	3355	0.008123313162145932	None	0.006136221496296878	0.008123313162145932
71	3626	0.007988903185176359	None	0.03489136031732483	0.007988903185176359
71	3545	0.006308762294323136	None	0.0	0.006308762294323136
71	3561	0.009413793680753601	None	0.0	0.009413793680753601
71	3644	0.010017402012292842	None	0.006136221496296878	0.010017402012292842
71	3601	0.010776419945225761	None	0.012594476022808406	0.010776419945225761
71	3440	0.008563380153406748	None	0.0	0.008563380153406748
71	3464	0.006808909286098761	None	0.0	0.006808909286098761
71	3563	0.00767964890994991	None	0.029916729654033542	0.00767964890994991
71	3575	0.010450881591847242	None	0.0	0.010450881591847242
71	3596	0.010872093064140309	None	0.07133943026370679	0.010872093064140309
71	3497	0.006140526982147533	None	0.014953440135996355	0.006140526982147533
71	3356	0.012562237206331314	None	0.12755246534965886	0.012562237206331314
71	3155	0.009164429008056923	None	0.0	0.009164429008056923
71	3460	0.007513593524487647	None	0.0	0.007513593524487647
71	3556	0.008825332530099254	None	0.014953440135996355	0.008825332530099254
71	3645	0.004098305843985128	None	0.06189545535040626	0.004098305843985128
71	3245	0.009779092272762042	None	0.0	0.009779092272762042
71	3101	0.008307949619513066	None	0.0	0.008307949619513066
71	3303	0.009255913071097261	None	0.05033057713101685	0.009255913071097261
71	3324	0.006673935959655805	None	0.0	0.006673935959655805
71	3609	0.007587855651177344	None	0.029916729654033542	0.007587855651177344
71	3581	0.008913970452352439	None	0.0	0.008913970452352439
71	3570	0.01045245084607294	None	0.08755663941066283	0.01045245084607294
71	3612	0.003981689713546852	None	0.03489136031732483	0.003981689713546852
71	3642	0.008878651507809858	None	0.05302270323337806	0.008878651507809858
71	3195	0.006702529806911159	None	0.0271069440820413	0.006702529806911159
71	3538	0.006029642381159948	None	0.0682767916530177	0.006029642381159948
71	3549	0.009132337481075711	None	0.0	0.009132337481075711
71	3588	0.0003764859868449153	None	0.03489136031732483	0.0003764859868449153
71	3514	0.0067890823679793225	None	0.05333333333333332	0.0067890823679793225
71	3295	0.008489728942593849	None	0.0	0.008489728942593849
71	3444	0.007169944714292268	None	0.0	0.007169944714292268
71	3606	0.00716552121598036	None	0.029916729654033542	0.00716552121598036
71	3504	0.0074919369334638984	None	0.0	0.0074919369334638984
71	3153	0.008196144152474157	None	0.0	0.008196144152474157
71	3623	0.0008268183656877934	None	0.10146507998683425	0.0008268183656877934
71	3163	0.010913014244341013	None	0.060656635228376166	0.010913014244341013
71	3398	0.007188891441612242	None	0.029916729654033542	0.007188891441612242
71	3620	0.013523590865108	None	0.044976330353876846	0.013523590865108
71	3495	0.011635188058965533	None	0.06136221496296877	0.011635188058965533
71	3597	0.012914708738858558	None	0.03302444358349576	0.012914708738858558
71	3640	0.011374991813442566	None	0.006136221496296878	0.011374991813442566
71	3602	0.013129320188182062	None	0.05333333333333332	0.013129320188182062
71	3370	0.010972033575657222	None	0.0	0.010972033575657222
71	3578	0.00782108902529234	None	0.029916729654033542	0.00782108902529234
71	3493	0.011029669462065702	None	0.0271069440820413	0.011029669462065702
71	3337	0.014436528170174824	None	0.03302444358349576	0.014436528170174824
71	3517	0.013669348713028613	None	0.012594476022808406	0.013669348713028613
71	3178	0.0061936880206683075	None	0.012594476022808406	0.0061936880206683075
71	3160	0.007557446120332892	None	0.05333333333333332	0.007557446120332892
71	3547	0.007163476270062943	None	0.03358526939415575	0.007163476270062943
71	3415	0.0069260534327871305	None	0.10125593065469245	0.0069260534327871305
71	3412	0.009371027693201315	None	0.03358526939415575	0.009371027693201315
71	3647	0.008042707510743683	None	0.0	0.008042707510743683
71	3616	0.00823140114713969	None	0.006136221496296878	0.00823140114713969
71	3442	0.005109105417292263	None	0.06189545535040626	0.005109105417292263
71	3576	0.009692923415964743	None	0.0	0.009692923415964743
71	3650	0.00779558385869482	None	0.0	0.00779558385869482
71	3599	0.0068166918646476605	None	0.022243491269668368	0.0068166918646476605
71	3579	0.010723847757654654	None	0.0	0.010723847757654654
71	3481	0.008679235659568605	None	0.0	0.008679235659568605
71	3410	0.010884861834877716	None	0.060656635228376166	0.010884861834877716
71	3565	0.007774559259680954	None	0.0	0.007774559259680954
71	3630	0.0068680893140627905	None	0.10483256025336436	0.0068680893140627905
71	3568	0.009490912133301341	None	0.006136221496296878	0.009490912133301341
71	3168	0.012153232848529398	None	0.04990821187041333	0.012153232848529398
71	3632	0.0028252978876768665	None	0.0	0.0028252978876768665
71	3000	0.008033396004701416	None	0.0	0.008033396004701416
71	3529	0.007713800153937003	None	0.0	0.007713800153937003
71	3349	0.013544499982741919	None	0.03358526939415575	0.013544499982741919
71	3231	0.011644342718590456	None	0.006136221496296878	0.011644342718590456
71	3643	0.009263458058383989	None	0.04990821187041333	0.009263458058383989
71	3312	0.00880984032458408	None	0.0	0.00880984032458408
71	3404	0.011553257734543427	None	0.0271069440820413	0.011553257734543427
71	3171	0.00929392216966293	None	0.05033057713101685	0.00929392216966293
71	3511	0.01051220031049158	None	0.0	0.01051220031049158
71	3560	0.008851597934034379	None	0.014953440135996355	0.008851597934034379
71	3431	0.01648041067710153	None	0.012594476022808406	0.01648041067710153
71	3451	0.008262917506976029	None	0.0	0.008262917506976029
71	3543	0.00905509701125782	None	0.05302270323337806	0.00905509701125782
71	3628	0.009713952858031753	None	0.022243491269668368	0.009713952858031753
71	3468	0.007695789385993806	None	0.022243491269668368	0.007695789385993806
71	3573	0.0084558841241013	None	0.0	0.0084558841241013
71	3552	0.0028395036297769126	None	0.0	0.0028395036297769126
71	3438	0.008539137505040213	None	0.022243491269668368	0.008539137505040213
71	3297	0.009242981247876956	None	0.022243491269668368	0.009242981247876956
71	3487	0.01246709875659474	None	0.014953440135996355	0.01246709875659474
71	3416	0.005710357500694262	None	0.0271069440820413	0.005710357500694262
54	2598	5.156612120075353e-05	None	0.078017862356533	5.156612120075353e-05
54	2671	0.0002293309548207221	None	0.3372647698954158	0.0002293309548207221
54	2675	0.0003565842286799206	None	0.13346250657259778	0.0003565842286799206
54	2776	0.0013381918510596569	None	0.15298769369255216	0.0013381918510596569
54	2723	0.0007226233153097775	None	0.078017862356533	0.0007226233153097775
54	2554	0.00018961657189372152	None	0.24548922795382788	0.00018961657189372152
54	2710	6.854141706650127e-05	None	0.2073506229500946	6.854141706650127e-05
54	2728	0.0003849487816314063	None	0.20924648806768262	0.0003849487816314063
54	2707	0.0003113295210370065	None	0.38970720511963153	0.0003113295210370065
54	2592	4.4666479289764095e-05	None	0.078017862356533	4.4666479289764095e-05
54	2625	4.852080607982759e-06	None	0.3074377001475287	4.852080607982759e-06
54	2724	0.0008133654285180082	None	0.15298769369255216	0.0008133654285180082
54	2624	0.00024414820263426724	None	0.3401719696827952	0.00024414820263426724
54	2758	0.0046396625953075464	None	0.07028113395833596	0.0046396625953075464
54	2682	0.0007283817524120597	None	0.078017862356533	0.0007283817524120597
54	2631	1.1207061890229961e-06	None	0.2775144453439983	1.1207061890229961e-06
54	2628	3.604765984416846e-11	None	0.299006584809405	3.604765984416846e-11
54	2719	0.00013705512936730492	None	0.22386859966642594	0.00013705512936730492
54	2768	0.0012746727626108004	None	0.10167090651451824	0.0012746727626108004
54	2658	0.0017815814911769671	None	0.2074995887625815	0.0017815814911769671
54	2581	0.0004001935692409812	None	0.3260569264527029	0.0004001935692409812
54	2670	0.0006699388520338631	None	0.14943373726913048	0.0006699388520338631
54	2635	0.0005919947907839367	None	0.14055773016771195	0.0005919947907839367
54	2608	2.0535975092023685e-05	None	0.19877057010006843	2.0535975092023685e-05
54	2596	4.436733436275435e-07	None	0.2701559892764812	4.436733436275435e-07
54	2687	0.00020905536107536452	None	0.3894083019296154	0.00020905536107536452
54	2697	0.00014723607926803872	None	0.1891519113060314	0.00014723607926803872
54	2613	0.00021779994978098907	None	0.16763195856208143	0.00021779994978098907
54	2755	0.00020170042460566006	None	0.13346250657259778	0.00020170042460566006
54	2553	4.1007358949702015e-07	None	0.2701559892764812	4.1007358949702015e-07
54	2764	5.722053946934889e-05	None	0.45574356893101814	5.722053946934889e-05
54	2781	0.0024875040976294655	None	0.17340423977858696	0.0024875040976294655
54	2727	1.9761472928912943e-06	None	0.2427996313628019	1.9761472928912943e-06
54	2660	0.001893488209034409	None	0.07028113395833596	0.001893488209034409
54	2752	-6.0341114219575974e-05	None	0.19342640517440646	-6.0341114219575974e-05
54	2766	2.097528099264044e-05	None	0.19877057010006843	2.097528099264044e-05
54	2605	7.972841623656749e-05	None	0.178437581131966	7.972841623656749e-05
54	2713	6.040034703711339e-05	None	0.33886248374916067	6.040034703711339e-05
54	2778	3.967820935281839e-06	None	0.31396647729547666	3.967820935281839e-06
54	2732	2.439681571859529e-06	None	0.3885913006745459	2.439681571859529e-06
54	2791	0.0013823294182915735	None	0.17340423977858696	0.0013823294182915735
54	2557	0.00027679652911408186	None	0.2550809623544593	0.00027679652911408186
54	2712	0.000508158514165585	None	0.25613435526623474	0.000508158514165585
54	2798	0.001961679506548173	None	0.142060681584651	0.001961679506548173
54	2594	0.0001313394679313212	None	0.06757094504196154	0.0001313394679313212
54	2570	0.00012570558835907006	None	0.289499467403166	0.00012570558835907006
54	2686	0.00020198564764438987	None	0.26813715407922056	0.00020198564764438987
54	2751	6.72343586732236e-08	None	0.34562352406815056	6.72343586732236e-08
54	2786	8.971141227074128e-07	None	0.33857348575938223	8.971141227074128e-07
54	2733	0.00014087242745612768	None	0.2427996313628019	0.00014087242745612768
54	2611	8.862561470257755e-05	None	0.2701559892764812	8.862561470257755e-05
54	2741	0.00023340687809377325	None	0.48027539044306006	0.00023340687809377325
54	2637	0.00019735147243777875	None	0.48451706443066483	0.00019735147243777875
54	2799	0.0005552425232093041	None	0.315399409561063	0.0005552425232093041
54	2614	5.2335835456174924e-05	None	0.45574356893101814	5.2335835456174924e-05
54	2794	0.00019709004694354356	None	0.29137799479451537	0.00019709004694354356
54	2578	0.0006622114664921741	None	0.20160887259122745	0.0006622114664921741
54	2783	0.001352275744703252	None	0.12355992419769254	0.001352275744703252
54	2754	0.0002866015884130774	None	0.28397203062844506	0.0002866015884130774
54	2569	4.123297289100072e-05	None	0.2615710893504399	4.123297289100072e-05
54	2780	4.2489036201311486e-05	None	0.1738011053007044	4.2489036201311486e-05
54	2756	0.0013723175385193822	None	0.06757094504196154	0.0013723175385193822
54	2725	-6.904693921534181e-08	None	0.19927985837049508	-6.904693921534181e-08
54	2737	0.0017596251052298644	None	0.11629110839971932	0.0017596251052298644
54	2770	0.0011208622551719535	None	0.20160887259122745	0.0011208622551719535
54	2726	0.00036482242635097975	None	0.20924648806768262	0.00036482242635097975
54	2740	0.0009471126843895894	None	0.078017862356533	0.0009471126843895894
54	2610	0.00016164833748579224	None	0.21443086931856295	0.00016164833748579224
54	2632	0.0031381039215637872	None	0.06576069879417736	0.0031381039215637872
54	2616	0.0007439379437802878	None	0.4384203283577494	0.0007439379437802878
54	2744	7.534032801693383e-05	None	0.49781528057801516	7.534032801693383e-05
54	2705	0.004662224022105387	None	0.06576069879417736	0.004662224022105387
54	2779	0.0047965005410325005	None	0.07028113395833596	0.0047965005410325005
54	2698	0.00040601746436779736	None	0.1738011053007044	0.00040601746436779736
54	2688	0.0014632483185180794	None	0.16552667084485495	0.0014632483185180794
54	2793	0.00023422793295222832	None	0.21443086931856295	0.00023422793295222832
54	2747	0.0014763418200049235	None	0.16552667084485495	0.0014763418200049235
54	2669	0.0006001675625292601	None	0.20924648806768262	0.0006001675625292601
54	2693	0.0002722234931819508	None	0.2550809623544593	0.0002722234931819508
54	2729	4.8641350155108336e-05	None	0.078017862356533	4.8641350155108336e-05
54	2788	0.00012495389826221618	None	0.22386859966642594	0.00012495389826221618
54	2652	0.00024514068853355263	None	0.3467360884048568	0.00024514068853355263
54	2567	0.0001089725655183171	None	0.34562352406815056	0.0001089725655183171
54	2643	0.00014780946445762028	None	0.21443086931856295	0.00014780946445762028
54	2679	6.436556396584109e-05	None	0.19228838497911732	6.436556396584109e-05
54	2753	0.00020660962825868527	None	0.06757094504196154	0.00020660962825868527
54	2659	0.0011684707304608515	None	0.1891519113060314	0.0011684707304608515
54	2773	0.0006463275776041244	None	0.21617480837701733	0.0006463275776041244
54	2792	0.00023898343792076398	None	0.078017862356533	0.00023898343792076398
54	2591	3.5286623657050456e-06	None	0.31396647729547666	3.5286623657050456e-06
54	2743	0.00021712727387086865	None	0.13346250657259778	0.00021712727387086865
54	2665	3.1532602115891643e-07	None	0.31023956115695933	3.1532602115891643e-07
54	2757	0.0005403185305885876	None	0.178437581131966	0.0005403185305885876
54	2695	-2.847411833052036e-06	None	0.22768327436039032	-2.847411833052036e-06
54	2668	4.057748569323696e-05	None	0.19877057010006843	4.057748569323696e-05
54	2760	0.0008515513794921512	None	0.178437581131966	0.0008515513794921512
54	2562	4.367805862671375e-05	None	0.35010701371460645	4.367805862671375e-05
54	2572	0.0013091470900136203	None	0.11629110839971932	0.0013091470900136203
54	2684	4.331310140274644e-06	None	0.2721786594686778	4.331310140274644e-06
54	2702	0.0009004020345410817	None	0.14055773016771195	0.0009004020345410817
108	4751	0.01976563845427962	None	0.0	0.01976563845427962
108	5136	0.018187409656912318	None	0.0	0.018187409656912318
108	5212	0.020013642486832423	None	0.0	0.020013642486832423
108	5312	0.01643889787418581	None	0.0	0.01643889787418581
108	5434	0.017622763800701845	None	0.0	0.017622763800701845
108	5451	0.019823033722262032	None	0.0	0.019823033722262032
108	5490	0.015296574586614538	None	0.0	0.015296574586614538
108	5328	0.01910943959557889	None	0.0	0.01910943959557889
108	5292	0.01925911088704181	None	0.0	0.01925911088704181
108	5314	0.016991564739691885	None	0.0	0.016991564739691885
108	5428	0.016826338614456985	None	0.0	0.016826338614456985
108	5326	0.017386304907477237	None	0.043331137033337366	0.017386304907477237
108	4773	0.02083551103115445	None	0.004198158674269469	0.02083551103115445
108	5461	0.0085215386884627	None	0.04037200786539838	0.0085215386884627
108	5219	0.015980861404453865	None	0.0	0.015980861404453865
108	5440	0.01696524991609528	None	0.0	0.01696524991609528
108	5457	0.012690507258446745	None	0.0	0.012690507258446745
108	5453	0.018170523637183706	None	0.0	0.018170523637183706
108	5236	0.017109208981462974	None	0.0	0.017109208981462974
108	5487	0.019693171375310733	None	0.0	0.019693171375310733
108	5295	0.017191089072779487	None	0.0	0.017191089072779487
108	5455	0.013713251118620562	None	0.08483990051053678	0.013713251118620562
108	5059	0.02241049710770944	None	0.0	0.02241049710770944
108	5394	0.021707469628520836	None	0.0	0.021707469628520836
108	5143	0.01894184162350415	None	0.0	0.01894184162350415
108	5416	0.01929707667916845	None	0.0	0.01929707667916845
108	5495	0.017269756802684912	None	0.0	0.017269756802684912
108	5366	0.02144267382842302	None	0.0	0.02144267382842302
108	5093	0.01774846959891825	None	0.07880778774756589	0.01774846959891825
108	5227	0.015377604381578215	None	0.0	0.015377604381578215
108	5244	0.017784713813500587	None	0.0	0.017784713813500587
108	4961	0.022065634809660145	None	0.0	0.022065634809660145
108	5429	0.01831827849883007	None	0.0	0.01831827849883007
108	5387	0.018300184585454297	None	0.0	0.018300184585454297
108	5209	0.01917083775053065	None	0.03765075341403464	0.01917083775053065
108	5424	0.01863650330806401	None	0.0	0.01863650330806401
108	5482	0.014890642011644669	None	0.0	0.014890642011644669
108	5318	0.02340496218048592	None	0.0	0.02340496218048592
108	5315	0.012385813075494407	None	0.034865952189583854	0.012385813075494407
108	5466	0.01858024901190929	None	0.0	0.01858024901190929
108	5104	0.019209871611854033	None	0.0	0.019209871611854033
108	5329	0.01843148186656444	None	0.0	0.01843148186656444
108	5348	0.015490224897602005	None	0.0	0.015490224897602005
108	5027	0.019141199882385652	None	0.0	0.019141199882385652
108	5123	0.02130891260477691	None	0.0	0.02130891260477691
108	5010	0.018714045742501514	None	0.004198158674269469	0.018714045742501514
108	5338	0.01927765865880494	None	0.0	0.01927765865880494
108	4444	0.017536510005882484	None	0.0	0.017536510005882484
108	5294	0.018200191534113043	None	0.0	0.018200191534113043
108	5379	0.02260623396346417	None	0.0	0.02260623396346417
108	5331	0.01985786131635814	None	0.004198158674269469	0.01985786131635814
108	5445	0.018357467149198385	None	0.0	0.018357467149198385
108	5278	0.019740044852778946	None	0.0	0.019740044852778946
108	5346	0.01923927007453609	None	0.004198158674269469	0.01923927007453609
108	5472	0.016818417881929174	None	0.0	0.016818417881929174
108	5255	0.019508999152646006	None	0.0	0.019508999152646006
108	5369	0.01852226658710263	None	0.0	0.01852226658710263
108	4749	0.020269432281920317	None	0.004198158674269469	0.020269432281920317
108	5488	0.015996876522758028	None	0.0	0.015996876522758028
108	5483	0.01759719918682236	None	0.0	0.01759719918682236
108	5425	0.018418823230009602	None	0.0	0.018418823230009602
108	5205	0.01689402232437231	None	0.004198158674269469	0.01689402232437231
108	5177	0.01879974256827758	None	0.0	0.01879974256827758
108	5372	0.020535735644094617	None	0.09303041681374156	0.020535735644094617
108	5464	0.019588650883497347	None	0.0	0.019588650883497347
108	5153	0.019824651133126984	None	0.0	0.019824651133126984
108	5452	0.006860578509505287	None	0.034865952189583854	0.006860578509505287
108	4858	0.018114542914966638	None	0.0	0.018114542914966638
108	5246	0.02218487964746458	None	0.0	0.02218487964746458
108	5201	0.019752142531963515	None	0.0	0.019752142531963515
108	5477	0.020152883427848926	None	0.0	0.020152883427848926
108	5443	0.019345201876158874	None	0.0	0.019345201876158874
108	5460	0.014859286735207328	None	0.0	0.014859286735207328
108	4883	0.02026514736752284	None	0.0	0.02026514736752284
108	5365	0.01852266837337641	None	0.004198158674269469	0.01852266837337641
108	5458	0.0005315187757834729	None	0.0	0.0005315187757834729
108	5036	0.015343476086068546	None	0.0	0.015343476086068546
108	5467	0.014148526645610298	None	0.0	0.014148526645610298
108	5280	0.01915889180035245	None	0.0	0.01915889180035245
108	5496	0.01896700419868847	None	0.0	0.01896700419868847
108	4539	0.018075623983828247	None	0.0	0.018075623983828247
108	5426	0.014869905114943582	None	0.0	0.014869905114943582
108	5497	0.018514185008848966	None	0.0	0.018514185008848966
108	5263	0.018942072673378232	None	0.0	0.018942072673378232
108	5422	0.011131625437958644	None	0.0	0.011131625437958644
108	5439	0.01899515519917962	None	0.0	0.01899515519917962
108	5360	0.020173596487421005	None	0.004198158674269469	0.020173596487421005
108	5419	0.01860260045699755	None	0.0	0.01860260045699755
108	5302	0.016900602831829092	None	0.0	0.016900602831829092
108	5243	0.019400778056542823	None	0.0	0.019400778056542823
108	5459	0.018084559259972297	None	0.0	0.018084559259972297
108	5203	0.02155533255220643	None	0.0	0.02155533255220643
108	5385	0.017654461572347208	None	0.03765075341403464	0.017654461572347208
108	5407	0.018471589546812082	None	0.0	0.018471589546812082
108	5375	0.017722698907132017	None	0.0	0.017722698907132017
108	5492	0.0056626006411988564	None	0.0	0.0056626006411988564
108	4963	0.019936696663151284	None	0.0	0.019936696663151284
108	5141	0.017851269329112653	None	0.0	0.017851269329112653
108	5356	0.020478650162430476	None	0.09303041681374156	0.020478650162430476
108	5473	0.01838952302515864	None	0.0	0.01838952302515864
34	1743	0.3592450900188792	0.3592450900188792	0.5033343904518501	0.3592450900188792
34	1604	0.34895367435600066	0.34895367435600066	0.36694461638847536	0.34895367435600066
34	1733	0.325725401098291	0.325725401098291	0.43138228367432985	0.325725401098291
34	1606	0.3239901419709486	0.3239901419709486	0.3263010549605357	0.3239901419709486
34	1760	0.25169409859422015	0.25169409859422015	0.3343662164587978	0.25169409859422015
34	1600	0.32469713971820474	0.32469713971820474	0.33154473654077893	0.32469713971820474
34	1756	0.3884820609269283	0.3884820609269283	0.44265707682535405	0.3884820609269283
34	1784	0.39410537016600716	0.39410537016600716	0.41017656759809257	0.39410537016600716
34	1007	0.4470848559566584	0.4470848559566584	0.478671108277684	0.4470848559566584
34	1747	0.35062920009910997	0.35062920009910997	0.44073353146874894	0.35062920009910997
34	1790	0.43168950489959246	0.43168950489959246	0.44956729209530505	0.43168950489959246
34	1793	0.38271624848875474	0.38271624848875474	0.6078863430888105	0.38271624848875474
34	1649	0.3397839819121439	0.3397839819121439	0.40072859813309114	0.3397839819121439
34	1767	0.3226894150187703	0.3226894150187703	0.32298590852623865	0.3226894150187703
34	1726	0.2963469510592863	0.2963469510592863	0.30335854743778634	0.2963469510592863
34	1487	0.3624170527591468	0.3624170527591468	0.3927968664849504	0.3624170527591468
34	1741	0.39410537016600716	0.39410537016600716	0.41017656759809257	0.39410537016600716
34	1710	0.32469713971820474	0.32469713971820474	0.33154473654077893	0.32469713971820474
34	1765	0.4583172446549864	0.4583172446549864	0.4587717668788576	0.4583172446549864
34	1333	0.2963469510592863	0.2963469510592863	0.30335854743778634	0.2963469510592863
34	1708	0.30275542533401334	0.30275542533401334	0.34314602810612016	0.30275542533401334
34	1335	0.36527696328282977	0.36527696328282977	0.37026564092208325	0.36527696328282977
34	1666	0.35592113465821595	0.35592113465821595	0.3909693523419282	0.35592113465821595
34	1393	0.31264832065261106	0.31264832065261106	0.3997925665557013	0.31264832065261106
34	1509	0.42662881643246864	0.42662881643246864	0.43332118026817945	0.42662881643246864
34	1727	0.32139375027721484	0.32139375027721484	0.3282793528951681	0.32139375027721484
34	1661	0.39726689798828574	0.39726689798828574	0.45635962012954207	0.39726689798828574
34	1693	0.44575200133577375	0.44575200133577375	0.5087529895246397	0.44575200133577375
34	1770	0.4804470444226926	0.4804470444226926	0.4804470444226926	0.4804470444226926
34	1728	0.3216593055111449	0.3216593055111449	0.43968136092031135	0.3216593055111449
34	1678	0.33553189065255645	0.33553189065255645	0.3515815481720979	0.33553189065255645
34	1778	0.4583172446549864	0.4583172446549864	0.4587717668788576	0.4583172446549864
34	1455	0.3226894150187703	0.3226894150187703	0.32298590852623865	0.3226894150187703
34	1715	0.3138419113551751	0.3138419113551751	0.3289429367610152	0.3138419113551751
34	1454	0.3425424416487387	0.3425424416487387	0.396161786089826	0.3425424416487387
34	1763	0.3375116535209863	0.3375116535209863	0.36108621821053943	0.3375116535209863
34	1579	0.3592450900188792	0.3592450900188792	0.5033343904518501	0.3592450900188792
34	1626	0.289699683531462	0.289699683531462	0.4016869279369037	0.289699683531462
34	1484	0.38078866623834495	0.38078866623834495	0.42115534281987915	0.38078866623834495
34	1757	0.30732556191788385	0.30732556191788385	0.33557677145383646	0.30732556191788385
34	1742	0.36706011765809066	0.36706011765809066	0.36706011765809066	0.36706011765809066
34	1791	0.35062920009910997	0.35062920009910997	0.44073353146874894	0.35062920009910997
34	1539	0.354039100285222	0.354039100285222	0.409135461439356	0.354039100285222
34	1736	0.3138419113551751	0.3138419113551751	0.3289429367610152	0.3138419113551751
34	1682	0.29308425176429187	0.29308425176429187	0.3015174653847641	0.29308425176429187
34	1748	0.34524000320011355	0.34524000320011355	0.47588574699380964	0.34524000320011355
34	1690	0.24138439637345085	0.24138439637345085	0.3239179844235759	0.24138439637345085
34	1403	0.33701499718902805	0.33701499718902805	0.3459064643778772	0.33701499718902805
34	1764	0.36225413553199814	0.36225413553199814	0.39177434159279045	0.36225413553199814
34	1685	0.36259879573298737	0.36259879573298737	0.4028644760811666	0.36259879573298737
34	1769	0.3129036023457933	0.3129036023457933	0.33433064319654826	0.3129036023457933
34	1750	0.3674793339717081	0.3674793339717081	0.4376428307576276	0.3674793339717081
34	1758	0.34577345782476043	0.34577345782476043	0.47885120129281394	0.34577345782476043
34	1789	0.36298637339816286	0.36298637339816286	0.3967577428021883	0.36298637339816286
34	1797	0.3231534428214676	0.3231534428214676	0.38562209237911127	0.3231534428214676
34	1740	0.3809921769671195	0.3809921769671195	0.477094751302673	0.3809921769671195
34	1781	0.38701109212357665	0.38701109212357665	0.4335274617242069	0.38701109212357665
34	1731	0.4449466334636103	0.4449466334636103	0.478758723434688	0.4449466334636103
34	1665	0.34017869091852904	0.34017869091852904	0.42291311460055336	0.34017869091852904
34	1779	0.2726789653547749	0.2726789653547749	0.40656151067080837	0.2726789653547749
34	1324	0.325725401098291	0.325725401098291	0.43138228367432985	0.325725401098291
34	1796	0.3447477405628928	0.3447477405628928	0.5588261322708667	0.3447477405628928
34	1003	0.3065513115071138	0.3065513115071138	0.31600392500296254	0.3065513115071138
34	1677	0.32842130623781907	0.32842130623781907	0.474105652479639	0.32842130623781907
34	1460	0.31745547200251467	0.31745547200251467	0.43241472444678164	0.31745547200251467
34	1776	0.3253665881791262	0.3253665881791262	0.3396027814798999	0.3253665881791262
34	1785	0.4004221022293423	0.4004221022293423	0.4004221022293423	0.4004221022293423
34	1535	0.3581981491267818	0.3581981491267818	0.4385998125044036	0.3581981491267818
34	1220	0.42662881643246864	0.42662881643246864	0.43332118026817945	0.42662881643246864
34	1566	0.33341414569051386	0.33341414569051386	0.4003656492968074	0.33341414569051386
34	1705	0.4449466334636103	0.4449466334636103	0.478758723434688	0.4449466334636103
34	1590	0.3107627524965445	0.3107627524965445	0.3114352487417207	0.3107627524965445
34	1704	0.34341740280893246	0.34341740280893246	0.34667462945336613	0.34341740280893246
34	1795	0.2870224093848436	0.2870224093848436	0.3001896543000778	0.2870224093848436
34	1615	0.44575200133577375	0.44575200133577375	0.5087529895246397	0.44575200133577375
34	1558	0.3809921769671195	0.3809921769671195	0.477094751302673	0.3809921769671195
34	1794	0.384742433808549	0.384742433808549	0.3886820370014282	0.384742433808549
34	1514	0.3884820609269283	0.3884820609269283	0.44265707682535405	0.3884820609269283
34	1699	0.24815618663680872	0.24815618663680872	0.24942391615786677	0.24815618663680872
34	1024	0.41697464400935924	0.41697464400935924	0.41697464400935924	0.41697464400935924
34	1631	0.30570271161540774	0.30570271161540774	0.31595426773550034	0.30570271161540774
34	1730	0.3417244424665469	0.3417244424665469	0.3773096243681544	0.3417244424665469
34	1732	0.30732556191788385	0.30732556191788385	0.33557677145383646	0.30732556191788385
34	1780	0.29826866636035876	0.29826866636035876	0.3450190591007202	0.29826866636035876
34	1322	0.3434928715127348	0.3434928715127348	0.38313519013526803	0.3434928715127348
34	1800	0.33705905316854684	0.33705905316854684	0.4046188958965387	0.33705905316854684
34	1777	0.3226894150187703	0.3226894150187703	0.32298590852623865	0.3226894150187703
34	1555	0.30570271161540774	0.30570271161540774	0.31595426773550034	0.30570271161540774
34	1721	0.32469713971820474	0.32469713971820474	0.33154473654077893	0.32469713971820474
34	1565	0.36713085741569973	0.36713085741569973	0.47934559923441783	0.36713085741569973
34	1745	0.33931991675751194	0.33931991675751194	0.37309722040854126	0.33931991675751194
34	1652	0.4779629737258495	0.4779629737258495	0.6036050214366785	0.4779629737258495
34	1654	0.3144679136505961	0.3144679136505961	0.33620692989204326	0.3144679136505961
34	1640	0.2976422232757148	0.2976422232757148	0.3772619052921753	0.2976422232757148
34	1388	0.3739860483411472	0.3739860483411472	0.39552191905546774	0.3739860483411472
34	1709	0.31927688995301423	0.31927688995301423	0.33411705305205724	0.31927688995301423
34	1628	0.3289964291899434	0.3289964291899434	0.36849835659560987	0.3289964291899434
34	947	0.4779629737258495	0.4779629737258495	0.6036050214366785	0.4779629737258495
34	1700	0.2870224093848436	0.2870224093848436	0.3001896543000778	0.2870224093848436
34	1762	0.2870224093848436	0.2870224093848436	0.3001896543000778	0.2870224093848436
0	67	0.6380399547843554	0.6380399547843554	0.6380399547843554	0.6380399547843554
0	78	0.3499822550062676	0.3499822550062676	0.3499822550062676	0.3499822550062676
0	27	0.38545391305636834	0.38545391305636834	0.38545391305636834	0.38545391305636834
0	40	0.5574170752812277	0.5574170752812277	0.5574170752812277	0.5574170752812277
0	44	0.33041337313228064	0.33041337313228064	0.33041337313228064	0.33041337313228064
0	66	0.38937411627660484	0.38937411627660484	0.38937411627660484	0.38937411627660484
0	95	0.21770509831248425	0.21770509831248425	0.21770509831248425	0.21770509831248425
0	21	0.34163034292503847	0.34163034292503847	0.34163034292503847	0.34163034292503847
0	37	0.5312084012399153	0.5312084012399153	0.5312084012399153	0.5312084012399153
0	58	0.20478529930746556	0.20478529930746556	0.20478529930746556	0.20478529930746556
0	52	0.5437363533025251	0.5437363533025251	0.5437363533025251	0.5437363533025251
0	15	0.02019197982820694	0.02019197982820694	0.02019197982820694	0.02019197982820694
0	92	0.5574170752812277	0.5574170752812277	0.5574170752812277	0.5574170752812277
0	84	0.21770509831248425	0.21770509831248425	0.21770509831248425	0.21770509831248425
0	53	0.468423386324325	0.468423386324325	0.468423386324325	0.468423386324325
0	12	0.2778977070508229	0.2778977070508229	0.2778977070508229	0.2778977070508229
0	41	0.21119869453706333	0.21119869453706333	0.21119869453706333	0.21119869453706333
0	91	0.02019197982820694	0.02019197982820694	0.02019197982820694	0.02019197982820694
0	77	0.5437363533025251	0.5437363533025251	0.5437363533025251	0.5437363533025251
0	38	0.5437363533025251	0.5437363533025251	0.5437363533025251	0.5437363533025251
0	64	0.2546395197128163	0.2546395197128163	0.2546395197128163	0.2546395197128163
0	19	0.21770509831248425	0.21770509831248425	0.21770509831248425	0.21770509831248425
0	85	0.36009690735067257	0.36009690735067257	0.36009690735067257	0.36009690735067257
0	49	0.38547773846276523	0.38547773846276523	0.38547773846276523	0.38547773846276523
0	45	0.5343044674209281	0.5343044674209281	0.5343044674209281	0.5343044674209281
0	86	0.02019197982820694	0.02019197982820694	0.02019197982820694	0.02019197982820694
0	35	0.4927971699570355	0.4927971699570355	0.4927971699570355	0.4927971699570355
0	88	0.21119869453706333	0.21119869453706333	0.21119869453706333	0.21119869453706333
0	70	0.21770509831248425	0.21770509831248425	0.21770509831248425	0.21770509831248425
0	80	0.3270524642667233	0.3270524642667233	0.3270524642667233	0.3270524642667233
0	17	0.19410549445563577	0.19410549445563577	0.19410549445563577	0.19410549445563577
0	23	0.33508642381841314	0.33508642381841314	0.33508642381841314	0.33508642381841314
0	57	0.21770509831248425	0.21770509831248425	0.21770509831248425	0.21770509831248425
0	39	0.6038571299939691	0.6038571299939691	0.6038571299939691	0.6038571299939691
0	62	0.02019197982820694	0.02019197982820694	0.02019197982820694	0.02019197982820694
0	22	0.3974988435208643	0.3974988435208643	0.3974988435208643	0.3974988435208643
0	29	0.7017215534599075	0.7017215534599075	0.7017215534599075	0.7017215534599075
0	4	0.02019197982820694	0.02019197982820694	0.02019197982820694	0.02019197982820694
0	76	0.22206979106471772	0.22206979106471772	0.22206979106471772	0.22206979106471772
0	25	0.21119869453706333	0.21119869453706333	0.21119869453706333	0.21119869453706333
0	61	0.3095183653866749	0.3095183653866749	0.3095183653866749	0.3095183653866749
0	60	0.02019197982820694	0.02019197982820694	0.02019197982820694	0.02019197982820694
0	81	0.4836225585969257	0.4836225585969257	0.4836225585969257	0.4836225585969257
0	73	0.30745483518969785	0.30745483518969785	0.30745483518969785	0.30745483518969785
0	72	0.38719285530541514	0.38719285530541514	0.38719285530541514	0.38719285530541514
0	89	0.30073138169177427	0.30073138169177427	0.30073138169177427	0.30073138169177427
0	51	0.5096915173884997	0.5096915173884997	0.5096915173884997	0.5096915173884997
0	3	0.434625686038338	0.434625686038338	0.434625686038338	0.434625686038338
0	11	0.4436080556100208	0.4436080556100208	0.4436080556100208	0.4436080556100208
0	24	0.4985204367569698	0.4985204367569698	0.4985204367569698	0.4985204367569698
0	10	0.7232562386027929	0.7232562386027929	0.7232562386027929	0.7232562386027929
0	33	0.21770509831248425	0.21770509831248425	0.21770509831248425	0.21770509831248425
0	56	0.2546395197128163	0.2546395197128163	0.2546395197128163	0.2546395197128163
0	75	0.02019197982820694	0.02019197982820694	0.02019197982820694	0.02019197982820694
0	59	0.20191979828206935	0.20191979828206935	0.20191979828206935	0.20191979828206935
0	43	0.7232562386027929	0.7232562386027929	0.7232562386027929	0.7232562386027929
0	47	0.520126759031549	0.520126759031549	0.520126759031549	0.520126759031549
0	32	0.2546395197128163	0.2546395197128163	0.2546395197128163	0.2546395197128163
0	74	0.4896104924430599	0.4896104924430599	0.4896104924430599	0.4896104924430599
0	90	0.2572606536240968	0.2572606536240968	0.2572606536240968	0.2572606536240968
0	99	0.3981140467686921	0.3981140467686921	0.3981140467686921	0.3981140467686921
0	7	0.02019197982820694	0.02019197982820694	0.02019197982820694	0.02019197982820694
0	1	0.5437363533025251	0.5437363533025251	0.5437363533025251	0.5437363533025251
0	5	0.611840163212473	0.611840163212473	0.611840163212473	0.611840163212473
0	26	0.66436550911199	0.66436550911199	0.66436550911199	0.66436550911199
0	13	0.387048481389291	0.387048481389291	0.387048481389291	0.387048481389291
0	71	0.3056739551826818	0.3056739551826818	0.3056739551826818	0.3056739551826818
0	31	0.3656428061169795	0.3656428061169795	0.3656428061169795	0.3656428061169795
0	63	0.66436550911199	0.66436550911199	0.66436550911199	0.66436550911199
0	54	0.2928663066465701	0.2928663066465701	0.2928663066465701	0.2928663066465701
0	100	0.02019197982820694	0.02019197982820694	0.02019197982820694	0.02019197982820694
0	6	0.41457709024024103	0.41457709024024103	0.41457709024024103	0.41457709024024103
0	96	0.5729513341562334	0.5729513341562334	0.5729513341562334	0.5729513341562334
0	82	0.4476329203347878	0.4476329203347878	0.4476329203347878	0.4476329203347878
0	48	0.3413450592300486	0.3413450592300486	0.3413450592300486	0.3413450592300486
0	83	0.412452836932329	0.412452836932329	0.412452836932329	0.412452836932329
0	79	0.5450411851379191	0.5450411851379191	0.5450411851379191	0.5450411851379191
0	69	0.37643988654293276	0.37643988654293276	0.37643988654293276	0.37643988654293276
0	87	0.3458450764569159	0.3458450764569159	0.3458450764569159	0.3458450764569159
0	46	0.5121203569821551	0.5121203569821551	0.5121203569821551	0.5121203569821551
0	18	0.24064217297387525	0.24064217297387525	0.24064217297387525	0.24064217297387525
0	20	0.7232562386027929	0.7232562386027929	0.7232562386027929	0.7232562386027929
0	94	0.47051063568398666	0.47051063568398666	0.47051063568398666	0.47051063568398666
0	16	0.5108509975902226	0.5108509975902226	0.5108509975902226	0.5108509975902226
0	36	0.40035717434909956	0.40035717434909956	0.40035717434909956	0.40035717434909956
0	14	0.42286065304814596	0.42286065304814596	0.42286065304814596	0.42286065304814596
0	34	0.21770509831248425	0.21770509831248425	0.21770509831248425	0.21770509831248425
0	9	0.35465298746219737	0.35465298746219737	0.35465298746219737	0.35465298746219737
0	28	0.4742418381816841	0.4742418381816841	0.4742418381816841	0.4742418381816841
0	68	0.3502180673619632	0.3502180673619632	0.3502180673619632	0.3502180673619632
0	98	0.44545063274298596	0.44545063274298596	0.44545063274298596	0.44545063274298596
0	93	0.5418649940793835	0.5418649940793835	0.5418649940793835	0.5418649940793835
0	30	0.434625686038338	0.434625686038338	0.434625686038338	0.434625686038338
0	97	0.02019197982820694	0.02019197982820694	0.02019197982820694	0.02019197982820694
0	55	0.6100337050690678	0.6100337050690678	0.6100337050690678	0.6100337050690678
0	65	0.19708325601551374	0.19708325601551374	0.19708325601551374	0.19708325601551374
0	50	0.2546395197128163	0.2546395197128163	0.2546395197128163	0.2546395197128163
0	8	0.2802584609142307	0.2802584609142307	0.2802584609142307	0.2802584609142307
0	42	0.3917805181244944	0.3917805181244944	0.3917805181244944	0.3917805181244944
0	2	0.6230222239741993	0.6230222239741993	0.6230222239741993	0.6230222239741993
87	4425	0.011122510569916618	None	0.0	0.011122510569916618
87	3724	0.012960502639118084	None	0.05315628141619463	0.012960502639118084
87	4059	0.01431589578379087	None	0.0	0.01431589578379087
87	3991	0.013142596502277587	None	0.010155859317895512	0.013142596502277587
87	4235	0.015543091054229671	None	0.0	0.015543091054229671
87	4361	0.012424513476950885	None	0.0	0.012424513476950885
87	4150	0.012234891760264929	None	0.0	0.012234891760264929
87	4268	0.015709075944430367	None	0.0	0.015709075944430367
87	4333	0.011417827266098347	None	0.0	0.011417827266098347
87	4384	0.012322785576244373	None	0.04128844567805555	0.012322785576244373
87	4441	0.009770052444715694	None	0.0	0.009770052444715694
87	4355	0.019371283798275383	None	0.0	0.019371283798275383
87	4416	0.018067533958728996	None	0.0	0.018067533958728996
87	4082	0.015048424378962135	None	0.0	0.015048424378962135
87	4110	0.014736275647271107	None	0.0	0.014736275647271107
87	4408	0.016435563066324016	None	0.0	0.016435563066324016
87	4321	0.005513274212783499	None	0.037783428068425225	0.005513274212783499
87	4339	0.013937676411596695	None	0.0	0.013937676411596695
87	4313	0.008292347396725148	None	0.010155859317895512	0.008292347396725148
87	4357	0.0149276231223486	None	0.0	0.0149276231223486
87	4219	0.014668420394452117	None	0.0	0.014668420394452117
87	4038	0.013868218301728534	None	0.0	0.013868218301728534
87	4381	0.00949523508433932	None	0.0	0.00949523508433932
87	4449	0.016671506429092074	None	0.0	0.016671506429092074
87	4308	0.015027859267517365	None	0.0	0.015027859267517365
87	4336	0.012227542917522658	None	0.0	0.012227542917522658
87	3979	0.016649184004925356	None	0.0	0.016649184004925356
87	4102	0.009983856127718807	None	0.0	0.009983856127718807
87	4395	0.012330593748592782	None	0.08693938232300683	0.012330593748592782
87	4403	0.017307664023920043	None	0.0	0.017307664023920043
87	4412	0.011775920969494943	None	0.0	0.011775920969494943
87	4225	0.010975450313632085	None	0.010155859317895512	0.010975450313632085
87	4306	0.01548139618655387	None	0.0	0.01548139618655387
87	4353	0.009731240896931689	None	0.0	0.009731240896931689
87	4317	0.014894148366819142	None	0.0	0.014894148366819142
87	4374	0.014338504887548575	None	0.0	0.014338504887548575
87	4396	0.016821583778011552	None	0.0	0.016821583778011552
87	4208	0.01607962050653859	None	0.08702846899506109	0.01607962050653859
87	4436	0.010772738089960448	None	0.0	0.010772738089960448
87	4430	0.01464945716376012	None	0.0	0.01464945716376012
87	4255	0.016696654627003208	None	0.0	0.016696654627003208
87	4086	0.010945900466074559	None	0.0	0.010945900466074559
87	4431	0.01052707255386189	None	0.04128844567805555	0.01052707255386189
87	4362	0.008274097718645958	None	0.0	0.008274097718645958
87	4252	0.01243577815883668	None	0.0	0.01243577815883668
87	4335	0.013174403207654497	None	0.0	0.013174403207654497
87	4202	0.01618722788934059	None	0.0	0.01618722788934059
87	4164	0.007966418631393106	None	0.0	0.007966418631393106
87	4377	0.008082112080086213	None	0.0	0.008082112080086213
87	4444	0.017536510005882484	None	0.0	0.017536510005882484
87	4288	0.008511994988349704	None	0.06743491597664815	0.008511994988349704
87	4360	0.009816770814779047	None	0.0	0.009816770814779047
87	4264	0.013224482900819285	None	0.015233788976843268	0.013224482900819285
87	4375	0.014293633322751567	None	0.0	0.014293633322751567
87	4407	0.013923497257146158	None	0.0	0.013923497257146158
87	4359	0.014053489988132165	None	0.0	0.014053489988132165
87	4366	0.006456094372996941	None	0.0	0.006456094372996941
87	4446	0.009707466677934023	None	0.0	0.009707466677934023
87	4413	0.017147432971197044	None	0.0	0.017147432971197044
87	4051	0.01532454406294861	None	0.010155859317895512	0.01532454406294861
87	4129	0.01712886997701325	None	0.0	0.01712886997701325
87	4193	0.010447119628509149	None	0.010155859317895512	0.010447119628509149
87	4393	0.017238102133718257	None	0.0	0.017238102133718257
87	4033	0.01589885007997909	None	0.0	0.01589885007997909
87	4172	0.017978680681976864	None	0.0	0.017978680681976864
87	4435	0.009532527125270893	None	0.0	0.009532527125270893
87	4439	0.014331649128689191	None	0.0	0.014331649128689191
87	4210	0.01479363124767514	None	0.0	0.01479363124767514
87	4248	0.014507657023895552	None	0.0	0.014507657023895552
87	4167	0.015199237067652138	None	0.0	0.015199237067652138
87	3846	0.014904673149074081	None	0.0	0.014904673149074081
87	4423	0.004702104965285545	None	0.0	0.004702104965285545
87	4325	0.01223622892567024	None	0.04128844567805555	0.01223622892567024
87	4350	0.013700731267413497	None	0.0	0.013700731267413497
87	4104	0.010626740861501402	None	0.015233788976843268	0.010626740861501402
87	4213	0.01459200992608773	None	0.0	0.01459200992608773
87	4182	0.01337218816548764	None	0.010155859317895512	0.01337218816548764
87	3936	0.013459782159669746	None	0.015233788976843268	0.013459782159669746
87	4447	0.01307784235246875	None	0.015233788976843268	0.01307784235246875
87	4406	0.018616918061508954	None	0.0	0.018616918061508954
87	4443	0.010926481133615332	None	0.0	0.010926481133615332
87	4282	0.01626375265854946	None	0.0	0.01626375265854946
87	3349	0.013544499982741919	None	0.0	0.013544499982741919
87	4270	0.012884780926354533	None	0.0	0.012884780926354533
87	4421	0.014112444259016822	None	0.0	0.014112444259016822
87	4404	0.01590492814138605	None	0.0	0.01590492814138605
87	4388	0.016466372964483972	None	0.0	0.016466372964483972
87	4262	0.010600772461630483	None	0.0	0.010600772461630483
87	4394	0.012589335654495964	None	0.0	0.012589335654495964
87	4043	0.014385188587775597	None	0.0	0.014385188587775597
87	4137	0.012759674122943302	None	0.0	0.012759674122943302
87	3992	0.013335276799723541	None	0.0	0.013335276799723541
87	4192	0.012470820747453554	None	0.010155859317895512	0.012470820747453554
87	4220	0.018457036251837474	None	0.0	0.018457036251837474
87	4391	0.01488227147399967	None	0.0	0.01488227147399967
87	4307	0.013614511913023092	None	0.015233788976843268	0.013614511913023092
87	4419	0.011202131179318724	None	0.010155859317895512	0.011202131179318724
87	3933	0.013622328785417276	None	0.015233788976843268	0.013622328785417276
87	4097	0.012746806218806332	None	0.0	0.012746806218806332
87	4253	0.014755879288612564	None	0.037783428068425225	0.014755879288612564
51	2326	None	None	0.1718247995552346	None
51	2598	5.156612120075353e-05	None	0.273267904068672	5.156612120075353e-05
51	2601	None	None	0.26383628803305953	None
51	2579	2.5830962071018834e-05	None	0.454469542224831	2.5830962071018834e-05
51	2584	-7.687432745561541e-08	None	0.3954837644309253	-7.687432745561541e-08
51	2560	-6.468909802519363e-09	None	0.4416279371344595	-6.468909802519363e-09
51	2629	-6.552997854933359e-08	None	0.37939080612080733	-6.552997854933359e-08
51	2554	0.00018961657189372152	None	0.304299102905055	0.00018961657189372152
51	2164	None	None	0.6046402062988359	None
51	2602	-4.870352241339153e-09	None	0.16478099944404323	-4.870352241339153e-09
51	2615	7.878571225767589e-05	None	0.2927065187120229	7.878571225767589e-05
51	2556	1.4218661814504908e-05	None	0.5630717695086324	1.4218661814504908e-05
51	2592	4.4666479289764095e-05	None	0.273267904068672	4.4666479289764095e-05
51	2621	-2.7096163596926423e-09	None	0.5031473362441657	-2.7096163596926423e-09
51	2625	4.852080607982759e-06	None	0.31346821083562143	4.852080607982759e-06
51	2624	0.00024414820263426724	None	0.38377290963939115	0.00024414820263426724
51	2622	-3.2212061865676125e-10	None	0.41005058355115553	-3.2212061865676125e-10
51	2631	1.1207061890229961e-06	None	0.32179821365434114	1.1207061890229961e-06
51	2645	0.00011570283574543413	None	0.443356638249654	0.00011570283574543413
51	2628	3.604765984416846e-11	None	0.32736861076674584	3.604765984416846e-11
51	2508	None	None	0.35567534532328826	None
51	2392	None	None	0.255504484823611	None
51	1913	None	None	0.4331601807098009	None
51	2600	2.2233302356208502e-06	None	0.26793551985016467	2.2233302356208502e-06
51	2585	-6.129717021892319e-07	None	0.35393420437520473	-6.129717021892319e-07
51	2581	0.0004001935692409812	None	0.40942714853531437	0.0004001935692409812
51	2607	2.7448633137625892e-08	None	0.3760668816910543	2.7448633137625892e-08
51	2646	None	None	0.5093467108971367	None
51	2635	0.0005919947907839367	None	0.2539796542271356	0.0005919947907839367
51	2608	2.0535975092023685e-05	None	0.29403909072699097	2.0535975092023685e-05
51	2596	4.436733436275435e-07	None	0.1718247995552346	4.436733436275435e-07
51	2613	0.00021779994978098907	None	0.35847849997483017	0.00021779994978098907
51	2516	None	None	0.5525916896019691	None
51	2553	4.1007358949702015e-07	None	0.1718247995552346	4.1007358949702015e-07
51	1770	None	None	0.469137110280876	None
51	2606	0.00012724198277057043	None	0.30925694952170835	0.00012724198277057043
51	2605	7.972841623656749e-05	None	0.2927065187120229	7.972841623656749e-05
51	2517	None	None	0.41000419282580197	None
51	2636	0.00015463966392755606	None	0.16478099944404323	0.00015463966392755606
51	2587	None	None	0.576391524108802	None
51	2557	0.00027679652911408186	None	0.32973980648413276	0.00027679652911408186
51	2371	None	None	0.2816690751193897	None
51	2594	0.0001313394679313212	None	0.27983399378625745	0.0001313394679313212
51	2623	5.807708659135238e-05	None	0.255504484823611	5.807708659135238e-05
51	2570	0.00012570558835907006	None	0.31864310874229906	0.00012570558835907006
51	1997	None	None	0.3812813443031197	None
51	2619	0.0005359658747867724	None	0.2816690751193897	0.0005359658747867724
51	2611	8.862561470257755e-05	None	0.1718247995552346	8.862561470257755e-05
51	2589	0.0001761902900547702	None	0.16478099944404323	0.0001761902900547702
51	2637	0.00019735147243777875	None	0.28528778360201557	0.00019735147243777875
51	2614	5.2335835456174924e-05	None	0.4787447530295671	5.2335835456174924e-05
51	2582	9.772542981676174e-05	None	0.386988568958385	9.772542981676174e-05
51	2578	0.0006622114664921741	None	0.3403484051796687	0.0006622114664921741
51	2481	None	None	0.36867045709228086	None
51	2603	1.6197976055795627e-07	None	0.16478099944404323	1.6197976055795627e-07
51	2642	None	None	0.3543132168762241	None
51	2580	9.645463029994966e-06	None	0.307016924999575	9.645463029994966e-06
51	2647	-1.0474084131842325e-05	None	0.28528778360201557	-1.0474084131842325e-05
51	2569	4.123297289100072e-05	None	0.3807994530662446	4.123297289100072e-05
51	2649	6.787162107731387e-06	None	0.32692649267678064	6.787162107731387e-06
51	2633	1.6746258832384706e-08	None	0.2914022608615511	1.6746258832384706e-08
51	2627	5.265601653244518e-07	None	0.2854193768677341	5.265601653244518e-07
51	2620	-8.832700937856197e-05	None	0.29103827494284756	-8.832700937856197e-05
51	2512	None	None	0.29470361255747174	None
51	2610	0.00016164833748579224	None	0.2780568908581637	0.00016164833748579224
51	2267	None	None	0.26043915725008204	None
51	2062	None	None	0.4780079446362396	None
51	2632	0.0031381039215637872	None	0.2899358283669924	0.0031381039215637872
51	2564	5.93430847872404e-08	None	0.3760668816910543	5.93430847872404e-08
51	2616	0.0007439379437802878	None	0.40176480701436557	0.0007439379437802878
51	2609	-1.0854321391431704e-05	None	0.2731910854249723	-1.0854321391431704e-05
51	2555	4.4405526905689776e-07	None	0.2914707423679328	4.4405526905689776e-07
51	2475	None	None	0.2914022608615511	None
51	1705	None	None	0.37544194301500466	None
51	2522	None	None	0.34585845299589096	None
51	2599	1.8197377483582857e-08	None	0.34222872777492297	1.8197377483582857e-08
51	2215	None	None	0.32693173585363405	None
51	2604	-9.019079698593539e-07	None	0.3127115960853972	-9.019079698593539e-07
51	2644	-1.4242584905528398e-07	None	0.30177333979821935	-1.4242584905528398e-07
51	2551	0.00021660952361784552	None	0.35493304346200605	0.00021660952361784552
51	2574	-1.3121127456926734e-05	None	0.3036257339884969	-1.3121127456926734e-05
51	2211	None	None	0.35055271928016796	None
51	2565	4.929976161702579e-06	None	0.35393420437520473	4.929976161702579e-06
51	2393	None	None	0.4019544891841204	None
51	2567	0.0001089725655183171	None	0.3760668816910543	0.0001089725655183171
51	2643	0.00014780946445762028	None	0.2780568908581637	0.00014780946445762028
51	2519	None	None	0.3089454084209303	None
51	2423	None	None	0.26793551985016467	None
51	2586	-2.531370619257956e-08	None	0.34123103289951406	-2.531370619257956e-08
51	2549	None	None	0.304299102905055	None
51	2630	-5.311761537039507e-08	None	0.16478099944404323	-5.311761537039507e-08
51	2638	0.0001450362079325009	None	0.4745192861264444	0.0001450362079325009
51	2445	None	None	0.29403909072699097	None
51	2591	3.5286623657050456e-06	None	0.26793551985016467	3.5286623657050456e-06
51	2593	-0.1	None	0.34123103289951406	-0.1
51	2618	1.245759341361075e-05	None	0.2975680417068518	1.245759341361075e-05
51	2590	4.850962610858575e-07	None	0.1718247995552346	4.850962610858575e-07
51	2562	4.367805862671375e-05	None	0.39294372123810817	4.367805862671375e-05
51	2572	0.0013091470900136203	None	0.2812160590795963	0.0013091470900136203
[truncated: 13,001 more rows]
