# Supplementary material for: Constrained by Design: Influence of Genetic Encodings on Evolved Traits of Robots
Source: Front Robot AI. 2021 Jun 15;8:672379. doi: 10.3389/frobt.2021.672379 (PMC8239187; doi:10.3389/frobt.2021.672379)
Supplement: Supplementary file 1 [file DataSheet3.ZIP › plasticodingrep_plane_18_all_measures.tsv]

robot_id	velocity	displacement_velocity	displacement_velocity_hill	head_balance	contacts	branching	branching_modules_count	limbs	extremities	length_of_limbs	extensiveness	coverage	joints	hinge_count	active_hinges_count	brick_count	touch_sensor_count	brick_sensor_count	proportion	width	height	size	absolute_size	sensors	symmetry	avg_period	dev_period	avg_phase_offset	dev_phase_offset	avg_amplitude	dev_amplitude	avg_intra_dev_params	avg_inter_dev_params	sensors_reach	recurrence	synaptic_reception
4373	0.03250324443805804	0.015822445390494343	0.01541315205528109	0.8761315800482641	None	0	0	0.25	2	0.7777777777777778	7	0.3142857142857143	0.7777777777777778	7	7	3	0	0	0.7142857142857143	7	5	0.7333333333333333	11	0.0	0.5	0.7514219366506376	0.8234716467144882	0.8106163180195388	0.9328733793755861	0.687247284840821	0.7256256056396655	0.7945224887536473	0.8474525303290269	0	0	0.0
2773	3.910741711078013e-05	1.6969132534016055e-06	4.306579142072951e-07	0.9999975810033928	None	1.0	1	0.8	4	0.4	2	0.4666666666666667	0.4	4	2	2	1	0	0.6	3	5	0.4666666666666667	7	0.16666666666666666	1.0	0.4734699571996096	0.9149816308714528	0.8699032152678396	0.7687367859416917	0.553802820723275	0.7705934125941193	0.8839438502685832	0.83150033062789	1.0	0.25	0.0
4104	0.017698890698969887	0.007847711535695016	0.00673736922198513	0.9825097040289247	None	0	0	0.3333333333333333	2	0.6666666666666666	4	0.4	0.6666666666666666	4	4	3	0	0	0.8	5	4	0.5333333333333333	8	0.0	0.6666666666666666	0.902857621591947	0.760404172864292	0.34449753364688374	0.9334205405364793	0.687247284840821	0.6282376369121027	0.8730387296157474	0.8084556853809534	0	0	0.0
4	None	None	None	None	None	0	0	1.0	2	0.0	0	1.0	0	2	0	0	0	0	0.3333333333333333	3	1	0.2	3	0.0	1.0	0	0	0	0	0	0	0	0	0	0	0
7051	0.05825183042692744	0.002359743837483953	0.002023197983126677	0.7879413223132923	None	0	0	0.25	3	0.8	12	0.3090909090909091	0.7333333333333333	12	11	4	0	0	0.45454545454545453	11	5	1.1333333333333333	17	0.0	0.3333333333333333	0.4952375996613766	0.9431153029671315	0.8106163180195388	0.9183480818804666	0.5775671903092274	0.789939786086581	0.8907032570831691	0.898828815636778	0	0	0.0
1702	None	None	None	None	None	0	0	0.5	3	0.6666666666666666	4	0.4444444444444444	0.6666666666666666	6	4	1	1	0	0.5	6	3	0.5333333333333333	8	0.25	1.0	0.3300260831651046	0.9218422560374478	0.5082016608385252	0.9025895903356009	0.3656288706688451	0.8389845873106541	0.733706112826092	0.8923420737167569	1.0	0.6666666666666666	0.0
131	None	None	None	None	None	0	0	0.75	3	0.3333333333333333	1	0.625	0.3333333333333333	3	1	1	2	0	0.5	4	2	0.3333333333333333	5	0.5	0.6666666666666666	0.35877649370984255	0.9361623497861126	0.6537453632830245	0.8984865677287727	0.7900845892968693	0.8429699990187224	0.873708235052186	0.8986354142974985	0.6666666666666666	0.6666666666666666	0.0
4445	0.01790725904152076	0.002563558221711322	0.0023016930462197234	0.9275650202289194	None	0	0	0.5	3	0.7142857142857143	5	0.5625	0.7142857142857143	6	5	2	0	0	0.25	8	2	0.6	9	0.0	0.2857142857142857	0.6948129440430398	0.82484332470093	0.7647735187279568	0.9405166660351122	0.9188088267110655	0.7981558658159655	0.7807990132406515	0.8693266182454719	0	0	0.0
1977	None	None	None	None	None	0	0	0.5	2	0.75	3	1.0	0.25	2	1	3	0	0	0.16666666666666666	6	1	0.4	6	0.0	0.4	0.47095964057251116	0.8661534401864944	0.37806682976821715	0.8647139501221526	0.8700799440573374	0.6519944427244975	0.9332064902053112	0.8100083312268428	0	0	0.0
784	None	None	None	None	None	0	0	0.5	3	0.5	3	1.0	0.16666666666666666	3	1	4	0	0	0.5	2	4	0.5333333333333333	8	0.0	0.6666666666666666	0.2875710617526782	0.8190488424956565	0.8106163180195388	0.790625119379143	0.5663901872522555	0.7956926452424867	0.8967102878713976	0.8020887475996544	0	0	0.0
4512	0.03164220369512619	0.01330538964957716	0.013009997070493417	0.8733807001732563	None	0	0	0.25	2	0.7777777777777778	7	0.3142857142857143	0.7777777777777778	7	7	3	0	0	0.7142857142857143	7	5	0.7333333333333333	11	0.0	0.5	0.7514219366506376	0.8234716467144882	0.8106163180195388	0.9328733793755861	0.687247284840821	0.7256256056396655	0.7945224887536473	0.8474525303290269	0	0	0.0
6386	0.08510095369677728	0.005248958481198846	0.004185838439019455	0.7091962335172711	None	0	0	0.15384615384615385	2	0.8823529411764706	15	0.31666666666666665	0.7647058823529411	13	13	5	1	0	0.6	10	6	1.2666666666666666	19	0.07142857142857142	0.2222222222222222	0.623379252465656	0.9426855991524449	0.8106163180195388	0.929291716923015	0.6254005540111801	0.7697335229534403	0.8907032570831691	0.8997349171970356	1.0	0	0.0
3813	0.02500906998726271	0.004754594759704062	0.0034097687880396826	0.986230917296495	None	0	0	0.3333333333333333	2	0.7142857142857143	5	0.375	0.7142857142857143	5	5	3	0	0	0.6666666666666666	6	4	0.6	9	0.0	0.6666666666666666	0.8989080386912562	0.7603842950836774	0.2730300032250691	0.9233554580132157	0.6833837643115096	0.623506268400772	0.9283681637086475	0.7994232581398618	0	0	0.0
3266	0.015337032284514149	0.003588291465983884	0.0030229501963668732	0.949431793843473	None	0	0	0.3333333333333333	2	0.8333333333333334	5	0.5714285714285714	0.5	5	3	2	0	0	0.2857142857142857	7	2	0.5333333333333333	8	0.0	0.2857142857142857	0.6576964413424092	0.8957419456012408	0.5577722144937135	0.8367848079892172	0.6884075796279832	0.8042671247533497	0.8309023620487672	0.8497728278283172	0	0	0.0
5661	0.03748930623117829	0.009925283716010588	0.009597099916551867	0.862581123848186	None	0	0	0.25	2	0.8	8	0.3	0.8	8	8	3	0	0	0.625	8	5	0.8	12	0.0	0.5	0.709771695874594	0.8517344723619269	0.8106163180195388	0.9270956489633663	0.6563239194260004	0.7294893894322747	0.8093287270258207	0.8533437018031944	0	0	0.0
7224	0.0561797825372353	0.010449879988810116	0.008806263288416678	0.9059999123753012	None	0	0	0.2	2	0.8333333333333334	10	0.35	0.75	9	9	4	0	0	0.625	8	5	0.9333333333333333	14	0.0	0.3333333333333333	0.3006603473099162	0.9059645152536978	0.8106163180195388	0.777324277442462	0.5663901872522555	0.7706129999233033	0.8891909362995093	0.8286015235485188	0	0	0.0
4161	0.029885682691481775	0.007865263805000126	0.007691177531266519	0.6294406967573836	None	0	0	0.375	3	0.7777777777777778	7	0.55	0.7777777777777778	9	7	1	0	0	0.2	10	2	0.7333333333333333	11	0.0	0.2222222222222222	0.6743477322571367	0.8747767799155367	0.563567563167714	0.9110822095708708	0.9188088267110655	0.7815829077360669	0.7897185721393165	0.8639589786475345	0	0	0.0
5138	0.03949440859971679	0.013470201362603636	0.013110888643177164	0.8681469105140424	None	0	0	0.25	2	0.8	8	0.3	0.8	8	8	3	0	0	0.625	8	5	0.8	12	0.0	0.5	0.709771695874594	0.8517344723619269	0.8106163180195388	0.9270956489633663	0.6563239194260004	0.7294893894322747	0.8093287270258207	0.8533437018031944	0	0	0.0
2140	None	None	None	None	None	0	0	0.5	2	0.75	3	0.6666666666666666	0	2	0	3	2	0	1.0	3	3	0.4	6	0.25	0.5	0	0	0	0	0	0	0	0	0	0	0
4456	0.03362746137162834	0.0018062541965979393	0.0012169374414143098	0.664600635201724	None	0	0	0.375	3	0.7777777777777778	7	0.55	0.7777777777777778	9	7	1	0	0	0.2	10	2	0.7333333333333333	11	0.0	0.2222222222222222	0.7152781558289429	0.8513303833095729	0.9659794742882	0.9295507509249405	0.9188088267110655	0.7629766771790775	0.7729895090655429	0.8619185649604358	0	0	0.0
7473	0.06167110415650329	0.01909215544319027	0.01882609055006323	0.9225142101424585	None	0	0	0.2	2	0.8461538461538461	11	0.3333333333333333	0.7692307692307693	10	10	4	0	0	0.5555555555555556	9	5	1.0	15	0.0	0.3333333333333333	0.4952375996613766	0.9426346937141711	0.8106163180195388	0.9238632686949759	0.5775671903092274	0.6942187801973363	0.8907032570831691	0.8847698940052929	0	0	0.0
6934	0.08050032333877125	0.005949349305143662	0.00025907507592597725	0.8342924329851186	None	0	0	0.25	3	0.8125	13	0.3	0.75	13	12	4	0	0	0.6	10	6	1.2	18	0.0	0.25	0.6898148520128369	0.9470339456329845	0.8106163180195388	0.9214100201187747	0.5887441933661993	0.8190126834342784	0.8907032570831691	0.9076275848694748	0	0	0.0
1051	None	None	None	None	None	0	0	0.2	1	1.0	5	1.0	0.4	3	2	3	3	0	0.14285714285714285	7	1	0.4666666666666667	7	0.3333333333333333	0	0.3064146885976575	0.8203811670871652	0.3215096845853516	0.5107001700815956	0.5720144593567184	0.6639315751735868	0.7940419194858621	0.6786412481376045	0.3333333333333333	0.6666666666666666	0.0
5181	0.03111939913906962	0.0015950491895793148	0.001418625845546875	0.5854786341143957	None	0	0	0.25	2	0.7777777777777778	7	0.3142857142857143	0.7777777777777778	7	7	3	0	0	0.7142857142857143	7	5	0.7333333333333333	11	0.0	0.5	0.6898148520128369	0.8631360097220749	0.8106163180195388	0.9323386683273462	0.6254005540111801	0.7169321877822664	0.8233053314980464	0.8579077673012966	0	0	0.0
3494	0.028981402273542664	0.00715517711849291	-0.007125461906827261	0.9829178883526548	None	0	0	0.2857142857142857	2	0.75	6	0.3333333333333333	0.75	6	6	3	0	0	0.8333333333333334	6	5	0.6666666666666666	10	0.0	0.5	0.9162362195720377	0.8095263119229393	0.2730300032250691	0.9126294433302358	0.6563239194260004	0.6224533030989395	0.9336214238002696	0.8070612914163384	0	0	0.0
1106	None	None	None	None	None	0	0	1.0	3	0.0	0	0.6666666666666666	0	3	0	0	0	0	0.6666666666666666	3	2	0.26666666666666666	4	0.0	1.0	0	0	0	0	0	0	0	0	0	0	0
1741	None	None	None	None	None	0	0	1.0	2	0.0	0	0.75	0	2	0	0	0	0	1.0	2	2	0.2	3	0.0	0	0	0	0	0	0	0	0	0	0	0	0
5350	0.01757120670611182	0.009647407239494199	-0.002423809449895631	0.963343587063154	None	0	0	0.3333333333333333	2	0.7142857142857143	5	0.375	0.7142857142857143	5	5	3	0	0	0.6666666666666666	6	4	0.6	9	0.0	0.6666666666666666	0.7514219366506376	0.7547017430019148	0.4159650640686984	0.9395641042946576	0.687247284840821	0.6568506158139359	0.7559664158672892	0.8184166996541432	0	0	0.0
3302	0.0121380399911806	0.0030447328185078328	0.001986137294854497	0.9509993510782678	None	0	0	0.5	3	0.5	3	0.6666666666666666	0.3333333333333333	4	2	3	0	0	0.3333333333333333	6	2	0.5333333333333333	8	0.0	0.2857142857142857	0.6660220867997729	0.7641950188111074	0.5577722144937135	0.8590936308959888	0.6884075796279832	0.8283742915606027	0.7481498423929233	0.8204279784813451	0	0	0.0
1780	None	None	None	None	None	0	0	1.0	1	0	0	1.0	0	1	0	0	0	0	0.5	2	1	0.13333333333333333	2	0.0	0	0	0	0	0	0	0	0	0	0	0	0
6925	0.07038544371383391	0.007287986291399093	-0.0012772540172637673	0.8178599130228607	None	0	0	0.16666666666666666	2	0.8666666666666667	13	0.2833333333333333	0.8	12	12	4	0	0	0.6	10	6	1.1333333333333333	17	0.0	0.2857142857142857	0.688530255209433	0.9417508635772677	0.8106163180195388	0.9226247457220577	0.6070723736886897	0.7291480139531248	0.8907032570831691	0.8893340882439686	0	0	0.0
4933	0.038909997632297466	0.0044844342722719	0.003875602648444862	0.8177871957292108	None	0	0	0.25	2	0.8	8	0.3	0.8	8	8	3	0	0	0.625	8	5	0.8	12	0.0	0.5	0.7514219366506376	0.9255632110201485	0.8106163180195388	0.9270956489633663	0.6563239194260004	0.7294893894322747	0.8340100092569396	0.8827221608502909	0	0	0.0
994	None	None	None	None	None	0	0	0.5	2	0.6666666666666666	2	0.5555555555555556	0.3333333333333333	1	1	3	0	0	1.0	3	3	0.3333333333333333	5	0.0	0	0.5087845459382673	0.5	0.5287569951030905	0.5	0.8781239684632572	0.5	0.8450074495010554	0.5	0	0	0.0
3882	0.011705447388752423	0.0059531227235822964	0.0014659217326719906	0.9818218618775055	None	0	0	0.3333333333333333	2	0.6666666666666666	4	0.4	0.5	4	3	3	0	0	0.8	5	4	0.5333333333333333	8	0.0	0.5	0.902857621591947	0.760404172864292	0.2883726526408931	0.9560898099872451	0.463193556844152	0.8469316297188935	0.9023682733796823	0.8789061712417785	0	0	0.0
1542	None	None	None	None	None	0.5	1	0.8333333333333334	5	0.2857142857142857	2	0.5	0.14285714285714285	5	1	3	2	0	0.5	6	3	0.6	9	0.3333333333333333	0.6666666666666666	0.525628628251713	0.8626127541162408	0.7218405292496388	0.9093929036063233	0.7801334773104058	0.8902939288037518	0.751608732172311	0.8888503431629642	0.6	0.4	0.0
6211	0.038757186376283836	0.014626958053709109	0.014599388453109614	0.8392366041612799	None	0	0	0.375	3	0.7777777777777778	7	0.55	0.7777777777777778	9	7	1	0	0	0.2	10	2	0.7333333333333333	11	0.0	0.2222222222222222	0.6743477322571367	0.8483661538467122	0.563567563167714	0.9248246267863499	0.9166102196341684	0.7734029169846656	0.7479702626965096	0.8605361554590317	0	0	0.0
6782	0.05542197304700103	0.005935302130219018	-0.004810925731385587	0.8822174736640281	None	0	0	0.18181818181818182	2	0.8571428571428571	12	0.32	0.7857142857142857	11	11	4	0	0	0.5	10	5	1.0666666666666667	16	0.0	0.3333333333333333	0.6898148520128369	0.9598944560928828	0.8106163180195388	0.9266257781148464	0.5887441933661993	0.722944901858076	0.9139006541677582	0.9023371948066994	0	0	0.0
6354	0.047014953611173006	0.015189942842935572	0.015157307362647515	0.7741452471749826	None	0	0	0.2	2	0.8333333333333334	10	0.28	0.8333333333333334	10	10	3	0	0	0.5	10	5	0.9333333333333333	14	0.0	0.5	0.4952375996613766	0.9174455595525104	0.8106163180195388	0.9229557189035934	0.5335350615727794	0.7442972753871152	0.8462215204058517	0.8793815970268647	0	0	0.0
773	None	None	None	None	None	0	0	0.6666666666666666	2	0.5	1	0.6666666666666666	0	2	0	1	1	0	0.6666666666666666	3	2	0.26666666666666666	4	0.25	0.6666666666666666	0	0	0	0	0	0	0	0	0	0	0
1161	None	None	None	None	None	0	0	0.4	2	0.8	4	0.4666666666666667	0.4	2	2	4	0	0	0.6	3	5	0.4666666666666667	7	0.0	0.3333333333333333	0.641473629071706	0.6371334329678454	0.6384587456345795	0.6864925283145213	0.49841009736147335	0.8981619769428535	0.7938462508429528	0.7639684455402378	0	0	0.0
3923	0.02433865662512491	0.0035786126181191324	-0.0032003983410547514	0.8876196646636977	None	0	0	0.375	3	0.7777777777777778	7	0.55	0.7777777777777778	9	7	1	0	0	0.2	10	2	0.7333333333333333	11	0.0	0.2222222222222222	0.6743477322571367	0.8747767799155367	0.563567563167714	0.9110822095708708	0.9166102196341684	0.7821370145768887	0.7884133972969158	0.8640862116877372	0	0	0.0
4479	0.029165768977413797	0.008497392021339055	0.007530294096631187	0.7507101589006446	None	0	0	0.42857142857142855	3	0.75	6	0.5555555555555556	0.75	8	6	1	0	0	0.2222222222222222	9	2	0.6666666666666666	10	0.0	0.25	0.6948129440430398	0.860921354988685	0.819852180207038	0.9276801277983997	0.9188088267110655	0.7699236630987879	0.7814693348088786	0.8653914039041734	0	0	0.0
6722	0.06466744576324022	0.0226422347019455	0.020948339362597188	0.8631071299601174	None	0	0	0.25	3	0.8	12	0.34	0.7333333333333333	12	11	4	0	0	0.5	10	5	1.1333333333333333	17	0.0	0.2857142857142857	0.4952375996613766	0.9431153029671315	0.8106163180195388	0.9183480818804666	0.5775671903092274	0.8184857889572744	0.8907032570831691	0.90420091778173	0	0	0.0
6588	0.08541592553837159	0.009865026467913313	-0.007923688808382926	0.7248619762634781	None	0	0	0.15384615384615385	2	0.8823529411764706	15	0.2638888888888889	0.8235294117647058	14	14	4	1	0	0.5	12	6	1.2666666666666666	19	0.08333333333333333	0.2857142857142857	0.5901825143548767	0.9356967385908181	0.8106163180195388	0.9129283776025304	0.5649720052168974	0.7932638550267808	0.8907032570831691	0.8932242364088011	1.0	0	0.0
4918	0.04721288732807202	0.014723924819839779	0.010831233747349138	0.8341577850235636	None	0	0	0.375	3	0.7777777777777778	7	0.55	0.7777777777777778	9	7	1	0	0	0.2	10	2	0.7333333333333333	11	0.0	0.2222222222222222	0.6743477322571367	0.8503089410920467	0.673724886125876	0.9217812501265485	0.9166102196341684	0.7545185058953512	0.7479702626965096	0.8551478723695541	0	0	0.0
7145	0.06299217611867654	0.017824113272151977	0.01769461834717535	0.9461108026870498	None	0	0	0.2	2	0.8461538461538461	11	0.3333333333333333	0.7692307692307693	10	10	4	0	0	0.5555555555555556	9	5	1.0	15	0.0	0.3333333333333333	0.4952375996613766	0.9426346937141711	0.8106163180195388	0.9238632686949759	0.5775671903092274	0.71390476980179	0.8907032570831691	0.8879429200196918	0	0	0.0
100	None	None	None	None	None	0	0	0.2222222222222222	2	0.8181818181818182	9	0.5416666666666666	0.8181818181818182	11	9	1	0	0	0.16666666666666666	12	2	0.8666666666666667	13	0.0	0	0.77827739446871	0.876867851562128	0.2300005342907269	0.9466339298631521	0.4321386612239248	0.8778538027029646	0.9076850105595096	0.9063928131351051	0	0	0.0
5758	0.054845087527811635	0.025838764548330527	0.024840882330607616	0.7960527106205505	None	0	0	0.375	3	0.8	8	0.5454545454545454	0.8	9	8	2	0	0	0.18181818181818182	11	2	0.8	12	0.0	0.2	0.6743477322571367	0.8483661538467122	0.563567563167714	0.9248246267863499	0.9188088267110655	0.7839288926879232	0.7729895090655429	0.8629619063125449	0	0	0.0
3090	0.014378129630763741	0.0016105789559683532	-0.0008050449665802829	0.9740640998448012	None	0	0	0.2	1	1.0	5	0.4666666666666667	0.8	5	4	1	0	0	0.6	5	3	0.4666666666666667	7	0.0	0	0.5452688732260716	0.8930607705573816	0.5766056118754603	0.8535010244843187	0.9420594821002762	0.861761538111502	0.8810013348307643	0.8704458799298731	0	0	0.0
4098	0.015695733112098657	8.561056149160923e-05	3.315881111871481e-05	0.9259878343588275	None	0	0	0.5	3	0.7142857142857143	5	0.5625	0.7142857142857143	7	5	1	0	0	0.25	8	2	0.6	9	0.0	0.2857142857142857	0.6576964413424092	0.8892072148582782	0.673724886125876	0.936608281242157	0.9188088267110655	0.7194786341252262	0.902500898310484	0.8705494745963357	0	0	0.0
6638	0.08402547331002476	0.008848397462422159	-0.007588109550754223	0.7335338875298605	None	0	0	0.15384615384615385	2	0.8823529411764706	15	0.2638888888888889	0.8235294117647058	14	14	4	1	0	0.5	12	6	1.2666666666666666	19	0.08333333333333333	0.2857142857142857	0.5901825143548767	0.9356967385908181	0.8106163180195388	0.9129283776025304	0.5649720052168974	0.7932638550267808	0.8907032570831691	0.8932242364088011	1.0	0	0.0
2916	0.0007924124282362432	0.0006820626173033831	0.0006819175732533327	0.9938172402865741	None	0	0	0.5	2	0.6666666666666666	2	0.625	0.3333333333333333	1	1	3	2	0	0.5	2	4	0.3333333333333333	5	0.2	0	0.284222839802613	0.5	0.563567563167714	0.5	1.0	0.5	0.9500509443029321	0.5	1.0	1.0	0.0
3456	0.016370439654000174	0.004646883967342173	0.004246133983300923	0.9766342343949528	None	0	0	0.3333333333333333	2	0.6666666666666666	4	0.4	0.6666666666666666	5	4	2	0	0	0.8	4	5	0.5333333333333333	8	0.0	0.5	0.933564400452819	0.8282516515563778	0.2730300032250691	0.9233554580132157	0.6833837643115096	0.6299569656430657	0.9383656122983252	0.8222088559816789	0	0	0.0
5667	0.03927754630446411	0.013030516897428892	0.012824668282301879	0.8670739540613386	None	0	0	0.25	2	0.8	8	0.3	0.8	8	8	3	0	0	0.625	8	5	0.8	12	0.0	0.5	0.709771695874594	0.8517344723619269	0.8106163180195388	0.9270956489633663	0.6563239194260004	0.7294893894322747	0.8093287270258207	0.8533437018031944	0	0	0.0
6812	0.054431976191641585	0.007367513883704799	0.007338687200351342	0.9537210989421874	None	0	0	0.25	3	0.8125	13	0.32727272727272727	0.75	13	12	4	0	0	0.45454545454545453	11	5	1.2	18	0.0	0.2857142857142857	0.3006603473099162	0.951374348010611	0.8106163180195388	0.9152747615393859	0.5663901872522555	0.7572874898303937	0.8907032570831691	0.8969523122487562	0	0	0.0
572	None	None	None	None	None	0	0	0.5	2	0.75	3	0.5	0.5	3	2	2	0	0	0.75	3	4	0.4	6	0.0	0.4	0.5851792368929587	0.698612321768445	0.5600815307850533	0.8021928646475285	0.4356353800141218	0.8583862454887099	0.6646467252481078	0.7937318500193605	0	0	0.0
3500	0.022324063215012346	0.0035838835914548057	-0.0006650570004805399	0.9821209966175001	None	0	0	0.3333333333333333	2	0.7142857142857143	5	0.36	0.7142857142857143	5	5	3	0	0	1.0	5	5	0.6	9	0.0	0.5	0.933564400452819	0.8282516515563778	0.2730300032250691	0.9233554580132157	0.687247284840821	0.6281573902893014	0.9385149411649307	0.8218327551914391	0	0	0.0
2294	None	None	None	None	None	0	0	0.4	2	0.8	4	1.0	0.8	6	4	0	0	0	0.14285714285714285	7	1	0.4666666666666667	7	0.0	0.3333333333333333	0.34409487860784127	0.7698898223413411	0.8029634545444224	0.9464216354258238	0.5145076844595644	0.7938877942068762	0.869196390832535	0.8592713444972958	0	0	0.0
1045	None	None	None	None	None	0	0	0.5	2	0.3333333333333333	1	0.625	0.3333333333333333	2	1	2	0	0	0.5	2	4	0.3333333333333333	5	0.0	0.6666666666666666	0.9310521071424389	0.6439036869344458	0.9077866797520411	0.5	0.9276475377610748	0.5766981937895911	0.5609722363102011	0.5745713883833257	0	0	0.0
7183	0.06209834195334254	0.009691053710038094	0.0007363474742454436	0.7504765065764778	None	0	0	0.2	2	0.8461538461538461	11	0.2727272727272727	0.7692307692307693	12	10	2	0	0	0.45454545454545453	11	5	1.0	15	0.0	0.4	0.7206183943317372	0.9432991908954821	0.8106163180195388	0.9226247457220577	0.6070723736886897	0.741737210557461	0.8907032570831691	0.8923579524655276	0	0	0.0
4950	0.028849622773825873	0.008881399822339273	0.008457322716214914	0.6459398350219006	None	0	0	0.375	3	0.7777777777777778	7	0.55	0.7777777777777778	9	7	1	0	0	0.2	10	2	0.7333333333333333	11	0.0	0.2222222222222222	0.6743477322571367	0.8735072773367594	0.563567563167714	0.9128751813272198	0.9188088267110655	0.7760017023975807	0.7897185721393165	0.8631104698634138	0	0	0.0
2464	None	None	None	None	None	0	0	0.75	3	0.5	2	0.75	0.25	1	1	4	0	0	0.5	4	2	0.4	6	0.0	0.5	0.6576964413424092	0.5	0.1925660963687205	0.5	0.6712691108775868	0.5	0.902500898310484	0.5	0	0	0.0
2842	0.0008285102404094892	0.00012381030079565918	0.0001237994398472481	0.998189872940641	None	0	0	0.6666666666666666	2	0.5	1	0.6666666666666666	0	1	0	2	1	0	0.6666666666666666	3	2	0.26666666666666666	4	0.14285714285714285	0	0	0	0	0	0	0	0	0	0	0	0
5188	0.027607302677521338	0.011252385361938393	0.011030475399142052	0.5527477374854627	None	0	0	0.2857142857142857	2	0.75	6	0.35714285714285715	0.75	6	6	3	0	0	0.5714285714285714	7	4	0.6666666666666666	10	0.0	0.6666666666666666	0.7514219366506376	0.7376170146653359	0.6172565048656834	0.937761078497331	0.7097415639909934	0.6638670576904976	0.7379488356945555	0.8139024898954658	0	0	0.0
1615	None	None	None	None	None	0	0	1.0	2	0.0	0	0.75	0	2	0	0	0	0	1.0	2	2	0.2	3	0.0	0	0	0	0	0	0	0	0	0	0	0	0
7285	0.08156069520769407	0.0038183665147349	-0.0038028483628221492	0.8055171000490191	None	0	0	0.16666666666666666	2	0.8666666666666667	13	0.2833333333333333	0.8	12	12	4	0	0	0.6	10	6	1.1333333333333333	17	0.0	0.2857142857142857	0.4952375996613766	0.9441009012937259	0.8106163180195388	0.9169794868868909	0.5775671903092274	0.7379268381035173	0.8907032570831691	0.8897281921018054	0	0	0.0
1459	None	None	None	None	None	0	0	0.8	4	0.0	0	0.5833333333333334	0	0	0	6	0	0	0.75	4	3	0.4666666666666667	7	0.0	0.5	0	0	0	0	0	0	0	0	0	0	0
1175	None	None	None	None	None	0	0	0.25	3	0.875	14	0.375	0.75	13	12	4	2	0	0.1875	3	16	1.2	18	0.18181818181818182	1.0	0.6252158357056774	0.8951447872027881	0.6307468358967496	0.842268375610108	0.6239727431091584	0.9303626603242566	0.8672858447956656	0.8944754739465915	0.5384615384615385	0.07692307692307693	0.0
4485	0.027604260451847426	0.00942040222310091	0.006889536735187694	0.8056226835819664	None	0	0	0.5	3	0.7142857142857143	5	0.5625	0.7142857142857143	7	5	1	0	0	0.25	8	2	0.6	9	0.0	0.2857142857142857	0.6743477322571367	0.8664570881816482	0.563567563167714	0.9309531912736586	0.9188088267110655	0.7861035827087693	0.7897185721393165	0.8726212765393503	0	0	0.0
1212	None	None	None	None	None	0.5	1	0.8333333333333334	5	0.16666666666666666	1	0.5333333333333333	0	4	0	3	2	0	0.6	5	3	0.5333333333333333	8	0.3333333333333333	0.8	0	0	0	0	0	0	0	0	0	0	0
2860	0.0007295104653096372	0.0006885531836555254	0.0006884715060483769	0.9937062710097219	None	0	0	0.6666666666666666	2	0.5	1	0.6666666666666666	0.5	1	1	2	2	0	0.6666666666666666	2	3	0.26666666666666666	4	0.25	0	0.284222839802613	0.5	0.563567563167714	0.5	1.0	0.5	0.9500509443029321	0.5	1.0	1.0	0.0
4345	0.028594093966306394	0.00926375269522535	0.008482106134334326	0.8803845552316577	None	0	0	0.42857142857142855	3	0.75	6	0.5555555555555556	0.75	8	6	1	0	0	0.2222222222222222	9	2	0.6666666666666666	10	0.0	0.25	0.6660220867997729	0.8821410557506478	0.6186462246467949	0.9193517078161433	0.9188088267110655	0.7714936442393988	0.8111703724355069	0.8684968319401155	0	0	0.0
7088	0.05175152010862336	0.01622823935040465	0.012992303884473656	0.8665321987206636	None	0	0	0.2	2	0.8333333333333334	10	0.35	0.75	9	9	4	1	0	0.625	8	5	0.9333333333333333	14	0.08333333333333333	0.3333333333333333	0.7514219366506376	0.934293475315074	0.8106163180195388	0.9343818720469304	0.6254005540111801	0.7303819836899444	0.8907032570831691	0.8911358083771783	1.0	0	0.0
4785	0.06490096553328178	0.013977565383861088	0.013411657815328626	0.7980065735608672	None	0	0	0.18181818181818182	2	0.8571428571428571	12	0.22857142857142856	0.8571428571428571	12	12	3	0	0	0.7	10	7	1.0666666666666667	16	0.0	0.3333333333333333	0.709771695874594	0.924616148989535	0.6132906910441186	0.9370687315340379	0.6234687937465244	0.7680697850941144	0.8709277887620097	0.8942569494223855	0	0	0.0
5925	0.04359377549910476	0.010953859662004226	0.010734786096509161	0.9498792640690258	None	0	0	0.2	2	0.8333333333333334	10	0.35	0.75	9	9	4	1	0	0.625	8	5	0.9333333333333333	14	0.08333333333333333	0.3333333333333333	0.3006603473099162	0.9237149062122931	0.8106163180195388	0.8783015936160854	0.5006799358933034	0.7686647659924439	0.8907032570831691	0.8687995018219054	1.0	0	0.0
2424	None	None	None	None	None	0	0	0.4	2	0.8	4	1.0	0.8	6	4	0	0	0	0.14285714285714285	7	1	0.4666666666666667	7	0.0	0.3333333333333333	0.34409487860784127	0.7531625275913878	0.8029634545444224	0.9070016222278654	0.5442192459058062	0.8015307473377764	0.8680238617055828	0.8315053995585763	0	0	0.0
2581	0.0008495703471055446	9.981475135627265e-05	9.977420843672057e-05	0.9983111896521063	None	0	0	0.6666666666666666	2	0.5	1	0.6666666666666666	0	1	0	2	1	0	0.6666666666666666	3	2	0.26666666666666666	4	0.14285714285714285	0	0	0	0	0	0	0	0	0	0	0	0
3820	0.020737264278081365	0.005906874827022158	-0.0023592143559781455	0.9806532954891124	None	0	0	0.3333333333333333	2	0.7142857142857143	5	0.36	0.7142857142857143	5	5	3	0	0	1.0	5	5	0.6	9	0.0	0.5	0.7536812579532101	0.829368796359438	0.4159650640686984	0.9507272826171946	0.687247284840821	0.6313625420030256	0.804602091220656	0.8446219438288066	0	0	0.0
4208	0.018126940938982216	0.007280012404939299	0.006461644458374318	0.9842450830002646	None	0	0	0.3333333333333333	2	0.6666666666666666	4	0.4	0.6666666666666666	4	4	3	0	0	0.8	5	4	0.5333333333333333	8	0.0	0.6666666666666666	0.902857621591947	0.760404172864292	0.34449753364688374	0.9334205405364793	0.6833837643115096	0.6299772339957084	0.8727585736797575	0.8088402307185245	0	0	0.0
843	None	None	None	None	None	0	0	0.42857142857142855	3	0.625	5	1.0	0.375	4	3	5	0	0	0.4	2	5	0.6666666666666666	10	0.0	0.5	0.4106050538758888	0.7360497687022943	0.810431083155326	0.7720552571151029	0.6604103470281155	0.8882484714388875	0.8630972448180536	0.8083753348075681	0	0	0.0
4096	0.01736872302060633	0.0011719999123001883	3.930965469621e-05	0.9963215778442568	None	0	0	0.3333333333333333	2	0.7142857142857143	5	0.42857142857142855	0.5714285714285714	4	4	4	0	0	0.42857142857142855	7	3	0.6	9	0.0	0.6666666666666666	0.9494540193456281	0.7801198320779996	0.2730300032250691	0.6499744650847973	0.6485968783673778	0.6014897205039526	0.9418994568240809	0.6825804476590136	0	0	0.0
3377	0.010338935244178794	0.003353264914098177	0.002943308362396691	0.980163918162175	None	0	0	0.6	3	0.4	2	0.5833333333333334	0.4	4	2	2	0	0	0.3333333333333333	6	2	0.4666666666666667	7	0.0	0.3333333333333333	0.5277022097535563	0.8422561011021705	0.5606698888307137	0.8591876123910023	0.8106346413242701	0.8490546513992226	0.8856978310753824	0.8503003432796893	0	0	0.0
802	None	None	None	None	None	0	0	0.4	2	0.8	4	1.0	0.8	6	4	0	0	0	0.14285714285714285	7	1	0.4666666666666667	7	0.0	0.3333333333333333	0.41651022656649916	0.8532688576484497	0.327529364923185	0.7580703908986572	0.2572238863448956	0.6560947465215936	0.7489774798871617	0.7654593270420685	0	0	0.0
3726	0.024815307983927466	0.004659577675663383	0.004541317863521581	0.9833700888769787	None	0	0	0.3333333333333333	2	0.7142857142857143	5	0.375	0.7142857142857143	5	5	3	0	0	0.6666666666666666	6	4	0.6	9	0.0	0.6666666666666666	0.8989080386912562	0.7603842950836774	0.2730300032250691	0.9233554580132157	0.6833837643115096	0.623506268400772	0.9283681637086475	0.7994232581398618	0	0	0.0
3775	0.010390029985260582	0.005055081825479399	0.004967207297192227	0.9848541302346607	None	0	0	0.4	2	0.6	3	0.4375	0.6	4	3	2	0	0	1.0	4	4	0.4666666666666667	7	0.0	0.6666666666666666	0.8436228292030146	0.7803580738047359	0.34449753364688374	0.9334205405364793	0.687247284840821	0.6282376369121027	0.8730387296157474	0.8142137167433133	0	0	0.0
6057	0.053495928661700054	0.025434156548120552	0.0240778561257735	0.793209300104202	None	0	0	0.375	3	0.8	8	0.5454545454545454	0.8	9	8	2	0	0	0.18181818181818182	11	2	0.8	12	0.0	0.2	0.6743477322571367	0.8483661538467122	0.563567563167714	0.9248246267863499	0.9188088267110655	0.7839288926879232	0.7729895090655429	0.8629619063125449	0	0	0.0
855	None	None	None	None	None	0	0	0.6666666666666666	2	0.5	1	0.6666666666666666	0	1	0	2	1	0	0.6666666666666666	3	2	0.26666666666666666	4	0.14285714285714285	0	0	0	0	0	0	0	0	0	0	0	0
6870	0.06542301910796616	0.02485381625970596	0.022370249856594842	0.8236322623748186	None	0	0	0.25	3	0.8	12	0.3090909090909091	0.7333333333333333	12	11	4	0	0	0.45454545454545453	11	5	1.1333333333333333	17	0.0	0.3333333333333333	0.4952375996613766	0.9431153029671315	0.8106163180195388	0.9183480818804666	0.5775671903092274	0.7899397860865811	0.8907032570831691	0.898828815636778	0	0	0.0
4543	0.02076683621979665	0.0031305839056511397	0.002510241722861811	0.92663005142952	None	0	0	0.5	3	0.7142857142857143	5	0.5625	0.7142857142857143	7	5	1	0	0	0.25	8	2	0.6	9	0.0	0.2857142857142857	0.6576964413424092	0.8841694839459427	0.563567563167714	0.9115874187886589	0.9188088267110655	0.7829173780903266	0.8309023620487672	0.8679340550509098	0	0	0.0
3344	0.013149617943156087	0.004441882874694355	0.004338047836372782	0.9808813862892671	None	0	0	0.5	2	0.75	3	1.0	0.75	3	3	2	0	0	0.16666666666666666	6	1	0.4	6	0.0	0.8	0.6576964413424092	0.8582830545152585	0.46304133859267027	0.7579951442633458	0.781542802852446	0.8105158499990862	0.8309023620487672	0.8123565372378566	0	0	0.0
2610	1.9812602654210356e-08	1.5521717601984993e-08	-8.769640755108536e-09	0.9999960263408814	None	0	0	0.75	3	0.25	1	0.75	0	0	0	5	2	0	0.5	4	2	0.4	6	0.14285714285714285	0.5	0	0	0	0	0	0	0	0	0	0	0
7203	0.06857031673738702	0.013818510859510058	0.013453530376033177	0.7553352260467809	None	0	0	0.16666666666666666	2	0.8666666666666667	13	0.3090909090909091	0.8	12	12	4	0	0	0.45454545454545453	11	5	1.1333333333333333	17	0.0	0.3333333333333333	0.7206183943317372	0.934453237206844	0.8106163180195388	0.9173337350794958	0.6070723736886897	0.7407117193706337	0.8907032570831691	0.8847134298304099	0	0	0.0
4316	0.025798895533884845	0.009300445553781317	-0.007794475057614618	0.5118143431795169	None	0	0	0.42857142857142855	3	0.75	6	0.5555555555555556	0.75	8	6	1	0	0	0.2222222222222222	9	2	0.6666666666666666	10	0.0	0.25	0.47928528602987486	0.8925531266507071	0.5712807866962735	0.8867296224578717	0.9258352648658112	0.6355553302528345	0.8682816788544343	0.8287781066642038	0	0	0.0
4073	0.02170002121384761	0.002572873762798064	0.0023320319051456395	0.9242756510010941	None	0	0	0.5	3	0.7142857142857143	5	0.5625	0.7142857142857143	7	5	1	0	0	0.25	8	2	0.6	9	0.0	0.2857142857142857	0.6576964413424092	0.8841694839459427	0.563567563167714	0.9115874187886589	0.9188088267110655	0.7829173780903266	0.8309023620487672	0.8679340550509098	0	0	0.0
5457	0.03720773634417061	0.010143535173823227	0.009885710950934915	0.8625882574397128	None	0	0	0.25	2	0.8	8	0.3	0.8	8	8	3	0	0	0.625	8	5	0.8	12	0.0	0.5	0.709771695874594	0.8517344723619269	0.8106163180195388	0.9270956489633663	0.6563239194260004	0.7294893894322747	0.8093287270258207	0.8533437018031944	0	0	0.0
795	None	None	None	None	None	0.5	1	0.6666666666666666	4	0.5714285714285714	4	0.6	0.2857142857142857	3	2	5	0	0	0.6	3	5	0.6	9	0.0	0.5	0.2992272187808841	0.7964176989579159	0.7161373977611782	0.9700249048368093	0.46067397287212686	0.6658203381247898	0.9260517679111516	0.863356199693146	0	0	0.0
1534	None	None	None	None	None	0	0	0.5	3	0.3333333333333333	2	0.6666666666666666	0.16666666666666666	2	1	5	3	0	0.3333333333333333	6	2	0.5333333333333333	8	0.23076923076923078	0	0.1141008978382509	0.5109889758613043	0.3286937717801598	0.9077894331352676	0.88552482113726	0.6142956689986292	0.9677438339479402	0.7175015386629234	0.5	0.5	0.3524715898111213
3695	0.016218252863235045	0.003974517845565802	0.003950359550720978	0.9863608079736703	None	0	0	0.3333333333333333	2	0.6666666666666666	4	0.4	0.6666666666666666	4	4	3	0	0	0.8	5	4	0.5333333333333333	8	0.0	0.6666666666666666	0.8436228292030146	0.7803580738047359	0.34449753364688374	0.9334205405364793	0.6853155245761653	0.6303180050871035	0.8728954036682335	0.8146629533202547	0	0	0.0
5418	0.039253613783735174	0.009713634699949436	0.009374426372276657	0.8634457018968104	None	0	0	0.25	2	0.8	8	0.3	0.8	8	8	3	0	0	0.625	8	5	0.8	12	0.0	0.5	0.709771695874594	0.8517344723619269	0.8106163180195388	0.9270956489633663	0.6563239194260004	0.7294893894322747	0.8093287270258207	0.8533437018031944	0	0	0.0
1443	None	None	None	None	None	0	0	0.75	3	0.0	0	0.6666666666666666	0	0	0	5	0	0	1.0	3	3	0.4	6	0.0	0.5	0	0	0	0	0	0	0	0	0	0	0
7113	0.05483170742211122	0.010221602339822666	0.010188737623842186	0.9468346765717482	None	0	0	0.25	3	0.8125	13	0.32727272727272727	0.75	13	12	4	0	0	0.45454545454545453	11	5	1.2	18	0.0	0.2857142857142857	0.3006603473099162	0.951374348010611	0.8106163180195388	0.9152747615393859	0.5663901872522555	0.7572874898303937	0.8907032570831691	0.8969523122487562	0	0	0.0
2069	None	None	None	None	None	0	0	0.6	3	0.4	2	0.875	0	1	0	5	1	0	0.5	2	4	0.4666666666666667	7	0.07692307692307693	0.4	0	0	0	0	0	0	0	0	0	0	0
1010	None	None	None	None	None	0	0	0.25	1	1.0	4	0.5	0.5	3	2	2	1	0	0.75	3	4	0.4	6	0.14285714285714285	0	0.284222839802613	0.684682980193314	0.563567563167714	0.5890802762798728	0.9504540140595964	0.5705879516458986	0.9500509443029321	0.6161560378167378	1.0	0.6666666666666666	0.0
4698	0.05980390386470012	0.02059363578715932	0.004506572659128721	0.8586870704573905	None	0	0	0.2	2	0.8333333333333334	10	0.25925925925925924	0.8333333333333334	10	10	3	0	0	0.6666666666666666	9	6	0.9333333333333333	14	0.0	0.4	0.579827349138829	0.8888101254476065	0.8106163180195388	0.9146967276064215	0.6070723736886897	0.7469750838965921	0.8570875028365709	0.8634827146110635	0	0	0.0
5162	0.04713361209921617	0.013843629229609558	0.010574391249528876	0.885957650844674	None	0	0	0.2222222222222222	2	0.8181818181818182	9	0.28888888888888886	0.8181818181818182	9	9	3	0	0	0.5555555555555556	9	5	0.8666666666666667	13	0.0	0.5	0.6898148520128369	0.8841485219536894	0.8106163180195388	0.9381603478178615	0.6779874484531254	0.7185104335116419	0.8420323171248523	0.8694675319069803	0	0	0.0
7456	0.0660698501202969	0.02546818768064997	0.02098876445697829	0.8808501761004678	None	0	0	0.25	3	0.8	12	0.34	0.7333333333333333	12	11	4	0	0	0.5	10	5	1.1333333333333333	17	0.0	0.2857142857142857	0.4952375996613766	0.9431153029671315	0.8106163180195388	0.9183480818804666	0.5775671903092274	0.7899397860865811	0.8907032570831691	0.898828815636778	0	0	0.0
5958	0.03391049129489097	0.011551129958346524	0.010482722243573316	0.8943361718847269	None	0	0	0.2857142857142857	2	0.75	6	0.35714285714285715	0.75	6	6	3	0	0	0.5714285714285714	7	4	0.6666666666666666	10	0.0	0.6666666666666666	0.7412372737203163	0.8240848059667403	0.6132906910441186	0.9256495220421228	0.6853155245761653	0.7353472998657086	0.7916330919322844	0.8450072892987539	0	0	0.0
4379	0.02957500880258461	0.009759249374299221	0.00822156135441911	0.8389273995931419	None	0	0	0.375	3	0.7777777777777778	7	0.55	0.7777777777777778	9	7	1	0	0	0.2	10	2	0.7333333333333333	11	0.0	0.2222222222222222	0.6576964413424092	0.8871006511018357	0.563567563167714	0.9108416945463456	0.9188088267110655	0.7623789242279306	0.8309023620487672	0.8641734259357582	0	0	0.0
15	None	None	None	None	None	0	0	0.16666666666666666	1	1.0	7	0.45	0.7142857142857143	5	5	3	2	0	0.8	4	5	0.6	9	0.2	0	0.3278244435425667	0.8935921259612479	0.14645857661774855	0.8319767553709679	0.8603202034096495	0.980905069438092	0.9341623753527939	0.9279471527002535	0.6	0.6	0.0
4029	0.01330264892448522	0.0034649143717280836	0.0022675092092629755	0.9511028527709486	None	0	0	0.5	3	0.6666666666666666	4	0.5714285714285714	0.6666666666666666	6	4	1	0	0	0.2857142857142857	7	2	0.5333333333333333	8	0.0	0.3333333333333333	0.6948129440430398	0.82484332470093	0.7647735187279568	0.9405166660351122	0.917709523172617	0.7831058619818462	0.7695058382516423	0.865843997509042	0	0	0.0
6521	0.07130809027419646	0.025463243492490614	0.02352320902083726	0.8853444999118223	None	0	0	0.18181818181818182	2	0.8571428571428571	12	0.32	0.7857142857142857	11	11	4	0	0	0.5	10	5	1.0666666666666667	16	0.0	0.3333333333333333	0.6898148520128369	0.9386306290333745	0.8106163180195388	0.9208360259179855	0.5887441933661993	0.7243484893396844	0.8907032570831691	0.8858602541035735	0	0	0.0
6161	0.06829303995053866	0.0070678051123663375	-0.005708735661568861	0.6751146717216538	None	0	0	0.2	2	0.8461538461538461	11	0.3333333333333333	0.7692307692307693	10	10	4	1	0	0.5555555555555556	9	5	1.0	15	0.08333333333333333	0.3333333333333333	0.7206183943317372	0.934724406847066	0.8106163180195388	0.9243163377531967	0.6254005540111801	0.747468494944672	0.8907032570831691	0.8892491046231856	1.0	0	0.0
3549	0.004115396928246008	0.002868201121405138	0.0026511483427919327	0.9831779299595512	None	0	0	0.75	3	0.25	1	0.6	0.25	3	1	2	0	0	0.4	5	2	0.4	6	0.0	0.4	0.6576964413424092	0.8582830545152585	0.46304133859267027	0.7579951442633458	0.781542802852446	0.8105158499990862	0.8309023620487672	0.8123565372378566	0	0	0.0
4942	0.022138311398552	0.003798968147736635	0.002748237910394302	0.9690145791584521	None	0	0	0.375	3	0.6666666666666666	6	0.36666666666666664	0.6666666666666666	7	6	3	0	0	0.8333333333333334	6	5	0.7333333333333333	11	0.0	0.4	0.6898148520128369	0.8862998316105029	0.4159650640686984	0.9425392532771388	0.687247284840821	0.7336100239511968	0.8451190986086012	0.875953959185387	0	0	0.0
3389	0.011256178458722675	0.0038884730653768	0.003821415990590153	0.984526710355224	None	0	0	0.4	2	0.6	3	0.4375	0.6	4	3	2	0	0	1.0	4	4	0.4666666666666667	7	0.0	0.6666666666666666	0.8436228292030146	0.7803580738047359	0.34449753364688374	0.9334205405364793	0.6853155245761653	0.6303180050871035	0.8728954036682335	0.8146629533202547	0	0	0.0
238	None	None	None	None	None	0	0	0.35	7	0.5925925925925926	16	0.18831168831168832	0.48148148148148145	20	13	8	1	0	0.7857142857142857	14	11	1.9333333333333333	29	0.07692307692307693	0.07142857142857142	0.39103165922433625	0.8106771376122405	0.4606789942753629	0.8886028169959157	0.6388277822508094	0.8455383409133679	0.8628884306798914	0.8511518628481075	1.0	0.35	0.0
2855	0.0014163437747846367	0.00016185232358735844	-0.00014857790284368127	0.9960384979562399	None	0.5	1	0.6666666666666666	4	0.5714285714285714	4	0.375	0	2	0	6	2	0	0.6666666666666666	4	6	0.6	9	0.14285714285714285	0.6666666666666666	0	0	0	0	0	0	0	0	0	0	0
2929	0.0010782454614383023	0.0005644870299220473	0.0005644786863744208	0.9940648700565767	None	0	0	0.5	2	0.6666666666666666	2	0.8333333333333334	0.3333333333333333	1	1	3	1	0	0.6666666666666666	2	3	0.3333333333333333	5	0.1	0	0.284222839802613	0.5	0.563567563167714	0.5	1.0	0.5	0.9500509443029321	0.5	1.0	1.0	0.0
7185	0.06755122323609633	0.014057315375704003	0.011985876438289045	0.7541577092683439	None	0	0	0.16666666666666666	2	0.8666666666666667	13	0.3090909090909091	0.8	12	12	4	0	0	0.45454545454545453	11	5	1.1333333333333333	17	0.0	0.3333333333333333	0.7206183943317372	0.934453237206844	0.8106163180195388	0.9173337350794958	0.6070723736886897	0.7526570879951243	0.8907032570831691	0.8868435475424848	0	0	0.0
2775	0.004530546910303163	0.0001159124442556773	6.63606570327486e-06	0.9876532495851351	None	1.0	1	0.8	4	0.4	2	0.4666666666666667	0.2	3	1	3	0	0	0.6	5	3	0.4666666666666667	7	0.0	1.0	0.3809486631095318	0.9392056268960888	1.0	0.6056841880143768	0.552894356910241	0.8093403419339945	0.947260085829284	0.8230997113653175	0	0	0.0
1338	None	None	None	None	None	1.0	1	1.0	4	0.0	0	0.5555555555555556	0	2	0	2	1	0	1.0	3	3	0.3333333333333333	5	0.16666666666666666	1.0	0	0	0	0	0	0	0	0	0	0	0
1749	None	None	None	None	None	0.2857142857142857	2	0.5625	9	0.3333333333333333	7	0.4107142857142857	0.2857142857142857	12	6	10	2	0	0.875	7	8	1.5333333333333334	23	0.1111111111111111	0.10526315789473684	0.7692137575973765	0.8290761017530458	0.4168910085865041	0.8971073265763408	0.7194626872613276	0.8739209526485666	0.8399368440253044	0.8691602797823756	0.5416666666666666	0.08333333333333333	0.0
4350	0.02609633960403607	0.010607089950791371	0.00948662654961775	0.8908078541265865	None	0	0	0.375	3	0.7777777777777778	7	0.55	0.7777777777777778	9	7	1	0	0	0.2	10	2	0.7333333333333333	11	0.0	0.2222222222222222	0.6576964413424092	0.8871006511018357	0.563567563167714	0.9108416945463456	0.9188088267110655	0.7625305255282153	0.8309023620487672	0.8642061722746429	0	0	0.0
1819	None	None	None	None	None	0	0	0.6666666666666666	2	0.5	1	1.0	0.5	3	1	0	0	0	0.25	4	1	0.26666666666666666	4	0.0	0.6666666666666666	0.34409487860784127	0.8039350838429987	0.8029634545444224	0.9468948233559488	0.5145076844595644	0.8808242707762065	0.869196390832535	0.8906516877746334	0	0	0.0
1214	None	None	None	None	None	0.3333333333333333	1	0.5	4	0.4444444444444444	4	0.5238095238095238	0.3333333333333333	5	3	5	1	0	0.42857142857142855	7	3	0.7333333333333333	11	0.08333333333333333	0.5	0.5787412635867946	0.8733404971271015	0.5502101075126691	0.8349878689290622	0.6716542145804131	0.9695360065164504	0.8205858520322378	0.9119353443842957	1.0	0.6	0.0
2872	0.0008934861234603435	0.000935136078690532	0.0009349489770522811	0.9910019774426913	None	0	0	0.5	2	0.75	3	0.6	0.25	1	1	4	2	0	0.4	2	5	0.4	6	0.16666666666666666	0	0.284222839802613	0.5	0.563567563167714	0.5	1.0	0.5	0.9500509443029321	0.5	1.0	1.0	0.0
6551	0.060208219038699225	0.013780790835169372	-0.002618365121532001	0.9054188209704165	None	0	0	0.25	3	0.8125	13	0.3	0.75	13	12	4	0	0	0.6	10	6	1.2	18	0.0	0.25	0.3006603473099162	0.9509718582819282	0.8106163180195388	0.9131048523516044	0.5663901872522555	0.8384405775021032	0.8907032570831691	0.9106260501303581	0	0	0.0
5675	0.02459720408150518	0.003864070017320721	-0.003439818878674579	0.7965019880019493	None	0	0	0.375	3	0.7777777777777778	7	0.55	0.7777777777777778	8	7	2	0	0	0.2	10	2	0.7333333333333333	11	0.0	0.2222222222222222	0.6948129440430398	0.8590151971667058	0.7647735187279568	0.9313821919310405	0.9188088267110655	0.7737412164399744	0.7814693348088786	0.8677951875586857	0	0	0.0
14	None	None	None	None	None	0.5	1	0.5	3	0.5714285714285714	4	0.42857142857142855	0.42857142857142855	4	3	4	1	0	0.42857142857142855	7	3	0.6	9	0.09090909090909091	1.0	0.5498600180170744	0.860146821315019	0.6010459674482009	0.8108423977784526	0.8004932984252008	0.9599490170777294	0.8305771742646392	0.8956292135823404	1.0	0.75	0.0
5110	0.04033529207393215	0.005770105575127963	-0.003899624114526776	0.7610051961938658	None	0	0	0.2222222222222222	2	0.8181818181818182	9	0.28888888888888886	0.8181818181818182	9	9	3	0	0	0.5555555555555556	9	5	0.8666666666666667	13	0.0	0.5	0.5206353530579318	0.8836317344577969	0.8106163180195388	0.9209527791761575	0.6254005540111801	0.7416578765536246	0.8121686675492656	0.8636272203959326	0	0	0.0
3874	0.028381308990892466	0.009588644052658477	0.008995226736519936	0.8660836192573008	None	0	0	0.42857142857142855	3	0.75	6	0.5555555555555556	0.75	8	6	1	0	0	0.2222222222222222	9	2	0.6666666666666666	10	0.0	0.25	0.6660220867997729	0.8809023405717534	0.563567563167714	0.9216396463790917	0.9188088267110655	0.7650698812257251	0.8111703724355069	0.8678604926545863	0	0	0.0
4804	0.0260744569134174	0.01141589192853762	0.007153115721801062	0.9779687213034522	None	0	0	0.3333333333333333	2	0.7142857142857143	5	0.375	0.7142857142857143	6	5	2	0	0	0.6666666666666666	6	4	0.6	9	0.0	0.6666666666666666	0.8989080386912562	0.7211795276493834	0.2730300032250691	0.9126294433302358	0.6505286386320336	0.6212037343453028	0.929715460355538	0.7796653727129796	0	0	0.0
3548	0.02534425253842197	0.006053485131208279	0.004786217967596648	0.9850125070602374	None	0	0	0.3333333333333333	2	0.7142857142857143	5	0.375	0.7142857142857143	6	5	2	0	0	0.6666666666666666	6	4	0.6	9	0.0	0.6666666666666666	0.8989080386912562	0.7439662106264344	0.2730300032250691	0.9126294433302358	0.6524603988966892	0.6173881644533569	0.9283681637086475	0.7853484647167104	0	0	0.0
3023	0.005129696069065556	0.0006015782013733242	0.00016173093435531711	0.9821514195149834	None	0	0	0.5	2	0.75	3	0.6	0.5	2	2	3	0	0	0.4	5	2	0.4	6	0.0	0.4	0.5277022097535563	0.7858252747409884	0.5427347813884187	0.9278670886725019	0.7724375368794826	0.8746853549367095	0.8796658795853478	0.8735206040055203	0	0	0.0
70	None	None	None	None	None	0	0	0.09090909090909091	1	1.0	14	0.2222222222222222	0.7142857142857143	11	10	4	5	0	0.8888888888888888	9	8	1.0666666666666667	16	0.45454545454545453	0	0.7696511514397539	0.8862367525488585	0.5175211249226185	0.8779206435511995	0.3742223338278937	0.9211439561665815	0.8544680343894219	0.8967151269193772	0.18181818181818182	0.36363636363636365	0.0
4476	0.03257930547081697	0.014637743561355474	0.01422557413315685	0.8727487787520994	None	0	0	0.25	2	0.7777777777777778	7	0.3142857142857143	0.7777777777777778	7	7	3	0	0	0.7142857142857143	7	5	0.7333333333333333	11	0.0	0.5	0.7514219366506376	0.8234716467144882	0.8106163180195388	0.9328733793755861	0.687247284840821	0.7256256056396655	0.7945224887536473	0.8474525303290269	0	0	0.0
1809	None	None	None	None	None	0	0	0.5	2	0.6666666666666666	2	0.5555555555555556	0.3333333333333333	2	1	2	2	0	1.0	3	3	0.3333333333333333	5	0.2857142857142857	0.5	0.3509454234569153	0.5160941621039431	0.2781265230058347	0.5	0.9030736918539801	0.5045636503012783	0.9421550791435978	0.5068873979747167	0.75	0.5	0.046307893446927526
522	None	None	None	None	None	0	0	0.6666666666666666	4	0.42857142857142855	3	0.45	0	3	0	5	1	0	0.8	4	5	0.6	9	0.09090909090909091	0.2857142857142857	0	0	0	0	0	0	0	0	0	0	0
476	None	None	None	None	None	0	0	0.25	1	1.0	3	0.5555555555555556	0.3333333333333333	2	1	2	1	0	1.0	3	3	0.3333333333333333	5	0.14285714285714285	0	0.20198164890565393	0.694748081448914	0.6017687868484517	0.5943583381621836	0.9751154753249853	0.5613430670418668	0.9602994560462321	0.6186163781841856	1.0	0.5	0.0
5369	0.03541180337404271	0.012156221210746098	0.011308042466798163	0.8924864611181862	None	0	0	0.2857142857142857	2	0.75	6	0.35714285714285715	0.75	6	6	3	0	0	0.5714285714285714	7	4	0.6666666666666666	10	0.0	0.6666666666666666	0.7412372737203163	0.8240848059667403	0.6132906910441186	0.9256495220421228	0.6853155245761653	0.7353472998657086	0.7916330919322844	0.8450072892987539	0	0	0.0
1625	None	None	None	None	None	0	0	0.6666666666666666	4	0.42857142857142855	3	0.45	0	3	0	5	2	0	0.8	4	5	0.6	9	0.18181818181818182	0.2857142857142857	0	0	0	0	0	0	0	0	0	0	0
4803	0.06691818106787577	0.011577816129578486	-0.01155721055534594	0.6549143426953523	None	0	0	0.16666666666666666	2	0.875	14	0.20454545454545456	0.875	14	14	3	0	0	0.7272727272727273	11	8	1.2	18	0.0	0.2857142857142857	0.6579602693802595	0.891158897068238	0.8106163180195388	0.9336675574409808	0.6070723736886897	0.756715762802327	0.8570875028365709	0.8765990353884254	0	0	0.0
6160	0.054290133800459744	0.019095769796773236	0.017117753193629723	0.8278081911396334	None	0	0	0.375	3	0.8	8	0.5454545454545454	0.8	9	8	2	0	0	0.18181818181818182	11	2	0.8	12	0.0	0.2	0.6743477322571367	0.8483661538467122	0.563567563167714	0.9248246267863499	0.9188088267110655	0.7839288926879232	0.7729895090655429	0.8629619063125449	0	0	0.0
6817	0.06277577594796489	0.011449564981494284	0.010913672427314587	0.7410231947973638	None	0	0	0.25	3	0.8125	13	0.32727272727272727	0.75	13	12	4	0	0	0.45454545454545453	11	5	1.2	18	0.0	0.2857142857142857	0.6898148520128369	0.9401843645232347	0.8106163180195388	0.9160149149748861	0.5887441933661993	0.8256248911978114	0.8907032570831691	0.9031779372925229	0	0	0.0
2704	0.004797209727771662	0.0033121123061054646	0.0005990684675012519	0.9978994936902362	None	0	0	0.5	2	0.6666666666666666	2	1.0	0.3333333333333333	2	1	2	0	0	0.2	5	1	0.3333333333333333	5	0.0	0.5	0.6660220867997729	0.5208020989810518	0.375169155431217	0.7065572831997332	0.7132959620376935	0.7943944736707238	0.8297655877801611	0.6837803507384793	0	0	0.0
3683	0.04420293722862001	0.01348777702015843	0.012354220569193245	0.7637567748413099	None	0	0	0.375	3	0.8	8	0.5454545454545454	0.8	10	8	1	0	0	0.18181818181818182	11	2	0.8	12	0.0	0.2	0.6660220867997729	0.8824100098446899	0.563567563167714	0.902858260017261	0.917709523172617	0.774404485117801	0.8111703724355069	0.8612924087083406	0	0	0.0
1762	None	None	None	None	None	0	0	0.8	4	0.0	0	0.5833333333333334	0	0	0	6	0	0	0.75	4	3	0.4666666666666667	7	0.0	0.5	0	0	0	0	0	0	0	0	0	0	0
4072	0.01829401895420307	0.002816300149086544	-0.0005860375253581327	0.9369184563323505	None	0	0	0.375	3	0.8	8	0.5454545454545454	0.8	10	8	1	0	0	0.18181818181818182	11	2	0.8	12	0.0	0.2	0.43926682052075616	0.8770135074754056	0.6186462246467949	0.9050406521041039	0.9258352648658112	0.7561571781502631	0.8850742092898916	0.8561368933049125	0	0	0.0
7034	0.08003978738229398	0.010245232551998315	0.007694459085466684	0.8327160097251397	None	0	0	0.18181818181818182	2	0.8571428571428571	12	0.32	0.7857142857142857	11	11	4	0	0	0.5	10	5	1.0666666666666667	16	0.0	0.3333333333333333	0.7514219366506376	0.9261530935433213	0.8106163180195388	0.9273000887874018	0.6544544447251515	0.736881885022008	0.8891909362995093	0.8844165817268619	0	0	0.0
375	None	None	None	None	None	0	0	0.25	1	1.0	3	0.5555555555555556	0	1	0	3	1	0	1.0	3	3	0.3333333333333333	5	0.1111111111111111	0	0	0	0	0	0	0	0	0	0	0	0
3041	0.0008789308358326465	0.0008904144506163596	0.0008902499414103869	0.9910681977721081	None	0	0	0.5	2	0.75	3	0.6	0.25	1	1	4	2	0	0.4	2	5	0.4	6	0.16666666666666666	0	0.284222839802613	0.5	0.563567563167714	0.5	1.0	0.5	0.9500509443029321	0.5	1.0	1.0	0.0
5010	0.0322723658898929	0.005909165695964619	0.0014230978631603658	0.5812119453795848	None	0	0	0.25	2	0.7777777777777778	7	0.34375	0.7777777777777778	7	7	3	0	0	0.5	8	4	0.7333333333333333	11	0.0	0.6666666666666666	0.7297285397363511	0.8755505284573746	0.8106163180195388	0.9230034046290503	0.6254005540111801	0.7347811544053947	0.8233053314980464	0.8603196485005085	0	0	0.0
7290	0.06465940600459036	0.01131826586947455	0.010880522657985729	0.7442783117689818	None	0	0	0.25	3	0.8125	13	0.32727272727272727	0.75	13	12	4	0	0	0.45454545454545453	11	5	1.2	18	0.0	0.2857142857142857	0.6898148520128369	0.9401843645232347	0.8106163180195388	0.9160149149748861	0.5887441933661993	0.8256248911978114	0.8907032570831691	0.9031779372925229	0	0	0.0
2952	0.010174654163422748	0.003569129957933763	-0.0008586215738174014	0.9897291918010769	None	0	0	0.2	1	1.0	5	0.5833333333333334	0.4	3	2	3	0	0	0.75	4	3	0.4666666666666667	7	0.0	0	0.3540066612998592	0.9470963749902217	0.5287569951030905	0.9053256376423743	0.8819874889925685	0.8759407167979358	0.8999024446760758	0.9141798195621443	0	0	0.0
330	None	None	None	None	None	0	0	1.0	2	0.0	0	1.0	0	2	0	0	1	0	0.3333333333333333	3	1	0.2	3	0.5	1.0	0	0	0	0	0	0	0	0	0	0	0
7255	0.06186929050700573	0.01080365713347878	0.01006607731284388	0.7374678380921084	None	0	0	0.25	3	0.8125	13	0.32727272727272727	0.75	13	12	4	0	0	0.45454545454545453	11	5	1.2	18	0.0	0.2857142857142857	0.6898148520128369	0.9401843645232347	0.8106163180195388	0.9160149149748861	0.5887441933661993	0.8256248911978114	0.8907032570831691	0.9031779372925229	0	0	0.0
5709	0.03885950950220355	0.010634750688676227	0.010466654485357869	0.8655258000972478	None	0	0	0.25	2	0.8	8	0.3	0.8	8	8	3	0	0	0.625	8	5	0.8	12	0.0	0.5	0.709771695874594	0.8517344723619269	0.8106163180195388	0.9270956489633663	0.6563239194260004	0.7294893894322747	0.8093287270258207	0.8533437018031944	0	0	0.0
7323	0.052371050080950464	0.016969129081100355	0.01693587264356317	0.9391666635988369	None	0	0	0.2727272727272727	3	0.7857142857142857	11	0.35555555555555557	0.7142857142857143	11	10	4	0	0	0.5555555555555556	9	5	1.0666666666666667	16	0.0	0.2857142857142857	0.3006603473099162	0.9457469937918423	0.8106163180195388	0.9200212998916397	0.5663901872522555	0.805659837546024	0.8907032570831691	0.9038715182464173	0	0	0.0
5488	0.03158456891153823	0.0023405273267689706	0.0016136155800440912	0.6278350526974892	None	0	0	0.25	2	0.7777777777777778	7	0.3142857142857143	0.7777777777777778	7	7	3	0	0	0.7142857142857143	7	5	0.7333333333333333	11	0.0	0.5	0.6898148520128369	0.8631360097220749	0.8106163180195388	0.9323386683273462	0.6254005540111801	0.7169321877822664	0.8233053314980464	0.8579077673012966	0	0	0.0
6084	0.02637011551360283	0.007371361610178895	0.007310911317655098	0.624902835219162	None	0	0	0.2857142857142857	2	0.75	6	0.35714285714285715	0.75	6	6	3	0	0	0.5714285714285714	7	4	0.6666666666666666	10	0.0	0.6666666666666666	0.7514219366506376	0.7376170146653359	0.6172565048656834	0.937761078497331	0.7097415639909934	0.6638670576904976	0.7379488356945555	0.8139024898954658	0	0	0.0
3939	0.016614707916063922	0.004024747737920864	0.0030003414438005134	0.9857335897347277	None	0	0	0.3333333333333333	2	0.6666666666666666	4	0.4	0.6666666666666666	4	4	3	0	0	0.8	5	4	0.5333333333333333	8	0.0	0.6666666666666666	0.8436228292030146	0.7803580738047359	0.34449753364688374	0.9334205405364793	0.687247284840821	0.6282376369121027	0.8730387296157474	0.8142137167433133	0	0	0.0
7114	0.06995171619071519	0.02652250487469782	0.023243352017881597	0.8880040244528249	None	0	0	0.18181818181818182	2	0.8571428571428571	12	0.32	0.7857142857142857	11	11	4	0	0	0.5	10	5	1.0666666666666667	16	0.0	0.3333333333333333	0.6898148520128369	0.9386306290333745	0.8106163180195388	0.9208360259179855	0.5887441933661993	0.7243484893396844	0.8907032570831691	0.8858602541035735	0	0	0.0
7064	0.05785081563663272	0.01646718869325291	0.01636242267950302	0.9161966793457301	None	0	0	0.2	2	0.8461538461538461	11	0.3333333333333333	0.7692307692307693	10	10	4	1	0	0.5555555555555556	9	5	1.0	15	0.08333333333333333	0.3333333333333333	0.4952375996613766	0.9426346937141711	0.8106163180195388	0.9238632686949759	0.5775671903092274	0.6942187801973363	0.8907032570831691	0.8847698940052929	1.0	0	0.0
5467	0.03855883276921222	0.010063889610875657	0.009731491890877554	0.86338786477942	None	0	0	0.25	2	0.8	8	0.3	0.8	8	8	3	0	0	0.625	8	5	0.8	12	0.0	0.5	0.709771695874594	0.8517344723619269	0.8106163180195388	0.9270956489633663	0.6563239194260004	0.7294893894322747	0.8093287270258207	0.8533437018031944	0	0	0.0
2064	None	None	None	None	None	0	0	0.5	3	0.7142857142857143	5	0.42857142857142855	0.5714285714285714	6	4	2	0	0	0.42857142857142855	3	7	0.6	9	0.0	1.0	0.5458099397707002	0.899884775580503	0.7218405292496388	0.9344426354013959	0.6665139171103235	0.8940284153912248	0.7690615396954884	0.9112110288569711	0	0	0.0
2306	None	None	None	None	None	0	0	0.5	1	1.0	1	0.75	0	0	0	2	1	0	1.0	2	2	0.2	3	0.125	0	0	0	0	0	0	0	0	0	0	0	0
5492	0.02429883918566051	0.011161608688611028	0.007721115643538363	0.9549705645197853	None	0	0	0.2857142857142857	2	0.75	6	0.3333333333333333	0.75	6	6	3	0	0	0.8333333333333334	6	5	0.6666666666666666	10	0.0	0.5	0.7206183943317372	0.839842134015177	0.6132906910441186	0.9371037382750019	0.687247284840821	0.7199849370246105	0.8093287270258207	0.8541567985502589	0	0	0.0
7245	0.0749083686645327	0.014388452258736431	0.014383982558254309	0.7022886451934878	None	0	0	0.16666666666666666	2	0.8666666666666667	13	0.3090909090909091	0.8	12	12	4	0	0	0.45454545454545453	11	5	1.1333333333333333	17	0.0	0.3333333333333333	0.7206183943317372	0.934453237206844	0.8106163180195388	0.9173337350794958	0.6254005540111801	0.7524157593756747	0.8907032570831691	0.886800191693422	0	0	0.0
342	None	None	None	None	None	0.5	1	0.6666666666666666	4	0.5714285714285714	4	0.36	0.5714285714285714	6	4	2	1	0	1.0	5	5	0.6	9	0.16666666666666666	0.5	0.5127194822146028	0.8486864145462941	0.426629823829858	0.9156628695520089	0.7401887370865314	0.9484511968682949	0.8769403179978346	0.9121751533275032	1.0	0.16666666666666666	0.0
7308	0.04324713144887957	0.011605826756240162	0.009979358037348124	0.9103164773432573	None	0	0	0.3	3	0.7692307692307693	10	0.375	0.6923076923076923	10	9	4	0	0	0.625	8	5	1.0	15	0.0	0.2857142857142857	0.3006603473099162	0.9099383638187174	0.8106163180195388	0.8298026544427111	0.5335350615727794	0.8602336038774036	0.8329384240248939	0.8704317001421776	0	0	0.0
2223	None	None	None	None	None	0.5	1	0.8333333333333334	5	0.2857142857142857	2	0.75	0.14285714285714285	4	1	4	0	0	0.75	3	4	0.6	9	0.0	0.8	0.36556716122541255	0.938191730624153	0.8125444677883296	0.9626881248558775	0.39588964923211434	0.766853552507246	0.9338364963389609	0.9158296788620229	0	0	0.0
2423	None	None	None	None	None	1.0	1	1.0	5	0.0	0	0.7777777777777778	0	4	0	2	0	0	1.0	3	3	0.4666666666666667	7	0.0	1.0	0	0	0	0	0	0	0	0	0	0	0
7305	0.0645942117308777	0.01780889893161641	0.017764028527680144	0.9386040053966238	None	0	0	0.2	2	0.8461538461538461	11	0.3333333333333333	0.7692307692307693	10	10	4	0	0	0.5555555555555556	9	5	1.0	15	0.0	0.3333333333333333	0.4952375996613766	0.9426346937141711	0.8106163180195388	0.9238632686949759	0.5775671903092274	0.6942187801973363	0.8907032570831691	0.8847698940052929	0	0	0.0
6056	0.04552436487411816	0.012118572426972011	0.01025158418869325	0.9115292386380085	None	0	0	0.2	2	0.8333333333333334	10	0.35	0.75	9	9	4	1	0	0.625	8	5	0.9333333333333333	14	0.08333333333333333	0.3333333333333333	0.6391049378357968	0.9423708208007407	0.8106163180195388	0.9265946001946547	0.6254005540111801	0.7268258161792096	0.8907032570831691	0.8911771501844394	1.0	0	0.0
5754	0.04251346415665268	0.011598547119673121	0.011167573249531312	0.8388857721477783	None	0	0	0.375	3	0.7777777777777778	7	0.55	0.7777777777777778	9	7	1	0	0	0.2	10	2	0.7333333333333333	11	0.0	0.2222222222222222	0.6743477322571367	0.8483661538467122	0.563567563167714	0.9248246267863499	0.9188088267110655	0.7839288926879232	0.7729895090655429	0.8629619063125449	0	0	0.0
6022	0.044880974020764075	0.013323777960063453	0.008308240779369256	0.8603563754137569	None	0	0	0.2222222222222222	2	0.8181818181818182	9	0.28888888888888886	0.8181818181818182	10	9	2	0	0	0.5555555555555556	9	5	0.8666666666666667	13	0.0	0.5	0.579827349138829	0.8909302667817044	0.8106163180195388	0.9146967276064215	0.6070723736886897	0.7337338545814116	0.8515033739255055	0.8616150735294041	0	0	0.0
7369	0.06429543793581136	0.017615693735399583	0.017394353201968582	0.9451661595221349	None	0	0	0.2	2	0.8461538461538461	11	0.3333333333333333	0.7692307692307693	10	10	4	0	0	0.5555555555555556	9	5	1.0	15	0.0	0.3333333333333333	0.4952375996613766	0.9426346937141711	0.8106163180195388	0.9238632686949759	0.5775671903092274	0.71390476980179	0.8907032570831691	0.8879429200196918	0	0	0.0
4911	0.037927507834019304	0.005574614079076804	0.004457772784338376	0.8207575789634507	None	0	0	0.25	2	0.8	8	0.3	0.8	8	8	3	0	0	0.625	8	5	0.8	12	0.0	0.5	0.7514219366506376	0.9255632110201485	0.8106163180195388	0.9270956489633663	0.6563239194260004	0.7294893894322747	0.8340100092569396	0.8827221608502909	0	0	0.0
5774	0.04264299742848819	0.019876443036613817	0.01740928370165535	0.8813993951386699	None	0	0	0.2222222222222222	2	0.8181818181818182	9	0.28888888888888886	0.8181818181818182	9	9	3	0	0	0.5555555555555556	9	5	0.8666666666666667	13	0.0	0.5	0.6898148520128369	0.9099471214142039	0.8106163180195388	0.926235537482899	0.5887441933661993	0.7787153468150867	0.8233053314980464	0.8843016847063403	0	0	0.0
6351	0.03043655911145376	0.0057403102912755195	-0.005660154375518565	0.508993014550573	None	0	0	0.375	3	0.7777777777777778	7	0.55	0.7777777777777778	8	7	2	0	0	0.2	10	2	0.7333333333333333	11	0.0	0.2222222222222222	0.6948129440430398	0.8599836194484054	0.7174080807774355	0.8878938244752183	0.9188088267110655	0.717583983890376	0.7550960153640203	0.8328120673075518	0	0	0.0
7526	0.062202969868334984	0.011286135174355012	0.010309406053417505	0.7621065526170413	None	0	0	0.25	3	0.8125	13	0.32727272727272727	0.75	13	12	4	0	0	0.45454545454545453	11	5	1.2	18	0.0	0.2857142857142857	0.6898148520128369	0.9401843645232347	0.8106163180195388	0.9160149149748861	0.5887441933661993	0.8002997504833856	0.8907032570831691	0.8982068029499385	0	0	0.0
5164	0.03105240416961857	0.0019611519166359594	0.0009784156562104135	0.6381178105425025	None	0	0	0.25	2	0.7777777777777778	7	0.3142857142857143	0.7777777777777778	7	7	3	0	0	0.7142857142857143	7	5	0.7333333333333333	11	0.0	0.5	0.6898148520128369	0.8631360097220749	0.8106163180195388	0.9323386683273462	0.6254005540111801	0.7169321877822664	0.8233053314980464	0.8579077673012966	0	0	0.0
1674	None	None	None	None	None	0	0	1.0	4	0.0	0	0.5	0	3	0	2	1	0	0.75	4	3	0.4	6	0.2	0.5	0	0	0	0	0	0	0	0	0	0	0
6042	0.023907600244456748	0.002807401403910059	-0.0025590992777184173	0.8850799958058221	None	0	0	0.375	3	0.7777777777777778	7	0.55	0.7777777777777778	8	7	2	0	0	0.2	10	2	0.7333333333333333	11	0.0	0.2222222222222222	0.6743477322571367	0.8554463853949894	0.563567563167714	0.9218649198577817	0.917709523172617	0.7929185604548772	0.7814693348088786	0.8656284402538782	0	0	0.0
3130	0.009624445471126597	0.005330535221969585	0.0023077814114639264	0.9853792966229493	None	0	0	0.5	2	0.75	3	1.0	0.5	2	2	3	0	0	0.16666666666666666	6	1	0.4	6	0.0	0.8	0.6660220867997729	0.5208020989810518	0.375169155431217	0.7065572831997332	0.6809376487912335	0.7365352690282838	0.8117728437407671	0.6600099666804887	0	0	0.0
2324	None	None	None	None	None	0.5	1	0.6666666666666666	4	0.5714285714285714	4	0.375	0.2857142857142857	4	2	4	1	0	0.6666666666666666	6	4	0.6	9	0.1	0.6666666666666666	0.37829179470120106	0.9508535560675853	0.7499354180886069	0.6872495886790565	0.40749065697968206	0.8789228180074571	0.9083221128280401	0.8710983867319111	1.0	0.25	0.0
1287	None	None	None	None	None	0	0	0.75	3	0.5	2	0.5	0.5	3	2	2	1	0	0.75	4	3	0.4	6	0.14285714285714285	1.0	0.5877198379418791	0.7428075169970193	0.357038652627088	0.5734203075957025	0.48156384894185517	0.7004556715042437	0.7480116434763963	0.6759672870172797	1.0	1.0	0.0
3214	0.008087845482681662	0.002386388476208932	0.002327330736500315	0.9730498996423114	None	0	0	0.6	3	0.6	3	0.5833333333333334	0.6	4	3	2	0	0	0.3333333333333333	6	2	0.4666666666666667	7	0.0	0.4	0.571922076076923	0.8286865188253638	0.5133044508801922	0.7937493462393683	0.7091918608875527	0.7980468006383044	0.8111703724355069	0.8073244391803324	0	0	0.0
1877	None	None	None	None	None	0.5	1	0.6666666666666666	4	0.3333333333333333	2	0.6666666666666666	0.16666666666666666	5	1	2	2	0	0.75	3	4	0.5333333333333333	8	0.5	0.4	0.647712695618335	0.9349701197143988	0.9796882113877967	0.9577226165753394	0.552894356910241	0.9023720604475851	0.943094859934275	0.9352297367991477	0.6	0.4	0.0
4929	0.03827379616558059	0.01085928526095372	0.01074568246082174	0.8630268235058838	None	0	0	0.25	2	0.8	8	0.3	0.8	8	8	3	0	0	0.625	8	5	0.8	12	0.0	0.5	0.709771695874594	0.8517344723619269	0.8106163180195388	0.9270956489633663	0.6563239194260004	0.7294893894322747	0.8093287270258207	0.8533437018031944	0	0	0.0
1999	None	None	None	None	None	0	0	1.0	1	0	0	1.0	0	1	0	0	0	0	0.5	2	1	0.13333333333333333	2	0.0	0	0	0	0	0	0	0	0	0	0	0	0
835	None	None	None	None	None	0	0	0.75	3	0.5	2	0.5	0.5	3	2	2	0	0	0.75	4	3	0.4	6	0.0	0.6666666666666666	0.643428604297535	0.9116612556023193	0.7332136289933681	0.8625271685653247	0.5749016142678938	0.8753470168536459	0.8710217872674224	0.8849202571204142	0	0	0.0
736	None	None	None	None	None	0	0	0.1	1	1.0	12	0.25	0.6666666666666666	9	8	4	5	0	0.875	7	8	0.9333333333333333	14	0.45454545454545453	0	0.8623336723230975	0.8971387963263769	0.4356712415445273	0.7512459157332056	0.3742223338278937	0.9011317615154726	0.8617981516609792	0.8614024309648252	0.1111111111111111	0.1111111111111111	0.0
5119	0.08386735831118385	0.017482276489572058	0.011318683318061379	0.7481853917348853	None	0	0	0.15384615384615385	2	0.8823529411764706	15	0.2638888888888889	0.8235294117647058	14	14	4	0	0	0.5	12	6	1.2666666666666666	19	0.0	0.2857142857142857	0.663971686948471	0.9358526579287377	0.8106163180195388	0.9125355367700708	0.6070723736886897	0.8071657680664036	0.8907032570831691	0.8958856214492759	0	0	0.0
7270	0.054766326446108016	0.02070578571345553	0.020472508728120405	0.9021538206382369	None	0	0	0.2727272727272727	3	0.7857142857142857	11	0.35555555555555557	0.7142857142857143	11	10	4	0	0	0.5555555555555556	9	5	1.0666666666666667	16	0.0	0.2857142857142857	0.3006603473099162	0.9457469937918423	0.8106163180195388	0.9200212998916397	0.5663901872522555	0.805659837546024	0.8907032570831691	0.9038715182464173	0	0	0.0
3418	0.013252088759037634	0.0037303796589878437	0.0009490172346430509	0.9849475429076384	None	0	0	0.3333333333333333	2	0.6666666666666666	4	0.4	0.5	4	3	3	0	0	0.8	5	4	0.5333333333333333	8	0.0	0.5	0.902857621591947	0.760404172864292	0.34449753364688374	0.9334205405364793	0.6833837643115096	0.6273325603639763	0.8727585736797575	0.8082556725409071	0	0	0.0
521	None	None	None	None	None	0	0	0.6666666666666666	4	0.3333333333333333	2	0.5	0	3	0	4	2	0	1.0	4	4	0.5333333333333333	8	0.2222222222222222	0.5	0	0	0	0	0	0	0	0	0	0	0
1768	None	None	None	None	None	0	0	0.75	3	0.0	0	0.625	0	3	0	1	0	0	0.5	4	2	0.3333333333333333	5	0.0	0.5	0	0	0	0	0	0	0	0	0	0	0
2875	0.001301014893110031	6.722527643647782e-05	-4.492323146702497e-05	0.9951933109715027	None	0.5	1	0.6666666666666666	4	0.5714285714285714	4	0.375	0.14285714285714285	3	1	5	2	0	0.6666666666666666	4	6	0.6	9	0.16666666666666666	0.6666666666666666	0.20506014212116747	0.9207276615328159	0.7161373977611782	0.9567861693028042	0.40749065697968206	0.6118889661814135	0.9083221128280401	0.8809703395196333	0.6666666666666666	0.3333333333333333	0.0
6146	0.037633586015257695	0.015126511053241155	0.011919656421064871	0.8873224359259064	None	0	0	0.25	2	0.8	8	0.3	0.8	8	8	3	0	0	0.625	8	5	0.8	12	0.0	0.5	0.710433731401416	0.9041940735897959	0.6132906910441186	0.927809700226072	0.6360639788388545	0.7939087864015156	0.8156872192272652	0.8858428327502732	0	0	0.0
1743	None	None	None	None	None	0	0	0.21052631578947367	4	0.7692307692307693	20	0.16666666666666666	0.5384615384615384	16	14	11	2	0	0.8571428571428571	12	14	1.8666666666666667	28	0.08333333333333333	0	0.4324812657979792	0.9000027680297815	0.6001256938240459	0.8645085522017572	0.6783216618951171	0.8948783465543823	0.886362615285229	0.8873571979251511	0.53125	0.5	0.0
1252	None	None	None	None	None	0.4	2	0.5833333333333334	7	0.375	6	0.5142857142857142	0.1875	9	3	8	2	0	0.7142857142857143	5	7	1.2	18	0.14285714285714285	0.16666666666666666	0.977554807805865	0.7792293793996817	0.4307462078875119	0.911542158448201	0.709126220900141	0.7788482499939909	0.9161492147224761	0.8344620368579236	0.5555555555555556	0.1111111111111111	0.0
2284	None	None	None	None	None	0	0	0.6666666666666666	2	0.5	1	0.6666666666666666	0	1	0	2	1	0	0.6666666666666666	2	3	0.26666666666666666	4	0.14285714285714285	0	0	0	0	0	0	0	0	0	0	0	0
3830	0.026033575949417614	0.005489761580857413	-0.0030803848710209657	0.7522364859331023	None	0	0	0.42857142857142855	3	0.75	6	0.5555555555555556	0.75	8	6	1	0	0	0.2222222222222222	9	2	0.6666666666666666	10	0.0	0.25	0.6660220867997729	0.8809023405717534	0.563567563167714	0.9216396463790917	0.9258352648658112	0.7750918801269931	0.8111703724355069	0.8700095181407924	0	0	0.0
7033	0.06513572106373318	0.011763953058804977	0.011486509473560707	0.7572766851384312	None	0	0	0.25	3	0.8125	13	0.32727272727272727	0.75	13	12	4	0	0	0.45454545454545453	11	5	1.2	18	0.0	0.2857142857142857	0.6898148520128369	0.9401843645232347	0.8106163180195388	0.9160149149748861	0.5887441933661993	0.8002997504833856	0.8907032570831691	0.8982068029499385	0	0	0.0
7435	0.056208559192475006	0.005402194458591714	0.0024578448704928695	0.5868718727592139	None	0	0	0.3	3	0.7692307692307693	10	0.375	0.6923076923076923	10	9	4	0	0	0.625	8	5	1.0	15	0.0	0.2857142857142857	0.7514219366506376	0.933234932973188	0.8106163180195388	0.9310908267921173	0.6254005540111801	0.7324482038743528	0.8907032570831691	0.8892110908555989	0	0	0.0
4971	0.024293202846210154	0.008157860507820405	0.006639331002299508	0.9552578296608033	None	0	0	0.2857142857142857	2	0.75	6	0.3333333333333333	0.75	6	6	3	0	0	0.8333333333333334	6	5	0.6666666666666666	10	0.0	0.5	0.7206183943317372	0.839842134015177	0.6132906910441186	0.9371037382750019	0.687247284840821	0.7199849370246105	0.8093287270258207	0.8541567985502589	0	0	0.0
3844	0.01262811769154662	0.0010124822826887729	0.0008236042125569475	0.9705618468015288	None	0	0	0.3333333333333333	2	0.6666666666666666	4	0.4	0.5	4	3	3	0	0	0.8	5	4	0.5333333333333333	8	0.0	0.5	0.5917574167928475	0.8765753769947605	0.541823160622304	0.9462281241091617	0.655747839244744	0.6851267164402517	0.8915091380150808	0.8662868861344281	0	0	0.0
6290	0.038943527054736485	0.010250899951486444	0.009948227821204194	0.8627571610075666	None	0	0	0.25	2	0.8	8	0.3	0.8	8	8	3	0	0	0.625	8	5	0.8	12	0.0	0.5	0.709771695874594	0.8517344723619269	0.8106163180195388	0.9270956489633663	0.6563239194260004	0.7294893894322747	0.8093287270258207	0.8533437018031944	0	0	0.0
3282	0.009380650006358467	0.006068476815780364	0.0020214699731354873	0.9911371742010748	None	0	0	0.6	3	0.4	2	0.5833333333333334	0.4	2	2	4	0	0	0.3333333333333333	6	2	0.4666666666666667	7	0.0	0.6666666666666666	0.6660220867997729	0.5208020989810518	0.375169155431217	0.7065572831997332	0.6809376487912335	0.7365352690282838	0.8117728437407671	0.6600099666804887	0	0	0.0
5715	0.03237725625036953	0.002153514847194676	0.001250690124759132	0.6331282699226232	None	0	0	0.25	2	0.7777777777777778	7	0.3142857142857143	0.7777777777777778	7	7	3	0	0	0.7142857142857143	7	5	0.7333333333333333	11	0.0	0.5	0.6898148520128369	0.8631360097220749	0.8106163180195388	0.9323386683273462	0.6254005540111801	0.7169321877822664	0.8233053314980464	0.8579077673012966	0	0	0.0
3618	0.0169398187887438	0.0036177958616653585	0.0035073577333686874	0.9845350010284033	None	0	0	0.3333333333333333	2	0.6666666666666666	4	0.4	0.6666666666666666	5	4	2	0	0	0.8	5	4	0.5333333333333333	8	0.0	0.6666666666666666	0.8989080386912562	0.7603842950836774	0.2730300032250691	0.9233554580132157	0.6833837643115096	0.623506268400772	0.9283681637086475	0.7994232581398618	0	0	0.0
6150	0.05425299308979868	0.011422859222823652	0.009969384717895798	0.9056172599313946	None	0	0	0.2	2	0.8333333333333334	10	0.35	0.75	9	9	4	0	0	0.625	8	5	0.9333333333333333	14	0.0	0.3333333333333333	0.3006603473099162	0.9059645152536978	0.8106163180195388	0.777324277442462	0.5663901872522555	0.7978632082450686	0.8891909362995093	0.8360993733896442	0	0	0.0
344	None	None	None	None	None	0	0	0.3333333333333333	1	1.0	2	1.0	0.5	2	1	1	4	0	0.25	1	4	0.26666666666666666	4	0.8	0	0.3064146885976575	0.5	0.3215096845853516	0.5	0.5217517298073068	0.686059891032737	0.7274618874630248	0.5647807229431393	0.5	0.5	0.49455429169193466
3134	0.010820763794283155	0.005233728279854714	0.005149438370976575	0.9849425184105248	None	0	0	0.4	2	0.6	3	0.4375	0.6	4	3	2	0	0	1.0	4	4	0.4666666666666667	7	0.0	0.6666666666666666	0.8436228292030146	0.7803580738047359	0.34449753364688374	0.9334205405364793	0.687247284840821	0.6282376369121027	0.8730387296157474	0.8142137167433133	0	0	0.0
828	None	None	None	None	None	0	0	0.08333333333333333	1	1.0	16	0.2	0.75	13	12	4	4	0	0.9	9	10	1.2	18	0.36363636363636365	0	0.8623336723230975	0.8763529580656048	0.4356712415445273	0.8734872148286422	0.3742223338278937	0.9152547428782333	0.8688553652965485	0.8899287523814968	0.11538461538461539	0.3076923076923077	0.0
2254	None	None	None	None	None	0	0	0.75	3	0.25	1	0.6666666666666666	0	1	0	4	0	0	1.0	3	3	0.4	6	0.0	0.6666666666666666	0	0	0	0	0	0	0	0	0	0	0
5548	0.03772113044673076	0.01020347342422575	0.009037393780263282	0.9012338419205388	None	0	0	0.25	2	0.8	8	0.34285714285714286	0.7	8	7	3	0	0	0.7142857142857143	7	5	0.8	12	0.0	0.4	0.684416738786074	0.9250387834352277	0.8106163180195388	0.9185545998117591	0.605140613424034	0.7431138533202077	0.8643011628025811	0.8807252988177573	0	0	0.0
6433	0.0388233695142312	0.00992833385613824	0.009591696076078408	0.862823154869313	None	0	0	0.25	2	0.8	8	0.3	0.8	8	8	3	0	0	0.625	8	5	0.8	12	0.0	0.5	0.709771695874594	0.8517344723619269	0.8106163180195388	0.9270956489633663	0.6563239194260004	0.7294893894322747	0.8093287270258207	0.8533437018031944	0	0	0.0
1159	None	None	None	None	None	0	0	0.3333333333333333	1	1.0	2	0.6666666666666666	0	1	0	2	1	0	0.6666666666666666	3	2	0.26666666666666666	4	0.14285714285714285	0	0	0	0	0	0	0	0	0	0	0	0
4521	0.02703450993249256	0.009659569384451575	0.009634372910835947	0.48345692864839473	None	0	0	0.42857142857142855	3	0.75	6	0.5555555555555556	0.75	8	6	1	0	0	0.2222222222222222	9	2	0.6666666666666666	10	0.0	0.25	0.6660220867997729	0.8809023405717534	0.563567563167714	0.9216396463790917	0.9258352648658112	0.7753507201689552	0.8111703724355069	0.870065504906983	0	0	0.0
1983	None	None	None	None	None	0	0	1.0	4	0.0	0	0.6666666666666666	0	1	0	4	0	0	1.0	3	3	0.4	6	0.0	0.6666666666666666	0	0	0	0	0	0	0	0	0	0	0
3805	0.026899693418664154	0.012455685436996093	0.003620564476319574	0.9789998488931771	None	0	0	0.3333333333333333	2	0.7142857142857143	5	0.375	0.7142857142857143	5	5	3	0	0	0.6666666666666666	6	4	0.6	9	0.0	0.6666666666666666	0.8989080386912562	0.738427208295905	0.2730300032250691	0.9233554580132157	0.6833837643115096	0.623506268400772	0.9283681637086475	0.793097922748484	0	0	0.0
1917	None	None	None	None	None	1.0	1	1.0	4	0.25	1	0.6666666666666666	0	2	0	3	1	0	1.0	3	3	0.4	6	0.125	0.6666666666666666	0	0	0	0	0	0	0	0	0	0	0
2686	0.0034550308748358574	3.949754684847247e-05	-3.7214528000830964e-05	0.9897824842530487	None	1.0	1	1.0	4	0.25	1	0.5	0.25	3	1	2	0	0	0.75	4	3	0.4	6	0.0	1.0	0.7294341399469827	0.9643568140030325	0.9089515378154809	0.7609571439559859	0.552894356910241	0.9067105492006093	0.9534465066858743	0.9040725931901763	0	0	0.0
4953	0.03803124125693061	0.010207304520886081	0.010072691058537371	0.8627415277696793	None	0	0	0.25	2	0.8	8	0.3	0.8	8	8	3	0	0	0.625	8	5	0.8	12	0.0	0.5	0.709771695874594	0.8517344723619269	0.8106163180195388	0.9270956489633663	0.6563239194260004	0.7294893894322747	0.8093287270258207	0.8533437018031944	0	0	0.0
6303	0.03914802407131514	0.010846188372297335	0.010709833711927566	0.8642645045065596	None	0	0	0.25	2	0.8	8	0.3	0.8	8	8	3	0	0	0.625	8	5	0.8	12	0.0	0.5	0.709771695874594	0.8517344723619269	0.8106163180195388	0.9270956489633663	0.6563239194260004	0.7294893894322747	0.8093287270258207	0.8533437018031944	0	0	0.0
315	None	None	None	None	None	0	0	0.5	5	0.4166666666666667	5	0.4	0.4166666666666667	7	5	6	0	0	0.7142857142857143	5	7	0.9333333333333333	14	0.0	0.2222222222222222	0.4011897821034246	0.9423419922988487	0.578895026746788	0.9688711788244324	0.332566591678981	0.8547664218640489	0.9240657480271673	0.9351182853022822	0	0	0.0
3696	0.021576604170197803	0.0045884392330235975	0.0036793734755956693	0.9792545781393153	None	0	0	0.42857142857142855	3	0.625	5	0.4	0.625	6	5	3	0	0	1.0	5	5	0.6666666666666666	10	0.0	0.4	0.9162362195720377	0.7657160043025114	0.2730300032250691	0.9126294433302358	0.6563239194260004	0.6224533030989395	0.9336214238002696	0.7930607272294716	0	0	0.0
1411	None	None	None	None	None	0	0	1.0	1	0	0	1.0	0	1	0	0	0	0	0.5	2	1	0.13333333333333333	2	0.0	0	0	0	0	0	0	0	0	0	0	0	0
2128	None	None	None	None	None	0	0	0.6666666666666666	4	0.42857142857142855	3	0.5625	0.2857142857142857	3	2	5	0	0	1.0	4	4	0.6	9	0.0	0.4	0.23553707652199424	0.6759946929653764	0.8106163180195388	0.790625119379143	0.5663901872522555	0.7081530181000748	0.900986723404632	0.7278056726207557	0	0	0.0
3470	0.030240081049784463	0.012336531530166684	0.01138937612908022	0.9513894900175393	None	0	0	0.2857142857142857	2	0.75	6	0.3333333333333333	0.75	6	6	3	0	0	0.8333333333333334	6	5	0.6666666666666666	10	0.0	0.5	0.7868992125795231	0.8908329698774305	0.34449753364688374	0.950114968676754	0.6853155245761653	0.7129928630501629	0.9024704027882243	0.8792522385436586	0	0	0.0
6861	0.06631630761601494	0.020444063309364973	0.019155482086135694	0.9014143174167484	None	0	0	0.2	2	0.8461538461538461	11	0.3333333333333333	0.7692307692307693	10	10	4	0	0	0.5555555555555556	9	5	1.0	15	0.0	0.3333333333333333	0.4952375996613766	0.9426346937141711	0.8106163180195388	0.9238632686949759	0.5775671903092274	0.71390476980179	0.8907032570831691	0.8879429200196918	0	0	0.0
1800	None	None	None	None	None	0	0	0.5	2	0.75	3	0.6666666666666666	0.25	2	1	3	0	0	1.0	3	3	0.4	6	0.0	0	0.34548765423515926	0.514702278596071	0.6696866565613147	0.8036549775839921	0.691333712442936	0.8662153996160407	0.8879468894118079	0.7525033525870978	0	0	0.0
6910	0.08341012174536995	0.013166624263673866	0.009454234611106224	0.9262465954667802	None	0	0	0.21428571428571427	3	0.8333333333333334	15	0.30303030303030304	0.7777777777777778	15	14	4	0	0	0.5454545454545454	11	6	1.3333333333333333	20	0.0	0.2222222222222222	0.3006603473099162	0.9440036149776064	0.8106163180195388	0.9121993774858753	0.5045434564226147	0.7831754176253023	0.8907032570831691	0.8956656901353311	0	0	0.0
1616	None	None	None	None	None	0	0	0.23529411764705882	4	0.7391304347826086	17	0.1893939393939394	0.4782608695652174	13	11	11	2	0	0.9166666666666666	11	12	1.6666666666666667	25	0.08333333333333333	0	0.4324812657979792	0.7664125597309113	0.4977884526533328	0.8825861952071887	0.7415289483869016	0.8598507638510233	0.8792641806343134	0.8419916704922507	0.5384615384615384	0.6153846153846154	0.0
7312	0.05687438238550346	0.005295836737539803	-0.004118403934548069	0.8834803856033715	None	0	0	0.18181818181818182	2	0.8571428571428571	12	0.32	0.7857142857142857	11	11	4	0	0	0.5	10	5	1.0666666666666667	16	0.0	0.3333333333333333	0.6898148520128369	0.9598944560928828	0.8106163180195388	0.9266257781148464	0.5887441933661993	0.722944901858076	0.9139006541677582	0.9023371948066994	0	0	0.0
1767	None	None	None	None	None	0	0	0.3333333333333333	1	1.0	2	0.6666666666666666	0	0	0	3	1	0	0.6666666666666666	3	2	0.26666666666666666	4	0.1	0	0	0	0	0	0	0	0	0	0	0	0
7420	0.06447167061039243	0.005608207300389901	0.0054912293673408845	0.7760509773469557	None	0	0	0.18181818181818182	2	0.8571428571428571	12	0.32	0.7857142857142857	11	11	4	0	0	0.5	10	5	1.0666666666666667	16	0.0	0.3333333333333333	0.6898148520128369	0.9386306290333745	0.8106163180195388	0.9208360259179855	0.5887441933661993	0.7389265058399966	0.8907032570831691	0.8883393486419602	0	0	0.0
5244	0.02441023256262309	0.011624156303955448	0.007778134414177087	0.9571260866847189	None	0	0	0.2857142857142857	2	0.75	6	0.3333333333333333	0.75	6	6	3	0	0	0.8333333333333334	6	5	0.6666666666666666	10	0.0	0.5	0.7206183943317372	0.839842134015177	0.6132906910441186	0.9371037382750019	0.687247284840821	0.7199849370246105	0.8093287270258207	0.8541567985502589	0	0	0.0
4988	0.027007954051243226	0.009615243712005936	0.009565768285039019	0.5743363219478417	None	0	0	0.2857142857142857	2	0.75	6	0.35714285714285715	0.75	6	6	3	0	0	0.5714285714285714	7	4	0.6666666666666666	10	0.0	0.6666666666666666	0.7514219366506376	0.7376170146653359	0.6172565048656834	0.937761078497331	0.7097415639909934	0.6638670576904976	0.7379488356945555	0.8139024898954658	0	0	0.0
2835	0.0007299248941750779	0.000676334231501354	0.0006763124715089823	0.9936324322859008	None	0	0	0.5	2	0.6666666666666666	2	0.625	0.3333333333333333	1	1	3	1	0	0.5	2	4	0.3333333333333333	5	0.1	0	0.284222839802613	0.5	0.563567563167714	0.5	1.0	0.5	0.9500509443029321	0.5	1.0	1.0	0.0
5651	0.03230941458740258	0.014778535236998961	0.014219089210689081	0.871558731650168	None	0	0	0.25	2	0.7777777777777778	7	0.3142857142857143	0.7777777777777778	7	7	3	0	0	0.7142857142857143	7	5	0.7333333333333333	11	0.0	0.5	0.7514219366506376	0.8234716467144882	0.8106163180195388	0.9328733793755861	0.687247284840821	0.7256256056396655	0.7945224887536473	0.8474525303290269	0	0	0.0
5037	0.030536499880600206	0.01045591236913569	0.009012252468388986	0.5722547565986043	None	0	0	0.25	2	0.7777777777777778	7	0.34375	0.6666666666666666	6	6	4	0	0	0.5	8	4	0.7333333333333333	11	0.0	0.5	0.7514219366506376	0.7376170146653359	0.6172565048656834	0.937761078497331	0.7097415639909934	0.6638670576904976	0.7379488356945555	0.8139024898954658	0	0	0.0
2836	0.0007498779706381664	0.0007156278796583369	0.0007154935308892794	0.9935868881034963	None	0	0	0.6666666666666666	2	0.5	1	0.6666666666666666	0.5	1	1	2	1	0	0.6666666666666666	2	3	0.26666666666666666	4	0.125	0	0.284222839802613	0.5	0.563567563167714	0.5	1.0	0.5	0.9500509443029321	0.5	1.0	1.0	0.0
5433	0.028112568051176966	0.010409225783755244	0.010347884983947234	0.5737085558993409	None	0	0	0.2857142857142857	2	0.75	6	0.35714285714285715	0.75	6	6	3	0	0	0.5714285714285714	7	4	0.6666666666666666	10	0.0	0.6666666666666666	0.7514219366506376	0.7376170146653359	0.6172565048656834	0.937761078497331	0.7097415639909934	0.6638670576904976	0.7379488356945555	0.8139024898954658	0	0	0.0
4294	0.012815699465474102	0.0027649314415426887	0.0019139313349391526	0.9531732326194448	None	0	0	0.5	3	0.6666666666666666	4	0.5714285714285714	0.6666666666666666	6	4	1	0	0	0.2857142857142857	7	2	0.5333333333333333	8	0.0	0.3333333333333333	0.6948129440430398	0.82484332470093	0.7647735187279568	0.9405166660351122	0.917709523172617	0.7831058619818462	0.7695058382516423	0.865843997509042	0	0	0.0
2251	None	None	None	None	None	0	0	0.75	3	0.0	0	0.5555555555555556	0	0	0	4	0	0	1.0	3	3	0.3333333333333333	5	0.0	1.0	0	0	0	0	0	0	0	0	0	0	0
5324	0.05054689928741601	0.012123241733261236	0.008265470201343607	0.8540308922980789	None	0	0	0.2	2	0.8461538461538461	11	0.25	0.8461538461538461	11	11	3	0	0	0.6	10	6	1.0	15	0.0	0.4	0.6261056867476823	0.9096662791483706	0.8106163180195388	0.9199172227565785	0.5663901872522555	0.7698443900610298	0.8233053314980464	0.8793271880056043	0	0	0.0
4565	0.03722687226438723	0.01074902736022208	0.010506649250125765	0.8639819465863585	None	0	0	0.25	2	0.8	8	0.3	0.8	8	8	3	0	0	0.625	8	5	0.8	12	0.0	0.5	0.709771695874594	0.8517344723619269	0.8106163180195388	0.9270956489633663	0.6563239194260004	0.7294893894322747	0.8093287270258207	0.8533437018031944	0	0	0.0
2559	0.006413920773915149	0.003107851636973071	-0.002961282117845952	0.9863919428042558	None	0	0	0.5	3	0.6666666666666666	4	0.4444444444444444	0.3333333333333333	3	2	4	1	0	0.5	6	3	0.5333333333333333	8	0.09090909090909091	0.8	0.7155563132624623	0.9354869020347855	0.7218405292496388	0.7662912092949502	0.46067397287212686	0.8690522319956034	0.9082510069469079	0.8719260363777812	1.0	0.3333333333333333	0.0
3997	0.016823103443898306	0.003863328403571999	0.003356102678132744	0.9823249667519888	None	0	0	0.3333333333333333	2	0.6666666666666666	4	0.4	0.6666666666666666	5	4	2	0	0	0.8	5	4	0.5333333333333333	8	0.0	0.6666666666666666	0.4153222600434	0.8676526578462821	0.8106163180195388	0.9258768716339091	0.5887441933661993	0.6980754560707864	0.8709277887620097	0.8516803806694698	0	0	0.0
4357	0.038484964264397625	0.008785287568484294	0.008295310803016173	0.8873868388191352	None	0	0	0.375	3	0.8	8	0.5454545454545454	0.8	10	8	1	0	0	0.18181818181818182	11	2	0.8	12	0.0	0.2	0.6660220867997729	0.8824100098446899	0.563567563167714	0.902858260017261	0.9188088267110655	0.7751132158125618	0.8111703724355069	0.8614540619466303	0	0	0.0
6498	0.07016918713716332	0.02509515367380352	0.022535683796488817	0.9163992804570994	None	0	0	0.18181818181818182	2	0.8571428571428571	12	0.32	0.7857142857142857	11	11	4	0	0	0.5	10	5	1.0666666666666667	16	0.0	0.3333333333333333	0.6898148520128369	0.9386306290333745	0.8106163180195388	0.9208360259179855	0.5887441933661993	0.7389265058399966	0.8907032570831691	0.8883393486419602	0	0	0.0
4454	0.02739177390342531	0.009195214123156893	0.00797637791871483	0.8134058094026578	None	0	0	0.42857142857142855	3	0.75	6	0.5555555555555556	0.75	8	6	1	0	0	0.2222222222222222	9	2	0.6666666666666666	10	0.0	0.25	0.6660220867997729	0.8821410557506478	0.6186462246467949	0.9193517078161433	0.917709523172617	0.754140538176315	0.8291528473366161	0.8648009326200595	0	0	0.0
3059	0.012921906033341387	0.0006640172144514845	-0.0006101891616524055	0.9848537256865041	None	0	0	0.3333333333333333	2	0.7142857142857143	5	0.375	0.5714285714285714	5	4	3	1	0	0.6666666666666666	6	4	0.6	9	0.1111111111111111	0.5	0.8989080386912562	0.8303921301321285	0.2730300032250691	0.9233554580132157	0.6351368420785948	0.6101702618030236	0.9283681637086475	0.8188275632338252	1.0	0	0.0
3649	0.02468053897604106	0.00415886580727089	0.0019320773911078075	0.9421617166023167	None	0	0	0.375	3	0.8	8	0.5454545454545454	0.8	10	8	1	0	0	0.18181818181818182	11	2	0.8	12	0.0	0.2	0.47095964057251116	0.8888353526198455	0.6186462246467949	0.9006764106624242	0.9188088267110655	0.7445052989661605	0.8850742092898916	0.8562385411629858	0	0	0.0
6184	0.03707626996476728	0.011838288684238508	0.011140245103431262	0.8842866514952756	None	0	0	0.25	2	0.7777777777777778	7	0.3142857142857143	0.7777777777777778	7	7	3	0	0	0.7142857142857143	7	5	0.7333333333333333	11	0.0	0.5	0.7310526107899952	0.9166536824693936	0.8106163180195388	0.9230034046290503	0.687247284840821	0.754351244369929	0.8233053314980464	0.880921349591907	0	0	0.0
4151	0.01103810820255375	0.0031928908603709775	0.0020237006969453957	0.9848323993041899	None	0	0	0.4	2	0.6	3	0.4375	0.6	4	3	2	0	0	1.0	4	4	0.4666666666666667	7	0.0	0.6666666666666666	0.8436228292030146	0.7803580738047359	0.34449753364688374	0.9334205405364793	0.6853155245761653	0.6303180050871035	0.8728954036682335	0.8146629533202547	0	0	0.0
426	None	None	None	None	None	0	0	0.3333333333333333	2	0.7142857142857143	5	0.36	0.42857142857142855	5	3	3	1	0	1.0	5	5	0.6	9	0.125	0	0.31942435434980704	0.7883873936816509	0.8252113326775706	0.7623311883349826	0.9463727786313388	0.6186346097743382	0.9379244035823963	0.7287251325913058	1.0	0.4	0.0
777	None	None	None	None	None	0.5	1	0.6666666666666666	4	0.5714285714285714	4	0.6	0.42857142857142855	4	3	4	0	0	0.6	3	5	0.6	9	0.0	0.4	0.37829179470120106	0.9665237422053915	0.7499354180886069	0.6872495886790565	0.46067397287212686	0.8597379033861643	0.9175877830531024	0.879505822299713	0	0	0.0
2506	None	None	None	None	None	0	0	0.3333333333333333	1	1.0	2	1.0	0.5	1	1	2	1	0	0.25	4	1	0.26666666666666666	4	0.125	0	0.284222839802613	0.5	0.4688366872666707	0.5	1.0	0.5	0.954093902095406	0.5	1.0	1.0	0.0
5842	0.03770640772457027	0.009909848469587746	0.009545793285920074	0.8633801844993533	None	0	0	0.25	2	0.8	8	0.3	0.8	8	8	3	0	0	0.625	8	5	0.8	12	0.0	0.5	0.709771695874594	0.8517344723619269	0.8106163180195388	0.9270956489633663	0.6563239194260004	0.7294893894322747	0.8093287270258207	0.8533437018031944	0	0	0.0
5179	0.031494041316066194	0.0017297671783208079	0.0005894150650539447	0.6440543205960101	None	0	0	0.25	2	0.7777777777777778	7	0.3142857142857143	0.7777777777777778	7	7	3	0	0	0.7142857142857143	7	5	0.7333333333333333	11	0.0	0.5	0.6898148520128369	0.8631360097220749	0.8106163180195388	0.9323386683273462	0.6254005540111801	0.7169321877822664	0.8233053314980464	0.8579077673012966	0	0	0.0
3063	0.002716060837109351	0.0014761780676000268	0.0014634141852699488	0.9898770648596827	None	0	0	0.4	2	0.8	4	0.5833333333333334	0.4	2	2	4	2	0	0.3333333333333333	2	6	0.4666666666666667	7	0.16666666666666666	0	0.4223376171891067	0.7991752745030873	0.541854125420619	0.5540713178915855	0.9664308515102785	0.583143554951463	0.9179577362946875	0.6558056201382236	0.75	1.0	0.0
2197	None	None	None	None	None	0	0	0.75	3	0.25	1	0.75	0.25	4	1	1	1	0	0.5	2	4	0.4	6	0.3333333333333333	0.5	0.5500552651107447	0.743837976589015	0.6726917460153167	0.883961979365002	0.273598550654198	0.9529979770928947	0.8900988517136017	0.8844548863822025	1.0	0	0.0
4314	0.03594635730334714	0.006580248499993625	-0.004417689771845652	0.8487018565173223	None	0	0	0.42857142857142855	3	0.75	6	0.5555555555555556	0.75	8	6	1	0	0	0.2222222222222222	9	2	0.6666666666666666	10	0.0	0.25	0.6660220867997729	0.8809023405717534	0.563567563167714	0.9216396463790917	0.9258352648658112	0.7753507201689552	0.8111703724355069	0.870065504906983	0	0	0.0
3729	0.022431003058336414	0.002955097652282353	0.002414469639005372	0.9266054898659092	None	0	0	0.5	3	0.7142857142857143	5	0.5625	0.7142857142857143	7	5	1	0	0	0.25	8	2	0.6	9	0.0	0.2857142857142857	0.6576964413424092	0.8841694839459427	0.563567563167714	0.9115874187886589	0.9188088267110655	0.7829173780903266	0.8309023620487672	0.8679340550509098	0	0	0.0
6438	0.052561681327637964	0.017084105156614755	0.017040015692071645	0.9406149132337148	None	0	0	0.2727272727272727	3	0.7857142857142857	11	0.35555555555555557	0.7142857142857143	11	10	4	0	0	0.5555555555555556	9	5	1.0666666666666667	16	0.0	0.2857142857142857	0.3006603473099162	0.9457469937918423	0.8106163180195388	0.9200212998916397	0.5663901872522555	0.7717798678265211	0.8907032570831691	0.8978090196205746	0	0	0.0
3144	0.02184247389664166	0.006365896670724827	0.0006182330156154254	0.9798800765818301	None	0	0	0.3333333333333333	2	0.7142857142857143	5	0.36	0.7142857142857143	5	5	3	0	0	1.0	5	5	0.6	9	0.0	0.5	0.933564400452819	0.8282516515563778	0.2730300032250691	0.9233554580132157	0.687247284840821	0.6281573902893014	0.9385149411649307	0.8218327551914391	0	0	0.0
1078	None	None	None	None	None	0	0	0.5	1	1.0	1	0.75	0	0	0	2	1	0	1.0	2	2	0.2	3	0.125	0	0	0	0	0	0	0	0	0	0	0	0
5961	0.06818224679401004	0.011130416928992384	0.01101031755252266	0.7171745230591599	None	0	0	0.16666666666666666	2	0.8666666666666667	13	0.3090909090909091	0.8	12	12	4	1	0	0.45454545454545453	11	5	1.1333333333333333	17	0.08333333333333333	0.3333333333333333	0.7206183943317372	0.934453237206844	0.8106163180195388	0.9173337350794958	0.6254005540111801	0.7604876581034504	0.8907032570831691	0.8882581208056596	1.0	0	0.0
3328	0.010706464018954778	0.003239498620125416	0.002117813991208379	0.9847935850372229	None	0	0	0.4	2	0.6	3	0.4375	0.6	4	3	2	0	0	1.0	4	4	0.4666666666666667	7	0.0	0.6666666666666666	0.8436228292030146	0.7803580738047359	0.34449753364688374	0.9334205405364793	0.6853155245761653	0.6303180050871035	0.8728954036682335	0.8146629533202547	0	0	0.0
2720	0.0011861300693919471	1.7735989325875148e-05	1.1746773354187613e-05	0.9886461837719209	None	1.0	1	1.0	4	0.25	1	0.5	0.25	2	1	3	1	0	0.75	4	3	0.4	6	0.1111111111111111	1.0	0.5739979555408509	0.9397837398951014	0.9854222234909387	0.536380037589819	0.4677698392566857	0.8715699239049239	0.9500036369331599	0.8324092031799137	1.0	0.5	0.0
2091	None	None	None	None	None	1.0	1	1.0	4	0.25	1	0.5	0	2	0	3	0	0	0.75	3	4	0.4	6	0.0	1.0	0	0	0	0	0	0	0	0	0	0	0
6554	0.061988539741580403	0.01086055127451637	-0.0008401595270907186	0.7461157949627353	None	0	0	0.2	2	0.8461538461538461	11	0.2727272727272727	0.7692307692307693	12	10	2	0	0	0.45454545454545453	11	5	1.0	15	0.0	0.4	0.7206183943317372	0.9432991908954821	0.8106163180195388	0.9226247457220577	0.6254005540111801	0.7418573323340124	0.8907032570831691	0.8923780313631429	0	0	0.0
2960	0.009666953830831508	0.002876401887522023	0.0026024537458137612	0.9768758663219052	None	0	0	0.6	3	0.4	2	0.5833333333333334	0.4	4	2	2	0	0	0.3333333333333333	6	2	0.4666666666666667	7	0.0	0.3333333333333333	0.5277022097535563	0.8544912520193881	0.6033560680931724	0.8652528086604938	0.6815150394280959	0.8096925308951286	0.8525288149932272	0.8445703729310428	0	0	0.0
3982	0.010886859930052077	0.004974324479525646	0.00496651704804068	0.9849633804273735	None	0	0	0.4	2	0.6	3	0.4375	0.6	4	3	2	0	0	1.0	4	4	0.4666666666666667	7	0.0	0.6666666666666666	0.8436228292030146	0.7803580738047359	0.34449753364688374	0.9334205405364793	0.6853155245761653	0.6303180050871035	0.8728954036682335	0.8146629533202547	0	0	0.0
840	None	None	None	None	None	0.5	1	0.6666666666666666	4	0.5714285714285714	4	0.36	0.2857142857142857	3	2	5	1	0	1.0	5	5	0.6	9	0.07692307692307693	1.0	0.6538184860973916	0.9547815107190819	0.7780303069275748	0.6865250166898226	0.46067397287212686	0.9102735998777689	0.9354995135582439	0.8859772466569309	1.0	0.3333333333333333	0.0
5107	0.0400479145801623	0.01296214006557875	0.012530307103453762	0.866868902228769	None	0	0	0.25	2	0.8	8	0.3	0.8	8	8	3	0	0	0.625	8	5	0.8	12	0.0	0.5	0.709771695874594	0.8517344723619269	0.8106163180195388	0.9270956489633663	0.6563239194260004	0.7294893894322747	0.8093287270258207	0.8533437018031944	0	0	0.0
7190	0.054587378623002225	0.0036566921055891646	0.0035945683535818043	0.7275256563938342	None	0	0	0.25	3	0.8125	13	0.4090909090909091	0.6875	13	11	4	0	0	0.36363636363636365	11	4	1.2	18	0.0	0.2857142857142857	0.3006603473099162	0.9380373824886923	0.8106163180195388	0.9156465499206472	0.5663901872522555	0.8112744594373894	0.8907032570831691	0.8990513906434274	0	0	0.0
6148	0.044172698977784704	0.010986826617867403	0.010087103891688617	0.8365810094865921	None	0	0	0.375	3	0.7777777777777778	7	0.55	0.7777777777777778	8	7	2	0	0	0.2	10	2	0.7333333333333333	11	0.0	0.2222222222222222	0.6948129440430398	0.7985825916662109	0.7647735187279568	0.9316594976062575	0.917709523172617	0.7910822634059655	0.7607039361616074	0.8549289891753691	0	0	0.0
3910	0.01095776975005133	0.0021213886917076817	-9.578247500564742e-05	0.9789022022156059	None	0	0	0.3333333333333333	2	0.6666666666666666	4	0.4	0.5	4	3	3	0	0	0.8	5	4	0.5333333333333333	8	0.0	0.5	0.8505896618839422	0.7465976394604961	0.7152120296852386	0.8560677028456639	0.7331043540528219	0.6260795075030217	0.7069978708222132	0.7551608816992238	0	0	0.0
780	None	None	None	None	None	0	0	0.11764705882352941	2	0.9565217391304348	22	0.1736111111111111	0.9130434782608695	23	21	1	2	0	0.4444444444444444	18	8	1.6666666666666667	25	0.5	0.08333333333333333	0.4580566247875718	0.9236409591542325	0.47610735435238905	0.8314701669637174	0.4153405216406334	0.9506811434790277	0.8056787464588793	0.9128767649993609	0.5434782608695652	0.30434782608695654	0.0
3980	0.022571168987037475	0.008986985307981319	0.0002475519406281675	0.9792835346905097	None	0	0	0.2857142857142857	2	0.75	6	0.35714285714285715	0.625	5	5	4	0	0	0.5714285714285714	7	4	0.6666666666666666	10	0.0	0.5	0.933564400452819	0.781973897350956	0.2730300032250691	0.9257756108572355	0.6544544447251515	0.848223461546146	0.9148348310209217	0.8630070616106935	0	0	0.0
1753	None	None	None	None	None	0	0	0.6666666666666666	2	0.5	1	1.0	0.5	3	1	0	0	0	0.25	4	1	0.26666666666666666	4	0.0	0.6666666666666666	0.34409487860784127	0.8039350838429987	0.8029634545444224	0.9468948233559488	0.5145076844595644	0.8808242707762065	0.869196390832535	0.8906516877746334	0	0	0.0
1779	None	None	None	None	None	0	0	0.35714285714285715	5	0.631578947368421	12	0.7	0.5263157894736842	13	10	7	3	0	0.3	10	3	1.4	21	0.2	0.7368421052631579	0.5855709487272216	0.8682693733724888	0.6260634248640271	0.8955609037474099	0.36169623165134573	0.9057596373807119	0.813042052301899	0.890822624189222	0.07692307692307693	0	0.0
2063	None	None	None	None	None	0	0	1.0	1	0	0	1.0	0	0	0	1	1	0	0.5	2	1	0.13333333333333333	2	0.16666666666666666	0	0	0	0	0	0	0	0	0	0	0	0
3098	0.005067598556417411	0.002207519503511283	0.0021703948738497664	0.98105864162439	None	0	0	0.6	3	0.6	3	0.5833333333333334	0.6	4	3	2	0	0	0.3333333333333333	6	2	0.4666666666666667	7	0.0	0.4	0.47095964057251116	0.8730675628113495	0.5133044508801922	0.8055251809085318	0.829097462730293	0.8236553689261387	0.8850742092898916	0.8362089854811118	0	0	0.0
916	None	None	None	None	None	0	0	0	0	0	0	1.0	0	0	0	0	0	0	1.0	1	1	0.06666666666666667	1	0.0	0	0	0	0	0	0	0	0	0	0	0	0
3437	0.013784334263106175	0.0031164380889053917	0.0020529902061122386	0.9585216856874429	None	0	0	0.5	3	0.6666666666666666	4	0.5714285714285714	0.6666666666666666	6	4	1	0	0	0.2857142857142857	7	2	0.5333333333333333	8	0.0	0.3333333333333333	0.284222839802613	0.8592729218620923	0.563567563167714	0.7689147747547892	0.905856216352797	0.8008590642168606	0.9294528282602259	0.8127090644816017	0	0	0.0
4634	0.032380086044467384	0.005021345710883273	-0.0023164787794799292	0.8565408914133985	None	0	0	0.42857142857142855	3	0.75	6	0.5555555555555556	0.75	8	6	1	0	0	0.2222222222222222	9	2	0.6666666666666666	10	0.0	0.25	0.6660220867997729	0.8809023405717534	0.563567563167714	0.9216396463790917	0.935060310097454	0.7841406351162065	0.8105690717275467	0.8719822499992859	0	0	0.0
3760	0.015518484623490909	0.003912567604942393	0.0034878894157073007	0.9858620328452661	None	0	0	0.3333333333333333	2	0.6666666666666666	4	0.4	0.6666666666666666	4	4	3	0	0	0.8	5	4	0.5333333333333333	8	0.0	0.6666666666666666	0.8436228292030146	0.7803580738047359	0.34449753364688374	0.9334205405364793	0.687247284840821	0.6282376369121027	0.8730387296157474	0.8142137167433133	0	0	0.0
3411	0.004358158196492074	0.0025294765585247682	0.0023228606915017772	0.9809861392967545	None	0	0	0.6	3	0.4	2	0.5833333333333334	0.2	3	1	3	0	0	0.3333333333333333	6	2	0.4666666666666667	7	0.0	0.3333333333333333	0.6576964413424092	0.8582830545152585	0.46304133859267027	0.7579951442633458	0.848458036422263	0.8195084972811284	0.8309023620487672	0.8153688933929675	0	0	0.0
3022	0.005049521114015302	0.0026108885150239215	0.0021766988079635224	0.9825916683741907	None	0	0	0.6	3	0.6	3	0.5833333333333334	0.4	3	2	3	0	0	0.3333333333333333	6	2	0.4666666666666667	7	0.0	0.4	0.6576964413424092	0.8582830545152585	0.46304133859267027	0.7579951442633458	0.781542802852446	0.8483483436079556	0.8309023620487672	0.8256119952850614	0	0	0.0
2857	0.0015723947047555143	0.00043542631119637107	0.0004354074316384999	0.9937481639678598	None	0	0	0.5	2	0.75	3	1.0	0.25	1	1	4	1	0	0.6666666666666666	2	3	0.4	6	0.08333333333333333	0	0.284222839802613	0.5	0.563567563167714	0.5	1.0	0.5	0.9500509443029321	0.5	1.0	1.0	0.0
687	None	None	None	None	None	0	0	0.5	2	0.75	3	0.5	0.5	3	2	2	0	0	0.75	3	4	0.4	6	0.0	0.4	0.5851792368929587	0.698612321768445	0.5600815307850533	0.8021928646475285	0.4356353800141218	0.8345415193239997	0.6646467252481078	0.7835212476056593	0	0	0.0
472	None	None	None	None	None	0.14285714285714285	1	0.25	4	0.7727272727272727	17	0.24242424242424243	0.6363636363636364	17	14	6	0	0	0.8181818181818182	11	9	1.6	24	0.0	0	0.6564266535047238	0.8116425187948584	0.6118288372684256	0.9001545406525782	0.5981785215472556	0.8388466874217015	0.8447750893756537	0.8544300200639272	0	0	0.0
452	None	None	None	None	None	0	0	0.25	1	1.0	4	1.0	1.0	5	4	0	1	0	0.16666666666666666	6	1	0.4	6	0.3333333333333333	0	0.36589097473403565	0.9700702309520736	0.7137086099375897	0.7048440301432326	0.4848623034130391	0.833811311414509	0.819499595247425	0.8794561655365216	1.0	0.4	0.0
2126	None	None	None	None	None	0	0	0.6666666666666666	2	0.5	1	1.0	0.5	3	1	0	0	0	0.25	4	1	0.26666666666666666	4	0.0	0.6666666666666666	0.34409487860784127	0.8039350838429987	0.8029634545444224	0.9468948233559488	0.5145076844595644	0.8808242707762065	0.869196390832535	0.8906516877746334	0	0	0.0
2623	0.001366777945476566	1.806121042996026e-05	-1.2025025797578948e-05	0.9974109869800721	None	0	0	0.25	1	1.0	3	0.8333333333333334	0	1	0	3	1	0	0.6666666666666666	3	2	0.3333333333333333	5	0.1111111111111111	0	0	0	0	0	0	0	0	0	0	0	0
5821	0.03601575278210782	0.010720545627658128	0.01062882671065534	0.7372476973211661	None	0	0	0.2222222222222222	2	0.8181818181818182	9	0.28888888888888886	0.8181818181818182	9	9	3	0	0	0.5555555555555556	9	5	0.8666666666666667	13	0.0	0.5	0.7445752715255473	0.9043480823493975	0.8106163180195388	0.9340202806415803	0.6254005540111801	0.7797787638287885	0.8781993625545057	0.886318494860289	0	0	0.0
3920	0.018908261167072983	0.005368844359903928	0.005366775014047295	0.9857815319832244	None	0	0	0.3333333333333333	2	0.6666666666666666	4	0.4	0.6666666666666666	5	4	2	0	0	0.8	5	4	0.5333333333333333	8	0.0	0.6666666666666666	0.8989080386912562	0.738427208295905	0.2730300032250691	0.9233554580132157	0.6833837643115096	0.623506268400772	0.9283681637086475	0.793097922748484	0	0	0.0
4892	0.03785417132581121	0.002019208650577099	0.0016525671752662921	0.8155522424290991	None	0	0	0.25	2	0.8	8	0.3	0.8	8	8	3	0	0	0.625	8	5	0.8	12	0.0	0.5	0.7514219366506376	0.9255632110201485	0.8106163180195388	0.9270956489633663	0.6563239194260004	0.7294893894322747	0.8340100092569396	0.8827221608502909	0	0	0.0
4501	0.023139944616671522	0.004023336443563384	0.002267687901102643	0.9444739237988287	None	0	0	0.375	3	0.8	8	0.5454545454545454	0.8	9	8	2	0	0	0.18181818181818182	11	2	0.8	12	0.0	0.2	0.6576964413424092	0.8871006511018357	0.563567563167714	0.9108416945463456	0.9188088267110655	0.7625305255282153	0.8309023620487672	0.8642061722746429	0	0	0.0
1439	None	None	None	None	None	0	0	0.75	3	0.5	2	0.5	0.5	4	2	1	1	0	0.75	4	3	0.4	6	0.25	1.0	0.7791331831850604	0.930940017842908	0.6513561056944892	0.9689974081517396	0.6234614221145994	0.8638045481240743	0.7134200601623613	0.9327814716076902	1.0	0.75	0.0
4351	0.025682144099266408	0.002799260477583341	-0.0025389212884716203	0.8862864927967827	None	0	0	0.375	3	0.7777777777777778	7	0.55	0.7777777777777778	9	7	1	0	0	0.2	10	2	0.7333333333333333	11	0.0	0.2222222222222222	0.6743477322571367	0.8747767799155367	0.563567563167714	0.9110822095708708	0.9166102196341684	0.7808342414369013	0.7897185721393165	0.8637872811982522	0	0	0.0
2593	0.0008721359438677655	0.0009215768506274395	0.0009215466086013186	0.9915536645996368	None	0	0	0.5	2	0.6666666666666666	2	0.625	0.3333333333333333	1	1	3	2	0	0.5	2	4	0.3333333333333333	5	0.2	0	0.284222839802613	0.5	0.563567563167714	0.5	1.0	0.5	0.9500509443029321	0.5	1.0	1.0	0.0
3571	0.03357221701903598	0.004715245500797669	0.0037844216564979823	0.961771770364708	None	0	0	0.2857142857142857	2	0.75	6	0.3333333333333333	0.75	6	6	3	1	0	0.8333333333333334	6	5	0.6666666666666666	10	0.1	0.5	0.9494540193456281	0.8093024423953088	0.2730300032250691	0.9126294433302358	0.6234687937465244	0.6611866886701209	0.9407708381682692	0.8155895910268363	1.0	0	0.0
3372	0.01122713989133562	0.004060018489910781	0.004005432937770259	0.9846086462593205	None	0	0	0.4	2	0.6	3	0.4375	0.6	4	3	2	0	0	1.0	4	4	0.4666666666666667	7	0.0	0.6666666666666666	0.8436228292030146	0.7803580738047359	0.34449753364688374	0.9334205405364793	0.6853155245761653	0.6303180050871035	0.8728954036682335	0.8146629533202547	0	0	0.0
1577	None	None	None	None	None	0	0	0.75	3	0.0	0	0.625	0	3	0	1	1	0	0.5	4	2	0.3333333333333333	5	0.3333333333333333	0.5	0	0	0	0	0	0	0	0	0	0	0
2241	None	None	None	None	None	0	0	0.5	2	0.75	3	0.5	0.5	3	2	2	0	0	0.75	3	4	0.4	6	0.0	0	0.23553707652199424	0.7540378584521202	0.8106163180195388	0.790625119379143	0.5663901872522555	0.7081530181000748	0.8932472365885996	0.7524641067788955	0	0	0.0
5624	0.06350201255887311	0.01460471446716597	0.014517205228402214	0.7951595501879847	None	0	0	0.18181818181818182	2	0.8571428571428571	12	0.22857142857142856	0.8571428571428571	12	12	3	0	0	0.7	10	7	1.0666666666666667	16	0.0	0.3333333333333333	0.709771695874594	0.924616148989535	0.6132906910441186	0.9370687315340379	0.6234687937465244	0.7680697850941144	0.8709277887620097	0.8942569494223855	0	0	0.0
6133	0.06248388338697536	0.015658814415624635	0.014598820991774918	0.9362344409193898	None	0	0	0.2	2	0.8461538461538461	11	0.3333333333333333	0.7692307692307693	10	10	4	1	0	0.5555555555555556	9	5	1.0	15	0.08333333333333333	0.3333333333333333	0.4952375996613766	0.9426346937141711	0.8106163180195388	0.9238632686949759	0.5630402449522418	0.726245693507987	0.8907032570831691	0.8899577803119978	1.0	0	0.0
6609	0.043130505891572045	0.007504606724925911	0.00725516560101719	0.9421124142171888	None	0	0	0.18181818181818182	2	0.8571428571428571	12	0.2962962962962963	0.7857142857142857	11	11	4	1	0	0.6666666666666666	9	6	1.0666666666666667	16	0.08333333333333333	0.2857142857142857	0.3006603473099162	0.9194117582621198	0.8106163180195388	0.8813773908079116	0.5006799358933034	0.7975305903640266	0.8907032570831691	0.8740167411954813	1.0	0	0.0
350	None	None	None	None	None	0	0	1.0	1	0	0	1.0	0	0	0	1	0	0	0.5	1	2	0.13333333333333333	2	0.0	0	0	0	0	0	0	0	0	0	0	0	0
7049	0.06726246349020244	0.024187059235233614	0.021203983665649854	0.8908343869203155	None	0	0	0.25	3	0.8	12	0.34	0.7333333333333333	12	11	4	0	0	0.5	10	5	1.1333333333333333	17	0.0	0.2857142857142857	0.4952375996613766	0.9431153029671315	0.8106163180195388	0.9183480818804666	0.5775671903092274	0.7899397860865811	0.8907032570831691	0.898828815636778	0	0	0.0
5930	0.01443581486516735	0.0011105184146777264	-0.0011033161431760064	0.970416742423032	None	0	0	0.3333333333333333	2	0.6666666666666666	4	0.4	0.6666666666666666	5	4	2	0	0	0.8	4	5	0.5333333333333333	8	0.0	0.5	0.6342764229264166	0.7889443643490298	0.8185479456626684	0.8510185832103832	0.7360993636704772	0.8011211707350692	0.7559664158672892	0.8153016622369977	0	0	0.0
6875	0.06400370101092995	0.020838129028701434	0.019497296390024735	0.8945594008876384	None	0	0	0.2	2	0.8461538461538461	11	0.3333333333333333	0.7692307692307693	10	10	4	0	0	0.5555555555555556	9	5	1.0	15	0.0	0.3333333333333333	0.4952375996613766	0.9426346937141711	0.8106163180195388	0.9238632686949759	0.5775671903092274	0.71390476980179	0.8907032570831691	0.8879429200196918	0	0	0.0
1773	None	None	None	None	None	0	0	0.5	2	0.75	3	0.5	0.25	2	1	3	0	0	0.75	3	4	0.4	6	0.0	0.4	0.5022926934073831	0.6961149785601627	0.47529280192651385	0.700123765327882	0.4951915806154674	0.9010683629850051	0.6582819620579873	0.7850431867872262	0	0	0.0
1372	None	None	None	None	None	0	0	0.5	2	0.75	3	1.0	0.5	4	2	1	0	0	0.16666666666666666	6	1	0.4	6	0.0	0.4	0.4273732038495641	0.8601503728080817	0.21858844884303713	0.7270384785220058	0.2572238863448956	0.5265795304931323	0.7393793711407578	0.7246279967348971	0	0	0.0
2431	None	None	None	None	None	0	0	0.5	2	0.6666666666666666	2	0.8333333333333334	0.3333333333333333	2	1	2	1	0	0.6666666666666666	2	3	0.3333333333333333	5	0.14285714285714285	0	0.30182359707621	0.543888650653195	0.6470240099721207	0.6973191966857246	0.9742856928541179	0.5639338662542402	0.9414189206592429	0.6040984719966057	1.0	0.5	0.0
1536	None	None	None	None	None	0.3333333333333333	1	0.5555555555555556	5	0.36363636363636365	4	0.48148148148148145	0.2727272727272727	4	3	8	1	0	0.3333333333333333	9	3	0.8666666666666667	13	0.05263157894736842	0.5	0.5498600180170744	0.860146821315019	0.6010459674482009	0.8108423977784526	0.7694584164946262	0.958637764740581	0.8136625770441617	0.8945781839956353	1.0	0.75	0.0
5009	0.039261977925717534	0.013258910592796281	0.012902771586367882	0.8682136086818484	None	0	0	0.25	2	0.8	8	0.3	0.8	8	8	3	0	0	0.625	8	5	0.8	12	0.0	0.5	0.709771695874594	0.8517344723619269	0.8106163180195388	0.9270956489633663	0.6563239194260004	0.7294893894322747	0.8093287270258207	0.8533437018031944	0	0	0.0
5862	0.062488255802978836	0.0034037358383914654	0.0013177250704188405	0.7523136003692428	None	0	0	0.18181818181818182	2	0.8571428571428571	12	0.32	0.7857142857142857	11	11	4	1	0	0.5	10	5	1.0666666666666667	16	0.08333333333333333	0.3333333333333333	0.6898148520128369	0.9386306290333745	0.8106163180195388	0.9208360259179855	0.6254005540111801	0.7483418146889856	0.8907032570831691	0.8899620293768571	1.0	0	0.0
1964	None	None	None	None	None	0	0	0.5	2	0.75	3	0.6666666666666666	0	2	0	3	2	0	1.0	3	3	0.4	6	0.25	0.5	0	0	0	0	0	0	0	0	0	0	0
6315	0.039622811021187046	0.010974595074643847	0.010714072363840293	0.8645653049698747	None	0	0	0.25	2	0.8	8	0.3	0.8	8	8	3	0	0	0.625	8	5	0.8	12	0.0	0.5	0.709771695874594	0.8517344723619269	0.8106163180195388	0.9270956489633663	0.6563239194260004	0.7294893894322747	0.8093287270258207	0.8533437018031944	0	0	0.0
2112	None	None	None	None	None	0	0	0.5	2	0.3333333333333333	1	0.5555555555555556	0.3333333333333333	1	1	3	0	0	1.0	3	3	0.3333333333333333	5	0.0	1.0	0.3759133468439054	0.5	0.5287569951030905	0.5	0.8781239684632572	0.5	0.8910916737783963	0.5	0	0	0.0
5469	0.036504755266243624	0.01020407887528682	0.00990746825412428	0.8627797677777168	None	0	0	0.25	2	0.8	8	0.3	0.8	8	8	3	0	0	0.625	8	5	0.8	12	0.0	0.5	0.709771695874594	0.8517344723619269	0.8106163180195388	0.9270956489633663	0.6563239194260004	0.7294893894322747	0.8093287270258207	0.8533437018031944	0	0	0.0
4868	0.025810361006609127	0.01309486581206036	0.008225872738612139	0.977115334871173	None	0	0	0.3333333333333333	2	0.7142857142857143	5	0.375	0.7142857142857143	6	5	2	0	0	0.6666666666666666	6	4	0.6	9	0.0	0.6666666666666666	0.8989080386912562	0.7211795276493834	0.2730300032250691	0.9126294433302358	0.6505286386320336	0.6212037343453028	0.929715460355538	0.7796653727129796	0	0	0.0
1646	None	None	None	None	None	0	0	0.75	3	0.5	2	0.5	0.5	2	2	3	0	0	0.75	4	3	0.4	6	0.0	0.6666666666666666	0.46657221185034914	0.9352382031165557	0.7332534827800016	0.5000996344652648	0.5945205638440649	0.5488906563710317	0.8201445678637133	0.722231522933902	0	0	0.0
2469	None	None	None	None	None	0	0	1.0	3	0.0	0	0.6666666666666666	0	0	0	3	0	0	0.6666666666666666	3	2	0.26666666666666666	4	0.0	1.0	0	0	0	0	0	0	0	0	0	0	0
6086	0.09462423054909497	0.019211052270935808	0.009336906155708572	0.8643376770647022	None	0	0	0.16666666666666666	2	0.875	14	0.3	0.8125	13	13	4	1	0	0.6	10	6	1.2	18	0.08333333333333333	0.25	0.623379252465656	0.9523594404216721	0.8106163180195388	0.9181818042380516	0.6254005540111801	0.7490814175446481	0.8907032570831691	0.8974270563527509	1.0	0	0.0
6167	0.030048414141375605	0.011053093998430616	-0.010848278869255804	0.5862359512705408	None	0	0	0.375	3	0.7777777777777778	7	0.55	0.7777777777777778	8	7	2	0	0	0.2	10	2	0.7333333333333333	11	0.0	0.2222222222222222	0.6948129440430398	0.8599836194484054	0.7174080807774355	0.8878938244752183	0.9188088267110655	0.7127412914381395	0.7491119304759369	0.8317057788482518	0	0	0.0
4317	0.035331782590827976	0.0028472766310957197	-0.0011488286695349754	0.8864763898748396	None	0	0	0.375	3	0.8	8	0.5454545454545454	0.8	10	8	1	1	0	0.18181818181818182	11	2	0.8	12	0.25	0.2	0.6743477322571367	0.8836064930104026	0.563567563167714	0.9298753035108362	0.8966311711211542	0.7322014777481245	0.8205588144285243	0.8667523393782555	1.0	0.4	0.0
2779	0.006516703901339733	0.0007377223859285979	-0.0007149285865979614	0.981366772410332	None	1.0	1	0.8	4	0.4	2	0.4666666666666667	0.4	4	2	2	0	0	0.6	5	3	0.4666666666666667	7	0.0	1.0	0.26141939185608853	0.9554838874703662	0.9544757689077403	0.7611450461742192	0.4801925069449616	0.8099495486854865	0.9498062649147181	0.8689460741746659	0	0	0.0
4328	0.033446063589913706	0.008843595919672619	0.007588398299266756	0.8149075293588158	None	0	0	0.42857142857142855	3	0.75	6	0.5555555555555556	0.75	8	6	1	1	0	0.2222222222222222	9	2	0.6666666666666666	10	0.25	0.25	0.6660220867997729	0.8821410557506478	0.6186462246467949	0.9193517078161433	0.9166102196341684	0.7207822661682096	0.8209217812654935	0.8579369856444171	1.0	0.5	0.0
4462	0.026875044671245504	0.008832747113079128	0.006579420560277193	0.8186854991311443	None	0	0	0.5	3	0.7142857142857143	5	0.5625	0.7142857142857143	7	5	1	0	0	0.25	8	2	0.6	9	0.0	0.2857142857142857	0.6743477322571367	0.8664570881816482	0.563567563167714	0.9309531912736586	0.9188088267110655	0.7861035827087693	0.7897185721393165	0.8726212765393503	0	0	0.0
1347	None	None	None	None	None	1.0	1	0.8	4	0.4	2	0.5833333333333334	0.2	3	1	3	0	0	0.75	4	3	0.4666666666666667	7	0.0	0.6666666666666666	0.6538184860973916	0.9088738080401318	0.7837334384160354	0.9631431271233872	0.4374719573769913	0.8909982152106624	0.7600145903243607	0.9278886103087691	0	0	0.0
744	None	None	None	None	None	0.5	1	0.7142857142857143	5	0.375	3	0.4	0.25	4	2	5	0	0	1.0	5	5	0.6666666666666666	10	0.0	0.8	0.38842996797544765	0.9708135170479729	0.7499354180886069	0.6848178867573829	0.43408231492590443	0.8877942938738432	0.9305319750486383	0.8924753803155603	0	0	0.0
761	None	None	None	None	None	0.5	1	0.6666666666666666	4	0.5714285714285714	4	0.45	0.2857142857142857	3	2	5	1	0	0.8	5	4	0.6	9	0.07692307692307693	0.8	0.6538184860973916	0.9547815107190819	0.7780303069275748	0.6865250166898226	0.46067397287212686	0.9102735998777689	0.9354995135582439	0.8859772466569309	1.0	0.3333333333333333	0.0
6819	0.07187510476121194	0.026227397759967973	0.022573651128857928	0.8813518157639969	None	0	0	0.18181818181818182	2	0.8571428571428571	12	0.32	0.7857142857142857	11	11	4	0	0	0.5	10	5	1.0666666666666667	16	0.0	0.3333333333333333	0.6898148520128369	0.9386306290333745	0.8106163180195388	0.9208360259179855	0.5887441933661993	0.7243484893396844	0.8907032570831691	0.8858602541035735	0	0	0.0
1860	None	None	None	None	None	0	0	0.75	3	0.0	0	0.625	0	2	0	2	1	0	0.5	4	2	0.3333333333333333	5	0.16666666666666666	0.5	0	0	0	0	0	0	0	0	0	0	0
1053	None	None	None	None	None	0	0	0.25	1	1.0	3	0.8333333333333334	0	1	0	3	1	0	0.6666666666666666	3	2	0.3333333333333333	5	0.1111111111111111	0	0	0	0	0	0	0	0	0	0	0	0
2790	0.0010352225249055903	3.541950524700354e-05	3.5414214052266116e-05	0.9965223727525627	None	1.0	1	1.0	4	0.0	0	0.5555555555555556	0	3	0	1	0	0	1.0	3	3	0.3333333333333333	5	0.0	1.0	0	0	0	0	0	0	0	0	0	0	0
7137	0.06120628257420468	0.0028815246186189693	0.001408048780317089	0.7747541170171461	None	0	0	0.25	3	0.8	12	0.34	0.7333333333333333	12	11	4	0	0	0.5	10	5	1.1333333333333333	17	0.0	0.2857142857142857	0.4952375996613766	0.9431153029671315	0.8106163180195388	0.9183480818804666	0.5775671903092274	0.8184857889572744	0.8907032570831691	0.90420091778173	0	0	0.0
2466	None	None	None	None	None	0	0	0.75	3	0.25	1	0.6666666666666666	0	1	0	4	0	0	1.0	3	3	0.4	6	0.0	0.6666666666666666	0	0	0	0	0	0	0	0	0	0	0
3507	0.011213284563814954	0.0051972921242493106	0.005178967961988309	0.985020678937127	None	0	0	0.4	2	0.6	3	0.4375	0.6	4	3	2	0	0	1.0	4	4	0.4666666666666667	7	0.0	0.6666666666666666	0.8436228292030146	0.7803580738047359	0.34449753364688374	0.9334205405364793	0.687247284840821	0.6282376369121027	0.8730387296157474	0.8142137167433133	0	0	0.0
3028	0.01586007413113089	0.0016999646425071013	-0.0014725256176089786	0.9879091623234089	None	0	0	0.3333333333333333	2	0.6666666666666666	4	0.4	0.6666666666666666	5	4	2	0	0	0.8	5	4	0.5333333333333333	8	0.0	0.6666666666666666	0.6898148520128369	0.772626187878111	0.4159650640686984	0.9507272826171946	0.6911108053701323	0.6319443307371573	0.7610850138566627	0.828430036550441	0	0	0.0
4223	0.026500008587395193	0.009368845075445992	0.009361013506653998	0.5023145937641014	None	0	0	0.42857142857142855	3	0.75	6	0.5555555555555556	0.75	8	6	1	0	0	0.2222222222222222	9	2	0.6666666666666666	10	0.0	0.25	0.6660220867997729	0.8809023405717534	0.563567563167714	0.9216396463790917	0.9258352648658112	0.7753507201689552	0.8111703724355069	0.870065504906983	0	0	0.0
3735	0.009764258646363598	0.002798766524111539	0.0023442778145221672	0.9627135830566335	None	0	0	0.5	3	0.6666666666666666	4	0.5714285714285714	0.6666666666666666	5	4	2	0	0	0.2857142857142857	7	2	0.5333333333333333	8	0.0	0.3333333333333333	0.6743477322571367	0.8377266734188705	0.563567563167714	0.9389870907023479	0.9188088267110655	0.8124088592469451	0.7897185721393165	0.8751142340610168	0	0	0.0
4972	0.05555151889484429	0.003522526558639105	0.0009733935024198023	0.536174314799877	None	0	0	0.2222222222222222	2	0.8181818181818182	9	0.2708333333333333	0.8181818181818182	9	9	3	0	0	0.75	8	6	0.8666666666666667	13	0.0	0.4	0.7514219366506376	0.8774756360698606	0.4159650640686984	0.9386599356361366	0.687247284840821	0.7074938522762755	0.8709277887620097	0.8652970489066545	0	0	0.0
7509	0.07351780957619283	0.00958398413344	0.009272130757762542	0.8311015659426069	None	0	0	0.2	2	0.8461538461538461	11	0.3333333333333333	0.7692307692307693	10	10	4	0	0	0.5555555555555556	9	5	1.0	15	0.0	0.3333333333333333	0.7514219366506376	0.933234932973188	0.8106163180195388	0.9310908267921173	0.6254005540111801	0.7324482038743528	0.8907032570831691	0.8892110908555989	0	0	0.0
2684	0.0008158237837289912	4.3668008258863594e-05	4.3667041528652554e-05	0.9983943040457552	None	0	0	0.6666666666666666	2	0.5	1	1.0	0	1	0	2	1	0	1.0	2	2	0.26666666666666666	4	0.14285714285714285	0	0	0	0	0	0	0	0	0	0	0	0
3314	0.03529181033493838	0.00953934644999068	-0.009295805665009463	0.9590594852109078	None	0	0	0.2222222222222222	2	0.8181818181818182	9	0.2653061224489796	0.8181818181818182	9	9	3	0	0	1.0	7	7	0.8666666666666667	13	0.0	0.3333333333333333	0.5605490407814461	0.8895364736307084	0.4159650640686984	0.9380183743057546	0.6215370334818687	0.7990724137662807	0.8233053314980464	0.887069547795769	0	0	0.0
7186	0.05108973888067827	0.02013386288339046	0.019992454680450775	0.8944949210794001	None	0	0	0.2727272727272727	3	0.7857142857142857	11	0.35555555555555557	0.7142857142857143	11	10	4	0	0	0.5555555555555556	9	5	1.0666666666666667	16	0.0	0.2857142857142857	0.3006603473099162	0.9457469937918423	0.8106163180195388	0.9200212998916397	0.5663901872522555	0.7717798678265211	0.8907032570831691	0.8978090196205746	0	0	0.0
3109	0.009366693584657715	0.0034214807928314036	0.0025412651132688266	0.9794604830705436	None	0	0	0.4	2	0.8	4	0.5833333333333334	0.4	3	2	3	0	0	0.3333333333333333	6	2	0.4666666666666667	7	0.0	0.3333333333333333	0.6576964413424092	0.7801722190842536	0.5577722144937135	0.8896180208685581	0.6884075796279832	0.856489502904482	0.8309023620487672	0.8472659520588912	0	0	0.0
933	None	None	None	None	None	0	0	0.3333333333333333	1	1.0	2	1.0	0.5	2	1	1	2	0	0.25	4	1	0.26666666666666666	4	0.4	0	0.4675217625105142	0.8335599914038683	0.3169692936781133	0.5113490276525579	0.507794959747779	0.6552494737851221	0.7301514745703197	0.6827033335512156	0.75	1.0	0.2825912522469737
2031	None	None	None	None	None	0	0	0.5	2	0.75	3	0.6666666666666666	0.25	1	1	4	0	0	1.0	3	3	0.4	6	0.0	0	0.40736471758418713	0.5	0.5287569951030905	0.5	0.8703969274046346	0.5	0.8765663072293061	0.5	0	0	0.0
2522	None	None	None	None	None	1.0	1	1.0	4	0.25	1	0.5	0	3	0	2	1	0	0.75	4	3	0.4	6	0.2	1.0	0	0	0	0	0	0	0	0	0	0	0
1423	None	None	None	None	None	0	0	0.3333333333333333	5	0.65	13	0.6666666666666666	0.55	14	11	7	3	0	0.2727272727272727	11	3	1.4666666666666666	22	0.2	0.7	0.5569722101097098	0.8603422129502628	0.6260634248640271	0.8880302513554217	0.36169623165134573	0.8984999886888476	0.7914354896434359	0.8832108044568167	0.07142857142857142	0	0.0
1561	None	None	None	None	None	0.5	1	0.6666666666666666	4	0.5	3	0.4444444444444444	0.5	4	3	3	2	0	0.5	6	3	0.5333333333333333	8	0.2222222222222222	1.0	0.647712695618335	0.8613806235839425	0.8463424881157582	0.7803170113558735	0.6665139171103235	0.8664394810241002	0.8354365858271914	0.8395278117865881	0.625	0.75	0.0
5220	0.041636622426925694	0.013234237219341636	0.012578533881156276	0.8360899038458903	None	0	0	0.375	3	0.7777777777777778	7	0.55	0.7777777777777778	9	7	1	0	0	0.2	10	2	0.7333333333333333	11	0.0	0.2222222222222222	0.6743477322571367	0.8483661538467122	0.563567563167714	0.9248246267863499	0.9188088267110655	0.7839288926879232	0.7729895090655429	0.8629619063125449	0	0	0.0
545	None	None	None	None	None	0	0	0.5	1	1.0	1	0.75	0	0	0	2	2	0	1.0	2	2	0.2	3	0.25	0	0	0	0	0	0	0	0	0	0	0	0
6324	0.024086986287613597	0.008238699077720565	0.006670230497803042	0.9551980615339396	None	0	0	0.2857142857142857	2	0.75	6	0.3333333333333333	0.75	6	6	3	0	0	0.8333333333333334	6	5	0.6666666666666666	10	0.0	0.5	0.7206183943317372	0.839842134015177	0.6132906910441186	0.9371037382750019	0.687247284840821	0.7199849370246105	0.8093287270258207	0.8541567985502589	0	0	0.0
2352	None	None	None	None	None	0	0	0.6666666666666666	4	0.16666666666666666	1	1.0	0	2	0	5	1	0	0.5	2	4	0.5333333333333333	8	0.08333333333333333	0.6666666666666666	0	0	0	0	0	0	0	0	0	0	0
6398	0.04426982850734691	0.011432312448195911	0.009521913503682726	0.9408913429377458	None	0	0	0.2222222222222222	2	0.8181818181818182	9	0.37142857142857144	0.7272727272727273	8	8	4	1	0	0.7142857142857143	7	5	0.8666666666666667	13	0.08333333333333333	0.3333333333333333	0.6952634372432172	0.9378296865529167	0.6132906910441186	0.9280440766437933	0.605140613424034	0.7096141751448449	0.9055417917161143	0.8864259341911986	1.0	0	0.0
2018	None	None	None	None	None	0	0	0.6	3	0.6	3	0.7777777777777778	0	1	0	5	1	0	1.0	3	3	0.4666666666666667	7	0.07692307692307693	0.5	0	0	0	0	0	0	0	0	0	0	0
948	None	None	None	None	None	0	0	0.3333333333333333	1	1.0	2	1.0	0.5	2	1	1	2	0	0.25	4	1	0.26666666666666666	4	0.4	0	0.4675217625105142	0.8335599914038683	0.3169692936781133	0.5113490276525579	0.507794959747779	0.6552494737851221	0.7301514745703197	0.6827033335512156	0.75	1.0	0.2825912522469737
5371	0.024391144174709858	0.009101607294810948	0.006669015422808835	0.9543988935167415	None	0	0	0.2857142857142857	2	0.75	6	0.3333333333333333	0.75	6	6	3	0	0	0.8333333333333334	6	5	0.6666666666666666	10	0.0	0.5	0.7206183943317372	0.839842134015177	0.6132906910441186	0.9371037382750019	0.687247284840821	0.7199849370246105	0.8093287270258207	0.8541567985502589	0	0	0.0
6414	0.06458248720483797	0.006793818902580859	0.006793753282736657	0.7808763926843882	None	0	0	0.18181818181818182	2	0.8571428571428571	12	0.32	0.7857142857142857	11	11	4	0	0	0.5	10	5	1.0666666666666667	16	0.0	0.3333333333333333	0.6898148520128369	0.9386306290333745	0.8106163180195388	0.9208360259179855	0.5887441933661993	0.7243484893396844	0.8907032570831691	0.8858602541035735	0	0	0.0
6936	0.06986425076080469	0.018278720260995973	0.017585995449763088	0.7214594227065314	None	0	0	0.16666666666666666	2	0.8666666666666667	13	0.2833333333333333	0.8	12	12	4	1	0	0.6	10	6	1.1333333333333333	17	0.08333333333333333	0.2857142857142857	0.5901825143548767	0.9364256878035493	0.8106163180195388	0.91833850709804	0.5649720052168974	0.7871942372825043	0.8907032570831691	0.8946658973198492	1.0	0	0.0
7281	0.06079924194028977	0.009553038124990193	0.0004229777235585993	0.7527469770880617	None	0	0	0.2	2	0.8461538461538461	11	0.2727272727272727	0.7692307692307693	12	10	2	0	0	0.45454545454545453	11	5	1.0	15	0.0	0.4	0.7206183943317372	0.9432991908954821	0.8106163180195388	0.9226247457220577	0.6070723736886897	0.741737210557461	0.8907032570831691	0.8923579524655276	0	0	0.0
1220	None	None	None	None	None	0	0	0.6666666666666666	4	0.3333333333333333	2	0.6666666666666666	0	3	0	4	2	0	0.75	4	3	0.5333333333333333	8	0.2222222222222222	0.6666666666666666	0	0	0	0	0	0	0	0	0	0	0
2619	0.0027755306142918817	0.0007037067086091174	3.737688480024123e-05	0.9935167977752001	None	0.5	1	0.8333333333333334	5	0.2857142857142857	2	0.5	0.14285714285714285	5	1	3	1	0	0.5	6	3	0.6	9	0.16666666666666666	0.6666666666666666	0.4088656538164372	0.8779380245140681	0.7161373977611782	0.8784543458702329	0.40749065697968206	0.8958684809508085	0.8138354959282587	0.8843570372131978	1.0	0.4	0.0
2234	None	None	None	None	None	1.0	1	0.8	4	0.2	1	0.5833333333333334	0	4	0	2	2	0	0.75	3	4	0.4666666666666667	7	0.5	0.5	0	0	0	0	0	0	0	0	0	0	0
6043	0.039288738910735366	0.015412641695994638	0.015124655709013595	0.8805651969277253	None	0	0	0.25	2	0.8	8	0.3	0.8	8	8	3	0	0	0.625	8	5	0.8	12	0.0	0.5	0.709771695874594	0.9184479409335505	0.8106163180195388	0.9185545998117591	0.6070723736886897	0.7441586941961713	0.8515033739255055	0.8776830270955768	0	0	0.0
519	None	None	None	None	None	0	0	0.6	9	0.3	6	0.3492063492063492	0.3	12	6	9	5	0	0.7777777777777778	9	7	1.4666666666666666	22	0.3125	0.125	0.6157067405291605	0.9035990924700247	0.7746161487770383	0.9518092710325231	0.8166459480233368	0.9276780458511529	0.8446340460312609	0.9302720001205943	0.16666666666666666	0.5	0.0
740	None	None	None	None	None	0	0	0.6	3	0.4	2	0.875	0	1	0	5	0	0	0.5	2	4	0.4666666666666667	7	0.0	0.8	0	0	0	0	0	0	0	0	0	0	0
4092	0.03901632334360396	0.007721884857083842	0.0077009012119834104	0.657746476295679	None	0	0	0.375	3	0.8	8	0.5454545454545454	0.8	10	8	1	0	0	0.18181818181818182	11	2	0.8	12	0.0	0.2	0.6660220867997729	0.8824100098446899	0.563567563167714	0.902858260017261	0.9188088267110655	0.7751132158125618	0.8111703724355069	0.8614540619466303	0	0	0.0
898	None	None	None	None	None	0	0	0.6666666666666666	2	0.5	1	0.6666666666666666	0.5	1	1	2	0	0	0.6666666666666666	2	3	0.26666666666666666	4	0.0	0	0.5752201454854482	0.5	0.5287569951030905	0.5	0.8781239684632572	0.5	0.8247800050343812	0.5	0	0	0.0
5674	0.05426405923684098	0.006674372718204981	0.004957726591748718	0.5366102570933292	None	0	0	0.2222222222222222	2	0.8181818181818182	9	0.2708333333333333	0.8181818181818182	9	9	3	0	0	0.75	8	6	0.8666666666666667	13	0.0	0.4	0.7514219366506376	0.8774756360698606	0.4159650640686984	0.9386599356361366	0.687247284840821	0.7074938522762755	0.8709277887620097	0.8652970489066545	0	0	0.0
615	None	None	None	None	None	0	0	0.5	4	0.5	5	0.6	0.2	2	2	9	2	0	0.8	4	5	0.8	12	0.09090909090909091	0.5	0.5073679622251939	0.6912896805440678	0.7510695072692574	0.5	0.33544599570327305	0.5293591644091172	0.8506844959345408	0.5763748306255112	0.75	0.5	0.0
4461	0.011178767307026043	0.002742335081128026	0.0022047989471231802	0.9607143335642626	None	0	0	0.5	3	0.6666666666666666	4	0.5714285714285714	0.6666666666666666	6	4	1	0	0	0.2857142857142857	7	2	0.5333333333333333	8	0.0	0.3333333333333333	0.6660220867997729	0.874823710967695	0.6186462246467949	0.9239457864663958	0.8977304746596027	0.7736833673932945	0.8291528473366161	0.8687834235667887	0	0	0.0
1996	None	None	None	None	None	0.5	1	0.6666666666666666	4	0.3333333333333333	2	0.6666666666666666	0.3333333333333333	6	2	1	1	0	0.75	3	4	0.5333333333333333	8	0.5	0.4	0.4734699571996096	0.9506167114850991	0.8507643703187178	0.9456437388687152	0.5067841648911839	0.8908010733125881	0.943094859934275	0.933241660452657	1.0	0.3333333333333333	0.0
7198	0.05337009709604899	0.011528828449109801	0.010354922522329573	0.947078836362534	None	0	0	0.2727272727272727	3	0.7857142857142857	11	0.32	0.7142857142857143	11	10	4	0	0	0.5	10	5	1.0666666666666667	16	0.0	0.3333333333333333	0.3006603473099162	0.9457469937918423	0.8106163180195388	0.9200212998916397	0.5663901872522555	0.805659837546024	0.8907032570831691	0.9038715182464173	0	0	0.0
537	None	None	None	None	None	0.5	1	0.8333333333333334	5	0.16666666666666666	1	0.5	0	2	0	5	0	0	1.0	4	4	0.5333333333333333	8	0.0	0.5	0	0	0	0	0	0	0	0	0	0	0
5473	0.03118620676968941	0.007482092427331361	0.00651671053956056	0.636892614993675	None	0	0	0.25	2	0.7777777777777778	7	0.34375	0.6666666666666666	6	6	4	0	0	0.5	8	4	0.7333333333333333	11	0.0	0.5	0.7514219366506376	0.7376170146653359	0.6172565048656834	0.937761078497331	0.7097415639909934	0.6638670576904976	0.7379488356945555	0.8139024898954658	0	0	0.0
2995	0.0010751812367879319	0.000475615240592073	0.00047548104160033373	0.9939063521586694	None	0	0	0.5	2	0.6666666666666666	2	0.8333333333333334	0.3333333333333333	1	1	3	2	0	0.6666666666666666	2	3	0.3333333333333333	5	0.2	0	0.284222839802613	0.5	0.563567563167714	0.5	1.0	0.5	0.9500509443029321	0.5	1.0	1.0	0.0
3228	0.007255072439417199	0.002984095060660845	0.002593930298136078	0.9781457865147459	None	0	0	0.6	3	0.6	3	0.5833333333333334	0.6	4	3	2	0	0	0.3333333333333333	6	2	0.4666666666666667	7	0.0	0.4	0.4567026815196999	0.908025665959897	0.5133044508801922	0.7935033740862267	0.7280826510403273	0.7886883480717061	0.8525288149932272	0.8390249861917993	0	0	0.0
1469	None	None	None	None	None	0.5	1	0.6666666666666666	4	0.5714285714285714	4	0.75	0.14285714285714285	4	1	4	1	0	0.75	3	4	0.6	9	0.1111111111111111	0.8	0.6244784888598196	0.9254035659604486	0.7527869838328372	0.6847754079972556	0.593812067145044	0.9150949581649322	0.8382952124752391	0.868810140929292	1.0	0.25	0.0
7044	0.0859697978741406	0.018489781859773326	0.01161596288770772	0.8480406786429386	None	0	0	0.14285714285714285	2	0.8888888888888888	16	0.2597402597402597	0.8333333333333334	15	15	4	1	0	0.6363636363636364	11	7	1.3333333333333333	20	0.08333333333333333	0.2222222222222222	0.6898148520128369	0.967378355928919	0.41948903711211905	0.9274812590133564	0.6215370334818687	0.7451003791517783	0.9286293876587431	0.9118924203166426	1.0	0	0.0
7089	0.07067550097452893	0.008100829695622442	0.008083300482245549	0.8399076549853884	None	0	0	0.2	2	0.8461538461538461	11	0.3333333333333333	0.7692307692307693	10	10	4	0	0	0.5555555555555556	9	5	1.0	15	0.0	0.3333333333333333	0.7514219366506376	0.933234932973188	0.8106163180195388	0.9310908267921173	0.6399274993681658	0.7301140431299593	0.8899493732262691	0.8888204304157519	0	0	0.0
1119	None	None	None	None	None	0.3333333333333333	1	0.6666666666666666	6	0.36363636363636365	4	0.37142857142857144	0.18181818181818182	5	2	7	2	0	0.7142857142857143	7	5	0.8666666666666667	13	0.13333333333333333	0.5	0.5782028322478003	0.9505055449673391	0.7218405292496388	0.7325785599403702	0.40749065697968206	0.891810610455637	0.9083221128280401	0.8833025262611383	0.6	0.2	0.0
1883	None	None	None	None	None	0	0	0.5	2	0.75	3	0.6666666666666666	0.25	1	1	4	0	0	1.0	3	3	0.4	6	0.0	0	0.40736471758418713	0.5	0.5287569951030905	0.5	0.8703969274046346	0.5	0.8765663072293061	0.5	0	0	0.0
4214	0.021026622714057405	0.0020651793135948635	0.0020456317067388315	0.926433776429423	None	0	0	0.5	3	0.7142857142857143	5	0.5625	0.7142857142857143	7	5	1	0	0	0.25	8	2	0.6	9	0.0	0.2857142857142857	0.6576964413424092	0.8841694839459427	0.563567563167714	0.9115874187886589	0.9188088267110655	0.7829173780903266	0.8309023620487672	0.8679340550509098	0	0	0.0
3056	0.012198653096458732	0.004573577494443676	0.0008488637911011366	0.9757710971744666	None	0	0	0.3333333333333333	2	0.6666666666666666	4	0.4	0.6666666666666666	5	4	2	0	0	0.8	4	5	0.5333333333333333	8	0.0	0.5	0.7536812579532101	0.7852017870692077	0.4159650640686984	0.9507272826171946	0.687247284840821	0.6297852070127624	0.7559664158672892	0.8314302724970994	0	0	0.0
1048	None	None	None	None	None	0	0	0.25	3	0.875	14	0.375	0.75	13	12	4	2	0	0.1875	3	16	1.2	18	0.18181818181818182	1.0	0.6252158357056774	0.8951447872027881	0.6307468358967496	0.842268375610108	0.6239727431091584	0.9303626603242566	0.8672858447956656	0.8944754739465915	0.5384615384615385	0.07692307692307693	0.0
5168	0.05639823605057368	0.010661236875605445	-0.010190515963127181	0.738771481325528	None	0	0	0.2	2	0.8461538461538461	11	0.23809523809523808	0.8461538461538461	11	11	3	0	0	0.7777777777777778	9	7	1.0	15	0.0	0.3333333333333333	0.7297285397363511	0.9318667990195549	0.8106163180195388	0.9356792916624748	0.6254005540111801	0.7350929903036865	0.8709277887620097	0.891347358356221	0	0	0.0
2015	None	None	None	None	None	0.5	1	0.8333333333333334	5	0.16666666666666666	1	0.5333333333333333	0	4	0	3	2	0	0.6	5	3	0.5333333333333333	8	0.3333333333333333	0.8	0	0	0	0	0	0	0	0	0	0	0
623	None	None	None	None	None	0	0	0.5	1	1.0	1	0.75	0	0	0	2	1	0	1.0	2	2	0.2	3	0.125	0	0	0	0	0	0	0	0	0	0	0	0
7336	0.066239174435536	0.012409920311429757	0.01229892410192657	0.8427123700480508	None	0	0	0.2	2	0.8461538461538461	11	0.3333333333333333	0.7692307692307693	10	10	4	0	0	0.5555555555555556	9	5	1.0	15	0.0	0.3333333333333333	0.7514219366506376	0.933234932973188	0.8106163180195388	0.9310908267921173	0.6399274993681658	0.7301140431299593	0.8899493732262691	0.8888204304157519	0	0	0.0
4762	0.03002635480252247	0.0012607325200383439	0.0006473923064388644	0.6180819751878557	None	0	0	0.25	2	0.7777777777777778	7	0.3142857142857143	0.7777777777777778	7	7	3	0	0	0.7142857142857143	7	5	0.7333333333333333	11	0.0	0.5	0.6898148520128369	0.8631360097220749	0.8106163180195388	0.9323386683273462	0.6254005540111801	0.7169321877822664	0.8233053314980464	0.8579077673012966	0	0	0.0
3032	0.006682746754649765	0.002603927888187183	0.0021698522189952697	0.9825300023619381	None	0	0	0.75	3	0.5	2	0.6	0.5	3	2	2	0	0	0.4	5	2	0.4	6	0.0	0.5	0.6576964413424092	0.8738491106999042	0.46304133859267027	0.8140577456141143	0.6768211063051056	0.6945519822246836	0.8309023620487672	0.8039504982002269	0	0	0.0
601	None	None	None	None	None	0	0	1.0	2	0.0	0	0.75	0	1	0	1	0	0	1.0	2	2	0.2	3	0.0	0	0	0	0	0	0	0	0	0	0	0	0
4729	0.03189629323048793	0.015632945515352298	0.015036303957546333	0.8725306673050444	None	0	0	0.25	2	0.7777777777777778	7	0.3142857142857143	0.7777777777777778	7	7	3	0	0	0.7142857142857143	7	5	0.7333333333333333	11	0.0	0.5	0.7514219366506376	0.8234716467144882	0.8106163180195388	0.9328733793755861	0.687247284840821	0.7256256056396655	0.7945224887536473	0.8474525303290269	0	0	0.0
6401	0.03910803305503263	0.014477307309810186	0.014419789999024548	0.8381740532144313	None	0	0	0.375	3	0.7777777777777778	7	0.55	0.7777777777777778	9	7	1	0	0	0.2	10	2	0.7333333333333333	11	0.0	0.2222222222222222	0.6743477322571367	0.8483661538467122	0.563567563167714	0.9248246267863499	0.9188088267110655	0.7839288926879232	0.7729895090655429	0.8629619063125449	0	0	0.0
3131	0.004117606524970718	0.0029927607868573142	0.0025835883528382	0.9839022494140292	None	0	0	0.75	3	0.5	2	0.6	0.5	3	2	2	0	0	0.4	5	2	0.4	6	0.0	0.5	0.6576964413424092	0.8582830545152585	0.46304133859267027	0.7579951442633458	0.781542802852446	0.8483483436079556	0.8309023620487672	0.8256119952850614	0	0	0.0
1310	None	None	None	None	None	0	0	0.2	1	1.0	5	0.4666666666666667	0.6	3	3	3	1	0	0.6	5	3	0.4666666666666667	7	0.1	0	0.31942435434980704	0.720938634236189	0.8252113326775706	0.8053542542787168	0.9463727786313388	0.6264714392372277	0.9379244035823963	0.7235442007619087	1.0	0.6666666666666666	0.0
5986	0.040657753413421135	0.004807310193815867	0.004223920777654526	0.5692213602304064	None	0	0	0.25	2	0.8	8	0.3	0.8	8	8	3	0	0	0.625	8	5	0.8	12	0.0	0.5	0.7514219366506376	0.8571809081007447	0.6132906910441186	0.9277336165858542	0.711673324255649	0.7420324698299391	0.8568775927642955	0.858190119644477	0	0	0.0
3160	0.009176095884499373	0.002726406205079218	0.002340992805833874	0.9738381549563977	None	0	0	0.6	3	0.6	3	0.5833333333333334	0.6	4	3	2	0	0	0.3333333333333333	6	2	0.4666666666666667	7	0.0	0.4	0.47095964057251116	0.8790770717703941	0.5133044508801922	0.7935033740862267	0.7280826510403273	0.7886883480717061	0.8525288149932272	0.8247658858042619	0	0	0.0
7046	0.05265691679838426	0.02034615003254261	0.02009387097041938	0.9074347030201675	None	0	0	0.2727272727272727	3	0.7857142857142857	11	0.35555555555555557	0.7142857142857143	11	10	4	0	0	0.5555555555555556	9	5	1.0666666666666667	16	0.0	0.2857142857142857	0.3006603473099162	0.9457469937918423	0.8106163180195388	0.9200212998916397	0.5663901872522555	0.805659837546024	0.8907032570831691	0.9038715182464173	0	0	0.0
6579	0.039797950035669855	0.014684328888994257	0.014679849778670187	0.837239439404019	None	0	0	0.375	3	0.7777777777777778	7	0.55	0.7777777777777778	9	7	1	0	0	0.2	10	2	0.7333333333333333	11	0.0	0.2222222222222222	0.6743477322571367	0.8483661538467122	0.563567563167714	0.9248246267863499	0.9188088267110655	0.7839288926879232	0.7729895090655429	0.8629619063125449	0	0	0.0
1493	None	None	None	None	None	0	0	0.25	1	1.0	3	1.0	0.6666666666666666	2	2	2	0	0	0.2	1	5	0.3333333333333333	5	0.0	0	0.4166984670870978	0.7436214296563076	0.39984488595592266	0.7839983876384679	0.782931157814456	0.7291991726138772	0.8544202868123143	0.7530328979433172	0	0	0.0
6194	0.065300148653442	0.012567633481246471	0.012345579819350971	0.7760432392413018	None	0	0	0.16666666666666666	2	0.8666666666666667	13	0.3090909090909091	0.8	12	12	4	1	0	0.45454545454545453	11	5	1.1333333333333333	17	0.08333333333333333	0.3333333333333333	0.7206183943317372	0.934453237206844	0.8106163180195388	0.9173337350794958	0.6254005540111801	0.7604876581034504	0.8907032570831691	0.8882581208056596	1.0	0	0.0
1097	None	None	None	None	None	0.5	1	0.8333333333333334	5	0.2857142857142857	2	0.45	0.2857142857142857	5	2	3	0	0	0.8	5	4	0.6	9	0.0	0.5	0.431907103669941	0.892251379839979	0.7218405292496388	0.9389822697532966	0.552894356910241	0.8339572180003606	0.7828784079263401	0.8960269328477327	0	0	0.0
5781	0.041662804527880584	0.010859437550345203	0.010291863934540114	0.8398051388848276	None	0	0	0.375	3	0.7777777777777778	7	0.55	0.7777777777777778	9	7	1	0	0	0.2	10	2	0.7333333333333333	11	0.0	0.2222222222222222	0.6743477322571367	0.8483661538467122	0.563567563167714	0.9248246267863499	0.9188088267110655	0.7839288926879232	0.7729895090655429	0.8629619063125449	0	0	0.0
3821	0.03270991139823497	0.003478419602900743	0.0022188848912771952	0.9607625063146827	None	0	0	0.25	2	0.7777777777777778	7	0.3055555555555556	0.7777777777777778	7	7	3	0	0	1.0	6	6	0.7333333333333333	11	0.0	0.4	0.4698398462648212	0.9255765947175593	0.8106163180195388	0.9317951295159921	0.5887441933661993	0.7192506746489826	0.8878097946309493	0.883431058391164	0	0	0.0
1575	None	None	None	None	None	0	0	0.8333333333333334	5	0.0	0	0.5	0	2	0	5	0	0	1.0	4	4	0.5333333333333333	8	0.0	0.5	0	0	0	0	0	0	0	0	0	0	0
4439	0.025112830793228118	0.010709132695051573	0.007834234232534019	0.9798223932985073	None	0	0	0.3333333333333333	2	0.7142857142857143	5	0.375	0.7142857142857143	6	5	2	0	0	0.6666666666666666	6	4	0.6	9	0.0	0.6666666666666666	0.8989080386912562	0.7211795276493834	0.2730300032250691	0.9126294433302358	0.6505286386320336	0.6212037343453028	0.929715460355538	0.7796653727129796	0	0	0.0
6253	0.08015864806004751	0.018937837908860056	0.01718863589812638	0.8938521251137836	None	0	0	0.16666666666666666	2	0.875	14	0.2727272727272727	0.8125	13	13	4	1	0	0.5454545454545454	11	6	1.2	18	0.08333333333333333	0.2857142857142857	0.4905501766969163	0.9381457002152557	0.8106163180195388	0.9156365780707859	0.5045434564226147	0.7821401631395458	0.8907032570831691	0.8935249692783748	1.0	0	0.0
7388	0.0625637470946775	0.012290260651663294	0.011560793320733653	0.7618994479598089	None	0	0	0.25	3	0.8125	13	0.32727272727272727	0.75	13	12	4	0	0	0.45454545454545453	11	5	1.2	18	0.0	0.2857142857142857	0.6898148520128369	0.9401843645232347	0.8106163180195388	0.9160149149748861	0.5887441933661993	0.8002997504833856	0.8907032570831691	0.8982068029499385	0	0	0.0
448	None	None	None	None	None	0.5	1	0.5714285714285714	4	0.375	3	0.47619047619047616	0.375	5	3	4	1	0	0.42857142857142855	7	3	0.6666666666666666	10	0.1	0.6666666666666666	0.5787412635867946	0.8733404971271015	0.5502101075126691	0.8349878689290622	0.7337239784415625	0.9712799039993728	0.8521790794345832	0.9135479787556094	1.0	0.6	0.0
6169	0.055511432579083246	0.011492731904857249	0.008827910277894221	0.9057559327267019	None	0	0	0.2	2	0.8333333333333334	10	0.35	0.75	9	9	4	0	0	0.625	8	5	0.9333333333333333	14	0.0	0.3333333333333333	0.3006603473099162	0.9059645152536978	0.8106163180195388	0.777324277442462	0.5663901872522555	0.7706129999233033	0.8891909362995093	0.8286015235485188	0	0	0.0
169	None	None	None	None	None	0	0	1.0	1	0	0	1.0	0	1	0	0	0	0	0.5	2	1	0.13333333333333333	2	0.0	0	0	0	0	0	0	0	0	0	0	0	0
2396	None	None	None	None	None	0	0	0.5	2	0.6666666666666666	2	1.0	0	1	0	3	0	0	0.2	5	1	0.3333333333333333	5	0.0	0.5	0	0	0	0	0	0	0	0	0	0	0
2122	None	None	None	None	None	0	0	0.5	3	0.6666666666666666	4	0.4444444444444444	0.3333333333333333	2	2	5	2	0	0.5	6	3	0.5333333333333333	8	0.14285714285714285	0.8	0.7224952266047225	0.6652474345307565	0.8463424881157582	0.7764365376072656	0.581389399456768	0.9254819973464666	0.8482204578185811	0.8151288310266513	0.75	0.5	0.0
866	None	None	None	None	None	0	0	0.6	3	0.4	2	0.5833333333333334	0.2	3	1	3	1	0	0.75	3	4	0.4666666666666667	7	0.125	0	0.31942435434980704	0.779042359744323	0.8252113326775706	0.8653156574263666	0.9463727786313388	0.6266729070368405	0.9379244035823963	0.7707836782392692	1.0	0.3333333333333333	0.0
434	None	None	None	None	None	0	0	0.6666666666666666	2	0.0	0	0.6666666666666666	0	2	0	1	1	0	0.6666666666666666	3	2	0.26666666666666666	4	0.25	0	0	0	0	0	0	0	0	0	0	0	0
2837	0.0015617879936018193	0.00022264368440760905	0.00019544125193406175	0.9941750360836127	None	1.0	1	1.0	4	0.25	1	0.6666666666666666	0	4	0	1	0	0	1.0	3	3	0.4	6	0.0	0.6666666666666666	0	0	0	0	0	0	0	0	0	0	0
1437	None	None	None	None	None	1.0	1	1.0	5	0.0	0	0.5833333333333334	0	3	0	3	1	0	0.75	4	3	0.4666666666666667	7	0.14285714285714285	0.6666666666666666	0	0	0	0	0	0	0	0	0	0	0
174	None	None	None	None	None	0	0	1.0	3	0.0	0	0.6666666666666666	0	3	0	0	0	0	0.6666666666666666	3	2	0.26666666666666666	4	0.0	1.0	0	0	0	0	0	0	0	0	0	0	0
5619	0.03851519723446466	0.009997137952959553	0.00962445587344945	0.8633188388618248	None	0	0	0.25	2	0.8	8	0.3	0.8	8	8	3	0	0	0.625	8	5	0.8	12	0.0	0.5	0.709771695874594	0.8517344723619269	0.8106163180195388	0.9270956489633663	0.6563239194260004	0.7294893894322747	0.8093287270258207	0.8533437018031944	0	0	0.0
6820	0.07056514710588724	0.028388679504319465	0.024495909736261524	0.8820523807692111	None	0	0	0.18181818181818182	2	0.8571428571428571	12	0.32	0.7857142857142857	11	11	4	0	0	0.5	10	5	1.0666666666666667	16	0.0	0.3333333333333333	0.6898148520128369	0.9386306290333745	0.8106163180195388	0.9208360259179855	0.5887441933661993	0.7243484893396844	0.8907032570831691	0.8858602541035735	0	0	0.0
7498	0.04370584924118012	0.012945946956891002	0.012857196609806958	0.9487091297659503	None	0	0	0.2	2	0.8461538461538461	11	0.4166666666666667	0.6923076923076923	10	9	4	0	0	0.4444444444444444	9	4	1.0	15	0.0	0.3333333333333333	0.4952375996613766	0.9426346937141711	0.8106163180195388	0.9238632686949759	0.5958953706317178	0.6991826518139834	0.8907032570831691	0.8855658269955964	0	0	0.0
6481	0.05599159030566396	0.003047134474128397	-0.0025525648515322555	0.8483984667537434	None	0	0	0.16666666666666666	2	0.875	14	0.2727272727272727	0.8125	13	13	4	1	0	0.5454545454545454	11	6	1.2	18	0.08333333333333333	0.2857142857142857	0.4905501766969163	0.9557491043569182	0.8106163180195388	0.9212360947037103	0.5045434564226147	0.810130388013536	0.8907032570831691	0.9111355621026981	1.0	0	0.0
5432	0.04188111730672962	0.012435586161337862	0.012075215434809959	0.8402450604974989	None	0	0	0.375	3	0.7777777777777778	7	0.55	0.7777777777777778	9	7	1	0	0	0.2	10	2	0.7333333333333333	11	0.0	0.2222222222222222	0.6743477322571367	0.8483661538467122	0.563567563167714	0.9248246267863499	0.9166102196341684	0.7734029169846656	0.7479702626965096	0.8605361554590317	0	0	0.0
1349	None	None	None	None	None	0.2857142857142857	2	0.5625	9	0.36363636363636365	8	0.4444444444444444	0.2727272727272727	10	6	13	3	0	0.6666666666666666	6	9	1.6	24	0.11538461538461539	0.2222222222222222	0.7029100193193767	0.8278381450965938	0.5551008984580119	0.910155551426177	0.48973845902310637	0.8576213912294313	0.7706983205339041	0.8691954461580018	0.1	0.1	0.0
379	None	None	None	None	None	0	0	1.0	2	0.0	0	0.75	0	2	0	0	0	0	1.0	2	2	0.2	3	0.0	0	0	0	0	0	0	0	0	0	0	0	0
6436	0.03928238612101563	0.011259257362531106	0.01114100340758462	0.8622673654268582	None	0	0	0.25	2	0.8	8	0.3	0.8	8	8	3	0	0	0.625	8	5	0.8	12	0.0	0.5	0.709771695874594	0.8517344723619269	0.8106163180195388	0.9270956489633663	0.6563239194260004	0.7294893894322747	0.8093287270258207	0.8533437018031944	0	0	0.0
5549	0.03887990961369181	0.010474770834735038	0.010322221105068821	0.8626140549893999	None	0	0	0.25	2	0.8	8	0.3	0.8	8	8	3	0	0	0.625	8	5	0.8	12	0.0	0.5	0.709771695874594	0.8517344723619269	0.8106163180195388	0.9270956489633663	0.6563239194260004	0.7294893894322747	0.8093287270258207	0.8533437018031944	0	0	0.0
715	None	None	None	None	None	0	0	0.5	2	0.6666666666666666	2	0.625	0.3333333333333333	3	1	1	4	0	0.5	4	2	0.3333333333333333	5	1.0	0	0.3627300177773224	0.8634578345863247	0.2629314644344783	0.7799074030033604	0.5702127116169968	0.9301986477861611	0.8430293983177853	0.8698607081009895	0.5	1.0	0.0
4717	0.025662557391538297	0.00966714561779724	0.009658244958974094	0.5332755714495332	None	0	0	0.42857142857142855	3	0.75	6	0.5555555555555556	0.75	8	6	1	0	0	0.2222222222222222	9	2	0.6666666666666666	10	0.0	0.25	0.6660220867997729	0.8821410557506478	0.6186462246467949	0.9193517078161433	0.917709523172617	0.7651119862004337	0.8291528473366161	0.8671259604584213	0	0	0.0
5016	0.039541410405272606	0.01317390023766644	0.013094702612111058	0.8665323530338205	None	0	0	0.25	2	0.8	8	0.3	0.8	8	8	3	0	0	0.625	8	5	0.8	12	0.0	0.5	0.709771695874594	0.8517344723619269	0.8106163180195388	0.9270956489633663	0.6563239194260004	0.7294893894322747	0.8093287270258207	0.8533437018031944	0	0	0.0
6608	0.02167801400139994	0.0023700055968217944	-0.0012679962632613734	0.8866302531200838	None	0	0	0.42857142857142855	3	0.75	6	0.5555555555555556	0.75	8	6	1	0	0	0.2222222222222222	9	2	0.6666666666666666	10	0.0	0.25	0.6948129440430398	0.7985825916662109	0.7647735187279568	0.9316594976062575	0.917709523172617	0.7910822634059655	0.7607039361616074	0.8549289891753691	0	0	0.0
3241	0.021637094702225884	0.001585375762485335	-0.0015787366650032097	0.9596816520932758	None	0	0	0.2857142857142857	2	0.75	6	0.3333333333333333	0.75	6	6	3	0	0	0.8333333333333334	6	5	0.6666666666666666	10	0.0	0.5	0.46793601024263065	0.8658948169061804	0.6132906910441186	0.9313399318949162	0.6588044247527629	0.7412309986005491	0.8446064450225401	0.8631446032489749	0	0	0.0
4986	0.030722950337337376	0.0012494158055356076	0.0011869732008510767	0.5751881476302535	None	0	0	0.25	2	0.7777777777777778	7	0.3142857142857143	0.7777777777777778	7	7	3	0	0	0.7142857142857143	7	5	0.7333333333333333	11	0.0	0.5	0.6898148520128369	0.8631360097220749	0.8106163180195388	0.9323386683273462	0.6254005540111801	0.7169321877822664	0.8233053314980464	0.8579077673012966	0	0	0.0
2620	2.99571374751872e-05	7.850680703045519e-08	6.840591389030928e-08	0.9999972123624393	None	0	0	0.5	2	0.3333333333333333	1	0.5555555555555556	0.3333333333333333	1	1	3	0	0	1.0	3	3	0.3333333333333333	5	0.0	1.0	0.44234894639108635	0.5	0.5287569951030905	0.5	0.8781239684632572	0.5	0.8680605993979098	0.5	0	0	0.0
6328	0.04128998948793379	0.0059209155950183815	0.004763350648483723	0.8285249350932484	None	0	0	0.2222222222222222	2	0.8181818181818182	9	0.2708333333333333	0.8181818181818182	9	9	3	0	0	0.75	8	6	0.8666666666666667	13	0.0	0.4	0.7536812579532101	0.7119924010258304	0.4159650640686984	0.9391647714008318	0.687247284840821	0.6747707769713237	0.7559664158672892	0.811111457912471	0	0	0.0
4025	0.01933833983466572	0.004613927275075893	0.003953340715183011	0.9741305080010855	None	0	0	0.3333333333333333	2	0.7142857142857143	5	0.375	0.7142857142857143	6	5	2	0	0	0.6666666666666666	4	6	0.6	9	0.0	0.4	0.9162362195720377	0.7657160043025114	0.2730300032250691	0.9126294433302358	0.6563239194260004	0.6224533030989395	0.9336214238002696	0.7930607272294716	0	0	0.0
5947	0.03901721879914244	0.010622571212184954	0.010441660427621506	0.865361558938853	None	0	0	0.25	2	0.8	8	0.3	0.8	8	8	3	0	0	0.625	8	5	0.8	12	0.0	0.5	0.709771695874594	0.8517344723619269	0.8106163180195388	0.9270956489633663	0.6563239194260004	0.7294893894322747	0.8093287270258207	0.8533437018031944	0	0	0.0
1848	None	None	None	None	None	0	0	1.0	4	0.0	0	0.5	0	2	0	3	0	0	0.75	4	3	0.4	6	0.0	0.5	0	0	0	0	0	0	0	0	0	0	0
4937	0.03808098004842719	0.0037823187087649285	0.0035247846033400394	0.8173069323246888	None	0	0	0.25	2	0.8	8	0.3	0.8	8	8	3	0	0	0.625	8	5	0.8	12	0.0	0.5	0.7514219366506376	0.9255632110201485	0.8106163180195388	0.9270956489633663	0.6563239194260004	0.7294893894322747	0.8340100092569396	0.8827221608502909	0	0	0.0
7532	0.064521757402121	0.02550192037706908	0.024403771444281637	0.7959634433739715	None	0	0	0.25	3	0.8	12	0.3090909090909091	0.7333333333333333	12	11	4	0	0	0.45454545454545453	11	5	1.1333333333333333	17	0.0	0.3333333333333333	0.4952375996613766	0.9431153029671315	0.8106163180195388	0.9183480818804666	0.5775671903092274	0.8184857889572744	0.8907032570831691	0.90420091778173	0	0	0.0
6552	0.04079386328583866	0.009983318601681803	0.00970843558378539	0.8632678993948545	None	0	0	0.25	2	0.8	8	0.3	0.8	8	8	3	0	0	0.625	8	5	0.8	12	0.0	0.5	0.709771695874594	0.8517344723619269	0.8106163180195388	0.9270956489633663	0.6563239194260004	0.7294893894322747	0.8093287270258207	0.8533437018031944	0	0	0.0
6027	0.043397273038877235	0.019653937109149172	0.01802838352243137	0.8828688419388409	None	0	0	0.2222222222222222	2	0.8181818181818182	9	0.28888888888888886	0.8181818181818182	9	9	3	0	0	0.5555555555555556	9	5	0.8666666666666667	13	0.0	0.5	0.6898148520128369	0.9099471214142039	0.8106163180195388	0.926235537482899	0.5887441933661993	0.7787153468150867	0.8233053314980464	0.8843016847063403	0	0	0.0
7444	0.06361477355759723	0.02022422391766239	0.020018596214024197	0.9174245236740145	None	0	0	0.2	2	0.8461538461538461	11	0.3333333333333333	0.7692307692307693	10	10	4	0	0	0.5555555555555556	9	5	1.0	15	0.0	0.3333333333333333	0.4952375996613766	0.9426346937141711	0.8106163180195388	0.9238632686949759	0.5775671903092274	0.6942187801973363	0.8907032570831691	0.8847698940052929	0	0	0.0
2236	None	None	None	None	None	0.3333333333333333	1	0.375	3	0.6666666666666666	6	0.4583333333333333	0.5555555555555556	6	5	4	1	0	0.375	8	3	0.7333333333333333	11	0.09090909090909091	0.6666666666666666	0.7898444275474206	0.8847850266442359	0.697885341818273	0.8800331621737142	0.38182398337011564	0.9619777263797474	0.9064982654455084	0.918392433069244	1.0	0.5	0.0
1647	None	None	None	None	None	0.3333333333333333	1	0.5	4	0.7	7	0.4	0.6	9	6	2	0	0	0.3	10	3	0.8	12	0.0	1.0	0.2992272187808841	0.9194843803526651	0.7218405292496388	0.9559313304923377	0.4374719573769913	0.8874680157477591	0.9252124437508426	0.9259315936335529	0	0	0.0
7367	0.06890486936995233	0.026072650295988153	0.02290241148856084	0.8928262963368709	None	0	0	0.18181818181818182	2	0.8571428571428571	12	0.32	0.7857142857142857	11	11	4	1	0	0.5	10	5	1.0666666666666667	16	0.08333333333333333	0.3333333333333333	0.6898148520128369	0.9386306290333745	0.8106163180195388	0.9208360259179855	0.5887441933661993	0.7243484893396844	0.8907032570831691	0.8858602541035735	1.0	0	0.0
5904	0.03912386229591401	0.010927007802157936	0.010731020772283627	0.8636236445022919	None	0	0	0.25	2	0.8	8	0.3	0.8	8	8	3	0	0	0.625	8	5	0.8	12	0.0	0.5	0.709771695874594	0.8517344723619269	0.8106163180195388	0.9270956489633663	0.6563239194260004	0.7294893894322747	0.8093287270258207	0.8533437018031944	0	0	0.0
2632	0.001237293969753077	4.2170748263583125e-05	6.636909361991185e-07	0.9964398422777888	None	0.5	1	0.8333333333333334	5	0.16666666666666666	1	0.6666666666666666	0	4	0	3	1	0	0.75	3	4	0.5333333333333333	8	0.16666666666666666	0.8	0	0	0	0	0	0	0	0	0	0	0
3520	0.01381298366073859	0.0030418915426465125	0.0026191444920238786	0.9851946411215671	None	0	0	0.3333333333333333	2	0.6666666666666666	4	0.4	0.5	3	3	4	0	0	0.8	5	4	0.5333333333333333	8	0.0	0.5	0.805715243183894	0.7301732656799038	0.4159650640686984	0.9401236851562372	0.7283723226118546	0.6684833495208486	0.7559664158672892	0.8151039542506501	0	0	0.0
3204	0.009191723357333212	0.0034238115747301065	0.0025131551277245367	0.9798382126690323	None	0	0	0.4	2	0.8	4	0.5833333333333334	0.4	3	2	3	0	0	0.3333333333333333	6	2	0.4666666666666667	7	0.0	0.3333333333333333	0.6576964413424092	0.7801722190842536	0.5577722144937135	0.8896180208685581	0.6884075796279832	0.856489502904482	0.8309023620487672	0.8472659520588912	0	0	0.0
1872	None	None	None	None	None	0	0	0.15789473684210525	3	0.8461538461538461	22	0.15384615384615385	0.6538461538461539	20	17	7	2	0	0.9285714285714286	13	14	1.8666666666666667	28	0.13333333333333333	0	0.4147015961626269	0.8130645410130349	0.4977884526533328	0.9274246040457982	0.6132482813904103	0.9040356746125502	0.8792641806343134	0.8896242086080699	0.525	0.4	0.0
2576	1.514592999586639e-08	1.228280299055283e-08	-5.02269471227231e-10	0.9999979490374599	None	0	0	0.6666666666666666	2	0.0	0	0.6666666666666666	0	0	0	3	0	0	0.6666666666666666	2	3	0.26666666666666666	4	0.0	1.0	0	0	0	0	0	0	0	0	0	0	0
5712	0.025841781299231228	0.003604189039224487	0.002052280237896085	0.9579451945794789	None	0	0	0.25	2	0.7777777777777778	7	0.3142857142857143	0.7777777777777778	7	7	3	1	0	0.7142857142857143	5	7	0.7333333333333333	11	0.1	0.5	0.7297285397363511	0.818581704384309	0.8106163180195388	0.9323386683273462	0.6505909241958402	0.7342612823427862	0.8233053314980464	0.8475397058913354	1.0	0	0.0
1076	None	None	None	None	None	0.3333333333333333	1	0.625	5	0.5	5	0.34285714285714286	0.2	4	2	7	1	0	0.7142857142857143	7	5	0.8	12	0.0625	0.5714285714285714	0.3667710697744491	0.9589226773146959	0.7189889635054085	0.7493088773249982	0.40749065697968206	0.8789228180074571	0.9171580216252939	0.8885337654469905	1.0	0.25	0.0
3068	0.011885099966080174	0.004401350590336056	-0.0004188222017684453	0.9764857870406626	None	0	0	0.3333333333333333	2	0.6666666666666666	4	0.4	0.6666666666666666	5	4	2	0	0	0.8	4	5	0.5333333333333333	8	0.0	0.5	0.7536812579532101	0.7852017870692077	0.4159650640686984	0.9507272826171946	0.687247284840821	0.6297852070127624	0.7559664158672892	0.8314302724970994	0	0	0.0
1322	None	None	None	None	None	0	0	0.5	3	0.7142857142857143	5	0.42857142857142855	0.7142857142857143	7	5	1	2	0	0.42857142857142855	7	3	0.6	9	0.5	1.0	0.3627300177773224	0.9469125094736291	0.5082016608385252	0.927069983843623	0.3744709487459428	0.8727033157362616	0.7220694261843197	0.9205338854254494	0.7857142857142857	0.5714285714285714	0.3096467469585513
3687	0.010974368820967632	0.003171083997286186	0.0020394801027601296	0.9849161464431799	None	0	0	0.4	2	0.6	3	0.4375	0.6	4	3	2	0	0	1.0	4	4	0.4666666666666667	7	0.0	0.6666666666666666	0.8436228292030146	0.7803580738047359	0.34449753364688374	0.9334205405364793	0.687247284840821	0.6282376369121027	0.8730387296157474	0.8142137167433133	0	0	0.0
7283	0.07223226835275284	0.005577514956987117	0.0021420144455440077	0.8035235419863569	None	0	0	0.16666666666666666	2	0.875	14	0.2727272727272727	0.8125	13	13	4	0	0	0.5454545454545454	11	6	1.2	18	0.0	0.2857142857142857	0.45219477526724655	0.9385489614671875	0.8106163180195388	0.9241273442177312	0.5887441933661993	0.7533651668533692	0.8907032570831691	0.8922734283688032	0	0	0.0
947	None	None	None	None	None	0.5	1	0.6666666666666666	4	0.5714285714285714	4	0.6	0.2857142857142857	3	2	5	0	0	0.6	3	5	0.6	9	0.0	0.5	0.2992272187808841	0.7964176989579159	0.7161373977611782	0.9700249048368093	0.46067397287212686	0.6658203381247898	0.9260517679111516	0.863356199693146	0	0	0.0
892	None	None	None	None	None	0	0	1.0	2	0.0	0	1.0	0	2	0	0	0	0	0.3333333333333333	3	1	0.2	3	0.0	1.0	0	0	0	0	0	0	0	0	0	0	0
6219	0.035596197296173346	0.01703898195812527	0.016450897256448858	0.9479476821260672	None	0	0	0.2222222222222222	2	0.8181818181818182	9	0.37142857142857144	0.7272727272727273	8	8	4	1	0	0.7142857142857143	7	5	0.8666666666666667	13	0.08333333333333333	0.3333333333333333	0.4952375996613766	0.9203209309204432	0.8106163180195388	0.8870814528287622	0.5775671903092274	0.7707009620325692	0.8907032570831691	0.870653925937533	1.0	0	0.0
4538	0.029485408379208326	0.008499424534186954	0.008387344257852487	0.8102595625554436	None	0	0	0.42857142857142855	3	0.75	6	0.5555555555555556	0.75	8	6	1	0	0	0.2222222222222222	9	2	0.6666666666666666	10	0.0	0.25	0.6660220867997729	0.8809023405717534	0.563567563167714	0.9216396463790917	0.9258352648658112	0.7750918801269931	0.8111703724355069	0.8700095181407924	0	0	0.0
2883	0.0023253894061929774	0.0002925222805007219	-0.00016294013957780486	0.9966689311201207	None	0	0	0.8333333333333334	5	0.14285714285714285	1	0.45	0.14285714285714285	4	1	4	1	0	0.8	5	4	0.6	9	0.1111111111111111	0.3333333333333333	0.5844676669350998	0.8886425733732563	0.8463424881157582	0.7992461267251921	0.44117818131046327	0.9112084464728792	0.9231745081122947	0.8731394122552781	1.0	0.5	0.0
1939	None	None	None	None	None	0	0	1.0	1	0	0	1.0	0	0	0	1	1	0	0.5	2	1	0.13333333333333333	2	0.16666666666666666	0	0	0	0	0	0	0	0	0	0	0	0
2801	0.0019082598706968656	6.215810853936998e-05	-6.213913407043712e-05	0.9974592170403878	None	1.0	1	1.0	4	0.25	1	0.6666666666666666	0	4	0	1	0	0	1.0	3	3	0.4	6	0.0	0.6666666666666666	0	0	0	0	0	0	0	0	0	0	0
2634	0.0034826385902317963	2.3991025639890765e-05	1.478538833818002e-05	0.9860242896181645	None	0.5	1	0.6666666666666666	4	0.5714285714285714	4	0.375	0.2857142857142857	3	2	5	2	0	0.6666666666666666	4	6	0.6	9	0.15384615384615385	0.6666666666666666	0.3222686686343879	0.9427010227035217	0.9089515378154809	0.7655635460603626	0.40749065697968206	0.762146034595187	0.9252124437508426	0.8476290535783197	0.6666666666666666	0.3333333333333333	0.0
7053	0.08098717524237596	0.012445488424286734	-0.010630757233867617	0.7256752891019271	None	0	0	0.15384615384615385	2	0.8823529411764706	15	0.2638888888888889	0.8235294117647058	14	14	4	1	0	0.5	12	6	1.2666666666666666	19	0.08333333333333333	0.2857142857142857	0.5901825143548767	0.9356967385908181	0.8106163180195388	0.9129283776025304	0.5649720052168974	0.7932638550267808	0.8907032570831691	0.8932242364088011	1.0	0	0.0
1993	None	None	None	None	None	0	0	0.5	2	0.6666666666666666	2	0.8333333333333334	0.3333333333333333	2	1	2	0	0	0.6666666666666666	2	3	0.3333333333333333	5	0.0	0	0.3787054540087497	0.5679156119305112	0.6696866565613147	0.8036549775839921	0.691333712442936	0.8662153996160407	0.8759435231738102	0.7655795863517452	0	0	0.0
5078	0.051901298928119816	0.008511595102686693	0.00772110154798858	0.6946123185866153	None	0	0	0.2222222222222222	2	0.8181818181818182	9	0.28888888888888886	0.8181818181818182	9	9	3	0	0	0.5555555555555556	9	5	0.8666666666666667	13	0.0	0.5	0.6898148520128369	0.9040917139549539	0.8106163180195388	0.9133013641264791	0.5887441933661993	0.7481281353913585	0.8233053314980464	0.8693934772669458	0	0	0.0
277	None	None	None	None	None	0.5	1	0.5714285714285714	4	0.625	5	0.3333333333333333	0.625	7	5	2	1	0	0.8333333333333334	6	5	0.6666666666666666	10	0.16666666666666666	0.5	0.5937503761168125	0.8291872948994613	0.39522414371773457	0.9127813053771908	0.7753002412889636	0.948047770273027	0.8798290315319204	0.9069833365072751	1.0	0.14285714285714285	0.0
331	None	None	None	None	None	0	0	0.125	2	0.9545454545454546	21	0.17647058823529413	0.9090909090909091	22	20	1	2	0	0.47058823529411764	17	8	1.6	24	0.5	0.08695652173913043	0.5677591139659202	0.9255912116398423	0.47610735435238905	0.8332118814569762	0.4153405216406334	0.9535174564393484	0.8134063415458475	0.9155604948783596	0.5454545454545454	0.3181818181818182	0.0
640	None	None	None	None	None	0.5	1	0.5	3	0.5	3	0.5333333333333333	0.3333333333333333	3	2	4	1	0	0.6	5	3	0.5333333333333333	8	0.09090909090909091	0.6666666666666666	0.5787412635867946	0.8894211093001654	0.5502101075126691	0.817206349775949	0.7660723351857144	0.9678158070156635	0.8675191498003678	0.9112219627118386	1.0	0.6666666666666666	0.0
6231	0.031183628628349336	0.00798756435165602	-0.00773387051138847	0.5164343234607627	None	0	0	0.375	3	0.7777777777777778	7	0.55	0.7777777777777778	9	7	1	0	0	0.2	10	2	0.7333333333333333	11	0.0	0.2222222222222222	0.7152781558289429	0.85208638541635	0.8712485983871568	0.8886152747391166	0.9188088267110655	0.7078607958761048	0.7479702626965096	0.8279142810996435	0	0	0.0
2477	None	None	None	None	None	0	0	0.75	3	0.5	2	0.6	0.5	2	2	3	1	0	0.4	5	2	0.4	6	0.1	1.0	0.7224952266047225	0.6652474345307565	0.8463424881157582	0.7764365376072656	0.5547977415105457	0.9418702813001769	0.8631555673549595	0.8281149219692387	1.0	0.5	0.0
3578	0.016509286573942815	0.0030049259966123277	0.0019113135782198361	0.9865696586113936	None	0	0	0.3333333333333333	2	0.6666666666666666	4	0.4	0.6666666666666666	4	4	3	0	0	0.8	5	4	0.5333333333333333	8	0.0	0.6666666666666666	0.8436228292030146	0.7803580738047359	0.34449753364688374	0.9334205405364793	0.6853155245761653	0.6303180050871035	0.8728954036682335	0.8146629533202547	0	0	0.0
3501	0.01658278661093984	0.0039959368165581165	0.0039955405370046505	0.9864746113850843	None	0	0	0.3333333333333333	2	0.6666666666666666	4	0.4	0.6666666666666666	4	4	3	0	0	0.8	5	4	0.5333333333333333	8	0.0	0.6666666666666666	0.8436228292030146	0.7803580738047359	0.34449753364688374	0.9334205405364793	0.6853155245761653	0.6303180050871035	0.8728954036682335	0.8146629533202547	0	0	0.0
6050	0.06574157001955498	0.012447489140636007	0.01201720755626576	0.7745558262029306	None	0	0	0.16666666666666666	2	0.8666666666666667	13	0.3090909090909091	0.8	12	12	4	1	0	0.45454545454545453	11	5	1.1333333333333333	17	0.08333333333333333	0.3333333333333333	0.7206183943317372	0.934453237206844	0.8106163180195388	0.9173337350794958	0.6254005540111801	0.7604876581034504	0.8907032570831691	0.8882581208056596	1.0	0	0.0
1759	None	None	None	None	None	0.5	1	0.8333333333333334	5	0.2857142857142857	2	0.5625	0.14285714285714285	6	1	2	1	0	1.0	4	4	0.6	9	0.3333333333333333	0.4	0.5143306793639335	0.9031176765593454	0.8463424881157582	0.7893176000901317	0.5794860148564634	0.8626287776714591	0.9187776746232016	0.8577618136990528	1.0	0.16666666666666666	0.0
2944	0.006541411183882271	0.002256406240887726	-0.0006609826125108404	0.9819019857108305	None	0	0	0.5	3	0.5	3	0.5	0.3333333333333333	2	2	5	0	0	1.0	4	4	0.5333333333333333	8	0.0	0.4	0.8696398218183564	0.6545829496854714	0.6656755071753647	0.9239385803719793	0.7184732285540122	0.5247275459146723	0.8089470219116244	0.7461999899921978	0	0	0.0
7187	0.05207065670854046	0.018714075241452032	0.018704308793917636	0.9178910919040131	None	0	0	0.2727272727272727	3	0.7857142857142857	11	0.35555555555555557	0.7142857142857143	11	10	4	0	0	0.5555555555555556	9	5	1.0666666666666667	16	0.0	0.2857142857142857	0.3006603473099162	0.9457469937918423	0.8106163180195388	0.9200212998916397	0.5663901872522555	0.7717798678265211	0.8907032570831691	0.8978090196205746	0	0	0.0
2732	0.0008654146419704315	9.563888588004657e-05	9.559807855231037e-05	0.9982243805404625	None	0	0	0.6666666666666666	2	0.5	1	0.6666666666666666	0	1	0	2	1	0	0.6666666666666666	3	2	0.26666666666666666	4	0.14285714285714285	0	0	0	0	0	0	0	0	0	0	0	0
2295	None	None	None	None	None	0	0	1.0	2	0.0	0	0.75	0	1	0	1	0	0	1.0	2	2	0.2	3	0.0	0	0	0	0	0	0	0	0	0	0	0	0
153	None	None	None	None	None	0.5	1	0.8333333333333334	5	0.16666666666666666	1	0.5	0.16666666666666666	3	1	4	0	0	1.0	4	4	0.5333333333333333	8	0.0	0.5	0.6012442821013042	0.9668424181257986	0.7837334384160354	0.6897158855703055	0.40749065697968206	0.9151154300723306	0.9252124437508426	0.8987219921999257	0	0	0.0
3559	0.02801984869217756	0.0012733719682853433	-0.0012623508662562505	0.8988072714399014	None	0	0	0.25	2	0.7777777777777778	7	0.3142857142857143	0.7777777777777778	7	7	3	0	0	0.7142857142857143	7	5	0.7333333333333333	11	0.0	0.5	0.6352116731753451	0.918692464520104	0.4159650640686984	0.9384915460375626	0.6544544447251515	0.8265939342664247	0.8907032570831691	0.903537488850781	0	0	0.0
4577	0.04526892967718897	0.011394417412006214	0.01138902620098059	0.7205204353098208	None	0	0	0.2222222222222222	2	0.8181818181818182	9	0.2708333333333333	0.8181818181818182	9	9	3	0	0	0.75	8	6	0.8666666666666667	13	0.0	0.4	0.6898148520128369	0.89618369903899	0.8106163180195388	0.9340202806415803	0.687247284840821	0.7905825019575821	0.8078173252716322	0.8854114369950269	0	0	0.0
6664	0.061932753334593214	0.006374476181319393	0.006345848341691807	0.7642144933488035	None	0	0	0.25	3	0.8	12	0.34	0.7333333333333333	12	11	4	0	0	0.5	10	5	1.1333333333333333	17	0.0	0.2857142857142857	0.4952375996613766	0.9431153029671315	0.8106163180195388	0.9183480818804666	0.5775671903092274	0.789939786086581	0.8907032570831691	0.898828815636778	0	0	0.0
2789	0.001160790524626816	0.0007830121767770313	-1.4229888179011215e-06	0.9862294919181391	None	0	0	0.5	2	0.75	3	1.0	0.25	1	1	4	0	0	0.16666666666666666	6	1	0.4	6	0.0	0.8	0.6576964413424092	0.5	0.1925660963687205	0.5	0.7381843444474038	0.5	0.9172010418875416	0.5	0	0	0.0
2361	None	None	None	None	None	0	0	0.5	2	0.6666666666666666	2	0.8333333333333334	0	0	0	4	0	0	0.6666666666666666	3	2	0.3333333333333333	5	0.0	0.6666666666666666	0	0	0	0	0	0	0	0	0	0	0
2959	0.001009733900306097	0.0010122633512376113	0.0010119370262872548	0.9896484202178126	None	0	0	0.5	2	0.75	3	0.6	0.25	1	1	4	2	0	0.4	2	5	0.4	6	0.16666666666666666	0	0.284222839802613	0.5	0.563567563167714	0.5	1.0	0.5	0.9500509443029321	0.5	1.0	1.0	0.0
1884	None	None	None	None	None	0	0	0.5	2	0.6666666666666666	2	0.625	0	1	0	3	1	0	0.5	4	2	0.3333333333333333	5	0.1111111111111111	0	0	0	0	0	0	0	0	0	0	0	0
3804	0.012735469143162039	0.003222572286915824	0.002727160294511716	0.978189273620543	None	0	0	0.5	2	0.75	3	1.0	0.75	3	3	2	0	0	0.16666666666666666	6	1	0.4	6	0.0	0.8	0.6576964413424092	0.8582830545152585	0.46304133859267027	0.7579951442633458	0.781542802852446	0.8105158499990862	0.8309023620487672	0.8123565372378566	0	0	0.0
3262	0.016455824359864386	0.003375796360951527	0.0026305790879774045	0.9863689056012509	None	0	0	0.3333333333333333	2	0.6666666666666666	4	0.4	0.6666666666666666	4	4	3	0	0	0.8	5	4	0.5333333333333333	8	0.0	0.6666666666666666	0.8436228292030146	0.7803580738047359	0.34449753364688374	0.9334205405364793	0.687247284840821	0.6282376369121027	0.8730387296157474	0.8142137167433133	0	0	0.0
3472	0.011646974328293225	0.005220505806583495	0.0019662595359938254	0.9814897282085585	None	0	0	0.4	2	0.6	3	0.4375	0.6	4	3	2	0	0	1.0	4	4	0.4666666666666667	7	0.0	0.6666666666666666	0.902857621591947	0.760404172864292	0.34449753364688374	0.9334205405364793	0.6708508647829863	0.6600502345361082	0.8762178780564711	0.8155209924919351	0	0	0.0
1270	None	None	None	None	None	1.0	1	0.8	4	0.4	2	0.5833333333333334	0.2	3	1	3	0	0	0.75	4	3	0.4666666666666667	7	0.0	0.6666666666666666	0.6538184860973916	0.9088738080401318	0.7837334384160354	0.9631431271233872	0.4374719573769913	0.8909982152106624	0.7600145903243607	0.9278886103087691	0	0	0.0
5251	0.017978418811153207	0.006542180528724377	0.0023717751722351593	0.9649509967584801	None	0	0	0.3333333333333333	2	0.7142857142857143	5	0.375	0.7142857142857143	5	5	3	0	0	0.6666666666666666	6	4	0.6	9	0.0	0.6666666666666666	0.7514219366506376	0.7547017430019148	0.4159650640686984	0.9395641042946576	0.687247284840821	0.6568506158139359	0.7559664158672892	0.8184166996541432	0	0	0.0
5730	0.030941851043216916	0.01117343079829337	0.01037640645588575	0.5978747183189049	None	0	0	0.14285714285714285	1	1.0	8	0.35714285714285715	0.875	7	7	2	0	0	0.5714285714285714	7	4	0.6666666666666666	10	0.0	0	0.7514219366506376	0.8234716467144882	0.8106163180195388	0.9328733793755861	0.687247284840821	0.7256256056396655	0.7945224887536473	0.8474525303290269	0	0	0.0
6980	0.057302356376502946	0.01204374272095275	0.004572171507914868	0.614216127858324	None	0	0	0.18181818181818182	2	0.8571428571428571	12	0.2962962962962963	0.7857142857142857	11	11	4	1	0	0.6666666666666666	9	6	1.0666666666666667	16	0.08333333333333333	0.2857142857142857	0.6872456584060291	0.9454274410467562	0.8106163180195388	0.9266257781148464	0.6254005540111801	0.7438185362372949	0.8907032570831691	0.8957931242799075	1.0	0	0.0
4315	0.025996017923172635	0.012866200074744162	0.0038388816201125136	0.9785672791600227	None	0	0	0.3333333333333333	2	0.7142857142857143	5	0.375	0.7142857142857143	5	5	3	0	0	0.6666666666666666	6	4	0.6	9	0.0	0.6666666666666666	0.8989080386912562	0.738427208295905	0.2730300032250691	0.9233554580132157	0.6795202437821983	0.6276813154183527	0.931039298555573	0.7940712139328664	0	0	0.0
5495	0.027051153365159043	0.009266845886996234	0.009203465406213007	0.5796085836784413	None	0	0	0.2857142857142857	2	0.75	6	0.35714285714285715	0.75	6	6	3	0	0	0.5714285714285714	7	4	0.6666666666666666	10	0.0	0.6666666666666666	0.7514219366506376	0.7376170146653359	0.6172565048656834	0.937761078497331	0.7097415639909934	0.6638670576904976	0.7379488356945555	0.8139024898954658	0	0	0.0
4002	0.032982587129302965	0.0038668400020787632	0.0037741731472636444	0.9581207243103731	None	0	0	0.25	2	0.7777777777777778	7	0.34375	0.7777777777777778	7	7	3	0	0	0.5	8	4	0.7333333333333333	11	0.0	0.6666666666666666	0.5605490407814461	0.9104360638034775	0.4159650640686984	0.9401984216749846	0.6254005540111801	0.7820339223138313	0.8709277887620097	0.8925633543236069	0	0	0.0
1831	None	None	None	None	None	0.2857142857142857	2	0.5625	9	0.3333333333333333	7	0.4107142857142857	0.23809523809523808	8	5	14	3	0	0.875	7	8	1.5333333333333334	23	0.10344827586206896	0.10526315789473684	0.8567963865307974	0.7976722264217667	0.4584694436273809	0.8786014295980943	0.709126220900141	0.8783861030970438	0.8399368440253044	0.8552144616606935	0.125	0.125	0.0
308	None	None	None	None	None	0	0	0.6666666666666666	4	0.42857142857142855	3	0.5	0.42857142857142855	7	3	1	1	0	0.5	6	3	0.6	9	0.5	0.5714285714285714	0.35877649370984255	0.9602451535619915	0.22715180708493005	0.9311741045740491	0.7900845892968693	0.9178057395381722	0.8672879865213325	0.9390076082156756	1.0	0.42857142857142855	0.0
3577	0.016112893236832782	0.0038745103523897127	0.002996809357002206	0.9859342883495988	None	0	0	0.3333333333333333	2	0.6666666666666666	4	0.4	0.6666666666666666	4	4	3	0	0	0.8	5	4	0.5333333333333333	8	0.0	0.6666666666666666	0.8436228292030146	0.7803580738047359	0.34449753364688374	0.9334205405364793	0.6853155245761653	0.6303180050871035	0.8728954036682335	0.8146629533202547	0	0	0.0
2192	None	None	None	None	None	1.0	1	1.0	4	0.25	1	0.5	0.25	3	1	2	0	0	0.75	4	3	0.4	6	0.0	1.0	0.6707541454718389	0.8583675843261409	0.9037496268785901	0.7047556753338386	0.29316288388300027	0.9118483307045754	0.9279267356057886	0.841498482340498	0	0	0.0
6526	0.0675646095594494	0.02331046432445242	0.021520046078111532	0.8909590701562942	None	0	0	0.18181818181818182	2	0.8571428571428571	12	0.32	0.7857142857142857	11	11	4	0	0	0.5	10	5	1.0666666666666667	16	0.0	0.3333333333333333	0.6898148520128369	0.9386306290333745	0.8106163180195388	0.9208360259179855	0.5887441933661993	0.7389265058399966	0.8907032570831691	0.8883393486419602	0	0	0.0
4047	0.026705453400649237	0.01279489251010394	0.006109014393486205	0.9796667811510978	None	0	0	0.3333333333333333	2	0.7142857142857143	5	0.375	0.7142857142857143	5	5	3	0	0	0.6666666666666666	6	4	0.6	9	0.0	0.6666666666666666	0.8989080386912562	0.738427208295905	0.2730300032250691	0.9233554580132157	0.6833837643115096	0.623506268400772	0.9283681637086475	0.793097922748484	0	0	0.0
6355	0.06293051582890273	0.016597715803049282	0.01628094190819289	0.9338421479932049	None	0	0	0.2	2	0.8461538461538461	11	0.3333333333333333	0.7692307692307693	10	10	4	1	0	0.5555555555555556	9	5	1.0	15	0.08333333333333333	0.3333333333333333	0.4952375996613766	0.9426346937141711	0.8106163180195388	0.9238632686949759	0.5630402449522418	0.726245693507987	0.8907032570831691	0.8899577803119978	1.0	0	0.0
2256	None	None	None	None	None	0	0	1.0	1	0	0	1.0	0	1	0	0	0	0	0.5	1	2	0.13333333333333333	2	0.0	0	0	0	0	0	0	0	0	0	0	0	0
3603	0.01863750966848327	0.0009722279268113931	-0.0009617580635400616	0.8877488521626676	None	0	0	0.5	3	0.6666666666666666	4	0.5714285714285714	0.6666666666666666	6	4	1	1	0	0.2857142857142857	7	2	0.5333333333333333	8	0.25	0.3333333333333333	0.6948129440430398	0.82484332470093	0.7647735187279568	0.9405166660351122	0.9166102196341684	0.7409093019201122	0.7695058382516423	0.8565568551060794	1.0	0.6666666666666666	0.0
915	None	None	None	None	None	0	0	0.4	2	0.8	4	0.4666666666666667	0.6	3	3	3	0	0	0.6	3	5	0.4666666666666667	7	0.0	0.3333333333333333	0.5851792368929587	0.698612321768445	0.5600815307850533	0.8021928646475285	0.4356353800141218	0.8583862454887099	0.6646467252481078	0.7937318500193605	0	0	0.0
3608	0.031427195358342014	0.0024678517922105923	0.002446639238898059	0.9658368155222732	None	0	0	0.2857142857142857	2	0.75	6	0.3333333333333333	0.75	6	6	3	0	0	0.8333333333333334	6	5	0.6666666666666666	10	0.0	0.5	0.579827349138829	0.9161720639512173	0.6132906910441186	0.9364332800009343	0.6360639788388545	0.7162391520379687	0.8944486922347871	0.881052619451563	0	0	0.0
2010	None	None	None	None	None	0.5	1	0.6666666666666666	4	0.42857142857142855	3	0.6	0.42857142857142855	7	3	1	1	0	0.6	3	5	0.6	9	0.5	0.3333333333333333	0.647712695618335	0.9374459465670169	0.7218405292496388	0.933914999707754	0.552894356910241	0.9043015701573047	0.943094859934275	0.9264806302489185	1.0	0.2857142857142857	0.0
4697	0.03178134590098437	0.0005870956521960074	0.0005778040920908199	0.6033615553033156	None	0	0	0.25	2	0.7777777777777778	7	0.3142857142857143	0.7777777777777778	7	7	3	0	0	0.7142857142857143	7	5	0.7333333333333333	11	0.0	0.5	0.6898148520128369	0.8631360097220749	0.8106163180195388	0.9323386683273462	0.6254005540111801	0.7169321877822664	0.8233053314980464	0.8579077673012966	0	0	0.0
7359	0.0585438587555595	0.009859494265942096	0.0003751649083646265	0.7533625981646149	None	0	0	0.2	2	0.8461538461538461	11	0.2727272727272727	0.7692307692307693	12	10	2	0	0	0.45454545454545453	11	5	1.0	15	0.0	0.4	0.7206183943317372	0.9432991908954821	0.8106163180195388	0.9226247457220577	0.6070723736886897	0.741737210557461	0.8907032570831691	0.8923579524655276	0	0	0.0
535	None	None	None	None	None	0	0	0.5	2	0.6666666666666666	2	0.8333333333333334	0	0	0	4	2	0	0.6666666666666666	2	3	0.3333333333333333	5	0.16666666666666666	0.6666666666666666	0	0	0	0	0	0	0	0	0	0	0
976	None	None	None	None	None	0	0	0.16666666666666666	1	1.0	6	0.4444444444444444	0.5	4	3	3	1	0	0.5	6	3	0.5333333333333333	8	0.1111111111111111	0	0.24420437429349434	0.7539553567920046	0.73259067160338	0.7918489068118306	0.9484133963454676	0.6106741622443217	0.9549641854643198	0.72485853899486	1.0	0.5	0.0
6569	0.07781256117919592	0.005211374155987061	-0.0042168723108767835	0.8313695251339424	None	0	0	0.16666666666666666	2	0.8666666666666667	13	0.2833333333333333	0.8	12	12	4	1	0	0.6	10	6	1.1333333333333333	17	0.08333333333333333	0.2857142857142857	0.4952375996613766	0.9441009012937259	0.8106163180195388	0.9169794868868909	0.5649720052168974	0.7466452792562291	0.8907032570831691	0.8912099936028278	1.0	0	0.0
2359	None	None	None	None	None	0	0	0.3333333333333333	1	1.0	2	0.6666666666666666	0.5	1	1	2	1	0	0.6666666666666666	2	3	0.26666666666666666	4	0.125	0	0.284222839802613	0.5	0.563567563167714	0.5	0.9997769365903741	0.5	0.9500049178417593	0.5	1.0	1.0	0.0
207	None	None	None	None	None	0	0	1.0	2	0.0	0	1.0	0	1	0	1	0	0	0.3333333333333333	3	1	0.2	3	0.0	1.0	0	0	0	0	0	0	0	0	0	0	0
3766	0.016582998440752467	0.004192243211721337	0.004147430165711554	0.9862735316775366	None	0	0	0.3333333333333333	2	0.6666666666666666	4	0.4	0.6666666666666666	4	4	3	0	0	0.8	5	4	0.5333333333333333	8	0.0	0.6666666666666666	0.8436228292030146	0.7803580738047359	0.34449753364688374	0.9334205405364793	0.687247284840821	0.6282376369121027	0.8730387296157474	0.8142137167433133	0	0	0.0
4851	0.0428621881053208	0.014542018975392422	0.010768553227318371	0.8390008521862615	None	0	0	0.375	3	0.7777777777777778	7	0.55	0.7777777777777778	9	7	1	0	0	0.2	10	2	0.7333333333333333	11	0.0	0.2222222222222222	0.6743477322571367	0.8503089410920467	0.673724886125876	0.9217812501265485	0.9166102196341684	0.7545185058953512	0.7479702626965096	0.8551478723695541	0	0	0.0
143	None	None	None	None	None	0	0	0.5	2	0.5	2	0.5	0.25	1	1	4	2	0	0.75	3	4	0.4	6	0.16666666666666666	0.6666666666666666	0.7002805665370293	0.5	0.9406709571703613	0.5	0.2810242728515557	0.5	0.9385318005091864	0.5	1.0	1.0	0.0
6257	0.038103476476192	0.010969758542573866	0.01074689045926159	0.8624954574323699	None	0	0	0.25	2	0.8	8	0.3	0.8	8	8	3	0	0	0.625	8	5	0.8	12	0.0	0.5	0.709771695874594	0.8517344723619269	0.8106163180195388	0.9270956489633663	0.6563239194260004	0.7294893894322747	0.8093287270258207	0.8533437018031944	0	0	0.0
6082	0.03507460831414956	0.013974229442631273	0.013961095634651397	0.8432844774638109	None	0	0	0.375	3	0.7777777777777778	7	0.55	0.7777777777777778	9	7	1	0	0	0.2	10	2	0.7333333333333333	11	0.0	0.2222222222222222	0.6743477322571367	0.8483661538467122	0.563567563167714	0.9248246267863499	0.9166102196341684	0.7844728234472108	0.7729895090655429	0.8630885575862141	0	0	0.0
7513	0.05218500414685011	0.016192453267167558	0.005475632793128877	0.9425816685768408	None	0	0	0.3	3	0.7692307692307693	10	0.375	0.6923076923076923	10	9	4	0	0	0.625	8	5	1.0	15	0.0	0.2857142857142857	0.4952375996613766	0.9451645132924968	0.6149564460963328	0.9211700291106963	0.5775671903092274	0.8142531809707514	0.8907032570831691	0.9056025562192526	0	0	0.0
4707	0.026326624777693486	0.008196271503563132	-0.007185910232048549	0.5670976220380823	None	0	0	0.42857142857142855	3	0.75	6	0.5555555555555556	0.75	8	6	1	0	0	0.2222222222222222	9	2	0.6666666666666666	10	0.0	0.25	0.47928528602987486	0.8925531266507071	0.5712807866962735	0.8867296224578717	0.9258352648658112	0.6355553302528345	0.8682816788544343	0.8287781066642038	0	0	0.0
461	None	None	None	None	None	0	0	0.3	3	0.6923076923076923	9	0.375	0.46153846153846156	8	6	6	6	0	0.4	10	4	1.0	15	0.42857142857142855	0	0.5553848898189445	0.8794516186435191	0.5377801390898733	0.8764062789791096	0.5187087539509861	0.7657362531614429	0.68235156045053	0.8468564995069788	0.125	0.5	0.0
5858	0.050009892078632934	0.01042429400429107	0.010391651278671345	0.8362944441309504	None	0	0	0.2	2	0.8461538461538461	11	0.25	0.8461538461538461	11	11	3	0	0	0.6	10	6	1.0	15	0.0	0.4	0.5206353530579318	0.9074201427669732	0.8106163180195388	0.9257759379739785	0.5663901872522555	0.7558999830219368	0.8233053314980464	0.8785534979879748	0	0	0.0
659	None	None	None	None	None	0	0	0.6666666666666666	8	0.25	4	0.375	0.25	10	4	7	4	0	0.75	8	6	1.2	18	0.3333333333333333	0.15384615384615385	0.6157067405291605	0.9322972952409966	0.7746161487770383	0.9607733973793529	0.7932564972942947	0.9277676795265936	0.8958621875283721	0.9422021135780683	0.25	0.6	0.0
2259	None	None	None	None	None	0	0	0.6666666666666666	4	0.3333333333333333	2	0.5333333333333333	0.3333333333333333	4	2	3	1	0	0.6	3	5	0.5333333333333333	8	0.125	0.4	0.2992272187808841	0.8962859672199147	0.9796882113877967	0.5219739927083435	0.552894356910241	0.6508433006117188	0.9424105870888722	0.7222749463958112	1.0	0.5	0.0
6997	0.06280424226270273	0.012232476238363918	0.011701978897562486	0.7463968023563728	None	0	0	0.25	3	0.8125	13	0.32727272727272727	0.75	13	12	4	0	0	0.45454545454545453	11	5	1.2	18	0.0	0.2857142857142857	0.6898148520128369	0.9401843645232347	0.8106163180195388	0.9160149149748861	0.5887441933661993	0.8002997504833856	0.8907032570831691	0.8982068029499385	0	0	0.0
1116	None	None	None	None	None	0	0	1.0	1	0	0	1.0	0	0	0	1	1	0	0.5	2	1	0.13333333333333333	2	0.16666666666666666	0	0	0	0	0	0	0	0	0	0	0	0
6421	0.06070038495925655	0.015742039485012814	0.01553488963185963	0.9339744619314966	None	0	0	0.2	2	0.8461538461538461	11	0.3333333333333333	0.7692307692307693	10	10	4	1	0	0.5555555555555556	9	5	1.0	15	0.08333333333333333	0.3333333333333333	0.4952375996613766	0.9426346937141711	0.8106163180195388	0.9238632686949759	0.5775671903092274	0.6942187801973363	0.8907032570831691	0.8847698940052929	1.0	0	0.0
861	None	None	None	None	None	0.3333333333333333	1	0.5555555555555556	5	0.45454545454545453	5	0.65	0.36363636363636365	7	4	5	0	0	0.8	4	5	0.8666666666666667	13	0.0	0.25	0.6656959740621844	0.9442736417766029	0.6543266777911322	0.9046353593184674	0.476639427059603	0.8166080496538773	0.8998475718950738	0.8994480508584966	0	0	0.0
932	None	None	None	None	None	0	0	1.0	1	0	0	1.0	0	0	0	1	1	0	0.5	2	1	0.13333333333333333	2	0.16666666666666666	0	0	0	0	0	0	0	0	0	0	0	0
6728	0.06597556115825405	0.012102058013649455	0.011315075632764949	0.7329405581873406	None	0	0	0.25	3	0.8125	13	0.32727272727272727	0.75	13	12	4	0	0	0.45454545454545453	11	5	1.2	18	0.0	0.2857142857142857	0.6898148520128369	0.9401843645232347	0.8106163180195388	0.9160149149748861	0.5887441933661993	0.8002997504833856	0.8907032570831691	0.8982068029499385	0	0	0.0
963	None	None	None	None	None	0	0	0.3333333333333333	2	0.8333333333333334	5	0.4	0.16666666666666666	2	1	5	2	0	0.8	4	5	0.5333333333333333	8	0.15384615384615385	0	0.641473629071706	0.6371334329678454	0.6384587456345795	0.6864925283145213	0.5247123453849816	0.871461633106416	0.772834026450237	0.7477950373025694	0.75	0.5	0.3177454110207344
178	None	None	None	None	None	0.16666666666666666	1	0.35714285714285715	5	0.631578947368421	12	0.28	0.631578947368421	17	12	3	1	0	0.3333333333333333	5	15	1.4	21	0.2	0.25	0.34123527928491637	0.9555928890915828	0.4803849038802661	0.9468216694795445	0.6161209195274548	0.8356535958784141	0.8358511293780125	0.9258674673316986	1.0	0.058823529411764705	0.0
4872	0.018196840449387238	0.004240517829088139	0.002120697661122421	0.9355786397814546	None	0	0	0.375	3	0.7777777777777778	7	0.55	0.7777777777777778	8	7	2	0	0	0.2	10	2	0.7333333333333333	11	0.0	0.2222222222222222	0.6948129440430398	0.860921354988685	0.819852180207038	0.9276801277983997	0.917709523172617	0.7523467266986165	0.7904309901082691	0.8615916524008034	0	0	0.0
351	None	None	None	None	None	0	0	0.25	1	1.0	3	0.5555555555555556	0.3333333333333333	2	1	2	1	0	1.0	3	3	0.3333333333333333	5	0.14285714285714285	0	0.20198164890565393	0.694748081448914	0.6017687868484517	0.5943583381621836	0.9751154753249853	0.5613430670418668	0.9602994560462321	0.6186163781841856	1.0	0.5	0.0
3099	0.004061793396162642	0.0027710283992783678	0.002581665069936836	0.9840820429226371	None	0	0	0.5	2	0.75	3	0.6	0.5	3	2	2	0	0	0.4	5	2	0.4	6	0.0	0.4	0.6576964413424092	0.8582830545152585	0.46304133859267027	0.7579951442633458	0.781542802852446	0.8483483436079556	0.8309023620487672	0.8256119952850614	0	0	0.0
5099	0.038635295317492366	0.010098479483691055	0.009920548864464689	0.8625129580307895	None	0	0	0.25	2	0.8	8	0.3	0.8	8	8	3	0	0	0.625	8	5	0.8	12	0.0	0.5	0.709771695874594	0.8517344723619269	0.8106163180195388	0.9270956489633663	0.6563239194260004	0.7294893894322747	0.8093287270258207	0.8533437018031944	0	0	0.0
7349	0.04355063563386319	0.023558668149959366	0.014339685371501891	0.9416101701151307	None	0	0	0.2222222222222222	2	0.8181818181818182	9	0.37142857142857144	0.7272727272727273	8	8	4	0	0	0.7142857142857143	7	5	0.8666666666666667	13	0.0	0.3333333333333333	0.7206183943317372	0.9348931441806062	0.6132906910441186	0.9280440766437933	0.605140613424034	0.7092052882739278	0.9030671387174412	0.8846939404971041	0	0	0.0
2697	5.619278940953874e-05	2.6193432135362163e-05	-1.1712584188160096e-07	0.9999943707528236	None	0	0	0.5	2	0.5	2	0.5	0.5	3	2	2	0	0	0.75	4	3	0.4	6	0.0	1.0	0.5231861602547643	0.8600889182523315	0.6229372364606321	0.6092045745129703	0.7521408165958312	0.6368352925133662	0.7869715021358861	0.7192109559238522	0	0	0.0
2166	None	None	None	None	None	0	0	0.75	3	0.25	1	0.6666666666666666	0	0	0	5	0	0	1.0	3	3	0.4	6	0.0	0.6666666666666666	0	0	0	0	0	0	0	0	0	0	0
3019	0.011388503926028706	0.0011971758335022125	0.00029381648071368996	0.990124892176869	None	0	0	0.4	2	0.6	3	0.7	0.4	3	2	3	2	0	0.4	5	2	0.4666666666666667	7	0.2222222222222222	0	0.284222839802613	0.7235616647617376	0.7304804567765275	0.6958534508170207	0.9997769365903741	0.964350601785025	0.9425890099147983	0.8449919468858172	0.6666666666666666	1.0	0.0
1446	None	None	None	None	None	0.3333333333333333	1	0.5	4	0.5	5	0.5714285714285714	0.3	4	3	7	1	0	0.42857142857142855	7	3	0.8	12	0.058823529411764705	0.4	0.5498600180170744	0.860146821315019	0.6010459674482009	0.8108423977784526	0.7694584164946262	0.958637764740581	0.8136625770441617	0.8945781839956353	1.0	0.75	0.0
6956	0.07351427795636413	0.027197685683759375	0.027001619237874985	0.8297568892244087	None	0	0	0.25	3	0.8125	13	0.36	0.75	13	12	4	1	0	0.5	10	5	1.2	18	0.09090909090909091	0.25	0.7514219366506376	0.9559473940117488	0.8106163180195388	0.9227097455103429	0.6254005540111801	0.7418370802028714	0.8907032570831691	0.9006261583635405	1.0	0	0.0
5370	0.029987051719545306	0.014761614403114416	0.01414636195753246	0.871761239374071	None	0	0	0.25	2	0.7777777777777778	7	0.3142857142857143	0.7777777777777778	7	7	3	0	0	0.7142857142857143	7	5	0.7333333333333333	11	0.0	0.5	0.7514219366506376	0.8234716467144882	0.8106163180195388	0.9328733793755861	0.687247284840821	0.7256256056396655	0.7945224887536473	0.8474525303290269	0	0	0.0
1388	None	None	None	None	None	0	0	0.5	3	0.5	3	0.6666666666666666	0.5	3	3	4	0	0	0.3333333333333333	2	6	0.5333333333333333	8	0.0	0.3333333333333333	0.4698398462648212	0.771982999653397	0.6250103473226034	0.7057756702471931	0.5231481714959216	0.5531817130398601	0.8075388109693372	0.6833789579658529	0	0	0.0
4777	0.03216721390048333	0.014642306799531468	0.014184755749424117	0.8725512689502588	None	0	0	0.25	2	0.7777777777777778	7	0.3142857142857143	0.7777777777777778	7	7	3	0	0	0.7142857142857143	7	5	0.7333333333333333	11	0.0	0.5	0.7514219366506376	0.8234716467144882	0.8106163180195388	0.9328733793755861	0.687247284840821	0.7256256056396655	0.7945224887536473	0.8474525303290269	0	0	0.0
6309	0.0422251948837282	0.011935237907653514	0.011921107148372892	0.9488728898559435	None	0	0	0.2	2	0.8333333333333334	10	0.35	0.75	9	9	4	1	0	0.625	8	5	0.9333333333333333	14	0.08333333333333333	0.3333333333333333	0.3006603473099162	0.9237149062122931	0.8106163180195388	0.8783015936160854	0.5006799358933034	0.7686647659924439	0.8907032570831691	0.8687995018219054	1.0	0	0.0
904	None	None	None	None	None	0	0	0.5	1	1.0	1	0.75	0	0	0	2	1	0	1.0	2	2	0.2	3	0.125	0	0	0	0	0	0	0	0	0	0	0	0
7320	0.05990540014444175	0.004844080682053286	0.001277757936238918	0.7636334586127467	None	0	0	0.18181818181818182	2	0.8571428571428571	12	0.32	0.7857142857142857	11	11	4	1	0	0.5	10	5	1.0666666666666667	16	0.08333333333333333	0.3333333333333333	0.6898148520128369	0.9386306290333745	0.8106163180195388	0.9208360259179855	0.5887441933661993	0.7243484893396844	0.8907032570831691	0.8858602541035735	1.0	0	0.0
5393	0.018806735599196874	0.008975403187814184	0.0069625769071542136	0.9554193455540247	None	0	0	0.2857142857142857	2	0.75	6	0.35714285714285715	0.75	6	6	3	0	0	0.5714285714285714	7	4	0.6666666666666666	10	0.0	0.6666666666666666	0.7163499417562605	0.8500503516257577	0.6132906910441186	0.9371037382750019	0.6563239194260004	0.6862992405170557	0.8025104981183906	0.8506522374846649	0	0	0.0
5224	0.039320766373702715	0.010571768424876728	0.01046082193443955	0.862672215068418	None	0	0	0.25	2	0.8	8	0.3	0.8	8	8	3	0	0	0.625	8	5	0.8	12	0.0	0.5	0.709771695874594	0.8517344723619269	0.8106163180195388	0.9270956489633663	0.6563239194260004	0.7294893894322747	0.8093287270258207	0.8533437018031944	0	0	0.0
90	None	None	None	None	None	0	0	0.2	1	1.0	5	0.5833333333333334	0.8	4	4	2	3	0	0.3333333333333333	6	2	0.4666666666666667	7	0.375	0	0.8125197862221505	0.913898255116196	0.33786092451271565	0.8193318662905761	0.9308615309471119	0.9227692060261652	0.9262163817745463	0.8926595091803206	0.25	0	0.0
4371	0.02932044190559852	0.009279490327659847	0.007958037695395064	0.8513161533242336	None	0	0	0.42857142857142855	3	0.75	6	0.5555555555555556	0.75	8	6	1	0	0	0.2222222222222222	9	2	0.6666666666666666	10	0.0	0.25	0.6660220867997729	0.8821410557506478	0.6186462246467949	0.9193517078161433	0.9188088267110655	0.7714936442393988	0.8111703724355069	0.8684968319401155	0	0	0.0
5924	0.06567948539530709	0.006728555833778639	0.006685610768457396	0.7318160516629773	None	0	0	0.18181818181818182	2	0.8571428571428571	12	0.32	0.7857142857142857	11	11	4	0	0	0.5	10	5	1.0666666666666667	16	0.0	0.3333333333333333	0.6898148520128369	0.9386306290333745	0.8106163180195388	0.9208360259179855	0.5887441933661993	0.7389265058399966	0.8907032570831691	0.8883393486419602	0	0	0.0
4593	0.03915000274432173	0.01059714456668239	0.010438534931817914	0.8628477699817466	None	0	0	0.25	2	0.8	8	0.3	0.8	8	8	3	0	0	0.625	8	5	0.8	12	0.0	0.5	0.709771695874594	0.8517344723619269	0.8106163180195388	0.9270956489633663	0.6563239194260004	0.7294893894322747	0.8093287270258207	0.8533437018031944	0	0	0.0
6537	0.06792332221154153	0.02444234412948255	0.01791785068176363	0.652878149386715	None	0	0	0.25	3	0.8125	13	0.3	0.75	13	12	4	1	0	0.6	10	6	1.2	18	0.09090909090909091	0.25	0.6872456584060291	0.9454631484083496	0.8106163180195388	0.9214100201187747	0.5887441933661993	0.8029139572365952	0.8907032570831691	0.9037573917484139	1.0	0	0.0
5232	0.03189031079470037	0.005166258973330957	0.0027283864459687677	0.6130212678368453	None	0	0	0.25	2	0.7777777777777778	7	0.34375	0.7777777777777778	7	7	3	0	0	0.5	8	4	0.7333333333333333	11	0.0	0.6666666666666666	0.7297285397363511	0.8755505284573746	0.8106163180195388	0.9230034046290503	0.6254005540111801	0.7347811544053947	0.8233053314980464	0.8603196485005085	0	0	0.0
2826	0.008238315205225968	0.0024005268790799218	0.0020953970886380484	0.9758146596683964	None	0	0	0.6	3	0.6	3	0.5833333333333334	0.6	4	3	2	0	0	0.3333333333333333	6	2	0.4666666666666667	7	0.0	0.4	0.47095964057251116	0.8790770717703941	0.5133044508801922	0.7935033740862267	0.7280826510403273	0.7886883480717061	0.8525288149932272	0.8247658858042619	0	0	0.0
7160	0.05848216627126567	0.006461314664631799	-0.0054250716271254966	0.8839597656613578	None	0	0	0.18181818181818182	2	0.8571428571428571	12	0.32	0.7857142857142857	11	11	4	0	0	0.5	10	5	1.0666666666666667	16	0.0	0.3333333333333333	0.6898148520128369	0.9598944560928828	0.8106163180195388	0.9266257781148464	0.5887441933661993	0.722944901858076	0.9139006541677582	0.9023371948066994	0	0	0.0
5870	0.03189914569478789	0.0014223953423211097	0.000875897678314145	0.6180441586535546	None	0	0	0.25	2	0.7777777777777778	7	0.3142857142857143	0.7777777777777778	7	7	3	0	0	0.7142857142857143	7	5	0.7333333333333333	11	0.0	0.5	0.6898148520128369	0.8631360097220749	0.8106163180195388	0.9323386683273462	0.6254005540111801	0.7169321877822664	0.8233053314980464	0.8579077673012966	0	0	0.0
5632	0.03794251084286284	0.010573347704248911	0.010398350721964914	0.8628936264566281	None	0	0	0.25	2	0.8	8	0.3	0.8	8	8	3	0	0	0.625	8	5	0.8	12	0.0	0.5	0.709771695874594	0.8517344723619269	0.8106163180195388	0.9270956489633663	0.6563239194260004	0.7294893894322747	0.8093287270258207	0.8533437018031944	0	0	0.0
5404	0.03577340389686782	0.009756420393899623	0.009423698709708168	0.862796793831821	None	0	0	0.25	2	0.8	8	0.3	0.8	8	8	3	0	0	0.625	8	5	0.8	12	0.0	0.5	0.709771695874594	0.8517344723619269	0.8106163180195388	0.9270956489633663	0.6563239194260004	0.7294893894322747	0.8093287270258207	0.8533437018031944	0	0	0.0
27	None	None	None	None	None	0.3333333333333333	1	0.5	4	0.5555555555555556	5	0.4583333333333333	0.2222222222222222	4	2	6	0	0	0.6666666666666666	4	6	0.7333333333333333	11	0.0	0.3333333333333333	0.8328479870310922	0.9185825300675072	0.7337685127809974	0.9235525482382564	0.4653240983696495	0.8087177275103585	0.886818771893542	0.8927223461593897	0	0	0.0
7417	0.06191261300163984	0.00810879267407004	0.00803794125956059	0.758077149806638	None	0	0	0.18181818181818182	2	0.8571428571428571	12	0.32	0.7857142857142857	11	11	4	0	0	0.5	10	5	1.0666666666666667	16	0.0	0.3333333333333333	0.6898148520128369	0.9386306290333745	0.8106163180195388	0.9208360259179855	0.5887441933661993	0.7389265058399966	0.8907032570831691	0.8883393486419602	0	0	0.0
6996	0.0660767390085484	0.02443973819985359	0.019352886892261407	0.8667973318513356	None	0	0	0.25	3	0.8	12	0.34	0.7333333333333333	12	11	4	0	0	0.5	10	5	1.1333333333333333	17	0.0	0.2857142857142857	0.4952375996613766	0.9431153029671315	0.8106163180195388	0.9183480818804666	0.5775671903092274	0.7899397860865811	0.8907032570831691	0.898828815636778	0	0	0.0
4531	0.030313085000492377	0.0026374092045098213	-0.001335593810417984	0.975643386806537	None	0	0	0.2857142857142857	2	0.75	6	0.3333333333333333	0.75	6	6	3	0	0	0.8333333333333334	6	5	0.6666666666666666	10	0.0	0.5	0.9162362195720377	0.829749877512442	0.2730300032250691	0.9126294433302358	0.6563239194260004	0.6224533030989395	0.9336214238002696	0.8140686517357647	0	0	0.0
5937	0.032248907365304544	0.008592772501817217	0.008585090652781048	0.595071244309932	None	0	0	0.25	2	0.7777777777777778	7	0.3142857142857143	0.7777777777777778	7	7	3	0	0	0.7142857142857143	7	5	0.7333333333333333	11	0.0	0.5	0.7514219366506376	0.8737883013635382	0.8106163180195388	0.9328733793755861	0.687247284840821	0.7256256056396655	0.7559664158672892	0.8637002132092271	0	0	0.0
5639	0.032096193732390414	0.014292410492965866	0.013870882707931496	0.8727859281939515	None	0	0	0.25	2	0.7777777777777778	7	0.3142857142857143	0.7777777777777778	7	7	3	0	0	0.7142857142857143	7	5	0.7333333333333333	11	0.0	0.5	0.7514219366506376	0.8234716467144882	0.8106163180195388	0.9328733793755861	0.687247284840821	0.7256256056396655	0.7945224887536473	0.8474525303290269	0	0	0.0
4390	0.02674739204911991	0.007200744180909571	0.006751913652630817	0.6481857222729459	None	0	0	0.375	3	0.7777777777777778	7	0.55	0.7777777777777778	9	7	1	0	0	0.2	10	2	0.7333333333333333	11	0.0	0.2222222222222222	0.6743477322571367	0.8735072773367594	0.563567563167714	0.9128751813272198	0.9188088267110655	0.7861732585857448	0.7897185721393165	0.8654367636831436	0	0	0.0
954	None	None	None	None	None	1.0	1	1.0	4	0.25	1	0.5	0.25	3	1	2	1	0	0.75	3	4	0.4	6	0.16666666666666666	1.0	0.7063926900934789	0.8968187266158493	0.9708444469818774	0.767670881461076	0.552894356910241	0.9067105492006093	0.943094859934275	0.8672925857994598	1.0	0.3333333333333333	0.0
1596	None	None	None	None	None	0.5	1	0.6666666666666666	4	0.5	3	0.4444444444444444	0.5	4	3	3	2	0	0.5	6	3	0.5333333333333333	8	0.2222222222222222	1.0	0.5282891747173861	0.8756486806884501	0.8463424881157582	0.965055441699838	0.4685914991973938	0.8525795168034295	0.8707174919919558	0.9122763564320834	0.75	0.5	0.0
5636	0.03416011283830774	0.012630402696610829	0.011505419741956761	0.8972374403137621	None	0	0	0.2857142857142857	2	0.75	6	0.35714285714285715	0.75	6	6	3	0	0	0.5714285714285714	7	4	0.6666666666666666	10	0.0	0.6666666666666666	0.7412372737203163	0.8240848059667403	0.6132906910441186	0.9256495220421228	0.6853155245761653	0.7353472998657086	0.7916330919322844	0.8450072892987539	0	0	0.0
4398	0.024821364579291693	0.005317994696911678	-0.0031615166449890163	0.7025199668573694	None	0	0	0.42857142857142855	3	0.75	6	0.5555555555555556	0.75	8	6	1	0	0	0.2222222222222222	9	2	0.6666666666666666	10	0.0	0.25	0.6660220867997729	0.8809023405717534	0.563567563167714	0.9216396463790917	0.9258352648658112	0.7750918801269931	0.8111703724355069	0.8700095181407924	0	0	0.0
6356	0.03808687309283983	0.014784640379899442	0.011684524222148449	0.8867269945491925	None	0	0	0.25	2	0.8	8	0.3	0.8	8	8	3	0	0	0.625	8	5	0.8	12	0.0	0.5	0.710433731401416	0.9041940735897959	0.6132906910441186	0.927809700226072	0.6360639788388545	0.7939087864015156	0.8156872192272652	0.8858428327502732	0	0	0.0
6957	0.05525793865560406	0.011566622166765846	0.009364895031277964	0.9060342606590613	None	0	0	0.2	2	0.8333333333333334	10	0.35	0.75	9	9	4	0	0	0.625	8	5	0.9333333333333333	14	0.0	0.3333333333333333	0.3006603473099162	0.9059645152536978	0.8106163180195388	0.777324277442462	0.5663901872522555	0.7706129999233033	0.8891909362995093	0.8286015235485188	0	0	0.0
940	None	None	None	None	None	0	0	0.6	3	0.4	2	0.875	0	1	0	5	0	0	0.5	2	4	0.4666666666666667	7	0.0	0.8	0	0	0	0	0	0	0	0	0	0	0
6798	0.06472603431718944	0.025904257315859106	0.023952845721305523	0.8894527352717008	None	0	0	0.25	3	0.8	12	0.34	0.7333333333333333	12	11	4	0	0	0.5	10	5	1.1333333333333333	17	0.0	0.2857142857142857	0.4952375996613766	0.9431153029671315	0.8106163180195388	0.9183480818804666	0.5775671903092274	0.7899397860865811	0.8907032570831691	0.898828815636778	0	0	0.0
2776	0.004384329149781215	0.0007426946947787761	-0.0005706971632235804	0.9809101463545716	None	1.0	1	0.8	4	0.4	2	0.4666666666666667	0.4	5	2	1	0	0	0.6	3	5	0.4666666666666667	7	0.0	1.0	0.4088656538164372	0.9318413616030975	0.6847406887632649	0.9430732363821656	0.3842886414845466	0.6195851193099743	0.8276551224422002	0.8776286798563014	0	0	0.0
7504	0.0695634214770577	0.009625030088562856	0.009044164430402816	0.8386389590109309	None	0	0	0.2	2	0.8461538461538461	11	0.3333333333333333	0.7692307692307693	10	10	4	0	0	0.5555555555555556	9	5	1.0	15	0.0	0.3333333333333333	0.7514219366506376	0.933234932973188	0.8106163180195388	0.9310908267921173	0.6254005540111801	0.7324482038743528	0.8907032570831691	0.8892110908555989	0	0	0.0
1040	None	None	None	None	None	0	0	0.6666666666666666	4	0.3333333333333333	2	0.8888888888888888	0.16666666666666666	2	1	5	0	0	1.0	3	3	0.5333333333333333	8	0.0	0.8	0.27905205468797833	0.7761764604521559	0.6696866565613147	0.8036549775839921	0.691333712442936	0.7772020852667589	0.8994382624117494	0.7859613921003674	0	0	0.0
1030	None	None	None	None	None	0	0	1.0	1	0	0	1.0	0	0	0	1	1	0	0.5	2	1	0.13333333333333333	2	0.16666666666666666	0	0	0	0	0	0	0	0	0	0	0	0
2368	None	None	None	None	None	0	0	0.23076923076923078	3	0.7647058823529411	13	0.2111111111111111	0.5882352941176471	13	10	5	2	0	0.9	9	10	1.2666666666666666	19	0.18181818181818182	0	0.4147015961626269	0.8601625796234204	0.4977884526533328	0.8680854935693936	0.6783216618951171	0.8599109758115157	0.8446839308011592	0.8627644156133122	0.5384615384615384	0.46153846153846156	0.0
2385	None	None	None	None	None	0	0	0.75	3	0.0	0	0.5555555555555556	0	0	0	4	0	0	1.0	3	3	0.3333333333333333	5	0.0	0	0	0	0	0	0	0	0	0	0	0	0
1766	None	None	None	None	None	0	0	0.5	2	0.75	3	0.5	0.5	3	2	2	0	0	0.75	4	3	0.4	6	0.0	0	0.35137026148695627	0.7671721780062501	0.8106163180195388	0.790625119379143	0.5663901872522555	0.7878233052194977	0.8709277887620097	0.782050288287079	0	0	0.0
5590	0.05492960664470424	0.025758227619629766	0.02440447660883911	0.794428532493648	None	0	0	0.375	3	0.8	8	0.5454545454545454	0.8	9	8	2	0	0	0.18181818181818182	11	2	0.8	12	0.0	0.2	0.6743477322571367	0.8483661538467122	0.563567563167714	0.9248246267863499	0.9188088267110655	0.7839288926879232	0.7729895090655429	0.8629619063125449	0	0	0.0
3542	0.005536439379847419	0.0014263990113052149	-0.000257077111622967	0.9855608255753635	None	0	0	0.5	2	0.5	2	0.5	0.5	2	2	3	0	0	0.75	3	4	0.4	6	0.0	0.6666666666666666	0.8436228292030146	0.7108294165659661	0.6656755071753647	0.9239385803719793	0.7223367490833235	0.5247275459146723	0.8129108239571641	0.7622709266671415	0	0	0.0
544	None	None	None	None	None	0	0	0.25	1	1.0	4	1.0	0.5	3	2	2	4	0	0.16666666666666666	1	6	0.4	6	0.5714285714285714	0	0.3064146885976575	0.8203811670871652	0.3215096845853516	0.5107001700815956	0.5720144593567184	0.6639315751735868	0.7940419194858621	0.6786412481376045	0.3333333333333333	0.6666666666666666	0.0
7497	0.06835082231295293	0.015711825845229614	-0.007412829965591299	0.9501848719833627	None	0	0	0.25	3	0.8	12	0.3148148148148148	0.7333333333333333	12	11	4	0	0	0.6666666666666666	9	6	1.1333333333333333	17	0.0	0.25	0.3006603473099162	0.9459840385449315	0.6297026361600052	0.9141956606658576	0.5354668218374352	0.8338171242259181	0.8907032570831691	0.907258845642022	0	0	0.0
5448	0.039465095287979264	0.012979257437094879	0.01183164161990775	0.7785532948407595	None	0	0	0.25	2	0.8	8	0.3	0.7	7	7	4	0	0	0.625	8	5	0.8	12	0.0	0.4	0.6898148520128369	0.6694376524302944	0.8185479456626684	0.831764403653467	0.7860517912313869	0.851338383603226	0.7559664158672892	0.7940731434919432	0	0	0.0
3441	0.011909117207633208	0.006134116093193256	0.003689129867013138	0.9797948255693796	None	0	0	0.5	3	0.5	3	0.5	0.5	4	3	3	0	0	1.0	4	4	0.5333333333333333	8	0.0	0.5	0.902857621591947	0.760404172864292	0.34449753364688374	0.9334205405364793	0.687247284840821	0.6282376369121027	0.8730387296157474	0.8084556853809534	0	0	0.0
2627	0.002199330003163055	0.0004901374410808028	-1.1904274461437763e-06	0.9947714925900721	None	0	0	0.6666666666666666	2	0.5	1	1.0	0.5	2	1	1	0	0	0.25	4	1	0.26666666666666666	4	0.0	0.6666666666666666	0.47095964057251116	0.8661534401864944	0.37806682976821715	0.8647139501221526	0.7686077901641635	0.837880141024197	0.9143107820878571	0.8567193171454266	0	0	0.0
1886	None	None	None	None	None	0	0	1.0	2	0.0	0	0.75	0	2	0	0	0	0	1.0	2	2	0.2	3	0.0	0	0	0	0	0	0	0	0	0	0	0	0
3938	0.028427299639127785	0.008874838727071883	0.00726545388911179	0.8356999521305158	None	0	0	0.42857142857142855	3	0.75	6	0.5555555555555556	0.75	8	6	1	0	0	0.2222222222222222	9	2	0.6666666666666666	10	0.0	0.25	0.6660220867997729	0.8821410557506478	0.6186462246467949	0.9193517078161433	0.9188088267110655	0.7714936442393988	0.8111703724355069	0.8684968319401155	0	0	0.0
3333	0.021743933313517594	0.004590587256246361	0.004556018080633005	0.5253261279568049	None	0	0	0.5	3	0.5714285714285714	4	0.5625	0.42857142857142855	5	3	3	0	0	0.25	8	2	0.6	9	0.0	0.25	0.6576964413424092	0.8833583652008121	0.5577722144937135	0.7952634174704531	0.69060618670488	0.6331574626246782	0.8313616300297855	0.7873658818447269	0	0	0.0
2770	0.0011038065604192279	5.244659513027003e-05	5.834477793410422e-07	0.9964473746932971	None	1.0	1	1.0	4	0.0	0	0.5	0	3	0	2	1	0	0.75	4	3	0.4	6	0.2	1.0	0	0	0	0	0	0	0	0	0	0	0
1635	None	None	None	None	None	0.3333333333333333	1	0.5	4	0.5	5	0.5714285714285714	0.3	4	3	7	1	0	0.42857142857142855	7	3	0.8	12	0.058823529411764705	0.4	0.5498600180170744	0.860146821315019	0.6010459674482009	0.8108423977784526	0.7694584164946262	0.958637764740581	0.8136625770441617	0.8945781839956353	1.0	0.75	0.0
4156	0.018334509555442628	0.008468655043238104	0.008440342743409369	0.9847992149271203	None	0	0	0.3333333333333333	2	0.6666666666666666	4	0.4	0.6666666666666666	4	4	3	0	0	0.8	5	4	0.5333333333333333	8	0.0	0.6666666666666666	0.8855294407111657	0.7195641237212728	0.34449753364688374	0.9334205405364793	0.6814520040468539	0.6304115690733388	0.866079213202714	0.7977430621926783	0	0	0.0
4034	0.07172062591635746	0.007586766880841752	-0.004499216015303123	0.7383411340095425	None	0	0	0.375	3	0.8	8	0.5454545454545454	0.8	10	8	1	0	0	0.18181818181818182	11	2	0.8	12	0.0	0.2	0.6660220867997729	0.8824100098446899	0.563567563167714	0.902858260017261	0.917709523172617	0.7515976292350974	0.8111703724355069	0.8561900226810201	0	0	0.0
2366	None	None	None	None	None	0	0	0.3333333333333333	1	1.0	2	1.0	0	0	0	3	1	0	0.25	4	1	0.26666666666666666	4	0.1	0	0	0	0	0	0	0	0	0	0	0	0
173	None	None	None	None	None	0	0	0.2	1	1.0	5	1.0	0.4	3	2	3	3	0	0.14285714285714285	7	1	0.4666666666666667	7	0.3333333333333333	0	0.3064146885976575	0.8203811670871652	0.3215096845853516	0.5107001700815956	0.5720144593567184	0.6639315751735868	0.7940419194858621	0.6786412481376045	0.3333333333333333	0.6666666666666666	0.0
5028	0.039547821884648615	0.011179572893675471	0.011025837947444085	0.8623775409431731	None	0	0	0.25	2	0.8	8	0.3	0.8	8	8	3	0	0	0.625	8	5	0.8	12	0.0	0.5	0.709771695874594	0.8517344723619269	0.8106163180195388	0.9270956489633663	0.6563239194260004	0.7294893894322747	0.8093287270258207	0.8533437018031944	0	0	0.0
3769	0.03754321512918802	0.0035380744988085145	0.003537618156375145	0.687196029904064	None	0	0	0.2222222222222222	2	0.8181818181818182	9	0.28888888888888886	0.8181818181818182	9	9	3	0	0	0.5555555555555556	9	5	0.8666666666666667	13	0.0	0.5	0.5141735594908999	0.9502192028794433	0.8106163180195388	0.9344564015781978	0.5887441933661993	0.8095812875302064	0.9283681637086475	0.9130296844915523	0	0	0.0
7536	0.06373764755692514	0.011126924111771559	0.01054499597347537	0.7734069438241702	None	0	0	0.25	3	0.8125	13	0.32727272727272727	0.75	13	12	4	0	0	0.45454545454545453	11	5	1.2	18	0.0	0.2857142857142857	0.6898148520128369	0.9401843645232347	0.8106163180195388	0.9160149149748861	0.5887441933661993	0.8002997504833856	0.8907032570831691	0.8982068029499385	0	0	0.0
7317	0.06977904244660951	0.012630982514841774	-0.010065530759685413	0.6423803778473751	None	0	0	0.2	2	0.8461538461538461	11	0.3333333333333333	0.7692307692307693	10	10	4	0	0	0.5555555555555556	9	5	1.0	15	0.0	0.3333333333333333	0.7206183943317372	0.934724406847066	0.8106163180195388	0.9243163377531967	0.6070723736886897	0.7370033319310948	0.8907032570831691	0.8874404373689128	0	0	0.0
1353	None	None	None	None	None	0	0	0.75	3	0.5	2	0.6666666666666666	0.25	2	1	3	2	0	1.0	3	3	0.4	6	0.2222222222222222	0.6666666666666666	0.642729901714994	0.6400328321091172	0.7451797230184504	0.7863799192780708	0.49856552937820614	0.8388055620871364	0.8016113650851076	0.7642347484176294	1.0	1.0	0.63715414494323
6884	0.06865465263505059	0.01985971980427387	0.009679613430966315	0.8901180497395386	None	0	0	0.16666666666666666	2	0.8666666666666667	13	0.2833333333333333	0.8	12	12	4	1	0	0.6	10	6	1.1333333333333333	17	0.08333333333333333	0.2857142857142857	0.3956052620034162	0.9402495894865063	0.8106163180195388	0.9179215657787281	0.502611696157959	0.7635030256294649	0.8907032570831691	0.8922688968966238	1.0	0	0.0
76	None	None	None	None	None	0	0	0.15384615384615385	2	0.9411764705882353	16	0.2087912087912088	0.8823529411764706	17	15	1	2	0	0.5384615384615384	13	7	1.2666666666666666	19	0.5	0.1111111111111111	0.6774616031442685	0.9159411447040876	0.47610735435238905	0.8257728310838985	0.4153405216406334	0.9119124631474518	0.8056787464588793	0.8903058659406462	0.5588235294117647	0.29411764705882354	0.0
3069	0.0008614562317227426	0.0009027473595317993	0.0009025973826958888	0.9914928524875136	None	0	0	0.5	2	0.75	3	0.6	0.25	1	1	4	1	0	0.4	2	5	0.4	6	0.08333333333333333	0	0.284222839802613	0.5	0.563567563167714	0.5	1.0	0.5	0.9500509443029321	0.5	1.0	1.0	0.0
219	None	None	None	None	None	0	0	0.2727272727272727	3	0.8571428571428571	12	0.38095238095238093	0.7142857142857143	11	10	4	2	0	0.21428571428571427	3	14	1.0666666666666667	16	0.18181818181818182	1.0	0.6252158357056774	0.8803752691001967	0.8056145802042833	0.8737508482784766	0.6239727431091584	0.9451910988468071	0.8920775313382148	0.9054543176250732	0.5454545454545454	0.09090909090909091	0.0
4691	0.0383826597200818	0.010655676393682438	0.010527569321771523	0.863350278338934	None	0	0	0.25	2	0.8	8	0.3	0.8	8	8	3	0	0	0.625	8	5	0.8	12	0.0	0.5	0.709771695874594	0.8517344723619269	0.8106163180195388	0.9270956489633663	0.6563239194260004	0.7294893894322747	0.8093287270258207	0.8533437018031944	0	0	0.0
563	None	None	None	None	None	0.2857142857142857	2	0.5882352941176471	10	0.30434782608695654	7	0.46296296296296297	0.2608695652173913	11	6	13	3	0	0.6666666666666666	6	9	1.6666666666666667	25	0.12	0.21052631578947367	0.7433304239412635	0.8983074690098484	0.5551008984580119	0.8838672343455395	0.709126220900141	0.7984763585020938	0.8320724984562152	0.8654883768749563	0.09090909090909091	0.18181818181818182	0.0
5768	0.04000153556098637	0.010115245541249623	0.009879467325808168	0.8643678142877217	None	0	0	0.25	2	0.8	8	0.3	0.8	8	8	3	0	0	0.625	8	5	0.8	12	0.0	0.5	0.709771695874594	0.8517344723619269	0.8106163180195388	0.9270956489633663	0.6563239194260004	0.7294893894322747	0.8093287270258207	0.8533437018031944	0	0	0.0
7508	0.06321139595405764	0.01898110884604888	0.01747136349412292	0.8981897248910822	None	0	0	0.2	2	0.8461538461538461	11	0.3333333333333333	0.7692307692307693	10	10	4	1	0	0.5555555555555556	9	5	1.0	15	0.08333333333333333	0.3333333333333333	0.4952375996613766	0.9426346937141711	0.8106163180195388	0.9238632686949759	0.5630402449522418	0.726245693507987	0.8907032570831691	0.8899577803119978	1.0	0	0.0
6336	0.07414742765595812	0.012542616915760897	0.012477808430435337	0.7208034284516207	None	0	0	0.16666666666666666	2	0.8666666666666667	13	0.3090909090909091	0.8	12	12	4	0	0	0.45454545454545453	11	5	1.1333333333333333	17	0.0	0.3333333333333333	0.7206183943317372	0.934453237206844	0.8106163180195388	0.9173337350794958	0.6070723736886897	0.7407117193706337	0.8907032570831691	0.8847134298304099	0	0	0.0
5248	0.03881804468127638	0.012813739667464295	0.012370103414067917	0.8679490058962701	None	0	0	0.25	2	0.8	8	0.3	0.8	8	8	3	0	0	0.625	8	5	0.8	12	0.0	0.5	0.709771695874594	0.8517344723619269	0.8106163180195388	0.9270956489633663	0.6563239194260004	0.7294893894322747	0.8093287270258207	0.8533437018031944	0	0	0.0
2558	0.0012871404614250813	6.396803459074061e-05	-6.396766800667448e-05	0.9957747516414099	None	0.5	1	0.8333333333333334	5	0.16666666666666666	1	0.6666666666666666	0	4	0	3	1	0	0.75	4	3	0.5333333333333333	8	0.16666666666666666	0.5	0	0	0	0	0	0	0	0	0	0	0
2736	1.6981570722573195e-06	2.6157228863446755e-08	-9.642854944564282e-09	0.9999992639745067	None	0	0	0.75	3	0.3333333333333333	1	0.5555555555555556	0	1	0	3	1	0	1.0	3	3	0.3333333333333333	5	0.1111111111111111	0.6666666666666666	0	0	0	0	0	0	0	0	0	0	0
6921	0.05636084256318059	0.00907566558073827	0.00614017416330139	0.6100634871031276	None	0	0	0.3	3	0.7692307692307693	10	0.375	0.6923076923076923	10	9	4	0	0	0.625	8	5	1.0	15	0.0	0.2857142857142857	0.7514219366506376	0.933234932973188	0.8106163180195388	0.9310908267921173	0.6254005540111801	0.7324482038743528	0.8907032570831691	0.8892110908555989	0	0	0.0
5361	0.03757176781456617	0.006227850797282404	0.0048304331235536424	0.820450432309734	None	0	0	0.25	2	0.8	8	0.3	0.8	8	8	3	0	0	0.625	8	5	0.8	12	0.0	0.5	0.7514219366506376	0.9255632110201485	0.8106163180195388	0.9270956489633663	0.6563239194260004	0.7294893894322747	0.8340100092569396	0.8827221608502909	0	0	0.0
2674	0.0009440835130016071	1.5124626063000571e-05	-1.601908875760766e-06	0.9983063710603806	None	0	0	0.25	1	1.0	3	0.8333333333333334	0	1	0	3	1	0	0.6666666666666666	3	2	0.3333333333333333	5	0.1111111111111111	0	0	0	0	0	0	0	0	0	0	0	0
1600	None	None	None	None	None	0	0	0.8	4	0.0	0	0.5833333333333334	0	1	0	5	0	0	0.75	4	3	0.4666666666666667	7	0.0	0.5	0	0	0	0	0	0	0	0	0	0	0
1896	None	None	None	None	None	0.5	1	0.6666666666666666	4	0.5	3	0.6666666666666666	0.16666666666666666	3	1	4	0	0	0.75	3	4	0.5333333333333333	8	0.0	0.8	0.3222686686343879	0.9585055761181345	0.9708444469818774	0.7724291975081562	0.40749065697968206	0.7950651063670803	0.936567038793745	0.8705550886602442	0	0	0.0
874	None	None	None	None	None	0.3333333333333333	2	0.5714285714285714	8	0.3684210526315789	7	0.4375	0.21052631578947367	7	4	13	3	0	0.75	6	8	1.4	21	0.1111111111111111	0.125	0.8779601205537138	0.8074309788261096	0.5551008984580119	0.9132420136769234	0.709126220900141	0.8624585218094234	0.8320724984562152	0.866964378710654	0.14285714285714285	0.2857142857142857	0.0
7117	0.06294133075198512	0.007521013331875421	0.007520246272871852	0.7362371472249856	None	0	0	0.18181818181818182	2	0.8571428571428571	12	0.32	0.7857142857142857	11	11	4	0	0	0.5	10	5	1.0666666666666667	16	0.0	0.3333333333333333	0.6898148520128369	0.9386306290333745	0.8106163180195388	0.9208360259179855	0.6254005540111801	0.7258314929015107	0.8907032570831691	0.8861107645251226	0	0	0.0
1196	None	None	None	None	None	0	0	0.25	3	0.875	14	0.375	0.75	13	12	4	2	0	0.1875	3	16	1.2	18	0.18181818181818182	1.0	0.6252158357056774	0.8951447872027881	0.6307468358967496	0.842268375610108	0.6239727431091584	0.9303626603242566	0.8672858447956656	0.8944754739465915	0.5384615384615385	0.07692307692307693	0.0
292	None	None	None	None	None	0	0	0.3333333333333333	5	0.6	12	0.36666666666666664	0.5	12	10	9	5	0	0.4166666666666667	5	12	1.4666666666666666	22	0.25	0	0.5280131495012411	0.9034086932238881	0.6405075551483417	0.9402485415152406	0.49593662254869314	0.8299600295058028	0.8412487155027757	0.8995583524913606	0.08333333333333333	0.25	0.0
3420	0.02579643088397335	0.005487742378494129	0.0023141405734250988	0.9848203477625589	None	0	0	0.3333333333333333	2	0.7142857142857143	5	0.375	0.7142857142857143	5	5	3	0	0	0.6666666666666666	6	4	0.6	9	0.0	0.6666666666666666	0.8989080386912562	0.7603842950836774	0.2730300032250691	0.9233554580132157	0.6833837643115096	0.623506268400772	0.9283681637086475	0.7994232581398618	0	0	0.0
1122	None	None	None	None	None	0	0	0.14285714285714285	2	0.9473684210526315	18	0.2	0.8947368421052632	19	17	1	2	0	0.4666666666666667	15	7	1.4	21	0.5	0.1	0.4580566247875718	0.9305741811922744	0.47610735435238905	0.8272340199684224	0.4153405216406334	0.9564457372907437	0.8056787464588793	0.9181122087484316	0.5526315789473684	0.2631578947368421	0.0
565	None	None	None	None	None	0	0	0.75	3	0.3333333333333333	1	0.625	0.3333333333333333	4	1	0	1	0	0.5	4	2	0.3333333333333333	5	1.0	0.6666666666666666	0.6885046772888794	0.8731837063749288	0.46252150911538614	0.8991699536116018	0.5396427080508357	0.88020816121258	0.7483430063601741	0.8846561792143158	1.0	0.25	0.0
5036	0.040187850667919724	0.009953607485754782	0.009619014991977815	0.8631912200341163	None	0	0	0.25	2	0.8	8	0.3	0.8	8	8	3	0	0	0.625	8	5	0.8	12	0.0	0.5	0.709771695874594	0.8517344723619269	0.8106163180195388	0.9270956489633663	0.6563239194260004	0.7294893894322747	0.8093287270258207	0.8533437018031944	0	0	0.0
5573	0.024592293686390876	0.012198483855246264	0.007960887687948313	0.957197741852772	None	0	0	0.2857142857142857	2	0.75	6	0.3333333333333333	0.75	6	6	3	0	0	0.8333333333333334	6	5	0.6666666666666666	10	0.0	0.5	0.7206183943317372	0.839842134015177	0.6132906910441186	0.9371037382750019	0.687247284840821	0.7199849370246105	0.8093287270258207	0.8541567985502589	0	0	0.0
6077	0.05473000973736057	0.0022636891091607474	0.00153107703212342	0.54379280887127	None	0	0	0.2222222222222222	2	0.8181818181818182	9	0.2708333333333333	0.8181818181818182	9	9	3	0	0	0.75	8	6	0.8666666666666667	13	0.0	0.4	0.7514219366506376	0.8774756360698606	0.4159650640686984	0.9386599356361366	0.687247284840821	0.7074938522762755	0.8709277887620097	0.8652970489066545	0	0	0.0
525	None	None	None	None	None	0.5	1	0.8333333333333334	5	0.2857142857142857	2	0.45	0	2	0	6	0	0	0.8	4	5	0.6	9	0.0	0.5	0	0	0	0	0	0	0	0	0	0	0
5167	0.03210974359707366	0.0007067247247068091	0.00047580616348500776	0.5493161783177687	None	0	0	0.25	2	0.7777777777777778	7	0.3142857142857143	0.7777777777777778	7	7	3	0	0	0.7142857142857143	7	5	0.7333333333333333	11	0.0	0.5	0.6898148520128369	0.8631360097220749	0.8106163180195388	0.9323386683273462	0.6254005540111801	0.7169321877822664	0.8233053314980464	0.8579077673012966	0	0	0.0
5782	0.0400251486324206	0.010100811149001467	0.009754432406972725	0.8631583326367932	None	0	0	0.25	2	0.8	8	0.3	0.8	8	8	3	0	0	0.625	8	5	0.8	12	0.0	0.5	0.709771695874594	0.8517344723619269	0.8106163180195388	0.9270956489633663	0.6563239194260004	0.7294893894322747	0.8093287270258207	0.8533437018031944	0	0	0.0
2792	0.0023899172559711805	0.00026963406420500214	-2.80559865672664e-07	0.9901738439234066	None	0	0	0.5	2	0.6666666666666666	2	1.0	0.3333333333333333	1	1	3	0	0	0.2	5	1	0.3333333333333333	5	0.0	1.0	0.6576964413424092	0.5	0.1	0.5	0.6712691108775868	0.5	0.9347207847151895	0.5	0	0	0.0
441	None	None	None	None	None	0	0	1.0	1	0	0	1.0	0	0	0	1	1	0	0.5	2	1	0.13333333333333333	2	0.16666666666666666	0	0	0	0	0	0	0	0	0	0	0	0
5319	0.036284244728209354	0.010752014227712516	0.010568559933137878	0.8606061368572437	None	0	0	0.25	2	0.8	8	0.3	0.8	8	8	3	0	0	0.625	8	5	0.8	12	0.0	0.5	0.709771695874594	0.8517344723619269	0.8106163180195388	0.9270956489633663	0.6563239194260004	0.7294893894322747	0.8093287270258207	0.8533437018031944	0	0	0.0
1299	None	None	None	None	None	0.5	1	0.8333333333333334	5	0.16666666666666666	1	0.5333333333333333	0.16666666666666666	5	1	2	1	0	0.6	5	3	0.5333333333333333	8	0.25	0.8	0.647712695618335	0.9024994341823398	0.7218405292496388	0.5616730138394409	0.7801334773104058	0.8259169153591032	0.6322525362799588	0.7930499398307462	1.0	0.4	0.0
3876	0.0111391574296054	0.0051449397376587625	0.00505402059118571	0.9847253854517131	None	0	0	0.4	2	0.6	3	0.4375	0.6	4	3	2	0	0	1.0	4	4	0.4666666666666667	7	0.0	0.6666666666666666	0.8436228292030146	0.7803580738047359	0.34449753364688374	0.9334205405364793	0.687247284840821	0.6282376369121027	0.8730387296157474	0.8142137167433133	0	0	0.0
2698	0.0006588774810247123	0.00011150270882815376	0.00011030643621365017	0.9975819013601325	None	0	0	0.75	3	0.3333333333333333	1	0.5555555555555556	0	2	0	2	1	0	1.0	3	3	0.3333333333333333	5	0.16666666666666666	0.6666666666666666	0	0	0	0	0	0	0	0	0	0	0
1071	None	None	None	None	None	1.0	1	1.0	4	0.25	1	0.5	0.25	3	1	2	1	0	0.75	4	3	0.4	6	0.16666666666666666	1.0	0.6538184860973916	0.8433033762233593	0.7837334384160354	0.9631431271233872	0.4374719573769913	0.8909982152106624	0.7828784079263401	0.9128587730799984	1.0	0.3333333333333333	0.0
6178	0.03916119044581904	0.010142247730191982	0.00987529256740536	0.8626765399126616	None	0	0	0.25	2	0.8	8	0.3	0.8	8	8	3	0	0	0.625	8	5	0.8	12	0.0	0.5	0.709771695874594	0.8517344723619269	0.8106163180195388	0.9270956489633663	0.6563239194260004	0.7294893894322747	0.8093287270258207	0.8533437018031944	0	0	0.0
366	None	None	None	None	None	0	0	0.5	2	0.6666666666666666	2	0.625	0.6666666666666666	3	2	1	3	0	0.5	4	2	0.3333333333333333	5	0.6	0	0.5877198379418791	0.9247796403697387	0.357038652627088	0.949500263883512	0.556546531960722	0.8377486597960173	0.7421633222329406	0.9138485123735479	1.0	1.0	0.0
2443	None	None	None	None	None	1.0	2	1.0	6	0.0	0	0.6666666666666666	0	5	0	2	0	0	0.75	4	3	0.5333333333333333	8	0.0	1.0	0	0	0	0	0	0	0	0	0	0	0
1271	None	None	None	None	None	0	0	0.5	3	0.6666666666666666	4	0.6666666666666666	0.3333333333333333	3	2	4	3	0	0.3333333333333333	6	2	0.5333333333333333	8	0.2727272727272727	0.6666666666666666	0.6538184860973916	0.9388754446018738	0.7218405292496388	0.7662912092949502	0.46067397287212686	0.9102735998777689	0.9082510069469079	0.8888201001093841	0.6666666666666666	0.3333333333333333	0.0
6583	0.051219837970876904	0.020286342396775788	0.020258382354489603	0.9116581567097457	None	0	0	0.2727272727272727	3	0.7857142857142857	11	0.35555555555555557	0.7142857142857143	11	10	4	0	0	0.5555555555555556	9	5	1.0666666666666667	16	0.0	0.2857142857142857	0.3006603473099162	0.9457469937918423	0.8106163180195388	0.9200212998916397	0.5663901872522555	0.7717798678265211	0.8907032570831691	0.8978090196205746	0	0	0.0
7267	0.06749270977945185	0.0054525443100809185	0.005347278212729089	0.8693907028180032	None	0	0	0.18181818181818182	2	0.8571428571428571	12	0.32	0.7857142857142857	11	11	4	0	0	0.5	10	5	1.0666666666666667	16	0.0	0.3333333333333333	0.3006603473099162	0.9476548260620221	0.8106163180195388	0.920644886096741	0.5663901872522555	0.8281053208108998	0.8907032570831691	0.9094147739445138	0	0	0.0
681	None	None	None	None	None	0	0	0.25	1	1.0	3	0.5555555555555556	0.3333333333333333	2	1	2	1	0	1.0	3	3	0.3333333333333333	5	0.14285714285714285	0	0.20198164890565393	0.694748081448914	0.6017687868484517	0.5943583381621836	0.9751154753249853	0.5613430670418668	0.9602994560462321	0.6186163781841856	1.0	0.5	0.0
3867	0.011216426703789448	0.005078801720406957	0.004996882497552099	0.9850075022832989	None	0	0	0.4	2	0.6	3	0.4375	0.6	4	3	2	0	0	1.0	4	4	0.4666666666666667	7	0.0	0.6666666666666666	0.8436228292030146	0.7803580738047359	0.34449753364688374	0.9334205405364793	0.687247284840821	0.6282376369121027	0.8730387296157474	0.8142137167433133	0	0	0.0
6144	0.025943629369117267	0.010249139088896837	0.008926864186920845	0.9391524071003086	None	0	0	0.25	2	0.7777777777777778	7	0.3142857142857143	0.7777777777777778	7	7	3	0	0	0.7142857142857143	7	5	0.7333333333333333	11	0.0	0.5	0.6898148520128369	0.8837074922402464	0.8106163180195388	0.9323386683273462	0.6254005540111801	0.7169321877822664	0.8420323171248523	0.8653161219929244	0	0	0.0
6783	0.06669624494405865	0.0244552083960526	0.022021056142662386	0.9126254440545275	None	0	0	0.25	3	0.8	12	0.34	0.7333333333333333	12	11	4	0	0	0.5	10	5	1.1333333333333333	17	0.0	0.2857142857142857	0.4952375996613766	0.9431153029671315	0.8106163180195388	0.9183480818804666	0.5775671903092274	0.7899397860865811	0.8907032570831691	0.898828815636778	0	0	0.0
6928	0.07028007692790925	0.008871418360563061	-0.003283614995819456	0.6342863673840783	None	0	0	0.2	2	0.8461538461538461	11	0.3333333333333333	0.7692307692307693	10	10	4	0	0	0.5555555555555556	9	5	1.0	15	0.0	0.3333333333333333	0.7206183943317372	0.934724406847066	0.8106163180195388	0.9243163377531967	0.6070723736886897	0.7370033319310948	0.8907032570831691	0.8874404373689128	0	0	0.0
7012	0.053093364914306156	0.020464424117732246	0.020341104148133154	0.8923046440111088	None	0	0	0.2727272727272727	3	0.7857142857142857	11	0.35555555555555557	0.7142857142857143	11	10	4	0	0	0.5555555555555556	9	5	1.0666666666666667	16	0.0	0.2857142857142857	0.3006603473099162	0.9457469937918423	0.8106163180195388	0.9200212998916397	0.5663901872522555	0.805659837546024	0.8907032570831691	0.9038715182464173	0	0	0.0
1219	None	None	None	None	None	0.5	1	0.6666666666666666	4	0.5	3	0.5333333333333333	0.3333333333333333	5	2	2	1	0	0.6	3	5	0.5333333333333333	8	0.2	0.5	0.431907103669941	0.8578940707836654	0.7218405292496388	0.9389822697532966	0.552894356910241	0.8339572180003606	0.7828784079263401	0.8857951756502642	1.0	0.2	0.0
6596	0.0671872432084361	0.013804811628927981	0.013793967309396924	0.8962096835075336	None	0	0	0.16666666666666666	2	0.8666666666666667	13	0.2833333333333333	0.8	12	12	4	1	0	0.6	10	6	1.1333333333333333	17	0.08333333333333333	0.2857142857142857	0.3956052620034162	0.9402495894865063	0.8106163180195388	0.9179215657787281	0.502611696157959	0.7635030256294649	0.8907032570831691	0.8922688968966238	1.0	0	0.0
5733	0.024260434213985677	0.01204704184764745	0.008292699467289624	0.9560274348882756	None	0	0	0.2857142857142857	2	0.75	6	0.3333333333333333	0.75	6	6	3	0	0	0.8333333333333334	6	5	0.6666666666666666	10	0.0	0.5	0.7206183943317372	0.839842134015177	0.6132906910441186	0.9371037382750019	0.687247284840821	0.7199849370246105	0.8093287270258207	0.8541567985502589	0	0	0.0
2288	None	None	None	None	None	0	0	0.5	2	0.3333333333333333	1	0.8333333333333334	0	0	0	4	1	0	0.6666666666666666	2	3	0.3333333333333333	5	0.08333333333333333	0.6666666666666666	0	0	0	0	0	0	0	0	0	0	0
4149	0.02580075830981677	0.01065087052520392	0.00911231540952291	0.8436768500219751	None	0	0	0.375	3	0.7777777777777778	7	0.55	0.7777777777777778	9	7	1	0	0	0.2	10	2	0.7333333333333333	11	0.0	0.2222222222222222	0.6576964413424092	0.8871006511018357	0.563567563167714	0.9108416945463456	0.9188088267110655	0.7625305255282153	0.8309023620487672	0.8642061722746429	0	0	0.0
756	None	None	None	None	None	0	0	0.5	2	0.75	3	0.5	0	2	0	3	2	0	0.75	4	3	0.4	6	0.25	0.4	0	0	0	0	0	0	0	0	0	0	0
1611	None	None	None	None	None	0	0	0.3333333333333333	1	1.0	2	0.6666666666666666	0.5	1	1	2	1	0	0.6666666666666666	2	3	0.26666666666666666	4	0.125	0	0.284222839802613	0.5	0.563567563167714	0.5	0.9997769365903741	0.5	0.9500049178417593	0.5	1.0	1.0	0.0
6937	0.0709409988115506	0.013586989336922805	0.013583374601470976	0.700048108287143	None	0	0	0.16666666666666666	2	0.8666666666666667	13	0.3090909090909091	0.8	12	12	4	0	0	0.45454545454545453	11	5	1.1333333333333333	17	0.0	0.3333333333333333	0.7206183943317372	0.934453237206844	0.8106163180195388	0.9173337350794958	0.6070723736886897	0.7407117193706337	0.8907032570831691	0.8847134298304099	0	0	0.0
7392	0.06698805532729436	0.024276012982244913	0.018911293397963398	0.7911620862952846	None	0	0	0.25	3	0.8	12	0.3090909090909091	0.7333333333333333	12	11	4	0	0	0.45454545454545453	11	5	1.1333333333333333	17	0.0	0.3333333333333333	0.4952375996613766	0.9431153029671315	0.8106163180195388	0.9183480818804666	0.5775671903092274	0.7899397860865811	0.8907032570831691	0.898828815636778	0	0	0.0
1818	None	None	None	None	None	0	0	0.3333333333333333	1	1.0	2	0.6666666666666666	0	0	0	3	1	0	0.6666666666666666	2	3	0.26666666666666666	4	0.1	0	0	0	0	0	0	0	0	0	0	0	0
5227	0.02135222861114528	0.0031877417003097906	-0.0021062385964464338	0.8918460841277895	None	0	0	0.42857142857142855	3	0.75	6	0.5555555555555556	0.75	7	6	2	0	0	0.2222222222222222	9	2	0.6666666666666666	10	0.0	0.25	0.6743477322571367	0.8090886025490039	0.563567563167714	0.9312003680815826	0.9166102196341684	0.8001799326934671	0.7729895090655429	0.8596353729882044	0	0	0.0
5004	0.07811585022892659	0.018334887986202402	-0.00787418145906547	0.905408671415689	None	0	0	0.15384615384615385	2	0.8823529411764706	15	0.2638888888888889	0.8235294117647058	14	14	4	0	0	0.5	12	6	1.2666666666666666	19	0.0	0.2857142857142857	0.3006603473099162	0.9484706572141195	0.8106163180195388	0.9118624002984436	0.5354668218374352	0.795108015807327	0.9131526598495876	0.9004075785083989	0	0	0.0
5536	0.0411583267352239	0.014952738253591275	0.0097693277617542	0.911638233144456	None	0	0	0.2	2	0.8333333333333334	10	0.25925925925925924	0.8333333333333334	10	10	3	0	0	0.6666666666666666	9	6	0.9333333333333333	14	0.0	0.4	0.709771695874594	0.8633812230140137	0.8106163180195388	0.9302704312376803	0.6070723736886897	0.7784591509453564	0.8532311767441836	0.8695600143664486	0	0	0.0
370	None	None	None	None	None	0	0	0.42857142857142855	6	0.5789473684210527	11	0.7777777777777778	0.42105263157894735	12	8	8	1	0	0.3333333333333333	9	3	1.4	21	0.0625	0.5555555555555556	0.5569722101097098	0.9325205815372991	0.6389385053514384	0.8918643904093064	0.4377445123742845	0.9083879022781105	0.7469965076168068	0.9124056552128589	1.0	0	0.0
6587	0.04483894711653241	0.012208361016239878	0.011576478018804782	0.8401659926654239	None	0	0	0.375	3	0.7777777777777778	7	0.55	0.7777777777777778	8	7	2	0	0	0.2	10	2	0.7333333333333333	11	0.0	0.2222222222222222	0.6948129440430398	0.7985825916662109	0.7647735187279568	0.9316594976062575	0.917709523172617	0.7910822634059655	0.7607039361616074	0.8549289891753691	0	0	0.0
7258	0.06473617207455523	0.01126161190049522	0.010243397463985672	0.7663656715105751	None	0	0	0.25	3	0.8125	13	0.32727272727272727	0.75	13	12	4	0	0	0.45454545454545453	11	5	1.2	18	0.0	0.2857142857142857	0.6898148520128369	0.9401843645232347	0.8106163180195388	0.9160149149748861	0.5887441933661993	0.8256248911978114	0.8907032570831691	0.9031779372925229	0	0	0.0
4055	0.0368500888573451	0.013058200418931428	0.006636752864673338	0.9815695802057689	None	0	0	0.2857142857142857	2	0.75	6	0.35714285714285715	0.75	6	6	3	0	0	0.5714285714285714	7	4	0.6666666666666666	10	0.0	0.6666666666666666	0.8989080386912562	0.7211795276493834	0.2730300032250691	0.9126294433302358	0.6505286386320336	0.6212037343453028	0.929715460355538	0.7796653727129796	0	0	0.0
4370	0.01110475583241972	0.005273814154833395	0.004880647487628776	0.9847839291432042	None	0	0	0.4	2	0.6	3	0.4375	0.6	3	3	3	0	0	1.0	4	4	0.4666666666666667	7	0.0	0.6666666666666666	0.872150842731075	0.7379065559228732	0.4159650640686984	0.9401236851562372	0.675656723252887	0.5856250506629973	0.7713928639171598	0.7987100652783676	0	0	0.0
3095	0.010040005587963549	0.0015324962835210137	-0.0008986998399362047	0.9890078561195281	None	0	0	0.2	1	1.0	5	0.5833333333333334	0.4	3	2	3	0	0	0.75	4	3	0.4666666666666667	7	0.0	0	0.3540066612998592	0.9470963749902217	0.5287569951030905	0.9053256376423743	0.8819874889925685	0.8759407167979358	0.8999024446760758	0.9141798195621443	0	0	0.0
2849	0.0008930500249197898	0.00010724982690084467	0.00010723633134760101	0.9980575733439383	None	0	0	0.6666666666666666	2	0.5	1	1.0	0	1	0	2	1	0	1.0	2	2	0.26666666666666666	4	0.14285714285714285	0	0	0	0	0	0	0	0	0	0	0	0
1771	None	None	None	None	None	0	0	0.3333333333333333	5	0.65	13	0.6666666666666666	0.55	14	11	7	3	0	0.2727272727272727	11	3	1.4666666666666666	22	0.2	0.7	0.5201335707442902	0.8297124500896589	0.6260634248640271	0.894892768507828	0.36169623165134573	0.8353128029324537	0.7596048695283723	0.8560698632304591	0.07142857142857142	0	0.0
1413	None	None	None	None	None	1.0	1	1.0	4	0.25	1	0.5	0.25	3	1	2	0	0	0.75	4	3	0.4	6	0.0	1.0	0.7063926900934789	0.8517287671380602	0.9037496268785901	0.7047556753338386	0.29316288388300027	0.9300218367011692	0.9268247193108686	0.850063504599862	0	0	0.0
6952	0.05296859901076825	0.014655571996840363	0.00031258706156720887	0.7151959798875678	None	0	0	0.2	2	0.8461538461538461	11	0.4166666666666667	0.6923076923076923	10	9	4	0	0	0.4444444444444444	9	4	1.0	15	0.0	0.3333333333333333	0.5133770107842833	0.9356130455773053	0.8106163180195388	0.9238632686949759	0.5775671903092274	0.7146761028707584	0.8907032570831691	0.88392915770111	0	0	0.0
7124	0.02515839770667273	0.005763707801858273	0.004526744105210463	0.895413654401513	None	0	0	0.375	3	0.7777777777777778	7	0.55	0.7777777777777778	9	7	1	0	0	0.2	10	2	0.7333333333333333	11	0.0	0.2222222222222222	0.6743477322571367	0.8483661538467122	0.563567563167714	0.9248246267863499	0.9188088267110655	0.7843688673267734	0.7729895090655429	0.8630643417014129	0	0	0.0
4205	0.02379890265069523	0.003575261040425385	0.003572939133737107	0.9526410205888951	None	0	0	0.2857142857142857	2	0.75	6	0.3333333333333333	0.75	6	6	3	0	0	0.8333333333333334	6	5	0.6666666666666666	10	0.0	0.5	0.7357886884899361	0.858956746864041	0.5195893073629716	0.9248747377415768	0.6409160968721999	0.6737642656349205	0.8093287270258207	0.8430110287784273	0	0	0.0
3434	0.016362290158700516	0.002442826444838059	0.00210780942745769	0.946450536591133	None	0	0	0.5	3	0.5	3	0.5714285714285714	0.3333333333333333	4	2	3	0	0	0.2857142857142857	7	2	0.5333333333333333	8	0.0	0.2857142857142857	0.5277022097535563	0.8422561011021705	0.5606698888307137	0.8591876123910023	0.8106346413242701	0.8490546513992226	0.8856978310753824	0.8503003432796893	0	0	0.0
3318	0.025681802982229773	0.004839883627499413	0.0024014631259947224	0.9838874709886496	None	0	0	0.3333333333333333	2	0.7142857142857143	5	0.375	0.7142857142857143	5	5	3	0	0	0.6666666666666666	6	4	0.6	9	0.0	0.6666666666666666	0.8989080386912562	0.7603842950836774	0.2730300032250691	0.9233554580132157	0.6833837643115096	0.623506268400772	0.9283681637086475	0.7994232581398618	0	0	0.0
6651	0.05762221815951117	0.006771661933118948	-0.005917688151675893	0.8844083445041284	None	0	0	0.18181818181818182	2	0.8571428571428571	12	0.32	0.7857142857142857	11	11	4	0	0	0.5	10	5	1.0666666666666667	16	0.0	0.3333333333333333	0.6898148520128369	0.9598944560928828	0.8106163180195388	0.9266257781148464	0.5887441933661993	0.722944901858076	0.9139006541677582	0.9023371948066994	0	0	0.0
1226	None	None	None	None	None	0	0	0.75	3	0.5	2	0.6666666666666666	0.25	2	1	3	2	0	1.0	3	3	0.4	6	0.2222222222222222	0.6666666666666666	0.642729901714994	0.6400328321091172	0.7451797230184504	0.7863799192780708	0.49856552937820614	0.8388055620871364	0.8016113650851076	0.7642347484176294	1.0	1.0	0.63715414494323
5600	0.03415032155017914	0.013049615327035781	0.012302022935574317	0.8920400786861391	None	0	0	0.2857142857142857	2	0.75	6	0.35714285714285715	0.75	6	6	3	0	0	0.5714285714285714	7	4	0.6666666666666666	10	0.0	0.6666666666666666	0.7412372737203163	0.8240848059667403	0.6132906910441186	0.9256495220421228	0.6853155245761653	0.7353472998657086	0.7916330919322844	0.8450072892987539	0	0	0.0
468	None	None	None	None	None	0.3333333333333333	1	0.5	4	0.4444444444444444	4	0.5238095238095238	0.3333333333333333	5	3	5	1	0	0.42857142857142855	7	3	0.7333333333333333	11	0.08333333333333333	0.5	0.5787412635867946	0.8733404971271015	0.5502101075126691	0.8349878689290622	0.7337239784415625	0.9712799039993728	0.8521790794345832	0.9135479787556094	1.0	0.6	0.0
1707	None	None	None	None	None	0	0	0.23076923076923078	3	0.7647058823529411	13	0.2345679012345679	0.6470588235294118	14	11	4	2	0	1.0	9	9	1.2666666666666666	19	0.2222222222222222	0	0.42359143098030305	0.7896203048977203	0.4977884526533328	0.8760781066576575	0.7099253051410093	0.8605661542371937	0.8792641806343134	0.8454669050572217	0.5357142857142857	0.35714285714285715	0.0
3667	0.03106978941381507	0.006579169305137302	0.004488975929603513	0.9654300103691993	None	0	0	0.2857142857142857	2	0.75	6	0.3333333333333333	0.75	6	6	3	0	0	0.8333333333333334	6	5	0.6666666666666666	10	0.0	0.5	0.9162362195720377	0.7657160043025114	0.2730300032250691	0.9126294433302358	0.6563239194260004	0.6224533030989395	0.9336214238002696	0.7930607272294716	0	0	0.0
5629	0.03933523157870121	0.010816377141819074	0.010722883880788	0.9440287211773543	None	0	0	0.2222222222222222	2	0.8181818181818182	9	0.37142857142857144	0.7272727272727273	8	8	4	0	0	0.7142857142857143	7	5	0.8666666666666667	13	0.0	0.3333333333333333	0.3006603473099162	0.8989140178629568	0.8106163180195388	0.7880329155953629	0.5335350615727794	0.7662639477321925	0.8899493732262691	0.826623861840985	0	0	0.0
3385	0.01102017241942302	0.0032546373780687997	0.0021186570334751926	0.9847965895310894	None	0	0	0.4	2	0.6	3	0.4375	0.6	4	3	2	0	0	1.0	4	4	0.4666666666666667	7	0.0	0.6666666666666666	0.8436228292030146	0.7803580738047359	0.34449753364688374	0.9334205405364793	0.6853155245761653	0.6303180050871035	0.8728954036682335	0.8146629533202547	0	0	0.0
2892	0.007598687689422049	0.0005753082866255634	0.0003461020955588916	0.9920399684018144	None	0	0	0.5	2	0.5	2	0.5	0.5	4	2	1	0	0	0.75	3	4	0.4	6	0.0	0	0.46329520348620223	0.9503486616219865	0.6658517672489201	0.9071743019390007	0.6998844477197227	0.88350353114246	0.9025639428554395	0.9182759536454921	0	0	0.0
1284	None	None	None	None	None	0	0	0.25	3	0.875	14	0.375	0.75	13	12	4	2	0	0.1875	3	16	1.2	18	0.18181818181818182	1.0	0.6252158357056774	0.8951447872027881	0.6307468358967496	0.842268375610108	0.6239727431091584	0.9303626603242566	0.8672858447956656	0.8944754739465915	0.5384615384615385	0.07692307692307693	0.0
2246	None	None	None	None	None	0	0	0.5	2	0.75	3	0.5	0.5	3	2	2	0	0	0.75	4	3	0.4	6	0.0	0	0.35137026148695627	0.7671721780062501	0.8106163180195388	0.790625119379143	0.5663901872522555	0.7927755329287907	0.8713231403557746	0.7837433518338083	0	0	0.0
2606	0.0015144139943158138	0.0002453475993798494	0.0001857289857517933	0.9939859123215568	None	1.0	1	1.0	5	0.0	0	0.5833333333333334	0	5	0	1	0	0	0.75	4	3	0.4666666666666667	7	0.0	0.6666666666666666	0	0	0	0	0	0	0	0	0	0	0
2940	0.001126036380815187	6.095950176666998e-05	-5.645199545818792e-05	0.9951939377795262	None	0	0	0.5	2	0.6666666666666666	2	0.625	0.6666666666666666	2	2	2	1	0	0.5	2	4	0.3333333333333333	5	0.125	0	0.24420437429349434	0.6796578356569647	0.6943894479226422	0.787214951988309	0.9664308515102785	0.583143554951463	0.952686490123326	0.6896970527397519	1.0	1.0	0.0
1875	None	None	None	None	None	1.0	1	1.0	4	0.25	1	0.5	0.25	2	1	3	1	0	0.75	3	4	0.4	6	0.1111111111111111	1.0	0.43871502551434227	0.8013698570482994	0.8609202646248194	0.8007195056267649	0.6931055750565458	0.7048037534674599	0.8651109928135028	0.7718261481056	1.0	0.5	0.0
2780	0.0008854462995677164	0.0009192406701528309	0.0009190799955491579	0.9910643196179687	None	0	0	0.5	2	0.75	3	0.6	0.25	1	1	4	2	0	0.4	2	5	0.4	6	0.16666666666666666	0	0.284222839802613	0.5	0.563567563167714	0.5	1.0	0.5	0.9500509443029321	0.5	1.0	1.0	0.0
2239	None	None	None	None	None	0	0	0.6	3	0.4	2	0.875	0	1	0	5	0	0	0.5	2	4	0.4666666666666667	7	0.0	0.8	0	0	0	0	0	0	0	0	0	0	0
7252	0.060226943628953755	0.02010637681449712	0.018975716061046855	0.9076653034410722	None	0	0	0.2	2	0.8461538461538461	11	0.3333333333333333	0.7692307692307693	10	10	4	0	0	0.5555555555555556	9	5	1.0	15	0.0	0.3333333333333333	0.4952375996613766	0.9426346937141711	0.8106163180195388	0.9238632686949759	0.5775671903092274	0.71390476980179	0.8907032570831691	0.8879429200196918	0	0	0.0
2185	None	None	None	None	None	0	0	0.6	3	0.4	2	0.875	0	1	0	5	0	0	0.5	2	4	0.4666666666666667	7	0.0	0.8	0	0	0	0	0	0	0	0	0	0	0
4136	0.022974840459322788	0.004086536790652237	0.003486187280944348	0.9251143189864741	None	0	0	0.5	3	0.7142857142857143	5	0.5625	0.7142857142857143	7	5	1	0	0	0.25	8	2	0.6	9	0.0	0.2857142857142857	0.6576964413424092	0.8841694839459427	0.563567563167714	0.9115874187886589	0.9188088267110655	0.7829173780903266	0.8309023620487672	0.8679340550509098	0	0	0.0
1942	None	None	None	None	None	0	0	0.75	3	0.25	1	0.6666666666666666	0	3	0	2	0	0	1.0	3	3	0.4	6	0.0	0.5	0	0	0	0	0	0	0	0	0	0	0
6955	0.07040896619467073	0.021525293785304097	-0.005381145743929377	0.9566001900679348	None	0	0	0.18181818181818182	2	0.8571428571428571	12	0.2962962962962963	0.7857142857142857	11	11	4	0	0	0.6666666666666666	9	6	1.0666666666666667	16	0.0	0.2857142857142857	0.3006603473099162	0.9530721696707335	0.8106163180195388	0.9200348205204587	0.5663901872522555	0.6280945404438096	0.9190681512357716	0.8800232472862582	0	0	0.0
4902	0.054342157566170744	0.017195683636913255	0.010735511798909898	0.8391542125901821	None	0	0	0.375	3	0.8	8	0.5454545454545454	0.8	10	8	1	0	0	0.18181818181818182	11	2	0.8	12	0.0	0.2	0.6743477322571367	0.8692505405622967	0.563567563167714	0.9180289679074998	0.9188088267110655	0.7768400277982388	0.7814693348088786	0.8644225919693234	0	0	0.0
767	None	None	None	None	None	0	0	0.6666666666666666	2	0.5	1	1.0	0.5	3	1	0	0	0	0.25	4	1	0.26666666666666666	4	0.0	0.6666666666666666	0.643428604297535	0.939784081303279	0.45302221270577947	0.8375947262311356	0.5749016142678938	0.9713394001486244	0.8940383305292648	0.9332115539105821	0	0	0.0
788	None	None	None	None	None	0.5	1	0.8333333333333334	5	0.16666666666666666	1	0.5	0	2	0	5	0	0	1.0	4	4	0.5333333333333333	8	0.0	0.5	0	0	0	0	0	0	0	0	0	0	0
1298	None	None	None	None	None	0	0	0.5	3	0.6666666666666666	4	0.4444444444444444	0.6666666666666666	6	4	1	1	0	0.5	6	3	0.5333333333333333	8	0.25	1.0	0.3300260831651046	0.9218422560374478	0.5082016608385252	0.9025895903356009	0.3656288706688451	0.8389845873106541	0.733706112826092	0.8923420737167569	1.0	0.6666666666666666	0.0
220	None	None	None	None	None	0	0	0.6666666666666666	4	0.2857142857142857	2	0.5	0.14285714285714285	4	1	4	1	0	0.5	6	3	0.6	9	0.1111111111111111	0	0.6038708322904334	0.7728164147632596	0.5714000222402319	0.9142502507937801	0.538146313401356	0.7810853793701177	0.7783414539983654	0.8349310171236882	1.0	0.5	0.0
1155	None	None	None	None	None	0	0	0.6666666666666666	2	0.0	0	0.6666666666666666	0	1	0	2	1	0	0.6666666666666666	3	2	0.26666666666666666	4	0.14285714285714285	0	0	0	0	0	0	0	0	0	0	0	0
978	None	None	None	None	None	0	0	1.0	2	0.0	0	0.75	0	2	0	0	2	0	1.0	2	2	0.2	3	1.0	0	0	0	0	0	0	0	0	0	0	0	0
2206	None	None	None	None	None	0	0	0.3333333333333333	1	1.0	2	0.6666666666666666	0	0	0	3	1	0	0.6666666666666666	2	3	0.26666666666666666	4	0.1	0	0	0	0	0	0	0	0	0	0	0	0
458	None	None	None	None	None	0	0	0.3333333333333333	2	0.6666666666666666	4	0.8	0.16666666666666666	1	1	6	6	0	0.4	5	2	0.5333333333333333	8	0.375	0	0.18771388154051605	0.5	0.1	0.5	0.7483192830912879	0.5	0.9464384854710124	0.5	1.0	1.0	0.2985300409893481
4130	0.04035101543050717	0.007975990803701928	0.007968429104751743	0.6628429279762482	None	0	0	0.375	3	0.8	8	0.5454545454545454	0.8	10	8	1	0	0	0.18181818181818182	11	2	0.8	12	0.0	0.2	0.6660220867997729	0.8824100098446899	0.563567563167714	0.902858260017261	0.9188088267110655	0.7712904094928277	0.8111703724355069	0.8605844951238382	0	0	0.0
4552	0.02775534553302416	0.0011632575165247945	-0.000507829842897144	0.9771539021470179	None	0	0	0.2857142857142857	2	0.75	6	0.3333333333333333	0.75	6	6	3	0	0	0.8333333333333334	6	5	0.6666666666666666	10	0.0	0.5	0.9162362195720377	0.829749877512442	0.2730300032250691	0.9126294433302358	0.6563239194260004	0.6224533030989395	0.9336214238002696	0.8140686517357647	0	0	0.0
2161	None	None	None	None	None	0	0	0.6	3	0.4	2	0.7777777777777778	0.2	2	1	4	0	0	1.0	3	3	0.4666666666666667	7	0.0	0.8	0.42723407401721775	0.7203901244531802	0.8136214074735408	0.5075121583183789	0.3500817746835564	0.8932568725334129	0.8874864033713049	0.7376195182963732	0	0	0.0
1833	None	None	None	None	None	1.0	1	0.75	3	0.25	1	0.5	0.25	3	1	2	1	0	0.75	3	4	0.4	6	0.16666666666666666	1.0	0.3809486631095318	0.9328925683255722	0.9089515378154809	0.7655635460603626	0.40749065697968206	0.7950651063670803	0.9281351563134258	0.8486071435460496	1.0	0.3333333333333333	0.0
6680	0.056384756897414554	0.008059588887975522	0.004003051590321169	0.7705727640131024	None	0	0	0.2	2	0.8333333333333334	10	0.35	0.75	9	9	4	1	0	0.625	8	5	0.9333333333333333	14	0.08333333333333333	0.3333333333333333	0.7514219366506376	0.926717106251518	0.8106163180195388	0.9209527791761575	0.6544544447251515	0.753852964127602	0.8907032570831691	0.8846598458381972	1.0	0	0.0
7413	0.06491175086290482	0.019052807791104704	0.01812212156225191	0.820341738228697	None	0	0	0.2	2	0.8461538461538461	11	0.3333333333333333	0.7692307692307693	10	10	4	1	0	0.5555555555555556	9	5	1.0	15	0.08333333333333333	0.3333333333333333	0.7514219366506376	0.9267333235404052	0.8106163180195388	0.9310908267921173	0.6399274993681658	0.7432611434308958	0.8907032570831691	0.8877576581033122	1.0	0	0.0
1620	None	None	None	None	None	0	0	0.75	3	0.3333333333333333	1	0.625	0	2	0	2	1	0	0.5	4	2	0.3333333333333333	5	0.16666666666666666	0.6666666666666666	0	0	0	0	0	0	0	0	0	0	0
6858	0.06497965252868897	0.025224002379381553	0.024825456256570507	0.90893695693678	None	0	0	0.25	3	0.8	12	0.34	0.7333333333333333	12	11	4	0	0	0.5	10	5	1.1333333333333333	17	0.0	0.2857142857142857	0.4952375996613766	0.9431153029671315	0.8106163180195388	0.9183480818804666	0.5775671903092274	0.8184857889572744	0.8907032570831691	0.90420091778173	0	0	0.0
6559	0.062004787500038405	0.016694630230296555	0.016360250419620682	0.9464006942153437	None	0	0	0.2	2	0.8461538461538461	11	0.3333333333333333	0.7692307692307693	10	10	4	1	0	0.5555555555555556	9	5	1.0	15	0.08333333333333333	0.3333333333333333	0.4952375996613766	0.9426346937141711	0.8106163180195388	0.9238632686949759	0.5630402449522418	0.726245693507987	0.8907032570831691	0.8899577803119978	1.0	0	0.0
356	None	None	None	None	None	0.5	2	0.5454545454545454	6	0.42857142857142855	6	0.5333333333333333	0.2857142857142857	7	4	8	1	0	0.3	10	3	1.0666666666666667	16	0.058823529411764705	0.6666666666666666	0.5787412635867946	0.8621828586768956	0.5502101075126691	0.8415460130886594	0.7337239784415625	0.9728753554810539	0.8521790794345832	0.9138079998051747	1.0	0.5714285714285714	0.0
4428	0.03807284441184655	0.012850392942336628	0.012403170460228706	0.8674768596445266	None	0	0	0.25	2	0.8	8	0.3	0.8	8	8	3	0	0	0.625	8	5	0.8	12	0.0	0.5	0.709771695874594	0.8517344723619269	0.8106163180195388	0.9270956489633663	0.6563239194260004	0.7294893894322747	0.8093287270258207	0.8533437018031944	0	0	0.0
7199	0.06285643100985525	0.01102956797081569	0.010174827279750717	0.7447258473827696	None	0	0	0.25	3	0.8125	13	0.32727272727272727	0.75	13	12	4	0	0	0.45454545454545453	11	5	1.2	18	0.0	0.2857142857142857	0.6898148520128369	0.9401843645232347	0.8106163180195388	0.9160149149748861	0.5887441933661993	0.8002997504833856	0.8907032570831691	0.8982068029499385	0	0	0.0
4833	0.044390853032582875	0.012071906813158164	0.011488851496137837	0.8382277115799998	None	0	0	0.375	3	0.7777777777777778	7	0.55	0.7777777777777778	8	7	2	0	0	0.2	10	2	0.7333333333333333	11	0.0	0.2222222222222222	0.6948129440430398	0.7985825916662109	0.7647735187279568	0.9316594976062575	0.917709523172617	0.7910822634059655	0.7607039361616074	0.8549289891753691	0	0	0.0
3161	0.001007914711949559	0.0008902692295588135	5.349716726321889e-06	0.9932062649609238	None	0	0	0.5	2	0.5	2	0.6	0.25	1	1	4	2	0	0.4	5	2	0.4	6	0.16666666666666666	0	0.284222839802613	0.5	0.563567563167714	0.5	1.0	0.5	0.9500509443029321	0.5	1.0	1.0	0.0
7136	0.06943396321290092	0.011735126224058904	0.01130991987373465	0.8407303428825754	None	0	0	0.2	2	0.8461538461538461	11	0.3333333333333333	0.7692307692307693	10	10	4	0	0	0.5555555555555556	9	5	1.0	15	0.0	0.3333333333333333	0.7514219366506376	0.933234932973188	0.8106163180195388	0.9310908267921173	0.6254005540111801	0.7324482038743528	0.8907032570831691	0.8892110908555989	0	0	0.0
2809	0.0008678620615582079	0.0009334654436225886	0.0009332700807967527	0.9908727267983496	None	0	0	0.5	2	0.75	3	0.6	0.25	1	1	4	2	0	0.4	2	5	0.4	6	0.16666666666666666	0	0.284222839802613	0.5	0.563567563167714	0.5	1.0	0.5	0.9500509443029321	0.5	1.0	1.0	0.0
5008	0.024356337517139264	0.011742591295890663	0.008128006984876084	0.9547680553605135	None	0	0	0.2857142857142857	2	0.75	6	0.3333333333333333	0.75	6	6	3	0	0	0.8333333333333334	6	5	0.6666666666666666	10	0.0	0.5	0.7206183943317372	0.839842134015177	0.6132906910441186	0.9371037382750019	0.687247284840821	0.7199849370246105	0.8093287270258207	0.8541567985502589	0	0	0.0
4665	0.03921337805946749	0.01007672285549732	0.00973857788191344	0.8634008784244506	None	0	0	0.25	2	0.8	8	0.3	0.8	8	8	3	0	0	0.625	8	5	0.8	12	0.0	0.5	0.709771695874594	0.8517344723619269	0.8106163180195388	0.9270956489633663	0.6563239194260004	0.7294893894322747	0.8093287270258207	0.8533437018031944	0	0	0.0
2060	None	None	None	None	None	0.5	1	0.8333333333333334	5	0.2857142857142857	2	0.5	0.14285714285714285	5	1	3	2	0	0.5	6	3	0.6	9	0.3333333333333333	0.6666666666666666	0.647712695618335	0.8696242769845689	0.7218405292496388	0.8555671619396649	0.7801334773104058	0.7537736824828114	0.8138354959282587	0.8318054565605997	0.6	0.4	0.0
5288	0.043649998976178536	0.00667396969465053	0.005051887129900519	0.8271644256376678	None	0	0	0.2222222222222222	2	0.8181818181818182	9	0.2708333333333333	0.8181818181818182	9	9	3	0	0	0.75	8	6	0.8666666666666667	13	0.0	0.4	0.7536812579532101	0.7119924010258304	0.4159650640686984	0.9391647714008318	0.687247284840821	0.6747707769713237	0.7559664158672892	0.811111457912471	0	0	0.0
154	None	None	None	None	None	0	0	0.1	1	1.0	12	0.25	0.6666666666666666	9	8	4	5	0	0.875	7	8	0.9333333333333333	14	0.45454545454545453	0	0.7196794395393755	0.8766967100759808	0.5648624387662238	0.8911823462344944	0.6868571466534599	0.9333727860338016	0.8469376128307772	0.9033220415799358	0.2222222222222222	0.2222222222222222	0.0
6535	0.08106749450470549	0.010028911776497782	-0.009123141811693236	0.7306295323052528	None	0	0	0.15384615384615385	2	0.8823529411764706	15	0.2638888888888889	0.8235294117647058	14	14	4	1	0	0.5	12	6	1.2666666666666666	19	0.08333333333333333	0.2857142857142857	0.5901825143548767	0.9356967385908181	0.8106163180195388	0.9129283776025304	0.5649720052168974	0.7932638550267808	0.8907032570831691	0.8932242364088011	1.0	0	0.0
549	None	None	None	None	None	0.5	1	0.6666666666666666	4	0.5714285714285714	4	0.36	0.5714285714285714	6	4	2	1	0	1.0	5	5	0.6	9	0.16666666666666666	0.5	0.5127194822146028	0.8486864145462941	0.426629823829858	0.9156628695520089	0.7401887370865314	0.9484511968682949	0.8769403179978346	0.9121751533275032	1.0	0.16666666666666666	0.0
3815	0.025585189971389352	0.0028258986858545197	-0.002639750839092718	0.8856169549784577	None	0	0	0.375	3	0.7777777777777778	7	0.55	0.7777777777777778	8	7	2	0	0	0.2	10	2	0.7333333333333333	11	0.0	0.2222222222222222	0.6743477322571367	0.8554463853949894	0.563567563167714	0.9218649198577817	0.917709523172617	0.7929185604548772	0.7814693348088786	0.8656284402538782	0	0	0.0
2542	None	None	None	None	None	0	0	0.5	2	0.6666666666666666	2	0.5555555555555556	0	1	0	3	1	0	1.0	3	3	0.3333333333333333	5	0.1111111111111111	0	0	0	0	0	0	0	0	0	0	0	0
6122	0.03936055442584169	0.012845573594706504	0.012670587953005574	0.8632715223758733	None	0	0	0.25	2	0.8	8	0.3	0.8	8	8	3	0	0	0.625	8	5	0.8	12	0.0	0.5	0.709771695874594	0.8517344723619269	0.8106163180195388	0.9270956489633663	0.6563239194260004	0.7294893894322747	0.8093287270258207	0.8533437018031944	0	0	0.0
2548	None	None	None	None	None	0	0	0.6666666666666666	2	0.0	0	0.6666666666666666	0	0	0	3	0	0	0.6666666666666666	2	3	0.26666666666666666	4	0.0	1.0	0	0	0	0	0	0	0	0	0	0	0
670	None	None	None	None	None	0	0	0.08695652173913043	2	0.96875	31	0.12878787878787878	0.9375	32	30	1	2	0	0.4583333333333333	24	11	2.2666666666666666	34	0.5	0.06060606060606061	0.4580566247875718	0.9226499496353612	0.47610735435238905	0.8327740095042169	0.4153405216406334	0.9484724075379394	0.8395016229463338	0.9115213205217997	0.53125	0.28125	0.0
1334	None	None	None	None	None	0	0	0.6666666666666666	2	0.5	1	0.6666666666666666	0.5	1	1	2	0	0	0.6666666666666666	2	3	0.26666666666666666	4	0.0	0	0.5087845459382673	0.5	0.5287569951030905	0.5	0.8781239684632572	0.5	0.8450074495010554	0.5	0	0	0.0
2682	2.218116038305749e-06	3.8234238460104776e-08	-2.643735515887869e-08	0.9999999199963715	None	0	0	1.0	2	0.0	0	1.0	0	1	0	1	0	0	0.3333333333333333	3	1	0.2	3	0.0	1.0	0	0	0	0	0	0	0	0	0	0	0
2108	None	None	None	None	None	1.0	1	0.8	4	0.4	2	0.4666666666666667	0.2	2	1	4	1	0	0.6	5	3	0.4666666666666667	7	0.09090909090909091	1.0	0.684687399679927	0.8606863411757687	0.8463424881157582	0.6516024665966517	0.581389399456768	0.9254819973464666	0.8856604530742067	0.8396270209491457	1.0	0.5	0.0
6984	0.0638482068641044	0.018406818299286986	0.01775073161787231	0.9280327218329234	None	0	0	0.2	2	0.8461538461538461	11	0.3333333333333333	0.7692307692307693	10	10	4	0	0	0.5555555555555556	9	5	1.0	15	0.0	0.3333333333333333	0.4952375996613766	0.9426346937141711	0.8106163180195388	0.9238632686949759	0.5775671903092274	0.71390476980179	0.8907032570831691	0.8879429200196918	0	0	0.0
4828	0.015113397907358394	0.003147016893989284	0.0014429265423655322	0.9755499852445981	None	0	0	0.3333333333333333	2	0.6666666666666666	4	0.4	0.6666666666666666	5	4	2	1	0	0.8	4	5	0.5333333333333333	8	0.14285714285714285	0.5	0.7536812579532101	0.8775975880665094	0.4159650640686984	0.9386483445726935	0.6254005540111801	0.6978143923944004	0.8233053314980464	0.8635234430709184	1.0	0	0.0
244	None	None	None	None	None	0	0	0.6666666666666666	4	0.3333333333333333	2	0.5	0	3	0	4	2	0	1.0	4	4	0.5333333333333333	8	0.2222222222222222	0.5	0	0	0	0	0	0	0	0	0	0	0
5088	0.026701766186743345	0.009414797032004856	0.00781797812480505	0.9127732627858893	None	0	0	0.375	3	0.6666666666666666	6	0.39285714285714285	0.6666666666666666	7	6	3	0	0	0.5714285714285714	7	4	0.7333333333333333	11	0.0	0.5	0.7514219366506376	0.7366933644073274	0.4159650640686984	0.9521743101187872	0.7082262722420686	0.6525302243543843	0.826104742786127	0.824924199447811	0	0	0.0
7381	0.06690187188074893	0.01005099467170161	0.009462524436494889	0.8393344957935308	None	0	0	0.2	2	0.8461538461538461	11	0.3333333333333333	0.7692307692307693	10	10	4	0	0	0.5555555555555556	9	5	1.0	15	0.0	0.3333333333333333	0.7514219366506376	0.933234932973188	0.8106163180195388	0.9310908267921173	0.6254005540111801	0.7324482038743528	0.8907032570831691	0.8892110908555989	0	0	0.0
1257	None	None	None	None	None	0	0	0.3125	5	0.6363636363636364	14	0.21818181818181817	0.5	16	11	7	1	0	0.9090909090909091	10	11	1.6	24	0.07692307692307693	0	0.4028666276934816	0.8209229034736428	0.49711478579200447	0.8638149664531394	0.6783216618951171	0.8620329226562747	0.8644847124174385	0.8499333509834459	1.0	0.5	0.0
1653	None	None	None	None	None	0	0	1.0	2	0.0	0	0.75	0	2	0	0	0	0	1.0	2	2	0.2	3	0.0	0	0	0	0	0	0	0	0	0	0	0	0
6860	0.041820331689007985	0.011683659313036948	0.011316770031832686	0.8363697222201922	None	0	0	0.375	3	0.7777777777777778	7	0.55	0.7777777777777778	9	7	1	0	0	0.2	10	2	0.7333333333333333	11	0.0	0.2222222222222222	0.6743477322571367	0.8483661538467122	0.563567563167714	0.9248246267863499	0.9188088267110655	0.7839288926879232	0.7729895090655429	0.8629619063125449	0	0	0.0
3708	0.025663448920762964	0.00265454617624238	-0.0025870097422164545	0.8845804051492692	None	0	0	0.375	3	0.7777777777777778	7	0.55	0.7777777777777778	9	7	1	0	0	0.2	10	2	0.7333333333333333	11	0.0	0.2222222222222222	0.6743477322571367	0.8747767799155367	0.563567563167714	0.9110822095708708	0.9166102196341684	0.7808342414369013	0.7897185721393165	0.8637872811982522	0	0	0.0
2907	0.002650928259357093	0.0005082415407317042	-3.45689660594076e-05	0.9897158954371702	None	0	0	0.3333333333333333	1	1.0	2	0.6666666666666666	0.5	2	1	1	2	0	0.6666666666666666	3	2	0.26666666666666666	4	0.4	0	0.6803499256916078	0.9410028366272011	0.5341043528546677	0.9407615928622516	0.7542248346762659	0.8718014735234574	0.9222833581331235	0.9230020535234519	0.75	0	0.0
324	None	None	None	None	None	0.5	1	0.5714285714285714	4	0.375	3	0.47619047619047616	0.375	5	3	4	1	0	0.42857142857142855	7	3	0.6666666666666666	10	0.1	0.6666666666666666	0.5787412635867946	0.8733404971271015	0.5502101075126691	0.8349878689290622	0.7337239784415625	0.9712799039993728	0.8521790794345832	0.9135479787556094	1.0	0.6	0.0
5946	0.03406359807855515	0.013212026944775543	0.012361749180085249	0.89223433614601	None	0	0	0.2857142857142857	2	0.75	6	0.35714285714285715	0.75	6	6	3	0	0	0.5714285714285714	7	4	0.6666666666666666	10	0.0	0.6666666666666666	0.7412372737203163	0.8240848059667403	0.6132906910441186	0.9256495220421228	0.6853155245761653	0.7353472998657086	0.7916330919322844	0.8450072892987539	0	0	0.0
3247	0.004516149006076563	0.002654794258681968	0.0020972093736103237	0.9840161353317418	None	0	0	0.6	3	0.6	3	0.7	0.4	4	2	2	0	0	0.4	5	2	0.4666666666666667	7	0.0	0.4	0.6660220867997729	0.8411277583664953	0.5104067765431919	0.7533544571718565	0.7349751912402146	0.8249630831526734	0.8111703724355069	0.8091540618229417	0	0	0.0
5173	0.03222031672027188	0.013605920573826494	0.013193441761443644	0.875016556494882	None	0	0	0.25	2	0.7777777777777778	7	0.3142857142857143	0.7777777777777778	7	7	3	0	0	0.7142857142857143	7	5	0.7333333333333333	11	0.0	0.5	0.7514219366506376	0.8234716467144882	0.8106163180195388	0.9328733793755861	0.687247284840821	0.7256256056396655	0.7945224887536473	0.8474525303290269	0	0	0.0
5314	0.08984541788740048	0.013240789059343294	0.009972793196168932	0.7860958586618612	None	0	0	0.14285714285714285	2	0.8888888888888888	16	0.18518518518518517	0.8888888888888888	16	16	3	0	0	0.75	12	9	1.3333333333333333	20	0.0	0.25	0.709771695874594	0.8817430041806074	0.6132906910441186	0.9367990442406733	0.6234687937465244	0.8093221370169441	0.8078173252716322	0.8859746090456309	0	0	0.0
5816	0.06156922749082519	0.0035868569412365477	0.0024533678278738026	0.7443329979704263	None	0	0	0.25	3	0.8	12	0.34	0.7333333333333333	12	11	4	0	0	0.5	10	5	1.1333333333333333	17	0.0	0.2857142857142857	0.4952375996613766	0.9431153029671315	0.8106163180195388	0.9183480818804666	0.5775671903092274	0.789939786086581	0.8907032570831691	0.898828815636778	0	0	0.0
4671	0.024586813050481698	0.0010498377122047486	-0.0005738069411791356	0.89122413139383	None	0	0	0.375	3	0.7777777777777778	7	0.55	0.7777777777777778	9	7	1	0	0	0.2	10	2	0.7333333333333333	11	0.0	0.2222222222222222	0.6743477322571367	0.8735072773367594	0.563567563167714	0.9128751813272198	0.9166102196341684	0.7766358573645257	0.7884133972969158	0.8632542336153457	0	0	0.0
2727	2.2398321255081487e-06	5.9107138099492674e-08	5.751388864575007e-08	0.9999994808907526	None	0	0	1.0	3	0.0	0	0.6666666666666666	0	1	0	2	0	0	0.6666666666666666	3	2	0.26666666666666666	4	0.0	1.0	0	0	0	0	0	0	0	0	0	0	0
4935	0.039058832798781584	0.01056674693414165	0.010443455191916851	0.862748853520975	None	0	0	0.25	2	0.8	8	0.3	0.8	8	8	3	0	0	0.625	8	5	0.8	12	0.0	0.5	0.709771695874594	0.8517344723619269	0.8106163180195388	0.9270956489633663	0.6563239194260004	0.7294893894322747	0.8093287270258207	0.8533437018031944	0	0	0.0
3264	0.004142507588992104	0.0017725119556055119	-0.0014336005236153478	0.7702324239180298	None	0	0	0.5	2	0.75	3	1.0	0.5	2	2	3	0	0	0.16666666666666666	6	1	0.4	6	0.0	0.8	0.6660220867997729	0.5208020989810518	0.375169155431217	0.7065572831997332	0.781310499145959	0.7961841769394193	0.8565703677923981	0.6845721388639711	0	0	0.0
4289	0.044946994796974206	0.0025771508756820805	-0.0012938430474804395	0.7931886873953631	None	0	0	0.42857142857142855	3	0.75	6	0.5555555555555556	0.75	7	6	2	0	0	0.2222222222222222	9	2	0.6666666666666666	10	0.0	0.25	0.7152781558289429	0.8126679147409177	0.9659794742882	0.9380673457252183	0.9188088267110655	0.7841823763933291	0.7729895090655429	0.8611818128792956	0	0	0.0
2817	0.005625725935725829	0.0011918386534649139	-0.0007441222280415573	0.9856048822420117	None	0	0	0.4	2	0.6	3	0.4375	0.4	2	2	4	0	0	1.0	4	4	0.4666666666666667	7	0.0	0.5	0.8421550788861266	0.5744321611458842	0.7220714726925608	0.873597090613215	0.8013163852729003	0.6746825099416216	0.7598106363358363	0.7285966798610687	0	0	0.0
1676	None	None	None	None	None	0	0	0.8	4	0.2	1	0.7777777777777778	0	1	0	5	0	0	1.0	3	3	0.4666666666666667	7	0.0	1.0	0	0	0	0	0	0	0	0	0	0	0
854	None	None	None	None	None	0	0	1.0	2	0.0	0	1.0	0	2	0	0	0	0	0.3333333333333333	3	1	0.2	3	0.0	1.0	0	0	0	0	0	0	0	0	0	0	0
1556	None	None	None	None	None	0	0	0.3333333333333333	1	1.0	2	1.0	0.5	1	1	2	0	0	0.25	1	4	0.26666666666666666	4	0.0	0	0.5752201454854482	0.5	0.5287569951030905	0.5	0.8781239684632572	0.5	0.8247800050343812	0.5	0	0	0.0
7428	0.07189785829989309	0.023362093200524965	0.020964118236581914	0.8670920877011701	None	0	0	0.18181818181818182	2	0.8571428571428571	12	0.32	0.7857142857142857	11	11	4	0	0	0.5	10	5	1.0666666666666667	16	0.0	0.3333333333333333	0.6898148520128369	0.9386306290333745	0.8106163180195388	0.9208360259179855	0.5887441933661993	0.7389265058399966	0.8907032570831691	0.8883393486419602	0	0	0.0
4048	0.02885234212199672	0.008463029322119453	0.008261516676292999	0.6508325216316981	None	0	0	0.375	3	0.7777777777777778	7	0.55	0.7777777777777778	9	7	1	0	0	0.2	10	2	0.7333333333333333	11	0.0	0.2222222222222222	0.6743477322571367	0.8735072773367594	0.563567563167714	0.9128751813272198	0.9188088267110655	0.7863841361946586	0.7897185721393165	0.8654854694399275	0	0	0.0
2838	3.363659484315335e-05	9.118974021369287e-08	6.317188109666689e-08	0.999996480303885	None	0	0	0.5	2	0.5	2	0.6666666666666666	0.25	1	1	4	0	0	1.0	3	3	0.4	6	0.0	0.6666666666666666	0.44234894639108635	0.5	0.5287569951030905	0.5	0.8781239684632572	0.5	0.8680605993979098	0.5	0	0	0.0
709	None	None	None	None	None	0	0	0.5	2	0.75	3	1.0	0.75	5	3	0	0	0	0.16666666666666666	6	1	0.4	6	0.0	0.4	0.4825051511658579	0.8668544328573164	0.38174712724686394	0.7767374922085768	0.25869007504005914	0.6666479059093283	0.7651965717194212	0.7809278554810719	0	0	0.0
2337	None	None	None	None	None	0	0	0.6	3	0.6	3	0.4375	0.6	6	3	0	1	0	1.0	4	4	0.4666666666666667	7	1.0	0.6666666666666666	0.3300260831651046	0.8332590179826369	0.4326201567328066	0.7678650926458862	0.35781440857356817	0.8129609555371919	0.7527076171154455	0.8060983464496093	1.0	0.8333333333333334	0.0
4152	0.020250508166194777	0.0017447831964521661	0.0007704551508170945	0.8911855397910022	None	0	0	0.42857142857142855	3	0.75	6	0.5555555555555556	0.75	8	6	1	0	0	0.2222222222222222	9	2	0.6666666666666666	10	0.0	0.25	0.6743477322571367	0.8554463853949894	0.563567563167714	0.9218649198577817	0.9166102196341684	0.7823214788024669	0.7688096762411756	0.863152749122682	0	0	0.0
5239	0.023518761630529728	0.010419650850269925	0.007295301745690935	0.954389929837346	None	0	0	0.2857142857142857	2	0.75	6	0.3333333333333333	0.75	6	6	3	0	0	0.8333333333333334	6	5	0.6666666666666666	10	0.0	0.5	0.7206183943317372	0.839842134015177	0.6132906910441186	0.9371037382750019	0.687247284840821	0.7199849370246105	0.8093287270258207	0.8541567985502589	0	0	0.0
6659	0.06874635010934985	0.013852718130917667	-0.00995175227299555	0.6282313637265544	None	0	0	0.2	2	0.8461538461538461	11	0.3333333333333333	0.7692307692307693	10	10	4	0	0	0.5555555555555556	9	5	1.0	15	0.0	0.3333333333333333	0.7206183943317372	0.934724406847066	0.8106163180195388	0.9243163377531967	0.6070723736886897	0.7370033319310948	0.8907032570831691	0.8874404373689128	0	0	0.0
2600	1.8051881816679303e-08	1.653362561274613e-08	7.67101942500334e-09	0.9999973748220327	None	0	0	0.3333333333333333	1	1.0	2	0.6666666666666666	0	0	0	3	1	0	0.6666666666666666	3	2	0.26666666666666666	4	0.1	0	0	0	0	0	0	0	0	0	0	0	0
2519	None	None	None	None	None	0	0	0.25	1	1.0	3	0.8333333333333334	0	1	0	3	1	0	0.6666666666666666	3	2	0.3333333333333333	5	0.1111111111111111	0	0	0	0	0	0	0	0	0	0	0	0
3759	0.01155873736693411	0.004931389808373075	0.0021132073357739453	0.9785198508476517	None	0	0	0.3333333333333333	2	0.6666666666666666	4	0.4	0.6666666666666666	5	4	2	0	0	0.8	4	5	0.5333333333333333	8	0.0	0.5	0.7536812579532101	0.7852017870692077	0.4159650640686984	0.9507272826171946	0.687247284840821	0.6331105381625013	0.7559664158672892	0.8320967707442817	0	0	0.0
486	None	None	None	None	None	0	0	0.5	2	0.75	3	0.5	0.25	2	1	3	0	0	0.75	3	4	0.4	6	0.0	0.4	0.641473629071706	0.6371334329678454	0.6384587456345795	0.6864925283145213	0.5247123453849816	0.871461633106416	0.772834026450237	0.7477950373025694	0	0	0.0
1892	None	None	None	None	None	0	0	0.5	1	1.0	1	0.75	0	0	0	2	1	0	1.0	2	2	0.2	3	0.125	0	0	0	0	0	0	0	0	0	0	0	0
852	None	None	None	None	None	0.5	1	0.5714285714285714	4	0.625	5	0.5	0.5	7	4	2	2	0	0.8	4	5	0.6666666666666666	10	0.4	0.4	0.5464689251524707	0.8391089864575713	0.21339683640047385	0.9760684577444577	0.9720954696643114	0.9591141952952603	0.947919969588465	0.944715539299193	0.5714285714285714	0.2857142857142857	0.0
5506	0.038245895243897744	0.004736929333936856	-0.0011852267946530046	0.5962412955048257	None	0	0	0.25	2	0.8	8	0.3	0.7	7	7	4	0	0	0.625	8	5	0.8	12	0.0	0.4	0.6898148520128369	0.6695822270221921	0.8106163180195388	0.8581878315976466	0.7860517912313869	0.8238381831655812	0.7887929667561419	0.7940853117095829	0	0	0.0
7335	0.06427118903946974	0.009394213008771265	0.008769813634615379	0.783600723358111	None	0	0	0.25	3	0.8125	13	0.32727272727272727	0.75	13	12	4	0	0	0.45454545454545453	11	5	1.2	18	0.0	0.2857142857142857	0.6898148520128369	0.9401843645232347	0.8106163180195388	0.9160149149748861	0.5887441933661993	0.8256248911978114	0.8907032570831691	0.9031779372925229	0	0	0.0
2983	0.005009216137339573	0.0031222469146866246	0.002482044580771796	0.9791490428273086	None	0	0	0.75	3	0.5	2	0.6	0.5	3	2	2	0	0	0.4	5	2	0.4	6	0.0	0.5	0.6594895287743306	0.5186484649798552	0.40301955778738974	0.6746706185767587	0.6749739281587994	0.6965092557408106	0.7897185721393165	0.6329550212907243	0	0	0.0
6138	0.043127179705371096	0.014527351089590145	0.010315516614187609	0.9103882402060351	None	0	0	0.2	2	0.8333333333333334	10	0.25925925925925924	0.8333333333333334	10	10	3	0	0	0.6666666666666666	9	6	0.9333333333333333	14	0.0	0.4	0.709771695874594	0.8633812230140137	0.8106163180195388	0.9302704312376803	0.6070723736886897	0.7784591509453564	0.8532311767441836	0.8695600143664486	0	0	0.0
4609	0.026846636303356947	0.010141421309903408	0.006057913881598082	0.8326229969158897	None	0	0	0.5	3	0.7142857142857143	5	0.5625	0.7142857142857143	7	5	1	0	0	0.25	8	2	0.6	9	0.0	0.2857142857142857	0.6743477322571367	0.8683574615468036	0.673724886125876	0.9280993258394453	0.9188088267110655	0.7817133391400278	0.7884133972969158	0.8706459026456201	0	0	0.0
5696	0.04486670213929804	0.011556739596410527	0.01155426073200342	0.7442716649931436	None	0	0	0.2222222222222222	2	0.8181818181818182	9	0.2708333333333333	0.8181818181818182	9	9	3	0	0	0.75	8	6	0.8666666666666667	13	0.0	0.4	0.6898148520128369	0.89618369903899	0.8106163180195388	0.9340202806415803	0.687247284840821	0.7905825019575821	0.8078173252716322	0.8854114369950269	0	0	0.0
6814	0.07228349092705234	0.030084104726665468	0.02113070852285843	0.7694960099773358	None	0	0	0.23076923076923078	3	0.8235294117647058	14	0.34545454545454546	0.7647058823529411	14	13	4	1	0	0.45454545454545453	11	5	1.2666666666666666	19	0.09090909090909091	0.25	0.4952375996613766	0.9560632900507888	0.8106163180195388	0.9135671631211487	0.5435126175588298	0.7367695852513703	0.8907032570831691	0.896206688996578	1.0	0	0.0
7031	0.04134240245219643	0.010422438850893554	0.009765492557318055	0.9494034891979369	None	0	0	0.3	3	0.7692307692307693	10	0.375	0.6923076923076923	10	9	4	0	0	0.625	8	5	1.0	15	0.0	0.2857142857142857	0.3006603473099162	0.9264092870516161	0.8106163180195388	0.887593889736982	0.5335350615727794	0.8360835093528202	0.8899493732262691	0.8885671680908043	0	0	0.0
1516	None	None	None	None	None	1.0	2	1.0	6	0.0	0	0.6666666666666666	0	4	0	3	0	0	0.75	4	3	0.5333333333333333	8	0.0	1.0	0	0	0	0	0	0	0	0	0	0	0
4120	0.03537600511589175	0.013160279283437434	0.01039697678670037	0.9744926742741681	None	0	0	0.2857142857142857	2	0.75	6	0.35714285714285715	0.75	6	6	3	0	0	0.5714285714285714	7	4	0.6666666666666666	10	0.0	0.6666666666666666	0.8989080386912562	0.7211795276493834	0.2730300032250691	0.9126294433302358	0.6524603988966892	0.6173881644533569	0.9283681637086475	0.7787372597386916	0	0	0.0
4873	0.03901430378611964	0.01006769154652247	0.009737191176042163	0.8634778478101766	None	0	0	0.25	2	0.8	8	0.3	0.8	8	8	3	0	0	0.625	8	5	0.8	12	0.0	0.5	0.709771695874594	0.8517344723619269	0.8106163180195388	0.9270956489633663	0.6563239194260004	0.7294893894322747	0.8093287270258207	0.8533437018031944	0	0	0.0
6081	0.04368465121004753	0.011745087023181148	0.01154494432722232	0.9506691331416729	None	0	0	0.2	2	0.8333333333333334	10	0.35	0.75	9	9	4	1	0	0.625	8	5	0.9333333333333333	14	0.08333333333333333	0.3333333333333333	0.3006603473099162	0.9237149062122931	0.8106163180195388	0.8783015936160854	0.5006799358933034	0.7686647659924439	0.8907032570831691	0.8687995018219054	1.0	0	0.0
2700	0.0033070266542925258	0.0006889776699579837	0.0005482108430283912	0.9871285741464146	None	1.0	1	1.0	4	0.25	1	0.5	0.25	4	1	1	0	0	0.75	3	4	0.4	6	0.0	1.0	0.3603550697239754	0.9460091120695425	0.7004390432622216	0.9408192869008765	0.3684763313451838	0.632190252530207	0.8786297517570081	0.886660285691378	0	0	0.0
1305	None	None	None	None	None	0	0	1.0	2	0.0	0	0.75	0	0	0	2	0	0	1.0	2	2	0.2	3	0.0	0	0	0	0	0	0	0	0	0	0	0	0
5325	0.04454594162698562	0.012215652037226955	0.011650123222952861	0.8392466170879005	None	0	0	0.375	3	0.7777777777777778	7	0.55	0.7777777777777778	8	7	2	0	0	0.2	10	2	0.7333333333333333	11	0.0	0.2222222222222222	0.6948129440430398	0.7985825916662109	0.7647735187279568	0.9316594976062575	0.917709523172617	0.7910822634059655	0.7607039361616074	0.8549289891753691	0	0	0.0
7488	0.0920968662194208	0.019124359447625888	0.0004952995980455727	0.8790346587386179	None	0	0	0.16666666666666666	2	0.875	14	0.2727272727272727	0.8125	13	13	4	0	0	0.5454545454545454	11	6	1.2	18	0.0	0.2857142857142857	0.43610342507562566	0.9387826275204549	0.8106163180195388	0.9255267496797929	0.5887441933661993	0.730113671305723	0.8907032570831691	0.8891175131082593	0	0	0.0
7483	0.06280922923211277	0.010789906437457595	0.010278067018155307	0.7603082452973982	None	0	0	0.25	3	0.8125	13	0.32727272727272727	0.75	13	12	4	0	0	0.45454545454545453	11	5	1.2	18	0.0	0.2857142857142857	0.6898148520128369	0.9401843645232347	0.8106163180195388	0.9160149149748861	0.5887441933661993	0.8002997504833856	0.8907032570831691	0.8982068029499385	0	0	0.0
7326	0.0647026490232701	0.011304285679724682	0.011057582365922143	0.784368517268481	None	0	0	0.25	3	0.8125	13	0.32727272727272727	0.75	13	12	4	0	0	0.45454545454545453	11	5	1.2	18	0.0	0.2857142857142857	0.6898148520128369	0.9401843645232347	0.8106163180195388	0.9160149149748861	0.5887441933661993	0.8256248911978114	0.8907032570831691	0.9031779372925229	0	0	0.0
7396	0.07030645215828854	0.02757776488527618	0.02297370316953949	0.8853051003834965	None	0	0	0.18181818181818182	2	0.8571428571428571	12	0.32	0.7857142857142857	11	11	4	1	0	0.5	10	5	1.0666666666666667	16	0.08333333333333333	0.3333333333333333	0.6898148520128369	0.9386306290333745	0.8106163180195388	0.9208360259179855	0.6254005540111801	0.7483418146889856	0.8907032570831691	0.8899620293768571	1.0	0	0.0
7197	0.05300922057441477	0.016773874358355246	0.016360837272108294	0.9463473210003355	None	0	0	0.2727272727272727	3	0.7857142857142857	11	0.35555555555555557	0.7142857142857143	11	10	4	0	0	0.5555555555555556	9	5	1.0666666666666667	16	0.0	0.2857142857142857	0.3006603473099162	0.9457469937918423	0.8106163180195388	0.9200212998916397	0.5663901872522555	0.8098950618230829	0.8907032570831691	0.9046586318648162	0	0	0.0
103	None	None	None	None	None	0.5	1	0.6666666666666666	4	0.5714285714285714	4	0.36	0.5714285714285714	5	4	3	3	0	1.0	5	5	0.6	9	0.3333333333333333	0.5	0.4311056024279754	0.865242832632696	0.44778911394659504	0.8051194835595145	0.6894129023173123	0.9456911616314445	0.8356286773902852	0.8854538941091866	0.2	0.4	0.0
91	None	None	None	None	None	0	0	0.5	2	0.5	2	0.6	0.25	1	1	4	4	0	0.4	5	2	0.4	6	0.3333333333333333	0	0.1	0.5	0.1	0.5	0.7483192830912879	0.5	0.9550497199030358	0.5	1.0	1.0	0.5178147463827002
5276	0.037714597421362614	0.010073878459792423	0.00976189075568884	0.86275502935416	None	0	0	0.25	2	0.8	8	0.3	0.8	8	8	3	0	0	0.625	8	5	0.8	12	0.0	0.5	0.709771695874594	0.8517344723619269	0.8106163180195388	0.9270956489633663	0.6563239194260004	0.7294893894322747	0.8093287270258207	0.8533437018031944	0	0	0.0
1801	None	None	None	None	None	0	0	0.75	3	0.0	0	0.8333333333333334	0	2	0	2	0	0	0.6666666666666666	2	3	0.3333333333333333	5	0.0	0.6666666666666666	0	0	0	0	0	0	0	0	0	0	0
6887	0.06219822613431537	0.015386135982343351	0.015132844685920346	0.8185621468804545	None	0	0	0.2	2	0.8461538461538461	11	0.3333333333333333	0.7692307692307693	10	10	4	1	0	0.5555555555555556	9	5	1.0	15	0.08333333333333333	0.3333333333333333	0.7514219366506376	0.9267333235404052	0.8106163180195388	0.9310908267921173	0.6399274993681658	0.7432611434308958	0.8907032570831691	0.8877576581033122	1.0	0	0.0
628	None	None	None	None	None	0	0	0.6666666666666666	2	0.5	1	0.6666666666666666	0	0	0	3	1	0	0.6666666666666666	3	2	0.26666666666666666	4	0.1	0.6666666666666666	0	0	0	0	0	0	0	0	0	0	0
2708	0.003375775938016626	0.00018693063940277397	0.00014036446114655885	0.986415214333725	None	0.5	1	0.6666666666666666	4	0.5714285714285714	4	0.375	0.42857142857142855	4	3	4	1	0	0.6666666666666666	4	6	0.6	9	0.09090909090909091	0.6666666666666666	0.23880398796774288	0.9260722275224571	0.8125444677883296	0.7745883786586784	0.40749065697968206	0.7356291017710342	0.9155944112227967	0.8313483321967183	1.0	0.25	0.0
1383	None	None	None	None	None	1.0	1	0.8	4	0.4	2	0.4666666666666667	0.4	5	2	1	0	0	0.6	5	3	0.4666666666666667	7	0.0	1.0	0.6074362186928068	0.8351032129738514	0.8418567177121936	0.9430973332217054	0.29316288388300027	0.8712242980538346	0.9039388736513885	0.8922529572803113	0	0	0.0
3206	0.015636386516359107	0.004015801421870223	0.0030493884428287156	0.9857569149651825	None	0	0	0.3333333333333333	2	0.6666666666666666	4	0.4	0.6666666666666666	4	4	3	0	0	0.8	5	4	0.5333333333333333	8	0.0	0.6666666666666666	0.8436228292030146	0.7803580738047359	0.34449753364688374	0.9334205405364793	0.687247284840821	0.6282376369121027	0.8730387296157474	0.8142137167433133	0	0	0.0
5669	0.014202537877239293	0.0045128838634401515	-0.0019657845031461974	0.9747205707606165	None	0	0	0.3333333333333333	2	0.6666666666666666	4	0.4	0.6666666666666666	4	4	3	1	0	0.8	4	5	0.5333333333333333	8	0.1	0.5	0.7336781226370419	0.8239555840523561	0.541823160622304	0.9513403388075041	0.6807499588408287	0.731310408071715	0.8643875861879953	0.8628573401913736	1.0	0	0.0
1931	None	None	None	None	None	0	0	0.25	1	1.0	3	0.625	0.3333333333333333	1	1	3	0	0	0.5	2	4	0.3333333333333333	5	0.0	0	0.6936897302633132	0.5	0.5287569951030905	0.5	0.8742604479339459	0.5	0.8039225899225554	0.5	0	0	0.0
3366	0.016494016139214154	0.003944562866514674	0.0039444820896444716	0.9864505992321927	None	0	0	0.3333333333333333	2	0.6666666666666666	4	0.4	0.6666666666666666	4	4	3	0	0	0.8	5	4	0.5333333333333333	8	0.0	0.6666666666666666	0.8436228292030146	0.7803580738047359	0.34449753364688374	0.9334205405364793	0.687247284840821	0.6282376369121027	0.8730387296157474	0.8142137167433133	0	0	0.0
3933	0.03212784814784906	0.005254873194938075	0.0037921644273104594	0.9725084261912649	None	0	0	0.2857142857142857	2	0.75	6	0.3333333333333333	0.75	6	6	3	0	0	0.8333333333333334	6	5	0.6666666666666666	10	0.0	0.5	0.9162362195720377	0.7657160043025114	0.2730300032250691	0.9126294433302358	0.6563239194260004	0.6224533030989395	0.9336214238002696	0.7930607272294716	0	0	0.0
3720	0.01832520802519996	0.004308165980269288	0.0027481615871833846	0.9242104761202721	None	0	0	0.5	3	0.6666666666666666	4	0.5714285714285714	0.6666666666666666	6	4	1	0	0	0.2857142857142857	7	2	0.5333333333333333	8	0.0	0.3333333333333333	0.6948129440430398	0.8287070657633808	0.819852180207038	0.936938795528872	0.8977304746596027	0.7910175517777369	0.7814693348088786	0.866306768534551	0	0	0.0
4374	0.03641965558881126	0.013499293931428463	0.010694008017304591	0.9743893356255491	None	0	0	0.2857142857142857	2	0.75	6	0.35714285714285715	0.75	6	6	3	0	0	0.5714285714285714	7	4	0.6666666666666666	10	0.0	0.6666666666666666	0.8989080386912562	0.7211795276493834	0.2730300032250691	0.9126294433302358	0.6505286386320336	0.6212037343453028	0.929715460355538	0.7796653727129796	0	0	0.0
2274	None	None	None	None	None	0	0	1.0	2	0.0	0	1.0	0	0	0	2	0	0	0.3333333333333333	3	1	0.2	3	0.0	1.0	0	0	0	0	0	0	0	0	0	0	0
104	None	None	None	None	None	0	0	0.375	3	0.7777777777777778	7	0.3055555555555556	0.7777777777777778	9	7	1	1	0	1.0	6	6	0.7333333333333333	11	0.25	0.4	0.8860369348411055	0.9210756935804727	0.22258317328297644	0.8915517223923386	0.44526431850010606	0.8934142950478381	0.9443691101284181	0.9029068027189414	1.0	0.2222222222222222	0.0
6685	0.07570805605628188	0.009899140670498604	0.00769881811809017	0.9410886577162941	None	0	0	0.18181818181818182	2	0.8571428571428571	12	0.2962962962962963	0.7857142857142857	11	11	4	0	0	0.6666666666666666	9	6	1.0666666666666667	16	0.0	0.2857142857142857	0.6898148520128369	0.9471432681424531	0.8106163180195388	0.9266257781148464	0.5887441933661993	0.7084859265470406	0.8907032570831691	0.8912230010470448	0	0	0.0
3525	0.03160590395092101	0.00332748045420979	0.002391186062615162	0.8493086780743164	None	0	0	0.25	2	0.7777777777777778	7	0.3142857142857143	0.7777777777777778	7	7	3	0	0	0.7142857142857143	7	5	0.7333333333333333	11	0.0	0.5	0.6352116731753451	0.9022767901143619	0.2730300032250691	0.9314748620177639	0.687247284840821	0.8428592798232072	0.9311250735150217	0.8975845459864726	0	0	0.0
6964	0.0751429520207594	0.01579245461989777	0.01575114674210298	0.7368960675275763	None	0	0	0.16666666666666666	2	0.8666666666666667	13	0.3090909090909091	0.8	12	12	4	0	0	0.45454545454545453	11	5	1.1333333333333333	17	0.0	0.3333333333333333	0.7206183943317372	0.934453237206844	0.8106163180195388	0.9173337350794958	0.6070723736886897	0.7526570879951243	0.8907032570831691	0.8868435475424848	0	0	0.0
1834	None	None	None	None	None	0.3333333333333333	1	0.5	4	0.6666666666666666	6	0.4074074074074074	0.5555555555555556	8	5	2	0	0	0.3333333333333333	9	3	0.7333333333333333	11	0.0	1.0	0.31623860937386505	0.9119547565702203	0.81539603353256	0.9743732790501349	0.552894356910241	0.9104406621793775	0.9476977613363722	0.9407535454310251	0	0	0.0
1399	None	None	None	None	None	0.5	1	0.6666666666666666	4	0.5714285714285714	4	0.75	0.14285714285714285	4	1	4	0	0	0.75	3	4	0.6	9	0.0	0.8	0.6244784888598196	0.9506292210933769	0.7527869838328372	0.6847754079972556	0.593812067145044	0.9150949581649322	0.8527864552290415	0.8846296565174554	0	0	0.0
6871	0.06783681826042241	0.011649855744543365	0.011612246786193364	0.8426006115675706	None	0	0	0.2	2	0.8461538461538461	11	0.3333333333333333	0.7692307692307693	10	10	4	0	0	0.5555555555555556	9	5	1.0	15	0.0	0.3333333333333333	0.7514219366506376	0.933234932973188	0.8106163180195388	0.9310908267921173	0.6254005540111801	0.7324482038743528	0.8907032570831691	0.8892110908555989	0	0	0.0
4337	0.035383854729989644	0.0025286803917961113	-0.00252830865085369	0.9137437685967746	None	0	0	0.25	2	0.8	8	0.3333333333333333	0.8	9	8	2	0	0	0.4444444444444444	4	9	0.8	12	0.0	0	0.284222839802613	0.8900964622652676	0.673724886125876	0.917753027889535	0.9166102196341684	0.7009299154367568	0.9234896621115827	0.8563401725117034	0	0	0.0
1900	None	None	None	None	None	0	0	0.1875	3	0.8095238095238095	17	0.17424242424242425	0.5714285714285714	15	12	7	2	0	0.9166666666666666	11	12	1.5333333333333334	23	0.13333333333333333	0	0.4147015961626269	0.7498113483302711	0.496441118930676	0.8656787927186894	0.587668780530011	0.866598621908215	0.8446839308011592	0.8335085395601611	0.5333333333333333	0.4666666666666667	0.0
1313	None	None	None	None	None	0	0	1.0	1	0	0	1.0	0	1	0	0	0	0	0.5	2	1	0.13333333333333333	2	0.0	0	0	0	0	0	0	0	0	0	0	0	0
599	None	None	None	None	None	0.5	1	0.8333333333333334	5	0.16666666666666666	1	0.5	0	3	0	4	0	0	1.0	4	4	0.5333333333333333	8	0.0	0.5	0	0	0	0	0	0	0	0	0	0	0
2475	None	None	None	None	None	1.0	1	0.8	4	0.2	1	0.4375	0.2	5	1	1	0	0	1.0	4	4	0.4666666666666667	7	0.0	0.6666666666666666	0.22361156493129294	0.9676507750681922	0.7218405292496388	0.9543857523450718	0.552894356910241	0.8900377233200276	0.9601411331887023	0.944977477833958	0	0	0.0
6880	0.0521317551978602	0.01984159075353843	0.019810113159074244	0.9127562111208798	None	0	0	0.2727272727272727	3	0.7857142857142857	11	0.35555555555555557	0.7142857142857143	11	10	4	0	0	0.5555555555555556	9	5	1.0666666666666667	16	0.0	0.2857142857142857	0.3006603473099162	0.9457469937918423	0.8106163180195388	0.9200212998916397	0.5663901872522555	0.7717798678265211	0.8907032570831691	0.8978090196205746	0	0	0.0
1085	None	None	None	None	None	0	0	0.75	3	0.3333333333333333	1	0.625	0.3333333333333333	3	1	1	0	0	0.5	4	2	0.3333333333333333	5	0.0	0.6666666666666666	0.643428604297535	0.9116612556023193	0.7332136289933681	0.8625271685653247	0.5749016142678938	0.8753470168536459	0.8710217872674224	0.8849202571204142	0	0	0.0
1696	None	None	None	None	None	0.5	1	0.6666666666666666	4	0.5	3	0.4	0.3333333333333333	5	2	2	1	0	0.8	5	4	0.5333333333333333	8	0.2	1.0	0.431907103669941	0.921374931571289	0.7218405292496388	0.9482879743492624	0.4374719573769913	0.8446654213862979	0.9083221128280401	0.9132913415546411	1.0	0.2	0.0
2601	1.0760809917127661e-05	5.8204571481438535e-08	1.2205281683153995e-08	0.9999989468981392	None	1.0	1	1.0	4	0.25	1	0.5	0.25	2	1	3	1	0	0.75	3	4	0.4	6	0.1111111111111111	1.0	0.43871502551434227	0.8013698570482994	0.9126572794851142	0.6615724174474148	0.6931055750565458	0.8025188459406956	0.8829036857929263	0.7605626190929787	1.0	0.5	0.0
2084	None	None	None	None	None	0	0	1.0	2	0.0	0	0.75	0	2	0	0	0	0	1.0	2	2	0.2	3	0.0	0	0	0	0	0	0	0	0	0	0	0	0
1908	None	None	None	None	None	0	0	1.0	1	0	0	1.0	0	0	0	1	1	0	0.5	2	1	0.13333333333333333	2	0.16666666666666666	0	0	0	0	0	0	0	0	0	0	0	0
1178	None	None	None	None	None	0	0	0.8	4	0.0	0	0.7777777777777778	0	1	0	5	0	0	1.0	3	3	0.4666666666666667	7	0.0	0.8	0	0	0	0	0	0	0	0	0	0	0
2003	None	None	None	None	None	0.3333333333333333	1	0.375	3	0.6666666666666666	6	0.4583333333333333	0.4444444444444444	5	4	5	1	0	0.375	8	3	0.7333333333333333	11	0.07692307692307693	0.6666666666666666	0.5787412635867946	0.8671162527639331	0.6518818273837328	0.8237030528763674	0.6716542145804131	0.9709104086045199	0.8205858520322378	0.9095701318832892	1.0	0.6	0.0
4180	0.021771435929080107	0.00025717997712948807	0.0002558347480822207	0.8882819071671674	None	0	0	0.42857142857142855	3	0.75	6	0.5555555555555556	0.75	8	6	1	0	0	0.2222222222222222	9	2	0.6666666666666666	10	0.0	0.25	0.6743477322571367	0.8573923570381106	0.6186462246467949	0.9196162117971948	0.8977304746596027	0.7878786470151307	0.7814693348088786	0.863857927607791	0	0	0.0
446	None	None	None	None	None	0	0	0.75	3	0.3333333333333333	1	0.5555555555555556	0.3333333333333333	2	1	2	1	0	1.0	3	3	0.3333333333333333	5	0.14285714285714285	1.0	0.4998576603352289	0.9119139053791717	0.4476997045705941	0.9455837296788776	0.5396427080508357	0.5872452786317431	0.7483430063601741	0.8639296999386016	1.0	0	0.0
2375	None	None	None	None	None	0	0	0.5	1	1.0	1	1.0	1.0	2	1	0	0	0	0.3333333333333333	3	1	0.2	3	0.0	0	0.34409487860784127	0.5	0.8029634545444224	0.5	0.5145076844595644	0.5	0.869196390832535	0.5	0	0	0.0
5515	0.03924992976121499	0.010563593911084374	0.010405400317772621	0.8622527587665633	None	0	0	0.25	2	0.8	8	0.3	0.8	8	8	3	0	0	0.625	8	5	0.8	12	0.0	0.5	0.709771695874594	0.8517344723619269	0.8106163180195388	0.9270956489633663	0.6563239194260004	0.7294893894322747	0.8093287270258207	0.8533437018031944	0	0	0.0
3786	0.026288460348580064	0.010850150995892895	0.005089483615933168	0.9818973551352002	None	0	0	0.3333333333333333	2	0.7142857142857143	5	0.375	0.7142857142857143	5	5	3	0	0	0.6666666666666666	6	4	0.6	9	0.0	0.6666666666666666	0.8989080386912562	0.738427208295905	0.2730300032250691	0.9233554580132157	0.6833837643115096	0.6258430243289116	0.931039298555573	0.793642550744151	0	0	0.0
5132	0.04665097962486841	0.014408644471200898	0.013251134809224793	0.9012439175064043	None	0	0	0.25	2	0.8	8	0.2857142857142857	0.8	8	8	3	0	0	0.8571428571428571	7	6	0.8	12	0.0	0.4	0.8140264764918989	0.8948594182834194	0.2730300032250691	0.9268523657346888	0.6563239194260004	0.6826362706844408	0.921713948733523	0.8600291564839916	0	0	0.0
7373	0.07405798142165462	0.007505722538026998	0.007407307443760949	0.8313583848964936	None	0	0	0.2	2	0.8461538461538461	11	0.3333333333333333	0.7692307692307693	10	10	4	0	0	0.5555555555555556	9	5	1.0	15	0.0	0.3333333333333333	0.7514219366506376	0.933234932973188	0.8106163180195388	0.9310908267921173	0.6254005540111801	0.7324482038743528	0.8907032570831691	0.8892110908555989	0	0	0.0
6327	0.043878761439548664	0.01198305959319863	0.011511301891473577	0.839004144538159	None	0	0	0.375	3	0.7777777777777778	7	0.55	0.7777777777777778	8	7	2	0	0	0.2	10	2	0.7333333333333333	11	0.0	0.2222222222222222	0.6948129440430398	0.7985825916662109	0.7647735187279568	0.9316594976062575	0.917709523172617	0.7910822634059655	0.7607039361616074	0.8549289891753691	0	0	0.0
7115	0.0596323284725556	0.017668960159328496	0.01672216758894748	0.8891663206172752	None	0	0	0.2	2	0.8461538461538461	11	0.3333333333333333	0.7692307692307693	10	10	4	1	0	0.5555555555555556	9	5	1.0	15	0.08333333333333333	0.3333333333333333	0.4952375996613766	0.9426346937141711	0.8106163180195388	0.9238632686949759	0.5775671903092274	0.6942187801973363	0.8907032570831691	0.8847698940052929	1.0	0	0.0
897	None	None	None	None	None	0	0	0.35714285714285715	5	0.5555555555555556	10	0.625	0.5	12	9	7	2	0	0.125	16	2	1.3333333333333333	20	0.13333333333333333	0	0.5966035002538519	0.9678310911050501	0.6819156485053955	0.9364098510537356	0.8877362662537024	0.8935939736407299	0.9404432566566943	0.9393772570587366	0.5833333333333334	0.16666666666666666	0.0
5874	0.03918833621907747	0.011147622370007979	0.010999278886578763	0.8624013358676212	None	0	0	0.25	2	0.8	8	0.3	0.8	8	8	3	0	0	0.625	8	5	0.8	12	0.0	0.5	0.709771695874594	0.8517344723619269	0.8106163180195388	0.9270956489633663	0.6563239194260004	0.7294893894322747	0.8093287270258207	0.8533437018031944	0	0	0.0
7418	0.0712624050481919	0.0035485713392996183	-0.00044301685998103865	0.8263471369529436	None	0	0	0.2727272727272727	3	0.7857142857142857	11	0.35555555555555557	0.7142857142857143	11	10	4	0	0	0.5555555555555556	9	5	1.0666666666666667	16	0.0	0.2857142857142857	0.6898148520128369	0.9416544058161449	0.8106163180195388	0.9204992817500791	0.5887441933661993	0.8255295677222119	0.8907032570831691	0.9056428650434617	0	0	0.0
3837	0.031136149460584316	0.006939015916133484	0.0048956188530028324	0.9653140123570823	None	0	0	0.2857142857142857	2	0.75	6	0.3333333333333333	0.75	6	6	3	0	0	0.8333333333333334	6	5	0.6666666666666666	10	0.0	0.5	0.9162362195720377	0.7657160043025114	0.2730300032250691	0.9126294433302358	0.6563239194260004	0.6224533030989395	0.9336214238002696	0.7930607272294716	0	0	0.0
1580	None	None	None	None	None	0	0	0.5	2	0.75	3	0.5	0	2	0	3	2	0	0.75	4	3	0.4	6	0.25	0.4	0	0	0	0	0	0	0	0	0	0	0
158	None	None	None	None	None	0	0	0.5	2	0.6666666666666666	2	0.8333333333333334	0	1	0	3	1	0	0.6666666666666666	3	2	0.3333333333333333	5	0.1111111111111111	0	0	0	0	0	0	0	0	0	0	0	0
396	None	None	None	None	None	0.5	1	0.42857142857142855	3	0.625	5	0.47619047619047616	0.375	4	3	5	1	0	0.42857142857142855	7	3	0.6666666666666666	10	0.07692307692307693	0.6666666666666666	0.5498600180170744	0.860146821315019	0.6010459674482009	0.8108423977784526	0.8004932984252008	0.9599490170777294	0.8305771742646392	0.8956292135823404	1.0	0.75	0.0
7075	0.06424715727607966	0.017612670526422975	0.017340365438159203	0.940062656945809	None	0	0	0.2	2	0.8461538461538461	11	0.3333333333333333	0.7692307692307693	10	10	4	0	0	0.5555555555555556	9	5	1.0	15	0.0	0.3333333333333333	0.4952375996613766	0.9426346937141711	0.8106163180195388	0.9238632686949759	0.5775671903092274	0.71390476980179	0.8907032570831691	0.8879429200196918	0	0	0.0
1361	None	None	None	None	None	0	0	0.75	3	0.5	2	0.6666666666666666	0.25	2	1	3	3	0	1.0	3	3	0.4	6	0.3333333333333333	0.6666666666666666	0.642729901714994	0.6400328321091172	0.7451797230184504	0.7863799192780708	0.49856552937820614	0.8388055620871364	0.8016113650851076	0.7642347484176294	1.0	1.0	0.5648085221887199
400	None	None	None	None	None	0	0	0.25	1	1.0	4	0.5	0.25	2	1	3	1	0	0.75	4	3	0.4	6	0.1111111111111111	0	0.10987022900434744	0.5246555592634318	0.5070379109474085	0.790728297353466	0.9752270070297981	0.5616176805805239	0.9733233002988017	0.6361249357310966	1.0	0.5	0.0
1828	None	None	None	None	None	0.5	1	0.6666666666666666	4	0.3333333333333333	2	0.6666666666666666	0.3333333333333333	6	2	1	1	0	0.75	3	4	0.5333333333333333	8	0.5	0.4	0.4734699571996096	0.9506167114850991	0.8507643703187178	0.9456437388687152	0.4801925069449616	0.8783584804066425	0.943094859934275	0.9306635533038569	1.0	0.3333333333333333	0.0
7334	0.05609544462674412	0.009540902573727006	0.006945217936666709	0.9057011241804984	None	0	0	0.2	2	0.8333333333333334	10	0.35	0.75	9	9	4	0	0	0.625	8	5	0.9333333333333333	14	0.0	0.3333333333333333	0.3006603473099162	0.9059645152536978	0.8106163180195388	0.777324277442462	0.5663901872522555	0.7706129999233033	0.8891909362995093	0.8286015235485188	0	0	0.0
7300	0.059664229338266435	0.00996491933106061	0.0010730110685616774	0.765669189552443	None	0	0	0.2	2	0.8461538461538461	11	0.2727272727272727	0.7692307692307693	12	10	2	0	0	0.45454545454545453	11	5	1.0	15	0.0	0.4	0.7206183943317372	0.9432991908954821	0.8106163180195388	0.9226247457220577	0.6070723736886897	0.741737210557461	0.8907032570831691	0.8923579524655276	0	0	0.0
2005	None	None	None	None	None	0	0	1.0	2	0.0	0	0.75	0	1	0	1	0	0	1.0	2	2	0.2	3	0.0	0	0	0	0	0	0	0	0	0	0	0	0
2264	None	None	None	None	None	0.5	1	0.8333333333333334	5	0.0	0	0.6666666666666666	0	4	0	3	1	0	0.75	4	3	0.5333333333333333	8	0.16666666666666666	0.4	0	0	0	0	0	0	0	0	0	0	0
1953	None	None	None	None	None	0	0	1.0	1	0	0	1.0	0	0	0	1	1	0	0.5	2	1	0.13333333333333333	2	0.16666666666666666	0	0	0	0	0	0	0	0	0	0	0	0
3173	0.019537971502900032	0.001361358691949098	0.0003349385848267524	0.934681942557634	None	0	0	0.4	2	0.8	4	1.0	0.6	4	3	2	0	0	0.14285714285714285	7	1	0.4666666666666667	7	0.0	0.3333333333333333	0.48856039784610816	0.8618799039631412	0.6779724025003937	0.8975396179219203	0.7930174625435553	0.8409066162103239	0.8951183805097453	0.868609619236192	0	0	0.0
5581	0.058308856296316	0.010154682299769647	0.008770084126935867	0.904921359901641	None	0	0	0.2	2	0.8333333333333334	10	0.35	0.75	9	9	4	0	0	0.625	8	5	0.9333333333333333	14	0.0	0.3333333333333333	0.3006603473099162	0.9059645152536978	0.8106163180195388	0.777324277442462	0.5663901872522555	0.7978632082450686	0.8891909362995093	0.8360993733896442	0	0	0.0
5773	0.04113868012588324	0.01366306624792384	0.013465764774178662	0.8633982522488143	None	0	0	0.25	2	0.8	8	0.3	0.8	8	8	3	0	0	0.625	8	5	0.8	12	0.0	0.5	0.709771695874594	0.8517344723619269	0.8106163180195388	0.9270956489633663	0.6563239194260004	0.7294893894322747	0.8093287270258207	0.8533437018031944	0	0	0.0
352	None	None	None	None	None	0	0	0.16666666666666666	1	1.0	7	0.42857142857142855	0.7142857142857143	5	5	3	5	0	0.42857142857142855	7	3	0.6	9	0.5	0	0.23094301677158194	0.8842535576774553	1.0	0.9791270369675781	0.6139415080602681	0.8171898724204646	0.9584997667346038	0.9212648111021591	0.2	0.2	0.0
2529	None	None	None	None	None	0	0	0.5	2	0.6666666666666666	2	1.0	0.6666666666666666	4	2	0	0	0	0.2	5	1	0.3333333333333333	5	0.0	0.5	0.34409487860784127	0.7851868363120803	0.8029634545444224	0.9337818424119217	0.5145076844595644	0.823869964836184	0.869196390832535	0.8615722565294542	0	0	0.0
5866	0.02491544769425443	0.002789090064239237	-0.0025788136571003478	0.8850227081511105	None	0	0	0.375	3	0.7777777777777778	7	0.55	0.7777777777777778	8	7	2	0	0	0.2	10	2	0.7333333333333333	11	0.0	0.2222222222222222	0.6743477322571367	0.8554463853949894	0.563567563167714	0.9218649198577817	0.917709523172617	0.7929185604548772	0.7814693348088786	0.8656284402538782	0	0	0.0
3070	0.00599186589682828	0.0023601390641604467	0.0019026764987815793	0.9818899379971671	None	0	0	0.5	2	0.75	3	0.6	0.5	3	2	2	0	0	0.4	5	2	0.4	6	0.0	0.4	0.6576964413424092	0.7801722190842536	0.5577722144937135	0.8896180208685581	0.6884075796279832	0.856489502904482	0.8309023620487672	0.8472659520588912	0	0	0.0
1701	None	None	None	None	None	0.5	1	0.6666666666666666	4	0.5	3	0.5333333333333333	0.16666666666666666	4	1	3	1	0	0.6	5	3	0.5333333333333333	8	0.14285714285714285	0.6666666666666666	0.586670661935024	0.8057953185757663	0.7527869838328372	0.7422699304789064	0.7801334773104058	0.7716353973712188	0.7369119067469676	0.7743016197539175	1.0	0.5	0.0
7157	0.08450668526139134	0.022354237088925696	0.007435370601748422	0.8721839694419298	None	0	0	0.16666666666666666	2	0.8666666666666667	13	0.2833333333333333	0.8	12	12	4	1	0	0.6	10	6	1.1333333333333333	17	0.08333333333333333	0.2857142857142857	0.4952375996613766	0.945589243068038	0.8106163180195388	0.9169794868868909	0.5649720052168974	0.7546907947316792	0.8907032570831691	0.8935009000067092	1.0	0	0.0
4987	0.03807163535599654	0.010468990796566739	0.01033562123664939	0.8650158730320463	None	0	0	0.25	2	0.8	8	0.3	0.8	8	8	3	0	0	0.625	8	5	0.8	12	0.0	0.5	0.709771695874594	0.8517344723619269	0.8106163180195388	0.9270956489633663	0.6563239194260004	0.7294893894322747	0.8093287270258207	0.8533437018031944	0	0	0.0
5672	0.03911674350713204	0.010647093684186476	0.010475624580586807	0.8622971473261679	None	0	0	0.25	2	0.8	8	0.3	0.8	8	8	3	0	0	0.625	8	5	0.8	12	0.0	0.5	0.709771695874594	0.8517344723619269	0.8106163180195388	0.9270956489633663	0.6563239194260004	0.7294893894322747	0.8093287270258207	0.8533437018031944	0	0	0.0
1857	None	None	None	None	None	0	0	0.75	3	0.25	1	0.6666666666666666	0	0	0	5	0	0	1.0	3	3	0.4	6	0.0	0.6666666666666666	0	0	0	0	0	0	0	0	0	0	0
2521	None	None	None	None	None	1.0	1	1.0	4	0.25	1	0.5	0.25	2	1	3	1	0	0.75	3	4	0.4	6	0.1111111111111111	1.0	0.43871502551434227	0.8013698570482994	0.8918667192080176	0.7467461219907201	0.6931055750565458	0.7048037534674599	0.8715100006113001	0.7531524329052225	1.0	0.5	0.0
384	None	None	None	None	None	0	0	0.6666666666666666	4	0.42857142857142855	3	0.45	0	3	0	5	1	0	0.8	4	5	0.6	9	0.09090909090909091	0.2857142857142857	0	0	0	0	0	0	0	0	0	0	0
3369	0.009663301742116636	0.002832869938032923	0.0028115747019734337	0.9855863176385168	None	0	0	0.4	2	0.6	3	0.4375	0.6	3	3	3	0	0	1.0	4	4	0.4666666666666667	7	0.0	0.6666666666666666	0.7536812579532101	0.7373019368181476	0.4159650640686984	0.9401236851562372	0.7322358431411659	0.6701894890097401	0.7559664158672892	0.8173140619678808	0	0	0.0
5585	0.02346837923436237	0.010831148449760773	0.007515592213245827	0.9547660506507699	None	0	0	0.2857142857142857	2	0.75	6	0.3333333333333333	0.75	6	6	3	0	0	0.8333333333333334	6	5	0.6666666666666666	10	0.0	0.5	0.7206183943317372	0.839842134015177	0.6132906910441186	0.9371037382750019	0.687247284840821	0.7199849370246105	0.8093287270258207	0.8541567985502589	0	0	0.0
5980	0.026374294796618805	0.00150587558014808	-0.0013735749017892815	0.9340315798088673	None	0	0	0.3	3	0.8333333333333334	10	0.5384615384615384	0.8333333333333334	11	10	2	0	0	0.15384615384615385	13	2	0.9333333333333333	14	0.0	0.16666666666666666	0.6743477322571367	0.8793897384060446	0.563567563167714	0.9113547077606254	0.9188088267110655	0.7699936100982423	0.7897185721393165	0.8631546871255849	0	0	0.0
5194	0.039907902635454656	0.01037952166248063	0.010106752015860318	0.8621506813323673	None	0	0	0.25	2	0.8	8	0.3	0.8	8	8	3	0	0	0.625	8	5	0.8	12	0.0	0.5	0.709771695874594	0.8517344723619269	0.8106163180195388	0.9270956489633663	0.6563239194260004	0.7294893894322747	0.8093287270258207	0.8533437018031944	0	0	0.0
6719	0.09922713751154912	0.016940399329201095	-0.005465361805619274	0.8624236944693283	None	0	0	0.15384615384615385	2	0.8823529411764706	15	0.2878787878787879	0.8235294117647058	14	14	4	0	0	0.5454545454545454	11	6	1.2666666666666666	19	0.0	0.25	0.3006603473099162	0.9479796560334597	0.8106163180195388	0.9087442325146279	0.5354668218374352	0.7335531285461372	0.905349372102908	0.8880796130193359	0	0	0.0
2402	None	None	None	None	None	0.5	1	0.6666666666666666	4	0.3333333333333333	2	0.6666666666666666	0	4	0	3	1	0	0.75	3	4	0.5333333333333333	8	0.16666666666666666	0.4	0	0	0	0	0	0	0	0	0	0	0
3004	0.0010954491730729124	0.0006652879524902211	0.0006652722917087578	0.9938877340179565	None	0	0	0.5	2	0.75	3	0.75	0.25	1	1	4	2	0	0.5	2	4	0.4	6	0.16666666666666666	0	0.284222839802613	0.5	0.563567563167714	0.5	1.0	0.5	0.9500509443029321	0.5	1.0	1.0	0.0
5538	0.03843833890958515	0.010153013693208177	0.009810855295004774	0.8626101665185084	None	0	0	0.25	2	0.8	8	0.3	0.8	8	8	3	0	0	0.625	8	5	0.8	12	0.0	0.5	0.709771695874594	0.8517344723619269	0.8106163180195388	0.9270956489633663	0.6563239194260004	0.7294893894322747	0.8093287270258207	0.8533437018031944	0	0	0.0
466	None	None	None	None	None	0	0	0.6666666666666666	2	0.5	1	1.0	0.5	3	1	0	0	0	0.25	4	1	0.26666666666666666	4	0.0	0.6666666666666666	0.7335807502802236	0.6046746126429476	0.5813573546703832	0.8625048868193623	0.5749016142678938	0.9074692154285678	0.6755242122688857	0.8197691124357508	0	0	0.0
38	None	None	None	None	None	0	0	1.0	2	0.0	0	0.75	0	0	0	2	0	0	1.0	2	2	0.2	3	0.0	0	0	0	0	0	0	0	0	0	0	0	0
7235	0.0646201077679583	0.009042591825647374	0.006135633304366001	0.7857454791376781	None	0	0	0.25	3	0.8125	13	0.32727272727272727	0.75	13	12	4	0	0	0.45454545454545453	11	5	1.2	18	0.0	0.2857142857142857	0.6898148520128369	0.9401843645232347	0.8106163180195388	0.9160149149748861	0.5887441933661993	0.8256248911978114	0.8907032570831691	0.9031779372925229	0	0	0.0
3678	0.008837716579841809	0.0032364436368202422	-0.000304391225270798	0.9850088580934427	None	0	0	0.5	3	0.5	3	0.5	0.5	4	3	3	0	0	1.0	4	4	0.5333333333333333	8	0.0	0.5	0.8436228292030146	0.7803580738047359	0.34449753364688374	0.9334205405364793	0.6853155245761653	0.6303180050871035	0.8728954036682335	0.8146629533202547	0	0	0.0
1797	None	None	None	None	None	0	0	0.35714285714285715	5	0.6111111111111112	11	0.6666666666666666	0.5	12	9	7	2	0	0.3	10	3	1.3333333333333333	20	0.13333333333333333	0.5555555555555556	0.5118936699963827	0.7893942791923833	0.6260634248640271	0.901571501142835	0.45588288296531976	0.8543989367637024	0.6580244023105988	0.8542758004744286	0.5416666666666666	0	0.0
3271	0.011106752470634874	0.004388446612731201	0.004365202377677591	0.9847985128420532	None	0	0	0.4	2	0.6	3	0.4375	0.6	4	3	2	0	0	1.0	4	4	0.4666666666666667	7	0.0	0.6666666666666666	0.8436228292030146	0.7803580738047359	0.34449753364688374	0.9334205405364793	0.6708508647829863	0.6658024908380623	0.8761897294400365	0.8223705774760184	0	0	0.0
5725	0.03909145857075164	0.010357972967749393	0.010262428068100217	0.8662361694940157	None	0	0	0.25	2	0.8	8	0.3	0.8	8	8	3	0	0	0.625	8	5	0.8	12	0.0	0.5	0.709771695874594	0.8517344723619269	0.8106163180195388	0.9270956489633663	0.6563239194260004	0.7294893894322747	0.8093287270258207	0.8533437018031944	0	0	0.0
4931	0.043175819888721365	0.005884645804952362	0.004415855511056171	0.8282614997562414	None	0	0	0.2222222222222222	2	0.8181818181818182	9	0.2708333333333333	0.8181818181818182	9	9	3	0	0	0.75	8	6	0.8666666666666667	13	0.0	0.4	0.7536812579532101	0.7119924010258304	0.4159650640686984	0.9391647714008318	0.687247284840821	0.6747707769713237	0.7559664158672892	0.811111457912471	0	0	0.0
4591	0.01748306818485797	0.003284614178273747	0.00328277127939404	0.926416448721555	None	0	0	0.5	3	0.7142857142857143	5	0.5625	0.7142857142857143	6	5	2	0	0	0.25	8	2	0.6	9	0.0	0.2857142857142857	0.6948129440430398	0.82484332470093	0.7647735187279568	0.9405166660351122	0.9188088267110655	0.797494876999975	0.7814693348088786	0.8691713695839295	0	0	0.0
5962	0.01747847552061257	0.009202467390185001	-0.0029774588058482264	0.9640008247366065	None	0	0	0.3333333333333333	2	0.7142857142857143	5	0.375	0.7142857142857143	5	5	3	0	0	0.6666666666666666	6	4	0.6	9	0.0	0.6666666666666666	0.7514219366506376	0.7547017430019148	0.4159650640686984	0.9395641042946576	0.687247284840821	0.6568506158139359	0.7559664158672892	0.8184166996541432	0	0	0.0
983	None	None	None	None	None	0.5	1	0.6666666666666666	4	0.5	3	0.4	0.3333333333333333	4	2	3	1	0	0.8	5	4	0.5333333333333333	8	0.125	1.0	0.45023575044109415	0.9313954322444646	0.81539603353256	0.7722062923587186	0.5067841648911839	0.8718884266628955	0.9266372156072622	0.8716505536616415	1.0	0.25	0.0
2002	None	None	None	None	None	1.0	1	0.8	4	0.4	2	0.4666666666666667	0.4	4	2	2	0	0	0.6	5	3	0.4666666666666667	7	0.0	1.0	0.5206393127892481	0.9488051411869204	0.7499354180886069	0.7393203080909698	0.3566013237113713	0.9032500770873725	0.8624123893681964	0.8874835978466722	0	0	0.0
1426	None	None	None	None	None	1.0	1	0.8	4	0.4	2	0.5833333333333334	0.2	3	1	3	1	0	0.75	4	3	0.4666666666666667	7	0.125	0.6666666666666666	0.6538184860973916	0.9088738080401318	0.7837334384160354	0.9631431271233872	0.4374719573769913	0.8909982152106624	0.7600145903243607	0.9278886103087691	1.0	0	0.0
3431	0.016793620620438453	0.004423220587288964	0.004217777017306647	0.9755949334408079	None	0	0	0.3333333333333333	2	0.6666666666666666	4	0.4	0.6666666666666666	5	4	2	0	0	0.8	4	5	0.5333333333333333	8	0.0	0.5	0.933564400452819	0.8282516515563778	0.2730300032250691	0.9233554580132157	0.687247284840821	0.6281573902893014	0.9385149411649307	0.8218327551914391	0	0	0.0
4836	0.031243304909280074	0.014878568910948504	0.014274629229934565	0.8715417633374261	None	0	0	0.25	2	0.7777777777777778	7	0.3142857142857143	0.7777777777777778	7	7	3	0	0	0.7142857142857143	7	5	0.7333333333333333	11	0.0	0.5	0.7514219366506376	0.8234716467144882	0.8106163180195388	0.9328733793755861	0.687247284840821	0.7256256056396655	0.7945224887536473	0.8474525303290269	0	0	0.0
1618	None	None	None	None	None	1.0	1	1.0	4	0.0	0	0.5555555555555556	0	2	0	2	1	0	1.0	3	3	0.3333333333333333	5	0.16666666666666666	1.0	0	0	0	0	0	0	0	0	0	0	0
10	None	None	None	None	None	0	0	0.3333333333333333	2	0.6666666666666666	4	0.4444444444444444	0.5	4	3	3	3	0	0.5	6	3	0.5333333333333333	8	0.3333333333333333	0	0.5399750290845532	0.9048417406958756	0.6041150506790351	0.9368739261570094	0.48373790665353755	0.7938868233645293	0.817808952890673	0.8908431945351623	0.25	0.5	0.0
6742	0.04777118771561436	0.010549962857989514	0.00882744019301549	0.9107665165828362	None	0	0	0.3	3	0.7692307692307693	10	0.375	0.6923076923076923	10	9	4	0	0	0.625	8	5	1.0	15	0.0	0.2857142857142857	0.3006603473099162	0.9099383638187174	0.8106163180195388	0.8298026544427111	0.5663901872522555	0.827858744918406	0.8329384240248939	0.860871387257685	0	0	0.0
4985	0.013148761875743143	0.0023211636507901932	-0.0017936311065495543	0.9709028921085271	None	0	0	0.3333333333333333	2	0.6666666666666666	4	0.4	0.6666666666666666	5	4	2	0	0	0.8	4	5	0.5333333333333333	8	0.0	0.5	0.6898148520128369	0.9040899089547058	0.4159650640686984	0.9386483445726935	0.687247284840821	0.6996059701960544	0.8637645635343967	0.8742333947970644	0	0	0.0
2081	None	None	None	None	None	0	0	0.5	3	0.7142857142857143	5	0.42857142857142855	0.5714285714285714	6	4	2	0	0	0.42857142857142855	3	7	0.6	9	0.0	1.0	0.5720970417687439	0.93213871020818	0.7218405292496388	0.9139319719598952	0.593812067145044	0.913720251236427	0.7677444441738878	0.9203799905478175	0	0	0.0
973	None	None	None	None	None	0	0	0.25	3	0.875	14	0.375	0.75	13	12	4	2	0	0.1875	3	16	1.2	18	0.18181818181818182	1.0	0.6252158357056774	0.8951447872027881	0.6307468358967496	0.842268375610108	0.6239727431091584	0.9303626603242566	0.8672858447956656	0.8944754739465915	0.5384615384615385	0.07692307692307693	0.0
3251	0.024690155070182778	0.005116029924861091	0.003831382539148171	0.9860503787736752	None	0	0	0.3333333333333333	2	0.7142857142857143	5	0.375	0.7142857142857143	5	5	3	0	0	0.6666666666666666	6	4	0.6	9	0.0	0.6666666666666666	0.8989080386912562	0.7603842950836774	0.2730300032250691	0.9233554580132157	0.6795202437821983	0.6253849786131385	0.9283681637086475	0.7998510985083243	0	0	0.0
5622	0.03787396485652571	0.012879473636864109	0.012412954459595959	0.868450174623988	None	0	0	0.25	2	0.8	8	0.3	0.8	8	8	3	0	0	0.625	8	5	0.8	12	0.0	0.5	0.709771695874594	0.8517344723619269	0.8106163180195388	0.9270956489633663	0.6563239194260004	0.7294893894322747	0.8093287270258207	0.8533437018031944	0	0	0.0
980	None	None	None	None	None	0	0	0.25	1	1.0	4	0.5	0.5	2	2	3	1	0	0.75	4	3	0.4	6	0.1	0	0.34096540898365824	0.6381689550301838	0.7282355147879154	0.838441772403224	0.9366914497358764	0.6526832757628301	0.9319726470598767	0.7207771961139251	1.0	1.0	0.0
7159	0.06546847511762394	0.019579762656992454	0.018768540878703412	0.9018486944506137	None	0	0	0.2	2	0.8461538461538461	11	0.3333333333333333	0.7692307692307693	10	10	4	0	0	0.5555555555555556	9	5	1.0	15	0.0	0.3333333333333333	0.4952375996613766	0.9426346937141711	0.8106163180195388	0.9238632686949759	0.5775671903092274	0.6942187801973363	0.8907032570831691	0.8847698940052929	0	0	0.0
5502	0.040017142482984	0.00976885733983114	0.00949817936646948	0.862239312385415	None	0	0	0.25	2	0.8	8	0.3	0.8	8	8	3	0	0	0.625	8	5	0.8	12	0.0	0.5	0.709771695874594	0.8517344723619269	0.8106163180195388	0.9270956489633663	0.6563239194260004	0.7294893894322747	0.8093287270258207	0.8533437018031944	0	0	0.0
5121	0.03931309350042073	0.01107712621731893	0.010930883627052879	0.8624765870353254	None	0	0	0.25	2	0.8	8	0.3	0.8	8	8	3	0	0	0.625	8	5	0.8	12	0.0	0.5	0.709771695874594	0.8517344723619269	0.8106163180195388	0.9270956489633663	0.6563239194260004	0.7294893894322747	0.8093287270258207	0.8533437018031944	0	0	0.0
1814	None	None	None	None	None	1.0	1	0.8	4	0.4	2	0.5833333333333334	0.2	3	1	3	0	0	0.75	4	3	0.4666666666666667	7	0.0	0.6666666666666666	0.6538184860973916	0.9088738080401318	0.7837334384160354	0.9631431271233872	0.4374719573769913	0.8909982152106624	0.7600145903243607	0.9278886103087691	0	0	0.0
6036	0.055324905414833196	0.021954497658069245	0.018001584787409666	0.7925271422234365	None	0	0	0.375	3	0.8	8	0.5454545454545454	0.8	9	8	2	0	0	0.18181818181818182	11	2	0.8	12	0.0	0.2	0.6743477322571367	0.8483661538467122	0.563567563167714	0.9248246267863499	0.9188088267110655	0.7839288926879232	0.7729895090655429	0.8629619063125449	0	0	0.0
6687	0.07997585570557166	0.020283426296817366	0.019006528870874808	0.9104113067011472	None	0	0	0.16666666666666666	2	0.875	14	0.2727272727272727	0.8125	13	13	4	1	0	0.5454545454545454	11	6	1.2	18	0.08333333333333333	0.2857142857142857	0.4905501766969163	0.9381457002152557	0.8106163180195388	0.9156365780707859	0.5045434564226147	0.7821401631395458	0.8907032570831691	0.8935249692783748	1.0	0	0.0
997	None	None	None	None	None	0	0	0.6	3	0.6	3	0.5833333333333334	0	2	0	4	1	0	0.75	4	3	0.4666666666666667	7	0.1	0.4	0	0	0	0	0	0	0	0	0	0	0
4393	0.0358288597887304	0.013220148946251667	0.009516308139790559	0.9772854982085033	None	0	0	0.2857142857142857	2	0.75	6	0.35714285714285715	0.75	6	6	3	0	0	0.5714285714285714	7	4	0.6666666666666666	10	0.0	0.6666666666666666	0.8989080386912562	0.7211795276493834	0.2730300032250691	0.9126294433302358	0.6505286386320336	0.6212037343453028	0.929715460355538	0.7796653727129796	0	0	0.0
3783	0.02352390537657413	0.0036348700202586365	0.0036058380547202874	0.9591149163236052	None	0	0	0.2857142857142857	2	0.75	6	0.3333333333333333	0.75	6	6	3	0	0	0.8333333333333334	6	5	0.6666666666666666	10	0.0	0.5	0.7357886884899361	0.8557644866365551	0.5150861950842598	0.9245932480708752	0.6379957391035102	0.8797229001788632	0.8669361525022947	0.8901497060437397	0	0	0.0
5785	0.03125053939766188	0.0069950532877908365	0.006978156453246372	0.6302507041646882	None	0	0	0.25	2	0.7777777777777778	7	0.3142857142857143	0.7777777777777778	7	7	3	0	0	0.7142857142857143	7	5	0.7333333333333333	11	0.0	0.5	0.7514219366506376	0.8737883013635382	0.8106163180195388	0.9328733793755861	0.687247284840821	0.7256256056396655	0.7559664158672892	0.8637002132092271	0	0	0.0
11	None	None	None	None	None	0	0	0.25	2	0.8888888888888888	8	1.0	0.8888888888888888	9	8	1	0	0	0.09090909090909091	11	1	0.7333333333333333	11	0.0	0.2	0.3654608573394903	0.9310400908385961	0.1958994873871526	0.8383295333645406	0.7655365096988389	0.8076768753517849	0.9122392921220954	0.8692720607581791	0	0	0.0
136	None	None	None	None	None	0	0	0.25	1	1.0	4	1.0	1.0	5	4	0	0	0	0.16666666666666666	6	1	0.4	6	0.0	0	0.7231042403787363	0.8398960665653602	0.6657216918863698	0.8205834452107016	0.2289064549289109	0.9503225487706477	0.8909715671532124	0.8852387557214673	0	0	0.0
2626	2.0948327019956336e-08	1.666470004240729e-08	-8.44516380422446e-09	0.9999957860971259	None	0	0	0.5	2	0.3333333333333333	1	0.8333333333333334	0	0	0	4	0	0	0.6666666666666666	3	2	0.3333333333333333	5	0.0	0	0	0	0	0	0	0	0	0	0	0	0
7460	0.06504131793020537	0.012123585364395556	0.011835809895504782	0.7554616340132526	None	0	0	0.25	3	0.8125	13	0.32727272727272727	0.75	13	12	4	0	0	0.45454545454545453	11	5	1.2	18	0.0	0.2857142857142857	0.6898148520128369	0.9401843645232347	0.8106163180195388	0.9160149149748861	0.5887441933661993	0.8256248911978114	0.8907032570831691	0.9031779372925229	0	0	0.0
4821	0.03165950363394155	0.0022948903144575064	0.0011780042802716768	0.6446404498148546	None	0	0	0.25	2	0.7777777777777778	7	0.3142857142857143	0.7777777777777778	7	7	3	0	0	0.7142857142857143	7	5	0.7333333333333333	11	0.0	0.5	0.6898148520128369	0.8631360097220749	0.8106163180195388	0.9323386683273462	0.6254005540111801	0.7169321877822664	0.8233053314980464	0.8579077673012966	0	0	0.0
197	None	None	None	None	None	0	0	1.0	3	0.0	0	0.6666666666666666	0	2	0	1	1	0	0.6666666666666666	3	2	0.26666666666666666	4	0.25	1.0	0	0	0	0	0	0	0	0	0	0	0
5184	0.023667509169560962	0.008569111029382211	0.006333488349839668	0.9545588465246	None	0	0	0.2857142857142857	2	0.75	6	0.3333333333333333	0.75	6	6	3	0	0	0.8333333333333334	6	5	0.6666666666666666	10	0.0	0.5	0.7206183943317372	0.839842134015177	0.6132906910441186	0.9371037382750019	0.687247284840821	0.7199849370246105	0.8093287270258207	0.8541567985502589	0	0	0.0
6919	0.058885723978429255	0.01002189232483419	-0.0028025635984241497	0.726393670156697	None	0	0	0.2	2	0.8461538461538461	11	0.2727272727272727	0.7692307692307693	12	10	2	0	0	0.45454545454545453	11	5	1.0	15	0.0	0.4	0.7206183943317372	0.9432991908954821	0.8106163180195388	0.9226247457220577	0.6070723736886897	0.741737210557461	0.8907032570831691	0.8923579524655276	0	0	0.0
7238	0.06558274912362286	0.024236208242774174	0.02174729500376748	0.8813164624489253	None	0	0	0.25	3	0.8	12	0.34	0.7333333333333333	12	11	4	0	0	0.5	10	5	1.1333333333333333	17	0.0	0.2857142857142857	0.4952375996613766	0.9431153029671315	0.8106163180195388	0.9183480818804666	0.5775671903092274	0.8184857889572744	0.8907032570831691	0.90420091778173	0	0	0.0
2902	0.016576782290089014	0.0042220480513515185	0.0041797569667592115	0.9861846157159646	None	0	0	0.3333333333333333	2	0.6666666666666666	4	0.4	0.6666666666666666	4	4	3	0	0	0.8	5	4	0.5333333333333333	8	0.0	0.6666666666666666	0.8436228292030146	0.7803580738047359	0.34449753364688374	0.9334205405364793	0.687247284840821	0.6282376369121027	0.8730387296157474	0.8142137167433133	0	0	0.0
3426	0.014020718585173002	0.0028701657197484683	0.002234626831907008	0.9594744110171797	None	0	0	0.5	3	0.6666666666666666	4	0.5714285714285714	0.6666666666666666	6	4	1	0	0	0.2857142857142857	7	2	0.5333333333333333	8	0.0	0.3333333333333333	0.284222839802613	0.8592729218620923	0.563567563167714	0.7689147747547892	0.905856216352797	0.8008590642168606	0.9294528282602259	0.8127090644816017	0	0	0.0
2453	None	None	None	None	None	0.5	1	0.5714285714285714	4	0.625	5	0.35714285714285715	0.25	5	2	4	1	0	0.5714285714285714	7	4	0.6666666666666666	10	0.1111111111111111	0.6666666666666666	0.525628628251713	0.9386982716268472	0.7218405292496388	0.6776907207201152	0.40749065697968206	0.891810610455637	0.9083221128280401	0.8653449624803278	1.0	0.4	0.0
4457	0.029345868266466398	0.00975540687923965	0.008420261397949763	0.7288777752266569	None	0	0	0.42857142857142855	3	0.75	6	0.5555555555555556	0.75	8	6	1	0	0	0.2222222222222222	9	2	0.6666666666666666	10	0.0	0.25	0.6948129440430398	0.860921354988685	0.819852180207038	0.9276801277983997	0.9188088267110655	0.7699236630987879	0.7814693348088786	0.8653914039041734	0	0	0.0
6669	0.060388835607419165	0.007734670457744167	0.007604753219039669	0.7514984631538034	None	0	0	0.25	3	0.8	12	0.34	0.7333333333333333	12	11	4	0	0	0.5	10	5	1.1333333333333333	17	0.0	0.2857142857142857	0.4952375996613766	0.9431153029671315	0.8106163180195388	0.9183480818804666	0.5775671903092274	0.789939786086581	0.8907032570831691	0.898828815636778	0	0	0.0
4455	0.026858601898201957	0.013214977385903309	0.005825971732557961	0.9788964470563382	None	0	0	0.3333333333333333	2	0.7142857142857143	5	0.375	0.7142857142857143	5	5	3	0	0	0.6666666666666666	6	4	0.6	9	0.0	0.6666666666666666	0.8989080386912562	0.738427208295905	0.2730300032250691	0.9233554580132157	0.6795202437821983	0.6276813154183527	0.931039298555573	0.7940712139328664	0	0	0.0
2270	None	None	None	None	None	0	0	1.0	2	0.0	0	0.75	0	2	0	0	0	0	1.0	2	2	0.2	3	0.0	0	0	0	0	0	0	0	0	0	0	0	0
3287	0.010952051981070974	0.0031284943045275333	0.0020525491999504003	0.9849202244392135	None	0	0	0.4	2	0.6	3	0.4375	0.6	4	3	2	0	0	1.0	4	4	0.4666666666666667	7	0.0	0.6666666666666666	0.8436228292030146	0.7803580738047359	0.34449753364688374	0.9334205405364793	0.687247284840821	0.6282376369121027	0.8730387296157474	0.8142137167433133	0	0	0.0
2016	None	None	None	None	None	1.0	1	0.8	4	0.2	1	0.5833333333333334	0.2	4	1	2	1	0	0.75	3	4	0.4666666666666667	7	0.2	0.6666666666666666	0.5173835746034616	0.9196715975241033	0.81539603353256	0.7722062923587186	0.5067841648911839	0.8718884266628955	0.9187776746232016	0.8651595290985645	1.0	0.25	0.0
2511	None	None	None	None	None	0.5	1	0.8333333333333334	5	0.16666666666666666	1	0.5333333333333333	0	4	0	3	1	0	0.6	5	3	0.5333333333333333	8	0.16666666666666666	0.8	0	0	0	0	0	0	0	0	0	0	0
3376	0.005674788620930341	0.0014082908760768749	-0.0002641905937511008	0.9854588681913135	None	0	0	0.5	2	0.5	2	0.5	0.5	2	2	3	0	0	0.75	3	4	0.4	6	0.0	0.6666666666666666	0.8436228292030146	0.7108294165659661	0.6656755071753647	0.9239385803719793	0.7551918747627996	0.6144786007372004	0.8019483919885936	0.7837348988633097	0	0	0.0
5839	0.03911579494803816	0.010037819823346497	0.009695959994923679	0.863087398676971	None	0	0	0.25	2	0.8	8	0.3	0.8	8	8	3	0	0	0.625	8	5	0.8	12	0.0	0.5	0.709771695874594	0.8517344723619269	0.8106163180195388	0.9270956489633663	0.6563239194260004	0.7294893894322747	0.8093287270258207	0.8533437018031944	0	0	0.0
1199	None	None	None	None	None	0	0	0.6	3	0.6	3	0.4666666666666667	0.4	5	2	1	1	0	0.6	3	5	0.4666666666666667	7	0.3333333333333333	0.5	0.431907103669941	0.8578940707836654	0.7218405292496388	0.9389822697532966	0.552894356910241	0.8339572180003606	0.7828784079263401	0.8857951756502642	1.0	0.2	0.0
1422	None	None	None	None	None	0.5	1	0.7142857142857143	5	0.375	3	0.4	0.375	5	3	4	0	0	1.0	5	5	0.6666666666666666	10	0.0	0.8	0.5782028322478003	0.9623331723725506	0.7218405292496388	0.924685527674517	0.5543611153736026	0.8483378581818543	0.933423382139969	0.9234374726315053	0	0	0.0
524	None	None	None	None	None	0.5	1	0.42857142857142855	3	0.625	5	0.47619047619047616	0.375	4	3	5	1	0	0.42857142857142855	7	3	0.6666666666666666	10	0.07692307692307693	0.6666666666666666	0.5498600180170744	0.860146821315019	0.6010459674482009	0.8108423977784526	0.8004932984252008	0.9599490170777294	0.8305771742646392	0.8956292135823404	1.0	0.75	0.0
4418	0.012851152778238213	0.0035906196037485743	0.0025500555804797635	0.9516573478239536	None	0	0	0.5	3	0.6666666666666666	4	0.5714285714285714	0.6666666666666666	6	4	1	0	0	0.2857142857142857	7	2	0.5333333333333333	8	0.0	0.3333333333333333	0.6948129440430398	0.82484332470093	0.7647735187279568	0.9405166660351122	0.9188088267110655	0.797494876999975	0.7814693348088786	0.8691713695839295	0	0	0.0
3165	0.0050363918144843015	0.0028077964713359347	0.0024910094940298545	0.983192848255148	None	0	0	0.6	3	0.6	3	0.5833333333333334	0.4	3	2	3	0	0	0.3333333333333333	6	2	0.4666666666666667	7	0.0	0.4	0.6576964413424092	0.8582830545152585	0.46304133859267027	0.7579951442633458	0.781542802852446	0.8484668224674667	0.8309023620487672	0.8256562018519449	0	0	0.0
4401	0.014381016534565323	0.002132950079611768	0.0019088307798461978	0.9588008841938968	None	0	0	0.5	3	0.6666666666666666	4	0.5714285714285714	0.6666666666666666	6	4	1	0	0	0.2857142857142857	7	2	0.5333333333333333	8	0.0	0.3333333333333333	0.284222839802613	0.8592729218620923	0.563567563167714	0.7689147747547892	0.905856216352797	0.8008590642168606	0.9294528282602259	0.8127090644816017	0	0	0.0
2340	None	None	None	None	None	0	0	0.5	2	0.6666666666666666	2	0.625	0.3333333333333333	1	1	3	1	0	0.5	2	4	0.3333333333333333	5	0.1	0	0.284222839802613	0.5	0.563567563167714	0.5	1.0	0.5	0.9500509443029321	0.5	1.0	1.0	0.0
6452	0.054571315757760336	0.002216095083023663	-0.0010462094315814494	0.8547664590246953	None	0	0	0.18181818181818182	2	0.8571428571428571	12	0.32	0.7857142857142857	11	11	4	0	0	0.5	10	5	1.0666666666666667	16	0.0	0.3333333333333333	0.3006603473099162	0.9643190009693675	0.8106163180195388	0.9264461213873791	0.5702537077815669	0.7889898406563713	0.9133577040002914	0.9155214579531205	0	0	0.0
2517	None	None	None	None	None	0	0	0.6666666666666666	2	0.5	1	1.0	0	1	0	2	0	0	0.25	4	1	0.26666666666666666	4	0.0	0.6666666666666666	0	0	0	0	0	0	0	0	0	0	0
1526	None	None	None	None	None	1.0	1	1.0	5	0.0	0	0.7777777777777778	0	4	0	2	2	0	1.0	3	3	0.4666666666666667	7	0.5	1.0	0	0	0	0	0	0	0	0	0	0	0
515	None	None	None	None	None	0	0	1.0	3	0.0	0	0.6666666666666666	0	2	0	1	1	0	0.6666666666666666	3	2	0.26666666666666666	4	0.25	1.0	0	0	0	0	0	0	0	0	0	0	0
4580	0.03399959857468786	0.0056264611330276194	-0.0031233966354244436	0.8504935565078505	None	0	0	0.42857142857142855	3	0.75	6	0.5555555555555556	0.75	8	6	1	0	0	0.2222222222222222	9	2	0.6666666666666666	10	0.0	0.25	0.6660220867997729	0.8809023405717534	0.563567563167714	0.9216396463790917	0.9258352648658112	0.7750918801269931	0.8111703724355069	0.8700095181407924	0	0	0.0
701	None	None	None	None	None	0	0	0.6	3	0.6	3	0.7777777777777778	0.2	2	1	4	2	0	1.0	3	3	0.4666666666666667	7	0.18181818181818182	0.5	0.642729901714994	0.6400328321091172	0.7451797230184504	0.7863799192780708	0.49856552937820614	0.8388055620871364	0.8016113650851076	0.7642347484176294	1.0	1.0	0.63715414494323
6822	0.05301603568427539	0.015448818791111285	0.0036877384624790926	0.9411902234326986	None	0	0	0.2	2	0.8333333333333334	10	0.35	0.75	9	9	4	1	0	0.625	8	5	0.9333333333333333	14	0.08333333333333333	0.3333333333333333	0.6898148520128369	0.9400197939597029	0.8106163180195388	0.9265946001946547	0.6254005540111801	0.7265061617775573	0.8907032570831691	0.8897435521081272	1.0	0	0.0
2215	None	None	None	None	None	0	0	0.75	3	0.0	0	0.5555555555555556	0	2	0	2	1	0	1.0	3	3	0.3333333333333333	5	0.16666666666666666	1.0	0	0	0	0	0	0	0	0	0	0	0
7364	0.05278193876378515	0.019890426023599795	0.019649972807078864	0.9042529532645991	None	0	0	0.2727272727272727	3	0.7857142857142857	11	0.35555555555555557	0.7142857142857143	11	10	4	0	0	0.5555555555555556	9	5	1.0666666666666667	16	0.0	0.2857142857142857	0.3006603473099162	0.9457469937918423	0.8106163180195388	0.9200212998916397	0.5663901872522555	0.805659837546024	0.8907032570831691	0.9038715182464173	0	0	0.0
6284	0.041010687423307074	0.011769365136508149	0.01162317372165073	0.9444813917147721	None	0	0	0.2222222222222222	2	0.8181818181818182	9	0.37142857142857144	0.7272727272727273	8	8	4	0	0	0.7142857142857143	7	5	0.8666666666666667	13	0.0	0.3333333333333333	0.3006603473099162	0.8989140178629568	0.8106163180195388	0.7880329155953629	0.5335350615727794	0.7662639477321925	0.8899493732262691	0.826623861840985	0	0	0.0
3681	0.029463569254625014	0.008555028106660733	0.007295748778369175	0.8344960541725651	None	0	0	0.42857142857142855	3	0.75	6	0.5555555555555556	0.75	8	6	1	0	0	0.2222222222222222	9	2	0.6666666666666666	10	0.0	0.25	0.6660220867997729	0.8821410557506478	0.6186462246467949	0.9193517078161433	0.9188088267110655	0.7714936442393988	0.8111703724355069	0.8684968319401155	0	0	0.0
5869	0.03820110882613181	0.007822077151878964	0.007690057584798467	0.5824181397346216	None	0	0	0.25	2	0.8	8	0.3	0.7	7	7	4	0	0	0.625	8	5	0.8	12	0.0	0.5	0.7514219366506376	0.8234716467144882	0.8106163180195388	0.9328733793755861	0.687247284840821	0.7256256056396655	0.7945224887536473	0.8474525303290269	0	0	0.0
4329	0.025177835715089792	0.008923996586647989	0.008327570946368245	0.6462471547588573	None	0	0	0.42857142857142855	3	0.75	6	0.5555555555555556	0.75	8	6	1	0	0	0.2222222222222222	9	2	0.6666666666666666	10	0.0	0.25	0.6660220867997729	0.8821410557506478	0.6186462246467949	0.9193517078161433	0.917709523172617	0.7721678706023903	0.8105690717275467	0.8686425138930761	0	0	0.0
1098	None	None	None	None	None	0	0	0.2	1	1.0	5	1.0	0.6	3	3	3	3	0	0.14285714285714285	7	1	0.4666666666666667	7	0.3	0	0.3826890303069098	0.8380898002337577	0.3215096845853516	0.8777049189752685	0.4185817757187535	0.7030447105679128	0.8291604658726357	0.8164180398411154	0.3333333333333333	0.3333333333333333	0.0
6710	0.05584150757253314	0.00632329484031163	-0.005460020739112775	0.8834919907548144	None	0	0	0.18181818181818182	2	0.8571428571428571	12	0.32	0.7857142857142857	11	11	4	0	0	0.5	10	5	1.0666666666666667	16	0.0	0.3333333333333333	0.6898148520128369	0.9598944560928828	0.8106163180195388	0.9266257781148464	0.5887441933661993	0.7080346939849523	0.9133577040002914	0.9001639882183184	0	0	0.0
3269	0.008925507896337741	0.0011114476644312925	0.00030195087000006054	0.9868414380993789	None	0	0	0.6	3	0.6	3	0.5833333333333334	0.6	4	3	2	0	0	0.3333333333333333	6	2	0.4666666666666667	7	0.0	0.4	0.284222839802613	0.8455493692120174	0.563567563167714	0.613458007498253	0.9178669076416714	0.6884431990418111	0.9312732852079466	0.728088277063259	0	0	0.0
3078	0.0063778393709553885	0.0028637262824474483	0.0021558718061435345	0.97999239360086	None	0	0	0.5	2	0.75	3	0.6	0.5	4	2	1	0	0	0.4	5	2	0.4	6	0.0	0.4	0.6660220867997729	0.7641950188111074	0.5577722144937135	0.8590936308959888	0.6884075796279832	0.8283742915606027	0.7481498423929233	0.8204279784813451	0	0	0.0
4236	0.030800814006528027	0.009488344984613893	0.008946977588166295	0.7106375080956673	None	0	0	0.375	3	0.7777777777777778	7	0.55	0.7777777777777778	9	7	1	0	0	0.2	10	2	0.7333333333333333	11	0.0	0.2222222222222222	0.6743477322571367	0.8782242894446506	0.673724886125876	0.9214948413877122	0.9188088267110655	0.7612220295060151	0.7897185721393165	0.8659926335941346	0	0	0.0
6841	0.024991696324514878	0.002852861385616056	-0.002576132936745002	0.8865738000154735	None	0	0	0.375	3	0.7777777777777778	7	0.55	0.7777777777777778	9	7	1	0	0	0.2	10	2	0.7333333333333333	11	0.0	0.2222222222222222	0.6743477322571367	0.8747767799155367	0.563567563167714	0.9110822095708708	0.9166102196341684	0.7767683759719415	0.7897185721393165	0.8628589579063236	0	0	0.0
6400	0.052407918256907014	0.01890344117132524	0.013980324581868903	0.8150648499565284	None	0	0	0.375	3	0.8	8	0.5454545454545454	0.8	10	8	1	0	0	0.18181818181818182	11	2	0.8	12	0.0	0.2	0.6743477322571367	0.8692505405622967	0.563567563167714	0.9180289679074998	0.9188088267110655	0.7768400277982388	0.7814693348088786	0.8644225919693234	0	0	0.0
2828	0.01397288115917796	0.0012770611179415711	0.00016105625563026923	0.9688336426582527	None	0.3333333333333333	1	0.625	5	0.3333333333333333	3	0.4583333333333333	0.3333333333333333	6	3	4	2	0	0.375	8	3	0.7333333333333333	11	0.2222222222222222	0.6666666666666666	0.6518471486290205	0.8435058137180259	0.6518818273837328	0.8224201623110895	0.4832775098335313	0.9620404786045097	0.8866989503508959	0.8956661357013537	0.5833333333333333	0.5	0.0
603	None	None	None	None	None	0	0	0.75	3	0.25	1	1.0	0	0	0	5	0	0	0.6666666666666666	2	3	0.4	6	0.0	1.0	0	0	0	0	0	0	0	0	0	0	0
4869	0.023166722611450623	0.0016608335096731615	-0.0015668249976297855	0.8814587001752406	None	0	0	0.375	3	0.7777777777777778	7	0.55	0.7777777777777778	8	7	2	0	0	0.2	10	2	0.7333333333333333	11	0.0	0.2222222222222222	0.6743477322571367	0.8554463853949894	0.563567563167714	0.9218649198577817	0.917709523172617	0.7929185604548772	0.7814693348088786	0.8656284402538782	0	0	0.0
5886	0.03185368119377195	0.009217306841374343	0.00610510961031372	0.5814671130102975	None	0	0	0.25	2	0.7777777777777778	7	0.3142857142857143	0.7777777777777778	7	7	3	0	0	0.7142857142857143	7	5	0.7333333333333333	11	0.0	0.5	0.7514219366506376	0.8347402901352269	0.8106163180195388	0.9239803366281233	0.687247284840821	0.7407373578948356	0.7940671333728346	0.8484336701544878	0	0	0.0
2612	0.0024376351603703343	3.188794273398364e-05	-3.0217076883392457e-05	0.9886274644823142	None	1.0	1	0.8	4	0.4	2	0.4375	0.4	4	2	2	0	0	1.0	4	4	0.4666666666666667	7	0.0	0.6666666666666666	0.5143306793639335	0.9585164160768244	0.9544757689077403	0.7568716777301013	0.552894356910241	0.8775520357782626	0.9506514389778253	0.8891131753078506	0	0	0.0
4919	0.03862031198009422	0.005096079753878612	-0.0009060909801144696	0.612700979088703	None	0	0	0.375	3	0.7	7	0.375	0.7	8	7	3	0	0	0.5	8	4	0.8	12	0.0	0.5	0.7514219366506376	0.72740167226399	0.34449753364688374	0.9485454331685251	0.6977367785414448	0.6580835378960839	0.8062581452033797	0.8200704870313157	0	0	0.0
6944	0.08244601274566919	0.003449777212156178	-0.003397508749524538	0.8084922492189215	None	0	0	0.16666666666666666	2	0.8666666666666667	13	0.2833333333333333	0.8	12	12	4	1	0	0.6	10	6	1.1333333333333333	17	0.08333333333333333	0.2857142857142857	0.4952375996613766	0.9441009012937259	0.8106163180195388	0.9169794868868909	0.5649720052168974	0.7466452792562291	0.8907032570831691	0.8912099936028278	1.0	0	0.0
4333	0.03147684980698233	0.009201764172085188	0.009025770228426202	0.7617314956552059	None	0	0	0.375	3	0.7777777777777778	7	0.55	0.7777777777777778	9	7	1	0	0	0.2	10	2	0.7333333333333333	11	0.0	0.2222222222222222	0.6743477322571367	0.8782242894446506	0.673724886125876	0.9214948413877122	0.9188088267110655	0.7612220295060151	0.7897185721393165	0.8659926335941346	0	0	0.0
4594	0.031231752308399526	0.0008817643438471318	0.0008272611826643898	0.5952236615018904	None	0	0	0.25	2	0.7777777777777778	7	0.3142857142857143	0.7777777777777778	7	7	3	0	0	0.7142857142857143	7	5	0.7333333333333333	11	0.0	0.5	0.6898148520128369	0.8631360097220749	0.8106163180195388	0.9323386683273462	0.6254005540111801	0.7169321877822664	0.8233053314980464	0.8579077673012966	0	0	0.0
930	None	None	None	None	None	0	0	0.75	3	0.5	2	0.5	0.5	4	2	1	1	0	0.75	4	3	0.4	6	0.25	1.0	0.5877198379418791	0.8988837751525218	0.357038652627088	0.9534772630414899	0.46691629701844084	0.8822155050625364	0.7207698629260806	0.917299807246469	1.0	0.75	0.0
2543	None	None	None	None	None	0	0	0.4	2	0.8	4	1.0	0.6	3	3	3	0	0	0.14285714285714285	7	1	0.4666666666666667	7	0.0	0.6666666666666666	0.6576964413424092	0.8582830545152585	0.46304133859267027	0.7579951442633458	0.781542802852446	0.8483483436079556	0.8309023620487672	0.8256119952850614	0	0	0.0
6850	0.07044848379327372	0.014746876057339358	0.013915464546623792	0.8135312598266118	None	0	0	0.18181818181818182	2	0.8571428571428571	12	0.32	0.7857142857142857	11	11	4	1	0	0.5	10	5	1.0666666666666667	16	0.08333333333333333	0.3333333333333333	0.7514219366506376	0.9194085757852656	0.8106163180195388	0.9273000887874018	0.6544544447251515	0.749649710135445	0.8907032570831691	0.8834663839818251	1.0	0	0.0
4614	0.028919274365559737	0.01091975128381105	0.010191274357415684	0.8752978223208747	None	0	0	0.375	3	0.7777777777777778	7	0.55	0.7777777777777778	9	7	1	0	0	0.2	10	2	0.7333333333333333	11	0.0	0.2222222222222222	0.6576964413424092	0.8871006511018357	0.563567563167714	0.9108416945463456	0.9188088267110655	0.7623789242279306	0.8309023620487672	0.8641734259357582	0	0	0.0
3731	0.025817518458702414	0.003703815818541242	0.0033059656539443714	0.9829939706850248	None	0	0	0.3333333333333333	2	0.7142857142857143	5	0.375	0.7142857142857143	5	5	3	0	0	0.6666666666666666	6	4	0.6	9	0.0	0.6666666666666666	0.8989080386912562	0.7603842950836774	0.2730300032250691	0.9233554580132157	0.6833837643115096	0.623506268400772	0.9283681637086475	0.7994232581398618	0	0	0.0
5266	0.06358149494844101	0.016894087741579453	-0.016023612798380705	0.6564731581396596	None	0	0	0.2	2	0.8461538461538461	11	0.23809523809523808	0.8461538461538461	11	11	3	0	0	0.7777777777777778	9	7	1.0	15	0.0	0.3333333333333333	0.7297285397363511	0.9318667990195549	0.8106163180195388	0.9356792916624748	0.6254005540111801	0.7350929903036865	0.8709277887620097	0.891347358356221	0	0	0.0
6918	0.06288991874083981	0.0032775302248183634	0.0024609132088077787	0.7789855953574183	None	0	0	0.25	3	0.8	12	0.34	0.7333333333333333	12	11	4	0	0	0.5	10	5	1.1333333333333333	17	0.0	0.2857142857142857	0.4952375996613766	0.9431153029671315	0.8106163180195388	0.9183480818804666	0.5775671903092274	0.789939786086581	0.8907032570831691	0.898828815636778	0	0	0.0
168	None	None	None	None	None	0.14285714285714285	1	0.3125	5	0.6666666666666666	14	0.27058823529411763	0.6666666666666666	19	14	3	0	0	0.29411764705882354	17	5	1.5333333333333334	23	0.0	0.25	0.49536981839113353	0.9680322518394502	0.39451660175745007	0.9471789812960056	0.657188153752114	0.8384571965996922	0.8739732841563358	0.9338857653323636	0	0	0.0
2689	3.930633784632689e-06	8.443428954563622e-08	-2.4794459173921083e-10	0.9999968367550711	None	0	0	0.5	3	0.5	3	1.0	0	1	0	6	1	0	0.5	2	4	0.5333333333333333	8	0.06666666666666667	0.6666666666666666	0	0	0	0	0	0	0	0	0	0	0
7195	0.06561044120402872	0.008089202302855166	-0.003152620905538732	0.6749788018834331	None	0	0	0.2727272727272727	3	0.7857142857142857	11	0.35555555555555557	0.7142857142857143	11	10	4	0	0	0.5555555555555556	9	5	1.0666666666666667	16	0.0	0.2857142857142857	0.3006603473099162	0.9643190009693675	0.8106163180195388	0.9264461213873791	0.5045434564226147	0.8000367413450742	0.9133577040002914	0.91724993475576	0	0	0.0
1083	None	None	None	None	None	0	0	0.6666666666666666	2	0.5	1	0.6666666666666666	0	1	0	2	1	0	0.6666666666666666	2	3	0.26666666666666666	4	0.14285714285714285	0	0	0	0	0	0	0	0	0	0	0	0
996	None	None	None	None	None	0	0	1.0	1	0	0	1.0	0	1	0	0	0	0	0.5	2	1	0.13333333333333333	2	0.0	0	0	0	0	0	0	0	0	0	0	0	0
5766	0.054665895859681006	0.005220915282217142	0.005199440531123061	0.6776641587486634	None	0	0	0.18181818181818182	2	0.8571428571428571	12	0.32	0.7857142857142857	11	11	4	1	0	0.5	10	5	1.0666666666666667	16	0.08333333333333333	0.3333333333333333	0.3006603473099162	0.9649460634662238	0.8106163180195388	0.9264461213873791	0.5045434564226147	0.7721851064495537	0.8907032570831691	0.9134419301558202	1.0	0	0.0
3222	0.010891072803885545	0.0049818443800939945	0.004973504303768119	0.9849657358933896	None	0	0	0.4	2	0.6	3	0.4375	0.6	4	3	2	0	0	1.0	4	4	0.4666666666666667	7	0.0	0.6666666666666666	0.8436228292030146	0.7803580738047359	0.34449753364688374	0.9334205405364793	0.6853155245761653	0.6303180050871035	0.8728954036682335	0.8146629533202547	0	0	0.0
710	None	None	None	None	None	0	0	0.4	2	0.8	4	1.0	0.4	4	2	2	1	0	0.14285714285714285	7	1	0.4666666666666667	7	0.16666666666666666	0.3333333333333333	0.42247161591785537	0.8412451994052028	0.21858844884303713	0.7270384785220058	0.2525176026699425	0.5374181240368349	0.7342854197405555	0.7175567860789933	1.0	0.25	0.0
4330	0.02532902635289545	0.00808080570019692	-0.007240919653276479	0.561847215855579	None	0	0	0.42857142857142855	3	0.75	6	0.5555555555555556	0.75	8	6	1	0	0	0.2222222222222222	9	2	0.6666666666666666	10	0.0	0.25	0.47928528602987486	0.8925531266507071	0.5712807866962735	0.8867296224578717	0.9258352648658112	0.6355553302528345	0.8682816788544343	0.8287781066642038	0	0	0.0
1553	None	None	None	None	None	0	0	0.5	2	0.6666666666666666	2	0.8333333333333334	0.3333333333333333	1	1	3	0	0	0.6666666666666666	2	3	0.3333333333333333	5	0.0	0	0.5087845459382673	0.5	0.5287569951030905	0.5	0.8781239684632572	0.5	0.8450074495010554	0.5	0	0	0.0
3283	0.000684585586245252	0.00023965572719387683	-1.5998023310676426e-06	0.9982136474484833	None	0	0	0.75	3	0.3333333333333333	1	0.625	0.3333333333333333	2	1	2	0	0	0.5	4	2	0.3333333333333333	5	0.0	0.6666666666666666	0.47928528602987486	0.8755147171032388	0.4659390129296705	0.5072436790023374	0.8907714014262229	0.7488119431610716	0.8983201170763632	0.7357437074400117	0	0	0.0
1235	None	None	None	None	None	0	0	0.5	2	0.3333333333333333	1	0.8333333333333334	0	1	0	3	1	0	0.6666666666666666	3	2	0.3333333333333333	5	0.1111111111111111	0	0	0	0	0	0	0	0	0	0	0	0
6325	0.05246651309071238	0.021526512927443016	0.018380963471520396	0.8428910936561442	None	0	0	0.2	2	0.8461538461538461	11	0.2777777777777778	0.7692307692307693	11	10	3	0	0	0.6666666666666666	9	6	1.0	15	0.0	0.3333333333333333	0.6261056867476823	0.8819854771135177	0.4159650640686984	0.9294484387426974	0.5045434564226147	0.7960132595980579	0.8078173252716322	0.8790777345829339	0	0	0.0
959	None	None	None	None	None	0	0	0.6666666666666666	2	0.5	1	0.6666666666666666	0	1	0	2	1	0	0.6666666666666666	2	3	0.26666666666666666	4	0.14285714285714285	0	0	0	0	0	0	0	0	0	0	0	0
870	None	None	None	None	None	0	0	0.2777777777777778	5	0.68	17	0.1888111888111888	0.52	18	13	8	1	0	0.8461538461538461	13	11	1.8	27	0.06666666666666667	0	0.39103165922433625	0.8080903348628875	0.4778304680736397	0.8991629961521236	0.6585747220729632	0.8532340190770201	0.8792641806343134	0.8575718751458671	1.0	0.5	0.0
638	None	None	None	None	None	0	0	0.5	2	0.6666666666666666	2	0.625	0	0	0	4	2	0	0.5	4	2	0.3333333333333333	5	0.16666666666666666	0.5	0	0	0	0	0	0	0	0	0	0	0
4267	0.025836189674020526	0.011018942693838702	0.008741293037256417	0.9820793909439841	None	0	0	0.3333333333333333	2	0.7142857142857143	5	0.375	0.7142857142857143	6	5	2	0	0	0.6666666666666666	6	4	0.6	9	0.0	0.6666666666666666	0.8989080386912562	0.7211795276493834	0.2730300032250691	0.9126294433302358	0.6524603988966892	0.6173881644533569	0.9283681637086475	0.7787372597386916	0	0	0.0
721	None	None	None	None	None	0	0	0.5	2	0.6666666666666666	2	0.625	0	1	0	3	1	0	0.5	2	4	0.3333333333333333	5	0.1111111111111111	0	0	0	0	0	0	0	0	0	0	0	0
6791	0.0628271197822113	0.017719684764037763	0.01709812301506523	0.8917419593222691	None	0	0	0.2	2	0.8461538461538461	11	0.3333333333333333	0.7692307692307693	10	10	4	1	0	0.5555555555555556	9	5	1.0	15	0.08333333333333333	0.3333333333333333	0.4952375996613766	0.9426346937141711	0.8106163180195388	0.9238632686949759	0.5630402449522418	0.726245693507987	0.8907032570831691	0.8899577803119978	1.0	0	0.0
6970	0.06607571962587938	0.012979705094480813	0.009227947458553227	0.7417588866805911	None	0	0	0.16666666666666666	2	0.8666666666666667	13	0.3090909090909091	0.8	12	12	4	0	0	0.45454545454545453	11	5	1.1333333333333333	17	0.0	0.3333333333333333	0.7206183943317372	0.934453237206844	0.8106163180195388	0.9173337350794958	0.6070723736886897	0.7526570879951243	0.8907032570831691	0.8868435475424848	0	0	0.0
3680	0.022129445964414525	0.00303184947702569	0.002449090522924043	0.9264665843811968	None	0	0	0.5	3	0.7142857142857143	5	0.5625	0.7142857142857143	7	5	1	0	0	0.25	8	2	0.6	9	0.0	0.2857142857142857	0.6576964413424092	0.8841694839459427	0.563567563167714	0.9115874187886589	0.9188088267110655	0.7829173780903266	0.8309023620487672	0.8679340550509098	0	0	0.0
2643	8.67425184961955e-06	2.0021719291720584e-06	-1.656331748619258e-06	0.9992043209391225	None	0	0	0.6666666666666666	2	0.0	0	0.6666666666666666	0	0	0	3	0	0	0.6666666666666666	3	2	0.26666666666666666	4	0.0	0	0	0	0	0	0	0	0	0	0	0	0
262	None	None	None	None	None	0	0	0.5	2	0.6666666666666666	2	0.5555555555555556	0.3333333333333333	1	1	3	2	0	1.0	3	3	0.3333333333333333	5	0.2	0	0.7002805665370293	0.5	0.9406709571703613	0.5	0.2810242728515557	0.5	0.9385318005091864	0.5	1.0	1.0	0.0
507	None	None	None	None	None	0	0	0.3333333333333333	2	0.7142857142857143	5	0.36	0.42857142857142855	5	3	3	0	0	1.0	5	5	0.6	9	0.0	0	0.2824695325992721	0.8054742320967341	0.7304804567765275	0.8425711529659441	0.9504540140595964	0.8234351022494424	0.9444450055375198	0.824342368095602	0	0	0.0
4736	0.048396040016391244	0.016804821423198266	-0.0005959196283825868	0.9777832333268605	None	0	0	0.25	2	0.7777777777777778	7	0.34375	0.7777777777777778	7	7	3	0	0	0.5	8	4	0.7333333333333333	11	0.0	0.6666666666666666	0.8989080386912562	0.7071868346742386	0.2730300032250691	0.9020215761692382	0.6254005540111801	0.6149269358140286	0.9283681637086475	0.766724470481414	0	0	0.0
4297	0.025847849366153322	0.002903903486688452	-0.0026825071179020204	0.8872354066500612	None	0	0	0.375	3	0.7777777777777778	7	0.55	0.7777777777777778	9	7	1	0	0	0.2	10	2	0.7333333333333333	11	0.0	0.2222222222222222	0.6743477322571367	0.8747767799155367	0.563567563167714	0.9110822095708708	0.9166102196341684	0.7808342414369013	0.7897185721393165	0.8637872811982522	0	0	0.0
1303	None	None	None	None	None	0	0	0.6666666666666666	2	0.5	1	0.6666666666666666	0	1	0	2	1	0	0.6666666666666666	3	2	0.26666666666666666	4	0.14285714285714285	0	0	0	0	0	0	0	0	0	0	0	0
5051	0.039752052938159595	0.013375647336245789	0.012982756878699797	0.8677248432181834	None	0	0	0.25	2	0.8	8	0.3	0.8	8	8	3	0	0	0.625	8	5	0.8	12	0.0	0.5	0.709771695874594	0.8517344723619269	0.8106163180195388	0.9270956489633663	0.6563239194260004	0.7294893894322747	0.8093287270258207	0.8533437018031944	0	0	0.0
2806	0.011525744710290296	0.00048780482439800905	0.00010115373319950697	0.9628480619803946	None	0	0	0.3333333333333333	2	0.8333333333333334	5	0.5714285714285714	0.8333333333333334	7	5	0	0	0	0.2857142857142857	2	7	0.5333333333333333	8	0.0	0	0.364134932157127	0.9032493896254603	0.8106163180195388	0.7751911656335437	0.5045434564226147	0.7332273762703121	0.8619102001295825	0.8167168372598049	0	0	0.0
3665	0.008264834809728	0.0034008528601587977	0.0031680292351492076	0.989282628133657	None	0	0	0.5	2	0.6666666666666666	2	1.0	0.6666666666666666	3	2	1	0	0	0.2	5	1	0.3333333333333333	5	0.0	1.0	0.6576964413424092	0.8582830545152585	0.46304133859267027	0.7579951442633458	0.781542802852446	0.8105158499990862	0.8309023620487672	0.8123565372378566	0	0	0.0
241	None	None	None	None	None	0	0	0.5	2	0.6666666666666666	2	0.625	0.3333333333333333	2	1	2	0	0	0.5	4	2	0.3333333333333333	5	0.0	0	0.6378441620945237	0.8853853918063223	0.9809893261859332	0.5473840631582312	0.8566931000898782	0.7212836436239803	0.8072582832939486	0.7430338894564555	0	0	0.0
503	None	None	None	None	None	0	0	0.6	3	0.6	3	0.4666666666666667	0.6	4	3	2	1	0	0.6	5	3	0.4666666666666667	7	0.14285714285714285	1.0	0.5877198379418791	0.7733883680105106	0.3549854352156164	0.5661914180199529	0.46691629701844084	0.7721140813982572	0.7530550817622205	0.7119184741666172	1.0	0.5	0.0
6577	0.05989770428957952	0.005284067022646644	-0.0014436445773548991	0.7399988107449582	None	0	0	0.18181818181818182	2	0.8571428571428571	12	0.32	0.7857142857142857	11	11	4	1	0	0.5	10	5	1.0666666666666667	16	0.08333333333333333	0.3333333333333333	0.6898148520128369	0.9386306290333745	0.8106163180195388	0.9208360259179855	0.6254005540111801	0.7483418146889856	0.8907032570831691	0.8899620293768571	1.0	0	0.0
7056	0.05229400511522575	0.0206344233998812	0.020501285674464163	0.9106642551703256	None	0	0	0.2727272727272727	3	0.7857142857142857	11	0.35555555555555557	0.7142857142857143	11	10	4	0	0	0.5555555555555556	9	5	1.0666666666666667	16	0.0	0.2857142857142857	0.3006603473099162	0.9457469937918423	0.8106163180195388	0.9200212998916397	0.5663901872522555	0.7717798678265211	0.8907032570831691	0.8978090196205746	0	0	0.0
4692	0.02357350879155467	0.011486290911236739	0.00787523056833852	0.954962649990332	None	0	0	0.2857142857142857	2	0.75	6	0.3333333333333333	0.75	6	6	3	0	0	0.8333333333333334	6	5	0.6666666666666666	10	0.0	0.5	0.7206183943317372	0.839842134015177	0.6132906910441186	0.9371037382750019	0.687247284840821	0.7199849370246105	0.8093287270258207	0.8541567985502589	0	0	0.0
3776	0.006471478239782648	0.0038619747924407677	0.0033146359186804566	0.9865684724153158	None	0	0	0.4	2	0.6	3	0.4375	0.4	3	2	3	0	0	1.0	4	4	0.4666666666666667	7	0.0	0.5	0.872150842731075	0.62515475943063	0.4159650640686984	0.9401236851562372	0.687247284840821	0.5827060735501686	0.8336707479946542	0.7684719138307495	0	0	0.0
3048	0.010070834879957172	0.00568670903727263	0.0031575208203002752	0.9874991139935221	None	0	0	0.5	2	0.75	3	1.0	0.5	2	2	3	0	0	0.16666666666666666	6	1	0.4	6	0.0	0.8	0.6660220867997729	0.5208020989810518	0.375169155431217	0.7065572831997332	0.6809376487912335	0.7365352690282838	0.8117728437407671	0.6600099666804887	0	0	0.0
2997	0.009274774397688324	0.0028607465502953223	0.0025262014172207446	0.9735334504101832	None	0	0	0.6	3	0.6	3	0.5833333333333334	0.6	4	3	2	0	0	0.3333333333333333	6	2	0.4666666666666667	7	0.0	0.4	0.47095964057251116	0.8790770717703941	0.5133044508801922	0.7935033740862267	0.7280826510403273	0.7886883480717061	0.8525288149932272	0.8247658858042619	0	0	0.0
4177	0.020454447674927073	0.00833241723535032	0.0010251211819592512	0.9851808564850032	None	0	0	0.3333333333333333	2	0.7142857142857143	5	0.375	0.5714285714285714	6	4	2	0	0	0.6666666666666666	6	4	0.6	9	0.0	0.5	0.8855294407111657	0.7429947233110584	0.2730300032250691	0.9126294433302358	0.6563239194260004	0.6210827014996663	0.9219077699259107	0.7859421240408981	0	0	0.0
3033	0.0010904144049897365	0.0010164924166097572	0.0010161426145364224	0.9896864519501886	None	0	0	0.5	2	0.75	3	0.6	0.25	1	1	4	1	0	0.4	2	5	0.4	6	0.08333333333333333	0	0.284222839802613	0.5	0.563567563167714	0.5	1.0	0.5	0.9500509443029321	0.5	1.0	1.0	0.0
1165	None	None	None	None	None	0	0	0.8	4	0.2	1	0.5833333333333334	0	4	0	2	1	0	0.75	3	4	0.4666666666666667	7	0.25	0.5	0	0	0	0	0	0	0	0	0	0	0
737	None	None	None	None	None	0	0	0.25	1	1.0	3	1.0	0.3333333333333333	2	1	2	4	0	0.2	1	5	0.3333333333333333	5	0.5714285714285714	0	0.3064146885976575	0.5	0.3215096845853516	0.5	0.5217517298073068	0.686059891032737	0.7274618874630248	0.5647807229431393	0.5	0.5	0.49455429169193466
7517	0.06490963551728741	0.017983252154770493	-0.01586329068346961	0.9597820665178711	None	0	0	0.25	3	0.8	12	0.3148148148148148	0.7333333333333333	12	11	4	0	0	0.6666666666666666	9	6	1.1333333333333333	17	0.0	0.25	0.3006603473099162	0.948581332060099	0.6149564460963328	0.9315806619267843	0.5354668218374352	0.7737004432762422	0.9028870338179102	0.9048090940734013	0	0	0.0
7324	0.07363789542157162	0.012968724488832444	0.012964051189364287	0.8388065030431622	None	0	0	0.2	2	0.8461538461538461	11	0.3333333333333333	0.7692307692307693	10	10	4	0	0	0.5555555555555556	9	5	1.0	15	0.0	0.3333333333333333	0.7514219366506376	0.933234932973188	0.8106163180195388	0.9310908267921173	0.6254005540111801	0.7324482038743528	0.8907032570831691	0.8892110908555989	0	0	0.0
7434	0.06435841467154606	0.0241083978951382	0.02341824163488417	0.9147977226285207	None	0	0	0.25	3	0.8	12	0.34	0.7333333333333333	12	11	4	0	0	0.5	10	5	1.1333333333333333	17	0.0	0.2857142857142857	0.4952375996613766	0.9431153029671315	0.8106163180195388	0.9183480818804666	0.5775671903092274	0.8184857889572744	0.8907032570831691	0.90420091778173	0	0	0.0
1427	None	None	None	None	None	0	0	0.4	2	0.8	4	1.0	0.6	5	3	1	0	0	0.14285714285714285	7	1	0.4666666666666667	7	0.0	0.3333333333333333	0.4825051511658579	0.8617467873433258	0.27331160259950604	0.9438477064330737	0.25869007504005914	0.8711381268646358	0.7822366869799106	0.8991313953492513	0	0	0.0
3927	0.03753602481931807	0.004323952161471174	0.0042220359023149735	0.9598412501918002	None	0	0	0.25	2	0.8	8	0.3	0.7	7	7	4	0	0	0.625	8	5	0.8	12	0.0	0.4	0.5883094310426862	0.9200990999207649	0.4159650640686984	0.9374190432342099	0.5887441933661993	0.7948504011646736	0.8709277887620097	0.8973627600171338	0	0	0.0
4000	0.011608577017281213	0.0029784662122525948	0.002045325996100766	0.985882773112526	None	0	0	0.4	2	0.6	3	0.4375	0.6	4	3	2	0	0	1.0	4	4	0.4666666666666667	7	0.0	0.6666666666666666	0.902857621591947	0.760404172864292	0.34449753364688374	0.9334205405364793	0.687247284840821	0.6282376369121027	0.8730387296157474	0.8084556853809534	0	0	0.0
3207	0.005858613320845169	0.00297250355794395	0.002308634293068361	0.9805805362471645	None	0	0	0.6	3	0.6	3	0.5833333333333334	0.6	5	3	1	0	0	0.3333333333333333	6	2	0.4666666666666667	7	0.0	0.4	0.284222839802613	0.8679896004718244	0.563567563167714	0.785635810011785	0.8766521226081398	0.8127346842839241	0.9234896621115827	0.8249134564834616	0	0	0.0
4090	0.014363253803584912	0.0031519328640603156	0.0026487503528351683	0.9457506606113664	None	0	0	0.5	3	0.6666666666666666	4	0.5714285714285714	0.6666666666666666	6	4	1	0	0	0.2857142857142857	7	2	0.5333333333333333	8	0.0	0.3333333333333333	0.6948129440430398	0.8287070657633808	0.819852180207038	0.936938795528872	0.8977304746596027	0.7709266165512347	0.7904309901082691	0.8617043195114809	0	0	0.0
4024	0.030914900114945396	0.007243121047007731	0.007207994607068145	0.6627817476530294	None	0	0	0.375	3	0.7777777777777778	7	0.55	0.7777777777777778	9	7	1	0	0	0.2	10	2	0.7333333333333333	11	0.0	0.2222222222222222	0.6743477322571367	0.8747767799155367	0.563567563167714	0.9110822095708708	0.9166102196341684	0.7821370145768887	0.7884133972969158	0.8640862116877372	0	0	0.0
2485	None	None	None	None	None	0	0	0.3333333333333333	1	1.0	2	0.6666666666666666	0	0	0	3	1	0	0.6666666666666666	3	2	0.26666666666666666	4	0.1	0	0	0	0	0	0	0	0	0	0	0	0
859	None	None	None	None	None	0	0	0.6666666666666666	2	0.5	1	0.6666666666666666	0.5	1	1	2	0	0	0.6666666666666666	2	3	0.26666666666666666	4	0.0	0	0.5752201454854482	0.5	0.5287569951030905	0.5	0.8781239684632572	0.5	0.8247800050343812	0.5	0	0	0.0
6299	0.044132350736654335	0.012462434666694682	0.011871881519287683	0.8383105666519685	None	0	0	0.375	3	0.7777777777777778	7	0.55	0.7777777777777778	8	7	2	0	0	0.2	10	2	0.7333333333333333	11	0.0	0.2222222222222222	0.6948129440430398	0.7985825916662109	0.7647735187279568	0.9316594976062575	0.917709523172617	0.7910822634059655	0.7607039361616074	0.8549289891753691	0	0	0.0
2317	None	None	None	None	None	0	0	0.5	2	0.6666666666666666	2	0.5555555555555556	0	1	0	3	2	0	1.0	3	3	0.3333333333333333	5	0.2222222222222222	0.5	0	0	0	0	0	0	0	0	0	0	0
1174	None	None	None	None	None	0	0	0.3333333333333333	1	1.0	2	0.6666666666666666	0	0	0	3	1	0	0.6666666666666666	3	2	0.26666666666666666	4	0.1	0	0	0	0	0	0	0	0	0	0	0	0
3806	0.01658997145159439	0.004078631151334244	0.004046410783129453	0.9863854396360286	None	0	0	0.3333333333333333	2	0.6666666666666666	4	0.4	0.6666666666666666	4	4	3	0	0	0.8	5	4	0.5333333333333333	8	0.0	0.6666666666666666	0.8436228292030146	0.7803580738047359	0.34449753364688374	0.9334205405364793	0.687247284840821	0.6282376369121027	0.8730387296157474	0.8142137167433133	0	0	0.0
3273	0.03765545414817623	0.002788282114504627	0.0027547276340236016	0.7167594344851227	None	0	0	0.25	2	0.7777777777777778	7	0.3142857142857143	0.7777777777777778	7	7	3	1	0	0.7142857142857143	7	5	0.7333333333333333	11	0.1	0.5	0.5219594241115757	0.877126047233533	0.2730300032250691	0.9314748620177639	0.7163011755547923	0.8424552812018603	0.9283681637086475	0.8893275303859274	1.0	0	0.0
7519	0.06593326269657063	0.01986974375134506	0.008734484479377977	0.9195920239148463	None	0	0	0.25	3	0.8125	13	0.36	0.75	13	12	4	0	0	0.5	10	5	1.2	18	0.0	0.25	0.3006603473099162	0.951374348010611	0.8106163180195388	0.9152747615393859	0.5045434564226147	0.7891410679745475	0.8907032570831691	0.9024229491503933	0	0	0.0
6163	0.0440409860310167	0.011269174292981148	0.011242644338136126	0.9489070728592258	None	0	0	0.2	2	0.8333333333333334	10	0.35	0.75	9	9	4	1	0	0.625	8	5	0.9333333333333333	14	0.08333333333333333	0.3333333333333333	0.3006603473099162	0.9237149062122931	0.8106163180195388	0.8783015936160854	0.5006799358933034	0.7686647659924439	0.8907032570831691	0.8687995018219054	1.0	0	0.0
6513	0.08357710318904271	0.0049746199816814345	0.00480584677809646	0.856679774941088	None	0	0	0.13333333333333333	2	0.9	18	0.28205128205128205	0.8	16	16	5	1	0	0.46153846153846156	13	6	1.4666666666666666	22	0.07142857142857142	0.2222222222222222	0.5901825143548767	0.9383906170467425	0.8106163180195388	0.9181250909914371	0.5649720052168974	0.7825349057225098	0.8907032570831691	0.8947617938483197	1.0	0	0.0
3854	0.01800444788928993	0.0066645989448267445	0.006440647552725836	0.9864760239352657	None	0	0	0.3333333333333333	2	0.6666666666666666	4	0.4	0.6666666666666666	4	4	3	0	0	0.8	5	4	0.5333333333333333	8	0.0	0.6666666666666666	0.902857621591947	0.760404172864292	0.34449753364688374	0.9334205405364793	0.687247284840821	0.6282376369121027	0.8730387296157474	0.8084556853809534	0	0	0.0
3535	0.016484485016027367	0.003150841974656515	0.0020304006064938754	0.9866026471236775	None	0	0	0.3333333333333333	2	0.6666666666666666	4	0.4	0.6666666666666666	4	4	3	0	0	0.8	5	4	0.5333333333333333	8	0.0	0.6666666666666666	0.8436228292030146	0.7803580738047359	0.34449753364688374	0.9334205405364793	0.6853155245761653	0.6303180050871035	0.8728954036682335	0.8146629533202547	0	0	0.0
2613	0.0010868000479202925	0.00037546443111958556	-1.1917624758419113e-06	0.997852246566918	None	0	0	0.5	2	0.6666666666666666	2	1.0	0	1	0	3	0	0	0.2	5	1	0.3333333333333333	5	0.0	0.5	0	0	0	0	0	0	0	0	0	0	0
3042	0.010037695217539389	0.0001091785549140382	-0.00010903230096406103	0.9966561986777879	None	0	0	0.5	3	0.6666666666666666	4	0.5714285714285714	0.5	4	3	3	2	0	0.2857142857142857	2	7	0.5333333333333333	8	0.2222222222222222	0.3333333333333333	0.40349227100863194	0.7897388545114865	0.7466670494745854	0.7849202594017111	0.6176980945540109	0.9712265482987904	0.903904523874864	0.8855101051927183	0.75	0.5	0.0
5171	0.043583189696198274	0.006117163655764745	0.00479069794627053	0.8287541105825351	None	0	0	0.2222222222222222	2	0.8181818181818182	9	0.2708333333333333	0.8181818181818182	9	9	3	0	0	0.75	8	6	0.8666666666666667	13	0.0	0.4	0.7536812579532101	0.7119924010258304	0.4159650640686984	0.9391647714008318	0.687247284840821	0.6747707769713237	0.7559664158672892	0.811111457912471	0	0	0.0
6254	0.08258244714400757	0.012785870753334065	-0.0058746426902170044	0.7249884134616129	None	0	0	0.15384615384615385	2	0.8823529411764706	15	0.2638888888888889	0.8235294117647058	14	14	4	1	0	0.5	12	6	1.2666666666666666	19	0.08333333333333333	0.2857142857142857	0.5901825143548767	0.9356967385908181	0.8106163180195388	0.9129283776025304	0.5649720052168974	0.7932638550267808	0.8907032570831691	0.8932242364088011	1.0	0	0.0
7206	0.06298013730109957	0.026537350100921377	0.0246332343413577	0.887361405301426	None	0	0	0.25	3	0.8	12	0.34	0.7333333333333333	12	11	4	0	0	0.5	10	5	1.1333333333333333	17	0.0	0.2857142857142857	0.4952375996613766	0.9431153029671315	0.8106163180195388	0.9183480818804666	0.5775671903092274	0.8184857889572744	0.8907032570831691	0.90420091778173	0	0	0.0
4877	0.032334047479523814	0.017567848137397802	0.01704373889843651	0.8803678517548552	None	0	0	0.25	2	0.7777777777777778	7	0.3142857142857143	0.7777777777777778	7	7	3	0	0	0.7142857142857143	7	5	0.7333333333333333	11	0.0	0.5	0.7514219366506376	0.8234716467144882	0.8106163180195388	0.9328733793755861	0.687247284840821	0.7256256056396655	0.7945224887536473	0.8474525303290269	0	0	0.0
6723	0.062338592490083264	0.01298552654521766	0.012761252037125541	0.76113544320866	None	0	0	0.16666666666666666	2	0.8666666666666667	13	0.3090909090909091	0.8	12	12	4	1	0	0.45454545454545453	11	5	1.1333333333333333	17	0.08333333333333333	0.3333333333333333	0.7206183943317372	0.934453237206844	0.8106163180195388	0.9173337350794958	0.6254005540111801	0.7604876581034504	0.8907032570831691	0.8882581208056596	1.0	0	0.0
4287	0.025795477590586473	0.007695098698828062	-0.006599428577707349	0.6051901388814513	None	0	0	0.42857142857142855	3	0.75	6	0.5555555555555556	0.75	8	6	1	0	0	0.2222222222222222	9	2	0.6666666666666666	10	0.0	0.25	0.47928528602987486	0.8925531266507071	0.5712807866962735	0.8867296224578717	0.9258352648658112	0.6355553302528345	0.8682816788544343	0.8287781066642038	0	0	0.0
3412	0.01125379240099295	0.003883987466684007	0.0038165632023582433	0.9845324652590585	None	0	0	0.4	2	0.6	3	0.4375	0.6	4	3	2	0	0	1.0	4	4	0.4666666666666667	7	0.0	0.6666666666666666	0.8436228292030146	0.7803580738047359	0.34449753364688374	0.9334205405364793	0.6853155245761653	0.6303180050871035	0.8728954036682335	0.8146629533202547	0	0	0.0
1114	None	None	None	None	None	0	0	0.5	1	1.0	1	0.75	0	0	0	2	1	0	1.0	2	2	0.2	3	0.125	0	0	0	0	0	0	0	0	0	0	0	0
35	None	None	None	None	None	0	0	1.0	2	0.0	0	1.0	0	0	0	2	2	0	0.3333333333333333	3	1	0.2	3	0.25	1.0	0	0	0	0	0	0	0	0	0	0	0
3941	0.017420107915677118	0.001820022792109476	0.0002167742109178931	0.9046353342771316	None	0	0	0.5	3	0.7142857142857143	5	0.5625	0.7142857142857143	7	5	1	0	0	0.25	8	2	0.6	9	0.0	0.2857142857142857	0.6743477322571367	0.8090886025490039	0.563567563167714	0.9312003680815826	0.9166102196341684	0.786378533010198	0.7479702626965096	0.8562150242494755	0	0	0.0
1570	None	None	None	None	None	1.0	1	0.8	4	0.4	2	0.7777777777777778	0	2	0	4	0	0	1.0	3	3	0.4666666666666667	7	0.0	0.5	0	0	0	0	0	0	0	0	0	0	0
3174	0.04133198690444222	0.00950955241951057	0.007972464844449523	0.6662127562980438	None	0	0	0.25	2	0.8	8	0.3	0.8	8	8	3	0	0	0.625	8	5	0.8	12	0.0	0.5	0.5746926163331225	0.9087766750520878	0.34449753364688374	0.9371471911973883	0.6563239194260004	0.8447017190830048	0.9113246092944536	0.9030418802528547	0	0	0.0
1899	None	None	None	None	None	0	0	0.25	1	1.0	4	0.75	0.25	1	1	4	0	0	0.5	2	4	0.4	6	0.0	0	0.8360155214981251	0.5	0.3153644396280153	0.5	0.4410540144955674	0.5	0.9018793266290231	0.5	0	0	0.0
5258	0.038456907912853305	0.009863030439174475	0.009516791397039448	0.8630516913283968	None	0	0	0.25	2	0.8	8	0.3	0.8	8	8	3	0	0	0.625	8	5	0.8	12	0.0	0.5	0.709771695874594	0.8517344723619269	0.8106163180195388	0.9270956489633663	0.6563239194260004	0.7294893894322747	0.8093287270258207	0.8533437018031944	0	0	0.0
2961	0.001435690777626479	0.00015143962160899226	-0.00015122937093625565	0.995962164356447	None	0.5	1	0.6666666666666666	4	0.5714285714285714	4	0.375	0	2	0	6	2	0	0.6666666666666666	4	6	0.6	9	0.14285714285714285	0.6666666666666666	0	0	0	0	0	0	0	0	0	0	0
3750	0.016294050544042888	0.0046208606375556715	0.004328312696444382	0.9769929410236753	None	0	0	0.3333333333333333	2	0.6666666666666666	4	0.4	0.6666666666666666	5	4	2	0	0	0.8	4	5	0.5333333333333333	8	0.0	0.5	0.933564400452819	0.8282516515563778	0.2730300032250691	0.9233554580132157	0.687247284840821	0.6281573902893014	0.9385149411649307	0.8218327551914391	0	0	0.0
2411	None	None	None	None	None	0	0	0.25	1	1.0	3	0.625	0.3333333333333333	1	1	3	0	0	0.5	2	4	0.3333333333333333	5	0.0	0	0.6936897302633132	0.5	0.5287569951030905	0.5	0.8742604479339459	0.5	0.8039225899225554	0.5	0	0	0.0
3512	0.020460577279546758	0.0020634902139983367	0.0007856740141502262	0.9624839306337465	None	0	0	0.2857142857142857	2	0.75	6	0.3333333333333333	0.75	6	6	3	0	0	0.8333333333333334	6	5	0.6666666666666666	10	0.0	0.5	0.7690064882635266	0.8405807420056363	0.2730300032250691	0.9130863216952164	0.687247284840821	0.7798097081399102	0.922997289433404	0.8531690864120889	0	0	0.0
5567	0.03817253140666793	0.008155410311199268	0.0065341193601063064	0.6248989936350291	None	0	0	0.25	2	0.8	8	0.2857142857142857	0.8	8	8	3	0	0	0.8571428571428571	7	6	0.8	12	0.0	0.4	0.7206183943317372	0.8347961060736965	0.8145821318411036	0.9340769144494846	0.711673324255649	0.7170527630534062	0.7916330919322844	0.849879387300663	0	0	0.0
3973	0.024208149587671913	0.0027459184796440666	-0.0024667379550866366	0.8851318698559474	None	0	0	0.375	3	0.7777777777777778	7	0.55	0.7777777777777778	8	7	2	0	0	0.2	10	2	0.7333333333333333	11	0.0	0.2222222222222222	0.6743477322571367	0.8554463853949894	0.563567563167714	0.9218649198577817	0.917709523172617	0.7929185604548772	0.7814693348088786	0.8656284402538782	0	0	0.0
1017	None	None	None	None	None	0	0	0.6	3	0.6	3	0.5833333333333334	0	2	0	4	1	0	0.75	4	3	0.4666666666666667	7	0.1	0.4	0	0	0	0	0	0	0	0	0	0	0
2356	None	None	None	None	None	0	0	0.75	3	0.0	0	0.5555555555555556	0	1	0	3	0	0	1.0	3	3	0.3333333333333333	5	0.0	1.0	0	0	0	0	0	0	0	0	0	0	0
6071	0.03954587457681828	0.015229654643382159	0.015191206283820606	0.8391660216550741	None	0	0	0.375	3	0.7777777777777778	7	0.55	0.7777777777777778	9	7	1	0	0	0.2	10	2	0.7333333333333333	11	0.0	0.2222222222222222	0.6743477322571367	0.8483661538467122	0.563567563167714	0.9248246267863499	0.9188088267110655	0.7839288926879232	0.7729895090655429	0.8629619063125449	0	0	0.0
3935	0.03159540019348511	0.00487771680362152	0.0004275534682249739	0.9671635464334272	None	0	0	0.25	2	0.8	8	0.3	0.7	7	7	4	1	0	0.625	8	5	0.8	12	0.08333333333333333	0.4	0.4712495099345356	0.9388376277077244	0.4159650640686984	0.9374190432342099	0.6215370334818687	0.7905881036983853	0.8233053314980464	0.905116849812063	1.0	0	0.0
2651	0.004863566584856046	0.002507921884201757	-0.0022261497353931107	0.7886297974945404	None	0	0	0.4	2	0.8	4	1.0	0.6	3	3	3	0	0	0.14285714285714285	7	1	0.4666666666666667	7	0.0	0.6666666666666666	0.6576964413424092	0.8582830545152585	0.46304133859267027	0.7579951442633458	0.781542802852446	0.8483483436079556	0.8309023620487672	0.8256119952850614	0	0	0.0
5823	0.06051165785852281	0.016875854110923696	0.016508198304588453	0.9158052250489266	None	0	0	0.2	2	0.8461538461538461	11	0.3333333333333333	0.7692307692307693	10	10	4	1	0	0.5555555555555556	9	5	1.0	15	0.08333333333333333	0.3333333333333333	0.4952375996613766	0.9426346937141711	0.8106163180195388	0.9238632686949759	0.5630402449522418	0.726245693507987	0.8907032570831691	0.8899577803119978	1.0	0	0.0
3326	0.010529716915451435	0.003251448548716344	0.002793934641072004	0.9755617006032078	None	0	0	0.6	3	0.4	2	0.5833333333333334	0.4	4	2	2	0	0	0.3333333333333333	6	2	0.4666666666666667	7	0.0	0.3333333333333333	0.6660220867997729	0.7641950188111074	0.5577722144937135	0.8590936308959888	0.6884075796279832	0.8283742915606027	0.7481498423929233	0.8204279784813451	0	0	0.0
2649	4.51729845423597e-05	2.6148356576750678e-05	6.65073522877694e-06	0.9999952214093082	None	0	0	0.5	2	0.5	2	0.6	0.25	1	1	4	0	0	0.4	5	2	0.4	6	0.0	0	0.44234894639108635	0.5	0.5287569951030905	0.5	0.8781239684632572	0.5	0.8680605993979098	0.5	0	0	0.0
360	None	None	None	None	None	0	0	0.3333333333333333	2	0.7142857142857143	5	0.36	0.42857142857142855	5	3	3	0	0	1.0	5	5	0.6	9	0.0	0	0.2824695325992721	0.8054742320967341	0.7304804567765275	0.8425711529659441	0.9504540140595964	0.8234351022494424	0.9444450055375198	0.824342368095602	0	0	0.0
7128	0.06012502134518804	0.007809403292789439	0.007707794994277624	0.7547036910829245	None	0	0	0.25	3	0.8	12	0.34	0.7333333333333333	12	11	4	0	0	0.5	10	5	1.1333333333333333	17	0.0	0.2857142857142857	0.4952375996613766	0.9431153029671315	0.8106163180195388	0.9183480818804666	0.5775671903092274	0.789939786086581	0.8907032570831691	0.898828815636778	0	0	0.0
3984	0.02480637292134942	0.0029936295841221723	-0.0028135722373836217	0.8841225953591363	None	0	0	0.375	3	0.7777777777777778	7	0.55	0.7777777777777778	9	7	1	0	0	0.2	10	2	0.7333333333333333	11	0.0	0.2222222222222222	0.6743477322571367	0.8747767799155367	0.563567563167714	0.9110822095708708	0.9166102196341684	0.7808342414369013	0.7897185721393165	0.8637872811982522	0	0	0.0
1958	None	None	None	None	None	1.0	1	1.0	4	0.25	1	0.6666666666666666	0	2	0	3	1	0	1.0	3	3	0.4	6	0.125	0.6666666666666666	0	0	0	0	0	0	0	0	0	0	0
7329	0.07403692181200472	0.013369898942841692	0.013364640431476865	0.729305479748559	None	0	0	0.16666666666666666	2	0.8666666666666667	13	0.3090909090909091	0.8	12	12	4	0	0	0.45454545454545453	11	5	1.1333333333333333	17	0.0	0.3333333333333333	0.7206183943317372	0.934453237206844	0.8106163180195388	0.9173337350794958	0.6070723736886897	0.7407117193706337	0.8907032570831691	0.8847134298304099	0	0	0.0
5124	0.04021468155914703	0.00982519835960299	0.009504814287093927	0.8632983852454316	None	0	0	0.25	2	0.8	8	0.3	0.8	8	8	3	0	0	0.625	8	5	0.8	12	0.0	0.5	0.709771695874594	0.8517344723619269	0.8106163180195388	0.9270956489633663	0.6563239194260004	0.7294893894322747	0.8093287270258207	0.8533437018031944	0	0	0.0
4579	0.03329062715029701	0.009942176186390714	0.009517300522168662	0.8680240365225439	None	0	0	0.42857142857142855	3	0.75	6	0.5555555555555556	0.75	8	6	1	0	0	0.2222222222222222	9	2	0.6666666666666666	10	0.0	0.25	0.6948129440430398	0.8590151971667058	0.7647735187279568	0.9313821919310405	0.9188088267110655	0.7737412164399744	0.7814693348088786	0.8677951875586857	0	0	0.0
966	None	None	None	None	None	0	0	0.5	2	0.6666666666666666	2	0.8333333333333334	0	0	0	4	0	0	0.6666666666666666	3	2	0.3333333333333333	5	0.0	0.6666666666666666	0	0	0	0	0	0	0	0	0	0	0
4206	0.030782633338111664	0.01024015946945419	0.010153540722402885	0.7774623454861214	None	0	0	0.375	3	0.8	8	0.5454545454545454	0.8	10	8	1	0	0	0.18181818181818182	11	2	0.8	12	0.0	0.2	0.47095964057251116	0.8888353526198455	0.6186462246467949	0.9006764106624242	0.9188088267110655	0.7445052989661605	0.8850742092898916	0.8562385411629858	0	0	0.0
4263	0.025955950211500625	0.011070446916967255	0.008471038757160855	0.981006501542346	None	0	0	0.3333333333333333	2	0.7142857142857143	5	0.375	0.7142857142857143	6	5	2	0	0	0.6666666666666666	6	4	0.6	9	0.0	0.6666666666666666	0.8989080386912562	0.7211795276493834	0.2730300032250691	0.9126294433302358	0.6505286386320336	0.6212037343453028	0.929715460355538	0.7796653727129796	0	0	0.0
6072	0.05896984439647237	0.013274901029041154	0.00940945080701313	0.822430953460485	None	0	0	0.2	2	0.8333333333333334	10	0.25	0.8333333333333334	10	10	3	0	0	0.875	8	7	0.9333333333333333	14	0.0	0.3333333333333333	0.7206183943317372	0.9158550042405974	0.8106163180195388	0.9155058706185903	0.6620441699107968	0.7467151370607249	0.8447506637824034	0.8754931690054535	0	0	0.0
6679	0.06812770492356991	0.013973688398577187	0.002821622119439198	0.9510903883918732	None	0	0	0.18181818181818182	2	0.8571428571428571	12	0.2962962962962963	0.7857142857142857	11	11	4	1	0	0.6666666666666666	6	9	1.0666666666666667	16	0.08333333333333333	0.2857142857142857	0.3006603473099162	0.9418141925421898	0.8106163180195388	0.9195286250208827	0.5006799358933034	0.7298148210769266	0.8907032570831691	0.8880792362746674	1.0	0	0.0
2832	0.008349621954590214	0.00015543515806670666	0.0001452999024095316	0.9755690187080598	None	0.5	1	0.6666666666666666	4	0.5714285714285714	4	0.375	0.2857142857142857	6	2	2	0	0	0.6666666666666666	6	4	0.6	9	0.0	0.8	0.647712695618335	0.9376613906226585	0.7218405292496388	0.9139319719598952	0.593812067145044	0.913720251236427	0.7214491022691344	0.9225697320816308	0	0	0.0
5703	0.039347040317044064	0.01029323753823008	0.01002665024558227	0.8627370804610792	None	0	0	0.25	2	0.8	8	0.3	0.8	8	8	3	0	0	0.625	8	5	0.8	12	0.0	0.5	0.709771695874594	0.8517344723619269	0.8106163180195388	0.9270956489633663	0.6563239194260004	0.7294893894322747	0.8093287270258207	0.8533437018031944	0	0	0.0
77	None	None	None	None	None	0	0	0.375	3	0.8	8	0.2857142857142857	0.8	9	8	2	2	0	0.8571428571428571	7	6	0.8	12	0.2857142857142857	0.4	0.8860369348411055	0.9210756935804727	0.22258317328297644	0.8915517223923386	0.44526431850010606	0.8934142950478381	0.9443691101284181	0.9029068027189414	0.5555555555555556	0.2222222222222222	0.0
7499	0.0408265702020987	0.011256608698596635	0.00885977384278567	0.9377867640528811	None	0	0	0.2727272727272727	3	0.7857142857142857	11	0.4444444444444444	0.6428571428571429	11	9	4	0	0	0.4444444444444444	9	4	1.0666666666666667	16	0.0	0.2857142857142857	0.3006603473099162	0.9457469937918423	0.8106163180195388	0.9200212998916397	0.5663901872522555	0.805659837546024	0.8907032570831691	0.9038715182464173	0	0	0.0
6218	0.07644003266989571	0.008232837294535255	0.008110172202439191	0.8314378252842917	None	0	0	0.2	2	0.8461538461538461	11	0.3333333333333333	0.7692307692307693	10	10	4	0	0	0.5555555555555556	9	5	1.0	15	0.0	0.3333333333333333	0.7514219366506376	0.933234932973188	0.8106163180195388	0.9310908267921173	0.6254005540111801	0.7324482038743528	0.8907032570831691	0.8892110908555989	0	0	0.0
3751	0.016115189767299285	0.003992432152439617	0.003982321121118994	0.986391916682199	None	0	0	0.3333333333333333	2	0.6666666666666666	4	0.4	0.6666666666666666	4	4	3	0	0	0.8	5	4	0.5333333333333333	8	0.0	0.6666666666666666	0.8436228292030146	0.7803580738047359	0.34449753364688374	0.9334205405364793	0.687247284840821	0.6282376369121027	0.8730387296157474	0.8142137167433133	0	0	0.0
4331	0.024792392149145942	0.0050114981197310155	-0.0032826172067935253	0.6912033739295165	None	0	0	0.42857142857142855	3	0.75	6	0.5555555555555556	0.75	8	6	1	0	0	0.2222222222222222	9	2	0.6666666666666666	10	0.0	0.25	0.6660220867997729	0.8809023405717534	0.563567563167714	0.9216396463790917	0.9258352648658112	0.7750918801269931	0.8111703724355069	0.8700095181407924	0	0	0.0
1	None	None	None	None	None	0	0	0.07142857142857142	1	1.0	18	0.38461538461538464	0.7222222222222222	13	13	6	6	0	0.3076923076923077	4	13	1.3333333333333333	20	0.375	0.26666666666666666	0.5698174011970896	0.8159128609738897	0.6473869942473323	0.9131658597875333	0.9567337276323643	0.9616934667091022	0.8098624328706853	0.9133279661060926	0.15384615384615385	0.23076923076923078	0.0
172	None	None	None	None	None	0.14285714285714285	1	0.3125	5	0.6666666666666666	14	0.27058823529411763	0.6190476190476191	18	13	4	0	0	0.29411764705882354	17	5	1.5333333333333334	23	0.0	0.2222222222222222	0.5255257466570485	0.9650899753254671	0.4323686081118467	0.9443315910484283	0.657188153752114	0.825915779093235	0.8387132345329991	0.9288498818325585	0	0	0.0
1136	None	None	None	None	None	0	0	1.0	2	0.0	0	0.75	0	2	0	0	0	0	1.0	2	2	0.2	3	0.0	0	0	0	0	0	0	0	0	0	0	0	0
5000	0.033050309628801344	0.008413915620829044	0.008394406352415383	0.7102714050821188	None	0	0	0.42857142857142855	3	0.75	6	0.5555555555555556	0.75	8	6	1	0	0	0.2222222222222222	9	2	0.6666666666666666	10	0.0	0.25	0.6948129440430398	0.860921354988685	0.819852180207038	0.9276801277983997	0.9188088267110655	0.7699236630987879	0.7814693348088786	0.8653914039041734	0	0	0.0
4367	0.027008630157989728	0.01096144895984727	0.009010403172436282	0.8577359737011158	None	0	0	0.375	3	0.7777777777777778	7	0.55	0.7777777777777778	9	7	1	0	0	0.2	10	2	0.7333333333333333	11	0.0	0.2222222222222222	0.6576964413424092	0.8871006511018357	0.563567563167714	0.9108416945463456	0.9188088267110655	0.7625305255282153	0.8309023620487672	0.8642061722746429	0	0	0.0
7146	0.052538157275669115	0.02061328795545542	0.020400821416763786	0.9058423502193823	None	0	0	0.2727272727272727	3	0.7857142857142857	11	0.35555555555555557	0.7142857142857143	11	10	4	0	0	0.5555555555555556	9	5	1.0666666666666667	16	0.0	0.2857142857142857	0.3006603473099162	0.9457469937918423	0.8106163180195388	0.9200212998916397	0.5663901872522555	0.805659837546024	0.8907032570831691	0.9038715182464173	0	0	0.0
3291	0.0016754304746463464	0.00021232168423448048	-4.4268473380162725e-06	0.9974034282010628	None	0	0	0.6666666666666666	2	0.5	1	1.0	0.5	2	1	1	0	0	0.25	4	1	0.26666666666666666	4	0.0	0.6666666666666666	0.6660220867997729	0.5208020989810518	0.375169155431217	0.7065572831997332	0.679838345252785	0.734396519061717	0.8111703724355069	0.6591872178377819	0	0	0.0
2099	None	None	None	None	None	0	0	0.75	3	0.5	2	0.5	0.5	4	2	1	2	0	0.75	4	3	0.4	6	0.5	1.0	0.7791331831850604	0.930940017842908	0.6513561056944892	0.9689974081517396	0.6234614221145994	0.8638045481240743	0.7134200601623613	0.9327814716076902	0.625	0.75	0.0
4894	0.06057833159356326	0.0019212614329191574	0.0008413041904144258	0.5989918055107721	None	0	0	0.2	2	0.8333333333333334	10	0.25925925925925924	0.8333333333333334	10	10	3	0	0	0.6666666666666666	9	6	0.9333333333333333	14	0.0	0.4	0.637158305505571	0.9247258144123256	0.8106163180195388	0.9146967276064215	0.6070723736886897	0.7469750838965921	0.8328783945303251	0.8795060830699362	0	0	0.0
2323	None	None	None	None	None	0	0	1.0	1	0	0	1.0	0	0	0	1	1	0	0.5	2	1	0.13333333333333333	2	0.16666666666666666	0	0	0	0	0	0	0	0	0	0	0	0
1195	None	None	None	None	None	0	0	0.5	2	0.6666666666666666	2	0.625	0	1	0	3	1	0	0.5	4	2	0.3333333333333333	5	0.1111111111111111	0	0	0	0	0	0	0	0	0	0	0	0
3568	0.01429157135972246	0.0030592354128300427	0.00238716560416429	0.9596523592346944	None	0	0	0.5	3	0.6666666666666666	4	0.5714285714285714	0.6666666666666666	6	4	1	0	0	0.2857142857142857	7	2	0.5333333333333333	8	0.0	0.3333333333333333	0.284222839802613	0.8592729218620923	0.563567563167714	0.7689147747547892	0.905856216352797	0.8008590642168606	0.9294528282602259	0.8127090644816017	0	0	0.0
2499	None	None	None	None	None	0.5	1	0.8333333333333334	5	0.0	0	0.5625	0	4	0	4	0	0	1.0	4	4	0.6	9	0.0	0.4	0	0	0	0	0	0	0	0	0	0	0
2470	None	None	None	None	None	0	0	1.0	1	0	0	1.0	0	1	0	0	1	0	0.5	2	1	0.13333333333333333	2	0.3333333333333333	0	0	0	0	0	0	0	0	0	0	0	0
4588	0.033069911797643396	0.004973032079291373	-0.0015990074758789258	0.8471912607403745	None	0	0	0.42857142857142855	3	0.75	6	0.5555555555555556	0.75	8	6	1	0	0	0.2222222222222222	9	2	0.6666666666666666	10	0.0	0.25	0.6660220867997729	0.8809023405717534	0.563567563167714	0.9216396463790917	0.9258352648658112	0.7750918801269931	0.8111703724355069	0.8700095181407924	0	0	0.0
3856	0.010844236905425703	0.005210138998272561	0.005169947857378377	0.9851674950133926	None	0	0	0.4	2	0.6	3	0.4375	0.6	4	3	2	0	0	1.0	4	4	0.4666666666666667	7	0.0	0.6666666666666666	0.8436228292030146	0.7803580738047359	0.34449753364688374	0.9334205405364793	0.687247284840821	0.6282376369121027	0.8730387296157474	0.8142137167433133	0	0	0.0
3635	0.016911937250369383	0.006302456910783444	0.0030544518691460504	0.9845458764927512	None	0	0	0.3333333333333333	2	0.7142857142857143	5	0.375	0.5714285714285714	5	4	3	0	0	0.6666666666666666	6	4	0.6	9	0.0	0.5	0.8989080386912562	0.7853074860454101	0.2730300032250691	0.9233554580132157	0.6833837643115096	0.6202056444730829	0.9283681637086475	0.8061796929879826	0	0	0.0
3905	0.008379411396796937	0.003561052950688849	0.00308867511396533	0.9773479156865064	None	0	0	0.6	3	0.6	3	0.5833333333333334	0.6	4	3	2	0	0	0.3333333333333333	6	2	0.4666666666666667	7	0.0	0.4	0.5277022097535563	0.8544912520193881	0.6033560680931724	0.8652528086604938	0.6826143429665443	0.8079844318938489	0.8528858190512679	0.844086365048058	0	0	0.0
59	None	None	None	None	None	0	0	1.0	2	0.0	0	0.75	0	1	0	1	0	0	1.0	2	2	0.2	3	0.0	0	0	0	0	0	0	0	0	0	0	0	0
1841	None	None	None	None	None	0	0	0.3333333333333333	1	1.0	2	1.0	0.5	1	1	2	0	0	0.25	1	4	0.26666666666666666	4	0.0	0	0.5752201454854482	0.5	0.5287569951030905	0.5	0.8781239684632572	0.5	0.8247800050343812	0.5	0	0	0.0
2399	None	None	None	None	None	0	0	0.5	2	0.5	2	0.6666666666666666	0.25	1	1	4	0	0	1.0	3	3	0.4	6	0.0	0.6666666666666666	0.44234894639108635	0.5	0.5287569951030905	0.5	0.8781239684632572	0.5	0.8680605993979098	0.5	0	0	0.0
5847	0.0629536676825109	0.011536928166499011	-0.007401047123261504	0.7516371329551783	None	0	0	0.2222222222222222	2	0.8181818181818182	9	0.2708333333333333	0.8181818181818182	9	9	3	0	0	0.75	8	6	0.8666666666666667	13	0.0	0.4	0.6898148520128369	0.8976228141149649	0.8106163180195388	0.9209527791761575	0.687247284840821	0.7559524101425059	0.8709277887620097	0.8720292819583082	0	0	0.0
3306	0.016753763437721416	0.0032610222249481436	0.003166031961853853	0.9843394530216893	None	0	0	0.3333333333333333	2	0.6666666666666666	4	0.4	0.6666666666666666	5	4	2	0	0	0.8	5	4	0.5333333333333333	8	0.0	0.6666666666666666	0.8989080386912562	0.7603842950836774	0.2730300032250691	0.9233554580132157	0.6833837643115096	0.6258430243289116	0.931039298555573	0.7999554356689643	0	0	0.0
5517	0.03191645357352042	0.0015658205631962642	0.0009040080715167288	0.6160100313400134	None	0	0	0.25	2	0.7777777777777778	7	0.3142857142857143	0.7777777777777778	7	7	3	0	0	0.7142857142857143	7	5	0.7333333333333333	11	0.0	0.5	0.6898148520128369	0.8631360097220749	0.8106163180195388	0.9323386683273462	0.6254005540111801	0.7169321877822664	0.8233053314980464	0.8579077673012966	0	0	0.0
3936	0.01640142275895699	0.0032425162574466503	0.00312312935156765	0.9837426004628097	None	0	0	0.3333333333333333	2	0.6666666666666666	4	0.4	0.6666666666666666	5	4	2	0	0	0.8	5	4	0.5333333333333333	8	0.0	0.6666666666666666	0.8989080386912562	0.7603842950836774	0.2730300032250691	0.9233554580132157	0.6833837643115096	0.623506268400772	0.9283681637086475	0.7994232581398618	0	0	0.0
1641	None	None	None	None	None	0	0	0.35714285714285715	5	0.631578947368421	12	0.6363636363636364	0.5263157894736842	13	10	7	2	0	0.2727272727272727	11	3	1.4	21	0.13333333333333333	0.631578947368421	0.5118936699963827	0.8608802427705526	0.6260634248640271	0.9029250366153393	0.45588288296531976	0.8908914314864748	0.7021039470747068	0.886037027869612	0.5384615384615384	0	0.0
2954	0.012644351489550338	0.003262268271507345	0.0017819291540355198	0.9809680712551909	None	0	0	0.3333333333333333	2	0.6666666666666666	4	0.4	0.6666666666666666	5	4	2	0	0	0.8	4	5	0.5333333333333333	8	0.0	0.5	0.7536812579532101	0.7852017870692077	0.4159650640686984	0.9507272826171946	0.687247284840821	0.6297852070127624	0.7559664158672892	0.8314302724970994	0	0	0.0
5746	0.043360913709601705	0.005817348561756613	0.004363104206978752	0.8285690950797664	None	0	0	0.2222222222222222	2	0.8181818181818182	9	0.2708333333333333	0.8181818181818182	9	9	3	0	0	0.75	8	6	0.8666666666666667	13	0.0	0.4	0.7536812579532101	0.7119924010258304	0.4159650640686984	0.9391647714008318	0.687247284840821	0.6747707769713237	0.7559664158672892	0.811111457912471	0	0	0.0
3627	0.03195271497905703	0.004313311989618193	0.004023487092687416	0.9581287718018877	None	0	0	0.25	2	0.7777777777777778	7	0.3055555555555556	0.7777777777777778	7	7	3	0	0	1.0	6	6	0.7333333333333333	11	0.0	0.4	0.6898148520128369	0.930391317779981	0.4159650640686984	0.9379961289222539	0.6215370334818687	0.6998136673707793	0.8878097946309493	0.8861386447143309	0	0	0.0
6834	0.04091113637719045	0.004239806191122805	0.00419864292629222	0.7921503768539842	None	0	0	0.375	3	0.7777777777777778	7	0.55	0.7777777777777778	8	7	2	0	0	0.2	10	2	0.7333333333333333	11	0.0	0.2222222222222222	0.6948129440430398	0.7985825916662109	0.7647735187279568	0.9316594976062575	0.9188088267110655	0.7915496430468123	0.7607039361616074	0.8550459592480766	0	0	0.0
6838	0.04230378436984323	0.012390545422927664	0.011882765679849696	0.8400288321264381	None	0	0	0.375	3	0.7777777777777778	7	0.55	0.7777777777777778	9	7	1	0	0	0.2	10	2	0.7333333333333333	11	0.0	0.2222222222222222	0.6743477322571367	0.8483661538467122	0.563567563167714	0.9248246267863499	0.9188088267110655	0.7839288926879232	0.7729895090655429	0.8629619063125449	0	0	0.0
4349	0.03205944305461134	0.015407536631823487	0.014337494208578683	0.8801763921919863	None	0	0	0.25	2	0.7777777777777778	7	0.3142857142857143	0.7777777777777778	7	7	3	0	0	0.7142857142857143	7	5	0.7333333333333333	11	0.0	0.5	0.7514219366506376	0.8234716467144882	0.8106163180195388	0.9328733793755861	0.687247284840821	0.7256256056396655	0.7945224887536473	0.8474525303290269	0	0	0.0
2913	0.017904161634830672	0.0010323235585724037	-0.0009453823758811101	0.9752002704385372	None	0	0	0.16666666666666666	1	1.0	6	0.4444444444444444	0.8333333333333334	6	5	1	0	0	0.5	6	3	0.5333333333333333	8	0.0	0	0.474336559971856	0.821498910722754	0.5766056118754603	0.8675150544401944	0.9120234855464224	0.8937248326571919	0.8810013348307643	0.8635415701396217	0	0	0.0
1189	None	None	None	None	None	0	0	0.6	3	0.6	3	0.5833333333333334	0.4	2	2	4	3	0	0.3333333333333333	6	2	0.4666666666666667	7	0.25	0.8	0.7224952266047225	0.6652474345307565	0.8463424881157582	0.7764365376072656	0.581389399456768	0.9254819973464666	0.8482204578185811	0.8151288310266513	0.5	0.5	0.0
3466	0.016485298021457026	0.003149523612283767	0.0020379363064660753	0.986632474070725	None	0	0	0.3333333333333333	2	0.6666666666666666	4	0.4	0.6666666666666666	4	4	3	0	0	0.8	5	4	0.5333333333333333	8	0.0	0.6666666666666666	0.8436228292030146	0.7803580738047359	0.34449753364688374	0.9334205405364793	0.6853155245761653	0.6303180050871035	0.8728954036682335	0.8146629533202547	0	0	0.0
6661	0.06822137895607848	0.014945868635449807	0.014935434712499748	0.7573148025622398	None	0	0	0.16666666666666666	2	0.8666666666666667	13	0.3090909090909091	0.8	12	12	4	0	0	0.45454545454545453	11	5	1.1333333333333333	17	0.0	0.3333333333333333	0.7206183943317372	0.934453237206844	0.8106163180195388	0.9173337350794958	0.6070723736886897	0.7407117193706337	0.8907032570831691	0.8847134298304099	0	0	0.0
2984	0.0008989713183702176	0.0009591299950238127	0.0009591066185082088	0.9910943133995485	None	0	0	0.5	2	0.6666666666666666	2	0.625	0.3333333333333333	1	1	3	2	0	0.5	2	4	0.3333333333333333	5	0.2	0	0.284222839802613	0.5	0.563567563167714	0.5	1.0	0.5	0.9500509443029321	0.5	1.0	1.0	0.0
2695	1.4465967285987066e-08	1.3165054371204466e-08	-7.395385279626328e-09	0.9999978520517743	None	0	0	0.3333333333333333	1	1.0	2	1.0	0	0	0	3	1	0	1.0	2	2	0.26666666666666666	4	0.1	0	0	0	0	0	0	0	0	0	0	0	0
3021	0.013744936762576576	0.0011822117436952975	0.0002911814553946509	0.9830732727846858	None	0	0	0.5	3	0.5714285714285714	4	0.45	0.42857142857142855	4	3	4	0	0	0.8	5	4	0.6	9	0.0	0.4	0.7477650475983655	0.8758916337582053	0.47236102958589443	0.9156719610920485	0.7368014088765025	0.6621903283062398	0.7840074926364817	0.8416691899834562	0	0	0.0
5682	0.03917224495048297	0.009785430548593661	0.009518036459008629	0.8628082580677093	None	0	0	0.25	2	0.8	8	0.3	0.8	8	8	3	0	0	0.625	8	5	0.8	12	0.0	0.5	0.709771695874594	0.8517344723619269	0.8106163180195388	0.9270956489633663	0.6563239194260004	0.7294893894322747	0.8093287270258207	0.8533437018031944	0	0	0.0
2693	0.011048807653235813	0.0007117450642409486	0.00016050981015243679	0.9896252430550216	None	0	0	0.25	1	1.0	4	0.6666666666666666	0.5	3	2	2	0	0	1.0	3	3	0.4	6	0.0	0	0.3540066612998592	0.9470963749902217	0.5287569951030905	0.9053256376423743	0.8819874889925685	0.8759407167979358	0.8999024446760758	0.9141798195621443	0	0	0.0
1770	None	None	None	None	None	0	0	1.0	4	0.0	0	0.6666666666666666	0	1	0	4	0	0	1.0	3	3	0.4	6	0.0	0.6666666666666666	0	0	0	0	0	0	0	0	0	0	0
1806	None	None	None	None	None	0	0	0.5	2	0.75	3	0.5	0.5	3	2	2	0	0	0.75	3	4	0.4	6	0.0	0	0.23553707652199424	0.7540378584521202	0.8106163180195388	0.790625119379143	0.5663901872522555	0.7081530181000748	0.8932472365885996	0.7524641067788955	0	0	0.0
4131	0.013703433961576805	0.002234194383471966	0.001797670728792566	0.9584710870931861	None	0	0	0.5	3	0.6666666666666666	4	0.5714285714285714	0.6666666666666666	6	4	1	0	0	0.2857142857142857	7	2	0.5333333333333333	8	0.0	0.3333333333333333	0.284222839802613	0.8592729218620923	0.563567563167714	0.7689147747547892	0.905856216352797	0.8012177727987565	0.9294528282602259	0.8128232334308748	0	0	0.0
1344	None	None	None	None	None	0.3333333333333333	1	0.5	4	0.6666666666666666	6	0.4074074074074074	0.4444444444444444	4	4	6	1	0	0.3333333333333333	9	3	0.7333333333333333	11	0.0625	1.0	0.5050549679588707	0.8829761907873172	0.81539603353256	0.9627217235964607	0.49518315714361616	0.8842419908245863	0.8871433089904341	0.9194700114468936	1.0	0.25	0.0
7171	0.06609081625869846	0.020454927685406146	0.019420507117824348	0.8931505559488223	None	0	0	0.2	2	0.8461538461538461	11	0.3333333333333333	0.7692307692307693	10	10	4	0	0	0.5555555555555556	9	5	1.0	15	0.0	0.3333333333333333	0.4952375996613766	0.9426346937141711	0.8106163180195388	0.9238632686949759	0.5775671903092274	0.71390476980179	0.8907032570831691	0.8879429200196918	0	0	0.0
1718	None	None	None	None	None	0.5	1	0.8333333333333334	5	0.16666666666666666	1	0.5	0.16666666666666666	5	1	2	1	0	1.0	4	4	0.5333333333333333	8	0.25	0.5	0.647712695618335	0.9060022675962559	0.7218405292496388	0.7657912369988433	0.6060776728026858	0.8819933457823363	0.9083221128280401	0.8606425594671328	1.0	0.2	0.0
5430	0.038613676447221905	0.0051460130479530014	0.004327142602971733	0.8202490332550268	None	0	0	0.25	2	0.8	8	0.3	0.8	8	8	3	0	0	0.625	8	5	0.8	12	0.0	0.5	0.7514219366506376	0.9255632110201485	0.8106163180195388	0.9270956489633663	0.6563239194260004	0.7294893894322747	0.8340100092569396	0.8827221608502909	0	0	0.0
3319	0.004873394183834772	0.0028331904377632117	0.002585353294483791	0.9825413836558239	None	0	0	0.6	3	0.6	3	0.5833333333333334	0.4	3	2	3	0	0	0.3333333333333333	6	2	0.4666666666666667	7	0.0	0.4	0.6576964413424092	0.9124596527091131	0.46304133859267027	0.7579951442633458	0.779344195775549	0.8484982636983843	0.8309023620487672	0.8502052036901415	0	0	0.0
4602	0.029410961217995062	0.009458973478344476	0.008549015957943187	0.859386948741267	None	0	0	0.42857142857142855	3	0.75	6	0.5555555555555556	0.75	8	6	1	0	0	0.2222222222222222	9	2	0.6666666666666666	10	0.0	0.25	0.6660220867997729	0.8821410557506478	0.6186462246467949	0.9193517078161433	0.9188088267110655	0.7714936442393988	0.8111703724355069	0.8684968319401155	0	0	0.0
3084	0.011870967079999928	0.0029340351304038034	0.002339297942447218	0.9627690564794801	None	0	0	0.5	3	0.6666666666666666	4	0.5714285714285714	0.6666666666666666	5	4	2	0	0	0.2857142857142857	7	2	0.5333333333333333	8	0.0	0.3333333333333333	0.284222839802613	0.8679896004718244	0.563567563167714	0.785635810011785	0.8788507296850367	0.8129319252979756	0.9240446968474422	0.8249758653243074	0	0	0.0
418	None	None	None	None	None	0	0	0.25	1	1.0	3	0.5555555555555556	0.3333333333333333	2	1	2	1	0	1.0	3	3	0.3333333333333333	5	0.14285714285714285	0	0.20198164890565393	0.694748081448914	0.6017687868484517	0.5943583381621836	0.9751154753249853	0.5613430670418668	0.9602994560462321	0.6186163781841856	1.0	0.5	0.0
410	None	None	None	None	None	0	0	0.6	3	0.6	3	0.5833333333333334	0.4	3	2	3	2	0	0.3333333333333333	6	2	0.4666666666666667	7	0.2222222222222222	0.4	0.11685255182586199	0.6548833279729986	0.8413255590034623	0.8912294894707667	0.27025569282816103	0.7139959098954608	0.9579458674440186	0.7719935822330005	0.6666666666666666	0.3333333333333333	0.0
4582	0.07475210137315186	0.006710465404116785	-0.0017748995471644313	0.6464296446635724	None	0	0	0.2	2	0.8461538461538461	11	0.3333333333333333	0.7692307692307693	10	10	4	0	0	0.5555555555555556	9	5	1.0	15	0.0	0.3333333333333333	0.709771695874594	0.888775363798571	0.8106163180195388	0.9310908267921173	0.6254005540111801	0.7324482038743528	0.8328783945303251	0.86947368279239	0	0	0.0
1514	None	None	None	None	None	0	0	1.0	3	0.0	0	0.6666666666666666	0	3	0	0	1	0	0.6666666666666666	2	3	0.26666666666666666	4	1.0	1.0	0	0	0	0	0	0	0	0	0	0	0
3990	0.01680063316508507	0.0028259021142800116	0.0022044107613917166	0.9856495943347949	None	0	0	0.3333333333333333	2	0.6666666666666666	4	0.4	0.6666666666666666	5	4	2	0	0	0.8	5	4	0.5333333333333333	8	0.0	0.6666666666666666	0.8989080386912562	0.7603842950836774	0.2730300032250691	0.9233554580132157	0.6833837643115096	0.6258430243289116	0.931039298555573	0.7999554356689643	0	0	0.0
3495	0.01602455827752701	0.0031774266264663286	0.0020729938841413105	0.9866584098803823	None	0	0	0.3333333333333333	2	0.6666666666666666	4	0.4	0.6666666666666666	4	4	3	0	0	0.8	5	4	0.5333333333333333	8	0.0	0.6666666666666666	0.8436228292030146	0.7803580738047359	0.34449753364688374	0.9334205405364793	0.6853155245761653	0.6303180050871035	0.8728954036682335	0.8146629533202547	0	0	0.0
3107	0.0008678580255422581	0.0009683510786308307	0.0009681590812233984	0.990950093671477	None	0	0	0.5	2	0.75	3	0.6	0.25	1	1	4	2	0	0.4	2	5	0.4	6	0.16666666666666666	0	0.284222839802613	0.5	0.563567563167714	0.5	1.0	0.5	0.9500509443029321	0.5	1.0	1.0	0.0
5046	0.039481648275364885	0.010096943219604242	0.009898144177950135	0.8621390927847394	None	0	0	0.25	2	0.8	8	0.3	0.8	8	8	3	0	0	0.625	8	5	0.8	12	0.0	0.5	0.709771695874594	0.8517344723619269	0.8106163180195388	0.9270956489633663	0.6563239194260004	0.7294893894322747	0.8093287270258207	0.8533437018031944	0	0	0.0
3630	0.016041505606933223	0.003975757357264141	0.003046356553466677	0.9859928489445139	None	0	0	0.3333333333333333	2	0.6666666666666666	4	0.4	0.6666666666666666	4	4	3	0	0	0.8	5	4	0.5333333333333333	8	0.0	0.6666666666666666	0.8436228292030146	0.7803580738047359	0.34449753364688374	0.9334205405364793	0.687247284840821	0.6282376369121027	0.8730387296157474	0.8142137167433133	0	0	0.0
5060	0.03203411794652286	0.0002849182241942747	0.00011277621092936162	0.5620221518658224	None	0	0	0.25	2	0.7777777777777778	7	0.3142857142857143	0.7777777777777778	7	7	3	0	0	0.7142857142857143	7	5	0.7333333333333333	11	0.0	0.5	0.6898148520128369	0.8631360097220749	0.8106163180195388	0.9323386683273462	0.6254005540111801	0.7169321877822664	0.8233053314980464	0.8579077673012966	0	0	0.0
2571	3.3016900274833217e-06	2.9264246138611495e-08	1.2091356321229207e-08	0.9999967931254709	None	0	0	0.8	4	0.0	0	0.875	0	3	0	3	3	0	0.5	4	2	0.4666666666666667	7	0.42857142857142855	0.4	0	0	0	0	0	0	0	0	0	0	0
2996	0.04104942871489536	0.007554123467237836	0.005130825814500601	0.6970400438022126	None	0	0	0.25	2	0.7777777777777778	7	0.3142857142857143	0.7777777777777778	7	7	3	0	0	0.7142857142857143	7	5	0.7333333333333333	11	0.0	0.5	0.5141735594908999	0.8844276282318831	0.2730300032250691	0.9314748620177639	0.687247284840821	0.8428592798232072	0.9311250735150217	0.891687020618792	0	0	0.0
4258	0.03226240761434529	0.015506134758710833	0.014858067837166932	0.8715255323127263	None	0	0	0.25	2	0.7777777777777778	7	0.3142857142857143	0.7777777777777778	7	7	3	0	0	0.7142857142857143	7	5	0.7333333333333333	11	0.0	0.5	0.7514219366506376	0.8234716467144882	0.8106163180195388	0.9328733793755861	0.687247284840821	0.7256256056396655	0.7945224887536473	0.8474525303290269	0	0	0.0
5875	0.05288889388422117	0.023386170687894607	0.020177554206028153	0.7904900933382105	None	0	0	0.375	3	0.8	8	0.5454545454545454	0.8	10	8	1	0	0	0.18181818181818182	11	2	0.8	12	0.0	0.2	0.6743477322571367	0.8692505405622967	0.563567563167714	0.9180289679074998	0.9188088267110655	0.7768400277982388	0.7814693348088786	0.8644225919693234	0	0	0.0
3143	0.01620453306499588	0.004812805548804711	0.004698154951001819	0.9858003763621105	None	0	0	0.3333333333333333	2	0.6666666666666666	4	0.4	0.6666666666666666	4	4	3	0	0	0.8	5	4	0.5333333333333333	8	0.0	0.6666666666666666	0.8436228292030146	0.7803580738047359	0.34449753364688374	0.9334205405364793	0.687247284840821	0.6282376369121027	0.8730387296157474	0.8142137167433133	0	0	0.0
3628	0.02955854614395557	0.008898256735065918	0.0076103359051143	0.8410357501976444	None	0	0	0.42857142857142855	3	0.75	6	0.5555555555555556	0.75	8	6	1	0	0	0.2222222222222222	9	2	0.6666666666666666	10	0.0	0.25	0.6660220867997729	0.8821410557506478	0.6186462246467949	0.9193517078161433	0.9188088267110655	0.7714936442393988	0.8111703724355069	0.8684968319401155	0	0	0.0
1678	None	None	None	None	None	0	0	0.8	4	0.2	1	0.7777777777777778	0	1	0	5	0	0	1.0	3	3	0.4666666666666667	7	0.0	1.0	0	0	0	0	0	0	0	0	0	0	0
5040	0.024788794455846103	0.002486712335107	-0.0023721876298131517	0.9317561262543489	None	0	0	0.2857142857142857	2	0.75	6	0.3333333333333333	0.75	6	6	3	1	0	0.8333333333333334	6	5	0.6666666666666666	10	0.1	0.5	0.6733136695968233	0.829854744388723	0.8106163180195388	0.9365223806413088	0.6807499588408287	0.7626121717826942	0.8233053314980464	0.8598903473885803	1.0	0	0.0
6147	0.04174092901163418	0.013880932237339683	0.013859708052240034	0.8385217971771358	None	0	0	0.375	3	0.7777777777777778	7	0.55	0.7777777777777778	9	7	1	0	0	0.2	10	2	0.7333333333333333	11	0.0	0.2222222222222222	0.6743477322571367	0.8483661538467122	0.563567563167714	0.9248246267863499	0.9188088267110655	0.7839288926879232	0.7729895090655429	0.8629619063125449	0	0	0.0
6425	0.040289122162908746	0.010448640628704304	0.010252415374882345	0.8635676036346792	None	0	0	0.25	2	0.8	8	0.3	0.8	8	8	3	0	0	0.625	8	5	0.8	12	0.0	0.5	0.709771695874594	0.8517344723619269	0.8106163180195388	0.9270956489633663	0.6563239194260004	0.7294893894322747	0.8093287270258207	0.8533437018031944	0	0	0.0
5161	0.03209586688630149	0.01716044139977029	0.016597958055626177	0.8808983763636951	None	0	0	0.25	2	0.7777777777777778	7	0.3142857142857143	0.7777777777777778	7	7	3	0	0	0.7142857142857143	7	5	0.7333333333333333	11	0.0	0.5	0.7514219366506376	0.8234716467144882	0.8106163180195388	0.9328733793755861	0.687247284840821	0.7256256056396655	0.7945224887536473	0.8474525303290269	0	0	0.0
3841	0.016565932189312852	0.004074556462471606	0.004030818331692349	0.9862674151428414	None	0	0	0.3333333333333333	2	0.6666666666666666	4	0.4	0.6666666666666666	4	4	3	0	0	0.8	5	4	0.5333333333333333	8	0.0	0.6666666666666666	0.8436228292030146	0.7803580738047359	0.34449753364688374	0.9334205405364793	0.687247284840821	0.6282376369121027	0.8730387296157474	0.8142137167433133	0	0	0.0
1744	None	None	None	None	None	0	0	0.6666666666666666	2	0.5	1	0.6666666666666666	0	0	0	3	1	0	0.6666666666666666	3	2	0.26666666666666666	4	0.1	0.6666666666666666	0	0	0	0	0	0	0	0	0	0	0
3633	0.01140047887063836	0.004837883474553872	0.0013154382733231215	0.984007711254457	None	0	0	0.5	3	0.5	3	0.5	0.5	4	3	3	0	0	1.0	4	4	0.5333333333333333	8	0.0	0.5	0.902857621591947	0.760404172864292	0.34449753364688374	0.9334205405364793	0.687247284840821	0.6282376369121027	0.8730387296157474	0.8084556853809534	0	0	0.0
2165	None	None	None	None	None	0	0	0.6666666666666666	2	0.5	1	1.0	0	1	0	2	1	0	1.0	2	2	0.26666666666666666	4	0.14285714285714285	0	0	0	0	0	0	0	0	0	0	0	0
2546	None	None	None	None	None	0	0	0.5	2	0.5	2	0.5	0.5	3	2	2	0	0	0.75	4	3	0.4	6	0.0	1.0	0.6173369328918313	0.7751542602698446	0.6229372364606321	0.6092045745129703	0.7521408165958312	0.6368352925133662	0.629447801441432	0.6786898362470853	0	0	0.0
1125	None	None	None	None	None	0	0	0.75	3	0.0	0	0.6666666666666666	0	0	0	5	0	0	1.0	3	3	0.4	6	0.0	0.5	0	0	0	0	0	0	0	0	0	0	0
1654	None	None	None	None	None	0	0	0.75	3	0.0	0	0.5555555555555556	0	1	0	3	0	0	1.0	3	3	0.3333333333333333	5	0.0	0	0	0	0	0	0	0	0	0	0	0	0
1552	None	None	None	None	None	0	0	1.0	4	0.0	0	0.6666666666666666	0	1	0	4	0	0	1.0	3	3	0.4	6	0.0	0.6666666666666666	0	0	0	0	0	0	0	0	0	0	0
5806	0.024110804451952957	0.007313843109883977	0.00593005311643268	0.9565980763138039	None	0	0	0.2857142857142857	2	0.75	6	0.3333333333333333	0.75	6	6	3	0	0	0.8333333333333334	6	5	0.6666666666666666	10	0.0	0.5	0.7206183943317372	0.839842134015177	0.6132906910441186	0.9371037382750019	0.687247284840821	0.7199849370246105	0.8093287270258207	0.8541567985502589	0	0	0.0
6306	0.060497941341331456	0.0043997824834037125	-0.0014562108009583572	0.8577379847042585	None	0	0	0.18181818181818182	2	0.8571428571428571	12	0.32	0.7857142857142857	11	11	4	1	0	0.5	10	5	1.0666666666666667	16	0.08333333333333333	0.3333333333333333	0.7514219366506376	0.9572788230171675	0.8106163180195388	0.9208360259179855	0.6254005540111801	0.7465332472226174	0.8907032570831691	0.9015401772847348	1.0	0	0.0
2856	0.0008784818413132657	0.00014411329206587623	1.1053177824659294e-05	0.9932487562013359	None	0	0	0.5	2	0.75	3	0.6	0.5	3	2	2	1	0	0.4	5	2	0.4	6	0.14285714285714285	0	0.284222839802613	0.6825531654929857	0.563567563167714	0.646241961691329	0.9762576731110336	0.5664716994401244	0.9500049178417593	0.6330182134490234	1.0	0.6666666666666666	0.0
6681	0.06724301697800546	0.015120808812655514	0.015106205168261484	0.7570997209221677	None	0	0	0.16666666666666666	2	0.8666666666666667	13	0.3090909090909091	0.8	12	12	4	0	0	0.45454545454545453	11	5	1.1333333333333333	17	0.0	0.3333333333333333	0.7206183943317372	0.934453237206844	0.8106163180195388	0.9173337350794958	0.6070723736886897	0.7407117193706337	0.8907032570831691	0.8847134298304099	0	0	0.0
4112	0.013453497801259243	0.0024579775599845003	0.001826455698329803	0.9731522191724421	None	0	0	0.3333333333333333	2	0.6666666666666666	4	0.4	0.6666666666666666	5	4	2	0	0	0.8	4	5	0.5333333333333333	8	0.0	0.5	0.6898148520128369	0.8832042272747677	0.4159650640686984	0.9386483445726935	0.687247284840821	0.6996059701960544	0.8233053314980464	0.8659317222250892	0	0	0.0
4549	0.037067955876861104	0.012507587611644909	0.0076055998221346	0.974732710629189	None	0	0	0.2857142857142857	2	0.75	6	0.35714285714285715	0.75	6	6	3	0	0	0.5714285714285714	7	4	0.6666666666666666	10	0.0	0.6666666666666666	0.8989080386912562	0.7211795276493834	0.2730300032250691	0.9126294433302358	0.6505286386320336	0.6212037343453028	0.929715460355538	0.7796653727129796	0	0	0.0
2947	0.011318146333647415	0.0011323317262245548	-3.060768291448092e-05	0.9680934808634754	None	0.3333333333333333	1	0.5	4	0.4444444444444444	4	0.5238095238095238	0.3333333333333333	6	3	4	1	0	0.42857142857142855	7	3	0.7333333333333333	11	0.1111111111111111	0.5	0.6518471486290205	0.8435058137180259	0.6518818273837328	0.8224201623110895	0.43606844953088064	0.9584856524822029	0.8693683377871123	0.8927264586501982	1.0	0.5	0.0
6747	0.04255731107839845	0.01181197177159918	0.01166130232727987	0.9504018965874002	None	0	0	0.2	2	0.8333333333333334	10	0.35	0.75	9	9	4	1	0	0.625	8	5	0.9333333333333333	14	0.08333333333333333	0.3333333333333333	0.3006603473099162	0.9237149062122931	0.8106163180195388	0.8783015936160854	0.5006799358933034	0.7686647659924439	0.8907032570831691	0.8687995018219054	1.0	0	0.0
887	None	None	None	None	None	0.5	1	0.5	3	0.5	3	0.4	0.3333333333333333	3	2	4	1	0	0.8	5	4	0.5333333333333333	8	0.09090909090909091	0.6666666666666666	0.5209787724473542	0.8671371934451205	0.5502101075126691	0.817206349775949	0.7337239784415625	0.9660017587167259	0.8190841833159239	0.903792304718626	1.0	0.6666666666666666	0.0
2228	None	None	None	None	None	0	0	0.5	2	0.6666666666666666	2	1.0	0.3333333333333333	2	1	2	0	0	0.2	5	1	0.3333333333333333	5	0.0	0.5	0.47095964057251116	0.8661534401864944	0.37806682976821715	0.8647139501221526	0.8366223272724289	0.7236008191824324	0.9264849670809833	0.82658134620923	0	0	0.0
3579	0.01655744555487021	0.003990076208312802	0.003024940136000743	0.9859752834961552	None	0	0	0.3333333333333333	2	0.6666666666666666	4	0.4	0.6666666666666666	4	4	3	0	0	0.8	5	4	0.5333333333333333	8	0.0	0.6666666666666666	0.8436228292030146	0.7803580738047359	0.34449753364688374	0.9334205405364793	0.687247284840821	0.6282376369121027	0.8730387296157474	0.8142137167433133	0	0	0.0
499	None	None	None	None	None	0	0	0.6666666666666666	4	0.42857142857142855	3	0.42857142857142855	0.42857142857142855	7	3	1	1	0	0.42857142857142855	7	3	0.6	9	0.5	0.5714285714285714	0.2254204587364784	0.9654811932503875	0.7124625440956811	0.9393298984022598	0.666026712843971	0.9674009049364287	0.8949250352959055	0.9590551355484908	1.0	0.2857142857142857	0.0
6676	0.03928799809711109	0.010438264017507921	0.010103919301921614	0.8631173731640228	None	0	0	0.25	2	0.8	8	0.3	0.8	8	8	3	0	0	0.625	8	5	0.8	12	0.0	0.5	0.709771695874594	0.8517344723619269	0.8106163180195388	0.9270956489633663	0.6563239194260004	0.7294893894322747	0.8093287270258207	0.8533437018031944	0	0	0.0
2305	None	None	None	None	None	0	0	0.75	3	0.0	0	0.5555555555555556	0	1	0	3	0	0	1.0	3	3	0.3333333333333333	5	0.0	0	0	0	0	0	0	0	0	0	0	0	0
1638	None	None	None	None	None	1.0	1	0.8	4	0.4	2	0.5833333333333334	0.2	3	1	3	1	0	0.75	3	4	0.4666666666666667	7	0.125	0.6666666666666666	0.647712695618335	0.9104783876028878	0.7218405292496388	0.9670541390211514	0.3842886414845466	0.9177355237253225	0.7281759810649315	0.93723969463461	1.0	0	0.0
7333	0.06701229765018653	0.014835933175651244	0.014784640399794331	0.7496811620837649	None	0	0	0.16666666666666666	2	0.8666666666666667	13	0.3090909090909091	0.8	12	12	4	0	0	0.45454545454545453	11	5	1.1333333333333333	17	0.0	0.3333333333333333	0.7206183943317372	0.934453237206844	0.8106163180195388	0.9173337350794958	0.6070723736886897	0.7526570879951243	0.8907032570831691	0.8868435475424848	0	0	0.0
4105	0.03030056946791274	0.015066518168033588	0.014482951292413301	0.8725210764564315	None	0	0	0.25	2	0.7777777777777778	7	0.3142857142857143	0.7777777777777778	7	7	3	0	0	0.7142857142857143	7	5	0.7333333333333333	11	0.0	0.5	0.7514219366506376	0.8234716467144882	0.8106163180195388	0.9328733793755861	0.687247284840821	0.7256256056396655	0.7945224887536473	0.8474525303290269	0	0	0.0
6903	0.07149325173428434	0.026272003483344512	0.0224999333491469	0.8731445047814822	None	0	0	0.18181818181818182	2	0.8571428571428571	12	0.32	0.7857142857142857	11	11	4	0	0	0.5	10	5	1.0666666666666667	16	0.0	0.3333333333333333	0.6898148520128369	0.9386306290333745	0.8106163180195388	0.9208360259179855	0.5887441933661993	0.7389265058399966	0.8907032570831691	0.8883393486419602	0	0	0.0
2513	None	None	None	None	None	0	0	0.6666666666666666	2	0.5	1	1.0	0.5	3	1	0	0	0	0.25	4	1	0.26666666666666666	4	0.0	0.6666666666666666	0.34409487860784127	0.8039350838429987	0.8029634545444224	0.9468948233559488	0.5145076844595644	0.8808242707762065	0.869196390832535	0.8906516877746334	0	0	0.0
5690	0.024365561178930753	0.01165938623484168	0.00804014280547433	0.9547644746882129	None	0	0	0.2857142857142857	2	0.75	6	0.3333333333333333	0.75	6	6	3	0	0	0.8333333333333334	6	5	0.6666666666666666	10	0.0	0.5	0.7206183943317372	0.839842134015177	0.6132906910441186	0.9371037382750019	0.687247284840821	0.7199849370246105	0.8093287270258207	0.8541567985502589	0	0	0.0
2102	None	None	None	None	None	0	0	0.75	3	0.5	2	0.75	0.25	1	1	4	1	0	0.5	4	2	0.4	6	0.08333333333333333	0.5	0.3187459756854199	0.5	0.2781265230058347	0.5	0.9143679731551974	0.5	0.948253328441376	0.5	1.0	1.0	0.0
3946	0.008176612865494119	0.0008438786074302137	0.0006638628619451058	0.9853388318374207	None	0	0	0.4	2	0.6	3	0.4375	0.6	4	3	2	1	0	1.0	4	4	0.4666666666666667	7	0.14285714285714285	0.6666666666666666	0.9388480227452535	0.8104292741157011	0.34449753364688374	0.9334205405364793	0.6669873442536749	0.6040615305725895	0.9195307137940888	0.8183526653594285	1.0	0	0.0
2550	None	None	None	None	None	0.3333333333333333	1	0.625	5	0.3333333333333333	3	0.4583333333333333	0.3333333333333333	6	3	4	2	0	0.375	8	3	0.7333333333333333	11	0.2222222222222222	0.6666666666666666	0.6518471486290205	0.8435058137180259	0.6518818273837328	0.8224201623110895	0.4522426279029566	0.9595796802242361	0.8745410237349122	0.893612162098731	0.5833333333333333	0.5	0.0
3626	0.030017975382866494	0.004098558965777703	0.0013263345479225248	0.9528076965661317	None	0	0	0.25	2	0.7777777777777778	7	0.3142857142857143	0.7777777777777778	7	7	3	0	0	0.7142857142857143	7	5	0.7333333333333333	11	0.0	0.5	0.5218738314955053	0.858735617308316	0.4159650640686984	0.9384915460375626	0.6254005540111801	0.809553606943082	0.8637645635343967	0.8799911599816298	0	0	0.0
1937	None	None	None	None	None	1.0	1	1.0	4	0.25	1	0.6666666666666666	0	2	0	3	1	0	1.0	3	3	0.4	6	0.125	0.6666666666666666	0	0	0	0	0	0	0	0	0	0	0
2037	None	None	None	None	None	0.5	1	0.6666666666666666	4	0.5714285714285714	4	0.42857142857142855	0.5714285714285714	5	4	3	0	0	0.42857142857142855	7	3	0.6	9	0.0	1.0	0.3562914498203498	0.9468309512566	0.7218405292496388	0.9482879743492624	0.40749065697968206	0.8728084150449221	0.9252124437508426	0.929007628801726	0	0	0.0
4272	0.036298694226087315	0.013102910347007418	0.009461358251543536	0.9767144492091565	None	0	0	0.2857142857142857	2	0.75	6	0.35714285714285715	0.75	6	6	3	0	0	0.5714285714285714	7	4	0.6666666666666666	10	0.0	0.6666666666666666	0.8989080386912562	0.7211795276493834	0.2730300032250691	0.9126294433302358	0.6524603988966892	0.6173881644533569	0.9283681637086475	0.7787372597386916	0	0	0.0
7296	0.06463545006266846	0.0183319927507865	0.01806804787553973	0.933388410785453	None	0	0	0.2	2	0.8461538461538461	11	0.3333333333333333	0.7692307692307693	10	10	4	0	0	0.5555555555555556	9	5	1.0	15	0.0	0.3333333333333333	0.4952375996613766	0.9426346937141711	0.8106163180195388	0.9238632686949759	0.5775671903092274	0.6942187801973363	0.8907032570831691	0.8847698940052929	0	0	0.0
459	None	None	None	None	None	0	0	0.25	3	0.8666666666666667	13	0.37777777777777777	0.7333333333333333	12	11	4	2	0	0.2	3	15	1.1333333333333333	17	0.18181818181818182	1.0	0.6453192913154009	0.8908327839130754	0.7445833075788835	0.8907401724446097	0.6239727431091584	0.9472378587107159	0.9236057366113806	0.9138664475529968	0.5416666666666666	0.08333333333333333	0.0
705	None	None	None	None	None	0	0	0.5	3	0.3333333333333333	2	0.6666666666666666	0.16666666666666666	2	1	5	4	0	0.3333333333333333	6	2	0.5333333333333333	8	0.3076923076923077	0	0.5415701245144016	0.9433829764233829	0.5027558379438433	0.982494134532473	0.7154699059947385	0.6603344891025393	0.8797737515857937	0.9242703873246937	0.5	1.0	0.2151028391021011
6888	0.05843414540863481	0.01235492093166953	-0.009531639105231325	0.7128486433398361	None	0	0	0.16666666666666666	2	0.8666666666666667	13	0.38636363636363635	0.7333333333333333	12	11	4	0	0	0.36363636363636365	11	4	1.1333333333333333	17	0.0	0.3333333333333333	0.7206183943317372	0.9393099815508549	0.8106163180195388	0.9173337350794958	0.6070723736886897	0.7407117193706337	0.8907032570831691	0.8874777383399488	0	0	0.0
4990	0.03209816105471696	0.00013258249466178645	0.00011795024865386508	0.5983246474947572	None	0	0	0.25	2	0.7777777777777778	7	0.3142857142857143	0.7777777777777778	7	7	3	0	0	0.7142857142857143	7	5	0.7333333333333333	11	0.0	0.5	0.6898148520128369	0.8631360097220749	0.8106163180195388	0.9323386683273462	0.6254005540111801	0.7169321877822664	0.8233053314980464	0.8579077673012966	0	0	0.0
290	None	None	None	None	None	0	0	0.3333333333333333	2	0.8333333333333334	5	0.5714285714285714	0.5	4	3	3	2	0	0.2857142857142857	2	7	0.5333333333333333	8	0.2222222222222222	0	0.6991071561871782	0.952754286268432	0.4687387272820713	0.6955858243025075	0.40239794302420895	0.9445721797616632	0.8962805189545908	0.9022081125018127	0.75	0	0.0
3483	0.011657366799021001	0.006519022773100746	0.005378515324403494	0.9851786714438378	None	0	0	0.3333333333333333	2	0.6666666666666666	4	0.4	0.5	4	3	3	0	0	0.8	5	4	0.5333333333333333	8	0.0	0.5	0.8696398218183565	0.8081351747119989	0.34449753364688374	0.9334205405364793	0.6833837643115096	0.6245782004739193	0.8862880146264631	0.8218806622423758	0	0	0.0
2520	None	None	None	None	None	0	0	0.5	2	0.75	3	0.6	0.25	1	1	4	1	0	0.4	2	5	0.4	6	0.08333333333333333	0	0.284222839802613	0.5	0.563567563167714	0.5	1.0	0.5	0.9500509443029321	0.5	1.0	1.0	0.0
7514	0.060853337053365694	0.004278537354166673	0.004171095651333105	0.7386485628308821	None	0	0	0.25	3	0.8	12	0.34	0.7333333333333333	12	11	4	0	0	0.5	10	5	1.1333333333333333	17	0.0	0.2857142857142857	0.4952375996613766	0.9431153029671315	0.8106163180195388	0.9183480818804666	0.5775671903092274	0.789939786086581	0.8907032570831691	0.898828815636778	0	0	0.0
651	None	None	None	None	None	0	0	0	0	0	0	1.0	0	0	0	0	0	0	1.0	1	1	0.06666666666666667	1	0.0	0	0	0	0	0	0	0	0	0	0	0	0
1376	None	None	None	None	None	0.3333333333333333	1	0.625	5	0.4444444444444444	4	0.36666666666666664	0.4444444444444444	6	4	4	1	0	0.8333333333333334	6	5	0.7333333333333333	11	0.1	0.6666666666666666	0.40937502827677025	0.9158003525610977	0.7218405292496388	0.7700506267093636	0.4801925069449616	0.8462602298908098	0.9083221128280401	0.854074652101737	1.0	0.16666666666666666	0.0
386	None	None	None	None	None	0	0	0.5	1	1.0	1	0.75	0	0	0	2	3	0	1.0	2	2	0.2	3	0.375	0	0	0	0	0	0	0	0	0	0	0	0
1451	None	None	None	None	None	0	0	0.5	2	0.3333333333333333	1	0.8333333333333334	0	0	0	4	0	0	0.6666666666666666	2	3	0.3333333333333333	5	0.0	0.6666666666666666	0	0	0	0	0	0	0	0	0	0	0
1295	None	None	None	None	None	0	0	0.5	2	0.6666666666666666	2	0.8333333333333334	0	1	0	3	2	0	0.6666666666666666	3	2	0.3333333333333333	5	0.2222222222222222	0	0	0	0	0	0	0	0	0	0	0	0
1378	None	None	None	None	None	0.5	1	0.6666666666666666	4	0.5	3	0.4444444444444444	0.5	6	3	1	0	0	0.5	6	3	0.5333333333333333	8	0.0	1.0	0.5780962214552349	0.9107774080791174	0.7818486234809162	0.9284667119844147	0.33872576268377347	0.852869304024446	0.9061171303843931	0.9015535741834121	0	0	0.0
7035	0.05553254483306957	0.012459620715820937	-0.005434786374534931	0.5955973271856615	None	0	0	0.25	3	0.8	12	0.37777777777777777	0.7333333333333333	12	11	4	1	0	0.5555555555555556	9	5	1.1333333333333333	17	0.09090909090909091	0.25	0.7405752381934944	0.9455655147647413	0.8106163180195388	0.9274281338211212	0.6254005540111801	0.7402682167793305	0.8834960485256402	0.8956683521151122	1.0	0	0.0
992	None	None	None	None	None	0	0	0.75	3	0.5	2	0.5	0.5	3	2	2	1	0	0.75	4	3	0.4	6	0.14285714285714285	1.0	0.5877198379418791	0.7428075169970193	0.357038652627088	0.5734203075957025	0.48156384894185517	0.7004556715042437	0.7480116434763963	0.6759672870172797	1.0	0.6666666666666666	0.0
5247	0.03114314547650353	0.001404591518508633	0.0013651380059230003	0.591391038855844	None	0	0	0.25	2	0.7777777777777778	7	0.3142857142857143	0.7777777777777778	7	7	3	0	0	0.7142857142857143	7	5	0.7333333333333333	11	0.0	0.5	0.6898148520128369	0.8631360097220749	0.8106163180195388	0.9323386683273462	0.6254005540111801	0.7169321877822664	0.8233053314980464	0.8579077673012966	0	0	0.0
3329	0.024820708762483167	0.004966117725253775	0.003649692397146022	0.9859845258523956	None	0	0	0.3333333333333333	2	0.7142857142857143	5	0.375	0.7142857142857143	5	5	3	0	0	0.6666666666666666	6	4	0.6	9	0.0	0.6666666666666666	0.8989080386912562	0.7603842950836774	0.2730300032250691	0.9233554580132157	0.6833837643115096	0.623506268400772	0.9283681637086475	0.7994232581398618	0	0	0.0
813	None	None	None	None	None	0	0	0.5	1	1.0	1	0.75	0	0	0	2	1	0	1.0	2	2	0.2	3	0.125	0	0	0	0	0	0	0	0	0	0	0	0
4196	0.0184176226141238	0.0036613323057473808	0.002185151196051178	0.9354657451643471	None	0	0	0.5	3	0.6666666666666666	4	0.5714285714285714	0.6666666666666666	6	4	1	0	0	0.2857142857142857	7	2	0.5333333333333333	8	0.0	0.3333333333333333	0.6948129440430398	0.8287070657633808	0.819852180207038	0.936938795528872	0.8977304746596027	0.7919432804915202	0.7812888395438148	0.8665231697478537	0	0	0.0
6636	0.04801290934765222	0.010067924071295233	0.008502668519875311	0.9103691463749282	None	0	0	0.3	3	0.7692307692307693	10	0.375	0.6923076923076923	10	9	4	0	0	0.625	8	5	1.0	15	0.0	0.2857142857142857	0.3006603473099162	0.9099383638187174	0.8106163180195388	0.8298026544427111	0.5663901872522555	0.827858744918406	0.8329384240248939	0.860871387257685	0	0	0.0
5116	0.04141929160591391	0.010134414058281775	0.010055189707165796	0.8632607837050208	None	0	0	0.25	2	0.8	8	0.3	0.8	8	8	3	0	0	0.625	8	5	0.8	12	0.0	0.5	0.709771695874594	0.8517344723619269	0.8106163180195388	0.9270956489633663	0.6563239194260004	0.7294893894322747	0.8093287270258207	0.8533437018031944	0	0	0.0
[truncated: 6,307 more rows]
