# Supplementary material for: Constrained by Design: Influence of Genetic Encodings on Evolved Traits of Robots
Source: Front Robot AI. 2021 Jun 15;8:672379. doi: 10.3389/frobt.2021.672379 (PMC8239187; doi:10.3389/frobt.2021.672379)
Supplement: Supplementary file 1 [file DataSheet3.ZIP › plasticodingrep_plane_18_snapshots_ids.tsv]

generation	robot_id	fitness	novelty	novelty_pop	cons_fitness
145	7240	0.01960274529880114	None	0.0	0.01960274529880114
145	7233	0.025002723571500074	None	0.0	0.025002723571500074
145	7144	0.02207131292042171	None	0.0	0.02207131292042171
145	6571	0.0250659223640005	None	0.0	0.0250659223640005
145	7329	0.013364640431476865	None	0.004175094781810135	0.013364640431476865
145	6998	0.017533165502428876	None	0.1092973200267074	0.017533165502428876
145	7311	0.016047577915108545	None	0.0	0.016047577915108545
145	6538	0.019402739664129493	None	0.0	0.019402739664129493
145	6805	0.022929168851111723	None	0.0	0.022929168851111723
145	7019	0.025806824157441507	None	0.0	0.025806824157441507
145	7251	0.02388714549276377	None	0.0	0.02388714549276377
145	7304	0.0193747965393033	None	0.0	0.0193747965393033
145	7253	0.020376487995291737	None	0.0	0.020376487995291737
145	7023	0.019964527840329288	None	0.0	0.019964527840329288
145	7112	0.021117165873457907	None	0.0	0.021117165873457907
145	6721	0.024786995669034455	None	0.0	0.024786995669034455
145	7256	0.023971349469128492	None	0.0	0.023971349469128492
145	7041	0.02328245651299315	None	0.0	0.02328245651299315
145	7042	0.021163254914461492	None	0.0	0.021163254914461492
145	7272	0.022163300921390107	None	0.0	0.022163300921390107
145	6568	0.019370027453524855	None	0.0	0.019370027453524855
145	7302	0.02256384849044057	None	0.0	0.02256384849044057
145	7210	0.015836660563488446	None	0.0	0.015836660563488446
145	7265	0.02157946870440826	None	0.0	0.02157946870440826
145	6600	0.023383980911894045	None	0.0	0.023383980911894045
145	7238	0.02174729500376748	None	0.0	0.02174729500376748
145	7087	0.02388142730374106	None	0.0	0.02388142730374106
145	7348	0.012724580186412676	None	0.0	0.012724580186412676
145	7323	0.01693587264356317	None	0.0	0.01693587264356317
145	6399	0.025357384446071277	None	0.0	0.025357384446071277
145	7066	0.01931772436898034	None	0.0	0.01931772436898034
145	7293	0.02026159297979242	None	0.0	0.02026159297979242
145	7321	0.018552682003407397	None	0.0	0.018552682003407397
145	7007	0.023943943250068066	None	0.0	0.023943943250068066
145	7241	0.02152789144470765	None	0.0	0.02152789144470765
145	6917	0.024287700875728197	None	0.0	0.024287700875728197
145	6870	0.022370249856594842	None	0.04846973733359909	0.022370249856594842
145	7309	0.020564528086182084	None	0.0	0.020564528086182084
145	7109	0.01994730120703062	None	0.0	0.01994730120703062
145	7057	0.02410653324767286	None	0.0	0.02410653324767286
145	7082	0.019451556101184927	None	0.0	0.019451556101184927
145	7085	0.018115716365394035	None	0.0	0.018115716365394035
145	6729	0.023434312744147274	None	0.0	0.023434312744147274
145	7310	0.01871489775532039	None	0.0	0.01871489775532039
145	6699	0.024421929674405783	None	0.0	0.024421929674405783
145	7218	0.020253836616715693	None	0.0	0.020253836616715693
145	7208	0.022789773969072776	None	0.0	0.022789773969072776
145	7325	0.011257871008849233	None	0.0	0.011257871008849233
145	7288	0.020735865301592885	None	0.0	0.020735865301592885
145	6498	0.022535683796488817	None	0.0	0.022535683796488817
145	6517	0.025917803379661167	None	0.0	0.025917803379661167
145	7298	0.024493287421910988	None	0.0	0.024493287421910988
145	7350	0.009105398567963932	None	0.004175094781810135	0.009105398567963932
145	7021	0.019674189319258163	None	0.0	0.019674189319258163
145	7046	0.02009387097041938	None	0.0	0.02009387097041938
145	7324	0.012964051189364287	None	0.0	0.012964051189364287
145	7188	0.023373739575851343	None	0.0	0.023373739575851343
145	7344	0.018794246861343008	None	0.0	0.018794246861343008
145	6718	0.02226670194198497	None	0.0	0.02226670194198497
145	7322	0.002785682633487559	None	0.08925211030969087	0.002785682633487559
145	7206	0.0246332343413577	None	0.0	0.0246332343413577
145	6938	0.011464220751628026	None	0.0	0.011464220751628026
145	7328	0.0028371568001816466	None	0.05729387196079749	0.0028371568001816466
145	7280	0.019698845411137315	None	0.0	0.019698845411137315
145	7276	0.01844997562982795	None	0.0	0.01844997562982795
145	7214	0.019550104375714795	None	0.0	0.019550104375714795
145	7055	0.025681457659670497	None	0.0	0.025681457659670497
145	7114	0.023243352017881597	None	0.0	0.023243352017881597
145	7232	0.020488261588008434	None	0.0	0.020488261588008434
145	6567	0.02361622302646524	None	0.0	0.02361622302646524
145	7318	0.019344086400786813	None	0.0	0.019344086400786813
145	6776	0.019910324012144386	None	0.0	0.019910324012144386
145	7226	0.010222561165418852	None	0.0	0.010222561165418852
145	7059	0.0172690449155696	None	0.0	0.0172690449155696
145	7170	0.017545055035344485	None	0.0	0.017545055035344485
145	7175	0.020550071103278705	None	0.0	0.020550071103278705
145	7337	0.010196327267728409	None	0.05729387196079749	0.010196327267728409
145	7314	0.016859671510816316	None	0.04748709801205706	0.016859671510816316
145	7270	0.020472508728120405	None	0.0	0.020472508728120405
145	7294	0.01900427982932968	None	0.0	0.01900427982932968
145	7049	0.021203983665649854	None	0.0	0.021203983665649854
145	7171	0.019420507117824348	None	0.0	0.019420507117824348
145	7315	0.012761893734118086	None	0.0	0.012761893734118086
145	7147	0.023895138946673965	None	0.0	0.023895138946673965
145	7268	0.023849841392430737	None	0.0	0.023849841392430737
145	7262	0.02224152406960198	None	0.056497138759680446	0.02224152406960198
145	6858	0.024825456256570507	None	0.0	0.024825456256570507
145	7129	0.014199593188590473	None	0.004175094781810135	0.014199593188590473
145	7305	0.017764028527680144	None	0.0	0.017764028527680144
145	7330	0.014193430259512162	None	0.0	0.014193430259512162
145	7176	0.019081012091191334	None	0.0	0.019081012091191334
145	7186	0.019992454680450775	None	0.0	0.019992454680450775
145	7223	0.01556774884796467	None	0.004175094781810135	0.01556774884796467
145	6613	0.023634736976962795	None	0.0	0.023634736976962795
145	6557	0.022604462990113417	None	0.0	0.022604462990113417
145	7345	0.010432211232227264	None	0.0	0.010432211232227264
145	7230	0.02415909415314872	None	0.0	0.02415909415314872
145	7287	0.019154425007338216	None	0.0	0.019154425007338216
145	7332	0.019838449393259325	None	0.0	0.019838449393259325
145	7341	-0.00043249667482080984	None	0.0	-0.00043249667482080984
143	7119	0.0103648297798569	None	0.0376741007406331	0.0103648297798569
143	7250	0.017774599585893	None	0.0	0.017774599585893
143	7240	0.01960274529880114	None	0.0	0.01960274529880114
143	7233	0.025002723571500074	None	0.0	0.025002723571500074
143	7144	0.02207131292042171	None	0.0	0.02207131292042171
143	6571	0.0250659223640005	None	0.0	0.0250659223640005
143	6998	0.017533165502428876	None	0.1092973200267074	0.017533165502428876
143	7193	0.005112707700473954	None	0.09080413521786168	0.005112707700473954
143	6538	0.019402739664129493	None	0.0	0.019402739664129493
143	7108	0.017132125314222275	None	0.02579790181066815	0.017132125314222275
143	6805	0.022929168851111723	None	0.0	0.022929168851111723
143	7019	0.025806824157441507	None	0.0	0.025806824157441507
143	5716	0.021660260488310046	None	0.0708093580013446	0.021660260488310046
143	7023	0.019964527840329288	None	0.0	0.019964527840329288
143	7112	0.021117165873457907	None	0.0	0.021117165873457907
143	6721	0.024786995669034455	None	0.0	0.024786995669034455
143	7174	0.01995240062863415	None	0.0	0.01995240062863415
143	7041	0.02328245651299315	None	0.0	0.02328245651299315
143	7042	0.021163254914461492	None	0.0	0.021163254914461492
143	6568	0.019370027453524855	None	0.0	0.019370027453524855
143	7222	0.02320444807217091	None	0.0	0.02320444807217091
143	7210	0.015836660563488446	None	0.0	0.015836660563488446
143	7168	0.017961832725928262	None	0.0	0.017961832725928262
143	7153	0.00814744139124653	None	0.0	0.00814744139124653
143	6600	0.023383980911894045	None	0.0	0.023383980911894045
143	7238	0.02174729500376748	None	0.0	0.02174729500376748
143	7087	0.02388142730374106	None	0.0	0.02388142730374106
143	7211	0.009004260082952258	None	0.03753164223746191	0.009004260082952258
143	6399	0.025357384446071277	None	0.0	0.025357384446071277
143	7066	0.01931772436898034	None	0.0	0.01931772436898034
143	7007	0.023943943250068066	None	0.0	0.023943943250068066
143	7241	0.02152789144470765	None	0.0	0.02152789144470765
143	6917	0.024287700875728197	None	0.0	0.024287700875728197
143	6105	0.024541592918849976	None	0.0	0.024541592918849976
143	6870	0.022370249856594842	None	0.034189770975473655	0.022370249856594842
143	7109	0.01994730120703062	None	0.0	0.01994730120703062
143	7057	0.02410653324767286	None	0.0	0.02410653324767286
143	7082	0.019451556101184927	None	0.0	0.019451556101184927
143	7085	0.018115716365394035	None	0.0	0.018115716365394035
143	6729	0.023434312744147274	None	0.0	0.023434312744147274
143	7243	0.012528260023081085	None	0.0	0.012528260023081085
143	6699	0.024421929674405783	None	0.0	0.024421929674405783
143	7218	0.020253836616715693	None	0.0	0.020253836616715693
143	7208	0.022789773969072776	None	0.0	0.022789773969072776
143	7249	0.006631738631210514	None	0.0	0.006631738631210514
143	7225	0.013117024590173873	None	0.0	0.013117024590173873
143	7084	0.019255120707243188	None	0.0	0.019255120707243188
143	7122	0.01880922636362006	None	0.0	0.01880922636362006
143	6498	0.022535683796488817	None	0.0	0.022535683796488817
143	6517	0.025917803379661167	None	0.0	0.025917803379661167
143	6424	0.024152295575567678	None	0.0	0.024152295575567678
143	7155	0.01923041699070359	None	0.034189770975473655	0.01923041699070359
143	7021	0.019674189319258163	None	0.0	0.019674189319258163
143	7205	0.010416526014156656	None	0.0	0.010416526014156656
143	7151	0.017693007692374505	None	0.0	0.017693007692374505
143	7046	0.02009387097041938	None	0.0	0.02009387097041938
143	7188	0.023373739575851343	None	0.0	0.023373739575851343
143	6718	0.02226670194198497	None	0.0	0.02226670194198497
143	7077	0.020221539945252946	None	0.0	0.020221539945252946
143	7206	0.0246332343413577	None	0.0	0.0246332343413577
143	6938	0.011464220751628026	None	0.02579790181066815	0.011464220751628026
143	7065	0.019679582840818048	None	0.0	0.019679582840818048
143	7110	0.01826796262389616	None	0.0	0.01826796262389616
143	7131	0.016498295131446017	None	0.0	0.016498295131446017
143	6525	0.020660441061558014	None	0.0	0.020660441061558014
143	7214	0.019550104375714795	None	0.0	0.019550104375714795
143	7055	0.025681457659670497	None	0.0	0.025681457659670497
143	7114	0.023243352017881597	None	0.0	0.023243352017881597
143	6256	0.019168024560028852	None	0.0708093580013446	0.019168024560028852
143	7232	0.020488261588008434	None	0.0	0.020488261588008434
143	6567	0.02361622302646524	None	0.0	0.02361622302646524
143	7073	0.012779179669696604	None	0.0	0.012779179669696604
143	6776	0.019910324012144386	None	0.0	0.019910324012144386
143	7226	0.010222561165418852	None	0.02579790181066815	0.010222561165418852
143	7059	0.0172690449155696	None	0.0	0.0172690449155696
143	7170	0.017545055035344485	None	0.0	0.017545055035344485
143	7175	0.020550071103278705	None	0.0	0.020550071103278705
143	7234	0.02299114522754699	None	0.0	0.02299114522754699
143	7098	0.020651950492012162	None	0.0	0.020651950492012162
143	7049	0.021203983665649854	None	0.0	0.021203983665649854
143	7171	0.019420507117824348	None	0.0	0.019420507117824348
143	7147	0.023895138946673965	None	0.0	0.023895138946673965
143	5872	0.02182032984556816	None	0.0	0.02182032984556816
143	6972	0.021361970942429618	None	0.0	0.021361970942429618
143	6752	0.01998133841690542	None	0.0	0.01998133841690542
143	7134	0.01568901854212927	None	0.0	0.01568901854212927
143	6858	0.024825456256570507	None	0.0	0.024825456256570507
143	6720	0.020272591817572058	None	0.0	0.020272591817572058
143	7187	0.018704308793917636	None	0.0	0.018704308793917636
143	7129	0.014199593188590473	None	0.0	0.014199593188590473
143	7176	0.019081012091191334	None	0.0	0.019081012091191334
143	5438	0.02472005019029013	None	0.37684526567151755	0.02472005019029013
143	7186	0.019992454680450775	None	0.0	0.019992454680450775
143	7223	0.01556774884796467	None	0.0	0.01556774884796467
143	7207	0.012998291903755647	None	0.0	0.012998291903755647
143	7159	0.018768540878703412	None	0.0	0.018768540878703412
143	6613	0.023634736976962795	None	0.0	0.023634736976962795
143	6557	0.022604462990113417	None	0.0	0.022604462990113417
143	7230	0.02415909415314872	None	0.0	0.02415909415314872
143	6731	0.019502820706096723	None	0.0	0.019502820706096723
106	5202	0.012646926015725861	None	0.0	0.012646926015725861
106	4998	0.014074392043597997	None	0.0	0.014074392043597997
106	4610	0.01581123040044106	None	0.0	0.01581123040044106
106	5319	0.010568559933137878	None	0.0	0.010568559933137878
106	5328	0.012324207715912767	None	0.0	0.012324207715912767
106	5371	0.006669015422808835	None	0.09221385504211607	0.006669015422808835
106	5067	0.013121153348860031	None	0.0	0.013121153348860031
106	5018	0.01524658068459966	None	0.0	0.01524658068459966
106	4833	0.011488851496137837	None	0.14527985619020242	0.011488851496137837
106	4655	0.014584130693435376	None	0.0	0.014584130693435376
106	5368	0.0005910292584471886	None	0.0	0.0005910292584471886
106	4836	0.014274629229934565	None	0.0	0.014274629229934565
106	5215	0.017481325782438207	None	0.0	0.017481325782438207
106	5295	0.012475748430928659	None	0.06070235235723605	0.012475748430928659
106	5261	0.017010604742775225	None	0.0	0.017010604742775225
106	4890	0.015373125738026537	None	0.0	0.015373125738026537
106	4965	0.01438404641462442	None	0.0	0.01438404641462442
106	5394	0.011581301745828363	None	0.0	0.011581301745828363
106	5396	0.01086441675118585	None	0.0	0.01086441675118585
106	5211	0.018626505915043685	None	0.07255224241289845	0.018626505915043685
106	5398	0.008919828465843353	None	0.0	0.008919828465843353
106	5376	0.009667652314177974	None	0.0	0.009667652314177974
106	5352	0.010035499918683017	None	0.0	0.010035499918683017
106	5366	0.010028756108392649	None	0.0	0.010028756108392649
106	5286	0.01611606411971225	None	0.0	0.01611606411971225
106	5320	0.010851680387933228	None	0.0	0.010851680387933228
106	5386	0.011682496756044389	None	0.0	0.011682496756044389
106	5275	0.012328246280883333	None	0.0	0.012328246280883333
106	5313	0.01465377611650284	None	0.0	0.01465377611650284
106	5063	0.019759350128332277	None	0.1511750292734649	0.019759350128332277
106	5315	0.010099733034267365	None	0.0	0.010099733034267365
106	4761	0.012296163879573717	None	0.0	0.012296163879573717
106	5384	0.010147949126945563	None	0.0	0.010147949126945563
106	5234	0.012385091786904653	None	0.0	0.012385091786904653
106	5105	0.010578240938741736	None	0.0	0.010578240938741736
106	5230	0.013073131574441042	None	0.0	0.013073131574441042
106	4674	0.013320839191583719	None	0.06070235235723605	0.013320839191583719
106	5348	0.01468039300481859	None	0.0	0.01468039300481859
106	5354	0.006535506057106149	None	0.09221385504211607	0.006535506057106149
106	5285	0.01480905958530386	None	0.0	0.01480905958530386
106	5381	0.014064887667368901	None	0.12200211958573359	0.014064887667368901
106	5077	0.012214485637992375	None	0.0	0.012214485637992375
106	5353	0.012957782891682857	None	0.0	0.012957782891682857
106	5370	0.01414636195753246	None	0.0	0.01414636195753246
106	5123	0.014523536171639963	None	0.0	0.014523536171639963
106	5166	0.013131060292034178	None	0.0	0.013131060292034178
106	5016	0.013094702612111058	None	0.0	0.013094702612111058
106	5383	0.012957404318205214	None	0.0	0.012957404318205214
106	4258	0.014858067837166932	None	0.0	0.014858067837166932
106	5161	0.016597958055626177	None	0.0	0.016597958055626177
106	5331	0.012592977876760156	None	0.0	0.012592977876760156
106	5170	0.014506314420893292	None	0.0	0.014506314420893292
106	5210	0.01307748111455399	None	0.0	0.01307748111455399
106	5121	0.010930883627052879	None	0.0	0.010930883627052879
106	4809	0.014188227806150665	None	0.0	0.014188227806150665
106	5346	0.012832330654537713	None	0.0	0.012832330654537713
106	4720	0.014586349844226658	None	0.1191975945365868	0.014586349844226658
106	5388	0.011376316201056277	None	0.12665793124665353	0.011376316201056277
106	4560	0.012282660311380691	None	0.1511750292734649	0.012282660311380691
106	5165	0.022434150632558547	None	0.08527050523748395	0.022434150632558547
106	4871	0.011356984644379554	None	0.0	0.011356984644379554
106	5391	0.014593298052601488	None	0.0	0.014593298052601488
106	5177	0.010055237832688324	None	0.0	0.010055237832688324
106	5301	0.0084378594204513	None	0.07255224241289845	0.0084378594204513
106	5070	0.014910077132179615	None	0.06070235235723605	0.014910077132179615
106	5392	0.0003210208999383043	None	0.0	0.0003210208999383043
106	4734	0.017939767945440027	None	0.1511750292734649	0.017939767945440027
106	5332	0.010655130552579986	None	0.0	0.010655130552579986
106	5245	0.013996834250576249	None	0.05644337038407392	0.013996834250576249
106	5305	0.009679970526534295	None	0.12864820247984757	0.009679970526534295
106	5321	0.01414336005821332	None	0.0	0.01414336005821332
106	4837	0.010913715815351782	None	0.0	0.010913715815351782
106	5044	0.015387235052471188	None	0.0	0.015387235052471188
106	5395	0.010975117010863688	None	0.0	0.010975117010863688
106	4599	0.016154371856061063	None	0.0	0.016154371856061063
106	5256	0.011146827220552002	None	0.0	0.011146827220552002
106	5280	0.01248348799948041	None	0.0	0.01248348799948041
106	5087	0.010475492688424405	None	0.0	0.010475492688424405
106	5042	0.01421398909074251	None	0.0	0.01421398909074251
106	5282	0.009452056785524209	None	0.0	0.009452056785524209
106	5360	0.00981818738718839	None	0.0	0.00981818738718839
106	5317	0.012761482115301112	None	0.0	0.012761482115301112
106	5325	0.011650123222952861	None	0.14527985619020242	0.011650123222952861
106	5322	0.01899128618639452	None	0.07255224241289845	0.01899128618639452
106	5302	0.010391311597597751	None	0.0	0.010391311597597751
106	5243	0.012634156221264362	None	0.0	0.012634156221264362
106	4790	0.014776590393767861	None	0.0	0.014776590393767861
106	5272	0.01587208767939454	None	0.11150371611115051	0.01587208767939454
106	4862	0.01721942469175576	None	0.0	0.01721942469175576
106	4954	0.01076534955694754	None	0.0	0.01076534955694754
106	5400	0.0126337863709393	None	0.0	0.0126337863709393
106	5248	0.012370103414067917	None	0.0	0.012370103414067917
106	5241	0.013436367003410861	None	0.0	0.013436367003410861
106	5196	0.0131938099277065	None	0.0	0.0131938099277065
106	4843	0.013577723349276946	None	0.0	0.013577723349276946
106	5351	0.012660491813849597	None	0.0720005756394782	0.012660491813849597
106	5100	0.015248523895432915	None	0.0	0.015248523895432915
106	4963	0.013739963584032677	None	0.05644337038407392	0.013739963584032677
106	5254	0.013243321623939862	None	0.0	0.013243321623939862
106	4922	0.014797732703721337	None	0.0	0.014797732703721337
141	7119	0.0103648297798569	None	0.04852076755764216	0.0103648297798569
141	6899	0.02095098682633126	None	0.0	0.02095098682633126
141	7144	0.02207131292042171	None	0.0	0.02207131292042171
141	6571	0.0250659223640005	None	0.0	0.0250659223640005
141	7099	0.014896407263851634	None	0.0	0.014896407263851634
141	6750	0.01934010650207548	None	0.0	0.01934010650207548
141	6998	0.017533165502428876	None	0.1092973200267074	0.017533165502428876
141	6538	0.019402739664129493	None	0.0	0.019402739664129493
141	7108	0.017132125314222275	None	0.01031916072426726	0.017132125314222275
141	6805	0.022929168851111723	None	0.0	0.022929168851111723
141	7069	0.01566816170132503	None	0.04614517124016641	0.01566816170132503
141	7019	0.025806824157441507	None	0.0	0.025806824157441507
141	7132	0.00802941857423854	None	0.09405717526398902	0.00802941857423854
141	5716	0.021660260488310046	None	0.04614517124016641	0.021660260488310046
141	7023	0.019964527840329288	None	0.0	0.019964527840329288
141	7112	0.021117165873457907	None	0.0	0.021117165873457907
141	7063	0.015296875989693277	None	0.0	0.015296875989693277
141	7103	0.013125395320640776	None	0.010410527285066041	0.013125395320640776
141	6721	0.024786995669034455	None	0.0	0.024786995669034455
141	7027	0.0027757190915725523	None	0.0	0.0027757190915725523
141	7116	0.019850955510529414	None	0.0	0.019850955510529414
141	7123	0.011324124363729291	None	0.01031916072426726	0.011324124363729291
141	7041	0.02328245651299315	None	0.0	0.02328245651299315
141	7042	0.021163254914461492	None	0.0	0.021163254914461492
141	6568	0.019370027453524855	None	0.0	0.019370027453524855
141	7002	0.016971329960208986	None	0.0	0.016971329960208986
141	7146	0.020400821416763786	None	0.0	0.020400821416763786
141	6961	0.019598578162967683	None	0.0	0.019598578162967683
141	6600	0.023383980911894045	None	0.0	0.023383980911894045
141	6908	0.015473006678553992	None	0.059702665933437114	0.015473006678553992
141	7087	0.02388142730374106	None	0.0	0.02388142730374106
141	7115	0.01672216758894748	None	0.0	0.01672216758894748
141	6399	0.025357384446071277	None	0.0	0.025357384446071277
141	7066	0.01931772436898034	None	0.0	0.01931772436898034
141	7126	0.01933381199917608	None	0.0	0.01933381199917608
141	7007	0.023943943250068066	None	0.0	0.023943943250068066
141	6917	0.024287700875728197	None	0.0	0.024287700875728197
141	7016	0.013303903366822223	None	0.010410527285066041	0.013303903366822223
141	6105	0.024541592918849976	None	0.0	0.024541592918849976
141	7086	0.012952249859713326	None	0.04614517124016641	0.012952249859713326
141	6870	0.022370249856594842	None	0.04454558784038645	0.022370249856594842
141	7109	0.01994730120703062	None	0.0	0.01994730120703062
141	7057	0.02410653324767286	None	0.0	0.02410653324767286
141	7082	0.019451556101184927	None	0.0	0.019451556101184927
141	7085	0.018115716365394035	None	0.0	0.018115716365394035
141	6729	0.023434312744147274	None	0.0	0.023434312744147274
141	6699	0.024421929674405783	None	0.0	0.024421929674405783
141	7148	0.011124200104289163	None	0.04852076755764216	0.011124200104289163
141	7084	0.019255120707243188	None	0.0	0.019255120707243188
141	7122	0.01880922636362006	None	0.0	0.01880922636362006
141	6498	0.022535683796488817	None	0.0	0.022535683796488817
141	6517	0.025917803379661167	None	0.0	0.025917803379661167
141	6424	0.024152295575567678	None	0.0	0.024152295575567678
141	7021	0.019674189319258163	None	0.0	0.019674189319258163
141	7046	0.02009387097041938	None	0.0	0.02009387097041938
141	6891	0.01650721385765958	None	0.0	0.01650721385765958
141	7140	0.019145002947406013	None	0.0	0.019145002947406013
141	6718	0.02226670194198497	None	0.0	0.02226670194198497
141	7125	0.018694744186679116	None	0.0	0.018694744186679116
141	7077	0.020221539945252946	None	0.0	0.020221539945252946
141	6938	0.011464220751628026	None	0.01031916072426726	0.011464220751628026
141	7065	0.019679582840818048	None	0.0	0.019679582840818048
141	7110	0.01826796262389616	None	0.0	0.01826796262389616
141	7135	0.012950390463117236	None	0.010410527285066041	0.012950390463117236
141	6873	0.023443360783139505	None	0.0	0.023443360783139505
141	7131	0.016498295131446017	None	0.0	0.016498295131446017
141	6525	0.020660441061558014	None	0.0	0.020660441061558014
141	7055	0.025681457659670497	None	0.0	0.025681457659670497
141	7150	0.008598464814163707	None	0.0	0.008598464814163707
141	7114	0.023243352017881597	None	0.0	0.023243352017881597
141	6256	0.019168024560028852	None	0.04614517124016641	0.019168024560028852
141	7143	0.019451777247357624	None	0.0	0.019451777247357624
141	7076	0.0193572718624241	None	0.0	0.0193572718624241
141	7149	0.011019089460751953	None	0.04852076755764216	0.011019089460751953
141	6567	0.02361622302646524	None	0.0	0.02361622302646524
141	7006	0.01987722451992278	None	0.0	0.01987722451992278
141	7073	0.012779179669696604	None	0.010410527285066041	0.012779179669696604
141	6776	0.019910324012144386	None	0.0	0.019910324012144386
141	7102	0.008037791816076155	None	0.0	0.008037791816076155
141	7001	0.01202693442210474	None	0.0	0.01202693442210474
141	7059	0.0172690449155696	None	0.0	0.0172690449155696
141	7098	0.020651950492012162	None	0.0	0.020651950492012162
141	7049	0.021203983665649854	None	0.0	0.021203983665649854
141	6740	0.023522527225930224	None	0.0	0.023522527225930224
141	7147	0.023895138946673965	None	0.0	0.023895138946673965
141	5872	0.02182032984556816	None	0.0	0.02182032984556816
141	6972	0.021361970942429618	None	0.0	0.021361970942429618
141	7005	0.018232904650316177	None	0.0	0.018232904650316177
141	6752	0.01998133841690542	None	0.0	0.01998133841690542
141	6769	0.021183033597716033	None	0.0	0.021183033597716033
141	7134	0.01568901854212927	None	0.0	0.01568901854212927
141	6858	0.024825456256570507	None	0.0	0.024825456256570507
141	6720	0.020272591817572058	None	0.0	0.020272591817572058
141	7036	0.019504494193395155	None	0.0	0.019504494193395155
141	7129	0.014199593188590473	None	0.010410527285066041	0.014199593188590473
141	7096	0.02133661215793286	None	0.04454558784038645	0.02133661215793286
141	5438	0.02472005019029013	None	0.24336466495529288	0.02472005019029013
141	6613	0.023634736976962795	None	0.0	0.023634736976962795
141	6557	0.022604462990113417	None	0.0	0.022604462990113417
141	6731	0.019502820706096723	None	0.0	0.019502820706096723
72	3680	0.002449090522924043	None	0.04516068721873073	0.002449090522924043
72	3058	0.006679155869821173	None	0.0	0.006679155869821173
72	3097	0.005121780002153127	None	0.0	0.005121780002153127
72	3368	0.0029398856836581207	None	0.0	0.0029398856836581207
72	3483	0.005378515324403494	None	0.09547339488191138	0.005378515324403494
72	3558	0.004477112581342743	None	0.41630276478254896	0.004477112581342743
72	3607	0.003821415990590153	None	0.0	0.003821415990590153
72	3668	0.007532009282258567	None	0.04516068721873073	0.007532009282258567
72	3665	0.0031680292351492076	None	0.4854759001088638	0.0031680292351492076
72	3634	0.0037342750679639053	None	0.0	0.0037342750679639053
72	3608	0.002446639238898059	None	0.0	0.002446639238898059
72	3667	0.004488975929603513	None	0.0	0.004488975929603513
72	3566	0.0037210620973911444	None	0.04516068721873073	0.0037210620973911444
72	3670	0.0030989595874250314	None	0.09547339488191138	0.0030989595874250314
72	3685	0.002120620010067031	None	0.05419282466247688	0.002120620010067031
72	3355	0.005212276052279002	None	0.0	0.005212276052279002
72	3519	0.006393430501801768	None	0.12964343514396393	0.006393430501801768
72	3473	0.0032988758618884132	None	0.09535706854524183	0.0032988758618884132
72	3649	0.0019320773911078075	None	0.10349110442874385	0.0019320773911078075
72	3104	0.004995243785074124	None	0.0	0.004995243785074124
72	3681	0.007295748778369175	None	0.07435251653116326	0.007295748778369175
72	3583	0.004958243571207965	None	0.0	0.004958243571207965
72	2943	0.004898285725849556	None	0.0	0.004898285725849556
72	3596	0.005257553334059525	None	0.0	0.005257553334059525
72	3356	0.005038057718888453	None	0.0	0.005038057718888453
72	3345	0.007122698095796527	None	0.07435251653116326	0.007122698095796527
72	3428	0.006781407773878718	None	0.0	0.006781407773878718
72	3693	0.00541666048663959	None	0.08501245623907253	0.00541666048663959
72	3613	0.004212506178324706	None	0.0	0.004212506178324706
72	3645	0.003972998684762927	None	0.0	0.003972998684762927
72	3639	0.004452905537112075	None	0.0	0.004452905537112075
72	3679	0.0036004647568709408	None	0.0	0.0036004647568709408
72	3651	0.002809132226747229	None	0.0	0.002809132226747229
72	3534	0.0033010132693277717	None	0.0	0.0033010132693277717
72	3689	0.006876245553210086	None	0.0	0.006876245553210086
72	3564	0.0036960092355285083	None	0.0	0.0036960092355285083
72	3590	0.005200116604724504	None	0.0	0.005200116604724504
72	3254	0.007545341011192164	None	0.13989224693914568	0.007545341011192164
72	3403	0.0026560477058553823	None	0.0	0.0026560477058553823
72	3537	0.0029637179380543944	None	0.0	0.0029637179380543944
72	3554	0.005240245143160862	None	0.0	0.005240245143160862
72	3684	0.0021525154349759062	None	0.0	0.0021525154349759062
72	3653	0.009585629067505621	None	0.0877965223402769	0.009585629067505621
72	3259	0.005182679738216473	None	0.0	0.005182679738216473
72	3652	0.004660752055632583	None	0.15148838608569415	0.004660752055632583
72	3454	0.005233896192299261	None	0.0	0.005233896192299261
72	2950	0.004754799369290211	None	0.0	0.004754799369290211
72	3594	0.005073516630425404	None	0.0	0.005073516630425404
72	3229	0.0029972156567877623	None	0.4854759001088638	0.0029972156567877623
72	3623	0.004340758969941684	None	0.0	0.004340758969941684
72	3163	0.0064081219714180945	None	0.04516068721873073	0.0064081219714180945
72	3114	0.006210491740833508	None	0.0	0.006210491740833508
72	3398	0.004438599646908784	None	0.0	0.004438599646908784
72	3620	0.007727840654842792	None	0.07435251653116326	0.007727840654842792
72	3571	0.0037844216564979823	None	0.0	0.0037844216564979823
72	3674	0.00015224738423955973	None	0.16120150585419224	0.00015224738423955973
72	3655	0.00219472606575709	None	0.16633358163218245	0.00219472606575709
72	3602	0.003744222681841498	None	0.21305592062049983	0.003744222681841498
72	3584	0.0038649227698238416	None	0.0	0.0038649227698238416
72	3675	0.003725335719925726	None	0.0	0.003725335719925726
72	3409	0.005208202688080959	None	0.0	0.005208202688080959
72	3553	0.0031652007201784017	None	0.0	0.0031652007201784017
72	3450	0.006792816809945945	None	0.0	0.006792816809945945
72	3503	0.009511759639908857	None	0.0877965223402769	0.009511759639908857
72	3157	0.0040004827660259385	None	0.0	0.0040004827660259385
72	3462	0.003477277925603544	None	0.0	0.003477277925603544
72	3615	0.004230801176456709	None	0.0	0.004230801176456709
72	3544	0.00407670137160581	None	0.0	0.00407670137160581
72	3055	0.008098471155205799	None	0.2728689962657279	0.008098471155205799
72	3288	0.004216284336129136	None	0.0	0.004216284336129136
72	3174	0.007972464844449523	None	0.13989224693914568	0.007972464844449523
72	3453	0.004020299157485996	None	0.0	0.004020299157485996
72	3593	0.005181895112211458	None	0.0	0.005181895112211458
72	3386	0.007222830523983621	None	0.04516068721873073	0.007222830523983621
72	3625	0.003276812540690647	None	0.09547339488191138	0.003276812540690647
72	3697	0.0033554184277610343	None	0.0	0.0033554184277610343
72	3673	0.0009231626504493467	None	0.10349110442874385	0.0009231626504493467
72	3267	0.003963005059691999	None	0.0	0.003963005059691999
72	3238	0.006742712181497686	None	0.0	0.006742712181497686
72	3662	0.0031341614529925206	None	0.05419282466247688	0.0031341614529925206
72	3659	0.003930164616152196	None	0.0	0.003930164616152196
72	3671	0.003439291555693678	None	0.0	0.003439291555693678
72	3683	0.012354220569193245	None	0.10349110442874385	0.012354220569193245
72	3605	0.004871425825170173	None	0.0	0.004871425825170173
72	3134	0.005149438370976575	None	0.0	0.005149438370976575
72	3643	0.0039046357278965976	None	0.4854759001088638	0.0039046357278965976
72	3312	0.0038381267862517506	None	0.0	0.0038381267862517506
72	2941	0.005061120493038138	None	0.0	0.005061120493038138
72	3555	0.00391105942034285	None	0.0	0.00391105942034285
72	3404	0.00601383086715436	None	0.04516068721873073	0.00601383086715436
72	3372	0.004005432937770259	None	0.0	0.004005432937770259
72	3431	0.004217777017306647	None	0.12964343514396393	0.004217777017306647
72	3660	0.0006680140626552433	None	0.09535706854524183	0.0006680140626552433
72	3515	0.005276761339674533	None	0.0	0.005276761339674533
72	3686	0.00668086827735688	None	0.0	0.00668086827735688
72	3143	0.004698154951001819	None	0.0	0.004698154951001819
72	3627	0.004023487092687416	None	0.16553443463925888	0.004023487092687416
72	3548	0.004786217967596648	None	0.0	0.004786217967596648
72	3297	0.005221188831215584	None	0.0	0.005221188831215584
72	3366	0.0039444820896444716	None	0.0	0.0039444820896444716
50	2598	1.8644487409958822e-05	None	0.27678563392622463	1.8644487409958822e-05
50	2448	None	None	0.5384850886670921	None
50	2191	None	None	0.3600527259391346	None
50	2554	-0.1	None	0.3270965573902259	-0.1
50	2501	None	None	0.4100599003855961	None
50	2576	-0.1	None	0.1927382079545939	-0.1
50	2372	None	None	0.47729160290269573	None
50	2473	None	None	0.3683571234391988	None
50	2451	None	None	0.2937049552369323	None
50	2558	-6.396766800667448e-06	None	0.30158688355263635	-6.396766800667448e-06
50	2556	-1.1673730253045002e-07	None	0.3615286606345388	-1.1673730253045002e-07
50	2559	-0.0002961282117845952	None	0.22190318572785867	-0.0002961282117845952
50	2520	None	None	0.4139547956840772	None
50	2568	-1.1403807433248838e-05	None	0.34504477966063296	-1.1403807433248838e-05
50	2388	None	None	0.3971472624503562	None
50	2479	None	None	0.3538272454620089	None
50	2592	5.4400416568871995e-09	None	0.2891588630223586	5.4400416568871995e-09
50	2464	None	None	0.3457380513716173	None
50	2566	0.00014379353550650342	None	0.5397885157746576	0.00014379353550650342
50	2374	None	None	0.3376306127868469	None
50	2577	3.585593735130335e-05	None	0.47602186046861544	3.585593735130335e-05
50	2597	-0.1	None	0.3569779123884508	-0.1
50	2410	None	None	0.37527117389436615	None
50	2552	-7.742208451909705e-06	None	0.2779469318125477	-7.742208451909705e-06
50	2571	1.2091356321229207e-08	None	0.3845153891543308	1.2091356321229207e-08
50	2600	-0.1	None	0.3270965573902259	-0.1
50	2367	None	None	0.2779469318125477	None
50	2533	None	None	0.22190318572785867	None
50	2585	-1.5227218595649672e-07	None	0.3615286606345388	-1.5227218595649672e-07
50	2301	None	None	0.3242390690982047	None
50	2581	9.977420843672057e-05	None	0.33428893287271355	9.977420843672057e-05
50	2356	None	None	0.3383613780366951	None
50	2534	None	None	0.314945176917035	None
50	2596	-5.669202195899248e-08	None	0.3143989229482811	-5.669202195899248e-08
50	2463	None	None	0.3172506598103723	None
50	2343	None	None	0.3216875813624821	None
50	2553	6.12675928869865e-09	None	0.32154795548409965	6.12675928869865e-09
50	2518	None	None	0.31778106257786953	None
50	2416	None	None	0.4467578722714136	None
50	2526	None	None	0.33428893287271355	None
50	2486	None	None	0.33610128425169605	None
50	2046	None	None	0.36379742266710907	None
50	2528	None	None	0.4189073677932436	None
50	2587	4.077339748226704e-05	None	0.34504477966063296	4.077339748226704e-05
50	2278	None	None	0.30272779739363054	None
50	2557	-0.1	None	0.3569779123884508	-0.1
50	2594	4.479081361045761e-08	None	0.3845153891543308	4.479081361045761e-08
50	2570	-0.1	None	0.3218818630818567	-0.1
50	2548	None	None	0.1927382079545939	None
50	2595	0.0007534740604087355	None	0.26505394073411204	0.0007534740604087355
50	2589	2.1073089358651917e-06	None	0.2836286544272556	2.1073089358651917e-06
50	2455	None	None	0.4312121414635879	None
50	2406	None	None	0.4658332265558668	None
50	2510	None	None	0.35266745645249276	None
50	2582	4.946531477435861e-07	None	0.42292550064546736	4.946531477435861e-07
50	2465	None	None	0.33170418704228954	None
50	2546	None	None	0.3845538058351232	None
50	2490	None	None	0.30640179770359427	None
50	2569	8.603836354383855e-07	None	0.37671224468149317	8.603836354383855e-07
50	2561	1.196928362832293e-07	None	0.3355734933785405	1.196928362832293e-07
50	2575	1.1171789559689876e-05	None	0.38133845294669755	1.1171789559689876e-05
50	2564	-0.00022448558786976265	None	0.24484948425786915	-0.00022448558786976265
50	1627	None	None	0.41360153182314513	None
50	2440	None	None	0.27678563392622463	None
50	2555	-0.1	None	0.1927382079545939	-0.1
50	2366	None	None	0.41439735329418576	None
50	2588	-1.4408586886912556e-08	None	0.27678563392622463	-1.4408586886912556e-08
50	2525	None	None	0.43582425208492015	None
50	2450	None	None	0.40134482255215354	None
50	2522	None	None	0.3652139167797799	None
50	2054	None	None	0.46646605520781037	None
50	2430	None	None	0.3608374018683206	None
50	2551	7.873965503930117e-05	None	0.3361929280083916	7.873965503930117e-05
50	2574	-0.1	None	0.1927382079545939	-0.1
50	2547	None	None	0.3218818630818567	None
50	2565	-0.1	None	0.3376306127868469	-0.1
50	2255	None	None	0.291504013017097	None
50	2471	None	None	0.3912918779729626	None
50	2530	None	None	0.3681943343620787	None
50	2527	None	None	0.382372137211222	None
50	2519	None	None	0.3242390690982047	None
50	2264	None	None	0.35950608999081285	None
50	1732	None	None	0.3569779123884508	None
50	2514	None	None	0.39848041386411165	None
50	2549	None	None	0.22190318572785867	None
50	1253	None	None	0.592253473844178	None
50	2445	None	None	0.32931338896000606	None
50	2397	None	None	0.48250357308746306	None
50	2591	-1.1977419288831436e-10	None	0.32389986391439757	-1.1977419288831436e-10
50	2317	None	None	0.2891588630223586	None
50	2593	0.0009215466086013186	None	0.339298693533374	0.0009215466086013186
50	2140	None	None	0.32931338896000606	None
50	2537	None	None	0.3825047990924379	None
50	2069	None	None	0.33702324426770164	None
50	2590	-0.00022926730950501944	None	0.26505394073411204	-0.00022926730950501944
50	2515	None	None	0.3361929280083916	None
50	2562	5.210526649063203e-07	None	0.3143989229482811	5.210526649063203e-07
50	2572	1.0679045810521283e-06	None	0.3421315449397916	1.0679045810521283e-06
50	2583	-1.4285072391520078e-05	None	0.25987479023492094	-1.4285072391520078e-05
50	2444	None	None	0.33428893287271355	None
74	3757	-0.00015781221634046332	None	0.0909844652991884	-0.00015781221634046332
74	3734	0.006748836359326016	None	0.0	0.006748836359326016
74	3058	0.006679155869821173	None	0.0	0.006679155869821173
74	3704	0.005959982233488188	None	0.0	0.005959982233488188
74	3731	0.0033059656539443714	None	0.0	0.0033059656539443714
74	3483	0.005378515324403494	None	0.15404401145198804	0.005378515324403494
74	3730	0.0019555769307911695	None	0.05419282466247688	0.0019555769307911695
74	3558	0.004477112581342743	None	0.5073379743435894	0.004477112581342743
74	3607	0.003821415990590153	None	0.0	0.003821415990590153
74	3668	0.007532009282258567	None	0.009032137443746147	0.007532009282258567
74	3761	0.003846537663046028	None	0.0	0.003846537663046028
74	3665	0.0031680292351492076	None	0.5961881524566243	0.0031680292351492076
74	3781	0.004026953504482375	None	0.0	0.004026953504482375
74	3667	0.004488975929603513	None	0.026346815726318883	0.004488975929603513
74	3726	0.004541317863521581	None	0.0	0.004541317863521581
74	3760	0.0034878894157073007	None	0.0	0.0034878894157073007
74	3766	0.004147430165711554	None	0.0	0.004147430165711554
74	3767	0.005330145216993249	None	0.026346815726318883	0.005330145216993249
74	3519	0.006393430501801768	None	0.08840999112437606	0.006393430501801768
74	3799	0.006984690103437366	None	0.009032137443746147	0.006984690103437366
74	3773	0.006419169064063839	None	0.009032137443746147	0.006419169064063839
74	3583	0.004958243571207965	None	0.0	0.004958243571207965
74	2943	0.004898285725849556	None	0.026346815726318883	0.004898285725849556
74	3596	0.005257553334059525	None	0.026346815726318883	0.005257553334059525
74	3356	0.005038057718888453	None	0.0	0.005038057718888453
74	3345	0.007122698095796527	None	0.054605717625533	0.007122698095796527
74	3428	0.006781407773878718	None	0.0	0.006781407773878718
74	3693	0.00541666048663959	None	0.0909844652991884	0.00541666048663959
74	3613	0.004212506178324706	None	0.0	0.004212506178324706
74	3787	0.003556790261626057	None	0.0	0.003556790261626057
74	3645	0.003972998684762927	None	0.0	0.003972998684762927
74	3639	0.004452905537112075	None	0.0	0.004452905537112075
74	3651	0.002809132226747229	None	0.0	0.002809132226747229
74	3751	0.003982321121118994	None	0.0	0.003982321121118994
74	3689	0.006876245553210086	None	0.0	0.006876245553210086
74	3590	0.005200116604724504	None	0.0	0.005200116604724504
74	3254	0.007545341011192164	None	0.09589022929677324	0.007545341011192164
74	3537	0.0029637179380543944	None	0.0	0.0029637179380543944
74	3790	0.0023012149818248282	None	0.05419282466247688	0.0023012149818248282
74	3554	0.005240245143160862	None	0.0	0.005240245143160862
74	3728	0.005068209446854307	None	0.0	0.005068209446854307
74	3763	0.002243656199954429	None	0.19326904015130103	0.002243656199954429
74	3756	0.0017962843239326318	None	0.0	0.0017962843239326318
74	3653	0.009585629067505621	None	0.0943465836382743	0.009585629067505621
74	3259	0.005182679738216473	None	0.0	0.005182679738216473
74	3758	0.004922919133590403	None	0.0	0.004922919133590403
74	3755	0.0041345170595493	None	0.15404401145198804	0.0041345170595493
74	3454	0.005233896192299261	None	0.0	0.005233896192299261
74	2950	0.004754799369290211	None	0.0	0.004754799369290211
74	3733	0.004159610278198345	None	0.009032137443746147	0.004159610278198345
74	3163	0.0064081219714180945	None	0.009032137443746147	0.0064081219714180945
74	3706	0.004031144600101845	None	0.0	0.004031144600101845
74	3114	0.006210491740833508	None	0.0	0.006210491740833508
74	3398	0.004438599646908784	None	0.0	0.004438599646908784
74	3620	0.007727840654842792	None	0.054605717625533	0.007727840654842792
74	3750	0.004328312696444382	None	0.08840999112437606	0.004328312696444382
74	3655	0.00219472606575709	None	0.24084238983631354	0.00219472606575709
74	3736	0.006572065583852464	None	0.0	0.006572065583852464
74	3771	0.003653898150413367	None	0.24772971752884718	0.003653898150413367
74	3725	0.00505337959342473	None	0.1730175103746811	0.00505337959342473
74	3795	-8.96849725417766e-06	None	0.2579253160947771	-8.96849725417766e-06
74	3675	0.003725335719925726	None	0.0	0.003725335719925726
74	3705	0.003957843038711513	None	0.0	0.003957843038711513
74	3450	0.006792816809945945	None	0.0	0.006792816809945945
74	3503	0.009511759639908857	None	0.0943465836382743	0.009511759639908857
74	3157	0.0040004827660259385	None	0.0	0.0040004827660259385
74	3776	0.0033146359186804566	None	0.24744344766405185	0.0033146359186804566
74	3615	0.004230801176456709	None	0.0	0.004230801176456709
74	3784	0.0020133627796265563	None	0.0	0.0020133627796265563
74	3055	0.008098471155205799	None	0.24446718353899785	0.008098471155205799
74	3288	0.004216284336129136	None	0.0	0.004216284336129136
74	3174	0.007972464844449523	None	0.09589022929677324	0.007972464844449523
74	3453	0.004020299157485996	None	0.0	0.004020299157485996
74	3593	0.005181895112211458	None	0.0	0.005181895112211458
74	3386	0.007222830523983621	None	0.009032137443746147	0.007222830523983621
74	3625	0.003276812540690647	None	0.15404401145198804	0.003276812540690647
74	3786	0.005089483615933168	None	0.0	0.005089483615933168
74	3267	0.003963005059691999	None	0.0	0.003963005059691999
74	3745	0.004567051911950434	None	0.0	0.004567051911950434
74	3659	0.003930164616152196	None	0.0	0.003930164616152196
74	3683	0.012354220569193245	None	0.125495117558367	0.012354220569193245
74	3711	0.004686484126943583	None	0.0	0.004686484126943583
74	3791	0.004076551729887595	None	0.09535706854524183	0.004076551729887595
74	3134	0.005149438370976575	None	0.0	0.005149438370976575
74	3777	0.008624545792403555	None	0.054605717625533	0.008624545792403555
74	2941	0.005061120493038138	None	0.0	0.005061120493038138
74	3555	0.00391105942034285	None	0.0	0.00391105942034285
74	3404	0.00601383086715436	None	0.009032137443746147	0.00601383086715436
74	3372	0.004005432937770259	None	0.0	0.004005432937770259
74	3775	0.004967207297192227	None	0.0	0.004967207297192227
74	3431	0.004217777017306647	None	0.08840999112437606	0.004217777017306647
74	3686	0.00668086827735688	None	0.0	0.00668086827735688
74	3797	0.0051153540596008155	None	0.0	0.0051153540596008155
74	3701	0.0032267032575876344	None	0.0	0.0032267032575876344
74	3789	0.004003847799812441	None	0.0	0.004003847799812441
74	3548	0.004786217967596648	None	0.0	0.004786217967596648
74	3297	0.005221188831215584	None	0.0	0.005221188831215584
74	3712	0.005187632577684924	None	0.0	0.005187632577684924
74	3718	0.002675811202885428	None	0.0	0.002675811202885428
74	3782	0.007514151658471044	None	0.054605717625533	0.007514151658471044
60	3040	0.002851532458669547	None	0.1764644377120938	0.002851532458669547
60	3049	0.0053371031401697544	None	0.14567900517815047	0.0053371031401697544
60	2834	0.0008886534574734198	None	0.0	0.0008886534574734198
60	3070	0.0019026764987815793	None	0.015895420695690023	0.0019026764987815793
60	2962	0.001769677051128557	None	0.04784233364802441	0.001769677051128557
60	3058	0.006679155869821173	None	0.06666666666666665	0.006679155869821173
60	3097	0.005121780002153127	None	0.14037895141366455	0.005121780002153127
60	3067	0.0025575488939820444	None	0.015895420695690023	0.0025575488939820444
60	2982	0.0029564513523904655	None	0.14037895141366455	0.0029564513523904655
60	2882	0.002068130260919067	None	0.08022255042300687	0.002068130260919067
60	3094	0.0025563828604583407	None	0.015895420695690023	0.0025563828604583407
60	2955	0.002344159255810437	None	0.09648951993361063	0.002344159255810437
60	3045	0.0008972444062471966	None	0.0	0.0008972444062471966
60	2930	0.0023502408539796027	None	0.015895420695690023	0.0023502408539796027
60	2960	0.0026024537458137612	None	0.22591909166101062	0.0026024537458137612
60	2969	0.002599956914342432	None	0.13406862122255153	0.002599956914342432
60	3047	0.001873843737686713	None	0.015895420695690023	0.001873843737686713
60	2728	0.0022412320176572126	None	0.08022255042300687	0.0022412320176572126
60	2951	0.0010345431841696617	None	0.26322542892391865	0.0010345431841696617
60	3026	0.0020932386372866213	None	0.04784233364802441	0.0020932386372866213
60	3031	0.004036082646936616	None	0.2286934071899657	0.004036082646936616
60	2978	0.002408368135237032	None	0.13406862122255153	0.002408368135237032
60	3080	0.0022818966426947115	None	0.13943977138065503	0.0022818966426947115
60	3018	0.0047166070786681235	None	0.11838294093069002	0.0047166070786681235
60	3008	0.0033780131177062744	None	0.06666666666666665	0.0033780131177062744
60	2880	0.000948434998812987	None	0.0	0.000948434998812987
60	2887	0.0008643404562469001	None	0.0	0.0008643404562469001
60	3029	0.002944646550769671	None	0.4091123876205831	0.002944646550769671
60	3022	0.0021766988079635224	None	0.1764644377120938	0.0021766988079635224
60	2996	0.005130825814500601	None	0.2156786372204103	0.005130825814500601
60	3053	0.005223737152415554	None	0.14037895141366455	0.005223737152415554
60	3074	0.0016224624587576344	None	0.09648951993361063	0.0016224624587576344
60	3086	0.003488426505872517	None	0.06666666666666665	0.003488426505872517
60	3064	0.001845327605098467	None	0.089254687866753	0.001845327605098467
60	2953	0.0007145817256241057	None	0.301195486306609	0.0007145817256241057
60	3007	0.0009274263085896147	None	0.0	0.0009274263085896147
60	3087	-1.7834190578154466e-05	None	0.37767209788173584	-1.7834190578154466e-05
60	3078	0.0021558718061435345	None	0.015895420695690023	0.0021558718061435345
60	2825	0.0009357399915884609	None	0.0	0.0009357399915884609
60	2646	0.0003274325956260455	None	0.38764636712228234	0.0003274325956260455
60	3054	0.0023048109786571913	None	0.09648951993361063	0.0023048109786571913
60	2943	0.004898285725849556	None	0.161098610531205	0.004898285725849556
60	2946	0.0030333251776395198	None	0.31722100596809966	0.0030333251776395198
60	2920	0.0006575501339524129	None	0.0	0.0006575501339524129
60	2983	0.002482044580771796	None	0.04784233364802441	0.002482044580771796
60	2927	0.00048269182719349766	None	0.3869908294987285	0.00048269182719349766
60	2997	0.0025262014172207446	None	0.08022255042300687	0.0025262014172207446
60	3015	0.0008988440462894096	None	0.0	0.0008988440462894096
60	3032	0.0021698522189952697	None	0.04784233364802441	0.0021698522189952697
60	3092	0.0012738121499042267	None	0.2352599035582184	0.0012738121499042267
60	3089	0.0009501174584997625	None	0.3594383814705776	0.0009501174584997625
60	3081	0.0015221108727827446	None	0.2452209887699936	0.0015221108727827446
60	2778	0.0010755136085571799	None	0.14043582955293932	0.0010755136085571799
60	2979	0.0028155704490401825	None	0.5034103731740636	0.0028155704490401825
60	2949	0.004147431159966402	None	0.11838294093069002	0.004147431159966402
60	3076	0.002226065210373793	None	0.13943977138065503	0.002226065210373793
60	3088	0.001912663447345253	None	0.09648951993361063	0.001912663447345253
60	3010	0.002712510609845187	None	0.015895420695690023	0.002712510609845187
60	3056	0.0008488637911011366	None	0.112803330374792	0.0008488637911011366
60	2950	0.004754799369290211	None	0.14037895141366455	0.004754799369290211
60	3091	0.004211142141717455	None	0.06666666666666665	0.004211142141717455
60	2595	0.0007534740604087355	None	0.3312888933579915	0.0007534740604087355
60	2852	0.000878019188929434	None	0.3869908294987285	0.000878019188929434
60	3005	0.002452166817165313	None	0.14998740217522508	0.002452166817165313
60	3012	0.0019120131740733503	None	0.2452209887699936	0.0019120131740733503
60	3043	0.002444553266905573	None	0.13406862122255153	0.002444553266905573
60	3079	0.0020134294538192506	None	0.04784233364802441	0.0020134294538192506
60	2859	0.0009095429491474085	None	0.0	0.0009095429491474085
60	2911	0.0009312438742786948	None	0.0	0.0009312438742786948
60	2987	0.0026266807284558934	None	0.089254687866753	0.0026266807284558934
60	2945	0.0009261269926920514	None	0.0	0.0009261269926920514
60	3046	0.0019789521708765837	None	0.3670090877021183	0.0019789521708765837
60	2985	0.0028194877313281884	None	0.06666666666666665	0.0028194877313281884
60	2826	0.0020953970886380484	None	0.08022255042300687	0.0020953970886380484
60	3055	0.008098471155205799	None	0.11838294093069002	0.008098471155205799
60	2926	0.00048247172674899247	None	0.37927787944008173	0.00048247172674899247
60	3037	0.0009311746348962968	None	0.0	0.0009311746348962968
60	3035	0.0006076572935448119	None	0.2593709624716425	0.0006076572935448119
60	3098	0.0021703948738497664	None	0.08022255042300687	0.0021703948738497664
60	2784	0.0018757274387378015	None	0.2286934071899657	0.0018757274387378015
60	3099	0.002581665069936836	None	0.015895420695690023	0.002581665069936836
60	3066	0.001856878020237095	None	0.161098610531205	0.001856878020237095
60	2652	0.0018362986792219847	None	0.04784233364802441	0.0018362986792219847
60	3051	0.0019523833360301196	None	0.2293145739449814	0.0019523833360301196
60	3052	0.003597060468806793	None	0.4232349874468472	0.003597060468806793
60	2941	0.005061120493038138	None	0.14037895141366455	0.005061120493038138
60	3013	0.001571928161791595	None	0.04784233364802441	0.001571928161791595
60	2862	0.0018533790436033608	None	0.04784233364802441	0.0018533790436033608
60	2963	0.00250322684586948	None	0.1689872439918923	0.00250322684586948
60	3044	0.002452631743087384	None	0.16510925090309442	0.002452631743087384
60	3020	0.0008941950159912792	None	0.0	0.0008941950159912792
60	2822	0.0023478172820143414	None	0.14567900517815047	0.0023478172820143414
60	2593	0.0009215466086013186	None	0.0	0.0009215466086013186
60	2809	0.0009332700807967527	None	0.0	0.0009332700807967527
60	3084	0.002339297942447218	None	0.089254687866753	0.002339297942447218
60	2925	0.0010296016678698213	None	0.0	0.0010296016678698213
60	3033	0.0010161426145364224	None	0.0	0.0010161426145364224
60	2895	0.0008912447571409132	None	0.0	0.0008912447571409132
60	2935	0.0008940229242807633	None	0.0	0.0008940229242807633
60	3075	0.0008087526265915931	None	0.42518304428611414	0.0008087526265915931
109	5202	0.012646926015725861	None	0.0	0.012646926015725861
109	5485	0.010222408847053294	None	0.0	0.010222408847053294
109	5521	0.010452941306756251	None	0.0	0.010452941306756251
109	4998	0.014074392043597997	None	0.0	0.014074392043597997
109	4610	0.01581123040044106	None	0.0	0.01581123040044106
109	5433	0.010347884983947234	None	0.03196670119997911	0.010347884983947234
109	5451	0.012009506952792822	None	0.0	0.012009506952792822
109	5515	0.010405400317772621	None	0.0	0.010405400317772621
109	5490	0.010022336365921484	None	0.0	0.010022336365921484
109	5448	0.01183164161990775	None	0.10472871864238384	0.01183164161990775
109	5463	0.01094857498359851	None	0.03196670119997911	0.01094857498359851
109	5067	0.013121153348860031	None	0.0	0.013121153348860031
109	5018	0.01524658068459966	None	0.0	0.01524658068459966
109	5498	0.010157250098901128	None	0.0	0.010157250098901128
109	5440	0.01039092744683239	None	0.0	0.01039092744683239
109	5457	0.009885710950934915	None	0.0	0.009885710950934915
109	5513	0.014078918626985053	None	0.0	0.014078918626985053
109	5453	0.011154357151591576	None	0.11176935193946677	0.011154357151591576
109	5524	0.011079034510658954	None	0.03196670119997911	0.011079034510658954
109	4655	0.014584130693435376	None	0.0	0.014584130693435376
109	5545	0.01008550145288725	None	0.0	0.01008550145288725
109	4836	0.014274629229934565	None	0.0	0.014274629229934565
109	5215	0.017481325782438207	None	0.0	0.017481325782438207
109	5295	0.012475748430928659	None	0.06719839817247432	0.012475748430928659
109	5261	0.017010604742775225	None	0.0	0.017010604742775225
109	5455	0.015059240149797351	None	0.0	0.015059240149797351
109	4890	0.015373125738026537	None	0.0	0.015373125738026537
109	5526	0.011723947583045825	None	0.1402101447312766	0.011723947583045825
109	4965	0.01438404641462442	None	0.0	0.01438404641462442
109	5211	0.018626505915043685	None	0.052139368186921865	0.018626505915043685
109	5529	0.010455739812868042	None	0.03196670119997911	0.010455739812868042
109	5352	0.010035499918683017	None	0.0	0.010035499918683017
109	5527	0.012082691559140915	None	0.03196670119997911	0.012082691559140915
109	5366	0.010028756108392649	None	0.0	0.010028756108392649
109	5500	0.011042959041079714	None	0.0	0.011042959041079714
109	5522	0.01056370026722492	None	0.0	0.01056370026722492
109	5320	0.010851680387933228	None	0.0	0.010851680387933228
109	5417	0.01796679892929925	None	0.052139368186921865	0.01796679892929925
109	5546	0.010656035565025031	None	0.1402101447312766	0.010656035565025031
109	5449	0.015346534983062958	None	0.0	0.015346534983062958
109	5535	0.01292577853933803	None	0.0	0.01292577853933803
109	5313	0.01465377611650284	None	0.0	0.01465377611650284
109	5063	0.019759350128332277	None	0.15289389382906152	0.019759350128332277
109	5530	0.012897050171508483	None	0.0	0.012897050171508483
109	5550	0.016251033818233708	None	0.11023331880134517	0.016251033818233708
109	5234	0.012385091786904653	None	0.0	0.012385091786904653
109	5230	0.013073131574441042	None	0.0	0.013073131574441042
109	4674	0.013320839191583719	None	0.06719839817247432	0.013320839191583719
109	5348	0.01468039300481859	None	0.0	0.01468039300481859
109	5285	0.01480905958530386	None	0.0	0.01480905958530386
109	5381	0.014064887667368901	None	0.08309434135079294	0.014064887667368901
109	5353	0.012957782891682857	None	0.0	0.012957782891682857
109	5370	0.01414636195753246	None	0.0	0.01414636195753246
109	5123	0.014523536171639963	None	0.0	0.014523536171639963
109	5166	0.013131060292034178	None	0.0	0.013131060292034178
109	4258	0.014858067837166932	None	0.0	0.014858067837166932
109	5161	0.016597958055626177	None	0.0	0.016597958055626177
109	5170	0.014506314420893292	None	0.0	0.014506314420893292
109	5210	0.01307748111455399	None	0.03196670119997911	0.01307748111455399
109	4809	0.014188227806150665	None	0.0	0.014188227806150665
109	5346	0.012832330654537713	None	0.0	0.012832330654537713
109	4720	0.014586349844226658	None	0.09496203452769178	0.014586349844226658
109	5388	0.011376316201056277	None	0.11023331880134517	0.011376316201056277
109	5165	0.022434150632558547	None	0.03931427406506216	0.022434150632558547
109	5518	0.010590571184720872	None	0.0	0.010590571184720872
109	5478	0.00960837829177564	None	0.0	0.00960837829177564
109	5391	0.014593298052601488	None	0.0	0.014593298052601488
109	5514	0.014455019116061492	None	0.0	0.014455019116061492
109	5177	0.010055237832688324	None	0.0	0.010055237832688324
109	5544	0.0018543043142344635	None	0.0	0.0018543043142344635
109	5464	0.010530508761586371	None	0.0	0.010530508761586371
109	5070	0.014910077132179615	None	0.06719839817247432	0.014910077132179615
109	4734	0.017939767945440027	None	0.15289389382906152	0.017939767945440027
109	5245	0.013996834250576249	None	0.04730743686813572	0.013996834250576249
109	5321	0.01414336005821332	None	0.0	0.01414336005821332
109	5044	0.015387235052471188	None	0.0	0.015387235052471188
109	5460	0.011087924753633878	None	0.0	0.011087924753633878
109	4599	0.016154371856061063	None	0.0	0.016154371856061063
109	5256	0.011146827220552002	None	0.0	0.011146827220552002
109	5520	0.00984863598321447	None	0.04730743686813572	0.00984863598321447
109	5505	0.009695520261638186	None	0.0	0.009695520261638186
109	5499	0.009776532803702562	None	0.0	0.009776532803702562
109	5549	0.010322221105068821	None	0.0	0.010322221105068821
109	5496	0.011083447230240509	None	0.0	0.011083447230240509
109	5422	0.012408321809374722	None	0.1402101447312766	0.012408321809374722
109	5317	0.012761482115301112	None	0.0	0.012761482115301112
109	5322	0.01899128618639452	None	0.052139368186921865	0.01899128618639452
109	5243	0.012634156221264362	None	0.03196670119997911	0.012634156221264362
109	5494	0.012675530972492025	None	0.0	0.012675530972492025
109	4790	0.014776590393767861	None	0.0	0.014776590393767861
109	5272	0.01587208767939454	None	0.09671163812226378	0.01587208767939454
109	5241	0.013436367003410861	None	0.0	0.013436367003410861
109	5196	0.0131938099277065	None	0.0	0.0131938099277065
109	5538	0.009810855295004774	None	0.0	0.009810855295004774
109	5438	0.02472005019029013	None	0.15289389382906152	0.02472005019029013
109	4843	0.013577723349276946	None	0.0	0.013577723349276946
109	5406	0.009963572712354402	None	0.0	0.009963572712354402
109	4963	0.013739963584032677	None	0.04730743686813572	0.013739963584032677
109	5528	0.013227049797884104	None	0.0	0.013227049797884104
109	5254	0.013243321623939862	None	0.03196670119997911	0.013243321623939862
110	5485	0.010222408847053294	None	0.0	0.010222408847053294
110	5521	0.010452941306756251	None	0.0	0.010452941306756251
110	4998	0.014074392043597997	None	0.0	0.014074392043597997
110	4610	0.01581123040044106	None	0.0	0.01581123040044106
110	5596	0.01198058259693616	None	0.0	0.01198058259693616
110	5451	0.012009506952792822	None	0.0	0.012009506952792822
110	5515	0.010405400317772621	None	0.0	0.010405400317772621
110	5490	0.010022336365921484	None	0.0	0.010022336365921484
110	5448	0.01183164161990775	None	0.10637898594343057	0.01183164161990775
110	5463	0.01094857498359851	None	0.0	0.01094857498359851
110	5067	0.013121153348860031	None	0.0	0.013121153348860031
110	5018	0.01524658068459966	None	0.0	0.01524658068459966
110	5498	0.010157250098901128	None	0.0	0.010157250098901128
110	5440	0.01039092744683239	None	0.0	0.01039092744683239
110	5513	0.014078918626985053	None	0.0	0.014078918626985053
110	5453	0.011154357151591576	None	0.1327371677259582	0.011154357151591576
110	5558	0.007170489442910317	None	0.0	0.007170489442910317
110	5524	0.011079034510658954	None	0.0	0.011079034510658954
110	4655	0.014584130693435376	None	0.0	0.014584130693435376
110	5545	0.01008550145288725	None	0.0	0.01008550145288725
110	4836	0.014274629229934565	None	0.0	0.014274629229934565
110	5215	0.017481325782438207	None	0.0	0.017481325782438207
110	5295	0.012475748430928659	None	0.07600093308750674	0.012475748430928659
110	5261	0.017010604742775225	None	0.0	0.017010604742775225
110	5455	0.015059240149797351	None	0.0	0.015059240149797351
110	4890	0.015373125738026537	None	0.0	0.015373125738026537
110	5566	0.009988297138685254	None	0.12681106603997147	0.009988297138685254
110	4965	0.01438404641462442	None	0.0	0.01438404641462442
110	5211	0.018626505915043685	None	0.0490074442814761	0.018626505915043685
110	5527	0.012082691559140915	None	0.0	0.012082691559140915
110	5366	0.010028756108392649	None	0.0	0.010028756108392649
110	5500	0.011042959041079714	None	0.0	0.011042959041079714
110	5320	0.010851680387933228	None	0.0	0.010851680387933228
110	5417	0.01796679892929925	None	0.0490074442814761	0.01796679892929925
110	5557	0.011067252926380588	None	0.33194234732467087	0.011067252926380588
110	5546	0.010656035565025031	None	0.021405146290687738	0.010656035565025031
110	5600	0.012302022935574317	None	0.0	0.012302022935574317
110	5449	0.015346534983062958	None	0.0	0.015346534983062958
110	5590	0.02440447660883911	None	0.01712411703255019	0.02440447660883911
110	5535	0.01292577853933803	None	0.0	0.01292577853933803
110	5313	0.01465377611650284	None	0.0	0.01465377611650284
110	5063	0.019759350128332277	None	0.01712411703255019	0.019759350128332277
110	5591	0.010649754039726905	None	0.0	0.010649754039726905
110	5550	0.016251033818233708	None	0.09768631358238918	0.016251033818233708
110	5230	0.013073131574441042	None	0.0	0.013073131574441042
110	5560	0.019053812907589868	None	0.03931427406506216	0.019053812907589868
110	4674	0.013320839191583719	None	0.07600093308750674	0.013320839191583719
110	5348	0.01468039300481859	None	0.0	0.01468039300481859
110	5285	0.01480905958530386	None	0.0	0.01480905958530386
110	5381	0.014064887667368901	None	0.08309434135079294	0.014064887667368901
110	5353	0.012957782891682857	None	0.0	0.012957782891682857
110	5123	0.014523536171639963	None	0.0	0.014523536171639963
110	5597	0.01215518987672872	None	0.0	0.01215518987672872
110	5166	0.013131060292034178	None	0.0	0.013131060292034178
110	4258	0.014858067837166932	None	0.0	0.014858067837166932
110	5161	0.016597958055626177	None	0.0	0.016597958055626177
110	5170	0.014506314420893292	None	0.0	0.014506314420893292
110	5210	0.01307748111455399	None	0.0	0.01307748111455399
110	4809	0.014188227806150665	None	0.0	0.014188227806150665
110	5346	0.012832330654537713	None	0.0	0.012832330654537713
110	5388	0.011376316201056277	None	0.09768631358238918	0.011376316201056277
110	5165	0.022434150632558547	None	0.03931427406506216	0.022434150632558547
110	5563	0.005433398969894988	None	0.07600093308750674	0.005433398969894988
110	5391	0.014593298052601488	None	0.0	0.014593298052601488
110	5514	0.014455019116061492	None	0.0	0.014455019116061492
110	5464	0.010530508761586371	None	0.0	0.010530508761586371
110	5581	0.008770084126935867	None	0.09384765373282522	0.008770084126935867
110	5070	0.014910077132179615	None	0.07600093308750674	0.014910077132179615
110	4734	0.017939767945440027	None	0.01712411703255019	0.017939767945440027
110	5245	0.013996834250576249	None	0.07022799230954145	0.013996834250576249
110	5595	0.01334467504256129	None	0.0	0.01334467504256129
110	5321	0.01414336005821332	None	0.0	0.01414336005821332
110	5044	0.015387235052471188	None	0.0	0.015387235052471188
110	5460	0.011087924753633878	None	0.0	0.011087924753633878
110	4599	0.016154371856061063	None	0.0	0.016154371856061063
110	5594	0.0030097264734145245	None	0.0	0.0030097264734145245
110	5256	0.011146827220552002	None	0.0	0.011146827220552002
110	5499	0.009776532803702562	None	0.0	0.009776532803702562
110	5549	0.010322221105068821	None	0.0	0.010322221105068821
110	5496	0.011083447230240509	None	0.0	0.011083447230240509
110	5422	0.012408321809374722	None	0.021405146290687738	0.012408321809374722
110	5317	0.012761482115301112	None	0.0	0.012761482115301112
110	5567	0.0065341193601063064	None	0.09768631358238918	0.0065341193601063064
110	5322	0.01899128618639452	None	0.0490074442814761	0.01899128618639452
110	5574	-0.0003213376972083113	None	0.0	-0.0003213376972083113
110	4790	0.014776590393767861	None	0.0	0.014776590393767861
110	5272	0.01587208767939454	None	0.09825274087464217	0.01587208767939454
110	5556	0.014431675085576636	None	0.0	0.014431675085576636
110	5241	0.013436367003410861	None	0.0	0.013436367003410861
110	5196	0.0131938099277065	None	0.0	0.0131938099277065
110	5538	0.009810855295004774	None	0.0	0.009810855295004774
110	5569	0.00865407763709804	None	0.11816510746180717	0.00865407763709804
110	5438	0.02472005019029013	None	0.01712411703255019	0.02472005019029013
110	4843	0.013577723349276946	None	0.0	0.013577723349276946
110	5406	0.009963572712354402	None	0.0	0.009963572712354402
110	5587	0.01310691504280997	None	0.0	0.01310691504280997
110	4963	0.013739963584032677	None	0.07022799230954145	0.013739963584032677
110	5528	0.013227049797884104	None	0.0	0.013227049797884104
110	5254	0.013243321623939862	None	0.0	0.013243321623939862
110	5589	0.01181235016951059	None	0.021405146290687738	0.01181235016951059
76	3876	0.00505402059118571	None	0.0	0.00505402059118571
76	3734	0.006748836359326016	None	0.0	0.006748836359326016
76	3058	0.006679155869821173	None	0.0	0.006679155869821173
76	3885	0.004976632232823548	None	0.0	0.004976632232823548
76	3704	0.005959982233488188	None	0.0	0.005959982233488188
76	3805	0.003620564476319574	None	0.0	0.003620564476319574
76	3483	0.005378515324403494	None	0.11666666666666665	0.005378515324403494
76	3878	0.004080030311200823	None	0.0	0.004080030311200823
76	3558	0.004477112581342743	None	0.5701927669611119	0.004477112581342743
76	3607	0.003821415990590153	None	0.0	0.003821415990590153
76	3668	0.007532009282258567	None	0.02709641233123844	0.007532009282258567
76	3761	0.003846537663046028	None	0.0	0.003846537663046028
76	3781	0.004026953504482375	None	0.0	0.004026953504482375
76	3667	0.004488975929603513	None	0.03952022358947833	0.004488975929603513
76	3854	0.006440647552725836	None	0.0	0.006440647552725836
76	3726	0.004541317863521581	None	0.0	0.004541317863521581
76	3760	0.0034878894157073007	None	0.0	0.0034878894157073007
76	3767	0.005330145216993249	None	0.03952022358947833	0.005330145216993249
76	3889	0.004216184324211494	None	0.0	0.004216184324211494
76	3850	0.0022359103115644065	None	0.05866564051275365	0.0022359103115644065
76	3802	0.004356635326371037	None	0.0	0.004356635326371037
76	3519	0.006393430501801768	None	0.05893999408291737	0.006393430501801768
76	3886	0.005907038190816948	None	0.0	0.005907038190816948
76	3799	0.006984690103437366	None	0.02709641233123844	0.006984690103437366
76	3842	0.00642221902463309	None	0.02709641233123844	0.00642221902463309
76	3773	0.006419169064063839	None	0.02709641233123844	0.006419169064063839
76	3829	0.003290050868730056	None	0.6569811627362874	0.003290050868730056
76	3583	0.004958243571207965	None	0.0	0.004958243571207965
76	3856	0.005169947857378377	None	0.0	0.005169947857378377
76	2943	0.004898285725849556	None	0.03952022358947833	0.004898285725849556
76	3596	0.005257553334059525	None	0.03952022358947833	0.005257553334059525
76	3356	0.005038057718888453	None	0.0	0.005038057718888453
76	3874	0.008995226736519936	None	0.05228837807985411	0.008995226736519936
76	3867	0.004996882497552099	None	0.0	0.004996882497552099
76	3345	0.007122698095796527	None	0.05228837807985411	0.007122698095796527
76	3428	0.006781407773878718	None	0.0	0.006781407773878718
76	3862	0.008522143474837715	None	0.08849412933781522	0.008522143474837715
76	3693	0.00541666048663959	None	0.05866564051275365	0.00541666048663959
76	3787	0.003556790261626057	None	0.0	0.003556790261626057
76	3868	0.0007088213758482829	None	0.0	0.0007088213758482829
76	3639	0.004452905537112075	None	0.0	0.004452905537112075
76	3651	0.002809132226747229	None	0.0	0.002809132226747229
76	3751	0.003982321121118994	None	0.0	0.003982321121118994
76	3689	0.006876245553210086	None	0.0	0.006876245553210086
76	3590	0.005200116604724504	None	0.0	0.005200116604724504
76	3254	0.007545341011192164	None	0.11632285371099767	0.007545341011192164
76	3894	0.004997031069217815	None	0.0	0.004997031069217815
76	3554	0.005240245143160862	None	0.0	0.005240245143160862
76	3728	0.005068209446854307	None	0.0	0.005068209446854307
76	3758	0.004922919133590403	None	0.0	0.004922919133590403
76	3807	0.004286438767080072	None	0.0	0.004286438767080072
76	3866	0.009525763494788345	None	0.06377077633344148	0.009525763494788345
76	3883	0.003944735901231389	None	0.0	0.003944735901231389
76	3398	0.004438599646908784	None	0.0	0.004438599646908784
76	3873	0.0037810052602415497	None	0.0	0.0037810052602415497
76	3848	0.0017872245220147153	None	0.05893999408291737	0.0017872245220147153
76	3620	0.007727840654842792	None	0.05228837807985411	0.007727840654842792
76	3655	0.00219472606575709	None	0.24084238983631354	0.00219472606575709
76	3736	0.006572065583852464	None	0.0	0.006572065583852464
76	3771	0.003653898150413367	None	0.24312669301046777	0.003653898150413367
76	3725	0.00505337959342473	None	0.15847707062580146	0.00505337959342473
76	3884	0.0007690470438452731	None	0.0	0.0007690470438452731
76	3450	0.006792816809945945	None	0.0	0.006792816809945945
76	3503	0.009511759639908857	None	0.06377077633344148	0.009511759639908857
76	3157	0.0040004827660259385	None	0.0	0.0040004827660259385
76	3055	0.008098471155205799	None	0.23774178099590865	0.008098471155205799
76	3288	0.004216284336129136	None	0.0	0.004216284336129136
76	3174	0.007972464844449523	None	0.11632285371099767	0.007972464844449523
76	3453	0.004020299157485996	None	0.0	0.004020299157485996
76	3593	0.005181895112211458	None	0.0	0.005181895112211458
76	3386	0.007222830523983621	None	0.02709641233123844	0.007222830523983621
76	3786	0.005089483615933168	None	0.0	0.005089483615933168
76	3267	0.003963005059691999	None	0.0	0.003963005059691999
76	3837	0.0048956188530028324	None	0.03952022358947833	0.0048956188530028324
76	3745	0.004567051911950434	None	0.0	0.004567051911950434
76	3659	0.003930164616152196	None	0.0	0.003930164616152196
76	3809	0.0022003056711123515	None	0.009032137443746147	0.0022003056711123515
76	3683	0.012354220569193245	None	0.08849412933781522	0.012354220569193245
76	3891	0.0004641184694773626	None	0.11666666666666665	0.0004641184694773626
76	3711	0.004686484126943583	None	0.0	0.004686484126943583
76	3819	0.007015631432685707	None	0.0	0.007015631432685707
76	3895	0.0019872307912047575	None	0.009032137443746147	0.0019872307912047575
76	3791	0.004076551729887595	None	0.11919633568155227	0.004076551729887595
76	3134	0.005149438370976575	None	0.0	0.005149438370976575
76	3777	0.008624545792403555	None	0.05228837807985411	0.008624545792403555
76	2941	0.005061120493038138	None	0.0	0.005061120493038138
76	3404	0.00601383086715436	None	0.02709641233123844	0.00601383086715436
76	3845	0.003911769989562154	None	0.0	0.003911769989562154
76	3775	0.004967207297192227	None	0.0	0.004967207297192227
76	3860	0.007046385699115916	None	0.02709641233123844	0.007046385699115916
76	3824	0.004213137248053073	None	0.0	0.004213137248053073
76	3686	0.00668086827735688	None	0.0	0.00668086827735688
76	3863	0.003509559355688866	None	0.0	0.003509559355688866
76	3797	0.0051153540596008155	None	0.0	0.0051153540596008155
76	3864	0.001958070345659223	None	0.009032137443746147	0.001958070345659223
76	3853	0.0064161044253024406	None	0.0	0.0064161044253024406
76	3297	0.005221188831215584	None	0.0	0.005221188831215584
76	3712	0.005187632577684924	None	0.0	0.005187632577684924
76	3857	0.0030871866903147056	None	0.0	0.0030871866903147056
76	3782	0.007514151658471044	None	0.05228837807985411	0.007514151658471044
30	114	0.40326922570773205	0.40326922570773205	0.42003673701032307	0.40326922570773205
30	1528	0.30223324791717815	0.30223324791717815	0.34980128793724796	0.30223324791717815
30	1517	0.4609995231654892	0.4609995231654892	0.4619304913855128	0.4609995231654892
30	1483	0.24387026751346225	0.24387026751346225	0.299771966950957	0.24387026751346225
30	1326	0.344852788083522	0.344852788083522	0.3639184456378327	0.344852788083522
30	1597	0.34110025486876155	0.34110025486876155	0.3860386225344109	0.34110025486876155
30	1360	0.37857990759326987	0.37857990759326987	0.4485523489249125	0.37857990759326987
30	1562	0.31539873065642154	0.31539873065642154	0.35054223926556566	0.31539873065642154
30	1397	0.3119163174428437	0.3119163174428437	0.35379043134808486	0.3119163174428437
30	893	0.5388612317332121	0.5388612317332121	0.5653702352786577	0.5388612317332121
30	1559	0.3111394282862274	0.3111394282862274	0.3344086115720513	0.3111394282862274
30	1055	0.40326922570773205	0.40326922570773205	0.42003673701032307	0.40326922570773205
30	1548	0.3696993747317402	0.3696993747317402	0.6296620344428158	0.3696993747317402
30	1577	0.3479346062605605	0.3479346062605605	0.38244277317902065	0.3479346062605605
30	1423	0.40101581273216286	0.40101581273216286	0.48314601356971404	0.40101581273216286
30	1463	0.3954843987376545	0.3954843987376545	0.4815329294653954	0.3954843987376545
30	1271	0.34400413164788163	0.34400413164788163	0.4220515407053201	0.34400413164788163
30	1359	0.37306901595441255	0.37306901595441255	0.45950457263902555	0.37306901595441255
30	1487	0.344852788083522	0.344852788083522	0.3639184456378327	0.344852788083522
30	1551	0.3316124888440205	0.3316124888440205	0.36175142524845993	0.3316124888440205
30	1575	0.27506210933008796	0.27506210933008796	0.28385515263856664	0.27506210933008796
30	985	0.3841699412045766	0.3841699412045766	0.3919367629814896	0.3841699412045766
30	1241	0.43986884862838754	0.43986884862838754	0.4887891081635788	0.43986884862838754
30	1292	0.312416205842008	0.312416205842008	0.3578461884027761	0.312416205842008
30	1581	0.4194321216013582	0.4194321216013582	0.515174832376992	0.4194321216013582
30	1553	0.3670374002379592	0.3670374002379592	0.4081506398562055	0.3670374002379592
30	1570	0.4540725788851125	0.4540725788851125	0.4902293123277671	0.4540725788851125
30	1240	0.23662294877838924	0.23662294877838924	0.2666149329647401	0.23662294877838924
30	1556	0.34064854364562025	0.34064854364562025	0.41749264413955356	0.34064854364562025
30	1544	0.25444486526128185	0.25444486526128185	0.28135707676232413	0.25444486526128185
30	1408	0.34064854364562025	0.34064854364562025	0.41749264413955356	0.34064854364562025
30	1578	0.3260644141894361	0.3260644141894361	0.36156847873968967	0.3260644141894361
30	1588	0.4085801611204797	0.4085801611204797	0.4974360370201755	0.4085801611204797
30	1263	0.4030369470562725	0.4030369470562725	0.5594214811970356	0.4030369470562725
30	1389	0.3329130646163431	0.3329130646163431	0.34464388133051926	0.3329130646163431
30	1501	0.41709017978567225	0.41709017978567225	0.4704441326557641	0.41709017978567225
30	1563	0.33771269616307553	0.33771269616307553	0.41954686868206226	0.33771269616307553
30	1545	0.3351647906925704	0.3351647906925704	0.3351647906925704	0.3351647906925704
30	1536	0.2923604146713074	0.2923604146713074	0.3302865004627099	0.2923604146713074
30	1574	0.4194321216013582	0.4194321216013582	0.515174832376992	0.4194321216013582
30	1486	0.2905900032069458	0.2905900032069458	0.3188684793795574	0.2905900032069458
30	1294	0.32443743653013063	0.32443743653013063	0.32443743653013063	0.32443743653013063
30	1477	0.3342192406273503	0.3342192406273503	0.36695918887500956	0.3342192406273503
30	1529	0.25817855948589113	0.25817855948589113	0.27837249477595977	0.25817855948589113
30	1523	0.33711553189825405	0.33711553189825405	0.3456580190589953	0.33711553189825405
30	1579	0.3111394282862274	0.3111394282862274	0.3344086115720513	0.3111394282862274
30	1284	0.3405067095750637	0.3405067095750637	0.5705835071104146	0.3405067095750637
30	1538	0.32746833020319016	0.32746833020319016	0.5584068056830722	0.32746833020319016
30	1532	0.31510334542703033	0.31510334542703033	0.39735209874466443	0.31510334542703033
30	1484	0.39965548334016354	0.39965548334016354	0.45584994110888066	0.39965548334016354
30	1552	0.2542158584460938	0.2542158584460938	0.2542158584460938	0.2542158584460938
30	1372	0.4115564764563495	0.4115564764563495	0.484426033184621	0.4115564764563495
30	1403	0.40027079040195257	0.40027079040195257	0.4537102108456974	0.40027079040195257
30	1567	0.4732659938738852	0.4732659938738852	0.5006224586437301	0.4732659938738852
30	1582	0.2317235420703144	0.2317235420703144	0.38114570113960283	0.2317235420703144
30	1319	0.3351647906925704	0.3351647906925704	0.3351647906925704	0.3351647906925704
30	1400	0.298757388529986	0.298757388529986	0.33100428075653376	0.298757388529986
30	1580	0.30527371007789367	0.30527371007789367	0.34377594436137	0.30527371007789367
30	1589	0.4119082358382289	0.4119082358382289	0.47452818945829167	0.4119082358382289
30	1380	0.3167828632041142	0.3167828632041142	0.3763633451436014	0.3167828632041142
30	1526	0.3747921117925137	0.3747921117925137	0.424980823511423	0.3747921117925137
30	1229	0.4194321216013582	0.4194321216013582	0.515174832376992	0.4194321216013582
30	1503	0.35591130977759766	0.35591130977759766	0.4058299261962269	0.35591130977759766
30	1585	0.32443743653013063	0.32443743653013063	0.32443743653013063	0.32443743653013063
30	1414	0.3891574522276366	0.3891574522276366	0.3891574522276366	0.3891574522276366
30	1554	0.4119082358382289	0.4119082358382289	0.47452818945829167	0.4119082358382289
30	1590	0.31860023277039584	0.31860023277039584	0.3606225348671753	0.31860023277039584
30	1236	0.3378908806612616	0.3378908806612616	0.40965204944740813	0.3378908806612616
30	1430	0.33211718826870196	0.33211718826870196	0.3978813822916149	0.33211718826870196
30	1547	0.38791226429679326	0.38791226429679326	0.3948893766231762	0.38791226429679326
30	1558	0.2903278665813938	0.2903278665813938	0.37694322328969215	0.2903278665813938
30	1488	0.3155868193526143	0.3155868193526143	0.37607568776301775	0.3155868193526143
30	1223	0.4356018374043952	0.4356018374043952	0.47404558279228715	0.4356018374043952
30	1524	0.25817855948589113	0.25817855948589113	0.27837249477595977	0.25817855948589113
30	1398	0.4194321216013582	0.4194321216013582	0.515174832376992	0.4194321216013582
30	1443	0.2870215485753313	0.2870215485753313	0.29928588500814146	0.2870215485753313
30	1560	0.34922034199824903	0.34922034199824903	0.4059646406529266	0.34922034199824903
30	1489	0.4194321216013582	0.4194321216013582	0.515174832376992	0.4194321216013582
30	1339	0.3569038912934808	0.3569038912934808	0.5620879261599668	0.3569038912934808
30	1515	0.3155868193526143	0.3155868193526143	0.37607568776301775	0.3155868193526143
30	1438	0.3097336578143137	0.3097336578143137	0.35500219285808204	0.3097336578143137
30	1107	0.3589787227274841	0.3589787227274841	0.3974202396186549	0.3589787227274841
30	1500	0.3310892723976131	0.3310892723976131	0.43499368294013524	0.3310892723976131
30	1571	0.25444486526128185	0.25444486526128185	0.28135707676232413	0.25444486526128185
30	1473	0.29789970055122145	0.29789970055122145	0.4168734818697275	0.29789970055122145
30	1586	0.34064854364562025	0.34064854364562025	0.41749264413955356	0.34064854364562025
30	1253	0.4030369470562725	0.4030369470562725	0.5594214811970356	0.4030369470562725
30	1596	0.26731249282737396	0.26731249282737396	0.29062365704653	0.26731249282737396
30	583	0.3629321487338679	0.3629321487338679	0.4723467130404285	0.3629321487338679
30	1541	0.3316124888440205	0.3316124888440205	0.36175142524845993	0.3316124888440205
30	1516	0.3119163174428437	0.3119163174428437	0.35379043134808486	0.3119163174428437
30	1475	0.3696993747317402	0.3696993747317402	0.6296620344428158	0.3696993747317402
30	1478	0.32443743653013063	0.32443743653013063	0.32443743653013063	0.32443743653013063
30	1534	0.3812702100859924	0.3812702100859924	0.5085338806744778	0.3812702100859924
30	1350	0.27151795695383013	0.27151795695383013	0.3702474271234525	0.27151795695383013
30	1555	0.29179513838642224	0.29179513838642224	0.35581530854883137	0.29179513838642224
30	1399	0.34871594069519846	0.34871594069519846	0.4184520159637174	0.34871594069519846
30	1573	0.3111394282862274	0.3111394282862274	0.3344086115720513	0.3111394282862274
30	1250	0.39354790879591256	0.39354790879591256	0.4328466354440067	0.39354790879591256
30	1406	0.4609995231654892	0.4609995231654892	0.4619304913855128	0.4609995231654892
139	6871	0.011612246786193364	None	0.0	0.011612246786193364
139	6887	0.015132844685920346	None	0.0	0.015132844685920346
139	6869	0.021869214880595372	None	0.0	0.021869214880595372
139	6899	0.02095098682633126	None	0.0	0.02095098682633126
139	6571	0.0250659223640005	None	0.0	0.0250659223640005
139	7028	0.016947974341160046	None	0.0	0.016947974341160046
139	6750	0.01934010650207548	None	0.0	0.01934010650207548
139	6998	0.017533165502428876	None	0.10345337918807837	0.017533165502428876
139	6538	0.019402739664129493	None	0.0	0.019402739664129493
139	6805	0.022929168851111723	None	0.0	0.022929168851111723
139	7019	0.025806824157441507	None	0.0	0.025806824157441507
139	7011	0.009337445543780519	None	0.10762628863712531	0.009337445543780519
139	5716	0.021660260488310046	None	0.0696037157208643	0.021660260488310046
139	7023	0.019964527840329288	None	0.0	0.019964527840329288
139	6866	0.016607274632739765	None	0.0	0.016607274632739765
139	6721	0.024786995669034455	None	0.0	0.024786995669034455
139	6927	0.02018931426061381	None	0.0	0.02018931426061381
139	7027	0.0027757190915725523	None	0.0	0.0027757190915725523
139	7004	0.009284424943554272	None	0.05729387196079749	0.009284424943554272
139	6854	0.02073973296571677	None	0.0	0.02073973296571677
139	7041	0.02328245651299315	None	0.0	0.02328245651299315
139	7042	0.021163254914461492	None	0.0	0.021163254914461492
139	6568	0.019370027453524855	None	0.0	0.019370027453524855
139	7002	0.016971329960208986	None	0.0	0.016971329960208986
139	6961	0.019598578162967683	None	0.0	0.019598578162967683
139	6840	0.024077304725718392	None	0.0	0.024077304725718392
139	6600	0.023383980911894045	None	0.0	0.023383980911894045
139	6585	0.016376102441268074	None	0.0	0.016376102441268074
139	6996	0.019352886892261407	None	0.0	0.019352886892261407
139	7020	0.010102649299913294	None	0.004810220474509878	0.010102649299913294
139	6908	0.015473006678553992	None	0.054713420748795996	0.015473006678553992
139	6399	0.025357384446071277	None	0.0	0.025357384446071277
139	7007	0.023943943250068066	None	0.0	0.023943943250068066
139	6683	0.019632490896768173	None	0.0	0.019632490896768173
139	6917	0.024287700875728197	None	0.0	0.024287700875728197
139	7016	0.013303903366822223	None	0.015615790927599063	0.013303903366822223
139	6105	0.024541592918849976	None	0.0	0.024541592918849976
139	6870	0.022370249856594842	None	0.05397626072528607	0.022370249856594842
139	6880	0.019810113159074244	None	0.0	0.019810113159074244
139	5663	0.021324900813060092	None	0.2762497464411158	0.021324900813060092
139	6729	0.023434312744147274	None	0.0	0.023434312744147274
139	6949	0.019125649341864528	None	0.0	0.019125649341864528
139	6699	0.024421929674405783	None	0.0	0.024421929674405783
139	6962	0.010699600822925556	None	0.004810220474509878	0.010699600822925556
139	6982	0.018144261266608605	None	0.0	0.018144261266608605
139	6853	0.01481600245143514	None	0.0	0.01481600245143514
139	6865	0.009035959043387684	None	0.05729387196079749	0.009035959043387684
139	6498	0.022535683796488817	None	0.0	0.022535683796488817
139	6517	0.025917803379661167	None	0.0	0.025917803379661167
139	6999	0.008065301893931396	None	0.0	0.008065301893931396
139	6424	0.024152295575567678	None	0.0	0.024152295575567678
139	7025	0.009645942684345927	None	0.0	0.009645942684345927
139	6969	0.018907116073340585	None	0.0	0.018907116073340585
139	7021	0.019674189319258163	None	0.0	0.019674189319258163
139	7046	0.02009387097041938	None	0.0	0.02009387097041938
139	7012	0.020341104148133154	None	0.0	0.020341104148133154
139	6985	0.013123459010921514	None	0.015615790927599063	0.013123459010921514
139	6891	0.01650721385765958	None	0.0	0.01650721385765958
139	6718	0.02226670194198497	None	0.0	0.02226670194198497
139	7000	0.020031764374843948	None	0.0	0.020031764374843948
139	6938	0.011464220751628026	None	0.004810220474509878	0.011464220751628026
139	6922	0.013739872974002127	None	0.015615790927599063	0.013739872974002127
139	6798	0.023952845721305523	None	0.0	0.023952845721305523
139	6873	0.023443360783139505	None	0.0	0.023443360783139505
139	7044	0.01161596288770772	None	0.12425924844882656	0.01161596288770772
139	6525	0.020660441061558014	None	0.0	0.020660441061558014
139	6471	0.019848141120219626	None	0.0	0.019848141120219626
139	6814	0.02113070852285843	None	0.048102204745098784	0.02113070852285843
139	6716	0.024922385074255704	None	0.0	0.024922385074255704
139	6256	0.019168024560028852	None	0.0696037157208643	0.019168024560028852
139	6567	0.02361622302646524	None	0.0	0.02361622302646524
139	7006	0.01987722451992278	None	0.0	0.01987722451992278
139	6776	0.019910324012144386	None	0.0	0.019910324012144386
139	6968	0.016753209104841214	None	0.07750678154319515	0.016753209104841214
139	7001	0.01202693442210474	None	0.0	0.01202693442210474
139	7034	0.007694459085466684	None	0.0	0.007694459085466684
139	7049	0.021203983665649854	None	0.0	0.021203983665649854
139	6977	0.012234607863478405	None	0.015615790927599063	0.012234607863478405
139	7047	0.019957610794705764	None	0.0	0.019957610794705764
139	6993	0.016821887659777914	None	0.0	0.016821887659777914
139	6740	0.023522527225930224	None	0.0	0.023522527225930224
139	5872	0.02182032984556816	None	0.0	0.02182032984556816
139	6972	0.021361970942429618	None	0.0	0.021361970942429618
139	7005	0.018232904650316177	None	0.0	0.018232904650316177
139	6752	0.01998133841690542	None	0.0	0.01998133841690542
139	6861	0.019155482086135694	None	0.0	0.019155482086135694
139	6769	0.021183033597716033	None	0.0	0.021183033597716033
139	6858	0.024825456256570507	None	0.0	0.024825456256570507
139	6720	0.020272591817572058	None	0.0	0.020272591817572058
139	7036	0.019504494193395155	None	0.0	0.019504494193395155
139	6743	0.02065464692068502	None	0.0	0.02065464692068502
139	7003	0.019848933934316533	None	0.0	0.019848933934316533
139	6818	0.02061377902268124	None	0.0	0.02061377902268124
139	6941	0.018027621374888437	None	0.0	0.018027621374888437
139	5438	0.02472005019029013	None	0.2762497464411158	0.02472005019029013
139	5775	0.016039228138734537	None	0.0	0.016039228138734537
139	6884	0.009679613430966315	None	0.07750678154319515	0.009679613430966315
139	6613	0.023634736976962795	None	0.0	0.023634736976962795
139	6557	0.022604462990113417	None	0.0	0.022604462990113417
139	6731	0.019502820706096723	None	0.0	0.019502820706096723
71	3058	0.006679155869821173	None	0.0	0.006679155869821173
71	3097	0.005121780002153127	None	0.0	0.005121780002153127
71	3368	0.0029398856836581207	None	0.0	0.0029398856836581207
71	3582	0.0021562162732433	None	0.061205197303332105	0.0021562162732433
71	3483	0.005378515324403494	None	0.10281835266117294	0.005378515324403494
71	3558	0.004477112581342743	None	0.462570443735222	0.004477112581342743
71	3607	0.003821415990590153	None	0.0	0.003821415990590153
71	3634	0.0037342750679639053	None	0.0	0.0037342750679639053
71	3608	0.002446639238898059	None	0.03952022358947833	0.002446639238898059
71	3566	0.0037210620973911444	None	0.05503408667154586	0.0037210620973911444
71	3637	-1.799298983778561e-05	None	0.19226753563795956	-1.799298983778561e-05
71	3355	0.005212276052279002	None	0.0	0.005212276052279002
71	3561	0.0030498898536445314	None	0.08501245623907253	0.0030498898536445314
71	3519	0.006393430501801768	None	0.1031449896451054	0.006393430501801768
71	3266	0.0030229501963668732	None	0.29301510294122746	0.0030229501963668732
71	3473	0.0032988758618884132	None	0.10727670211339706	0.0032988758618884132
71	3379	0.0037386586272891965	None	0.0	0.0037386586272891965
71	3491	0.0034251022417610753	None	0.0	0.0034251022417610753
71	3649	0.0019320773911078075	None	0.16885181475008898	0.0019320773911078075
71	3104	0.004995243785074124	None	0.0	0.004995243785074124
71	3583	0.004958243571207965	None	0.0	0.004958243571207965
71	2943	0.004898285725849556	None	0.03952022358947833	0.004898285725849556
71	3596	0.005257553334059525	None	0.03952022358947833	0.005257553334059525
71	3497	0.004339452090241869	None	0.0	0.004339452090241869
71	3356	0.005038057718888453	None	0.0	0.005038057718888453
71	3345	0.007122698095796527	None	0.08530855271523738	0.007122698095796527
71	3272	0.0030597238786795773	None	0.0	0.0030597238786795773
71	3428	0.006781407773878718	None	0.0	0.006781407773878718
71	3556	0.002834749544190864	None	0.0	0.002834749544190864
71	3613	0.004212506178324706	None	0.0	0.004212506178324706
71	3645	0.003972998684762927	None	0.0	0.003972998684762927
71	3639	0.004452905537112075	None	0.0	0.004452905537112075
71	3303	0.002857238166994665	None	0.061205197303332105	0.002857238166994665
71	3534	0.0033010132693277717	None	0.0	0.0033010132693277717
71	3635	0.0030544518691460504	None	0.16668875392358162	0.0030544518691460504
71	3564	0.0036960092355285083	None	0.0	0.0036960092355285083
71	3590	0.005200116604724504	None	0.0	0.005200116604724504
71	3254	0.007545341011192164	None	0.14320625027999517	0.007545341011192164
71	3403	0.0026560477058553823	None	0.0	0.0026560477058553823
71	3537	0.0029637179380543944	None	0.0	0.0029637179380543944
71	3633	0.0013154382733231215	None	0.19226753563795956	0.0013154382733231215
71	3554	0.005240245143160862	None	0.0	0.005240245143160862
71	3259	0.005182679738216473	None	0.0	0.005182679738216473
71	3454	0.005233896192299261	None	0.0	0.005233896192299261
71	2950	0.004754799369290211	None	0.0	0.004754799369290211
71	3594	0.005073516630425404	None	0.0	0.005073516630425404
71	3648	0.0030442129373439153	None	0.0	0.0030442129373439153
71	3229	0.0029972156567877623	None	0.5210011428089925	0.0029972156567877623
71	3623	0.004340758969941684	None	0.0	0.004340758969941684
71	3163	0.0064081219714180945	None	0.05503408667154586	0.0064081219714180945
71	3114	0.006210491740833508	None	0.0	0.006210491740833508
71	3398	0.004438599646908784	None	0.0	0.004438599646908784
71	3620	0.007727840654842792	None	0.08530855271523738	0.007727840654842792
71	3571	0.0037844216564979823	None	0.03952022358947833	0.0037844216564979823
71	3602	0.003744222681841498	None	0.1712736382810734	0.003744222681841498
71	3584	0.0038649227698238416	None	0.0	0.0038649227698238416
71	3409	0.005208202688080959	None	0.0	0.005208202688080959
71	3553	0.0031652007201784017	None	0.0	0.0031652007201784017
71	3450	0.006792816809945945	None	0.0	0.006792816809945945
71	3503	0.009511759639908857	None	0.13868157478276058	0.009511759639908857
71	3157	0.0040004827660259385	None	0.0	0.0040004827660259385
71	3462	0.003477277925603544	None	0.0	0.003477277925603544
71	3615	0.004230801176456709	None	0.0	0.004230801176456709
71	3544	0.00407670137160581	None	0.03952022358947833	0.00407670137160581
71	3055	0.008098471155205799	None	0.22335801048147702	0.008098471155205799
71	3288	0.004216284336129136	None	0.0	0.004216284336129136
71	3174	0.007972464844449523	None	0.14320625027999517	0.007972464844449523
71	3453	0.004020299157485996	None	0.0	0.004020299157485996
71	3616	0.002388569556858718	None	0.061205197303332105	0.002388569556858718
71	3593	0.005181895112211458	None	0.0	0.005181895112211458
71	3386	0.007222830523983621	None	0.05503408667154586	0.007222830523983621
71	3625	0.003276812540690647	None	0.10281835266117294	0.003276812540690647
71	3267	0.003963005059691999	None	0.0	0.003963005059691999
71	3650	0.003122205022145173	None	0.16062238942127924	0.003122205022145173
71	3599	0.003655017871674037	None	0.0	0.003655017871674037
71	3238	0.006742712181497686	None	0.0	0.006742712181497686
71	3351	0.005246309053577555	None	0.0	0.005246309053577555
71	3307	0.0032963866482504634	None	0.0	0.0032963866482504634
71	3605	0.004871425825170173	None	0.0	0.004871425825170173
71	3134	0.005149438370976575	None	0.0	0.005149438370976575
71	3643	0.0039046357278965976	None	0.5210011428089925	0.0039046357278965976
71	3567	0.0033351663230168156	None	0.10727670211339706	0.0033351663230168156
71	3312	0.0038381267862517506	None	0.0	0.0038381267862517506
71	3052	0.003597060468806793	None	0.462570443735222	0.003597060468806793
71	2941	0.005061120493038138	None	0.0	0.005061120493038138
71	3555	0.00391105942034285	None	0.0	0.00391105942034285
71	3404	0.00601383086715436	None	0.05503408667154586	0.00601383086715436
71	3372	0.004005432937770259	None	0.0	0.004005432937770259
71	3431	0.004217777017306647	None	0.1031449896451054	0.004217777017306647
71	3515	0.005276761339674533	None	0.03952022358947833	0.005276761339674533
71	3586	0.005410324100717586	None	0.03952022358947833	0.005410324100717586
71	3154	0.00498859026972233	None	0.0	0.00498859026972233
71	3143	0.004698154951001819	None	0.0	0.004698154951001819
71	3627	0.004023487092687416	None	0.2026622301426962	0.004023487092687416
71	3548	0.004786217967596648	None	0.0	0.004786217967596648
71	3552	0.005234820395471524	None	0.0	0.005234820395471524
71	3585	0.004002386163258533	None	0.0	0.004002386163258533
71	3619	0.004019311692256851	None	0.22913026497872443	0.004019311692256851
71	3297	0.005221188831215584	None	0.0	0.005221188831215584
71	3366	0.0039444820896444716	None	0.0	0.0039444820896444716
54	2598	1.8644487409958822e-05	None	0.41336801674125284	1.8644487409958822e-05
54	2601	1.2205281683153995e-08	None	0.10634116116756961	1.2205281683153995e-08
54	2785	-1.6491735420734062e-06	None	0.1457491133879681	-1.6491735420734062e-06
54	2677	4.88611369759484e-06	None	0.11428571428571425	4.88611369759484e-06
54	2672	0.00014525678030877242	None	0.5413019375614339	0.00014525678030877242
54	2728	0.0022412320176572126	None	0.4035392227717141	0.0022412320176572126
54	2759	-1.9718404032740766e-06	None	0.2195742604454421	-1.9718404032740766e-06
54	2681	0.000895924393896824	None	0.1456647366812336	0.000895924393896824
54	2566	0.00014379353550650342	None	0.2747686371998106	0.00014379353550650342
54	2624	5.408243931593831e-08	None	0.5132323820339909	5.408243931593831e-08
54	2758	0.00013951537954262307	None	0.11428571428571425	0.00013951537954262307
54	2577	3.585593735130335e-05	None	0.40776887259162226	3.585593735130335e-05
54	2682	-2.643735515887869e-09	None	0.7011666719764941	-2.643735515887869e-09
54	2790	3.5414214052266116e-05	None	0.3099170996099243	3.5414214052266116e-05
54	2581	9.977420843672057e-05	None	0.4468876214241324	9.977420843672057e-05
54	2646	0.0003274325956260455	None	0.34336393508066493	0.0003274325956260455
54	2635	0.00020872517481829227	None	0.10634116116756961	0.00020872517481829227
54	2608	1.0661497563579376e-06	None	0.36796770016034425	1.0661497563579376e-06
54	2697	-1.1712584188160096e-08	None	0.4165574159562929	-1.1712584188160096e-08
54	2553	6.12675928869865e-09	None	0.3385570887861017	6.12675928869865e-09
54	2653	0.0006212284764522151	None	0.2754745166545456	0.0006212284764522151
54	2660	5.124009296255076e-06	None	0.21263303065531378	5.124009296255076e-06
54	2606	0.0001857289857517933	None	0.2638925898287689	0.0001857289857517933
54	2775	6.63606570327486e-06	None	0.19907047399661168	6.63606570327486e-06
54	2766	0.00013136841427911154	None	0.2195742604454421	0.00013136841427911154
54	2765	2.381445985871958e-06	None	0.35315171335467627	2.381445985871958e-06
54	2605	9.252014649730898e-09	None	0.4117822509393797	9.252014649730898e-09
54	2713	0.0006760138610624919	None	0.3764439029054652	0.0006760138610624919
54	2778	0.0010755136085571799	None	0.2888085578346103	0.0010755136085571799
54	2636	1.6268141474808347e-05	None	0.4264416711699955	1.6268141474808347e-05
54	2587	4.077339748226704e-05	None	0.3161466604184665	4.077339748226704e-05
54	2791	6.369170772012412e-07	None	0.3968490403731678	6.369170772012412e-07
54	2706	0.0004438641157838032	None	0.3111101300239354	0.0004438641157838032
54	2720	1.1746773354187613e-05	None	0.10634116116756961	1.1746773354187613e-05
54	2619	3.737688480024123e-05	None	0.3263769287345727	3.737688480024123e-05
54	2751	5.968472929385204e-06	None	0.19652880481399082	5.968472929385204e-06
54	2782	0.0005455195845559568	None	0.2618286911444045	0.0005455195845559568
54	2786	-5.285133777633066e-08	None	0.32716621178579974	-5.285133777633066e-08
54	2661	0.00014852285238452448	None	0.1456647366812336	0.00014852285238452448
54	2595	0.0007534740604087355	None	0.20324725225001666	0.0007534740604087355
54	2589	2.1073089358651917e-06	None	0.19652880481399082	2.1073089358651917e-06
54	2772	3.529586158986622e-05	None	0.2638925898287689	3.529586158986622e-05
54	2637	0.00023199606948506586	None	0.3414753890985098	0.00023199606948506586
54	2799	0.00014236117047627768	None	0.04190476190476191	0.00014236117047627768
54	2794	0.000676608541852149	None	0.1456647366812336	0.000676608541852149
54	2783	-8.378374615510159e-06	None	0.19907047399661168	-8.378374615510159e-06
54	2716	0.0001437751307278368	None	0.04190476190476191	0.0001437751307278368
54	2754	-1.517384313810025e-06	None	0.4129963954432184	-1.517384313810025e-06
54	2711	-2.6479567494920404e-07	None	0.2373406617775383	-2.6479567494920404e-07
54	2569	8.603836354383855e-07	None	0.2433310444804985	8.603836354383855e-07
54	2797	8.820900043130745e-05	None	0.30650566622083086	8.820900043130745e-05
54	2780	0.0009190799955491579	None	0.20701266391355394	0.0009190799955491579
54	2633	1.409146030717948e-05	None	0.04190476190476191	1.409146030717948e-05
54	2561	1.196928362832293e-07	None	0.3396838647535099	1.196928362832293e-07
54	2756	3.208279373079696e-05	None	0.2839020063371763	3.208279373079696e-05
54	2725	0.0003565361916690436	None	0.33676361346895456	0.0003565361916690436
54	2737	5.832911830649897e-07	None	0.25839632554016173	5.832911830649897e-07
54	2726	0.00012834553489707304	None	0.11428571428571425	0.00012834553489707304
54	2740	0.00031173399341148184	None	0.09999999999999998	0.00031173399341148184
54	2674	-1.601908875760766e-07	None	0.4388453549659526	-1.601908875760766e-07
54	2632	6.636909361991185e-07	None	0.36796770016034425	6.636909361991185e-07
54	2739	0.0003296576312600424	None	0.04190476190476191	0.0003296576312600424
54	2700	0.0005482108430283912	None	0.10634116116756961	0.0005482108430283912
54	2795	5.567769632107758e-06	None	0.19652880481399082	5.567769632107758e-06
54	2769	8.770846123361174e-06	None	0.4242361095047726	8.770846123361174e-06
54	2774	7.056505359475034e-08	None	0.4134101765997221	7.056505359475034e-08
54	2750	5.257913578283024e-06	None	0.21263303065531378	5.257913578283024e-06
54	2678	-1.2309501400522706e-09	None	0.25037474238333085	-1.2309501400522706e-09
54	2698	0.00011030643621365017	None	0.3446370455696413	0.00011030643621365017
54	2688	5.130571104704705e-05	None	0.09999999999999998	5.130571104704705e-05
54	2657	0.0006178581002126468	None	0.3199721499242053	0.0006178581002126468
54	2747	-8.393264472824575e-10	None	0.4156196563807956	-8.393264472824575e-10
54	2763	0.0005532334044109862	None	0.3576750250301005	0.0005532334044109862
54	2604	-5.354357246839761e-10	None	0.4222590486615071	-5.354357246839761e-10
54	2704	0.0005990684675012519	None	0.3409037938951363	0.0005990684675012519
54	2784	0.0018757274387378015	None	0.39698984295552475	0.0018757274387378015
54	2693	0.00016050981015243679	None	0.3526789071515839	0.00016050981015243679
54	2788	-4.100303129910662e-05	None	0.04190476190476191	-4.100303129910662e-05
54	2652	0.0018362986792219847	None	0.32652381253777524	0.0018362986792219847
54	2708	0.00014036446114655885	None	0.09999999999999998	0.00014036446114655885
54	2735	0.00020709575422283165	None	0.04190476190476191	0.00020709575422283165
54	2753	0.0001631681487855059	None	0.34822780559657984	0.0001631681487855059
54	2773	4.306579142072951e-07	None	0.1918247995552346	4.306579142072951e-07
54	2634	1.478538833818002e-05	None	0.04190476190476191	1.478538833818002e-05
54	2638	0.0009367908385268695	None	0.20701266391355394	0.0009367908385268695
54	2792	-2.80559865672664e-08	None	0.29633412626290395	-2.80559865672664e-08
54	2787	0.00013455149861653148	None	0.40310357550682924	0.00013455149861653148
54	2665	6.302691602305394e-06	None	0.501325078095638	6.302691602305394e-06
54	2593	0.0009215466086013186	None	0.1456647366812336	0.0009215466086013186
54	2777	-1.4174859430218087e-07	None	0.290339933827814	-1.4174859430218087e-07
54	2757	0.0007085285622497747	None	0.1456647366812336	0.0007085285622497747
54	2668	9.360006783852497e-05	None	0.3161466604184665	9.360006783852497e-05
54	2762	7.921457209889612e-06	None	0.32652381253777524	7.921457209889612e-06
54	2760	0.0009159824884964014	None	0.3387120215040734	0.0009159824884964014
54	2562	5.210526649063203e-07	None	0.2618286911444045	5.210526649063203e-07
54	2684	4.3667041528652554e-05	None	0.5861172697888228	4.3667041528652554e-05
54	2691	0.00012036634488238622	None	0.19907047399661168	0.00012036634488238622
54	2650	3.4462305091637985e-05	None	0.3099170996099243	3.4462305091637985e-05
54	2667	-1.2368367864230986e-09	None	0.43969217454419657	-1.2368367864230986e-09
54	2796	0.0007362805870990948	None	0.40900045175672795	0.0007362805870990948
108	5202	0.012646926015725861	None	0.0	0.012646926015725861
108	5485	0.010222408847053294	None	0.0	0.010222408847053294
108	4998	0.014074392043597997	None	0.0	0.014074392043597997
108	4610	0.01581123040044106	None	0.0	0.01581123040044106
108	5433	0.010347884983947234	None	0.009000071954934777	0.010347884983947234
108	5451	0.012009506952792822	None	0.0	0.012009506952792822
108	5490	0.010022336365921484	None	0.0	0.010022336365921484
108	5448	0.01183164161990775	None	0.11878637750175955	0.01183164161990775
108	5463	0.01094857498359851	None	0.009000071954934777	0.01094857498359851
108	5067	0.013121153348860031	None	0.0	0.013121153348860031
108	5018	0.01524658068459966	None	0.0	0.01524658068459966
108	5498	0.010157250098901128	None	0.0	0.010157250098901128
108	5440	0.01039092744683239	None	0.0	0.01039092744683239
108	5457	0.009885710950934915	None	0.0	0.009885710950934915
108	5453	0.011154357151591576	None	0.11669077151779614	0.011154357151591576
108	5470	0.010744748943615717	None	0.09445523103345278	0.010744748943615717
108	4655	0.014584130693435376	None	0.0	0.014584130693435376
108	4836	0.014274629229934565	None	0.0	0.014274629229934565
108	5215	0.017481325782438207	None	0.0	0.017481325782438207
108	5295	0.012475748430928659	None	0.08965591214573085	0.012475748430928659
108	5261	0.017010604742775225	None	0.0	0.017010604742775225
108	5455	0.015059240149797351	None	0.0	0.015059240149797351
108	4890	0.015373125738026537	None	0.0	0.015373125738026537
108	4965	0.01438404641462442	None	0.0	0.01438404641462442
108	5211	0.018626505915043685	None	0.05782940002820323	0.018626505915043685
108	5352	0.010035499918683017	None	0.0	0.010035499918683017
108	5366	0.010028756108392649	None	0.0	0.010028756108392649
108	5500	0.011042959041079714	None	0.0	0.011042959041079714
108	5286	0.01611606411971225	None	0.0	0.01611606411971225
108	5320	0.010851680387933228	None	0.0	0.010851680387933228
108	5417	0.01796679892929925	None	0.05782940002820323	0.01796679892929925
108	5449	0.015346534983062958	None	0.0	0.015346534983062958
108	5493	0.01007235711600519	None	0.07769050413179182	0.01007235711600519
108	5313	0.01465377611650284	None	0.0	0.01465377611650284
108	5063	0.019759350128332277	None	0.03668818211363687	0.019759350128332277
108	5234	0.012385091786904653	None	0.0	0.012385091786904653
108	5230	0.013073131574441042	None	0.0	0.013073131574441042
108	4674	0.013320839191583719	None	0.08965591214573085	0.013320839191583719
108	5348	0.01468039300481859	None	0.0	0.01468039300481859
108	5285	0.01480905958530386	None	0.0	0.01480905958530386
108	5381	0.014064887667368901	None	0.07616151598348808	0.014064887667368901
108	5353	0.012957782891682857	None	0.0	0.012957782891682857
108	5370	0.01414636195753246	None	0.0	0.01414636195753246
108	5123	0.014523536171639963	None	0.0	0.014523536171639963
108	5166	0.013131060292034178	None	0.0	0.013131060292034178
108	5383	0.012957404318205214	None	0.0	0.012957404318205214
108	4258	0.014858067837166932	None	0.0	0.014858067837166932
108	5161	0.016597958055626177	None	0.0	0.016597958055626177
108	5170	0.014506314420893292	None	0.0	0.014506314420893292
108	5210	0.01307748111455399	None	0.009000071954934777	0.01307748111455399
108	4809	0.014188227806150665	None	0.0	0.014188227806150665
108	5346	0.012832330654537713	None	0.0	0.012832330654537713
108	4720	0.014586349844226658	None	0.08508851349306662	0.014586349844226658
108	5388	0.011376316201056277	None	0.14940370480094584	0.011376316201056277
108	5472	0.010023643367633612	None	0.0	0.010023643367633612
108	5165	0.022434150632558547	None	0.04840492691858567	0.022434150632558547
108	5483	0.006833322631956779	None	0.0	0.006833322631956779
108	4871	0.011356984644379554	None	0.0	0.011356984644379554
108	5478	0.00960837829177564	None	0.0	0.00960837829177564
108	5391	0.014593298052601488	None	0.0	0.014593298052601488
108	5177	0.010055237832688324	None	0.0	0.010055237832688324
108	5301	0.0084378594204513	None	0.05782940002820323	0.0084378594204513
108	5464	0.010530508761586371	None	0.0	0.010530508761586371
108	5070	0.014910077132179615	None	0.08965591214573085	0.014910077132179615
108	4734	0.017939767945440027	None	0.03668818211363687	0.017939767945440027
108	5245	0.013996834250576249	None	0.07769050413179182	0.013996834250576249
108	5305	0.009679970526534295	None	0.09445523103345278	0.009679970526534295
108	5321	0.01414336005821332	None	0.0	0.01414336005821332
108	5044	0.015387235052471188	None	0.0	0.015387235052471188
108	5460	0.011087924753633878	None	0.0	0.011087924753633878
108	4599	0.016154371856061063	None	0.0	0.016154371856061063
108	5458	0.010281297033690009	None	0.0	0.010281297033690009
108	5256	0.011146827220552002	None	0.0	0.011146827220552002
108	5280	0.01248348799948041	None	0.0	0.01248348799948041
108	5499	0.009776532803702562	None	0.0	0.009776532803702562
108	5496	0.011083447230240509	None	0.0	0.011083447230240509
108	5468	0.010276296601481782	None	0.11669077151779614	0.010276296601481782
108	5042	0.01421398909074251	None	0.0	0.01421398909074251
108	5422	0.012408321809374722	None	0.02468017693968643	0.012408321809374722
108	5360	0.00981818738718839	None	0.0	0.00981818738718839
108	5317	0.012761482115301112	None	0.0	0.012761482115301112
108	5480	0.022326175523385252	None	0.04840492691858567	0.022326175523385252
108	5322	0.01899128618639452	None	0.05782940002820323	0.01899128618639452
108	5456	0.009924284532933541	None	0.0	0.009924284532933541
108	5243	0.012634156221264362	None	0.009000071954934777	0.012634156221264362
108	5494	0.012675530972492025	None	0.0	0.012675530972492025
108	4790	0.014776590393767861	None	0.0	0.014776590393767861
108	5272	0.01587208767939454	None	0.10564524850033848	0.01587208767939454
108	5432	0.012075215434809959	None	0.02468017693968643	0.012075215434809959
108	4954	0.01076534955694754	None	0.0	0.01076534955694754
108	5400	0.0126337863709393	None	0.009000071954934777	0.0126337863709393
108	5241	0.013436367003410861	None	0.0	0.013436367003410861
108	5196	0.0131938099277065	None	0.0	0.0131938099277065
108	5438	0.02472005019029013	None	0.03668818211363687	0.02472005019029013
108	4843	0.013577723349276946	None	0.0	0.013577723349276946
108	5406	0.009963572712354402	None	0.0	0.009963572712354402
108	5492	0.007721115643538363	None	0.1317340786315944	0.007721115643538363
108	4963	0.013739963584032677	None	0.07769050413179182	0.013739963584032677
108	5481	0.010697191787322495	None	0.0	0.010697191787322495
108	5254	0.013243321623939862	None	0.009000071954934777	0.013243321623939862
34	114	0.35052817838376715	0.35052817838376715	0.37217059729022667	0.35052817838376715
34	1787	0.340869538574999	0.340869538574999	0.3944254683667256	0.340869538574999
34	1694	0.3260851565037865	0.3260851565037865	0.3486982449205615	0.3260851565037865
34	1517	0.41793687500418725	0.41793687500418725	0.42846579218430036	0.41793687500418725
34	1760	0.2686294070423853	0.2686294070423853	0.35715467333738626	0.2686294070423853
34	1784	0.30044197588875415	0.30044197588875415	0.3178621072206161	0.30044197588875415
34	1397	0.32976978798931733	0.32976978798931733	0.34880610076937624	0.32976978798931733
34	893	0.5145268393088768	0.5145268393088768	0.5328068684038526	0.5145268393088768
34	1055	0.35052817838376715	0.35052817838376715	0.37217059729022667	0.35052817838376715
34	1790	0.33112542751869506	0.33112542751869506	0.36581313028996565	0.33112542751869506
34	1793	0.3739841490546955	0.3739841490546955	0.4465030514245458	0.3739841490546955
34	1548	0.42364529752084923	0.42364529752084923	0.714582307549985	0.42364529752084923
34	1767	0.3997378652807234	0.3997378652807234	0.45475853095025476	0.3997378652807234
34	1726	0.3848036510975391	0.3848036510975391	0.42698526032515877	0.3848036510975391
34	985	0.41587199011648385	0.41587199011648385	0.48762391136591743	0.41587199011648385
34	1765	0.3287738737353499	0.3287738737353499	0.43829623393027095	0.3287738737353499
34	1708	0.30129357883221364	0.30129357883221364	0.36348283463592823	0.30129357883221364
34	1581	0.41528486185257235	0.41528486185257235	0.5024646108885458	0.41528486185257235
34	1553	0.2823499302075609	0.2823499302075609	0.35314585832039536	0.2823499302075609
34	1570	0.3948321390816355	0.3948321390816355	0.4221888637902899	0.3948321390816355
34	1761	0.3988924034995168	0.3988924034995168	0.5106958023745063	0.3988924034995168
34	1660	0.34997887484573165	0.34997887484573165	0.3713475125063127	0.34997887484573165
34	1672	0.3142753713975559	0.3142753713975559	0.4119388672795175	0.3142753713975559
34	1687	0.36960189757938516	0.36960189757938516	0.38686725317847936	0.36960189757938516
34	1661	0.30638333644482696	0.30638333644482696	0.34156996444340215	0.30638333644482696
34	1588	0.35832638192947425	0.35832638192947425	0.47391453472435663	0.35832638192947425
34	1770	0.38019783570024057	0.38019783570024057	0.41968528537897304	0.38019783570024057
34	1728	0.37254659375243804	0.37254659375243804	0.41889159398779574	0.37254659375243804
34	1773	0.2887135088781773	0.2887135088781773	0.3326954151763166	0.2887135088781773
34	1720	0.4356950883611569	0.4356950883611569	0.45324075712989753	0.4356950883611569
34	1613	0.30446441242589645	0.30446441242589645	0.3752647774689276	0.30446441242589645
34	1263	0.4404535280281646	0.4404535280281646	0.5762954995288381	0.4404535280281646
34	1619	0.2828160647796333	0.2828160647796333	0.3201016724928284	0.2828160647796333
34	1607	0.3714339567150617	0.3714339567150617	0.3989795319481363	0.3714339567150617
34	1389	0.35304248098276225	0.35304248098276225	0.36614507944789765	0.35304248098276225
34	1648	0.4174773138671114	0.4174773138671114	0.5384349784369047	0.4174773138671114
34	1624	0.30446441242589645	0.30446441242589645	0.3752647774689276	0.30446441242589645
34	1574	0.41528486185257235	0.41528486185257235	0.5024646108885458	0.41528486185257235
34	1715	0.3167253441448336	0.3167253441448336	0.33032244339837813	0.3167253441448336
34	1486	0.32310090805161445	0.32310090805161445	0.3746515383033856	0.32310090805161445
34	1477	0.3280047962859431	0.3280047962859431	0.3704596867499276	0.3280047962859431
34	1746	0.34188515517994933	0.34188515517994933	0.4013486426220183	0.34188515517994933
34	1529	0.32819884386414366	0.32819884386414366	0.37525131268992895	0.32819884386414366
34	1603	0.39275937385601867	0.39275937385601867	0.42587954783897236	0.39275937385601867
34	1738	0.34481397971339833	0.34481397971339833	0.5059395852947229	0.34481397971339833
34	1799	0.2775267750317915	0.2775267750317915	0.3316746465196744	0.2775267750317915
34	1692	0.4356950883611569	0.4356950883611569	0.45324075712989753	0.4356950883611569
34	1532	0.35726209241287066	0.35726209241287066	0.4498885377399063	0.35726209241287066
34	1656	0.3193499246715274	0.3193499246715274	0.40212953126822254	0.3193499246715274
34	1757	0.31168072624571996	0.31168072624571996	0.3158131936442652	0.31168072624571996
34	1791	0.3379348495545826	0.3379348495545826	0.3888400463437682	0.3379348495545826
34	1736	0.33685436748919784	0.33685436748919784	0.3494980430217599	0.33685436748919784
34	1667	0.3392794258818851	0.3392794258818851	0.42185791689573665	0.3392794258818851
34	1748	0.33112542751869506	0.33112542751869506	0.36581313028996565	0.33112542751869506
34	1764	0.3026682576124956	0.3026682576124956	0.4167877538029573	0.3026682576124956
34	1685	0.406619200521287	0.406619200521287	0.46180351671251624	0.406619200521287
34	1664	0.2823499302075609	0.2823499302075609	0.35314585832039536	0.2823499302075609
34	1675	0.3251265747559777	0.3251265747559777	0.414851749037817	0.3251265747559777
34	1612	0.30689477635533335	0.30689477635533335	0.3326213789896226	0.30689477635533335
34	1750	0.282820929585318	0.282820929585318	0.2864662820717103	0.282820929585318
34	1758	0.39892811822400065	0.39892811822400065	0.4326704002237006	0.39892811822400065
34	1400	0.3139904717920118	0.3139904717920118	0.35666354988943605	0.3139904717920118
34	1731	0.265113841625529	0.265113841625529	0.3333946315535743	0.265113841625529
34	1766	0.35412427684826764	0.35412427684826764	0.361676086916304	0.35412427684826764
34	1380	0.30281214657558964	0.30281214657558964	0.3377088246249108	0.30281214657558964
34	1627	0.3600351393673451	0.3600351393673451	0.36176226953789964	0.3600351393673451
34	1776	0.39519243743482557	0.39519243743482557	0.48239830022316293	0.39519243743482557
34	1229	0.41528486185257235	0.41528486185257235	0.5024646108885458	0.41528486185257235
34	1636	0.3948321390816355	0.3948321390816355	0.4221888637902899	0.3948321390816355
34	1792	0.3167253441448336	0.3167253441448336	0.33032244339837813	0.3167253441448336
34	1744	0.2686294070423853	0.2686294070423853	0.35715467333738626	0.2686294070423853
34	1782	0.2635889726047967	0.2635889726047967	0.3283171864019182	0.2635889726047967
34	1670	0.3739841490546955	0.3739841490546955	0.4465030514245458	0.3739841490546955
34	1704	0.3600351393673451	0.3600351393673451	0.36176226953789964	0.3600351393673451
34	1795	0.27470719851939757	0.27470719851939757	0.32652234493322735	0.27470719851939757
34	1641	0.20158445324718585	0.20158445324718585	0.25025175445231734	0.20158445324718585
34	1655	0.3319659401720815	0.3319659401720815	0.4045767675846143	0.3319659401720815
34	1398	0.41528486185257235	0.41528486185257235	0.5024646108885458	0.41528486185257235
34	1443	0.3531165225548009	0.3531165225548009	0.4010205020329759	0.3531165225548009
34	1691	0.31126928195613746	0.31126928195613746	0.3453900480136729	0.31126928195613746
34	1489	0.41528486185257235	0.41528486185257235	0.5024646108885458	0.41528486185257235
34	1788	0.34346597004030743	0.34346597004030743	0.41528097607159314	0.34346597004030743
34	1623	0.322428997084263	0.322428997084263	0.34983019407803234	0.322428997084263
34	1515	0.3000413911859761	0.3000413911859761	0.35324775278057036	0.3000413911859761
34	1713	0.33685436748919784	0.33685436748919784	0.3494980430217599	0.33685436748919784
34	1107	0.406429338972945	0.406429338972945	0.4751915575501685	0.406429338972945
34	1732	0.41793687500418725	0.41793687500418725	0.42846579218430036	0.41793687500418725
34	1253	0.4404535280281646	0.4404535280281646	0.5762954995288381	0.4404535280281646
34	1596	0.3066092091414979	0.3066092091414979	0.3486526231584454	0.3066092091414979
34	1711	0.3184616860280789	0.3184616860280789	0.36401493856316364	0.3184616860280789
34	1768	0.2691752669663735	0.2691752669663735	0.2935152443780081	0.2691752669663735
34	583	0.3505971524496027	0.3505971524496027	0.453534196247542	0.3505971524496027
34	1534	0.3646622982234699	0.3646622982234699	0.4818812812619204	0.3646622982234699
34	1611	0.32011726446586397	0.32011726446586397	0.4028065042359037	0.32011726446586397
34	1721	0.3226166734985166	0.3226166734985166	0.3509348446478698	0.3226166734985166
34	1725	0.4628920800943831	0.4628920800943831	0.6011437515600221	0.4628920800943831
34	1652	0.45845464780475764	0.45845464780475764	0.49407345609070646	0.45845464780475764
34	1640	0.3843185084220153	0.3843185084220153	0.4307416815039297	0.3843185084220153
34	1749	0.3357906297496496	0.3357906297496496	0.45817483656791735	0.3357906297496496
34	1406	0.41793687500418725	0.41793687500418725	0.42846579218430036	0.41793687500418725
0	67	0.3082677673875779	0.3082677673875779	0.3082677673875779	0.3082677673875779
0	78	0.36414655194572604	0.36414655194572604	0.36414655194572604	0.36414655194572604
0	27	0.4049902771236452	0.4049902771236452	0.4049902771236452	0.4049902771236452
0	40	0.2837761729111853	0.2837761729111853	0.2837761729111853	0.2837761729111853
0	44	0.3492996747501852	0.3492996747501852	0.3492996747501852	0.3492996747501852
0	66	0.3819087468619049	0.3819087468619049	0.3819087468619049	0.3819087468619049
0	95	0.32383952506285696	0.32383952506285696	0.32383952506285696	0.32383952506285696
0	21	0.42208374589718434	0.42208374589718434	0.42208374589718434	0.42208374589718434
0	37	0.5441951688264158	0.5441951688264158	0.5441951688264158	0.5441951688264158
0	58	0.05590169943749475	0.05590169943749475	0.05590169943749475	0.05590169943749475
0	52	0.3220877501672675	0.3220877501672675	0.3220877501672675	0.3220877501672675
0	15	0.3333427973610147	0.3333427973610147	0.3333427973610147	0.3333427973610147
0	92	0.7619775758377468	0.7619775758377468	0.7619775758377468	0.7619775758377468
0	84	0.44713226099683795	0.44713226099683795	0.44713226099683795	0.44713226099683795
0	53	0.3141337861090288	0.3141337861090288	0.3141337861090288	0.3141337861090288
0	12	0.390652494218373	0.390652494218373	0.390652494218373	0.390652494218373
0	41	0.3360146085747695	0.3360146085747695	0.3360146085747695	0.3360146085747695
0	91	0.3588270883121444	0.3588270883121444	0.3588270883121444	0.3588270883121444
0	77	0.4846963142613693	0.4846963142613693	0.4846963142613693	0.4846963142613693
0	38	0.33541019662496846	0.33541019662496846	0.33541019662496846	0.33541019662496846
0	64	0.278534581999416	0.278534581999416	0.278534581999416	0.278534581999416
0	19	0.3864674341478518	0.3864674341478518	0.3864674341478518	0.3864674341478518
0	85	0.32327254264634675	0.32327254264634675	0.32327254264634675	0.32327254264634675
0	49	0.3326250088370676	0.3326250088370676	0.3326250088370676	0.3326250088370676
0	45	0.2607802840964312	0.2607802840964312	0.2607802840964312	0.2607802840964312
0	86	0.3262262080284387	0.3262262080284387	0.3262262080284387	0.3262262080284387
0	35	0.6578065453655922	0.6578065453655922	0.6578065453655922	0.6578065453655922
0	88	0.3282094205261057	0.3282094205261057	0.3282094205261057	0.3282094205261057
0	70	0.40540764558932574	0.40540764558932574	0.40540764558932574	0.40540764558932574
0	80	0.4260238751678589	0.4260238751678589	0.4260238751678589	0.4260238751678589
0	17	0.7730526028950775	0.7730526028950775	0.7730526028950775	0.7730526028950775
0	23	0.36414655194572604	0.36414655194572604	0.36414655194572604	0.36414655194572604
0	57	0.48942219833583744	0.48942219833583744	0.48942219833583744	0.48942219833583744
0	39	0.05590169943749475	0.05590169943749475	0.05590169943749475	0.05590169943749475
0	62	0.05590169943749475	0.05590169943749475	0.05590169943749475	0.05590169943749475
0	22	0.05590169943749475	0.05590169943749475	0.05590169943749475	0.05590169943749475
0	29	0.05590169943749475	0.05590169943749475	0.05590169943749475	0.05590169943749475
0	4	0.6578065453655922	0.6578065453655922	0.6578065453655922	0.6578065453655922
0	76	0.348890134392103	0.348890134392103	0.348890134392103	0.348890134392103
0	25	0.2686778450358731	0.2686778450358731	0.2686778450358731	0.2686778450358731
0	61	0.3809449985571046	0.3809449985571046	0.3809449985571046	0.3809449985571046
0	60	0.30130100642334606	0.30130100642334606	0.30130100642334606	0.30130100642334606
0	81	0.23874948240208504	0.23874948240208504	0.23874948240208504	0.23874948240208504
0	73	0.05590169943749475	0.05590169943749475	0.05590169943749475	0.05590169943749475
0	72	0.295602659003519	0.295602659003519	0.295602659003519	0.295602659003519
0	89	0.3654913340101383	0.3654913340101383	0.3654913340101383	0.3654913340101383
0	51	0.6606522931008115	0.6606522931008115	0.6606522931008115	0.6606522931008115
0	3	0.4052772272002443	0.4052772272002443	0.4052772272002443	0.4052772272002443
0	11	0.3326380086063917	0.3326380086063917	0.3326380086063917	0.3326380086063917
0	24	0.6667531497616677	0.6667531497616677	0.6667531497616677	0.6667531497616677
0	10	0.27283510424900226	0.27283510424900226	0.27283510424900226	0.27283510424900226
0	33	0.4144975947513595	0.4144975947513595	0.4144975947513595	0.4144975947513595
0	56	0.323919811628323	0.323919811628323	0.323919811628323	0.323919811628323
0	75	0.2860781652943839	0.2860781652943839	0.2860781652943839	0.2860781652943839
0	59	0.33541019662496846	0.33541019662496846	0.33541019662496846	0.33541019662496846
0	43	0.05590169943749475	0.05590169943749475	0.05590169943749475	0.05590169943749475
0	47	0.3196027841190863	0.3196027841190863	0.3196027841190863	0.3196027841190863
0	32	0.3830913244449999	0.3830913244449999	0.3830913244449999	0.3830913244449999
0	74	0.05590169943749475	0.05590169943749475	0.05590169943749475	0.05590169943749475
0	90	0.3152651150027117	0.3152651150027117	0.3152651150027117	0.3152651150027117
0	99	0.5591553279855217	0.5591553279855217	0.5591553279855217	0.5591553279855217
0	7	0.2797920817060271	0.2797920817060271	0.2797920817060271	0.2797920817060271
0	1	0.37211639658626816	0.37211639658626816	0.37211639658626816	0.37211639658626816
0	5	0.3352192340787257	0.3352192340787257	0.3352192340787257	0.3352192340787257
0	26	0.39354910896486117	0.39354910896486117	0.39354910896486117	0.39354910896486117
0	13	0.6450042631124535	0.6450042631124535	0.6450042631124535	0.6450042631124535
0	71	0.2841629896645076	0.2841629896645076	0.2841629896645076	0.2841629896645076
0	31	0.33541019662496846	0.33541019662496846	0.33541019662496846	0.33541019662496846
0	63	0.29213554040269096	0.29213554040269096	0.29213554040269096	0.29213554040269096
0	54	0.3502913875753252	0.3502913875753252	0.3502913875753252	0.3502913875753252
0	100	0.30050053747653627	0.30050053747653627	0.30050053747653627	0.30050053747653627
0	6	0.3227079617682427	0.3227079617682427	0.3227079617682427	0.3227079617682427
0	96	0.6378257309098466	0.6378257309098466	0.6378257309098466	0.6378257309098466
0	82	0.3101199514439612	0.3101199514439612	0.3101199514439612	0.3101199514439612
0	48	0.6339488956359233	0.6339488956359233	0.6339488956359233	0.6339488956359233
0	83	0.3809449985571046	0.3809449985571046	0.3809449985571046	0.3809449985571046
0	79	0.05590169943749475	0.05590169943749475	0.05590169943749475	0.05590169943749475
0	69	0.05590169943749475	0.05590169943749475	0.05590169943749475	0.05590169943749475
0	87	0.6578065453655922	0.6578065453655922	0.6578065453655922	0.6578065453655922
0	46	0.4791403984368935	0.4791403984368935	0.4791403984368935	0.4791403984368935
0	18	0.2968192662209327	0.2968192662209327	0.2968192662209327	0.2968192662209327
0	20	0.7730526028950775	0.7730526028950775	0.7730526028950775	0.7730526028950775
0	94	0.33541019662496846	0.33541019662496846	0.33541019662496846	0.33541019662496846
0	16	0.31345277857129794	0.31345277857129794	0.31345277857129794	0.31345277857129794
0	36	0.33541019662496846	0.33541019662496846	0.33541019662496846	0.33541019662496846
0	14	0.7324462846358799	0.7324462846358799	0.7324462846358799	0.7324462846358799
0	34	0.5014158238146401	0.5014158238146401	0.5014158238146401	0.5014158238146401
0	9	0.497538203065513	0.497538203065513	0.497538203065513	0.497538203065513
0	28	0.376556515517826	0.376556515517826	0.376556515517826	0.376556515517826
0	68	0.3248979124580956	0.3248979124580956	0.3248979124580956	0.3248979124580956
0	98	0.7730526028950775	0.7730526028950775	0.7730526028950775	0.7730526028950775
0	93	0.395928030126669	0.395928030126669	0.395928030126669	0.395928030126669
0	30	0.6076748077922363	0.6076748077922363	0.6076748077922363	0.6076748077922363
0	97	0.30130100642334606	0.30130100642334606	0.30130100642334606	0.30130100642334606
0	55	0.3352192340787257	0.3352192340787257	0.3352192340787257	0.3352192340787257
0	65	0.4513802485312821	0.4513802485312821	0.4513802485312821	0.4513802485312821
0	50	0.3880198005576444	0.3880198005576444	0.3880198005576444	0.3880198005576444
0	8	0.418423257534132	0.418423257534132	0.418423257534132	0.418423257534132
0	42	0.29593789913618646	0.29593789913618646	0.29593789913618646	0.29593789913618646
0	2	0.2810228856214361	0.2810228856214361	0.2810228856214361	0.2810228856214361
87	4425	0.0023017972181273378	None	0.06322496210622303	0.0023017972181273378
87	4345	0.008482106134334326	None	0.0	0.008482106134334326
87	3991	0.009731208977837906	None	0.0	0.009731208977837906
87	4373	0.01541315205528109	None	0.08258539152468787	0.01541315205528109
87	4343	0.008135064309599354	None	0.0	0.008135064309599354
87	4114	0.008255875831453144	None	0.0	0.008255875831453144
87	4361	0.010208881418820506	None	0.08258539152468787	0.010208881418820506
87	4134	0.007846417640984189	None	0.0	0.007846417640984189
87	4320	0.009668023077552936	None	0.0	0.009668023077552936
87	4184	0.008516019816843192	None	0.0	0.008516019816843192
87	4132	0.006401616259515638	None	0.10601690116832008	0.006401616259515638
87	4346	0.004753105380954411	None	0.0	0.004753105380954411
87	4450	0.009143697882504933	None	0.0	0.009143697882504933
87	4441	0.004503855319424894	None	0.0	0.004503855319424894
87	4433	0.008998619180810298	None	0.0	0.008998619180810298
87	3952	0.009948060408461515	None	0.0	0.009948060408461515
87	4279	0.009994433361890494	None	0.0	0.009994433361890494
87	4140	0.008959504496688912	None	0.0	0.008959504496688912
87	4187	0.008608460902255166	None	0.0	0.008608460902255166
87	4416	0.007031995041241611	None	0.0	0.007031995041241611
87	4272	0.009461358251543536	None	0.07151780140893137	0.009461358251543536
87	4341	0.007944654472090255	None	0.0	0.007944654472090255
87	4154	0.005503303944030893	None	0.0	0.005503303944030893
87	4313	0.006128987869041812	None	0.10601690116832008	0.006128987869041812
87	4357	0.008295310803016173	None	0.0	0.008295310803016173
87	4449	5.406915557147655e-05	None	0.0	5.406915557147655e-05
87	4256	0.008322765835092338	None	0.0	0.008322765835092338
87	4428	0.012403170460228706	None	0.09843203674202228	0.012403170460228706
87	4363	-1.6775190040783248e-05	None	0.0	-1.6775190040783248e-05
87	4415	0.0021572126714464344	None	0.0	0.0021572126714464344
87	4296	0.008179804712339027	None	0.0	0.008179804712339027
87	4426	0.00875514403717648	None	0.0	0.00875514403717648
87	3862	0.008522143474837715	None	0.0	0.008522143474837715
87	3966	0.006638822034990943	None	0.10601690116832008	0.006638822034990943
87	4429	0.009462348615952574	None	0.0	0.009462348615952574
87	4275	0.009156259355936875	None	0.0	0.009156259355936875
87	4301	0.009583227689373953	None	0.0	0.009583227689373953
87	4412	0.010457822840820767	None	0.09843203674202228	0.010457822840820767
87	4225	0.007176960091817889	None	0.07151780140893137	0.007176960091817889
87	4206	0.010153540722402885	None	0.0	0.010153540722402885
87	4374	0.010694008017304591	None	0.07151780140893137	0.010694008017304591
87	4436	0.003441744095436797	None	0.018064274887492293	0.003441744095436797
87	4199	0.009599899961863731	None	0.0	0.009599899961863731
87	4260	0.006016203838260478	None	0.0	0.006016203838260478
87	4431	0.002176743423867196	None	0.0	0.002176743423867196
87	4362	0.009026859498090562	None	0.0	0.009026859498090562
87	4252	0.009893438207827357	None	0.0	0.009893438207827357
87	4202	0.009777890612138185	None	0.09843203674202228	0.009777890612138185
87	4164	0.009511364892000057	None	0.0	0.009511364892000057
87	4379	0.00822156135441911	None	0.0	0.00822156135441911
87	4444	0.006542790198268296	None	0.018064274887492293	0.006542790198268296
87	4065	0.007264807084320567	None	0.0	0.007264807084320567
87	4440	0.00947281971024375	None	0.0	0.00947281971024375
87	4437	0.008184791619744034	None	0.0	0.008184791619744034
87	4258	0.014858067837166932	None	0.08258539152468787	0.014858067837166932
87	4378	0.010095944250473604	None	0.0	0.010095944250473604
87	3866	0.009525763494788345	None	0.0	0.009525763494788345
87	4310	0.005286680144442777	None	0.0	0.005286680144442777
87	3987	0.01215071829240998	None	0.14048011694570323	0.01215071829240998
87	4290	0.008726055523564551	None	0.0	0.008726055523564551
87	4246	0.009179375560005728	None	0.0	0.009179375560005728
87	4129	0.006724111083646683	None	0.0	0.006724111083646683
87	4393	0.009516308139790559	None	0.07151780140893137	0.009516308139790559
87	4172	0.008673376854030973	None	0.0	0.008673376854030973
87	4364	0.009699258817022095	None	0.0	0.009699258817022095
87	4191	0.009346070676369701	None	0.0	0.009346070676369701
87	4420	0.0060606875236019955	None	0.2564453993045725	0.0060606875236019955
87	4117	0.007285945585397284	None	0.0	0.007285945585397284
87	4053	0.00971255044202486	None	0.0	0.00971255044202486
87	4356	0.00926446297325542	None	0.0	0.00926446297325542
87	4035	0.011701249393759426	None	0.17432979366183685	0.011701249393759426
87	3174	0.007972464844449523	None	0.09843203674202228	0.007972464844449523
87	4350	0.00948662654961775	None	0.0	0.00948662654961775
87	4124	0.009363623471861707	None	0.0	0.009363623471861707
87	4176	0.009695743905614973	None	0.0	0.009695743905614973
87	4422	0.008435812721651134	None	0.0	0.008435812721651134
87	4213	0.009173105363480188	None	0.0	0.009173105363480188
87	4298	0.0067780867246720646	None	0.018064274887492293	0.0067780867246720646
87	4414	0.007422170577800782	None	0.0	0.007422170577800782
87	4120	0.01039697678670037	None	0.07151780140893137	0.01039697678670037
87	4447	0.008829758405638788	None	0.0	0.008829758405638788
87	3683	0.012354220569193245	None	0.0	0.012354220569193245
87	4406	0.007843306301336778	None	0.018064274887492293	0.007843306301336778
87	4400	0.008381835304125406	None	0.0	0.008381835304125406
87	4390	0.006751913652630817	None	0.0	0.006751913652630817
87	4062	0.009172485857359714	None	0.0	0.009172485857359714
87	4221	0.008591962377902338	None	0.0	0.008591962377902338
87	4402	0.008745698146083522	None	0.0	0.008745698146083522
87	4161	0.007691177531266519	None	0.0	0.007691177531266519
87	4404	7.217840669465536e-05	None	0.0	7.217840669465536e-05
87	4349	0.014337494208578683	None	0.08258539152468787	0.014337494208578683
87	4334	0.008878648654176891	None	0.0	0.008878648654176891
87	4229	0.009349701832894085	None	0.0	0.009349701832894085
87	4410	0.009307886192334053	None	0.0	0.009307886192334053
87	4382	0.0060377383139920224	None	0.018064274887492293	0.0060377383139920224
87	4169	0.009493855048016099	None	0.0	0.009493855048016099
87	4417	0.005238327865396738	None	0.2597530393012336	0.005238327865396738
87	4391	0.002147021142829783	None	0.0	0.002147021142829783
87	4307	0.009290389109870132	None	0.0	0.009290389109870132
87	4001	0.00970693294844236	None	0.0	0.00970693294844236
51	2617	-0.0003135471316288102	None	0.18546356690634158	-0.0003135471316288102
51	2598	1.8644487409958822e-05	None	0.29542523518153596	1.8644487409958822e-05
51	2601	1.2205281683153995e-08	None	0.2594166691023539	1.2205281683153995e-08
51	2640	1.781461663027032e-05	None	0.2447870547383253	1.781461663027032e-05
51	2629	-0.00010759296942551822	None	0.2789628981223597	-0.00010759296942551822
51	2191	None	None	0.3543076229150314	None
51	2554	-0.1	None	0.27611385759127505	-0.1
51	2501	None	None	0.43905211934129174	None
51	2576	-0.1	None	0.26326259176827616	-0.1
51	2615	5.535255536193919e-06	None	0.4756868032685295	5.535255536193919e-06
51	2473	None	None	0.3720800042471752	None
51	2451	None	None	0.25099427232975513	None
51	2558	-6.396766800667448e-06	None	0.29472884905447316	-6.396766800667448e-06
51	2556	-1.1673730253045002e-07	None	0.3137749854050082	-1.1673730253045002e-07
51	2559	-0.0002961282117845952	None	0.18546356690634158	-0.0002961282117845952
51	2388	None	None	0.4997209121867631	None
51	2592	5.4400416568871995e-09	None	0.27793611639794835	5.4400416568871995e-09
51	2566	0.00014379353550650342	None	0.46139815897548725	0.00014379353550650342
51	2621	2.242028431061919e-06	None	0.2535823937983891	2.242028431061919e-06
51	2625	-5.2160464929760925e-05	None	0.28922183577137694	-5.2160464929760925e-05
51	2624	5.408243931593831e-08	None	0.37930482495143375	5.408243931593831e-08
51	2622	-5.05294950173907e-07	None	0.23676473491729463	-5.05294950173907e-07
51	2577	3.585593735130335e-05	None	0.4935287199196517	3.585593735130335e-05
51	2631	-7.042755528084925e-08	None	0.3910753906078366	-7.042755528084925e-08
51	2645	1.598469630493151e-08	None	0.2854252747644912	1.598469630493151e-08
51	2552	-7.742208451909705e-06	None	0.2899402297812531	-7.742208451909705e-06
51	2571	1.2091356321229207e-08	None	0.3445115038935342	1.2091356321229207e-08
51	2600	-0.1	None	0.27611385759127505	-0.1
51	2367	None	None	0.2899402297812531	None
51	2585	-1.5227218595649672e-07	None	0.3137749854050082	-1.5227218595649672e-07
51	2301	None	None	0.23676473491729463	None
51	2581	9.977420843672057e-05	None	0.33316228113414154	9.977420843672057e-05
51	2356	None	None	0.37930482495143375	None
51	2641	8.595351547137664e-05	None	0.4827263601540951	8.595351547137664e-05
51	2607	-0.1	None	0.4815246041294456	-0.1
51	2646	0.0003274325956260455	None	0.3536494935904583	0.0003274325956260455
51	2534	None	None	0.3567900392005421	None
51	2635	0.00020872517481829227	None	0.2594166691023539	0.00020872517481829227
51	2608	1.0661497563579376e-06	None	0.2418444948346791	1.0661497563579376e-06
51	2596	-5.669202195899248e-08	None	0.33011828146972355	-5.669202195899248e-08
51	2463	None	None	0.3196532297594458	None
51	2613	-1.1917624758419112e-07	None	0.42689805523200075	-1.1917624758419112e-07
51	2553	6.12675928869865e-09	None	0.35429034738706155	6.12675928869865e-09
51	2606	0.0001857289857517933	None	0.3720800042471752	0.0001857289857517933
51	2046	None	None	0.36177332590642675	None
51	2605	9.252014649730898e-09	None	0.27793611639794835	9.252014649730898e-09
51	2636	1.6268141474808347e-05	None	0.3273794859128759	1.6268141474808347e-05
51	2587	4.077339748226704e-05	None	0.36335302096135197	4.077339748226704e-05
51	2639	2.905014170220772e-06	None	0.2535823937983891	2.905014170220772e-06
51	2557	-0.1	None	0.34478300331848755	-0.1
51	2623	-1.2025025797578949e-06	None	0.23676473491729463	-1.2025025797578949e-06
51	2570	-0.1	None	0.32768328533006363	-0.1
51	2619	3.737688480024123e-05	None	0.3526864805571134	3.737688480024123e-05
51	2611	-6.705225030635964e-08	None	0.5006945519537498	-6.705225030635964e-08
51	2595	0.0007534740604087355	None	0.23258726922592055	0.0007534740604087355
51	2589	2.1073089358651917e-06	None	0.2535823937983891	2.1073089358651917e-06
51	2637	0.00023199606948506586	None	0.2447870547383253	0.00023199606948506586
51	2455	None	None	0.3910753906078366	None
51	2614	-2.4637721603678184e-09	None	0.3439033073270489	-2.4637721603678184e-09
51	2510	None	None	0.35227633539185954	None
51	2582	4.946531477435861e-07	None	0.3801777096055496	4.946531477435861e-07
51	2612	-3.0217076883392457e-06	None	0.35227633539185954	-3.0217076883392457e-06
51	2465	None	None	0.36685461367767075	None
51	2603	-0.00017998752524724215	None	0.560149073526655	-0.00017998752524724215
51	2546	None	None	0.37254499147339415	None
51	2569	8.603836354383855e-07	None	0.3368257176967543	8.603836354383855e-07
51	2649	6.65073522877694e-06	None	0.3638649069432843	6.65073522877694e-06
51	2633	1.409146030717948e-05	None	0.33078312210827104	1.409146030717948e-05
51	2561	1.196928362832293e-07	None	0.3354603153431918	1.196928362832293e-07
51	2620	6.840591389030928e-08	None	0.3910753906078366	6.840591389030928e-08
51	2610	-0.1	None	0.25099427232975513	-0.1
51	2632	6.636909361991185e-07	None	0.2418444948346791	6.636909361991185e-07
51	2575	1.1171789559689876e-05	None	0.4458199668433041	1.1171789559689876e-05
51	2564	-0.00022448558786976265	None	0.21354874812437186	-0.00022448558786976265
51	2616	-0.00010433978526320493	None	0.2789628981223597	-0.00010433978526320493
51	2609	0.00020290755759200948	None	0.3760183647752338	0.00020290755759200948
51	2555	-0.1	None	0.26326259176827616	-0.1
51	2588	-1.4408586886912556e-08	None	0.29542523518153596	-1.4408586886912556e-08
51	2450	None	None	0.4138519024683025	None
51	2522	None	None	0.3268131005955822	None
51	2604	-5.354357246839761e-10	None	0.3137749854050082	-5.354357246839761e-10
51	2430	None	None	0.3686089617774505	None
51	2626	-0.1	None	0.386809023587805	-0.1
51	2551	7.873965503930117e-05	None	0.2594166691023539	7.873965503930117e-05
51	2574	-0.1	None	0.26326259176827616	-0.1
51	2547	None	None	0.32768328533006363	None
51	2565	-0.1	None	0.33025739918015634	-0.1
51	2527	None	None	0.4364864406707259	None
51	1732	None	None	0.34478300331848755	None
51	2634	1.478538833818002e-05	None	0.33078312210827104	1.478538833818002e-05
51	2630	-4.079093604674012e-09	None	0.26184184679326805	-4.079093604674012e-09
51	2638	0.0009367908385268695	None	0.3473641842682727	0.0009367908385268695
51	2445	None	None	0.32298942351255333	None
51	2591	-1.1977419288831436e-10	None	0.3753014287463726	-1.1977419288831436e-10
51	2593	0.0009215466086013186	None	0.3106616574144631	0.0009215466086013186
51	2618	-0.1	None	0.26326259176827616	-0.1
51	2537	None	None	0.39510879123036746	None
51	2562	5.210526649063203e-07	None	0.33011828146972355	5.210526649063203e-07
51	2572	1.0679045810521283e-06	None	0.2418444948346791	1.0679045810521283e-06
[truncated: 13,001 more rows]
