# Supplementary material for: Constrained by Design: Influence of Genetic Encodings on Evolved Traits of Robots
Source: Front Robot AI. 2021 Jun 15;8:672379. doi: 10.3389/frobt.2021.672379 (PMC8239187; doi:10.3389/frobt.2021.672379)
Supplement: Supplementary file 1 [file DataSheet3.ZIP › plasticodingrep_plane_19_all_measures.tsv]

robot_id	velocity	displacement_velocity	displacement_velocity_hill	head_balance	contacts	branching	branching_modules_count	limbs	extremities	length_of_limbs	extensiveness	coverage	joints	hinge_count	active_hinges_count	brick_count	touch_sensor_count	brick_sensor_count	proportion	width	height	size	absolute_size	sensors	symmetry	avg_period	dev_period	avg_phase_offset	dev_phase_offset	avg_amplitude	dev_amplitude	avg_intra_dev_params	avg_inter_dev_params	sensors_reach	recurrence	synaptic_reception
4373	0.05046519029087819	0.010298012250436372	0.010288253064809426	0.8725391128702148	None	0.25	2	0.47368421052631576	9	0.5	13	0.3181818181818182	0.4230769230769231	15	11	12	5	0	0.7272727272727273	11	8	1.8666666666666667	28	0.20833333333333334	0.5217391304347826	0.6307431658393691	0.8527628154349903	0.4106656290440599	0.9509028806536076	0.4222370681689213	0.9329986312473258	0.8187345120946857	0.9206525430076304	0.06666666666666667	0.06666666666666667	0.0
2773	1.4113040101538354e-05	2.321562218366279e-07	-1.5734085134604977e-07	0.9999948954565749	None	0	0	0.5	2	0.5	2	0.6666666666666666	0.25	2	1	3	0	0	1.0	3	3	0.4	6	0.0	0	0.8602938954742226	0.7580963334554947	0.4588235204214941	0.6494008567574558	0.40939433033794376	0.5881042929123224	0.8829414890324113	0.669281507248269	0	0	0.0
4104	0.03020124430794149	0.006220934829050568	0.005419939936239299	0.9177566210368747	None	0.25	2	0.4444444444444444	8	0.5	12	0.33766233766233766	0.4583333333333333	14	11	11	8	0	0.6363636363636364	11	7	1.7333333333333334	26	0.34782608695652173	0.5454545454545454	0.6159758699386455	0.9003882925065707	0.44428725938148705	0.9384471156625653	0.39080155695240587	0.9383640903559118	0.845758493499488	0.92754595612905	0.07142857142857142	0.07142857142857142	0.0
4	None	None	None	None	None	0	0	0.5	2	0.75	3	0.5	0.75	5	3	0	2	0	0.75	3	4	0.4	6	1.0	0	0.3255367094136026	0.901949153321806	0.4516359355478487	0.8570381004696755	0.4229709348545668	0.8552701154450559	0.7978426181299121	0.8731211315993543	0.7	0.4	0.0
7051	0.03868543181691954	0.004316300188467092	0.00429454462056837	0.9080763411687552	None	0.3333333333333333	3	0.55	11	0.42857142857142855	12	0.38961038961038963	0.35714285714285715	14	10	15	3	0	0.6363636363636364	11	7	2.0	30	0.1	0.42857142857142855	0.589605640045509	0.8942923493573732	0.3838166325581943	0.9230744422990255	0.26979346064742654	0.9322846972732767	0.8025099731644684	0.9179025600379438	0.14285714285714285	0.07142857142857142	0.0
1702	None	None	None	None	None	0.3333333333333333	1	0.625	5	0.3333333333333333	3	0.55	0.2222222222222222	6	2	4	3	0	0.8	5	4	0.7333333333333333	11	0.375	0.3333333333333333	0.4112812757401308	0.7565052800489128	0.4634118829234183	0.8188106035943942	0.4077362888190731	0.8467693834744633	0.6771376412127783	0.8100706791594438	0.3333333333333333	0.5	0.0
131	None	None	None	None	None	0	0	0.6666666666666666	2	0.5	1	1.0	0.5	2	1	1	0	0	0.25	4	1	0.26666666666666666	4	0.0	0.6666666666666666	0.6324159222544976	0.9601190321720672	0.35256845654227426	0.6932858484351554	0.8027095380244486	0.6896232722826597	0.9205437073604815	0.8317873170917512	0	0	0.0
4445	None	None	None	None	None	0.25	2	0.5	9	0.4583333333333333	11	0.43333333333333335	0.3333333333333333	13	8	12	5	0	0.6	10	6	1.7333333333333334	26	0.21739130434782608	0.4444444444444444	0.6307431658393691	0.8496047938299638	0.3383489176459701	0.9524911741538706	0.26979346064742654	0.9045985249486044	0.884016840245821	0.9110364166503566	0.07692307692307693	0.07692307692307693	0.0
1977	None	None	None	None	None	0	0	0	0	0	0	1.0	0	0	0	0	0	0	1.0	1	1	0.06666666666666667	1	0.0	0	0	0	0	0	0	0	0	0	0	0	0
784	None	None	None	None	None	0	0	0.5	1	1.0	1	0.75	0	0	0	2	0	0	1.0	2	2	0.2	3	0.0	0	0	0	0	0	0	0	0	0	0	0	0
4512	0.05064253635992611	0.0068626255319053945	0.0068114568943629375	0.9008440811143872	None	0.1	1	0.45454545454545453	10	0.4666666666666667	14	0.3076923076923077	0.43333333333333335	19	13	12	4	0	0.6153846153846154	13	8	2.1333333333333333	32	0.18181818181818182	0.37037037037037035	0.6307431658393691	0.8607147263194209	0.4106656290440599	0.9494637152801191	0.4222370681689213	0.9280205148008823	0.854149556837894	0.919608465943038	0.10526315789473684	0.10526315789473684	0.0
6386	0.042169467528505554	0.010273049957996166	0.010248872089897509	0.9065230501985776	None	0.25	2	0.4444444444444444	8	0.52	13	0.3068181818181818	0.44	14	11	12	8	0	0.7272727272727273	11	8	1.8	27	0.32	0.5217391304347826	0.5609670889424783	0.8681368885422918	0.3838166325581943	0.9475947431767894	0.2716799020091357	0.9396082318388527	0.7796319628129011	0.9247034258298017	0.07142857142857142	0.07142857142857142	0.0
3813	0.03103345291458998	0.0037857272953550044	0.00279510127105443	0.9293893109004946	None	0	0	0.4375	7	0.47619047619047616	10	0.36507936507936506	0.38095238095238093	12	8	10	4	0	0.7777777777777778	9	7	1.5333333333333334	23	0.2	0.5263157894736842	0.6159758699386455	0.875276533101447	0.374507273345015	0.9420430510305422	0.30384238654595064	0.9423216666960564	0.7830243238866338	0.9248458321842077	0.08333333333333333	0.08333333333333333	0.0
3266	0.05566526460433137	0.007526683938796949	0.007456540912131577	0.8640526783589463	None	0.25	2	0.5263157894736842	10	0.4230769230769231	11	0.3181818181818182	0.38461538461538464	15	10	12	5	0	0.7272727272727273	11	8	1.8666666666666667	28	0.21739130434782608	0.5	0.5609670889424783	0.854542578134822	0.4857856731054559	0.944972011741378	0.4222370681689213	0.9304112801926765	0.71023199585467	0.9170055799025957	0.06666666666666667	0.06666666666666667	0.0
5661	0.055567576468481754	0.009322183816442089	0.00930657954806849	0.8712668756025865	None	0.3333333333333333	3	0.5238095238095238	11	0.4482758620689655	13	0.3522727272727273	0.3793103448275862	15	11	15	4	0	0.7272727272727273	11	8	2.066666666666667	31	0.13333333333333333	0.5384615384615384	0.5609670889424783	0.8568438131112932	0.42928434747041855	0.9508965625071948	0.4222370681689213	0.9308323625464556	0.8187345120946857	0.9206185149581062	0.13333333333333333	0.06666666666666667	0.0
7224	0.0431677340340176	0.009735445965055718	0.009517989089934346	0.8941723516063119	None	0.3333333333333333	3	0.5	10	0.4642857142857143	13	0.38961038961038963	0.39285714285714285	15	11	14	5	0	0.6363636363636364	11	7	2.0	30	0.17857142857142858	0.5384615384615384	0.5609670889424783	0.8718106261148628	0.3383489176459701	0.9427117879540307	0.26979346064742654	0.9353624171000118	0.816147008541395	0.9215278427888253	0.06666666666666667	0.06666666666666667	0.0
4161	0.03830843730154769	0.0067070282234610165	-0.000640783563245616	0.8996023697341315	None	0.3333333333333333	3	0.5	10	0.48148148148148145	13	0.32954545454545453	0.37037037037037035	15	10	13	5	0	0.7272727272727273	11	8	1.9333333333333333	29	0.2	0.5833333333333334	0.6742894376721111	0.8863916405942451	0.3383489176459701	0.9531578863662599	0.3766772378828094	0.9309716130599421	0.854149556837894	0.9280003077039749	0.06666666666666667	0.06666666666666667	0.0
5138	None	None	None	None	None	0.1111111111111111	1	0.47619047619047616	10	0.4482758620689655	13	0.36904761904761907	0.4482758620689655	18	13	12	2	0	0.5833333333333334	12	7	2.066666666666667	31	0.08695652173913043	0.4444444444444444	0.7150462213777375	0.8537131187759265	0.5901757801841405	0.9478949530763451	0.5769413907565051	0.9152136561504012	0.728377262627862	0.9127759350551311	0.5277777777777778	0.05555555555555555	0.0
2140	None	None	None	None	None	1.0	1	1.0	4	0.25	1	0.5	0.25	4	1	1	0	0	0.75	4	3	0.4	6	0.0	1.0	0.23462760731650842	0.8038195581920954	0.8192469623043097	0.8916728198248812	0.6309141307382494	0.9078028630781827	0.9026399213136816	0.8738158271517295	0	0	0.0
4456	0.04034593967619895	0.008364442001225962	0.0064246596973554435	0.9178168702846216	None	0.3333333333333333	3	0.5	10	0.48148148148148145	13	0.32954545454545453	0.37037037037037035	14	10	14	6	0	0.7272727272727273	11	8	1.9333333333333333	29	0.21428571428571427	0.64	0.5609670889424783	0.8681368885422918	0.5097300638272795	0.9498748159674785	0.3042457707586957	0.9364601518362563	0.8360314091851487	0.924534200623415	0.07142857142857142	0.07142857142857142	0.0
7473	None	None	None	None	None	0.36363636363636365	4	0.5	12	0.45454545454545453	15	0.32407407407407407	0.3939393939393939	17	13	17	3	0	0.75	12	9	2.3333333333333335	35	0.08823529411764706	0.4666666666666667	0.6742894376721111	0.8718152393868944	0.3383489176459701	0.9425292661354511	0.26979346064742654	0.9290870984300533	0.816147008541395	0.9190157594207411	0.058823529411764705	0.058823529411764705	0.0
6934	0.05635623507153486	0.00944551331212303	0.00944548200045181	0.8704334536960481	None	0.3333333333333333	3	0.5238095238095238	11	0.4482758620689655	13	0.3522727272727273	0.3793103448275862	15	11	15	4	0	0.7272727272727273	11	8	2.066666666666667	31	0.13333333333333333	0.5384615384615384	0.5609670889424783	0.8568438131112932	0.42928434747041855	0.9508965625071948	0.4222370681689213	0.9308323625464556	0.8187345120946857	0.9206185149581062	0.06666666666666667	0.06666666666666667	0.0
1051	None	None	None	None	None	0	0	0.6666666666666666	2	0.5	1	1.0	0.5	2	1	1	2	0	0.25	4	1	0.26666666666666666	4	0.4	0.6666666666666666	0.5639609601404846	0.9510068082208497	0.4344777623378301	0.715471670092758	0.6682290945601677	0.9650313639151752	0.8768691060348196	0.9169710101596443	0.75	0.5	0.0
5181	0.05287376949599724	0.011291952665908107	0.011167006181220154	0.8721330789501176	None	0.2222222222222222	2	0.5	10	0.4642857142857143	13	0.38961038961038963	0.39285714285714285	16	11	13	4	0	0.6363636363636364	11	7	2.0	30	0.16	0.48	0.6508639083870909	0.8553409257377576	0.374507273345015	0.9466845626343305	0.34601526440817393	0.922591562971476	0.8372163974265044	0.9150811830739093	0.0625	0.0625	0.0
3494	0.05644785405369393	0.015340158988310395	0.0033957951958358008	0.8736650636423446	None	0.25	2	0.5555555555555556	10	0.4	10	0.38571428571428573	0.4	15	10	11	4	0	0.7	10	7	1.8	27	0.19047619047619047	0.45454545454545453	0.6709846509348125	0.8617194162197771	0.4106656290440599	0.945540338779218	0.26979346064742654	0.936000867110871	0.7448847143413868	0.9209672881341068	0.06666666666666667	0.06666666666666667	0.0
1106	None	None	None	None	None	0	0	0.25	2	0.9	9	0.5454545454545454	0.1	1	1	10	8	0	0.18181818181818182	11	2	0.8	12	0.3333333333333333	0.7272727272727273	0.8579928585747932	0.5	0.913404065219321	0.5	0.3548300370398837	0.5	0.9250302157618071	0.5	1.0	1.0	0.7883563808846882
1741	None	None	None	None	None	0.3333333333333333	1	0.625	5	0.3333333333333333	3	0.55	0.2222222222222222	6	2	4	2	0	0.8	5	4	0.7333333333333333	11	0.25	0.3333333333333333	0.4112812757401308	0.7565052800489128	0.4634118829234183	0.8188106035943942	0.4077362888190731	0.8467693834744633	0.6771376412127783	0.8100706791594438	0.6666666666666666	0.5	0.0
5350	0.048113417993634645	0.009735889980214171	0.009151324452921626	0.8761657618977322	None	0.3333333333333333	3	0.5238095238095238	11	0.4482758620689655	13	0.4025974025974026	0.3793103448275862	16	11	14	4	0	0.6363636363636364	11	7	2.066666666666667	31	0.14814814814814814	0.5384615384615384	0.6508639083870909	0.8553409257377576	0.374507273345015	0.9466845626343305	0.34601526440817393	0.922591562971476	0.8372163974265044	0.9150811830739093	0.0625	0.0625	0.0
3302	0.05196703898989196	0.011963753466027049	0.008562307480882563	0.8696638657828601	None	0.375	3	0.5263157894736842	10	0.46153846153846156	12	0.36363636363636365	0.38461538461538464	15	10	12	7	0	0.6363636363636364	11	7	1.8666666666666667	28	0.30434782608695654	0.6086956521739131	0.6307431658393691	0.8521217536642138	0.47179283292980545	0.9510093379056622	0.41651906628163465	0.9256033904884079	0.8187345120946857	0.9177948995272401	0.06666666666666667	0.13333333333333333	0.0
1780	None	None	None	None	None	0	0	0.5	2	0.6666666666666666	2	1.0	0.3333333333333333	3	1	1	2	0	0.2	5	1	0.3333333333333333	5	0.5	0.5	0.5764500080498164	0.7903780533609718	0.17503515954431662	0.9701337364748126	0.5356466866693815	0.783231089574492	0.8588383599408429	0.8839967678091946	0.6666666666666666	1.0	0.0
6925	0.04815573149052981	0.011801486572578842	0.011678009764283521	0.8904707067896167	None	0.3333333333333333	3	0.5	10	0.4642857142857143	13	0.3409090909090909	0.39285714285714285	14	11	15	5	0	0.7272727272727273	11	8	2.0	30	0.16129032258064516	0.5384615384615384	0.5609670889424783	0.8681368885422918	0.3838166325581943	0.9439690382440823	0.2716799020091357	0.9396082318388527	0.7796319628129011	0.9230453018778307	0.07142857142857142	0.07142857142857142	0.0
4933	0.05072901303269285	0.011020227789431172	0.010520636733524756	0.8753797399573693	None	0.2222222222222222	2	0.45	9	0.5185185185185185	14	0.37662337662337664	0.4074074074074074	15	11	13	5	0	0.6363636363636364	11	7	1.9333333333333333	29	0.19230769230769232	0.5	0.6307431658393691	0.8527628154349903	0.4106656290440599	0.9509028806536076	0.26979346064742654	0.9397355855133913	0.7448847143413868	0.9233648312186931	0.06666666666666667	0.06666666666666667	0.0
994	None	None	None	None	None	0	0	0.5	1	1.0	1	1.0	1.0	2	1	0	0	0	0.3333333333333333	3	1	0.2	3	0.0	0	0.22339073726648045	0.7420836987490549	0.5092562900971113	0.9114273000491824	0.3846944073508974	0.8887466394260292	0.8908606924396861	0.8608066227592911	0	0	0.0
3882	0.051938589882224905	0.0109509001701462	0.01093907188891578	0.8728592077329722	None	0.2222222222222222	2	0.5	10	0.4642857142857143	13	0.38961038961038963	0.39285714285714285	16	11	13	4	0	0.6363636363636364	11	7	2.0	30	0.16	0.48	0.6508639083870909	0.8553409257377576	0.374507273345015	0.9466845626343305	0.34601526440817393	0.9242461827667298	0.8372163974265044	0.9156853120890963	0.0625	0.0625	0.0
1542	None	None	None	None	None	0	0	0.6666666666666666	2	0.5	1	0.6666666666666666	0.5	2	1	1	3	0	0.6666666666666666	3	2	0.26666666666666666	4	0.6	0	0.9208392095133473	0.5582574092081549	0.39256172240691317	0.9490983565198781	0.3709703292734042	0.8898239572139399	0.9293286454052747	0.8518962120959558	1.0	1.0	0.22431863907272245
6211	0.05627289377594973	0.012791607112201129	0.009244673632528738	0.8674941660971528	None	0.3333333333333333	3	0.5238095238095238	11	0.4482758620689655	13	0.4025974025974026	0.3793103448275862	16	11	14	4	0	0.6363636363636364	11	7	2.066666666666667	31	0.14814814814814814	0.5384615384615384	0.5958551273909236	0.8603876820970732	0.3838166325581943	0.946688794117111	0.34601526440817393	0.9309253822683488	0.8372163974265044	0.9192432903435364	0.0625	0.0625	0.0
6782	None	None	None	None	None	0.2857142857142857	2	0.5	8	0.42857142857142855	9	0.36507936507936506	0.38095238095238093	11	8	11	4	0	0.7777777777777778	9	7	1.5333333333333334	23	0.17391304347826086	0.5555555555555556	0.5609670889424783	0.8791313926304677	0.10801146269970167	0.9553224700665884	0.1651317374991199	0.9085690487440217	0.8873597756848142	0.9203929809221194	0.09090909090909091	0.09090909090909091	0.0
6354	0.05033097863621325	0.010191117338868962	0.010127403824118008	0.8934260757650452	None	0.2222222222222222	2	0.45	9	0.48148148148148145	13	0.32954545454545453	0.37037037037037035	12	10	16	6	0	0.7272727272727273	11	8	1.9333333333333333	29	0.17647058823529413	0.5384615384615384	0.6176282633072947	0.8802743913848661	0.46426234891505536	0.9527524394071851	0.22208879642915394	0.9439295033430126	0.767363691354045	0.9313411524164663	0.08333333333333333	0.08333333333333333	0.0
773	None	None	None	None	None	0	0	0.25	1	1.0	4	0.6666666666666666	0.5	3	2	2	3	0	1.0	3	3	0.4	6	0.42857142857142855	0	1.0	0.9840293137093006	0.15660350326170341	0.5799352085376349	0.6386066311758157	0.8937690304085126	0.9693759680214497	0.8994456235979164	0.3333333333333333	0.3333333333333333	0.0
1161	None	None	None	None	None	0	0	1.0	2	0.0	0	0.75	0	0	0	2	1	0	1.0	2	2	0.2	3	0.125	0	0	0	0	0	0	0	0	0	0	0	0
3923	0.05235204486720022	0.01209842522937376	0.008051784746598388	0.881299511101848	None	0.3333333333333333	3	0.5238095238095238	11	0.4482758620689655	13	0.4025974025974026	0.3448275862068966	15	10	15	4	0	0.6363636363636364	11	7	2.066666666666667	31	0.13793103448275862	0.5384615384615384	0.6307431658393691	0.861692071599441	0.3383489176459701	0.9512481269992199	0.26979346064742654	0.9270133535070111	0.854149556837894	0.9203696003308313	0.06666666666666667	0.06666666666666667	0.0
4479	0.053084410430283405	0.011053848679698018	0.00931393415307754	0.8730721665949024	None	0.125	1	0.42105263157894735	8	0.5384615384615384	14	0.36363636363636365	0.4230769230769231	14	11	13	4	0	0.6363636363636364	11	7	1.8666666666666667	28	0.14814814814814814	0.43478260869565216	0.6508639083870909	0.8599067706318431	0.5004207046141003	0.9498651229305843	0.380064190306698	0.9276193767502225	0.7844936430064222	0.9195020533404304	0.07142857142857142	0.07142857142857142	0.0
6722	0.04193121432758875	0.008630312686794974	0.008505545150640568	0.8964097353983506	None	0.25	2	0.5	9	0.48	12	0.35064935064935066	0.4	14	10	12	5	0	0.6363636363636364	11	7	1.8	27	0.20833333333333334	0.5217391304347826	0.5609670889424783	0.8609226733833601	0.3838166325581943	0.9475947431767894	0.2716799020091357	0.9396082318388527	0.7921591799251276	0.9232609784194036	0.07142857142857142	0.14285714285714285	0.0
6588	0.04733036710991676	0.009344827136614097	0.008723253767794505	0.8980487779955326	None	0.3333333333333333	3	0.5	10	0.4642857142857143	13	0.3125	0.42857142857142855	16	12	13	4	0	0.6666666666666666	12	8	2.0	30	0.15384615384615385	0.5185185185185185	0.5609670889424783	0.8688520150860314	0.3838166325581943	0.9377953434858278	0.2716799020091357	0.9373401592359335	0.7796319628129011	0.9195630245419283	0.0625	0.0625	0.0
4918	0.04299228152458913	0.008970948755821346	0.008969062637878838	0.9002841775642322	None	0.3333333333333333	3	0.5	10	0.48148148148148145	13	0.32954545454545453	0.4074074074074074	14	11	14	4	0	0.7272727272727273	11	8	1.9333333333333333	29	0.13793103448275862	0.64	0.5609670889424783	0.8681368885422918	0.3838166325581943	0.9475947431767894	0.2716799020091357	0.9396082318388527	0.7796319628129011	0.9247034258298017	0.07142857142857142	0.07142857142857142	0.0
7145	0.04705008065503988	0.010329671891006196	0.010300993375661382	0.8951951370287904	None	0.375	3	0.47368421052631576	9	0.5	13	0.3181818181818182	0.4230769230769231	14	11	13	8	0	0.7272727272727273	11	8	1.8666666666666667	28	0.2962962962962963	0.5833333333333334	0.5609670889424783	0.8681368885422918	0.3838166325581943	0.9475947431767894	0.2716799020091357	0.9379006989107042	0.7719366974888554	0.9240111935483674	0.07142857142857142	0.07142857142857142	0.0
100	None	None	None	None	None	0	0	0.6	3	0.6	3	0.875	0.2	4	1	2	2	0	0.5	4	2	0.4666666666666667	7	0.4	0.4	0.22342715477774666	0.9314783762168068	0.9199120260168107	0.9753698452784435	0.7699154700103855	0.6980050677772178	0.9614102187482416	0.9149342969912384	0.625	0.75	0.0
5758	None	None	None	None	None	0.36363636363636365	4	0.5416666666666666	13	0.4411764705882353	15	0.3333333333333333	0.38235294117647056	17	13	18	1	0	0.75	12	9	2.4	36	0.027777777777777776	0.5161290322580645	0.6742894376721111	0.8718152393868944	0.3383489176459701	0.9425292661354511	0.26979346064742654	0.9419185315131908	0.816147008541395	0.9241527581274429	1.0	0.058823529411764705	0.0
3090	0.040952841216584275	0.006828482437351947	0.0055339638790412385	0.9115334179065168	None	0.25	2	0.5555555555555556	10	0.375	9	0.37142857142857144	0.375	12	9	13	3	0	0.7	10	7	1.7333333333333334	26	0.1111111111111111	0.4166666666666667	0.6462668144103253	0.9062551959145728	0.46426234891505536	0.9259245038211559	0.26979346064742654	0.9327553179050722	0.7911742085969358	0.9223528158278298	0.08333333333333333	0.08333333333333333	0.0
4098	0.051455047209472214	0.00979720934526136	0.00936965058134198	0.8719909947177241	None	0.25	2	0.5263157894736842	10	0.4230769230769231	11	0.36363636363636365	0.38461538461538464	16	10	11	3	0	0.6363636363636364	11	7	1.8666666666666667	28	0.15	0.3333333333333333	0.6709846509348125	0.8552019189831452	0.4106656290440599	0.9407242083386635	0.380064190306698	0.9237691520330007	0.7844936430064222	0.9125397678747734	0.0625	0.1875	0.0
6638	0.04005363246890806	0.009449517420956687	0.008452825236344772	0.8967306534693246	None	0.25	2	0.5555555555555556	10	0.4	10	0.35064935064935066	0.4	15	10	11	2	0	0.6363636363636364	11	7	1.8	27	0.09523809523809523	0.4166666666666667	0.5609670889424783	0.8756762178951668	0.42928434747041855	0.9367224147716893	0.26979346064742654	0.9382595507363236	0.7381910880956366	0.9210003321882534	0.5333333333333333	0.06666666666666667	0.0
2916	0.05134475289083215	0.010796613953016475	0.008905871032121286	0.8746099969982463	None	0.25	2	0.5	9	0.48	12	0.35064935064935066	0.4	14	10	12	7	0	0.6363636363636364	11	7	1.8	27	0.2916666666666667	0.5454545454545454	0.5958551273909236	0.8591293455087439	0.46426234891505536	0.9555300351073932	0.21983032496201868	0.9441116466174039	0.8018777075570677	0.9287386091963038	0.07142857142857142	0.07142857142857142	0.0
3456	None	None	None	None	None	0.25	2	0.47368421052631576	9	0.5	13	0.36363636363636365	0.38461538461538464	14	10	13	4	0	0.6363636363636364	11	7	1.8666666666666667	28	0.15384615384615385	0.43478260869565216	0.5958551273909236	0.8696654351870171	0.46426234891505536	0.9555300351073932	0.21983032496201868	0.9441116466174039	0.8243837848966126	0.9306971664697524	0.07142857142857142	0.07142857142857142	0.0
5667	0.056726090695196886	0.013072374274649664	0.00953633551831345	0.870697544878655	None	0.3333333333333333	3	0.5238095238095238	11	0.4482758620689655	13	0.4025974025974026	0.3793103448275862	16	11	14	4	0	0.6363636363636364	11	7	2.066666666666667	31	0.14814814814814814	0.5384615384615384	0.5958551273909236	0.8603876820970732	0.3838166325581943	0.946688794117111	0.34601526440817393	0.9270502023653965	0.8372163974265044	0.9177773929395803	0.125	0.0625	0.0
6812	0.04303220473256919	0.01210192452603465	0.012069995807845398	0.8967991532571354	None	0.3333333333333333	3	0.5	10	0.48148148148148145	13	0.32954545454545453	0.4074074074074074	14	11	14	4	0	0.7272727272727273	11	8	1.9333333333333333	29	0.13793103448275862	0.64	0.5609670889424783	0.8681368885422918	0.3838166325581943	0.9475947431767894	0.2716799020091357	0.9396082318388527	0.7796319628129011	0.9247034258298017	0.14285714285714285	0.07142857142857142	0.0
572	None	None	None	None	None	0.25	1	0.3	3	0.75	9	0.25	0.4166666666666667	7	5	6	4	0	0.875	8	7	0.9333333333333333	14	0.2857142857142857	0.6666666666666666	0.5566490977994322	0.9175468373002168	0.3383489176459701	0.9690854023865378	0.2493047057132042	0.9380908398817153	0.9448996439232766	0.9457098006588761	0.14285714285714285	0.14285714285714285	0.0
3500	0.053643425908947905	0.010603640270798966	0.010420510277054823	0.8726685771122706	None	0.2222222222222222	2	0.45	9	0.5185185185185185	14	0.37662337662337664	0.4074074074074074	15	11	13	5	0	0.6363636363636364	11	7	1.9333333333333333	29	0.19230769230769232	0.5	0.6307431658393691	0.8527628154349903	0.4106656290440599	0.9509028806536076	0.4222370681689213	0.9266260395899698	0.8187345120946857	0.9182404302779322	0.06666666666666667	0.06666666666666667	0.0
2294	None	None	None	None	None	0	0	0.5	2	0.6666666666666666	2	1.0	0.6666666666666666	3	2	1	1	0	0.2	5	1	0.3333333333333333	5	0.2	1.0	0.8547167653367312	0.9476086514841312	0.1839728454722867	0.9014390087736128	0.2676082343755579	0.9707288268653939	0.9621626273814214	0.9463426867791705	1.0	0.3333333333333333	0.0
1045	None	None	None	None	None	0	0	0.2857142857142857	2	0.75	6	0.3333333333333333	0.375	3	3	6	4	0	0.8333333333333334	6	5	0.6666666666666666	10	0.25	1.0	0.24301330324043802	0.951411415025941	0.5935784283211192	0.8305952455839706	0.1651317374991199	0.668057560650839	0.9187486130771348	0.8525329994330951	0.3333333333333333	0.3333333333333333	0.0
7183	0.042332623019714334	0.007994004628711191	0.00715266832903005	0.8985550156484929	None	0.2857142857142857	2	0.47058823529411764	8	0.4782608695652174	11	0.3246753246753247	0.43478260869565216	13	10	11	6	0	0.6363636363636364	11	7	1.6666666666666667	25	0.2608695652173913	0.36363636363636365	0.6742894376721111	0.881955875992753	0.3383489176459701	0.9475551342031747	0.26979346064742654	0.9389544283856638	0.816147008541395	0.9273122516244463	0.07692307692307693	0.07692307692307693	0.0
4950	0.04714656000335315	0.011663029576299722	0.01090660094895107	0.8928346422195933	None	0.2222222222222222	2	0.5	10	0.4642857142857143	13	0.3409090909090909	0.39285714285714285	13	11	16	4	0	0.7272727272727273	11	8	2.0	30	0.11764705882352941	0.5925925925925926	0.5609670889424783	0.8760273617785457	0.42928434747041855	0.9471616470269513	0.26979346064742654	0.9426633912768201	0.7381910880956366	0.9273793205860056	0.07692307692307693	0.07692307692307693	0.0
2464	None	None	None	None	None	0.3333333333333333	1	0.625	5	0.5	5	0.6	0.4	7	4	4	1	0	0.8	5	4	0.8	12	0.1111111111111111	0.5714285714285714	0.6897767355619051	0.7468817198842771	0.1695600494089231	0.9793793602512829	0.7402440960821394	0.9482462844673604	0.9497335635670227	0.9319433455604367	1.0	0.2857142857142857	0.0
2842	0.010600163218227406	0.0053858563054972565	0.001831082787769163	0.9791558427928932	None	0	0	0.4	2	0.6	3	0.4666666666666667	0.6	5	3	1	0	0	0.6	3	5	0.4666666666666667	7	0.0	0.5	0.5814257784611836	0.8110873102786325	0.1899416519816654	0.8988780348915253	0.43203158691342675	0.7330236359392373	0.8680074674730601	0.8250065607868057	0	0	0.0
5188	0.05286702420172461	0.009411379785386682	0.009404703917490277	0.8642579288563907	None	0.2222222222222222	2	0.5	10	0.4642857142857143	13	0.3409090909090909	0.39285714285714285	14	11	15	5	0	0.7272727272727273	11	8	2.0	30	0.16129032258064516	0.5384615384615384	0.5958551273909236	0.8642137367697026	0.5097300638272795	0.949809654952807	0.380064190306698	0.9303231488217358	0.7811178327883831	0.9213583033423349	0.14285714285714285	0.07142857142857142	0.0
1615	None	None	None	None	None	0	0	0.6666666666666666	4	0.3333333333333333	2	0.4444444444444444	0.16666666666666666	1	1	6	2	0	0.5	6	3	0.5333333333333333	8	0.125	0.6666666666666666	0.8579928585747932	0.5	0.913404065219321	0.5	0.30875231913141926	0.5	0.9387244866205107	0.5	1.0	1.0	0.864681033260718
7285	0.04221137563004655	0.006648178683631206	0.006451463156205867	0.9008405693200758	None	0.25	2	0.42105263157894735	8	0.5384615384615384	14	0.36363636363636365	0.4230769230769231	14	11	13	5	0	0.6363636363636364	11	7	1.8666666666666667	28	0.18518518518518517	0.5	0.5609670889424783	0.8681368885422918	0.3838166325581943	0.9475947431767894	0.2716799020091357	0.9396082318388527	0.7796319628129011	0.9247034258298017	0.07142857142857142	0.07142857142857142	0.0
1459	None	None	None	None	None	0	0	0.4	2	0.8	4	0.5833333333333334	0.6	3	3	3	0	0	0.3333333333333333	6	2	0.4666666666666667	7	0.0	0.3333333333333333	0.1	0.803956437502484	0.7325265210580001	0.5456557181025764	0.887234358137931	0.8526475650290813	0.9678756540810315	0.7533612375100678	0	0	0.0
1175	None	None	None	None	None	0	0	0.6	3	0.6	3	0.7	0.4	4	2	2	2	0	0.4	2	5	0.4666666666666667	7	0.3333333333333333	0.4	0.5747523229007419	0.8970657752892847	0.6453398589973405	0.8541175425437462	0.49746324996403873	0.5909528252720654	0.7843667900734917	0.8074311604404163	0.625	0.5	0.0
4485	0.05493834560381061	0.010917794635133314	0.010241044013194938	0.871474847165482	None	0.3333333333333333	3	0.5	10	0.48148148148148145	13	0.32954545454545453	0.4074074074074074	15	11	13	7	0	0.7272727272727273	11	8	1.9333333333333333	29	0.2692307692307692	0.5833333333333334	0.5609670889424783	0.8568438131112932	0.42928434747041855	0.9508965625071948	0.4222370681689213	0.9308323625464556	0.8187345120946857	0.9206185149581062	0.06666666666666667	0.06666666666666667	0.0
1212	None	None	None	None	None	0	0	0.8	4	0.2	1	0.5833333333333334	0.2	3	1	3	3	0	0.75	3	4	0.4666666666666667	7	0.375	0.5	0.6032666065652662	0.5	0.6328411997621284	0.6730583642095096	0.1537879389526285	0.6680928097929196	0.8995196405882556	0.6163002769490962	0.3333333333333333	0.6666666666666666	0.0
2860	0.03764571045489237	0.007242702567403289	0.006939605298691146	0.9050055673028057	None	0.2222222222222222	2	0.45	9	0.48148148148148145	13	0.37662337662337664	0.37037037037037035	14	10	14	7	0	0.6363636363636364	11	7	1.9333333333333333	29	0.25	0.48	0.5958551273909236	0.8568242952133895	0.3383489176459701	0.9442024713379013	0.26979346064742654	0.9376112021956149	0.8360314091851487	0.9200166777292291	0.07142857142857142	0.21428571428571427	0.0
4345	0.05700786903495011	0.016909906015100028	0.0034303071404832935	0.8725565338973107	None	0.25	2	0.5555555555555556	10	0.4	10	0.38571428571428573	0.4	15	10	11	4	0	0.7	10	7	1.8	27	0.19047619047619047	0.45454545454545453	0.6709846509348125	0.8617194162197771	0.4106656290440599	0.945540338779218	0.3378913124444748	0.9220915507232517	0.8187345120946857	0.9156776230558606	0.06666666666666667	0.06666666666666667	0.0
7088	None	None	None	None	None	0.36363636363636365	4	0.5	12	0.45454545454545453	15	0.3888888888888889	0.3939393939393939	17	13	17	3	0	0.9	10	9	2.3333333333333335	35	0.08823529411764706	0.5161290322580645	0.6742894376721111	0.8718152393868944	0.3383489176459701	0.9425292661354511	0.26979346064742654	0.9290870984300533	0.816147008541395	0.9190157594207411	0.058823529411764705	0.058823529411764705	0.0
4785	0.052312599970393406	0.013414311198751753	0.0032453804012251247	0.8748780791483051	None	0.3333333333333333	3	0.5238095238095238	11	0.4482758620689655	13	0.3522727272727273	0.3448275862068966	16	10	14	4	0	0.7272727272727273	11	8	2.066666666666667	31	0.15384615384615385	0.5384615384615384	0.65251630175574	0.8659209139284381	0.27180569542108823	0.9506716738593831	0.42965529588667983	0.9250138078520431	0.8716680151878811	0.9202326982911282	0.0625	0.0625	0.0
5925	0.04647462877012604	0.012723862418653194	0.012710367166852003	0.8931950638948084	None	0.3333333333333333	3	0.5238095238095238	11	0.4482758620689655	13	0.3522727272727273	0.3793103448275862	14	11	16	3	0	0.7272727272727273	11	8	2.066666666666667	31	0.09090909090909091	0.5925925925925926	0.5609670889424783	0.8681368885422918	0.3838166325581943	0.9475947431767894	0.2716799020091357	0.9396082318388527	0.7796319628129011	0.9247034258298017	0.07142857142857142	0.07142857142857142	0.0
2424	None	None	None	None	None	0	0	0.75	3	0.3333333333333333	1	0.5555555555555556	0.3333333333333333	4	1	0	1	0	1.0	3	3	0.3333333333333333	5	1.0	1.0	0.6567944955038097	0.6854991062750964	0.27756503159134605	0.727896514332215	0.40898167579827405	0.8467263160053315	0.8536219784052638	0.7608653656072445	1.0	0.5	0.0
2581	0.001465844505980213	4.533217019863679e-05	-4.5314713389976575e-05	0.9963096018753161	None	0	0	0.6666666666666666	2	0.0	0	0.6666666666666666	0	2	0	1	0	0	0.6666666666666666	2	3	0.26666666666666666	4	0.0	0	0	0	0	0	0	0	0	0	0	0	0
3820	0.05133529312477091	0.010586134958290033	0.010447710537850945	0.8744210083126202	None	0.2222222222222222	2	0.5	10	0.4642857142857143	13	0.38961038961038963	0.39285714285714285	16	11	13	4	0	0.6363636363636364	11	7	2.0	30	0.16	0.48	0.6508639083870909	0.8553409257377576	0.374507273345015	0.9466845626343305	0.34601526440817393	0.922591562971476	0.8372163974265044	0.9150811830739093	0.0625	0.0625	0.0
4208	0.05290413079539408	0.010687755233188453	0.010362607343074313	0.8714383991474671	None	0.2222222222222222	2	0.45	9	0.5185185185185185	14	0.37662337662337664	0.4074074074074074	15	11	13	5	0	0.6363636363636364	11	7	1.9333333333333333	29	0.19230769230769232	0.5	0.6307431658393691	0.8527628154349903	0.4106656290440599	0.9509028806536076	0.4222370681689213	0.9281678880023407	0.8187345120946857	0.9188116769888385	0.06666666666666667	0.06666666666666667	0.0
843	None	None	None	None	None	0	0	0.25	2	0.7777777777777778	7	0.3055555555555556	0.3333333333333333	3	3	7	2	0	1.0	6	6	0.7333333333333333	11	0.1111111111111111	0.8	0.33651698980429334	0.9245576688533065	0.720692372529623	0.9268391347807317	0.26979346064742654	0.6322757332117948	0.921001781494944	0.8655709527329837	0.6666666666666666	0.3333333333333333	0.0
4096	0.05287241525332961	0.009049278884652952	0.00872562604972841	0.8786746085228267	None	0.2222222222222222	2	0.45	9	0.5185185185185185	14	0.37662337662337664	0.4074074074074074	15	11	13	4	0	0.6363636363636364	11	7	1.9333333333333333	29	0.15384615384615385	0.5	0.6307431658393691	0.8527628154349903	0.4106656290440599	0.9509028806536076	0.4222370681689213	0.9266260395899698	0.8187345120946857	0.9182404302779322	0.06666666666666667	0.06666666666666667	0.0
3377	0.047860353115765586	0.011004704616998519	0.01097981193775016	0.8985337305475354	None	0.25	2	0.47368421052631576	9	0.5	13	0.3181818181818182	0.38461538461538464	13	10	14	4	0	0.7272727272727273	11	8	1.8666666666666667	28	0.13793103448275862	0.5833333333333334	0.5609670889424783	0.871914498497031	0.3383489176459701	0.9527013253231943	0.26979346064742654	0.940131407033161	0.816147008541395	0.9281242521476823	0.07692307692307693	0.07692307692307693	0.0
802	None	None	None	None	None	0	0	0.25	1	1.0	4	0.6666666666666666	0.5	3	2	2	3	0	1.0	3	3	0.4	6	0.42857142857142855	0	1.0	0.9840293137093006	0.15660350326170341	0.5799352085376349	0.6386066311758157	0.8937690304085126	0.9693759680214497	0.8994456235979164	0.3333333333333333	0.3333333333333333	0.0
3726	0.050038273699018	0.01027969133383689	0.009272997968775318	0.8730432156399293	None	0.3333333333333333	3	0.55	11	0.42857142857142855	12	0.38961038961038963	0.35714285714285715	17	10	12	4	0	0.6363636363636364	11	7	2.0	30	0.19047619047619047	0.48	0.6307431658393691	0.8822038051462348	0.4106656290440599	0.9449142668263244	0.4222370681689213	0.918081849266619	0.854149556837894	0.9186451032571232	0.058823529411764705	0.058823529411764705	0.0
3775	0.037487659948225706	0.005861664107650474	0.005519122250821081	0.9133902062514758	None	0.25	2	0.5263157894736842	10	0.4230769230769231	11	0.36363636363636365	0.34615384615384615	13	9	14	4	0	0.6363636363636364	11	7	1.8666666666666667	28	0.14285714285714285	0.38461538461538464	0.6182441911485396	0.8985436334649091	0.3383489176459701	0.9433569610094009	0.26979346064742654	0.9316476055302397	0.854149556837894	0.92658426545928	0.07692307692307693	0.07692307692307693	0.0
6057	0.048979427006742494	0.01414790340265164	0.014133076684641378	0.8914694438286617	None	0.3333333333333333	3	0.5	10	0.4642857142857143	13	0.3409090909090909	0.39285714285714285	14	11	15	5	0	0.7272727272727273	11	8	2.0	30	0.16129032258064516	0.5384615384615384	0.5609670889424783	0.8681368885422918	0.3838166325581943	0.9475947431767894	0.2716799020091357	0.9396082318388527	0.7796319628129011	0.9247034258298017	0.07142857142857142	0.07142857142857142	0.0
855	None	None	None	None	None	1.0	1	0.8	4	0.4	2	0.5833333333333334	0.2	3	1	3	0	0	0.75	4	3	0.4666666666666667	7	0.0	0.6666666666666666	0.5447770269826119	0.5437201085210187	0.7987846878192781	0.7449034985229155	0.4090457493469458	0.9399603781432677	0.8505250222622602	0.7912689471019927	0	0	0.0
6870	0.04643697643662457	0.011508252604045794	0.010246006547212987	0.892660424718626	None	0.375	3	0.5	9	0.48	12	0.3068181818181818	0.4	16	10	10	8	0	0.7272727272727273	11	8	1.8	27	0.4444444444444444	0.5217391304347826	0.5609670889424783	0.8772945031218734	0.5097300638272795	0.9476012506776595	0.43257201727886957	0.9459400196953669	0.8360314091851487	0.929217467802242	0.0625	0.0625	0.0
4543	0.04208515204514523	0.009140259507229827	0.003878129309866611	0.901364198503986	None	0.25	2	0.5555555555555556	10	0.4	10	0.3375	0.4	15	10	11	3	0	0.8	10	8	1.8	27	0.14285714285714285	0.43478260869565216	0.5609670889424783	0.8798532378613592	0.42928434747041855	0.9363966325547879	0.5899919052919843	0.9358547263203771	0.71023199585467	0.9208224586626764	0.06666666666666667	0.06666666666666667	0.0
3344	0.0359692851545041	0.0032810093309685127	0.002351745623034592	0.9038696301936993	None	0.3333333333333333	3	0.5	10	0.4444444444444444	12	0.37662337662337664	0.37037037037037035	15	10	13	4	0	0.6363636363636364	11	7	1.9333333333333333	29	0.16	0.48	0.6709846509348125	0.9004839911768098	0.4106656290440599	0.9333773962768369	0.26979346064742654	0.934608034882129	0.8515704845392525	0.9241910507924992	0.06666666666666667	0.06666666666666667	0.0
2610	0.054506991225772856	0.011294226638873405	-0.007696502317782197	0.6900137966675877	None	0	0	0.25	3	0.75	12	0.46153846153846156	0.6875	12	11	5	3	0	0.23076923076923078	13	3	1.2	18	0.23076923076923078	0	0.7496956855998012	0.8225495844325428	0.4857972208780117	0.8791506218675473	0.753190139241617	0.9545474921171502	0.87132815737795	0.8991273701750582	0.08333333333333333	0.16666666666666666	0.0
7203	0.047446705672618696	0.01235541223462358	0.01214869175058817	0.8935047082281605	None	0.25	2	0.4444444444444444	8	0.52	13	0.3068181818181818	0.44	14	11	12	7	0	0.7272727272727273	11	8	1.8	27	0.28	0.5833333333333334	0.5609670889424783	0.8681368885422918	0.3838166325581943	0.9475947431767894	0.2716799020091357	0.9396082318388527	0.7796319628129011	0.9247034258298017	0.07142857142857142	0.07142857142857142	0.0
4316	0.04318622836008029	0.00685448152998404	0.006776451038725494	0.8980143501211246	None	0.2222222222222222	2	0.45	9	0.5185185185185185	14	0.37662337662337664	0.37037037037037035	13	10	15	3	0	0.6363636363636364	11	7	1.9333333333333333	29	0.0967741935483871	0.56	0.5609670889424783	0.871914498497031	0.3383489176459701	0.9527013253231943	0.26979346064742654	0.940131407033161	0.816147008541395	0.9281242521476823	0.07692307692307693	0.07692307692307693	0.0
4073	0.05370796884504286	0.014053988242292313	0.009992570322864693	0.8708797463801947	None	0.3333333333333333	3	0.55	11	0.42857142857142855	12	0.38961038961038963	0.35714285714285715	16	10	13	4	0	0.6363636363636364	11	7	2.0	30	0.16666666666666666	0.48	0.6508639083870909	0.8553409257377576	0.374507273345015	0.9466845626343305	0.34601526440817393	0.9242461827667298	0.8372163974265044	0.9156853120890963	0.0625	0.0625	0.0
5457	0.05152775001851541	0.00948512042227294	-0.003591398431974192	0.867071482119419	None	0.3333333333333333	3	0.55	11	0.42857142857142855	12	0.3409090909090909	0.39285714285714285	17	11	12	3	0	0.7272727272727273	11	8	2.0	30	0.13636363636363635	0.5384615384615384	0.7591077918206627	0.866716606708354	0.5901757801841405	0.9513590578329018	0.5915776911868942	0.9178316634475309	0.71023199585467	0.9183123516651134	0.058823529411764705	0.058823529411764705	0.0
795	None	None	None	None	None	0	0	0.8	4	0.2	1	0.5833333333333334	0	4	0	2	2	0	0.75	3	4	0.4666666666666667	7	0.5	0.5	0	0	0	0	0	0	0	0	0	0	0
1534	None	None	None	None	None	0	0	0.5	3	0.5	3	0.6666666666666666	0.16666666666666666	2	1	5	5	0	0.75	3	4	0.5333333333333333	8	0.38461538461538464	0.6666666666666666	0.8611457041046222	0.5458313404252385	0.9231105972882065	0.6762828428699522	0.30924444966529985	0.8901666520809244	0.9406046109224396	0.7319114846612172	0.5	0.5	0.14580202910160514
3695	0.052618286244004005	0.010116999296602003	0.009968610895074297	0.8729435072556524	None	0.2222222222222222	2	0.5	10	0.4642857142857143	13	0.38961038961038963	0.39285714285714285	16	11	13	4	0	0.6363636363636364	11	7	2.0	30	0.16	0.48	0.6508639083870909	0.8553409257377576	0.374507273345015	0.9466845626343305	0.34601526440817393	0.922591562971476	0.8372163974265044	0.9150811830739093	0.0625	0.0625	0.0
5418	0.05748260137700487	0.01172841889818516	0.007282767080845816	0.8747293725680625	None	0.3333333333333333	3	0.5238095238095238	11	0.4482758620689655	13	0.3522727272727273	0.3793103448275862	15	11	15	4	0	0.7272727272727273	11	8	2.066666666666667	31	0.13333333333333333	0.5384615384615384	0.5609670889424783	0.8728587189981706	0.4655053287712924	0.9509815417706718	0.4222370681689213	0.9313320240886573	0.8344148632356049	0.924120912825985	0.06666666666666667	0.06666666666666667	0.0
1443	None	None	None	None	None	0.5	1	0.8333333333333334	5	0.14285714285714285	1	0.5	0.14285714285714285	3	1	5	3	0	0.5	6	3	0.6	9	0.25	0.6666666666666666	0.7610694153477172	0.7551165334593837	0.4602333184551921	0.9255469932664538	0.6495771270848086	0.8000135329854726	0.8213309530106704	0.8425814007138951	0.6666666666666666	0.6666666666666666	0.0
7113	0.046599555546443544	0.011112618068993906	0.011111617018045698	0.8933850097820756	None	0.375	3	0.47368421052631576	9	0.5	13	0.3181818181818182	0.4230769230769231	14	11	13	8	0	0.7272727272727273	11	8	1.8666666666666667	28	0.2962962962962963	0.5833333333333334	0.5609670889424783	0.8681368885422918	0.3838166325581943	0.9439690382440823	0.2716799020091357	0.9396082318388527	0.7796319628129011	0.9230453018778307	0.07142857142857142	0.07142857142857142	0.0
2069	None	None	None	None	None	0	0	0.6	3	0.6	3	0.4666666666666667	0.6	6	3	0	1	0	0.6	5	3	0.4666666666666667	7	1.0	1.0	0.5614260253580683	0.7347498539160109	0.3433853408276984	0.8685206151572779	0.4652245518186421	0.8008881981496131	0.7948150275691891	0.8073503255620583	1.0	0.5	0.0
1010	None	None	None	None	None	0.25	1	0.4	4	0.6666666666666666	8	0.2857142857142857	0.4166666666666667	7	5	6	4	0	1.0	7	7	0.9333333333333333	14	0.2857142857142857	0.5714285714285714	0.5566490977994322	0.9256333948613849	0.3979366718564346	0.9614949331632574	0.2493047057132042	0.9381773097715218	0.9187486130771348	0.943726521763687	0.14285714285714285	0.14285714285714285	0.0
4698	0.049948052652300554	0.005602261139271667	0.003945870104857944	0.8812492096527942	None	0.1111111111111111	1	0.45	9	0.5	14	0.3125	0.39285714285714285	18	11	11	3	0	0.6666666666666666	12	8	2.0	30	0.15789473684210525	0.4	0.6133939196391889	0.8030387140758749	0.4106656290440599	0.9377483822757064	0.42965529588667983	0.9139624339164676	0.7689077628097317	0.8966211269535169	0.05555555555555555	0.2222222222222222	0.0
5162	0.053382806789929425	0.010120077890530146	0.006612654305599568	0.8770099226648832	None	0.125	1	0.5	9	0.4166666666666667	10	0.37142857142857144	0.4166666666666667	15	10	10	4	0	0.7	10	7	1.7333333333333334	26	0.21052631578947367	0.38095238095238093	0.6709846509348125	0.8617194162197771	0.4106656290440599	0.945540338779218	0.4030230499435946	0.9231713691843213	0.8187345120946857	0.9160661476515845	0.06666666666666667	0.06666666666666667	0.0
7456	0.04208747485927562	0.011362949809498594	0.011343991216920387	0.8970798762365304	None	0.3333333333333333	3	0.5	10	0.48148148148148145	13	0.32954545454545453	0.4074074074074074	14	11	14	4	0	0.7272727272727273	11	8	1.9333333333333333	29	0.13793103448275862	0.64	0.5609670889424783	0.8681368885422918	0.3838166325581943	0.9475947431767894	0.2716799020091357	0.9396082318388527	0.7796319628129011	0.9247034258298017	0.07142857142857142	0.07142857142857142	0.0
5958	0.04723729503907675	0.010507312929631437	0.010154226385658919	0.8973645761313034	None	0.3333333333333333	3	0.5	10	0.4642857142857143	13	0.3125	0.42857142857142855	16	12	13	4	0	0.6666666666666666	12	8	2.0	30	0.15384615384615385	0.5185185185185185	0.5609670889424783	0.8688520150860314	0.3838166325581943	0.9377953434858278	0.2716799020091357	0.9373401592359335	0.7796319628129011	0.9195630245419283	0.0625	0.0625	0.0
4379	0.03949403548457248	0.008771562491289327	0.00419023208026877	0.9032539523925135	None	0.2222222222222222	2	0.5	10	0.4642857142857143	13	0.3409090909090909	0.39285714285714285	13	11	16	3	0	0.7272727272727273	11	8	2.0	30	0.08823529411764706	0.5384615384615384	0.5609670889424783	0.8760273617785457	0.42928434747041855	0.9471616470269513	0.26979346064742654	0.9426633912768201	0.7381910880956366	0.9273793205860056	0.07692307692307693	0.07692307692307693	0.0
15	None	None	None	None	None	0	0	0.75	6	0.1111111111111111	1	0.7333333333333333	0	4	0	6	0	0	0.6	3	5	0.7333333333333333	11	0.0	0.8571428571428571	0	0	0	0	0	0	0	0	0	0	0
4029	0.054969295623280776	0.008017512304734138	0.007750464657764385	0.8681448187858696	None	0.1111111111111111	1	0.45	9	0.48148148148148145	13	0.32954545454545453	0.4444444444444444	17	12	11	3	0	0.7272727272727273	11	8	1.9333333333333333	29	0.14285714285714285	0.48	0.6709846509348125	0.8492853184786632	0.4106656290440599	0.9421816389233263	0.4222370681689213	0.92442303606642	0.8187345120946857	0.912240660150929	0.058823529411764705	0.058823529411764705	0.0
6521	0.04805784300483871	0.009278769835361002	0.009202490687206133	0.8889778810211747	None	0.3333333333333333	3	0.5	10	0.4642857142857143	13	0.3125	0.42857142857142855	16	12	13	4	0	0.6666666666666666	12	8	2.0	30	0.15384615384615385	0.5185185185185185	0.5609670889424783	0.8688520150860314	0.3838166325581943	0.9377953434858278	0.2716799020091357	0.9357563263704238	0.7719366974888554	0.9189034077643985	0.0625	0.0625	0.0
6161	None	None	None	None	None	0.4	4	0.5454545454545454	12	0.45161290322580644	14	0.42857142857142855	0.3225806451612903	13	10	19	2	0	0.6363636363636364	11	7	2.2	33	0.05128205128205128	0.6896551724137931	0.6307431658393691	0.8595512377464363	0.3383489176459701	0.9471734846458758	0.17061124948746292	0.9182867905738518	0.8595716334729129	0.9147017095172911	0.5384615384615384	0.15384615384615385	0.0
3549	0.039445120016443104	0.008456506937564124	0.007534302003038073	0.9114167690931537	None	0.25	2	0.5	9	0.4583333333333333	11	0.33766233766233766	0.4166666666666667	13	10	12	6	0	0.6363636363636364	11	7	1.7333333333333334	26	0.24	0.4166666666666667	0.6182441911485396	0.890703654151124	0.4106656290440599	0.9289017446286771	0.26979346064742654	0.9341678004483212	0.7448847143413868	0.9198378044877547	0.07692307692307693	0.07692307692307693	0.0
4942	0.05317262420596206	0.009001922799953729	0.00899315339818183	0.8680001473123078	None	0.3333333333333333	3	0.5238095238095238	11	0.4482758620689655	13	0.3522727272727273	0.3793103448275862	15	11	15	4	0	0.7272727272727273	11	8	2.066666666666667	31	0.13333333333333333	0.5384615384615384	0.5609670889424783	0.8568438131112932	0.42928434747041855	0.9508965625071948	0.4222370681689213	0.9308323625464556	0.8187345120946857	0.9206185149581062	0.06666666666666667	0.06666666666666667	0.0
3389	0.05942401617024424	0.009591992215947802	0.008616705575985295	0.8608974158709203	None	0.2	2	0.45454545454545453	10	0.5	15	0.32323232323232326	0.36666666666666664	16	11	15	3	0	0.8181818181818182	11	9	2.1333333333333333	32	0.10344827586206896	0.4444444444444444	0.65251630175574	0.8597365833767341	0.46426234891505536	0.9532409226911646	0.26979346064742654	0.9414800570322026	0.8018777075570677	0.9265830986198159	0.0625	0.0625	0.0
238	None	None	None	None	None	0	0	0.6	3	0.4	2	0.7	0.2	3	1	3	0	0	0.4	5	2	0.4666666666666667	7	0.0	0.3333333333333333	0.5709841987895161	0.7752410655190956	0.377729508243162	0.9493408707884327	0.49779784257883214	0.9482127800553642	0.9179463549040343	0.9136266793513754	0	0	0.0
2855	0.05443780294137974	0.009286143354416208	0.00814476160068679	0.8731072808396774	None	0.2222222222222222	2	0.5	10	0.4642857142857143	13	0.38961038961038963	0.35714285714285715	15	10	14	4	0	0.6363636363636364	11	7	2.0	30	0.14814814814814814	0.48	0.6307431658393691	0.861692071599441	0.3383489176459701	0.9512481269992199	0.26979346064742654	0.9270133535070111	0.854149556837894	0.9203696003308313	0.06666666666666667	0.06666666666666667	0.0
2929	0.03253488166958429	0.004052097222629156	-0.0031556172935512323	0.9008477834625317	None	0.125	1	0.42105263157894735	8	0.5	13	0.3181818181818182	0.38461538461538464	14	10	13	7	0	0.7272727272727273	11	8	1.8666666666666667	28	0.2692307692307692	0.48	0.5958551273909236	0.8449394389299603	0.3383489176459701	0.9442024713379013	0.26979346064742654	0.9353590861132844	0.8301049321455412	0.916729217446201	0.14285714285714285	0.2857142857142857	0.0
7185	0.04641416939762926	0.009924944774779352	0.00972388921069522	0.8962057449591978	None	0.3333333333333333	3	0.5	10	0.4642857142857143	13	0.3125	0.42857142857142855	16	12	13	4	0	0.6666666666666666	12	8	2.0	30	0.15384615384615385	0.5185185185185185	0.5609670889424783	0.8688520150860314	0.3838166325581943	0.9377953434858278	0.2716799020091357	0.9373401592359335	0.7796319628129011	0.9195630245419283	0.0625	0.0625	0.0
2775	9.316939568797925e-06	3.468722756191275e-07	-2.809012241465772e-07	0.9999738368016344	None	0	0	0.75	3	0.3333333333333333	1	0.5555555555555556	0.3333333333333333	3	1	1	1	0	1.0	3	3	0.3333333333333333	5	0.25	1.0	0.5010045364838146	0.907123676555672	0.11779845789358774	0.9400639011580931	0.7897934562555537	0.8254761130108242	0.9441947152117848	0.8998169682197711	1.0	0.6666666666666666	0.0
1338	None	None	None	None	None	0.3333333333333333	1	0.625	5	0.4	4	0.6	0.1	5	1	6	5	0	0.8	5	4	0.8	12	0.4166666666666667	0.2857142857142857	0.48897237090379597	0.7870824522475541	0.44650728786807437	0.8578724936037269	0.47054605596036697	0.8731294404323374	0.7547992971816705	0.8426428480856579	0.2	0.6	0.0
1749	None	None	None	None	None	0.2857142857142857	2	0.5	8	0.5	11	0.42857142857142855	0.4090909090909091	12	9	11	1	0	0.875	7	8	1.6	24	0.043478260869565216	0	0.5614049886125808	0.9061111759038879	0.4644991904821415	0.7706485882898434	0.6440131495820836	0.8753820774998365	0.810465063427028	0.859298845364137	1.0	0.25	0.0
4350	0.05272487456966969	0.009756086332564503	0.007598352367955043	0.8735727374427904	None	0.25	2	0.5	9	0.48	12	0.35064935064935066	0.4	15	10	11	6	0	0.6363636363636364	11	7	1.8	27	0.2857142857142857	0.45454545454545453	0.6133939196391889	0.8377923715740209	0.4106656290440599	0.9509028806536076	0.4222370681689213	0.9281678880023407	0.8187345120946857	0.9159175566610519	0.06666666666666667	0.13333333333333333	0.0
1819	None	None	None	None	None	0	0	0.6666666666666666	4	0.0	0	0.8	0	0	0	7	0	0	0.4	5	2	0.5333333333333333	8	0.0	0	0	0	0	0	0	0	0	0	0	0	0
1214	None	None	None	None	None	0	0	0.75	3	0.5	2	0.5	0.5	4	2	1	1	0	0.75	4	3	0.4	6	0.25	1.0	0.5963730066295561	0.8885848068742915	0.4699751887253131	0.9124281020657328	0.49125049523831343	0.8047901089703251	0.8650085915850846	0.8749559244168903	1.0	0.5	0.0
2872	0.014274299695715436	0.004965773171283355	-0.00018549618456811546	0.9511451252234719	None	0	0	0.3333333333333333	2	0.7142857142857143	5	0.42857142857142855	0.7142857142857143	7	5	1	0	0	0.42857142857142855	3	7	0.6	9	0.0	0.3333333333333333	0.8405659607039709	0.814761814123723	0.16781391334303492	0.879235204517896	0.43203158691342675	0.7028547025672174	0.939120753077394	0.8088358183108314	0	0	0.0
6551	0.04279742208895906	0.010082976142755681	0.01007215879360987	0.9002776538363259	None	0.2222222222222222	2	0.5	10	0.4444444444444444	12	0.32954545454545453	0.4074074074074074	16	11	12	4	0	0.7272727272727273	11	8	1.9333333333333333	29	0.17391304347826086	0.5384615384615384	0.6176282633072947	0.8675526838932305	0.5097300638272795	0.9527324895372292	0.43257201727886957	0.9335397685168126	0.7244311938595487	0.924732821900042	0.0625	0.0625	0.0
5675	0.036945461344958117	0.0033614934377038217	0.002357062297581478	0.902535873996333	None	0.3333333333333333	3	0.5	10	0.4642857142857143	13	0.38961038961038963	0.39285714285714285	15	11	14	5	0	0.6363636363636364	11	7	2.0	30	0.17857142857142858	0.5384615384615384	0.5609670889424783	0.9027445531858134	0.42928434747041855	0.933392215211075	0.26979346064742654	0.9371326830865856	0.8515704845392525	0.92575920555824	0.06666666666666667	0.06666666666666667	0.0
14	None	None	None	None	None	0	0	0.2222222222222222	2	0.9090909090909091	10	0.5416666666666666	0.8181818181818182	11	9	1	0	0	0.16666666666666666	12	2	0.8666666666666667	13	0.0	0.16666666666666666	0.3728590376863261	0.8279679075951888	0.7380597128391357	0.9263124660020277	0.4311571892785951	0.8691030813470608	0.8325529987850936	0.8806473084524331	0	0	0.0
5110	0.05426570922281515	0.013090508621974532	0.0035717491584340176	0.8759390272106135	None	0.3333333333333333	3	0.5238095238095238	11	0.4482758620689655	13	0.3522727272727273	0.3448275862068966	16	10	14	4	0	0.7272727272727273	11	8	2.066666666666667	31	0.15384615384615385	0.5384615384615384	0.65251630175574	0.8659209139284381	0.27180569542108823	0.9506716738593831	0.42965529588667983	0.9250138078520431	0.8716680151878811	0.9202326982911282	0.0625	0.0625	0.0
3874	0.04971117290676051	0.003360533311765329	0.0033026949763568896	0.8767189677485354	None	0.25	2	0.4444444444444444	8	0.52	13	0.3068181818181818	0.44	14	11	12	6	0	0.7272727272727273	11	8	1.8	27	0.24	0.5217391304347826	0.644614421041676	0.8892226851767709	0.5004207046141003	0.9464626653021928	0.4233674257019658	0.9311124582606517	0.7673943164911241	0.925510977151785	0.07142857142857142	0.07142857142857142	0.0
4804	0.050399597223223964	0.010506415119143119	0.009992206346893125	0.875392272868662	None	0.2222222222222222	2	0.45	9	0.5185185185185185	14	0.37662337662337664	0.4074074074074074	15	11	13	4	0	0.6363636363636364	11	7	1.9333333333333333	29	0.15384615384615385	0.5	0.6307431658393691	0.8527628154349903	0.4106656290440599	0.9509028806536076	0.4222370681689213	0.928789565037806	0.8187345120946857	0.9190441601005687	0.06666666666666667	0.06666666666666667	0.0
3548	0.04425599570760937	0.0057667340502421845	0.00535319487472257	0.88171945624816	None	0.1111111111111111	1	0.45	9	0.48148148148148145	13	0.4142857142857143	0.4074074074074074	15	11	13	4	0	0.7	10	7	1.9333333333333333	29	0.15384615384615385	0.5833333333333334	0.6307431658393691	0.8679255704126071	0.5901757801841405	0.9472672516469031	0.3378913124444748	0.9216341461550526	0.8187345120946857	0.9177338969812747	0.06666666666666667	0.06666666666666667	0.0
3023	0.05541421492510326	0.01039960153432958	0.008998231831555084	0.8731871903178097	None	0.3333333333333333	3	0.5238095238095238	11	0.4482758620689655	13	0.4025974025974026	0.3793103448275862	16	11	14	4	0	0.6363636363636364	11	7	2.066666666666667	31	0.14814814814814814	0.5384615384615384	0.6508639083870909	0.8553409257377576	0.374507273345015	0.9466845626343305	0.34601526440817393	0.9242461827667298	0.8372163974265044	0.9156853120890963	0.0625	0.125	0.0
70	None	None	None	None	None	0	0	0.4	2	0.8	4	0.5833333333333334	0.4	2	2	4	0	0	0.3333333333333333	6	2	0.4666666666666667	7	0.0	0.3333333333333333	0.2496812324749061	0.8170985643654953	0.7600640492478874	0.6500186815959171	0.7583064763692298	0.850761057231371	0.9213785712709235	0.7833854654502145	0	0	0.0
4476	0.044015845978194065	0.0070293148294732054	0.006741660090476807	0.8858441057068877	None	0.125	1	0.42105263157894735	8	0.5384615384615384	14	0.4	0.4230769230769231	14	11	13	4	0	0.7	10	7	1.8666666666666667	28	0.14814814814814814	0.5217391304347826	0.6508639083870909	0.8599067706318431	0.5004207046141003	0.9498651229305843	0.380064190306698	0.9276193767502225	0.7844936430064222	0.9195020533404304	0.07142857142857142	0.07142857142857142	0.0
1809	None	None	None	None	None	0.5	1	0.7142857142857143	5	0.375	3	0.6666666666666666	0.25	6	2	3	3	0	0.6	5	3	0.6666666666666666	10	0.5	0.8571428571428571	0.7617835815191552	0.7981392031000362	0.919787259179564	0.9728943355326793	0.671260200708655	0.9336570596180246	0.8885615445479826	0.926434675772444	0.3333333333333333	0.3333333333333333	0.0
522	None	None	None	None	None	0	0	0.3333333333333333	2	0.8571428571428571	6	0.5625	0.42857142857142855	3	3	5	4	0	1.0	4	4	0.6	9	0.2857142857142857	0.5714285714285714	0.8427615639255107	0.8770162093989549	0.8509265395129149	0.6662162411281162	0.5184888993305996	0.7386540362566667	0.9023273150065145	0.7740855751932662	0.3333333333333333	0.3333333333333333	0.7558987265532335
476	None	None	None	None	None	0	0	0.3333333333333333	2	0.8571428571428571	6	1.0	0.8571428571428571	7	6	1	0	0	0.1111111111111111	9	1	0.6	9	0.0	0.75	0.6829496244733215	0.9071691405936664	0.7225223512329906	0.9523334204927808	0.5638664087831211	0.9133448861616947	0.8834700377629476	0.9271111199410313	0	0	0.0
5369	0.05584386235736989	0.009642218083238046	0.009627185213245319	0.8681384953345146	None	0.3333333333333333	3	0.5238095238095238	11	0.4482758620689655	13	0.3522727272727273	0.3793103448275862	15	11	15	4	0	0.7272727272727273	11	8	2.066666666666667	31	0.13333333333333333	0.5384615384615384	0.5609670889424783	0.8568438131112932	0.42928434747041855	0.9508965625071948	0.4222370681689213	0.9308323625464556	0.8187345120946857	0.9206185149581062	0.06666666666666667	0.06666666666666667	0.0
1625	None	None	None	None	None	0	0	0.6666666666666666	2	0.5	1	0.6666666666666666	0	0	0	3	0	0	0.6666666666666666	3	2	0.26666666666666666	4	0.0	0.6666666666666666	0	0	0	0	0	0	0	0	0	0	0
4803	0.04494091110606827	0.0051645932852653715	0.005115786642515189	0.9016116276294385	None	0.2222222222222222	2	0.45	9	0.5185185185185185	14	0.37662337662337664	0.37037037037037035	13	10	15	3	0	0.6363636363636364	11	7	1.9333333333333333	29	0.0967741935483871	0.56	0.5609670889424783	0.871914498497031	0.3383489176459701	0.9527013253231943	0.26979346064742654	0.940131407033161	0.816147008541395	0.9281242521476823	0.07692307692307693	0.07692307692307693	0.0
6160	0.05533998219993341	0.014593245543418096	0.003979060859188014	0.876065513433126	None	0.25	2	0.5555555555555556	10	0.4	10	0.38571428571428573	0.4	15	10	11	4	0	0.7	10	7	1.8	27	0.19047619047619047	0.45454545454545453	0.6709846509348125	0.8617194162197771	0.4106656290440599	0.945540338779218	0.3378913124444748	0.9220915507232517	0.8187345120946857	0.9156776230558606	0.06666666666666667	0.06666666666666667	0.0
6817	0.04160497311294927	0.00880259545940677	0.008637066909946027	0.9031871451198659	None	0.2222222222222222	2	0.45	9	0.5185185185185185	14	0.37662337662337664	0.4074074074074074	14	11	14	3	0	0.6363636363636364	11	7	1.9333333333333333	29	0.10344827586206896	0.56	0.5609670889424783	0.8681368885422918	0.3838166325581943	0.9475947431767894	0.2716799020091357	0.9396082318388527	0.7796319628129011	0.9247034258298017	0.07142857142857142	0.07142857142857142	0.0
2704	0.002025805428916083	9.822900864668024e-05	3.4183102901172685e-05	0.9929728022344254	None	0	0	0.75	3	0.0	0	0.8333333333333334	0	3	0	1	0	0	0.6666666666666666	3	2	0.3333333333333333	5	0.0	0.6666666666666666	0	0	0	0	0	0	0	0	0	0	0
3683	0.05269166070303637	0.010139653413805827	0.010137927117594609	0.8735420802264298	None	0.2222222222222222	2	0.5	10	0.4642857142857143	13	0.38961038961038963	0.39285714285714285	16	11	13	4	0	0.6363636363636364	11	7	2.0	30	0.16	0.48	0.6508639083870909	0.8553409257377576	0.374507273345015	0.9466845626343305	0.34601526440817393	0.9242461827667298	0.8372163974265044	0.9156853120890963	0.0625	0.0625	0.0
1762	None	None	None	None	None	0	0	0.4	2	0.8	4	0.5833333333333334	0.4	2	2	4	1	0	0.3333333333333333	6	2	0.4666666666666667	7	0.08333333333333333	0.3333333333333333	0.9142139468691454	0.636963941445936	0.8326505806221889	0.6915839462938027	0.4660647170128005	0.8268889303626719	0.8889861474971694	0.7266769455474411	1.0	1.0	0.0
4072	0.056151082321718004	0.009416750266697561	0.008708018237127545	0.8645107707108556	None	0.3333333333333333	3	0.5238095238095238	11	0.4482758620689655	13	0.3229166666666667	0.41379310344827586	19	12	11	4	0	0.6666666666666666	12	8	2.066666666666667	31	0.21052631578947367	0.5185185185185185	0.6307431658393691	0.8375180496717869	0.4106656290440599	0.9462101371410163	0.4370735236044384	0.9482836747861866	0.8254441226091664	0.9221587035784047	0.05263157894736842	0.15789473684210525	0.0
7034	0.04848165711836089	0.01155926247440856	0.011369752272245149	0.8954687176456118	None	0.2222222222222222	2	0.5	10	0.4642857142857143	13	0.3409090909090909	0.35714285714285715	12	10	17	4	0	0.7272727272727273	11	8	2.0	30	0.1111111111111111	0.5925925925925926	0.6176282633072947	0.8802743913848661	0.46426234891505536	0.9527524394071851	0.22208879642915394	0.9439295033430126	0.767363691354045	0.9313411524164663	0.08333333333333333	0.08333333333333333	0.0
375	None	None	None	None	None	0	0	0.3333333333333333	1	1.0	2	1.0	0	0	0	3	3	0	0.25	4	1	0.26666666666666666	4	0.3	0	0	0	0	0	0	0	0	0	0	0	0
3041	0.038910274021686245	0.005401844778357611	0.0022101305110511483	0.9338558175031915	None	0.2222222222222222	2	0.5	10	0.4444444444444444	12	0.37662337662337664	0.3333333333333333	13	9	15	3	0	0.6363636363636364	11	7	1.9333333333333333	29	0.1	0.37037037037037035	0.6182441911485396	0.8722538104058245	0.3383489176459701	0.9294414100968947	0.26979346064742654	0.9346549552094717	0.854149556837894	0.9157964521385593	0.07692307692307693	0.07692307692307693	0.0
5010	0.04987581151683727	0.008988652166055417	0.008947378561677268	0.8765378468625216	None	0.25	2	0.47368421052631576	9	0.5	13	0.3181818181818182	0.4230769230769231	15	11	12	5	0	0.7272727272727273	11	8	1.8666666666666667	28	0.20833333333333334	0.5217391304347826	0.6307431658393691	0.8527628154349903	0.4106656290440599	0.9509028806536076	0.4222370681689213	0.9281678880023407	0.8187345120946857	0.9188116769888385	0.06666666666666667	0.06666666666666667	0.0
7290	0.04712036752057129	0.011494920428570367	0.011315911509332241	0.8951770415447053	None	0.3333333333333333	3	0.5	10	0.4642857142857143	13	0.3125	0.42857142857142855	16	12	13	4	0	0.6666666666666666	12	8	2.0	30	0.15384615384615385	0.5185185185185185	0.5609670889424783	0.8688520150860314	0.3838166325581943	0.9377953434858278	0.2716799020091357	0.9373401592359335	0.7796319628129011	0.9195630245419283	0.0625	0.0625	0.0
2952	0.012151848397558939	0.0034777731393845195	1.8678223986087598e-05	0.9651817338927867	None	0	0	0.3333333333333333	2	0.7142857142857143	5	0.42857142857142855	0.7142857142857143	7	5	1	0	0	0.42857142857142855	3	7	0.6	9	0.0	0.3333333333333333	0.6321436511279354	0.8134845903184549	0.4471576360469035	0.8772531275347752	0.43203158691342675	0.7566621846625726	0.8454533755969387	0.8212222281655978	0	0	0.0
330	None	None	None	None	None	0.5	2	0.8	8	0.16666666666666666	2	0.7777777777777778	0.16666666666666666	5	2	8	2	0	0.5	3	6	0.9333333333333333	14	0.11764705882352941	0.36363636363636365	0.14665839154078086	0.6884381056124652	0.5795982428031143	0.8131261249470383	0.991056355070555	0.6921045914481653	0.9513567019617871	0.73583245043234	0.6	0.4	0.0
7255	0.04490045234871604	0.010937697150091779	0.010909315530940737	0.9019853734351	None	0.375	3	0.47368421052631576	9	0.5	13	0.3181818181818182	0.4230769230769231	14	11	13	8	0	0.7272727272727273	11	8	1.8666666666666667	28	0.2962962962962963	0.5833333333333334	0.5609670889424783	0.8681368885422918	0.3838166325581943	0.9475947431767894	0.21983032496201868	0.9484056873123095	0.7796319628129011	0.9284835603325485	0.07142857142857142	0.07142857142857142	0.0
5709	0.05384641194191077	0.012710409339413817	0.004122670347289886	0.8776532252391837	None	0.14285714285714285	1	0.47058823529411764	8	0.4782608695652174	11	0.35714285714285715	0.43478260869565216	14	10	10	4	0	0.7	10	7	1.6666666666666667	25	0.2	0.4	0.6508639083870909	0.8599067706318431	0.5004207046141003	0.9498651229305843	0.380064190306698	0.9276193767502225	0.7844936430064222	0.9195020533404304	0.07142857142857142	0.07142857142857142	0.0
7323	0.046044174876338245	0.007170749874423278	0.006805320588319281	0.899078475149244	None	0.3333333333333333	3	0.5238095238095238	11	0.4482758620689655	13	0.3229166666666667	0.41379310344827586	16	12	14	2	0	0.6666666666666666	12	8	2.066666666666667	31	0.07142857142857142	0.5714285714285714	0.5609670889424783	0.8688520150860314	0.3838166325581943	0.9377953434858278	0.2716799020091357	0.9373401592359335	0.7796319628129011	0.9195630245419283	0.53125	0.0625	0.0
5488	None	None	None	None	None	0.4	4	0.5454545454545454	12	0.43333333333333335	13	0.38095238095238093	0.4	18	12	13	3	0	0.5833333333333334	12	7	2.1333333333333333	32	0.125	0.4444444444444444	0.6508639083870909	0.8450602009041915	0.374507273345015	0.9428401675292388	0.34601526440817393	0.9274443006675075	0.8564268660760285	0.9128678285498858	0.05555555555555555	0.05555555555555555	0.0
6084	0.055341419822190104	0.010653258019692777	0.01002875701346447	0.8720336118297682	None	0.3333333333333333	3	0.5	10	0.48148148148148145	13	0.32954545454545453	0.4074074074074074	15	11	13	7	0	0.7272727272727273	11	8	1.9333333333333333	29	0.2692307692307692	0.5833333333333334	0.5609670889424783	0.8568438131112932	0.42928434747041855	0.9508965625071948	0.4370735236044384	0.9331248042834729	0.7381910880956366	0.9214950331531246	0.06666666666666667	0.06666666666666667	0.0
3939	0.047761610920649455	0.004769076197077131	0.00476709752501414	0.9005819841457492	None	0.2222222222222222	2	0.45	9	0.5357142857142857	15	0.35714285714285715	0.42857142857142855	16	12	13	4	0	0.5833333333333334	12	7	2.0	30	0.15384615384615385	0.37037037037037035	0.6508639083870909	0.8510168005715131	0.5004207046141003	0.9477493800631854	0.42965529588667983	0.9316906594438755	0.7844936430064222	0.9181793938172929	0.0625	0.0625	0.0
7114	0.042434656567017434	0.008308732325757368	0.008028302954456678	0.888298830071739	None	0.2222222222222222	2	0.45	9	0.5185185185185185	14	0.2636363636363636	0.4074074074074074	14	11	14	5	0	0.9090909090909091	11	10	1.9333333333333333	29	0.1724137931034483	0.5833333333333334	0.5958551273909236	0.8529271755919564	0.46426234891505536	0.9555300351073932	0.34601526440817393	0.9341570273245117	0.8372163974265044	0.92361602053819	0.07142857142857142	0.07142857142857142	0.0
7064	0.04495290399402309	0.011470577286355066	0.009271609932728332	0.9002008568200374	None	0.25	2	0.47368421052631576	9	0.46153846153846156	12	0.3181818181818182	0.4230769230769231	16	11	11	7	0	0.7272727272727273	11	8	1.8666666666666667	28	0.3333333333333333	0.48	0.7166986147463869	0.8722973690360551	0.5901757801841405	0.9515088303849035	0.6831741297370603	0.9466030754209199	0.6871959243978193	0.9302848600242247	0.0625	0.0625	0.0
5467	None	None	None	None	None	0.2	2	0.5	11	0.45161290322580644	14	0.4125	0.45161290322580644	17	14	15	1	0	0.8	10	8	2.2	33	0.03225806451612903	0.5517241379310345	0.5609670889424783	0.8685579408361869	0.42928434747041855	0.9421899785335316	0.27356634337084496	0.9346641357314849	0.7381910880956366	0.9203163485429354	1.0	0.058823529411764705	0.0
2064	None	None	None	None	None	0	0	0.3333333333333333	1	1.0	2	0.6666666666666666	0.5	1	1	2	0	0	0.6666666666666666	3	2	0.26666666666666666	4	0.0	0	0.1	0.5	0.8778175982584491	0.5	0.1768942001631802	0.5	0.9706745119591408	0.5	0	0	0.0
2306	None	None	None	None	None	0.3333333333333333	1	0.625	5	0.4	4	0.5	0.2	4	2	7	3	0	0.6666666666666666	6	4	0.8	12	0.1875	0.3333333333333333	0.48100672932310234	0.7690772460120127	0.6359949841435472	0.8101911420440709	0.47662961253473596	0.886774743537938	0.7827672946341531	0.8279058193622689	0.25	0.5	0.0
5492	0.0543383447835878	0.009054994147271758	0.008520545983089529	0.8660104904418089	None	0.3333333333333333	3	0.5238095238095238	11	0.4482758620689655	13	0.3522727272727273	0.3793103448275862	15	11	15	4	0	0.7272727272727273	11	8	2.066666666666667	31	0.13333333333333333	0.5384615384615384	0.5609670889424783	0.8568438131112932	0.42928434747041855	0.9508965625071948	0.26979346064742654	0.9430937153296515	0.7381910880956366	0.9255448164781576	0.06666666666666667	0.06666666666666667	0.0
7245	0.037925837452992904	0.009840651355721652	0.008451735766948038	0.9042158279508891	None	0.375	3	0.5	9	0.48	12	0.35064935064935066	0.44	14	11	12	7	0	0.6363636363636364	11	7	1.8	27	0.28	0.6086956521739131	0.5609670889424783	0.8681368885422918	0.3838166325581943	0.9475947431767894	0.21983032496201868	0.9484056873123095	0.7796319628129011	0.9284835603325485	0.07142857142857142	0.07142857142857142	0.0
342	None	None	None	None	None	0.3333333333333333	1	0.3333333333333333	3	0.7272727272727273	8	0.325	0.36363636363636365	5	4	7	1	0	0.625	8	5	0.8666666666666667	13	0.058823529411764705	0.2	0.7193639037855695	0.9447767769873063	0.277632157797531	0.9765923225087303	0.3904286278076929	0.9708333183568261	0.9556228090573282	0.9663842245047314	1.0	0.4	0.0
7308	0.045734815799131426	0.012538074525730192	0.012088115070748971	0.8974184756416664	None	0.375	3	0.5263157894736842	10	0.4230769230769231	11	0.3181818181818182	0.38461538461538464	14	10	13	5	0	0.7272727272727273	11	8	1.8666666666666667	28	0.19230769230769232	0.5	0.5609670889424783	0.8681368885422918	0.3838166325581943	0.9475947431767894	0.2174625990732732	0.9485369901764067	0.7796319628129011	0.9285430023521021	0.07142857142857142	0.07142857142857142	0.0
2223	None	None	None	None	None	0.4	2	0.4166666666666667	5	0.625	10	0.5	0.5	11	8	6	2	0	1.0	6	6	1.2	18	0.15384615384615385	0	0.4809491416554419	0.88342671398226	0.45620739881406747	0.8302597363776344	0.49722828638508004	0.8975402532330041	0.8585093969850777	0.8729889100153252	0.5454545454545454	0.09090909090909091	0.0
2423	None	None	None	None	None	0	0	0.6666666666666666	2	0.5	1	1.0	0	1	0	2	2	0	0.25	4	1	0.26666666666666666	4	0.2857142857142857	0.6666666666666666	0	0	0	0	0	0	0	0	0	0	0
7305	0.04635910187235745	0.010783993194073629	0.01072753297984522	0.8971937909307235	None	0.375	3	0.47368421052631576	9	0.5	13	0.3181818181818182	0.4230769230769231	14	11	13	8	0	0.7272727272727273	11	8	1.8666666666666667	28	0.2962962962962963	0.5833333333333334	0.5609670889424783	0.8681368885422918	0.3838166325581943	0.9475947431767894	0.2716799020091357	0.9396082318388527	0.7796319628129011	0.9247034258298017	0.07142857142857142	0.07142857142857142	0.0
6056	0.05202828954121839	0.01065983357293485	0.010559693290434895	0.8729805005646756	None	0.2222222222222222	2	0.5	10	0.4642857142857143	13	0.38961038961038963	0.39285714285714285	16	11	13	4	0	0.6363636363636364	11	7	2.0	30	0.16	0.48	0.6508639083870909	0.8553409257377576	0.374507273345015	0.9466845626343305	0.34601526440817393	0.922591562971476	0.8372163974265044	0.9150811830739093	0.0625	0.0625	0.0
5754	0.05020199707268485	0.006556203582395365	0.005968848404619577	0.8945949866602697	None	0.1111111111111111	1	0.45	9	0.5	14	0.3125	0.4642857142857143	20	13	9	3	0	0.6666666666666666	12	8	2.0	30	0.2	0.4	0.6726370443034618	0.8582958516735587	0.3383489176459701	0.9382422731296577	0.3504927395267166	0.9103767781926573	0.8716680151878811	0.907213799065066	0.05	0.05	0.0
6022	0.04848140575751085	0.009404653938812372	0.009256651150103672	0.8968311456414639	None	0.2222222222222222	2	0.5	10	0.4642857142857143	13	0.3409090909090909	0.35714285714285715	12	10	17	4	0	0.7272727272727273	11	8	2.0	30	0.1111111111111111	0.5925925925925926	0.6176282633072947	0.8802743913848661	0.46426234891505536	0.9527524394071851	0.22208879642915394	0.9439295033430126	0.767363691354045	0.9313411524164663	0.08333333333333333	0.08333333333333333	0.0
7369	0.03322083307165544	0.007419495887224851	-0.005314973772896159	0.8994356580498503	None	0.3333333333333333	3	0.5	10	0.4444444444444444	12	0.32954545454545453	0.4074074074074074	16	11	12	4	0	0.7272727272727273	11	8	1.9333333333333333	29	0.17391304347826086	0.5384615384615384	0.7591077918206627	0.878595902287953	0.5901757801841405	0.9515088303849035	0.5915776911868942	0.9283466629208326	0.71023199585467	0.9245481942739957	0.0625	0.0625	0.0
4911	0.05374395907382087	0.010552617394276733	0.010391417593554246	0.873930825557014	None	0.2222222222222222	2	0.5	10	0.4642857142857143	13	0.38961038961038963	0.39285714285714285	16	11	13	4	0	0.6363636363636364	11	7	2.0	30	0.16	0.48	0.6508639083870909	0.8553409257377576	0.374507273345015	0.9466845626343305	0.34601526440817393	0.922591562971476	0.8372163974265044	0.9150811830739093	0.0625	0.0625	0.0
5774	None	None	None	None	None	0.14285714285714285	1	0.4117647058823529	7	0.5652173913043478	13	0.35714285714285715	0.5217391304347826	14	12	10	4	0	0.7	10	7	1.6666666666666667	25	0.18181818181818182	0.35294117647058826	0.6508639083870909	0.860131879135521	0.374507273345015	0.947306044875367	0.28619180166011293	0.9089321530103903	0.869809769276516	0.911765996123434	0.07142857142857142	0.07142857142857142	0.0
6351	0.05151209197874709	0.007269092867685955	0.00724952005611897	0.8929992863450835	None	0.3333333333333333	3	0.5	10	0.4642857142857143	13	0.3409090909090909	0.39285714285714285	14	11	15	5	0	0.7272727272727273	11	8	2.0	30	0.16129032258064516	0.5384615384615384	0.5958551273909236	0.8906578811185998	0.5097300638272795	0.9464093104710152	0.4004874330563458	0.9392508815776286	0.7899019463972956	0.9288420195136442	0.07142857142857142	0.07142857142857142	0.0
7526	0.03819227083272779	0.00940636996541362	0.008268084494230743	0.9053523837782192	None	0.375	3	0.5	9	0.48	12	0.35064935064935066	0.44	14	11	12	8	0	0.6363636363636364	11	7	1.8	27	0.32	0.6086956521739131	0.5609670889424783	0.8681368885422918	0.3838166325581943	0.9475947431767894	0.21983032496201868	0.9484056873123095	0.7796319628129011	0.9284835603325485	0.07142857142857142	0.07142857142857142	0.0
5164	0.04574602635780041	0.006062949051959039	0.0056031988230875115	0.8824862256350594	None	0.3333333333333333	3	0.55	11	0.4074074074074074	11	0.32954545454545453	0.37037037037037035	17	10	11	6	0	0.7272727272727273	11	8	1.9333333333333333	29	0.3157894736842105	0.5	0.6182441911485396	0.8746297704673888	0.3383489176459701	0.9486594947598992	0.536255734764402	0.9508857386577394	0.854149556837894	0.9313393816428754	0.14705882352941177	0.17647058823529413	0.0
1674	None	None	None	None	None	0	0	0.2	1	1.0	5	0.7777777777777778	0.4	2	2	4	7	0	1.0	3	3	0.4666666666666667	7	0.5833333333333334	0	0.6789352901512873	0.8747691482192667	0.10921605301752335	0.5230238386475997	0.3349810782215885	0.912919186347714	0.9427826586977958	0.8118267939011526	0.5	0.5	0.36529083533226114
6042	0.039676941318000016	0.008302607805411559	0.008299885225945847	0.9145604787229091	None	0.3333333333333333	3	0.5238095238095238	11	0.4482758620689655	13	0.3522727272727273	0.3793103448275862	14	11	16	3	0	0.7272727272727273	11	8	2.066666666666667	31	0.09090909090909091	0.5925925925925926	0.5609670889424783	0.8681368885422918	0.5097300638272795	0.9475499086764982	0.3042457707586957	0.9368758083714087	0.829875855813729	0.9235802423018603	0.07142857142857142	0.07142857142857142	0.0
3130	0.040192438463101714	0.005232540282374489	0.0052011595456864365	0.9106752751985413	None	0.2222222222222222	2	0.5	10	0.4444444444444444	12	0.37662337662337664	0.3333333333333333	13	9	15	3	0	0.6363636363636364	11	7	1.9333333333333333	29	0.1	0.37037037037037035	0.6182441911485396	0.8985436334649091	0.3383489176459701	0.9294414100968947	0.26979346064742654	0.9401973629082031	0.854149556837894	0.9244759310059767	0.07692307692307693	0.07692307692307693	0.0
2324	None	None	None	None	None	0	0	0.3333333333333333	4	0.625	10	0.6	0.4375	9	7	8	3	0	0.3	10	3	1.2	18	0.16666666666666666	0.5	0.5609670889424783	0.8806623792130791	0.3383489176459701	0.9396000548895941	0.13997112597638287	0.7467294231933863	0.8873597756848142	0.8745142199751023	0.1111111111111111	0.1111111111111111	0.0
1287	None	None	None	None	None	0	0	0.5	1	1.0	1	1.0	1.0	1	1	1	0	0	0.3333333333333333	3	1	0.2	3	0.0	0	0.11770804528425134	0.5	0.742375105015907	0.5	0.1768942001631802	0.5	0.9435126298726092	0.5	0	0	0.0
3214	0.05252654583873474	0.008649036652305996	0.005439728421706539	0.8761978556045711	None	0.2222222222222222	2	0.45	9	0.5185185185185185	14	0.37662337662337664	0.37037037037037035	14	10	14	4	0	0.6363636363636364	11	7	1.9333333333333333	29	0.14285714285714285	0.5	0.5958551273909236	0.8591293455087439	0.46426234891505536	0.9555300351073932	0.34601526440817393	0.9314506262430972	0.8372163974265044	0.9237839499369533	0.07142857142857142	0.07142857142857142	0.0
1877	None	None	None	None	None	0	0	0.5	2	0.75	3	0.6	0	0	0	5	0	0	0.4	5	2	0.4	6	0.0	0	0	0	0	0	0	0	0	0	0	0	0
4929	0.045037347230494705	0.009832125628405929	0.009788866725054253	0.8977861791015723	None	0.375	3	0.5263157894736842	10	0.46153846153846156	12	0.3181818181818182	0.38461538461538464	16	10	11	6	0	0.7272727272727273	11	8	1.8666666666666667	28	0.3	0.5833333333333334	0.6176282633072947	0.8973336969067702	0.28232104379108963	0.9408442644865538	0.43257201727886957	0.9583037041392066	0.8360314091851487	0.9364200985154599	0.0625	0.0625	0.0
1999	None	None	None	None	None	0	0	0.25	1	1.0	3	0.625	0.3333333333333333	2	1	2	0	0	0.5	4	2	0.3333333333333333	5	0.0	0	0.3560868515717266	0.9283002866640304	0.7162095081764576	0.8342539287222159	0.5811220888312538	0.9827455284941338	0.9372894374156956	0.9393314392179919	0	0	0.0
835	None	None	None	None	None	0	0	1.0	2	0.0	0	0.75	0	1	0	1	0	0	1.0	2	2	0.2	3	0.0	0	0	0	0	0	0	0	0	0	0	0	0
736	None	None	None	None	None	0	0	0.3333333333333333	2	0.8571428571428571	6	1.0	0.8571428571428571	8	6	0	0	0	0.1111111111111111	9	1	0.6	9	0.0	0.5	0.33804349999211813	0.9541827068880476	0.16207937106484568	0.9268393983123632	0.5638664087831211	0.9160079123065106	0.9177580566195895	0.9343107054207354	0	0	0.0
5119	0.05222636757317569	0.013288618707007049	0.004872362391395073	0.8814909275731423	None	0.14285714285714285	1	0.47058823529411764	8	0.4782608695652174	11	0.35714285714285715	0.43478260869565216	14	10	10	4	0	0.7	10	7	1.6666666666666667	25	0.2	0.4	0.6508639083870909	0.8599067706318431	0.5004207046141003	0.9498651229305843	0.4058387271562349	0.9412115219906413	0.7412467853106638	0.9248246186897108	0.07142857142857142	0.07142857142857142	0.0
7270	0.0458740714973454	0.009131420214843517	0.00898709305314356	0.8951201970189091	None	0.3333333333333333	3	0.5	10	0.4642857142857143	13	0.38961038961038963	0.39285714285714285	15	11	14	5	0	0.6363636363636364	11	7	2.0	30	0.17857142857142858	0.5384615384615384	0.5609670889424783	0.8718106261148628	0.3383489176459701	0.9427117879540307	0.26979346064742654	0.9353624171000118	0.816147008541395	0.9215278427888253	0.06666666666666667	0.06666666666666667	0.0
3418	0.04401271449429493	0.005562012322770771	0.0043841541130526535	0.8880207706133121	None	0.2222222222222222	2	0.5	10	0.4642857142857143	13	0.38961038961038963	0.39285714285714285	15	11	14	7	0	0.6363636363636364	11	7	2.0	30	0.25	0.72	0.5609670889424783	0.864480048049591	0.5901757801841405	0.9565585047799262	0.4600519194901726	0.9480261240057086	0.854149556837894	0.9318964493785962	0.06666666666666667	0.13333333333333333	0.0
521	None	None	None	None	None	0	0	0.6	3	0.6	3	0.4375	0.4	5	2	1	1	0	1.0	4	4	0.4666666666666667	7	0.3333333333333333	0.6666666666666666	0.6032666065652662	0.8239063876210634	0.46849190620365294	0.8119329308025525	0.7121394155233538	0.9381765273823263	0.8688027892242256	0.8708436116184495	1.0	0.4	0.0
1768	None	None	None	None	None	0	0	0.5	1	1.0	1	1.0	0	0	0	2	0	0	0.3333333333333333	3	1	0.2	3	0.0	0	0	0	0	0	0	0	0	0	0	0	0
2875	None	None	None	None	None	0.25	2	0.4444444444444444	8	0.56	14	0.35064935064935066	0.4	13	10	13	5	0	0.6363636363636364	11	7	1.8	27	0.18518518518518517	0.45454545454545453	0.5609670889424783	0.8671680556295821	0.5901757801841405	0.9598367591687994	0.4222370681689213	0.9359231605305038	0.8187345120946857	0.9293755494807181	0.07692307692307693	0.07692307692307693	0.0
6146	0.04825975997930038	0.011337975129357641	0.01039642942853368	0.8902759625543148	None	0.25	2	0.47368421052631576	9	0.5	13	0.3181818181818182	0.4230769230769231	13	11	14	7	0	0.7272727272727273	11	8	1.8666666666666667	28	0.23333333333333334	0.64	0.5609670889424783	0.877322075848973	0.42928434747041855	0.9471616470269513	0.26979346064742654	0.9450856394263448	0.7381910880956366	0.9286641593718815	0.07692307692307693	0.07692307692307693	0.0
1743	None	None	None	None	None	0.2857142857142857	2	0.5625	9	0.4090909090909091	9	0.26666666666666666	0.36363636363636365	14	8	9	2	0	0.9	9	10	1.6	24	0.125	0	0.5714282817427406	0.9004010622001778	0.4324675679570654	0.8123013553817076	0.6760673693672268	0.9044658941633185	0.8560921592947203	0.8777751317835225	0.5357142857142857	0.21428571428571427	0.0
1252	None	None	None	None	None	0.25	2	0.3333333333333333	6	0.68	17	0.4090909090909091	0.68	21	17	5	1	0	0.13636363636363635	3	22	1.8	27	0.1	0.08333333333333333	0.3464769622983981	0.8070431689612895	0.650257950310937	0.948887995018203	0.5821210574332878	0.9094027729556714	0.9132841708475697	0.9019883722627656	1.0	0.23809523809523808	0.0
2284	None	None	None	None	None	0	0	0.75	3	0.3333333333333333	1	0.625	0.3333333333333333	2	1	2	3	0	0.5	4	2	0.3333333333333333	5	0.42857142857142855	0.6666666666666666	0.8799808048185678	0.5628262849895859	0.14198642273614337	0.6034507602083727	0.633804117187779	0.9749609015522835	0.9689303972698299	0.8092001241062428	0.5	0.5	0.0
3830	0.05907929170479122	0.003060978407144555	0.0019540548270197233	0.8378413136495706	None	0.25	2	0.47368421052631576	9	0.5	13	0.36363636363636365	0.38461538461538464	14	10	13	4	0	0.6363636363636364	11	7	1.8666666666666667	28	0.15384615384615385	0.43478260869565216	0.5958551273909236	0.8605257285859371	0.5004207046141003	0.9551594498814717	0.42965529588667983	0.93067183124332	0.784088877214117	0.9235669480533426	0.07142857142857142	0.07142857142857142	0.0
7033	0.047886451499629064	0.012594492740630438	0.01248596721039656	0.8945225797418832	None	0.375	3	0.47368421052631576	9	0.5	13	0.3181818181818182	0.4230769230769231	14	11	13	6	0	0.7272727272727273	11	8	1.8666666666666667	28	0.2222222222222222	0.5833333333333334	0.5609670889424783	0.8681368885422918	0.3838166325581943	0.9475947431767894	0.2716799020091357	0.9396082318388527	0.7796319628129011	0.9247034258298017	0.07142857142857142	0.07142857142857142	0.0
7435	0.04500602330393765	0.010035715973571016	0.00984602595696607	0.8918325022578061	None	0.3333333333333333	3	0.5	10	0.4642857142857143	13	0.38961038961038963	0.39285714285714285	15	11	14	5	0	0.6363636363636364	11	7	2.0	30	0.17857142857142858	0.5384615384615384	0.5609670889424783	0.8718106261148628	0.3383489176459701	0.9427117879540307	0.26979346064742654	0.9336754764759618	0.8024964396097503	0.9208607230356731	0.06666666666666667	0.06666666666666667	0.0
4971	0.03974463478034986	0.005458456760489277	0.0026485121296814028	0.8986734903331107	None	0.3333333333333333	3	0.5	10	0.48148148148148145	13	0.32954545454545453	0.4074074074074074	15	11	13	5	0	0.7272727272727273	11	8	1.9333333333333333	29	0.19230769230769232	0.5833333333333334	0.5609670889424783	0.8812901699061432	0.42928434747041855	0.9508965625071948	0.3766772378828094	0.9333132923051033	0.7381910880956366	0.9266027713420026	0.06666666666666667	0.06666666666666667	0.0
3844	0.0594247183096935	0.010707245181051029	-0.006270394246908336	0.8728020188626484	None	0.2222222222222222	2	0.5	10	0.4444444444444444	12	0.32954545454545453	0.4074074074074074	17	11	11	3	0	0.7272727272727273	11	8	1.9333333333333333	29	0.15	0.48	0.7591077918206627	0.8598381286306253	0.5901757801841405	0.9515063531345526	0.5769413907565051	0.9155790286894181	0.71023199585467	0.9161717300745715	0.058823529411764705	0.058823529411764705	0.0
6290	0.0554986635881268	0.008873805928546528	0.008867540278686607	0.872870348354089	None	0.3333333333333333	3	0.5238095238095238	11	0.4482758620689655	13	0.3522727272727273	0.3793103448275862	15	11	15	4	0	0.7272727272727273	11	8	2.066666666666667	31	0.13333333333333333	0.5384615384615384	0.5609670889424783	0.8568438131112932	0.42928434747041855	0.9508965625071948	0.4222370681689213	0.9308323625464556	0.8187345120946857	0.9206185149581062	0.06666666666666667	0.06666666666666667	0.0
3282	0.049762369150839925	0.00809736119886111	0.007667613152268277	0.8755630585333823	None	0.25	2	0.47368421052631576	9	0.5	13	0.3181818181818182	0.38461538461538464	14	10	13	5	0	0.7272727272727273	11	8	1.8666666666666667	28	0.19230769230769232	0.5217391304347826	0.5958551273909236	0.8591293455087439	0.46426234891505536	0.9555300351073932	0.34601526440817393	0.9314506262430972	0.8372163974265044	0.9237839499369533	0.07142857142857142	0.07142857142857142	0.0
5715	0.043795029566849185	0.011710006624626979	0.011668468663144922	0.8975619406239214	None	0.3333333333333333	3	0.5	10	0.48148148148148145	13	0.32954545454545453	0.4074074074074074	14	11	14	4	0	0.7272727272727273	11	8	1.9333333333333333	29	0.13793103448275862	0.64	0.5609670889424783	0.8681368885422918	0.3838166325581943	0.9475947431767894	0.2716799020091357	0.9396082318388527	0.7796319628129011	0.9247034258298017	0.07142857142857142	0.07142857142857142	0.0
3618	0.05225740125454491	0.010389212598566672	0.00930544071354033	0.8725498613046143	None	0.3333333333333333	3	0.5238095238095238	11	0.4482758620689655	13	0.4025974025974026	0.3793103448275862	16	11	14	4	0	0.6363636363636364	11	7	2.066666666666667	31	0.14814814814814814	0.5384615384615384	0.6508639083870909	0.8553409257377576	0.374507273345015	0.9466845626343305	0.34601526440817393	0.9242461827667298	0.8372163974265044	0.9156853120890963	0.0625	0.125	0.0
6150	None	None	None	None	None	0.2	2	0.4782608695652174	11	0.46875	15	0.37777777777777777	0.40625	16	13	17	4	0	0.9	10	9	2.2666666666666666	34	0.11428571428571428	0.5161290322580645	0.6176282633072947	0.870705720053415	0.3838166325581943	0.946688794117111	0.2716799020091357	0.9328464577487372	0.7796319628129011	0.9221386042318157	0.0625	0.0625	0.0
344	None	None	None	None	None	0	0	0.6666666666666666	2	0.5	1	0.6666666666666666	0	1	0	2	0	0	0.6666666666666666	3	2	0.26666666666666666	4	0.0	0.6666666666666666	0	0	0	0	0	0	0	0	0	0	0
3134	0.055010827001047036	0.006370447623093782	-0.00252765441732047	0.928684819905009	None	0.2	2	0.5	11	0.45161290322580644	14	0.3626373626373626	0.3870967741935484	18	12	14	3	0	0.5384615384615384	13	7	2.2	33	0.11538461538461539	0.3333333333333333	0.5609670889424783	0.9097134888295346	0.5901757801841405	0.9458515692121303	0.29955547664422366	0.9614455303962268	0.8873597756848142	0.9424387530758711	0.2222222222222222	0.1111111111111111	0.0
828	None	None	None	None	None	0	0	0.5	1	1.0	1	1.0	1.0	2	1	0	0	0	0.3333333333333333	3	1	0.2	3	0.0	0	0.3560868515717266	0.9283002866640304	0.6484882615551865	0.7188710298217622	0.5811220888312538	0.9827455284941338	0.9158147648883365	0.925117828425275	0	0	0.0
2254	None	None	None	None	None	0	0	0.2857142857142857	2	0.875	7	1.0	0.875	9	7	0	0	0	0.1	10	1	0.6666666666666666	10	0.0	0.6666666666666666	0.5029457755831087	0.9112374024104634	0.5266886800541354	0.8997102269890337	0.3897316545219418	0.8784440538344926	0.8417432057920917	0.8972351770998149	0	0	0.0
5548	0.05285601306973374	0.009302355524024912	0.009293000554955836	0.8676825350074301	None	0.3333333333333333	3	0.5238095238095238	11	0.4482758620689655	13	0.3522727272727273	0.3793103448275862	15	11	15	4	0	0.7272727272727273	11	8	2.066666666666667	31	0.13333333333333333	0.5384615384615384	0.5609670889424783	0.8568438131112932	0.42928434747041855	0.9508965625071948	0.4222370681689213	0.9308323625464556	0.8187345120946857	0.9206185149581062	0.13333333333333333	0.06666666666666667	0.0
6433	0.0463894121100764	0.011180197821726131	0.010932200430486738	0.894796462581153	None	0.3333333333333333	3	0.5	10	0.4642857142857143	13	0.3125	0.42857142857142855	16	12	13	4	0	0.6666666666666666	12	8	2.0	30	0.15384615384615385	0.5185185185185185	0.5609670889424783	0.8688520150860314	0.3838166325581943	0.9377953434858278	0.2716799020091357	0.9373401592359335	0.7796319628129011	0.9195630245419283	0.0625	0.0625	0.0
1159	None	None	None	None	None	0	0	0.6	3	0.6	3	0.4666666666666667	0.6	5	3	1	1	0	0.6	5	3	0.4666666666666667	7	0.25	1.0	0.6917414767752975	0.8655117094618368	0.29461051845328556	0.9082261049340681	0.49746324996403873	0.8179648882934959	0.8604108374299605	0.8682465128761192	1.0	0.4	0.0
4521	0.0450296441566295	0.007944852322511914	0.007938164428772003	0.8982979694591082	None	0.25	2	0.5	9	0.48	12	0.3068181818181818	0.4	13	10	13	5	0	0.7272727272727273	11	8	1.8	27	0.18518518518518517	0.5833333333333334	0.5609670889424783	0.871914498497031	0.3383489176459701	0.9527013253231943	0.26979346064742654	0.940131407033161	0.816147008541395	0.9281242521476823	0.07692307692307693	0.07692307692307693	0.0
1983	None	None	None	None	None	1.0	1	1.0	4	0.25	1	0.5	0.25	3	1	2	0	0	0.75	3	4	0.4	6	0.0	1.0	0.19457721907054	0.8419157059299954	0.5497388176614192	0.8706049902855836	0.5390969192773973	0.8731806893633265	0.921633794276943	0.8624848009637	0	0	0.0
3805	0.039937251846656974	0.007968288188573763	0.007935665010352066	0.9036294097615709	None	0.25	2	0.42105263157894735	8	0.5384615384615384	14	0.36363636363636365	0.4230769230769231	14	11	13	5	0	0.6363636363636364	11	7	1.8666666666666667	28	0.18518518518518517	0.5	0.6159758699386455	0.8654739509737873	0.374507273345015	0.9475422294107781	0.2716799020091357	0.9370409309806493	0.7830243238866338	0.923098332193812	0.07142857142857142	0.07142857142857142	0.0
1917	None	None	None	None	None	0	0	1.0	1	0	0	1.0	0	1	0	0	1	0	0.5	2	1	0.13333333333333333	2	0.3333333333333333	0	0	0	0	0	0	0	0	0	0	0	0
2686	None	None	None	None	None	0	0	0.5	3	0.42857142857142855	3	0.75	0.14285714285714285	2	1	6	4	0	0.75	3	4	0.6	9	0.26666666666666666	0	0.6112527361967608	0.7931420536231708	0.6147241524217942	0.7980755526128903	0.28610300012605594	0.7032904724209798	0.87159613072435	0.7674138179016533	0.75	1.0	0.3452815568502408
4953	0.045060124823892336	0.010229943520515044	0.010229783177111922	0.8985716095041452	None	0.25	2	0.47368421052631576	9	0.5	13	0.3181818181818182	0.4230769230769231	14	11	13	5	0	0.7272727272727273	11	8	1.8666666666666667	28	0.18518518518518517	0.64	0.5609670889424783	0.8681368885422918	0.3838166325581943	0.9475947431767894	0.2716799020091357	0.9396082318388527	0.7796319628129011	0.9247034258298017	0.07142857142857142	0.07142857142857142	0.0
6303	0.045780956791129035	0.013376996101995497	0.013375606971205175	0.8932670917955045	None	0.3333333333333333	3	0.5238095238095238	11	0.4482758620689655	13	0.3522727272727273	0.3793103448275862	14	11	16	3	0	0.7272727272727273	11	8	2.066666666666667	31	0.09090909090909091	0.5925925925925926	0.5609670889424783	0.8681368885422918	0.3838166325581943	0.9475947431767894	0.2716799020091357	0.9396082318388527	0.7796319628129011	0.9247034258298017	0.07142857142857142	0.07142857142857142	0.0
315	None	None	None	None	None	0	0	0.75	3	0.25	1	0.5	0.25	3	1	2	2	0	0.75	4	3	0.4	6	0.3333333333333333	0	0.21336363221324683	0.9611654782225701	0.15123683388111248	0.843350625927017	0.6902326400821318	0.9684994565768255	0.9701089248652146	0.9411799165719988	0.6666666666666666	0.3333333333333333	0.0
3696	0.049360449430590446	0.006512137500789978	0.006511857570972931	0.865748675417121	None	0.25	2	0.47368421052631576	9	0.5	13	0.3181818181818182	0.38461538461538464	15	10	12	6	0	0.7272727272727273	11	8	1.8666666666666667	28	0.2608695652173913	0.48	0.6307431658393691	0.8431833113366297	0.5901757801841405	0.9593780776505337	0.4370735236044384	0.9215661323034318	0.8187345120946857	0.9195292169392929	0.06666666666666667	0.06666666666666667	0.0
1411	None	None	None	None	None	0.3333333333333333	1	0.375	3	0.7	7	0.2857142857142857	0.4	5	4	6	4	0	0.8571428571428571	7	6	0.8	12	0.26666666666666666	0.8	0.7490374063882024	0.9526097737142166	0.4788973342795494	0.8878280110961287	0.3481238541200087	0.9404409714985068	0.9039390061308467	0.931479317546256	0.2	0.2	0.0
2128	None	None	None	None	None	0	0	0.5	1	1.0	1	1.0	1.0	2	1	0	0	0	0.3333333333333333	3	1	0.2	3	0.0	0	0.600505306112599	0.5291379402935588	0.5111077492796324	0.6070518857716972	0.7759577173826238	0.8903110830143878	0.7717334758626723	0.7072049745748521	0	0	0.0
3470	0.04501276698820278	0.0005824614807463232	0.0004793019898912275	0.8803771227385747	None	0.1111111111111111	1	0.5	10	0.42857142857142855	12	0.38961038961038963	0.35714285714285715	15	10	14	4	0	0.6363636363636364	11	7	2.0	30	0.14814814814814814	0.46153846153846156	0.6307431658393691	0.8586526577229162	0.5901757801841405	0.9517729416065678	0.4370735236044384	0.9348106753499175	0.745792963268035	0.9229556239219218	0.06666666666666667	0.06666666666666667	0.0
6861	0.04994572088494594	0.013624429777722201	0.013608980314958757	0.8928975775602623	None	0.3333333333333333	3	0.5	10	0.4642857142857143	13	0.3409090909090909	0.39285714285714285	14	11	15	5	0	0.7272727272727273	11	8	2.0	30	0.16129032258064516	0.5384615384615384	0.5609670889424783	0.8681368885422918	0.3838166325581943	0.9475947431767894	0.2716799020091357	0.9396082318388527	0.7796319628129011	0.9247034258298017	0.07142857142857142	0.07142857142857142	0.0
1800	None	None	None	None	None	0	0	0.5	2	0.6666666666666666	2	1.0	0.3333333333333333	3	1	1	0	0	0.2	5	1	0.3333333333333333	5	0.0	1.0	0.5764500080498164	0.7903780533609718	0.17503515954431662	0.9701337364748126	0.5365853873296333	0.8349217133610841	0.8704384872692769	0.8950074601468383	0	0	0.0
6910	None	None	None	None	None	0.36363636363636365	4	0.5416666666666666	13	0.4411764705882353	15	0.3333333333333333	0.4411764705882353	19	15	16	1	0	0.75	12	9	2.4	36	0.03125	0.5161290322580645	0.5609670889424783	0.8686749103805084	0.42928434747041855	0.9337888110248662	0.27356634337084496	0.9306654823953289	0.7381910880956366	0.9150993061514907	1.0	0.05263157894736842	0.0
1616	None	None	None	None	None	0	0	0.5	2	0.6666666666666666	2	0.8333333333333334	0.3333333333333333	3	1	1	3	0	0.6666666666666666	3	2	0.3333333333333333	5	0.75	0	0.9442484919312033	0.8367973443412732	0.6851234448138264	0.9403803033367426	0.5798647459512967	0.8775547599442483	0.856305515801927	0.8929072733231153	0.6666666666666666	0.6666666666666666	0.0
7312	0.046819481502809346	0.013017742403590887	0.012860801345013773	0.8947778888573923	None	0.375	3	0.47368421052631576	9	0.5	13	0.3181818181818182	0.4230769230769231	14	11	13	6	0	0.7272727272727273	11	8	1.8666666666666667	28	0.2222222222222222	0.5833333333333334	0.5609670889424783	0.8681368885422918	0.3838166325581943	0.9475947431767894	0.2716799020091357	0.9396082318388527	0.7796319628129011	0.9247034258298017	0.07142857142857142	0.07142857142857142	0.0
1767	None	None	None	None	None	0	0	0.5	2	0.6666666666666666	2	1.0	0.3333333333333333	3	1	1	1	0	0.2	5	1	0.3333333333333333	5	0.25	1.0	0.5764500080498164	0.7903780533609718	0.17503515954431662	0.9701337364748126	0.5356466866693815	0.7821010615309865	0.8586134817020995	0.8837694911896861	1.0	0.6666666666666666	0.0
7420	None	None	None	None	None	0.3333333333333333	2	0.4666666666666667	7	0.5	10	0.3492063492063492	0.4	10	8	11	5	0	0.7777777777777778	9	7	1.4666666666666666	22	0.20833333333333334	0.5882352941176471	0.5609670889424783	0.8888931285112135	0.2231801901728359	0.9574788258360062	0.15491915762649683	0.9305785050249344	0.8553575608970607	0.9306337435565766	0.1	0.1	0.0
5244	0.054126314353186405	0.00754023916830021	0.007288606103749441	0.8707732489551263	None	0.2222222222222222	2	0.5	10	0.4642857142857143	13	0.3409090909090909	0.39285714285714285	14	11	15	5	0	0.7272727272727273	11	8	2.0	30	0.16129032258064516	0.5384615384615384	0.5958551273909236	0.8642137367697026	0.5097300638272795	0.949809654952807	0.380064190306698	0.9303231488217358	0.7811178327883831	0.9213583033423349	0.07142857142857142	0.07142857142857142	0.0
4988	0.05411562031244286	0.0038427432748851208	0.0036262953434522058	0.8386137869234903	None	0.2222222222222222	2	0.5	10	0.4444444444444444	12	0.37662337662337664	0.37037037037037035	15	10	13	4	0	0.6363636363636364	11	7	1.9333333333333333	29	0.16	0.4166666666666667	0.6307431658393691	0.8541777282400157	0.4106656290440599	0.9505174685026575	0.4370735236044384	0.9255284926467151	0.7448847143413868	0.9179159387259614	0.06666666666666667	0.06666666666666667	0.0
2835	None	None	None	None	None	0.1	1	0.4090909090909091	9	0.5	15	0.4	0.4	16	12	15	6	0	0.8	10	8	2.1333333333333333	32	0.2	0.5	0.6307431658393691	0.84829221348847	0.3383489176459701	0.9435938237983313	0.26979346064742654	0.9353457437931549	0.8360314091851487	0.9170874300851951	0.125	0.25	0.0
5651	0.055962004678218484	0.008733071394679768	0.008161162062616833	0.8685221974898037	None	0.3333333333333333	3	0.5238095238095238	11	0.4482758620689655	13	0.3522727272727273	0.3793103448275862	15	11	15	4	0	0.7272727272727273	11	8	2.066666666666667	31	0.13333333333333333	0.5384615384615384	0.5609670889424783	0.8568438131112932	0.42928434747041855	0.9508965625071948	0.36184078244729234	0.9310647585929682	0.854149556837894	0.9207065363511878	0.06666666666666667	0.06666666666666667	0.0
5037	0.0456478554587296	0.009723045199412427	0.009614950519699097	0.8994914852476668	None	0.25	2	0.47368421052631576	9	0.5	13	0.3181818181818182	0.38461538461538464	13	10	14	5	0	0.7272727272727273	11	8	1.8666666666666667	28	0.1724137931034483	0.64	0.5609670889424783	0.871914498497031	0.3383489176459701	0.9527013253231943	0.26979346064742654	0.940131407033161	0.816147008541395	0.9281242521476823	0.07692307692307693	0.07692307692307693	0.0
2836	0.05343736048887095	0.00692430012161459	0.006749889269335267	0.8951974251155461	None	0.2222222222222222	2	0.45	9	0.5185185185185185	14	0.37662337662337664	0.37037037037037035	14	10	14	5	0	0.6363636363636364	11	7	1.9333333333333333	29	0.17857142857142858	0.5	0.5958551273909236	0.8591293455087439	0.5901757801841405	0.9486793727307106	0.34601526440817393	0.9322064614825727	0.8684036564402368	0.9204673794604065	0.07142857142857142	0.07142857142857142	0.0
5433	0.053911557677593966	0.009805402121323015	0.009703269430586924	0.8680379559295611	None	0.3333333333333333	3	0.5238095238095238	11	0.4482758620689655	13	0.3522727272727273	0.3793103448275862	15	11	15	4	0	0.7272727272727273	11	8	2.066666666666667	31	0.13333333333333333	0.5384615384615384	0.5609670889424783	0.8568438131112932	0.42928434747041855	0.9508965625071948	0.4222370681689213	0.9308323625464556	0.8187345120946857	0.9206185149581062	0.06666666666666667	0.06666666666666667	0.0
4294	0.044293843923388504	0.0071049685504460044	0.0068686714896049736	0.8999320847223441	None	0.2222222222222222	2	0.45	9	0.5185185185185185	14	0.37662337662337664	0.37037037037037035	13	10	15	3	0	0.6363636363636364	11	7	1.9333333333333333	29	0.0967741935483871	0.56	0.5609670889424783	0.871914498497031	0.3383489176459701	0.9527013253231943	0.26979346064742654	0.940131407033161	0.816147008541395	0.9281242521476823	0.07692307692307693	0.07692307692307693	0.0
2251	None	None	None	None	None	0	0	0.5	1	1.0	1	1.0	0	1	0	1	0	0	0.3333333333333333	1	3	0.2	3	0.0	0	0	0	0	0	0	0	0	0	0	0	0
5324	0.06161491800434936	0.00678983060295207	0.006274994558695079	0.8608484311444274	None	0.3333333333333333	3	0.5	10	0.48148148148148145	13	0.32954545454545453	0.4074074074074074	15	11	13	7	0	0.7272727272727273	11	8	1.9333333333333333	29	0.2692307692307692	0.5833333333333334	0.5609670889424783	0.8568438131112932	0.5901757801841405	0.9362473164899557	0.4222370681689213	0.9308323625464556	0.8392105231847923	0.9136136394792514	0.06666666666666667	0.06666666666666667	0.0
4565	0.05380010254297006	0.006817452306163609	0.006815910717213533	0.8426764896358541	None	0.2222222222222222	2	0.5	10	0.4444444444444444	12	0.37662337662337664	0.37037037037037035	15	10	13	4	0	0.6363636363636364	11	7	1.9333333333333333	29	0.16	0.4166666666666667	0.6307431658393691	0.8541777282400157	0.4106656290440599	0.9505174685026575	0.4370735236044384	0.9255284926467151	0.7448847143413868	0.9179159387259614	0.06666666666666667	0.06666666666666667	0.0
2559	None	None	None	None	None	0	0	0.375	3	0.6666666666666666	6	0.9166666666666666	0.3333333333333333	6	3	4	5	0	0.75	3	4	0.7333333333333333	11	0.5555555555555556	1.0	0.8427615639255107	0.8211537568947574	0.8494364740444069	0.92060299422441	0.5206374984962248	0.8495084764981511	0.824133784422015	0.8700990063654876	0.16666666666666666	0.3333333333333333	0.0
3997	0.04182458625781839	0.0038689715529231193	0.00314096167602494	0.8824859467829385	None	0.2222222222222222	2	0.45	9	0.48148148148148145	13	0.37662337662337664	0.4074074074074074	15	11	13	7	0	0.6363636363636364	11	7	1.9333333333333333	29	0.2692307692307692	0.48	0.6182441911485396	0.8511915494410571	0.3383489176459701	0.9464483162070572	0.26979346064742654	0.9262465829246189	0.816147008541395	0.9154562317800337	0.06666666666666667	0.2	0.0
4357	0.03986660478801171	0.008979392347429881	0.008945351132588274	0.9036593348988383	None	0.2222222222222222	2	0.45	9	0.5185185185185185	14	0.37662337662337664	0.4074074074074074	14	11	14	3	0	0.6363636363636364	11	7	1.9333333333333333	29	0.10344827586206896	0.56	0.6159758699386455	0.8654739509737873	0.374507273345015	0.9475422294107781	0.2716799020091357	0.9354939739019481	0.7826175631138655	0.9224826059500918	0.07142857142857142	0.07142857142857142	0.0
6498	0.04583850609087574	0.004979086270388793	0.004512538205931825	0.8752229747770702	None	0.3333333333333333	3	0.5	10	0.4642857142857143	13	0.3409090909090909	0.39285714285714285	14	11	15	5	0	0.7272727272727273	11	8	2.0	30	0.16129032258064516	0.5384615384615384	0.589605640045509	0.8912395966535133	0.5097300638272795	0.9464093104710152	0.39757071166415614	0.9323895636184917	0.7638312891755027	0.9264175185333444	0.07142857142857142	0.07142857142857142	0.0
4454	0.05278240160496969	0.010773885109837799	0.010479401065576285	0.874449101640694	None	0.2222222222222222	2	0.5	10	0.4642857142857143	13	0.38961038961038963	0.39285714285714285	16	11	13	4	0	0.6363636363636364	11	7	2.0	30	0.16	0.48	0.6508639083870909	0.8553409257377576	0.374507273345015	0.9466845626343305	0.34601526440817393	0.922591562971476	0.8372163974265044	0.9150811830739093	0.0625	0.0625	0.0
3059	0.03981055566974331	0.009353830163057554	0.004712357731017705	0.9055946217999183	None	0.2222222222222222	2	0.5	10	0.4444444444444444	12	0.37662337662337664	0.37037037037037035	15	10	13	5	0	0.6363636363636364	11	7	1.9333333333333333	29	0.2	0.5	0.6307431658393691	0.8417852054753493	0.3383489176459701	0.9512481269992199	0.26979346064742654	0.9282906600902807	0.854149556837894	0.9169118192219897	0.06666666666666667	0.06666666666666667	0.0
3649	0.05215307778216953	0.009251097898747606	0.008009537349643811	0.8730627877367759	None	0.2222222222222222	2	0.45	9	0.5185185185185185	14	0.37662337662337664	0.4074074074074074	15	11	13	5	0	0.6363636363636364	11	7	1.9333333333333333	29	0.19230769230769232	0.5	0.6307431658393691	0.8533864517485699	0.5901757801841405	0.9584330655371086	0.4222370681689213	0.931036367918265	0.8187345120946857	0.9241914866117106	0.06666666666666667	0.06666666666666667	0.0
6184	0.056860134089892024	0.009628095252630652	0.009599824733545488	0.8684453728989824	None	0.3333333333333333	3	0.5238095238095238	11	0.4482758620689655	13	0.3522727272727273	0.3793103448275862	15	11	15	4	0	0.7272727272727273	11	8	2.066666666666667	31	0.13333333333333333	0.5384615384615384	0.5609670889424783	0.8568438131112932	0.42928434747041855	0.9508965625071948	0.4370735236044384	0.9331248042834729	0.7381910880956366	0.9214950331531246	0.13333333333333333	0.06666666666666667	0.0
4151	0.05338946240783592	0.008101766175374392	0.008066926563261	0.8761205913563374	None	0.2222222222222222	2	0.5	10	0.4642857142857143	13	0.38961038961038963	0.39285714285714285	16	11	13	4	0	0.6363636363636364	11	7	2.0	30	0.16	0.48	0.6508639083870909	0.8553409257377576	0.374507273345015	0.9466845626343305	0.34601526440817393	0.9249741281536058	0.8372163974265044	0.9159536797787562	0.125	0.0625	0.0
426	None	None	None	None	None	0.5	1	0.7142857142857143	5	0.375	3	0.6666666666666666	0.25	5	2	4	3	0	0.6	5	3	0.6666666666666666	10	0.3333333333333333	0.8571428571428571	0.6897767355619051	0.8149456920086616	0.9270534355451001	0.9570369747020815	0.6929936819718193	0.8969553119981274	0.8698106522200818	0.9046452898472657	0.4	0.4	0.0
777	None	None	None	None	None	0	0	0.8	4	0.2	1	0.5833333333333334	0	4	0	2	2	0	0.75	3	4	0.4666666666666667	7	0.5	0.5	0	0	0	0	0	0	0	0	0	0	0
2506	None	None	None	None	None	0	0	0.75	3	0.0	0	0.8333333333333334	0	3	0	1	0	0	0.6666666666666666	3	2	0.3333333333333333	5	0.0	0.6666666666666666	0	0	0	0	0	0	0	0	0	0	0
5842	0.05592802928855367	0.009645354185871998	0.009244926821212456	0.8669900080879136	None	0.3333333333333333	3	0.5238095238095238	11	0.4482758620689655	13	0.3522727272727273	0.3793103448275862	15	11	15	4	0	0.7272727272727273	11	8	2.066666666666667	31	0.13333333333333333	0.5384615384615384	0.5609670889424783	0.8568438131112932	0.42928434747041855	0.9508965625071948	0.36184078244729234	0.9310647585929682	0.854149556837894	0.9207065363511878	0.06666666666666667	0.06666666666666667	0.0
5179	0.05091588215622601	0.0009140374018337175	-0.0005720589956489893	0.8735014204571168	None	0.1111111111111111	1	0.45	9	0.48148148148148145	13	0.37662337662337664	0.37037037037037035	15	10	13	5	0	0.6363636363636364	11	7	1.9333333333333333	29	0.2	0.48	0.6307431658393691	0.8586526577229162	0.5901757801841405	0.9517729416065678	0.5118096532573853	0.9456340571552257	0.7366480139587055	0.9274091577178768	0.06666666666666667	0.06666666666666667	0.0
3063	0.04039642932784722	0.004358005356296262	-0.0034081613198640986	0.9037741890559655	None	0.42857142857142855	3	0.5625	9	0.4090909090909091	9	0.3116883116883117	0.36363636363636365	13	8	10	6	0	0.6363636363636364	11	7	1.6	24	0.3157894736842105	0.19047619047619047	0.664574110343846	0.8665800054689256	0.5901757801841405	0.9437111818900812	0.26979346064742654	0.9229106234009464	0.71023199585467	0.9161369847217748	0.07692307692307693	0.07692307692307693	0.0
2197	None	None	None	None	None	0	0	0.75	3	0.0	0	0.8333333333333334	0	3	0	1	0	0	0.6666666666666666	3	2	0.3333333333333333	5	0.0	0.6666666666666666	0	0	0	0	0	0	0	0	0	0	0
4314	None	None	None	None	None	0.2727272727272727	3	0.5	12	0.45454545454545453	15	0.3888888888888889	0.36363636363636365	18	12	16	1	0	0.9	10	9	2.3333333333333335	35	0.03333333333333333	0.5161290322580645	0.5609670889424783	0.8661431977214586	0.42928434747041855	0.9377606854302474	0.43177912433141463	0.9254610676651354	0.71023199585467	0.9142174376996117	1.0	0.05555555555555555	0.0
3729	0.05384095835996813	0.009539130818077432	0.008200176423484421	0.8714300611581438	None	0.2222222222222222	2	0.45	9	0.5185185185185185	14	0.37662337662337664	0.37037037037037035	14	10	14	5	0	0.6363636363636364	11	7	1.9333333333333333	29	0.17857142857142858	0.5	0.5958551273909236	0.8591293455087439	0.46426234891505536	0.9555300351073932	0.34601526440817393	0.9314506262430972	0.8372163974265044	0.9237839499369533	0.07142857142857142	0.07142857142857142	0.0
6438	0.05373414074970737	0.007926472782345343	0.007377619874237343	0.8731830170602932	None	0.3333333333333333	3	0.5238095238095238	11	0.4482758620689655	13	0.3522727272727273	0.3793103448275862	15	11	15	4	0	0.7272727272727273	11	8	2.066666666666667	31	0.13333333333333333	0.5384615384615384	0.5609670889424783	0.8568438131112932	0.42928434747041855	0.9508965625071948	0.4222370681689213	0.9308323625464556	0.8187345120946857	0.9206185149581062	0.06666666666666667	0.06666666666666667	0.0
3144	0.04098019621019872	0.006101686194999018	0.005735056272762812	0.9020740305877826	None	0	0	0.3888888888888889	7	0.52	13	0.3068181818181818	0.48	15	12	11	2	0	0.7272727272727273	11	8	1.8	27	0.08695652173913043	0.4166666666666667	0.6709846509348125	0.8751982621869129	0.4106656290440599	0.9248714630530496	0.26979346064742654	0.9376816885956277	0.816147008541395	0.9160444859852223	0.5333333333333333	0.06666666666666667	0.0
1078	None	None	None	None	None	0	0	0.8	4	0.2	1	0.5833333333333334	0.2	5	1	1	1	0	0.75	3	4	0.4666666666666667	7	0.5	0.5	0.6917414767752975	0.8748328662197301	0.6453398589973405	0.8713089315217776	0.49746324996403873	0.6815801666567279	0.8465618263554185	0.8233681766637702	1.0	0.4	0.0
5961	0.04076749671097114	0.007999382007324148	0.007753333543381575	0.9021365363984541	None	0.2222222222222222	2	0.45	9	0.5185185185185185	14	0.37662337662337664	0.4074074074074074	14	11	14	3	0	0.6363636363636364	11	7	1.9333333333333333	29	0.10344827586206896	0.56	0.5609670889424783	0.8681368885422918	0.3838166325581943	0.9475947431767894	0.2716799020091357	0.9396082318388527	0.7796319628129011	0.9247034258298017	0.07142857142857142	0.07142857142857142	0.0
3328	0.05672618748818549	0.009471581749548586	0.008214636532006846	0.8740800740083883	None	0.2222222222222222	2	0.5	10	0.4642857142857143	13	0.38961038961038963	0.35714285714285715	15	10	14	4	0	0.6363636363636364	11	7	2.0	30	0.14814814814814814	0.48	0.6307431658393691	0.861692071599441	0.3383489176459701	0.9512481269992199	0.26979346064742654	0.9270133535070111	0.854149556837894	0.9203696003308313	0.06666666666666667	0.06666666666666667	0.0
2720	0.0018274206637094456	0.00030709911187934424	-6.04833927011109e-05	0.9933246734312883	None	0	0	0.75	3	0.0	0	0.8333333333333334	0	3	0	1	0	0	0.6666666666666666	3	2	0.3333333333333333	5	0.0	0.6666666666666666	0	0	0	0	0	0	0	0	0	0	0
2091	None	None	None	None	None	0	0	0.5	3	0.6666666666666666	4	0.4444444444444444	0.6666666666666666	6	4	1	1	0	0.5	6	3	0.5333333333333333	8	0.25	1.0	0.47938385275500045	0.874584067162882	0.6453398589973405	0.9043947288393047	0.5200164331015007	0.7762074711575573	0.778641566371835	0.85947669678451	1.0	0.3333333333333333	0.0
6554	0.04129206475409906	0.009173328785100451	0.009016392726025665	0.8982738804363615	None	0.3333333333333333	3	0.5238095238095238	11	0.4482758620689655	13	0.3522727272727273	0.3793103448275862	14	11	16	3	0	0.7272727272727273	11	8	2.066666666666667	31	0.09090909090909091	0.5925925925925926	0.5609670889424783	0.8617010689099024	0.3838166325581943	0.9475947431767894	0.2716799020091357	0.9396082318388527	0.7796319628129011	0.9234147307884576	0.14285714285714285	0.07142857142857142	0.0
2960	None	None	None	None	None	0.1	1	0.43478260869565216	10	0.5	16	0.425	0.5	21	16	12	2	0	0.8	10	8	2.2666666666666666	34	0.08695652173913043	0.6	0.6709846509348125	0.8443587537855343	0.4106656290440599	0.9401759295495914	0.5769413907565051	0.9192875962701883	0.745792963268035	0.9082786881081814	0.5238095238095238	0.047619047619047616	0.0
3982	0.05309314203237874	0.004024601225304636	0.0038174673581308207	0.8377860853194403	None	0.2222222222222222	2	0.5	10	0.4444444444444444	12	0.37662337662337664	0.37037037037037035	15	10	13	4	0	0.6363636363636364	11	7	1.9333333333333333	29	0.16	0.4166666666666667	0.6307431658393691	0.8541777282400157	0.4106656290440599	0.9505174685026575	0.4370735236044384	0.9255284926467151	0.7448847143413868	0.9179159387259614	0.06666666666666667	0.06666666666666667	0.0
840	None	None	None	None	None	0	0	0.75	3	0.5	2	0.6	0.5	4	2	1	2	0	0.4	5	2	0.4	6	0.5	0.5	0.7885631279508656	0.9052128719570309	0.2801397150239155	0.7095791481681997	0.787164113882414	0.9570942253429168	0.9473486105964276	0.8894292422729962	0.625	0.25	0.0
5107	0.052188309347015786	0.00880284863624772	0.008319705339909313	0.8665821567624314	None	0.3333333333333333	3	0.5238095238095238	11	0.4482758620689655	13	0.3522727272727273	0.3793103448275862	15	11	15	4	0	0.7272727272727273	11	8	2.066666666666667	31	0.13333333333333333	0.5384615384615384	0.5609670889424783	0.8568438131112932	0.42928434747041855	0.9508965625071948	0.26979346064742654	0.9430937153296515	0.7381910880956366	0.9255448164781576	0.06666666666666667	0.06666666666666667	0.0
7190	0.04143181849942026	0.009079883860760633	0.006266182414633944	0.9062757932633564	None	0.2222222222222222	2	0.45	9	0.48148148148148145	13	0.37662337662337664	0.4074074074074074	14	11	14	5	0	0.6363636363636364	11	7	1.9333333333333333	29	0.1724137931034483	0.48	0.6176282633072947	0.8789642266619795	0.3838166325581943	0.9420874962543442	0.26979346064742654	0.9384138927265032	0.7796319628129011	0.9240384149007628	0.07142857142857142	0.07142857142857142	0.0
6148	0.04657075239415603	0.009131581554748865	0.008936211449717632	0.8965068558277501	None	0.3333333333333333	3	0.5238095238095238	11	0.4482758620689655	13	0.3229166666666667	0.41379310344827586	16	12	14	2	0	0.6666666666666666	12	8	2.066666666666667	31	0.07142857142857142	0.5714285714285714	0.5609670889424783	0.8688520150860314	0.3838166325581943	0.9377953434858278	0.2716799020091357	0.9373401592359335	0.7796319628129011	0.9195630245419283	0.53125	0.0625	0.0
3910	0.053844289963196255	0.00988003970870203	0.008757609199868354	0.8727400212394953	None	0.2222222222222222	2	0.5	10	0.4642857142857143	13	0.38961038961038963	0.35714285714285715	15	10	14	4	0	0.6363636363636364	11	7	2.0	30	0.14814814814814814	0.48	0.6307431658393691	0.861692071599441	0.3383489176459701	0.9512481269992199	0.26979346064742654	0.9270133535070111	0.854149556837894	0.9203696003308313	0.06666666666666667	0.06666666666666667	0.0
780	None	None	None	None	None	0	0	0	0	0	0	1.0	0	0	0	0	0	0	1.0	1	1	0.06666666666666667	1	0.0	0	0	0	0	0	0	0	0	0	0	0	0
3980	0.05285688369223933	0.010367080768115638	0.0090820928169873	0.8716494829022238	None	0.2222222222222222	2	0.45	9	0.5185185185185185	14	0.37662337662337664	0.37037037037037035	14	10	14	5	0	0.6363636363636364	11	7	1.9333333333333333	29	0.17857142857142858	0.5	0.5958551273909236	0.8591293455087439	0.46426234891505536	0.9555300351073932	0.34601526440817393	0.9314506262430972	0.8372163974265044	0.9237839499369533	0.07142857142857142	0.07142857142857142	0.0
1753	None	None	None	None	None	0	0	0.8	4	0.2	1	0.5833333333333334	0.2	4	1	2	1	0	0.75	3	4	0.4666666666666667	7	0.2	0.5	0.7679211394446328	0.7848333202942996	0.2780222427504677	0.9021614114733377	0.35882498703692384	0.7891949410410698	0.900320098369506	0.8336709566420405	1.0	0.75	0.0
1779	None	None	None	None	None	0	0	0.25	2	0.8	8	0.4444444444444444	0.4	5	4	6	3	0	0.3333333333333333	9	3	0.8	12	0.2	0.6666666666666666	0.5609670889424783	0.8539446298789161	0.3383489176459701	0.9639757372856556	0.25310162903468647	0.7653944841025251	0.8873597756848142	0.8887872944145696	0.2	0.8	0.0
2063	None	None	None	None	None	0	0	0.6666666666666666	2	0.0	0	0.6666666666666666	0	2	0	1	0	0	0.6666666666666666	3	2	0.26666666666666666	4	0.0	1.0	0	0	0	0	0	0	0	0	0	0	0
3098	0.049110158473134304	0.011084568555126182	0.010400842243277779	0.8768397371007292	None	0.3333333333333333	3	0.5238095238095238	11	0.4482758620689655	13	0.4025974025974026	0.3448275862068966	16	10	14	4	0	0.6363636363636364	11	7	2.066666666666667	31	0.15384615384615385	0.5384615384615384	0.6393226901534048	0.8548906382008731	0.40507087528788777	0.946831752776685	0.3431562634645306	0.9214138775852733	0.8372163974265044	0.9146374313980191	0.125	0.125	0.0
916	None	None	None	None	None	0.5	1	0.7142857142857143	5	0.25	2	0.5	0.125	5	1	4	3	0	0.8	5	4	0.6666666666666666	10	0.375	0.4	0.48897237090379597	0.7870824522475541	0.44650728786807437	0.8578724936037269	0.47054605596036697	0.8731294404323374	0.7547992971816705	0.8426428480856579	0.4	0.6	0.0
3437	0.05316715911005714	0.010864545316200657	0.01086351506184185	0.8721718707450599	None	0.2222222222222222	2	0.5	10	0.4642857142857143	13	0.38961038961038963	0.39285714285714285	16	11	13	4	0	0.6363636363636364	11	7	2.0	30	0.16	0.48	0.6508639083870909	0.8553409257377576	0.374507273345015	0.9466845626343305	0.34601526440817393	0.9242461827667298	0.8372163974265044	0.9156853120890963	0.0625	0.0625	0.0
4634	0.05330656888631498	0.009420095868758523	0.009376412564026979	0.8681301633190641	None	0.3333333333333333	3	0.5238095238095238	11	0.4482758620689655	13	0.3522727272727273	0.3793103448275862	15	11	15	4	0	0.7272727272727273	11	8	2.066666666666667	31	0.13333333333333333	0.5384615384615384	0.5609670889424783	0.8568438131112932	0.42928434747041855	0.9508965625071948	0.4222370681689213	0.9308323625464556	0.8187345120946857	0.9206185149581062	0.06666666666666667	0.06666666666666667	0.0
3760	0.05349196188268876	0.010643741682299132	0.01052090421526529	0.8740219205793388	None	0.2222222222222222	2	0.5	10	0.4642857142857143	13	0.38961038961038963	0.39285714285714285	16	11	13	4	0	0.6363636363636364	11	7	2.0	30	0.16	0.48	0.6508639083870909	0.8553409257377576	0.374507273345015	0.9466845626343305	0.34601526440817393	0.922591562971476	0.8372163974265044	0.9150811830739093	0.0625	0.0625	0.0
3411	0.02462988342136599	0.0012034378989382517	-0.0010954432094996012	0.9474147866955984	None	0.2	1	0.4166666666666667	5	0.6	9	0.3148148148148148	0.4	7	6	9	3	0	0.6666666666666666	6	9	1.1333333333333333	17	0.14285714285714285	0.3333333333333333	0.5609670889424783	0.8127733054452372	0.3383489176459701	0.9586459000254224	0.1480859750903434	0.9386795748645695	0.854149556837894	0.9203135223010152	0.14285714285714285	0.14285714285714285	0.0
3022	0.03917220798528513	0.007368758514206603	0.00560053237006208	0.9142324533272971	None	0.125	1	0.4444444444444444	8	0.52	13	0.35064935064935066	0.4	12	10	14	4	0	0.6363636363636364	11	7	1.8	27	0.13333333333333333	0.4	0.644614421041676	0.8987199567996494	0.5004207046141003	0.9248785023223787	0.4233674257019658	0.9340589888940115	0.728377262627862	0.9204252462433804	0.08333333333333333	0.08333333333333333	0.0
2857	0.04153823032162211	0.004147010406628037	0.003881505083642949	0.9108932301628911	None	0.2222222222222222	2	0.5	10	0.4444444444444444	12	0.37662337662337664	0.3333333333333333	13	9	15	3	0	0.6363636363636364	11	7	1.9333333333333333	29	0.1	0.37037037037037035	0.6182441911485396	0.8985436334649091	0.3383489176459701	0.9294414100968947	0.26979346064742654	0.9401973629082031	0.854149556837894	0.9244759310059767	0.07692307692307693	0.07692307692307693	0.0
687	None	None	None	None	None	0.5	1	0.7142857142857143	5	0.375	3	0.6666666666666666	0.25	4	2	5	2	0	0.6	5	3	0.6666666666666666	10	0.16666666666666666	0.8	0.6771565890171265	0.7902868138035142	0.906009609367427	0.966103539040812	0.7827884145127388	0.9161167451645649	0.8833354195937777	0.9133923812811682	0.625	0.5	0.0
472	None	None	None	None	None	0	0	0.25	2	0.7777777777777778	7	0.3055555555555556	0.3333333333333333	3	3	7	5	0	1.0	6	6	0.7333333333333333	11	0.2777777777777778	0.8	0.24301330324043802	0.951411415025941	0.5935784283211192	0.8305952455839706	0.1651317374991199	0.668057560650839	0.9187486130771348	0.8525329994330951	0.3333333333333333	0.3333333333333333	0.0
452	None	None	None	None	None	0.3333333333333333	1	0.625	5	0.4	4	0.6	0.1	5	1	6	5	0	0.8	5	4	0.8	12	0.4166666666666667	0.2857142857142857	0.42066250061115806	0.8552034273628633	0.44650728786807437	0.8578724936037269	0.47054605596036697	0.8731294404323374	0.7632000918905197	0.8622635597157617	0.2	0.6	0.0
2126	None	None	None	None	None	0	0	0.3333333333333333	1	1.0	2	1.0	0.5	2	1	1	0	0	0.25	4	1	0.26666666666666666	4	0.0	0	0.36494087421385224	0.922179018591169	0.6484882615551865	0.7188710298217622	0.5811220888312538	0.9827455284941338	0.91392200981089	0.9230474661026824	0	0	0.0
2623	0.001916116588377878	0.00014811321126320792	-7.727625080788121e-05	0.9961327573298079	None	1.0	1	1.0	5	0.0	0	0.7777777777777778	0	4	0	2	0	0	1.0	3	3	0.4666666666666667	7	0.0	1.0	0	0	0	0	0	0	0	0	0	0	0
5821	0.050003481017558624	0.005382703527732664	0.004471928626065448	0.8765000313594522	None	0.3333333333333333	3	0.5238095238095238	11	0.4482758620689655	13	0.3522727272727273	0.3793103448275862	15	11	15	6	0	0.7272727272727273	11	8	2.066666666666667	31	0.2	0.5384615384615384	0.6182441911485396	0.8449280973644496	0.3383489176459701	0.9559020462085169	0.4222370681689213	0.928805237830813	0.854149556837894	0.9203194145723813	0.16666666666666669	0.2	0.0
3920	None	None	None	None	None	0.3	3	0.5909090909090909	13	0.3333333333333333	10	0.38095238095238093	0.23333333333333334	14	7	17	4	0	0.5833333333333334	7	12	2.1333333333333333	32	0.12903225806451613	0.38461538461538464	0.6600374403815705	0.8896844148542156	0.46426234891505536	0.9474566845713092	0.2603888381921601	0.9396047319970312	0.8553575608970607	0.9292179460444943	0.10714285714285714	0.21428571428571427	0.0
4892	0.0373563047568543	0.006893405893223026	0.0068931507577059134	0.9119795594801147	None	0.25	2	0.47368421052631576	9	0.5	13	0.3181818181818182	0.4230769230769231	14	11	13	4	0	0.7272727272727273	11	8	1.8666666666666667	28	0.14814814814814814	0.5833333333333334	0.5609670889424783	0.8681368885422918	0.3838166325581943	0.9475947431767894	0.2716799020091357	0.9396082318388527	0.7796319628129011	0.9247034258298017	0.07142857142857142	0.07142857142857142	0.0
4501	0.05115188531472476	0.010421626048780396	0.009550766210501657	0.8768829512481279	None	0.2222222222222222	2	0.45	9	0.5185185185185185	14	0.37662337662337664	0.4074074074074074	15	11	13	5	0	0.6363636363636364	11	7	1.9333333333333333	29	0.19230769230769232	0.5	0.6307431658393691	0.8527628154349903	0.4106656290440599	0.9509028806536076	0.26979346064742654	0.9397355855133913	0.7448847143413868	0.9233648312186931	0.06666666666666667	0.06666666666666667	0.0
1439	None	None	None	None	None	0	0	0.3333333333333333	2	0.8571428571428571	6	0.5625	0.5714285714285714	4	4	4	0	0	0.25	8	2	0.6	9	0.0	0.25	0.1	0.9728379181569633	0.736412713243024	0.5300824913100012	0.8787295502615902	0.9275087950634474	0.9670617378100388	0.8892040006719921	0	0	0.0
4351	0.055763183136395944	0.011368398919285263	0.009447874759701273	0.8718509789968952	None	0.2222222222222222	2	0.45	9	0.5185185185185185	14	0.37662337662337664	0.4074074074074074	15	11	13	5	0	0.6363636363636364	11	7	1.9333333333333333	29	0.19230769230769232	0.5	0.6307431658393691	0.8527628154349903	0.4106656290440599	0.9509028806536076	0.26979346064742654	0.940976673820497	0.745792963268035	0.9238851665886909	0.06666666666666667	0.06666666666666667	0.0
2593	0.0038961213756020683	0.0014817324161642209	-0.0003684198899342336	0.9836580866504907	None	0.5	1	0.7142857142857143	5	0.25	2	0.47619047619047616	0.25	3	2	6	4	0	0.42857142857142855	7	3	0.6666666666666666	10	0.26666666666666666	0.6666666666666666	0.6334925679072808	0.8371785381078448	0.5492137255003671	0.7991584066286955	0.6000049800928435	0.8652119381463077	0.7592558925836385	0.8356070505790035	0.6666666666666666	0.6666666666666666	0.0
3571	0.0539385904287088	0.010058957844126028	0.00845005975871487	0.8691885526632577	None	0.125	1	0.42105263157894735	8	0.5384615384615384	14	0.36363636363636365	0.38461538461538464	13	10	14	5	0	0.6363636363636364	11	7	1.8666666666666667	28	0.1724137931034483	0.43478260869565216	0.6307431658393691	0.8668545668364103	0.5901757801841405	0.9548274360673216	0.3378913124444748	0.9315265895182699	0.8187345120946857	0.9249521701121497	0.07692307692307693	0.07692307692307693	0.0
3372	0.05257835193095724	0.009494459303864672	0.00850810695472942	0.8762359551794732	None	0.25	2	0.5	9	0.48	12	0.35064935064935066	0.4	14	10	12	7	0	0.6363636363636364	11	7	1.8	27	0.2916666666666667	0.5454545454545454	0.5958551273909236	0.8591293455087439	0.46426234891505536	0.9555300351073932	0.34601526440817393	0.9314506262430972	0.8372163974265044	0.9237839499369533	0.07142857142857142	0.07142857142857142	0.0
1577	None	None	None	None	None	0	0	0.25	2	0.7777777777777778	7	0.44	0.6666666666666666	7	6	3	2	0	1.0	5	5	0.7333333333333333	11	0.2222222222222222	0.2222222222222222	0.6917414767752975	0.8577597662907712	0.6112488852734617	0.8545809289435311	0.49746324996403873	0.7065951366949292	0.8259437126658141	0.814909803841549	0.5714285714285714	0.42857142857142855	0.0
2241	None	None	None	None	None	0.3333333333333333	1	0.75	6	0.1111111111111111	1	0.4583333333333333	0.1111111111111111	4	1	6	0	0	0.6666666666666666	6	4	0.7333333333333333	11	0.0	0.4	0.7322776411302696	0.6282918534536085	0.4950921872370261	0.8010845609741558	0.6495771270848086	0.6904292514318686	0.7673494866622913	0.712325045438924	0	0	0.0
5624	0.03686275517924439	0.0031750369823706436	-0.003078285917887233	0.9119806761992728	None	0.3333333333333333	3	0.5	10	0.5	14	0.38961038961038963	0.39285714285714285	15	11	14	5	0	0.6363636363636364	11	7	2.0	30	0.17857142857142858	0.56	0.5609670889424783	0.8596070059426348	0.42928434747041855	0.9602371183254623	0.26979346064742654	0.9326024787905852	0.881458024431874	0.9269811525122198	0.06666666666666667	0.06666666666666667	0.0
6133	0.0478935916342054	0.007352804034838183	0.005287932142048082	0.8783923444287568	None	0.375	3	0.5263157894736842	10	0.46153846153846156	12	0.3181818181818182	0.38461538461538464	15	10	12	8	0	0.7272727272727273	11	8	1.8666666666666667	28	0.34782608695652173	0.5217391304347826	0.5609670889424783	0.8368243807703287	0.42928434747041855	0.9536360772148725	0.4222370681689213	0.9291768048354964	0.8187345120946857	0.9176537120868997	0.1	0.2	0.0
6609	0.045354239511664146	0.009304428920157384	0.00927543059039214	0.8977587588466751	None	0.3333333333333333	3	0.5	10	0.48148148148148145	13	0.32954545454545453	0.4074074074074074	14	11	14	4	0	0.7272727272727273	11	8	1.9333333333333333	29	0.13793103448275862	0.64	0.5609670889424783	0.8681368885422918	0.3838166325581943	0.9475947431767894	0.2716799020091357	0.9379006989107042	0.7719366974888554	0.9240111935483674	0.07142857142857142	0.07142857142857142	0.0
350	None	None	None	None	None	1.0	2	1.0	6	0.0	0	0.6666666666666666	0	4	0	3	0	0	0.75	3	4	0.5333333333333333	8	0.0	1.0	0	0	0	0	0	0	0	0	0	0	0
7049	0.0434998390765812	0.009638332053437462	0.00946687036801041	0.8956500862038135	None	0.3333333333333333	3	0.5	10	0.4642857142857143	13	0.38961038961038963	0.39285714285714285	15	11	14	5	0	0.6363636363636364	11	7	2.0	30	0.17857142857142858	0.5384615384615384	0.5609670889424783	0.8718106261148628	0.3383489176459701	0.9427117879540307	0.26979346064742654	0.9353624171000118	0.816147008541395	0.9215278427888253	0.06666666666666667	0.06666666666666667	0.0
5930	0.05074231302746017	0.014068314145197748	0.013787110846767696	0.8895039358003258	None	0.2222222222222222	2	0.45	9	0.48148148148148145	13	0.32954545454545453	0.4074074074074074	13	11	15	6	0	0.7272727272727273	11	8	1.9333333333333333	29	0.1875	0.5384615384615384	0.5609670889424783	0.8760273617785457	0.42928434747041855	0.9471616470269513	0.26979346064742654	0.9426633912768201	0.7381910880956366	0.9273793205860056	0.07692307692307693	0.07692307692307693	0.0
6875	0.04180503620436205	0.008572635654833589	-0.002990947360416035	0.8903112648195218	None	0.3333333333333333	3	0.5238095238095238	11	0.4482758620689655	13	0.3522727272727273	0.3793103448275862	15	11	15	4	0	0.7272727272727273	11	8	2.066666666666667	31	0.13333333333333333	0.5384615384615384	0.5609670889424783	0.8812901699061432	0.42928434747041855	0.9508965625071948	0.3766772378828094	0.9333132923051033	0.7381910880956366	0.9266027713420026	0.06666666666666667	0.06666666666666667	0.0
1773	None	None	None	None	None	0	0	0.5	2	0.3333333333333333	1	0.5555555555555556	0.3333333333333333	2	1	2	0	0	1.0	3	3	0.3333333333333333	5	0.0	0	0.8253545910781093	0.8163278888874959	0.4588235204214941	0.6494008567574558	0.40939433033794376	0.5881042929123224	0.8648535636015696	0.6945337733428071	0	0	0.0
1372	None	None	None	None	None	0	0	1.0	3	0.0	0	0.6666666666666666	0	2	0	1	3	0	0.6666666666666666	2	3	0.26666666666666666	4	0.75	1.0	0	0	0	0	0	0	0	0	0	0	0
2431	None	None	None	None	None	0	0	0.6666666666666666	2	0.5	1	0.6666666666666666	0	1	0	2	0	0	0.6666666666666666	3	2	0.26666666666666666	4	0.0	0	0	0	0	0	0	0	0	0	0	0	0
1536	None	None	None	None	None	0.5	1	0.7142857142857143	5	0.25	2	0.5555555555555556	0.125	4	1	5	2	0	0.5	6	3	0.6666666666666666	10	0.18181818181818182	0.5	0.5183113260846282	0.8036359767810513	0.5642732365328721	0.8661675022548326	0.4513350347046147	0.8730422750166855	0.8182221257913077	0.8500421623165758	0.75	0.5	0.0
5009	0.051078998623977384	0.0061348678307339855	0.006131800523702304	0.8769670074497831	None	0.3333333333333333	3	0.5	10	0.48148148148148145	13	0.32954545454545453	0.4074074074074074	16	11	12	5	0	0.7272727272727273	11	8	1.9333333333333333	29	0.21739130434782608	0.5833333333333334	0.5609670889424783	0.8691206811074454	0.44739483812085545	0.9464015412358003	0.42965529588667983	0.9281453175131807	0.8267148284395549	0.9198982349324705	0.0625	0.0625	0.0
5862	0.044130624974606986	0.012202613344254353	0.012096504168452224	0.8954477118098589	None	0.3333333333333333	3	0.5	10	0.48148148148148145	13	0.32954545454545453	0.4074074074074074	14	11	14	6	0	0.7272727272727273	11	8	1.9333333333333333	29	0.20689655172413793	0.64	0.5609670889424783	0.8681368885422918	0.3838166325581943	0.9475947431767894	0.2716799020091357	0.9379006989107042	0.7719366974888554	0.9240111935483674	0.10714285714285714	0.07142857142857142	0.0
1964	None	None	None	None	None	0	0	0.2222222222222222	2	0.8181818181818182	9	0.325	0.36363636363636365	5	4	7	3	0	0.4	10	4	0.8666666666666667	13	0.17647058823529413	0.6666666666666666	0.5609670889424783	0.8792062433203314	0.4721866869157648	0.8620073654465014	0.26979346064742654	0.9144973174890906	0.8205074400692606	0.8871820818295465	0.2	0.2	0.0
6315	0.038839824928940045	0.006293139952620268	-0.002909888056563544	0.8887114094853203	None	0.3333333333333333	3	0.55	11	0.42857142857142855	12	0.3409090909090909	0.39285714285714285	16	11	13	2	0	0.7272727272727273	11	8	2.0	30	0.08	0.5925925925925926	0.7591077918206627	0.878595902287953	0.5901757801841405	0.9515088303849035	0.6831741297370603	0.9466030754209199	0.6871959243978193	0.9315235428265052	0.53125	0.0625	0.0
2112	None	None	None	None	None	1.0	1	1.0	4	0.25	1	0.5	0.25	2	1	3	0	0	0.75	3	4	0.4	6	0.0	1.0	0.3591412649205149	0.8512305777639145	0.7595167525841358	0.5969275320919588	0.7433230449173125	0.9113611590683129	0.8819826085412455	0.81594484621635	0	0	0.0
5469	0.04930090177821162	0.012299921452051237	0.012165829253159349	0.8908661451333515	None	0.25	2	0.4444444444444444	8	0.56	14	0.3068181818181818	0.44	13	11	13	8	0	0.7272727272727273	11	8	1.8	27	0.2857142857142857	0.64	0.5609670889424783	0.8760273617785457	0.42928434747041855	0.9471616470269513	0.41367798320312543	0.9457623280227391	0.7381910880956366	0.9286893205467408	0.07692307692307693	0.07692307692307693	0.0
4868	0.05357569214537336	0.01113251152442262	0.008708474572729646	0.873094754948322	None	0.3333333333333333	3	0.5	10	0.5	14	0.38961038961038963	0.39285714285714285	15	11	14	5	0	0.6363636363636364	11	7	2.0	30	0.17857142857142858	0.56	0.6307431658393691	0.8527628154349903	0.4106656290440599	0.9509028806536076	0.4222370681689213	0.9266260395899698	0.8187345120946857	0.9182404302779322	0.06666666666666667	0.06666666666666667	0.0
1646	None	None	None	None	None	0	0	0.2	1	1.0	5	0.7777777777777778	0.4	2	2	4	7	0	1.0	3	3	0.4666666666666667	7	0.5833333333333334	0	0.6789352901512873	0.8747691482192667	0.10921605301752335	0.5230238386475997	0.3349810782215885	0.912919186347714	0.9427826586977958	0.8118267939011526	0.5	0.5	0.36529083533226114
2469	None	None	None	None	None	0	0	0.6666666666666666	2	0.5	1	1.0	0.5	2	1	1	1	0	0.25	4	1	0.26666666666666666	4	0.2	0.6666666666666666	0.8129309600323518	0.6029705873322994	0.22113342231076244	0.7705349393104445	0.633804117187779	0.9749609015522835	0.9517116931646646	0.8536745816175182	1.0	0.5	0.0
6086	0.05803456751918943	0.011768820418666327	0.008427708262512693	0.8585694976113256	None	0.25	2	0.47368421052631576	9	0.5	13	0.3181818181818182	0.4230769230769231	15	11	12	8	0	0.7272727272727273	11	8	1.8666666666666667	28	0.3333333333333333	0.5833333333333334	0.5609670889424783	0.8568438131112932	0.42928434747041855	0.9508965625071948	0.4222370681689213	0.9308323625464556	0.8187345120946857	0.9206185149581062	0.06666666666666667	0.06666666666666667	0.0
6167	0.05429382616772298	0.009022572755575614	0.008991308639204106	0.8676280419741605	None	0.3333333333333333	3	0.5238095238095238	11	0.4482758620689655	13	0.3522727272727273	0.3793103448275862	15	11	15	4	0	0.7272727272727273	11	8	2.066666666666667	31	0.13333333333333333	0.5384615384615384	0.5609670889424783	0.8568438131112932	0.42928434747041855	0.9508965625071948	0.4222370681689213	0.9308323625464556	0.8187345120946857	0.9206185149581062	0.06666666666666667	0.06666666666666667	0.0
4317	0.056058639380956676	0.009627617103257833	0.008824011528407972	0.8732654647577137	None	0.2222222222222222	2	0.5	10	0.4642857142857143	13	0.38961038961038963	0.35714285714285715	15	10	14	4	0	0.6363636363636364	11	7	2.0	30	0.14814814814814814	0.48	0.6307431658393691	0.861692071599441	0.3383489176459701	0.9512481269992199	0.26979346064742654	0.9270133535070111	0.854149556837894	0.9203696003308313	0.06666666666666667	0.06666666666666667	0.0
2779	0.011982937039623644	0.0050012838845534605	0.0007971087858003907	0.9634419063917377	None	0	0	0.3333333333333333	2	0.6666666666666666	4	0.4444444444444444	0.6666666666666666	6	4	1	0	0	0.5	3	6	0.5333333333333333	8	0.0	0.4	0.7109958695825773	0.8165962359362661	0.17887778266235016	0.8892554081723358	0.43203158691342675	0.7163908220036179	0.9096815920621155	0.8177355639685532	0	0	0.0
4328	0.048853631529716716	0.005407298148925346	0.004490328224223658	0.8825614499571305	None	0.1111111111111111	1	0.42857142857142855	9	0.5172413793103449	15	0.34065934065934067	0.41379310344827586	17	12	13	5	0	0.5384615384615384	13	7	2.066666666666667	31	0.2	0.37037037037037035	0.6307431658393691	0.8463332904536948	0.4106656290440599	0.948518617357307	0.4222370681689213	0.9314004095248846	0.8187345120946857	0.9175415774073392	0.058823529411764705	0.058823529411764705	0.0
4462	0.055964281546170114	0.010087570491085865	0.009538511809177653	0.8742028634248702	None	0.2222222222222222	2	0.45	9	0.5185185185185185	14	0.37662337662337664	0.4074074074074074	15	11	13	5	0	0.6363636363636364	11	7	1.9333333333333333	29	0.19230769230769232	0.5	0.6307431658393691	0.8527628154349903	0.4106656290440599	0.9474655944211905	0.4222370681689213	0.9266260395899698	0.8187345120946857	0.9164385952133547	0.06666666666666667	0.06666666666666667	0.0
1347	None	None	None	None	None	0.3333333333333333	1	0.5555555555555556	5	0.5454545454545454	6	0.30952380952380953	0.09090909090909091	2	1	10	2	0	0.8571428571428571	7	6	0.8666666666666667	13	0.08695652173913043	0.5	0.9735336900205341	0.5	0.18183054342471205	0.5	0.9859898710590256	0.5349681437461192	0.9772961593050293	0.5116729860306634	0.75	1.0	0.0
744	None	None	None	None	None	0	0	0.25	2	0.8888888888888888	8	1.0	0.8888888888888888	10	8	0	0	0	0.09090909090909091	11	1	0.7333333333333333	11	0.0	0.4	0.6408162833470614	0.954802274351455	0.28144611683043774	0.9438036369349635	0.4053944082701455	0.9160247990543858	0.9187269661837391	0.9401209496458433	0	0	0.0
761	None	None	None	None	None	0	0	0	0	0	0	1.0	0	0	0	0	0	0	1.0	1	1	0.06666666666666667	1	0.0	0	0	0	0	0	0	0	0	0	0	0	0
6819	0.042563947888489766	0.009870425328840932	0.007230344480074711	0.9013607657431344	None	0.25	2	0.5	9	0.4166666666666667	10	0.325	0.4166666666666667	13	10	12	5	0	0.8	10	8	1.7333333333333334	26	0.2	0.36363636363636365	0.5609670889424783	0.8760273617785457	0.42928434747041855	0.9471616470269513	0.26979346064742654	0.9405842258586553	0.71023199585467	0.9265255198293281	0.07692307692307693	0.07692307692307693	0.0
1860	None	None	None	None	None	0	0	0.5	3	0.5	3	0.5714285714285714	0.16666666666666666	1	1	6	2	0	0.2857142857142857	7	2	0.5333333333333333	8	0.125	0.8571428571428571	0.8579928585747932	0.5	0.913404065219321	0.5	0.30875231913141926	0.5	0.9387244866205107	0.5	1.0	1.0	0.864681033260718
1053	None	None	None	None	None	0.3333333333333333	1	0.6666666666666666	6	0.36363636363636365	4	0.3611111111111111	0	2	0	10	3	0	1.0	6	6	0.8666666666666667	13	0.13636363636363635	0.5	0	0	0	0	0	0	0	0	0	0	0
2790	0.002624592270915289	0.0005565713578238288	0.0005563156199744247	0.9780117566216329	None	0	0	0.6	3	0.2	1	0.7	0.2	3	1	3	0	0	0.4	2	5	0.4666666666666667	7	0.0	0	0.5143891087292576	0.8348755850786945	0.37481653363044143	0.7166837975832766	0.45109042994290627	0.5224459653119501	0.6389068695093258	0.7067185207674098	0	0	0.0
7137	0.054150066909686746	0.007355333410256126	0.007217053179273966	0.8738783328795747	None	0.3333333333333333	3	0.55	11	0.4074074074074074	11	0.32954545454545453	0.37037037037037035	15	10	13	4	0	0.7272727272727273	11	8	1.9333333333333333	29	0.16	0.5	0.5609670889424783	0.8568438131112932	0.42928434747041855	0.9508965625071948	0.4222370681689213	0.9343815570341749	0.8187345120946857	0.9219835664441238	0.06666666666666667	0.06666666666666667	0.0
2466	None	None	None	None	None	0	0	0.75	3	0.0	0	0.5555555555555556	0	3	0	1	0	0	1.0	3	3	0.3333333333333333	5	0.0	0	0	0	0	0	0	0	0	0	0	0	0
3507	0.03573551517558419	0.004768583144636313	0.002304304915624964	0.9066963269391458	None	0.2222222222222222	2	0.45	9	0.48148148148148145	13	0.37662337662337664	0.4074074074074074	15	11	13	5	0	0.6363636363636364	11	7	1.9333333333333333	29	0.19230769230769232	0.48	0.6709846509348125	0.9004839911768098	0.4106656290440599	0.9333773962768369	0.26979346064742654	0.9341623491405417	0.8713524989376228	0.9240211052052161	0.06666666666666667	0.06666666666666667	0.0
3028	0.05421150990157135	0.007592458789959649	0.006733607888293409	0.8782877209412308	None	0.25	2	0.5	9	0.48	12	0.35064935064935066	0.44	15	11	11	7	0	0.6363636363636364	11	7	1.8	27	0.3181818181818182	0.5454545454545454	0.6307431658393691	0.8539536779585901	0.5901757801841405	0.9578379598614295	0.4222370681689213	0.9263564142626874	0.8187345120946857	0.9222782012751232	0.06666666666666667	0.06666666666666667	0.0
4223	0.04904792827743422	0.00856373864628241	0.00539939374030076	0.8990090450662138	None	0.3333333333333333	3	0.5238095238095238	11	0.4482758620689655	13	0.3229166666666667	0.3448275862068966	16	10	14	3	0	0.6666666666666666	12	8	2.066666666666667	31	0.11538461538461539	0.5714285714285714	0.7166986147463869	0.8780066807894467	0.27180569542108823	0.9415310572596787	0.2716799020091357	0.9301073773775254	0.8716680151878811	0.9203427542322689	0.0625	0.0625	0.0
3735	0.04057089280729952	0.002448655623720337	0.0015976198716629892	0.8873165546167276	None	0.2222222222222222	2	0.47619047619047616	10	0.4827586206896552	14	0.4025974025974026	0.41379310344827586	17	12	13	3	0	0.6363636363636364	11	7	2.066666666666667	31	0.12	0.5185185185185185	0.6709846509348125	0.8492853184786632	0.4106656290440599	0.9421816389233263	0.4222370681689213	0.92442303606642	0.8187345120946857	0.912240660150929	0.058823529411764705	0.058823529411764705	0.0
4972	0.053123536065677796	0.010642287728694305	0.009294408605925234	0.8750959121190088	None	0.3333333333333333	3	0.5	10	0.48148148148148145	13	0.32954545454545453	0.4074074074074074	15	11	13	5	0	0.7272727272727273	11	8	1.9333333333333333	29	0.19230769230769232	0.5833333333333334	0.5609670889424783	0.8568438131112932	0.42928434747041855	0.9508965625071948	0.36184078244729234	0.9310647585929682	0.854149556837894	0.9207065363511878	0.06666666666666667	0.06666666666666667	0.0
7509	0.0484266396576901	0.012207390909089814	0.012082349129321332	0.8973614692882141	None	0.375	3	0.47368421052631576	9	0.5	13	0.3181818181818182	0.4230769230769231	14	11	13	8	0	0.7272727272727273	11	8	1.8666666666666667	28	0.2962962962962963	0.5833333333333334	0.5609670889424783	0.8681368885422918	0.3838166325581943	0.9475947431767894	0.2716799020091357	0.9396082318388527	0.7796319628129011	0.9247034258298017	0.07142857142857142	0.07142857142857142	0.0
2684	0.007026145852519459	0.0025755945007320986	0.0024678432402161794	0.980729498193151	None	0.3333333333333333	1	0.625	5	0.5	5	0.6	0.4	7	4	4	1	0	0.8	5	4	0.8	12	0.1111111111111111	0.5714285714285714	0.6897767355619051	0.7468817198842771	0.1695600494089231	0.9793793602512829	0.7402440960821394	0.9482462844673604	0.9497335635670227	0.9319433455604367	1.0	0.2857142857142857	0.0
3314	0.0528136802410716	0.009646951931299427	0.008052991029306842	0.8706507342162764	None	0.2222222222222222	2	0.45	9	0.5185185185185185	14	0.37662337662337664	0.37037037037037035	14	10	14	5	0	0.6363636363636364	11	7	1.9333333333333333	29	0.17857142857142858	0.5	0.5958551273909236	0.8591293455087439	0.46426234891505536	0.9555300351073932	0.21983032496201868	0.9441116466174039	0.8018777075570677	0.9287386091963038	0.07142857142857142	0.07142857142857142	0.0
7186	0.02809783691701956	0.0062217252805624795	-0.005807164205870791	0.9496721076854129	None	0.18181818181818182	2	0.4583333333333333	11	0.45454545454545453	15	0.29914529914529914	0.42424242424242425	19	14	15	4	0	0.6923076923076923	13	9	2.3333333333333335	35	0.13793103448275862	0.5454545454545454	0.5609670889424783	0.8918500858848718	0.5901757801841405	0.9439966213704396	0.5915776911868942	0.9264308441577525	0.7381910880956366	0.9233813127993183	0.10526315789473684	0.05263157894736842	0.0
3109	0.041117722960852296	0.007759460749845878	0.007424964030422059	0.9010438181490663	None	0.2222222222222222	2	0.45	9	0.48148148148148145	13	0.37662337662337664	0.37037037037037035	14	10	14	5	0	0.6363636363636364	11	7	1.9333333333333333	29	0.17857142857142858	0.48	0.6176282633072947	0.8744773358184719	0.3383489176459701	0.9477123584149325	0.26979346064742654	0.935214192217234	0.8360314091851487	0.924331351031557	0.07142857142857142	0.07142857142857142	0.0
933	None	None	None	None	None	0	0	0.6666666666666666	2	0.5	1	1.0	0	1	0	2	2	0	0.25	4	1	0.26666666666666666	4	0.2857142857142857	0.6666666666666666	0	0	0	0	0	0	0	0	0	0	0
2031	None	None	None	None	None	1.0	1	1.0	4	0.25	1	0.5	0.25	2	1	3	1	0	0.75	3	4	0.4	6	0.1111111111111111	1.0	0.3591412649205149	0.850681192319033	0.6385648287396958	0.9737720527404081	0.7024503045578229	0.951454804409042	0.8250520949060124	0.941398200312796	1.0	0.5	0.0
2522	None	None	None	None	None	0	0	0.5	2	0.3333333333333333	1	0.625	0	2	0	2	0	0	0.5	2	4	0.3333333333333333	5	0.0	0	0	0	0	0	0	0	0	0	0	0	0
1423	None	None	None	None	None	0	0	0.4	2	0.8	4	1.0	0.8	6	4	0	0	0	0.14285714285714285	7	1	0.4666666666666667	7	0.0	1.0	0.7457816654108391	0.661981351754456	0.7453863640016097	0.9316421290760212	0.7113347696656815	0.9401609426020479	0.8408138954871485	0.882145578808568	0	0	0.0
1561	None	None	None	None	None	0	0	0.2857142857142857	4	0.7222222222222222	13	0.3125	0.3888888888888889	9	7	10	4	0	0.25	16	4	1.3333333333333333	20	0.18181818181818182	0.5	0.5609670889424783	0.8730630037434159	0.5993006311242686	0.9600123635529064	0.22675548441973786	0.9444206376324702	0.9018501309526955	0.933793961076392	0.1111111111111111	0.2222222222222222	0.0
5220	None	None	None	None	None	0.1	1	0.45454545454545453	10	0.4666666666666667	14	0.45714285714285713	0.4666666666666667	19	14	12	2	0	0.7	10	7	2.1333333333333333	32	0.08695652173913043	0.5925925925925926	0.6709846509348125	0.8484552904291185	0.4106656290440599	0.9414234556422721	0.26979346064742654	0.9301298388841945	0.7448847143413868	0.9139431542755487	0.5263157894736842	0.05263157894736842	0.0
545	None	None	None	None	None	0	0	0.4	2	0.8	4	0.5833333333333334	0.2	1	1	5	3	0	0.3333333333333333	6	2	0.4666666666666667	7	0.21428571428571427	0.6666666666666666	0.8579928585747932	0.5	0.913404065219321	0.5	0.30875231913141926	0.5	0.9387244866205107	0.5	1.0	1.0	0.036327942438420684
6324	0.03781037034153045	0.002360233024295033	0.0015939662265155457	0.8953687545084312	None	0.2222222222222222	2	0.5	10	0.42857142857142855	12	0.3409090909090909	0.35714285714285715	14	10	15	5	0	0.7272727272727273	11	8	2.0	30	0.16666666666666666	0.5185185185185185	0.5609670889424783	0.8743729148777241	0.5097300638272795	0.9493342789575164	0.43257201727886957	0.9457893950715968	0.7244311938595487	0.9293412874239276	0.07142857142857142	0.07142857142857142	0.0
2352	None	None	None	None	None	1.0	1	1.0	5	0.0	0	0.7777777777777778	0	4	0	2	0	0	1.0	3	3	0.4666666666666667	7	0.0	1.0	0	0	0	0	0	0	0	0	0	0	0
6398	None	None	None	None	None	0.36363636363636365	4	0.5	12	0.45454545454545453	15	0.3888888888888889	0.3939393939393939	17	13	17	3	0	0.9	10	9	2.3333333333333335	35	0.08823529411764706	0.5161290322580645	0.6742894376721111	0.8718152393868944	0.3383489176459701	0.9425292661354511	0.26979346064742654	0.9290870984300533	0.816147008541395	0.9190157594207411	0.058823529411764705	0.058823529411764705	0.0
2018	None	None	None	None	None	0.5	1	0.7142857142857143	5	0.375	3	0.6666666666666666	0.25	4	2	5	1	0	0.6	5	3	0.6666666666666666	10	0.08333333333333333	0.8	0.6771565890171265	0.7902868138035142	0.906009609367427	0.966103539040812	0.8064136215678989	0.6954743389062812	0.7814794501450343	0.8622555373559146	1.0	0.5	0.0
948	None	None	None	None	None	0.5	1	0.8333333333333334	5	0.2857142857142857	2	0.6	0.2857142857142857	6	2	2	2	0	0.6	5	3	0.6	9	0.5	1.0	0.6771565890171265	0.9012516553108555	0.919787259179564	0.9563387488085856	0.7827884145127388	0.9021682240051572	0.8885615445479826	0.9245942094665645	0.5833333333333334	0.3333333333333333	0.0
5371	0.04102022173955875	0.007472887174275712	0.00599348635705082	0.9058889283859638	None	0.3333333333333333	3	0.5238095238095238	11	0.4482758620689655	13	0.3229166666666667	0.41379310344827586	16	12	14	5	0	0.6666666666666666	12	8	2.066666666666667	31	0.17857142857142858	0.5185185185185185	0.5609670889424783	0.8926434729144297	0.4019271232086313	0.938272086879472	0.26979346064742654	0.9462193903729831	0.8344148632356049	0.928837361609903	0.0625	0.0625	0.0
6414	0.03874951880772387	0.007405031781349064	-0.004660720357914674	0.8867461973565918	None	0.3333333333333333	3	0.55	11	0.42857142857142855	12	0.3409090909090909	0.39285714285714285	16	11	13	3	0	0.7272727272727273	11	8	2.0	30	0.12	0.5925925925925926	0.7591077918206627	0.878595902287953	0.5901757801841405	0.9515088303849035	0.5907847982394393	0.9265166096032629	0.71023199585467	0.9239134404766486	0.0625	0.0625	0.0
6936	0.04150204695739628	0.0050312555090976045	0.0017013369153277835	0.8884621903815793	None	0.4444444444444444	4	0.55	11	0.42857142857142855	12	0.3409090909090909	0.39285714285714285	16	11	13	6	0	0.7272727272727273	11	8	2.0	30	0.24	0.5384615384615384	0.5958551273909236	0.8510086050683757	0.5097300638272795	0.9570191214471692	0.43257201727886957	0.9302499391342414	0.7796319628129011	0.9226359294119759	0.0625	0.0625	0.0
7281	0.0480217126424013	0.014187031436498332	0.014149406655997494	0.8917283163184602	None	0.3333333333333333	3	0.5	10	0.4642857142857143	13	0.3409090909090909	0.39285714285714285	14	11	15	5	0	0.7272727272727273	11	8	2.0	30	0.16129032258064516	0.5384615384615384	0.5609670889424783	0.8681368885422918	0.3838166325581943	0.9475947431767894	0.2716799020091357	0.9396082318388527	0.7796319628129011	0.9247034258298017	0.07142857142857142	0.07142857142857142	0.0
1220	None	None	None	None	None	0	0	0.3333333333333333	1	1.0	2	1.0	1.0	3	2	0	0	0	0.25	4	1	0.26666666666666666	4	0.0	0	0.11770804528425134	0.8039464750466129	0.44585638062737615	0.898832673922659	0.5924946145386146	0.9516877332077975	0.9435126298726092	0.8995293318351973	0	0	0.0
2619	0.012706836398172156	0.0005762170267514536	0.0005173637471638183	0.9765395481633111	None	0	0	0.3333333333333333	2	0.8333333333333334	5	1.0	0.8333333333333334	7	5	0	0	0	0.125	8	1	0.5333333333333333	8	0.0	0.8571428571428571	0.3120768690288528	0.9087733529043495	0.6058356796287544	0.8781809508402089	0.3897316545219418	0.8908784139832073	0.8382067081630337	0.8932715898355419	0	0	0.0
2234	None	None	None	None	None	0.4	2	0.4166666666666667	5	0.625	10	0.5	0.5	10	8	7	2	0	1.0	6	6	1.2	18	0.125	0	0.38480113057329474	0.8171792745963165	0.4595361598294051	0.8223514414318671	0.46796863454450294	0.9127172840498535	0.8510936784997932	0.8572125744206429	0.55	0.1	0.0
6043	0.05434580598885252	0.009134345504759682	0.009086720688309787	0.8678750365208794	None	0.3333333333333333	3	0.5238095238095238	11	0.4482758620689655	13	0.3522727272727273	0.3793103448275862	15	11	15	4	0	0.7272727272727273	11	8	2.066666666666667	31	0.13333333333333333	0.5384615384615384	0.5609670889424783	0.8568438131112932	0.42928434747041855	0.9508965625071948	0.4222370681689213	0.9308323625464556	0.8187345120946857	0.9206185149581062	0.06666666666666667	0.06666666666666667	0.0
519	None	None	None	None	None	1.0	2	1.0	6	0.0	0	0.6666666666666666	0	4	0	3	0	0	0.75	3	4	0.5333333333333333	8	0.0	1.0	0	0	0	0	0	0	0	0	0	0	0
740	None	None	None	None	None	0	0	0.8333333333333334	5	0.0	0	0.5	0	4	0	3	3	0	1.0	4	4	0.5333333333333333	8	0.5	0.5	0	0	0	0	0	0	0	0	0	0	0
4092	0.05282951257702516	0.004716875300040271	0.004616360096542296	0.8650511904079031	None	0.1111111111111111	1	0.45	9	0.5	14	0.3125	0.4642857142857143	20	13	9	3	0	0.6666666666666666	12	8	2.0	30	0.2	0.4	0.5958551273909236	0.885497451043723	0.3383489176459701	0.9309568172463075	0.460642834815261	0.9044238108868863	0.7658396447296661	0.9087225342233807	0.05	0.2	0.0
898	None	None	None	None	None	0	0	0.4	2	0.8	4	0.5833333333333334	0.4	2	2	4	2	0	0.3333333333333333	6	2	0.4666666666666667	7	0.16666666666666666	0.6666666666666666	0.6339062507308383	0.8278556133291531	0.8327795921118983	0.6913087024811507	0.34057847751130066	0.5766105344490894	0.8914194533667156	0.7099637838855472	1.0	1.0	0.28672294273421406
5674	0.05120133855690088	0.002812442285636135	-0.0026100582236635405	0.9091867093798172	None	0.2	2	0.4782608695652174	11	0.46875	15	0.2905982905982906	0.4375	17	14	16	3	0	0.6923076923076923	13	9	2.2666666666666666	34	0.09090909090909091	0.4375	0.5609670889424783	0.8911898221661935	0.42928434747041855	0.9464965254245997	0.5566803907284452	0.9412806771040222	0.8059427617441032	0.9297909091948269	0.058823529411764705	0.11764705882352941	0.0
615	None	None	None	None	None	0	0	0.5	4	0.4	4	0.3333333333333333	0.4	7	4	4	7	0	1.0	6	6	0.8	12	0.7777777777777778	0.2222222222222222	0.6863216743800384	0.8203371554392078	0.7600048624907052	0.9251384518507547	0.8027323714233388	0.9442132372418541	0.7923650890566931	0.9078156217566608	0.14285714285714285	0.42857142857142855	0.0
4461	0.04575383782375973	0.012772004341499447	0.01276336548059543	0.8944676550701071	None	0.3333333333333333	3	0.5238095238095238	11	0.4482758620689655	13	0.3522727272727273	0.3793103448275862	14	11	16	3	0	0.7272727272727273	11	8	2.066666666666667	31	0.09090909090909091	0.5925925925925926	0.5609670889424783	0.8681368885422918	0.3838166325581943	0.9475947431767894	0.2716799020091357	0.9396082318388527	0.7796319628129011	0.9247034258298017	0.07142857142857142	0.07142857142857142	0.0
1996	None	None	None	None	None	0	0	0.25	1	1.0	4	0.6	0.5	3	2	2	0	0	0.4	5	2	0.4	6	0.0	0	0.533437132280806	0.9048130822769513	0.622322664715737	0.7466367970286055	0.9853499774993276	0.978354978272828	0.8759699592368362	0.9153859863199573	0	0	0.0
7198	0.041763712709616624	0.008405988804259952	0.008139151664578735	0.9021847005502095	None	0.2222222222222222	2	0.45	9	0.5185185185185185	14	0.37662337662337664	0.4074074074074074	14	11	14	3	0	0.6363636363636364	11	7	1.9333333333333333	29	0.10344827586206896	0.56	0.5609670889424783	0.8681368885422918	0.3838166325581943	0.9475947431767894	0.2716799020091357	0.9396082318388527	0.7796319628129011	0.9247034258298017	0.07142857142857142	0.07142857142857142	0.0
537	None	None	None	None	None	0	0	0.4	2	0.8	4	0.5833333333333334	0.4	2	2	4	3	0	0.75	3	4	0.4666666666666667	7	0.25	0.4	0.7637646577344662	0.9139111475184372	0.9238556300224605	0.6746496473026588	0.31139304883092495	0.8922497937722421	0.9561007135274294	0.8500752795586611	0.5	0.5	0.8779493632766168
5473	0.05994294287341766	0.0100820773164188	0.010029792842115274	0.8659335168967504	None	0.3333333333333333	3	0.5238095238095238	11	0.4482758620689655	13	0.3522727272727273	0.3793103448275862	17	11	13	4	0	0.7272727272727273	11	8	2.066666666666667	31	0.16666666666666666	0.5384615384615384	0.6307431658393691	0.8868739263004731	0.3383489176459701	0.9456037136535329	0.4370735236044384	0.9515633072787801	0.854149556837894	0.9328213827148509	0.058823529411764705	0.058823529411764705	0.0
2995	0.03692132044388154	0.004187874913025533	0.0036295859961406355	0.9048125467389787	None	0.2222222222222222	2	0.45	9	0.48148148148148145	13	0.37662337662337664	0.37037037037037035	14	10	14	7	0	0.6363636363636364	11	7	1.9333333333333333	29	0.25	0.48	0.5958551273909236	0.8568242952133895	0.3383489176459701	0.9442024713379013	0.26979346064742654	0.9376112021956149	0.8360314091851487	0.9200166777292291	0.07142857142857142	0.21428571428571427	0.0
3228	0.05243384352292289	0.010002534283615423	0.009969295452678212	0.8728160085899961	None	0.2222222222222222	2	0.5	10	0.4642857142857143	13	0.38961038961038963	0.39285714285714285	16	11	13	4	0	0.6363636363636364	11	7	2.0	30	0.16	0.48	0.6508639083870909	0.8553409257377576	0.374507273345015	0.9466845626343305	0.34601526440817393	0.9242461827667298	0.8372163974265044	0.9156853120890963	0.0625	0.0625	0.0
1469	None	None	None	None	None	0.5	1	0.7142857142857143	5	0.375	3	0.6666666666666666	0.25	4	2	5	1	0	0.6	5	3	0.6666666666666666	10	0.08333333333333333	0.8	0.6771565890171265	0.7902868138035142	0.906009609367427	0.966103539040812	0.7827884145127388	0.9161167451645649	0.8833354195937777	0.9133923812811682	1.0	0.5	0.0
7044	0.04492894168964118	0.00930572649343169	0.00926809218347439	0.896100038714371	None	0.3333333333333333	3	0.5	10	0.4642857142857143	13	0.3125	0.42857142857142855	16	12	13	5	0	0.6666666666666666	12	8	2.0	30	0.19230769230769232	0.46153846153846156	0.5609670889424783	0.8688520150860314	0.3838166325581943	0.9377953434858278	0.2716799020091357	0.9373401592359335	0.7796319628129011	0.9195630245419283	0.0625	0.0625	0.0
7089	None	None	None	None	None	0.36363636363636365	4	0.5	12	0.45454545454545453	15	0.3888888888888889	0.3939393939393939	17	13	17	3	0	0.9	10	9	2.3333333333333335	35	0.08823529411764706	0.5161290322580645	0.6742894376721111	0.8718152393868944	0.3383489176459701	0.9425292661354511	0.26979346064742654	0.9290870984300533	0.816147008541395	0.9190157594207411	0.058823529411764705	0.058823529411764705	0.0
1119	None	None	None	None	None	0	0	0.6	3	0.4	2	0.4666666666666667	0.4	5	2	1	2	0	0.6	5	3	0.4666666666666667	7	0.6666666666666666	1.0	0.6063440879738159	0.7059733722417154	0.7953156370948073	0.8228822570167589	0.5886979372669947	0.8637770579482534	0.6993414867287053	0.8052823636224286	0.6	0.2	0.0
1883	None	None	None	None	None	0	0	0.8	4	0.2	1	0.5833333333333334	0.2	4	1	2	1	0	0.75	3	4	0.4666666666666667	7	0.2	0.5	0.6567944955038097	0.870545444406077	0.5187500110997258	0.8599197555829681	0.4652245518186421	0.6752241753776808	0.7948589041140656	0.8151922321763627	1.0	0.5	0.0
4214	0.052904442854414355	0.007393889055294713	0.006900697404365535	0.8728150537656981	None	0.3333333333333333	3	0.5238095238095238	11	0.4482758620689655	13	0.3522727272727273	0.3793103448275862	15	11	15	4	0	0.7272727272727273	11	8	2.066666666666667	31	0.13333333333333333	0.5384615384615384	0.5609670889424783	0.8568438131112932	0.42928434747041855	0.9508965625071948	0.4222370681689213	0.9308323625464556	0.8187345120946857	0.9206185149581062	0.06666666666666667	0.06666666666666667	0.0
3056	0.056329545163666714	0.010151897997667964	0.008583831068236972	0.8714660043604772	None	0.2222222222222222	2	0.5	10	0.4642857142857143	13	0.38961038961038963	0.35714285714285715	15	10	14	4	0	0.6363636363636364	11	7	2.0	30	0.14814814814814814	0.48	0.6307431658393691	0.861692071599441	0.3383489176459701	0.9512481269992199	0.26979346064742654	0.9398280618391126	0.854149556837894	0.9252775060475565	0.06666666666666667	0.06666666666666667	0.0
1048	None	None	None	None	None	0	0	0.6	3	0.2	1	0.5833333333333334	0.2	3	1	3	0	0	0.75	4	3	0.4666666666666667	7	0.0	0	0.27420837020433153	0.726302863895209	0.6432921365316899	0.8259376401450659	0.8643479441103559	0.8209566088284684	0.8903354680053195	0.7944505688304659	0	0	0.0
5168	0.0449496392095844	0.012848136827583961	0.012840857867038848	0.8941256241833359	None	0.3333333333333333	3	0.5238095238095238	11	0.4482758620689655	13	0.3522727272727273	0.3793103448275862	14	11	16	3	0	0.7272727272727273	11	8	2.066666666666667	31	0.09090909090909091	0.5925925925925926	0.5609670889424783	0.8681368885422918	0.3838166325581943	0.9475947431767894	0.2716799020091357	0.9396082318388527	0.7796319628129011	0.9247034258298017	0.07142857142857142	0.07142857142857142	0.0
2015	None	None	None	None	None	0	0	1.0	2	0.0	0	0.75	0	2	0	0	0	0	1.0	2	2	0.2	3	0.0	0	0	0	0	0	0	0	0	0	0	0	0
623	None	None	None	None	None	0	0	0.75	3	0.25	1	0.75	0.25	2	1	3	2	0	0.5	2	4	0.4	6	0.2222222222222222	0.5	0.4559390880005624	0.5629069280794812	0.4946160373117313	0.9226780728130423	0.5693872266715406	0.9806733475812508	0.9337544632469373	0.9020024798685812	0.75	0.5	0.0
7336	0.04446137213641327	0.009565970907947969	0.009547363612583902	0.8979693127924031	None	0.3333333333333333	3	0.5	10	0.48148148148148145	13	0.32954545454545453	0.4074074074074074	14	11	14	6	0	0.7272727272727273	11	8	1.9333333333333333	29	0.20689655172413793	0.64	0.5609670889424783	0.8681368885422918	0.3838166325581943	0.9475947431767894	0.2716799020091357	0.9379006989107042	0.7719366974888554	0.9240111935483674	0.07142857142857142	0.07142857142857142	0.0
4762	0.04501475182265678	0.010158737083212147	0.010031639626092558	0.8953326660182251	None	0.375	3	0.5263157894736842	10	0.46153846153846156	12	0.3181818181818182	0.38461538461538464	16	10	11	4	0	0.7272727272727273	11	8	1.8666666666666667	28	0.2	0.5833333333333334	0.5609670889424783	0.8645022413714125	0.41187924412220556	0.9375181144216805	0.404480846008329	0.931162159638977	0.7244311938595487	0.9159650951652588	0.0625	0.0625	0.0
3032	0.03947909447509309	0.013562787898652074	0.0013871196273082095	0.9196030730487789	None	0.25	2	0.5	9	0.44	11	0.35064935064935066	0.4	14	10	12	8	0	0.6363636363636364	11	7	1.8	27	0.3333333333333333	0.5217391304347826	0.6307431658393691	0.8419032282525859	0.46426234891505536	0.9522717100674872	0.43068557591716045	0.9414375814481827	0.7587124596839603	0.9228014135163927	0.07142857142857142	0.21428571428571427	0.0
601	None	None	None	None	None	1.0	2	1.0	6	0.14285714285714285	1	0.6	0.14285714285714285	4	1	4	0	0	0.6	3	5	0.6	9	0.0	1.0	0.22969535846597386	0.8222501282070163	0.6487369626167354	0.9049932973598964	0.4337113949118937	0.9213235282107941	0.840257691363984	0.8891450865518767	0	0	0.0
4729	0.05837235002278974	0.005791818505238056	0.0032012517895693036	0.9082685699111247	None	0.2	2	0.43478260869565216	10	0.53125	17	0.3269230769230769	0.46875	20	15	13	3	0	0.6153846153846154	13	8	2.2666666666666666	34	0.12	0.45161290322580644	0.6297792619251213	0.877133142997929	0.5901757801841405	0.9568479627368823	0.5516936722221397	0.9364694165998473	0.733956052871131	0.9298914175496357	0.2	0.1	0.0
6401	0.043299285953689017	0.00849759568785497	0.005037739915194913	0.9015209416547554	None	0.25	2	0.5555555555555556	10	0.4	10	0.3375	0.4	13	10	13	3	0	0.8	10	8	1.8	27	0.1111111111111111	0.43478260869565216	0.5609670889424783	0.8760273617785457	0.42928434747041855	0.9471616470269513	0.26979346064742654	0.9426633912768201	0.7381910880956366	0.9273793205860056	0.07692307692307693	0.07692307692307693	0.0
3131	0.05690242460202019	0.014839475649925299	0.002941330819937137	0.8708728836604052	None	0.25	2	0.5555555555555556	10	0.4	10	0.38571428571428573	0.4	14	10	12	4	0	0.7	10	7	1.8	27	0.16666666666666666	0.45454545454545453	0.65251630175574	0.8685740415023672	0.46426234891505536	0.950429290764928	0.30384238654595064	0.9301227930565326	0.7911742085969358	0.9225017068113986	0.07142857142857142	0.07142857142857142	0.0
1310	None	None	None	None	None	0	0	0.375	3	0.5555555555555556	5	0.4583333333333333	0.4444444444444444	5	4	5	4	0	0.375	8	3	0.7333333333333333	11	0.3076923076923077	0.6666666666666666	0.48987956516724596	0.8072794997451392	0.3383489176459701	0.9639757372856556	0.26979346064742654	0.7547464664251856	0.8873597756848142	0.8752062585061865	0.2	0.2	0.0
5986	0.056568278310658665	0.01049054403992688	0.009211969700814684	0.8781873400025665	None	0.3333333333333333	3	0.5	10	0.48148148148148145	13	0.32954545454545453	0.4074074074074074	15	11	13	5	0	0.7272727272727273	11	8	1.9333333333333333	29	0.19230769230769232	0.5833333333333334	0.5609670889424783	0.8568438131112932	0.42928434747041855	0.9508965625071948	0.4222370681689213	0.9308323625464556	0.8187345120946857	0.9206185149581062	0.06666666666666667	0.06666666666666667	0.0
3160	0.0517478992761079	0.009720575883753765	0.003130175110408927	0.8678419303090036	None	0.25	2	0.5555555555555556	10	0.4	10	0.42857142857142855	0.36	14	9	12	4	0	0.7777777777777778	9	7	1.8	27	0.17391304347826086	0.45454545454545453	0.65251630175574	0.8685740415023672	0.46426234891505536	0.950429290764928	0.30384238654595064	0.9270515954047862	0.8372163974265044	0.9213906329220278	0.07142857142857142	0.07142857142857142	0.0
7046	None	None	None	None	None	0.3	3	0.4782608695652174	11	0.46875	15	0.3148148148148148	0.46875	18	15	15	4	0	0.75	12	9	2.2666666666666666	34	0.12903225806451613	0.4666666666666667	0.6176282633072947	0.8742623016822191	0.42928434747041855	0.9318229895616938	0.43068557591716045	0.9323928974109374	0.7381910880956366	0.9162730158502267	0.05555555555555555	0.05555555555555555	0.0
6579	0.050275642259747205	0.004025494871626018	-0.0031025559391110514	0.8661150774400777	None	0.2	2	0.5	11	0.43333333333333335	13	0.3333333333333333	0.36666666666666664	16	11	15	4	0	0.6666666666666666	12	8	2.1333333333333333	32	0.13793103448275862	0.4827586206896552	0.5958551273909236	0.8655409144628988	0.5097300638272795	0.9477221958707179	0.5143256073956664	0.9314302766028467	0.7244311938595487	0.9210101351983395	0.125	0.0625	0.0
1493	None	None	None	None	None	0	0	0.42857142857142855	3	0.625	5	0.6666666666666666	0.375	3	3	6	4	0	0.6	5	3	0.6666666666666666	10	0.25	0.75	0.8427615639255107	0.8715649373650427	0.8509265395129149	0.6662162411281162	0.5184888993305996	0.7386540362566667	0.9010615121284914	0.7711808277249159	0.3333333333333333	0.3333333333333333	0.0
6194	0.052531173560321	0.009748838927567808	0.009456323028237396	0.869803429504357	None	0.25	2	0.47368421052631576	9	0.5	13	0.3181818181818182	0.4230769230769231	15	11	12	5	0	0.7272727272727273	11	8	1.8666666666666667	28	0.20833333333333334	0.5217391304347826	0.5609670889424783	0.8568438131112932	0.42928434747041855	0.9508965625071948	0.26979346064742654	0.9432404296676337	0.7381910880956366	0.9256076637823653	0.06666666666666667	0.06666666666666667	0.0
1097	None	None	None	None	None	0.3333333333333333	2	0.5333333333333333	8	0.45	9	0.39285714285714285	0.4	12	8	9	3	0	0.875	8	7	1.4666666666666666	22	0.16666666666666666	0	0.5614049886125808	0.9061405950863415	0.4578717793217363	0.7648503326864364	0.683202597019462	0.8632852872478022	0.805628143270856	0.8536142887717861	0.08333333333333333	0.3333333333333333	0.0
5781	0.0421655140766616	0.011554598454892588	0.011547999622101554	0.8970743069816829	None	0.3333333333333333	3	0.5	10	0.48148148148148145	13	0.32954545454545453	0.4074074074074074	14	11	14	6	0	0.7272727272727273	11	8	1.9333333333333333	29	0.20689655172413793	0.64	0.5609670889424783	0.8681368885422918	0.3838166325581943	0.9475947431767894	0.2716799020091357	0.9396082318388527	0.7796319628129011	0.9247034258298017	0.07142857142857142	0.07142857142857142	0.0
3821	0.0538717009920269	0.008061072951320039	0.00805556497660561	0.8759770540996978	None	0.2222222222222222	2	0.5	10	0.4642857142857143	13	0.38961038961038963	0.39285714285714285	16	11	13	3	0	0.6363636363636364	11	7	2.0	30	0.12	0.48	0.6508639083870909	0.8553409257377576	0.374507273345015	0.9466845626343305	0.34601526440817393	0.9242461827667298	0.8372163974265044	0.9156853120890963	0.0625	0.0625	0.0
1575	None	None	None	None	None	0	0	0.5	2	0.6666666666666666	2	1.0	0.3333333333333333	3	1	1	2	0	0.2	5	1	0.3333333333333333	5	0.5	0.5	0.8579928585747932	0.8412606626687346	0.18183054342471205	0.9696694149379591	0.5365853873296333	0.9488570630190098	0.9500580480177251	0.9360972405675674	0.8333333333333333	0.6666666666666666	0.0
4439	0.05221481120980608	0.010102908473983603	0.006400025275057659	0.8727662312174593	None	0.2222222222222222	2	0.45	9	0.5185185185185185	14	0.37662337662337664	0.37037037037037035	14	10	14	4	0	0.6363636363636364	11	7	1.9333333333333333	29	0.14285714285714285	0.5	0.5958551273909236	0.8591293455087439	0.46426234891505536	0.9555300351073932	0.34601526440817393	0.9314506262430972	0.8372163974265044	0.9237839499369533	0.07142857142857142	0.07142857142857142	0.0
6253	0.05100078299189383	0.014263857327910969	0.01424298368873309	0.8913261991037624	None	0.3333333333333333	3	0.5	10	0.4642857142857143	13	0.3409090909090909	0.39285714285714285	14	11	15	5	0	0.7272727272727273	11	8	2.0	30	0.16129032258064516	0.5384615384615384	0.5609670889424783	0.8681368885422918	0.3838166325581943	0.9475947431767894	0.2716799020091357	0.9396082318388527	0.7796319628129011	0.9247034258298017	0.07142857142857142	0.07142857142857142	0.0
7388	None	None	None	None	None	0.4444444444444444	4	0.5238095238095238	11	0.4482758620689655	13	0.4025974025974026	0.3793103448275862	17	11	13	7	0	0.6363636363636364	11	7	2.066666666666667	31	0.2916666666666667	0.47619047619047616	0.6742894376721111	0.8730932899092447	0.3383489176459701	0.9531186828195979	0.26979346064742654	0.9069748256269566	0.816147008541395	0.917282549987919	0.058823529411764705	0.11764705882352941	0.0
448	None	None	None	None	None	1.0	2	1.0	6	0.0	0	0.6666666666666666	0	5	0	2	0	0	0.75	3	4	0.5333333333333333	8	0.0	1.0	0	0	0	0	0	0	0	0	0	0	0
6169	0.045026754687341485	0.007206292879678288	0.006376651117395242	0.8998879598377973	None	0.3333333333333333	3	0.5238095238095238	11	0.4482758620689655	13	0.3229166666666667	0.41379310344827586	16	12	14	2	0	0.6666666666666666	12	8	2.066666666666667	31	0.07142857142857142	0.5714285714285714	0.5609670889424783	0.8688520150860314	0.3838166325581943	0.9377953434858278	0.2716799020091357	0.9373401592359335	0.7796319628129011	0.9195630245419283	0.53125	0.0625	0.0
169	None	None	None	None	None	0	0	0.25	1	1.0	3	0.625	0.6666666666666666	3	2	1	0	0	0.5	2	4	0.3333333333333333	5	0.0	0	0.5740710979470386	0.7970423947968127	0.9582211329613459	0.9659666739705552	0.7263364468271035	0.784157744306827	0.8291300420614915	0.8809286850692101	0	0	0.0
2396	None	None	None	None	None	0	0	0.75	3	0.3333333333333333	1	0.5555555555555556	0	3	0	1	1	0	1.0	3	3	0.3333333333333333	5	0.3333333333333333	1.0	0	0	0	0	0	0	0	0	0	0	0
2122	None	None	None	None	None	0	0	0.75	3	0.0	0	0.8333333333333334	0	1	0	3	0	0	0.6666666666666666	3	2	0.3333333333333333	5	0.0	0	0	0	0	0	0	0	0	0	0	0	0
866	None	None	None	None	None	1.0	1	1.0	4	0.0	0	0.5555555555555556	0	2	0	2	0	0	1.0	3	3	0.3333333333333333	5	0.0	1.0	0	0	0	0	0	0	0	0	0	0	0
434	None	None	None	None	None	0.5	2	0.8	8	0.23076923076923078	3	0.625	0.23076923076923078	6	3	8	2	0	0.6666666666666666	4	6	1.0	15	0.11764705882352941	0.3333333333333333	0.18366833773361302	0.6770845584992952	0.6025259229565034	0.8085252631952805	0.9111368971473638	0.9496872148345255	0.9507554952820113	0.8463486166056857	0.5833333333333334	0.3333333333333333	0.0
2837	0.0012426664141986018	0.0002291486918347524	0.00022912166279921744	0.9964565030263555	None	0	0	0.75	3	0.3333333333333333	1	0.5555555555555556	0.3333333333333333	4	1	0	1	0	1.0	3	3	0.3333333333333333	5	1.0	1.0	0.5963730066295561	0.8885848068742915	0.45861153081735334	0.92193362639207	0.5138036783757753	0.8173270853258742	0.8613196887932486	0.8823153344023854	1.0	0.5	0.0
1437	None	None	None	None	None	0	0	1.0	1	0	0	1.0	0	1	0	0	0	0	0.5	2	1	0.13333333333333333	2	0.0	0	0	0	0	0	0	0	0	0	0	0	0
174	None	None	None	None	None	0	0	0.5	2	0.75	3	1.0	0.75	5	3	0	0	0	0.16666666666666666	6	1	0.4	6	0.0	0.8	0.5760869999842362	0.9446858117540619	0.21786233500137603	0.9080949457236168	0.5638664087831211	0.8892022335134097	0.8977066389533994	0.917107338361459	0	0	0.0
5619	0.043953217793523944	0.00842739560010496	0.008127127321798011	0.8951715450417477	None	0.3333333333333333	3	0.5238095238095238	11	0.4482758620689655	13	0.3229166666666667	0.41379310344827586	16	12	14	3	0	0.6666666666666666	12	8	2.066666666666667	31	0.10714285714285714	0.5714285714285714	0.5609670889424783	0.8688520150860314	0.3838166325581943	0.9377953434858278	0.2716799020091357	0.9373401592359335	0.7796319628129011	0.9195630245419283	0.0625	0.0625	0.0
6820	0.045807075509867914	0.00943539354043017	0.009048077835040313	0.8969394898673313	None	0.3333333333333333	3	0.5238095238095238	11	0.4482758620689655	13	0.3229166666666667	0.41379310344827586	16	12	14	2	0	0.6666666666666666	12	8	2.066666666666667	31	0.07142857142857142	0.5714285714285714	0.5609670889424783	0.8688520150860314	0.3838166325581943	0.9377953434858278	0.2716799020091357	0.9373401592359335	0.7796319628129011	0.9195630245419283	0.5625	0.0625	0.0
7498	0.04107787176001096	0.00896006509826482	0.008343224271379976	0.8994998815142574	None	0.4	4	0.5909090909090909	13	0.3870967741935484	12	0.34375	0.3870967741935484	18	12	14	2	0	0.6666666666666666	12	8	2.2	33	0.07692307692307693	0.5333333333333333	0.6176282633072947	0.8676553574309099	0.42928434747041855	0.9449389356490733	0.43257201727886957	0.9319139981569274	0.7381910880956366	0.9203058957725708	0.5277777777777778	0.05555555555555555	0.0
6481	0.049303283020672245	0.0018672979534584853	-0.0018240004360378641	0.9024845111969308	None	0.2727272727272727	3	0.4583333333333333	11	0.48484848484848486	16	0.29914529914529914	0.45454545454545453	19	15	15	4	0	0.6923076923076923	13	9	2.3333333333333335	35	0.13333333333333333	0.48484848484848486	0.5609670889424783	0.8956748191817314	0.5901757801841405	0.9601280008155662	0.3097116312796747	0.9380123354272736	0.8873597756848142	0.9360017468388537	0.13157894736842105	0.10526315789473684	0.0
5432	0.043871747286983384	0.012753812123621467	0.012590764348470977	0.8966433090218829	None	0.3333333333333333	3	0.5238095238095238	11	0.4482758620689655	13	0.3522727272727273	0.3793103448275862	14	11	16	3	0	0.7272727272727273	11	8	2.066666666666667	31	0.09090909090909091	0.5925925925925926	0.5609670889424783	0.8681368885422918	0.3838166325581943	0.9475947431767894	0.2174625990732732	0.9485369901764067	0.7796319628129011	0.9285430023521021	0.07142857142857142	0.07142857142857142	0.0
1349	None	None	None	None	None	0.25	1	0.5	5	0.5833333333333334	7	0.2857142857142857	0.16666666666666666	3	2	10	2	0	1.0	7	7	0.9333333333333333	14	0.08695652173913043	0.4444444444444444	0.9704350351634974	0.631232986693592	0.7518970960250568	0.958435126064627	0.6233771148941818	0.9254573165895492	0.92472401494029	0.8874369714338025	0.6666666666666666	0.3333333333333333	0.0
379	None	None	None	None	None	0	0	0.5	3	0.6666666666666666	4	0.5333333333333333	0.3333333333333333	4	2	3	5	0	0.6	5	3	0.5333333333333333	8	0.625	0.6666666666666666	0.5639609601404846	0.9416964419008046	0.2891080927977066	0.8768425608240734	0.4939665643764058	0.959786110356833	0.9309145506561003	0.9333376845532312	0.25	0.25	0.0
6436	None	None	None	None	None	0.36363636363636365	4	0.5	12	0.45454545454545453	15	0.3888888888888889	0.3939393939393939	17	13	17	3	0	0.9	10	9	2.3333333333333335	35	0.08823529411764706	0.5161290322580645	0.6742894376721111	0.8718152393868944	0.3383489176459701	0.9425292661354511	0.26979346064742654	0.9290870984300533	0.816147008541395	0.9190157594207411	0.058823529411764705	0.058823529411764705	0.0
5549	0.03618576786510454	0.006043514131441909	0.0007074795351605604	0.9190419607842534	None	0.3333333333333333	3	0.5238095238095238	11	0.4482758620689655	13	0.3522727272727273	0.3793103448275862	15	11	15	6	0	0.7272727272727273	11	8	2.066666666666667	31	0.2	0.5384615384615384	0.6182441911485396	0.8893032559984908	0.5901757801841405	0.937164430920761	0.5915776911868942	0.9404099944410725	0.71023199585467	0.9251823107940227	0.2	0.2	0.0
715	None	None	None	None	None	1.0	1	1.0	4	0.25	1	0.5	0.25	5	1	0	0	0	0.75	3	4	0.4	6	0.0	1.0	0.19457721907054	0.7902056791556242	0.669199237101767	0.9011795175105436	0.7993060807683572	0.9085099059526768	0.9219264199364551	0.8747960504563769	0	0	0.0
4717	0.03858934616824	0.007267615667728942	0.004055738771144689	0.9106894605010135	None	0.125	1	0.3888888888888889	7	0.56	14	0.35064935064935066	0.44	13	11	13	6	0	0.6363636363636364	11	7	1.8	27	0.21428571428571427	0.43478260869565216	0.6709846509348125	0.8732346327438897	0.4106656290440599	0.9471597186646306	0.26979346064742654	0.9387994364681104	0.7448847143413868	0.9252214431587228	0.07692307692307693	0.07692307692307693	0.0
5016	0.03831183298474086	0.005264987368135734	0.0051027110438065385	0.9100413539071182	None	0.3333333333333333	3	0.5238095238095238	11	0.4827586206896552	14	0.2818181818181818	0.41379310344827586	16	12	14	4	0	0.9090909090909091	11	10	2.066666666666667	31	0.14285714285714285	0.5833333333333334	0.589605640045509	0.8623245486447911	0.5340423349515274	0.938349010058567	0.44187280398464146	0.9339059951473083	0.7349462278636786	0.9169711344547413	0.0625	0.0625	0.0
6608	0.05237273900069013	0.006458369418780323	0.004757352799858114	0.8675430490529126	None	0.3333333333333333	3	0.5238095238095238	11	0.4482758620689655	13	0.3229166666666667	0.41379310344827586	17	12	13	3	0	0.6666666666666666	12	8	2.066666666666667	31	0.12	0.5185185185185185	0.5609670889424783	0.8585923616313196	0.42928434747041855	0.9421899785335316	0.4370735236044384	0.9314364070451421	0.7381910880956366	0.9169202495954416	0.11764705882352941	0.058823529411764705	0.0
3241	0.05617759521810333	0.014575030375256193	0.003267970051820365	0.8741226097863336	None	0.25	2	0.5555555555555556	10	0.4	10	0.38571428571428573	0.4	14	10	12	4	0	0.7	10	7	1.8	27	0.16666666666666666	0.45454545454545453	0.65251630175574	0.8685740415023672	0.46426234891505536	0.950429290764928	0.30384238654595064	0.9270515954047862	0.8372163974265044	0.9213906329220278	0.14285714285714285	0.07142857142857142	0.0
4986	0.05295863834464153	0.010698588921951092	0.00979925823804331	0.8764043738290531	None	0.2222222222222222	2	0.45	9	0.5185185185185185	14	0.37662337662337664	0.4074074074074074	15	11	13	4	0	0.6363636363636364	11	7	1.9333333333333333	29	0.15384615384615385	0.5	0.6307431658393691	0.8527628154349903	0.4106656290440599	0.9509028806536076	0.4222370681689213	0.928789565037806	0.8187345120946857	0.9190441601005687	0.13333333333333333	0.06666666666666667	0.0
2620	0.005176130933720479	0.001998993040382092	-0.0003097606838147006	0.9911879390132975	None	0	0	0.75	3	0.5	2	0.5	0.5	5	2	0	1	0	0.75	4	3	0.4	6	1.0	1.0	0.621847514232322	0.8654416632915857	0.29461051845328556	0.8827618170628008	0.4329858536732454	0.8551173380437054	0.8465618263554185	0.8681998095454382	1.0	0.4	0.0
6328	0.03992229914183665	0.007433058695559064	0.007428712915054192	0.8921834394731767	None	0.4	4	0.5454545454545454	12	0.43333333333333335	13	0.2909090909090909	0.4	18	12	13	3	0	0.9090909090909091	11	10	2.1333333333333333	32	0.125	0.5384615384615384	0.6307431658393691	0.8210813809589809	0.5901757801841405	0.9573241318043313	0.5143256073956664	0.9234311554354775	0.7811178327883831	0.9148777395123276	0.1111111111111111	0.05555555555555555	0.0
4025	0.04145362190508694	0.005478893227313343	0.004472495946486241	0.8802223917767346	None	0.375	3	0.47368421052631576	9	0.5	13	0.3181818181818182	0.4230769230769231	15	11	12	7	0	0.7272727272727273	11	8	1.8666666666666667	28	0.2916666666666667	0.5833333333333334	0.5795923322125153	0.839172260836699	0.4106656290440599	0.9533480421298008	0.3727485545308086	0.9480890821653811	0.816147008541395	0.9258591562295175	0.06666666666666667	0.26666666666666666	0.0
5947	0.040836240217371235	0.005795244234779686	0.005795233616720842	0.9039840327636279	None	0.25	2	0.47368421052631576	9	0.5	13	0.3181818181818182	0.4230769230769231	14	11	13	6	0	0.7272727272727273	11	8	1.8666666666666667	28	0.2222222222222222	0.5833333333333334	0.6159758699386455	0.8588440031674126	0.374507273345015	0.9475422294107781	0.2716799020091357	0.9354939739019481	0.7826175631138655	0.9211421073987656	0.07142857142857142	0.07142857142857142	0.0
1848	None	None	None	None	None	0	0	1.0	2	0.0	0	0.75	0	2	0	0	0	0	1.0	2	2	0.2	3	0.0	0	0	0	0	0	0	0	0	0	0	0	0
4937	0.056792871828590455	0.0095408158020847	0.00954081377513986	0.8705880689415365	None	0.3333333333333333	3	0.5238095238095238	11	0.4482758620689655	13	0.3522727272727273	0.3793103448275862	15	11	15	4	0	0.7272727272727273	11	8	2.066666666666667	31	0.13333333333333333	0.5384615384615384	0.5609670889424783	0.8568438131112932	0.42928434747041855	0.9508965625071948	0.4222370681689213	0.9308323625464556	0.8187345120946857	0.9206185149581062	0.06666666666666667	0.06666666666666667	0.0
7532	0.04385827856593412	0.010270774474247154	0.010118464795705924	0.8940289447847438	None	0.3333333333333333	3	0.5	10	0.4642857142857143	13	0.38961038961038963	0.39285714285714285	15	11	14	5	0	0.6363636363636364	11	7	2.0	30	0.17857142857142858	0.5384615384615384	0.5609670889424783	0.8718106261148628	0.3383489176459701	0.9427117879540307	0.26979346064742654	0.9353624171000118	0.816147008541395	0.9215278427888253	0.06666666666666667	0.06666666666666667	0.0
6552	0.040371475979644154	0.0099587596702374	0.009752686014107502	0.8983596984689959	None	0.375	3	0.5	9	0.48	12	0.35064935064935066	0.44	14	11	12	8	0	0.6363636363636364	11	7	1.8	27	0.32	0.6086956521739131	0.5609670889424783	0.8681368885422918	0.3838166325581943	0.9475947431767894	0.3389959659311045	0.9462497746242233	0.7796319628129011	0.9275211808095687	0.07142857142857142	0.07142857142857142	0.0
6027	0.04772324355449403	0.0059270542439434646	0.005326133629984013	0.8795821019234689	None	0.3333333333333333	3	0.5238095238095238	11	0.4482758620689655	13	0.3522727272727273	0.3793103448275862	15	11	15	6	0	0.7272727272727273	11	8	2.066666666666667	31	0.2	0.5384615384615384	0.5609670889424783	0.8368243807703287	0.42928434747041855	0.9536360772148725	0.4222370681689213	0.9291768048354964	0.8187345120946857	0.9176537120868997	0.16666666666666669	0.2	0.0
7444	None	None	None	None	None	0.2222222222222222	2	0.47619047619047616	10	0.4482758620689655	13	0.36904761904761907	0.4482758620689655	17	13	13	3	0	0.5833333333333334	12	7	2.066666666666667	31	0.11538461538461539	0.5	0.7591077918206627	0.8771782603298303	0.5901757801841405	0.9474123624035629	0.5915776911868942	0.9292635005789571	0.71023199585467	0.9225531721371917	0.058823529411764705	0.058823529411764705	0.0
2236	None	None	None	None	None	0	0	0.3076923076923077	4	0.6470588235294118	11	0.38	0.4117647058823529	9	7	9	8	0	0.5	10	5	1.2666666666666666	19	0.4	0.47058823529411764	0.5609670889424783	0.8771092160486125	0.10801146269970167	0.9364376877440681	0.13997112597638287	0.6583150232419603	0.8873597756848142	0.8545070821184955	0.1111111111111111	0.1111111111111111	0.0
1647	None	None	None	None	None	0	0	0.5	2	0.6666666666666666	2	0.8333333333333334	0	1	0	3	2	0	0.6666666666666666	3	2	0.3333333333333333	5	0.2222222222222222	0.6666666666666666	0	0	0	0	0	0	0	0	0	0	0
7367	None	None	None	None	None	0.4	4	0.5	11	0.4666666666666667	14	0.4155844155844156	0.3333333333333333	13	10	18	4	0	0.6363636363636364	11	7	2.1333333333333333	32	0.10810810810810811	0.6428571428571429	0.6307431658393691	0.8595512377464363	0.3383489176459701	0.9471734846458758	0.17061124948746292	0.9182867905738518	0.8595716334729129	0.9147017095172911	0.07692307692307693	0.07692307692307693	0.0
5904	0.04349604367596518	0.006514415587271281	0.005939121799968005	0.8836387775174606	None	0.3333333333333333	3	0.5	10	0.5	14	0.2727272727272727	0.42857142857142855	15	12	14	6	0	0.9090909090909091	11	10	2.0	30	0.20689655172413793	0.5833333333333334	0.5609670889424783	0.8568438131112932	0.42928434747041855	0.9508965625071948	0.4222370681689213	0.9335552677686058	0.8187345120946857	0.9216617116122515	0.1	0.06666666666666667	0.0
2632	1.737190231869215e-06	1.3105108292240732e-08	-2.51867367893129e-09	0.9999999373348235	None	0	0	1.0	2	0.0	0	1.0	0	1	0	1	2	0	0.3333333333333333	1	3	0.2	3	0.4	1.0	0	0	0	0	0	0	0	0	0	0	0
3520	0.04899297956145609	0.007049548249805602	0.006868571324021423	0.8709601713288637	None	0.3333333333333333	3	0.5	10	0.5	14	0.38961038961038963	0.35714285714285715	15	10	14	5	0	0.6363636363636364	11	7	2.0	30	0.18518518518518517	0.56	0.6307431658393691	0.8521217536642138	0.47179283292980545	0.9510093379056622	0.41651906628163465	0.9256033904884079	0.8187345120946857	0.9177948995272401	0.06666666666666667	0.13333333333333333	0.0
3204	0.047516203524980774	0.011174864409705077	0.007784377882254658	0.8703021676700846	None	0.375	3	0.5263157894736842	10	0.46153846153846156	12	0.36363636363636365	0.38461538461538464	15	10	12	7	0	0.6363636363636364	11	7	1.8666666666666667	28	0.30434782608695654	0.6086956521739131	0.6307431658393691	0.8521217536642138	0.47179283292980545	0.9510093379056622	0.41651906628163465	0.9256033904884079	0.8187345120946857	0.9177948995272401	0.06666666666666667	0.13333333333333333	0.0
1872	None	None	None	None	None	0	0	0.5	2	0.6666666666666666	2	0.8333333333333334	0	1	0	3	0	0	0.6666666666666666	3	2	0.3333333333333333	5	0.0	0.6666666666666666	0	0	0	0	0	0	0	0	0	0	0
2576	1.4976387623290835e-05	2.438616804397334e-07	-1.5225404696595207e-07	0.9999949394035299	None	0	0	0.5	2	0.5	2	0.6666666666666666	0.25	2	1	3	0	0	1.0	3	3	0.4	6	0.0	0	0.8602938954742226	0.7580963334554947	0.4588235204214941	0.6494008567574558	0.4589093694223457	0.5346982051457404	0.8719834903699621	0.6530707506347107	0	0	0.0
5712	0.05498485226703375	0.008897912287252537	0.008888203425144979	0.8715484810523586	None	0.3333333333333333	3	0.5238095238095238	11	0.4482758620689655	13	0.3522727272727273	0.3793103448275862	15	11	15	4	0	0.7272727272727273	11	8	2.066666666666667	31	0.13333333333333333	0.5384615384615384	0.5609670889424783	0.8568438131112932	0.42928434747041855	0.9508965625071948	0.4222370681689213	0.9308323625464556	0.8187345120946857	0.9206185149581062	0.06666666666666667	0.06666666666666667	0.0
1076	None	None	None	None	None	0.5	1	0.6666666666666666	4	0.5714285714285714	4	0.375	0.5714285714285714	6	4	2	0	0	0.6666666666666666	4	6	0.6	9	0.0	0.6666666666666666	0.6498547343010683	0.8844857744414163	0.7543469066866735	0.95487750578103	0.6398029020177335	0.8074647563793304	0.8415684017717603	0.8978730190570977	0	0	0.0
3068	None	None	None	None	None	0.16666666666666666	1	0.5	7	0.47368421052631576	9	0.42	0.3157894736842105	9	6	11	7	0	0.5	10	5	1.4	21	0.30434782608695654	0.5555555555555556	0.5609670889424783	0.9011561726689651	0.5901757801841405	0.9551224314382653	0.3378913124444748	0.949828911791025	0.6871959243978193	0.9391346006876459	0.1111111111111111	0.1111111111111111	0.0
1322	None	None	None	None	None	0	0	0.75	3	0.3333333333333333	1	0.625	0.3333333333333333	2	1	2	3	0	0.5	4	2	0.3333333333333333	5	0.42857142857142855	0.6666666666666666	0.8576308565564957	0.5072847125462757	0.22113342231076244	0.7705349393104445	0.633804117187779	0.9749609015522835	0.9540348744202134	0.8367366240891271	0.5	0.5	0.0
3687	0.023478040494797073	0.003633092135436744	-0.0032326826995277298	0.9547754896868478	None	0.2222222222222222	2	0.55	11	0.39285714285714285	11	0.45454545454545453	0.35714285714285715	16	10	13	2	0	0.5454545454545454	11	6	2.0	30	0.08333333333333333	0.46153846153846156	0.6709846509348125	0.8708205783510004	0.374507273345015	0.9287194111452265	0.3859993608754924	0.9365336579209017	0.7830243238866338	0.9159870036894594	0.53125	0.25	0.0
7283	0.04804444972743028	0.01311565083438535	0.012723989808919494	0.8898903730663573	None	0.2222222222222222	2	0.5	10	0.4642857142857143	13	0.3409090909090909	0.39285714285714285	13	11	16	4	0	0.7272727272727273	11	8	2.0	30	0.11764705882352941	0.5925925925925926	0.5609670889424783	0.8760273617785457	0.42928434747041855	0.9471616470269513	0.26979346064742654	0.9426633912768201	0.7381910880956366	0.9273793205860056	0.07692307692307693	0.07692307692307693	0.0
947	None	None	None	None	None	0	0	0.6666666666666666	2	0.5	1	0.6666666666666666	0	1	0	2	1	0	0.6666666666666666	3	2	0.26666666666666666	4	0.14285714285714285	0.6666666666666666	0	0	0	0	0	0	0	0	0	0	0
892	None	None	None	None	None	0	0	0.5	2	0.75	3	0.5	0.25	2	1	3	2	0	0.75	3	4	0.4	6	0.2222222222222222	0	1.0	0.5	0.5204641854394148	0.5	0.5440378206968652	0.7291473282706409	0.9043007955819097	0.5817837715811899	0.75	1.0	0.10822277528103429
6219	0.04237350999467397	0.004923860514064281	0.004167528747490129	0.9017414357407324	None	0.25	2	0.42105263157894735	8	0.5384615384615384	14	0.36363636363636365	0.4230769230769231	14	11	13	5	0	0.6363636363636364	11	7	1.8666666666666667	28	0.18518518518518517	0.5	0.5609670889424783	0.8681368885422918	0.3838166325581943	0.9475947431767894	0.2716799020091357	0.9396082318388527	0.7796319628129011	0.9247034258298017	0.07142857142857142	0.07142857142857142	0.0
4538	0.05587582157146843	0.007659161917276628	0.00754296005128685	0.8379293028879756	None	0.2222222222222222	2	0.5	10	0.4444444444444444	12	0.37662337662337664	0.37037037037037035	15	10	13	4	0	0.6363636363636364	11	7	1.9333333333333333	29	0.16	0.4166666666666667	0.6307431658393691	0.8541777282400157	0.4106656290440599	0.9505174685026575	0.4370735236044384	0.9255284926467151	0.7448847143413868	0.9179159387259614	0.06666666666666667	0.06666666666666667	0.0
2883	0.011140544388023556	0.002291268385236126	-0.000814094563659666	0.9834586719438023	None	0.3333333333333333	1	0.625	5	0.4444444444444444	4	0.55	0.3333333333333333	7	3	3	0	0	0.8	5	4	0.7333333333333333	11	0.0	0.5714285714285714	0.6897767355619051	0.7468817198842771	0.29763815310479846	0.9623830318198364	0.6917529113847408	0.9337094771734639	0.9113440024034289	0.9107674636312629	0	0	0.0
1939	None	None	None	None	None	0	0	0.2	1	1.0	5	0.5833333333333334	0	0	0	6	0	0	0.3333333333333333	2	6	0.4666666666666667	7	0.0	0	0	0	0	0	0	0	0	0	0	0	0
2801	0.038357880452350036	0.006525353469554521	0.00444284662516953	0.9078755047301592	None	0.2222222222222222	2	0.42857142857142855	9	0.5172413793103449	15	0.31313131313131315	0.3793103448275862	15	11	15	6	0	0.8181818181818182	11	9	2.066666666666667	31	0.2	0.4444444444444444	0.6307431658393691	0.8556951821028164	0.3383489176459701	0.9479091618527336	0.26979346064742654	0.9424162726708223	0.816147008541395	0.9235899765886916	0.1	0.2	0.0
2634	0.002019329024096726	0.00020975449211867652	1.8020905130951276e-05	0.9927627992920296	None	0	0	0.75	3	0.0	0	0.8333333333333334	0	3	0	1	0	0	0.6666666666666666	3	2	0.3333333333333333	5	0.0	0.6666666666666666	0	0	0	0	0	0	0	0	0	0	0
7053	0.04549207659311771	0.01263852637447177	0.01248975149107191	0.8950281541542336	None	0.375	3	0.47368421052631576	9	0.5	13	0.3181818181818182	0.4230769230769231	14	11	13	6	0	0.7272727272727273	11	8	1.8666666666666667	28	0.2222222222222222	0.5833333333333334	0.5609670889424783	0.8681368885422918	0.3838166325581943	0.9475947431767894	0.2716799020091357	0.9396082318388527	0.7796319628129011	0.9247034258298017	0.07142857142857142	0.07142857142857142	0.0
1993	None	None	None	None	None	0.3333333333333333	1	0.75	6	0.2222222222222222	2	0.4583333333333333	0.2222222222222222	3	2	7	4	0	0.6666666666666666	6	4	0.7333333333333333	11	0.23529411764705882	0.4	0.7034858669128219	0.627533744310787	0.6826843360681294	0.807316293480109	0.5866146111408482	0.5872603482531966	0.6906921244033856	0.6833022073038906	0.3333333333333333	0.6666666666666666	0.2578138713333048
5078	0.05549377381457351	0.009783928764670258	0.009775706918347173	0.8696551864764233	None	0.3333333333333333	3	0.5238095238095238	11	0.4482758620689655	13	0.3522727272727273	0.3793103448275862	15	11	15	4	0	0.7272727272727273	11	8	2.066666666666667	31	0.13333333333333333	0.5384615384615384	0.5609670889424783	0.8568438131112932	0.42928434747041855	0.9508965625071948	0.4222370681689213	0.9308323625464556	0.8187345120946857	0.9206185149581062	0.06666666666666667	0.06666666666666667	0.0
277	None	None	None	None	None	1.0	2	1.0	6	0.0	0	0.6666666666666666	0	4	0	3	0	0	0.75	3	4	0.5333333333333333	8	0.0	1.0	0	0	0	0	0	0	0	0	0	0	0
331	None	None	None	None	None	0	0	0.75	3	0.25	1	0.5	0.25	3	1	2	2	0	0.75	4	3	0.4	6	0.3333333333333333	0	0.21336363221324683	0.9381366818714675	0.15123683388111248	0.843350625927017	0.6902326400821318	0.9684994565768255	0.9521334330115191	0.9314616376793382	0.6666666666666666	0.3333333333333333	0.0
640	None	None	None	None	None	0	0	0.25	2	0.8888888888888888	8	0.55	0.1111111111111111	1	1	9	7	0	0.2	10	2	0.7333333333333333	11	0.3181818181818182	0.8	0.8579928585747932	0.5	0.913404065219321	0.5	0.3548300370398837	0.5	0.9250302157618071	0.5	1.0	1.0	0.7503261637031569
6231	0.046926482702078436	0.009050007213739403	0.008796364076425074	0.8967494772453002	None	0.3333333333333333	3	0.5238095238095238	11	0.4482758620689655	13	0.3229166666666667	0.41379310344827586	16	12	14	2	0	0.6666666666666666	12	8	2.066666666666667	31	0.07142857142857142	0.5714285714285714	0.5609670889424783	0.8688520150860314	0.3838166325581943	0.9377953434858278	0.2716799020091357	0.9373401592359335	0.7796319628129011	0.9195630245419283	0.53125	0.0625	0.0
2477	None	None	None	None	None	0	0	0.5	2	0.6666666666666666	2	1.0	0.3333333333333333	1	1	3	2	0	0.2	5	1	0.3333333333333333	5	0.2	0.5	0.8579928585747932	0.5	0.913404065219321	0.5	0.2626746012229548	0.5	0.9500580480177251	0.5	1.0	1.0	0.9430129226361659
3578	0.050986417046196886	0.01033772860035106	0.009202490040825424	0.871700798624834	None	0.3333333333333333	3	0.5238095238095238	11	0.4482758620689655	13	0.4025974025974026	0.3793103448275862	16	11	14	4	0	0.6363636363636364	11	7	2.066666666666667	31	0.14814814814814814	0.5384615384615384	0.6508639083870909	0.8553409257377576	0.374507273345015	0.9466845626343305	0.34601526440817393	0.9242461827667298	0.8372163974265044	0.9156853120890963	0.0625	0.0625	0.0
3501	0.03589780105676809	0.002979305390491688	0.0028943068696206074	0.9070846768820073	None	0.2222222222222222	2	0.5	10	0.4444444444444444	12	0.37662337662337664	0.3333333333333333	13	9	15	3	0	0.6363636363636364	11	7	1.9333333333333333	29	0.1	0.37037037037037035	0.6182441911485396	0.8985436334649091	0.3383489176459701	0.9294414100968947	0.26979346064742654	0.9338261792809933	0.854149556837894	0.9219228469685129	0.07692307692307693	0.07692307692307693	0.0
6050	None	None	None	None	None	0.36363636363636365	4	0.5	12	0.48484848484848486	16	0.3977272727272727	0.42424242424242425	17	14	17	2	0	0.7272727272727273	11	8	2.3333333333333335	35	0.05714285714285714	0.7096774193548387	0.5609670889424783	0.869675871839737	0.42928434747041855	0.9421899785335316	0.27356634337084496	0.9320811880719643	0.7381910880956366	0.9195377178731223	0.5294117647058824	0.058823529411764705	0.0
1759	None	None	None	None	None	0	0	0.5	1	1.0	1	1.0	0	1	0	1	2	0	0.3333333333333333	3	1	0.2	3	0.4	0	0	0	0	0	0	0	0	0	0	0	0
2944	0.045004436319502975	0.006564362677683837	0.0032557214370653306	0.9001549239623663	None	0.2222222222222222	2	0.5	10	0.4642857142857143	13	0.38961038961038963	0.35714285714285715	15	10	14	4	0	0.6363636363636364	11	7	2.0	30	0.14814814814814814	0.48	0.6307431658393691	0.8417852054753493	0.3383489176459701	0.9512481269992199	0.26979346064742654	0.92931290645335	0.854149556837894	0.9173035457352807	0.06666666666666667	0.06666666666666667	0.0
7187	0.04721910340199593	0.011902433457546515	0.011841836098549493	0.8922831080169081	None	0.2222222222222222	2	0.5	10	0.4642857142857143	13	0.3409090909090909	0.35714285714285715	12	10	17	4	0	0.7272727272727273	11	8	2.0	30	0.1111111111111111	0.5925925925925926	0.6176282633072947	0.8802743913848661	0.46426234891505536	0.9527524394071851	0.22208879642915394	0.9439295033430126	0.767363691354045	0.9313411524164663	0.16666666666666666	0.08333333333333333	0.0
2732	0.00931972478650681	0.0036509880270400156	0.0017896053585399572	0.9845338862329361	None	0	0	0.5	2	0.5	2	0.5	0.5	4	2	1	0	0	0.75	3	4	0.4	6	0.0	0.6666666666666666	0.7109958695825773	0.7985782186476298	0.17887778266235016	0.8806168671592921	0.43203158691342675	0.755613957499908	0.9096815920621155	0.8177979904255018	0	0	0.0
2295	None	None	None	None	None	0.5	1	1.0	6	0.0	0	0.6	0	2	0	6	2	0	0.6	5	3	0.6	9	0.14285714285714285	0.5	0	0	0	0	0	0	0	0	0	0	0
153	None	None	None	None	None	0	0	0.5	1	1.0	1	0.75	0	1	0	1	1	0	1.0	2	2	0.2	3	0.2	0	0	0	0	0	0	0	0	0	0	0	0
3559	0.042516923117279025	0.0028468223002759358	-0.0025535567733814923	0.8580349792702159	None	0.1	1	0.4782608695652174	11	0.4375	14	0.3148148148148148	0.34375	18	11	15	2	0	0.75	12	9	2.2666666666666666	34	0.07407407407407407	0.45161290322580644	0.7591077918206627	0.902297641812428	0.5901757801841405	0.9320388180945072	0.4542421641391917	0.9333771902235022	0.8004375112651112	0.9237017783347257	0.5277777777777778	0.05555555555555555	0.0
4577	0.04357980663925755	0.008600794607872282	-0.0022290869669057307	0.8931045210599582	None	0.3333333333333333	3	0.5238095238095238	11	0.4482758620689655	13	0.3522727272727273	0.3448275862068966	16	10	14	4	0	0.7272727272727273	11	8	2.066666666666667	31	0.15384615384615385	0.5384615384615384	0.7166986147463869	0.8870049164802081	0.27180569542108823	0.9506716738593831	0.4787335126796938	0.9275124039320748	0.8716680151878811	0.9257217642570701	0.0625	0.0625	0.0
6664	0.04467894281968392	0.011850169680488175	0.011846732828870454	0.8970570803583673	None	0.3333333333333333	3	0.5	10	0.48148148148148145	13	0.32954545454545453	0.4074074074074074	14	11	14	6	0	0.7272727272727273	11	8	1.9333333333333333	29	0.20689655172413793	0.64	0.5609670889424783	0.8681368885422918	0.3838166325581943	0.9475947431767894	0.2716799020091357	0.9396082318388527	0.7796319628129011	0.9247034258298017	0.07142857142857142	0.07142857142857142	0.0
2789	0.010409258568358561	0.0007374935186833105	0.0002968309707560024	0.9819764744136938	None	0	0	0.4	2	0.8	4	1.0	0.8	6	4	0	0	0	0.14285714285714285	7	1	0.4666666666666667	7	0.0	1.0	0.3120768690288528	0.9180406716458681	0.5662621798414449	0.859869941238477	0.3630949218211386	0.8971940191159897	0.8090590804912733	0.8939954920565442	0	0	0.0
2361	None	None	None	None	None	0	0	0.5	2	0.3333333333333333	1	0.5555555555555556	0.3333333333333333	2	1	2	1	0	1.0	3	3	0.3333333333333333	5	0.14285714285714285	0	0.8602938954742226	0.7580963334554947	0.4588235204214941	0.6494008567574558	0.4589093694223457	0.8631360895450751	0.8762473217448177	0.7685403688435807	1.0	0	0.0
2959	0.05343615086422635	0.009533376900620462	0.008696978966483566	0.8716746431011467	None	0.2222222222222222	2	0.5	10	0.4642857142857143	13	0.38961038961038963	0.35714285714285715	15	10	14	4	0	0.6363636363636364	11	7	2.0	30	0.14814814814814814	0.48	0.6307431658393691	0.861692071599441	0.3383489176459701	0.9512481269992199	0.26979346064742654	0.9270133535070111	0.854149556837894	0.9203696003308313	0.06666666666666667	0.06666666666666667	0.0
1884	None	None	None	None	None	0	0	0.75	3	0.3333333333333333	1	0.5555555555555556	0.3333333333333333	3	1	1	1	0	1.0	3	3	0.3333333333333333	5	0.25	1.0	0.6917414767752975	0.896103891594022	0.6226125431814212	0.8500436552321473	0.49746324996403873	0.6565774531977703	0.8465618263554185	0.8194406571267516	1.0	0.6666666666666666	0.0
3804	None	None	None	None	None	0.25	2	0.47368421052631576	9	0.5	13	0.36363636363636365	0.38461538461538464	14	10	13	4	0	0.6363636363636364	11	7	1.8666666666666667	28	0.15384615384615385	0.43478260869565216	0.5958551273909236	0.8696654351870171	0.46426234891505536	0.9555300351073932	0.34601526440817393	0.9314506262430972	0.8564268660760285	0.9258678122176424	0.14285714285714285	0.07142857142857142	0.0
3262	0.024212856354461906	0.0025382244816465538	-0.002465690159565487	0.9485389913675053	None	0.2	1	0.4166666666666667	5	0.6	9	0.3148148148148148	0.4	7	6	9	3	0	0.6666666666666666	6	9	1.1333333333333333	17	0.14285714285714285	0.3333333333333333	0.5609670889424783	0.8127733054452372	0.3383489176459701	0.9586459000254224	0.13997112597638287	0.9415293417364802	0.854149556837894	0.9215421932571348	0.14285714285714285	0.14285714285714285	0.0
3472	0.04720043050435015	0.0021091911884651175	0.001333843198731926	0.9058582059900253	None	0.3	3	0.5454545454545454	12	0.45161290322580644	14	0.3	0.3870967741935484	16	12	16	3	0	0.9090909090909091	11	10	2.2	33	0.09375	0.5384615384615384	0.644614421041676	0.8580975625744673	0.5340423349515274	0.9384333580194237	0.43747137516163664	0.9316614808371837	0.7387960152767571	0.9151902830494698	0.0625	0.125	0.0
1270	None	None	None	None	None	0.2	1	0.5384615384615384	7	0.4117647058823529	7	0.3877551020408163	0.35294117647058826	10	6	8	3	0	1.0	7	7	1.2666666666666666	19	0.1875	0	0.43287513611436834	0.9031761977185465	0.4694622211348779	0.8504698500507173	0.505061904220991	0.8959612891970673	0.8333462765790361	0.8850842201212891	0.1	0.4	0.0
5251	0.04283356218113296	0.010493944609753163	0.010368603536515397	0.8949208295635811	None	0.3333333333333333	3	0.5	10	0.4642857142857143	13	0.38961038961038963	0.39285714285714285	15	11	14	5	0	0.6363636363636364	11	7	2.0	30	0.17857142857142858	0.5384615384615384	0.5609670889424783	0.8718106261148628	0.3383489176459701	0.9427117879540307	0.26979346064742654	0.9353624171000118	0.816147008541395	0.9215278427888253	0.06666666666666667	0.06666666666666667	0.0
5730	0.049130053770473185	0.01174446271813801	0.011712074891165233	0.8930014975045717	None	0.2222222222222222	2	0.5	10	0.4642857142857143	13	0.3409090909090909	0.35714285714285715	12	10	17	4	0	0.7272727272727273	11	8	2.0	30	0.1111111111111111	0.5925925925925926	0.6176282633072947	0.8802743913848661	0.46426234891505536	0.9527524394071851	0.22208879642915394	0.9439295033430126	0.767363691354045	0.9313411524164663	0.08333333333333333	0.08333333333333333	0.0
6980	0.04491415935099654	0.00794219118920264	0.00648011771407303	0.9075410456237042	None	0.3333333333333333	3	0.47619047619047616	10	0.4827586206896552	14	0.3229166666666667	0.41379310344827586	15	12	15	5	0	0.6666666666666666	12	8	2.066666666666667	31	0.16129032258064516	0.41379310344827586	0.5609670889424783	0.8673804192400975	0.42928434747041855	0.9446792433838581	0.27356634337084496	0.942327866404992	0.7381910880956366	0.9243581415503688	0.06666666666666667	0.06666666666666667	0.0
4315	0.0526305520342095	0.010333260581995107	0.010318326167345168	0.8737650099549569	None	0.2222222222222222	2	0.5	10	0.4642857142857143	13	0.38961038961038963	0.39285714285714285	16	11	13	4	0	0.6363636363636364	11	7	2.0	30	0.16	0.48	0.6508639083870909	0.8553409257377576	0.374507273345015	0.9466845626343305	0.34601526440817393	0.9293775857245727	0.8372163974265044	0.9176125890515816	0.0625	0.0625	0.0
5495	None	None	None	None	None	0.18181818181818182	2	0.4583333333333333	11	0.48484848484848486	16	0.3888888888888889	0.48484848484848486	19	16	15	1	0	0.9	10	9	2.3333333333333335	35	0.03225806451612903	0.5625	0.5609670889424783	0.8701839945428594	0.42928434747041855	0.9413525812019407	0.5915776911868942	0.9344219002110009	0.7381910880956366	0.9201961917236016	1.0	0.05263157894736842	0.0
4002	0.05362163951956881	0.010484789478557749	0.008833759558440941	0.8713636106400534	None	0.2222222222222222	2	0.45	9	0.5185185185185185	14	0.37662337662337664	0.37037037037037035	14	10	14	5	0	0.6363636363636364	11	7	1.9333333333333333	29	0.17857142857142858	0.5	0.5958551273909236	0.8591293455087439	0.46426234891505536	0.9555300351073932	0.34601526440817393	0.9314506262430972	0.8372163974265044	0.9237839499369533	0.07142857142857142	0.07142857142857142	0.0
1831	None	None	None	None	None	0	0	0.25	1	1.0	3	0.625	0.3333333333333333	2	1	2	0	0	0.5	4	2	0.3333333333333333	5	0.0	0	0.3560868515717266	0.9283002866640304	0.7162095081764576	0.8342539287222159	0.5811220888312538	0.9827455284941338	0.9372894374156956	0.9393314392179919	0	0	0.0
308	None	None	None	None	None	0	0	0.16666666666666666	1	1.0	7	1.0	0.8571428571428571	6	6	2	4	0	0.1111111111111111	9	1	0.6	9	0.5	0	0.5172458846172961	0.9294344570259733	0.5278850585891973	0.9208717512683223	0.5528468977375262	0.913099069850093	0.868539025698285	0.9213950064537774	0.16666666666666666	0.3333333333333333	0.0
3577	None	None	None	None	None	0.25	2	0.47368421052631576	9	0.5	13	0.36363636363636365	0.38461538461538464	14	10	13	4	0	0.6363636363636364	11	7	1.8666666666666667	28	0.15384615384615385	0.43478260869565216	0.5958551273909236	0.8696654351870171	0.46426234891505536	0.9555300351073932	0.34601526440817393	0.9314506262430972	0.8564268660760285	0.9258678122176424	0.07142857142857142	0.07142857142857142	0.0
2192	None	None	None	None	None	0	0	0.75	3	0.3333333333333333	1	0.625	0.3333333333333333	3	1	1	3	0	0.5	4	2	0.3333333333333333	5	0.75	0.6666666666666666	0.8547167653367312	0.574335971690583	0.1839728454722867	0.9554550198765146	0.9209919017254264	0.9638127899714364	0.9621626273814214	0.9016607029572463	0.3333333333333333	0.3333333333333333	0.0
6526	0.05428588568374246	0.009058244273293367	0.00898339882694926	0.8690983176008484	None	0.3333333333333333	3	0.5238095238095238	11	0.4482758620689655	13	0.3522727272727273	0.3793103448275862	15	11	15	4	0	0.7272727272727273	11	8	2.066666666666667	31	0.13333333333333333	0.5384615384615384	0.5609670889424783	0.8568438131112932	0.42928434747041855	0.9508965625071948	0.4222370681689213	0.9308323625464556	0.8187345120946857	0.9206185149581062	0.06666666666666667	0.06666666666666667	0.0
4047	None	None	None	None	None	0.16666666666666666	1	0.5	7	0.47368421052631576	9	0.42	0.3157894736842105	9	6	11	7	0	0.5	10	5	1.4	21	0.30434782608695654	0.5555555555555556	0.5609670889424783	0.9011561726689651	0.5901757801841405	0.9551224314382653	0.3378913124444748	0.949828911791025	0.6871959243978193	0.9391346006876459	0.1111111111111111	0.1111111111111111	0.0
6355	0.0470295047854514	0.013040451098762673	0.012936005220677142	0.8951783575107863	None	0.375	3	0.47368421052631576	9	0.5	13	0.3181818181818182	0.4230769230769231	14	11	13	8	0	0.7272727272727273	11	8	1.8666666666666667	28	0.2962962962962963	0.5833333333333334	0.5609670889424783	0.8681368885422918	0.3838166325581943	0.9475947431767894	0.2716799020091357	0.9396082318388527	0.7796319628129011	0.9247034258298017	0.07142857142857142	0.07142857142857142	0.0
2256	None	None	None	None	None	0	0	0.14285714285714285	1	1.0	8	0.8333333333333334	0.625	5	5	4	6	0	0.75	3	4	0.6666666666666666	10	0.5	1.0	0.8427615639255107	0.8803542980992352	0.8509265395129149	0.8789488835105952	0.5184888993305996	0.7007550717083406	0.824133784422015	0.8333743328532377	0.2	0.2	0.0
3603	0.05594170596443243	0.00957778870626592	0.008805828228009512	0.8710229965118288	None	0.2222222222222222	2	0.5	10	0.4642857142857143	13	0.38961038961038963	0.35714285714285715	15	10	14	4	0	0.6363636363636364	11	7	2.0	30	0.14814814814814814	0.48	0.6307431658393691	0.861692071599441	0.3383489176459701	0.9512481269992199	0.26979346064742654	0.9270133535070111	0.854149556837894	0.9203696003308313	0.06666666666666667	0.06666666666666667	0.0
915	None	None	None	None	None	0	0	0.6666666666666666	2	0.5	1	1.0	0	1	0	2	2	0	0.25	4	1	0.26666666666666666	4	0.2857142857142857	0.6666666666666666	0	0	0	0	0	0	0	0	0	0	0
3608	0.05383674546526007	0.009402897375693407	0.007952058422625637	0.8736551069443209	None	0.2222222222222222	2	0.45	9	0.5185185185185185	14	0.37662337662337664	0.37037037037037035	14	10	14	5	0	0.6363636363636364	11	7	1.9333333333333333	29	0.17857142857142858	0.5	0.5958551273909236	0.8591293455087439	0.46426234891505536	0.9555300351073932	0.34601526440817393	0.9314506262430972	0.8372163974265044	0.9237839499369533	0.07142857142857142	0.07142857142857142	0.0
2010	None	None	None	None	None	1.0	1	1.0	4	0.25	1	0.5	0.25	2	1	3	2	0	0.75	3	4	0.4	6	0.2222222222222222	1.0	0.3591412649205149	0.850681192319033	0.6385648287396958	0.9737720527404081	0.7024503045578229	0.951454804409042	0.8250520949060124	0.941398200312796	0.75	1.0	0.0
4697	0.05520680202760566	0.011394194563767151	0.00750723195080633	0.872678186316024	None	0.3333333333333333	3	0.5238095238095238	11	0.4482758620689655	13	0.3522727272727273	0.3448275862068966	16	10	14	4	0	0.7272727272727273	11	8	2.066666666666667	31	0.15384615384615385	0.5384615384615384	0.5609670889424783	0.8541792811043222	0.42928434747041855	0.9463130740409237	0.42965529588667983	0.9255253787209007	0.7689077628097317	0.9157295726242348	0.0625	0.0625	0.0
7359	0.044277264006117506	0.008246215537738211	0.00817307512787502	0.8966940516617403	None	0.3333333333333333	3	0.5	10	0.4642857142857143	13	0.38961038961038963	0.39285714285714285	15	11	14	5	0	0.6363636363636364	11	7	2.0	30	0.17857142857142858	0.5384615384615384	0.5609670889424783	0.8718106261148628	0.3383489176459701	0.9427117879540307	0.26979346064742654	0.9353624171000118	0.816147008541395	0.9215278427888253	0.06666666666666667	0.06666666666666667	0.0
535	None	None	None	None	None	0	0	0.2857142857142857	2	0.875	7	0.5555555555555556	0.125	1	1	8	6	0	0.2222222222222222	9	2	0.6666666666666666	10	0.3	0.8888888888888888	0.8579928585747932	0.5	0.913404065219321	0.5	0.30875231913141926	0.5	0.9387244866205107	0.5	1.0	1.0	0.14531176975368273
976	None	None	None	None	None	0	0	1.0	3	0.0	0	0.6666666666666666	0	3	0	0	1	0	0.6666666666666666	2	3	0.26666666666666666	4	1.0	1.0	0	0	0	0	0	0	0	0	0	0	0
6569	None	None	None	None	None	0.2222222222222222	2	0.47619047619047616	10	0.4482758620689655	13	0.36904761904761907	0.4482758620689655	17	13	13	3	0	0.5833333333333334	12	7	2.066666666666667	31	0.11538461538461539	0.5	0.7591077918206627	0.8771782603298303	0.5901757801841405	0.9474123624035629	0.5915776911868942	0.9292635005789571	0.71023199585467	0.9225531721371917	0.058823529411764705	0.058823529411764705	0.0
2359	None	None	None	None	None	0	0	0.5	1	1.0	1	1.0	1.0	1	1	1	0	0	0.3333333333333333	3	1	0.2	3	0.0	0	0.11770804528425134	0.5	0.742375105015907	0.5	0.1768942001631802	0.5	0.9435126298726092	0.5	0	0	0.0
207	None	None	None	None	None	0	0	1.0	2	0.0	0	0.75	0	1	0	1	1	0	1.0	2	2	0.2	3	0.2	0	0	0	0	0	0	0	0	0	0	0	0
3766	0.05389389934966765	0.009320448645200336	0.008502087023199661	0.8713188411303372	None	0.2222222222222222	2	0.5	10	0.4642857142857143	13	0.38961038961038963	0.35714285714285715	15	10	14	4	0	0.6363636363636364	11	7	2.0	30	0.14814814814814814	0.48	0.6307431658393691	0.861692071599441	0.3383489176459701	0.9512481269992199	0.26979346064742654	0.9270133535070111	0.854149556837894	0.9203696003308313	0.06666666666666667	0.06666666666666667	0.0
4851	0.053339323468142366	0.00898251196500471	0.008798966530273018	0.8649752800314837	None	0.3333333333333333	3	0.5238095238095238	11	0.4482758620689655	13	0.3522727272727273	0.3793103448275862	15	11	15	4	0	0.7272727272727273	11	8	2.066666666666667	31	0.13333333333333333	0.5384615384615384	0.5609670889424783	0.8568438131112932	0.42928434747041855	0.9508965625071948	0.36184078244729234	0.9310647585929682	0.854149556837894	0.9207065363511878	0.06666666666666667	0.06666666666666667	0.0
143	None	None	None	None	None	0.3333333333333333	1	0.375	3	0.7	7	0.2857142857142857	0.3	5	3	6	5	0	0.8571428571428571	7	6	0.8	12	0.35714285714285715	0.8	0.7490374063882024	0.9464765995755422	0.3383489176459701	0.9191083120045502	0.26979346064742654	0.9449110518517249	0.9187486130771348	0.9379071799510276	0.2	0.2	0.0
6257	0.03896467521942504	0.007715690291524437	0.007702321616407388	0.9050788890996687	None	0.3333333333333333	3	0.5	10	0.4642857142857143	13	0.3409090909090909	0.39285714285714285	14	11	15	5	0	0.7272727272727273	11	8	2.0	30	0.16129032258064516	0.5384615384615384	0.5609670889424783	0.8617010689099024	0.3838166325581943	0.9475947431767894	0.2716799020091357	0.9419156769189786	0.7796319628129011	0.9243852087386685	0.14285714285714285	0.07142857142857142	0.0
6082	0.05488423651947858	0.009421628304258618	0.009398403269633608	0.8688923850928366	None	0.3333333333333333	3	0.5238095238095238	11	0.4482758620689655	13	0.3522727272727273	0.3793103448275862	15	11	15	4	0	0.7272727272727273	11	8	2.066666666666667	31	0.13333333333333333	0.5384615384615384	0.5609670889424783	0.8568438131112932	0.42928434747041855	0.9508965625071948	0.4222370681689213	0.9308323625464556	0.8187345120946857	0.9206185149581062	0.06666666666666667	0.06666666666666667	0.0
7513	None	None	None	None	None	0.45454545454545453	5	0.5416666666666666	13	0.42424242424242425	14	0.4375	0.42424242424242425	21	14	13	3	0	0.8	10	8	2.3333333333333335	35	0.13043478260869565	0.5806451612903226	0.7591077918206627	0.8649947452842323	0.42928434747041855	0.9447972403033836	0.5915776911868942	0.9237543972985011	0.7381910880956366	0.9166200014962159	0.047619047619047616	0.047619047619047616	0.0
4707	0.055731338371133636	0.011066058468822424	0.010124583974632775	0.8716389817897583	None	0.3333333333333333	3	0.5	10	0.48148148148148145	13	0.32954545454545453	0.4074074074074074	15	11	13	7	0	0.7272727272727273	11	8	1.9333333333333333	29	0.2692307692307692	0.5833333333333334	0.5609670889424783	0.8568438131112932	0.42928434747041855	0.9508965625071948	0.4222370681689213	0.9308323625464556	0.8187345120946857	0.9206185149581062	0.06666666666666667	0.06666666666666667	0.0
461	None	None	None	None	None	0	0	0.5	2	0.6666666666666666	2	1.0	0	1	0	3	2	0	0.2	5	1	0.3333333333333333	5	0.2222222222222222	0.5	0	0	0	0	0	0	0	0	0	0	0
5858	0.05407599865070317	0.0070990634978097935	0.0055620775130425385	0.8673914761480817	None	0.3333333333333333	3	0.5238095238095238	11	0.4482758620689655	13	0.3229166666666667	0.41379310344827586	17	12	13	3	0	0.6666666666666666	12	8	2.066666666666667	31	0.12	0.5185185185185185	0.5609670889424783	0.8585923616313196	0.42928434747041855	0.9421899785335316	0.4222370681689213	0.9325843333982672	0.8187345120946857	0.9173791013341192	0.058823529411764705	0.058823529411764705	0.0
659	None	None	None	None	None	0	0	0.3333333333333333	1	1.0	2	0.6666666666666666	0.5	1	1	2	1	0	0.6666666666666666	3	2	0.26666666666666666	4	0.125	0	0.1	0.5	0.742375105015907	0.5	0.1768942001631802	0.5	0.946048014817958	0.5	1.0	1.0	0.0
2259	None	None	None	None	None	0.4	2	0.38461538461538464	5	0.6470588235294118	11	0.5277777777777778	0.47058823529411764	11	8	7	0	0	1.0	6	6	1.2666666666666666	19	0.0	0	0.36505720814332326	0.8941036114089062	0.4595361598294051	0.7880922912601493	0.5775503742529565	0.8998036453767084	0.8459632267571204	0.8676826934658987	0	0	0.0
6997	0.04996199695831726	0.011410898283382124	0.010949358711695516	0.8925602572514065	None	0.375	3	0.5263157894736842	10	0.4230769230769231	11	0.3181818181818182	0.38461538461538464	16	10	11	5	0	0.7272727272727273	11	8	1.8666666666666667	28	0.25	0.5	0.6176282633072947	0.8577517233683902	0.2510410765181235	0.9435488140862398	0.43036260215788913	0.9333272894213923	0.8360314091851487	0.9181388599429781	0.0625	0.0625	0.0
1116	None	None	None	None	None	0.3333333333333333	1	0.3333333333333333	3	0.7272727272727273	8	0.2653061224489796	0.45454545454545453	6	5	6	4	0	1.0	7	7	0.8666666666666667	13	0.26666666666666666	0.6666666666666666	0.5506599121681498	0.9448582535009085	0.5362378813003342	0.9227665979330562	0.30895865738371764	0.9345364071273253	0.9116235498375763	0.9346293217036261	0.16666666666666666	0.16666666666666666	0.0
6421	0.05545810027554709	0.014365714066833696	0.009792717872776226	0.8727401958679933	None	0.3333333333333333	3	0.5	10	0.5	14	0.38961038961038963	0.39285714285714285	15	11	14	5	0	0.6363636363636364	11	7	2.0	30	0.17857142857142858	0.56	0.5609670889424783	0.8568438131112932	0.42928434747041855	0.9508965625071948	0.4222370681689213	0.9308323625464556	0.8187345120946857	0.9206185149581062	0.06666666666666667	0.06666666666666667	0.0
861	None	None	None	None	None	0	0	0.25	2	0.7777777777777778	7	0.3055555555555556	0.3333333333333333	3	3	7	3	0	1.0	6	6	0.7333333333333333	11	0.16666666666666666	0.8	0.24301330324043802	0.951411415025941	0.5935784283211192	0.8305952455839706	0.1651317374991199	0.668057560650839	0.9187486130771348	0.8525329994330951	0.3333333333333333	0.3333333333333333	0.0
932	None	None	None	None	None	0	0	0.75	3	0.3333333333333333	1	0.625	0.3333333333333333	3	1	1	3	0	0.5	4	2	0.3333333333333333	5	0.75	0.6666666666666666	0.8547167653367312	0.5068681468522143	0.16494900912432073	0.7357313685911087	0.2676082343755579	0.9754165911690779	0.9615914176884655	0.8288343774368904	0.6666666666666666	0.3333333333333333	0.0
6728	None	None	None	None	None	0.36363636363636365	4	0.5	12	0.45454545454545453	15	0.32407407407407407	0.3939393939393939	17	13	17	3	0	0.75	12	9	2.3333333333333335	35	0.08823529411764706	0.4666666666666667	0.6742894376721111	0.8718152393868944	0.3383489176459701	0.9425292661354511	0.26979346064742654	0.9290870984300533	0.816147008541395	0.9190157594207411	0.058823529411764705	0.058823529411764705	0.0
963	None	None	None	None	None	0.5	1	0.8333333333333334	5	0.2857142857142857	2	0.6	0.2857142857142857	4	2	4	2	0	0.6	5	3	0.6	9	0.2	0.6666666666666666	0.6771565890171265	0.7902868138035142	0.906009609367427	0.966103539040812	0.7827884145127388	0.9161167451645649	0.8833354195937777	0.9133923812811682	0.625	0.5	0.0
178	None	None	None	None	None	0	0	0.4	2	0.8	4	0.4666666666666667	0.4	2	2	4	2	0	0.6	5	3	0.4666666666666667	7	0.16666666666666666	0	0.643508635591483	0.7015852001022866	0.22490553028020965	0.777136286728959	0.23651753601080938	0.6324181385116011	0.88945167385099	0.7072722434508184	0.75	0.5	0.0
4872	0.03689203205313525	0.004240932822460134	0.0037275350528150285	0.9072072276818977	None	0.2222222222222222	2	0.45	9	0.48148148148148145	13	0.37662337662337664	0.4074074074074074	15	11	13	5	0	0.6363636363636364	11	7	1.9333333333333333	29	0.19230769230769232	0.48	0.6709846509348125	0.9004839911768098	0.4106656290440599	0.9333773962768369	0.26979346064742654	0.9341623491405417	0.8713524989376228	0.9240211052052161	0.06666666666666667	0.06666666666666667	0.0
351	None	None	None	None	None	0	0	1.0	4	0.0	0	0.6666666666666666	0	4	0	1	1	0	1.0	3	3	0.4	6	0.5	0.6666666666666666	0	0	0	0	0	0	0	0	0	0	0
3099	0.05214849658087856	0.008079276964032026	0.008028418737338974	0.888730433888104	None	0.25	2	0.5555555555555556	10	0.4	10	0.38571428571428573	0.4	14	10	12	4	0	0.7	10	7	1.8	27	0.16666666666666666	0.45454545454545453	0.65251630175574	0.8641811395994768	0.5901757801841405	0.9414957652617452	0.3364082552955106	0.9266231170351817	0.871315376631952	0.9159273954557237	0.07142857142857142	0.07142857142857142	0.0
5099	0.04238829456306673	0.0043364965065931784	0.0038218013902877363	0.882953252670888	None	0.2222222222222222	2	0.45	9	0.48148148148148145	13	0.37662337662337664	0.4074074074074074	15	11	13	7	0	0.6363636363636364	11	7	1.9333333333333333	29	0.2692307692307692	0.48	0.6182441911485396	0.8511915494410571	0.3383489176459701	0.9464483162070572	0.26979346064742654	0.9262465829246189	0.816147008541395	0.9154562317800337	0.06666666666666667	0.2	0.0
7349	0.03805400980286259	0.0016922528240934517	-0.0001901776017443635	0.8964754199905085	None	0.2222222222222222	2	0.5	10	0.42857142857142855	12	0.3409090909090909	0.35714285714285715	14	10	15	5	0	0.7272727272727273	11	8	2.0	30	0.16666666666666666	0.5185185185185185	0.5609670889424783	0.8743729148777241	0.5097300638272795	0.9493342789575164	0.43257201727886957	0.9457893950715968	0.7244311938595487	0.9293412874239276	0.07142857142857142	0.07142857142857142	0.0
2697	0.0013730984664199798	0.0005168357525327	0.00041562331415461053	0.9948168242800476	None	0	0	0.5	2	0.6666666666666666	2	0.8333333333333334	0	2	0	2	0	0	0.6666666666666666	3	2	0.3333333333333333	5	0.0	0.6666666666666666	0	0	0	0	0	0	0	0	0	0	0
2166	None	None	None	None	None	0.4	2	0.38461538461538464	5	0.6470588235294118	11	0.5277777777777778	0.5294117647058824	11	9	7	2	0	1.0	6	6	1.2666666666666666	19	0.125	0	0.46449936528564423	0.8179053210205878	0.4595361598294051	0.8533716882525904	0.32288887053264825	0.9139416390443381	0.8510936784997932	0.8670839858634002	0.5454545454545454	0.09090909090909091	0.0
3019	0.04641048807258815	0.009202850042727747	0.005194593275227454	0.8977098779030286	None	0.2222222222222222	2	0.5	10	0.4642857142857143	13	0.38961038961038963	0.35714285714285715	15	10	14	4	0	0.6363636363636364	11	7	2.0	30	0.14814814814814814	0.48	0.6307431658393691	0.8417852054753493	0.3383489176459701	0.9512481269992199	0.26979346064742654	0.92931290645335	0.854149556837894	0.9173035457352807	0.06666666666666667	0.5333333333333333	0.0
1446	None	None	None	None	None	1.0	2	1.0	6	0.14285714285714285	1	0.75	0	4	0	4	3	0	0.75	3	4	0.6	9	0.375	0.8	0	0	0	0	0	0	0	0	0	0	0
6956	0.04548379780601842	0.012711654389074142	0.012709981950498933	0.8963109708035709	None	0.4444444444444444	4	0.5714285714285714	12	0.41379310344827586	12	0.3522727272727273	0.3793103448275862	17	11	13	3	0	0.7272727272727273	11	8	2.066666666666667	31	0.125	0.5925925925925926	0.6742894376721111	0.8662233536584882	0.5901757801841405	0.9536470830149719	0.5915776911868942	0.9304009138229338	0.71023199585467	0.9237869147672182	0.058823529411764705	0.058823529411764705	0.0
5370	0.05033944087008787	0.008414720467960792	0.008053758065165137	0.8885079478806177	None	0.2222222222222222	2	0.5	10	0.4642857142857143	13	0.3409090909090909	0.35714285714285715	14	10	15	4	0	0.7272727272727273	11	8	2.0	30	0.13333333333333333	0.5925925925925926	0.5609670889424783	0.871635210038534	0.42928434747041855	0.9416595364961861	0.4298926829697054	0.9371151966937269	0.6988392834724978	0.9217319375272751	0.07142857142857142	0.07142857142857142	0.0
1388	None	None	None	None	None	0	0	1.0	3	0.0	0	0.6666666666666666	0	2	0	1	1	0	0.6666666666666666	2	3	0.26666666666666666	4	0.25	1.0	0	0	0	0	0	0	0	0	0	0	0
4777	0.05576331973378328	0.015737407941057675	0.003450725362090888	0.8734090936516625	None	0.25	2	0.5555555555555556	10	0.4	10	0.38571428571428573	0.4	15	10	11	4	0	0.7	10	7	1.8	27	0.19047619047619047	0.45454545454545453	0.6709846509348125	0.8617194162197771	0.4106656290440599	0.945540338779218	0.3378913124444748	0.9220915507232517	0.8187345120946857	0.9156776230558606	0.06666666666666667	0.06666666666666667	0.0
6309	None	None	None	None	None	0.1111111111111111	1	0.47619047619047616	10	0.4482758620689655	13	0.36904761904761907	0.4482758620689655	18	13	12	2	0	0.5833333333333334	12	7	2.066666666666667	31	0.08695652173913043	0.4444444444444444	0.7150462213777375	0.8537131187759265	0.5901757801841405	0.9478949530763451	0.5769413907565051	0.9152136561504012	0.728377262627862	0.9127759350551311	0.5277777777777778	0.05555555555555555	0.0
904	None	None	None	None	None	0	0	0.8	4	0.2	1	0.5833333333333334	0	4	0	2	2	0	0.75	3	4	0.4666666666666667	7	0.5	0.5	0	0	0	0	0	0	0	0	0	0	0
7320	0.04523021056381435	0.010776969691218129	0.01062343121033903	0.8960454975352751	None	0.3333333333333333	3	0.5	10	0.4642857142857143	13	0.3125	0.42857142857142855	16	12	13	4	0	0.6666666666666666	12	8	2.0	30	0.15384615384615385	0.5185185185185185	0.5609670889424783	0.8688520150860314	0.3838166325581943	0.9377953434858278	0.2716799020091357	0.9373401592359335	0.7796319628129011	0.9195630245419283	0.0625	0.0625	0.0
5393	0.03544130561526132	0.004998524014410242	0.0016208935546073915	0.9071864636820105	None	0.2222222222222222	2	0.45	9	0.48148148148148145	13	0.37662337662337664	0.4074074074074074	15	11	13	4	0	0.6363636363636364	11	7	1.9333333333333333	29	0.15384615384615385	0.48	0.6709846509348125	0.9004839911768098	0.4106656290440599	0.9333773962768369	0.26979346064742654	0.9341623491405417	0.8713524989376228	0.9240211052052161	0.06666666666666667	0.06666666666666667	0.0
5224	0.04424445885781065	0.011874367930525695	0.011817188577826694	0.8975110522172827	None	0.3333333333333333	3	0.5	10	0.48148148148148145	13	0.32954545454545453	0.4074074074074074	14	11	14	4	0	0.7272727272727273	11	8	1.9333333333333333	29	0.13793103448275862	0.64	0.5609670889424783	0.8681368885422918	0.3838166325581943	0.9475947431767894	0.2716799020091357	0.9396082318388527	0.7796319628129011	0.9247034258298017	0.07142857142857142	0.07142857142857142	0.0
90	None	None	None	None	None	0	0	1.0	4	0.0	0	0.6666666666666666	0	3	0	2	1	0	1.0	3	3	0.4	6	0.2	0.6666666666666666	0	0	0	0	0	0	0	0	0	0	0
4371	0.047641696825302914	0.007111978660881	-0.0070993235514124195	0.8893698788705031	None	0.4	4	0.5454545454545454	12	0.4	12	0.3333333333333333	0.4	18	12	13	3	0	0.6666666666666666	12	8	2.1333333333333333	32	0.125	0.4827586206896552	0.6709846509348125	0.8369499976145245	0.44428725938148705	0.9354122363655634	0.42245601379535047	0.9245656556923045	0.7830243238866338	0.9064955467625464	0.1111111111111111	0.16666666666666666	0.0
5924	0.04461375767967933	0.011338439259863282	0.011284536499691872	0.8962945261998757	None	0.375	3	0.5263157894736842	10	0.46153846153846156	12	0.3181818181818182	0.38461538461538464	14	10	13	6	0	0.7272727272727273	11	8	1.8666666666666667	28	0.23076923076923078	0.5833333333333334	0.5609670889424783	0.8681368885422918	0.3838166325581943	0.9475947431767894	0.2716799020091357	0.9396082318388527	0.7796319628129011	0.9247034258298017	0.07142857142857142	0.07142857142857142	0.0
4593	0.04112168211938705	0.0075649531223053075	0.007478319198799939	0.9020845269979173	None	0.2222222222222222	2	0.45	9	0.48148148148148145	13	0.37662337662337664	0.4074074074074074	15	11	13	5	0	0.6363636363636364	11	7	1.9333333333333333	29	0.19230769230769232	0.48	0.6709846509348125	0.8679987550430183	0.3383489176459701	0.9426473245203913	0.26979346064742654	0.9356593832879394	0.816147008541395	0.9208027316321401	0.06666666666666667	0.06666666666666667	0.0
6537	None	None	None	None	None	0.3333333333333333	3	0.55	11	0.39285714285714285	11	0.30303030303030304	0.39285714285714285	16	11	13	5	0	0.8181818181818182	11	9	2.0	30	0.2	0.35714285714285715	0.5609670889424783	0.8813420597164173	0.42928434747041855	0.9314710467907567	0.43068557591716045	0.9364534139868279	0.7381910880956366	0.9194584801985278	0.0625	0.0625	0.0
5232	0.04320804818516077	0.004255401022569805	0.003843263730354638	0.8851444071398127	None	0.4444444444444444	4	0.5714285714285714	12	0.41379310344827586	12	0.3522727272727273	0.3793103448275862	18	11	12	3	0	0.7272727272727273	11	8	2.066666666666667	31	0.14285714285714285	0.5925925925925926	0.5958551273909236	0.8650993654503117	0.5278405544777165	0.9536893239897121	0.5411936926594574	0.9243229038021101	0.767363691354045	0.9214311264430375	0.1111111111111111	0.05555555555555555	0.0
2826	2.0073932854291496e-05	2.0253271593568425e-06	-1.7802616840378775e-06	0.9999944139114075	None	0	0	0.5	2	0.5	2	0.5	0.25	2	1	3	0	0	0.75	3	4	0.4	6	0.0	0	0.8602938954742226	0.7580963334554947	0.4588235204214941	0.6494008567574558	0.4589093694223457	0.5346982051457404	0.8719834903699621	0.6530707506347107	0	0	0.0
7160	0.04691840795639705	0.011198305857277225	0.011197275511107975	0.8978593432956375	None	0.375	3	0.47368421052631576	9	0.5	13	0.3181818181818182	0.4230769230769231	14	11	13	6	0	0.7272727272727273	11	8	1.8666666666666667	28	0.2222222222222222	0.5833333333333334	0.5609670889424783	0.8681368885422918	0.3838166325581943	0.9475947431767894	0.2716799020091357	0.9396082318388527	0.7796319628129011	0.9247034258298017	0.07142857142857142	0.07142857142857142	0.0
5870	0.04664178713063344	0.012759713562340281	0.012751519225570985	0.8937344145806583	None	0.3333333333333333	3	0.5238095238095238	11	0.4482758620689655	13	0.3522727272727273	0.3793103448275862	14	11	16	3	0	0.7272727272727273	11	8	2.066666666666667	31	0.09090909090909091	0.5925925925925926	0.5609670889424783	0.8681368885422918	0.3838166325581943	0.9475947431767894	0.2716799020091357	0.9396082318388527	0.7796319628129011	0.9247034258298017	0.07142857142857142	0.07142857142857142	0.0
5632	0.049743210778738826	0.010353577650032962	0.010157754890696804	0.8732079324453808	None	0.2222222222222222	2	0.5	10	0.4642857142857143	13	0.38961038961038963	0.39285714285714285	16	11	13	4	0	0.6363636363636364	11	7	2.0	30	0.16	0.48	0.6508639083870909	0.8553409257377576	0.374507273345015	0.9466845626343305	0.34601526440817393	0.922591562971476	0.8372163974265044	0.9150811830739093	0.0625	0.0625	0.0
5404	0.04690471110805345	0.011819184183609497	0.011818293970611843	0.8926272608707652	None	0.25	2	0.4444444444444444	8	0.56	14	0.3068181818181818	0.44	13	11	13	8	0	0.7272727272727273	11	8	1.8	27	0.2857142857142857	0.64	0.5609670889424783	0.8760273617785457	0.42928434747041855	0.9471616470269513	0.26979346064742654	0.9426633912768201	0.7381910880956366	0.9273793205860056	0.07692307692307693	0.07692307692307693	0.0
27	None	None	None	None	None	0	0	0.3333333333333333	2	0.8333333333333334	5	0.8888888888888888	0.5	4	3	3	4	0	1.0	3	3	0.5333333333333333	8	0.4444444444444444	0	0.5629124700585765	0.9875176077923477	0.16631436078811296	0.5772338949894227	0.716399347341116	0.8888490097522529	0.9625683085441727	0.9049761374601194	0.375	0.25	0.0
7417	0.04654420509097439	0.01134414982188138	0.011259562227409873	0.9007228305011268	None	0.3333333333333333	3	0.5	10	0.4642857142857143	13	0.3409090909090909	0.39285714285714285	14	11	15	5	0	0.7272727272727273	11	8	2.0	30	0.16129032258064516	0.5384615384615384	0.5609670889424783	0.8681368885422918	0.3838166325581943	0.9475947431767894	0.21983032496201868	0.9484056873123095	0.7796319628129011	0.9284835603325485	0.07142857142857142	0.07142857142857142	0.0
6996	0.039315099230903774	0.002957973899624734	0.002799980487731785	0.899108837001568	None	0.3333333333333333	3	0.45	9	0.5185185185185185	14	0.37662337662337664	0.4074074074074074	14	11	14	6	0	0.6363636363636364	11	7	1.9333333333333333	29	0.20689655172413793	0.56	0.5609670889424783	0.8681368885422918	0.5249582196177325	0.9263100461728269	0.2716799020091357	0.9396082318388527	0.8151115833936702	0.9158187243915196	0.07142857142857142	0.07142857142857142	0.0
4531	0.05335410544925985	0.01061475495201717	0.010487964695623882	0.8731596649903761	None	0.2222222222222222	2	0.5	10	0.4642857142857143	13	0.38961038961038963	0.39285714285714285	16	11	13	3	0	0.6363636363636364	11	7	2.0	30	0.12	0.48	0.6508639083870909	0.8553409257377576	0.374507273345015	0.9466845626343305	0.34601526440817393	0.922591562971476	0.8372163974265044	0.9150811830739093	0.0625	0.0625	0.0
5937	0.055702304297935414	0.00971711140005954	0.009684140644276026	0.865371902216149	None	0.3333333333333333	3	0.5238095238095238	11	0.4482758620689655	13	0.3522727272727273	0.3793103448275862	15	11	15	4	0	0.7272727272727273	11	8	2.066666666666667	31	0.13333333333333333	0.5384615384615384	0.5609670889424783	0.8568438131112932	0.42928434747041855	0.9508965625071948	0.26979346064742654	0.9432404296676337	0.7381910880956366	0.9256076637823653	0.06666666666666667	0.06666666666666667	0.0
5639	0.05402726855025357	0.009742794032447155	0.009724983773529592	0.8700011299722363	None	0.3333333333333333	3	0.5238095238095238	11	0.4482758620689655	13	0.3522727272727273	0.3793103448275862	15	11	15	4	0	0.7272727272727273	11	8	2.066666666666667	31	0.13333333333333333	0.5384615384615384	0.5609670889424783	0.8568438131112932	0.42928434747041855	0.9508965625071948	0.4222370681689213	0.9308323625464556	0.8187345120946857	0.9206185149581062	0.13333333333333333	0.06666666666666667	0.0
4390	0.0546784565196407	0.007779637348411652	0.007446590773845497	0.8666593382358776	None	0.1111111111111111	1	0.45	9	0.48148148148148145	13	0.32954545454545453	0.4444444444444444	17	12	11	3	0	0.7272727272727273	11	8	1.9333333333333333	29	0.14285714285714285	0.48	0.6709846509348125	0.8492853184786632	0.4106656290440599	0.9421816389233263	0.4222370681689213	0.9182385845232186	0.8187345120946857	0.9099356983240378	0.058823529411764705	0.058823529411764705	0.0
954	None	None	None	None	None	0	0	0.6666666666666666	2	0.5	1	1.0	0	1	0	2	2	0	0.25	4	1	0.26666666666666666	4	0.2857142857142857	0.6666666666666666	0	0	0	0	0	0	0	0	0	0	0
1596	None	None	None	None	None	0	0	0.5	1	1.0	1	0.75	0	1	0	1	0	0	1.0	2	2	0.2	3	0.0	0	0	0	0	0	0	0	0	0	0	0	0
5636	0.04495830417451668	0.010657805516862077	0.010286484350390628	0.8971921633717407	None	0.3333333333333333	3	0.5	10	0.48148148148148145	13	0.32954545454545453	0.37037037037037035	14	10	14	4	0	0.7272727272727273	11	8	1.9333333333333333	29	0.14285714285714285	0.64	0.5609670889424783	0.8681368885422918	0.3838166325581943	0.9475947431767894	0.2716799020091357	0.9374183489466639	0.767363691354045	0.9238178359991537	0.07142857142857142	0.07142857142857142	0.0
4398	0.05425717540380178	0.010765082371475544	0.008905810027343882	0.8579492525694237	None	0.3333333333333333	3	0.55	11	0.4074074074074074	11	0.34523809523809523	0.37037037037037035	19	10	9	3	0	0.5833333333333334	12	7	1.9333333333333333	29	0.23076923076923078	0.48	0.6307431658393691	0.8934006201916465	0.3415890110502196	0.9340125362637862	0.3280437365572452	0.915427141605968	0.745792963268035	0.9157473093417204	0.05263157894736842	0.05263157894736842	0.0
6356	None	None	None	None	None	0.2727272727272727	3	0.5	12	0.45454545454545453	15	0.3888888888888889	0.3939393939393939	16	13	18	3	0	0.9	10	9	2.3333333333333335	35	0.08108108108108109	0.5161290322580645	0.6176282633072947	0.870705720053415	0.3838166325581943	0.946688794117111	0.2716799020091357	0.9328464577487372	0.7796319628129011	0.9221386042318157	0.125	0.0625	0.0
6957	0.04829909191823064	0.012639091788324754	0.012566608431806871	0.8940090397960221	None	0.4444444444444444	4	0.55	11	0.42857142857142855	12	0.3409090909090909	0.35714285714285715	16	10	13	5	0	0.7272727272727273	11	8	2.0	30	0.20833333333333334	0.5384615384615384	0.7166986147463869	0.867196039179388	0.5901757801841405	0.9575302349766012	0.43257201727886957	0.9316471716355776	0.71023199585467	0.926541782867023	0.0625	0.0625	0.0
940	None	None	None	None	None	0	0	0.3333333333333333	1	1.0	2	1.0	0.5	2	1	1	0	0	0.25	4	1	0.26666666666666666	4	0.0	0	0.3560868515717266	0.9283002866640304	0.6484882615551865	0.7188710298217622	0.5811220888312538	0.9827455284941338	0.9158147648883365	0.925117828425275	0	0	0.0
6798	0.05366860396960203	0.008408765161817516	0.007462689253250657	0.874943485148086	None	0.3333333333333333	3	0.5	10	0.48148148148148145	13	0.32954545454545453	0.4074074074074074	15	11	13	7	0	0.7272727272727273	11	8	1.9333333333333333	29	0.2692307692307692	0.5833333333333334	0.5609670889424783	0.8568438131112932	0.42928434747041855	0.9474413987412041	0.4370735236044384	0.9331248042834729	0.7381910880956366	0.9197500285241147	0.06666666666666667	0.06666666666666667	0.0
2776	0.04620630764165992	0.009909753209603253	0.005574977714205707	0.8979760519802789	None	0.2222222222222222	2	0.5	10	0.4642857142857143	13	0.38961038961038963	0.35714285714285715	15	10	14	4	0	0.6363636363636364	11	7	2.0	30	0.14814814814814814	0.48	0.6307431658393691	0.8417852054753493	0.3383489176459701	0.9512481269992199	0.26979346064742654	0.92931290645335	0.854149556837894	0.9173035457352807	0.06666666666666667	0.06666666666666667	0.0
7504	0.05060267540669992	0.001055489314602761	0.0010554034468453137	0.8896023101266053	None	0.3	3	0.45454545454545453	10	0.5	15	0.32323232323232326	0.43333333333333335	16	13	15	5	0	0.8181818181818182	11	9	2.1333333333333333	32	0.16129032258064516	0.5714285714285714	0.5609670889424783	0.8661302034055443	0.5097300638272795	0.9468045362076929	0.43257201727886957	0.9472143589836152	0.7244311938595487	0.9272048000151334	0.0625	0.0625	0.0
1040	None	None	None	None	None	0.5	1	0.6666666666666666	4	0.5714285714285714	4	0.42857142857142855	0.5714285714285714	7	4	1	0	0	0.42857142857142855	3	7	0.6	9	0.0	1.0	0.5599657578887955	0.9247751525135287	0.5517683657730743	0.9178285166769378	0.7102492733287237	0.917759715387438	0.8994634787399254	0.9201843093435763	0	0	0.0
1030	None	None	None	None	None	1.0	2	1.0	6	0.14285714285714285	1	0.6	0	5	0	3	0	0	0.6	3	5	0.6	9	0.0	1.0	0	0	0	0	0	0	0	0	0	0	0
2368	None	None	None	None	None	0	0	0.2	1	1.0	5	0.5833333333333334	0	0	0	6	0	0	0.3333333333333333	2	6	0.4666666666666667	7	0.0	0	0	0	0	0	0	0	0	0	0	0	0
2385	None	None	None	None	None	0	0	0.3333333333333333	2	0.8571428571428571	6	1.0	0.8571428571428571	8	6	0	0	0	0.1111111111111111	9	1	0.6	9	0.0	0.75	0.4075113223059808	0.9148063885168537	0.6058356796287544	0.9166190855206319	0.3897316545219418	0.8900716759366661	0.8497462068778758	0.9078373819677171	0	0	0.0
1766	None	None	None	None	None	0	0	0.5	3	0.5714285714285714	4	0.5625	0.2857142857142857	2	2	6	2	0	0.25	8	2	0.6	9	0.125	0.75	0.9142139468691454	0.636963941445936	0.8326505806221889	0.6915839462938027	0.4660647170128005	0.8268889303626719	0.8889861474971694	0.7266769455474411	0.75	1.0	0.0
5590	0.05472279939056872	0.008338625390805609	0.008321158988484019	0.8682331250560054	None	0.3333333333333333	3	0.5238095238095238	11	0.4482758620689655	13	0.3522727272727273	0.3793103448275862	15	11	15	4	0	0.7272727272727273	11	8	2.066666666666667	31	0.13333333333333333	0.5384615384615384	0.5609670889424783	0.8568438131112932	0.42928434747041855	0.9508965625071948	0.4222370681689213	0.9308323625464556	0.8187345120946857	0.9206185149581062	0.06666666666666667	0.06666666666666667	0.0
3542	0.04846998530185731	0.00620083826864525	0.005210895541523063	0.8732066745460847	None	0.3	3	0.5	11	0.4666666666666667	14	0.38095238095238093	0.36666666666666664	17	11	14	4	0	0.5833333333333334	12	7	2.1333333333333333	32	0.15384615384615385	0.41379310344827586	0.6479022144674403	0.8524674095477772	0.47179283292980545	0.943845220909833	0.41651906628163465	0.9265874931940201	0.8187345120946857	0.914546046767726	0.11764705882352941	0.11764705882352941	0.0
544	None	None	None	None	None	0.3333333333333333	1	0.5	4	0.6	6	0.6	0.4	7	4	4	1	0	0.8	4	5	0.8	12	0.1111111111111111	0	0.5614049886125808	0.8305994331162877	0.4595361598294051	0.880668781213421	0.7862501496936385	0.9194468637771457	0.8510936784997932	0.881617611564778	1.0	0.14285714285714285	0.0
7497	0.04413562851769377	0.011458164212947056	0.011058477262607547	0.9003222100727662	None	0.375	3	0.47368421052631576	9	0.5	13	0.3181818181818182	0.4230769230769231	14	11	13	6	0	0.7272727272727273	11	8	1.8666666666666667	28	0.2222222222222222	0.5833333333333334	0.5609670889424783	0.8681368885422918	0.3838166325581943	0.9475947431767894	0.21983032496201868	0.9484056873123095	0.7796319628129011	0.9284835603325485	0.07142857142857142	0.07142857142857142	0.0
5448	0.04480935764640828	0.00789219211781241	0.006565758468843557	0.9009950691072315	None	0.3333333333333333	3	0.5238095238095238	11	0.4482758620689655	13	0.3229166666666667	0.41379310344827586	16	12	14	2	0	0.6666666666666666	12	8	2.066666666666667	31	0.07142857142857142	0.5714285714285714	0.7166986147463869	0.8780066807894467	0.27180569542108823	0.9415310572596787	0.2716799020091357	0.936723967858211	0.8716680151878811	0.9229077970268978	0.53125	0.0625	0.0
3441	0.0500718249210762	0.011241514766901581	0.007478185626139315	0.8700862505086401	None	0.375	3	0.5263157894736842	10	0.46153846153846156	12	0.36363636363636365	0.38461538461538464	15	10	12	7	0	0.6363636363636364	11	7	1.8666666666666667	28	0.30434782608695654	0.6086956521739131	0.6307431658393691	0.8521217536642138	0.47179283292980545	0.9510093379056622	0.41651906628163465	0.9323378965806044	0.8187345120946857	0.9203272080672559	0.06666666666666667	0.13333333333333333	0.0
2627	0.007323124364791566	0.00023222407333671404	-0.0002321254786197273	0.9842601817410999	None	0	0	0.6	3	0.6	3	0.4666666666666667	0.6	5	3	1	1	0	0.6	5	3	0.4666666666666667	7	0.25	1.0	0.6917414767752975	0.8655117094618368	0.2832468605453259	0.9044575319394447	0.49746324996403873	0.809250424440602	0.8481848519390821	0.8643131025833655	1.0	0.4	0.0
1886	None	None	None	None	None	0	0	0.36363636363636365	4	0.5714285714285714	8	0.36363636363636365	0.35714285714285715	6	5	9	6	0	0.36363636363636365	11	4	1.0666666666666667	16	0.2857142857142857	0.4	0.525423327054862	0.7873274109418372	0.2231801901728359	0.9608343959300081	0.20488229331190472	0.7725150817108087	0.8873597756848142	0.8710738531499405	0.16666666666666666	0.16666666666666666	0.0
3938	0.0525376917575156	0.006283551251560568	0.005774086305863146	0.8698076925503982	None	0.2222222222222222	2	0.5238095238095238	11	0.41379310344827586	12	0.3229166666666667	0.3793103448275862	16	11	14	3	0	0.6666666666666666	12	8	2.066666666666667	31	0.1111111111111111	0.4444444444444444	0.6508639083870909	0.8513347309505832	0.374507273345015	0.9449001506225496	0.34601526440817393	0.9185459386266994	0.8372163974265044	0.911863029864023	0.0625	0.0625	0.0
3333	0.05282526430742816	0.008302511343165163	0.008195740985125013	0.8640928203891741	None	0.2222222222222222	2	0.5	10	0.4642857142857143	13	0.42857142857142855	0.32142857142857145	15	9	14	4	0	0.7	10	7	2.0	30	0.15384615384615385	0.48	0.6307431658393691	0.861692071599441	0.3383489176459701	0.9512481269992199	0.26979346064742654	0.9270133535070111	0.854149556837894	0.9203696003308313	0.06666666666666667	0.06666666666666667	0.0
2770	0.0022992022063648312	0.00024902202879586294	0.00016704570366721922	0.986628452987978	None	0	0	0.75	3	0.25	1	0.75	0.25	3	1	2	0	0	0.5	2	4	0.4	6	0.0	0	0.5143891087292576	0.8348755850786945	0.41907201090770246	0.8323537656615924	0.45109042994290627	0.5224459653119501	0.6299177829089255	0.7510605213205335	0	0	0.0
1635	None	None	None	None	None	0	0	0.6666666666666666	4	0.2857142857142857	2	0.6428571428571429	0.14285714285714285	1	1	7	1	0	0.2857142857142857	7	2	0.6	9	0.05555555555555555	0.75	0.8579928585747932	0.5	0.913404065219321	0.5	0.30875231913141926	0.5	0.9387244866205107	0.5	1.0	1.0	0.0
4156	0.05136712763816443	0.0108727274738902	0.010752698087767472	0.8733376179276935	None	0.2222222222222222	2	0.5	10	0.4642857142857143	13	0.38961038961038963	0.39285714285714285	16	11	13	4	0	0.6363636363636364	11	7	2.0	30	0.16	0.48	0.6508639083870909	0.8553409257377576	0.374507273345015	0.9466845626343305	0.34601526440817393	0.922591562971476	0.8372163974265044	0.9150811830739093	0.0625	0.0625	0.0
4034	0.06086867096541757	0.0010998118147198183	-0.0007051660294109736	0.8572678304803834	None	0.3333333333333333	3	0.5238095238095238	11	0.4482758620689655	13	0.3522727272727273	0.41379310344827586	17	12	13	4	0	0.7272727272727273	11	8	2.066666666666667	31	0.16	0.5384615384615384	0.5609670889424783	0.8457010710725599	0.4106656290440599	0.9524844803698245	0.4222370681689213	0.9362608767454692	0.8187345120946857	0.9214439127677849	0.058823529411764705	0.058823529411764705	0.0
2366	None	None	None	None	None	0	0	0.2	1	1.0	5	0.5833333333333334	0	0	0	6	0	0	0.3333333333333333	2	6	0.4666666666666667	7	0.0	0	0	0	0	0	0	0	0	0	0	0	0
173	None	None	None	None	None	0	0	0.25	1	1.0	3	0.625	0.6666666666666666	3	2	1	0	0	0.5	2	4	0.3333333333333333	5	0.0	0	0.5740710979470386	0.5333685825990343	0.9582211329613459	0.8805693683134004	0.7263364468271035	0.7511319321278077	0.8291300420614915	0.7462519575497567	0	0	0.0
5028	0.0375778059964816	0.008032166649562347	-0.006504739592948415	0.8927297436016455	None	0.3333333333333333	3	0.55	11	0.42857142857142855	12	0.3409090909090909	0.39285714285714285	16	11	13	2	0	0.7272727272727273	11	8	2.0	30	0.08	0.5925925925925926	0.7591077918206627	0.878595902287953	0.5901757801841405	0.9515088303849035	0.5915776911868942	0.9283466629208326	0.71023199585467	0.9245481942739957	0.53125	0.0625	0.0
3769	0.04959088474528025	0.00802913133011278	0.007942178175630523	0.8769067469673887	None	0.25	2	0.47368421052631576	9	0.5	13	0.3181818181818182	0.4230769230769231	15	11	12	5	0	0.7272727272727273	11	8	1.8666666666666667	28	0.20833333333333334	0.5217391304347826	0.6307431658393691	0.8527628154349903	0.4106656290440599	0.9509028806536076	0.4222370681689213	0.9281678880023407	0.8187345120946857	0.9188116769888385	0.06666666666666667	0.06666666666666667	0.0
7536	0.04622924239981423	0.010399674771968815	0.010363382779747052	0.898549408236782	None	0.375	3	0.47368421052631576	9	0.5	13	0.3181818181818182	0.4230769230769231	14	11	13	6	0	0.7272727272727273	11	8	1.8666666666666667	28	0.2222222222222222	0.5833333333333334	0.5609670889424783	0.8681368885422918	0.3838166325581943	0.9475947431767894	0.2716799020091357	0.9396082318388527	0.7796319628129011	0.9247034258298017	0.07142857142857142	0.07142857142857142	0.0
7317	0.049481792156777525	0.013682178303722913	0.01366982287696241	0.8915193978523653	None	0.3333333333333333	3	0.5	10	0.4642857142857143	13	0.3409090909090909	0.39285714285714285	14	11	15	5	0	0.7272727272727273	11	8	2.0	30	0.16129032258064516	0.5384615384615384	0.5609670889424783	0.8681368885422918	0.3838166325581943	0.9475947431767894	0.2716799020091357	0.9396082318388527	0.7796319628129011	0.9247034258298017	0.07142857142857142	0.07142857142857142	0.0
1353	None	None	None	None	None	0	0	0.5	3	0.5	3	0.5714285714285714	0.16666666666666666	1	1	6	1	0	0.2857142857142857	7	2	0.5333333333333333	8	0.0625	0.8571428571428571	0.8579928585747932	0.5	0.913404065219321	0.5	0.30875231913141926	0.5	0.9387244866205107	0.5	1.0	1.0	0.0
6884	0.040590379396202594	0.006112040195638027	0.005758292629039739	0.9020225748668653	None	0.375	3	0.5	9	0.4583333333333333	11	0.33766233766233766	0.4166666666666667	15	10	10	6	0	0.6363636363636364	11	7	1.7333333333333334	26	0.3157894736842105	0.36363636363636365	0.5609670889424783	0.8756762178951668	0.42928434747041855	0.9320470333105357	0.26979346064742654	0.9399221481402422	0.7381910880956366	0.9198474975708503	0.06666666666666667	0.06666666666666667	0.0
76	None	None	None	None	None	0	0	0.75	3	0.25	1	0.6	0.25	2	1	3	0	0	0.4	5	2	0.4	6	0.0	0.4	0.5555361193015523	0.800124757668383	0.62300797371437	0.9207648488951651	0.6557956784924446	0.9689929643238574	0.922560105287165	0.9188855693458446	0	0	0.0
3069	0.05281044824631872	0.0073677283792275014	0.007367547893444973	0.8984820462541738	None	0.1111111111111111	1	0.45	9	0.48148148148148145	13	0.37662337662337664	0.37037037037037035	14	10	14	4	0	0.6363636363636364	11	7	1.9333333333333333	29	0.14285714285714285	0.4166666666666667	0.65251630175574	0.8685740415023672	0.5901757801841405	0.9414957652617452	0.3364082552955106	0.9266231170351817	0.8684036564402368	0.916896361534341	0.07142857142857142	0.07142857142857142	0.0
219	None	None	None	None	None	0	0	0.5	3	0.5	3	0.6666666666666666	0.3333333333333333	3	2	4	0	0	0.3333333333333333	6	2	0.5333333333333333	8	0.0	0.2857142857142857	0.5218806068429395	0.778580185907504	0.49549794290234817	0.8900205275586404	0.8885070959374405	0.9521297671392556	0.9179463549040343	0.8921465045021842	0	0	0.0
4691	0.03172235455388245	0.0038039314488737645	-0.0037010505968232787	0.9276454895419417	None	0.3333333333333333	3	0.5	10	0.48148148148148145	13	0.32954545454545453	0.4074074074074074	14	11	14	6	0	0.7272727272727273	11	8	1.9333333333333333	29	0.20689655172413793	0.64	0.5609670889424783	0.8707596886498059	0.3838166325581943	0.9537562072893362	0.21983032496201868	0.9424600074129418	0.8345046128330444	0.9293487889490952	0.07142857142857142	0.07142857142857142	0.0
563	None	None	None	None	None	0	0	1.0	1	0	0	1.0	0	0	0	1	0	0	0.5	2	1	0.13333333333333333	2	0.0	0	0	0	0	0	0	0	0	0	0	0	0
5768	0.04114179656017442	0.0123816208373875	0.011818570488576102	0.901918594583456	None	0.3333333333333333	3	0.5	10	0.48148148148148145	13	0.32954545454545453	0.4074074074074074	14	11	14	6	0	0.7272727272727273	11	8	1.9333333333333333	29	0.20689655172413793	0.64	0.5609670889424783	0.8681368885422918	0.3838166325581943	0.9475947431767894	0.21983032496201868	0.9484056873123095	0.7796319628129011	0.9284835603325485	0.07142857142857142	0.07142857142857142	0.0
7508	0.04640453566451619	0.01234624564358672	0.012323264265334442	0.8902264327447995	None	0.3333333333333333	3	0.5238095238095238	11	0.4482758620689655	13	0.3522727272727273	0.3793103448275862	14	11	16	3	0	0.7272727272727273	11	8	2.066666666666667	31	0.09090909090909091	0.5925925925925926	0.5609670889424783	0.8681368885422918	0.3838166325581943	0.9475947431767894	0.2716799020091357	0.9379006989107042	0.7719366974888554	0.9240111935483674	0.07142857142857142	0.07142857142857142	0.0
6336	None	None	None	None	None	0.2857142857142857	2	0.5	8	0.42857142857142855	9	0.36507936507936506	0.38095238095238093	10	8	12	4	0	0.7777777777777778	9	7	1.5333333333333334	23	0.15384615384615385	0.5555555555555556	0.5609670889424783	0.8888931285112135	0.2231801901728359	0.9574788258360062	0.16975793485500063	0.9155795428567932	0.8553575608970607	0.9259338693946897	0.1	0.1	0.0
5248	0.05445527656339806	0.00842649118827246	0.008242539259561477	0.8788536006304256	None	0.3333333333333333	3	0.5	10	0.48148148148148145	13	0.32954545454545453	0.4074074074074074	15	11	13	5	0	0.7272727272727273	11	8	1.9333333333333333	29	0.19230769230769232	0.5833333333333334	0.5609670889424783	0.8568438131112932	0.42928434747041855	0.9508965625071948	0.4222370681689213	0.9308323625464556	0.8187345120946857	0.9206185149581062	0.06666666666666667	0.06666666666666667	0.0
2558	0.04079473025532858	0.0018203621847597189	0.0016133941052426735	0.8883200729043538	None	0.25	2	0.4444444444444444	8	0.5	12	0.33766233766233766	0.4166666666666667	13	10	12	9	0	0.6363636363636364	11	7	1.7333333333333334	26	0.36	0.5454545454545454	0.5609670889424783	0.8531258427230404	0.3383489176459701	0.9560553049830054	0.26979346064742654	0.9355985054279121	0.816147008541395	0.9244977473437362	0.07692307692307693	0.23076923076923078	0.0
2736	0.0012715424620596653	0.00030364448005652713	0.00027005126266502124	0.9965940060034152	None	0	0	0.6	3	0.6	3	0.4666666666666667	0.6	5	3	1	1	0	0.6	5	3	0.4666666666666667	7	0.25	1.0	0.5010045364838146	0.8832618033109277	0.6453398589973405	0.9139987935964955	0.5301441067875119	0.7925586446491639	0.8558105843381039	0.8709282565781933	1.0	0.4	0.0
6921	0.04489495229774008	0.011227121483112074	0.011198095585071814	0.9022943324781298	None	0.3333333333333333	3	0.5	10	0.4642857142857143	13	0.3409090909090909	0.39285714285714285	14	11	15	5	0	0.7272727272727273	11	8	2.0	30	0.16129032258064516	0.5384615384615384	0.5609670889424783	0.8681368885422918	0.3838166325581943	0.9475947431767894	0.2174625990732732	0.9485369901764067	0.7796319628129011	0.9285430023521021	0.07142857142857142	0.07142857142857142	0.0
5361	0.04947341869826072	0.009860108131451847	0.00980373143333611	0.8728203464426759	None	0.25	2	0.47368421052631576	9	0.5	13	0.3181818181818182	0.4230769230769231	15	11	12	5	0	0.7272727272727273	11	8	1.8666666666666667	28	0.20833333333333334	0.5217391304347826	0.6307431658393691	0.8527628154349903	0.4106656290440599	0.9509028806536076	0.4222370681689213	0.9281678880023407	0.8187345120946857	0.9188116769888385	0.06666666666666667	0.06666666666666667	0.0
2674	9.56161723568353e-06	4.0331513397233195e-07	3.9148529223903523e-07	0.9999990924384675	None	0	0	0.6666666666666666	2	0.5	1	1.0	0.5	2	1	1	1	0	0.25	4	1	0.26666666666666666	4	0.2	0.6666666666666666	0.9157632742976638	0.6405389620288913	0.5476173043220165	0.9748608318166342	0.6548455098958356	0.9689964097487644	0.9629246809225509	0.9281920335081583	1.0	0	0.0
1600	None	None	None	None	None	0	0	0.75	3	0.25	1	0.75	0	0	0	5	0	0	0.5	2	4	0.4	6	0.0	0	0	0	0	0	0	0	0	0	0	0	0
1896	None	None	None	None	None	0.3333333333333333	1	0.4444444444444444	4	0.5454545454545454	6	0.325	0.36363636363636365	5	4	7	1	0	0.625	5	8	0.8666666666666667	13	0.058823529411764705	0.5	0.5609670889424783	0.8997973811694234	0.3383489176459701	0.8760739063460167	0.13997112597638287	0.6876437715090049	0.8873597756848142	0.8384340265750911	1.0	0.2	0.0
874	None	None	None	None	None	0	0	1.0	2	0.0	0	1.0	0	2	0	0	2	0	0.3333333333333333	1	3	0.2	3	1.0	1.0	0	0	0	0	0	0	0	0	0	0	0
7117	0.052810330436059746	0.008437350371968964	0.008437260937220607	0.8668731253906359	None	0.3333333333333333	3	0.5238095238095238	11	0.4482758620689655	13	0.3522727272727273	0.3793103448275862	15	11	15	4	0	0.7272727272727273	11	8	2.066666666666667	31	0.13333333333333333	0.5384615384615384	0.5609670889424783	0.8568438131112932	0.42928434747041855	0.9508965625071948	0.4222370681689213	0.9308323625464556	0.8187345120946857	0.9206185149581062	0.06666666666666667	0.06666666666666667	0.0
1196	None	None	None	None	None	0.3333333333333333	1	0.4444444444444444	4	0.6363636363636364	7	0.5416666666666666	0.45454545454545453	8	5	4	1	0	0.6666666666666666	6	4	0.8666666666666667	13	0.1111111111111111	0	0.4860340698751112	0.8559461911517201	0.4832759906864072	0.7896456353314968	0.4427748573893509	0.912501817542954	0.8366132612686246	0.8601409486124777	1.0	0.125	0.0
292	None	None	None	None	None	0	0	0.3333333333333333	2	0.8571428571428571	6	1.0	0.2857142857142857	3	2	5	6	0	1.0	3	3	0.6	9	0.46153846153846156	1.0	0.5337443162244282	0.9060307256559696	0.8509265395129149	0.9240795126604987	0.5149365779489723	0.8337883452873708	0.8924477258202012	0.8934025966704038	0.5	0.3333333333333333	0.0
3420	0.053958741249412884	0.006940762639175721	0.006856033061928349	0.8760649129471246	None	0.2222222222222222	2	0.5	10	0.4642857142857143	13	0.38961038961038963	0.35714285714285715	15	10	14	4	0	0.6363636363636364	11	7	2.0	30	0.14814814814814814	0.48	0.6307431658393691	0.861692071599441	0.3383489176459701	0.9512481269992199	0.26979346064742654	0.9270133535070111	0.854149556837894	0.9203696003308313	0.06666666666666667	0.06666666666666667	0.0
1122	None	None	None	None	None	0	0	0.6	3	0.4	2	0.5833333333333334	0.2	1	1	5	1	0	0.3333333333333333	6	2	0.4666666666666667	7	0.07142857142857142	0.6666666666666666	0.8579928585747932	0.5	0.913404065219321	0.5	0.30875231913141926	0.5	0.9387244866205107	0.5	1.0	1.0	0.0
565	None	None	None	None	None	0	0	0.5	1	1.0	1	1.0	0	1	0	1	0	0	0.3333333333333333	3	1	0.2	3	0.0	0	0	0	0	0	0	0	0	0	0	0	0
5036	0.03617593616402292	0.009118638852223953	-0.006931027655581044	0.8946999935698959	None	0.3333333333333333	3	0.55	11	0.42857142857142855	12	0.3409090909090909	0.39285714285714285	16	11	13	2	0	0.7272727272727273	11	8	2.0	30	0.08	0.5925925925925926	0.7591077918206627	0.878595902287953	0.5901757801841405	0.9515088303849035	0.5915776911868942	0.9283466629208326	0.71023199585467	0.9245481942739957	0.53125	0.0625	0.0
5573	0.044284523922910886	0.008932076229214438	0.008390509298869094	0.8982594370541478	None	0.3333333333333333	3	0.5238095238095238	11	0.4482758620689655	13	0.3229166666666667	0.41379310344827586	16	12	14	4	0	0.6666666666666666	12	8	2.066666666666667	31	0.14285714285714285	0.5714285714285714	0.5609670889424783	0.8688520150860314	0.3838166325581943	0.9377953434858278	0.2716799020091357	0.9373401592359335	0.7796319628129011	0.9195630245419283	0.0625	0.0625	0.0
6077	0.043582346190876045	0.008275965639614706	0.008256019465824507	0.8996423971235492	None	0.375	3	0.5263157894736842	10	0.46153846153846156	12	0.3181818181818182	0.38461538461538464	16	10	11	6	0	0.7272727272727273	11	8	1.8666666666666667	28	0.3	0.5833333333333334	0.6176282633072947	0.8848439137638358	0.5097300638272795	0.9480719532406144	0.43257201727886957	0.9540344587679805	0.7244311938595487	0.9345533845013382	0.0625	0.0625	0.0
525	None	None	None	None	None	0	0	0.2857142857142857	2	0.875	7	0.625	0.375	3	3	6	3	0	1.0	4	4	0.6666666666666666	10	0.1875	0.5	0.8427615639255107	0.8770162093989549	0.8509265395129149	0.6662162411281162	0.5184888993305996	0.7386540362566667	0.9023273150065145	0.7740855751932662	0.3333333333333333	0.3333333333333333	0.7558987265532335
5167	None	None	None	None	None	0.2857142857142857	2	0.4375	7	0.5714285714285714	12	0.38333333333333336	0.3333333333333333	10	7	12	7	0	0.6	10	6	1.5333333333333334	23	0.28	0.5333333333333333	0.6508639083870909	0.8752756966124629	0.5004207046141003	0.9545783601988712	0.39080155695240587	0.9353345496301546	0.7407876318094372	0.92791743093715	0.1	0.1	0.0
5782	0.05566095092562295	0.009515592721203062	0.009513939690029477	0.8663864109287531	None	0.2222222222222222	2	0.5	10	0.4642857142857143	13	0.3409090909090909	0.39285714285714285	14	11	15	5	0	0.7272727272727273	11	8	2.0	30	0.16129032258064516	0.5384615384615384	0.5958551273909236	0.8642137367697026	0.5097300638272795	0.949809654952807	0.380064190306698	0.9303231488217358	0.7811178327883831	0.9213583033423349	0.07142857142857142	0.07142857142857142	0.0
2792	0.004608705683974021	0.0033990526022446388	0.0003478553747382765	0.9939051464696366	None	0	0	0.3333333333333333	1	1.0	2	1.0	1.0	3	2	0	0	0	0.25	4	1	0.26666666666666666	4	0.0	0	0.4333701000604896	0.5165299955422744	0.2766844670253511	0.7860249181012623	0.12350635161924443	0.5125938556873939	0.7869640053932617	0.6159878462768807	0	0	0.0
441	None	None	None	None	None	1.0	2	1.0	6	0.14285714285714285	1	0.75	0	3	0	5	1	0	0.75	3	4	0.6	9	0.09090909090909091	0.8	0	0	0	0	0	0	0	0	0	0	0
5319	0.05724760772346322	0.004933090900421662	0.0045714833934205265	0.8393371350467436	None	0.2222222222222222	2	0.5	10	0.4444444444444444	12	0.37662337662337664	0.37037037037037035	15	10	13	4	0	0.6363636363636364	11	7	1.9333333333333333	29	0.16	0.4166666666666667	0.6307431658393691	0.8541777282400157	0.4106656290440599	0.9505174685026575	0.4370735236044384	0.9255284926467151	0.7448847143413868	0.9179159387259614	0.06666666666666667	0.06666666666666667	0.0
1299	None	None	None	None	None	0	0	0.8	4	0.2	1	0.5833333333333334	0	4	0	2	2	0	0.75	3	4	0.4666666666666667	7	0.5	0.5	0	0	0	0	0	0	0	0	0	0	0
3876	0.056702313715482164	0.0031435641514232617	0.0024853420186925026	0.8371838903937369	None	0.25	2	0.47368421052631576	9	0.5	13	0.36363636363636365	0.38461538461538464	14	10	13	4	0	0.6363636363636364	11	7	1.8666666666666667	28	0.15384615384615385	0.43478260869565216	0.5958551273909236	0.8605257285859371	0.5004207046141003	0.9551594498814717	0.42965529588667983	0.9320891933012537	0.7844936430064222	0.9240871705845533	0.07142857142857142	0.07142857142857142	0.0
2698	1.3871895800159497e-05	2.0966672150328267e-06	2.09621405481591e-06	0.996867721244596	None	0	0	0.3333333333333333	2	0.7142857142857143	5	0.42857142857142855	0	0	0	8	0	0	0.42857142857142855	3	7	0.6	9	0.0	0	0	0	0	0	0	0	0	0	0	0	0
1071	None	None	None	None	None	0	0	0.75	3	0.3333333333333333	1	0.5555555555555556	0	3	0	1	1	0	1.0	3	3	0.3333333333333333	5	0.3333333333333333	1.0	0	0	0	0	0	0	0	0	0	0	0
6178	0.04473711707059442	0.010052034875861388	0.009965268212971867	0.8948498878791763	None	0.3333333333333333	3	0.55	11	0.4074074074074074	11	0.32954545454545453	0.37037037037037035	14	10	14	3	0	0.7272727272727273	11	8	1.9333333333333333	29	0.10714285714285714	0.56	0.5609670889424783	0.8681368885422918	0.3838166325581943	0.9475947431767894	0.2716799020091357	0.9396082318388527	0.7796319628129011	0.9247034258298017	0.07142857142857142	0.07142857142857142	0.0
366	None	None	None	None	None	0	0	1.0	2	0.0	0	0.75	0	1	0	1	1	0	1.0	2	2	0.2	3	0.2	0	0	0	0	0	0	0	0	0	0	0	0
2443	None	None	None	None	None	0	0	0.42857142857142855	3	0.625	5	0.47619047619047616	0.125	3	1	6	4	0	0.42857142857142855	3	7	0.6666666666666666	10	0.2857142857142857	0.2857142857142857	0.9704350351634974	0.631232986693592	0.7518970960250568	0.958435126064627	0.62243841423393	0.9373311941504433	0.9384703385557829	0.8934912848763747	0.5	0.6666666666666666	0.0
1271	None	None	None	None	None	0	0	0.8	4	0.2	1	0.5833333333333334	0	3	0	3	2	0	0.75	3	4	0.4666666666666667	7	0.2857142857142857	0.5	0	0	0	0	0	0	0	0	0	0	0
6583	0.054643828001682715	0.008972915011942006	0.008266891811461823	0.8667190490214953	None	0.3333333333333333	3	0.5238095238095238	11	0.4482758620689655	13	0.3522727272727273	0.3793103448275862	15	11	15	4	0	0.7272727272727273	11	8	2.066666666666667	31	0.13333333333333333	0.5384615384615384	0.5609670889424783	0.8568438131112932	0.42928434747041855	0.9508965625071948	0.26979346064742654	0.9430937153296515	0.7381910880956366	0.9255448164781576	0.06666666666666667	0.06666666666666667	0.0
7267	0.046951548229262424	0.01244291812660947	0.012442609418413365	0.8950039080340961	None	0.3333333333333333	3	0.5238095238095238	11	0.4482758620689655	13	0.3522727272727273	0.3793103448275862	14	11	16	3	0	0.7272727272727273	11	8	2.066666666666667	31	0.09090909090909091	0.5925925925925926	0.5609670889424783	0.8681368885422918	0.3838166325581943	0.9475947431767894	0.2716799020091357	0.9396082318388527	0.7796319628129011	0.9247034258298017	0.07142857142857142	0.07142857142857142	0.0
681	None	None	None	None	None	0.5	2	0.7272727272727273	8	0.2857142857142857	4	0.7619047619047619	0.21428571428571427	5	3	10	2	0	0.42857142857142855	3	7	1.0666666666666667	16	0.09090909090909091	0.3076923076923077	0.11984685410842189	0.670885035958963	0.6465156116030034	0.7919605196222933	0.991056355070555	0.9614262449424048	0.9550627961453796	0.8525748003736563	0.6	0.4	0.0
3867	0.05175988174499398	0.010086186418085225	0.010085708570708115	0.8726277457047961	None	0.2222222222222222	2	0.5	10	0.4642857142857143	13	0.38961038961038963	0.39285714285714285	16	11	13	4	0	0.6363636363636364	11	7	2.0	30	0.16	0.48	0.6508639083870909	0.8553409257377576	0.374507273345015	0.9466845626343305	0.34601526440817393	0.9242461827667298	0.8372163974265044	0.9156853120890963	0.0625	0.0625	0.0
6144	0.04751161665115063	0.005875722941459677	0.005291872023272693	0.877207550058803	None	0.3333333333333333	3	0.5	10	0.48148148148148145	13	0.32954545454545453	0.4074074074074074	15	11	13	8	0	0.7272727272727273	11	8	1.9333333333333333	29	0.3076923076923077	0.5833333333333334	0.5609670889424783	0.8368243807703287	0.42928434747041855	0.9536360772148725	0.4222370681689213	0.9291768048354964	0.8187345120946857	0.9176537120868997	0.1	0.2	0.0
6783	0.03597569182378172	0.0012654317212814035	0.0012548062861762943	0.9042367074340871	None	0.2222222222222222	2	0.55	11	0.39285714285714285	11	0.3409090909090909	0.35714285714285715	16	10	13	4	0	0.7272727272727273	11	8	2.0	30	0.16666666666666666	0.5185185185185185	0.6600374403815705	0.8723818189056758	0.5901757801841405	0.9529594905972417	0.5915776911868942	0.9383577665741005	0.71023199585467	0.927652561487011	0.0625	0.0625	0.0
6928	None	None	None	None	None	0.4	4	0.5	11	0.4666666666666667	14	0.4155844155844156	0.3333333333333333	13	10	18	5	0	0.6363636363636364	11	7	2.1333333333333333	32	0.13513513513513514	0.6428571428571429	0.6307431658393691	0.8595512377464363	0.3383489176459701	0.9471734846458758	0.17061124948746292	0.9182867905738518	0.8595716334729129	0.9147017095172911	0.07692307692307693	0.07692307692307693	0.0
7012	0.04566251524142346	0.007831322757196054	0.00775963375929305	0.8972012389694639	None	0.3333333333333333	3	0.5	10	0.4642857142857143	13	0.38961038961038963	0.39285714285714285	15	11	14	5	0	0.6363636363636364	11	7	2.0	30	0.17857142857142858	0.5384615384615384	0.5609670889424783	0.8718106261148628	0.3383489176459701	0.9427117879540307	0.26979346064742654	0.9353624171000118	0.816147008541395	0.9215278427888253	0.13333333333333333	0.06666666666666667	0.0
1219	None	None	None	None	None	0	0	0.6666666666666666	2	0.5	1	1.0	0	1	0	2	2	0	0.25	4	1	0.26666666666666666	4	0.2857142857142857	0.6666666666666666	0	0	0	0	0	0	0	0	0	0	0
6596	0.04189553394913763	0.0080911069108776	0.00691055234253517	0.9101679143084542	None	0.3	3	0.5	11	0.4666666666666667	14	0.3333333333333333	0.4	15	12	16	3	0	0.6666666666666666	12	8	2.1333333333333333	32	0.09090909090909091	0.4666666666666667	0.5609670889424783	0.8673804192400975	0.42928434747041855	0.9446792433838581	0.27356634337084496	0.9407049238982874	0.7381910880956366	0.9236682836932626	0.06666666666666667	0.06666666666666667	0.0
5733	0.048542521843138384	0.010243824881847366	0.010117894189567931	0.8898368786474611	None	0.4444444444444444	4	0.5238095238095238	11	0.4482758620689655	13	0.3229166666666667	0.3448275862068966	14	10	16	4	0	0.6666666666666666	12	8	2.066666666666667	31	0.125	0.5185185185185185	0.6176282633072947	0.8744773358184719	0.3383489176459701	0.9477123584149325	0.26979346064742654	0.935214192217234	0.8360314091851487	0.924331351031557	0.07142857142857142	0.07142857142857142	0.0
2288	None	None	None	None	None	1.0	1	0.8	4	0.4	2	0.5833333333333334	0.2	3	1	3	0	0	0.75	4	3	0.4666666666666667	7	0.0	0.6666666666666666	0.5335698084715588	0.8017048697816989	0.7164759971763743	0.8531033675334373	0.7704952949721091	0.8859513757293824	0.9145678483634355	0.8501006822120869	0	0	0.0
4149	0.05013588613370738	0.0021140462305720693	0.0020024787943142353	0.8847852255558651	None	0.2222222222222222	2	0.45	9	0.48148148148148145	13	0.29292929292929293	0.4444444444444444	16	12	12	5	0	0.8181818181818182	11	9	1.9333333333333333	29	0.20833333333333334	0.48	0.5609670889424783	0.8617453614839878	0.34909362144192113	0.95108251459536	0.21934904043498243	0.9485758461405366	0.767363691354045	0.928953720948682	0.0625	0.0625	0.0
756	None	None	None	None	None	0	0	0.5	2	0.75	3	0.6	0.25	1	1	4	2	0	0.4	5	2	0.4	6	0.16666666666666666	0.8	0.8579928585747932	0.5	0.913404065219321	0.5	0.30875231913141926	0.5	0.9387244866205107	0.5	1.0	1.0	0.0
1611	None	None	None	None	None	0	0	0.18181818181818182	2	0.8571428571428571	12	0.4	0.7142857142857143	12	10	3	0	0	0.4	10	4	1.0666666666666667	16	0.0	0	0.5765036374281415	0.9128741634434084	0.5496189426051876	0.8758597329153217	0.6368779219298484	0.95004335555751	0.843467469189567	0.9180490688076656	0	0	0.0
6937	0.044059749610490445	0.01006412155069243	0.010001446202798529	0.8942345696478886	None	0.3333333333333333	3	0.5	10	0.4642857142857143	13	0.38961038961038963	0.39285714285714285	15	11	14	5	0	0.6363636363636364	11	7	2.0	30	0.17857142857142858	0.5384615384615384	0.5609670889424783	0.8718106261148628	0.3383489176459701	0.9427117879540307	0.26979346064742654	0.9353624171000118	0.816147008541395	0.9215278427888253	0.06666666666666667	0.06666666666666667	0.0
7392	0.048092340991863006	0.011429825896896463	0.011206593570775998	0.8948721743079988	None	0.3333333333333333	3	0.5	10	0.4642857142857143	13	0.3125	0.42857142857142855	16	12	13	4	0	0.6666666666666666	12	8	2.0	30	0.15384615384615385	0.5185185185185185	0.5609670889424783	0.8688520150860314	0.3838166325581943	0.9377953434858278	0.2716799020091357	0.9373401592359335	0.7796319628129011	0.9195630245419283	0.0625	0.0625	0.0
1818	None	None	None	None	None	0	0	0.5	3	0.5	3	0.5714285714285714	0.16666666666666666	1	1	6	2	0	0.2857142857142857	7	2	0.5333333333333333	8	0.125	0.8571428571428571	0.8579928585747932	0.5	0.913404065219321	0.5	0.30875231913141926	0.5	0.9387244866205107	0.5	1.0	1.0	0.864681033260718
5227	0.055540801932558836	0.009102774860630049	0.009080220936233023	0.8726243913983207	None	0.3333333333333333	3	0.5238095238095238	11	0.4482758620689655	13	0.3522727272727273	0.3793103448275862	15	11	15	4	0	0.7272727272727273	11	8	2.066666666666667	31	0.13333333333333333	0.5384615384615384	0.5609670889424783	0.8568438131112932	0.42928434747041855	0.9508965625071948	0.4222370681689213	0.9308323625464556	0.8187345120946857	0.9206185149581062	0.06666666666666667	0.06666666666666667	0.0
5004	0.04974810444716588	0.009288201696212242	0.009288116743844707	0.8695511683191633	None	0.1111111111111111	1	0.45	9	0.48148148148148145	13	0.32954545454545453	0.4074074074074074	15	11	13	6	0	0.7272727272727273	11	8	1.9333333333333333	29	0.23076923076923078	0.48	0.6307431658393691	0.8669355612525469	0.5901757801841405	0.9545291595679934	0.3378913124444748	0.9197498369480418	0.8187345120946857	0.9207375352927686	0.06666666666666667	0.06666666666666667	0.0
5536	0.054702620954314066	0.010692412708647495	0.00996752586866031	0.8746527432620936	None	0.3333333333333333	3	0.5	10	0.48148148148148145	13	0.32954545454545453	0.4074074074074074	15	11	13	5	0	0.7272727272727273	11	8	1.9333333333333333	29	0.19230769230769232	0.5833333333333334	0.5609670889424783	0.8568438131112932	0.42928434747041855	0.9508965625071948	0.4222370681689213	0.9308323625464556	0.8187345120946857	0.9206185149581062	0.06666666666666667	0.06666666666666667	0.0
370	None	None	None	None	None	0	0	0.25	1	1.0	4	0.6666666666666666	0.5	3	2	2	4	0	1.0	3	3	0.4	6	0.5714285714285714	0	1.0	0.9840293137093006	0.15660350326170341	0.5799352085376349	0.6386066311758157	0.8937690304085126	0.9693759680214497	0.8994456235979164	0.5	0.3333333333333333	0.0
6587	0.04428832961825461	0.006572726519873925	0.006542043735879896	0.896320152798543	None	0.3333333333333333	3	0.5	10	0.4642857142857143	13	0.38961038961038963	0.39285714285714285	15	11	14	5	0	0.6363636363636364	11	7	2.0	30	0.17857142857142858	0.5384615384615384	0.5609670889424783	0.8718106261148628	0.3383489176459701	0.9427117879540307	0.26979346064742654	0.9353624171000118	0.816147008541395	0.9215278427888253	0.06666666666666667	0.06666666666666667	0.0
7258	0.015006330966741773	0.001169857427522356	-0.0004044790507716584	0.9548959860909042	None	0.4	2	0.4166666666666667	5	0.625	10	0.3333333333333333	0.375	9	6	8	9	0	0.6666666666666666	9	6	1.2	18	0.5294117647058824	0.5	0.5609670889424783	0.9026412754135652	0.5901757801841405	0.9454106975033697	0.6551236427911042	0.9545878637913878	0.6871959243978193	0.9375010559157965	0.1111111111111111	0.1111111111111111	0.0
4055	0.04713817576693611	0.005533320792023219	0.003991152742293247	0.8829308734253749	None	0.14285714285714285	1	0.5	8	0.45454545454545453	10	0.42857142857142855	0.45454545454545453	15	10	8	3	0	0.875	8	7	1.6	24	0.2	0.3157894736842105	0.6307431658393691	0.8477739475711326	0.4106656290440599	0.9492889358966263	0.4222370681689213	0.9154317611301355	0.8187345120946857	0.9123669876551558	0.06666666666666667	0.06666666666666667	0.0
4370	0.03985384544869317	0.0039575737766040404	0.003955557234116108	0.9001908257853827	None	0.3333333333333333	3	0.5238095238095238	11	0.4482758620689655	13	0.4025974025974026	0.3448275862068966	15	10	15	2	0	0.6363636363636364	11	7	2.066666666666667	31	0.06896551724137931	0.5925925925925926	0.5609670889424783	0.8718106261148628	0.3383489176459701	0.9427117879540307	0.26979346064742654	0.9330383435363676	0.816147008541395	0.9206115396159428	0.5666666666666667	0.06666666666666667	0.0
3095	0.047952174291388164	0.006812208662737537	0.0029534687196354488	0.8730530391523283	None	0.2222222222222222	2	0.45	9	0.48148148148148145	13	0.37662337662337664	0.37037037037037035	14	10	14	7	0	0.6363636363636364	11	7	1.9333333333333333	29	0.25	0.48	0.6244936784939543	0.8470062352740111	0.3383489176459701	0.9513626905962359	0.26979346064742654	0.9208214293057716	0.8643615883159627	0.9152474469542751	0.07142857142857142	0.42857142857142855	0.0
2849	0.0015999592984413844	0.00041764611854225786	0.00035431604473676917	0.9969088109968366	None	0	0	1.0	4	0.0	0	0.6666666666666666	0	4	0	1	2	0	1.0	3	3	0.4	6	1.0	0.6666666666666666	0	0	0	0	0	0	0	0	0	0	0
1771	None	None	None	None	None	0	0	0.6666666666666666	2	0.5	1	0.6666666666666666	0.5	2	1	1	0	0	0.6666666666666666	3	2	0.26666666666666666	4	0.0	0	0.8253545910781093	0.8163278888874959	0.4588235204214941	0.6494008567574558	0.40939433033794376	0.5881042929123224	0.8648535636015696	0.6945337733428071	0	0	0.0
1413	None	None	None	None	None	0	0	0.5	2	0.6666666666666666	2	1.0	0.3333333333333333	3	1	1	1	0	0.2	5	1	0.3333333333333333	5	0.25	0.5	0.8579928585747932	0.8412606626687346	0.18183054342471205	0.9696694149379591	0.5365853873296333	0.9488570630190098	0.9500580480177251	0.9360972405675674	1.0	0.6666666666666666	0.0
6952	0.04933224971732861	0.013951717566854373	0.013936600986719602	0.890948965159088	None	0.3333333333333333	3	0.5	10	0.4642857142857143	13	0.3409090909090909	0.39285714285714285	14	11	15	5	0	0.7272727272727273	11	8	2.0	30	0.16129032258064516	0.5384615384615384	0.5609670889424783	0.8681368885422918	0.3838166325581943	0.9475947431767894	0.2716799020091357	0.9396082318388527	0.7796319628129011	0.9247034258298017	0.07142857142857142	0.07142857142857142	0.0
7124	0.0442196280909439	0.013708527647366945	0.013427697471451436	0.9004684568565621	None	0.375	3	0.47368421052631576	9	0.5	13	0.3181818181818182	0.4230769230769231	14	11	13	8	0	0.7272727272727273	11	8	1.8666666666666667	28	0.2962962962962963	0.5833333333333334	0.5609670889424783	0.8681368885422918	0.3838166325581943	0.9475947431767894	0.21983032496201868	0.9484056873123095	0.7796319628129011	0.9284835603325485	0.07142857142857142	0.07142857142857142	0.0
4205	0.0532793619924843	0.010463134117080495	0.009607198451704931	0.8733187370074313	None	0.3333333333333333	3	0.5	10	0.48148148148148145	13	0.32954545454545453	0.4074074074074074	15	11	13	5	0	0.7272727272727273	11	8	1.9333333333333333	29	0.19230769230769232	0.5833333333333334	0.5609670889424783	0.8568438131112932	0.42928434747041855	0.9508965625071948	0.4222370681689213	0.9308323625464556	0.8187345120946857	0.9206185149581062	0.06666666666666667	0.06666666666666667	0.0
3434	0.061849154775545874	0.004455085320468343	-0.004097106778103279	0.8390396603929343	None	0.25	2	0.47368421052631576	9	0.5	13	0.3181818181818182	0.4230769230769231	15	11	12	5	0	0.7272727272727273	11	8	1.8666666666666667	28	0.20833333333333334	0.43478260869565216	0.5609670889424783	0.8580440945118593	0.5901757801841405	0.9566962230033043	0.4222370681689213	0.9393561259288896	0.8187345120946857	0.9272270200276502	0.06666666666666667	0.06666666666666667	0.0
3318	0.040164766185347915	0.00565167728706709	0.00564976505104652	0.9104215674794663	None	0.2222222222222222	2	0.5	10	0.4444444444444444	12	0.37662337662337664	0.3333333333333333	13	9	15	3	0	0.6363636363636364	11	7	1.9333333333333333	29	0.1	0.37037037037037035	0.6182441911485396	0.8985436334649091	0.3383489176459701	0.9294414100968947	0.26979346064742654	0.9316476055302397	0.854149556837894	0.9210855290965161	0.15384615384615385	0.07692307692307693	0.0
6651	0.04257571936282098	0.004204950137132243	0.004167832928731109	0.8875143488220308	None	0.3	3	0.5	11	0.4666666666666667	14	0.2909090909090909	0.4	15	12	16	3	0	0.9090909090909091	11	10	2.1333333333333333	32	0.09090909090909091	0.5384615384615384	0.5609670889424783	0.8568438131112932	0.42928434747041855	0.9508965625071948	0.4222370681689213	0.9308323625464556	0.8187345120946857	0.9206185149581062	0.06666666666666667	0.06666666666666667	0.0
1226	None	None	None	None	None	0	0	0.5	3	0.5	3	0.4444444444444444	0.16666666666666666	1	1	6	2	0	0.5	6	3	0.5333333333333333	8	0.125	0.5714285714285714	0.8579928585747932	0.5	0.913404065219321	0.5	0.30875231913141926	0.5	0.9387244866205107	0.5	1.0	1.0	0.864681033260718
5600	0.05496557106681519	0.008439338591535513	0.00843924934166414	0.8473421980567581	None	0.25	2	0.4444444444444444	8	0.56	14	0.3068181818181818	0.44	14	11	12	9	0	0.7272727272727273	11	8	1.8	27	0.36	0.5833333333333334	0.5958551273909236	0.8642137367697026	0.5097300638272795	0.949809654952807	0.43988765305475913	0.9383041217298949	0.7811178327883831	0.9244458360899593	0.07142857142857142	0.07142857142857142	0.0
468	None	None	None	None	None	0	0	0.3333333333333333	2	0.8571428571428571	6	0.5625	0.5714285714285714	4	4	4	4	0	1.0	4	4	0.6	9	0.3333333333333333	0.5714285714285714	0.8427615639255107	0.8420976188743814	0.8509265395129149	0.6518798297043676	0.5184888993305996	0.7213750917168305	0.8540096889522041	0.7472832007431658	0.25	0.25	0.0
1707	None	None	None	None	None	0	0	1.0	3	0.0	0	0.6666666666666666	0	2	0	1	0	0	0.6666666666666666	3	2	0.26666666666666666	4	0.0	1.0	0	0	0	0	0	0	0	0	0	0	0
3667	None	None	None	None	None	0.1	1	0.45454545454545453	10	0.4838709677419355	15	0.4125	0.41935483870967744	18	13	14	4	0	0.8	10	8	2.2	33	0.14814814814814814	0.5	0.6726370443034618	0.8541881210511462	0.374507273345015	0.9454564645773729	0.34601526440817393	0.9167638596852324	0.8372163974265044	0.9121272982932211	0.05555555555555555	0.05555555555555555	0.0
5629	0.0525351971525843	0.006910840595337189	0.004842721456863325	0.8670136686392277	None	0.3333333333333333	3	0.5238095238095238	11	0.4482758620689655	13	0.3229166666666667	0.41379310344827586	17	12	13	3	0	0.6666666666666666	12	8	2.066666666666667	31	0.12	0.5185185185185185	0.5609670889424783	0.8585923616313196	0.42928434747041855	0.9421899785335316	0.4222370681689213	0.9293706848757938	0.8187345120946857	0.9161065307898567	0.058823529411764705	0.058823529411764705	0.0
3385	0.05143510943203279	0.011517903006092364	0.010937004654040999	0.877050374200473	None	0.3333333333333333	3	0.5238095238095238	11	0.4482758620689655	13	0.4025974025974026	0.3448275862068966	16	10	14	4	0	0.6363636363636364	11	7	2.066666666666667	31	0.15384615384615385	0.5384615384615384	0.6393226901534048	0.8548906382008731	0.40507087528788777	0.946831752776685	0.3431562634645306	0.9214138775852733	0.8372163974265044	0.9146374313980191	0.125	0.125	0.0
2892	None	None	None	None	None	0.14285714285714285	1	0.47058823529411764	8	0.4782608695652174	11	0.4166666666666667	0.30434782608695654	12	7	12	6	0	0.6	10	6	1.6666666666666667	25	0.2608695652173913	0.42105263157894735	0.5609670889424783	0.8784343200072555	0.2231801901728359	0.9527472776864849	0.2174625990732732	0.9126574925992423	0.8716680151878811	0.9200247301873852	0.08333333333333333	0.08333333333333333	0.0
1284	None	None	None	None	None	0	0	0.42857142857142855	3	0.625	5	0.5	0.5	6	4	3	3	0	0.8	4	5	0.6666666666666666	10	0.375	0.2857142857142857	0.6917414767752975	0.8556684869964722	0.46429335977133324	0.870465305038294	0.43836671463969346	0.709928144732101	0.8365141110304495	0.8215124353638352	0.3333333333333333	0.5	0.0
2246	None	None	None	None	None	0	0	0.75	3	0.3333333333333333	1	0.5555555555555556	0.3333333333333333	4	1	0	1	0	1.0	3	3	0.3333333333333333	5	1.0	1.0	0.5747523229007419	0.7631254102857307	0.4586115308173534	0.8491019749759068	0.4412203739436708	0.6403883215475729	0.7785951873624698	0.7610004304881108	1.0	0.75	0.0
2606	2.0479857753107306e-05	2.092344332536995e-06	-1.9536167512762205e-06	0.9999935923654913	None	0	0	0.5	2	0.5	2	0.5	0.25	2	1	3	0	0	0.75	3	4	0.4	6	0.0	0	0.8602938954742226	0.7580963334554947	0.4588235204214941	0.6494008567574558	0.4589093694223457	0.5346982051457404	0.8719834903699621	0.6530707506347107	0	0	0.0
2940	0.0506528233551225	0.009755118781780607	0.00875069273661601	0.8749114228194739	None	0.25	2	0.5	9	0.48	12	0.35064935064935066	0.4	14	10	12	7	0	0.6363636363636364	11	7	1.8	27	0.2916666666666667	0.5454545454545454	0.5958551273909236	0.8591293455087439	0.46426234891505536	0.9555300351073932	0.34601526440817393	0.9314506262430972	0.8372163974265044	0.9237839499369533	0.07142857142857142	0.07142857142857142	0.0
1875	None	None	None	None	None	0	0	0.5	3	0.5	3	0.6666666666666666	0.16666666666666666	2	1	5	2	0	0.3333333333333333	6	2	0.5333333333333333	8	0.15384615384615385	0.5714285714285714	0.6339062507308383	0.8278556133291531	0.8327795921118983	0.6913087024811507	0.34057847751130066	0.578900528474825	0.8914768910170772	0.7106076694856631	0.75	1.0	0.0
2780	0.0027381396313304954	0.0007696120096697569	0.0002392931022496325	0.9951206133554868	None	0	0	0.5	3	0.6666666666666666	4	0.4444444444444444	0.6666666666666666	7	4	0	1	0	0.5	6	3	0.5333333333333333	8	1.0	1.0	0.4577631690261862	0.8650834608425404	0.6453398589973405	0.894501669389021	0.5301441067875119	0.7839227222683295	0.691493633707351	0.8533939055340931	1.0	0.2857142857142857	0.0
2239	None	None	None	None	None	0.3333333333333333	1	0.625	5	0.4	4	0.5	0.3	7	3	4	3	0	0.6666666666666666	6	4	0.8	12	0.375	0.3333333333333333	0.42066250061115806	0.7528663023585931	0.5248066815013497	0.8650074106441389	0.4077362888190731	0.8326604678899304	0.6906921244033856	0.8213262877736139	0.2857142857142857	0.42857142857142855	0.0
7252	None	None	None	None	None	0.5454545454545454	6	0.5416666666666666	13	0.45454545454545453	15	0.3888888888888889	0.42424242424242425	19	14	15	3	0	0.9	10	9	2.3333333333333335	35	0.10344827586206896	0.5454545454545454	0.6742894376721111	0.865689859165514	0.42928434747041855	0.9419787259458658	0.5915776911868942	0.8950303286626476	0.7381910880956366	0.9059006127375266	0.05263157894736842	0.05263157894736842	0.0
2185	None	None	None	None	None	0	0	0.125	1	1.0	10	0.8	0.6	6	6	5	6	0	0.6	3	5	0.8	12	0.42857142857142855	0.8888888888888888	0.8427615639255107	0.8718279146224291	0.8501815067786609	0.8615281952510788	0.5184888993305996	0.8566880706137819	0.8224672530802642	0.8634725651946586	0.16666666666666666	0.16666666666666666	0.0
4136	None	None	None	None	None	0.3333333333333333	2	0.5	7	0.47368421052631576	9	0.42	0.3157894736842105	9	6	11	5	0	0.5	10	5	1.4	21	0.21739130434782608	0.5263157894736842	0.5609670889424783	0.923769033483662	0.5901757801841405	0.9406918568668454	0.1651317374991199	0.957577462098777	0.816147008541395	0.9422291067639832	0.1111111111111111	0.1111111111111111	0.0
1942	None	None	None	None	None	0	0	0.25	1	1.0	3	0.625	0.3333333333333333	2	1	2	0	0	0.5	4	2	0.3333333333333333	5	0.0	0	0.3560868515717266	0.9283002866640304	0.7162095081764576	0.8342539287222159	0.5811220888312538	0.9827455284941338	0.9372894374156956	0.9393314392179919	0	0	0.0
6955	0.045119676869356744	0.012641774220012485	0.012640934130666527	0.8933226103347921	None	0.3333333333333333	3	0.5	10	0.48148148148148145	13	0.32954545454545453	0.4074074074074074	14	11	14	6	0	0.7272727272727273	11	8	1.9333333333333333	29	0.20689655172413793	0.64	0.5609670889424783	0.8681368885422918	0.3838166325581943	0.9475947431767894	0.3389959659311045	0.9462497746242233	0.7796319628129011	0.9275211808095687	0.07142857142857142	0.07142857142857142	0.0
4902	0.039787486346124265	0.004825939352961933	0.004755322351442264	0.9075465780296235	None	0.3333333333333333	3	0.55	11	0.42857142857142855	12	0.38961038961038963	0.35714285714285715	14	10	15	3	0	0.6363636363636364	11	7	2.0	30	0.1	0.42857142857142855	0.589605640045509	0.8942923493573732	0.3838166325581943	0.9230744422990255	0.26979346064742654	0.9322846972732767	0.8025099731644684	0.9179025600379438	0.07142857142857142	0.07142857142857142	0.0
767	None	None	None	None	None	0	0	0	0	0	0	1.0	0	0	0	0	0	0	1.0	1	1	0.06666666666666667	1	0.0	0	0	0	0	0	0	0	0	0	0	0	0
788	None	None	None	None	None	0	0	0.5	2	0.6666666666666666	2	1.0	0	1	0	3	2	0	0.2	5	1	0.3333333333333333	5	0.2222222222222222	0.5	0	0	0	0	0	0	0	0	0	0	0
1298	None	None	None	None	None	0	0	0.75	3	0.25	1	0.6	0.25	4	1	1	2	0	0.4	5	2	0.4	6	0.6666666666666666	0.8	0.4471568855426741	0.7148938558641981	0.7116053027580803	0.958291554312734	0.7307063034676513	0.8456148665491812	0.8617309630599027	0.8719276980411811	0.625	0.25	0.0
220	None	None	None	None	None	0	0	0.3333333333333333	5	0.7	14	0.4	0.6	17	12	4	1	0	0.45454545454545453	11	5	1.4666666666666666	22	0.14285714285714285	0.7368421052631579	0.6655299491303405	0.919928819263577	0.6058356796287544	0.9417523276481842	0.24727252338568767	0.9486700138405405	0.8771550231265113	0.9378322546708591	1.0	0.058823529411764705	0.0
1155	None	None	None	None	None	1.0	1	1.0	5	0.0	0	0.5833333333333334	0	3	0	3	0	0	0.75	3	4	0.4666666666666667	7	0.0	0.6666666666666666	0	0	0	0	0	0	0	0	0	0	0
978	None	None	None	None	None	0	0	0.3333333333333333	1	1.0	2	1.0	0.5	2	1	1	0	0	0.25	4	1	0.26666666666666666	4	0.0	0	0.36494087421385224	0.922179018591169	0.6484882615551865	0.7188710298217622	0.5811220888312538	0.9827455284941338	0.91392200981089	0.9230474661026824	0	0	0.0
2206	None	None	None	None	None	0	0	0.2222222222222222	2	0.8181818181818182	9	0.325	0.7272727272727273	9	8	3	4	0	0.625	5	8	0.8666666666666667	13	0.4444444444444444	0.18181818181818182	0.6917414767752975	0.7508188596252484	0.29461051845328556	0.8475403925258163	0.37927017931534807	0.651156427240362	0.8465618263554185	0.7590569984767699	0.2222222222222222	0.3333333333333333	0.0
458	None	None	None	None	None	0	0	0.5	3	0.5	3	0.4	0.3333333333333333	3	2	4	3	0	0.8	4	5	0.5333333333333333	8	0.2727272727272727	0	0.63442803816925	0.8658954436917601	0.5129451572273012	0.8387379835110864	0.6840188845996609	0.9239688823974033	0.8798217569241975	0.8812006406453581	0.3333333333333333	0.3333333333333333	0.0
4130	0.05405760823114015	0.009795323737561134	0.009480190321333164	0.8765788223839159	None	0.2222222222222222	2	0.45	9	0.5185185185185185	14	0.37662337662337664	0.4074074074074074	15	11	13	5	0	0.6363636363636364	11	7	1.9333333333333333	29	0.19230769230769232	0.5	0.6307431658393691	0.8527628154349903	0.4106656290440599	0.9474655944211905	0.4222370681689213	0.9266260395899698	0.8187345120946857	0.9164385952133547	0.06666666666666667	0.06666666666666667	0.0
4552	0.054459081800343305	0.011969438499193984	0.007176527057837969	0.8733184808996522	None	0.125	1	0.5	9	0.4166666666666667	10	0.37142857142857144	0.4166666666666667	15	10	10	4	0	0.7	10	7	1.7333333333333334	26	0.21052631578947367	0.38095238095238093	0.6709846509348125	0.8617194162197771	0.4106656290440599	0.945540338779218	0.3378913124444748	0.9237377499303951	0.8187345120946857	0.9162712806778578	0.06666666666666667	0.06666666666666667	0.0
2161	None	None	None	None	None	0	0	0.6666666666666666	2	0.5	1	1.0	0	1	0	2	2	0	0.25	4	1	0.26666666666666666	4	0.2857142857142857	0.6666666666666666	0	0	0	0	0	0	0	0	0	0	0
1833	None	None	None	None	None	0	0	0.25	2	0.7777777777777778	7	0.36666666666666664	0.6666666666666666	7	6	3	4	0	0.8333333333333334	5	6	0.7333333333333333	11	0.4444444444444444	0.2222222222222222	0.6917414767752975	0.7609495300231267	0.29461051845328556	0.8556631948837433	0.4243765455902719	0.6548153765762864	0.8465618263554185	0.7672113213169378	0.2857142857142857	0.42857142857142855	0.0
6680	0.04751941352380371	0.010562767038591221	0.010487280931585732	0.8976512601300917	None	0.3333333333333333	3	0.55	11	0.4074074074074074	11	0.32954545454545453	0.37037037037037035	16	10	12	3	0	0.7272727272727273	11	8	1.9333333333333333	29	0.13636363636363635	0.56	0.5724791493877789	0.8536031489354292	0.40872176515020014	0.9375086537026905	0.25283241297799275	0.9325065340264311	0.8055272139651449	0.9141763997886311	0.0625	0.0625	0.0
7413	0.05120263941391396	0.0037655791928444746	0.0034993265003882027	0.8895688066873223	None	0.3333333333333333	3	0.47619047619047616	10	0.4827586206896552	14	0.31313131313131315	0.4482758620689655	17	13	13	6	0	0.8181818181818182	11	9	2.066666666666667	31	0.23076923076923078	0.5925925925925926	0.5609670889424783	0.8596899155566013	0.42928434747041855	0.946877293375633	0.27356634337084496	0.9472400549032438	0.7381910880956366	0.9260149549297524	0.058823529411764705	0.058823529411764705	0.0
1620	None	None	None	None	None	0	0	0.75	3	0.3333333333333333	1	0.625	0.3333333333333333	2	1	2	3	0	0.5	4	2	0.3333333333333333	5	0.42857142857142855	0.6666666666666666	0.8576308565564957	0.5072847125462757	0.22113342231076244	0.7705349393104445	0.633804117187779	0.9749609015522835	0.9540348744202134	0.8367366240891271	0.5	0.5	0.0
6858	0.03541745142077104	0.002612444363060107	0.002202861635838515	0.9030985096664781	None	0.2222222222222222	2	0.55	11	0.39285714285714285	11	0.3409090909090909	0.35714285714285715	16	10	13	4	0	0.7272727272727273	11	8	2.0	30	0.16666666666666666	0.5185185185185185	0.6600374403815705	0.8723818189056758	0.5901757801841405	0.9529594905972417	0.5915776911868942	0.9383577665741005	0.71023199585467	0.927652561487011	0.0625	0.0625	0.0
6559	0.04520912233143288	0.005936936787531204	0.005741202428502977	0.8774089597383647	None	0.3	3	0.5	11	0.4666666666666667	14	0.26666666666666666	0.43333333333333335	17	13	14	3	0	0.8333333333333334	12	10	2.1333333333333333	32	0.10714285714285714	0.5185185185185185	0.5609670889424783	0.8636604582352632	0.42928434747041855	0.9328707380665733	0.26979346064742654	0.9317012159644652	0.8187345120946857	0.9140091252975839	0.058823529411764705	0.058823529411764705	0.0
356	None	None	None	None	None	1.0	1	0.8	4	0.4	2	0.5833333333333334	0.2	2	1	4	0	0	0.75	4	3	0.4666666666666667	7	0.0	0.6666666666666666	0.3591412649205149	0.8512305777639145	0.7595167525841358	0.5969275320919588	0.7433230449173125	0.9113611590683129	0.8819826085412455	0.81594484621635	0	0	0.0
4428	0.053618122120005496	0.00986422688050476	0.009181369275094997	0.8711036554051172	None	0.2222222222222222	2	0.5	10	0.4642857142857143	13	0.38961038961038963	0.35714285714285715	15	10	14	4	0	0.6363636363636364	11	7	2.0	30	0.14814814814814814	0.48	0.6307431658393691	0.861692071599441	0.3383489176459701	0.9512481269992199	0.26979346064742654	0.9270133535070111	0.854149556837894	0.9203696003308313	0.06666666666666667	0.06666666666666667	0.0
7199	None	None	None	None	None	0.36363636363636365	4	0.52	13	0.42857142857142855	15	0.3854166666666667	0.3142857142857143	16	11	20	5	0	0.6666666666666666	12	8	2.466666666666667	37	0.1282051282051282	0.45714285714285713	0.6176282633072947	0.8810004460611621	0.3838166325581943	0.9510789617056606	0.26979346064742654	0.9086730941462627	0.7679336422429016	0.918511259004774	0.0625	0.0625	0.0
4833	0.05391747390975282	0.00889894540961782	0.007012663902550741	0.8719782621530932	None	0.2222222222222222	2	0.5	10	0.4642857142857143	13	0.3409090909090909	0.35714285714285715	15	10	14	5	0	0.7272727272727273	11	8	2.0	30	0.18518518518518517	0.5384615384615384	0.5609670889424783	0.8611874997521671	0.42928434747041855	0.9448544124079838	0.4222370681689213	0.9243964443935181	0.71023199585467	0.9160584919480762	0.06666666666666667	0.06666666666666667	0.0
3161	0.05993641625458573	0.00926892107741768	0.006857726969678097	0.863768227119222	None	0.1111111111111111	1	0.45	9	0.5	14	0.3409090909090909	0.35714285714285715	14	10	15	3	0	0.7272727272727273	11	8	2.0	30	0.1	0.4	0.65251630175574	0.8699923302647773	0.46426234891505536	0.950429290764928	0.34601526440817393	0.9298610082311486	0.8372163974265044	0.9227030966585744	0.07142857142857142	0.07142857142857142	0.0
7136	0.04746776887228874	0.006088881700533498	0.0051254767660579474	0.8788671052575551	None	0.3333333333333333	3	0.5238095238095238	11	0.4482758620689655	13	0.3522727272727273	0.3793103448275862	15	11	15	6	0	0.7272727272727273	11	8	2.066666666666667	31	0.2	0.5384615384615384	0.5609670889424783	0.8368243807703287	0.42928434747041855	0.9536360772148725	0.4222370681689213	0.9291768048354964	0.8187345120946857	0.9176537120868997	0.16666666666666669	0.2	0.0
2809	0.018783364854871025	0.0031123513414579047	0.00013950411725919388	0.9704512963276978	None	0	0	0.3333333333333333	2	0.8571428571428571	6	1.0	0.8571428571428571	8	6	0	0	0	0.1111111111111111	9	1	0.6	9	0.0	0.75	0.4075113223059808	0.921034757802397	0.5136247619124491	0.8868475436893831	0.3897316545219418	0.8901047892879809	0.8399828655514706	0.9004659873430759	0	0	0.0
5008	0.04498535497822674	0.011243632812648553	0.011227332494785164	0.8933682003069442	None	0.3333333333333333	3	0.5238095238095238	11	0.4482758620689655	13	0.3522727272727273	0.3793103448275862	14	11	16	3	0	0.7272727272727273	11	8	2.066666666666667	31	0.09090909090909091	0.5925925925925926	0.5609670889424783	0.8681368885422918	0.3838166325581943	0.9475947431767894	0.2716799020091357	0.9396082318388527	0.7796319628129011	0.9247034258298017	0.07142857142857142	0.07142857142857142	0.0
4665	0.053501203726985226	0.007309822881918247	0.005503117058036615	0.8807902009386679	None	0.1111111111111111	1	0.5	10	0.42857142857142855	12	0.3409090909090909	0.42857142857142855	17	12	12	3	0	0.7272727272727273	11	8	2.0	30	0.13043478260869565	0.46153846153846156	0.6709846509348125	0.8492853184786632	0.4106656290440599	0.9421816389233263	0.4222370681689213	0.9182385845232186	0.8187345120946857	0.9099356983240378	0.058823529411764705	0.17647058823529413	0.0
2060	None	None	None	None	None	0	0	0.25	2	0.8888888888888888	8	0.55	0.1111111111111111	1	1	9	7	0	0.2	10	2	0.7333333333333333	11	0.3181818181818182	0.2	0.8579928585747932	0.5	0.913404065219321	0.5	0.3548300370398837	0.5	0.9250302157618071	0.5	1.0	1.0	0.5966822023371545
5288	0.0530966146183946	0.011433697976247176	0.0077565175892079265	0.873656606997849	None	0.3333333333333333	3	0.5238095238095238	11	0.4482758620689655	13	0.3522727272727273	0.3793103448275862	17	11	13	4	0	0.7272727272727273	11	8	2.066666666666667	31	0.16666666666666666	0.5384615384615384	0.5609670889424783	0.8653248934457478	0.42928434747041855	0.9418833620196326	0.4370735236044384	0.9249022923842016	0.8187345120946857	0.9157166335937328	0.058823529411764705	0.058823529411764705	0.0
154	None	None	None	None	None	0	0	1.0	3	0.0	0	0.6666666666666666	0	2	0	1	1	0	0.6666666666666666	2	3	0.26666666666666666	4	0.25	1.0	0	0	0	0	0	0	0	0	0	0	0
6535	0.04211052631767456	0.006336539932404469	0.0061010130034851815	0.9018171613750877	None	0.2222222222222222	2	0.45	9	0.5185185185185185	14	0.37662337662337664	0.4074074074074074	14	11	14	3	0	0.6363636363636364	11	7	1.9333333333333333	29	0.10344827586206896	0.56	0.5609670889424783	0.8681368885422918	0.3838166325581943	0.9475947431767894	0.2716799020091357	0.9374183489466639	0.767363691354045	0.9238178359991537	0.07142857142857142	0.07142857142857142	0.0
549	None	None	None	None	None	0	0	0.25	2	0.8888888888888888	8	0.6875	0.4444444444444444	4	4	6	8	0	1.0	4	4	0.7333333333333333	11	0.5	0.6666666666666666	0.8427615639255107	0.8420976188743814	0.8509265395129149	0.6518798297043676	0.5184888993305996	0.7213750917168305	0.8540096889522041	0.7472832007431658	0.25	0.25	0.29478218444214055
3815	0.04380992779648965	0.006993324834727322	0.005685439551486783	0.8783997925168585	None	0.3333333333333333	3	0.5	10	0.4642857142857143	13	0.38961038961038963	0.35714285714285715	15	10	14	7	0	0.6363636363636364	11	7	2.0	30	0.25925925925925924	0.5384615384615384	0.5609670889424783	0.8577851636775985	0.3383489176459701	0.9564970506608069	0.26979346064742654	0.9258399830098356	0.854149556837894	0.9220582529643855	0.06666666666666667	0.26666666666666666	0.0
2542	None	None	None	None	None	0.4	2	0.5384615384615384	7	0.4117647058823529	7	0.35185185185185186	0.29411764705882354	9	5	9	8	0	0.6666666666666666	6	9	1.2666666666666666	19	0.4444444444444444	0.14285714285714285	0.5609670889424783	0.9269102165261188	0.3383489176459701	0.9314129119026252	0.1651317374991199	0.6516643727483982	0.8873597756848142	0.8726997653774494	0.1111111111111111	0.6666666666666666	0.0
6122	0.044803179481290145	0.010184404967504149	0.010174635973704186	0.8978135480955312	None	0.2222222222222222	2	0.45	9	0.48148148148148145	13	0.3020833333333333	0.4444444444444444	15	12	13	5	0	0.6666666666666666	12	8	1.9333333333333333	29	0.18518518518518517	0.46153846153846156	0.5609670889424783	0.8756762178951668	0.42928434747041855	0.9367224147716893	0.26979346064742654	0.9399221481402422	0.7381910880956366	0.9217024575924923	0.06666666666666667	0.06666666666666667	0.0
2548	None	None	None	None	None	0	0	0.375	3	0.7	7	0.4	0.6	6	6	5	0	0	0.8333333333333334	5	6	0.8	12	0.0	0.5714285714285714	0.65251630175574	0.8398644821609019	0.4143519176146624	0.9526006586650989	0.37028929019553136	0.9198943663339967	0.8212110839555672	0.9142164479696702	0	0	0.0
670	None	None	None	None	None	0	0	0.2857142857142857	2	0.875	7	1.0	0.875	9	7	0	0	0	0.1	10	1	0.6666666666666666	10	0.0	0.4444444444444444	0.7055455667098866	0.9279372531913078	0.7225223512329906	0.9374752092348468	0.226551279109716	0.9167976255500127	0.9111514278346105	0.9278566173048314	0	0	0.0
1334	None	None	None	None	None	0	0	0.4	4	0.6153846153846154	8	0.26785714285714285	0.38461538461538464	7	5	7	2	0	0.875	8	7	1.0	15	0.125	0.6666666666666666	0.5609670889424783	0.9129103828072375	0.3383489176459701	0.9492422056626211	0.1651317374991199	0.8110011240385804	0.8608128225320199	0.9042133837446653	0.5714285714285714	0.14285714285714285	0.0
2682	0.010542882775732901	0.0038984665698011418	0.001548280675557145	0.9724802172036495	None	0	0	0.4	2	0.6	3	0.4666666666666667	0.6	5	3	1	0	0	0.6	3	5	0.4666666666666667	7	0.0	0.5	0.8405659607039709	0.795573590358225	0.16781391334303492	0.8617939702752064	0.43203158691342675	0.7340055217159747	0.939120753077394	0.802404208574373	0	0	0.0
2108	None	None	None	None	None	0	0	0.5	2	0.75	3	1.0	0.5	3	2	2	2	0	0.16666666666666666	6	1	0.4	6	0.2857142857142857	0.8	0.8579928585747932	0.8934878222184219	0.29029302824769776	0.9617120027054189	0.7904352647123839	0.9527646074287517	0.9498482928596153	0.941853941908169	0.6666666666666666	0.6666666666666666	0.0
6984	0.04374322796932144	0.008452570973559384	0.007700878082631555	0.900176860831565	None	0.4	4	0.5909090909090909	13	0.3870967741935484	12	0.34375	0.3870967741935484	18	12	14	2	0	0.6666666666666666	12	8	2.2	33	0.07692307692307693	0.5333333333333333	0.6176282633072947	0.8676553574309099	0.42928434747041855	0.9449389356490733	0.43257201727886957	0.9319139981569274	0.7381910880956366	0.9203058957725708	0.5277777777777778	0.05555555555555555	0.0
4828	0.03703745263831066	0.002419215564096036	0.0021337187119996816	0.9064574620681553	None	0.1111111111111111	1	0.45	9	0.48148148148148145	13	0.37662337662337664	0.37037037037037035	14	10	14	3	0	0.6363636363636364	11	7	1.9333333333333333	29	0.10714285714285714	0.5384615384615384	0.5609670889424783	0.8743729148777241	0.5097300638272795	0.9493342789575164	0.43257201727886957	0.9457893950715968	0.7244311938595487	0.9293412874239276	0.07142857142857142	0.07142857142857142	0.0
244	None	None	None	None	None	0	0	0.5	3	0.5	3	0.8	0.3333333333333333	3	2	4	2	0	0.4	5	2	0.5333333333333333	8	0.18181818181818182	0.3333333333333333	0.2201514326168712	0.5077203375430094	0.9834691765159249	0.9847034563385397	0.7699154700103855	0.6324589171839833	0.9614102187482416	0.8291279141403227	0.6666666666666666	1.0	0.0
5088	0.051751533349646106	0.011956765827416213	0.011066738050694176	0.8877074167501933	None	0.2222222222222222	2	0.45	9	0.48148148148148145	13	0.32954545454545453	0.4074074074074074	13	11	15	6	0	0.7272727272727273	11	8	1.9333333333333333	29	0.1875	0.5384615384615384	0.5609670889424783	0.877322075848973	0.42928434747041855	0.9471616470269513	0.26979346064742654	0.9426633912768201	0.7381910880956366	0.9276476957896568	0.07692307692307693	0.07692307692307693	0.0
7381	0.04451806823893862	0.00917983171024055	0.00907003719090262	0.8934716283059904	None	0.3333333333333333	3	0.5	10	0.4642857142857143	13	0.38961038961038963	0.39285714285714285	15	11	14	5	0	0.6363636363636364	11	7	2.0	30	0.17857142857142858	0.5384615384615384	0.5609670889424783	0.8718106261148628	0.3383489176459701	0.9427117879540307	0.26979346064742654	0.9353624171000118	0.816147008541395	0.9215278427888253	0.06666666666666667	0.06666666666666667	0.0
1257	None	None	None	None	None	0.3333333333333333	1	0.3333333333333333	3	0.7272727272727273	8	0.2653061224489796	0.45454545454545453	6	5	6	4	0	1.0	7	7	0.8666666666666667	13	0.26666666666666666	0.6666666666666666	0.5506599121681498	0.9448582535009085	0.5362378813003342	0.9227665979330562	0.30895865738371764	0.9345364071273253	0.9116235498375763	0.9346293217036261	0.16666666666666666	0.16666666666666666	0.0
1653	None	None	None	None	None	0	0	0.6666666666666666	4	0.42857142857142855	3	0.45	0.2857142857142857	4	2	4	1	0	0.8	5	4	0.6	9	0.1	0.5	0.5188202367495173	0.6994044887752952	0.5506665529828907	0.7893137656456943	0.46499729089342273	0.9221138998309905	0.8268739542750494	0.8242714782165417	1.0	0.5	0.0
6860	0.049879882592093625	0.008056119118776173	0.0077883326245207505	0.8958682702247557	None	0.2222222222222222	2	0.45	9	0.48148148148148145	13	0.32954545454545453	0.37037037037037035	12	10	16	6	0	0.7272727272727273	11	8	1.9333333333333333	29	0.17647058823529413	0.5384615384615384	0.6176282633072947	0.8802743913848661	0.46426234891505536	0.9527524394071851	0.22208879642915394	0.9439295033430126	0.767363691354045	0.9313411524164663	0.08333333333333333	0.08333333333333333	0.0
3708	0.050583121526904445	0.010333065220994569	0.010244953292940118	0.8706041090373153	None	0.25	2	0.47368421052631576	9	0.5	13	0.3181818181818182	0.4230769230769231	15	11	12	5	0	0.7272727272727273	11	8	1.8666666666666667	28	0.20833333333333334	0.5217391304347826	0.6307431658393691	0.8527628154349903	0.4106656290440599	0.9509028806536076	0.4222370681689213	0.9266260395899698	0.8187345120946857	0.9182404302779322	0.06666666666666667	0.06666666666666667	0.0
2907	None	None	None	None	None	0.1	1	0.45454545454545453	10	0.4666666666666667	14	0.4	0.36666666666666664	15	11	16	1	0	0.8	10	8	2.1333333333333333	32	0.03125	0.5333333333333333	0.6742894376721111	0.8955347757275676	0.3383489176459701	0.9303486508683223	0.26979346064742654	0.9419067558948898	0.854149556837894	0.9247583149593727	1.0	0.06666666666666667	0.0
324	None	None	None	None	None	0	0	0.42857142857142855	3	0.625	5	0.8333333333333334	0.25	3	2	6	7	0	0.75	4	3	0.6666666666666666	10	0.4666666666666667	0.8571428571428571	0.5337443162244282	0.9108746826991004	0.8509265395129149	0.9233379466766051	0.46690668991924716	0.7201485601841854	0.9010615121284914	0.8720696138213545	0.3333333333333333	0.3333333333333333	0.5895643688842811
5946	0.04929039226785318	0.0033290385831039023	0.0032589772602484943	0.884861772379119	None	0.25	2	0.5	9	0.48	12	0.35064935064935066	0.44	15	11	11	7	0	0.6363636363636364	11	7	1.8	27	0.3181818181818182	0.5454545454545454	0.5609670889424783	0.8531358749380398	0.4106656290440599	0.9505229674836092	0.4370735236044384	0.9361229462124004	0.8187345120946857	0.9217645620218101	0.06666666666666667	0.06666666666666667	0.0
3247	0.05540738784103937	0.00877617862611555	0.008043163090730183	0.8738384963551733	None	0.2222222222222222	2	0.5	10	0.4642857142857143	13	0.38961038961038963	0.35714285714285715	15	10	14	4	0	0.6363636363636364	11	7	2.0	30	0.14814814814814814	0.48	0.6307431658393691	0.861692071599441	0.3383489176459701	0.9512481269992199	0.26979346064742654	0.9270133535070111	0.854149556837894	0.9203696003308313	0.06666666666666667	0.06666666666666667	0.0
5173	0.05348361881254236	0.010348496315650168	0.009518329036613331	0.8730755479696062	None	0.3333333333333333	3	0.5	10	0.48148148148148145	13	0.32954545454545453	0.4074074074074074	15	11	13	5	0	0.7272727272727273	11	8	1.9333333333333333	29	0.19230769230769232	0.5833333333333334	0.5609670889424783	0.8568438131112932	0.42928434747041855	0.9508965625071948	0.4222370681689213	0.9308323625464556	0.8187345120946857	0.9206185149581062	0.06666666666666667	0.06666666666666667	0.0
5314	0.04154408932744379	0.007997809098567732	0.007513356735039244	0.9100522766376089	None	0.2222222222222222	2	0.5	10	0.4444444444444444	12	0.37662337662337664	0.37037037037037035	14	10	14	3	0	0.6363636363636364	11	7	1.9333333333333333	29	0.10714285714285714	0.37037037037037035	0.644614421041676	0.8921234027347882	0.374507273345015	0.9230380648135056	0.26979346064742654	0.929114782175588	0.8056379483432542	0.9160653204133321	0.07142857142857142	0.07142857142857142	0.0
5816	0.05685016113362173	0.010420187027170827	0.009591928982082231	0.8750290812563414	None	0.3333333333333333	3	0.5	10	0.48148148148148145	13	0.32954545454545453	0.4074074074074074	15	11	13	5	0	0.7272727272727273	11	8	1.9333333333333333	29	0.19230769230769232	0.5833333333333334	0.5609670889424783	0.8568438131112932	0.42928434747041855	0.9508965625071948	0.4222370681689213	0.9308323625464556	0.8187345120946857	0.9206185149581062	0.06666666666666667	0.06666666666666667	0.0
4671	None	None	None	None	None	0.4	4	0.5454545454545454	12	0.45161290322580644	14	0.42857142857142855	0.3225806451612903	16	10	16	2	0	0.6363636363636364	11	7	2.2	33	0.06666666666666667	0.6896551724137931	0.6742894376721111	0.866002844310625	0.20526247319620636	0.9351066354480281	0.26979346064742654	0.9077739840226324	0.8873597756848142	0.9066651241822554	0.53125	0.0625	0.0
2727	0.0016056939726737398	0.00040236260184269517	0.0004022280017821076	0.9884310810443435	None	0	0	0.5	2	0.3333333333333333	1	0.625	0.3333333333333333	2	1	2	0	0	0.5	2	4	0.3333333333333333	5	0.0	0	0.6832952385270288	0.8441006715358879	0.2823790928060534	0.7159325824571027	0.44156100842816653	0.5238055416940375	0.8393415807059347	0.711547135849759	0	0	0.0
4935	0.04923056953571022	0.009682469442103311	0.009660854120332053	0.8730715940974898	None	0.25	2	0.47368421052631576	9	0.5	13	0.3181818181818182	0.4230769230769231	15	11	12	5	0	0.7272727272727273	11	8	1.8666666666666667	28	0.20833333333333334	0.5217391304347826	0.6307431658393691	0.8527628154349903	0.4106656290440599	0.9509028806536076	0.4222370681689213	0.9329986312473258	0.8187345120946857	0.9206525430076304	0.06666666666666667	0.06666666666666667	0.0
3264	0.05541149847294937	0.009264216870431044	0.008430276891038405	0.8724332291182779	None	0.2222222222222222	2	0.5	10	0.4642857142857143	13	0.38961038961038963	0.35714285714285715	15	10	14	4	0	0.6363636363636364	11	7	2.0	30	0.14814814814814814	0.48	0.6307431658393691	0.861692071599441	0.3383489176459701	0.9512481269992199	0.26979346064742654	0.9270133535070111	0.854149556837894	0.9203696003308313	0.06666666666666667	0.06666666666666667	0.0
4289	0.041122930519805125	0.007992945617150709	0.007980302008692439	0.9037082526786753	None	0.2222222222222222	2	0.45	9	0.5185185185185185	14	0.37662337662337664	0.4074074074074074	14	11	14	3	0	0.6363636363636364	11	7	1.9333333333333333	29	0.10344827586206896	0.56	0.6159758699386455	0.8654739509737873	0.374507273345015	0.9475422294107781	0.2716799020091357	0.9370409309806493	0.7830243238866338	0.923098332193812	0.07142857142857142	0.07142857142857142	0.0
2817	0.03838610282328578	0.0028707951379025576	0.0014875189369575818	0.9088006437820167	None	0.1	1	0.45454545454545453	10	0.43333333333333335	13	0.3516483516483517	0.3333333333333333	16	10	15	5	0	0.5384615384615384	13	7	2.1333333333333333	32	0.17857142857142858	0.3448275862068966	0.5609670889424783	0.88838452716298	0.46426234891505536	0.9530056372241233	0.3023593293969865	0.9421603563245092	0.8873597756848142	0.932441534646079	0.0625	0.125	0.0
1676	None	None	None	None	None	0	0	0.3333333333333333	1	1.0	2	1.0	1.0	3	2	0	0	0	0.25	4	1	0.26666666666666666	4	0.0	0	0.18121093134964006	0.5742849499458381	0.4986021236530759	0.7593568793053547	0.4127387518171018	0.7524611594137317	0.7925654746478111	0.701286461794426	0	0	0.0
854	None	None	None	None	None	0	0	1.0	1	0	0	1.0	0	1	0	0	0	0	0.5	1	2	0.13333333333333333	2	0.0	0	0	0	0	0	0	0	0	0	0	0	0
1556	None	None	None	None	None	0	0	0.5	2	0.6666666666666666	2	0.8333333333333334	0.3333333333333333	3	1	1	3	0	0.6666666666666666	3	2	0.3333333333333333	5	0.75	0	0.9442484919312033	0.5549533211472546	0.6851234448138264	0.9403803033367426	0.5798647459512967	0.8775547599442483	0.8221760325877889	0.8388225003811869	0.6666666666666666	0.6666666666666666	0.0
7428	0.04403705430568827	0.012749824127466928	0.012748856506394035	0.8953549015082958	None	0.4444444444444444	4	0.5714285714285714	12	0.41379310344827586	12	0.3522727272727273	0.3793103448275862	17	11	13	3	0	0.7272727272727273	11	8	2.066666666666667	31	0.125	0.5925925925925926	0.6742894376721111	0.8662233536584882	0.5901757801841405	0.9536470830149719	0.5915776911868942	0.9304009138229338	0.71023199585467	0.9237869147672182	0.058823529411764705	0.058823529411764705	0.0
4048	0.05592108184970434	0.009235997259016478	0.009226318954706995	0.8738276647902683	None	0.3333333333333333	3	0.5238095238095238	11	0.4482758620689655	13	0.3522727272727273	0.3793103448275862	17	11	13	4	0	0.7272727272727273	11	8	2.066666666666667	31	0.16666666666666666	0.5384615384615384	0.5795923322125153	0.8390911663532082	0.5901757801841405	0.9532299717699806	0.4370735236044384	0.9517494294672665	0.8254441226091664	0.9275284718057548	0.058823529411764705	0.17647058823529413	0.0
2838	None	None	None	None	None	0.14285714285714285	1	0.47058823529411764	8	0.4782608695652174	11	0.4166666666666667	0.30434782608695654	12	7	12	6	0	0.6	10	6	1.6666666666666667	25	0.2608695652173913	0.42105263157894735	0.5609670889424783	0.8584805866072484	0.2838760608755131	0.949677506963714	0.2174625990732732	0.9178589064407713	0.8716680151878811	0.9156506325136994	0.08333333333333333	0.08333333333333333	0.0
709	None	None	None	None	None	0	0	1.0	3	0.0	0	0.6666666666666666	0	2	0	1	1	0	0.6666666666666666	2	3	0.26666666666666666	4	0.25	1.0	0	0	0	0	0	0	0	0	0	0	0
2337	None	None	None	None	None	0	0	0.8	4	0.2	1	0.5833333333333334	0.2	4	1	2	1	0	0.75	3	4	0.4666666666666667	7	0.2	0.5	0.3845960726559677	0.9712722189636978	0.5450143989807421	0.7519714896252325	0.2857858176113207	0.8859872558413794	0.8437254159707424	0.9026272308428906	1.0	0.5	0.0
4152	None	None	None	None	None	0.1	1	0.45454545454545453	10	0.4838709677419355	15	0.4125	0.41935483870967744	18	13	14	2	0	0.8	10	8	2.2	33	0.07407407407407407	0.5	0.6726370443034618	0.8541881210511462	0.374507273345015	0.9454564645773729	0.34601526440817393	0.9311205160678374	0.8564268660760285	0.9174487735340845	0.5277777777777778	0.05555555555555555	0.0
5239	0.0509813685202903	0.010008582444080087	0.009696538771247858	0.8732430270498909	None	0.2222222222222222	2	0.5	10	0.4642857142857143	13	0.38961038961038963	0.39285714285714285	16	11	13	4	0	0.6363636363636364	11	7	2.0	30	0.16	0.48	0.6508639083870909	0.8553409257377576	0.374507273345015	0.9466845626343305	0.26979346064742654	0.9372487702705937	0.8056379483432542	0.9207472645126824	0.0625	0.0625	0.0
6659	None	None	None	None	None	0.4	4	0.5454545454545454	12	0.45161290322580644	14	0.42857142857142855	0.3225806451612903	13	10	19	4	0	0.6363636363636364	11	7	2.2	33	0.10256410256410256	0.6896551724137931	0.5731524345437454	0.8595379576513277	0.3383489176459701	0.9471734846458758	0.17061124948746292	0.9182867905738518	0.8751562175798143	0.9146988486382924	0.07692307692307693	0.15384615384615385	0.0
2600	1.2480870417084763e-08	1.1768931309924219e-08	5.80057066106595e-09	0.9999985546196802	None	0	0	0.5	1	1.0	1	0.75	0	0	0	2	0	0	1.0	2	2	0.2	3	0.0	0	0	0	0	0	0	0	0	0	0	0	0
2519	None	None	None	None	None	0	0	0.75	3	0.3333333333333333	1	0.625	0.3333333333333333	3	1	1	3	0	0.5	4	2	0.3333333333333333	5	0.75	0.6666666666666666	0.8547167653367312	0.574335971690583	0.1839728454722867	0.9554550198765146	0.9209919017254264	0.9638127899714364	0.9621626273814214	0.9016607029572463	0.3333333333333333	0.3333333333333333	0.0
3759	0.05436443677991522	0.011225654577683174	0.0059967804829735355	0.8736315153007435	None	0.3333333333333333	3	0.5	10	0.48148148148148145	13	0.32954545454545453	0.37037037037037035	15	10	13	5	0	0.7272727272727273	11	8	1.9333333333333333	29	0.2	0.5833333333333334	0.6307431658393691	0.8635186709630844	0.3383489176459701	0.9531578863662599	0.4222370681689213	0.928279100062009	0.854149556837894	0.9222122864914176	0.06666666666666667	0.06666666666666667	0.0
486	None	None	None	None	None	0	0	0.25	1	1.0	3	0.5555555555555556	0.6666666666666666	2	2	2	4	0	1.0	3	3	0.3333333333333333	5	0.5	0	1.0	0.5	0.12830175163085172	0.5702858524864884	0.46187998552035125	0.8541173987711962	0.9751010143554169	0.6645033595182117	0.5	0.5	0.33621013750825557
1892	None	None	None	None	None	0	0	0.3333333333333333	2	0.7142857142857143	5	0.375	0.2857142857142857	3	2	5	3	0	0.6666666666666666	6	4	0.6	9	0.23076923076923078	0.6666666666666666	0.4414676352081848	0.9041238508187373	0.4721866869157648	0.7437304373540825	0.26979346064742654	0.7854685807593282	0.8205074400692606	0.8228427536592732	0.3333333333333333	0.3333333333333333	0.0
852	None	None	None	None	None	0	0	0.25	2	0.7777777777777778	7	0.3055555555555556	0.3333333333333333	3	3	7	3	0	1.0	6	6	0.7333333333333333	11	0.16666666666666666	0.8	0.24301330324043802	0.951411415025941	0.5935784283211192	0.8305952455839706	0.1651317374991199	0.668057560650839	0.9187486130771348	0.8525329994330951	0.3333333333333333	0.3333333333333333	0.0
5506	0.04300284640567861	0.012158131758227178	0.012145742167535056	0.8971118273073694	None	0.3333333333333333	3	0.5	10	0.48148148148148145	13	0.32954545454545453	0.4074074074074074	14	11	14	6	0	0.7272727272727273	11	8	1.9333333333333333	29	0.20689655172413793	0.64	0.5609670889424783	0.8681368885422918	0.3838166325581943	0.9475947431767894	0.2716799020091357	0.9396082318388527	0.7796319628129011	0.9247034258298017	0.07142857142857142	0.07142857142857142	0.0
7335	0.04588183401170936	0.005761424888021177	0.0053267362157556905	0.887898389678548	None	0.4444444444444444	4	0.5	10	0.48148148148148145	13	0.26851851851851855	0.48148148148148145	16	13	12	4	0	0.75	12	9	1.9333333333333333	29	0.16	0.4444444444444444	0.6176282633072947	0.8741096980905324	0.42928434747041855	0.933607602638827	0.43068557591716045	0.9408934190263155	0.7381910880956366	0.920531127673504	0.0625	0.5	0.0
2983	0.036983671269953985	0.004049612772785792	0.003554997290515964	0.9049708439556177	None	0.2222222222222222	2	0.45	9	0.48148148148148145	13	0.37662337662337664	0.37037037037037035	14	10	14	7	0	0.6363636363636364	11	7	1.9333333333333333	29	0.25	0.48	0.5958551273909236	0.8568242952133895	0.3383489176459701	0.9442024713379013	0.26979346064742654	0.9376112021956149	0.8360314091851487	0.9200166777292291	0.07142857142857142	0.21428571428571427	0.0
6138	0.05513164596816667	0.010236145756751453	0.009513178664086172	0.8721636040917253	None	0.3333333333333333	3	0.5	10	0.48148148148148145	13	0.32954545454545453	0.4074074074074074	15	11	13	7	0	0.7272727272727273	11	8	1.9333333333333333	29	0.2692307692307692	0.5833333333333334	0.5609670889424783	0.8568438131112932	0.42928434747041855	0.9508965625071948	0.4370735236044384	0.9331248042834729	0.7381910880956366	0.9214950331531246	0.06666666666666667	0.06666666666666667	0.0
4609	0.0585320109910516	0.008560115613671641	0.008327819708878676	0.8495244546811215	None	0.1111111111111111	1	0.45	9	0.48148148148148145	13	0.32954545454545453	0.4444444444444444	17	12	11	2	0	0.7272727272727273	11	8	1.9333333333333333	29	0.09523809523809523	0.48	0.6709846509348125	0.8492853184786632	0.4106656290440599	0.9421816389233263	0.4222370681689213	0.9182385845232186	0.8187345120946857	0.9099356983240378	0.5294117647058824	0.058823529411764705	0.0
5696	0.03724228996459383	0.0070155003133384	-0.005547460493254535	0.9108833207427609	None	0.25	2	0.47368421052631576	9	0.5	13	0.3181818181818182	0.4230769230769231	15	11	12	7	0	0.7272727272727273	11	8	1.8666666666666667	28	0.2916666666666667	0.5217391304347826	0.6307431658393691	0.8556433506061369	0.4106656290440599	0.9602660035380205	0.26979346064742654	0.9328482805134706	0.881458024431874	0.9263516811675868	0.06666666666666667	0.06666666666666667	0.0
6814	0.048856107440045676	0.013432320527455542	0.01340864278467823	0.8913681482068352	None	0.3333333333333333	3	0.5	10	0.4642857142857143	13	0.3409090909090909	0.39285714285714285	14	11	15	5	0	0.7272727272727273	11	8	2.0	30	0.16129032258064516	0.5384615384615384	0.5609670889424783	0.8681368885422918	0.3838166325581943	0.9475947431767894	0.2716799020091357	0.9396082318388527	0.7796319628129011	0.9247034258298017	0.07142857142857142	0.07142857142857142	0.0
7031	0.04488865123739304	0.008627670281207445	0.008510611332074836	0.8963249520463925	None	0.3333333333333333	3	0.5	10	0.4642857142857143	13	0.38961038961038963	0.39285714285714285	15	11	14	5	0	0.6363636363636364	11	7	2.0	30	0.17857142857142858	0.5384615384615384	0.5609670889424783	0.8718106261148628	0.3383489176459701	0.9427117879540307	0.26979346064742654	0.9353624171000118	0.816147008541395	0.9215278427888253	0.06666666666666667	0.06666666666666667	0.0
1516	None	None	None	None	None	0	0	0.5	2	0.6666666666666666	2	0.625	0.3333333333333333	1	1	3	3	0	0.5	4	2	0.3333333333333333	5	0.3	0.5	0.8579928585747932	0.5	0.913404065219321	0.5	0.30875231913141926	0.5	0.9387244866205107	0.5	1.0	1.0	0.5714289618318985
4120	0.05562127514357179	0.012033239274309509	0.004734698699695725	0.8729321133526105	None	0.2222222222222222	2	0.5	10	0.4444444444444444	12	0.37662337662337664	0.37037037037037035	15	10	13	5	0	0.6363636363636364	11	7	1.9333333333333333	29	0.2	0.5	0.6307431658393691	0.861692071599441	0.3383489176459701	0.9512481269992199	0.26979346064742654	0.9297581375107898	0.854149556837894	0.921372453497729	0.06666666666666667	0.06666666666666667	0.0
4873	None	None	None	None	None	0.2	2	0.5	11	0.45161290322580644	14	0.4125	0.45161290322580644	17	14	15	3	0	0.8	10	8	2.2	33	0.0967741935483871	0.5517241379310345	0.5609670889424783	0.8685579408361869	0.42928434747041855	0.9421899785335316	0.27356634337084496	0.9346641357314849	0.7381910880956366	0.9203163485429354	0.058823529411764705	0.058823529411764705	0.0
6081	0.05874191283003619	0.012447594438467642	0.007730274327324649	0.881716204245385	None	0.14285714285714285	1	0.47058823529411764	8	0.4782608695652174	11	0.35714285714285715	0.43478260869565216	14	10	10	4	0	0.7	10	7	1.6666666666666667	25	0.2	0.4	0.5958551273909236	0.8642137367697026	0.5097300638272795	0.949809654952807	0.4058387271562349	0.9432641768074276	0.7374202809127146	0.9264939082508014	0.07142857142857142	0.07142857142857142	0.0
2700	0.002879898893312589	0.0020663528074683834	0.0009467711170683582	0.9980753765606105	None	0	0	0.5	1	1.0	1	1.0	1.0	2	1	0	0	0	0.3333333333333333	3	1	0.2	3	0.0	0	0.42635446020560774	0.5175319093387082	0.39460825823711043	0.7648107506681395	0.12885060243317975	0.5133574480003606	0.8080280878004237	0.6068949754604163	0	0	0.0
1305	None	None	None	None	None	0	0	1.0	1	0	0	1.0	0	0	0	1	0	0	0.5	2	1	0.13333333333333333	2	0.0	0	0	0	0	0	0	0	0	0	0	0	0
5325	0.043978873475432376	0.011872742729863592	0.006487453436444139	0.900066539927565	None	0.25	2	0.5	9	0.4166666666666667	10	0.37142857142857144	0.4166666666666667	14	10	11	5	0	0.7	10	7	1.7333333333333334	26	0.22727272727272727	0.45454545454545453	0.6176282633072947	0.8789642266619795	0.3838166325581943	0.9420874962543442	0.26979346064742654	0.9384138927265032	0.7796319628129011	0.9240384149007628	0.07142857142857142	0.07142857142857142	0.0
7488	0.05022367214829306	0.0013444737570631172	0.0013048482725893946	0.8856050002919547	None	0.3	3	0.45454545454545453	10	0.5	15	0.32323232323232326	0.43333333333333335	16	13	15	5	0	0.8181818181818182	11	9	2.1333333333333333	32	0.16129032258064516	0.5714285714285714	0.5609670889424783	0.8661302034055443	0.5097300638272795	0.9468045362076929	0.43257201727886957	0.9472143589836152	0.7244311938595487	0.9272048000151334	0.0625	0.0625	0.0
7483	0.05669529708156236	0.011035127989781762	0.009748656448485235	0.8790240122834798	None	0.3333333333333333	3	0.5	10	0.48148148148148145	13	0.32954545454545453	0.4074074074074074	15	11	13	5	0	0.7272727272727273	11	8	1.9333333333333333	29	0.19230769230769232	0.5833333333333334	0.5609670889424783	0.8568438131112932	0.42928434747041855	0.9508965625071948	0.4222370681689213	0.9343815570341749	0.8187345120946857	0.9219835664441238	0.06666666666666667	0.06666666666666667	0.0
7326	0.04904235127463744	0.010366564268829287	0.010078917792968153	0.8953865064138903	None	0.375	3	0.5263157894736842	10	0.4230769230769231	11	0.3181818181818182	0.38461538461538464	14	10	13	5	0	0.7272727272727273	11	8	1.8666666666666667	28	0.19230769230769232	0.5	0.5609670889424783	0.8681368885422918	0.3838166325581943	0.9475947431767894	0.2716799020091357	0.9396082318388527	0.7796319628129011	0.9247034258298017	0.07142857142857142	0.07142857142857142	0.0
7396	0.04338044924292153	0.0126473922581584	0.012630794610878177	0.8959998384652885	None	0.4444444444444444	4	0.5714285714285714	12	0.41379310344827586	12	0.3522727272727273	0.3793103448275862	17	11	13	3	0	0.7272727272727273	11	8	2.066666666666667	31	0.125	0.5925925925925926	0.6742894376721111	0.8662233536584882	0.5901757801841405	0.9536470830149719	0.5915776911868942	0.9304009138229338	0.71023199585467	0.9237869147672182	0.058823529411764705	0.058823529411764705	0.0
7197	0.04032097492909076	0.0080910134098157	0.00808351562038548	0.9020256283003156	None	0.3333333333333333	3	0.5	10	0.48148148148148145	13	0.32954545454545453	0.4074074074074074	14	11	14	6	0	0.7272727272727273	11	8	1.9333333333333333	29	0.20689655172413793	0.64	0.5609670889424783	0.8617010689099024	0.3838166325581943	0.9475947431767894	0.37086211316909934	0.9385153741212888	0.7796319628129011	0.9229633092167292	0.07142857142857142	0.07142857142857142	0.0
103	None	None	None	None	None	0	0	0.3	3	0.8461538461538461	11	0.5357142857142857	0.8461538461538461	14	11	0	1	0	0.14285714285714285	14	2	1.0	15	1.0	0.3076923076923077	0.3643794636213796	0.9453087640268834	0.6613585410396923	0.965938858862341	0.4884723332453339	0.87235170622559	0.9298500908293675	0.9373536447581181	1.0	0.07142857142857142	0.0
91	None	None	None	None	None	0	0	0.5	1	1.0	1	1.0	1.0	1	1	1	0	0	0.3333333333333333	3	1	0.2	3	0.0	0	0.1	0.5	0.742375105015907	0.5	0.1768942001631802	0.5	0.946048014817958	0.5	0	0	0.0
5276	0.05455433630114775	0.010482609229769234	0.010197546026052346	0.8725763329037424	None	0.2222222222222222	2	0.45	9	0.5185185185185185	14	0.37662337662337664	0.4074074074074074	15	11	13	5	0	0.6363636363636364	11	7	1.9333333333333333	29	0.19230769230769232	0.5	0.6307431658393691	0.8527628154349903	0.4106656290440599	0.9509028806536076	0.4222370681689213	0.9266260395899698	0.8187345120946857	0.9182404302779322	0.06666666666666667	0.06666666666666667	0.0
1801	None	None	None	None	None	0	0	0.5	2	0.6666666666666666	2	0.625	0.3333333333333333	1	1	3	3	0	0.5	4	2	0.3333333333333333	5	0.3	0.5	0.8579928585747932	0.5	0.913404065219321	0.5	0.30875231913141926	0.5	0.9387244866205107	0.5	1.0	1.0	0.5714289618318985
6887	0.03766859957918028	0.0030679802508247677	0.0025453176078409066	0.8762033991312452	None	0.25	2	0.47368421052631576	9	0.5	13	0.36363636363636365	0.38461538461538464	12	10	15	3	0	0.6363636363636364	11	7	1.8666666666666667	28	0.09375	0.5833333333333334	0.5609670889424783	0.879845525372168	0.34909362144192113	0.9577410680304875	0.21934904043498243	0.9451129360035356	0.767363691354045	0.9341701698469531	0.16666666666666666	0.08333333333333333	0.0
628	None	None	None	None	None	0	0	0.3333333333333333	1	1.0	2	0.6666666666666666	0.5	1	1	2	0	0	0.6666666666666666	3	2	0.26666666666666666	4	0.0	0	0.1	0.5	0.742375105015907	0.5	0.1768942001631802	0.5	0.946048014817958	0.5	0	0	0.0
2708	0.005183688682393744	0.0014838756766656666	0.0014696634644529524	0.9847955035722367	None	0.3333333333333333	1	0.5	4	0.6666666666666666	6	0.55	0.3333333333333333	6	3	4	1	0	0.8	5	4	0.7333333333333333	11	0.1111111111111111	0.75	0.6771565890171265	0.7581701083788465	0.5272629162993384	0.979889994089992	0.8064136215678989	0.920185732402351	0.9113400833324622	0.9235265856602567	1.0	0.3333333333333333	0.0
1383	None	None	None	None	None	0	0	0.8	4	0.2	1	0.5833333333333334	0	3	0	3	2	0	0.75	3	4	0.4666666666666667	7	0.2857142857142857	0.5	0	0	0	0	0	0	0	0	0	0	0
3206	0.05315380658424226	0.009652150343711672	0.008870944254250649	0.8712771886797939	None	0.2222222222222222	2	0.5	10	0.4642857142857143	13	0.38961038961038963	0.35714285714285715	15	10	14	4	0	0.6363636363636364	11	7	2.0	30	0.14814814814814814	0.48	0.6307431658393691	0.861692071599441	0.3383489176459701	0.9512481269992199	0.26979346064742654	0.9270133535070111	0.854149556837894	0.9203696003308313	0.06666666666666667	0.06666666666666667	0.0
5669	0.05193918338451827	0.008452635227574223	0.0074187933890712664	0.8629925723697904	None	0.2222222222222222	2	0.5	10	0.4642857142857143	13	0.3409090909090909	0.35714285714285715	15	10	14	5	0	0.7272727272727273	11	8	2.0	30	0.18518518518518517	0.5384615384615384	0.5609670889424783	0.8611874997521671	0.42928434747041855	0.9448544124079838	0.4222370681689213	0.932005369245706	0.7381910880956366	0.918941451727136	0.06666666666666667	0.06666666666666667	0.0
1931	None	None	None	None	None	0	0	0.8	4	0.0	0	0.875	0	0	0	6	0	0	0.5	2	4	0.4666666666666667	7	0.0	0	0	0	0	0	0	0	0	0	0	0	0
3366	0.05829610364404579	0.009145185106307192	0.006879641051363515	0.8716115597104367	None	0.1111111111111111	1	0.45	9	0.48148148148148145	13	0.37662337662337664	0.37037037037037035	14	10	14	4	0	0.6363636363636364	11	7	1.9333333333333333	29	0.14285714285714285	0.4166666666666667	0.65251630175574	0.8685740415023672	0.46426234891505536	0.950429290764928	0.30384238654595064	0.9270515954047862	0.8372163974265044	0.9213906329220278	0.07142857142857142	0.07142857142857142	0.0
3933	0.05497097649523493	0.008564211913732071	0.007851539711108028	0.8737977034543357	None	0.2222222222222222	2	0.5	10	0.4642857142857143	13	0.38961038961038963	0.35714285714285715	15	10	14	4	0	0.6363636363636364	11	7	2.0	30	0.14814814814814814	0.48	0.6307431658393691	0.861692071599441	0.3383489176459701	0.9512481269992199	0.26979346064742654	0.9270133535070111	0.854149556837894	0.9203696003308313	0.13333333333333333	0.06666666666666667	0.0
3720	0.051173815231768345	0.010081679978703573	0.009341927292021612	0.8773534874430831	None	0.2222222222222222	2	0.45	9	0.5185185185185185	14	0.37662337662337664	0.4074074074074074	15	11	13	4	0	0.6363636363636364	11	7	1.9333333333333333	29	0.15384615384615385	0.5	0.6307431658393691	0.8527628154349903	0.4106656290440599	0.9509028806536076	0.4222370681689213	0.9266260395899698	0.8187345120946857	0.9182404302779322	0.06666666666666667	0.06666666666666667	0.0
4374	0.04655301253395147	0.011521028181951531	0.011483726320236948	0.89055917688295	None	0.3333333333333333	3	0.5238095238095238	11	0.4482758620689655	13	0.3522727272727273	0.3448275862068966	15	10	15	3	0	0.7272727272727273	11	8	2.066666666666667	31	0.10344827586206896	0.5925925925925926	0.5609670889424783	0.8641959738800019	0.42928434747041855	0.9425607459532658	0.27356634337084496	0.9345286110155802	0.71023199585467	0.919504183495101	0.06666666666666667	0.06666666666666667	0.0
2274	None	None	None	None	None	0	0	0.3333333333333333	1	1.0	2	1.0	1.0	3	2	0	0	0	0.25	4	1	0.26666666666666666	4	0.0	0	0.35439216732167467	0.8828044685407286	0.742375105015907	0.8545696325134599	0.7457980156249864	0.9674085518736877	0.9313271466345543	0.9163362186166506	0	0	0.0
104	None	None	None	None	None	0	0	1.0	1	0	0	1.0	0	1	0	0	0	0	0.5	1	2	0.13333333333333333	2	0.0	0	0	0	0	0	0	0	0	0	0	0	0
6685	0.04823449468540454	0.013792067871987055	0.01377526075330225	0.891829151080929	None	0.3333333333333333	3	0.5	10	0.4642857142857143	13	0.3409090909090909	0.39285714285714285	14	11	15	5	0	0.7272727272727273	11	8	2.0	30	0.16129032258064516	0.5384615384615384	0.5609670889424783	0.8681368885422918	0.3838166325581943	0.9475947431767894	0.2716799020091357	0.9396082318388527	0.7796319628129011	0.9247034258298017	0.07142857142857142	0.07142857142857142	0.0
3525	0.053774878265443714	0.00934826429307635	0.00822896425577521	0.8715302800650008	None	0.125	1	0.42105263157894735	8	0.5384615384615384	14	0.36363636363636365	0.38461538461538464	13	10	14	5	0	0.6363636363636364	11	7	1.8666666666666667	28	0.1724137931034483	0.43478260869565216	0.6307431658393691	0.8668545668364103	0.5901757801841405	0.9548274360673216	0.3378913124444748	0.9315265895182699	0.8187345120946857	0.9249521701121497	0.07692307692307693	0.07692307692307693	0.0
6964	0.04673390112890334	0.011141872535181315	0.010896917352363275	0.8952619831073286	None	0.3333333333333333	3	0.5	10	0.4642857142857143	13	0.3125	0.42857142857142855	16	12	13	4	0	0.6666666666666666	12	8	2.0	30	0.15384615384615385	0.5185185185185185	0.5609670889424783	0.8688520150860314	0.3838166325581943	0.9377953434858278	0.2716799020091357	0.9373401592359335	0.7796319628129011	0.9195630245419283	0.0625	0.0625	0.0
1834	None	None	None	None	None	1.0	1	1.0	4	0.25	1	0.5	0.25	5	1	0	0	0	0.75	4	3	0.4	6	0.0	1.0	0.19457721907054	0.7902056791556242	0.669199237101767	0.9011795175105436	0.7993060807683572	0.9085099059526768	0.9219264199364551	0.8747960504563769	0	0	0.0
1399	None	None	None	None	None	0	0	1.0	2	0.0	0	0.75	0	0	0	2	1	0	1.0	2	2	0.2	3	0.125	0	0	0	0	0	0	0	0	0	0	0	0
6871	0.036092614920996115	0.0012632119583034366	0.001231449976651879	0.9011462735761415	None	0.2222222222222222	2	0.5	10	0.42857142857142855	12	0.3409090909090909	0.35714285714285715	14	10	15	5	0	0.7272727272727273	11	8	2.0	30	0.16666666666666666	0.5185185185185185	0.6600374403815705	0.8794966358174406	0.46426234891505536	0.9496375549431619	0.3042457707586957	0.9428477970055515	0.767363691354045	0.9292942071785132	0.07142857142857142	0.07142857142857142	0.0
4337	0.054138323568746066	0.00812787929516563	0.008121532295517882	0.8394598595602585	None	0.2222222222222222	2	0.5	10	0.4444444444444444	12	0.37662337662337664	0.37037037037037035	15	10	13	4	0	0.6363636363636364	11	7	1.9333333333333333	29	0.16	0.4166666666666667	0.6307431658393691	0.8541777282400157	0.4106656290440599	0.9505174685026575	0.4370735236044384	0.9255284926467151	0.7448847143413868	0.9179159387259614	0.06666666666666667	0.06666666666666667	0.0
1900	None	None	None	None	None	0	0	0.2	2	0.8333333333333334	10	0.28	0.6666666666666666	8	8	5	2	0	0.5	5	10	0.9333333333333333	14	0.14285714285714285	0.4444444444444444	0.7591077918206627	0.8738471772352083	0.5901757801841405	0.933242702054743	0.5746688080410325	0.899558950154046	0.728216062321392	0.9050908817415835	0.5625	0.125	0.0
1313	None	None	None	None	None	0.2	1	0.4166666666666667	5	0.5625	9	0.34615384615384615	0.375	8	6	9	5	0	0.3076923076923077	13	4	1.2	18	0.25	0.4	0.5609670889424783	0.8979901394685507	0.2231801901728359	0.9629654887150573	0.13997112597638287	0.9259979019486798	0.8917959160482599	0.93421686874768	0.125	0.375	0.0
599	None	None	None	None	None	0	0	0.75	3	0.3333333333333333	1	0.5555555555555556	0	3	0	1	1	0	1.0	3	3	0.3333333333333333	5	0.3333333333333333	1.0	0	0	0	0	0	0	0	0	0	0	0
2475	None	None	None	None	None	0	0	0.75	3	0.3333333333333333	1	0.8333333333333334	0	3	0	1	0	0	0.6666666666666666	3	2	0.3333333333333333	5	0.0	0.6666666666666666	0	0	0	0	0	0	0	0	0	0	0
6880	0.03793343755350706	0.008636502850661872	0.006844950701904785	0.9199840730198746	None	0.375	3	0.47368421052631576	9	0.5	13	0.3181818181818182	0.4230769230769231	14	11	13	8	0	0.7272727272727273	11	8	1.8666666666666667	28	0.2962962962962963	0.5833333333333334	0.5609670889424783	0.8681368885422918	0.5097300638272795	0.9498748159674785	0.3042457707586957	0.9386486847569231	0.8360314091851487	0.9253990716712767	0.07142857142857142	0.07142857142857142	0.0
1085	None	None	None	None	None	0	0	0.3333333333333333	2	0.8571428571428571	6	0.5625	0.5714285714285714	4	4	4	0	0	0.25	8	2	0.6	9	0.0	0.25	0.2801350264559029	0.9171895229438392	0.7153392188367993	0.8809561085710876	0.6853642954820146	0.8529132747647162	0.9129935424945563	0.8864153096523977	0	0	0.0
1696	None	None	None	None	None	0	0	0.5	2	0.6666666666666666	2	1.0	0.3333333333333333	3	1	1	2	0	0.2	5	1	0.3333333333333333	5	0.5	1.0	0.5764500080498164	0.7903780533609718	0.17503515954431662	0.9701337364748126	0.5356466866693815	0.783231089574492	0.8588383599408429	0.8839967678091946	0.6666666666666666	0.3333333333333333	0.0
2601	0.0020268254983879554	0.0003725691392142927	-3.248200846191443e-05	0.9852156699496448	None	0	0	0.5	2	0.3333333333333333	1	0.625	0.3333333333333333	3	1	1	0	0	0.5	4	2	0.3333333333333333	5	0.0	0.6666666666666666	0.8405659607039709	0.7932313678475825	0.16781391334303492	0.5945119947684789	0.43203158691342675	0.6188949894736929	0.939120753077394	0.6764142603557755	0	0	0.0
2084	None	None	None	None	None	1.0	1	0.8	4	0.4	2	0.4375	0.4	4	2	2	1	0	1.0	4	4	0.4666666666666667	7	0.16666666666666666	0.6666666666666666	0.38794766437091815	0.8335508265295863	0.7094192695776231	0.9447630970136257	0.7993060807683572	0.9252634568011653	0.9213875700812388	0.9106940583825623	1.0	0.25	0.0
1908	None	None	None	None	None	0	0	0.6666666666666666	2	0.5	1	0.6666666666666666	0	1	0	2	0	0	0.6666666666666666	3	2	0.26666666666666666	4	0.0	0	0	0	0	0	0	0	0	0	0	0	0
1178	None	None	None	None	None	0	0	1.0	2	0.0	0	1.0	0	2	0	0	2	0	0.3333333333333333	1	3	0.2	3	1.0	1.0	0	0	0	0	0	0	0	0	0	0	0
2003	None	None	None	None	None	0	0	1.0	1	0	0	1.0	0	0	0	1	0	0	0.5	2	1	0.13333333333333333	2	0.0	0	0	0	0	0	0	0	0	0	0	0	0
4180	0.039502257402471985	0.0026217382875963753	0.0022818414444124645	0.9202545610852103	None	0.3	3	0.5	11	0.4666666666666667	14	0.32323232323232326	0.36666666666666664	16	11	15	4	0	0.8181818181818182	11	9	2.1333333333333333	32	0.13793103448275862	0.4444444444444444	0.6709846509348125	0.8581479978940888	0.374507273345015	0.9449001506225496	0.34601526440817393	0.9152183432643699	0.8494603247524639	0.9121630107253981	0.0625	0.0625	0.0
446	None	None	None	None	None	0.5	2	0.8	8	0.23076923076923078	3	0.7142857142857143	0.23076923076923078	6	3	8	2	0	0.42857142857142855	3	7	1.0	15	0.11764705882352941	0.3333333333333333	0.18366833773361302	0.6770845584992952	0.6025259229565034	0.8085252631952805	0.9111368971473638	0.9496872148345255	0.9507554952820113	0.8463486166056857	0.5833333333333334	0.3333333333333333	0.0
2375	None	None	None	None	None	0	0	0.6666666666666666	2	0.5	1	1.0	0	1	0	2	0	0	1.0	2	2	0.26666666666666666	4	0.0	0	0	0	0	0	0	0	0	0	0	0	0
5515	0.05515606350798171	0.009952970051348127	0.009934112142135049	0.8678084882532295	None	0.3333333333333333	3	0.5238095238095238	11	0.4482758620689655	13	0.3522727272727273	0.3793103448275862	15	11	15	4	0	0.7272727272727273	11	8	2.066666666666667	31	0.13333333333333333	0.5384615384615384	0.5609670889424783	0.8568438131112932	0.42928434747041855	0.9508965625071948	0.4222370681689213	0.9308323625464556	0.8187345120946857	0.9206185149581062	0.13333333333333333	0.06666666666666667	0.0
3786	0.052926970840742056	0.010470084133195267	0.010311259119285461	0.8736709920859199	None	0.2222222222222222	2	0.5	10	0.4642857142857143	13	0.38961038961038963	0.39285714285714285	16	11	13	4	0	0.6363636363636364	11	7	2.0	30	0.16	0.48	0.6508639083870909	0.8553409257377576	0.374507273345015	0.9466845626343305	0.34601526440817393	0.922591562971476	0.8372163974265044	0.9150811830739093	0.0625	0.0625	0.0
5132	0.04834636441811772	0.001516313260782003	-0.0013795427754060231	0.8892728600767569	None	0.2222222222222222	2	0.45	9	0.48148148148148145	13	0.32954545454545453	0.37037037037037035	13	10	15	5	0	0.7272727272727273	11	8	1.9333333333333333	29	0.16129032258064516	0.4	0.5609670889424783	0.8713919790222685	0.10801146269970167	0.9567935503042647	0.1651317374991199	0.9435334401803249	0.816147008541395	0.9314365150702005	0.07692307692307693	0.07692307692307693	0.0
7373	0.05104825562331751	0.012824848165155858	0.012504915738420287	0.8917260707741076	None	0.2222222222222222	2	0.45	9	0.48148148148148145	13	0.32954545454545453	0.4074074074074074	13	11	15	6	0	0.7272727272727273	11	8	1.9333333333333333	29	0.1875	0.5384615384615384	0.5609670889424783	0.8760273617785457	0.42928434747041855	0.9471616470269513	0.26979346064742654	0.9426633912768201	0.7381910880956366	0.9273793205860056	0.07692307692307693	0.07692307692307693	0.0
6327	0.041387564805787654	0.007194682572138472	0.007104840641388017	0.8990680454325841	None	0.375	3	0.5	9	0.48	12	0.35064935064935066	0.44	14	11	12	8	0	0.6363636363636364	11	7	1.8	27	0.32	0.6086956521739131	0.5609670889424783	0.8681368885422918	0.3838166325581943	0.9439690382440823	0.2716799020091357	0.9396082318388527	0.7796319628129011	0.9230453018778307	0.07142857142857142	0.07142857142857142	0.0
7115	0.03278576116388157	0.007286375894687078	-0.004655117513581159	0.8989865110997642	None	0.3333333333333333	3	0.5	10	0.4444444444444444	12	0.32954545454545453	0.4074074074074074	16	11	12	4	0	0.7272727272727273	11	8	1.9333333333333333	29	0.17391304347826086	0.5384615384615384	0.7591077918206627	0.878595902287953	0.5901757801841405	0.9515088303849035	0.5915776911868942	0.9283466629208326	0.71023199585467	0.9245481942739957	0.0625	0.0625	0.0
897	None	None	None	None	None	0.25	1	0.6	6	0.3333333333333333	4	0.56	0.3333333333333333	8	4	5	1	0	1.0	5	5	0.9333333333333333	14	0.1	0	0.6267548540368708	0.8892971182712257	0.4832759906864072	0.7583401839371449	0.6256670220155967	0.8931062607018996	0.8310773643624177	0.8561101493719334	1.0	0.125	0.0
5874	0.05271439467716161	0.007045490145295439	0.006017124994487926	0.8707408215021573	None	0.3333333333333333	3	0.5238095238095238	11	0.4482758620689655	13	0.3522727272727273	0.3793103448275862	15	11	15	4	0	0.7272727272727273	11	8	2.066666666666667	31	0.13333333333333333	0.5384615384615384	0.5609670889424783	0.8568438131112932	0.42928434747041855	0.9508965625071948	0.26979346064742654	0.9430937153296515	0.7381910880956366	0.9255448164781576	0.06666666666666667	0.06666666666666667	0.0
7418	0.048474517767248926	0.008386160996194752	0.008261511719720643	0.8922903447757822	None	0.3333333333333333	3	0.5	10	0.4642857142857143	13	0.3125	0.42857142857142855	16	12	13	4	0	0.6666666666666666	12	8	2.0	30	0.15384615384615385	0.5185185185185185	0.5609670889424783	0.8688520150860314	0.3838166325581943	0.9377953434858278	0.2716799020091357	0.9357563263704238	0.7719366974888554	0.9189034077643985	0.0625	0.0625	0.0
3837	0.0535732774690713	0.010857578525032371	0.010831977195162623	0.872488969385094	None	0.2222222222222222	2	0.5	10	0.4642857142857143	13	0.38961038961038963	0.39285714285714285	16	11	13	4	0	0.6363636363636364	11	7	2.0	30	0.16	0.48	0.6508639083870909	0.8553409257377576	0.374507273345015	0.9466845626343305	0.34601526440817393	0.9242461827667298	0.8372163974265044	0.9156853120890963	0.0625	0.0625	0.0
1580	None	None	None	None	None	0	0	0.2	2	0.8333333333333334	10	0.4375	0.6666666666666666	10	8	3	0	0	0.5	8	4	0.9333333333333333	14	0.0	0	0.4953758930525282	0.9014843810015803	0.4832759906864072	0.8478953051585417	0.35273017730245265	0.9119910796635707	0.8516280420723433	0.8899342088393046	0	0	0.0
158	None	None	None	None	None	0	0	0.5	1	1.0	1	0.75	0	1	0	1	0	0	1.0	2	2	0.2	3	0.0	0	0	0	0	0	0	0	0	0	0	0	0
396	None	None	None	None	None	0	0	0.75	3	0.5	2	0.5	0.5	5	2	0	1	0	0.75	3	4	0.4	6	1.0	0.6666666666666666	0.7260473345371949	0.9164667669773979	0.7383377550712806	0.9594105577026866	0.689073310335693	0.9213161515028595	0.9109111392669954	0.9354035891319262	1.0	0.4	0.0
7075	None	None	None	None	None	0.25	2	0.5	9	0.44	11	0.421875	0.4	12	10	14	3	0	1.0	8	8	1.8	27	0.1	0.5	0.5609670889424783	0.8976209805553758	0.3838166325581943	0.8845701531742597	0.26979346064742654	0.9289525637424774	0.8025099731644684	0.9054587058887235	0.08333333333333333	0.08333333333333333	0.0
1361	None	None	None	None	None	0	0	1.0	3	0.0	0	0.6666666666666666	0	2	0	1	1	0	0.6666666666666666	2	3	0.26666666666666666	4	0.25	1.0	0	0	0	0	0	0	0	0	0	0	0
400	None	None	None	None	None	0.5	1	0.6666666666666666	4	0.5714285714285714	4	0.36	0.5714285714285714	6	4	2	0	0	1.0	5	5	0.6	9	0.0	0.5	0.7310920133947022	0.9262324327295182	0.5485804692225844	0.9437515712940163	0.47675142231777085	0.8375421231808581	0.8930268728678603	0.9113405943777171	0	0	0.0
1828	None	None	None	None	None	1.0	1	1.0	4	0.25	1	0.5	0.25	5	1	0	0	0	0.75	4	3	0.4	6	0.0	1.0	0.19457721907054	0.7902056791556242	0.669199237101767	0.9011795175105436	0.7993060807683572	0.9085099059526768	0.9219264199364551	0.8747960504563769	0	0	0.0
7334	0.048556185290680724	0.01345309509221227	0.013379210327162324	0.8905571628546192	None	0.3333333333333333	3	0.5	10	0.4642857142857143	13	0.3409090909090909	0.39285714285714285	14	11	15	5	0	0.7272727272727273	11	8	2.0	30	0.16129032258064516	0.5384615384615384	0.5609670889424783	0.8681368885422918	0.3838166325581943	0.9475947431767894	0.2716799020091357	0.9379006989107042	0.7719366974888554	0.9240111935483674	0.07142857142857142	0.07142857142857142	0.0
7300	0.04812178780782819	0.011477030735264689	0.011293724914162563	0.8948488286009563	None	0.3333333333333333	3	0.5	10	0.4642857142857143	13	0.3125	0.42857142857142855	16	12	13	5	0	0.6666666666666666	12	8	2.0	30	0.19230769230769232	0.5185185185185185	0.5609670889424783	0.8688520150860314	0.3838166325581943	0.9377953434858278	0.2716799020091357	0.9373401592359335	0.7796319628129011	0.9195630245419283	0.0625	0.0625	0.0
2005	None	None	None	None	None	0	0	0.25	2	0.8	8	0.3	0.6	6	6	5	1	0	0.625	5	8	0.8	12	0.07142857142857142	0.5714285714285714	0.7591077918206627	0.861224468521668	0.5901757801841405	0.894450840734734	0.5148453452929714	0.9190083674161723	0.6988392834724978	0.8938318312940787	1.0	0.16666666666666666	0.0
2264	None	None	None	None	None	0	0	0.5	2	0.6666666666666666	2	1.0	0.6666666666666666	3	2	1	1	0	0.2	5	1	0.3333333333333333	5	0.2	1.0	0.8547167653367312	0.9417274754076036	0.34226684462152485	0.8875220146650219	0.24727252338568767	0.9763694967173856	0.9442623581756417	0.945654797037522	1.0	0.3333333333333333	0.0
1953	None	None	None	None	None	0	0	0.6	3	0.6	3	0.4666666666666667	0.6	6	3	0	1	0	0.6	5	3	0.4666666666666667	7	1.0	1.0	0.5963730066295561	0.8917556625319254	0.45861153081735334	0.9291306406895083	0.5589100446506992	0.8368372972205684	0.8414470617790436	0.8914557646411441	1.0	0.3333333333333333	0.0
3173	0.05497218776034346	0.007238528181928623	-0.0003747468513140763	0.9074399453892213	None	0.1111111111111111	1	0.38095238095238093	8	0.5862068965517241	17	0.26495726495726496	0.4827586206896552	18	14	12	8	0	0.6923076923076923	13	9	2.066666666666667	31	0.3333333333333333	0.5	0.5609670889424783	0.9071058042806159	0.5901757801841405	0.9665902586010015	0.2780364885303793	0.9427745688871265	0.8873597756848142	0.9434908785961224	0.05555555555555555	0.1111111111111111	0.0
5581	0.051497236219754196	0.0071757110262761735	0.006500939535361972	0.8705060946025553	None	0.1111111111111111	1	0.45	9	0.48148148148148145	13	0.32954545454545453	0.4444444444444444	17	12	11	5	0	0.7272727272727273	11	8	1.9333333333333333	29	0.23809523809523808	0.48	0.6709846509348125	0.8492853184786632	0.4106656290440599	0.9421816389233263	0.4222370681689213	0.9182385845232186	0.8187345120946857	0.9099356983240378	0.058823529411764705	0.058823529411764705	0.0
5773	0.036730622827466086	0.007544700856952952	-0.006426203128013786	0.8901429077333617	None	0.3333333333333333	3	0.55	11	0.42857142857142855	12	0.3409090909090909	0.39285714285714285	16	11	13	2	0	0.7272727272727273	11	8	2.0	30	0.08	0.5925925925925926	0.7591077918206627	0.878595902287953	0.5901757801841405	0.9515088303849035	0.5915776911868942	0.9283466629208326	0.71023199585467	0.9245481942739957	0.53125	0.0625	0.0
352	None	None	None	None	None	0	0	0.6666666666666666	2	0.5	1	1.0	0.5	2	1	1	2	0	0.25	4	1	0.26666666666666666	4	0.4	0.6666666666666666	0.8576308565564957	0.5072847125462757	0.22113342231076244	0.7705349393104445	0.633804117187779	0.9749609015522835	0.9540348744202134	0.8367366240891271	0.75	0.5	0.0
2529	None	None	None	None	None	0	0	0.3333333333333333	1	1.0	2	0.6666666666666666	0	0	0	3	0	0	0.6666666666666666	3	2	0.26666666666666666	4	0.0	0	0	0	0	0	0	0	0	0	0	0	0
5866	0.044526150852757344	0.011207243685387938	0.011030162595335099	0.8965571447325775	None	0.25	2	0.5	9	0.48	12	0.3068181818181818	0.4	16	10	10	5	0	0.7272727272727273	11	8	1.8	27	0.2777777777777778	0.5833333333333334	0.6176282633072947	0.8604286550370353	0.2231801901728359	0.9468094215885339	0.43257201727886957	0.9525908716780856	0.8360314091851487	0.928650846644294	0.0625	0.0625	0.0
3070	0.038904600074582296	0.003466585742895304	0.003116931768355283	0.9059933323169114	None	0.2222222222222222	2	0.45	9	0.48148148148148145	13	0.37662337662337664	0.37037037037037035	14	10	14	7	0	0.6363636363636364	11	7	1.9333333333333333	29	0.25	0.48	0.5958551273909236	0.8568242952133895	0.3383489176459701	0.9442024713379013	0.26979346064742654	0.9376112021956149	0.8360314091851487	0.9200166777292291	0.07142857142857142	0.21428571428571427	0.0
1701	None	None	None	None	None	0	0	0.42857142857142855	3	0.625	5	0.8333333333333334	0.25	3	2	6	4	0	0.75	4	3	0.6666666666666666	10	0.26666666666666666	0.8571428571428571	0.5337443162244282	0.9108746826991004	0.8509265395129149	0.9233379466766051	0.46690668991924716	0.7201485601841854	0.9010615121284914	0.8720696138213545	0.3333333333333333	0.3333333333333333	0.0
7157	None	None	None	None	None	0.3	3	0.5217391304347826	12	0.4375	14	0.425	0.4375	19	14	14	2	0	0.8	10	8	2.2666666666666666	34	0.07407407407407407	0.5806451612903226	0.7591077918206627	0.8696544814954157	0.5901757801841405	0.9448905793251311	0.5915776911868942	0.9270066271724425	0.71023199585467	0.9188693091623829	0.5263157894736842	0.05263157894736842	0.0
4987	0.04865956939053537	0.008001635504847839	0.007311449990234179	0.8759198906868428	None	0.25	2	0.47368421052631576	9	0.5	13	0.3181818181818182	0.38461538461538464	15	10	12	6	0	0.7272727272727273	11	8	1.8666666666666667	28	0.2608695652173913	0.5833333333333334	0.5609670889424783	0.8568438131112932	0.42928434747041855	0.9508965625071948	0.4222370681689213	0.9285537547914613	0.8187345120946857	0.919765084872685	0.06666666666666667	0.06666666666666667	0.0
5672	0.04384124797157484	0.012021112707054808	0.01199033701016608	0.897574443686646	None	0.3333333333333333	3	0.5	10	0.48148148148148145	13	0.32954545454545453	0.4074074074074074	14	11	14	6	0	0.7272727272727273	11	8	1.9333333333333333	29	0.20689655172413793	0.64	0.5609670889424783	0.8681368885422918	0.3838166325581943	0.9475947431767894	0.2716799020091357	0.9396082318388527	0.7796319628129011	0.9247034258298017	0.07142857142857142	0.07142857142857142	0.0
1857	None	None	None	None	None	1.0	1	1.0	4	0.25	1	0.5	0.25	5	1	0	0	0	0.75	4	3	0.4	6	0.0	1.0	0.19457721907054	0.7902056791556242	0.669199237101767	0.9011795175105436	0.7993060807683572	0.9085099059526768	0.9219264199364551	0.8747960504563769	0	0	0.0
2521	None	None	None	None	None	0	0	0.375	3	0.6666666666666666	6	0.4583333333333333	0.1111111111111111	3	1	7	5	0	0.375	3	8	0.7333333333333333	11	0.3125	0.25	0.9704350351634974	0.631232986693592	0.7518970960250568	0.958435126064627	0.62243841423393	0.9373311941504433	0.9384703385557829	0.8934912848763747	0.6666666666666666	0.6666666666666666	0.8668157518577995
384	None	None	None	None	None	0	0	1.0	1	0	0	1.0	0	1	0	0	0	0	0.5	2	1	0.13333333333333333	2	0.0	0	0	0	0	0	0	0	0	0	0	0	0
3369	0.05503496278442706	0.009462248344627437	0.00918726844174551	0.8975929484129923	None	0.2222222222222222	2	0.5	10	0.4642857142857143	13	0.38961038961038963	0.35714285714285715	15	10	14	4	0	0.6363636363636364	11	7	2.0	30	0.14814814814814814	0.48	0.6307431658393691	0.861692071599441	0.5901757801841405	0.9444850271632305	0.26979346064742654	0.9278818853742197	0.881458024431874	0.9172837331084526	0.06666666666666667	0.06666666666666667	0.0
5585	0.05455856780202825	0.00987093062069675	0.00946327745577894	0.8683857357834576	None	0.2222222222222222	2	0.45	9	0.5185185185185185	14	0.37662337662337664	0.4074074074074074	15	11	13	4	0	0.6363636363636364	11	7	1.9333333333333333	29	0.15384615384615385	0.5	0.5609670889424783	0.8568438131112932	0.42928434747041855	0.9508965625071948	0.26979346064742654	0.9432404296676337	0.7381910880956366	0.9256076637823653	0.06666666666666667	0.06666666666666667	0.0
5980	0.04544669100898672	0.009261803570517684	0.009197184113860687	0.8936603584624075	None	0.3333333333333333	3	0.5	10	0.4642857142857143	13	0.38961038961038963	0.39285714285714285	15	11	14	5	0	0.6363636363636364	11	7	2.0	30	0.17857142857142858	0.5384615384615384	0.5609670889424783	0.8718106261148628	0.3383489176459701	0.9427117879540307	0.26979346064742654	0.9353624171000118	0.816147008541395	0.9215278427888253	0.06666666666666667	0.06666666666666667	0.0
5194	0.04816712388801506	0.0063974126559157895	-0.006320132633883754	0.865376214057768	None	0.1111111111111111	1	0.5	10	0.4074074074074074	11	0.3625	0.4074074074074074	17	11	11	2	0	0.8	10	8	1.9333333333333333	29	0.1	0.38461538461538464	0.6709846509348125	0.8592735170390303	0.4106656290440599	0.9431312881216667	0.5022052611035582	0.9249676233158922	0.745792963268035	0.9150194391559326	0.5294117647058824	0.058823529411764705	0.0
6719	0.05486738418902426	0.010190933959742136	0.009594408973690181	0.8752798747779077	None	0.3333333333333333	3	0.5	10	0.48148148148148145	13	0.32954545454545453	0.4074074074074074	15	11	13	7	0	0.7272727272727273	11	8	1.9333333333333333	29	0.2692307692307692	0.5833333333333334	0.5609670889424783	0.8568438131112932	0.42928434747041855	0.9508965625071948	0.4222370681689213	0.9308323625464556	0.8187345120946857	0.9206185149581062	0.06666666666666667	0.06666666666666667	0.0
2402	None	None	None	None	None	0	0	0.4	4	0.5384615384615384	7	0.625	0.38461538461538464	7	5	7	4	0	0.375	8	3	1.0	15	0.25	0.46153846153846156	0.5609670889424783	0.9032888491565388	0.3383489176459701	0.9444111952153411	0.13997112597638287	0.6618817893076027	0.8873597756848142	0.8713402964551457	0.14285714285714285	0.14285714285714285	0.0
3004	0.0507927146047402	0.006354545499375417	0.006316092691903747	0.8724169903619537	None	0.125	1	0.42105263157894735	8	0.5384615384615384	14	0.36363636363636365	0.38461538461538464	13	10	14	6	0	0.6363636363636364	11	7	1.8666666666666667	28	0.20689655172413793	0.5	0.6307431658393691	0.86685456683641	0.5901757801841405	0.9548274360673216	0.3378913124444748	0.9315265895182699	0.8187345120946857	0.9249521701121497	0.07692307692307693	0.07692307692307693	0.0
5538	0.05407981156730379	0.0105188351374737	0.010225293427725882	0.8723929430810367	None	0.2222222222222222	2	0.45	9	0.5185185185185185	14	0.37662337662337664	0.4074074074074074	15	11	13	5	0	0.6363636363636364	11	7	1.9333333333333333	29	0.19230769230769232	0.5	0.6307431658393691	0.8527628154349903	0.4106656290440599	0.9509028806536076	0.4222370681689213	0.9266260395899698	0.8187345120946857	0.9182404302779322	0.06666666666666667	0.06666666666666667	0.0
466	None	None	None	None	None	0	0	0.3333333333333333	2	0.8333333333333334	5	0.6666666666666666	0.3333333333333333	3	2	4	4	0	0.75	3	4	0.5333333333333333	8	0.36363636363636365	0.4	0.8427615639255107	0.8770162093989549	0.8509265395129149	0.6662162411281162	0.5184888993305996	0.7386540362566667	0.9023273150065145	0.7740855751932662	0.3333333333333333	0.3333333333333333	0.7558987265532335
38	None	None	None	None	None	0.25	1	0.45454545454545453	5	0.5714285714285714	8	0.2962962962962963	0.5	9	7	6	4	0	0.6666666666666666	6	9	1.0666666666666667	16	0.2857142857142857	0	0.6974195955625739	0.9533362873222339	0.757941160635126	0.9012787014193628	0.6983663863158102	0.9245692864583994	0.7448969806477129	0.9294459377901938	0.2222222222222222	0.2222222222222222	0.0
7235	None	None	None	None	None	0.3333333333333333	2	0.4666666666666667	7	0.5	10	0.3492063492063492	0.4	10	8	11	5	0	0.7777777777777778	9	7	1.4666666666666666	22	0.20833333333333334	0.5882352941176471	0.5609670889424783	0.8888931285112135	0.2231801901728359	0.9574788258360062	0.15491915762649683	0.9305785050249344	0.8553575608970607	0.9306337435565766	0.1	0.1	0.0
3678	0.050282791357803225	0.011856855065575732	0.011281376297498896	0.8752099592140032	None	0.25	2	0.5	9	0.48	12	0.35064935064935066	0.44	15	11	11	7	0	0.6363636363636364	11	7	1.8	27	0.3181818181818182	0.5454545454545454	0.6307431658393691	0.8527628154349903	0.4106656290440599	0.9509028806536076	0.4222370681689213	0.9266260395899698	0.8187345120946857	0.9182404302779322	0.06666666666666667	0.06666666666666667	0.0
1797	None	None	None	None	None	1.0	1	1.0	4	0.25	1	0.5	0.25	4	1	1	0	0	0.75	4	3	0.4	6	0.0	1.0	0.23462760731650842	0.8038195581920954	0.8192469623043097	0.8916728198248812	0.6309141307382494	0.9078028630781827	0.9026399213136816	0.8738158271517295	0	0	0.0
3271	0.057834269218070514	0.009998917154898689	0.0073112807100600054	0.8527511149266144	None	0.3333333333333333	3	0.55	11	0.4074074074074074	11	0.34523809523809523	0.37037037037037035	15	10	13	3	0	0.5833333333333334	12	7	1.9333333333333333	29	0.12	0.48	0.6307431658393691	0.861692071599441	0.3383489176459701	0.9512481269992199	0.26979346064742654	0.9316596347551319	0.854149556837894	0.9220815737700755	0.06666666666666667	0.06666666666666667	0.0
5725	0.04751670796279538	0.010627964919116916	0.010164804051837124	0.8900481742587381	None	0.3333333333333333	3	0.5238095238095238	11	0.4482758620689655	13	0.3522727272727273	0.3793103448275862	16	11	14	3	0	0.7272727272727273	11	8	2.066666666666667	31	0.1111111111111111	0.5925925925925926	0.5609670889424783	0.8903002734476086	0.3838166325581943	0.940650418555041	0.368518594837807	0.9293785496237748	0.767363691354045	0.9225879465931047	0.0625	0.0625	0.0
4931	0.04454050269551966	0.007771512770277397	0.0063643152314336576	0.8970196243029609	None	0.3333333333333333	3	0.5238095238095238	11	0.4482758620689655	13	0.3229166666666667	0.41379310344827586	16	12	14	3	0	0.6666666666666666	12	8	2.066666666666667	31	0.10714285714285714	0.5714285714285714	0.5609670889424783	0.8688520150860314	0.3838166325581943	0.9377953434858278	0.2716799020091357	0.9373401592359335	0.7796319628129011	0.9195630245419283	0.0625	0.0625	0.0
4591	0.042531744861710845	0.00668464914824377	0.006380818850477303	0.8861201781656214	None	0.2222222222222222	2	0.47619047619047616	10	0.4827586206896552	14	0.31313131313131315	0.41379310344827586	16	12	14	2	0	0.8181818181818182	11	9	2.066666666666667	31	0.07142857142857142	0.48	0.6508639083870909	0.8553409257377576	0.374507273345015	0.9466845626343305	0.34601526440817393	0.9293775857245727	0.8372163974265044	0.9176125890515816	0.53125	0.0625	0.0
5962	None	None	None	None	None	0.36363636363636365	4	0.5	12	0.48484848484848486	16	0.3977272727272727	0.36363636363636365	17	12	17	2	0	0.7272727272727273	11	8	2.3333333333333335	35	0.06060606060606061	0.7096774193548387	0.5609670889424783	0.869675871839737	0.42928434747041855	0.9421899785335316	0.27356634337084496	0.9259085717956732	0.71023199585467	0.9171980737155232	0.5294117647058824	0.058823529411764705	0.0
983	None	None	None	None	None	0	0	0.5	3	0.6666666666666666	4	0.4	0.3333333333333333	4	2	3	2	0	0.8	5	4	0.5333333333333333	8	0.25	0.6666666666666666	0.5188202367495173	0.6994044887752952	0.5506665529828907	0.7893137656456943	0.46499729089342273	0.9221138998309905	0.8268739542750494	0.8242714782165417	0.625	0.5	0.0
2002	None	None	None	None	None	0	0	0.25	2	0.8	8	0.34285714285714286	0.7	8	7	3	3	0	0.7142857142857143	5	7	0.8	12	0.3333333333333333	0.2	0.6917414767752975	0.7563446831429788	0.29461051845328556	0.8512230889104447	0.37927017931534807	0.675858372058162	0.8465618263554185	0.7692221005234784	0.375	0.375	0.0
1426	None	None	None	None	None	1.0	1	1.0	5	0.0	0	0.5833333333333334	0	4	0	2	1	0	0.75	4	3	0.4666666666666667	7	0.25	0.6666666666666666	0	0	0	0	0	0	0	0	0	0	0
3431	0.0530234858820514	0.010147422833703514	0.009955852236795706	0.8738760273636953	None	0.2222222222222222	2	0.5	10	0.4642857142857143	13	0.38961038961038963	0.39285714285714285	16	11	13	4	0	0.6363636363636364	11	7	2.0	30	0.16	0.48	0.6508639083870909	0.8553409257377576	0.374507273345015	0.9466845626343305	0.26979346064742654	0.9357589878658982	0.8052630377917859	0.9201356970383062	0.0625	0.0625	0.0
4836	0.05695091836927532	0.010685405472769553	0.007026319126660287	0.8750124724535582	None	0.3333333333333333	3	0.5238095238095238	11	0.4482758620689655	13	0.3522727272727273	0.3448275862068966	16	10	14	4	0	0.7272727272727273	11	8	2.066666666666667	31	0.15384615384615385	0.5384615384615384	0.5609670889424783	0.8541792811043222	0.42928434747041855	0.9463130740409237	0.42965529588667983	0.9255253787209007	0.7689077628097317	0.9157295726242348	0.0625	0.0625	0.0
1618	None	None	None	None	None	0	0	0	0	0	0	1.0	0	0	0	0	0	0	1.0	1	1	0.06666666666666667	1	0.0	0	0	0	0	0	0	0	0	0	0	0	0
10	None	None	None	None	None	0.5	1	0.6666666666666666	4	0.5	3	0.4444444444444444	0.5	5	3	2	0	0	0.5	6	3	0.5333333333333333	8	0.0	1.0	0.6445098873078504	0.9275762473330721	0.5453925726720946	0.9557855901715611	0.38414631392879856	0.7964087072286248	0.8928696148734531	0.9112645550653911	0	0	0.0
6742	0.047793254266172626	0.010647583914661134	0.010624307231303436	0.8923879901022159	None	0.2222222222222222	2	0.45	9	0.48148148148148145	13	0.32954545454545453	0.37037037037037035	12	10	16	6	0	0.7272727272727273	11	8	1.9333333333333333	29	0.17647058823529413	0.5384615384615384	0.6176282633072947	0.8802743913848661	0.46426234891505536	0.9527524394071851	0.22208879642915394	0.9439295033430126	0.767363691354045	0.9313411524164663	0.08333333333333333	0.08333333333333333	0.0
4985	None	None	None	None	None	0.3333333333333333	4	0.5	13	0.4444444444444444	16	0.3140495867768595	0.3888888888888889	19	14	18	5	0	1.0	11	11	2.533333333333333	38	0.14285714285714285	0.5882352941176471	0.5609670889424783	0.9054799602048372	0.22629316993620913	0.9409592842645321	0.1651317374991199	0.9644103844762031	0.8873597756848142	0.9413611613390168	0.05263157894736842	0.05263157894736842	0.0
2081	None	None	None	None	None	0	0	0.75	3	0.3333333333333333	1	0.8333333333333334	0	3	0	1	1	0	0.6666666666666666	2	3	0.3333333333333333	5	0.3333333333333333	0.6666666666666666	0	0	0	0	0	0	0	0	0	0	0
973	None	None	None	None	None	0	0	0.2	1	1.0	5	0.7777777777777778	0.6	4	3	2	4	0	1.0	3	3	0.4666666666666667	7	0.5714285714285714	0	0.5629124700585765	0.9875176077923477	0.16631436078811296	0.5772338949894227	0.716399347341116	0.9288755078244748	0.9625683085441727	0.9181357031950979	0.25	0.25	0.0
3251	0.05443773935398704	0.012248021349560828	0.010764055744026111	0.8756580500021368	None	0.1111111111111111	1	0.45	9	0.48148148148148145	13	0.37662337662337664	0.4074074074074074	15	11	13	4	0	0.6363636363636364	11	7	1.9333333333333333	29	0.15384615384615385	0.4166666666666667	0.6709846509348125	0.8617194162197771	0.4106656290440599	0.945540338779218	0.3378913124444748	0.9237377499303951	0.8187345120946857	0.9162712806778578	0.06666666666666667	0.06666666666666667	0.0
5622	0.048833514697565736	0.004306229228187529	0.0007098187316723128	0.8669846360942646	None	0.25	2	0.47368421052631576	9	0.5	13	0.3181818181818182	0.46153846153846156	16	12	11	6	0	0.7272727272727273	11	8	1.8666666666666667	28	0.2727272727272727	0.4	0.5958551273909236	0.8650013325126227	0.42928434747041855	0.9406423314410737	0.4096895101939445	0.9364281542143057	0.8026100968316623	0.9195895509250966	0.0625	0.0625	0.0
980	None	None	None	None	None	0.5	1	0.6666666666666666	4	0.5714285714285714	4	0.36	0.5714285714285714	6	4	2	0	0	1.0	5	5	0.6	9	0.0	0.5	0.41035036046584494	0.9492113475355477	0.9569801129703773	0.9617786265175706	0.510708265721697	0.8115654159085436	0.9101056521152823	0.9267532868503727	0	0	0.0
7159	0.04899665041181745	0.009464059576734166	0.009188044960006529	0.8940540375074655	None	0.375	3	0.5263157894736842	10	0.4230769230769231	11	0.3181818181818182	0.38461538461538464	16	10	11	5	0	0.7272727272727273	11	8	1.8666666666666667	28	0.25	0.5	0.6176282633072947	0.8780204877393306	0.4525282185659343	0.938211114132532	0.28819165486103926	0.9301138892086387	0.8360314091851487	0.9189006309898922	0.0625	0.0625	0.0
5502	0.04607457589946464	0.007377368197113247	0.006289070516474291	0.892992944255877	None	0.2222222222222222	2	0.5	10	0.4642857142857143	13	0.3409090909090909	0.35714285714285715	14	10	15	4	0	0.7272727272727273	11	8	2.0	30	0.13333333333333333	0.5925925925925926	0.7166986147463869	0.9050231043343494	0.28232104379108963	0.9459262699205946	0.43068557591716045	0.962630697722573	0.8360314091851487	0.9420414445622373	0.07142857142857142	0.07142857142857142	0.0
5121	0.04175683428894907	0.009141682715714658	-0.0044686904656486715	0.8925213147300505	None	0.3333333333333333	3	0.5238095238095238	11	0.4482758620689655	13	0.3522727272727273	0.3793103448275862	15	11	15	4	0	0.7272727272727273	11	8	2.066666666666667	31	0.13333333333333333	0.5384615384615384	0.5609670889424783	0.8812901699061432	0.42928434747041855	0.9508965625071948	0.3766772378828094	0.9333132923051033	0.7381910880956366	0.9266027713420026	0.06666666666666667	0.06666666666666667	0.0
1814	None	None	None	None	None	1.0	1	1.0	4	0.25	1	0.5	0.25	3	1	2	0	0	0.75	4	3	0.4	6	0.0	1.0	0.19457721907054	0.8350400983145763	0.7202488173489936	0.7837891343792577	0.7993060807683572	0.8496262466450816	0.9005394772142401	0.8244962158149005	0	0	0.0
6036	0.045666926289274684	0.012671734000914325	0.01266434191881703	0.8901745387620646	None	0.3333333333333333	3	0.5238095238095238	11	0.4482758620689655	13	0.3522727272727273	0.3793103448275862	14	11	16	3	0	0.7272727272727273	11	8	2.066666666666667	31	0.09090909090909091	0.5925925925925926	0.5609670889424783	0.8681368885422918	0.3838166325581943	0.9475947431767894	0.2716799020091357	0.9379006989107042	0.7719366974888554	0.9240111935483674	0.07142857142857142	0.07142857142857142	0.0
6687	0.0451768520548852	0.007367080424215939	0.00493485812723542	0.8853553617852119	None	0.3333333333333333	3	0.5	10	0.5	14	0.2727272727272727	0.42857142857142855	15	12	14	6	0	0.9090909090909091	11	10	2.0	30	0.20689655172413793	0.5833333333333334	0.5609670889424783	0.8568438131112932	0.42928434747041855	0.9474413987412041	0.4222370681689213	0.9308323625464556	0.8187345120946857	0.9188557427608919	0.06666666666666667	0.06666666666666667	0.0
997	None	None	None	None	None	0	0	0.6666666666666666	2	0.5	1	1.0	0.5	1	1	2	2	0	0.25	4	1	0.26666666666666666	4	0.25	0.6666666666666666	0.8579928585747932	0.5	0.913404065219321	0.5	0.30875231913141926	0.5	0.9387244866205107	0.5	1.0	1.0	0.0
4393	0.05952500887850349	0.007085914353741008	0.0045445187822955434	0.8560001056458882	None	0.25	2	0.47368421052631576	9	0.5	13	0.3181818181818182	0.4230769230769231	15	11	12	7	0	0.7272727272727273	11	8	1.8666666666666667	28	0.2916666666666667	0.5217391304347826	0.6307431658393691	0.8527628154349903	0.5901757801841405	0.9363370103579682	0.4222370681689213	0.9281678880023407	0.8392105231847923	0.9116993858558127	0.06666666666666667	0.06666666666666667	0.0
3783	0.043545172541118914	0.003965771631132553	-0.003959568169451915	0.8719156884718504	None	0.36363636363636365	4	0.5416666666666666	13	0.42424242424242425	14	0.3645833333333333	0.36363636363636365	17	12	17	3	0	0.6666666666666666	12	8	2.3333333333333335	35	0.09090909090909091	0.4666666666666667	0.6709846509348125	0.8578533023019996	0.4106656290440599	0.9421816389233263	0.4222370681689213	0.9219952632263034	0.8187345120946857	0.913152186709033	0.058823529411764705	0.058823529411764705	0.0
5785	None	None	None	None	None	0.3333333333333333	3	0.47619047619047616	10	0.4827586206896552	14	0.36904761904761907	0.4482758620689655	16	13	14	5	0	0.5833333333333334	12	7	2.066666666666667	31	0.1724137931034483	0.5185185185185185	0.5609670889424783	0.8652813715593466	0.42928434747041855	0.951625988161779	0.43257201727886957	0.9379767892050526	0.7638312891755027	0.9254238261019487	0.0625	0.0625	0.0
11	None	None	None	None	None	1.0	1	1.0	4	0.25	1	0.5	0.25	3	1	2	1	0	0.75	4	3	0.4	6	0.16666666666666666	1.0	0.5859641876076854	0.821132826241879	0.38122560003835143	0.9480257712199245	0.6795945927149499	0.9060167131665424	0.8059919645265792	0.9030169665362164	1.0	0	0.0
136	None	None	None	None	None	0	0	1.0	1	0	0	1.0	0	1	0	0	1	0	0.5	2	1	0.13333333333333333	2	0.3333333333333333	0	0	0	0	0	0	0	0	0	0	0	0
2626	0.0008125180279801845	5.859669852329724e-05	5.530878107794351e-05	0.995753606343277	None	0	0	0.5	1	1.0	1	0.75	0	1	0	1	0	0	1.0	2	2	0.2	3	0.0	0	0	0	0	0	0	0	0	0	0	0	0
7460	None	None	None	None	None	0.36363636363636365	4	0.5	12	0.45454545454545453	15	0.3888888888888889	0.3939393939393939	17	13	17	3	0	0.9	10	9	2.3333333333333335	35	0.08823529411764706	0.5161290322580645	0.6742894376721111	0.8718152393868944	0.3383489176459701	0.9425292661354511	0.26979346064742654	0.9290870984300533	0.816147008541395	0.9190157594207411	0.058823529411764705	0.058823529411764705	0.0
4821	0.0372264481397475	0.0034789231543395035	0.00215143856725017	0.8996298784406127	None	0.125	1	0.47368421052631576	9	0.46153846153846156	12	0.3181818181818182	0.38461538461538464	14	10	13	5	0	0.7272727272727273	11	8	1.8666666666666667	28	0.19230769230769232	0.56	0.5609670889424783	0.8743729148777241	0.5097300638272795	0.9493342789575164	0.43257201727886957	0.9457893950715968	0.7244311938595487	0.9293412874239276	0.07142857142857142	0.07142857142857142	0.0
197	None	None	None	None	None	0.5	2	0.6	6	0.5	6	0.4	0.3333333333333333	7	4	6	1	0	0.7142857142857143	5	7	0.9333333333333333	14	0.07692307692307693	0.5714285714285714	0.3879624961801305	0.930861872452596	0.619908783962221	0.8747325997173179	0.2892253625260219	0.9348546253823975	0.8583324963151693	0.9170111945276405	1.0	0.14285714285714285	0.0
5184	0.05478035516334638	0.007692677924897574	0.007063960325224671	0.8723969694512033	None	0.3333333333333333	3	0.5238095238095238	11	0.4482758620689655	13	0.3522727272727273	0.3793103448275862	15	11	15	4	0	0.7272727272727273	11	8	2.066666666666667	31	0.13333333333333333	0.5384615384615384	0.5609670889424783	0.8568438131112932	0.42928434747041855	0.9508965625071948	0.4222370681689213	0.9308323625464556	0.8187345120946857	0.9206185149581062	0.06666666666666667	0.06666666666666667	0.0
6919	0.04650070092070138	0.0026092873277866434	0.0020534446176648903	0.8751794434902143	None	0.3333333333333333	3	0.5	10	0.4642857142857143	13	0.3409090909090909	0.39285714285714285	14	11	15	5	0	0.7272727272727273	11	8	2.0	30	0.16129032258064516	0.5384615384615384	0.589605640045509	0.8912395966535133	0.5097300638272795	0.9464093104710152	0.4277688545249706	0.9338658403746499	0.7638312891755027	0.9269533109713929	0.07142857142857142	0.07142857142857142	0.0
7238	0.044504301481172535	0.010845068861163572	0.010803408696530433	0.8984264174923112	None	0.3333333333333333	3	0.5	10	0.48148148148148145	13	0.32954545454545453	0.4074074074074074	14	11	14	4	0	0.7272727272727273	11	8	1.9333333333333333	29	0.13793103448275862	0.64	0.5609670889424783	0.8681368885422918	0.3838166325581943	0.9475947431767894	0.2716799020091357	0.9396082318388527	0.7796319628129011	0.9247034258298017	0.17857142857142855	0.07142857142857142	0.0
2902	0.04804284277859	0.002948541282812629	-0.0019702113582053013	0.8843320201556865	None	0.2222222222222222	2	0.45	9	0.5185185185185185	14	0.37662337662337664	0.37037037037037035	14	10	14	6	0	0.6363636363636364	11	7	1.9333333333333333	29	0.21428571428571427	0.5	0.589605640045509	0.8359597169474998	0.46426234891505536	0.9592476935851335	0.2366006960801311	0.9458937288709196	0.8283204792988279	0.9275351095136598	0.17857142857142855	0.21428571428571427	0.0
3426	0.059083245329541324	0.007125485817261558	0.006654782481213453	0.8743256966872753	None	0.2222222222222222	2	0.5	10	0.4444444444444444	12	0.3020833333333333	0.4074074074074074	16	11	12	5	0	0.6666666666666666	12	8	1.9333333333333333	29	0.21739130434782608	0.4	0.5609670889424783	0.8422933117383286	0.4857856731054559	0.9454053845705519	0.5069073796779078	0.9307384419029539	0.7689077628097317	0.9149050609494793	0.0625	0.0625	0.0
2453	None	None	None	None	None	0	0	0.1111111111111111	1	1.0	11	0.7222222222222222	0.6363636363636364	7	7	5	4	0	0.5	3	6	0.8666666666666667	13	0.2857142857142857	0.8	0.8427615639255107	0.8753702639165734	0.8509265395129149	0.8469030818572126	0.5184888993305996	0.8397277613174287	0.8207883635695983	0.854706988380839	0.21428571428571427	0.14285714285714285	0.0
4457	0.05608261138446997	0.016603620550674096	0.0035457025747549927	0.8726140992706926	None	0.25	2	0.5555555555555556	10	0.4	10	0.38571428571428573	0.4	15	10	11	4	0	0.7	10	7	1.8	27	0.19047619047619047	0.45454545454545453	0.6709846509348125	0.8617194162197771	0.4106656290440599	0.945540338779218	0.3378913124444748	0.9220915507232517	0.8187345120946857	0.9156776230558606	0.06666666666666667	0.06666666666666667	0.0
6669	0.04740403480175669	0.012822246313664852	0.012375710132395695	0.8953752312211193	None	0.2222222222222222	2	0.45	9	0.48148148148148145	13	0.32954545454545453	0.37037037037037035	12	10	16	6	0	0.7272727272727273	11	8	1.9333333333333333	29	0.17647058823529413	0.5384615384615384	0.6176282633072947	0.8802743913848661	0.46426234891505536	0.9527524394071851	0.22208879642915394	0.9439295033430126	0.767363691354045	0.9313411524164663	0.08333333333333333	0.08333333333333333	0.0
4455	0.039834037214618985	0.004509577202275058	0.004001580156604955	0.9053249829209529	None	0.2222222222222222	2	0.45	9	0.48148148148148145	13	0.37662337662337664	0.4074074074074074	15	11	13	5	0	0.6363636363636364	11	7	1.9333333333333333	29	0.19230769230769232	0.48	0.6709846509348125	0.8679987550430183	0.3383489176459701	0.9426473245203913	0.26979346064742654	0.9317503028688116	0.816147008541395	0.9192535392984541	0.13333333333333333	0.06666666666666667	0.0
2270	None	None	None	None	None	0	0	0.75	3	0.5	2	0.5	0.5	4	2	1	1	0	0.75	4	3	0.4	6	0.25	1.0	0.6567944955038097	0.8556569315760394	0.3433853408276984	0.8806073703617009	0.48156498023037864	0.8140917869474869	0.8552847567689368	0.8521499203605688	1.0	0.5	0.0
3287	0.056820819959525294	0.01012652548942053	0.008663064114991369	0.8686261887422261	None	0.1111111111111111	1	0.45	9	0.48148148148148145	13	0.37662337662337664	0.37037037037037035	14	10	14	4	0	0.6363636363636364	11	7	1.9333333333333333	29	0.14285714285714285	0.4166666666666667	0.65251630175574	0.8685740415023672	0.46426234891505536	0.950429290764928	0.30384238654595064	0.9270515954047862	0.8372163974265044	0.9213906329220278	0.07142857142857142	0.07142857142857142	0.0
2016	None	None	None	None	None	0	0	0.4	2	0.8	4	0.7	0.4	3	2	3	1	0	0.4	5	2	0.4666666666666667	7	0.1111111111111111	0.4	0.7909567684395616	0.884918967786246	0.7521551190044758	0.6815151811172308	0.3724046358911821	0.8190203977168384	0.8322657045202959	0.807954897287336	1.0	0.6666666666666666	0.0
2511	None	None	None	None	None	0.25	2	0.5	9	0.44	11	0.3068181818181818	0.4	15	10	11	6	0	0.7272727272727273	8	11	1.8	27	0.2857142857142857	0.3333333333333333	0.7591077918206627	0.8847500091253824	0.4779088897189142	0.9277110342052609	0.26979346064742654	0.9375338059891316	0.816147008541395	0.9193063260041157	0.06666666666666667	0.06666666666666667	0.0
3376	0.049007323497741374	0.0050717779981673695	0.002857372610981207	0.88595418991245	None	0.2	2	0.45454545454545453	10	0.5161290322580645	16	0.375	0.3870967741935484	16	12	16	2	0	0.7272727272727273	11	8	2.2	33	0.0625	0.5714285714285714	0.65251630175574	0.8611198734539893	0.46426234891505536	0.9532409226911646	0.34601526440817393	0.9222990357706639	0.8372163974265044	0.9196667589285087	0.53125	0.0625	0.0
5839	0.05262094616074811	0.006988109361588964	0.006701533165944901	0.8700448724487369	None	0.3333333333333333	3	0.5238095238095238	11	0.4482758620689655	13	0.3522727272727273	0.3448275862068966	14	10	16	4	0	0.7272727272727273	11	8	2.066666666666667	31	0.125	0.5384615384615384	0.5958551273909236	0.8591293455087439	0.46426234891505536	0.9555300351073932	0.34601526440817393	0.9314506262430972	0.8372163974265044	0.9237839499369533	0.07142857142857142	0.07142857142857142	0.0
1199	None	None	None	None	None	0	0	0.3333333333333333	2	0.7142857142857143	5	0.375	0.2857142857142857	3	2	5	1	0	0.6666666666666666	6	4	0.6	9	0.07692307692307693	0.6666666666666666	0.5823312358803079	0.9430737858214688	0.35079494551041046	0.8549267071739702	0.26979346064742654	0.7056845168402202	0.8531586385831217	0.860393299100578	1.0	0.3333333333333333	0.0
1422	None	None	None	None	None	0	0	0.6666666666666666	2	0.5	1	1.0	0	1	0	2	0	0	1.0	2	2	0.26666666666666666	4	0.0	0	0	0	0	0	0	0	0	0	0	0	0
524	None	None	None	None	None	0.2857142857142857	2	0.35294117647058826	6	0.6956521739130435	16	0.4166666666666667	0.6521739130434783	20	15	4	0	0	0.15	3	20	1.6666666666666667	25	0.0	0.09090909090909091	0.34396935274508733	0.8563869598656397	0.648093802001898	0.9524821648035674	0.5821210574332878	0.9113580743374415	0.8661304073632857	0.9146123642904319	0	0	0.0
4418	0.0453964521634852	0.012102721118144815	0.012099284324512937	0.890247056998693	None	0.3333333333333333	3	0.5238095238095238	11	0.4482758620689655	13	0.3522727272727273	0.3793103448275862	16	11	14	3	0	0.7272727272727273	11	8	2.066666666666667	31	0.1111111111111111	0.5925925925925926	0.5609670889424783	0.8730434644548647	0.42928434747041855	0.9378302759077539	0.43177912433141463	0.9338924704251785	0.767363691354045	0.9190845512702578	0.0625	0.0625	0.0
3165	0.05142421091432285	0.0007484205881977733	-0.0004027052588040141	0.8743805862939042	None	0.1111111111111111	1	0.5	10	0.42857142857142855	12	0.38961038961038963	0.35714285714285715	15	10	14	4	0	0.6363636363636364	11	7	2.0	30	0.14814814814814814	0.46153846153846156	0.6307431658393691	0.8586526577229162	0.5901757801841405	0.9517729416065678	0.4370735236044384	0.9348106753499175	0.745792963268035	0.9229556239219218	0.06666666666666667	0.06666666666666667	0.0
4401	0.0546358775332122	0.009053207161101697	0.008675411264717606	0.8735319651743515	None	0.2222222222222222	2	0.45	9	0.5185185185185185	14	0.37662337662337664	0.37037037037037035	14	10	14	5	0	0.6363636363636364	11	7	1.9333333333333333	29	0.17857142857142858	0.5	0.5958551273909236	0.8591293455087439	0.46426234891505536	0.9522717100674872	0.34601526440817393	0.9314506262430972	0.8372163974265044	0.9220259621930337	0.07142857142857142	0.07142857142857142	0.0
2340	None	None	None	None	None	0	0	0.25	3	0.75	12	0.46153846153846156	0.6875	12	11	5	3	0	0.23076923076923078	13	3	1.2	18	0.23076923076923078	0	0.7496956855998012	0.8225495844325428	0.4857972208780117	0.8791506218675473	0.753190139241617	0.9514257661884115	0.87132815737795	0.8970005126199423	0.08333333333333333	0.08333333333333333	0.0
6452	0.05351540084427715	0.007590703410967184	0.007443774438555273	0.8691375864770516	None	0.3333333333333333	3	0.5238095238095238	11	0.4482758620689655	13	0.3522727272727273	0.3793103448275862	15	11	15	4	0	0.7272727272727273	11	8	2.066666666666667	31	0.13333333333333333	0.5384615384615384	0.5609670889424783	0.8568438131112932	0.42928434747041855	0.9508965625071948	0.26979346064742654	0.9432404296676337	0.7381910880956366	0.9256076637823653	0.06666666666666667	0.06666666666666667	0.0
2517	None	None	None	None	None	0.3333333333333333	1	0.625	5	0.4444444444444444	4	0.55	0.3333333333333333	6	3	4	1	0	0.8	5	4	0.7333333333333333	11	0.1111111111111111	0.6666666666666666	0.7401238522649592	0.7552726895510785	0.5272629162993384	0.9805130497421745	0.7155579599707369	0.9506167852340673	0.9113400833324622	0.9350868113121604	1.0	0.3333333333333333	0.0
1526	None	None	None	None	None	0	0	0.5	3	0.5714285714285714	4	0.75	0.2857142857142857	3	2	5	4	0	0.75	4	3	0.6	9	0.3076923076923077	0.8571428571428571	0.8427615639255107	0.8715649373650427	0.8509265395129149	0.6662162411281162	0.5184888993305996	0.7386540362566667	0.9010615121284914	0.7711808277249159	0.5	0.3333333333333333	0.0
515	None	None	None	None	None	0	0	0.2857142857142857	2	0.875	7	0.625	0.375	3	3	6	3	0	1.0	4	4	0.6666666666666666	10	0.1875	0.5	0.8427615639255107	0.8770162093989549	0.8509265395129149	0.6662162411281162	0.5184888993305996	0.7386540362566667	0.9023273150065145	0.7740855751932662	0.3333333333333333	0.3333333333333333	0.7558987265532335
4580	0.036520415905535675	0.0055259934419487865	0.00537732418306155	0.9088604008168876	None	0.3333333333333333	3	0.55	11	0.42857142857142855	12	0.38961038961038963	0.32142857142857145	14	9	15	3	0	0.6363636363636364	11	7	2.0	30	0.10344827586206896	0.42857142857142855	0.63307320280799	0.8916242256965563	0.40507087528788777	0.9234027655301997	0.26979346064742654	0.9277822639476803	0.7985204537995387	0.9155489724442996	0.14285714285714285	0.14285714285714285	0.0
701	None	None	None	None	None	0	0	0.25	2	0.9	9	1.0	0.9	11	9	0	0	0	0.08333333333333333	12	1	0.8	12	0.0	0.36363636363636365	0.7055455667098866	0.9287307337302757	0.7225223512329906	0.9482687972247023	0.6397512825511322	0.9304543452166328	0.9111514278346105	0.9364264434233167	0	0	0.0
6822	0.032928184682542584	0.0024591289324262648	0.0024544500981288886	0.9274389033183255	None	0.3333333333333333	3	0.5	10	0.48148148148148145	13	0.32954545454545453	0.4074074074074074	15	11	13	7	0	0.7272727272727273	11	8	1.9333333333333333	29	0.2692307692307692	0.5833333333333334	0.6182441911485396	0.8893032559984908	0.5901757801841405	0.9278326228678786	0.48656203724255115	0.9220307812572291	0.71023199585467	0.9144527703353686	0.06666666666666667	0.06666666666666667	0.0
2215	None	None	None	None	None	0	0	0.5	1	1.0	1	0.75	0	0	0	2	0	0	1.0	2	2	0.2	3	0.0	0	0	0	0	0	0	0	0	0	0	0	0
7364	0.04481957898345169	0.006195150280476233	0.005701613165281053	0.8805002663044299	None	0.3	3	0.5	11	0.4666666666666667	14	0.2909090909090909	0.4	15	12	16	3	0	0.9090909090909091	11	10	2.1333333333333333	32	0.09090909090909091	0.5384615384615384	0.5609670889424783	0.8568438131112932	0.42928434747041855	0.9508965625071948	0.4222370681689213	0.9335552677686058	0.8187345120946857	0.9216617116122515	0.06666666666666667	0.06666666666666667	0.0
6284	0.043922720959969165	0.01040491744887977	0.01034026767358806	0.899487230434647	None	0.3333333333333333	3	0.5	10	0.48148148148148145	13	0.32954545454545453	0.37037037037037035	13	10	15	4	0	0.7272727272727273	11	8	1.9333333333333333	29	0.12903225806451613	0.64	0.5609670889424783	0.871914498497031	0.3383489176459701	0.9527013253231943	0.26979346064742654	0.940131407033161	0.816147008541395	0.9281242521476823	0.07692307692307693	0.07692307692307693	0.0
3681	0.05026847815916702	0.009848115718589494	0.00978914701223301	0.8730301423589912	None	0.25	2	0.47368421052631576	9	0.5	13	0.3181818181818182	0.4230769230769231	15	11	12	7	0	0.7272727272727273	11	8	1.8666666666666667	28	0.2916666666666667	0.5217391304347826	0.6307431658393691	0.8527628154349903	0.4106656290440599	0.9509028806536076	0.4222370681689213	0.9266260395899698	0.8187345120946857	0.9182404302779322	0.06666666666666667	0.06666666666666667	0.0
5869	0.046824689331288326	0.009782178740012217	0.009712139584630347	0.8918486954696655	None	0.3333333333333333	3	0.5238095238095238	11	0.4482758620689655	13	0.3522727272727273	0.3793103448275862	16	11	14	3	0	0.7272727272727273	11	8	2.066666666666667	31	0.1111111111111111	0.5925925925925926	0.5609670889424783	0.8912953212852319	0.42928434747041855	0.9544179088905415	0.43177912433141463	0.949925196639667	0.767363691354045	0.9367999304104145	0.0625	0.0625	0.0
4329	0.05119791541307545	0.011170514050932365	0.011091915384976298	0.8769581436052618	None	0.25	2	0.5	9	0.48	12	0.35064935064935066	0.44	15	11	11	6	0	0.6363636363636364	11	7	1.8	27	0.2727272727272727	0.5454545454545454	0.6307431658393691	0.8527628154349903	0.4106656290440599	0.9509028806536076	0.4222370681689213	0.9380090227264408	0.8187345120946857	0.9226521598260546	0.06666666666666667	0.06666666666666667	0.0
1098	None	None	None	None	None	0	0	0.5	1	1.0	1	1.0	1.0	2	1	0	0	0	0.3333333333333333	3	1	0.2	3	0.0	0	0.22339073726648045	0.7420836987490549	0.5092562900971113	0.9114273000491824	0.3846944073508974	0.8887466394260292	0.8908606924396861	0.8608066227592911	0	0	0.0
6710	0.04577391226265551	0.013090111523302346	0.012899371186197951	0.895439106567772	None	0.375	3	0.47368421052631576	9	0.5	13	0.3181818181818182	0.4230769230769231	14	11	13	6	0	0.7272727272727273	11	8	1.8666666666666667	28	0.2222222222222222	0.5833333333333334	0.5609670889424783	0.8681368885422918	0.3838166325581943	0.9475947431767894	0.2716799020091357	0.9396082318388527	0.7796319628129011	0.9247034258298017	0.07142857142857142	0.07142857142857142	0.0
3269	None	None	None	None	None	0.1111111111111111	1	0.45	9	0.5	14	0.38961038961038963	0.35714285714285715	14	10	15	5	0	0.6363636363636364	11	7	2.0	30	0.16666666666666666	0.48	0.5958551273909236	0.8431240623187787	0.3383489176459701	0.9524693019537275	0.22020235506744473	0.9230567003196133	0.873194119015204	0.9159066996924482	0.07142857142857142	0.14285714285714285	0.0
3078	0.0410316939219444	0.003664389874003485	0.0033286120519966963	0.9119264926563296	None	0.25	2	0.47368421052631576	9	0.5	13	0.36363636363636365	0.34615384615384615	12	9	15	4	0	0.6363636363636364	11	7	1.8666666666666667	28	0.12903225806451613	0.38461538461538464	0.589605640045509	0.8970882775724227	0.46426234891505536	0.9355257853573907	0.2174625990732732	0.939196469152743	0.7911742085969358	0.9259331717919964	0.08333333333333333	0.08333333333333333	0.0
4236	None	None	None	None	None	0.1111111111111111	1	0.47619047619047616	10	0.4482758620689655	13	0.36904761904761907	0.4482758620689655	18	13	12	3	0	0.5833333333333334	12	7	2.066666666666667	31	0.13043478260869565	0.4444444444444444	0.7150462213777375	0.8537131187759265	0.5901757801841405	0.9478949530763451	0.5342650511789728	0.9320078229200728	0.7169288167453067	0.9189117484603168	0.05555555555555555	0.05555555555555555	0.0
6841	0.0499246816300121	0.012637999718697227	0.01224576630543208	0.8906710169258969	None	0.2222222222222222	2	0.5	10	0.4642857142857143	13	0.3409090909090909	0.39285714285714285	13	11	16	4	0	0.7272727272727273	11	8	2.0	30	0.11764705882352941	0.5925925925925926	0.5609670889424783	0.8760273617785457	0.42928434747041855	0.9471616470269513	0.26979346064742654	0.9426633912768201	0.7381910880956366	0.9273793205860056	0.07692307692307693	0.07692307692307693	0.0
6400	0.044858525429066404	0.008419552838841271	-0.003926482323788497	0.8917735461095827	None	0.2222222222222222	2	0.45	9	0.48148148148148145	13	0.4142857142857143	0.4074074074074074	13	11	15	5	0	0.7	10	7	1.9333333333333333	29	0.15625	0.48	0.5609670889424783	0.8760273617785457	0.42928434747041855	0.9471616470269513	0.26979346064742654	0.9426633912768201	0.7381910880956366	0.9273793205860056	0.07692307692307693	0.07692307692307693	0.0
2828	0.0027976808125050184	0.001351879001668397	0.0013496510171491533	0.9883029678175815	None	0	0	0.75	3	0.25	1	0.75	0.25	3	1	2	0	0	0.5	2	4	0.4	6	0.0	0	0.8522013683247998	0.8385274422111672	0.1899416519816654	0.8630781932303045	0.43203158691342675	0.5224459653119501	0.939120753077394	0.7672326359032818	0	0	0.0
603	None	None	None	None	None	0	0	0.5	3	0.6666666666666666	4	0.4444444444444444	0.6666666666666666	6	4	1	2	0	0.5	6	3	0.5333333333333333	8	0.5	0.8	0.6097635418542898	0.91903204511569	0.40782859215963524	0.8337416125609104	0.787164113882414	0.9604618388100638	0.9005228558908674	0.9176319395506384	0.5833333333333334	0.16666666666666666	0.0
4869	0.05701542063603667	0.011034620545555705	0.006984747234260079	0.8741320386346279	None	0.3333333333333333	3	0.5238095238095238	11	0.4482758620689655	13	0.3522727272727273	0.3448275862068966	16	10	14	4	0	0.7272727272727273	11	8	2.066666666666667	31	0.15384615384615385	0.5384615384615384	0.5609670889424783	0.8541792811043222	0.42928434747041855	0.9463130740409237	0.42965529588667983	0.9255253787209007	0.7689077628097317	0.9157295726242348	0.0625	0.0625	0.0
5886	None	None	None	None	None	0.3333333333333333	4	0.5	13	0.4864864864864865	18	0.32231404958677684	0.40540540540540543	21	15	17	3	0	1.0	11	11	2.6	39	0.09375	0.6470588235294118	0.5609670889424783	0.8790848370634663	0.42928434747041855	0.9503303551386391	0.5915776911868942	0.9268294067264337	0.854149556837894	0.9235363442257539	0.19047619047619047	0.14285714285714285	0.0
2612	0.0011681723654315	0.0001856596642547058	-1.0789634283708461e-06	0.9972529504807026	None	0	0	1.0	2	0.0	0	0.75	0	1	0	1	0	0	1.0	2	2	0.2	3	0.0	0	0	0	0	0	0	0	0	0	0	0	0
4919	0.05110061659551767	0.007133456308617292	0.006320953407080421	0.8724798271371956	None	0.3333333333333333	3	0.5	10	0.48148148148148145	13	0.32954545454545453	0.37037037037037035	15	10	13	7	0	0.7272727272727273	11	8	1.9333333333333333	29	0.28	0.5833333333333334	0.6307431658393691	0.8635186709630844	0.3383489176459701	0.9531578863662599	0.4222370681689213	0.928279100062009	0.854149556837894	0.9222122864914176	0.06666666666666667	0.06666666666666667	0.0
6944	0.047542099845810336	0.01226557147612022	0.011417449009233626	0.8882387390029516	None	0.375	3	0.5263157894736842	10	0.4230769230769231	11	0.3181818181818182	0.38461538461538464	16	10	11	5	0	0.7272727272727273	11	8	1.8666666666666667	28	0.25	0.5	0.6176282633072947	0.8618624960567315	0.5097300638272795	0.9635303394682111	0.43257201727886957	0.9449269574297118	0.733869758516221	0.9339578973506744	0.0625	0.0625	0.0
4333	0.054613065424350044	0.00853810848856309	0.00810465882255029	0.8731339615911818	None	0.2222222222222222	2	0.5	10	0.4642857142857143	13	0.38961038961038963	0.35714285714285715	15	10	14	4	0	0.6363636363636364	11	7	2.0	30	0.14814814814814814	0.48	0.6307431658393691	0.861692071599441	0.3383489176459701	0.9512481269992199	0.26979346064742654	0.9270133535070111	0.854149556837894	0.9203696003308313	0.06666666666666667	0.06666666666666667	0.0
4594	0.04275036119668871	0.005650607976870388	0.005642248908429995	0.9193482636360364	None	0.3	3	0.5217391304347826	12	0.4375	14	0.3148148148148148	0.34375	17	11	16	3	0	0.75	12	9	2.2666666666666666	34	0.1	0.3870967741935484	0.6709846509348125	0.8553739218938053	0.4106656290440599	0.9421816389233263	0.4370735236044384	0.9187954028968142	0.8000456525737186	0.9114489842099114	0.058823529411764705	0.058823529411764705	0.0
930	None	None	None	None	None	0.25	2	0.3157894736842105	6	0.6923076923076923	18	0.4057971014492754	0.6923076923076923	23	18	4	1	0	0.13043478260869565	3	23	1.8666666666666667	28	0.14285714285714285	0.07692307692307693	0.3464769622983981	0.807835722377244	0.650257950310937	0.9475859138916655	0.5821210574332878	0.9208130023506402	0.8655101811283912	0.905629213091912	1.0	0.21739130434782608	0.0
2543	None	None	None	None	None	0.5	1	0.8333333333333334	5	0.14285714285714285	1	0.5	0.14285714285714285	2	1	6	4	0	0.5	6	3	0.6	9	0.26666666666666666	0.6666666666666666	0.6684892174100513	0.5866094540252498	0.7101751682088153	0.8333578478145456	0.458154749912466	0.9695011492448068	0.8963757637913723	0.8589049547605359	1.0	1.0	0.19300606240508605
6850	0.04799230349851985	0.00961627619262147	0.00918964362621357	0.897198650412121	None	0.3333333333333333	3	0.5	10	0.4642857142857143	13	0.3125	0.42857142857142855	16	12	13	4	0	0.6666666666666666	12	8	2.0	30	0.15384615384615385	0.5185185185185185	0.5609670889424783	0.8688520150860314	0.3838166325581943	0.9377953434858278	0.2716799020091357	0.9373401592359335	0.7796319628129011	0.9195630245419283	0.0625	0.0625	0.0
4614	0.056225323065947214	0.00816348772941717	0.008039802024930619	0.8730308960248822	None	0.3333333333333333	3	0.5238095238095238	11	0.4482758620689655	13	0.3522727272727273	0.3793103448275862	15	11	15	4	0	0.7272727272727273	11	8	2.066666666666667	31	0.13333333333333333	0.5384615384615384	0.5609670889424783	0.8568438131112932	0.42928434747041855	0.9508965625071948	0.4222370681689213	0.9308323625464556	0.8187345120946857	0.9206185149581062	0.06666666666666667	0.06666666666666667	0.0
3731	0.040910332128357006	0.007325152798296859	0.007281374862416532	0.9047560460089303	None	0.25	2	0.4444444444444444	8	0.5	12	0.33766233766233766	0.4583333333333333	14	11	11	8	0	0.6363636363636364	11	7	1.7333333333333334	26	0.34782608695652173	0.5454545454545454	0.6159758699386455	0.8654739509737873	0.374507273345015	0.9475422294107781	0.2716799020091357	0.9370409309806493	0.7830243238866338	0.923098332193812	0.07142857142857142	0.07142857142857142	0.0
5266	0.05079186319126315	0.01100451682472001	0.010296753842166651	0.8739617965200719	None	0.2222222222222222	2	0.45	9	0.5185185185185185	14	0.37662337662337664	0.4074074074074074	15	11	13	4	0	0.6363636363636364	11	7	1.9333333333333333	29	0.15384615384615385	0.5	0.6307431658393691	0.8527628154349903	0.4106656290440599	0.9509028806536076	0.4222370681689213	0.928789565037806	0.8187345120946857	0.9190441601005687	0.06666666666666667	0.06666666666666667	0.0
6918	None	None	None	None	None	0.125	1	0.42105263157894735	8	0.5	13	0.2828282828282828	0.38461538461538464	12	10	15	9	0	0.8181818181818182	11	9	1.8666666666666667	28	0.28125	0.45454545454545453	0.5609670889424783	0.9133887977855554	0.3838166325581943	0.9507437055797261	0.20488229331190472	0.942763943417331	0.8249599052657742	0.9373713824724316	0.08333333333333333	0.08333333333333333	0.0
168	None	None	None	None	None	0	0	0.6666666666666666	4	0.3333333333333333	2	0.4444444444444444	0.3333333333333333	6	2	1	2	0	0.5	6	3	0.5333333333333333	8	1.0	0.6666666666666666	0.5393400984789499	0.7815633733819664	0.7240296515757074	0.9298422072296183	0.6789843582982242	0.8003663334906769	0.7857825402893518	0.8518541349971384	0.5833333333333333	0.16666666666666666	0.0
2689	0.0	0.0	0.0	1.0	None	0	0	0	0	0	0	1.0	0	0	0	0	0	0	1.0	1	1	0.06666666666666667	1	0.0	0	0	0	0	0	0	0	0	0	0	0	0
7195	0.03137090862391025	0.008058997086657268	-0.005290810895488549	0.8995428122044964	None	0.3333333333333333	3	0.5	10	0.4444444444444444	12	0.32954545454545453	0.4074074074074074	16	11	12	4	0	0.7272727272727273	11	8	1.9333333333333333	29	0.17391304347826086	0.5384615384615384	0.7591077918206627	0.878595902287953	0.5901757801841405	0.9515088303849035	0.5915776911868942	0.9283466629208326	0.71023199585467	0.9245481942739957	0.0625	0.0625	0.0
1083	None	None	None	None	None	0	0	0.6	3	0.6	3	0.4375	0.4	4	2	2	1	0	1.0	4	4	0.4666666666666667	7	0.16666666666666666	0.6666666666666666	0.5188202367495173	0.6994044887752952	0.5506665529828907	0.7893137656456943	0.46499729089342273	0.9221138998309905	0.8268739542750494	0.8242714782165417	1.0	0.5	0.0
996	None	None	None	None	None	0	0	0.2	1	1.0	5	0.7777777777777778	0.6	3	3	3	6	0	1.0	3	3	0.4666666666666667	7	0.6	0	1.0	0.5	0.15660350326170341	0.5663148715325981	0.6386066311758157	0.9021718856374623	0.9693759680214497	0.6962438769097297	0.3333333333333333	0.3333333333333333	0.0
5766	0.04379586181045799	0.0107955140513644	0.010738938913943894	0.8965051260674198	None	0.25	2	0.47368421052631576	9	0.5	13	0.3181818181818182	0.4230769230769231	14	11	13	5	0	0.7272727272727273	11	8	1.8666666666666667	28	0.18518518518518517	0.64	0.5609670889424783	0.8681368885422918	0.3838166325581943	0.9475947431767894	0.2716799020091357	0.9396082318388527	0.7796319628129011	0.9247034258298017	0.07142857142857142	0.07142857142857142	0.0
3222	0.05295733084665467	0.01379539531297863	0.009307210334440754	0.8781566318866197	None	0.3333333333333333	3	0.5238095238095238	11	0.4482758620689655	13	0.4025974025974026	0.3448275862068966	16	10	14	4	0	0.6363636363636364	11	7	2.066666666666667	31	0.15384615384615385	0.5384615384615384	0.5958551273909236	0.8567253634034906	0.412067295375713	0.946919126651168	0.34601526440817393	0.9280624516318431	0.8372163974265044	0.9175123351378504	0.0625	0.0625	0.0
710	None	None	None	None	None	0	0	0	0	0	0	1.0	0	0	0	0	0	0	1.0	1	1	0.06666666666666667	1	0.0	0	0	0	0	0	0	0	0	0	0	0	0
4330	0.05203494558802928	0.010514610318620906	0.01034712153120751	0.8738781841080262	None	0.2222222222222222	2	0.5	10	0.4642857142857143	13	0.38961038961038963	0.39285714285714285	16	11	13	4	0	0.6363636363636364	11	7	2.0	30	0.16	0.48	0.6508639083870909	0.8553409257377576	0.374507273345015	0.9466845626343305	0.34601526440817393	0.922591562971476	0.8372163974265044	0.9150811830739093	0.0625	0.0625	0.0
1553	None	None	None	None	None	0	0	0.5	3	0.5	3	0.5714285714285714	0.16666666666666666	1	1	6	2	0	0.2857142857142857	7	2	0.5333333333333333	8	0.125	0.8571428571428571	0.8579928585747932	0.5	0.913404065219321	0.5	0.30875231913141926	0.5	0.9387244866205107	0.5	1.0	1.0	0.864681033260718
3283	0.05209830594183894	0.004763500044457634	0.0018865538948821719	0.8927287397309208	None	0.2222222222222222	2	0.4	8	0.5925925925925926	16	0.29292929292929293	0.4444444444444444	14	12	14	8	0	0.8181818181818182	11	9	1.9333333333333333	29	0.26666666666666666	0.6666666666666666	0.6600374403815705	0.9057243339104962	0.5901757801841405	0.9509658071388464	0.3783547143430071	0.9538713580688739	0.6988392834724978	0.9400368551533641	0.07142857142857142	0.07142857142857142	0.0
1235	None	None	None	None	None	1.0	1	1.0	5	0.0	0	0.5833333333333334	0	3	0	3	0	0	0.75	3	4	0.4666666666666667	7	0.0	0.6666666666666666	0	0	0	0	0	0	0	0	0	0	0
6325	None	None	None	None	None	0.2	2	0.5	11	0.45161290322580644	14	0.4125	0.45161290322580644	17	14	15	1	0	0.8	10	8	2.2	33	0.03225806451612903	0.5517241379310345	0.5609670889424783	0.8685579408361869	0.42928434747041855	0.9421899785335316	0.27356634337084496	0.9346641357314849	0.7381910880956366	0.9203163485429354	1.0	0.058823529411764705	0.0
959	None	None	None	None	None	1.0	2	1.0	6	0.14285714285714285	1	0.6	0	5	0	3	0	0	0.6	3	5	0.6	9	0.0	1.0	0	0	0	0	0	0	0	0	0	0	0
870	None	None	None	None	None	0	0	1.0	1	0	0	1.0	0	1	0	0	0	0	0.5	1	2	0.13333333333333333	2	0.0	0	0	0	0	0	0	0	0	0	0	0	0
638	None	None	None	None	None	0	0	0.3333333333333333	2	0.8571428571428571	6	0.5625	0.14285714285714285	1	1	7	5	0	0.25	8	2	0.6	9	0.2777777777777778	0.75	0.8579928585747932	0.5	0.913404065219321	0.5	0.3548300370398837	0.5	0.9250302157618071	0.5	1.0	1.0	0.6742657293400942
4267	0.04330346204879441	0.009005103723218664	0.008217039077489878	0.8986310314209842	None	0.3333333333333333	3	0.5238095238095238	11	0.4482758620689655	13	0.3229166666666667	0.41379310344827586	16	12	14	4	0	0.6666666666666666	12	8	2.066666666666667	31	0.14285714285714285	0.5714285714285714	0.5609670889424783	0.8688520150860314	0.3838166325581943	0.9377953434858278	0.2716799020091357	0.9373401592359335	0.7796319628129011	0.9195630245419283	0.0625	0.0625	0.0
721	None	None	None	None	None	0	0	0.25	2	0.8888888888888888	8	1.0	0.8888888888888888	10	8	0	0	0	0.09090909090909091	11	1	0.7333333333333333	11	0.0	0.4	0.6408162833470614	0.954802274351455	0.28144611683043774	0.9438036369349635	0.4053944082701455	0.9160247990543858	0.9187269661837391	0.9401209496458433	0	0	0.0
6791	0.05546576023597984	0.010433895230796448	0.009855408225216048	0.8708712535303699	None	0.3333333333333333	3	0.5	10	0.48148148148148145	13	0.32954545454545453	0.4074074074074074	15	11	13	7	0	0.7272727272727273	11	8	1.9333333333333333	29	0.2692307692307692	0.5833333333333334	0.5609670889424783	0.8568438131112932	0.42928434747041855	0.9508965625071948	0.4222370681689213	0.9308323625464556	0.8187345120946857	0.9206185149581062	0.06666666666666667	0.06666666666666667	0.0
6970	0.047705727122266915	0.012631030287052588	0.01261388051539801	0.8930237115647255	None	0.3333333333333333	3	0.5238095238095238	11	0.4482758620689655	13	0.3522727272727273	0.3793103448275862	14	11	16	3	0	0.7272727272727273	11	8	2.066666666666667	31	0.09090909090909091	0.5925925925925926	0.5609670889424783	0.8681368885422918	0.3838166325581943	0.9475947431767894	0.2716799020091357	0.9396082318388527	0.7796319628129011	0.9247034258298017	0.07142857142857142	0.07142857142857142	0.0
3680	0.05360054916888271	0.0006397820837990387	-0.000323528386977461	0.8741049727465837	None	0.1111111111111111	1	0.45	9	0.48148148148148145	13	0.37662337662337664	0.37037037037037035	15	10	13	4	0	0.6363636363636364	11	7	1.9333333333333333	29	0.16	0.48	0.6307431658393691	0.8586526577229162	0.5901757801841405	0.9517729416065678	0.4370735236044384	0.9348106753499175	0.745792963268035	0.9229556239219218	0.06666666666666667	0.06666666666666667	0.0
2643	3.883690700563636e-07	5.174616682989477e-09	-4.287140459758978e-10	0.9999991890941216	None	0	0	1.0	3	0.0	0	0.6666666666666666	0	2	0	1	3	0	0.6666666666666666	2	3	0.26666666666666666	4	0.75	1.0	0	0	0	0	0	0	0	0	0	0	0
262	None	None	None	None	None	0	0	0.4	2	0.8	4	0.7777777777777778	0.4	3	2	3	4	0	1.0	3	3	0.4666666666666667	7	0.4444444444444444	0	1.0	0.9840293137093006	0.15660350326170341	0.5799352085376349	0.6386066311758157	0.8937690304085126	0.9693759680214497	0.8994456235979164	0.5	0.3333333333333333	0.0
507	None	None	None	None	None	0	0	0.35714285714285715	5	0.6842105263157895	13	0.42	0.5789473684210527	16	11	4	1	0	0.5	10	5	1.4	21	0.14285714285714285	0.6666666666666666	0.6655299491303405	0.9227566968547273	0.6058356796287544	0.9397251184512845	0.24727252338568767	0.9510804204528419	0.858799287254906	0.9388599628975177	1.0	0.0625	0.0
4736	0.05331274003052311	0.009336399308684405	0.00927492720079549	0.86764080293423	None	0.3333333333333333	3	0.5238095238095238	11	0.4482758620689655	13	0.3522727272727273	0.3793103448275862	15	11	15	4	0	0.7272727272727273	11	8	2.066666666666667	31	0.13333333333333333	0.5384615384615384	0.5609670889424783	0.8568438131112932	0.42928434747041855	0.9508965625071948	0.4222370681689213	0.9308323625464556	0.8187345120946857	0.9206185149581062	0.06666666666666667	0.06666666666666667	0.0
4297	0.05335683703933981	0.010027618637581745	0.009979500717902753	0.8717547827467873	None	0.4	4	0.5909090909090909	13	0.3870967741935484	12	0.34375	0.3870967741935484	19	12	13	3	0	0.6666666666666666	12	8	2.2	33	0.13043478260869565	0.4827586206896552	0.6709846509348125	0.8275016424500613	0.4106656290440599	0.9509115487490893	0.4923954800269306	0.9184567774078752	0.8187345120946857	0.9103400545133559	0.10526315789473684	0.15789473684210525	0.0
1303	None	None	None	None	None	0.3333333333333333	1	0.625	5	0.4444444444444444	4	0.36666666666666664	0.1111111111111111	2	1	8	2	0	0.8333333333333334	6	5	0.7333333333333333	11	0.10526315789473684	0.6666666666666666	0.9735336900205341	0.5	0.18183054342471205	0.5	0.9859898710590256	0.5349681437461192	0.9772961593050293	0.5116729860306634	0.75	1.0	0.37356245095536145
5051	0.05533955615350577	0.009596541550664977	0.009592565752998862	0.8659372385015455	None	0.2222222222222222	2	0.5	10	0.4642857142857143	13	0.3409090909090909	0.39285714285714285	14	11	15	5	0	0.7272727272727273	11	8	2.0	30	0.16129032258064516	0.5384615384615384	0.5958551273909236	0.8642137367697026	0.5097300638272795	0.949809654952807	0.380064190306698	0.9303231488217358	0.7811178327883831	0.9213583033423349	0.14285714285714285	0.07142857142857142	0.0
2806	0.002754735265023287	0.00013919292489075733	-0.00013098649334698765	0.9716900004482116	None	0	0	0.5	2	0.5	2	0.6	0.5	4	2	1	0	0	0.4	5	2	0.4	6	0.0	0.5	0.8522013683247998	0.7789289704030905	0.16781391334303492	0.5836758286297004	0.43203158691342675	0.6095385504909657	0.9414237461552762	0.6639388162196731	0	0	0.0
3665	0.05536335415031914	0.009833384374748129	0.008833762645007149	0.872429660093591	None	0.2222222222222222	2	0.5	10	0.4642857142857143	13	0.38961038961038963	0.35714285714285715	15	10	14	4	0	0.6363636363636364	11	7	2.0	30	0.14814814814814814	0.48	0.6307431658393691	0.861692071599441	0.3383489176459701	0.9512481269992199	0.26979346064742654	0.9270133535070111	0.854149556837894	0.9203696003308313	0.06666666666666667	0.06666666666666667	0.0
241	None	None	None	None	None	0	0	0.2	2	0.9166666666666666	11	0.5384615384615384	0.8333333333333334	12	10	1	0	0	0.15384615384615385	13	2	0.9333333333333333	14	0.0	0.15384615384615385	0.40678341972608933	0.8075309372669819	0.5185532900059974	0.9259703580670825	0.5062829961283877	0.8624868306585891	0.8324893961931061	0.8734898820747339	0	0	0.0
503	None	None	None	None	None	0.5	1	0.5714285714285714	4	0.625	5	0.3333333333333333	0.625	7	5	2	0	0	0.8333333333333334	5	6	0.6666666666666666	10	0.0	0.5	0.817674139481554	0.9199193866875109	0.5517683657730743	0.9321609181346638	0.5693565307067432	0.8497884214574825	0.8506560934321015	0.9059241271553505	0	0	0.0
6577	0.03503846040518	0.005880137064245086	-0.0004502943809027069	0.9205738651595459	None	0.3333333333333333	3	0.5238095238095238	11	0.4482758620689655	13	0.3522727272727273	0.3793103448275862	15	11	15	6	0	0.7272727272727273	11	8	2.066666666666667	31	0.2	0.5384615384615384	0.6182441911485396	0.8893032559984908	0.5901757801841405	0.937164430920761	0.5915776911868942	0.9404099944410725	0.71023199585467	0.9251823107940227	0.2	0.2	0.0
7056	0.04743770399973175	0.011580883915182213	0.011570222842304549	0.8961588345205884	None	0.3333333333333333	3	0.5238095238095238	11	0.4482758620689655	13	0.3522727272727273	0.3793103448275862	14	11	16	3	0	0.7272727272727273	11	8	2.066666666666667	31	0.09090909090909091	0.5925925925925926	0.5609670889424783	0.8681368885422918	0.3838166325581943	0.9475947431767894	0.2716799020091357	0.9396082318388527	0.7796319628129011	0.9247034258298017	0.07142857142857142	0.07142857142857142	0.0
4692	0.053467422704373595	0.009653195300432118	0.009424188678946689	0.8751034334475831	None	0.2222222222222222	2	0.45	9	0.5185185185185185	14	0.37662337662337664	0.4074074074074074	15	11	13	5	0	0.6363636363636364	11	7	1.9333333333333333	29	0.19230769230769232	0.5	0.6307431658393691	0.8527628154349903	0.4106656290440599	0.9509028806536076	0.4222370681689213	0.9281678880023407	0.8187345120946857	0.9188116769888385	0.06666666666666667	0.06666666666666667	0.0
3776	0.05237152862974398	0.010813621919104684	0.0101004045532231	0.8762148586638443	None	0.2222222222222222	2	0.45	9	0.5185185185185185	14	0.37662337662337664	0.4074074074074074	15	11	13	4	0	0.6363636363636364	11	7	1.9333333333333333	29	0.15384615384615385	0.5	0.6307431658393691	0.8527628154349903	0.4106656290440599	0.9509028806536076	0.4222370681689213	0.9266260395899698	0.8187345120946857	0.9182404302779322	0.06666666666666667	0.06666666666666667	0.0
3048	0.05631509229511149	0.010325335532201694	0.008770240795984445	0.8709654883682311	None	0.2222222222222222	2	0.5	10	0.4642857142857143	13	0.38961038961038963	0.35714285714285715	15	10	14	4	0	0.6363636363636364	11	7	2.0	30	0.14814814814814814	0.48	0.6307431658393691	0.861692071599441	0.3383489176459701	0.9512481269992199	0.26979346064742654	0.9398280618391126	0.854149556837894	0.9252775060475565	0.06666666666666667	0.06666666666666667	0.0
2997	0.0531779485889607	0.005511252739344289	0.004841666000258847	0.8963639239849043	None	0.25	2	0.47368421052631576	9	0.5	13	0.3181818181818182	0.38461538461538464	14	10	13	7	0	0.7272727272727273	11	8	1.8666666666666667	28	0.2692307692307692	0.5217391304347826	0.5958551273909236	0.8591293455087439	0.5901757801841405	0.9486793727307106	0.34601526440817393	0.9322064614825727	0.8684036564402368	0.9204673794604065	0.07142857142857142	0.07142857142857142	0.0
4177	0.044361361631578985	0.0036453814307689856	0.0036452078402588167	0.8950121859462943	None	0.2222222222222222	2	0.45	9	0.5357142857142857	15	0.35714285714285715	0.39285714285714285	15	11	14	5	0	0.5833333333333334	12	7	2.0	30	0.17857142857142858	0.37037037037037035	0.6307431658393691	0.8572758898400258	0.5901757801841405	0.9522334825210528	0.4222370681689213	0.9353207953730943	0.8187345120946857	0.9231257027740327	0.06666666666666667	0.06666666666666667	0.0
3033	0.05355421308264156	0.007618193646772245	0.007409973185179546	0.8777197975395532	None	0.2222222222222222	2	0.5	10	0.4642857142857143	13	0.38961038961038963	0.39285714285714285	16	11	13	4	0	0.6363636363636364	11	7	2.0	30	0.16	0.48	0.6508639083870909	0.8553409257377576	0.374507273345015	0.9466845626343305	0.34601526440817393	0.9242461827667298	0.8372163974265044	0.9156853120890963	0.0625	0.0625	0.0
1165	None	None	None	None	None	0	0	1.0	3	0.0	0	0.6666666666666666	0	2	0	1	3	0	0.6666666666666666	2	3	0.26666666666666666	4	0.75	1.0	0	0	0	0	0	0	0	0	0	0	0
737	None	None	None	None	None	0	0	1.0	3	0.0	0	0.6666666666666666	0	2	0	1	1	0	0.6666666666666666	2	3	0.26666666666666666	4	0.25	1.0	0	0	0	0	0	0	0	0	0	0	0
7517	0.04937136635007028	0.00880705920877216	0.006206350023134669	0.8886269238130264	None	0.3333333333333333	3	0.5	10	0.4444444444444444	12	0.32954545454545453	0.4074074074074074	16	11	12	6	0	0.7272727272727273	11	8	1.9333333333333333	29	0.2608695652173913	0.5384615384615384	0.7166986147463869	0.8722973690360551	0.5901757801841405	0.947488366733535	0.5915776911868942	0.9318839675104673	0.71023199585467	0.922494597914522	0.0625	0.0625	0.0
7324	0.05413175907064098	0.009252321284668142	0.009155638518123167	0.8682905738878748	None	0.3333333333333333	3	0.5238095238095238	11	0.4482758620689655	13	0.3522727272727273	0.3793103448275862	15	11	15	4	0	0.7272727272727273	11	8	2.066666666666667	31	0.13333333333333333	0.5384615384615384	0.5609670889424783	0.8568438131112932	0.42928434747041855	0.9508965625071948	0.4222370681689213	0.9308323625464556	0.8187345120946857	0.9206185149581062	0.06666666666666667	0.06666666666666667	0.0
7434	0.04501113089570066	0.012571243683003878	0.012210775884666944	0.8962127917221917	None	0.375	3	0.5263157894736842	10	0.4230769230769231	11	0.3181818181818182	0.38461538461538464	14	10	13	5	0	0.7272727272727273	11	8	1.8666666666666667	28	0.19230769230769232	0.5	0.5609670889424783	0.8681368885422918	0.3838166325581943	0.9475947431767894	0.21983032496201868	0.9484056873123095	0.7796319628129011	0.9284835603325485	0.07142857142857142	0.07142857142857142	0.0
1427	None	None	None	None	None	0.5	1	0.8333333333333334	5	0.0	0	0.5333333333333333	0	2	0	5	3	0	0.6	5	3	0.5333333333333333	8	0.25	0.6666666666666666	0	0	0	0	0	0	0	0	0	0	0
3927	0.05346068838144714	0.010669293081927786	0.010408346694308124	0.8735669740885024	None	0.2222222222222222	2	0.45	9	0.5185185185185185	14	0.37662337662337664	0.4074074074074074	15	11	13	5	0	0.6363636363636364	11	7	1.9333333333333333	29	0.19230769230769232	0.5	0.6307431658393691	0.8527628154349903	0.4106656290440599	0.9509028806536076	0.4222370681689213	0.9281678880023407	0.8187345120946857	0.9188116769888385	0.06666666666666667	0.13333333333333333	0.0
4000	0.053942053727311	0.00991210081829049	0.008420482180575917	0.8720949505095452	None	0.2222222222222222	2	0.45	9	0.5185185185185185	14	0.37662337662337664	0.37037037037037035	14	10	14	5	0	0.6363636363636364	11	7	1.9333333333333333	29	0.17857142857142858	0.5	0.5958551273909236	0.8591293455087439	0.46426234891505536	0.9555300351073932	0.34601526440817393	0.9314506262430972	0.8372163974265044	0.9237839499369533	0.07142857142857142	0.07142857142857142	0.0
3207	None	None	None	None	None	0.1	1	0.45454545454545453	10	0.4838709677419355	15	0.4125	0.45161290322580644	19	14	13	2	0	0.8	10	8	2.2	33	0.08	0.5	0.6709846509348125	0.8484552904291185	0.4106656290440599	0.9414234556422721	0.4222370681689213	0.9193956841229649	0.8187345120946857	0.9098047508855075	0.5263157894736842	0.05263157894736842	0.0
4090	0.042277108997141676	0.005312098588517215	0.002427628325427531	0.916488734234996	None	0.1	1	0.45454545454545453	10	0.4666666666666667	14	0.3516483516483517	0.4	18	12	13	4	0	0.5384615384615384	13	7	2.1333333333333333	32	0.16666666666666666	0.35714285714285715	0.6508639083870909	0.8486778231260368	0.374507273345015	0.9446364174944779	0.34601526440817393	0.9279694079923496	0.8372163974265044	0.914694520561619	0.05555555555555555	0.05555555555555555	0.0
4024	0.05261847872394053	0.008976288290748407	0.00851746102025103	0.8779644517243121	None	0.2222222222222222	2	0.45	9	0.5185185185185185	14	0.37662337662337664	0.4074074074074074	15	11	13	5	0	0.6363636363636364	11	7	1.9333333333333333	29	0.19230769230769232	0.5	0.6307431658393691	0.8527628154349903	0.4106656290440599	0.9509028806536076	0.26979346064742654	0.9397355855133913	0.7448847143413868	0.9233648312186931	0.06666666666666667	0.06666666666666667	0.0
2485	None	None	None	None	None	0.3333333333333333	2	0.5	7	0.47368421052631576	9	0.3	0.42105263157894735	12	8	8	6	0	0.7	7	10	1.4	21	0.375	0.13333333333333333	0.5958551273909236	0.9036390187014037	0.3383489176459701	0.9544005007379213	0.26979346064742654	0.837302117632561	0.8873597756848142	0.9093673879089317	0.08333333333333333	0.5	0.0
859	None	None	None	None	None	0	0	1.0	2	0.0	0	0.75	0	0	0	2	1	0	1.0	2	2	0.2	3	0.125	0	0	0	0	0	0	0	0	0	0	0	0
6299	None	None	None	None	None	0.4	4	0.5454545454545454	12	0.43333333333333335	13	0.36363636363636365	0.4	17	12	14	3	0	0.7272727272727273	11	8	2.1333333333333333	32	0.1111111111111111	0.5714285714285714	0.6742894376721111	0.8690825108727755	0.42928434747041855	0.9490672896375277	0.27356634337084496	0.9301992057421892	0.7381910880956366	0.9219541850547261	0.058823529411764705	0.058823529411764705	0.0
2317	None	None	None	None	None	0.5	1	0.8571428571428571	6	0.125	1	0.625	0	3	0	6	1	0	1.0	4	4	0.6666666666666666	10	0.07692307692307693	0.6666666666666666	0	0	0	0	0	0	0	0	0	0	0
1174	None	None	None	None	None	0	0	0.25	2	0.8	8	0.4	0.4	5	4	6	4	0	0.3	10	3	0.8	12	0.26666666666666666	1.0	0.5609670889424783	0.8792062433203314	0.4721866869157648	0.8620073654465014	0.26979346064742654	0.9144973174890906	0.8205074400692606	0.8871820818295465	0.2	0.2	0.0
[truncated: 6,493 more rows]
