# Supplementary material for: Constrained by Design: Influence of Genetic Encodings on Evolved Traits of Robots
Source: Front Robot AI. 2021 Jun 15;8:672379. doi: 10.3389/frobt.2021.672379 (PMC8239187; doi:10.3389/frobt.2021.672379)
Supplement: Supplementary file 1 [file DataSheet3.ZIP › plasticodingrep_plane_19_snapshots_ids.tsv]

generation	robot_id	fitness	novelty	novelty_pop	cons_fitness
145	7317	0.01366982287696241	None	0.0	0.01366982287696241
145	7111	0.01159213305689458	None	0.11967171269080981	0.01159213305689458
145	6724	0.013151771747459838	None	0.0675105472760159	0.013151771747459838
145	7124	0.013427697471451436	None	0.0	0.013427697471451436
145	7340	0.008620210099574505	None	0.18157583284909676	0.008620210099574505
145	6571	0.01116654961410786	None	0.0	0.01116654961410786
145	7334	0.013379210327162324	None	0.0	0.013379210327162324
145	7319	0.00969182003592227	None	0.053357123777478276	0.00969182003592227
145	7132	0.010595402673125313	None	0.04218382855609786	0.010595402673125313
145	7217	0.012258566599862224	None	0.1355208897844685	0.012258566599862224
145	7304	0.012230550475078771	None	0.04218382855609786	0.012230550475078771
145	7275	0.011267583919068559	None	0.0	0.011267583919068559
145	7063	0.013252726426292653	None	0.0	0.013252726426292653
145	7045	0.012576406857886633	None	0.0	0.012576406857886633
145	7326	0.010078917792968153	None	0.04218382855609786	0.010078917792968153
145	7263	0.013710363976080043	None	0.0	0.013710363976080043
145	7027	0.013065357335084153	None	0.0	0.013065357335084153
145	7281	0.014149406655997494	None	0.0	0.014149406655997494
145	6746	0.012436630345545579	None	0.0	0.012436630345545579
145	7004	0.009880563647087373	None	0.0771089430852647	0.009880563647087373
145	6970	0.01261388051539801	None	0.0	0.01261388051539801
145	7174	0.013942217285503848	None	0.0	0.013942217285503848
145	7279	0.013740037736437685	None	0.05856021857312861	0.013740037736437685
145	7030	0.013070292279894043	None	0.05856021857312861	0.013070292279894043
145	7168	0.01170850030855048	None	0.07369969951254854	0.01170850030855048
145	7297	0.01089188820823933	None	0.0	0.01089188820823933
145	7327	0.011172026897962265	None	0.0	0.011172026897962265
145	7231	0.01258779254712434	None	0.0	0.01258779254712434
145	7323	0.006805320588319281	None	0.05027660022792674	0.006805320588319281
145	6952	0.013936600986719602	None	0.0	0.013936600986719602
145	7321	0.013135410853223985	None	0.0	0.013135410853223985
145	7007	0.010781815953946509	None	0.053357123777478276	0.010781815953946509
145	7241	0.012449768893527538	None	0.0	0.012449768893527538
145	7283	0.012723989808919494	None	0.0848697184479179	0.012723989808919494
145	7309	0.010908661929115665	None	0.0	0.010908661929115665
145	7082	0.012613522440715275	None	0.0	0.012613522440715275
145	7310	-9.736988896614906e-05	None	0.12259253090940163	-9.736988896614906e-05
145	7208	0.011019400522144139	None	0.0	0.011019400522144139
145	7148	0.01041419996236675	None	0.06422079865334783	0.01041419996236675
145	7278	0.012679476471852802	None	0.0	0.012679476471852802
145	7249	0.013472987813043806	None	0.0	0.013472987813043806
145	7325	0.007505765822413926	None	0.044829706840771644	0.007505765822413926
145	7158	0.013717503270463375	None	0.0	0.013717503270463375
145	7010	0.014057249942319393	None	0.0	0.014057249942319393
145	7292	0.013781159861712187	None	0.0	0.013781159861712187
145	7267	0.012442609418413365	None	0.0	0.012442609418413365
145	5588	0.012629727222846835	None	0.0	0.012629727222846835
145	7350	0.006919094555369269	None	0.0675105472760159	0.006919094555369269
145	7155	0.010461743130012052	None	0.0	0.010461743130012052
145	6839	0.01183967284599662	None	0.0357142857142857	0.01183967284599662
145	7244	0.013247505385547574	None	0.0	0.013247505385547574
145	6745	0.012409106251362718	None	0.0	0.012409106251362718
145	7324	0.009155638518123167	None	0.023591731868294857	0.009155638518123167
145	6923	0.011187488010453906	None	0.0	0.011187488010453906
145	6867	0.013563264540377042	None	0.0	0.013563264540377042
145	6718	0.01216923115638115	None	0.03724048483574454	0.01216923115638115
145	7000	0.013065948773699	None	0.0	0.013065948773699
145	7206	0.011517593199669387	None	0.03613496476036497	0.011517593199669387
145	7255	0.010909315530940737	None	0.0	0.010909315530940737
145	7328	0.012372864596815204	None	0.0	0.012372864596815204
145	6911	0.014140330171446752	None	0.0	0.014140330171446752
145	7135	0.012674178723173862	None	0.0	0.012674178723173862
145	5789	0.01279702013367691	None	0.0	0.01279702013367691
145	7333	0.011179751004791391	None	0.0	0.011179751004791391
145	7180	0.012066946369672366	None	0.053061082152463114	0.012066946369672366
145	6978	0.00973678338291045	None	0.0	0.00973678338291045
145	7331	-0.0005863384398839347	None	0.024391800245767026	-0.0005863384398839347
145	7164	0.01294068140338926	None	0.0	0.01294068140338926
145	6434	0.014114971045397783	None	0.0	0.014114971045397783
145	6968	0.014140330171446752	None	0.0	0.014140330171446752
145	7226	0.008682567603396632	None	0.03613496476036497	0.008682567603396632
145	6157	0.013291605662585047	None	0.0	0.013291605662585047
145	7001	0.013762959866478214	None	0.0	0.013762959866478214
145	7170	0.011201591091036783	None	0.0	0.011201591091036783
145	7216	0.011721233587808973	None	0.0	0.011721233587808973
145	7315	0.008504335657762908	None	0.0	0.008504335657762908
145	7130	0.012639684952599041	None	0.0	0.012639684952599041
145	7203	0.01214869175058817	None	0.07369969951254854	0.01214869175058817
145	6859	0.012739359561087234	None	0.0	0.012739359561087234
145	6861	0.013608980314958757	None	0.0	0.013608980314958757
145	7343	None	None	0.15079313801219182	None
145	7187	0.011841836098549493	None	0.09358480683367368	0.011841836098549493
145	7320	0.01062343121033903	None	0.0	0.01062343121033903
145	6966	0.013549950411778878	None	0.0	0.013549950411778878
145	7239	0.010223772924045743	None	0.044829706840771644	0.010223772924045743
145	7261	0.009642923221698846	None	0.04218382855609786	0.009642923221698846
145	7165	0.013053918219777793	None	0.0	0.013053918219777793
145	6057	0.014133076684641378	None	0.0	0.014133076684641378
145	6710	0.012899371186197951	None	0.0	0.012899371186197951
145	6617	0.012717572486226441	None	0.05856021857312861	0.012717572486226441
145	7305	0.01072753297984522	None	0.0	0.01072753297984522
145	7176	0.01251262279107458	None	0.0	0.01251262279107458
145	6658	0.012562138248167593	None	0.0	0.012562138248167593
145	7207	0.010613504253114997	None	0.0	0.010613504253114997
145	6955	0.012640934130666527	None	0.03613496476036497	0.012640934130666527
145	7300	0.011293724914162563	None	0.0	0.011293724914162563
145	7345	-0.0005009061364476062	None	0.1273256603403104	-0.0005009061364476062
145	7260	0.012508665664887042	None	0.14487629620802905	0.012508665664887042
145	7332	0.008829715467938003	None	0.044829706840771644	0.008829715467938003
145	7341	0.012179253810440435	None	0.07881483422027827	0.012179253810440435
143	7250	0.010579799614526871	None	0.0	0.010579799614526871
143	7111	0.01159213305689458	None	0.10066160393268206	0.01159213305689458
143	6724	0.013151771747459838	None	0.061477313062988884	0.013151771747459838
143	7233	None	None	0.07567707819099849	None
143	7124	0.013427697471451436	None	0.0	0.013427697471451436
143	6571	0.01116654961410786	None	0.028257878848054353	0.01116654961410786
143	6998	0.009878616524725598	None	0.040495717433429265	0.009878616524725598
143	7213	0.009173348639581816	None	0.06679695870523596	0.009173348639581816
143	6747	0.012687737192976669	None	0.0	0.012687737192976669
143	7132	0.010595402673125313	None	0.06546276906778	0.010595402673125313
143	7217	0.012258566599862224	None	0.12969419538761667	0.012258566599862224
143	7063	0.013252726426292653	None	0.0	0.013252726426292653
143	7045	0.012576406857886633	None	0.0	0.012576406857886633
143	7027	0.013065357335084153	None	0.0	0.013065357335084153
143	6746	0.012436630345545579	None	0.0	0.012436630345545579
143	7004	0.009880563647087373	None	0.06684034495717532	0.009880563647087373
143	6970	0.01261388051539801	None	0.0	0.01261388051539801
143	7174	0.013942217285503848	None	0.0	0.013942217285503848
143	7152	0.007191903088161332	None	0.057482210323391215	0.007191903088161332
143	7222	0.013627506506908969	None	0.0	0.013627506506908969
143	7081	0.012535319884696397	None	0.053061082152463114	0.012535319884696397
143	7030	0.013070292279894043	None	0.0774288318023693	0.013070292279894043
143	7168	0.01170850030855048	None	0.072413715600909	0.01170850030855048
143	7153	0.013599815485760131	None	0.0	0.013599815485760131
143	7219	0.007610180551948976	None	0.14853633684538303	0.007610180551948976
143	7231	0.01258779254712434	None	0.0	0.01258779254712434
143	7238	0.010803408696530433	None	0.011333333333333329	0.010803408696530433
143	6952	0.013936600986719602	None	0.0	0.013936600986719602
143	7007	0.010781815953946509	None	0.058970949207566646	0.010781815953946509
143	7241	0.012449768893527538	None	0.0	0.012449768893527538
143	7086	0.00885418027370183	None	0.0	0.00885418027370183
143	7082	0.012613522440715275	None	0.0	0.012613522440715275
143	5841	0.012723755427695788	None	0.0	0.012723755427695788
143	6962	0.010995929889645721	None	0.028257878848054353	0.010995929889645721
143	7218	0.011173540300778844	None	0.07156581709901512	0.011173540300778844
143	7208	0.011019400522144139	None	0.0	0.011019400522144139
143	7148	0.01041419996236675	None	0.08798805626346232	0.01041419996236675
143	6835	0.012484771354210422	None	0.08798805626346232	0.012484771354210422
143	7249	0.013472987813043806	None	0.0	0.013472987813043806
143	6982	0.009308919379205551	None	0.011333333333333329	0.009308919379205551
143	7058	0.010982508388875694	None	0.028257878848054353	0.010982508388875694
143	6983	0.00959408863525366	None	0.03033222668780768	0.00959408863525366
143	7158	0.013717503270463375	None	0.0	0.013717503270463375
143	7010	0.014057249942319393	None	0.0	0.014057249942319393
143	5588	0.012629727222846835	None	0.0	0.012629727222846835
143	7155	0.010461743130012052	None	0.028257878848054353	0.010461743130012052
143	6839	0.01183967284599662	None	0.0357142857142857	0.01183967284599662
143	7205	0.009585375944700443	None	0.0	0.009585375944700443
143	7244	0.013247505385547574	None	0.0	0.013247505385547574
143	6745	0.012409106251362718	None	0.0	0.012409106251362718
143	6923	0.011187488010453906	None	0.0	0.011187488010453906
143	7228	0.009126794594158187	None	0.0	0.009126794594158187
143	6915	0.012891194201221689	None	0.0	0.012891194201221689
143	7140	0.011607227434341148	None	0.0	0.011607227434341148
143	6867	0.013563264540377042	None	0.0	0.013563264540377042
143	6718	0.01216923115638115	None	0.03351643635217009	0.01216923115638115
143	7125	0.012847235208737371	None	0.0	0.012847235208737371
143	7000	0.013065948773699	None	0.0	0.013065948773699
143	7206	0.011517593199669387	None	0.011333333333333329	0.011517593199669387
143	6911	0.014140330171446752	None	0.0	0.014140330171446752
143	7237	0.011086967211647918	None	0.0	0.011086967211647918
143	7135	0.012674178723173862	None	0.0	0.012674178723173862
143	5789	0.01279702013367691	None	0.0	0.01279702013367691
143	7180	0.012066946369672366	None	0.053061082152463114	0.012066946369672366
143	6716	0.013050721282172306	None	0.061477313062988884	0.013050721282172306
143	6978	0.00973678338291045	None	0.028257878848054353	0.00973678338291045
143	7229	0.008825146662112633	None	0.16128378132484594	0.008825146662112633
143	7164	0.01294068140338926	None	0.0	0.01294068140338926
143	6264	0.01202946130165932	None	0.0	0.01202946130165932
143	6434	0.014114971045397783	None	0.0	0.014114971045397783
143	6968	0.014140330171446752	None	0.0	0.014140330171446752
143	7226	0.008682567603396632	None	0.011333333333333329	0.008682567603396632
143	6157	0.013291605662585047	None	0.0	0.013291605662585047
143	7033	0.01248596721039656	None	0.0	0.01248596721039656
143	7102	0.008585465372907287	None	0.0589172286693629	0.008585465372907287
143	7001	0.013762959866478214	None	0.0	0.013762959866478214
143	7170	0.011201591091036783	None	0.028257878848054353	0.011201591091036783
143	7216	0.011721233587808973	None	0.0	0.011721233587808973
143	7034	0.011369752272245149	None	0.09050569732200994	0.011369752272245149
143	7130	0.012639684952599041	None	0.0	0.012639684952599041
143	7203	0.01214869175058817	None	0.072413715600909	0.01214869175058817
143	6859	0.012739359561087234	None	0.0	0.012739359561087234
143	6861	0.013608980314958757	None	0.0	0.013608980314958757
143	7221	0.01027035882420086	None	0.15166261373665427	0.01027035882420086
143	7187	0.011841836098549493	None	0.09050569732200994	0.011841836098549493
143	6831	0.01343460173840487	None	0.0	0.01343460173840487
143	6966	0.013549950411778878	None	0.0	0.013549950411778878
143	7239	0.010223772924045743	None	0.040495717433429265	0.010223772924045743
143	7165	0.013053918219777793	None	0.0	0.013053918219777793
143	7056	0.011570222842304549	None	0.0	0.011570222842304549
143	7242	0.012621734247251212	None	0.061477313062988884	0.012621734247251212
143	6057	0.014133076684641378	None	0.0	0.014133076684641378
143	6710	0.012899371186197951	None	0.0	0.012899371186197951
143	6617	0.012717572486226441	None	0.0774288318023693	0.012717572486226441
143	7176	0.01251262279107458	None	0.0	0.01251262279107458
143	6658	0.012562138248167593	None	0.0	0.012562138248167593
143	7223	0.0013080949617274398	None	0.0983635837699434	0.0013080949617274398
143	7207	0.010613504253114997	None	0.0	0.010613504253114997
143	6955	0.012640934130666527	None	0.011333333333333329	0.012640934130666527
143	7230	0.007309355441485969	None	0.10207311077222747	0.007309355441485969
106	5298	0.010454831186811876	None	0.0	0.010454831186811876
106	4582	0.012796573768045853	None	0.0	0.012796573768045853
106	5349	0.01090013622563078	None	0.0	0.01090013622563078
106	5264	0.013036365475367634	None	0.0	0.013036365475367634
106	5157	0.011330393858334118	None	0.0	0.011330393858334118
106	5140	0.01184897684576723	None	0.0	0.01184897684576723
106	5326	0.012677576303542043	None	0.0	0.012677576303542043
106	5363	0.008839376262807586	None	0.029629629629629627	0.008839376262807586
106	5276	0.010197546026052346	None	0.0	0.010197546026052346
106	4216	0.01088859426226362	None	0.0	0.01088859426226362
106	5368	0.008948877887181024	None	0.0	0.008948877887181024
106	5215	0.01031968517162901	None	0.0	0.01031968517162901
106	5176	0.008438943513201179	None	0.05770370370370374	0.008438943513201179
106	4921	0.009980992024044368	None	0.10514792517961843	0.009980992024044368
106	5060	0.009973670274035326	None	0.10556631678725034	0.009973670274035326
106	4846	0.012629870190528263	None	0.0	0.012629870190528263
106	5155	0.010578733871602687	None	0.005147829459447066	0.010578733871602687
106	5398	0.008501158751995102	None	0.09002618096281337	0.008501158751995102
106	5309	0.010159361765781028	None	0.005147829459447066	0.010159361765781028
106	5376	0.010192091077470824	None	0.04121680870625076	0.010192091077470824
106	5366	0.00961142080974459	None	0.0	0.00961142080974459
106	5327	0.00888758513876893	None	0.0	0.00888758513876893
106	4966	0.010763295566863765	None	0.0	0.010763295566863765
106	5320	0.009383496264201511	None	0.14471356494213902	0.009383496264201511
106	4933	0.010520636733524756	None	0.0	0.010520636733524756
106	5386	0.005373789037342425	None	0.08860873766217459	0.005373789037342425
106	5030	0.01099752188167024	None	0.03033222668780768	0.01099752188167024
106	5225	0.014041297291485053	None	0.03033222668780768	0.014041297291485053
106	5013	0.010864448973241445	None	0.08219662879809406	0.010864448973241445
106	5208	0.008059269822831346	None	0.04121680870625076	0.008059269822831346
106	5251	0.010368603536515397	None	0.02057035081562953	0.010368603536515397
106	4970	0.011648839678255375	None	0.0	0.011648839678255375
106	4432	0.01038627715151798	None	0.0	0.01038627715151798
106	3968	0.010642362058063015	None	0.0	0.010642362058063015
106	5234	0.011631882486117748	None	0.0	0.011631882486117748
106	5350	0.009151324452921626	None	0.017141959013024607	0.009151324452921626
106	5329	0.008595557561577104	None	0.017141959013024607	0.008595557561577104
106	4864	0.010412660693272445	None	0.0	0.010412660693272445
106	5089	0.011526125113879543	None	0.0	0.011526125113879543
106	5353	0.010850102852527329	None	0.0	0.010850102852527329
106	4598	0.011101577315214288	None	0.0	0.011101577315214288
106	5338	0.008611371302961308	None	0.017141959013024607	0.008611371302961308
106	5108	0.012746910288948707	None	0.0	0.012746910288948707
106	5333	0.010021724119788652	None	0.0	0.010021724119788652
106	5182	0.010291118333834144	None	0.005147829459447066	0.010291118333834144
106	5379	0.007270719583633501	None	0.04920848858546151	0.007270719583633501
106	4735	0.01085167615226323	None	0.0	0.01085167615226323
106	5267	0.008871928141305172	None	0.0	0.008871928141305172
106	5345	0.012576997296971043	None	0.0	0.012576997296971043
106	5034	0.01023565954527829	None	0.0	0.01023565954527829
106	4969	0.011358012485513084	None	0.06622989763192035	0.011358012485513084
106	5355	0.012216004780749972	None	0.0	0.012216004780749972
106	5210	0.00874530605250709	None	0.06345882699167801	0.00874530605250709
106	5281	0.009564208621379428	None	0.11003443983334157	0.009564208621379428
106	4461	0.01276336548059543	None	0.0	0.01276336548059543
106	5180	0.010804918130293602	None	0.0	0.010804918130293602
106	5337	0.009298584216696883	None	0.013793103448275845	0.009298584216696883
106	5369	0.009627185213245319	None	0.0	0.009627185213245319
106	4639	0.011682233001727185	None	0.0	0.011682233001727185
106	5361	0.00980373143333611	None	0.09586282620870215	0.00980373143333611
106	5391	0.011145608323175765	None	0.06622989763192035	0.011145608323175765
106	5372	0.009809984775067256	None	0.029629629629629627	0.009809984775067256
106	3615	0.010881396456705583	None	0.0	0.010881396456705583
106	5301	0.009596748862519487	None	0.02057035081562953	0.009596748862519487
106	5199	0.013061672483184463	None	0.0	0.013061672483184463
106	5358	0.00928399555162982	None	0.0	0.00928399555162982
106	5392	0.00845789570131045	None	0.03788286038713433	0.00845789570131045
106	5305	0.00955198264019971	None	0.09189968017672141	0.00955198264019971
106	5025	0.011436179403586913	None	0.04121680870625076	0.011436179403586913
106	5168	0.012840857867038848	None	0.0	0.012840857867038848
106	5395	0.010190748834467462	None	0.0	0.010190748834467462
106	5239	0.009696538771247858	None	0.0	0.009696538771247858
106	5367	0.010039899611939403	None	0.0	0.010039899611939403
106	4422	0.010374458453447226	None	0.0	0.010374458453447226
106	3837	0.010831977195162623	None	0.0	0.010831977195162623
106	5041	0.012876647742048847	None	0.052694470796256845	0.012876647742048847
106	5357	0.009563795119407354	None	0.0682944808076139	0.009563795119407354
106	5280	0.010160403066033594	None	0.07759291409855487	0.010160403066033594
106	5087	0.010780592047450896	None	0.013793103448275845	0.010780592047450896
106	5171	0.011606180064581135	None	0.06345882699167801	0.011606180064581135
106	5148	0.010174392030558841	None	0.005147829459447066	0.010174392030558841
106	5173	0.009518329036613331	None	0.005147829459447066	0.009518329036613331
106	5263	0.011955975461287707	None	0.013793103448275845	0.011955975461287707
106	5279	0.009181565476288041	None	0.0	0.009181565476288041
106	5360	0.012930673132063312	None	0.0	0.012930673132063312
106	5397	0.010024677677482753	None	0.0	0.010024677677482753
106	5359	0.007144371066405278	None	0.11245417358611295	0.007144371066405278
106	5096	0.011585603157778988	None	0.0	0.011585603157778988
106	5302	0.008293120584523254	None	0.02057035081562953	0.008293120584523254
106	5306	0.008885715149202467	None	0.06381379246424068	0.008885715149202467
106	5203	0.012741942235431248	None	0.0	0.012741942235431248
106	5249	0.00925646986692346	None	0.10504975710408289	0.00925646986692346
106	5400	0.00898825566572718	None	0.06381379246424068	0.00898825566572718
106	5106	0.010578939793461162	None	0.0	0.010578939793461162
106	5235	0.010949126386863529	None	0.08219662879809406	0.010949126386863529
106	5002	0.01191803366774436	None	0.0	0.01191803366774436
106	4748	0.010010344659210132	None	0.005147829459447066	0.010010344659210132
106	5334	0.008990781608317594	None	0.017141959013024607	0.008990781608317594
106	5356	0.008028288699903236	None	0.005147829459447066	0.008028288699903236
106	4319	0.012410731898589182	None	0.013793103448275845	0.012410731898589182
141	7111	0.01159213305689458	None	0.1017970762437757	0.01159213305689458
141	6724	0.013151771747459838	None	0.04827336320096678	0.013151771747459838
141	7144	0.011575625585571424	None	0.0	0.011575625585571424
141	7124	0.013427697471451436	None	0.0	0.013427697471451436
141	6571	0.01116654961410786	None	0.0038374804081387306	0.01116654961410786
141	6998	0.009878616524725598	None	0.038438016360366076	0.009878616524725598
141	7108	0.011024429144841268	None	0.0	0.011024429144841268
141	6747	0.012687737192976669	None	0.0	0.012687737192976669
141	7132	0.010595402673125313	None	0.05847540344917364	0.010595402673125313
141	6253	0.01424298368873309	None	0.0	0.01424298368873309
141	7063	0.013252726426292653	None	0.0	0.013252726426292653
141	7045	0.012576406857886633	None	0.0	0.012576406857886633
141	7097	0.004716803671106906	None	0.060143888548692695	0.004716803671106906
141	7027	0.013065357335084153	None	0.0	0.013065357335084153
141	6926	0.01143019682314079	None	0.047165406357744986	0.01143019682314079
141	7116	0.011642578089490544	None	0.0	0.011642578089490544
141	6746	0.012436630345545579	None	0.0	0.012436630345545579
141	7004	0.009880563647087373	None	0.06626783128737676	0.009880563647087373
141	6854	0.011990840792865748	None	0.0	0.011990840792865748
141	6970	0.01261388051539801	None	0.0	0.01261388051539801
141	7041	0.010436457590953125	None	0.0038374804081387306	0.010436457590953125
141	7081	0.012535319884696397	None	0.047165406357744986	0.012535319884696397
141	7030	0.013070292279894043	None	0.06322966423610513	0.013070292279894043
141	6952	0.013936600986719602	None	0.0	0.013936600986719602
141	6909	0.012900886212617873	None	0.04827336320096678	0.012900886212617873
141	7007	0.010781815953946509	None	0.054964828194946344	0.010781815953946509
141	7142	0.011969643209687488	None	0.047165406357744986	0.011969643209687488
141	6868	0.012296940315619693	None	0.06761701695520608	0.012296940315619693
141	7086	0.00885418027370183	None	0.0	0.00885418027370183
141	7109	0.012120161738770828	None	0.0	0.012120161738770828
141	7082	0.012613522440715275	None	0.0	0.012613522440715275
141	5841	0.012723755427695788	None	0.0	0.012723755427695788
141	6962	0.010995929889645721	None	0.0038374804081387306	0.010995929889645721
141	7148	0.01041419996236675	None	0.05402337761003482	0.01041419996236675
141	6835	0.012484771354210422	None	0.05402337761003482	0.012484771354210422
141	7072	0.004110694361887384	None	0.13894033608793968	0.004110694361887384
141	7121	0.006961701551719094	None	0.0	0.006961701551719094
141	7133	0.011861672591984515	None	0.0	0.011861672591984515
141	6982	0.009308919379205551	None	0.03457463847495864	0.009308919379205551
141	7058	0.010982508388875694	None	0.0038374804081387306	0.010982508388875694
141	6983	0.00959408863525366	None	0.016851237048782042	0.00959408863525366
141	6986	0.01114145654714716	None	0.0643882503788884	0.01114145654714716
141	7122	0.010401500149834325	None	0.0	0.010401500149834325
141	7010	0.014057249942319393	None	0.0	0.014057249942319393
141	5588	0.012629727222846835	None	0.0	0.012629727222846835
141	6888	0.00975538641944043	None	0.09643087727573924	0.00975538641944043
141	7105	0.012402190342278786	None	0.0	0.012402190342278786
141	6839	0.01183967284599662	None	0.0357142857142857	0.01183967284599662
141	6745	0.012409106251362718	None	0.0	0.012409106251362718
141	6985	0.013425367116648892	None	0.0	0.013425367116648892
141	6923	0.011187488010453906	None	0.0	0.011187488010453906
141	6915	0.012891194201221689	None	0.0	0.012891194201221689
141	7140	0.011607227434341148	None	0.0	0.011607227434341148
141	6867	0.013563264540377042	None	0.0	0.013563264540377042
141	6718	0.01216923115638115	None	0.029792387868595633	0.01216923115638115
141	7125	0.012847235208737371	None	0.0	0.012847235208737371
141	6373	0.012820274746704422	None	0.029792387868595633	0.012820274746704422
141	7000	0.013065948773699	None	0.0	0.013065948773699
141	6922	0.012473974116879767	None	0.0	0.012473974116879767
141	6911	0.014140330171446752	None	0.0	0.014140330171446752
141	7135	0.012674178723173862	None	0.0	0.012674178723173862
141	5789	0.01279702013367691	None	0.0	0.01279702013367691
141	7117	0.008437260937220607	None	0.016851237048782042	0.008437260937220607
141	7080	0.01162333619815548	None	0.03457463847495864	0.01162333619815548
141	7131	0.006865757329949783	None	0.1512457453983356	0.006865757329949783
141	7120	0.010681195199400926	None	0.058151448258899195	0.010681195199400926
141	6716	0.013050721282172306	None	0.04827336320096678	0.013050721282172306
141	6978	0.00973678338291045	None	0.0038374804081387306	0.00973678338291045
141	7114	0.008028302954456678	None	0.18244947066311262	0.008028302954456678
141	6896	0.009602560912659704	None	0.0	0.009602560912659704
141	6264	0.01202946130165932	None	0.0	0.01202946130165932
141	6434	0.014114971045397783	None	0.0	0.014114971045397783
141	7118	0.008984737898515237	None	0.05985355424546936	0.008984737898515237
141	7068	0.009519940074672538	None	0.11005740098256375	0.009519940074672538
141	6968	0.014140330171446752	None	0.0	0.014140330171446752
141	6905	0.009439148558650192	None	0.055970755027768174	0.009439148558650192
141	6157	0.013291605662585047	None	0.0	0.013291605662585047
141	7033	0.01248596721039656	None	0.0	0.01248596721039656
141	7102	0.008585465372907287	None	0.05656117525641759	0.008585465372907287
141	7001	0.013762959866478214	None	0.0	0.013762959866478214
141	7059	0.011179021006364372	None	0.0038374804081387306	0.011179021006364372
141	6828	0.012418796276732485	None	0.0	0.012418796276732485
141	7061	0.010556979196288584	None	0.0038374804081387306	0.010556979196288584
141	7034	0.011369752272245149	None	0.08232620115618039	0.011369752272245149
141	7130	0.012639684952599041	None	0.0	0.012639684952599041
141	7147	0.009929811231518502	None	0.05147829459447066	0.009929811231518502
141	6859	0.012739359561087234	None	0.0	0.012739359561087234
141	6940	0.006799752972373488	None	0.038438016360366076	0.006799752972373488
141	6861	0.013608980314958757	None	0.0	0.013608980314958757
141	7139	0.00737842476791547	None	0.06760403223376511	0.00737842476791547
141	6831	0.01343460173840487	None	0.0	0.01343460173840487
141	6966	0.013549950411778878	None	0.0	0.013549950411778878
141	7056	0.011570222842304549	None	0.0	0.011570222842304549
141	6057	0.014133076684641378	None	0.0	0.014133076684641378
141	5870	0.012751519225570985	None	0.0	0.012751519225570985
141	6710	0.012899371186197951	None	0.0	0.012899371186197951
141	6617	0.012717572486226441	None	0.06322966423610513	0.012717572486226441
141	6658	0.012562138248167593	None	0.0	0.012562138248167593
141	7100	0.012450532118537956	None	0.0	0.012450532118537956
141	6955	0.012640934130666527	None	0.03457463847495864	0.012640934130666527
72	3479	0.010441919086999195	None	0.0	0.010441919086999195
72	3284	0.00846221315042593	None	0.014814814814814814	0.00846221315042593
72	3147	0.010453930462941812	None	0.0	0.010453930462941812
72	3582	0.009978167979448109	None	0.0	0.009978167979448109
72	3624	0.00929275663675974	None	0.02697916946295233	0.00929275663675974
72	3607	0.010718906027218714	None	0.0	0.010718906027218714
72	3618	0.00930544071354033	None	0.045145445212388	0.00930544071354033
72	3668	0.010461789570438066	None	0.0	0.010461789570438066
72	3374	0.010482181452534151	None	0.0	0.010482181452534151
72	3665	0.008833762645007149	None	0.0	0.008833762645007149
72	3634	0.008887960198596305	None	0.0	0.008887960198596305
72	3685	0.009450726273638655	None	0.0	0.009450726273638655
72	3589	0.008593748630277802	None	0.0	0.008593748630277802
72	3519	0.010631869030338071	None	0.0	0.010631869030338071
72	3692	0.010881346643789766	None	0.0	0.010881346643789766
72	3228	0.009969295452678212	None	0.0	0.009969295452678212
72	3440	0.00952883318596521	None	0.0	0.00952883318596521
72	3464	0.008305369031807265	None	0.0	0.008305369031807265
72	3362	0.008305369031807265	None	0.0	0.008305369031807265
72	3666	0.01077158240691753	None	0.0	0.01077158240691753
72	3437	0.01086351506184185	None	0.0	0.01086351506184185
72	3681	0.00978914701223301	None	0.048057713421081186	0.00978914701223301
72	3583	0.007455656413632402	None	0.02697916946295233	0.007455656413632402
72	3621	0.009352611326076633	None	0.0	0.009352611326076633
72	3345	0.008481981746760618	None	0.0	0.008481981746760618
72	3428	0.010307936820065604	None	0.0	0.010307936820065604
72	3303	0.011047560594585502	None	0.0	0.011047560594585502
72	3679	0.010176945525385787	None	0.0	0.010176945525385787
72	3534	0.009501991213754982	None	0.02697916946295233	0.009501991213754982
72	3689	0.009579889684024867	None	0.0	0.009579889684024867
72	3635	0.009909878375641725	None	0.048057713421081186	0.009909878375641725
72	3590	0.006957858233134809	None	0.0	0.006957858233134809
72	3609	0.01075403977131682	None	0.0	0.01075403977131682
72	3570	0.010460364718978982	None	0.0	0.010460364718978982
72	3385	0.010937004654040999	None	0.03827445179801202	0.010937004654040999
72	3500	0.010420510277054823	None	0.0	0.010420510277054823
72	3653	0.011273037644349641	None	0.0	0.011273037644349641
72	3588	0.008901529302538465	None	0.0	0.008901529302538465
72	3100	0.010019647770528677	None	0.0	0.010019647770528677
72	3514	0.009260157522937448	None	0.03827445179801202	0.009260157522937448
72	3700	0.0007766720558333014	None	0.048371142408491954	0.0007766720558333014
72	3331	0.00894141056933229	None	0.11303873930312111	0.00894141056933229
72	3083	0.009836533205892265	None	0.052002838452247055	0.009836533205892265
72	3343	0.009633919646071177	None	0.0	0.009633919646071177
72	3603	0.008805828228009512	None	0.0	0.008805828228009512
72	3043	0.011361569984281098	None	0.0	0.011361569984281098
72	3620	0.010311503227186098	None	0.0955536941079013	0.010311503227186098
72	3377	0.01097981193775016	None	0.08093121549348796	0.01097981193775016
72	3614	0.00810907277844626	None	0.07716593856611201	0.00810907277844626
72	3655	0.008545812526977701	None	0.12210834314073753	0.008545812526977701
72	3250	0.009159634801032563	None	0.014814814814814814	0.009159634801032563
72	3337	0.009882558512235193	None	0.05825560513823834	0.009882558512235193
72	3197	0.011012955492330266	None	0.0	0.011012955492330266
72	3409	0.00946555602671765	None	0.0	0.00946555602671765
72	3690	0.008590325188649769	None	0.014814814814814814	0.008590325188649769
72	2994	0.009000179830767391	None	0.0	0.009000179830767391
72	3455	0.008796676397390188	None	0.0	0.008796676397390188
72	3695	0.009968610895074297	None	0.0	0.009968610895074297
72	3503	0.008535526305112463	None	0.0	0.008535526305112463
72	3677	0.010961700264777977	None	0.0	0.010961700264777977
72	3615	0.010881396456705583	None	0.0	0.010881396456705583
72	3663	0.008849742727262036	None	0.03316815067147485	0.008849742727262036
72	3682	0.0021554750676713095	None	0.08891960600510009	0.0021554750676713095
72	3688	0.009237282551806766	None	0.0	0.009237282551806766
72	3174	0.010019848956076846	None	0.1575941137326039	0.010019848956076846
72	2967	0.010480097146890103	None	0.0	0.010480097146890103
72	3593	0.01090285420329649	None	0.0	0.01090285420329649
72	3442	0.009587422419397527	None	0.10504602853761358	0.009587422419397527
72	3697	None	None	0.0766298674771191	None
72	3631	0.01043163895859097	None	0.03827445179801202	0.01043163895859097
72	3308	0.01044177627442346	None	0.0	0.01044177627442346
72	3673	0.009318791634339484	None	0.0	0.009318791634339484
72	3152	0.008864653895984596	None	0.0	0.008864653895984596
72	3351	0.00946185075924481	None	0.0	0.00946185075924481
72	3699	0.008016425621964437	None	0.052002838452247055	0.008016425621964437
72	3410	0.00900784329648146	None	0.05804423675345014	0.00900784329648146
72	3557	0.01075087532050969	None	0.0	0.01075087532050969
72	3662	0.01051398794724576	None	0.0	0.01051398794724576
72	3659	0.011313499696490441	None	0.13738209316077404	0.011313499696490441
72	3565	0.009802103526008634	None	0.0	0.009802103526008634
72	3683	0.010137927117594609	None	0.0	0.010137927117594609
72	3658	0.006071263779736403	None	0.014814814814814814	0.006071263779736403
72	3632	0.009049506986908843	None	0.014814814814814814	0.009049506986908843
72	3121	0.008671076398327912	None	0.08272278729506596	0.008671076398327912
72	3062	0.008323816472488465	None	0.014814814814814814	0.008323816472488465
72	3540	0.008717791044977516	None	0.0	0.008717791044977516
72	3610	0.009932454021717567	None	0.0	0.009932454021717567
72	3255	0.009683808712222835	None	0.052002838452247055	0.009683808712222835
72	3475	0.00998127219574936	None	0.05825560513823834	0.00998127219574936
72	3511	0.008474992126952918	None	0.0	0.008474992126952918
72	3431	0.009955852236795706	None	0.0	0.009955852236795706
72	3660	0.004914923919123678	None	0.09530182977451981	0.004914923919123678
72	3515	0.009134294373204045	None	0.048057713421081186	0.009134294373204045
72	3686	0.00945719431933349	None	0.03827445179801202	0.00945719431933349
72	3528	0.01008560402215507	None	0.0	0.01008560402215507
72	3546	0.00882215480368481	None	0.0	0.00882215480368481
72	3672	0.005765668107845042	None	0.13229376511285768	0.005765668107845042
72	3585	0.006830165639085964	None	0.051138182582310544	0.006830165639085964
72	3394	0.009233933352488117	None	0.045145445212388	0.009233933352488117
72	3512	0.009849609650951103	None	0.0	0.009849609650951103
50	2189	None	None	0.40846782842120133	None
50	2448	None	None	0.4493195323071163	None
50	2579	3.0683466567229944e-05	None	0.392046135341927	3.0683466567229944e-05
50	2584	-0.1	None	0.5615000452536265	-0.1
50	2560	-1.4332735142915674e-08	None	0.4552420768779924	-1.4332735142915674e-08
50	2554	-0.1	None	0.3128210120199488	-0.1
50	2576	-1.5225404696595206e-08	None	0.16968204853772706	-1.5225404696595206e-08
50	2372	None	None	0.46896925719515314	None
50	2419	None	None	0.3393450293198899	None
50	2558	0.0016133941052426735	None	0.3152401670808208	0.0016133941052426735
50	2556	0.005670886807232743	None	0.3039337179812679	0.005670886807232743
50	2559	None	None	0.4244780379923333	None
50	2520	None	None	0.4718170098063384	None
50	2568	9.68054976470976e-07	None	0.3138207887565312	9.68054976470976e-07
50	2592	0.00036741409650361845	None	0.3943910573833501	0.00036741409650361845
50	2502	None	None	0.4542517925399803	None
50	2464	None	None	0.331047510339488	None
50	2395	None	None	0.286043003683199	None
50	2577	0.00034059511961830323	None	0.3807278931688003	0.00034059511961830323
50	2597	3.108328060865728e-05	None	0.38790195529479854	3.108328060865728e-05
50	2552	7.498742372775902e-05	None	0.3995452041493566	7.498742372775902e-05
50	2504	None	None	0.32114046501296784	None
50	2270	None	None	0.35140846203668047	None
50	2453	None	None	0.4300443382875333	None
50	2600	-0.1	None	0.39690492299506713	-0.1
50	2488	None	None	0.4063080730451502	None
50	2585	-1.3239025984518577e-08	None	0.16968204853772706	-1.3239025984518577e-08
50	2581	-4.531471338997657e-06	None	0.3040013897022762	-4.531471338997657e-06
50	2340	None	None	0.4590472670219299	None
50	2496	None	None	0.41915452245310714	None
50	2534	None	None	0.3451738721796938	None
50	2461	None	None	0.39091540298319744	None
50	2596	0.0014865625062769762	None	0.46071694584913814	0.0014865625062769762
50	2553	0.00032683490711930764	None	0.3224264717611075	0.00032683490711930764
50	2319	None	None	0.35140846203668047	None
50	2276	None	None	0.3209068967644365	None
50	2486	None	None	0.5198418809572578	None
50	2385	None	None	0.3039337179812679	None
50	2517	None	None	0.3330772177587749	None
50	2478	None	None	0.2754828303733065	None
50	2587	3.5152091110999986e-07	None	0.4298019891005903	3.5152091110999986e-07
50	2200	None	None	0.46394187326248487	None
50	2557	-2.06430652879616e-05	None	0.3335474162379693	-2.06430652879616e-05
50	2594	0.001346025129541438	None	0.3039337179812679	0.001346025129541438
50	2570	1.2317684176239594e-05	None	0.30806306936915534	1.2317684176239594e-05
50	2148	None	None	0.42284575175276196	None
50	2595	-0.0007815684437914554	None	0.44183021474574746	-0.0007815684437914554
50	2589	0.0003172390029773336	None	0.4173633002648981	0.0003172390029773336
50	2582	3.4925338826910636e-05	None	0.40846782842120133	3.4925338826910636e-05
50	2578	-1.8011108190448224e-07	None	0.3141988775412126	-1.8011108190448224e-07
50	2342	None	None	0.39690492299506713	None
50	2492	None	None	0.38790195529479854	None
50	2401	None	None	0.3018302464779948	None
50	2580	-2.8102074861025438e-08	None	0.16968204853772706	-2.8102074861025438e-08
50	2550	None	None	0.31832723162245136	None
50	2434	None	None	0.5615000452536265	None
50	2569	0.0006292061739599169	None	0.3749449430688311	0.0006292061739599169
50	2561	-0.1	None	0.2754828303733065	-0.1
50	2563	0.0015189299477779256	None	0.286043003683199	0.0015189299477779256
50	2008	None	None	0.3660608180528522	None
50	2333	None	None	0.49601234738831235	None
50	2512	None	None	0.5814141610448578	None
50	2438	None	None	0.40780130629735056	None
50	2532	None	None	0.4078422743725615	None
50	2523	None	None	0.4334089770635877	None
50	2575	-5.754652589058257e-07	None	0.4314711281889158	-5.754652589058257e-07
50	2564	-0.1	None	0.3393450293198899	-0.1
50	2470	None	None	0.5085612210562153	None
50	2495	None	None	0.33963776032889087	None
50	2555	-4.663158361172667e-06	None	0.38290619990483354	-4.663158361172667e-06
50	2437	None	None	0.3478628789881245	None
50	2506	None	None	0.3563153337439696	None
50	2588	-1.690237725807112e-05	None	0.38290619990483354	-1.690237725807112e-05
50	2521	None	None	0.33331799552035285	None
50	2525	None	None	0.49601234738831235	None
50	2054	None	None	0.4334089770635877	None
50	2599	-3.756763931519565e-08	None	0.44369092608783534	-3.756763931519565e-08
50	2314	None	None	0.16968204853772706	None
50	2513	None	None	0.286043003683199	None
50	2551	0.0017938965074652633	None	0.32314924564046965	0.0017938965074652633
50	2275	None	None	0.3478628789881245	None
50	2574	-2.6149906890562545e-08	None	0.16968204853772706	-2.6149906890562545e-08
50	2547	None	None	0.4718170098063384	None
50	2530	None	None	0.3636843057310791	None
50	2289	None	None	0.4329126885004892	None
50	2567	1.4821805452123913e-05	None	0.3126023835859189	1.4821805452123913e-05
50	2535	None	None	0.3998007104033641	None
50	2423	None	None	0.5033371514816508	None
50	2125	None	None	0.4173633002648981	None
50	2591	0.0002573118499870934	None	0.33890899695637167	0.0002573118499870934
50	2573	-0.1	None	0.5615000452536265	-0.1
50	2593	-3.684198899342336e-05	None	0.4027786617619352	-3.684198899342336e-05
50	2543	None	None	0.44254027140210167	None
50	2078	None	None	0.2754828303733065	None
50	2293	None	None	0.345431187367178	None
50	2297	None	None	0.37470943670642215	None
50	2590	-0.00020585724929647609	None	0.44183021474574746	-0.00020585724929647609
50	2572	5.214453430498458e-08	None	0.29131408146080845	5.214453430498458e-08
50	2583	0.00010882423615402945	None	0.3040013897022762	0.00010882423615402945
50	2489	None	None	0.3455429994541458	None
74	3479	0.010441919086999195	None	0.0	0.010441919086999195
74	3147	0.010453930462941812	None	0.0	0.010453930462941812
74	3582	0.009978167979448109	None	0.0	0.009978167979448109
74	3704	0.010367216579258964	None	0.0	0.010367216579258964
74	3731	0.007281374862416532	None	0.0648564588801318	0.007281374862416532
74	3717	0.008927707135954708	None	0.0	0.008927707135954708
74	3769	0.007942178175630523	None	0.04701465713090181	0.007942178175630523
74	3798	0.008801062313829426	None	0.0	0.008801062313829426
74	3624	0.00929275663675974	None	0.02697916946295233	0.00929275663675974
74	3765	0.010255505229493282	None	0.0	0.010255505229493282
74	3607	0.010718906027218714	None	0.0	0.010718906027218714
74	3618	0.00930544071354033	None	0.03049987864430586	0.00930544071354033
74	3668	0.010461789570438066	None	0.0	0.010461789570438066
74	3374	0.010482181452534151	None	0.0	0.010482181452534151
74	3665	0.008833762645007149	None	0.0	0.008833762645007149
74	3634	0.008887960198596305	None	0.0	0.008887960198596305
74	3760	0.01052090421526529	None	0.0	0.01052090421526529
74	3767	0.00695098504527452	None	0.0	0.00695098504527452
74	3743	0.009830727666691293	None	0.1083795794524278	0.009830727666691293
74	3519	0.010631869030338071	None	0.0	0.010631869030338071
74	3692	0.010881346643789766	None	0.0	0.010881346643789766
74	3228	0.009969295452678212	None	0.0	0.009969295452678212
74	3440	0.00952883318596521	None	0.0	0.00952883318596521
74	3362	0.008305369031807265	None	0.0	0.008305369031807265
74	3799	0.0038935158069479557	None	0.08071159135584458	0.0038935158069479557
74	3666	0.01077158240691753	None	0.0	0.01077158240691753
74	3773	0.009745364127370513	None	0.0	0.009745364127370513
74	3681	0.00978914701223301	None	0.04701465713090181	0.00978914701223301
74	3583	0.007455656413632402	None	0.02697916946295233	0.007455656413632402
74	3746	0.010101614659402023	None	0.0	0.010101614659402023
74	3428	0.010307936820065604	None	0.0	0.010307936820065604
74	3787	0.008645849367766998	None	0.0	0.008645849367766998
74	3303	0.011047560594585502	None	0.0	0.011047560594585502
74	3635	0.009909878375641725	None	0.04701465713090181	0.009909878375641725
74	3721	0.009454505535934283	None	0.07378249631041107	0.009454505535934283
74	3570	0.010460364718978982	None	0.0	0.010460364718978982
74	3385	0.010937004654040999	None	0.03021040974151895	0.010937004654040999
74	3752	0.008127745298806338	None	0.0	0.008127745298806338
74	3653	0.011273037644349641	None	0.0	0.011273037644349641
74	3758	0.0097745639365589	None	0.04701465713090181	0.0097745639365589
74	3514	0.009260157522937448	None	0.03021040974151895	0.009260157522937448
74	3083	0.009836533205892265	None	0.050819699851218494	0.009836533205892265
74	3733	0.0091639664904602	None	0.03049987864430586	0.0091639664904602
74	3043	0.011361569984281098	None	0.0	0.011361569984281098
74	3620	0.010311503227186098	None	0.07761300212675001	0.010311503227186098
74	3771	0.009549272083421568	None	0.04438854154709202	0.009549272083421568
74	3337	0.009882558512235193	None	0.04438854154709202	0.009882558512235193
74	3725	0.008937921758721209	None	0.0	0.008937921758721209
74	3795	0.01048776215758594	None	0.04438854154709202	0.01048776215758594
74	3197	0.011012955492330266	None	0.0	0.011012955492330266
74	3409	0.00946555602671765	None	0.0	0.00946555602671765
74	3690	0.008590325188649769	None	0.025925925925925925	0.008590325188649769
74	2994	0.009000179830767391	None	0.0	0.009000179830767391
74	3455	0.008796676397390188	None	0.0	0.008796676397390188
74	3695	0.009968610895074297	None	0.0	0.009968610895074297
74	3503	0.008535526305112463	None	0.0	0.008535526305112463
74	3744	0.011581446581524057	None	0.04438854154709202	0.011581446581524057
74	3677	0.010961700264777977	None	0.0	0.010961700264777977
74	3776	0.0101004045532231	None	0.0	0.0101004045532231
74	3615	0.010881396456705583	None	0.0	0.010881396456705583
74	3785	0.010484242250064245	None	0.0	0.010484242250064245
74	3688	0.009237282551806766	None	0.0	0.009237282551806766
74	3174	0.010019848956076846	None	0.15760449359358714	0.010019848956076846
74	2967	0.010480097146890103	None	0.0	0.010480097146890103
74	3593	0.01090285420329649	None	0.0	0.01090285420329649
74	3780	0.010344442299440901	None	0.0	0.010344442299440901
74	3631	0.01043163895859097	None	0.03021040974151895	0.01043163895859097
74	3308	0.01044177627442346	None	0.0	0.01044177627442346
74	3673	0.009318791634339484	None	0.0	0.009318791634339484
74	3152	0.008864653895984596	None	0.0	0.008864653895984596
74	3786	0.010311259119285461	None	0.0	0.010311259119285461
74	3778	0.0054527251140084445	None	0.12783567356265377	0.0054527251140084445
74	3351	0.00946185075924481	None	0.0	0.00946185075924481
74	3745	0.009919362675588662	None	0.0	0.009919362675588662
74	3410	0.00900784329648146	None	0.057734044528640595	0.00900784329648146
74	3557	0.01075087532050969	None	0.0	0.01075087532050969
74	3659	0.011313499696490441	None	0.09789187670256042	0.011313499696490441
74	3565	0.009802103526008634	None	0.0	0.009802103526008634
74	3683	0.010137927117594609	None	0.0	0.010137927117594609
74	3632	0.009049506986908843	None	0.025925925925925925	0.009049506986908843
74	3764	0.010373312625998029	None	0.0	0.010373312625998029
74	3741	0.009751289893270385	None	0.07761300212675001	0.009751289893270385
74	3777	0.00893174328695833	None	0.1024009500561655	0.00893174328695833
74	3794	0.008254138701322548	None	0.0	0.008254138701322548
74	3610	0.009932454021717567	None	0.0	0.009932454021717567
74	3255	0.009683808712222835	None	0.050819699851218494	0.009683808712222835
74	3727	0.007225439908682807	None	0.08528601486979202	0.007225439908682807
74	3775	0.005519122250821081	None	0.08642890331014545	0.005519122250821081
74	3475	0.00998127219574936	None	0.04438854154709202	0.00998127219574936
74	3431	0.009955852236795706	None	0.0	0.009955852236795706
74	3742	0.0083372159113491	None	0.025925925925925925	0.0083372159113491
74	3515	0.009134294373204045	None	0.04701465713090181	0.009134294373204045
74	3686	0.00945719431933349	None	0.03021040974151895	0.00945719431933349
74	3528	0.01008560402215507	None	0.0	0.01008560402215507
74	3797	0.009741051061627279	None	0.07701437956671434	0.009741051061627279
74	3789	0.010863018843929107	None	0.0	0.010863018843929107
74	3800	0.006698392377429384	None	0.05913818258231055	0.006698392377429384
74	3394	0.009233933352488117	None	0.03049987864430586	0.009233933352488117
74	3512	0.009849609650951103	None	0.0	0.009849609650951103
74	3782	0.010860356134254288	None	0.06999056036243717	0.010860356134254288
60	3049	0.006301694930322403	None	0.04454722849970838	0.006301694930322403
60	2671	0.004664019821522631	None	0.0	0.004664019821522631
60	3058	0.00918011638980305	None	0.07128077000132262	0.00918011638980305
60	3097	0.008351162154119452	None	0.0	0.008351162154119452
60	2882	0.0071180916616667405	None	0.007407407407407407	0.0071180916616667405
60	3094	0.0036746397679168425	None	0.10591466607565067	0.0036746397679168425
60	2955	0.008622875215352366	None	0.0	0.008622875215352366
60	2930	0.009056545654293948	None	0.06330360412154801	0.009056545654293948
60	2969	0.007041197458803627	None	0.08135676765460269	0.007041197458803627
60	2968	0.00896000916224639	None	0.007407407407407407	0.00896000916224639
60	2651	0.009446471625184985	None	0.048579968436825396	0.009446471625184985
60	3026	0.005555151162331865	None	0.06808028686226973	0.005555151162331865
60	3031	0.00881325520001119	None	0.024999999999999988	0.00881325520001119
60	3069	0.007367547893444973	None	0.05379803474815683	0.007367547893444973
60	3008	0.008305572248635547	None	0.1372435439671241	0.008305572248635547
60	2682	0.001548280675557145	None	0.21330817372567473	0.001548280675557145
60	2628	0.006957858233134809	None	0.0	0.006957858233134809
60	3074	0.005408452151886283	None	0.0	0.005408452151886283
60	2858	0.0068874914720360916	None	0.04808646776833803	0.0068874914720360916
60	3086	0.004941567322973287	None	0.10391695906054903	0.004941567322973287
60	2953	0.005763032980391579	None	0.0	0.005763032980391579
60	3007	0.005934503461059982	None	0.08767262582297604	0.005934503461059982
60	2980	0.008762094389893742	None	0.059369400508712714	0.008762094389893742
60	3078	0.0033286120519966963	None	0.049447982232618315	0.0033286120519966963
60	3054	0.007022185395105953	None	0.06004932861058967	0.007022185395105953
60	2943	0.0071925318936392705	None	0.007407407407407407	0.0071925318936392705
60	3060	0.004831792636550077	None	0.17134790919775242	0.004831792636550077
60	2932	0.009013410149820449	None	0.0	0.009013410149820449
60	2920	0.006254595392079458	None	0.07890029347696437	0.006254595392079458
60	2997	0.004841666000258847	None	0.06004932861058967	0.004841666000258847
60	2836	0.006749889269335267	None	0.007407407407407407	0.006749889269335267
60	3015	0.0018008367710888964	None	0.04808646776833803	0.0018008367710888964
60	3057	0.005685125524403566	None	0.049447982232618315	0.005685125524403566
60	2959	0.008696978966483566	None	0.0	0.008696978966483566
60	2881	0.006813903516540843	None	0.10056570540337233	0.006813903516540843
60	2988	0.007733921421152259	None	0.03798765950437855	0.007733921421152259
60	3089	0.00716143190353399	None	0.06692489810151994	0.00716143190353399
60	2765	0.0034184409317797944	None	0.04808646776833803	0.0034184409317797944
60	3072	0.01083227822257529	None	0.08767262582297604	0.01083227822257529
60	2914	0.010237384844346177	None	0.024999999999999988	0.010237384844346177
60	2818	0.008369584046804287	None	0.05379803474815683	0.008369584046804287
60	2993	0.006438308229423675	None	0.06692929268826778	0.006438308229423675
60	3034	0.0023686774761331793	None	0.21330817372567473	0.0023686774761331793
60	3096	0.008262883142287965	None	0.007407407407407407	0.008262883142287965
60	3100	0.010019647770528677	None	0.029629629629629627	0.010019647770528677
60	2998	0.005036069714139957	None	0.0882868876326544	0.005036069714139957
60	2903	0.005394087603653803	None	0.11668395437118204	0.005394087603653803
60	3076	0.00849194675011115	None	0.0	0.00849194675011115
60	2957	0.008248506633230662	None	0.04726659892084465	0.008248506633230662
60	3088	0.007206437906974433	None	0.0	0.007206437906974433
60	3010	0.0026794513038255166	None	0.06710638255204604	0.0026794513038255166
60	2786	0.005689899599399885	None	0.0	0.005689899599399885
60	3056	0.008583831068236972	None	0.0	0.008583831068236972
60	3091	0.00814179186674603	None	0.06484389362727913	0.00814179186674603
60	3083	0.009836533205892265	None	0.05645691852627157	0.009836533205892265
60	3021	0.005705941161458381	None	0.06808028686226973	0.005705941161458381
60	3059	0.004712357731017705	None	0.03372396182869041	0.004712357731017705
60	3071	0.006057388871195963	None	0.007407407407407407	0.006057388871195963
60	2889	0.006825808668510627	None	0.08371249833250022	0.006825808668510627
60	3028	0.006733607888293409	None	0.06770297804394987	0.006733607888293409
60	3061	0.0027264256472632146	None	0.1095653866955831	0.0027264256472632146
60	3024	0.00832965542339791	None	0.04726659892084465	0.00832965542339791
60	3043	0.011361569984281098	None	0.029629629629629627	0.011361569984281098
60	2716	0.006801139636756347	None	0.049447982232618315	0.006801139636756347
60	3027	0.008374898766491858	None	0.05645691852627157	0.008374898766491858
60	3079	0.007788259233217142	None	0.0	0.007788259233217142
60	2709	0.007946668776460204	None	0.0	0.007946668776460204
60	2940	0.00875069273661601	None	0.048579968436825396	0.00875069273661601
60	2945	0.00855863009411425	None	0.0	0.00855863009411425
60	2994	0.009000179830767391	None	0.0	0.009000179830767391
60	2854	0.008906141211299049	None	0.0	0.008906141211299049
60	3042	0.007894510474859945	None	0.0	0.007894510474859945
60	2936	0.008188816928860324	None	0.05645691852627157	0.008188816928860324
60	3055	0.009338133291792996	None	0.1635378551045347	0.009338133291792996
60	2832	0.003080196129581196	None	0.23303309103030062	0.003080196129581196
60	2967	0.010480097146890103	None	0.024999999999999988	0.010480097146890103
60	3093	0.006573168460999392	None	0.0698215668233598	0.006573168460999392
60	2916	0.008905871032121286	None	0.048579968436825396	0.008905871032121286
60	3037	0.008540381677319391	None	0.04726659892084465	0.008540381677319391
60	3098	0.010400842243277779	None	0.06692489810151994	0.010400842243277779
60	3090	0.0055339638790412385	None	0.06808028686226973	0.0055339638790412385
60	3099	0.008028418737338974	None	0.06710638255204604	0.008028418737338974
60	3001	0.002129289106426933	None	0.049447982232618315	0.002129289106426933
60	3062	0.008323816472488465	None	0.007407407407407407	0.008323816472488465
60	2913	0.007110415136759864	None	0.12391770321495701	0.007110415136759864
60	2840	0.006343958031775397	None	0.0	0.006343958031775397
60	3085	0.007625026083862472	None	0.06816336359298765	0.007625026083862472
60	3052	0.006608999043830137	None	0.0698215668233598	0.006608999043830137
60	2941	0.007654777997824382	None	0.0	0.007654777997824382
60	2761	0.00679434142183501	None	0.0	0.00679434142183501
60	3033	0.007409973185179546	None	0.024999999999999988	0.007409973185179546
60	2885	0.0041402914569193955	None	0.11484109427439355	0.0041402914569193955
60	2975	0.006794135736562974	None	0.06004932861058967	0.006794135736562974
60	2877	0.005793279514273814	None	0.0	0.005793279514273814
60	2815	0.011033645043218666	None	0.029629629629629627	0.011033645043218666
60	3073	0.008075903802081718	None	0.04454722849970838	0.008075903802081718
60	2845	0.008437298374668115	None	0.0	0.008437298374668115
60	2910	0.006401023770137663	None	0.054350447736406994	0.006401023770137663
60	3082	0.006649878269020736	None	0.0	0.006649878269020736
60	2974	0.005820479371462695	None	0.0666041892249805	0.005820479371462695
109	5298	0.010454831186811876	None	0.01709478203050895	0.010454831186811876
109	5404	0.011818293970611843	None	0.081571946009597	0.011818293970611843
109	5548	0.009293000554955836	None	0.0	0.009293000554955836
109	5469	0.012165829253159349	None	0.081571946009597	0.012165829253159349
109	4582	0.012796573768045853	None	0.0	0.012796573768045853
109	5349	0.01090013622563078	None	0.0	0.01090013622563078
109	5264	0.013036365475367634	None	0.0	0.013036365475367634
109	5157	0.011330393858334118	None	0.0	0.011330393858334118
109	5515	0.009934112142135049	None	0.0	0.009934112142135049
109	5476	0.008389475238343172	None	0.0	0.008389475238343172
109	5506	0.012145742167535056	None	0.0	0.012145742167535056
109	5479	0.009991146547933828	None	0.037959779715828645	0.009991146547933828
109	5461	0.009851337647123048	None	0.037424435102274854	0.009851337647123048
109	5498	0.01198555803283766	None	0.09842471107034975	0.01198555803283766
109	5447	0.009928133534732337	None	0.0	0.009928133534732337
109	5453	0.009675764335275424	None	0.0	0.009675764335275424
109	5363	0.008839376262807586	None	0.03333333333333333	0.008839376262807586
109	5524	0.0010254517152318559	None	0.09955532192410298	0.0010254517152318559
109	5545	0.00955205323916055	None	0.037424435102274854	0.00955205323916055
109	5487	0.012815835733623174	None	0.0	0.012815835733623174
109	5176	0.008438943513201179	None	0.05158251513950797	0.008438943513201179
109	4921	0.009980992024044368	None	0.09842471107034975	0.009980992024044368
109	4846	0.012629870190528263	None	0.0	0.012629870190528263
109	5527	0.005686432318107732	None	0.04336736939992457	0.005686432318107732
109	5523	0.010050123706814143	None	0.01709478203050895	0.010050123706814143
109	5547	0.0097341859115619	None	0.0	0.0097341859115619
109	5327	0.00888758513876893	None	0.0	0.00888758513876893
109	4966	0.010763295566863765	None	0.01709478203050895	0.010763295566863765
109	5500	0.009621932503072214	None	0.037424435102274854	0.009621932503072214
109	5320	0.009383496264201511	None	0.14365372254236586	0.009383496264201511
109	5503	0.010801752394283902	None	0.01709478203050895	0.010801752394283902
109	5431	0.012005541906090699	None	0.06788505507340328	0.012005541906090699
109	5417	0.008494307548582264	None	0.0	0.008494307548582264
109	5030	0.01099752188167024	None	0.03033222668780768	0.01099752188167024
109	5225	0.014041297291485053	None	0.03033222668780768	0.014041297291485053
109	5525	0.009712780807930619	None	0.03009689950273662	0.009712780807930619
109	5449	0.012749990999590188	None	0.0	0.012749990999590188
109	5535	0.009275626919727544	None	0.0	0.009275626919727544
109	5251	0.010368603536515397	None	0.05749713521103753	0.010368603536515397
109	4970	0.011648839678255375	None	0.0	0.011648839678255375
109	5482	0.011074985747236199	None	0.0	0.011074985747236199
109	5530	0.008301346975690202	None	0.04336736939992457	0.008301346975690202
109	5550	0.00736309161073251	None	0.0	0.00736309161073251
109	3968	0.010642362058063015	None	0.03009689950273662	0.010642362058063015
109	5350	0.009151324452921626	None	0.06782076768475298	0.009151324452921626
109	5531	0.005209805910734447	None	0.14687240026052267	0.005209805910734447
109	5465	0.009362795370406057	None	0.06012262279684001	0.009362795370406057
109	5089	0.011526125113879543	None	0.0	0.011526125113879543
109	4598	0.011101577315214288	None	0.0	0.011101577315214288
109	5534	0.008467947621386383	None	0.0	0.008467947621386383
109	5403	0.011764955805436548	None	0.0	0.011764955805436548
109	4735	0.01085167615226323	None	0.01709478203050895	0.01085167615226323
109	5504	0.00750430010526905	None	0.0	0.00750430010526905
109	4969	0.011358012485513084	None	0.06917417477233263	0.011358012485513084
109	5355	0.012216004780749972	None	0.0	0.012216004780749972
109	4461	0.01276336548059543	None	0.0	0.01276336548059543
109	5180	0.010804918130293602	None	0.01709478203050895	0.010804918130293602
109	5361	0.00980373143333611	None	0.05133247737054438	0.00980373143333611
109	5483	0.00940380451780706	None	0.045220732798601955	0.00940380451780706
109	5450	0.011714162187115422	None	0.0	0.011714162187115422
109	5518	0.011808356711628209	None	0.0	0.011808356711628209
109	5478	0.00974786526799135	None	0.05133247737054438	0.00974786526799135
109	5425	0.010541436745658129	None	0.03009689950273662	0.010541436745658129
109	5514	0.0031114109385727926	None	0.05749713521103753	0.0031114109385727926
109	5509	0.0036149037334958583	None	0.06230299662083151	0.0036149037334958583
109	5372	0.009809984775067256	None	0.03333333333333333	0.009809984775067256
109	5427	0.010517145455893063	None	0.04469120069047999	0.010517145455893063
109	5544	0.011827848855804856	None	0.0	0.011827848855804856
109	5199	0.013061672483184463	None	0.0	0.013061672483184463
109	5464	0.010147474783582607	None	0.05133247737054438	0.010147474783582607
109	5405	0.009403829175069862	None	0.0	0.009403829175069862
109	5358	0.00928399555162982	None	0.0	0.00928399555162982
109	5392	0.00845789570131045	None	0.04779788292219102	0.00845789570131045
109	5025	0.011436179403586913	None	0.04382493390420842	0.011436179403586913
109	5168	0.012840857867038848	None	0.0	0.012840857867038848
109	5541	0.007991220598084258	None	0.0	0.007991220598084258
109	3837	0.010831977195162623	None	0.01709478203050895	0.010831977195162623
109	5041	0.012876647742048847	None	0.04469120069047999	0.012876647742048847
109	5520	0.004630919085646235	None	0.23188029058252155	0.004630919085646235
109	5516	0.00795661914768879	None	0.04298805771160259	0.00795661914768879
109	5499	0.012174248852362728	None	0.0	0.012174248852362728
109	5171	0.011606180064581135	None	0.0725062050846936	0.011606180064581135
109	5496	0.011018625031451963	None	0.0	0.011018625031451963
109	5263	0.011955975461287707	None	0.03103448275862065	0.011955975461287707
109	5360	0.012930673132063312	None	0.0	0.012930673132063312
109	5543	0.012301662310647764	None	0.0	0.012301662310647764
109	5397	0.010024677677482753	None	0.0	0.010024677677482753
109	5096	0.011585603157778988	None	0.0	0.011585603157778988
109	5537	0.010523675909669109	None	0.05158251513950797	0.010523675909669109
109	5302	0.008293120584523254	None	0.05749713521103753	0.008293120584523254
109	5306	0.008885715149202467	None	0.04336736939992457	0.008885715149202467
109	5494	0.013111693065527863	None	0.0	0.013111693065527863
109	5203	0.012741942235431248	None	0.0	0.012741942235431248
109	5536	0.00996752586866031	None	0.037959779715828645	0.00996752586866031
109	5420	0.009703630463702213	None	0.04336736939992457	0.009703630463702213
109	5489	0.012990229159040056	None	0.0	0.012990229159040056
109	5538	0.010225293427725882	None	0.03009689950273662	0.010225293427725882
109	5235	0.010949126386863529	None	0.06788505507340328	0.010949126386863529
109	4748	0.010010344659210132	None	0.037959779715828645	0.010010344659210132
109	5532	0.010820900147078578	None	0.09885000886621807	0.010820900147078578
110	5298	0.010454831186811876	None	0.014842749903479304	0.010454831186811876
110	5404	0.011818293970611843	None	0.0877115479458559	0.011818293970611843
110	5548	0.009293000554955836	None	0.0	0.009293000554955836
110	5469	0.012165829253159349	None	0.0877115479458559	0.012165829253159349
110	5349	0.01090013622563078	None	0.0	0.01090013622563078
110	5157	0.011330393858334118	None	0.0	0.011330393858334118
110	5596	0.010514925286977833	None	0.014418413419363191	0.010514925286977833
110	5568	0.010678030460287894	None	0.0660273831341943	0.010678030460287894
110	5515	0.009934112142135049	None	0.0	0.009934112142135049
110	5506	0.012145742167535056	None	0.0	0.012145742167535056
110	5479	0.009991146547933828	None	0.026894131397054842	0.009991146547933828
110	5461	0.009851337647123048	None	0.049219895827836445	0.009851337647123048
110	5498	0.01198555803283766	None	0.10053634312663537	0.01198555803283766
110	5447	0.009928133534732337	None	0.0	0.009928133534732337
110	5453	0.009675764335275424	None	0.0	0.009675764335275424
110	5363	0.008839376262807586	None	0.03333333333333333	0.008839376262807586
110	5524	0.0010254517152318559	None	0.09955532192410298	0.0010254517152318559
110	5545	0.00955205323916055	None	0.049219895827836445	0.00955205323916055
110	5487	0.012815835733623174	None	0.0	0.012815835733623174
110	5176	0.008438943513201179	None	0.05618766057691275	0.008438943513201179
110	4921	0.009980992024044368	None	0.10053634312663537	0.009980992024044368
110	5566	0.008451645045987747	None	0.03396338552438666	0.008451645045987747
110	4846	0.012629870190528263	None	0.0	0.012629870190528263
110	5523	0.010050123706814143	None	0.014842749903479304	0.010050123706814143
110	5547	0.0097341859115619	None	0.0	0.0097341859115619
110	5327	0.00888758513876893	None	0.0	0.00888758513876893
110	4966	0.010763295566863765	None	0.014842749903479304	0.010763295566863765
110	5559	0.009201441155794233	None	0.0	0.009201441155794233
110	5320	0.009383496264201511	None	0.14221243173242173	0.009383496264201511
110	5503	0.010801752394283902	None	0.014842749903479304	0.010801752394283902
110	5431	0.012005541906090699	None	0.07107329499554604	0.012005541906090699
110	5030	0.01099752188167024	None	0.03033222668780768	0.01099752188167024
110	5225	0.014041297291485053	None	0.03033222668780768	0.014041297291485053
110	5557	0.012348909440354102	None	0.04538012813315171	0.012348909440354102
110	5449	0.012749990999590188	None	0.0	0.012749990999590188
110	5590	0.008321158988484019	None	0.0	0.008321158988484019
110	5251	0.010368603536515397	None	0.05261539913634704	0.010368603536515397
110	4970	0.011648839678255375	None	0.0	0.011648839678255375
110	5482	0.011074985747236199	None	0.0	0.011074985747236199
110	5573	0.008390509298869094	None	0.03396338552438666	0.008390509298869094
110	5551	0.013232280975089092	None	0.041628072690793196	0.013232280975089092
110	3968	0.010642362058063015	None	0.014418413419363191	0.010642362058063015
110	5577	-0.00039326504580910245	None	0.17736777923636976	-0.00039326504580910245
110	5350	0.009151324452921626	None	0.05861403064206625	0.009151324452921626
110	5560	0.012484887683278413	None	0.041628072690793196	0.012484887683278413
110	5572	0.009646796788112802	None	0.0	0.009646796788112802
110	5089	0.011526125113879543	None	0.0	0.011526125113879543
110	5597	0.009639197845001734	None	0.0	0.009639197845001734
110	5562	0.010783207199244239	None	0.07107329499554604	0.010783207199244239
110	5534	0.008467947621386383	None	0.0	0.008467947621386383
110	5588	0.012629727222846835	None	0.0	0.012629727222846835
110	4735	0.01085167615226323	None	0.014842749903479304	0.01085167615226323
110	5592	0.01215824280886607	None	0.0	0.01215824280886607
110	4969	0.011358012485513084	None	0.07278536312121131	0.011358012485513084
110	5355	0.012216004780749972	None	0.0	0.012216004780749972
110	4461	0.01276336548059543	None	0.0	0.01276336548059543
110	5180	0.010804918130293602	None	0.014842749903479304	0.010804918130293602
110	5361	0.00980373143333611	None	0.06179430450240538	0.00980373143333611
110	5483	0.00940380451780706	None	0.0433915256413851	0.00940380451780706
110	5599	0.010624420492759403	None	0.014842749903479304	0.010624420492759403
110	5450	0.011714162187115422	None	0.0	0.011714162187115422
110	5518	0.011808356711628209	None	0.0	0.011808356711628209
110	5478	0.00974786526799135	None	0.06179430450240538	0.00974786526799135
110	5585	0.00946327745577894	None	0.014418413419363191	0.00946327745577894
110	5372	0.009809984775067256	None	0.03333333333333333	0.009809984775067256
110	5544	0.011827848855804856	None	0.0	0.011827848855804856
110	5199	0.013061672483184463	None	0.0	0.013061672483184463
110	5554	0.007456472473663747	None	0.05861403064206625	0.007456472473663747
110	5464	0.010147474783582607	None	0.06179430450240538	0.010147474783582607
110	5405	0.009403829175069862	None	0.0	0.009403829175069862
110	5358	0.00928399555162982	None	0.0	0.00928399555162982
110	5025	0.011436179403586913	None	0.05677462935656484	0.011436179403586913
110	5168	0.012840857867038848	None	0.0	0.012840857867038848
110	5541	0.007991220598084258	None	0.0	0.007991220598084258
110	5570	0.009995522231401079	None	0.026894131397054842	0.009995522231401079
110	3837	0.010831977195162623	None	0.014842749903479304	0.010831977195162623
110	5041	0.012876647742048847	None	0.04538012813315171	0.012876647742048847
110	5594	0.009853162916458033	None	0.014418413419363191	0.009853162916458033
110	5553	0.01010425552716318	None	0.05861403064206625	0.01010425552716318
110	5520	0.004630919085646235	None	0.20799542958547396	0.004630919085646235
110	5171	0.011606180064581135	None	0.07334743983113308	0.011606180064581135
110	5496	0.011018625031451963	None	0.0	0.011018625031451963
110	5263	0.011955975461287707	None	0.03448275862068961	0.011955975461287707
110	5360	0.012930673132063312	None	0.0	0.012930673132063312
110	5543	0.012301662310647764	None	0.0	0.012301662310647764
110	5397	0.010024677677482753	None	0.0	0.010024677677482753
110	5096	0.011585603157778988	None	0.0	0.011585603157778988
110	5537	0.010523675909669109	None	0.05618766057691275	0.010523675909669109
110	5302	0.008293120584523254	None	0.05261539913634704	0.008293120584523254
110	5306	0.008885715149202467	None	0.03396338552438666	0.008885715149202467
110	5494	0.013111693065527863	None	0.0	0.013111693065527863
110	5574	0.008969640170218196	None	0.0	0.008969640170218196
110	5203	0.012741942235431248	None	0.0	0.012741942235431248
110	5536	0.00996752586866031	None	0.026894131397054842	0.00996752586866031
110	5420	0.009703630463702213	None	0.03396338552438666	0.009703630463702213
110	5489	0.012990229159040056	None	0.0	0.012990229159040056
110	5538	0.010225293427725882	None	0.014418413419363191	0.010225293427725882
110	4748	0.010010344659210132	None	0.026894131397054842	0.010010344659210132
110	5532	0.010820900147078578	None	0.10272052803768139	0.010820900147078578
110	5565	0.01206707933889449	None	0.0	0.01206707933889449
76	3877	0.008939775173778837	None	0.0	0.008939775173778837
76	3870	0.007099031677569992	None	0.057913609806533775	0.007099031677569992
76	3479	0.010441919086999195	None	0.0	0.010441919086999195
76	3582	0.009978167979448109	None	0.0	0.009978167979448109
76	3704	0.010367216579258964	None	0.0	0.010367216579258964
76	3731	0.007281374862416532	None	0.071330354680112	0.007281374862416532
76	3717	0.008927707135954708	None	0.0	0.008927707135954708
76	3808	0.006517732109995127	None	0.025925925925925925	0.006517732109995127
76	3765	0.010255505229493282	None	0.0	0.010255505229493282
76	3899	0.010230909976245114	None	0.0	0.010230909976245114
76	3607	0.010718906027218714	None	0.0	0.010718906027218714
76	3374	0.010482181452534151	None	0.0	0.010482181452534151
76	3665	0.008833762645007149	None	0.0	0.008833762645007149
76	3760	0.01052090421526529	None	0.0	0.01052090421526529
76	3767	0.00695098504527452	None	0.0	0.00695098504527452
76	3889	0.010539480568956443	None	0.0	0.010539480568956443
76	3743	0.009830727666691293	None	0.10267078630310826	0.009830727666691293
76	3850	0.00336848069418866	None	0.08992270586366372	0.00336848069418866
76	3519	0.010631869030338071	None	0.0	0.010631869030338071
76	3692	0.010881346643789766	None	0.0	0.010881346643789766
76	3228	0.009969295452678212	None	0.0	0.009969295452678212
76	3440	0.00952883318596521	None	0.0	0.00952883318596521
76	3362	0.008305369031807265	None	0.0	0.008305369031807265
76	3842	0.0067604633615712265	None	0.1407381472335835	0.0067604633615712265
76	3666	0.01077158240691753	None	0.0	0.01077158240691753
76	3827	0.009223295206466127	None	0.0	0.009223295206466127
76	3773	0.009745364127370513	None	0.0	0.009745364127370513
76	3681	0.00978914701223301	None	0.036417517470866294	0.00978914701223301
76	3829	0.007666907082277855	None	0.11261805642393255	0.007666907082277855
76	3583	0.007455656413632402	None	0.030351565645821373	0.007455656413632402
76	3856	0.010922708197466425	None	0.0	0.010922708197466425
76	3867	0.010085708570708115	None	0.0	0.010085708570708115
76	3862	0.011158887220027796	None	0.1016647456213426	0.011158887220027796
76	3787	0.008645849367766998	None	0.0	0.008645849367766998
76	3868	0.008482955343918398	None	0.0	0.008482955343918398
76	3635	0.009909878375641725	None	0.036417517470866294	0.009909878375641725
76	3385	0.010937004654040999	None	0.0336991978307075	0.010937004654040999
76	3851	0.010495053817354542	None	0.0	0.010495053817354542
76	3653	0.011273037644349641	None	0.0	0.011273037644349641
76	3869	0.00994794023821936	None	0.0	0.00994794023821936
76	3758	0.0097745639365589	None	0.036417517470866294	0.0097745639365589
76	3514	0.009260157522937448	None	0.0336991978307075	0.009260157522937448
76	3871	0.008140481990361737	None	0.0	0.008140481990361737
76	3083	0.009836533205892265	None	0.05059160162202094	0.009836533205892265
76	3882	0.01093907188891578	None	0.0	0.01093907188891578
76	3866	0.006590471929902882	None	0.08090945056695316	0.006590471929902882
76	3883	0.010312620493274182	None	0.0	0.010312620493274182
76	3848	0.006441132588417082	None	0.09773056467341887	0.006441132588417082
76	3620	0.010311503227186098	None	0.07886940823940183	0.010311503227186098
76	3771	0.009549272083421568	None	0.041458143544155925	0.009549272083421568
76	3337	0.009882558512235193	None	0.041458143544155925	0.009882558512235193
76	3725	0.008937921758721209	None	0.0	0.008937921758721209
76	3795	0.01048776215758594	None	0.041458143544155925	0.01048776215758594
76	3197	0.011012955492330266	None	0.0	0.011012955492330266
76	3881	0.007348354275131115	None	0.0939698069340988	0.007348354275131115
76	3409	0.00946555602671765	None	0.0	0.00946555602671765
76	2994	0.009000179830767391	None	0.0	0.009000179830767391
76	3884	0.010321994625601256	None	0.0	0.010321994625601256
76	3455	0.008796676397390188	None	0.0	0.008796676397390188
76	3875	0.009134664460253777	None	0.05059160162202094	0.009134664460253777
76	3677	0.010961700264777977	None	0.0	0.010961700264777977
76	3820	0.010447710537850945	None	0.0	0.010447710537850945
76	3615	0.010881396456705583	None	0.0	0.010881396456705583
76	3833	0.01032070147755243	None	0.0	0.01032070147755243
76	3785	0.010484242250064245	None	0.0	0.010484242250064245
76	3688	0.009237282551806766	None	0.0	0.009237282551806766
76	3880	0.008374316650338443	None	0.03727485815640122	0.008374316650338443
76	2967	0.010480097146890103	None	0.0	0.010480097146890103
76	3593	0.01090285420329649	None	0.0	0.01090285420329649
76	3811	0.010698306444201404	None	0.0	0.010698306444201404
76	3897	0.011088708123199661	None	0.06875705342483245	0.011088708123199661
76	3780	0.010344442299440901	None	0.0	0.010344442299440901
76	3631	0.01043163895859097	None	0.0336991978307075	0.01043163895859097
76	3308	0.01044177627442346	None	0.0	0.01044177627442346
76	3786	0.010311259119285461	None	0.0	0.010311259119285461
76	3837	0.010831977195162623	None	0.0	0.010831977195162623
76	3745	0.009919362675588662	None	0.0	0.009919362675588662
76	3557	0.01075087532050969	None	0.0	0.01075087532050969
76	3659	0.011313499696490441	None	0.1016647456213426	0.011313499696490441
76	3809	0.010499958340332542	None	0.0	0.010499958340332542
76	3683	0.010137927117594609	None	0.0	0.010137927117594609
76	3632	0.009049506986908843	None	0.025925925925925925	0.009049506986908843
76	3764	0.010373312625998029	None	0.0	0.010373312625998029
76	3741	0.009751289893270385	None	0.07886940823940183	0.009751289893270385
76	3777	0.00893174328695833	None	0.0939698069340988	0.00893174328695833
76	3610	0.009932454021717567	None	0.0	0.009932454021717567
76	3855	0.003123883007205482	None	0.08992270586366372	0.003123883007205482
76	3840	0.009501252211494822	None	0.036417517470866294	0.009501252211494822
76	3821	0.00805556497660561	None	0.0	0.00805556497660561
76	3475	0.00998127219574936	None	0.041458143544155925	0.00998127219574936
76	3431	0.009955852236795706	None	0.0	0.009955852236795706
76	3742	0.0083372159113491	None	0.025925925925925925	0.0083372159113491
76	3686	0.00945719431933349	None	0.0336991978307075	0.00945719431933349
76	3528	0.01008560402215507	None	0.0	0.01008560402215507
76	3797	0.009741051061627279	None	0.08915181627496642	0.009741051061627279
76	3789	0.010863018843929107	None	0.0	0.010863018843929107
76	3853	0.006999331413984936	None	0.041458143544155925	0.006999331413984936
76	3900	0.010489892886384645	None	0.0	0.010489892886384645
76	3512	0.009849609650951103	None	0.0	0.009849609650951103
76	3782	0.010860356134254288	None	0.07704363660501994	0.010860356134254288
30	1433	0.3345644940597819	0.3345644940597819	0.36015120970791115	0.3345644940597819
30	935	0.30590496982425414	0.30590496982425414	0.36917484568500647	0.30590496982425414
30	1564	0.3919230859655604	0.3919230859655604	0.419254370010585	0.3919230859655604
30	1599	0.33758383968075173	0.33758383968075173	0.35978450651027283	0.33758383968075173
30	1600	0.4168250278806571	0.4168250278806571	0.5321010737839424	0.4168250278806571
30	1407	0.39921501305073254	0.39921501305073254	0.4194405627791326	0.39921501305073254
30	1543	0.3716241390822817	0.3716241390822817	0.38003313475552025	0.3716241390822817
30	1562	0.3600561995705093	0.3600561995705093	0.4237503486057633	0.3600561995705093
30	1550	0.3232264538938979	0.3232264538938979	0.3284657954896182	0.3232264538938979
30	987	0.38669260017462903	0.38669260017462903	0.4811305091486194	0.38669260017462903
30	1577	0.3173815512066949	0.3173815512066949	0.34767107459221797	0.3173815512066949
30	1423	0.5101169431925505	0.5101169431925505	0.5790160874459362	0.5101169431925505
30	1420	0.37874346448204815	0.37874346448204815	0.3946508112633932	0.37874346448204815
30	1338	0.35277540702481847	0.35277540702481847	0.43318312474181253	0.35277540702481847
30	1510	0.40670996998809994	0.40670996998809994	0.427324681091722	0.40670996998809994
30	1495	0.3664498976274828	0.3664498976274828	0.41646585006394227	0.3664498976274828
30	1551	0.32343529062698695	0.32343529062698695	0.4100053374235098	0.32343529062698695
30	1435	0.39921501305073254	0.39921501305073254	0.4194405627791326	0.39921501305073254
30	1378	0.47328125052776765	0.47328125052776765	0.5430239601417222	0.47328125052776765
30	1581	0.33021994905635355	0.33021994905635355	0.3683617220719929	0.33021994905635355
30	1445	0.3947692889923461	0.3947692889923461	0.4308013811513726	0.3947692889923461
30	1553	0.38442887319982033	0.38442887319982033	0.38546365578252223	0.38442887319982033
30	1482	0.24712722829808395	0.24712722829808395	0.29712722829808397	0.24712722829808395
30	1576	0.2977338598461128	0.2977338598461128	0.3283203270494838	0.2977338598461128
30	1556	0.3235644409198006	0.3235644409198006	0.3647968205960646	0.3235644409198006
30	1540	0.32517248152019973	0.32517248152019973	0.4048947216200471	0.32517248152019973
30	1593	0.3497288425278273	0.3497288425278273	0.6426121727115509	0.3497288425278273
30	1509	0.4259213010514884	0.4259213010514884	0.4932334575173253	0.4259213010514884
30	1345	0.4232760954838052	0.4232760954838052	0.4484776521832403	0.4232760954838052
30	1276	0.3908451278053727	0.3908451278053727	0.45112098629017333	0.3908451278053727
30	645	0.38442887319982033	0.38442887319982033	0.38546365578252223	0.38442887319982033
30	1542	0.37257838242745517	0.37257838242745517	0.4689984463409095	0.37257838242745517
30	984	0.38637509496577965	0.38637509496577965	0.4490576741690388	0.38637509496577965
30	1346	0.33826664071909784	0.33826664071909784	0.33826664071909784	0.33826664071909784
30	1471	0.2950890050166441	0.2950890050166441	0.30259559096546357	0.2950890050166441
30	1449	0.3082403558197281	0.3082403558197281	0.3403463467790581	0.3082403558197281
30	1470	0.33496693615011336	0.33496693615011336	0.40510406820295913	0.33496693615011336
30	1312	0.4232760954838052	0.4232760954838052	0.4484776521832403	0.4232760954838052
30	1389	0.41743505035277834	0.41743505035277834	0.4558886377468611	0.41743505035277834
30	1545	0.4378471695391858	0.4378471695391858	0.4647611113945403	0.4378471695391858
30	1536	0.35515612472956	0.35515612472956	0.416438815328722	0.35515612472956
30	1459	0.31563949713255524	0.31563949713255524	0.36858801434075716	0.31563949713255524
30	1352	0.38185969537169073	0.38185969537169073	0.4732415195080667	0.38185969537169073
30	1294	0.3675302864892913	0.3675302864892913	0.39217695276850667	0.3675302864892913
30	1477	0.38199245572250895	0.38199245572250895	0.4174101321239899	0.38199245572250895
30	1171	0.3345644940597819	0.3345644940597819	0.36015120970791115	0.3345644940597819
30	1153	0.486633356867339	0.486633356867339	0.5128905796793817	0.486633356867339
30	1538	0.4787264550582432	0.4787264550582432	0.5555237774242839	0.4787264550582432
30	1532	0.33937540528070775	0.33937540528070775	0.4105574321195645	0.33937540528070775
30	1504	0.33408893385398264	0.33408893385398264	0.3801447405852365	0.33408893385398264
30	1568	0.3130175157459849	0.3130175157459849	0.340083195083133	0.3130175157459849
30	1467	0.37256601523073196	0.37256601523073196	0.4442437895691316	0.37256601523073196
30	1183	0.3966554047516975	0.3966554047516975	0.4542313298743297	0.3966554047516975
30	1522	0.29814624630433284	0.29814624630433284	0.3380193437131537	0.29814624630433284
30	1166	0.38428366221178695	0.38428366221178695	0.4419292246458905	0.38428366221178695
30	1409	0.4152871967096349	0.4152871967096349	0.42698030998070163	0.4152871967096349
30	1426	0.4274207461959151	0.4274207461959151	0.44039725319223966	0.4274207461959151
30	1464	0.3471940843465934	0.3471940843465934	0.3906914400255299	0.3471940843465934
30	1567	0.3908451278053727	0.3908451278053727	0.45112098629017333	0.3908451278053727
30	1582	0.33965542649064057	0.33965542649064057	0.43118182118436543	0.33965542649064057
30	1132	0.4396976233874767	0.4396976233874767	0.5254168001389271	0.4396976233874767
30	1572	0.3606819960097183	0.3606819960097183	0.46448780564068315	0.3606819960097183
30	1580	0.3118194493497289	0.3118194493497289	0.37246312956662464	0.3118194493497289
30	1589	0.38309828665488294	0.38309828665488294	0.4649635386734709	0.38309828665488294
30	1503	0.3516769763395676	0.3516769763395676	0.3680667828976597	0.3516769763395676
30	1585	0.3500921816059398	0.3500921816059398	0.38368919781413685	0.3500921816059398
30	1092	0.3883171200659623	0.3883171200659623	0.404665439025901	0.3883171200659623
30	1566	0.329916362358749	0.329916362358749	0.349523191107143	0.329916362358749
30	1590	0.43227671451250627	0.43227671451250627	0.4525196964827267	0.43227671451250627
30	1591	0.33964232175736686	0.33964232175736686	0.36133137234236196	0.33964232175736686
30	1430	0.27848626586106684	0.27848626586106684	0.3515549571222143	0.27848626586106684
30	1547	0.3497288425278273	0.3497288425278273	0.6426121727115509	0.3497288425278273
30	1558	0.3671938922286853	0.3671938922286853	0.3923868925023786	0.3671938922286853
30	1327	0.5989387217358343	0.5989387217358343	0.7393475694442216	0.5989387217358343
30	1514	0.22406941915550402	0.22406941915550402	0.3009269470346084	0.22406941915550402
30	1524	0.33964232175736686	0.33964232175736686	0.36133137234236196	0.33964232175736686
30	929	0.33964232175736686	0.33964232175736686	0.36133137234236196	0.33964232175736686
30	1505	0.3857590137750739	0.3857590137750739	0.506909879663766	0.3857590137750739
30	1515	0.3488015515964408	0.3488015515964408	0.4041513921517101	0.3488015515964408
30	1520	0.3811252041252723	0.3811252041252723	0.43249532081668035	0.3811252041252723
30	1586	0.31047552517375115	0.31047552517375115	0.3452009940065267	0.31047552517375115
30	1453	0.39921501305073254	0.39921501305073254	0.4194405627791326	0.39921501305073254
30	1530	0.3587348835061025	0.3587348835061025	0.3615711974576355	0.3587348835061025
30	1218	0.4176298818928518	0.4176298818928518	0.8081331814364459	0.4176298818928518
30	1596	0.1352620777294822	0.1352620777294822	0.2560254416741298	0.1352620777294822
30	1595	0.41739830906661146	0.41739830906661146	0.608213870201034	0.41739830906661146
30	1511	0.31047552517375115	0.31047552517375115	0.3452009940065267	0.31047552517375115
30	1541	0.280966672989471	0.280966672989471	0.3628692790898171	0.280966672989471
30	1561	0.2960921882976647	0.2960921882976647	0.3384154759321091	0.2960921882976647
30	1350	0.27832164352896316	0.27832164352896316	0.3412012285873804	0.27832164352896316
30	1555	0.33758383968075173	0.33758383968075173	0.35978450651027283	0.33758383968075173
30	1513	0.32420868179692086	0.32420868179692086	0.3801726726716085	0.32420868179692086
30	1287	0.24360653874058918	0.24360653874058918	0.331483574875875	0.24360653874058918
30	1598	0.3131334239028885	0.3131334239028885	0.32654580918152576	0.3131334239028885
30	1573	0.34493262893092297	0.34493262893092297	0.3782659622642563	0.34493262893092297
30	1592	0.3266156405072582	0.3266156405072582	0.39263709512545864	0.3266156405072582
30	482	0.4787264550582432	0.4787264550582432	0.5555237774242839	0.4787264550582432
30	1546	0.3232264538938979	0.3232264538938979	0.3284657954896182	0.3232264538938979
30	1406	0.32288811481989255	0.32288811481989255	0.37733387765578236	0.32288811481989255
30	1411	0.35435808613588865	0.35435808613588865	0.4460958968627121	0.35435808613588865
139	6724	0.013151771747459838	None	0.050260891645501196	0.013151771747459838
139	7040	0.011623264057252898	None	0.0	0.011623264057252898
139	6571	0.01116654961410786	None	0.0	0.01116654961410786
139	6830	0.012294499764783185	None	0.0	0.012294499764783185
139	7028	0.006669234485348043	None	0.07713063324038175	0.006669234485348043
139	6976	0.010399421287261368	None	0.1953013173898837	0.010399421287261368
139	6998	0.009878616524725598	None	0.044431031499091694	0.009878616524725598
139	6833	0.009244032823515326	None	0.0	0.009244032823515326
139	6747	0.012687737192976669	None	0.0	0.012687737192976669
139	6253	0.01424298368873309	None	0.0	0.01424298368873309
139	7045	0.012576406857886633	None	0.0	0.012576406857886633
139	5695	0.011879754840678453	None	0.0	0.011879754840678453
139	6841	0.01224576630543208	None	0.044780752884851505	0.01224576630543208
139	7027	0.013065357335084153	None	0.0	0.013065357335084153
139	6926	0.01143019682314079	None	0.058956757947181235	0.01143019682314079
139	7022	0.009181133619717912	None	0.023591731868294857	0.009181133619717912
139	6746	0.012436630345545579	None	0.0	0.012436630345545579
139	7004	0.009880563647087373	None	0.07296475394664716	0.009880563647087373
139	6925	0.011678009764283521	None	0.0	0.011678009764283521
139	6854	0.011990840792865748	None	0.0	0.011990840792865748
139	6970	0.01261388051539801	None	0.0	0.01261388051539801
139	7041	0.010436457590953125	None	0.0	0.010436457590953125
139	6779	0.01088855035012613	None	0.032142857142857126	0.01088855035012613
139	7030	0.013070292279894043	None	0.0595942373863401	0.013070292279894043
139	6984	0.007700878082631555	None	0.07713063324038175	0.007700878082631555
139	6952	0.013936600986719602	None	0.0	0.013936600986719602
139	6909	0.012900886212617873	None	0.050260891645501196	0.012900886212617873
139	6979	0.011279911131670666	None	0.024226992952072986	0.011279911131670666
139	7037	0.006658891545213612	None	0.07092978985274041	0.006658891545213612
139	7007	0.010781815953946509	None	0.05798851671267032	0.010781815953946509
139	6547	0.011968325093491468	None	0.0	0.011968325093491468
139	6834	0.009228186556427662	None	0.0501016749636893	0.009228186556427662
139	7016	0.00867509817623786	None	0.0	0.00867509817623786
139	6868	0.012296940315619693	None	0.07696398576719128	0.012296940315619693
139	6954	0.013086835325003007	None	0.0	0.013086835325003007
139	5841	0.012723755427695788	None	0.0	0.012723755427695788
139	6962	0.010995929889645721	None	0.0	0.010995929889645721
139	6715	0.011453198491275013	None	0.04650832660206106	0.011453198491275013
139	6835	0.012484771354210422	None	0.07587475664804169	0.012484771354210422
139	6982	0.009308919379205551	None	0.024226992952072986	0.009308919379205551
139	6983	0.00959408863525366	None	0.023591731868294857	0.00959408863525366
139	6986	0.01114145654714716	None	0.06446371324078799	0.01114145654714716
139	7010	0.014057249942319393	None	0.0	0.014057249942319393
139	6527	0.01071395542356532	None	0.0	0.01071395542356532
139	5588	0.012629727222846835	None	0.0	0.012629727222846835
139	6888	0.00975538641944043	None	0.0951553741451262	0.00975538641944043
139	7009	0.009290781451616499	None	0.023591731868294857	0.009290781451616499
139	6839	0.01183967284599662	None	0.032142857142857126	0.01183967284599662
139	6519	0.011223773643595765	None	0.0	0.011223773643595765
139	6745	0.012409106251362718	None	0.0	0.012409106251362718
139	6985	0.013425367116648892	None	0.0	0.013425367116648892
139	6923	0.011187488010453906	None	0.0	0.011187488010453906
139	6915	0.012891194201221689	None	0.0	0.012891194201221689
139	6867	0.013563264540377042	None	0.0	0.013563264540377042
139	6718	0.01216923115638115	None	0.03351643635217009	0.01216923115638115
139	6373	0.012820274746704422	None	0.03351643635217009	0.012820274746704422
139	6836	0.011271866787980958	None	0.056518637945404085	0.011271866787980958
139	7000	0.013065948773699	None	0.0	0.013065948773699
139	6922	0.012473974116879767	None	0.0	0.012473974116879767
139	6911	0.014140330171446752	None	0.0	0.014140330171446752
139	5789	0.01279702013367691	None	0.0	0.01279702013367691
139	7044	0.00926809218347439	None	0.0501016749636893	0.00926809218347439
139	6716	0.013050721282172306	None	0.050260891645501196	0.013050721282172306
139	6978	0.00973678338291045	None	0.0	0.00973678338291045
139	6956	0.012709981950498933	None	0.07587475664804169	0.012709981950498933
139	6921	0.011198095585071814	None	0.0	0.011198095585071814
139	6620	0.012851173155864834	None	0.0	0.012851173155864834
139	6896	0.009602560912659704	None	0.0	0.009602560912659704
139	6264	0.01202946130165932	None	0.0	0.01202946130165932
139	6434	0.014114971045397783	None	0.0	0.014114971045397783
139	7006	0.0082047840267978	None	0.0	0.0082047840267978
139	6957	0.012566608431806871	None	0.06846574955930096	0.012566608431806871
139	6968	0.014140330171446752	None	0.0	0.014140330171446752
139	6905	0.009439148558650192	None	0.062041287540480716	0.009439148558650192
139	6157	0.013291605662585047	None	0.0	0.013291605662585047
139	7033	0.01248596721039656	None	0.0	0.01248596721039656
139	7001	0.013762959866478214	None	0.0	0.013762959866478214
139	6828	0.012418796276732485	None	0.0	0.012418796276732485
139	7034	0.011369752272245149	None	0.06526008803320857	0.011369752272245149
139	7049	0.00946687036801041	None	0.044431031499091694	0.00946687036801041
139	7047	0.012184044954161205	None	0.1403524546416186	0.012184044954161205
139	6993	0.008641200280625887	None	0.044780752884851505	0.008641200280625887
139	6859	0.012739359561087234	None	0.0	0.012739359561087234
139	6940	0.006799752972373488	None	0.044431031499091694	0.006799752972373488
139	7005	0.009347533953245276	None	0.0	0.009347533953245276
139	6861	0.013608980314958757	None	0.0	0.013608980314958757
139	6831	0.01343460173840487	None	0.0	0.01343460173840487
139	6485	0.013799425998791241	None	0.0	0.013799425998791241
139	6966	0.013549950411778878	None	0.0	0.013549950411778878
139	6872	0.012831891224946287	None	0.024391800245767026	0.012831891224946287
139	6607	0.012053872668955436	None	0.024226992952072986	0.012053872668955436
139	6057	0.014133076684641378	None	0.0	0.014133076684641378
139	5870	0.012751519225570985	None	0.0	0.012751519225570985
139	6710	0.012899371186197951	None	0.0	0.012899371186197951
139	6617	0.012717572486226441	None	0.0595942373863401	0.012717572486226441
139	6658	0.012562138248167593	None	0.0	0.012562138248167593
139	6955	0.012640934130666527	None	0.024226992952072986	0.012640934130666527
139	6914	0.0076047352173288845	None	0.1109466928568427	0.0076047352173288845
139	6812	0.012069995807845398	None	0.024226992952072986	0.012069995807845398
139	7018	0.011442958505132113	None	0.024226992952072986	0.011442958505132113
71	3569	0.008752248686277123	None	0.24703678590611391	0.008752248686277123
71	3479	0.010441919086999195	None	0.0	0.010441919086999195
71	3284	0.00846221315042593	None	0.0	0.00846221315042593
71	3147	0.010453930462941812	None	0.0	0.010453930462941812
71	3582	0.009978167979448109	None	0.0	0.009978167979448109
71	3624	0.00929275663675974	None	0.02697916946295233	0.00929275663675974
71	3448	0.010222514000052547	None	0.0	0.010222514000052547
71	3484	0.009543353605853644	None	0.0	0.009543353605853644
71	3607	0.010718906027218714	None	0.0	0.010718906027218714
71	3618	0.00930544071354033	None	0.03337914595697673	0.00930544071354033
71	3374	0.010482181452534151	None	0.0	0.010482181452534151
71	2651	0.009446471625184985	None	0.046922826236780166	0.009446471625184985
71	3634	0.008887960198596305	None	0.0	0.008887960198596305
71	3637	0.007121574749951289	None	0.16736062457546824	0.007121574749951289
71	3459	0.008888065232920924	None	0.0	0.008888065232920924
71	3533	0.007963034516258353	None	0.0	0.007963034516258353
71	3589	0.008593748630277802	None	0.0	0.008593748630277802
71	3519	0.010631869030338071	None	0.0	0.010631869030338071
71	3228	0.009969295452678212	None	0.0	0.009969295452678212
71	3330	0.008849313325953725	None	0.13279200249478898	0.008849313325953725
71	3440	0.00952883318596521	None	0.0	0.00952883318596521
71	3464	0.008305369031807265	None	0.0	0.008305369031807265
71	3362	0.008305369031807265	None	0.0	0.008305369031807265
71	2980	0.008762094389893742	None	0.11562983671011826	0.008762094389893742
71	3437	0.01086351506184185	None	0.0	0.01086351506184185
71	3575	0.008959727466482015	None	0.0	0.008959727466482015
71	3583	0.007455656413632402	None	0.02697916946295233	0.007455656413632402
71	3497	0.008680882000000544	None	0.07328995164381148	0.008680882000000544
71	3621	0.009352611326076633	None	0.0	0.009352611326076633
71	3345	0.008481981746760618	None	0.0	0.008481981746760618
71	3428	0.010307936820065604	None	0.0	0.010307936820065604
71	3556	0.007269839595450539	None	0.062017880785726634	0.007269839595450539
71	3303	0.011047560594585502	None	0.0	0.011047560594585502
71	3534	0.009501991213754982	None	0.02697916946295233	0.009501991213754982
71	3635	0.009909878375641725	None	0.06870424983606586	0.009909878375641725
71	3590	0.006957858233134809	None	0.0	0.006957858233134809
71	3609	0.01075403977131682	None	0.0	0.01075403977131682
71	3570	0.010460364718978982	None	0.0	0.010460364718978982
71	3641	0.008716847502049001	None	0.0	0.008716847502049001
71	3385	0.010937004654040999	None	0.032829548071329116	0.010937004654040999
71	3642	0.0074008889449438614	None	0.04920848858546151	0.0074008889449438614
71	3500	0.010420510277054823	None	0.0	0.010420510277054823
71	3588	0.008901529302538465	None	0.0	0.008901529302538465
71	3100	0.010019647770528677	None	0.0	0.010019647770528677
71	3514	0.009260157522937448	None	0.032829548071329116	0.009260157522937448
71	3331	0.00894141056933229	None	0.11072509863417868	0.00894141056933229
71	3083	0.009836533205892265	None	0.055454715339304315	0.009836533205892265
71	3622	0.007369084157245639	None	0.062017880785726634	0.007369084157245639
71	3623	0.002007133240477733	None	0.06886823016575278	0.002007133240477733
71	3343	0.009633919646071177	None	0.0	0.009633919646071177
71	3603	0.008805828228009512	None	0.0	0.008805828228009512
71	3043	0.011361569984281098	None	0.0	0.011361569984281098
71	3620	0.010311503227186098	None	0.08465327462512819	0.010311503227186098
71	3377	0.01097981193775016	None	0.0882753739085448	0.01097981193775016
71	3614	0.00810907277844626	None	0.059783509668721924	0.00810907277844626
71	3640	0.008072145079227344	None	0.07165366664332275	0.008072145079227344
71	3602	0.008105937779349757	None	0.0	0.008105937779349757
71	3604	0.0033035367615548614	None	0.11234593201618234	0.0033035367615548614
71	3250	0.009159634801032563	None	0.0	0.009159634801032563
71	3337	0.009882558512235193	None	0.062255605138238336	0.009882558512235193
71	3197	0.011012955492330266	None	0.0	0.011012955492330266
71	3409	0.00946555602671765	None	0.0	0.00946555602671765
71	2994	0.009000179830767391	None	0.0	0.009000179830767391
71	3455	0.008796676397390188	None	0.0	0.008796676397390188
71	3503	0.008535526305112463	None	0.0	0.008535526305112463
71	3176	0.009380637671733713	None	0.04158656409083803	0.009380637671733713
71	3615	0.010881396456705583	None	0.0	0.010881396456705583
71	3544	0.008814837555969662	None	0.046922826236780166	0.008814837555969662
71	3302	0.008562307480882563	None	0.09132579488961504	0.008562307480882563
71	3174	0.010019848956076846	None	0.14745389045822244	0.010019848956076846
71	3135	0.009629868307523642	None	0.0	0.009629868307523642
71	2967	0.010480097146890103	None	0.0	0.010480097146890103
71	3593	0.01090285420329649	None	0.0	0.01090285420329649
71	3442	0.009587422419397527	None	0.09411221937357542	0.009587422419397527
71	3625	0.001496883321728731	None	0.06793825001967875	0.001496883321728731
71	3631	0.01043163895859097	None	0.032829548071329116	0.01043163895859097
71	3308	0.01044177627442346	None	0.0	0.01044177627442346
71	3152	0.008864653895984596	None	0.0	0.008864653895984596
71	3351	0.00946185075924481	None	0.0	0.00946185075924481
71	3410	0.00900784329648146	None	0.05306568012929565	0.00900784329648146
71	3557	0.01075087532050969	None	0.0	0.01075087532050969
71	3565	0.009802103526008634	None	0.0	0.009802103526008634
71	3605	0.011003966588915845	None	0.0	0.011003966588915845
71	3632	0.009049506986908843	None	0.0	0.009049506986908843
71	3121	0.008671076398327912	None	0.08272278729506596	0.008671076398327912
71	3062	0.008323816472488465	None	0.0	0.008323816472488465
71	3540	0.008717791044977516	None	0.0	0.008717791044977516
71	3610	0.009932454021717567	None	0.0	0.009932454021717567
71	3255	0.009683808712222835	None	0.055454715339304315	0.009683808712222835
71	3475	0.00998127219574936	None	0.062255605138238336	0.00998127219574936
71	3511	0.008474992126952918	None	0.0	0.008474992126952918
71	3431	0.009955852236795706	None	0.0	0.009955852236795706
71	3598	0.0076921804664243625	None	0.0	0.0076921804664243625
71	3515	0.009134294373204045	None	0.06870424983606586	0.009134294373204045
71	3528	0.01008560402215507	None	0.0	0.01008560402215507
71	3546	0.00882215480368481	None	0.0	0.00882215480368481
71	3627	0.008612835927315111	None	0.0	0.008612835927315111
71	3585	0.006830165639085964	None	0.046922826236780166	0.006830165639085964
71	3394	0.009233933352488117	None	0.03337914595697673	0.009233933352488117
71	3512	0.009849609650951103	None	0.0	0.009849609650951103
54	2617	-1.2719321519123755e-07	None	0.17706600042602497	-1.2719321519123755e-07
54	2671	0.004664019821522631	None	0.032224042163240395	0.004664019821522631
54	2579	3.0683466567229944e-05	None	0.49165580226766215	3.0683466567229944e-05
54	2785	0.0008313282364599473	None	0.13018831214968726	0.0008313282364599473
54	2776	0.005574977714205707	None	0.0056029670907117605	0.005574977714205707
54	2723	9.62141909553301e-09	None	0.28918928884381284	9.62141909553301e-09
54	2629	0.00026768051943589313	None	0.7319948573302668	0.00026768051943589313
54	2677	3.4784117935401973e-06	None	0.3366837935854125	3.4784117935401973e-06
54	2710	0.005408663374255796	None	0.0056029670907117605	0.005408663374255796
54	2771	None	None	0.19799362835328255	None
54	2615	0.0013131992769799506	None	0.28897694132805074	0.0013131992769799506
54	2663	2.4607130095079328e-08	None	0.2504440439703321	2.4607130095079328e-08
54	2556	0.005670886807232743	None	0.1347692010602839	0.005670886807232743
54	2759	0.0037302392973285357	None	0.0056029670907117605	0.0037302392973285357
54	2568	9.68054976470976e-07	None	0.31901245875851425	9.68054976470976e-07
54	2701	0.0045053596935181826	None	0.13208710903596593	0.0045053596935181826
54	2651	0.009446471625184985	None	0.08985890291614143	0.009446471625184985
54	2592	0.00036741409650361845	None	0.44390895086722654	0.00036741409650361845
54	2703	0.0012209242448412041	None	0.3171983554300602	0.0012209242448412041
54	2724	7.324511390423699e-06	None	0.3620050729622945	7.324511390423699e-06
54	2662	0.0004108997574604364	None	0.3827013188622549	0.0004108997574604364
54	2758	0.00023315138698272843	None	0.2840082130556175	0.00023315138698272843
54	2622	2.6858838761885236e-05	None	0.36243789165588525	2.6858838761885236e-05
54	2577	0.00034059511961830323	None	0.454542920377705	0.00034059511961830323
54	2682	0.001548280675557145	None	0.12048954548796639	0.001548280675557145
54	2631	0.0009494715433058645	None	0.13018831214968726	0.0009494715433058645
54	2597	3.108328060865728e-05	None	0.3915346064136239	3.108328060865728e-05
54	2628	0.006957858233134809	None	0.0056029670907117605	0.006957858233134809
54	2768	0.0001262738400835824	None	0.2883366218141587	0.0001262738400835824
54	2585	-1.3239025984518577e-08	None	0.17706600042602497	-1.3239025984518577e-08
54	2670	0.002821087009397084	None	0.032224042163240395	0.002821087009397084
54	2755	0.008948277321157523	None	0.06036786802832047	0.008948277321157523
54	2553	0.00032683490711930764	None	0.14194313732059635	0.00032683490711930764
54	2764	0.00853374091948249	None	0.0056029670907117605	0.00853374091948249
54	2781	-0.0006548566180839831	None	0.20327515048174294	-0.0006548566180839831
54	2660	0.0032362598961578138	None	0.3446779670279295	0.0032362598961578138
54	2752	0.0012449104062437987	None	0.19532200214705336	0.0012449104062437987
54	2775	-2.809012241465772e-08	None	0.2840082130556175	-2.809012241465772e-08
54	2765	0.0034184409317797944	None	0.09515444472004046	0.0034184409317797944
54	2605	1.529923686322012e-05	None	0.36757015570307566	1.529923686322012e-05
54	2778	0.001982912950714773	None	0.2322562348209231	0.001982912950714773
54	2636	0.0018951255974001481	None	0.032224042163240395	0.0018951255974001481
54	2587	3.5152091110999986e-07	None	0.34948364084190475	3.5152091110999986e-07
54	2639	0.0002905978603965493	None	0.9288579347870167	0.0002905978603965493
54	2791	0.0066346536578927836	None	0.17481933076129613	0.0066346536578927836
54	2712	0.00019875170510514744	None	0.3433089186668686	0.00019875170510514744
54	2594	0.001346025129541438	None	0.1347692010602839	0.001346025129541438
54	2782	0.006820907026914243	None	0.09515444472004046	0.006820907026914243
54	2786	0.005689899599399885	None	0.0056029670907117605	0.005689899599399885
54	2742	0.0006961664238823173	None	0.13018831214968726	0.0006961664238823173
54	2589	0.0003172390029773336	None	0.4891837405529115	0.0003172390029773336
54	2772	0.00030812481396412934	None	0.22316635776544574	0.00030812481396412934
54	2799	0.001013129445515241	None	0.14194313732059635	0.001013129445515241
54	2614	0.0014411576269893675	None	0.12048954548796639	0.0014411576269893675
54	2580	-2.8102074861025438e-08	None	0.17706600042602497	-2.8102074861025438e-08
54	2736	0.00027005126266502124	None	0.302323068518169	0.00027005126266502124
54	2716	0.006801139636756347	None	0.09902990424394284	0.006801139636756347
54	2754	0.0024077485198192227	None	0.2322562348209231	0.0024077485198192227
54	2711	0.0015601271680731278	None	0.19579459494478976	0.0015601271680731278
54	2797	0.00063473773953553	None	0.17204107839565283	0.00063473773953553
54	2780	0.0002392931022496325	None	0.3446779670279295	0.0002392931022496325
54	2649	0.001340510068921855	None	0.12048954548796639	0.001340510068921855
54	2737	0.0006086902454548145	None	0.2797041025286429	0.0006086902454548145
54	2770	0.00016704570366721922	None	0.3153204029004071	0.00016704570366721922
54	2709	0.007946668776460204	None	0.0056029670907117605	0.007946668776460204
54	2740	0.0037736106001741666	None	0.09596044385002014	0.0037736106001741666
54	2674	3.9148529223903523e-07	None	0.5055379831201432	3.9148529223903523e-07
54	2739	0.0011376659983491216	None	0.14194313732059635	0.0011376659983491216
54	2700	0.0009467711170683582	None	0.46084699087778525	0.0009467711170683582
54	2795	0.0037626547856652454	None	0.18741924912558539	0.0037626547856652454
54	2692	0.0001755224209679073	None	0.3623545475519313	0.0001755224209679073
54	2744	8.629999044008946e-05	None	0.3915346064136239	8.629999044008946e-05
54	2774	0.0001743512781269489	None	0.3703030573126748	0.0001743512781269489
54	2750	0.002234338906448017	None	0.22792623516799848	0.002234338906448017
54	2721	0.0004318031923163486	None	0.21447318065585796	0.0004318031923163486
54	2779	0.0007971087858003907	None	0.13018831214968726	0.0007971087858003907
54	2793	0.0033020436388298126	None	0.1396897439550237	0.0033020436388298126
54	2747	0.0038272765819445365	None	0.032224042163240395	0.0038272765819445365
54	2669	0.00018597463418640336	None	0.3623545475519313	0.00018597463418640336
54	2604	0.00018206276796113891	None	0.4015766277966134	0.00018206276796113891
54	2626	5.530878107794351e-05	None	0.5727748998719899	5.530878107794351e-05
54	2734	0.008593088519370816	None	0.0056029670907117605	0.008593088519370816
54	2788	0.00045037876171507034	None	0.2883366218141587	0.00045037876171507034
54	2735	0.0001278045349344734	None	0.42453136521618945	0.0001278045349344734
54	2753	0.0044557191755376	None	0.0056029670907117605	0.0044557191755376
54	2659	1.7550809492500532e-08	None	0.25825395613069035	1.7550809492500532e-08
54	2773	-1.5734085134604978e-08	None	0.17706600042602497	-1.5734085134604978e-08
54	2789	0.0002968309707560024	None	0.22316635776544574	0.0002968309707560024
54	2761	0.00679434142183501	None	0.032224042163240395	0.00679434142183501
54	2638	2.405162299275604e-07	None	0.3366837935854125	2.405162299275604e-07
54	2699	-7.943340966936684e-09	None	0.5403935436363942	-7.943340966936684e-09
54	2792	0.0003478553747382765	None	0.42453136521618945	0.0003478553747382765
54	2787	-5.2940288327998106e-05	None	0.3974332083179736	-5.2940288327998106e-05
54	2757	0.0009741180375195938	None	0.19532200214705336	0.0009741180375195938
54	2695	0.0014489366048056876	None	0.32364913387458494	0.0014489366048056876
54	2668	0.0033102684936654994	None	0.24941400577427464	0.0033102684936654994
54	2731	0.004111496559868426	None	0.0056029670907117605	0.004111496559868426
54	2760	0.0002495706874440799	None	0.3224160319983525	0.0002495706874440799
54	2583	0.00010882423615402945	None	0.3224160319983525	0.00010882423615402945
54	2684	0.0024678432402161794	None	0.24941400577427464	0.0024678432402161794
108	5298	0.010454831186811876	None	0.016349946380311075	0.010454831186811876
108	5404	0.011818293970611843	None	0.07862775874137427	0.011818293970611843
108	5469	0.012165829253159349	None	0.07862775874137427	0.012165829253159349
108	5441	0.00785119456414074	None	0.06143800131820511	0.00785119456414074
108	4582	0.012796573768045853	None	0.0	0.012796573768045853
108	5433	0.009703269430586924	None	0.0	0.009703269430586924
108	5349	0.01090013622563078	None	0.0	0.01090013622563078
108	5264	0.013036365475367634	None	0.0	0.013036365475367634
108	5157	0.011330393858334118	None	0.0	0.011330393858334118
108	5140	0.01184897684576723	None	0.0	0.01184897684576723
108	5476	0.008389475238343172	None	0.0	0.008389475238343172
108	5479	0.009991146547933828	None	0.037959779715828645	0.009991146547933828
108	5461	0.009851337647123048	None	0.0405231181418626	0.009851337647123048
108	5498	0.01198555803283766	None	0.08765914663798133	0.01198555803283766
108	5447	0.009928133534732337	None	0.0	0.009928133534732337
108	5453	0.009675764335275424	None	0.0	0.009675764335275424
108	5363	0.008839376262807586	None	0.03333333333333333	0.008839376262807586
108	5368	0.008948877887181024	None	0.0	0.008948877887181024
108	5487	0.012815835733623174	None	0.0	0.012815835733623174
108	5176	0.008438943513201179	None	0.05934233172810431	0.008438943513201179
108	4921	0.009980992024044368	None	0.08765914663798133	0.009980992024044368
108	4846	0.012629870190528263	None	0.0	0.012629870190528263
108	5155	0.010578733871602687	None	0.037959779715828645	0.010578733871602687
108	5327	0.00888758513876893	None	0.0	0.00888758513876893
108	4966	0.010763295566863765	None	0.016349946380311075	0.010763295566863765
108	5500	0.009621932503072214	None	0.0405231181418626	0.009621932503072214
108	5320	0.009383496264201511	None	0.12460936582995422	0.009383496264201511
108	5401	0.008302420698540841	None	0.06599969172663527	0.008302420698540841
108	4933	0.010520636733524756	None	0.026736733929758498	0.010520636733524756
108	5431	0.012005541906090699	None	0.06894851552413825	0.012005541906090699
108	5417	0.008494307548582264	None	0.0	0.008494307548582264
108	5030	0.01099752188167024	None	0.03033222668780768	0.01099752188167024
108	5471	0.00942705867251817	None	0.0	0.00942705867251817
108	5225	0.014041297291485053	None	0.03033222668780768	0.014041297291485053
108	5013	0.010864448973241445	None	0.06894851552413825	0.010864448973241445
108	5208	0.008059269822831346	None	0.04640743613111417	0.008059269822831346
108	5449	0.012749990999590188	None	0.0	0.012749990999590188
108	5251	0.010368603536515397	None	0.04385942688746356	0.010368603536515397
108	4970	0.011648839678255375	None	0.0	0.011648839678255375
108	5482	0.011074985747236199	None	0.0	0.011074985747236199
108	3968	0.010642362058063015	None	0.026736733929758498	0.010642362058063015
108	5350	0.009151324452921626	None	0.052413770046781716	0.009151324452921626
108	5465	0.009362795370406057	None	0.06165680847008546	0.009362795370406057
108	4864	0.010412660693272445	None	0.0	0.010412660693272445
108	5089	0.011526125113879543	None	0.0	0.011526125113879543
108	4598	0.011101577315214288	None	0.0	0.011101577315214288
108	5108	0.012746910288948707	None	0.0	0.012746910288948707
108	5403	0.011764955805436548	None	0.0	0.011764955805436548
108	4735	0.01085167615226323	None	0.016349946380311075	0.01085167615226323
108	5345	0.012576997296971043	None	0.0	0.012576997296971043
108	5034	0.01023565954527829	None	0.026736733929758498	0.01023565954527829
108	4969	0.011358012485513084	None	0.06259772119848127	0.011358012485513084
108	5355	0.012216004780749972	None	0.0	0.012216004780749972
108	4461	0.01276336548059543	None	0.0	0.01276336548059543
108	5180	0.010804918130293602	None	0.016349946380311075	0.010804918130293602
108	5472	0.0067148926655545395	None	0.09375757462582215	0.0067148926655545395
108	5402	0.008038254774447523	None	0.06599969172663527	0.008038254774447523
108	5361	0.00980373143333611	None	0.05869691109668962	0.00980373143333611
108	5483	0.00940380451780706	None	0.030602967090711752	0.00940380451780706
108	5450	0.011714162187115422	None	0.0	0.011714162187115422
108	5478	0.00974786526799135	None	0.05869691109668962	0.00974786526799135
108	5425	0.010541436745658129	None	0.026736733929758498	0.010541436745658129
108	5372	0.009809984775067256	None	0.03333333333333333	0.009809984775067256
108	5427	0.010517145455893063	None	0.04537496843847544	0.010517145455893063
108	5199	0.013061672483184463	None	0.0	0.013061672483184463
108	5464	0.010147474783582607	None	0.05869691109668962	0.010147474783582607
108	5405	0.009403829175069862	None	0.0	0.009403829175069862
108	5358	0.00928399555162982	None	0.0	0.00928399555162982
108	5392	0.00845789570131045	None	0.04586592595986936	0.00845789570131045
108	5305	0.00955198264019971	None	0.0928450462346251	0.00955198264019971
108	5452	0.009837321100531097	None	0.0	0.009837321100531097
108	5025	0.011436179403586913	None	0.04640743613111417	0.011436179403586913
108	5168	0.012840857867038848	None	0.0	0.012840857867038848
108	5239	0.009696538771247858	None	0.016349946380311075	0.009696538771247858
108	3837	0.010831977195162623	None	0.016349946380311075	0.010831977195162623
108	5041	0.012876647742048847	None	0.04537496843847544	0.012876647742048847
108	5357	0.009563795119407354	None	0.0405231181418626	0.009563795119407354
108	5458	0.011341826462376326	None	0.0	0.011341826462376326
108	5499	0.012174248852362728	None	0.0	0.012174248852362728
108	5087	0.010780592047450896	None	0.02758620689655169	0.010780592047450896
108	5171	0.011606180064581135	None	0.07069710811148422	0.011606180064581135
108	5496	0.011018625031451963	None	0.0	0.011018625031451963
108	5263	0.011955975461287707	None	0.02758620689655169	0.011955975461287707
108	5486	0.007543053915687163	None	0.0	0.007543053915687163
108	5360	0.012930673132063312	None	0.0	0.012930673132063312
108	5397	0.010024677677482753	None	0.0	0.010024677677482753
108	5096	0.011585603157778988	None	0.0	0.011585603157778988
108	5302	0.008293120584523254	None	0.04385942688746356	0.008293120584523254
108	5456	0.009865810253414762	None	0.0	0.009865810253414762
108	5459	0.0032788814254198556	None	0.0757247097690226	0.0032788814254198556
108	5306	0.008885715149202467	None	0.06329304519762015	0.008885715149202467
108	5494	0.013111693065527863	None	0.0	0.013111693065527863
108	5203	0.012741942235431248	None	0.0	0.012741942235431248
108	5249	0.00925646986692346	None	0.07862775874137427	0.00925646986692346
108	5420	0.009703630463702213	None	0.06329304519762015	0.009703630463702213
108	5489	0.012990229159040056	None	0.0	0.012990229159040056
108	5235	0.010949126386863529	None	0.06894851552413825	0.010949126386863529
108	5002	0.01191803366774436	None	0.0	0.01191803366774436
108	4748	0.010010344659210132	None	0.037959779715828645	0.010010344659210132
108	5334	0.008990781608317594	None	0.052413770046781716	0.008990781608317594
34	1751	0.35804528699683413	0.35804528699683413	0.44049912367983124	0.35804528699683413
34	935	0.3441498034570012	0.3441498034570012	0.4170610372316229	0.3441498034570012
34	1783	0.23679876580467624	0.23679876580467624	0.3883063433923656	0.23679876580467624
34	1407	0.41957763725680425	0.41957763725680425	0.44049951557627454	0.41957763725680425
34	1756	0.4013643590968982	0.4013643590968982	0.42323459597108315	0.4013643590968982
34	1747	0.31673179221193687	0.31673179221193687	0.3599536390312588	0.31673179221193687
34	1550	0.3716926408742053	0.3716926408742053	0.38599018007036584	0.3716926408742053
34	1790	0.36237642511216567	0.36237642511216567	0.4041080085053294	0.36237642511216567
34	1610	0.37404045823771986	0.37404045823771986	0.4430037468867775	0.37404045823771986
34	1723	0.3716926408742053	0.3716926408742053	0.38599018007036584	0.3716926408742053
34	987	0.3840167077492286	0.3840167077492286	0.477701220267494	0.3840167077492286
34	1420	0.316926431072842	0.316926431072842	0.32751906036878775	0.316926431072842
34	1510	0.39186331811538605	0.39186331811538605	0.43269335093276523	0.39186331811538605
34	1726	0.32965302820503745	0.32965302820503745	0.4253851827161973	0.32965302820503745
34	1755	0.33578013734563456	0.33578013734563456	0.35478907292933237	0.33578013734563456
34	1630	0.433516462402753	0.433516462402753	0.4500312537073616	0.433516462402753
34	1378	0.249360555461493	0.249360555461493	0.31124871340864796	0.249360555461493
34	1714	0.28636454146100265	0.28636454146100265	0.3126702595410146	0.28636454146100265
34	1666	0.3752962609619972	0.3752962609619972	0.39135855672100806	0.3752962609619972
34	1482	0.34672901224629493	0.34672901224629493	0.40992122255873653	0.34672901224629493
34	1761	0.33920811899255526	0.33920811899255526	0.37527432028282215	0.33920811899255526
34	1471	0.38579040095341927	0.38579040095341927	0.42526026812500994	0.38579040095341927
34	1449	0.3835081166018364	0.3835081166018364	0.426719056442687	0.3835081166018364
34	1470	0.4075179213931883	0.4075179213931883	0.5033412598559585	0.4075179213931883
34	1678	0.4813115168920888	0.4813115168920888	0.4921165937478774	0.4813115168920888
34	1312	0.4013643590968982	0.4013643590968982	0.42323459597108315	0.4013643590968982
34	1773	0.2876924160569564	0.2876924160569564	0.34349606026894436	0.2876924160569564
34	1737	0.34001638768897535	0.34001638768897535	0.4398368021476856	0.34001638768897535
34	1607	0.3835081166018364	0.3835081166018364	0.426719056442687	0.3835081166018364
34	1545	0.367267225622246	0.367267225622246	0.3887107353213387	0.367267225622246
34	1724	0.35658734835606065	0.35658734835606065	0.45191206334594936	0.35658734835606065
34	1716	0.45624896332121845	0.45624896332121845	0.4790085051524109	0.45624896332121845
34	1352	0.37715433607744764	0.37715433607744764	0.4869747278501178	0.37715433607744764
34	1702	0.3082115225301133	0.3082115225301133	0.38569280676437695	0.3082115225301133
34	1603	0.36085963175788355	0.36085963175788355	0.3785804392436767	0.36085963175788355
34	1626	0.3283263748092559	0.3283263748092559	0.34524856806639675	0.3283263748092559
34	1538	0.37048089265855866	0.37048089265855866	0.40754211101197513	0.37048089265855866
34	1532	0.31682467900758743	0.31682467900758743	0.39365385069012776	0.31682467900758743
34	1791	0.4432842902938222	0.4432842902938222	0.613301837551892	0.4432842902938222
34	1504	0.3472009278229171	0.3472009278229171	0.3909430122030454	0.3472009278229171
34	1667	0.3200407927899463	0.3200407927899463	0.3904432594809544	0.3200407927899463
34	1568	0.3151428915930558	0.3151428915930558	0.37520957176584346	0.3151428915930558
34	1680	0.37117942935754933	0.37117942935754933	0.5695101829825545	0.37117942935754933
34	1659	0.30817145922341693	0.30817145922341693	0.3303292846740454	0.30817145922341693
34	1748	0.37752812451973095	0.37752812451973095	0.4082613486291217	0.37752812451973095
34	1671	0.367267225622246	0.367267225622246	0.3887107353213387	0.367267225622246
34	1664	0.44731486662847286	0.44731486662847286	0.6280298200881944	0.44731486662847286
34	1409	0.433516462402753	0.433516462402753	0.4500312537073616	0.433516462402753
34	1675	0.3385839001230787	0.3385839001230787	0.396568756588602	0.3385839001230787
34	1769	0.37654318707333945	0.37654318707333945	0.42731610296706235	0.37654318707333945
34	1750	0.32014630007413275	0.32014630007413275	0.3622396987941805	0.32014630007413275
34	1567	0.4365201011889006	0.4365201011889006	0.5050221733701842	0.4365201011889006
34	1582	0.32417940797080885	0.32417940797080885	0.42138128768823513	0.32417940797080885
34	1758	0.30236892706218255	0.30236892706218255	0.36331649788705556	0.30236892706218255
34	1789	0.30236892706218255	0.30236892706218255	0.36331649788705556	0.30236892706218255
34	1781	0.249360555461493	0.249360555461493	0.31124871340864796	0.249360555461493
34	1731	0.3396487830491102	0.3396487830491102	0.3967536933407164	0.3396487830491102
34	1766	0.34706119793170265	0.34706119793170265	0.3628140518517705	0.34706119793170265
34	1796	0.3482047280247899	0.3482047280247899	0.36864797746682687	0.3482047280247899
34	1697	0.37048089265855866	0.37048089265855866	0.40754211101197513	0.37048089265855866
34	1677	0.338320314667192	0.338320314667192	0.3877066918219315	0.338320314667192
34	1774	0.38243198735568174	0.38243198735568174	0.42845322113455325	0.38243198735568174
34	1585	0.33159785222808685	0.33159785222808685	0.42411591643156665	0.33159785222808685
34	1092	0.31673179221193687	0.31673179221193687	0.3599536390312588	0.31673179221193687
34	1686	0.3592457451655175	0.3592457451655175	0.3597792422467444	0.3592457451655175
34	1744	0.33199307019428054	0.33199307019428054	0.3829746507865609	0.33199307019428054
34	1782	0.4103614700690409	0.4103614700690409	0.4935175524020169	0.4103614700690409
34	1566	0.3522272188809835	0.3522272188809835	0.3906277268842927	0.3522272188809835
34	1705	0.3482047280247899	0.3482047280247899	0.36864797746682687	0.3482047280247899
34	1734	0.34853086595196525	0.34853086595196525	0.38026029706035475	0.34853086595196525
34	1590	0.3899067002166052	0.3899067002166052	0.41124875146834416	0.3899067002166052
34	1670	0.31006984028266943	0.31006984028266943	0.31653985260111145	0.31006984028266943
34	1591	0.33700470610157546	0.33700470610157546	0.3439821100092716	0.33700470610157546
34	1795	0.3617445149577506	0.3617445149577506	0.5862853248977651	0.3617445149577506
34	1719	0.3592457451655175	0.3592457451655175	0.3597792422467444	0.3592457451655175
34	1786	0.2619789634780857	0.2619789634780857	0.35936572966810487	0.2619789634780857
34	1794	0.3040318621543378	0.3040318621543378	0.40127668144450823	0.3040318621543378
34	1327	0.3040318621543378	0.3040318621543378	0.40127668144450823	0.3040318621543378
34	1739	0.3473165649534743	0.3473165649534743	0.4033320732564666	0.3473165649534743
34	1798	0.32271554247230155	0.32271554247230155	0.35484830492026875	0.32271554247230155
34	929	0.33700470610157546	0.33700470610157546	0.3439821100092716	0.33700470610157546
34	1788	0.38753748254287945	0.38753748254287945	0.4165461260019215	0.38753748254287945
34	1771	0.33199307019428054	0.33199307019428054	0.3829746507865609	0.33199307019428054
34	1699	0.2619789634780857	0.2619789634780857	0.35936572966810487	0.2619789634780857
34	1515	0.4151893235962511	0.4151893235962511	0.4715352859013612	0.4151893235962511
34	1520	0.27158642111568376	0.27158642111568376	0.31470912860529493	0.27158642111568376
34	1732	0.31297906800537667	0.31297906800537667	0.4001424617193142	0.31297906800537667
34	1753	0.2765750704410931	0.2765750704410931	0.38350963437210905	0.2765750704410931
34	1453	0.41957763725680425	0.41957763725680425	0.44049951557627454	0.41957763725680425
34	1595	0.3782864776788749	0.3782864776788749	0.5677437991671309	0.3782864776788749
34	1752	0.3015140644356655	0.3015140644356655	0.35119170811018074	0.3015140644356655
34	1657	0.33700470610157546	0.33700470610157546	0.3439821100092716	0.33700470610157546
34	1745	0.3709711047912007	0.3709711047912007	0.463857467572217	0.3709711047912007
34	1287	0.4432842902938222	0.4432842902938222	0.613301837551892	0.4432842902938222
34	1592	0.28305404892224517	0.28305404892224517	0.3544917819465715	0.28305404892224517
34	1654	0.40986170769442454	0.40986170769442454	0.7584363927194163	0.40986170769442454
34	1635	0.38836584791368944	0.38836584791368944	0.3931264864025901	0.38836584791368944
34	1602	0.26144867241478653	0.26144867241478653	0.3113015861107642	0.26144867241478653
34	1628	0.40986170769442454	0.40986170769442454	0.7584363927194163	0.40986170769442454
34	1762	0.32024127720277623	0.32024127720277623	0.3882047272346013	0.32024127720277623
0	67	0.34164277677788224	0.34164277677788224	0.34164277677788224	0.34164277677788224
0	78	0.35821596005451156	0.35821596005451156	0.35821596005451156	0.35821596005451156
0	27	0.556173977149457	0.556173977149457	0.556173977149457	0.556173977149457
0	40	0.3726042707405208	0.3726042707405208	0.3726042707405208	0.3726042707405208
0	44	0.3365736607629762	0.3365736607629762	0.3365736607629762	0.3365736607629762
0	66	0.7345156197947265	0.7345156197947265	0.7345156197947265	0.7345156197947265
0	95	0.3573431634436081	0.3573431634436081	0.3573431634436081	0.3573431634436081
0	21	0.25311452180586297	0.25311452180586297	0.25311452180586297	0.25311452180586297
0	37	0.78291338530038	0.78291338530038	0.78291338530038	0.78291338530038
0	58	0.397865721373897	0.397865721373897	0.397865721373897	0.397865721373897
0	52	0.24138624213381932	0.24138624213381932	0.24138624213381932	0.24138624213381932
0	15	0.46220250670030916	0.46220250670030916	0.46220250670030916	0.46220250670030916
0	92	0.44792487037748974	0.44792487037748974	0.44792487037748974	0.44792487037748974
0	84	0.5607987624451141	0.5607987624451141	0.5607987624451141	0.5607987624451141
0	53	0.3626344637128905	0.3626344637128905	0.3626344637128905	0.3626344637128905
0	12	0.845726269383813	0.845726269383813	0.845726269383813	0.845726269383813
0	41	0.4977960123242055	0.4977960123242055	0.4977960123242055	0.4977960123242055
0	91	0.2787615898204498	0.2787615898204498	0.2787615898204498	0.2787615898204498
0	77	0.5607987624451141	0.5607987624451141	0.5607987624451141	0.5607987624451141
0	38	0.34560306936321533	0.34560306936321533	0.34560306936321533	0.34560306936321533
0	64	0.5161654099115401	0.5161654099115401	0.5161654099115401	0.5161654099115401
0	19	0.5597077754039343	0.5597077754039343	0.5597077754039343	0.5597077754039343
0	85	0.2874028189831984	0.2874028189831984	0.2874028189831984	0.2874028189831984
0	49	0.38940309293557573	0.38940309293557573	0.38940309293557573	0.38940309293557573
0	45	0.30389539865947024	0.30389539865947024	0.30389539865947024	0.30389539865947024
0	86	0.4924087278807022	0.4924087278807022	0.4924087278807022	0.4924087278807022
0	35	0.397865721373897	0.397865721373897	0.397865721373897	0.397865721373897
0	88	0.4669862338269857	0.4669862338269857	0.4669862338269857	0.4669862338269857
0	70	0.3874814536373518	0.3874814536373518	0.3874814536373518	0.3874814536373518
0	80	0.4977960123242055	0.4977960123242055	0.4977960123242055	0.4977960123242055
0	17	0.3793554595313081	0.3793554595313081	0.3793554595313081	0.3793554595313081
0	23	0.34845265629943134	0.34845265629943134	0.34845265629943134	0.34845265629943134
0	57	0.2787615898204498	0.2787615898204498	0.2787615898204498	0.2787615898204498
0	39	0.27832595247263836	0.27832595247263836	0.27832595247263836	0.27832595247263836
0	62	0.3111779006714603	0.3111779006714603	0.3111779006714603	0.3111779006714603
0	22	0.36506453915113757	0.36506453915113757	0.36506453915113757	0.36506453915113757
0	29	0.4977960123242055	0.4977960123242055	0.4977960123242055	0.4977960123242055
0	4	0.3997791406370851	0.3997791406370851	0.3997791406370851	0.3997791406370851
0	76	0.5239121642696062	0.5239121642696062	0.5239121642696062	0.5239121642696062
0	25	0.47379469845165206	0.47379469845165206	0.47379469845165206	0.47379469845165206
0	61	0.33219240694635943	0.33219240694635943	0.33219240694635943	0.33219240694635943
0	60	0.27433402473129526	0.27433402473129526	0.27433402473129526	0.27433402473129526
0	81	0.3046335723229133	0.3046335723229133	0.3046335723229133	0.3046335723229133
0	73	0.4077125891596719	0.4077125891596719	0.4077125891596719	0.4077125891596719
0	72	0.35334302392734807	0.35334302392734807	0.35334302392734807	0.35334302392734807
0	89	0.4276788678153676	0.4276788678153676	0.4276788678153676	0.4276788678153676
0	51	0.5547869736742331	0.5547869736742331	0.5547869736742331	0.5547869736742331
0	3	0.3478913790677625	0.3478913790677625	0.3478913790677625	0.3478913790677625
0	11	0.7977371924551623	0.7977371924551623	0.7977371924551623	0.7977371924551623
0	24	0.47152075961824724	0.47152075961824724	0.47152075961824724	0.47152075961824724
0	10	0.5563065715775984	0.5563065715775984	0.5563065715775984	0.5563065715775984
0	33	0.2744984485868219	0.2744984485868219	0.2744984485868219	0.2744984485868219
0	56	0.4768674330641945	0.4768674330641945	0.4768674330641945	0.4768674330641945
0	75	0.3760350179665508	0.3760350179665508	0.3760350179665508	0.3760350179665508
0	59	0.3958632456165875	0.3958632456165875	0.3958632456165875	0.3958632456165875
0	43	0.7264290058252374	0.7264290058252374	0.7264290058252374	0.7264290058252374
0	47	0.31916228620114084	0.31916228620114084	0.31916228620114084	0.31916228620114084
0	32	0.5666239015434744	0.5666239015434744	0.5666239015434744	0.5666239015434744
0	74	0.7787710917390375	0.7787710917390375	0.7787710917390375	0.7787710917390375
0	90	0.5666239015434744	0.5666239015434744	0.5666239015434744	0.5666239015434744
0	99	0.46767736554343864	0.46767736554343864	0.46767736554343864	0.46767736554343864
0	7	0.78291338530038	0.78291338530038	0.78291338530038	0.78291338530038
0	1	0.397865721373897	0.397865721373897	0.397865721373897	0.397865721373897
0	5	0.3826642723662075	0.3826642723662075	0.3826642723662075	0.3826642723662075
0	26	0.38586748572584756	0.38586748572584756	0.38586748572584756	0.38586748572584756
0	13	0.2868112343606318	0.2868112343606318	0.2868112343606318	0.2868112343606318
0	71	0.3461965245384845	0.3461965245384845	0.3461965245384845	0.3461965245384845
0	31	0.407582212720245	0.407582212720245	0.407582212720245	0.407582212720245
0	63	0.8861019955761114	0.8861019955761114	0.8861019955761114	0.8861019955761114
0	54	0.4977960123242055	0.4977960123242055	0.4977960123242055	0.4977960123242055
0	100	0.5006362250057441	0.5006362250057441	0.5006362250057441	0.5006362250057441
0	6	0.3527875411856424	0.3527875411856424	0.3527875411856424	0.3527875411856424
0	96	0.42687509006731794	0.42687509006731794	0.42687509006731794	0.42687509006731794
0	82	0.30465582390082974	0.30465582390082974	0.30465582390082974	0.30465582390082974
0	48	0.78291338530038	0.78291338530038	0.78291338530038	0.78291338530038
0	83	0.562368310033422	0.562368310033422	0.562368310033422	0.562368310033422
0	79	0.28215321136189225	0.28215321136189225	0.28215321136189225	0.28215321136189225
0	69	0.44459890596599055	0.44459890596599055	0.44459890596599055	0.44459890596599055
0	87	0.3244650698785323	0.3244650698785323	0.3244650698785323	0.3244650698785323
0	46	0.57456653344005	0.57456653344005	0.57456653344005	0.57456653344005
0	18	0.3371140855827642	0.3371140855827642	0.3371140855827642	0.3371140855827642
0	20	0.5547869736742331	0.5547869736742331	0.5547869736742331	0.5547869736742331
0	94	0.29444302020294477	0.29444302020294477	0.29444302020294477	0.29444302020294477
0	16	0.397865721373897	0.397865721373897	0.397865721373897	0.397865721373897
0	36	0.4488548176885846	0.4488548176885846	0.4488548176885846	0.4488548176885846
0	14	0.30176068164798797	0.30176068164798797	0.30176068164798797	0.30176068164798797
0	34	0.2787615898204498	0.2787615898204498	0.2787615898204498	0.2787615898204498
0	9	0.3882959268469726	0.3882959268469726	0.3882959268469726	0.3882959268469726
0	28	0.25311452180586297	0.25311452180586297	0.25311452180586297	0.25311452180586297
0	68	0.4073411699320073	0.4073411699320073	0.4073411699320073	0.4073411699320073
0	98	0.397865721373897	0.397865721373897	0.397865721373897	0.397865721373897
0	93	0.3745461358748713	0.3745461358748713	0.3745461358748713	0.3745461358748713
0	30	0.3948439131993351	0.3948439131993351	0.3948439131993351	0.3948439131993351
0	97	0.5911839316450823	0.5911839316450823	0.5911839316450823	0.5911839316450823
0	55	0.2787615898204498	0.2787615898204498	0.2787615898204498	0.2787615898204498
0	65	0.35141024464108017	0.35141024464108017	0.35141024464108017	0.35141024464108017
0	50	0.5538438339609714	0.5538438339609714	0.5538438339609714	0.5538438339609714
0	8	0.312020120741609	0.312020120741609	0.312020120741609	0.312020120741609
0	42	0.5104940605514414	0.5104940605514414	0.5104940605514414	0.5104940605514414
0	2	0.3155434873725713	0.3155434873725713	0.3155434873725713	0.3155434873725713
87	4343	0.012834600009782543	None	0.013793103448275845	0.012834600009782543
87	3717	0.008927707135954708	None	0.01051525332572618	0.008927707135954708
87	4320	0.011502921893215785	None	0.013793103448275845	0.011502921893215785
87	3607	0.010718906027218714	None	0.0	0.010718906027218714
87	4384	0.009612084916847884	None	0.021171038412417707	0.009612084916847884
87	4441	0.008603635068083612	None	0.10311544719107882	0.008603635068083612
87	4101	0.010281886081300257	None	0.0	0.010281886081300257
87	4074	0.011136733425452275	None	0.0	0.011136733425452275
87	4327	0.012535133326706029	None	0.013793103448275845	0.012535133326706029
87	4416	0.007670510354838413	None	0.06980631027964526	0.007670510354838413
87	4367	0.007382497223444954	None	0.021171038412417707	0.007382497223444954
87	4324	0.010930547103519383	None	0.0680740646990165	0.010930547103519383
87	4408	0.010677155545421318	None	0.0	0.010677155545421318
87	4216	0.01088859426226362	None	0.0	0.01088859426226362
87	3760	0.01052090421526529	None	0.0	0.01052090421526529
87	4397	0.011272541424894353	None	0.08605081238537622	0.011272541424894353
87	3692	0.010881346643789766	None	0.0	0.010881346643789766
87	4159	0.010272569764522671	None	0.0	0.010272569764522671
87	4186	0.011953241209161615	None	0.013793103448275845	0.011953241209161615
87	4020	0.010639433142095556	None	0.0	0.010639433142095556
87	4081	0.010654365779496456	None	0.0	0.010654365779496456
87	4449	0.010453022771077874	None	0.07606472933029214	0.010453022771077874
87	4203	0.009907048986021879	None	0.0	0.009907048986021879
87	4331	0.009252767245527791	None	0.11106130799012688	0.009252767245527791
87	4428	0.009181369275094997	None	0.01051525332572618	0.009181369275094997
87	4261	0.010344987725295424	None	0.0	0.010344987725295424
87	4383	0.010497710395146641	None	0.0	0.010497710395146641
87	3856	0.010922708197466425	None	0.0	0.010922708197466425
87	4209	0.011169144220244391	None	0.0	0.011169144220244391
87	4291	0.010508826628319623	None	0.09904205073046601	0.010508826628319623
87	4296	0.010904434562456728	None	0.0	0.010904434562456728
87	3862	0.011158887220027796	None	0.04666507335443397	0.011158887220027796
87	4395	0.010601763457834907	None	0.0	0.010601763457834907
87	4111	0.00946529609223312	None	0.0633676482933293	0.00946529609223312
87	4412	0.007177688213964897	None	0.10463131843678589	0.007177688213964897
87	4432	0.01038627715151798	None	0.05089510071069854	0.01038627715151798
87	4374	0.011483726320236948	None	0.010344827586206884	0.011483726320236948
87	4442	0.009481163543095347	None	0.021171038412417707	0.009481163543095347
87	4396	0.00913473614458282	None	0.0633676482933293	0.00913473614458282
87	3968	0.010642362058063015	None	0.0	0.010642362058063015
87	3385	0.010937004654040999	None	0.06423562677850096	0.010937004654040999
87	4392	0.010249129873868225	None	0.08963882246067194	0.010249129873868225
87	4431	0.010234032983366965	None	0.0	0.010234032983366965
87	4362	0.009519753120648932	None	0.10555287762119334	0.009519753120648932
87	4252	0.009832055624400529	None	0.021171038412417707	0.009832055624400529
87	4202	0.01059662433041658	None	0.0	0.01059662433041658
87	3083	0.009836533205892265	None	0.046916772472565274	0.009836533205892265
87	4444	0.004790601317662675	None	0.08126108847956978	0.004790601317662675
87	4440	0.00820636547676149	None	0.029629629629629627	0.00820636547676149
87	3924	0.011219011979671508	None	0.0	0.011219011979671508
87	4437	0.010572280594261727	None	0.0	0.010572280594261727
87	4375	0.010048272312735834	None	0.04666507335443397	0.010048272312735834
87	3883	0.010312620493274182	None	0.0	0.010312620493274182
87	4359	0.010483403282262306	None	0.0	0.010483403282262306
87	4290	0.008497567742987046	None	0.01051525332572618	0.008497567742987046
87	4409	0.009579780716786059	None	0.1308188694398683	0.009579780716786059
87	3959	0.01015402924645339	None	0.0	0.01015402924645339
87	4435	0.011303010336974008	None	0.08505998434358845	0.011303010336974008
87	4364	0.011761383757710629	None	0.010344827586206884	0.011761383757710629
87	3677	0.010961700264777977	None	0.0	0.010961700264777977
87	4372	0.009723102851968759	None	0.07811586841882953	0.009723102851968759
87	4420	0.011179755886096075	None	0.0	0.011179755886096075
87	3615	0.010881396456705583	None	0.0	0.010881396456705583
87	4423	0.010483530774075496	None	0.013793103448275845	0.010483530774075496
87	4155	0.010203772133333807	None	0.0	0.010203772133333807
87	3785	0.010484242250064245	None	0.0	0.010484242250064245
87	4305	0.007991057225217871	None	0.053547832378692074	0.007991057225217871
87	4358	0.006476944402862615	None	0.11738664383670208	0.006476944402862615
87	4238	0.010575837863300248	None	0.07283880025525788	0.010575837863300248
87	4422	0.010374458453447226	None	0.0	0.010374458453447226
87	4213	0.010911301469780208	None	0.0	0.010911301469780208
87	3837	0.010831977195162623	None	0.0	0.010831977195162623
87	4008	0.01031119701818698	None	0.0	0.01031119701818698
87	3659	0.011313499696490441	None	0.04666507335443397	0.011313499696490441
87	4414	0.00870683681803929	None	0.1316934809646224	0.00870683681803929
87	4447	0.005294611436848805	None	0.10463131843678589	0.005294611436848805
87	4406	0.008234108816115283	None	0.10020933760221906	0.008234108816115283
87	4443	0.011088017133354023	None	0.010344827586206884	0.011088017133354023
87	4401	0.008675411264717606	None	0.029629629629629627	0.008675411264717606
87	4165	0.010146275776469193	None	0.0	0.010146275776469193
87	4434	0.007521452130653751	None	0.12093896311829858	0.007521452130653751
87	4402	0.006850297230138735	None	0.046760974464805996	0.006850297230138735
87	4036	0.010569176575187347	None	0.0	0.010569176575187347
87	4404	0.010600244817060183	None	0.0	0.010600244817060183
87	4181	0.010397768882548666	None	0.10020933760221906	0.010397768882548666
87	4281	0.012087639112643423	None	0.010344827586206884	0.012087639112643423
87	4349	0.007248784957977655	None	0.03151586599862459	0.007248784957977655
87	4229	0.011855148598534138	None	0.05089510071069854	0.011855148598534138
87	4410	0.01073299995439209	None	0.0	0.01073299995439209
87	4382	0.008647009736318415	None	0.01051525332572618	0.008647009736318415
87	4169	0.012760267191283214	None	0.013793103448275845	0.012760267191283214
87	4398	0.008905810027343882	None	0.07811586841882953	0.008905810027343882
87	3789	0.010863018843929107	None	0.0	0.010863018843929107
87	4418	0.012099284324512937	None	0.013793103448275845	0.012099284324512937
87	4241	0.012010351992117094	None	0.010344827586206884	0.012010351992117094
87	3994	0.011135858644043888	None	0.0	0.011135858644043888
87	4419	0.002966547694074343	None	0.1784643953931086	0.002966547694074343
87	4113	0.011020976412946004	None	0.0	0.011020976412946004
87	4319	0.012410731898589182	None	0.010344827586206884	0.012410731898589182
87	3782	0.010860356134254288	None	0.08060030706707252	0.010860356134254288
51	2617	-1.2719321519123755e-07	None	0.13855553866477582	-1.2719321519123755e-07
51	2189	None	None	0.36508767347040555	None
51	2579	3.0683466567229944e-05	None	0.4326463923963105	3.0683466567229944e-05
51	2584	-0.1	None	0.6446575454465278	-0.1
51	2560	-1.4332735142915674e-08	None	0.45865696811581946	-1.4332735142915674e-08
51	2629	0.00026768051943589313	None	0.3607582992206711	0.00026768051943589313
51	2602	-2.6367827326377586e-05	None	0.41131524356557936	-2.6367827326377586e-05
51	2615	0.0013131992769799506	None	0.3092769543182804	0.0013131992769799506
51	2558	0.0016133941052426735	None	0.25030356588534086	0.0016133941052426735
51	2556	0.005670886807232743	None	0.29405100432722914	0.005670886807232743
51	2520	None	None	0.4911180308597576	None
51	2568	9.68054976470976e-07	None	0.33293158474342466	9.68054976470976e-07
51	2592	0.00036741409650361845	None	0.43152967240364326	0.00036741409650361845
51	2621	-0.00023581142108673476	None	0.3003982755468513	-0.00023581142108673476
51	2625	3.54431740594664e-05	None	0.5204623452979217	3.54431740594664e-05
51	2624	-1.6734382164580078e-05	None	0.4231899257622248	-1.6734382164580078e-05
51	2622	2.6858838761885236e-05	None	0.43196599668455676	2.6858838761885236e-05
51	2577	0.00034059511961830323	None	0.48385669994789826	0.00034059511961830323
51	2631	0.0009494715433058645	None	0.35909972022295633	0.0009494715433058645
51	2645	5.464311076851877e-05	None	0.34271714308233886	5.464311076851877e-05
51	2597	3.108328060865728e-05	None	0.3798317492815573	3.108328060865728e-05
51	2628	0.006957858233134809	None	0.2369314682133629	0.006957858233134809
51	2504	None	None	0.30044806727845746	None
51	2600	-0.1	None	0.35058561533450366	-0.1
51	2585	-1.3239025984518577e-08	None	0.13855553866477582	-1.3239025984518577e-08
51	2581	-4.531471338997657e-06	None	0.42990515100632687	-4.531471338997657e-06
51	2340	None	None	0.3771134439355125	None
51	2496	None	None	0.3467765757463592	None
51	2641	-1.894047477075507e-07	None	0.22051798398273648	-1.894047477075507e-07
51	2534	None	None	0.3581173106906438	None
51	2635	0.003665944027306498	None	0.2734386814668266	0.003665944027306498
51	2596	0.0014865625062769762	None	0.4081327024616317	0.0014865625062769762
51	2613	-0.00027720565461133523	None	0.31694441245200633	-0.00027720565461133523
51	2553	0.00032683490711930764	None	0.3010272524377336	0.00032683490711930764
51	2276	None	None	0.27996381065269305	None
51	2606	-1.9536167512762204e-07	None	0.22051798398273648	-1.9536167512762204e-07
51	2486	None	None	0.5295451975778936	None
51	2605	1.529923686322012e-05	None	0.27996381065269305	1.529923686322012e-05
51	2517	None	None	0.2734386814668266	None
51	2478	None	None	0.26430474017061406	None
51	2636	0.0018951255974001481	None	0.24689576987277775	0.0018951255974001481
51	2587	3.5152091110999986e-07	None	0.3923518966992951	3.5152091110999986e-07
51	2639	0.0002905978603965493	None	0.5513194727869861	0.0002905978603965493
51	2557	-2.06430652879616e-05	None	0.37210762651978835	-2.06430652879616e-05
51	2594	0.001346025129541438	None	0.29405100432722914	0.001346025129541438
51	2623	-7.72762508078812e-06	None	0.5599085693056804	-7.72762508078812e-06
51	2570	1.2317684176239594e-05	None	0.2711812942575552	1.2317684176239594e-05
51	2619	0.0005173637471638183	None	0.3010272524377336	0.0005173637471638183
51	2148	None	None	0.44581662933795363	None
51	2611	-3.8358074536630246e-05	None	0.28997091110398004	-3.8358074536630246e-05
51	2595	-0.0007815684437914554	None	0.371753225022326	-0.0007815684437914554
51	2589	0.0003172390029773336	None	0.4121765858686189	0.0003172390029773336
51	2637	1.413453356776647e-06	None	0.47002994769128953	1.413453356776647e-06
51	2614	0.0014411576269893675	None	0.24316056388932963	0.0014411576269893675
51	2582	3.4925338826910636e-05	None	0.36508767347040555	3.4925338826910636e-05
51	2578	-1.8011108190448224e-07	None	0.22051798398273648	-1.8011108190448224e-07
51	2342	None	None	0.35058561533450366	None
51	2612	-1.0789634283708461e-07	None	0.5128013172342645	-1.0789634283708461e-07
51	2603	0.001417631063221471	None	0.23355129743405909	0.001417631063221471
51	2642	0.0007999032189590077	None	0.5204623452979217	0.0007999032189590077
51	2401	None	None	0.22940779760509294	None
51	2580	-2.8102074861025438e-08	None	0.13855553866477582	-2.8102074861025438e-08
51	2647	-2.9510554598658514e-06	None	0.31853125610639604	-2.9510554598658514e-06
51	2550	None	None	0.24316056388932963	None
51	2569	0.0006292061739599169	None	0.3092769543182804	0.0006292061739599169
51	2649	0.001340510068921855	None	0.24316056388932963	0.001340510068921855
51	2633	None	None	0.38252650350064427	None
51	2561	-0.1	None	0.26430474017061406	-0.1
51	2620	-3.0976068381470065e-05	None	0.32085462500432627	-3.0976068381470065e-05
51	2008	None	None	0.38428957137327135	None
51	2523	None	None	0.3607582992206711	None
51	2575	-5.754652589058257e-07	None	0.42599474903178863	-5.754652589058257e-07
51	2564	-0.1	None	0.3462423368364534	-0.1
51	2616	-8.958811919220677e-08	None	0.5128013172342645	-8.958811919220677e-08
51	2555	-4.663158361172667e-06	None	0.46945498273711106	-4.663158361172667e-06
51	2437	None	None	0.325078955656941	None
51	2506	None	None	0.31853125610639604	None
51	2588	-1.690237725807112e-05	None	0.46945498273711106	-1.690237725807112e-05
51	2521	None	None	0.2919010580518067	None
51	2599	-3.756763931519565e-08	None	0.4294380025550237	-3.756763931519565e-08
51	2314	None	None	0.13855553866477582	None
51	2648	8.427327722634758e-05	None	0.24969406054954243	8.427327722634758e-05
51	2604	0.00018206276796113891	None	0.3989033756659808	0.00018206276796113891
51	2626	5.530878107794351e-05	None	0.35058561533450366	5.530878107794351e-05
51	2551	0.0017938965074652633	None	0.2822360548120186	0.0017938965074652633
51	2547	None	None	0.4911180308597576	None
51	2530	None	None	0.38252650350064427	None
51	2289	None	None	0.5383548855880438	None
51	2567	1.4821805452123913e-05	None	0.2875571126999813	1.4821805452123913e-05
51	2643	-4.287140459758978e-11	None	0.34271714308233886	-4.287140459758978e-11
51	2634	1.8020905130951276e-05	None	0.31853125610639604	1.8020905130951276e-05
51	2630	5.320938317202235e-07	None	0.4456923835208772	5.320938317202235e-07
51	2638	2.405162299275604e-07	None	0.4301737233207059	2.405162299275604e-07
51	2591	0.0002573118499870934	None	0.4500347100931778	0.0002573118499870934
51	2593	-3.684198899342336e-05	None	0.3851527853529012	-3.684198899342336e-05
51	2618	-0.00044082474454190364	None	0.3771134439355125	-0.00044082474454190364
51	2297	None	None	0.411057036255019	None
51	2572	5.214453430498458e-08	None	0.26872367216709103	5.214453430498458e-08
51	2583	0.00010882423615402945	None	0.42990515100632687	0.00010882423615402945
[truncated: 13,001 more rows]
