# Supplementary material for: Constrained by Design: Influence of Genetic Encodings on Evolved Traits of Robots
Source: Front Robot AI. 2021 Jun 15;8:672379. doi: 10.3389/frobt.2021.672379 (PMC8239187; doi:10.3389/frobt.2021.672379)
Supplement: Supplementary file 1 [file DataSheet3.ZIP › plasticodingrep_plane_20_all_measures.tsv]

robot_id	velocity	displacement_velocity	displacement_velocity_hill	head_balance	contacts	branching	branching_modules_count	limbs	extremities	length_of_limbs	extensiveness	coverage	joints	hinge_count	active_hinges_count	brick_count	touch_sensor_count	brick_sensor_count	proportion	width	height	size	absolute_size	sensors	symmetry	avg_period	dev_period	avg_phase_offset	dev_phase_offset	avg_amplitude	dev_amplitude	avg_intra_dev_params	avg_inter_dev_params	sensors_reach	recurrence	synaptic_reception
4373	0.06735390026840313	0.027984671446189848	0.025866717483262396	0.6256297510763544	None	0.2	1	0.3333333333333333	4	0.8	12	0.30357142857142855	0.8	14	12	2	0	0	0.2857142857142857	14	4	1.1333333333333333	17	0.0	0.6666666666666666	0.8263145767451265	0.6486475481235948	0.5850182780302676	0.958595868779062	0.4686010000889797	0.8757414361731505	0.8837110180658626	0.8701890830144999	0	0	0.0
2773	0.0017466336415281054	0.0005441686160523355	-0.00027881437525175307	0.9937429988433696	None	1.0	2	1.0	6	0.14285714285714285	1	0.75	0	4	0	4	0	0	0.75	4	3	0.6	9	0.0	0.8	0	0	0	0	0	0	0	0	0	0	0
4104	0.06179915325432924	0.026035856252651805	0.02433109760238951	0.6535260390837643	None	0.25	1	0.4	4	0.7692307692307693	10	0.3125	0.7692307692307693	12	10	2	0	0	0.3333333333333333	12	4	1.0	15	0.0	0.6666666666666666	0.7968855943989659	0.6291582278267105	0.1761155355429998	0.9690929491376404	0.3319866157104626	0.8859486754918713	0.9498514966357545	0.8816342605751863	0	0	0.0
4	None	None	None	None	None	0	0	0.058823529411764705	1	1.0	23	1.0	1.0	24	23	0	1	0	0.04	25	1	1.6666666666666667	25	0.3333333333333333	0	0.3367845675126537	0.9258882650682857	0.4103028022394793	0.8817797437840946	0.38751959134293623	0.907908745118247	0.7499497862116719	0.9067271182701895	1.0	0	0.0
7051	0.05374174967253909	0.01895972977023587	-0.0006018853778076656	0.6093581288026012	None	0.25	1	0.4	4	0.75	9	0.3181818181818182	0.6666666666666666	10	8	3	0	0	0.36363636363636365	11	4	0.9333333333333333	14	0.0	0.6666666666666666	0.8263145767451265	0.6374585548340814	0.4103715261338287	0.9653996738951229	0.4686010000889797	0.8890715892998625	0.9178004940478325	0.8798954787883835	0	0	0.0
1702	None	None	None	None	None	0.5	1	0.7142857142857143	5	0.375	3	0.4166666666666667	0.375	7	3	2	0	0	0.6666666666666666	6	4	0.6666666666666666	10	0.0	0.5	0.5199882916783028	0.9379112404304801	0.3528337052291365	0.8511687990834516	0.7343836145890696	0.9422658590127171	0.9090868237940274	0.9181226755908509	0	0	0.0
131	None	None	None	None	None	0	0	0.3333333333333333	2	0.8333333333333334	5	0.6666666666666666	0.5	3	3	4	0	0	0.3333333333333333	2	6	0.5333333333333333	8	0.0	0	0.9702607137836479	0.8772210537128452	0.5136068377043059	0.556976603805381	0.2124872476779769	0.5459758135809112	0.9575171352655674	0.6885250481110953	0	0	0.0
4445	0.06049626433980512	0.028438793806269833	0.028368384800839266	0.6269307571522362	None	0.25	1	0.36363636363636365	4	0.7857142857142857	11	0.3076923076923077	0.7857142857142857	13	11	2	0	0	0.3076923076923077	13	4	1.0666666666666667	16	0.0	0.6666666666666666	0.7968855943989659	0.6461199563604346	0.5850182780302676	0.9624364115156928	0.4686010000889797	0.8763345652474217	0.8837110180658626	0.8737513767876673	0	0	0.0
1977	None	None	None	None	None	0.5	1	0.6666666666666666	4	0.5	3	0.4444444444444444	0.3333333333333333	3	2	4	0	0	0.5	6	3	0.5333333333333333	8	0.0	1.0	0.8557435590912871	0.6671142981526628	0.7856719409586022	0.9581037031675846	0.44444604767426243	0.7858603206777686	0.9228679146724768	0.84662307274417	0	0	0.0
784	None	None	None	None	None	0	0	1.0	3	0.0	0	0.6666666666666666	0	3	0	0	0	0	0.6666666666666666	3	2	0.26666666666666666	4	0.0	1.0	0	0	0	0	0	0	0	0	0	0	0
4512	0.060594501122736906	0.02796422503770868	0.027919593040962105	0.6269441278964185	None	0.25	1	0.36363636363636365	4	0.7857142857142857	11	0.3076923076923077	0.7857142857142857	13	11	2	0	0	0.3076923076923077	13	4	1.0666666666666667	16	0.0	0.6666666666666666	0.7968855943989659	0.6461199563604346	0.5850182780302676	0.9624364115156928	0.4686010000889797	0.8763345652474217	0.8837110180658626	0.8737513767876673	0	0	0.0
6386	0.06324645341982973	0.027351638829479916	0.026702655611190635	0.6256779177118685	None	0.2	1	0.3333333333333333	4	0.8	12	0.30357142857142855	0.8	14	12	2	0	0	0.2857142857142857	14	4	1.1333333333333333	17	0.0	0.6666666666666666	0.7968855943989659	0.6427683643265955	0.4103715261338287	0.9626001222250505	0.4686010000889797	0.8885476955319144	0.9178004940478325	0.8776598776305544	0	0	0.0
3813	0.068230130632135	0.018086477487457585	0.01423270161853699	0.7295591006969452	None	0.25	1	0.4	4	0.75	9	0.3181818181818182	0.6666666666666666	10	8	3	0	0	0.36363636363636365	11	4	0.9333333333333333	14	0.0	0.6666666666666666	0.7968855943989659	0.611545297013917	0.1761155355429998	0.9772052142922936	0.2722230238371312	0.883437189553562	0.9498514966357545	0.888857366295809	0	0	0.0
3266	0.010641403719183271	0.005254904092302511	0.0022574947420967192	0.9729089359243643	None	0.5	1	0.6666666666666666	4	0.5714285714285714	4	0.5	0.42857142857142855	6	3	2	0	0	0.5	6	3	0.6	9	0.0	0.6666666666666666	0.8532834556765042	0.6632538953573877	0.3672196268494985	0.9289693979186604	0.49895274210166685	0.9207795240787753	0.9191336639418525	0.8699586432781004	0	0	0.0
5661	0.06284431571723692	0.021036820196304908	0.00977547687920106	0.6448935474089331	None	0.25	1	0.36363636363636365	4	0.7857142857142857	11	0.3076923076923077	0.7857142857142857	13	11	2	0	0	0.3076923076923077	13	4	1.0666666666666667	16	0.0	0.6666666666666666	0.7968855943989659	0.7046040803243019	0.5850182780302676	0.9645087022603913	0.4686010000889797	0.9025339943511321	0.8837110180658626	0.8940174820006389	0	0	0.0
7224	0.061220696145085525	0.026677783838346333	0.025807848476670264	0.6576242497909006	None	0.25	1	0.36363636363636365	4	0.7857142857142857	11	0.3076923076923077	0.7857142857142857	13	11	2	0	0	0.3076923076923077	13	4	1.0666666666666667	16	0.0	0.6666666666666666	0.7968855943989659	0.6461199563604346	0.5850182780302676	0.9624364115156928	0.4686010000889797	0.8763345652474217	0.8837110180658626	0.8737513767876673	0	0	0.0
4161	0.059179769286035244	0.02720083542083026	0.024482713106909915	0.6415890129029894	None	0.25	1	0.4	4	0.7692307692307693	10	0.3125	0.7692307692307693	12	10	2	0	0	0.3333333333333333	12	4	1.0	15	0.0	0.6666666666666666	0.7968855943989659	0.6415997416138816	0.4103715261338287	0.966261108133198	0.4686010000889797	0.8916681347930528	0.9178004940478325	0.8823627238127366	0	0	0.0
5138	0.06234320134230668	0.024714102712194423	0.024706208695814347	0.6527518473525982	None	0.2	1	0.3333333333333333	4	0.8	12	0.30357142857142855	0.8	14	12	2	0	0	0.2857142857142857	14	4	1.1333333333333333	17	0.0	0.6666666666666666	0.7968855943989659	0.6427683643265955	0.4103715261338287	0.9626001222250505	0.4686010000889797	0.8885476955319144	0.9178004940478325	0.8776598776305544	0	0	0.0
2140	None	None	None	None	None	1.0	2	1.0	6	0.0	0	0.6666666666666666	0	4	0	3	0	0	0.75	4	3	0.5333333333333333	8	0.0	1.0	0	0	0	0	0	0	0	0	0	0	0
4456	0.06184836420416891	0.03228953734073029	0.029129879025339075	0.6091699855334392	None	0.25	1	0.36363636363636365	4	0.7857142857142857	11	0.3076923076923077	0.7857142857142857	13	11	2	0	0	0.3076923076923077	13	4	1.0666666666666667	16	0.0	0.6666666666666666	0.8557435590912871	0.6446294223689893	0.5850182780302676	0.9646648739759729	0.4686010000889797	0.85863653423353	0.8837110180658626	0.870133881268762	0	0	0.0
7473	0.024466409904032413	0.004475202660088813	0.0038631208575093203	0.9172813609672388	None	0.25	1	0.4	4	0.75	9	0.3181818181818182	0.75	11	9	2	0	0	0.36363636363636365	11	4	0.9333333333333333	14	0.0	0.6666666666666666	0.7968855943989659	0.6560338276526096	0.23572477423738974	0.9407310516755509	0.4479925977731062	0.88909372954297	0.9425465204278998	0.8618315221663193	0	0	0.0
6934	0.05973820824236707	0.02667222902796033	0.02658020027701574	0.6282294312848391	None	0.25	1	0.36363636363636365	4	0.7857142857142857	11	0.3076923076923077	0.7857142857142857	13	11	2	0	0	0.3076923076923077	13	4	1.0666666666666667	16	0.0	0.6666666666666666	0.7968855943989659	0.6461199563604346	0.5850182780302676	0.9624364115156928	0.4686010000889797	0.8763345652474217	0.8837110180658626	0.8737513767876673	0	0	0.0
1051	None	None	None	None	None	0	0	1.0	4	0.0	0	0.5	0	4	0	1	0	0	0.75	4	3	0.4	6	0.0	0.5	0	0	0	0	0	0	0	0	0	0	0
5181	0.05750360378233533	0.031289216286951985	0.030080328027325378	0.6185084342159682	None	0.25	1	0.4	4	0.7692307692307693	10	0.3125	0.7692307692307693	12	10	2	0	0	0.3333333333333333	12	4	1.0	15	0.0	0.6666666666666666	0.7968855943989659	0.6415997416138816	0.4103715261338287	0.966261108133198	0.4686010000889797	0.8916681347930528	0.9178004940478325	0.8823627238127366	0	0	0.0
3494	0.02075714568318235	0.01009954459663448	0.010099076380847167	0.9562068657098056	None	0.3333333333333333	1	0.5555555555555556	5	0.5454545454545454	6	0.5416666666666666	0.45454545454545453	10	5	2	1	0	0.375	3	8	0.8666666666666667	13	0.3333333333333333	0.6	0.8557435590912871	0.7855802904587167	0.6292253809429037	0.9527009037147626	0.4686010000889797	0.9038205955127507	0.8963952767169915	0.898491154978206	1.0	0	0.0
1106	None	None	None	None	None	1.0	1	1.0	4	0.25	1	0.6666666666666666	0	3	0	2	0	0	1.0	3	3	0.4	6	0.0	0.6666666666666666	0	0	0	0	0	0	0	0	0	0	0
1741	None	None	None	None	None	0.4	2	0.5	6	0.5	8	0.42857142857142855	0.3125	10	5	7	3	0	0.8571428571428571	6	7	1.2	18	0.23076923076923078	0.5714285714285714	0.5791639389746723	0.6527523794494979	0.46165033894077456	0.8646283575685639	0.6026015993555306	0.981824639901412	0.8582045843304128	0.8964381694459882	0.3	0.3	0.0
5350	0.024343156293079232	0.0022658046265426786	0.001692355472803591	0.9220941734924382	None	0.25	1	0.4	4	0.75	9	0.3181818181818182	0.75	11	9	2	0	0	0.36363636363636365	11	4	0.9333333333333333	14	0.0	0.6666666666666666	0.7968855943989659	0.6560338276526096	0.23572477423738974	0.9407310516755509	0.4479925977731062	0.88909372954297	0.9425465204278998	0.8618315221663193	0	0	0.0
3302	0.016272729623317772	0.0010754381864511518	-0.0008029509166499544	0.9549028964188062	None	0.3333333333333333	1	0.5	4	0.7	7	0.3333333333333333	0.5	8	5	3	0	0	0.4444444444444444	9	4	0.8	12	0.0	0.6666666666666666	0.8263145767451265	0.6200065071180456	0.4963143911698859	0.9783142304010101	0.40883740821564835	0.8690614815342869	0.9365505610259472	0.8873358382742951	0	0	0.0
1780	None	None	None	None	None	0	0	1.0	1	0	0	1.0	0	1	0	0	0	0	0.5	2	1	0.13333333333333333	2	0.0	0	0	0	0	0	0	0	0	0	0	0	0
6925	0.07130219951436981	0.022011321069919737	0.011190464711752949	0.6764486822715281	None	0.2	1	0.3333333333333333	4	0.8	12	0.30357142857142855	0.8	14	12	2	0	0	0.2857142857142857	14	4	1.1333333333333333	17	0.0	0.6666666666666666	0.8263145767451265	0.6417953451346797	0.5850182780302676	0.9662237831124146	0.4686010000889797	0.8702459367131454	0.8837110180658626	0.8750804820909203	0	0	0.0
4933	0.06056975378480376	0.026369818254310718	0.025245884694671997	0.6600341833147902	None	0.25	1	0.36363636363636365	4	0.7857142857142857	11	0.3076923076923077	0.7857142857142857	13	11	2	0	0	0.3076923076923077	13	4	1.0666666666666667	16	0.0	0.6666666666666666	0.7968855943989659	0.6461199563604346	0.5850182780302676	0.9624364115156928	0.4686010000889797	0.8763345652474217	0.8837110180658626	0.8737513767876673	0	0	0.0
994	None	None	None	None	None	0	0	1.0	4	0.0	0	0.5	0	4	0	1	0	0	0.75	4	3	0.4	6	0.0	0.5	0	0	0	0	0	0	0	0	0	0	0
3882	0.05752003127080766	0.01880754170695599	0.012643476667213011	0.6178199897931458	None	0.25	1	0.4	4	0.7692307692307693	10	0.3125	0.6153846153846154	11	8	3	0	0	0.3333333333333333	12	4	1.0	15	0.0	0.6666666666666666	0.7968855943989659	0.6092725412524852	0.23572477423738974	0.9793403960064964	0.349073816342317	0.8782915363374908	0.9425465204278998	0.8902308687163157	0	0	0.0
1542	None	None	None	None	None	0.25	1	0.5454545454545454	6	0.5	7	0.32653061224489793	0.42857142857142855	8	6	7	4	0	1.0	7	7	1.0666666666666667	16	0.25	0.2	0.5791639389746723	0.7108524064965472	0.43472428772958127	0.8350071162359249	0.3278026187445152	0.972725333374396	0.8604063368497253	0.8840891252028603	0.25	0.375	0.0
6211	0.0407590025264999	0.012754211718945868	0.012711455689480396	0.8337788999267429	None	0.3333333333333333	1	0.4444444444444444	4	0.7272727272727273	8	0.325	0.7272727272727273	10	8	2	0	0	0.4	10	4	0.8666666666666667	13	0.0	0.6666666666666666	0.7968855943989659	0.6200420324128214	0.1761155355429998	0.9737688059888367	0.3319866157104626	0.8878301483235569	0.9498514966357545	0.8867105418741966	0	0	0.0
6782	0.06458010147588984	0.015996393582975093	0.010372906405013245	0.6699659930080246	None	0.2	1	0.3333333333333333	4	0.8	12	0.30357142857142855	0.7333333333333333	13	11	3	0	0	0.2857142857142857	14	4	1.1333333333333333	17	0.0	0.6666666666666666	0.8557435590912871	0.6446294223689893	0.5850182780302676	0.9651757219536391	0.4686010000889797	0.8598120657981898	0.8837110180658626	0.8710655693257832	0	0	0.0
6354	0.06165553018155258	0.02581511009279638	0.02570766553961509	0.6361604545090178	None	0.25	1	0.36363636363636365	4	0.7857142857142857	11	0.3076923076923077	0.7857142857142857	13	11	2	0	0	0.3076923076923077	13	4	1.0666666666666667	16	0.0	0.6666666666666666	0.7968855943989659	0.6461199563604346	0.5850182780302676	0.9624364115156928	0.4686010000889797	0.8763345652474217	0.8837110180658626	0.8737513767876673	0	0	0.0
773	None	None	None	None	None	0.25	1	0.5	5	0.46153846153846156	6	0.625	0.3076923076923077	9	4	5	5	0	0.6666666666666666	4	6	1.0	15	0.5555555555555556	0.18181818181818182	0.8784859533353988	0.9611171327661086	0.35222317631504396	0.899686164621051	0.7696217721829952	0.9847465883851336	0.9493699914248867	0.960441862538846	0.2222222222222222	0.5555555555555556	0.0
1161	None	None	None	None	None	0	0	0.75	3	0.0	0	0.625	0	3	0	1	0	0	0.5	4	2	0.3333333333333333	5	0.0	0.5	0	0	0	0	0	0	0	0	0	0	0
3923	0.07276042972816153	0.0192329466499956	0.018791434171534113	0.7053475905366897	None	0.25	1	0.4	4	0.75	9	0.3181818181818182	0.6666666666666666	10	8	3	0	0	0.36363636363636365	11	4	0.9333333333333333	14	0.0	0.6666666666666666	0.7968855943989659	0.611545297013917	0.1761155355429998	0.9772052142922936	0.2722230238371312	0.883437189553562	0.9498514966357545	0.888857366295809	0	0	0.0
4479	0.06090837684028426	0.026423064570254035	0.025777484567158993	0.6597307629623768	None	0.25	1	0.36363636363636365	4	0.7857142857142857	11	0.3076923076923077	0.7857142857142857	13	11	2	0	0	0.3076923076923077	13	4	1.0666666666666667	16	0.0	0.6666666666666666	0.7968855943989659	0.6461199563604346	0.5850182780302676	0.9624364115156928	0.4686010000889797	0.8763345652474217	0.8837110180658626	0.8737513767876673	0	0	0.0
6722	0.05955072090963817	0.0341609961590718	0.034160962608562155	0.6266587433138308	None	0.25	1	0.36363636363636365	4	0.7857142857142857	11	0.3076923076923077	0.7857142857142857	13	11	2	0	0	0.3076923076923077	13	4	1.0666666666666667	16	0.0	0.6666666666666666	0.7968855943989659	0.6461199563604346	0.5850182780302676	0.9624364115156928	0.4686010000889797	0.8763345652474217	0.8837110180658626	0.8737513767876673	0	0	0.0
6588	0.062099822401816586	0.0190596526076928	-0.0028611950147856393	0.6600538583439831	None	0.2	1	0.3333333333333333	4	0.8125	13	0.3	0.8125	16	13	1	0	0	0.26666666666666666	15	4	1.2	18	0.0	0.6666666666666666	0.8263145767451265	0.790111517080244	0.5562503451740475	0.9496040588072658	0.47364830380098955	0.8767750487947683	0.8788984789794857	0.8884154655470946	0	0	0.0
4918	0.056368743887015536	0.034080627313479044	0.03308186618010386	0.6164331363781704	None	0.25	1	0.4	4	0.7692307692307693	10	0.3125	0.7692307692307693	12	10	2	0	0	0.3333333333333333	12	4	1.0	15	0.0	0.6666666666666666	0.7968855943989659	0.6415997416138816	0.4103715261338287	0.966261108133198	0.4686010000889797	0.8916681347930528	0.9178004940478325	0.8823627238127366	0	0	0.0
7145	0.06302088791982187	0.029780511311483127	-0.00332497932077671	0.6711149499574817	None	0.2	1	0.3333333333333333	4	0.8125	13	0.3	0.8125	15	13	2	0	0	0.26666666666666666	15	4	1.2	18	0.0	0.6666666666666666	0.7968855943989659	0.6395707317597387	0.23572477423738974	0.9622003362757244	0.4479925977731062	0.885405671218842	0.9425465204278998	0.8756308591579226	0	0	0.0
100	None	None	None	None	None	0.25	1	0.45454545454545453	5	0.6428571428571429	9	0.41025641025641024	0.5714285714285714	11	8	4	0	0	0.23076923076923078	13	3	1.0666666666666667	16	0.0	0.6666666666666666	0.5412237851352113	0.8863577893156649	0.3858388610822529	0.8589862479669772	0.9986437092686252	0.9534161852790366	0.9313289387072617	0.9083167267340586	0	0	0.0
5758	0.05887602655741111	0.022323520650654776	0.02043809584166496	0.6245813634247859	None	0.25	1	0.4	4	0.75	9	0.3181818181818182	0.75	11	9	2	0	0	0.36363636363636365	11	4	0.9333333333333333	14	0.0	0.6666666666666666	0.7968855943989659	0.6459166910963412	0.5850182780302676	0.9658970550680308	0.4686010000889797	0.894835665188091	0.8837110180658626	0.8837717159240743	0	0	0.0
3090	0.027485234633851156	0.0029688744030425852	0.002412015489079996	0.9758113607910506	None	0.3333333333333333	1	0.4444444444444444	4	0.6363636363636364	7	0.43333333333333335	0.6363636363636364	9	7	3	0	0	0.3	3	10	0.8666666666666667	13	0.0	0.4	0.8557435590912871	0.8875596721889002	0.9029877513738972	0.85538050572783	0.4686010000889797	0.7259112293246308	0.8837110180658626	0.8328306608591366	0	0	0.0
4098	0.08089073872467302	0.03957114821058005	0.02292817902677587	0.6742509268106568	None	0.2	1	0.3333333333333333	4	0.8125	13	0.3	0.75	14	12	3	0	0	0.26666666666666666	15	4	1.2	18	0.0	0.6666666666666666	0.7968855943989659	0.6184760866979329	0.4963143911698859	0.9766794635218496	0.35916842376633656	0.8694758558041084	0.9178004940478325	0.8847376673821159	0	0	0.0
6638	0.06235605239961304	0.02602847127209031	0.025497849095984376	0.6439538816556	None	0.25	1	0.36363636363636365	4	0.7857142857142857	11	0.3076923076923077	0.7857142857142857	13	11	2	0	0	0.3076923076923077	13	4	1.0666666666666667	16	0.0	0.6666666666666666	0.7968855943989659	0.6461199563604346	0.5850182780302676	0.9624364115156928	0.4686010000889797	0.8763345652474217	0.8837110180658626	0.8737513767876673	0	0	0.0
2916	0.0020120839224462817	0.0015977934013568463	0.0015977933994615267	0.9880595767434421	None	0	0	0.75	3	0.5	2	0.6	0.25	2	1	3	1	0	0.4	2	5	0.4	6	0.1111111111111111	0.5	0.4277910744156386	0.5001724377648622	0.583512360523677	0.5	0.6580782307956705	0.6959199278343507	0.7304273388157907	0.568617080625206	1.0	1.0	0.0
3456	0.02397310244000109	0.0030451625393599735	0.0006847062366732604	0.9469982812666007	None	0.25	1	0.4	4	0.75	9	0.3181818181818182	0.5833333333333334	10	7	3	0	0	0.36363636363636365	11	4	0.9333333333333333	14	0.0	0.6666666666666666	0.7968855943989659	0.611545297013917	0.1761155355429998	0.9772052142922936	0.2722230238371312	0.883437189553562	0.9498514966357545	0.888857366295809	0	0	0.0
5667	0.047004504724061466	0.026390914343144743	0.026346056909081417	0.570846022907149	None	0.25	1	0.4	4	0.7692307692307693	10	0.3125	0.7692307692307693	12	10	2	0	0	0.3333333333333333	12	4	1.0	15	0.0	0.6666666666666666	0.8263145767451265	0.6496086793543504	0.5850182780302676	0.9613800190727256	0.4686010000889797	0.8770113129278858	0.900531144282417	0.8734834097255286	0	0	0.0
6812	0.05992297348517005	0.03915281079451053	0.037606557345709814	0.6316227689762288	None	0.25	1	0.4	4	0.7692307692307693	10	0.3125	0.7692307692307693	12	10	2	0	0	0.3333333333333333	12	4	1.0	15	0.0	0.6666666666666666	0.7968855943989659	0.6415997416138816	0.4103715261338287	0.966261108133198	0.4686010000889797	0.8916681347930528	0.9178004940478325	0.8823627238127366	0	0	0.0
572	None	None	None	None	None	0	0	0.22727272727272727	5	0.7419354838709677	23	0.336734693877551	0.6774193548387096	26	21	6	1	0	0.5	14	7	2.2	33	0.09090909090909091	0.26666666666666666	0.4303574357874453	0.770611211670881	0.5747874499698393	0.7535803863875382	0.26811723005969157	0.9286525233744459	0.7891604626999357	0.8364314945926443	1.0	0.3076923076923077	0.0
3500	0.07931029012894131	0.02607203358258584	0.007247865976204983	0.7147063087275027	None	0.25	1	0.36363636363636365	4	0.7857142857142857	11	0.3076923076923077	0.7142857142857143	12	10	3	0	0	0.3076923076923077	13	4	1.0666666666666667	16	0.0	0.6666666666666666	0.8263145767451265	0.6296255283471707	0.4103715261338287	0.9700184790922951	0.4686010000889797	0.8891241801998304	0.9178004940478325	0.8838827074168917	0	0	0.0
2294	None	None	None	None	None	0	0	0.25	1	1.0	4	0.6	0.75	4	3	1	1	0	0.4	5	2	0.4	6	0.2	0	0.24487963267925855	0.5	0.8663584365281309	0.5	0.4380100628803194	0.7219093517622919	0.930891082340587	0.5788328953347108	1.0	0	0.0
1045	None	None	None	None	None	0	0	1.0	3	0.0	0	0.6666666666666666	0	2	0	1	0	0	0.6666666666666666	3	2	0.26666666666666666	4	0.0	1.0	0	0	0	0	0	0	0	0	0	0	0
7183	0.07207294918625692	0.020822835704302926	0.011591235551915623	0.6763758213890421	None	0.2	1	0.3333333333333333	4	0.8	12	0.30357142857142855	0.8	14	12	2	0	0	0.2857142857142857	14	4	1.1333333333333333	17	0.0	0.6666666666666666	0.8263145767451265	0.6417953451346797	0.5850182780302676	0.9662237831124146	0.4686010000889797	0.8702459367131454	0.8837110180658626	0.8750804820909203	0	0	0.0
4950	0.06205641528192638	0.03578995799014793	0.03575584198436442	0.6255699336876361	None	0.25	1	0.36363636363636365	4	0.7857142857142857	11	0.3076923076923077	0.7857142857142857	13	11	2	0	0	0.3076923076923077	13	4	1.0666666666666667	16	0.0	0.6666666666666666	0.7968855943989659	0.6461199563604346	0.5850182780302676	0.9624364115156928	0.4686010000889797	0.8763345652474217	0.8837110180658626	0.8737513767876673	0	0	0.0
2464	None	None	None	None	None	0	0	0.09090909090909091	1	1.0	14	0.25396825396825395	0.07142857142857142	2	1	13	2	0	0.7777777777777778	7	9	1.0666666666666667	16	0.06896551724137931	0	0.9224785476858302	0.5	0.9331717881431487	0.5	0.14851988782261577	0.5644576685352836	0.9752517286569988	0.5215926781840715	0.75	0.5	0.0
2842	0.011996277621460483	0.0028246325965557103	0.0015269234849185278	0.9714673441892127	None	0.5	1	0.6666666666666666	4	0.5714285714285714	4	0.42857142857142855	0.2857142857142857	4	2	4	0	0	0.42857142857142855	7	3	0.6	9	0.0	1.0	0.8269219377033925	0.8668516701968141	0.7199408357348099	0.9472755955300405	0.48854469213341545	0.9107733376813364	0.9197935266966616	0.9138578847089128	0	0	0.0
5188	0.06600440915664159	0.026896960560042645	0.026840255850047564	0.6488471739575036	None	0.2	1	0.3333333333333333	4	0.8125	13	0.3	0.8125	15	13	2	0	0	0.26666666666666666	15	4	1.2	18	0.0	0.6666666666666666	0.8557435590912871	0.6633716516676665	0.5850182780302676	0.9634218756057348	0.4686010000889797	0.8986606191566076	0.8837110180658626	0.8853341025959675	0	0	0.0
1615	None	None	None	None	None	0	0	0.5	1	1.0	1	1.0	1.0	2	1	0	0	0	0.3333333333333333	3	1	0.2	3	0.0	0	0.9343794938002411	0.5333004033588147	0.6959918557711008	0.635582155121785	0.286368477463913	0.7464521817680987	0.9357512341162648	0.6433206647502789	0	0	0.0
7285	0.06184447410667778	0.027137691198636026	0.027057879495980507	0.6293369551771547	None	0.25	1	0.36363636363636365	4	0.7857142857142857	11	0.3076923076923077	0.7857142857142857	13	11	2	0	0	0.3076923076923077	13	4	1.0666666666666667	16	0.0	0.6666666666666666	0.7968855943989659	0.6461199563604346	0.5850182780302676	0.9624364115156928	0.4686010000889797	0.8763345652474217	0.8837110180658626	0.8737513767876673	0	0	0.0
1459	None	None	None	None	None	0	0	1.0	2	0.0	0	0.75	0	1	0	1	1	0	1.0	2	2	0.2	3	0.2	0	0	0	0	0	0	0	0	0	0	0	0
1175	None	None	None	None	None	0	0	0.75	3	0.0	0	0.625	0	3	0	1	0	0	0.5	4	2	0.3333333333333333	5	0.0	0.5	0	0	0	0	0	0	0	0	0	0	0
4485	0.05836622245461306	0.026528665921779746	0.022269789953753043	0.6529728765550795	None	0.25	1	0.4	4	0.7692307692307693	10	0.3125	0.7692307692307693	12	10	2	0	0	0.3333333333333333	12	4	1.0	15	0.0	0.6666666666666666	0.7968855943989659	0.6415997416138816	0.4103715261338287	0.966261108133198	0.4686010000889797	0.8916681347930528	0.9178004940478325	0.8823627238127366	0	0	0.0
1212	None	None	None	None	None	0	0	0.14285714285714285	3	0.8620689655172413	25	0.36904761904761907	0.7241379310344828	24	21	6	1	0	0.42857142857142855	14	6	2.066666666666667	31	0.07692307692307693	0.2857142857142857	0.38647936814735817	0.7846354557694585	0.5747874499698393	0.8317598224905095	0.4775527095621094	0.9528683527248663	0.9117901478241828	0.8771653915307042	1.0	0.20833333333333334	0.0
2860	0.010343911306513373	0.003993049756664193	0.0020487003016248302	0.9855782430792166	None	0.3333333333333333	1	0.625	5	0.4444444444444444	4	0.4583333333333333	0.3333333333333333	7	3	3	0	0	0.6666666666666666	6	4	0.7333333333333333	11	0.0	0.5714285714285714	0.8557435590912871	0.6211838509721842	0.9029877513738972	0.9632675224745425	0.44444604767426243	0.8424624013200761	0.8868822502503135	0.8596802715572822	0	0	0.0
4345	0.07357407117227642	0.021457956346645744	0.0109859238262025	0.6896453180325461	None	0.2	1	0.3333333333333333	4	0.8	12	0.30357142857142855	0.8	14	12	2	0	0	0.2857142857142857	14	4	1.1333333333333333	17	0.0	0.6666666666666666	0.8263145767451265	0.6417953451346797	0.5850182780302676	0.9662237831124146	0.4686010000889797	0.8702459367131454	0.8837110180658626	0.8750804820909203	0	0	0.0
7088	0.0452703483108532	0.015509946491385417	0.015446210620220323	0.5751159431233372	None	0.25	1	0.4	4	0.7692307692307693	10	0.3125	0.7692307692307693	12	10	2	0	0	0.3333333333333333	12	4	1.0	15	0.0	0.6666666666666666	0.8263145767451265	0.6496086793543504	0.5850182780302676	0.9613800190727256	0.4686010000889797	0.8773421701229978	0.8837110180658626	0.8735964902808508	0	0	0.0
4785	0.07104351981048727	0.020779536572081196	0.020293486972862138	0.6642190629406506	None	0.25	1	0.4	4	0.75	9	0.3181818181818182	0.75	11	9	2	0	0	0.36363636363636365	11	4	0.9333333333333333	14	0.0	0.6666666666666666	0.7968855943989659	0.633792682663008	0.23572477423738974	0.9700478680594073	0.4479925977731062	0.8729215373632357	0.9425465204278998	0.8791532543023552	0	0	0.0
5925	0.06039436482173513	0.028612998077346123	0.028612997526921122	0.6237279747832378	None	0.25	1	0.36363636363636365	4	0.7857142857142857	11	0.3076923076923077	0.7857142857142857	13	11	2	0	0	0.3076923076923077	13	4	1.0666666666666667	16	0.0	0.6666666666666666	0.7968855943989659	0.6461199563604346	0.5850182780302676	0.9624364115156928	0.4686010000889797	0.8763345652474217	0.8837110180658626	0.8737513767876673	0	0	0.0
2424	None	None	None	None	None	0	0	0.5	3	0.6666666666666666	4	0.4444444444444444	0.5	3	3	4	0	0	0.5	6	3	0.5333333333333333	8	0.0	0.4	0.9096813169540425	0.5019626027484877	0.5562503451740475	0.847923934306698	0.5433648291050517	0.6670083715131615	0.8375584282773127	0.6914660001134721	0	0	0.0
2581	1.511876677505003e-08	1.2012172280476252e-08	9.752018697051152e-09	0.999997170948353	None	0	0	0.3333333333333333	1	1.0	2	1.0	0	0	0	3	0	0	1.0	2	2	0.26666666666666666	4	0.0	0	0	0	0	0	0	0	0	0	0	0	0
3820	0.06575997455120641	0.02797361791282825	0.01820032735496546	0.6885508508136233	None	0.25	1	0.36363636363636365	4	0.7857142857142857	11	0.3076923076923077	0.7142857142857143	11	10	4	0	0	0.3076923076923077	13	4	1.0666666666666667	16	0.0	0.6666666666666666	0.7968855943989659	0.6230765219789206	0.23572477423738974	0.9749223060551653	0.349073816342317	0.8865220032493568	0.9425465204278998	0.8882412696572541	0	0	0.0
4208	0.01837367092806547	0.0058510783875020825	0.0030380600654730124	0.9355661454628372	None	0.3333333333333333	1	0.5	4	0.7	7	0.3333333333333333	0.6	8	6	3	0	0	0.4444444444444444	9	4	0.8	12	0.0	0.6666666666666666	0.7968855943989659	0.6188247881320195	0.1761155355429998	0.9744051201920912	0.28430050004448987	0.9096590926297625	0.953570430870482	0.8951529958185458	0	0	0.0
843	None	None	None	None	None	0	0	0.2857142857142857	2	0.875	7	1.0	0.75	8	6	1	3	0	0.1	10	1	0.6666666666666666	10	0.75	0.4444444444444444	0.5445615918150495	0.9201432045616385	0.8462723897218863	0.9626632448312363	0.31096967703513806	0.9517201909053824	0.9446653807464105	0.9474375546794012	0.75	0.75	0.0
4096	0.07121448487522095	0.028740627811500354	-0.012032334279639813	0.6713069472179103	None	0.2	1	0.3076923076923077	4	0.8235294117647058	14	0.296875	0.8235294117647058	16	14	2	0	0	0.25	16	4	1.2666666666666666	19	0.0	0.6666666666666666	0.8263145767451265	0.6477655985778626	0.5850182780302676	0.955992014616942	0.4686010000889797	0.8820916360433111	0.8837110180658626	0.8698914762189122	0	0	0.0
3377	0.020612927641770612	0.0015756056723957934	0.00043565593116249863	0.9784290859986562	None	0.3333333333333333	1	0.5	4	0.6	6	0.4444444444444444	0.6	7	6	4	0	0	0.3333333333333333	3	9	0.8	12	0.0	0.4444444444444444	0.8557435590912871	0.8448941046391113	0.9317556842301172	0.8472316693079287	0.4686010000889797	0.698362486749678	0.8837110180658626	0.804693136420466	0	0	0.0
802	None	None	None	None	None	0	0	0.25	2	0.8	8	0.4	0.6	7	6	4	1	0	0.8333333333333334	6	5	0.8	12	0.09090909090909091	0.4	0.4531799012940626	0.9540128688102992	0.2704037777661397	0.8369696574405947	0.9597274574694321	0.9745757996135371	0.9629120654582449	0.9411155724963354	1.0	0.14285714285714285	0.0
3726	0.023723845370550035	0.0015390669141385866	0.00035649810050376613	0.9395267341896039	None	0.3333333333333333	1	0.5	4	0.7	7	0.3333333333333333	0.6	8	6	3	0	0	0.4444444444444444	9	4	0.8	12	0.0	0.6666666666666666	0.8532834556765042	0.6575232518379679	0.4103715261338287	0.926731383338245	0.5077561896464375	0.8855966766126654	0.9142618506929608	0.8513775409130511	0	0	0.0
3775	0.05129893431746525	0.007108888554388128	0.0036151006706971146	0.9953841640017056	None	0.25	1	0.4	4	0.7692307692307693	10	0.3125	0.6923076923076923	11	9	3	0	0	0.3333333333333333	12	4	1.0	15	0.0	0.6666666666666666	0.7441625584527427	0.922394788065341	0.9127394856409211	0.8767895524413482	0.5034227370952562	0.7219231766917589	0.8968110247467258	0.8578131662558316	0	0	0.0
6057	0.06949618164464608	0.015923018062630592	0.010352497858810211	0.6763329639833404	None	0.25	1	0.36363636363636365	4	0.7857142857142857	11	0.3076923076923077	0.7142857142857143	12	10	3	0	0	0.3076923076923077	13	4	1.0666666666666667	16	0.0	0.6666666666666666	0.8263145767451265	0.638160389162433	0.4103715261338287	0.9610322518745706	0.4582967989310429	0.8884220480284909	0.9178004940478325	0.8753515888411045	0	0	0.0
855	None	None	None	None	None	0	0	1.0	2	0.0	0	1.0	0	2	0	0	0	0	0.3333333333333333	3	1	0.2	3	0.0	1.0	0	0	0	0	0	0	0	0	0	0	0
6870	0.05833323831823483	0.025965785410173695	0.02299897928047848	0.6428036267516346	None	0.25	1	0.36363636363636365	4	0.7857142857142857	11	0.3076923076923077	0.7857142857142857	13	11	2	0	0	0.3076923076923077	13	4	1.0666666666666667	16	0.0	0.6666666666666666	0.7968855943989659	0.6458177548600125	0.5850182780302676	0.9659593748472033	0.4686010000889797	0.8750161097585882	0.8837110180658626	0.8769770719172499	0	0	0.0
4543	0.060431726811013865	0.027392638338594285	0.026904942546143874	0.654136537137294	None	0.25	1	0.36363636363636365	4	0.7857142857142857	11	0.3076923076923077	0.7857142857142857	13	11	2	0	0	0.3076923076923077	13	4	1.0666666666666667	16	0.0	0.6666666666666666	0.7968855943989659	0.6461199563604346	0.5850182780302676	0.9624364115156928	0.4686010000889797	0.8763345652474217	0.8837110180658626	0.8737513767876673	0	0	0.0
3344	0.025725261104100564	0.005135991732730629	0.004599010929158712	0.9677922441411104	None	0.3333333333333333	1	0.5	4	0.6	6	0.4444444444444444	0.6	9	6	2	0	0	0.3333333333333333	3	9	0.8	12	0.0	0.4444444444444444	0.8557435590912871	0.774806270471416	0.6292253809429037	0.8392135865752919	0.4686010000889797	0.7896861754081613	0.8837110180658626	0.802769055418546	0	0	0.0
2610	4.8136892641163067e-08	4.813498355347244e-08	4.385183112112841e-08	0.9999933549938967	None	0	0	0.5	3	0.3333333333333333	2	0.6666666666666666	0	0	0	7	0	0	0.75	3	4	0.5333333333333333	8	0.0	0	0	0	0	0	0	0	0	0	0	0	0
7203	0.05688804687883984	0.0276877001580168	0.026211246264222506	0.6221321437223686	None	0.25	1	0.4	4	0.7692307692307693	10	0.3125	0.7692307692307693	12	10	2	0	0	0.3333333333333333	12	4	1.0	15	0.0	0.6666666666666666	0.7968855943989659	0.6415997416138816	0.4103715261338287	0.966261108133198	0.4686010000889797	0.8916681347930528	0.9178004940478325	0.8823627238127366	0	0	0.0
4316	0.06166042186541914	0.03195881506353073	0.0318989834921024	0.6191243304181338	None	0.25	1	0.36363636363636365	4	0.7857142857142857	11	0.3076923076923077	0.7857142857142857	13	11	2	0	0	0.3076923076923077	13	4	1.0666666666666667	16	0.0	0.6666666666666666	0.7968855943989659	0.6461199563604346	0.5850182780302676	0.9624364115156928	0.4686010000889797	0.8763345652474217	0.8837110180658626	0.8737513767876673	0	0	0.0
4073	0.035095710386678525	0.004184999987793856	-0.00014672724846768654	0.9112408583119325	None	0.25	1	0.4	4	0.7692307692307693	10	0.3125	0.7692307692307693	11	10	3	0	0	0.3333333333333333	4	12	1.0	15	0.0	0.6666666666666666	0.7968855943989659	0.619033012799468	0.23572477423738974	0.9769026687266306	0.22954663259565428	0.8715644830553141	0.9562707662099578	0.8857783850143099	0	0	0.0
5457	0.07256289408427	0.020343149191732593	0.012480108711777049	0.7054527066901695	None	0.2	1	0.3333333333333333	4	0.8125	13	0.3	0.8125	15	13	2	0	0	0.26666666666666666	15	4	1.2	18	0.0	0.6666666666666666	0.7968855943989659	0.6395707317597387	0.23572477423738974	0.9622003362757244	0.4479925977731062	0.885405671218842	0.9425465204278998	0.8756308591579226	0	0	0.0
795	None	None	None	None	None	0	0	0.3333333333333333	2	0.8571428571428571	6	0.5625	0.8571428571428571	8	6	0	0	0	0.25	2	8	0.6	9	0.0	0	0.1	0.9367331603505336	0.7217490653346138	0.620510308782459	0.44264679557937026	0.6393350873008123	0.927081222213205	0.777832068386837	0	0	0.0
1534	None	None	None	None	None	0	0	0.4	2	0.6	3	0.5833333333333334	0.2	2	1	4	0	0	0.75	4	3	0.4666666666666667	7	0.0	0	0.48038662056024306	0.6350289978425574	0.5799507459937413	0.5730315805911647	0.38993542916556007	0.905279984649363	0.7477620345015059	0.7379100481345655	0	0	0.0
3695	0.06736296119933112	0.022580747378916483	0.018547976056640755	0.7450878210467367	None	0.25	1	0.4	4	0.7692307692307693	10	0.3125	0.6923076923076923	11	9	3	0	0	0.3333333333333333	12	4	1.0	15	0.0	0.6666666666666666	0.7968855943989659	0.6092725412524852	0.23572477423738974	0.9793403960064964	0.349073816342317	0.8782915363374908	0.9425465204278998	0.8902308687163157	0	0	0.0
5418	0.06822941515083598	0.027118190142860217	0.006349089076745082	0.6889972348096405	None	0.25	1	0.36363636363636365	4	0.7857142857142857	11	0.3076923076923077	0.7857142857142857	13	11	2	0	0	0.3076923076923077	13	4	1.0666666666666667	16	0.0	0.6666666666666666	0.7968855943989659	0.6461199563604346	0.5850182780302676	0.9624364115156928	0.4686010000889797	0.8909655720402792	0.8837110180658626	0.8788978239796046	0	0	0.0
1443	None	None	None	None	None	0	0	0.09090909090909091	1	1.0	14	0.32653061224489793	0.8571428571428571	12	12	3	7	0	1.0	7	7	1.0666666666666667	16	0.7	0.42857142857142855	0.8800399211384725	0.9487158971900168	0.5727349212593489	0.9434215255505756	0.2808905665492614	0.9325832569167358	0.9231446143830734	0.9419269520393903	0.08333333333333333	0.08333333333333333	0.0
7113	0.05733304190240908	0.03359530537400958	0.03306718710090571	0.6133587147626192	None	0.25	1	0.4	4	0.7692307692307693	10	0.3125	0.7692307692307693	12	10	2	0	0	0.3333333333333333	12	4	1.0	15	0.0	0.6666666666666666	0.7968855943989659	0.6415997416138816	0.4103715261338287	0.966261108133198	0.4686010000889797	0.8916681347930528	0.9178004940478325	0.8823627238127366	0	0	0.0
2069	None	None	None	None	None	0	0	0.5	2	0.6666666666666666	2	1.0	0.3333333333333333	2	1	2	0	0	0.2	5	1	0.3333333333333333	5	0.0	0.5	0.6882029347557617	0.9576279604618971	0.48782581086825055	0.6461462338903222	0.7342042485331326	0.9024702904136642	0.8416240132810784	0.8788619643268406	0	0	0.0
1010	None	None	None	None	None	0	0	1.0	1	0	0	1.0	0	1	0	0	0	0	0.5	2	1	0.13333333333333333	2	0.0	0	0	0	0	0	0	0	0	0	0	0	0
4698	0.06692558836536235	0.02558192738202402	0.0255554315024018	0.66035505086247	None	0.2	1	0.3333333333333333	4	0.8	12	0.30357142857142855	0.8	14	12	2	0	0	0.2857142857142857	14	4	1.1333333333333333	17	0.0	0.6666666666666666	0.8263145767451265	0.6486475481235948	0.5850182780302676	0.958595868779062	0.4686010000889797	0.8757414361731505	0.8837110180658626	0.8701890830144999	0	0	0.0
5162	0.07203538574524412	0.020170879810394213	0.01051854729157582	0.6786254373553443	None	0.2	1	0.3333333333333333	4	0.8	12	0.30357142857142855	0.8	14	12	2	0	0	0.2857142857142857	14	4	1.1333333333333333	17	0.0	0.6666666666666666	0.8263145767451265	0.6417953451346797	0.5850182780302676	0.9662237831124146	0.4686010000889797	0.8644186519270339	0.8837110180658626	0.8732231827680385	0	0	0.0
7456	0.05894550364968841	0.03431793876390419	0.03306963335001422	0.6141227222791886	None	0.25	1	0.4	4	0.7692307692307693	10	0.3125	0.7692307692307693	12	10	2	0	0	0.3333333333333333	12	4	1.0	15	0.0	0.6666666666666666	0.7968855943989659	0.6415997416138816	0.4103715261338287	0.966261108133198	0.4686010000889797	0.8916681347930528	0.9178004940478325	0.8823627238127366	0	0	0.0
5958	0.059994980856273666	0.023167894249990398	0.02101999042648887	0.6228021984828853	None	0.25	1	0.4	4	0.75	9	0.3181818181818182	0.75	11	9	2	0	0	0.36363636363636365	11	4	0.9333333333333333	14	0.0	0.6666666666666666	0.7968855943989659	0.6459166910963412	0.5850182780302676	0.9658970550680308	0.4686010000889797	0.894835665188091	0.8837110180658626	0.8837717159240743	0	0	0.0
4379	0.05559912914089686	0.005949383597527444	0.004262371551883347	0.6062465862539964	None	0.2	1	0.3333333333333333	4	0.8	12	0.30357142857142855	0.8	15	12	1	0	0	0.2857142857142857	14	4	1.1333333333333333	17	0.0	0.6666666666666666	0.7968855943989659	0.815959092633066	0.5562503451740475	0.9535562977757317	0.4686010000889797	0.908477186132209	0.8837110180658626	0.9062583439023411	0	0	0.0
15	None	None	None	None	None	0	0	0.6	3	0.6	3	0.7	0.4	3	2	3	1	0	0.4	5	2	0.4666666666666667	7	0.1111111111111111	0.4	0.9795432129864544	0.9614484114946177	0.27731407630986116	0.9679155736872027	0.3213747049137109	0.9098216551909052	0.9612658502609289	0.9515806845138222	1.0	0.3333333333333333	0.0
4029	0.0694199886760673	0.02563847151539563	0.020150284648509858	0.6643975146203975	None	0.25	1	0.4	4	0.7692307692307693	10	0.3125	0.7692307692307693	12	10	2	0	0	0.3333333333333333	12	4	1.0	15	0.0	0.6666666666666666	0.7968855943989659	0.614700076136375	0.1761155355429998	0.9762187457192508	0.2722230238371312	0.8722974422931522	0.9498514966357545	0.8843661779963117	0	0	0.0
6521	0.06021314347585303	0.031060215216773074	0.031058975786910522	0.6218900112804507	None	0.25	1	0.36363636363636365	4	0.7857142857142857	11	0.3076923076923077	0.7857142857142857	13	11	2	0	0	0.3076923076923077	13	4	1.0666666666666667	16	0.0	0.6666666666666666	0.7968855943989659	0.6461199563604346	0.5850182780302676	0.9624364115156928	0.4686010000889797	0.8763345652474217	0.8837110180658626	0.8737513767876673	0	0	0.0
6161	0.04615711952376733	0.01541207453245543	0.014205669513499948	0.5909153756807686	None	0.2	1	0.3333333333333333	4	0.8125	13	0.3	0.8125	15	13	2	0	0	0.26666666666666666	15	4	1.2	18	0.0	0.6666666666666666	0.7968855943989659	0.6471712527355298	0.5850182780302676	0.9629381420606471	0.4686010000889797	0.8835823549786235	0.8837110180658626	0.8769230832253796	0	0	0.0
3549	0.07455059324281012	0.03245441549301289	0.00011711714772126256	0.7007196260505524	None	0.25	1	0.4	4	0.7692307692307693	10	0.3125	0.6923076923076923	11	9	3	0	0	0.3333333333333333	12	4	1.0	15	0.0	0.6666666666666666	0.8557435590912871	0.6283596712287908	0.5850182780302676	0.9695591226860577	0.4686010000889797	0.8550835551031959	0.8837110180658626	0.8721861222750442	0	0	0.0
4942	0.062026977987340026	0.032738592347635265	0.03273825806088194	0.6211492104675435	None	0.25	1	0.36363636363636365	4	0.7857142857142857	11	0.3076923076923077	0.7857142857142857	13	11	2	0	0	0.3076923076923077	13	4	1.0666666666666667	16	0.0	0.6666666666666666	0.7968855943989659	0.6461199563604346	0.5850182780302676	0.9624364115156928	0.4686010000889797	0.8763345652474217	0.8837110180658626	0.8737513767876673	0	0	0.0
3389	0.03297744913838021	0.00949507303648785	0.00010916130308060175	0.972652225811036	None	0.3333333333333333	1	0.5	4	0.6	6	0.375	0.6	9	6	2	0	0	0.5	4	8	0.8	12	0.0	0.25	0.8557435590912871	0.7721770248758764	0.9317556842301172	0.919263829361158	0.4686010000889797	0.8264175192242466	0.8837110180658626	0.8504107437774634	0	0	0.0
238	None	None	None	None	None	0	0	0.375	3	0.6666666666666666	6	0.55	0.4444444444444444	5	4	5	1	0	0.8	5	4	0.7333333333333333	11	0.07692307692307693	0.6666666666666666	0.4531799012940626	0.8308493676881137	0.22262362134345287	0.6392150646153093	0.991739099777098	0.589767725725809	0.9668497289819837	0.698929976446896	1.0	0.2	0.0
2855	0.007161767558080027	0.0007203886700833965	-0.0006477004123803538	0.9816534062075668	None	0.5	1	0.6666666666666666	4	0.5	3	0.4444444444444444	0.3333333333333333	3	2	4	0	0	0.5	6	3	0.5333333333333333	8	0.0	1.0	0.7441625584527427	0.8697703871640479	0.8548633934393524	0.9646799283147707	0.553251738908442	0.8846640810307328	0.9356963514901923	0.9179297084037531	0	0	0.0
2929	0.006407884617763251	0.0028618042257037082	0.0026003261477376334	0.9888421022862923	None	0.5	1	0.6666666666666666	4	0.5	3	0.5333333333333333	0.3333333333333333	5	2	2	0	0	0.6	5	3	0.5333333333333333	8	0.0	0.6666666666666666	0.7968855943989659	0.6395363016608473	0.20695684138116963	0.966923934769781	0.42029109525954517	0.9258292412517949	0.9543380797107959	0.8963824665656251	0	0	0.0
7185	0.06178131170260923	0.02707108622321414	0.026949828673189565	0.6292386413092681	None	0.25	1	0.36363636363636365	4	0.7857142857142857	11	0.3076923076923077	0.7857142857142857	13	11	2	0	0	0.3076923076923077	13	4	1.0666666666666667	16	0.0	0.6666666666666666	0.7968855943989659	0.6461199563604346	0.5850182780302676	0.9624364115156928	0.4686010000889797	0.8763345652474217	0.8837110180658626	0.8737513767876673	0	0	0.0
2775	0.007113869977495479	0.0009029523477004667	0.0008003106407595545	0.9879611710505722	None	0.3333333333333333	1	0.625	5	0.4444444444444444	4	0.55	0.3333333333333333	7	3	3	0	0	0.8	5	4	0.7333333333333333	11	0.0	0.5714285714285714	0.8557435590912871	0.6246540476455661	0.756904008102382	0.9752970450653423	0.44444604767426243	0.8669298825413566	0.9299753402721317	0.8828551892381871	0	0	0.0
1338	None	None	None	None	None	0	0	0.5	1	1.0	1	1.0	0	1	0	1	0	0	0.3333333333333333	1	3	0.2	3	0.0	0	0	0	0	0	0	0	0	0	0	0	0
1749	None	None	None	None	None	0	0	0.25	1	1.0	3	0.8333333333333334	0	0	0	4	0	0	0.6666666666666666	3	2	0.3333333333333333	5	0.0	0	0	0	0	0	0	0	0	0	0	0	0
4350	0.06120558612279594	0.030843549149700646	0.030811843016410496	0.6202102475727449	None	0.25	1	0.4	4	0.75	9	0.3181818181818182	0.75	11	9	2	0	0	0.36363636363636365	11	4	0.9333333333333333	14	0.0	0.6666666666666666	0.7968855943989659	0.6459166910963412	0.5850182780302676	0.9658970550680308	0.4686010000889797	0.894835665188091	0.8837110180658626	0.8837717159240743	0	0	0.0
1819	None	None	None	None	None	0	0	0.18181818181818182	4	0.8064516129032258	25	0.36666666666666664	0.7096774193548387	25	22	7	1	0	0.4	15	6	2.2	33	0.06666666666666667	0.3333333333333333	0.4303574357874453	0.7867490555002988	0.5747874499698393	0.7658886894852595	0.26811723005969157	0.9488309209380148	0.7891604626999357	0.8585855869593999	1.0	0.2	0.0
1214	None	None	None	None	None	0	0	0.5	2	0.5	2	0.6	0.5	4	2	1	0	0	0.4	2	5	0.4	6	0.0	0	0.6093148743184292	0.9469221343161558	0.6579207817881323	0.9697415019348877	0.5241814424141793	0.9294893555210512	0.9170849301679959	0.9514715857383439	0	0	0.0
2872	0.002888595663961052	0.0010339028268950257	0.00048710586060019397	0.9912744473305697	None	1.0	2	1.0	6	0.14285714285714285	1	0.6	0.14285714285714285	4	1	4	0	0	0.6	5	3	0.6	9	0.0	1.0	0.9096813169540425	0.6724204934835551	0.5706343116021575	0.8998401570685199	0.5433648291050517	0.7392807380949089	0.8592099442867905	0.7890062075482457	0	0	0.0
6551	0.05941584824459852	0.02563745305052871	0.02478772467170698	0.6603793489097685	None	0.25	1	0.36363636363636365	4	0.7857142857142857	11	0.3076923076923077	0.7857142857142857	13	11	2	0	0	0.3076923076923077	13	4	1.0666666666666667	16	0.0	0.6666666666666666	0.7968855943989659	0.6461199563604346	0.5850182780302676	0.9624364115156928	0.4686010000889797	0.8763345652474217	0.8837110180658626	0.8737513767876673	0	0	0.0
5675	0.0603133828145242	0.025333233738017158	0.02304750640498268	0.6419692031856348	None	0.25	1	0.36363636363636365	4	0.7857142857142857	11	0.3076923076923077	0.7857142857142857	13	11	2	0	0	0.3076923076923077	13	4	1.0666666666666667	16	0.0	0.6666666666666666	0.7968855943989659	0.6458177548600125	0.5850182780302676	0.9659593748472033	0.4686010000889797	0.8750161097585882	0.8837110180658626	0.8769770719172499	0	0	0.0
14	None	None	None	None	None	0	0	0.5	3	0.3333333333333333	2	0.5333333333333333	0.3333333333333333	4	2	3	1	0	0.6	5	3	0.5333333333333333	8	0.125	0	0.3185572523051593	0.9029521086862541	0.7618833737144319	0.9693164585117151	0.39257654804904496	0.9350370647321964	0.9442091682002796	0.9417703248215813	1.0	0.25	0.0
5110	0.06530374280511327	0.02475923523234917	0.02475716643722197	0.6364293470564479	None	0.2	1	0.3333333333333333	4	0.8	12	0.30357142857142855	0.8	14	12	2	0	0	0.2857142857142857	14	4	1.1333333333333333	17	0.0	0.6666666666666666	0.7968855943989659	0.6509679223539134	0.5850182780302676	0.9621770470394526	0.4686010000889797	0.8750164429579071	0.8837110180658626	0.8738253116486218	0	0	0.0
3874	0.01865258693991526	0.005917584855549178	0.0028986160429403745	0.9360269086768364	None	0.3333333333333333	1	0.5	4	0.7	7	0.3333333333333333	0.6	8	6	3	0	0	0.4444444444444444	9	4	0.8	12	0.0	0.6666666666666666	0.7968855943989659	0.6188247881320195	0.1761155355429998	0.9744051201920912	0.28430050004448987	0.9096590926297625	0.953570430870482	0.8951529958185458	0	0	0.0
4804	0.050414558227812246	0.02192065597553882	-0.02126386763877495	0.8399511373870515	None	0.25	1	0.36363636363636365	4	0.7857142857142857	11	0.3076923076923077	0.7142857142857143	13	10	2	0	0	0.3076923076923077	13	4	1.0666666666666667	16	0.0	0.6666666666666666	0.7968855943989659	0.6461199563604346	0.5850182780302676	0.9624364115156928	0.4686010000889797	0.8763345652474217	0.8837110180658626	0.8737513767876673	0	0	0.0
3548	0.06825668275960378	0.03438358449841922	0.01021062741875381	0.669571205093655	None	0.16666666666666666	1	0.2857142857142857	4	0.7894736842105263	15	0.3888888888888889	0.7894736842105263	18	15	2	0	0	0.16666666666666666	3	18	1.4	21	0.0	0.2222222222222222	0.8557435590912871	0.8854437296884562	0.9317556842301172	0.8511480200764426	0.4686010000889797	0.7038347402893413	0.8837110180658626	0.8251198067737713	0	0	0.0
3023	0.015868748913551584	0.0007071051479278407	-0.00021487447840088338	0.9570018999794195	None	0	0	0.3333333333333333	2	0.7142857142857143	5	0.45	0.42857142857142855	4	3	4	2	0	0.8	5	4	0.6	9	0.18181818181818182	0.5	0.4061961487632229	0.751529764659383	0.31406255378444536	0.9092092480963551	0.7811871993165157	0.7730128235102843	0.9071959558298092	0.8242487275344638	0.625	0.25	0.0
70	None	None	None	None	None	0	0	0.5	1	1.0	1	1.0	1.0	2	1	0	0	0	0.3333333333333333	1	3	0.2	3	0.0	0	0.8307344338113314	0.7534088810726406	0.7376922707684747	0.638265102668673	0.5491163005445057	0.516629196950963	0.7914193443671997	0.6419305855818861	0	0	0.0
4476	0.06624318946812982	0.030781088587198805	0.030470233998964234	0.6206717200415082	None	0.2	1	0.3333333333333333	4	0.8	12	0.30357142857142855	0.8	14	12	2	0	0	0.2857142857142857	14	4	1.1333333333333333	17	0.0	0.6666666666666666	0.7968855943989659	0.6509679223539134	0.5850182780302676	0.9621770470394526	0.4686010000889797	0.8750164429579071	0.8837110180658626	0.8738253116486218	0	0	0.0
1809	None	None	None	None	None	0	0	0.6666666666666666	2	0.5	1	0.6666666666666666	0	2	0	1	0	0	0.6666666666666666	3	2	0.26666666666666666	4	0.0	0.6666666666666666	0	0	0	0	0	0	0	0	0	0	0
522	None	None	None	None	None	0	0	0.6666666666666666	2	0.5	1	0.6666666666666666	0	2	0	1	0	0	0.6666666666666666	3	2	0.26666666666666666	4	0.0	0.6666666666666666	0	0	0	0	0	0	0	0	0	0	0
476	None	None	None	None	None	0	0	0.75	3	0.3333333333333333	1	0.625	0	3	0	1	0	0	0.5	4	2	0.3333333333333333	5	0.0	0.6666666666666666	0	0	0	0	0	0	0	0	0	0	0
5369	0.05895454776298383	0.026228083460465918	0.0237209984209382	0.641695106943615	None	0.25	1	0.4	4	0.7692307692307693	10	0.3125	0.7692307692307693	12	10	2	0	0	0.3333333333333333	12	4	1.0	15	0.0	0.6666666666666666	0.7968855943989659	0.6415997416138816	0.4103715261338287	0.966261108133198	0.4686010000889797	0.8916681347930528	0.9178004940478325	0.8823627238127366	0	0	0.0
1625	None	None	None	None	None	0	0	0.6	3	0.4	2	0.875	0	0	0	6	0	0	0.5	4	2	0.4666666666666667	7	0.0	0	0	0	0	0	0	0	0	0	0	0	0
4803	0.07314012425461269	0.01813491309913937	0.016699976155158728	0.6966775647245136	None	0.25	1	0.4	4	0.75	9	0.3181818181818182	0.75	11	9	2	0	0	0.36363636363636365	11	4	0.9333333333333333	14	0.0	0.6666666666666666	0.7968855943989659	0.633792682663008	0.23572477423738974	0.9700478680594073	0.4479925977731062	0.8729215373632357	0.9425465204278998	0.8791532543023552	0	0	0.0
6160	0.05987394105671917	0.034753954531307384	0.03473833687061738	0.6237313254778878	None	0.25	1	0.36363636363636365	4	0.7857142857142857	11	0.3076923076923077	0.7857142857142857	13	11	2	0	0	0.3076923076923077	13	4	1.0666666666666667	16	0.0	0.6666666666666666	0.7968855943989659	0.6461199563604346	0.5850182780302676	0.9624364115156928	0.4686010000889797	0.8763345652474217	0.8837110180658626	0.8737513767876673	0	0	0.0
6817	0.06375762570521608	0.02956532651418473	0.028796669057950496	0.6201889687586344	None	0.25	1	0.36363636363636365	4	0.7857142857142857	11	0.3076923076923077	0.7857142857142857	13	11	2	0	0	0.3076923076923077	13	4	1.0666666666666667	16	0.0	0.6666666666666666	0.7968855943989659	0.6458177548600125	0.5850182780302676	0.9659593748472033	0.4686010000889797	0.8750161097585882	0.8837110180658626	0.8769770719172499	0	0	0.0
2704	0.010287098816526962	0.002997830560289938	0.0003238245172768817	0.9747902504905395	None	0.5	1	0.6666666666666666	4	0.5714285714285714	4	0.42857142857142855	0.2857142857142857	4	2	4	0	0	0.42857142857142855	7	3	0.6	9	0.0	1.0	0.8269219377033925	0.8668516701968141	0.7199408357348099	0.9472755955300405	0.48854469213341545	0.9107733376813364	0.9197935266966616	0.9138578847089128	0	0	0.0
3683	0.0662937140077081	0.018074037685028868	0.01791093539944332	0.6721801188044654	None	0.2	1	0.3333333333333333	4	0.8125	13	0.3	0.75	14	12	3	0	0	0.26666666666666666	15	4	1.2	18	0.0	0.6666666666666666	0.8141764822028282	0.5976797837407627	0.5296221135993784	0.9685276789900839	0.3550990183477788	0.852413646380095	0.9094700390433164	0.8651466672692572	0	0	0.0
1762	None	None	None	None	None	0	0	0.8	4	0.2	1	0.5833333333333334	0.2	4	1	2	1	0	0.75	3	4	0.4666666666666667	7	0.2	0.5	0.6460388922539897	0.9471914185080307	0.6998819767450262	0.9564240460111776	0.24213136215869646	0.9260817769120105	0.8861837835706508	0.9445123793227325	1.0	0.5	0.0
4072	0.03774340980656721	0.0142203788184915	0.006677008244829409	0.8710065343938364	None	0.25	1	0.4	4	0.75	9	0.3181818181818182	0.6666666666666666	10	8	3	0	0	0.36363636363636365	11	4	0.9333333333333333	14	0.0	0.6666666666666666	0.8863292841835214	0.6080408429183614	0.9423096866819112	0.8988640661276015	0.31254670967122233	0.8411788705564022	0.9489135183708345	0.8069416400402457	0	0	0.0
7034	0.05916597389693115	0.026089608675026674	0.024929557742887368	0.6578737083341457	None	0.25	1	0.36363636363636365	4	0.7857142857142857	11	0.3076923076923077	0.7857142857142857	13	11	2	0	0	0.3076923076923077	13	4	1.0666666666666667	16	0.0	0.6666666666666666	0.7968855943989659	0.6461199563604346	0.5850182780302676	0.9624364115156928	0.4686010000889797	0.8763345652474217	0.8837110180658626	0.8737513767876673	0	0	0.0
375	None	None	None	None	None	0	0	0.1	1	1.0	13	0.4166666666666667	0.7692307692307693	10	10	4	7	0	1.0	6	6	1.0	15	0.5833333333333334	0.15384615384615385	0.8800399211384725	0.7078993281876849	0.6432454230024747	0.8351608881759155	0.2808905665492614	0.646106629623694	0.9202896071893489	0.7381951643824889	0.1	0.1	0.0
3041	0.011577034176632004	0.00237815678791642	-0.0014561644971085607	0.9984731785807947	None	0.5	1	0.6666666666666666	4	0.5	3	0.4444444444444444	0.5	4	3	3	0	0	0.5	6	3	0.5333333333333333	8	0.0	1.0	0.8827124380226647	0.8721486398979816	0.7583869811301924	0.947244113395714	0.44621932272368436	0.8729865910855202	0.8923269773693167	0.9042357074829357	0	0	0.0
5010	0.04969146605696851	0.018774750381594645	0.01872286367306655	0.5692584771962514	None	0.25	1	0.4	4	0.7692307692307693	10	0.3125	0.7692307692307693	12	10	2	0	0	0.3333333333333333	12	4	1.0	15	0.0	0.6666666666666666	0.8263145767451265	0.6496086793543504	0.5850182780302676	0.9613800190727256	0.4686010000889797	0.8773421701229978	0.8837110180658626	0.8735964902808508	0	0	0.0
7290	0.05707215661043923	0.02985519001880304	0.029143523368254612	0.6165358416185676	None	0.25	1	0.4	4	0.7692307692307693	10	0.3125	0.7692307692307693	12	10	2	0	0	0.3333333333333333	12	4	1.0	15	0.0	0.6666666666666666	0.7968855943989659	0.6415997416138816	0.4103715261338287	0.966261108133198	0.4686010000889797	0.8916681347930528	0.9178004940478325	0.8823627238127366	0	0	0.0
2952	0.0019100847431658685	0.0002252386844752623	0.00022522965805175035	0.9924014961412643	None	0	0	0.75	3	0.3333333333333333	1	0.625	0.3333333333333333	2	1	2	1	0	0.5	2	4	0.3333333333333333	5	0.14285714285714285	0.6666666666666666	0.4277910744156386	0.6800223155004052	0.583512360523677	0.5	0.6580782307956705	0.558109694647687	0.7232072216867743	0.5815459100430787	1.0	1.0	0.0
330	None	None	None	None	None	0	0	0.3333333333333333	2	0.8333333333333334	5	1.0	0.6666666666666666	6	4	1	3	0	0.125	8	1	0.5333333333333333	8	0.75	0.5714285714285714	0.734376121321152	0.8378900016599872	1.0	0.9857365956841747	0.31096967703513806	0.9368598825854981	0.9446653807464105	0.9457560770714876	0.8333333333333334	1.0	0.0
7255	0.06190800839566064	0.02295186759586973	-0.012066041990407273	0.6828474061902231	None	0.2	1	0.3333333333333333	4	0.8125	13	0.3	0.8125	15	13	2	0	0	0.26666666666666666	15	4	1.2	18	0.0	0.6666666666666666	0.7968855943989659	0.6538708631031285	0.5850182780302676	0.9591785090286231	0.4686010000889797	0.8910617762222611	0.8837110180658626	0.8770586459976434	0	0	0.0
5709	0.06962363672004711	0.023294516509889094	0.01570019204114616	0.66794453871696	None	0.2	1	0.3333333333333333	4	0.8	12	0.30357142857142855	0.8	14	12	2	0	0	0.2857142857142857	14	4	1.1333333333333333	17	0.0	0.6666666666666666	0.8263145767451265	0.6417953451346797	0.5850182780302676	0.9662237831124146	0.4686010000889797	0.8702459367131454	0.8837110180658626	0.8750804820909203	0	0	0.0
7323	0.06116584386850982	0.026155953822460797	0.024840101469158323	0.6483324480358664	None	0.25	1	0.36363636363636365	4	0.7857142857142857	11	0.3076923076923077	0.7857142857142857	13	11	2	0	0	0.3076923076923077	13	4	1.0666666666666667	16	0.0	0.6666666666666666	0.7968855943989659	0.6461199563604346	0.5850182780302676	0.9624364115156928	0.4686010000889797	0.8763345652474217	0.8837110180658626	0.8737513767876673	0	0	0.0
5488	0.06137072671603904	0.025312583419789744	0.024841224302999024	0.64351021331347	None	0.25	1	0.36363636363636365	4	0.7857142857142857	11	0.3076923076923077	0.7857142857142857	13	11	2	0	0	0.3076923076923077	13	4	1.0666666666666667	16	0.0	0.6666666666666666	0.7968855943989659	0.6461199563604346	0.5850182780302676	0.9624364115156928	0.4686010000889797	0.8763345652474217	0.8837110180658626	0.8737513767876673	0	0	0.0
6084	0.07520246785687666	0.018213320405988404	0.011812793159955986	0.6816987568762805	None	0.2	1	0.3333333333333333	4	0.8125	13	0.3	0.8125	15	13	2	0	0	0.26666666666666666	15	4	1.2	18	0.0	0.6666666666666666	0.8557435590912871	0.6442666672959065	0.5850182780302676	0.9626005128131622	0.4686010000889797	0.8696221512310608	0.8837110180658626	0.8713757915840348	0	0	0.0
3939	0.06479907316954772	0.029929259759197642	0.029623336280037393	0.6222655198175198	None	0.2	1	0.3333333333333333	4	0.8	12	0.30357142857142855	0.8	14	12	2	0	0	0.2857142857142857	14	4	1.1333333333333333	17	0.0	0.6666666666666666	0.7968855943989659	0.6509679223539134	0.5850182780302676	0.9621770470394526	0.4686010000889797	0.8750164429579071	0.8837110180658626	0.8738253116486218	0	0	0.0
7114	0.06842167958008881	0.021425192046177412	0.010928843683928617	0.688255505520623	None	0.25	1	0.36363636363636365	4	0.7857142857142857	11	0.3076923076923077	0.7857142857142857	13	11	2	0	0	0.3076923076923077	13	4	1.0666666666666667	16	0.0	0.6666666666666666	0.7968855943989659	0.637588593361722	0.23572477423738974	0.9658699746658479	0.4686010000889797	0.888065165724858	0.9425465204278998	0.8800564026202141	0	0	0.0
7064	0.07020625927354839	0.024775852507272406	0.02151969260101485	0.6842781302516674	None	0.25	1	0.36363636363636365	4	0.7857142857142857	11	0.3076923076923077	0.7142857142857143	12	10	3	0	0	0.3076923076923077	13	4	1.0666666666666667	16	0.0	0.6666666666666666	0.8263145767451265	0.638160389162433	0.4103715261338287	0.9610322518745706	0.4582967989310429	0.8884220480284909	0.9178004940478325	0.8753515888411045	0	0	0.0
5467	0.07456370144203397	0.02477294931132118	0.01858369859069889	0.6671735632713196	None	0.2	1	0.3333333333333333	4	0.8	12	0.30357142857142855	0.8	14	12	2	0	0	0.2857142857142857	14	4	1.1333333333333333	17	0.0	0.6666666666666666	0.8263145767451265	0.6417953451346797	0.5850182780302676	0.9662237831124146	0.4686010000889797	0.8702459367131454	0.8837110180658626	0.8750804820909203	0	0	0.0
2064	None	None	None	None	None	0	0	0.3333333333333333	1	1.0	2	1.0	0.5	2	1	1	0	0	0.25	1	4	0.26666666666666666	4	0.0	0	0.3425574891701443	0.7264685457656914	0.7368279495416673	0.7850437399087716	0.4294752451846543	0.5925641151121115	0.8515630919237717	0.7072819745113118	0	0	0.0
2306	None	None	None	None	None	0.5	1	0.5714285714285714	4	0.5	4	0.47619047619047616	0.5	7	4	2	0	0	0.42857142857142855	3	7	0.6666666666666666	10	0.0	0.5714285714285714	0.8557435590912871	0.5928229315311552	0.6004574480866836	0.9401766005492806	0.4686010000889797	0.8298615108718919	0.8837110180658626	0.828019391994635	0	0	0.0
5492	0.05960793526143539	0.025447480411373263	0.02518827282382037	0.6353483076042075	None	0.25	1	0.36363636363636365	4	0.7857142857142857	11	0.3076923076923077	0.7857142857142857	13	11	2	0	0	0.3076923076923077	13	4	1.0666666666666667	16	0.0	0.6666666666666666	0.7968855943989659	0.6461199563604346	0.5850182780302676	0.9624364115156928	0.4686010000889797	0.8763345652474217	0.8837110180658626	0.8737513767876673	0	0	0.0
7245	0.061410914532579276	0.02529409937783436	0.024710432965609194	0.6446568739720688	None	0.25	1	0.36363636363636365	4	0.7857142857142857	11	0.3076923076923077	0.7857142857142857	13	11	2	0	0	0.3076923076923077	13	4	1.0666666666666667	16	0.0	0.6666666666666666	0.7968855943989659	0.6461199563604346	0.5850182780302676	0.9624364115156928	0.4686010000889797	0.8763345652474217	0.8837110180658626	0.8737513767876673	0	0	0.0
342	None	None	None	None	None	0	0	0.2857142857142857	2	0.75	6	0.5555555555555556	0.5	5	4	4	1	0	0.5	6	3	0.6666666666666666	10	0.09090909090909091	0.5	0.4531799012940626	0.9289971680241701	0.2415237105815177	0.9308999439498746	0.991739099777098	0.7343533486769156	0.9721651208449661	0.8872481330462848	1.0	0.2	0.0
7308	0.045019058854683706	0.01698681725293818	0.01698617278123058	0.5741358902518168	None	0.25	1	0.4	4	0.75	9	0.3181818181818182	0.75	11	9	2	0	0	0.36363636363636365	11	4	0.9333333333333333	14	0.0	0.6666666666666666	0.7968855943989659	0.6459166910963412	0.5850182780302676	0.9658970550680308	0.4686010000889797	0.8746203444714754	0.8837110180658626	0.8767944460444649	0	0	0.0
2223	None	None	None	None	None	1.0	1	1.0	4	0.25	1	0.6666666666666666	0	3	0	2	0	0	1.0	3	3	0.4	6	0.0	0.6666666666666666	0	0	0	0	0	0	0	0	0	0	0
2423	None	None	None	None	None	1.0	1	0.8	4	0.4	2	0.4666666666666667	0.4	3	2	3	0	0	0.6	5	3	0.4666666666666667	7	0.0	1.0	0.8557435590912871	0.6658003521046194	0.7856719409586022	0.8055548383372986	0.4686010000889797	0.7845047524491913	0.8837110180658626	0.756622133228791	0	0	0.0
7305	0.061358707411765336	0.026618731613296608	0.026531898725399974	0.6275052763562369	None	0.25	1	0.36363636363636365	4	0.7857142857142857	11	0.3076923076923077	0.7857142857142857	13	11	2	0	0	0.3076923076923077	13	4	1.0666666666666667	16	0.0	0.6666666666666666	0.7968855943989659	0.6461199563604346	0.5850182780302676	0.9624364115156928	0.4686010000889797	0.8763345652474217	0.8837110180658626	0.8737513767876673	0	0	0.0
6056	0.057038346980700406	0.030117769052758005	0.029077589120867286	0.6187665660435538	None	0.25	1	0.4	4	0.7692307692307693	10	0.3125	0.7692307692307693	12	10	2	0	0	0.3333333333333333	12	4	1.0	15	0.0	0.6666666666666666	0.7968855943989659	0.6415997416138816	0.4103715261338287	0.966261108133198	0.4686010000889797	0.8916681347930528	0.9178004940478325	0.8823627238127366	0	0	0.0
5754	0.06148374474451322	0.026239739132371837	0.026020626908660388	0.6415689399673374	None	0.25	1	0.36363636363636365	4	0.7857142857142857	11	0.3076923076923077	0.7857142857142857	13	11	2	0	0	0.3076923076923077	13	4	1.0666666666666667	16	0.0	0.6666666666666666	0.7968855943989659	0.6461199563604346	0.5850182780302676	0.9624364115156928	0.4686010000889797	0.8763345652474217	0.8837110180658626	0.8737513767876673	0	0	0.0
6022	0.059404412359873045	0.037313646449878814	0.03630086375653384	0.6244641729767252	None	0.25	1	0.4	4	0.7692307692307693	10	0.3125	0.7692307692307693	12	10	2	0	0	0.3333333333333333	12	4	1.0	15	0.0	0.6666666666666666	0.7968855943989659	0.6415997416138816	0.4103715261338287	0.966261108133198	0.4686010000889797	0.8916681347930528	0.9178004940478325	0.8823627238127366	0	0	0.0
7369	0.07155344850544987	0.020750486338006788	0.01931289319901565	0.6657226730035308	None	0.25	1	0.4	4	0.75	9	0.3181818181818182	0.75	11	9	2	0	0	0.36363636363636365	11	4	0.9333333333333333	14	0.0	0.6666666666666666	0.7968855943989659	0.633792682663008	0.23572477423738974	0.9700478680594073	0.4479925977731062	0.8729215373632357	0.9425465204278998	0.8791532543023552	0	0	0.0
4911	0.06073834764877674	0.02736159148943583	0.022995403454695248	0.6254658894065399	None	0.25	1	0.36363636363636365	4	0.7857142857142857	11	0.3076923076923077	0.7857142857142857	13	11	2	0	0	0.3076923076923077	13	4	1.0666666666666667	16	0.0	0.6666666666666666	0.7968855943989659	0.6461199563604346	0.5850182780302676	0.9624364115156928	0.4686010000889797	0.8909655720402792	0.8837110180658626	0.8788978239796046	0	0	0.0
5774	0.060523491234764054	0.027427711646693737	0.026692334396797048	0.6498796358978998	None	0.25	1	0.36363636363636365	4	0.7857142857142857	11	0.3076923076923077	0.7857142857142857	13	11	2	0	0	0.3076923076923077	13	4	1.0666666666666667	16	0.0	0.6666666666666666	0.7968855943989659	0.6461199563604346	0.5850182780302676	0.9624364115156928	0.4686010000889797	0.8763345652474217	0.8837110180658626	0.8737513767876673	0	0	0.0
6351	0.057596012623468126	0.027219520521618704	0.023748175206923672	0.6367709295866244	None	0.25	1	0.4	4	0.7692307692307693	10	0.3125	0.7692307692307693	12	10	2	0	0	0.3333333333333333	12	4	1.0	15	0.0	0.6666666666666666	0.7968855943989659	0.6415997416138816	0.4103715261338287	0.966261108133198	0.4686010000889797	0.8916681347930528	0.9178004940478325	0.8823627238127366	0	0	0.0
7526	0.03537802306415467	0.011950140828091104	0.010856653974842381	0.8706668422329868	None	0.25	1	0.4	4	0.75	9	0.3181818181818182	0.75	11	9	2	0	0	0.36363636363636365	11	4	0.9333333333333333	14	0.0	0.6666666666666666	0.8557435590912871	0.653194314790066	0.5562503451740475	0.9568466009136631	0.4686010000889797	0.8732174471935436	0.8837110180658626	0.8684398726076697	0	0	0.0
5164	0.06025301715685266	0.02415060120586598	0.020468103622815356	0.6473394326097737	None	0.25	1	0.4	4	0.75	9	0.3181818181818182	0.75	11	9	2	0	0	0.36363636363636365	11	4	0.9333333333333333	14	0.0	0.6666666666666666	0.7968855943989659	0.6459166910963412	0.5850182780302676	0.9658970550680308	0.4686010000889797	0.894835665188091	0.8837110180658626	0.8837717159240743	0	0	0.0
1674	None	None	None	None	None	0	0	0.5	2	0.6666666666666666	2	1.0	0.6666666666666666	4	2	0	0	0	0.2	5	1	0.3333333333333333	5	0.0	0.5	0.6093148743184292	0.9204816973529639	0.9405431932547896	0.9678193592017876	0.37185263461810575	0.934259438976472	0.9194365715378644	0.9445665420403158	0	0	0.0
6042	0.059366549636961495	0.030949061209632832	0.02901805950033506	0.6229784584635638	None	0.25	1	0.4	4	0.7692307692307693	10	0.3125	0.7692307692307693	12	10	2	0	0	0.3333333333333333	12	4	1.0	15	0.0	0.6666666666666666	0.7968855943989659	0.6415997416138816	0.4103715261338287	0.966261108133198	0.4686010000889797	0.8916681347930528	0.9178004940478325	0.8823627238127366	0	0	0.0
3130	0.007711716450234228	0.0026144495549300286	0.0026066745335817333	0.9800040853035831	None	0.3333333333333333	1	0.625	5	0.5	5	0.5	0.4	8	4	3	0	0	0.6666666666666666	6	4	0.8	12	0.0	0.5	0.8557435590912871	0.6431208589619057	0.6052300378425326	0.9598938091974408	0.4582967989310429	0.8603479251568965	0.8853061742553776	0.8653905619005291	0	0	0.0
2324	None	None	None	None	None	0	0	0.3333333333333333	1	1.0	2	1.0	0	0	0	3	0	0	1.0	2	2	0.26666666666666666	4	0.0	0	0	0	0	0	0	0	0	0	0	0	0
1287	None	None	None	None	None	0	0	0.75	3	0.3333333333333333	1	0.625	0	3	0	1	0	0	0.5	4	2	0.3333333333333333	5	0.0	0.6666666666666666	0	0	0	0	0	0	0	0	0	0	0
3214	0.040983171829923615	0.0029299534845552305	-0.002270487318811506	0.9516904385499704	None	0.3333333333333333	1	0.4444444444444444	4	0.6363636363636364	7	0.43333333333333335	0.6363636363636364	10	7	2	0	0	0.3	3	10	0.8666666666666667	13	0.0	0.4	0.8557435590912871	0.8793736778120131	0.7661065661584004	0.8582012445009728	0.4686010000889797	0.7395143134833546	0.8837110180658626	0.8334293378448079	0	0	0.0
1877	None	None	None	None	None	0	0	0.5	2	0.6666666666666666	2	1.0	0.3333333333333333	3	1	1	0	0	0.2	5	1	0.3333333333333333	5	0.0	0.5	0.39596678981395284	0.9475811909393531	0.5480400217396049	0.819172265296744	0.778417150236286	0.8615953568976211	0.8621089809721528	0.8887464626507711	0	0	0.0
4929	0.08090573432341674	0.025139518404336723	0.0068781232482874296	0.6984748639701532	None	0.2	1	0.3333333333333333	4	0.8	12	0.30357142857142855	0.8	14	12	2	0	0	0.2857142857142857	14	4	1.1333333333333333	17	0.0	0.6666666666666666	0.7441625584527427	0.9322955707189852	0.7125072400408609	0.8400553473784919	0.567519781519769	0.7257494785801623	0.8511840111678435	0.8521335433256425	0	0	0.0
1999	None	None	None	None	None	0	0	1.0	1	0	0	1.0	0	1	0	0	0	0	0.5	2	1	0.13333333333333333	2	0.0	0	0	0	0	0	0	0	0	0	0	0	0
835	None	None	None	None	None	0	0	1.0	1	0	0	1.0	0	1	0	0	0	0	0.5	2	1	0.13333333333333333	2	0.0	0	0	0	0	0	0	0	0	0	0	0	0
736	None	None	None	None	None	0	0	1.0	2	0.0	0	0.75	0	1	0	1	0	0	1.0	2	2	0.2	3	0.0	0	0	0	0	0	0	0	0	0	0	0	0
5119	0.059675567011445	0.02769080174447338	0.023840498570716677	0.6557416552669451	None	0.25	1	0.4	4	0.7692307692307693	10	0.3125	0.7692307692307693	12	10	2	0	0	0.3333333333333333	12	4	1.0	15	0.0	0.6666666666666666	0.7968855943989659	0.6415997416138816	0.4103715261338287	0.966261108133198	0.4686010000889797	0.8916681347930528	0.9178004940478325	0.8823627238127366	0	0	0.0
7270	0.05672859055686071	0.034679119884718994	0.03332801624807645	0.6173759332604417	None	0.25	1	0.4	4	0.7692307692307693	10	0.3125	0.7692307692307693	12	10	2	0	0	0.3333333333333333	12	4	1.0	15	0.0	0.6666666666666666	0.7968855943989659	0.6415997416138816	0.4103715261338287	0.966261108133198	0.4686010000889797	0.8916681347930528	0.9178004940478325	0.8823627238127366	0	0	0.0
3418	0.021620264774243485	0.0010934276601845326	0.0003924963998086702	0.9771682253058612	None	0.3333333333333333	1	0.5	4	0.6	6	0.4444444444444444	0.6	7	6	4	0	0	0.3333333333333333	3	9	0.8	12	0.0	0.4444444444444444	0.8557435590912871	0.8448941046391113	0.9317556842301172	0.8472316693079287	0.4686010000889797	0.698362486749678	0.8837110180658626	0.804693136420466	0	0	0.0
521	None	None	None	None	None	0	0	0.3333333333333333	1	1.0	2	1.0	0.5	1	1	2	0	0	0.25	1	4	0.26666666666666666	4	0.0	0	0.4680828314118745	0.5	0.3412462009433398	0.5	0.6485839041686622	0.5	0.7792086199756205	0.5	0	0	0.0
1768	None	None	None	None	None	0	0	0.5	2	0.3333333333333333	1	0.625	0.3333333333333333	3	1	1	0	0	0.5	2	4	0.3333333333333333	5	0.0	0	0.48862397984191797	0.8429741085767706	0.9405431932547896	0.9349045417615027	0.37185263461810575	0.8078608179631636	0.9207353850184896	0.8729275300746846	0	0	0.0
2875	0.015143832039628964	0.004076890303890281	-0.0012108875986617492	0.9715356903600968	None	0.5	1	0.5714285714285714	4	0.625	5	0.47619047619047616	0.5	7	4	2	0	0	0.42857142857142855	7	3	0.6666666666666666	10	0.0	0.6666666666666666	0.8557435590912871	0.6246540476455661	0.7856719409586022	0.9767244146505063	0.44444604767426243	0.8818675044008607	0.9299753402721317	0.8894820584014348	0	0	0.0
6146	0.032009242326709486	0.0007128907112588094	-0.0007104594781522138	0.8958685123904986	None	0.25	1	0.4	4	0.75	9	0.3181818181818182	0.75	11	9	2	0	0	0.36363636363636365	4	11	0.9333333333333333	14	0.0	0.6666666666666666	0.7968855943989659	0.6459166910963412	0.5850182780302676	0.9658970550680308	0.4686010000889797	0.894835665188091	0.8837110180658626	0.8837717159240743	0	0	0.0
1743	None	None	None	None	None	0	0	0.25	1	1.0	3	0.625	0.6666666666666666	3	2	1	0	0	0.5	2	4	0.3333333333333333	5	0.0	0	0.3261175358637532	0.7785655363963303	0.7169548120767922	0.9010660117769062	0.6293020829183754	0.9579882181283164	0.9406333318944249	0.9000499037057121	0	0	0.0
1252	None	None	None	None	None	0	0	1.0	3	0.0	0	0.6666666666666666	0	2	0	1	3	0	0.6666666666666666	2	3	0.26666666666666666	4	0.75	1.0	0	0	0	0	0	0	0	0	0	0	0
2284	None	None	None	None	None	1.0	1	0.8	4	0.4	2	0.5833333333333334	0.2	3	1	3	0	0	0.75	4	3	0.4666666666666667	7	0.0	0.6666666666666666	0.9096813169540425	0.5642133695754666	0.5850182780302676	0.9560468344048939	0.5290967864937247	0.6257730013844413	0.8947917557071862	0.7831348282394132	0	0	0.0
3830	0.06692242984985823	0.028132174034645074	0.022895261419862718	0.7575545221994516	None	0.25	1	0.4	4	0.7692307692307693	10	0.3125	0.6923076923076923	11	9	3	0	0	0.3333333333333333	12	4	1.0	15	0.0	0.6666666666666666	0.7968855943989659	0.6092725412524852	0.23572477423738974	0.9793403960064964	0.349073816342317	0.8782915363374908	0.9425465204278998	0.8902308687163157	0	0	0.0
7033	0.04448887353103084	0.02015063616752571	0.020122273413415135	0.5650485264900585	None	0.25	1	0.4	4	0.75	9	0.3181818181818182	0.75	11	9	2	0	0	0.36363636363636365	11	4	0.9333333333333333	14	0.0	0.6666666666666666	0.7968855943989659	0.6459166910963412	0.5850182780302676	0.9658970550680308	0.4686010000889797	0.8746203444714754	0.8837110180658626	0.8767944460444649	0	0	0.0
7435	0.06756036152697788	0.02161995453101966	0.015926544046976264	0.6687003078753753	None	0.25	1	0.36363636363636365	4	0.7857142857142857	11	0.3076923076923077	0.7857142857142857	13	11	2	0	0	0.3076923076923077	13	4	1.0666666666666667	16	0.0	0.6666666666666666	0.7968855943989659	0.6418335802632539	0.23572477423738974	0.9656930535506137	0.4686010000889797	0.8756248142257302	0.9363372583113784	0.8762608575029001	0	0	0.0
4971	0.06079821452503614	0.02565112081621148	0.025536808050635924	0.6287052109633758	None	0.25	1	0.36363636363636365	4	0.7857142857142857	11	0.3076923076923077	0.7857142857142857	13	11	2	0	0	0.3076923076923077	13	4	1.0666666666666667	16	0.0	0.6666666666666666	0.7968855943989659	0.6461199563604346	0.5850182780302676	0.9624364115156928	0.4686010000889797	0.8763345652474217	0.8837110180658626	0.8737513767876673	0	0	0.0
3844	0.06784749125143986	0.02284487678286452	0.01575895984279062	0.735443390181223	None	0.25	1	0.4	4	0.7692307692307693	10	0.3125	0.6923076923076923	11	9	3	0	0	0.3333333333333333	12	4	1.0	15	0.0	0.6666666666666666	0.7968855943989659	0.6092725412524852	0.23572477423738974	0.9793403960064964	0.349073816342317	0.8782915363374908	0.9425465204278998	0.8902308687163157	0	0	0.0
6290	0.0588189336901068	0.02786825183239575	0.02685325899524471	0.6200585433994861	None	0.25	1	0.4	4	0.7692307692307693	10	0.3125	0.7692307692307693	12	10	2	0	0	0.3333333333333333	12	4	1.0	15	0.0	0.6666666666666666	0.7968855943989659	0.6415997416138816	0.4103715261338287	0.966261108133198	0.4686010000889797	0.8916681347930528	0.9178004940478325	0.8823627238127366	0	0	0.0
3282	0.009903741908417233	0.0032434509066944506	0.0024420878703311734	0.976261599433234	None	0.5	1	0.6666666666666666	4	0.42857142857142855	3	0.5	0.42857142857142855	6	3	2	0	0	0.5	3	6	0.6	9	0.0	0.3333333333333333	0.8557435590912871	0.8081968230734837	0.7662738743642017	0.8432313432938563	0.4421282844455055	0.7338019727849171	0.8837110180658626	0.7987127298940315	0	0	0.0
5715	0.06209444014994391	0.03452692468619543	0.03451896476803255	0.6239960492878007	None	0.25	1	0.36363636363636365	4	0.7857142857142857	11	0.3076923076923077	0.7857142857142857	13	11	2	0	0	0.3076923076923077	13	4	1.0666666666666667	16	0.0	0.6666666666666666	0.7968855943989659	0.6461199563604346	0.5850182780302676	0.9624364115156928	0.4686010000889797	0.8763345652474217	0.8837110180658626	0.8737513767876673	0	0	0.0
3618	0.06775596467112512	0.02216381296972501	0.017167097029425215	0.7378200686840468	None	0.25	1	0.4	4	0.7692307692307693	10	0.3125	0.6923076923076923	11	9	3	0	0	0.3333333333333333	12	4	1.0	15	0.0	0.6666666666666666	0.7968855943989659	0.6092725412524852	0.23572477423738974	0.9793403960064964	0.349073816342317	0.8782915363374908	0.9425465204278998	0.8902308687163157	0	0	0.0
6150	0.06053742745319298	0.029977003634630305	0.029976783232215524	0.6208629173327788	None	0.25	1	0.36363636363636365	4	0.7857142857142857	11	0.3076923076923077	0.7857142857142857	13	11	2	0	0	0.3076923076923077	13	4	1.0666666666666667	16	0.0	0.6666666666666666	0.7968855943989659	0.6461199563604346	0.5850182780302676	0.9624364115156928	0.4686010000889797	0.8763345652474217	0.8837110180658626	0.8737513767876673	0	0	0.0
344	None	None	None	None	None	0	0	0.5	1	1.0	1	1.0	0	0	0	2	0	0	0.3333333333333333	1	3	0.2	3	0.0	0	0	0	0	0	0	0	0	0	0	0	0
3134	0.012969173841748404	0.0026062055909666405	0.0025889215869066926	0.9762602326721941	None	0.5	1	0.6666666666666666	4	0.5714285714285714	4	0.42857142857142855	0.42857142857142855	3	3	5	0	0	0.42857142857142855	7	3	0.6	9	0.0	1.0	0.7441625584527427	0.8459295625428319	0.9317556842301172	0.6031791971715758	0.3249188639275998	0.9438469673704516	0.9356963514901923	0.8386042795981329	0	0	0.0
828	None	None	None	None	None	0	0	0.5	2	0.3333333333333333	1	0.625	0.3333333333333333	3	1	1	0	0	0.5	2	4	0.3333333333333333	5	0.0	0.6666666666666666	0.48862397984191797	0.9305582951782608	0.9405431932547896	0.9349045417615027	0.37185263461810575	0.8078608179631636	0.9132821910714737	0.9030881916674826	0	0	0.0
2254	None	None	None	None	None	0.5	1	0.6666666666666666	4	0.16666666666666666	1	0.6666666666666666	0	4	0	3	0	0	0.75	4	3	0.5333333333333333	8	0.0	0.4	0	0	0	0	0	0	0	0	0	0	0
5548	0.07127627060068434	0.02118715364754107	0.010327682714616634	0.6813795974891308	None	0.2	1	0.3333333333333333	4	0.8	12	0.30357142857142855	0.8	14	12	2	0	0	0.2857142857142857	14	4	1.1333333333333333	17	0.0	0.6666666666666666	0.8263145767451265	0.6417953451346797	0.5850182780302676	0.9662237831124146	0.4686010000889797	0.8702459367131454	0.8837110180658626	0.8750804820909203	0	0	0.0
6433	0.05849714785999157	0.037887512610323616	0.03655721470264167	0.6206760997700029	None	0.25	1	0.4	4	0.7692307692307693	10	0.3125	0.7692307692307693	12	10	2	0	0	0.3333333333333333	12	4	1.0	15	0.0	0.6666666666666666	0.7968855943989659	0.6415997416138816	0.4103715261338287	0.966261108133198	0.4686010000889797	0.8916681347930528	0.9178004940478325	0.8823627238127366	0	0	0.0
1159	None	None	None	None	None	0	0	0.6	3	0.6	3	0.4666666666666667	0.4	4	2	2	2	0	0.6	3	5	0.4666666666666667	7	0.3333333333333333	0.5	0.6837670976643648	0.9129605202582567	0.6998819767450262	0.821523893666836	0.49762281488867155	0.9511705796168458	0.9233841884713763	0.9073864108458222	0.625	0.5	0.0
4521	0.06559194687954423	0.02484078406764325	0.024757713101704663	0.6598441110538557	None	0.2	1	0.3333333333333333	4	0.8	12	0.30357142857142855	0.8	14	12	2	0	0	0.2857142857142857	14	4	1.1333333333333333	17	0.0	0.6666666666666666	0.8263145767451265	0.6486475481235948	0.5850182780302676	0.958595868779062	0.4686010000889797	0.8757414361731505	0.8837110180658626	0.8701890830144999	0	0	0.0
1983	None	None	None	None	None	0	0	0.6666666666666666	2	0.5	1	0.6666666666666666	0	2	0	1	0	0	0.6666666666666666	3	2	0.26666666666666666	4	0.0	0	0	0	0	0	0	0	0	0	0	0	0
3805	0.0699442935154668	0.01743083882929004	0.01144410554839155	0.677458058861959	None	0.25	1	0.36363636363636365	4	0.7857142857142857	11	0.3076923076923077	0.7142857142857143	12	10	3	0	0	0.3076923076923077	13	4	1.0666666666666667	16	0.0	0.6666666666666666	0.8263145767451265	0.638160389162433	0.4103715261338287	0.9610322518745706	0.4582967989310429	0.8884220480284909	0.9178004940478325	0.8753515888411045	0	0	0.0
1917	None	None	None	None	None	0	0	0.6666666666666666	2	0.5	1	0.6666666666666666	0	2	0	1	0	0	0.6666666666666666	3	2	0.26666666666666666	4	0.0	0.6666666666666666	0	0	0	0	0	0	0	0	0	0	0
2686	0.003711811144087752	0.0004418949066571552	-2.4870542797307353e-05	0.9959852958708542	None	0	0	0.3333333333333333	2	0.8571428571428571	6	0.6428571428571429	0.42857142857142855	4	3	4	1	0	0.2857142857142857	7	2	0.6	9	0.09090909090909091	0	0.4680828314118745	0.6227290186052	0.3412462009433398	0.518564998235963	0.4158533256261493	0.9281405780449702	0.6272618123639517	0.7397438786937314	1.0	0.5	0.0
4953	0.0618536361109891	0.025991352534995796	0.025460769735496304	0.6437046447519832	None	0.25	1	0.36363636363636365	4	0.7857142857142857	11	0.3076923076923077	0.7857142857142857	13	11	2	0	0	0.3076923076923077	13	4	1.0666666666666667	16	0.0	0.6666666666666666	0.7968855943989659	0.6461199563604346	0.5850182780302676	0.9624364115156928	0.4686010000889797	0.8763345652474217	0.8837110180658626	0.8737513767876673	0	0	0.0
6303	0.061303255271422115	0.02729422236536806	0.02727978176478881	0.623412722770891	None	0.25	1	0.36363636363636365	4	0.7857142857142857	11	0.3076923076923077	0.7857142857142857	13	11	2	0	0	0.3076923076923077	13	4	1.0666666666666667	16	0.0	0.6666666666666666	0.7968855943989659	0.6461199563604346	0.5850182780302676	0.9624364115156928	0.4686010000889797	0.8763345652474217	0.8837110180658626	0.8737513767876673	0	0	0.0
315	None	None	None	None	None	0	0	0.6666666666666666	2	0.5	1	1.0	0	2	0	1	0	0	1.0	2	2	0.26666666666666666	4	0.0	0	0	0	0	0	0	0	0	0	0	0	0
3696	0.07398794221486692	0.025398425871810036	0.019537564938966006	0.7347810340459108	None	0.25	1	0.4	4	0.7692307692307693	10	0.3125	0.6923076923076923	11	9	3	0	0	0.3333333333333333	12	4	1.0	15	0.0	0.6666666666666666	0.7968855943989659	0.7220900774748608	0.5427577077029652	0.9755252095796582	0.349073816342317	0.86566332689543	0.9299753402721317	0.8973183598451621	0	0	0.0
1411	None	None	None	None	None	1.0	1	1.0	5	0.0	0	0.5833333333333334	0	3	0	3	0	0	0.75	4	3	0.4666666666666667	7	0.0	0.6666666666666666	0	0	0	0	0	0	0	0	0	0	0
2128	None	None	None	None	None	0	0	0.3333333333333333	1	1.0	2	1.0	0.5	2	1	1	0	0	0.25	1	4	0.26666666666666666	4	0.0	0	0.2761205884896003	0.6746928463623063	0.6356181456687814	0.6995852357556038	0.7042945445495132	0.9299540433552627	0.8804382953106727	0.8001019446787035	0	0	0.0
3470	0.020997957039001893	0.008661304983399757	0.008609880957765504	0.9626030629776015	None	0	0	0.4444444444444444	4	0.6363636363636364	7	0.65	0.6363636363636364	9	7	3	1	0	0.2	2	10	0.8666666666666667	13	0.125	0.5454545454545454	0.8557435590912871	0.7024300413695842	0.9029877513738972	0.9306554788503483	0.3996902921799089	0.7581860556133567	0.8837110180658626	0.8224184748906611	1.0	0	0.0
6861	0.06537246014133818	0.026993969082420365	0.02699392459150753	0.6221524519673642	None	0.25	1	0.36363636363636365	4	0.7857142857142857	11	0.3076923076923077	0.7857142857142857	13	11	2	0	0	0.3076923076923077	13	4	1.0666666666666667	16	0.0	0.6666666666666666	0.8557435590912871	0.6446294223689893	0.5850182780302676	0.9646648739759729	0.4686010000889797	0.8702003486515163	0.8837110180658626	0.8738072911096788	0	0	0.0
1800	None	None	None	None	None	0	0	0.42857142857142855	3	0.75	6	0.5555555555555556	0.75	7	6	2	1	0	0.2222222222222222	9	2	0.6666666666666666	10	0.14285714285714285	0.5	0.7441625584527427	0.957810070363348	0.8144398738148222	0.9157659260261197	0.567519781519769	0.8435684637709735	0.9078402811479012	0.916665801390275	1.0	0	0.0
6910	0.06287512076830694	0.029765566845592242	0.02974830870512289	0.6239776728221625	None	0.25	1	0.36363636363636365	4	0.7857142857142857	11	0.3076923076923077	0.7857142857142857	13	11	2	0	0	0.3076923076923077	13	4	1.0666666666666667	16	0.0	0.6666666666666666	0.7968855943989659	0.6461199563604346	0.5850182780302676	0.9624364115156928	0.4686010000889797	0.8763345652474217	0.8837110180658626	0.8737513767876673	0	0	0.0
1616	None	None	None	None	None	0	0	0.5	3	0.3333333333333333	2	0.5333333333333333	0.16666666666666666	4	1	3	0	0	0.6	3	5	0.5333333333333333	8	0.0	0	0.48038662056024306	0.6350289978425574	0.5799507459937413	0.5730315805911647	0.38993542916556007	0.905279984649363	0.7477620345015059	0.7379100481345655	0	0	0.0
7312	0.06266218576204534	0.02006421956851639	-0.014742456409235017	0.5658759777952986	None	0.25	1	0.4	4	0.7692307692307693	10	0.3125	0.7692307692307693	12	10	2	0	0	0.3333333333333333	12	4	1.0	15	0.0	0.6666666666666666	0.7441625584527427	0.9657469138359609	0.7316877725702715	0.8520336355070641	0.5964589875942534	0.7076308028125162	0.9011327394394577	0.8798725451388446	0	0	0.0
1767	None	None	None	None	None	0	0	1.0	1	0	0	1.0	0	0	0	1	1	0	0.5	2	1	0.13333333333333333	2	0.16666666666666666	0	0	0	0	0	0	0	0	0	0	0	0
7420	0.06268495932178143	0.03280554995788609	0.03242725776391764	0.624478265393968	None	0.25	1	0.4	4	0.75	9	0.3181818181818182	0.75	11	9	2	0	0	0.36363636363636365	11	4	0.9333333333333333	14	0.0	0.6666666666666666	0.7968855943989659	0.6459166910963412	0.5850182780302676	0.9658970550680308	0.4686010000889797	0.894835665188091	0.8837110180658626	0.8837717159240743	0	0	0.0
5244	0.057986963564756286	0.025264073058375726	0.025261400742926546	0.6367728975212423	None	0.25	1	0.36363636363636365	4	0.7857142857142857	11	0.3076923076923077	0.7857142857142857	13	11	2	0	0	0.3076923076923077	13	4	1.0666666666666667	16	0.0	0.6666666666666666	0.7968855943989659	0.6461199563604346	0.5850182780302676	0.9624364115156928	0.4686010000889797	0.8763345652474217	0.8837110180658626	0.8737513767876673	0	0	0.0
4988	0.024506903467553517	0.0048737462329329715	0.004753535817775549	0.9272340801475766	None	0.25	1	0.4	4	0.75	9	0.3181818181818182	0.75	11	9	2	0	0	0.36363636363636365	11	4	0.9333333333333333	14	0.0	0.6666666666666666	0.7968855943989659	0.6459014141536243	0.23572477423738974	0.9591929276611376	0.4686010000889797	0.8978878400133922	0.9425465204278998	0.8784066357965811	0	0	0.0
2835	0.007407413879662355	0.002118163271699693	-0.001453688983787168	0.9871876439363045	None	0.5	1	0.6666666666666666	4	0.5	3	0.4	0.3333333333333333	4	2	3	0	0	0.8	5	4	0.5333333333333333	8	0.0	0.6666666666666666	0.8263145767451265	0.6517378701970916	0.4963143911698859	0.9698714542474677	0.4615708275936309	0.8665740039217726	0.9365505610259472	0.8797212001421476	0	0	0.0
5651	0.05997186098288113	0.025450714955363954	0.02480098633530724	0.6439358343524264	None	0.25	1	0.36363636363636365	4	0.7857142857142857	11	0.3076923076923077	0.7857142857142857	13	11	2	0	0	0.3076923076923077	13	4	1.0666666666666667	16	0.0	0.6666666666666666	0.7968855943989659	0.6461199563604346	0.5850182780302676	0.9624364115156928	0.4686010000889797	0.8763345652474217	0.8837110180658626	0.8737513767876673	0	0	0.0
5037	0.06027087650882421	0.02705506200674649	0.02703037835235822	0.6276321066588997	None	0.25	1	0.36363636363636365	4	0.7857142857142857	11	0.3076923076923077	0.7857142857142857	13	11	2	0	0	0.3076923076923077	13	4	1.0666666666666667	16	0.0	0.6666666666666666	0.7968855943989659	0.6461199563604346	0.5850182780302676	0.9624364115156928	0.4686010000889797	0.8763345652474217	0.8837110180658626	0.8737513767876673	0	0	0.0
2836	0.0022877705267982835	0.00013664709001684383	0.00013664265560297986	0.9893983459848608	None	0	0	0.75	3	0.3333333333333333	1	0.625	0.3333333333333333	2	1	2	1	0	0.5	2	4	0.3333333333333333	5	0.14285714285714285	0.6666666666666666	0.6762018193517839	0.9622388462986285	0.6998819767450262	0.7620036779161041	0.40754390541757457	0.8425599025376076	0.8960962156028048	0.8835369672658007	1.0	1.0	0.0
5433	0.06026482515202958	0.02750762480124199	0.02629065277518686	0.6415103134659403	None	0.25	1	0.36363636363636365	4	0.7857142857142857	11	0.3076923076923077	0.7857142857142857	13	11	2	0	0	0.3076923076923077	13	4	1.0666666666666667	16	0.0	0.6666666666666666	0.7968855943989659	0.6461199563604346	0.5850182780302676	0.9624364115156928	0.4686010000889797	0.8763345652474217	0.8837110180658626	0.8737513767876673	0	0	0.0
4294	0.05567473340773096	0.020593795683473713	-0.018772862848427663	0.7819818925917867	None	0.25	1	0.36363636363636365	4	0.7857142857142857	11	0.3076923076923077	0.7857142857142857	13	11	2	0	0	0.3076923076923077	13	4	1.0666666666666667	16	0.0	0.6666666666666666	0.7968855943989659	0.6253459374971265	0.7856719409586022	0.9741657558648107	0.4686010000889797	0.8613893979395872	0.9299753402721317	0.8797100038071568	0	0	0.0
2251	None	None	None	None	None	0.5	1	0.7142857142857143	5	0.375	3	0.6666666666666666	0.25	5	2	4	0	0	0.6	3	5	0.6666666666666666	10	0.0	0.8	0.9096813169540425	0.5663633086745375	0.5562503451740475	0.9253971249094791	0.44444604767426243	0.6988192880566734	0.8947917557071862	0.7701074656741363	0	0	0.0
5324	0.06668496629132578	0.02447827437428711	0.024475414011540717	0.6641294063220229	None	0.2	1	0.3333333333333333	4	0.8	12	0.30357142857142855	0.8	14	12	2	0	0	0.2857142857142857	14	4	1.1333333333333333	17	0.0	0.6666666666666666	0.8263145767451265	0.6486475481235948	0.5850182780302676	0.958595868779062	0.4686010000889797	0.8757414361731505	0.8837110180658626	0.8701890830144999	0	0	0.0
4565	0.05993462484487193	0.028010594950605525	0.026046849233012797	0.6275387401572434	None	0.25	1	0.4	4	0.7692307692307693	10	0.3125	0.7692307692307693	12	10	2	0	0	0.3333333333333333	12	4	1.0	15	0.0	0.6666666666666666	0.7968855943989659	0.6415997416138816	0.4103715261338287	0.966261108133198	0.4686010000889797	0.8916681347930528	0.9178004940478325	0.8823627238127366	0	0	0.0
2559	0.0010733408209276387	0.00016631119936191723	-0.000166305481655848	0.9956260409218607	None	1.0	1	1.0	4	0.25	1	0.6666666666666666	0	3	0	2	0	0	1.0	3	3	0.4	6	0.0	0.6666666666666666	0	0	0	0	0	0	0	0	0	0	0
3997	0.07966972389938921	0.01910581428284825	0.018937073127438597	0.6667595999193352	None	0.25	1	0.36363636363636365	4	0.7857142857142857	11	0.3076923076923077	0.7142857142857143	12	10	3	0	0	0.3076923076923077	13	4	1.0666666666666667	16	0.0	0.6666666666666666	0.7968855943989659	0.6063144224824292	0.1761155355429998	0.9787073927950685	0.2722230238371312	0.8756553714668183	0.9498514966357545	0.8880071583614364	0	0	0.0
4357	0.06627162286868782	0.02598180868730984	0.025739388095019418	0.6519658730429305	None	0.2	1	0.3333333333333333	4	0.8	12	0.30357142857142855	0.8	14	12	2	0	0	0.2857142857142857	14	4	1.1333333333333333	17	0.0	0.6666666666666666	0.7968855943989659	0.6509679223539134	0.5850182780302676	0.9621770470394526	0.4686010000889797	0.8750164429579071	0.8837110180658626	0.8738253116486218	0	0	0.0
6498	0.06343647208501463	0.028751175300110392	0.00601595489003348	0.6720676856172074	None	0.2	1	0.3333333333333333	4	0.8	12	0.30357142857142855	0.8	14	12	2	0	0	0.2857142857142857	14	4	1.1333333333333333	17	0.0	0.6666666666666666	0.7968855943989659	0.6338618725047663	0.1761155355429998	0.9650045358906799	0.3319866157104626	0.8957118628227337	0.9498514966357545	0.8813627359993047	0	0	0.0
4454	0.059852716726133036	0.026020529726350536	0.025677732905924424	0.6406191346018715	None	0.25	1	0.36363636363636365	4	0.7857142857142857	11	0.3076923076923077	0.7857142857142857	13	11	2	0	0	0.3076923076923077	13	4	1.0666666666666667	16	0.0	0.6666666666666666	0.7968855943989659	0.6461199563604346	0.5850182780302676	0.9624364115156928	0.4686010000889797	0.8763345652474217	0.8837110180658626	0.8737513767876673	0	0	0.0
3059	0.0013074590680267853	0.00016189229827738593	-0.0001422434869383161	0.9969571495202889	None	1.0	1	1.0	4	0.25	1	0.6666666666666666	0	4	0	1	0	0	1.0	3	3	0.4	6	0.0	0.6666666666666666	0	0	0	0	0	0	0	0	0	0	0
3649	0.07237155878845282	0.03520441499182713	0.026981994484011708	0.668287831298058	None	0.25	1	0.4	4	0.7692307692307693	10	0.3125	0.6923076923076923	11	9	3	0	0	0.3333333333333333	12	4	1.0	15	0.0	0.6666666666666666	0.7968855943989659	0.619033012799468	0.23572477423738974	0.9764169374110002	0.35916842376633656	0.8783807506129497	0.9425465204278998	0.8871542706296933	0	0	0.0
6184	0.03977775787475715	0.013097819302320466	0.011636345936948947	0.8316392180882543	None	0.3333333333333333	1	0.4444444444444444	4	0.7272727272727273	8	0.325	0.7272727272727273	10	8	2	0	0	0.4	10	4	0.8666666666666667	13	0.0	0.6666666666666666	0.7968855943989659	0.6200420324128214	0.1761155355429998	0.9737688059888367	0.3319866157104626	0.8878301483235569	0.9498514966357545	0.8867105418741966	0	0	0.0
4151	0.06004256196160028	0.02681231593721046	0.021130907988962402	0.7516030983036246	None	0.25	1	0.4	4	0.7692307692307693	10	0.3125	0.6923076923076923	11	9	3	0	0	0.3333333333333333	12	4	1.0	15	0.0	0.6666666666666666	0.7968855943989659	0.6092725412524852	0.23572477423738974	0.9793403960064964	0.349073816342317	0.8735432054927251	0.9425465204278998	0.8887995292375916	0	0	0.0
426	None	None	None	None	None	0	0	1.0	2	0.0	0	1.0	0	1	0	1	0	0	0.3333333333333333	3	1	0.2	3	0.0	1.0	0	0	0	0	0	0	0	0	0	0	0
777	None	None	None	None	None	0	0	0.6666666666666666	2	0.5	1	1.0	0.5	3	1	0	0	0	0.25	4	1	0.26666666666666666	4	0.0	0.6666666666666666	0.6145662885789829	0.728247239514408	0.9405431932547896	0.9760011507070178	0.37185263461810575	0.9460211768010053	0.9207353850184896	0.925414317562102	0	0	0.0
2506	None	None	None	None	None	0.5	1	0.6666666666666666	4	0.3333333333333333	2	0.6666666666666666	0.16666666666666666	5	1	2	0	0	0.75	3	4	0.5333333333333333	8	0.0	0.4	0.8557435590912871	0.657179698646609	0.5850182780302676	0.9595461947118646	0.4786956075129993	0.8022584142681548	0.9299753402721317	0.8505820561437554	0	0	0.0
5842	0.05764315623017065	0.026181550649778437	0.02232667564322156	0.652516596431522	None	0.25	1	0.4	4	0.7692307692307693	10	0.3125	0.7692307692307693	12	10	2	0	0	0.3333333333333333	12	4	1.0	15	0.0	0.6666666666666666	0.7968855943989659	0.6415997416138816	0.4103715261338287	0.966261108133198	0.4686010000889797	0.8916681347930528	0.9178004940478325	0.8823627238127366	0	0	0.0
5179	0.05923238247210097	0.0259235692950986	0.025851826900578065	0.6319203315811164	None	0.25	1	0.36363636363636365	4	0.7857142857142857	11	0.3076923076923077	0.7857142857142857	13	11	2	0	0	0.3076923076923077	13	4	1.0666666666666667	16	0.0	0.6666666666666666	0.7968855943989659	0.6461199563604346	0.5850182780302676	0.9624364115156928	0.4686010000889797	0.8763345652474217	0.8837110180658626	0.8737513767876673	0	0	0.0
3063	0.011088465095899537	0.0012187930167553759	-0.0011921340569397841	0.9777065847286087	None	0.5	1	0.7142857142857143	5	0.375	3	0.47619047619047616	0.375	7	3	2	0	0	0.42857142857142855	7	3	0.6666666666666666	10	0.0	0.8571428571428571	0.8557435590912871	0.9096806919811014	0.9317556842301172	0.9276462214893514	0.4686010000889797	0.8496555212646458	0.8837110180658626	0.9000315924015598	0	0	0.0
2197	None	None	None	None	None	0	0	0.3333333333333333	2	0.8333333333333334	5	1.0	0.8333333333333334	6	5	1	2	0	0.125	8	1	0.5333333333333333	8	0.4	0.2857142857142857	0.5408088239225537	0.9307014633216611	0.804711788396515	0.9796134125917724	0.31096967703513806	0.943899361943853	0.9446653807464105	0.9567918191442196	0.9166666666666667	0.6666666666666666	0.0
4314	0.06413509216209817	0.02667429592987084	0.025169075283203255	0.641828611628807	None	0.25	1	0.36363636363636365	4	0.7857142857142857	11	0.3076923076923077	0.7857142857142857	13	11	2	0	0	0.3076923076923077	13	4	1.0666666666666667	16	0.0	0.6666666666666666	0.7968855943989659	0.6391544089634311	0.5850182780302676	0.9688637555567117	0.4686010000889797	0.8686070868233258	0.8837110180658626	0.8771860701251236	0	0	0.0
3729	0.059179425560289274	0.026242777306122348	0.025934804375628895	0.6364627512057461	None	0.25	1	0.36363636363636365	4	0.7857142857142857	11	0.3076923076923077	0.7857142857142857	13	11	2	0	0	0.3076923076923077	13	4	1.0666666666666667	16	0.0	0.6666666666666666	0.7968855943989659	0.6461199563604346	0.5850182780302676	0.9624364115156928	0.4686010000889797	0.8763345652474217	0.8837110180658626	0.8737513767876673	0	0	0.0
6438	0.0646453811765063	0.0240756924869394	0.02307980331385336	0.6428607558355386	None	0.2	1	0.3333333333333333	4	0.8	12	0.30357142857142855	0.8	14	12	2	0	0	0.2857142857142857	14	4	1.1333333333333333	17	0.0	0.6666666666666666	0.8263145767451265	0.6486475481235948	0.5850182780302676	0.958595868779062	0.4686010000889797	0.8757414361731505	0.8837110180658626	0.8701890830144999	0	0	0.0
3144	0.011341758179613708	0.004291461530720626	-0.0034935587621356453	0.981961877421309	None	0.5	1	0.6666666666666666	4	0.5714285714285714	4	0.375	0.42857142857142855	5	3	3	0	0	0.6666666666666666	6	4	0.6	9	0.0	0.6666666666666666	0.8557435590912871	0.639263346398743	0.756904008102382	0.9718413889297357	0.4686010000889797	0.8423125563543388	0.9299753402721317	0.8732141433143416	0	0	0.0
1078	None	None	None	None	None	0	0	1.0	1	0	0	1.0	0	1	0	0	0	0	0.5	1	2	0.13333333333333333	2	0.0	0	0	0	0	0	0	0	0	0	0	0	0
5961	0.07226049265325685	0.02291491205554039	0.009945798335856118	0.6862717385807574	None	0.2	1	0.3333333333333333	4	0.8	12	0.30357142857142855	0.8	14	12	2	0	0	0.2857142857142857	14	4	1.1333333333333333	17	0.0	0.6666666666666666	0.8263145767451265	0.6417953451346797	0.5850182780302676	0.9662237831124146	0.4686010000889797	0.8702459367131454	0.8837110180658626	0.8750804820909203	0	0	0.0
3328	0.05837388040616676	0.024051138487822945	-0.02129526813645694	0.7417892306936416	None	0.25	1	0.5	5	0.6153846153846154	8	0.45454545454545453	0.5384615384615384	11	7	3	1	0	0.2727272727272727	3	11	1.0	15	0.16666666666666666	0.5	0.8557435590912871	0.6083624086684134	0.5850182780302676	0.9652759501672747	0.349073816342317	0.8469329658840693	0.9289398986417118	0.8612112678971503	1.0	0	0.0
2720	0.0008097379170378682	0.00028544340948821485	-1.5345821640709852e-06	0.9980159623232774	None	0	0	0.6666666666666666	2	0.5	1	1.0	0.5	3	1	0	0	0	0.25	4	1	0.26666666666666666	4	0.0	0.6666666666666666	0.9477194023276917	0.9534253555353939	0.5966431314881728	0.7162470209404973	0.17839056536057551	0.8924795820571476	0.9587017697409373	0.882924044017247	0	0	0.0
2091	None	None	None	None	None	0	0	0	0	0	0	1.0	0	0	0	0	0	0	1.0	1	1	0.06666666666666667	1	0.0	0	0	0	0	0	0	0	0	0	0	0	0
6554	0.06137850913631981	0.03415598613307328	0.03415017718969245	0.6221363057515465	None	0.25	1	0.36363636363636365	4	0.7857142857142857	11	0.3076923076923077	0.7857142857142857	13	11	2	0	0	0.3076923076923077	13	4	1.0666666666666667	16	0.0	0.6666666666666666	0.7968855943989659	0.6461199563604346	0.5850182780302676	0.9624364115156928	0.4686010000889797	0.8763345652474217	0.8837110180658626	0.8737513767876673	0	0	0.0
2960	0.014530142110747222	0.005190526916401867	0.0004786978139551541	0.9734658271807204	None	0.5	1	0.6666666666666666	4	0.5714285714285714	4	0.42857142857142855	0.42857142857142855	5	3	3	0	0	0.42857142857142855	7	3	0.6	9	0.0	1.0	0.8557435590912871	0.8486552824955007	0.8548633934393524	0.9436998337858088	0.4686010000889797	0.8898616242502018	0.9003765369912242	0.9012190889244712	0	0	0.0
3982	0.06551049160223456	0.03355572251095881	0.029119350629108705	0.7819626684044821	None	0.2	1	0.3333333333333333	4	0.8125	13	0.3	0.8125	15	13	2	0	0	0.26666666666666666	15	4	1.2	18	0.0	0.6666666666666666	0.7968855943989659	0.6459294678665904	0.5850182780302676	0.9593024204629647	0.4686010000889797	0.882588664245674	0.8837110180658626	0.8728211062633073	0	0	0.0
840	None	None	None	None	None	0	0	0.3333333333333333	2	0.8333333333333334	5	0.5	0.3333333333333333	2	2	5	3	0	1.0	4	4	0.5333333333333333	8	0.21428571428571427	0	0.2909690664708856	0.5	0.9194637683117275	0.5695886747688412	1.0	0.5	0.959765777699742	0.5233308080180366	0.5	1.0	0.22084609073714231
5107	0.061032077850567905	0.028071116000595562	0.028070966513911996	0.625897129271116	None	0.25	1	0.36363636363636365	4	0.7857142857142857	11	0.3076923076923077	0.7857142857142857	13	11	2	0	0	0.3076923076923077	13	4	1.0666666666666667	16	0.0	0.6666666666666666	0.7968855943989659	0.6461199563604346	0.5850182780302676	0.9624364115156928	0.4686010000889797	0.8763345652474217	0.8837110180658626	0.8737513767876673	0	0	0.0
7190	0.06019815145347193	0.037131539373382566	0.036480414174568536	0.6243571404672783	None	0.25	1	0.4	4	0.7692307692307693	10	0.3125	0.7692307692307693	12	10	2	0	0	0.3333333333333333	12	4	1.0	15	0.0	0.6666666666666666	0.7968855943989659	0.6415997416138816	0.4103715261338287	0.966261108133198	0.4686010000889797	0.8916681347930528	0.9178004940478325	0.8823627238127366	0	0	0.0
6148	0.05676676405211058	0.026766150803448425	0.023506202357842617	0.6373189450092948	None	0.25	1	0.4	4	0.7692307692307693	10	0.3125	0.7692307692307693	12	10	2	0	0	0.3333333333333333	12	4	1.0	15	0.0	0.6666666666666666	0.7968855943989659	0.6415997416138816	0.4103715261338287	0.966261108133198	0.4686010000889797	0.8916681347930528	0.9178004940478325	0.8823627238127366	0	0	0.0
3910	0.05362315095909775	0.01624751380337976	0.008404784044870914	0.6502174073613579	None	0.25	1	0.4	4	0.75	9	0.3181818181818182	0.6666666666666666	10	8	3	0	0	0.36363636363636365	11	4	0.9333333333333333	14	0.0	0.6666666666666666	0.7968855943989659	0.6088776405245085	0.11650629684860983	0.9695866898640146	0.14768611566597273	0.8995157208850634	0.9595339381230981	0.88413122757804	0	0	0.0
780	None	None	None	None	None	0	0	0.5	4	0.3333333333333333	3	0.7333333333333333	0.2222222222222222	2	2	8	0	0	0.6	3	5	0.7333333333333333	11	0.0	0	0.5372317378974125	0.9292465658144214	0.8061090624883548	0.5174739604833792	0.7366281116997917	0.6081105726408932	0.8127261737561943	0.7365586530953098	0	0	0.0
3980	0.07367074849486628	0.01959110221772275	0.01616213257265906	0.6974745215259146	None	0.2	1	0.3333333333333333	4	0.8125	13	0.3	0.75	14	12	3	0	0	0.26666666666666666	15	4	1.2	18	0.0	0.6666666666666666	0.7968855943989659	0.6104496891067956	0.1761155355429998	0.9773082458947585	0.277270327549141	0.8791086128579342	0.9498514966357545	0.8874884641015985	0	0	0.0
1753	None	None	None	None	None	0	0	0.5	1	1.0	1	1.0	1.0	2	1	0	0	0	0.3333333333333333	3	1	0.2	3	0.0	0	0.9477194023276917	0.5	0.640367833384849	0.5	0.17839056536057551	0.5	0.9593729944310175	0.5	0	0	0.0
1779	None	None	None	None	None	0.3333333333333333	1	0.625	5	0.4444444444444444	4	0.4583333333333333	0.4444444444444444	7	4	3	0	0	0.6666666666666666	4	6	0.7333333333333333	11	0.0	0.8	0.8557435590912871	0.6659094205328411	0.7856719409586022	0.9088712331752982	0.4786956075129993	0.713241284075073	0.875003827233329	0.7858826649995043	0	0	0.0
2063	None	None	None	None	None	0	0	0.75	3	0.5	2	0.5	0.25	3	1	2	2	0	0.75	4	3	0.4	6	0.3333333333333333	1.0	0.22469778134448198	0.9717140491531717	0.583512360523677	0.9647135435786389	0.15346842434391766	0.9541475760990028	0.9282258629062954	0.9642042117195178	0.6666666666666666	0.3333333333333333	0.0
3098	0.022534405526188628	0.002368976725103591	0.0020339487750219306	0.9971014434400668	None	0	0	0.16666666666666666	1	1.0	6	1.0	0.8333333333333334	6	5	1	0	0	0.125	1	8	0.5333333333333333	8	0.0	0	0.35648123204556653	0.8219190719627203	0.7250423286538654	0.8796302012586734	0.5481174388370624	0.8520538679493802	0.8670451346780659	0.8527556291246794	0	0	0.0
916	None	None	None	None	None	0	0	0.3333333333333333	1	1.0	2	0.6666666666666666	0.5	2	1	1	1	0	0.6666666666666666	3	2	0.26666666666666666	4	0.2	0	0.35648123204556653	0.7532489766227091	0.6038023187357353	0.9324886455903005	0.43175214956580615	0.878200570193102	0.8876511387737679	0.8705344114069075	1.0	0.5	0.0
3437	0.07407856257009633	0.0077421766944568374	-0.007321564955237388	0.7683602611494098	None	0.16666666666666666	1	0.2857142857142857	4	0.7777777777777778	14	0.39215686274509803	0.7777777777777778	17	14	2	0	0	0.17647058823529413	3	17	1.3333333333333333	20	0.0	0.23529411764705882	0.8557435590912871	0.8232094753666573	0.9317556842301172	0.8371792961562202	0.4686010000889797	0.7391235934982466	0.8837110180658626	0.8030843137805598	0	0	0.0
4634	0.07972205409989294	0.03992378537243622	0.02210807576074187	0.7196731460006355	None	0.2	1	0.3333333333333333	4	0.8125	13	0.3	0.75	14	12	3	0	0	0.26666666666666666	15	4	1.2	18	0.0	0.6666666666666666	0.7968855943989659	0.6184760866979329	0.4963143911698859	0.9766794635218496	0.35916842376633656	0.8694758558041084	0.9178004940478325	0.8847376673821159	0	0	0.0
3760	0.07478220964256714	0.024510812645134432	0.024141051395739684	0.6586553657889278	None	0.25	1	0.4	4	0.7692307692307693	10	0.3125	0.6923076923076923	11	9	3	0	0	0.3333333333333333	12	4	1.0	15	0.0	0.6666666666666666	0.7968855943989659	0.6078022331109448	0.11650629684860983	0.9758141582022613	0.19537223133194545	0.8896905624894285	0.9562707662099578	0.8883890666851626	0	0	0.0
3411	0.016046407897881917	0.007273834354205213	0.005473788034878308	0.9640967206498119	None	0.3333333333333333	1	0.625	5	0.5	5	0.5	0.5	9	5	2	1	0	0.375	3	8	0.8	12	0.25	0.6666666666666666	0.8557435590912871	0.6029166555853039	0.6292253809429037	0.9497202012068251	0.4686010000889797	0.8485791228094106	0.8837110180658626	0.8446487666527012	1.0	0	0.0
3022	0.009790288703625376	0.0028887915071802712	0.000263458072961229	0.9750061624168306	None	0.5	1	0.6666666666666666	4	0.5714285714285714	4	0.42857142857142855	0.2857142857142857	4	2	4	0	0	0.42857142857142855	7	3	0.6	9	0.0	1.0	0.8269219377033925	0.8668516701968141	0.7199408357348099	0.9472755955300405	0.48854469213341545	0.9107733376813364	0.9197935266966616	0.9138578847089128	0	0	0.0
2857	0.0011174924621143256	0.00016382884884725895	0.00016381795023542373	0.9962303218325174	None	1.0	1	0.8	4	0.4	2	0.4666666666666667	0.2	3	1	3	0	0	0.6	5	3	0.4666666666666667	7	0.0	1.0	0.9096813169540425	0.8968008364643724	0.5966738647985775	0.9527034929707396	0.6628920128517144	0.6766345410987704	0.8930898841021371	0.8773742029650877	0	0	0.0
687	None	None	None	None	None	0	0	1.0	1	0	0	1.0	0	1	0	0	0	0	0.5	2	1	0.13333333333333333	2	0.0	0	0	0	0	0	0	0	0	0	0	0	0
472	None	None	None	None	None	0	0	0.625	5	0.2	2	0.48	0	0	0	11	0	0	1.0	5	5	0.8	12	0.0	0.5	0	0	0	0	0	0	0	0	0	0	0
452	None	None	None	None	None	0	0	0.5	1	1.0	1	1.0	0	1	0	1	0	0	0.3333333333333333	1	3	0.2	3	0.0	0	0	0	0	0	0	0	0	0	0	0	0
2126	None	None	None	None	None	0	0	0.5555555555555556	5	0.45454545454545453	5	0.6190476190476191	0.18181818181818182	3	2	9	1	0	0.42857142857142855	3	7	0.8666666666666667	13	0.047619047619047616	0.18181818181818182	0.5259683113462678	0.6226173271954717	0.5505276681535285	0.9531433159437577	0.6522645999141212	0.8115161935231723	0.8821642570503753	0.8399351186294615	1.0	0.3333333333333333	0.0
2623	0.014646751402492277	0.0010211427758864775	0.001012943584873185	0.9594515842654859	None	0	0	0.3333333333333333	2	0.6666666666666666	4	0.5	0.3333333333333333	3	2	4	2	0	1.0	4	4	0.5333333333333333	8	0.18181818181818182	0.5	0.3592123962323832	0.7688661841437112	0.2893038670042045	0.9342911498206233	0.7007850689933905	0.6822308585964807	0.9244732865874877	0.8234898028815381	0.6666666666666666	0.3333333333333333	0.0
5821	0.062221738405710825	0.03562115416089993	0.03561613325398616	0.6264867949076056	None	0.25	1	0.36363636363636365	4	0.7857142857142857	11	0.3076923076923077	0.7857142857142857	13	11	2	0	0	0.3076923076923077	13	4	1.0666666666666667	16	0.0	0.6666666666666666	0.7968855943989659	0.6461199563604346	0.5850182780302676	0.9624364115156928	0.4686010000889797	0.8763345652474217	0.8837110180658626	0.8737513767876673	0	0	0.0
3920	0.06322061674027755	0.02991690198573186	0.02872367835908623	0.621743542011491	None	0.2	1	0.3333333333333333	4	0.8	12	0.30357142857142855	0.8	14	12	2	0	0	0.2857142857142857	14	4	1.1333333333333333	17	0.0	0.6666666666666666	0.7968855943989659	0.6427683643265955	0.4103715261338287	0.9626001222250505	0.4686010000889797	0.8885476955319144	0.9178004940478325	0.8776598776305544	0	0	0.0
4892	0.06356692913257941	0.026332398094706073	0.0003501608488853275	0.6829940324902142	None	0.2	1	0.3333333333333333	4	0.8125	13	0.3	0.8125	15	13	2	0	0	0.26666666666666666	15	4	1.2	18	0.0	0.6666666666666666	0.7968855943989659	0.6395707317597387	0.23572477423738974	0.9622003362757244	0.4479925977731062	0.885405671218842	0.9425465204278998	0.8756308591579226	0	0	0.0
4501	0.06468606357352238	0.026714260291958253	0.026691572602402742	0.6419309293587554	None	0.2	1	0.3333333333333333	4	0.8125	13	0.3	0.75	14	12	3	0	0	0.26666666666666666	15	4	1.2	18	0.0	0.6666666666666666	0.7968855943989659	0.6509679223539134	0.5850182780302676	0.9621770470394526	0.4686010000889797	0.8750164429579071	0.8837110180658626	0.8738253116486218	0	0	0.0
1439	None	None	None	None	None	0	0	1.0	2	0.0	0	1.0	0	2	0	0	0	0	0.3333333333333333	3	1	0.2	3	0.0	1.0	0	0	0	0	0	0	0	0	0	0	0
4351	0.07283306402775311	0.025944712636000396	0.018368957016158143	0.6668236325328236	None	0.2	1	0.3333333333333333	4	0.8	12	0.30357142857142855	0.8	14	12	2	0	0	0.2857142857142857	14	4	1.1333333333333333	17	0.0	0.6666666666666666	0.8263145767451265	0.6417953451346797	0.5850182780302676	0.9662237831124146	0.4686010000889797	0.8702459367131454	0.8837110180658626	0.8750804820909203	0	0	0.0
2593	None	None	None	None	None	0.5	1	0.6666666666666666	4	0.2857142857142857	2	0.6	0.2857142857142857	6	2	2	0	0	0.6	3	5	0.6	9	0.0	0.5714285714285714	0.8263145767451265	0.630610355918639	0.685345109494435	0.9706792088214311	0.40883740821564835	0.8391765841569212	0.9094700390433164	0.8693870251652015	0	0	0.0
3571	0.05924172755642015	0.022483526056274888	0.010852625191476688	0.8223651333497435	None	0.25	1	0.36363636363636365	4	0.7857142857142857	11	0.3076923076923077	0.6428571428571429	12	9	3	0	0	0.3076923076923077	13	4	1.0666666666666667	16	0.0	0.6666666666666666	0.7968855943989659	0.6063144224824292	0.1761155355429998	0.9787073927950685	0.3319866157104626	0.8853838796462068	0.9498514966357545	0.8910376160819775	0	0	0.0
3372	0.024375604409600498	0.007718526836270916	0.007504269596989531	0.9545193912337441	None	0.3333333333333333	1	0.5555555555555556	5	0.5454545454545454	6	0.5416666666666666	0.45454545454545453	10	5	2	1	0	0.375	3	8	0.8666666666666667	13	0.3333333333333333	0.6	0.8557435590912871	0.7824641892682125	0.7804905325865106	0.9617862328604737	0.4686010000889797	0.8913249306275066	0.8963952767169915	0.9005492721696755	1.0	0	0.0
1577	None	None	None	None	None	0.5	1	1.0	6	0.0	0	0.75	0	6	0	2	0	0	0.75	3	4	0.6	9	0.0	0.8	0	0	0	0	0	0	0	0	0	0	0
2241	None	None	None	None	None	0	0	1.0	2	0.0	0	1.0	0	2	0	0	0	0	0.3333333333333333	3	1	0.2	3	0.0	1.0	0	0	0	0	0	0	0	0	0	0	0
5624	0.057597776218358925	0.028371065127466625	0.025938643072786732	0.6279799746988314	None	0.25	1	0.4	4	0.7692307692307693	10	0.3125	0.7692307692307693	12	10	2	0	0	0.3333333333333333	12	4	1.0	15	0.0	0.6666666666666666	0.7968855943989659	0.6415997416138816	0.4103715261338287	0.966261108133198	0.4686010000889797	0.8916681347930528	0.9178004940478325	0.8823627238127366	0	0	0.0
6133	0.06173786631645815	0.025897107458964605	0.025620701609428212	0.6431100526892126	None	0.25	1	0.36363636363636365	4	0.7857142857142857	11	0.3076923076923077	0.7857142857142857	13	11	2	0	0	0.3076923076923077	13	4	1.0666666666666667	16	0.0	0.6666666666666666	0.7968855943989659	0.6461199563604346	0.5850182780302676	0.9624364115156928	0.4686010000889797	0.8763345652474217	0.8837110180658626	0.8737513767876673	0	0	0.0
6609	0.06833649124914172	0.03260649884989983	0.030188824340380883	0.62270411477043	None	0.2	1	0.3333333333333333	4	0.8	12	0.30357142857142855	0.8	14	12	2	0	0	0.2857142857142857	14	4	1.1333333333333333	17	0.0	0.6666666666666666	0.8263145767451265	0.6486475481235948	0.5850182780302676	0.958595868779062	0.4686010000889797	0.8757414361731505	0.8837110180658626	0.8701890830144999	0	0	0.0
350	None	None	None	None	None	0	0	0.6666666666666666	2	0.5	1	0.6666666666666666	0	2	0	1	0	0	0.6666666666666666	2	3	0.26666666666666666	4	0.0	0	0	0	0	0	0	0	0	0	0	0	0
7049	0.056789031715403004	0.02745683535556424	0.024870462650973587	0.6234374045330855	None	0.25	1	0.4	4	0.7692307692307693	10	0.3125	0.7692307692307693	12	10	2	0	0	0.3333333333333333	12	4	1.0	15	0.0	0.6666666666666666	0.7968855943989659	0.6415997416138816	0.4103715261338287	0.966261108133198	0.4686010000889797	0.8916681347930528	0.9178004940478325	0.8823627238127366	0	0	0.0
5930	0.07450483514763931	0.021161014755782963	0.011588787301903698	0.6777188099118132	None	0.2	1	0.3333333333333333	4	0.8	12	0.30357142857142855	0.8	14	12	2	0	0	0.2857142857142857	14	4	1.1333333333333333	17	0.0	0.6666666666666666	0.8263145767451265	0.6417953451346797	0.5850182780302676	0.9662237831124146	0.4686010000889797	0.8702459367131454	0.8837110180658626	0.8750804820909203	0	0	0.0
6875	0.06174617296022203	0.025718927112789135	0.02452155558205611	0.6300158381236959	None	0.25	1	0.36363636363636365	4	0.7857142857142857	11	0.3076923076923077	0.7857142857142857	13	11	2	0	0	0.3076923076923077	13	4	1.0666666666666667	16	0.0	0.6666666666666666	0.7968855943989659	0.6458177548600125	0.5850182780302676	0.9659593748472033	0.4686010000889797	0.8750161097585882	0.8837110180658626	0.8769770719172499	0	0	0.0
1773	None	None	None	None	None	0	0	0.3333333333333333	1	1.0	2	1.0	0	0	0	3	0	0	0.25	1	4	0.26666666666666666	4	0.0	0	0	0	0	0	0	0	0	0	0	0	0
1372	None	None	None	None	None	0.5	1	0.7142857142857143	5	0.375	3	0.6666666666666666	0.125	5	1	4	0	0	0.6	5	3	0.6666666666666666	10	0.0	0.8	0.5199882916783028	0.9142945198977128	0.42060629933681987	0.8307579439101218	0.7424032245533531	0.8388838785843985	0.9061417802967998	0.866388505888582	0	0	0.0
2431	None	None	None	None	None	1.0	2	1.0	6	0.14285714285714285	1	0.75	0	4	0	4	0	0	0.75	4	3	0.6	9	0.0	0.8	0	0	0	0	0	0	0	0	0	0	0
1536	None	None	None	None	None	0	0	0.75	3	0.0	0	0.625	0	2	0	2	1	0	0.5	4	2	0.3333333333333333	5	0.16666666666666666	0.5	0	0	0	0	0	0	0	0	0	0	0
5009	0.06017433591159544	0.027405502210695046	0.02689249928782654	0.6114465558533569	None	0.25	1	0.4	4	0.75	9	0.3181818181818182	0.75	11	9	2	0	0	0.36363636363636365	11	4	0.9333333333333333	14	0.0	0.6666666666666666	0.7968855943989659	0.6459166910963412	0.5850182780302676	0.9658970550680308	0.4686010000889797	0.894835665188091	0.8837110180658626	0.8837717159240743	0	0	0.0
5862	0.07340902520865228	0.0187112909557721	0.012822643939554592	0.677990722685662	None	0.2	1	0.3333333333333333	4	0.8125	13	0.3	0.8125	15	13	2	0	0	0.26666666666666666	15	4	1.2	18	0.0	0.6666666666666666	0.7968855943989659	0.6390108977128475	0.5850182780302676	0.9668670683831948	0.4686010000889797	0.8832239907871168	0.8837110180658626	0.8796700578420095	0	0	0.0
1964	None	None	None	None	None	0	0	0	0	0	0	1.0	0	0	0	0	0	0	1.0	1	1	0.06666666666666667	1	0.0	0	0	0	0	0	0	0	0	0	0	0	0
6315	0.023166117211713556	0.004404513428638877	0.003605955034166959	0.916391718282182	None	0.25	1	0.4	4	0.75	9	0.3181818181818182	0.75	11	9	2	0	0	0.36363636363636365	11	4	0.9333333333333333	14	0.0	0.6666666666666666	0.7968855943989659	0.6560338276526096	0.23572477423738974	0.9407310516755509	0.4479925977731062	0.88909372954297	0.9425465204278998	0.8618315221663193	0	0	0.0
2112	None	None	None	None	None	0	0	0.25	1	1.0	3	0.8333333333333334	0	0	0	4	0	0	0.6666666666666666	3	2	0.3333333333333333	5	0.0	0	0	0	0	0	0	0	0	0	0	0	0
5469	0.061126257366955226	0.027735887156828135	0.02765761881258495	0.6220899329742776	None	0.25	1	0.36363636363636365	4	0.7857142857142857	11	0.3076923076923077	0.7857142857142857	13	11	2	0	0	0.3076923076923077	13	4	1.0666666666666667	16	0.0	0.6666666666666666	0.7968855943989659	0.6461199563604346	0.5850182780302676	0.9624364115156928	0.4686010000889797	0.8763345652474217	0.8837110180658626	0.8737513767876673	0	0	0.0
4868	0.05810580062078901	0.03435698096925084	0.03302488628332782	0.6160811155573216	None	0.25	1	0.4	4	0.7692307692307693	10	0.3125	0.7692307692307693	12	10	2	0	0	0.3333333333333333	12	4	1.0	15	0.0	0.6666666666666666	0.7968855943989659	0.6415997416138816	0.4103715261338287	0.966261108133198	0.4686010000889797	0.8916681347930528	0.9178004940478325	0.8823627238127366	0	0	0.0
1646	None	None	None	None	None	0	0	0.15384615384615385	4	0.8333333333333334	30	0.37254901960784315	0.75	31	27	6	1	0	0.35294117647058826	17	6	2.533333333333333	38	0.08333333333333333	0.22857142857142856	0.4303574357874453	0.778749377051339	0.5747874499698393	0.8499537080263878	0.366322236822831	0.9522641513312805	0.9117901478241828	0.880298895920894	1.0	0.16129032258064516	0.0
2469	None	None	None	None	None	0.5	1	0.8333333333333334	5	0.14285714285714285	1	0.5625	0.14285714285714285	5	1	3	0	0	1.0	4	4	0.6	9	0.0	0.5714285714285714	0.8557435590912871	0.657179698646609	0.5850182780302676	0.9634505734911194	0.4786956075129993	0.8022584142681548	0.9373209856945579	0.8549988971576621	0	0	0.0
6086	0.06415570758278802	0.0405034909091646	-0.02326741766187867	0.7136546973973936	None	0.2	1	0.3076923076923077	4	0.8235294117647058	14	0.296875	0.8235294117647058	17	14	1	0	0	0.25	16	4	1.2666666666666666	19	0.0	0.6666666666666666	0.7968855943989659	0.8686823339397773	0.5850182780302676	0.959982738736966	0.4686010000889797	0.8515051311720706	0.8837110180658626	0.906458430374475	0	0	0.0
6167	0.06287870227541202	0.02337787570309861	0.021510761100669396	0.6336757479550974	None	0.25	1	0.4	4	0.75	9	0.3181818181818182	0.75	11	9	2	0	0	0.36363636363636365	11	4	0.9333333333333333	14	0.0	0.6666666666666666	0.7968855943989659	0.6459166910963412	0.5850182780302676	0.9658970550680308	0.4686010000889797	0.894835665188091	0.8837110180658626	0.8837717159240743	0	0	0.0
4317	0.05694514632079711	0.025900067703437352	0.02282285827947989	0.6469845665162621	None	0.25	1	0.4	4	0.7692307692307693	10	0.3125	0.7692307692307693	12	10	2	0	0	0.3333333333333333	12	4	1.0	15	0.0	0.6666666666666666	0.7968855943989659	0.6415997416138816	0.4103715261338287	0.966261108133198	0.4686010000889797	0.8916681347930528	0.9178004940478325	0.8823627238127366	0	0	0.0
2779	0.0015560636568612129	1.2085901948756739e-05	7.656011500375124e-06	0.9954533788984548	None	0.5	1	0.8333333333333334	5	0.16666666666666666	1	0.6666666666666666	0	4	0	3	0	0	0.75	4	3	0.5333333333333333	8	0.0	0.8	0	0	0	0	0	0	0	0	0	0	0
4328	0.07029895828873596	0.02019889754247195	0.005990481330667915	0.6962174973265327	None	0.2	1	0.3333333333333333	4	0.8125	13	0.3	0.8125	15	13	2	0	0	0.26666666666666666	15	4	1.2	18	0.0	0.6666666666666666	0.7878451689809769	0.6599980762665854	0.7920852492577862	0.8569024079386114	0.567519781519769	0.7978135338167207	0.795737255474415	0.7816411238558695	0	0	0.0
4462	0.0613536793748229	0.02620589380635846	0.025965256721672193	0.6337938119735254	None	0.25	1	0.36363636363636365	4	0.7857142857142857	11	0.3076923076923077	0.7857142857142857	13	11	2	0	0	0.3076923076923077	13	4	1.0666666666666667	16	0.0	0.6666666666666666	0.7968855943989659	0.6461199563604346	0.5850182780302676	0.9624364115156928	0.4686010000889797	0.8763345652474217	0.8837110180658626	0.8737513767876673	0	0	0.0
1347	None	None	None	None	None	0	0	0.5	1	1.0	1	0.75	0	0	0	2	0	0	1.0	2	2	0.2	3	0.0	0	0	0	0	0	0	0	0	0	0	0	0
744	None	None	None	None	None	0	0	1.0	1	0	0	1.0	0	1	0	0	0	0	0.5	2	1	0.13333333333333333	2	0.0	0	0	0	0	0	0	0	0	0	0	0	0
761	None	None	None	None	None	1.0	1	1.0	4	0.25	1	0.5	0	3	0	2	0	0	0.75	4	3	0.4	6	0.0	1.0	0	0	0	0	0	0	0	0	0	0	0
6819	0.06616278953789152	0.028301331116298296	0.004690367266954054	0.6976617878542601	None	0.2	1	0.3333333333333333	4	0.8	12	0.30357142857142855	0.8	15	12	1	0	0	0.2857142857142857	14	4	1.1333333333333333	17	0.0	0.6666666666666666	0.7968855943989659	0.6522394879593034	0.5850182780302676	0.9552381398074948	0.4686010000889797	0.8813486052428677	0.8837110180658626	0.8696939166741381	0	0	0.0
1860	None	None	None	None	None	0	0	0.6666666666666666	2	0.5	1	0.6666666666666666	0	2	0	1	0	0	0.6666666666666666	2	3	0.26666666666666666	4	0.0	0	0	0	0	0	0	0	0	0	0	0	0
1053	None	None	None	None	None	0	0	0.3333333333333333	1	1.0	2	1.0	0.5	1	1	2	0	0	0.25	1	4	0.26666666666666666	4	0.0	0	0.4680828314118745	0.5	0.3412462009433398	0.5	0.6485839041686622	0.5	0.7792086199756205	0.5	0	0	0.0
2790	0.00154850239589354	0.0001286811533298189	-0.0001028073338012825	0.9974814304474021	None	0	0	0.6666666666666666	2	0.0	0	0.6666666666666666	0	2	0	1	1	0	0.6666666666666666	3	2	0.26666666666666666	4	0.25	0	0	0	0	0	0	0	0	0	0	0	0
7137	0.0671272019979541	0.031055907190216323	0.004713625467461034	0.6658073152939034	None	0.25	1	0.36363636363636365	4	0.7857142857142857	11	0.3076923076923077	0.7857142857142857	12	11	3	0	0	0.3076923076923077	13	4	1.0666666666666667	16	0.0	0.6666666666666666	0.7968855943989659	0.6415997416138816	0.4103715261338287	0.9651562231612689	0.4686010000889797	0.8916681347930528	0.9178004940478325	0.881203305594686	0	0	0.0
2466	None	None	None	None	None	0	0	0.25	1	1.0	4	1.0	0	0	0	5	0	0	0.16666666666666666	1	6	0.4	6	0.0	0	0	0	0	0	0	0	0	0	0	0	0
3507	0.014983175233715	0.006936556677968175	0.0068828230888751596	0.9599826239707471	None	0.3333333333333333	1	0.625	5	0.5	5	0.5	0.5	9	5	2	1	0	0.375	3	8	0.8	12	0.25	0.6666666666666666	0.8557435590912871	0.5987385371002003	0.6292253809429037	0.9618527859406435	0.4686010000889797	0.8285016274676149	0.8837110180658626	0.8499516413575768	1.0	0	0.0
3028	0.03449211838923255	0.0017057187151114262	-0.0015846332785552928	0.9974592055243858	None	0	0	0.16666666666666666	1	1.0	7	1.0	0.8571428571428571	7	6	1	0	0	0.1111111111111111	1	9	0.6	9	0.0	0	0.24487963267925855	0.6979367221886225	0.3412462009433398	0.9497879284204568	0.23437671035809066	0.835271152734734	0.7792086199756205	0.8581866998986909	0	0	0.0
4223	0.057424659517709566	0.033533731824412244	0.03278021810319296	0.617026092407486	None	0.25	1	0.4	4	0.7692307692307693	10	0.3125	0.7692307692307693	12	10	2	0	0	0.3333333333333333	12	4	1.0	15	0.0	0.6666666666666666	0.7968855943989659	0.6415997416138816	0.4103715261338287	0.966261108133198	0.4686010000889797	0.8916681347930528	0.9178004940478325	0.8823627238127366	0	0	0.0
3735	0.031226128223429392	0.0006779743212750039	0.0006436848281677432	0.9676874913788919	None	0.25	1	0.4	4	0.75	9	0.3181818181818182	0.6666666666666666	10	8	3	0	0	0.36363636363636365	11	4	0.9333333333333333	14	0.0	0.6666666666666666	0.4433352438294733	0.9715676138114631	0.21513687188166508	0.9692017731099819	0.6764978823809619	0.7945048238541216	0.9184492103940154	0.9414513551757573	0	0	0.0
4972	0.060764520782881824	0.03260730359463386	0.03255029994583879	0.6273302696261833	None	0.25	1	0.4	4	0.75	9	0.3181818181818182	0.75	11	9	2	0	0	0.36363636363636365	11	4	0.9333333333333333	14	0.0	0.6666666666666666	0.7968855943989659	0.6459166910963412	0.5850182780302676	0.9658970550680308	0.4686010000889797	0.894835665188091	0.8837110180658626	0.8837717159240743	0	0	0.0
7509	0.07399871460347657	0.023977274884736832	0.016333502946600027	0.667147307012774	None	0.2	1	0.3333333333333333	4	0.8	12	0.30357142857142855	0.8	14	12	2	0	0	0.2857142857142857	14	4	1.1333333333333333	17	0.0	0.6666666666666666	0.8263145767451265	0.6417953451346797	0.5850182780302676	0.9662237831124146	0.4686010000889797	0.8702459367131454	0.8837110180658626	0.8750804820909203	0	0	0.0
2684	0.00288388673908548	0.0002754255456416463	6.593820246539717e-05	0.9969291954385439	None	0	0	0.3333333333333333	2	0.8333333333333334	5	1.0	0.8333333333333334	6	5	1	2	0	0.125	8	1	0.5333333333333333	8	0.4	0.2857142857142857	0.734376121321152	0.9292132655025263	0.785745712733757	0.9824772006112202	0.31096967703513806	0.9356756208862638	0.9446653807464105	0.9565971411415916	0.8333333333333334	0.8333333333333334	0.0
3314	0.01659034668385337	0.004410672870533945	0.002224379475206038	0.9751045315416474	None	0.3333333333333333	1	0.625	5	0.5	5	0.5	0.5	9	5	2	1	0	0.375	3	8	0.8	12	0.25	0.6666666666666666	0.8557435590912871	0.8334701373885283	0.6292253809429037	0.8362428284480267	0.4686010000889797	0.7915454937653819	0.8837110180658626	0.8212845420201462	1.0	0	0.0
7186	0.06847446135932637	0.011171708455672677	0.0111509087944491	0.6808244839738817	None	0.2	1	0.3333333333333333	4	0.8	12	0.30357142857142855	0.7333333333333333	13	11	3	0	0	0.2857142857142857	14	4	1.1333333333333333	17	0.0	0.6666666666666666	0.7968855943989659	0.6461199563604346	0.5850182780302676	0.9632621840156003	0.4479925977731062	0.8683513478772357	0.8844912424612459	0.8719526846536587	0	0	0.0
3109	0.018552982845405727	0.0011941704281745928	-0.0005402153373675235	0.9624717644511578	None	0.25	1	0.5	5	0.5833333333333334	7	0.4375	0.5	10	6	3	0	0	0.5	8	4	0.9333333333333333	14	0.0	0.4	0.8263145767451265	0.626023047228826	0.7712879745304921	0.9742869081801756	0.4565235238816211	0.864855168583309	0.915455289006667	0.8810108749189107	0	0	0.0
933	None	None	None	None	None	0.4	2	0.46153846153846156	6	0.5294117647058824	9	0.3877551020408163	0.29411764705882354	10	5	8	0	0	1.0	7	7	1.2666666666666666	19	0.0	0.5333333333333333	0.5377308035658895	0.8118675665476358	0.5681850775573489	0.8773978305386522	0.6201918418368204	0.9815062305918499	0.8580790465447671	0.9218164687624376	0	0	0.0
2031	None	None	None	None	None	0	0	0.3333333333333333	2	0.8333333333333334	5	0.6666666666666666	0.5	4	3	3	1	0	0.3333333333333333	6	2	0.5333333333333333	8	0.1111111111111111	0	0.41021527382335865	0.7167981956381018	0.3412462009433398	0.9088467560685382	0.4158533256261493	0.9496148064600827	0.853414530786735	0.8864393882963024	1.0	0.5	0.0
2522	None	None	None	None	None	0	0	0.14285714285714285	1	1.0	8	0.4166666666666667	0.125	2	1	7	2	0	0.6666666666666666	4	6	0.6666666666666666	10	0.11764705882352941	0	0.9224785476858302	0.5	0.9331717881431487	0.5	0.14851988782261577	0.5644576685352836	0.9752517286569988	0.5215926781840715	0.75	0.5	0.0
1423	None	None	None	None	None	0	0	0.3333333333333333	1	1.0	2	0.6666666666666666	0	1	0	2	0	0	0.6666666666666666	3	2	0.26666666666666666	4	0.0	0	0	0	0	0	0	0	0	0	0	0	0
1561	None	None	None	None	None	0	0	0.75	3	0.25	1	0.5	0.25	3	1	2	1	0	0.75	4	3	0.4	6	0.16666666666666666	0.4	0.5357718965063771	0.6276567716420568	0.5505276681535285	0.5689095276004363	0.6156673229613023	0.8936159754161123	0.585918547053907	0.7263006574758603	1.0	0.6666666666666666	0.0
5220	0.061042351022661076	0.03398571124414233	0.03396295287475222	0.6265441781856933	None	0.25	1	0.36363636363636365	4	0.7857142857142857	11	0.3076923076923077	0.7857142857142857	13	11	2	0	0	0.3076923076923077	13	4	1.0666666666666667	16	0.0	0.6666666666666666	0.7968855943989659	0.6461199563604346	0.5850182780302676	0.9624364115156928	0.4686010000889797	0.8763345652474217	0.8837110180658626	0.8737513767876673	0	0	0.0
545	None	None	None	None	None	0	0	0.5	3	0.6666666666666666	4	0.5714285714285714	0.6666666666666666	7	4	0	1	0	0.2857142857142857	7	2	0.5333333333333333	8	1.0	0.3333333333333333	0.298149298663769	0.8223937671609592	0.6111340161744108	0.6396719243843653	0.4731494355330126	0.7146928998383778	0.784521357937583	0.7326858672622448	1.0	0.14285714285714285	0.0
6324	0.06084763926311727	0.026103701405454	0.024813221506494964	0.6587659750693602	None	0.25	1	0.36363636363636365	4	0.7857142857142857	11	0.3076923076923077	0.7857142857142857	13	11	2	0	0	0.3076923076923077	13	4	1.0666666666666667	16	0.0	0.6666666666666666	0.7968855943989659	0.6461199563604346	0.5850182780302676	0.9624364115156928	0.4686010000889797	0.8763345652474217	0.8837110180658626	0.8737513767876673	0	0	0.0
2352	None	None	None	None	None	0	0	1.0	1	0	0	1.0	0	1	0	0	0	0	0.5	2	1	0.13333333333333333	2	0.0	0	0	0	0	0	0	0	0	0	0	0	0
6398	0.024212528412937556	0.005714097284846638	0.0010704838800839824	0.9218996306470857	None	0.3333333333333333	1	0.5	4	0.7	7	0.3333333333333333	0.7	9	7	2	0	0	0.4444444444444444	9	4	0.8	12	0.0	0.6666666666666666	0.7968855943989659	0.6258123364935071	0.23572477423738974	0.9747996819454785	0.4686010000889797	0.8946263408142219	0.9425465204278998	0.89118026062913	0	0	0.0
2018	None	None	None	None	None	0	0	0.125	1	1.0	10	0.6	0.7	8	7	3	8	0	0.8	4	5	0.8	12	0.8888888888888888	0	0.8800399211384725	0.7458937984686979	0.5727349212593489	0.87006770220933	0.2808905665492614	0.6600704840162086	0.9202896071893489	0.7710057472163286	0.125	0.125	0.0
948	None	None	None	None	None	0	0	0.6666666666666666	2	0.5	1	0.6666666666666666	0	2	0	1	0	0	0.6666666666666666	3	2	0.26666666666666666	4	0.0	0.6666666666666666	0	0	0	0	0	0	0	0	0	0	0
5371	0.0551067885904029	0.03626125956200787	0.035731753119557716	0.6337122921414055	None	0.25	1	0.4	4	0.7692307692307693	10	0.3125	0.7692307692307693	12	10	2	0	0	0.3333333333333333	12	4	1.0	15	0.0	0.6666666666666666	0.7968855943989659	0.6415997416138816	0.4103715261338287	0.966261108133198	0.4686010000889797	0.8916681347930528	0.9178004940478325	0.8823627238127366	0	0	0.0
6414	0.03645788011617417	0.009219142492676241	0.001987231443965733	0.9556881627420135	None	0.25	1	0.36363636363636365	4	0.7857142857142857	11	0.3076923076923077	0.7857142857142857	13	11	2	0	0	0.3076923076923077	13	4	1.0666666666666667	16	0.0	0.6666666666666666	0.7968855943989659	0.637588593361722	0.23572477423738974	0.9646754875797275	0.4686010000889797	0.888065165724858	0.9425465204278998	0.878796814746678	0	0	0.0
6936	0.05794551555279224	0.02827234807216832	0.024585252639269136	0.6448508089040406	None	0.25	1	0.4	4	0.7692307692307693	10	0.3125	0.7692307692307693	12	10	2	0	0	0.3333333333333333	12	4	1.0	15	0.0	0.6666666666666666	0.7968855943989659	0.6415997416138816	0.4103715261338287	0.966261108133198	0.4686010000889797	0.8916681347930528	0.9178004940478325	0.8823627238127366	0	0	0.0
7281	0.04994630145656586	0.018393585116507388	0.018086908541474926	0.5849925776354735	None	0.2	1	0.3333333333333333	4	0.8	12	0.30357142857142855	0.8	14	12	2	0	0	0.2857142857142857	14	4	1.1333333333333333	17	0.0	0.6666666666666666	0.7968855943989659	0.6481370403493196	0.5850182780302676	0.9651635120893228	0.4686010000889797	0.8696386038997229	0.8837110180658626	0.8747273755960365	0	0	0.0
1220	None	None	None	None	None	1.0	1	1.0	4	0.25	1	0.5	0	3	0	2	0	0	0.75	4	3	0.4	6	0.0	1.0	0	0	0	0	0	0	0	0	0	0	0
2619	0.0016476044452767814	0.0005655698210454468	-0.00032868674619540924	0.9938023947606445	None	1.0	2	1.0	6	0.0	0	0.6666666666666666	0	4	0	3	0	0	0.75	4	3	0.5333333333333333	8	0.0	1.0	0	0	0	0	0	0	0	0	0	0	0
2234	None	None	None	None	None	1.0	2	1.0	6	0.0	0	0.6666666666666666	0	5	0	2	0	0	0.75	4	3	0.5333333333333333	8	0.0	1.0	0	0	0	0	0	0	0	0	0	0	0
6043	0.05928744998768803	0.02569651020564504	0.024748288782583443	0.6586987581459081	None	0.25	1	0.36363636363636365	4	0.7857142857142857	11	0.3076923076923077	0.7857142857142857	13	11	2	0	0	0.3076923076923077	13	4	1.0666666666666667	16	0.0	0.6666666666666666	0.7968855943989659	0.6461199563604346	0.5850182780302676	0.9624364115156928	0.4686010000889797	0.8763345652474217	0.8837110180658626	0.8737513767876673	0	0	0.0
519	None	None	None	None	None	0	0	0.3333333333333333	2	0.8571428571428571	6	0.6428571428571429	0.5714285714285714	4	4	4	0	0	0.2857142857142857	2	7	0.6	9	0.0	0	0.7616953122304954	0.8895009857817403	0.5378854183371289	0.5604000528165636	0.2320483887453368	0.5901667903950597	0.9071391911301989	0.7104762622593778	0	0	0.0
740	None	None	None	None	None	0.2	1	0.5	6	0.5333333333333333	8	0.3469387755102041	0.4	10	6	6	2	0	1.0	7	7	1.1333333333333333	17	0.16666666666666666	0.18181818181818182	0.5791639389746723	0.6527523794494979	0.46425593649332486	0.8876211779813755	0.6026015993555306	0.9794501691515982	0.8602873434605454	0.899105289299923	0.55	0.3	0.0
4092	0.06780069261570357	0.019927702794334843	0.019345700734791017	0.7084179293477393	None	0.25	1	0.4	4	0.75	9	0.3181818181818182	0.6666666666666666	10	8	3	0	0	0.36363636363636365	11	4	0.9333333333333333	14	0.0	0.6666666666666666	0.7968855943989659	0.611545297013917	0.1761155355429998	0.9772052142922936	0.2722230238371312	0.883437189553562	0.9498514966357545	0.888857366295809	0	0	0.0
898	None	None	None	None	None	0	0	0.3333333333333333	1	1.0	2	0.6666666666666666	0.5	1	1	2	1	0	0.6666666666666666	3	2	0.26666666666666666	4	0.125	0	0.24487963267925855	0.5	0.8663584365281309	0.5	0.6996633732982624	0.5	0.9325458871292722	0.5	1.0	0	0.0
5674	0.07136548620281605	0.016431297852797327	0.015588654856740346	0.6993310172095386	None	0.25	1	0.4	4	0.75	9	0.3181818181818182	0.75	11	9	2	0	0	0.36363636363636365	11	4	0.9333333333333333	14	0.0	0.6666666666666666	0.7968855943989659	0.633792682663008	0.23572477423738974	0.9700478680594073	0.4479925977731062	0.8729215373632357	0.9425465204278998	0.8791532543023552	0	0	0.0
615	None	None	None	None	None	0	0	1.0	1	0	0	1.0	0	1	0	0	0	0	0.5	2	1	0.13333333333333333	2	0.0	0	0	0	0	0	0	0	0	0	0	0	0
4461	0.04425195805619181	0.013924916605843966	0.013536109635876288	0.5992490133618704	None	0.25	1	0.4	4	0.75	9	0.3181818181818182	0.75	11	9	2	0	0	0.36363636363636365	11	4	0.9333333333333333	14	0.0	0.6666666666666666	0.7968855943989659	0.6459166910963412	0.5850182780302676	0.9658970550680308	0.4686010000889797	0.8746203444714754	0.8837110180658626	0.8767944460444649	0	0	0.0
1996	None	None	None	None	None	0	0	0.75	3	0.5	2	0.5	0.25	3	1	2	2	0	0.75	4	3	0.4	6	0.3333333333333333	1.0	0.22469778134448198	0.9717140491531717	0.583512360523677	0.9647135435786389	0.15346842434391766	0.9541475760990028	0.9282258629062954	0.9642042117195178	0.6666666666666666	0.3333333333333333	0.0
7198	0.07197279630343587	0.017057934546098965	0.008956634368780357	0.6845432012565946	None	0.2	1	0.3333333333333333	4	0.8	12	0.30357142857142855	0.8	14	12	2	0	0	0.2857142857142857	14	4	1.1333333333333333	17	0.0	0.6666666666666666	0.8263145767451265	0.6417953451346797	0.5850182780302676	0.9662237831124146	0.4686010000889797	0.8702459367131454	0.8837110180658626	0.8750804820909203	0	0	0.0
537	None	None	None	None	None	0	0	0.6	3	0.2	1	0.875	0.2	2	1	4	0	0	0.5	2	4	0.4666666666666667	7	0.0	0	0.5372317378974125	0.9292465658144214	0.8061090624883548	0.5174739604833792	0.7366281116997917	0.6081105726408932	0.8127261737561943	0.7365586530953098	0	0	0.0
5473	0.06142777197582312	0.030052147074605583	0.030050027660147426	0.624564407984203	None	0.25	1	0.36363636363636365	4	0.7857142857142857	11	0.3076923076923077	0.7857142857142857	13	11	2	0	0	0.3076923076923077	13	4	1.0666666666666667	16	0.0	0.6666666666666666	0.7968855943989659	0.6461199563604346	0.5850182780302676	0.9624364115156928	0.4686010000889797	0.8763345652474217	0.8837110180658626	0.8737513767876673	0	0	0.0
2995	0.0013338337943781433	0.00010724931780151788	-9.768292951700669e-05	0.9949839786140946	None	1.0	1	1.0	4	0.25	1	0.6666666666666666	0	4	0	1	0	0	1.0	3	3	0.4	6	0.0	0.6666666666666666	0	0	0	0	0	0	0	0	0	0	0
3228	0.006017708534244422	0.002008610274230491	0.001655282003924609	0.9906694313912269	None	0.5	1	0.7142857142857143	5	0.375	3	0.5	0.25	6	2	3	0	0	0.8	5	4	0.6666666666666666	10	0.0	0.6666666666666666	0.8557435590912871	0.6293157720258896	0.8299458797381396	0.966205595960356	0.44444604767426243	0.8749104250195554	0.9189709151021519	0.8746249088109556	0	0	0.0
1469	None	None	None	None	None	0	0	0.5	2	0.5	2	0.5	0.25	3	1	2	0	0	0.75	3	4	0.4	6	0.0	0.5	0.7300057687949404	0.6327858653618562	0.9405431932547896	0.9760011507070178	0.37185263461810575	0.949700234953387	0.912742954676368	0.9165164390157261	0	0	0.0
7044	0.045278589000014496	0.026084642334949906	0.026081907450440853	0.5786927164420219	None	0.25	1	0.4	4	0.7692307692307693	10	0.3125	0.7692307692307693	12	10	2	0	0	0.3333333333333333	12	4	1.0	15	0.0	0.6666666666666666	0.8263145767451265	0.6496086793543504	0.5850182780302676	0.9613800190727256	0.4686010000889797	0.8773421701229978	0.8837110180658626	0.8735964902808508	0	0	0.0
7089	0.05888196366720161	0.027923825284302373	0.02566960017398077	0.6228492491958906	None	0.25	1	0.4	4	0.7692307692307693	10	0.3125	0.7692307692307693	12	10	2	0	0	0.3333333333333333	12	4	1.0	15	0.0	0.6666666666666666	0.7968855943989659	0.6415997416138816	0.4103715261338287	0.966261108133198	0.4686010000889797	0.8916681347930528	0.9178004940478325	0.8823627238127366	0	0	0.0
1119	None	None	None	None	None	0	0	0.3333333333333333	1	1.0	2	0.6666666666666666	0.5	1	1	2	1	0	0.6666666666666666	3	2	0.26666666666666666	4	0.125	0	0.24487963267925855	0.5	0.8663584365281309	0.5	0.46693279475574956	0.5	0.9289974603073109	0.5	1.0	0	0.0
1883	None	None	None	None	None	0	0	0.5	2	0.6666666666666666	2	0.8333333333333334	0.3333333333333333	2	1	2	1	0	0.6666666666666666	3	2	0.3333333333333333	5	0.14285714285714285	0	0.2616448530629007	0.5418151543536557	0.5952235695761481	0.9376929909574903	0.6171011081066183	0.9787306398248928	0.9580005583303409	0.9034357667650438	1.0	0.5	0.0
4214	0.06325330283070349	0.006814249406319264	0.006808758505898727	0.9491388205028584	None	0.25	1	0.36363636363636365	4	0.7857142857142857	11	0.3076923076923077	0.6428571428571429	11	9	4	0	0	0.3076923076923077	13	4	1.0666666666666667	16	0.0	0.6666666666666666	0.7441625584527427	0.9147292408558669	0.11650629684860983	0.9717742745305803	0.4230241203293474	0.8024107049125353	0.7995801220216519	0.9196577094435893	0	0	0.0
3056	0.009088349788732259	0.0006191230733220283	0.00016636815343732428	0.985311457174169	None	0.5	1	0.5714285714285714	4	0.625	5	0.35714285714285715	0.375	6	3	3	0	0	0.5714285714285714	7	4	0.6666666666666666	10	0.0	0.6666666666666666	0.8557435590912871	0.6509773307480811	0.8443298461662497	0.917074395245245	0.4565235238816211	0.7526969732725531	0.8853061742553776	0.7989712436890156	0	0	0.0
1048	None	None	None	None	None	0	0	0.75	3	0.3333333333333333	1	0.625	0.3333333333333333	3	1	1	0	0	0.5	4	2	0.3333333333333333	5	0.0	0.6666666666666666	0.6145662885789829	0.728247239514408	0.9405431932547896	0.9760011507070178	0.37185263461810575	0.9460211768010053	0.9207353850184896	0.925414317562102	0	0	0.0
5168	0.058862155213992066	0.030171821180158553	0.029519849427652487	0.6133293671074814	None	0.25	1	0.4	4	0.75	9	0.3181818181818182	0.75	11	9	2	0	0	0.36363636363636365	11	4	0.9333333333333333	14	0.0	0.6666666666666666	0.7968855943989659	0.6459166910963412	0.5850182780302676	0.9658970550680308	0.4686010000889797	0.894835665188091	0.8837110180658626	0.8837717159240743	0	0	0.0
2015	None	None	None	None	None	1.0	1	1.0	4	0.0	0	0.5555555555555556	0	2	0	2	0	0	1.0	3	3	0.3333333333333333	5	0.0	1.0	0	0	0	0	0	0	0	0	0	0	0
623	None	None	None	None	None	0.5	1	0.8333333333333334	5	0.2857142857142857	2	0.45	0.2857142857142857	4	2	4	0	0	0.8	5	4	0.6	9	0.0	0.5	0.7999530587720148	0.8548831668252523	0.8730977790224698	0.956084334409511	0.4988488932913523	0.9090994388419327	0.9175215750133977	0.9157197638630439	0	0	0.0
7336	0.06334105054431108	0.024216007385886126	0.023899414679751887	0.6366025176719964	None	0.2	1	0.3333333333333333	4	0.8	12	0.30357142857142855	0.8	14	12	2	0	0	0.2857142857142857	14	4	1.1333333333333333	17	0.0	0.6666666666666666	0.7968855943989659	0.6427683643265955	0.4103715261338287	0.9626001222250505	0.4686010000889797	0.8885476955319144	0.9178004940478325	0.8776598776305544	0	0	0.0
4762	0.07784253676585756	0.04051702640173148	0.02201260233871354	0.7117677920005567	None	0.2	1	0.3333333333333333	4	0.8125	13	0.3	0.75	14	12	3	0	0	0.26666666666666666	15	4	1.2	18	0.0	0.6666666666666666	0.7968855943989659	0.6184760866979329	0.4963143911698859	0.9766794635218496	0.35916842376633656	0.8694758558041084	0.9178004940478325	0.8847376673821159	0	0	0.0
3032	0.029019555227504084	0.0005575996502155241	0.0003408294802747204	0.997263838254297	None	0	0	0.16666666666666666	1	1.0	7	1.0	0.8571428571428571	7	6	1	0	0	0.1111111111111111	1	9	0.6	9	0.0	0	0.4680828314118745	0.8259685724852729	0.5837262207796	0.8670289042170345	0.6293020829183754	0.8417451116099858	0.7647269855697019	0.8456884240223357	0	0	0.0
601	None	None	None	None	None	0	0	0.6	3	0.2	1	0.875	0.2	2	1	4	0	0	0.5	2	4	0.4666666666666667	7	0.0	0	0.5372317378974125	0.9292465658144214	0.8061090624883548	0.5174739604833792	0.7366281116997917	0.6081105726408932	0.8127261737561943	0.7365586530953098	0	0	0.0
4729	0.05766004306384259	0.027143312045155507	0.02332662762108182	0.6343805318868472	None	0.25	1	0.4	4	0.7692307692307693	10	0.3125	0.7692307692307693	12	10	2	0	0	0.3333333333333333	12	4	1.0	15	0.0	0.6666666666666666	0.7968855943989659	0.6415997416138816	0.4103715261338287	0.966261108133198	0.4686010000889797	0.8916681347930528	0.9178004940478325	0.8823627238127366	0	0	0.0
6401	0.06440575422903548	0.02916914584666832	0.027162700003929546	0.6263225387702634	None	0.2	1	0.3333333333333333	4	0.8	12	0.30357142857142855	0.8	14	12	2	0	0	0.2857142857142857	14	4	1.1333333333333333	17	0.0	0.6666666666666666	0.8263145767451265	0.6486475481235948	0.5850182780302676	0.958595868779062	0.4686010000889797	0.8757414361731505	0.8837110180658626	0.8701890830144999	0	0	0.0
3131	0.01343470397619199	0.0033576167011382632	0.0033544544485920188	0.9729556021245662	None	0.3333333333333333	1	0.5	4	0.5555555555555556	5	0.4583333333333333	0.5555555555555556	8	5	2	0	0	0.375	3	8	0.7333333333333333	11	0.0	0.5	0.8557435590912871	0.7842160559655037	0.7662738743642017	0.8449551434051672	0.4686010000889797	0.732543480339997	0.8837110180658626	0.7910358458137692	0	0	0.0
1310	None	None	None	None	None	0	0	1.0	1	0	0	1.0	0	0	0	1	1	0	0.5	2	1	0.13333333333333333	2	0.16666666666666666	0	0	0	0	0	0	0	0	0	0	0	0
5986	0.040884483723472705	0.01235459501542856	0.012316202212236243	0.8265389106102642	None	0.3333333333333333	1	0.4444444444444444	4	0.7272727272727273	8	0.325	0.7272727272727273	10	8	2	0	0	0.4	10	4	0.8666666666666667	13	0.0	0.6666666666666666	0.7968855943989659	0.6200420324128214	0.1761155355429998	0.9737688059888367	0.3319866157104626	0.8878301483235569	0.9498514966357545	0.8867105418741966	0	0	0.0
3160	0.03040925927330511	0.009394398272023962	0.0032932746518048762	0.9320240395441025	None	0.3333333333333333	1	0.5555555555555556	5	0.5454545454545454	6	0.48148148148148145	0.5454545454545454	9	6	3	1	0	0.3333333333333333	3	9	0.8666666666666667	13	0.14285714285714285	0.6	0.8557435590912871	0.5987385371002003	0.6292253809429037	0.9593786641230834	0.4686010000889797	0.8003773857384354	0.8837110180658626	0.8389297392349944	1.0	0	0.0
7046	0.05943159567352905	0.02531897054244415	0.025154103001560308	0.6357906529252928	None	0.25	1	0.36363636363636365	4	0.7857142857142857	11	0.3076923076923077	0.7857142857142857	13	11	2	0	0	0.3076923076923077	13	4	1.0666666666666667	16	0.0	0.6666666666666666	0.7968855943989659	0.6461199563604346	0.5850182780302676	0.9624364115156928	0.4686010000889797	0.8763345652474217	0.8837110180658626	0.8737513767876673	0	0	0.0
6579	0.06196008798772873	0.031044707442284304	0.031044509795254152	0.6231688677083952	None	0.25	1	0.36363636363636365	4	0.7857142857142857	11	0.3076923076923077	0.7857142857142857	13	11	2	0	0	0.3076923076923077	13	4	1.0666666666666667	16	0.0	0.6666666666666666	0.7968855943989659	0.6461199563604346	0.5850182780302676	0.9624364115156928	0.4686010000889797	0.8763345652474217	0.8837110180658626	0.8737513767876673	0	0	0.0
1493	None	None	None	None	None	0	0	0.5	2	0.6666666666666666	2	1.0	0.6666666666666666	4	2	0	0	0	0.2	5	1	0.3333333333333333	5	0.0	0.5	0.6722860286869616	0.6404222737257084	0.5475200338539354	0.9807391426377893	0.6755910399004786	0.9559502486540251	0.9458959088516302	0.9261001592662481	0	0	0.0
6194	0.034184147635209036	0.015700078943419918	0.009830756715719586	0.7590974391711406	None	0.25	1	0.4	4	0.75	9	0.3181818181818182	0.75	11	9	2	0	0	0.36363636363636365	11	4	0.9333333333333333	14	0.0	0.6666666666666666	0.8557435590912871	0.653194314790066	0.5562503451740475	0.9568466009136631	0.4686010000889797	0.8732174471935436	0.8837110180658626	0.8684398726076697	0	0	0.0
1097	None	None	None	None	None	0.5	1	0.7142857142857143	5	0.375	3	0.5	0.25	6	2	3	0	0	0.8	4	5	0.6666666666666666	10	0.0	0.3333333333333333	0.5293768563795826	0.932582016990813	0.3918551120838828	0.830156487187314	0.7383934195712113	0.9088422632533819	0.9106676916389369	0.8976260007953297	0	0	0.0
5781	0.05863386726635507	0.03234871932654477	0.03055855137820399	0.6136440669317577	None	0.25	1	0.4	4	0.7692307692307693	10	0.3125	0.7692307692307693	12	10	2	0	0	0.3333333333333333	12	4	1.0	15	0.0	0.6666666666666666	0.7968855943989659	0.6415997416138816	0.4103715261338287	0.966261108133198	0.4686010000889797	0.8916681347930528	0.9178004940478325	0.8823627238127366	0	0	0.0
3821	0.08093722648059165	0.024098543441626406	0.015859860799535934	0.6879187521998718	None	0.25	1	0.36363636363636365	4	0.7857142857142857	11	0.3076923076923077	0.7857142857142857	13	11	2	0	0	0.3076923076923077	13	4	1.0666666666666667	16	0.0	0.6666666666666666	0.7968855943989659	0.6138306425058825	0.23572477423738974	0.9781806214469796	0.349073816342317	0.8640264874419314	0.9425465204278998	0.88477983521291	0	0	0.0
1575	None	None	None	None	None	0	0	1.0	3	0.0	0	0.6666666666666666	0	2	0	1	1	0	0.6666666666666666	2	3	0.26666666666666666	4	0.25	1.0	0	0	0	0	0	0	0	0	0	0	0
4439	0.06010752649930916	0.025551876781381596	0.02541021892383996	0.6411314925721147	None	0.25	1	0.36363636363636365	4	0.7857142857142857	11	0.3076923076923077	0.7857142857142857	13	11	2	0	0	0.3076923076923077	13	4	1.0666666666666667	16	0.0	0.6666666666666666	0.7968855943989659	0.6461199563604346	0.5850182780302676	0.9624364115156928	0.4686010000889797	0.8763345652474217	0.8837110180658626	0.8737513767876673	0	0	0.0
6253	0.060094230341202294	0.02573502936766122	0.024748678786689873	0.6533632396654279	None	0.25	1	0.36363636363636365	4	0.7857142857142857	11	0.3076923076923077	0.7857142857142857	13	11	2	0	0	0.3076923076923077	13	4	1.0666666666666667	16	0.0	0.6666666666666666	0.7968855943989659	0.6461199563604346	0.5850182780302676	0.9624364115156928	0.4686010000889797	0.8763345652474217	0.8837110180658626	0.8737513767876673	0	0	0.0
7388	0.06729595423466357	0.022087716010493693	0.017602016464715663	0.6566875984215692	None	0.25	1	0.4	4	0.75	9	0.3181818181818182	0.6666666666666666	10	8	3	0	0	0.36363636363636365	11	4	0.9333333333333333	14	0.0	0.6666666666666666	0.8263145767451265	0.6374585548340814	0.4103715261338287	0.9653996738951229	0.4686010000889797	0.8890715892998625	0.9178004940478325	0.8798954787883835	0	0	0.0
448	None	None	None	None	None	0	0	0.3125	5	0.7142857142857143	15	0.7666666666666667	0.42857142857142855	12	9	10	0	0	0.8333333333333334	5	6	1.5333333333333334	23	0.0	0.11764705882352941	0.4792774241462306	0.9337219007035255	0.7466270666901876	0.9135764199535797	0.6380515128470369	0.9462759736511337	0.8718187847747277	0.9323923889555001	0	0	0.0
6169	0.06032856389551741	0.030376274700229435	0.02901191689731715	0.7231464440346622	None	0.25	1	0.4	4	0.75	9	0.3181818181818182	0.75	11	9	2	0	0	0.36363636363636365	11	4	0.9333333333333333	14	0.0	0.6666666666666666	0.7968855943989659	0.6459166910963412	0.5850182780302676	0.9658970550680308	0.4686010000889797	0.8876632366592967	0.8837110180658626	0.8812130316272296	0	0	0.0
169	None	None	None	None	None	0	0	0	0	0	0	1.0	0	0	0	0	1	0	1.0	1	1	0.06666666666666667	1	0.25	0	0	0	0	0	0	0	0	0	0	0	0
2396	None	None	None	None	None	0	0	0.6666666666666666	4	0.3333333333333333	2	0.6666666666666666	0.16666666666666666	3	1	4	0	0	0.75	3	4	0.5333333333333333	8	0.0	0.8	0.9396741458044116	0.8141666444598642	0.8162515929663753	0.9412303257955386	0.4496842380504805	0.9183740895497029	0.9091841582492803	0.9023645749906087	0	0	0.0
2122	None	None	None	None	None	0	0	0.25	1	1.0	3	1.0	0	0	0	4	0	0	0.2	5	1	0.3333333333333333	5	0.0	0	0	0	0	0	0	0	0	0	0	0	0
866	None	None	None	None	None	0	0	0.625	5	0.2	2	0.48	0	0	0	11	0	0	1.0	5	5	0.8	12	0.0	0.5	0	0	0	0	0	0	0	0	0	0	0
434	None	None	None	None	None	0	0	1.0	1	0	0	1.0	0	1	0	0	0	0	0.5	2	1	0.13333333333333333	2	0.0	0	0	0	0	0	0	0	0	0	0	0	0
2837	0.0005940774472874626	0.00011227197857628936	7.444296650977418e-05	0.9958058324516665	None	0	0	0.75	3	0.25	1	0.5	0.25	3	1	2	0	0	0.75	3	4	0.4	6	0.0	0.6666666666666666	0.8557435590912871	0.6147559362961943	0.20695684138116963	0.9738342435828159	0.4686010000889797	0.9120705873755316	0.9528680045496639	0.8948348261694711	0	0	0.0
1437	None	None	None	None	None	0	0	0.8	4	0.2	1	0.5833333333333334	0.2	5	1	1	2	0	0.75	4	3	0.4666666666666667	7	1.0	0.6666666666666666	0.3524036387035679	0.9499851556206037	0.583512360523677	0.9516627598874587	0.43693804003408604	0.946900634391235	0.8997713002574314	0.9495523602725626	0.6	0.4	0.0
174	None	None	None	None	None	0	0	0.6666666666666666	2	0.5	1	0.6666666666666666	0.5	3	1	0	0	0	0.6666666666666666	3	2	0.26666666666666666	4	0.0	0	0.9477194023276917	0.9534253555353939	0.640367833384849	0.7716641270729412	0.17839056536057551	0.8924795820571476	0.9593729944310175	0.8926103635921117	0	0	0.0
5619	0.06201579680136219	0.025811231500471918	0.023165018542842804	0.6449737482905351	None	0.25	1	0.36363636363636365	4	0.7857142857142857	11	0.3076923076923077	0.7857142857142857	13	11	2	0	0	0.3076923076923077	13	4	1.0666666666666667	16	0.0	0.6666666666666666	0.7968855943989659	0.6458177548600125	0.5850182780302676	0.9659593748472033	0.4686010000889797	0.8750161097585882	0.8837110180658626	0.8769770719172499	0	0	0.0
6820	0.060459330416523925	0.022564546890967808	0.02038315383865673	0.625019335859881	None	0.25	1	0.4	4	0.75	9	0.3181818181818182	0.75	11	9	2	0	0	0.36363636363636365	11	4	0.9333333333333333	14	0.0	0.6666666666666666	0.7968855943989659	0.6459166910963412	0.5850182780302676	0.9658970550680308	0.4686010000889797	0.894835665188091	0.8837110180658626	0.8837717159240743	0	0	0.0
7498	0.07285505785996012	0.022455854794162677	0.01321691135336792	0.6706156168750481	None	0.2	1	0.3333333333333333	4	0.8	12	0.30357142857142855	0.8	14	12	2	0	0	0.2857142857142857	14	4	1.1333333333333333	17	0.0	0.6666666666666666	0.8263145767451265	0.6417953451346797	0.5850182780302676	0.9662237831124146	0.4686010000889797	0.8702459367131454	0.8837110180658626	0.8750804820909203	0	0	0.0
6481	0.06007818371050748	0.025136003116305684	0.024938495072363554	0.6387484955663796	None	0.25	1	0.36363636363636365	4	0.7857142857142857	11	0.3076923076923077	0.7857142857142857	13	11	2	0	0	0.3076923076923077	13	4	1.0666666666666667	16	0.0	0.6666666666666666	0.7968855943989659	0.6461199563604346	0.5850182780302676	0.9624364115156928	0.4686010000889797	0.8763345652474217	0.8837110180658626	0.8737513767876673	0	0	0.0
5432	0.07415631154923058	0.02188515406545188	0.009383795739492032	0.6859061218869513	None	0.2	1	0.3333333333333333	4	0.8	12	0.30357142857142855	0.8	14	12	2	0	0	0.2857142857142857	14	4	1.1333333333333333	17	0.0	0.6666666666666666	0.8263145767451265	0.6417953451346797	0.5850182780302676	0.9662237831124146	0.4686010000889797	0.8702459367131454	0.8837110180658626	0.8750804820909203	0	0	0.0
1349	None	None	None	None	None	0.5	1	0.6666666666666666	4	0.5714285714285714	4	0.42857142857142855	0.42857142857142855	4	3	4	0	0	0.42857142857142855	7	3	0.6	9	0.0	1.0	0.8827124380226647	0.6635509140389416	0.685345109494435	0.938280406817134	0.5059829145970157	0.7798174472116608	0.9050817504739419	0.8256447447293612	0	0	0.0
379	None	None	None	None	None	0	0	0.8	4	0.2	1	0.5833333333333334	0.2	4	1	2	2	0	0.75	4	3	0.4666666666666667	7	0.4	0.6666666666666666	0.6837670976643648	0.9129605202582567	0.6998819767450262	0.821523893666836	0.49762281488867155	0.9511705796168458	0.9233841884713763	0.9073864108458222	0.625	0.5	0.0
6436	0.06171369374129238	0.034119838963736944	0.034101380930818354	0.6241526017769097	None	0.25	1	0.36363636363636365	4	0.7857142857142857	11	0.3076923076923077	0.7857142857142857	13	11	2	0	0	0.3076923076923077	13	4	1.0666666666666667	16	0.0	0.6666666666666666	0.7968855943989659	0.6461199563604346	0.5850182780302676	0.9624364115156928	0.4686010000889797	0.8763345652474217	0.8837110180658626	0.8737513767876673	0	0	0.0
5549	0.07426493637370456	0.021196714447767245	0.010926186712927107	0.6784592142780712	None	0.2	1	0.3333333333333333	4	0.8	12	0.30357142857142855	0.8	14	12	2	0	0	0.2857142857142857	14	4	1.1333333333333333	17	0.0	0.6666666666666666	0.8263145767451265	0.6417953451346797	0.5850182780302676	0.9662237831124146	0.4686010000889797	0.8702459367131454	0.8837110180658626	0.8750804820909203	0	0	0.0
715	None	None	None	None	None	0	0	0.4	2	0.6	3	0.7	0.4	3	2	3	0	0	0.4	2	5	0.4666666666666667	7	0.0	0	0.6789764588083312	0.90080836766852	0.7255396448634213	0.7605847295050607	0.6926904115607466	0.7894145552857553	0.7074848028038092	0.826521986171197	0	0	0.0
4717	0.07244014285548274	0.03349179016662944	-0.013394324261077355	0.6828184432179315	None	0.2	1	0.3333333333333333	4	0.8	12	0.30357142857142855	0.7333333333333333	13	11	3	0	0	0.2857142857142857	14	4	1.1333333333333333	17	0.0	0.6666666666666666	0.7968855943989659	0.6458177548600125	0.5850182780302676	0.9659593748472033	0.4686010000889797	0.8750161097585882	0.8837110180658626	0.8769770719172499	0	0	0.0
5016	0.06138605126919925	0.02680943343490195	0.026758144990870942	0.6270843959892065	None	0.25	1	0.36363636363636365	4	0.7857142857142857	11	0.3076923076923077	0.7857142857142857	13	11	2	0	0	0.3076923076923077	13	4	1.0666666666666667	16	0.0	0.6666666666666666	0.7968855943989659	0.6461199563604346	0.5850182780302676	0.9624364115156928	0.4686010000889797	0.8763345652474217	0.8837110180658626	0.8737513767876673	0	0	0.0
6608	0.06388847957933866	0.025796491262243672	0.025681039939056176	0.628869104545291	None	0.2	1	0.3333333333333333	4	0.8	12	0.30357142857142855	0.8	14	12	2	0	0	0.2857142857142857	14	4	1.1333333333333333	17	0.0	0.6666666666666666	0.7968855943989659	0.6509679223539134	0.5850182780302676	0.9621770470394526	0.4686010000889797	0.8750164429579071	0.8837110180658626	0.8738253116486218	0	0	0.0
3241	0.01677100341007853	0.004114068029112151	0.003742400400989638	0.9469192521287754	None	0.3333333333333333	1	0.5	4	0.5555555555555556	5	0.4583333333333333	0.5555555555555556	8	5	2	0	0	0.375	3	8	0.7333333333333333	11	0.0	0.25	0.8557435590912871	0.7856238875620878	0.7583869811301924	0.852000969883826	0.4686010000889797	0.6850929633419709	0.8582338212712517	0.7816774088365341	0	0	0.0
4986	0.040518039013569804	0.013692948632176056	0.013680139276429916	0.8247518497547803	None	0.3333333333333333	1	0.4444444444444444	4	0.7272727272727273	8	0.325	0.7272727272727273	10	8	2	0	0	0.4	10	4	0.8666666666666667	13	0.0	0.6666666666666666	0.7968855943989659	0.6200420324128214	0.1761155355429998	0.9737688059888367	0.3319866157104626	0.8878301483235569	0.9498514966357545	0.8867105418741966	0	0	0.0
2620	0.0013147412440707006	0.0002141108777258041	-0.00021373425044094447	0.9961454464192884	None	1.0	1	1.0	4	0.25	1	0.6666666666666666	0	4	0	1	0	0	1.0	3	3	0.4	6	0.0	0.6666666666666666	0	0	0	0	0	0	0	0	0	0	0
6328	0.05307036123114187	0.0025487622749847034	0.0019218284587073987	0.7609535342565324	None	0.25	1	0.36363636363636365	4	0.7857142857142857	11	0.3076923076923077	0.7857142857142857	13	11	2	0	0	0.3076923076923077	13	4	1.0666666666666667	16	0.0	0.6666666666666666	0.9096813169540425	0.7018035841386565	0.5850182780302676	0.9025137609299899	0.4686010000889797	0.7032113268632795	0.8837110180658626	0.7882936222876664	0	0	0.0
4025	0.03202932004504707	0.010348010303602275	0.00024912703136047767	0.9943178927596241	None	0.25	1	0.4	4	0.75	9	0.3181818181818182	0.6666666666666666	10	8	3	0	0	0.36363636363636365	11	4	0.9333333333333333	14	0.0	0.6666666666666666	0.7267707093401515	0.6761904440558721	0.5244399121909116	0.8921761413990094	0.3747295703411317	0.7792029087934264	0.8533686117579139	0.7974076815007902	0	0	0.0
5947	0.07164448766349875	0.020943585901385897	0.01151090555057309	0.6747777756786391	None	0.2	1	0.3333333333333333	4	0.8	12	0.30357142857142855	0.8	14	12	2	0	0	0.2857142857142857	14	4	1.1333333333333333	17	0.0	0.6666666666666666	0.8263145767451265	0.6417953451346797	0.5850182780302676	0.9662237831124146	0.4686010000889797	0.8702459367131454	0.8837110180658626	0.8750804820909203	0	0	0.0
1848	None	None	None	None	None	0	0	0.5	2	0.5	2	0.6666666666666666	0.25	1	1	4	1	0	1.0	3	3	0.4	6	0.08333333333333333	0.6666666666666666	0.5169234823803031	0.5	0.1	0.5	0.739932544117294	0.5	0.9341460777112265	0.5	1.0	1.0	0.0
4937	0.06178853246033718	0.03240251460539449	0.032394416258411135	0.6206162016419096	None	0.25	1	0.36363636363636365	4	0.7857142857142857	11	0.3076923076923077	0.7857142857142857	13	11	2	0	0	0.3076923076923077	13	4	1.0666666666666667	16	0.0	0.6666666666666666	0.7968855943989659	0.6461199563604346	0.5850182780302676	0.9624364115156928	0.4686010000889797	0.8763345652474217	0.8837110180658626	0.8737513767876673	0	0	0.0
7532	0.02337430883644841	0.006033616818377448	0.0005011212719703062	0.9277000978836507	None	0.3333333333333333	1	0.5	4	0.7	7	0.3333333333333333	0.7	9	7	2	0	0	0.4444444444444444	9	4	0.8	12	0.0	0.6666666666666666	0.7968855943989659	0.6258123364935071	0.23572477423738974	0.9747996819454785	0.4686010000889797	0.8742047577339107	0.9425465204278998	0.8845364874225089	0	0	0.0
6552	0.044153234144706996	0.014328392635218113	0.014078373846430858	0.5969950009596733	None	0.25	1	0.4	4	0.75	9	0.3181818181818182	0.75	11	9	2	0	0	0.36363636363636365	11	4	0.9333333333333333	14	0.0	0.6666666666666666	0.7968855943989659	0.6459166910963412	0.5850182780302676	0.9658970550680308	0.4686010000889797	0.8746203444714754	0.8837110180658626	0.8767944460444649	0	0	0.0
6027	0.0586137475327897	0.028291230880811695	0.0266030179164723	0.6226202026718244	None	0.25	1	0.4	4	0.7692307692307693	10	0.3125	0.7692307692307693	12	10	2	0	0	0.3333333333333333	12	4	1.0	15	0.0	0.6666666666666666	0.7968855943989659	0.6415997416138816	0.4103715261338287	0.966261108133198	0.4686010000889797	0.8916681347930528	0.9178004940478325	0.8823627238127366	0	0	0.0
7444	0.06190322768779386	0.031979827010635266	0.03194043775791356	0.6194763122721991	None	0.25	1	0.36363636363636365	4	0.7857142857142857	11	0.3076923076923077	0.7857142857142857	13	11	2	0	0	0.3076923076923077	13	4	1.0666666666666667	16	0.0	0.6666666666666666	0.7968855943989659	0.6461199563604346	0.5850182780302676	0.9624364115156928	0.4686010000889797	0.8763345652474217	0.8837110180658626	0.8737513767876673	0	0	0.0
2236	None	None	None	None	None	0	0	0.6666666666666666	4	0.2857142857142857	2	0.9	0	1	0	7	0	0	0.4	2	5	0.6	9	0.0	0.2857142857142857	0	0	0	0	0	0	0	0	0	0	0
1647	None	None	None	None	None	0	0	0.1	1	1.0	13	0.6	0.7692307692307693	11	10	3	9	0	1.0	5	5	1.0	15	1.0	0	0.8800399211384725	0.7169487680133063	0.5727349212593489	0.8513072492254249	0.2808905665492614	0.6403414180633777	0.9202896071893489	0.7471944028620979	0.09090909090909091	0.09090909090909091	0.0
7367	0.0616736404693522	0.026416974077201453	0.003915533504394176	0.677596370752005	None	0.2	1	0.3333333333333333	4	0.8125	13	0.3	0.8125	15	13	2	0	0	0.26666666666666666	15	4	1.2	18	0.0	0.6666666666666666	0.7968855943989659	0.6395707317597387	0.23572477423738974	0.9622003362757244	0.4479925977731062	0.885405671218842	0.9425465204278998	0.8756308591579226	0	0	0.0
5904	0.05827439490539459	0.03666233727072236	0.036228939646661414	0.6268857666659604	None	0.25	1	0.4	4	0.7692307692307693	10	0.3125	0.7692307692307693	12	10	2	0	0	0.3333333333333333	12	4	1.0	15	0.0	0.6666666666666666	0.7968855943989659	0.6415997416138816	0.4103715261338287	0.966261108133198	0.4686010000889797	0.8916681347930528	0.9178004940478325	0.8823627238127366	0	0	0.0
2632	0.0037868287768498344	0.00018501958441821274	0.00018483353764012586	0.9845576689353756	None	0	0	0.75	3	0.5	2	0.6	0.5	4	2	1	1	0	0.4	2	5	0.4	6	0.25	0.5	0.6083796619522941	0.9497062793772792	0.6998819767450262	0.821523893666836	0.45303908810979454	0.8769167440289076	0.8799554543078375	0.8949981130073336	1.0	0.25	0.0
3520	0.02040813566803229	0.008185508710234692	0.007685369186143144	0.9650093982138306	None	0.3333333333333333	1	0.5555555555555556	5	0.5454545454545454	6	0.48148148148148145	0.5454545454545454	9	6	3	1	0	0.3333333333333333	3	9	0.8666666666666667	13	0.14285714285714285	0.6	0.8557435590912871	0.5939592524547005	0.6292253809429037	0.9742393037848828	0.27049159534654377	0.8033128300038523	0.9289398986417118	0.8589703983698562	1.0	0	0.0
3204	0.02520056380756666	0.0064610473366291474	0.004990228483026999	0.9661813361284438	None	0.3333333333333333	1	0.5	4	0.6	6	0.4444444444444444	0.6	9	6	2	0	0	0.3333333333333333	3	9	0.8	12	0.0	0.4444444444444444	0.8557435590912871	0.7719681851041267	0.9317556842301172	0.843562950817641	0.4686010000889797	0.7217353618573192	0.8837110180658626	0.7834425143835152	0	0	0.0
1872	None	None	None	None	None	0	0	0.75	3	0.0	0	0.5555555555555556	0	3	0	1	0	0	1.0	3	3	0.3333333333333333	5	0.0	0	0	0	0	0	0	0	0	0	0	0	0
2576	None	None	None	None	None	0	0	0.6	3	0.2	1	0.875	0.2	4	1	2	0	0	0.5	2	4	0.4666666666666667	7	0.0	0.4	0.8263145767451265	0.6142201483074698	0.8587138125943596	0.9690157617028976	0.3541211200543268	0.7257137505885684	0.9094700390433164	0.8357524052278765	0	0	0.0
5712	0.04006680499691718	0.013817958960797882	0.013355862868842609	0.8361447495122716	None	0.3333333333333333	1	0.4444444444444444	4	0.7272727272727273	8	0.325	0.7272727272727273	10	8	2	0	0	0.4	10	4	0.8666666666666667	13	0.0	0.6666666666666666	0.7968855943989659	0.6200420324128214	0.1761155355429998	0.9737688059888367	0.3319866157104626	0.8878301483235569	0.9498514966357545	0.8867105418741966	0	0	0.0
1076	None	None	None	None	None	0	0	0.75	3	0.0	0	0.5	0	2	0	3	0	0	0.75	4	3	0.4	6	0.0	0.5	0	0	0	0	0	0	0	0	0	0	0
3068	0.02340260319363474	0.0037761146116605288	0.00039931606571305477	0.9743204063171511	None	0.3333333333333333	1	0.5	4	0.6	6	0.4444444444444444	0.6	10	6	1	0	0	0.3333333333333333	3	9	0.8	12	0.0	0.4444444444444444	0.8557435590912871	0.8794605441127721	0.7661065661584004	0.9174251760775914	0.4686010000889797	0.7572992303021279	0.8837110180658626	0.8634653856118348	0	0	0.0
1322	None	None	None	None	None	0	0	0.5	1	1.0	1	1.0	1.0	2	1	0	0	0	0.3333333333333333	3	1	0.2	3	0.0	0	0.29431198992095897	0.8746944969601529	0.529504851928057	0.9838631829848538	0.5063864000027695	0.7933663463297952	0.9227246088764688	0.9217438772434398	0	0	0.0
3687	0.07015698440947013	0.021429656544189428	0.021429459738978217	0.6586387287668192	None	0.25	1	0.4	4	0.75	9	0.3181818181818182	0.6666666666666666	10	8	3	0	0	0.36363636363636365	11	4	0.9333333333333333	14	0.0	0.6666666666666666	0.7968855943989659	0.611545297013917	0.1761155355429998	0.9772052142922936	0.2722230238371312	0.883437189553562	0.9498514966357545	0.888857366295809	0	0	0.0
7283	0.05855102133884656	0.028716703947131376	0.02736575889590644	0.622267267354095	None	0.25	1	0.4	4	0.7692307692307693	10	0.3125	0.7692307692307693	12	10	2	0	0	0.3333333333333333	12	4	1.0	15	0.0	0.6666666666666666	0.7968855943989659	0.6415997416138816	0.4103715261338287	0.966261108133198	0.4686010000889797	0.8916681347930528	0.9178004940478325	0.8823627238127366	0	0	0.0
947	None	None	None	None	None	0	0	1.0	1	0	0	1.0	0	1	0	0	0	0	0.5	2	1	0.13333333333333333	2	0.0	0	0	0	0	0	0	0	0	0	0	0	0
892	None	None	None	None	None	0	0	0.5	2	0.5	2	0.5	0	0	0	5	0	0	0.75	3	4	0.4	6	0.0	0	0	0	0	0	0	0	0	0	0	0	0
6219	0.06012474614004473	0.027041323629496447	0.02600953909830247	0.6543380369001262	None	0.25	1	0.36363636363636365	4	0.7857142857142857	11	0.3076923076923077	0.7857142857142857	13	11	2	0	0	0.3076923076923077	13	4	1.0666666666666667	16	0.0	0.6666666666666666	0.7968855943989659	0.6461199563604346	0.5850182780302676	0.9624364115156928	0.4686010000889797	0.8763345652474217	0.8837110180658626	0.8737513767876673	0	0	0.0
4538	0.06092077781639792	0.026600372709034422	0.025823910984164845	0.6607313718545342	None	0.25	1	0.36363636363636365	4	0.7857142857142857	11	0.3076923076923077	0.7857142857142857	13	11	2	0	0	0.3076923076923077	13	4	1.0666666666666667	16	0.0	0.6666666666666666	0.7968855943989659	0.6461199563604346	0.5850182780302676	0.9624364115156928	0.4686010000889797	0.8763345652474217	0.8837110180658626	0.8737513767876673	0	0	0.0
2883	0.0070278709885112055	0.000697944228649096	-0.0006267007833167257	0.9819871459827745	None	0.5	1	0.6666666666666666	4	0.5	3	0.4444444444444444	0.3333333333333333	3	2	4	0	0	0.5	6	3	0.5333333333333333	8	0.0	1.0	0.7441625584527427	0.8697703871640479	0.8548633934393524	0.9646799283147707	0.553251738908442	0.8846640810307328	0.9356963514901923	0.9179297084037531	0	0	0.0
1939	None	None	None	None	None	0	0	0.5	3	0.6666666666666666	4	0.5714285714285714	0.6666666666666666	5	4	2	0	0	0.2857142857142857	7	2	0.5333333333333333	8	0.0	0.6666666666666666	0.9096813169540425	0.9441367438129917	0.6254417976547977	0.8974773794654083	0.553251738908442	0.7783347338419646	0.9203411905142685	0.8893664159167873	0	0	0.0
2801	0.005609839098446717	0.001130328332952781	-0.001109831376126702	0.9914815319481963	None	0.5	1	0.8333333333333334	5	0.2857142857142857	2	0.45	0.2857142857142857	5	2	3	0	0	0.8	5	4	0.6	9	0.0	0.5	0.8557435590912871	0.639263346398743	0.756904008102382	0.9674178485992632	0.42029109525954517	0.8781367879928116	0.9299753402721317	0.8786078494473333	0	0	0.0
2634	0.0018214012242949145	0.00023365400217755636	-0.0002336403701944508	0.9977569372318564	None	0	0	1.0	3	0.0	0	0.6666666666666666	0	2	0	1	1	0	0.6666666666666666	2	3	0.26666666666666666	4	0.25	1.0	0	0	0	0	0	0	0	0	0	0	0
7053	0.06045392085988934	0.028640618721394263	0.028266980839309806	0.620586563555368	None	0.25	1	0.36363636363636365	4	0.7857142857142857	11	0.3076923076923077	0.7857142857142857	13	11	2	0	0	0.3076923076923077	13	4	1.0666666666666667	16	0.0	0.6666666666666666	0.7968855943989659	0.6458177548600125	0.5850182780302676	0.9659593748472033	0.4686010000889797	0.8750161097585882	0.8837110180658626	0.8769770719172499	0	0	0.0
1993	None	None	None	None	None	0	0	0.16666666666666666	1	1.0	6	1.0	0.6666666666666666	5	4	2	0	0	0.125	8	1	0.5333333333333333	8	0.0	0	0.5242823761187125	0.8307725171316169	0.9083283322516408	0.9142381129731475	0.7991541253319043	0.9467798418320157	0.8342112390137025	0.9071019858547694	0	0	0.0
5078	0.06168471563048609	0.03380501054350276	0.033785688664191224	0.6219981512836589	None	0.25	1	0.36363636363636365	4	0.7857142857142857	11	0.3076923076923077	0.7857142857142857	13	11	2	0	0	0.3076923076923077	13	4	1.0666666666666667	16	0.0	0.6666666666666666	0.7968855943989659	0.6461199563604346	0.5850182780302676	0.9624364115156928	0.4686010000889797	0.8763345652474217	0.8837110180658626	0.8737513767876673	0	0	0.0
277	None	None	None	None	None	0	0	0.6666666666666666	2	0.5	1	0.6666666666666666	0	2	0	1	0	0	0.6666666666666666	3	2	0.26666666666666666	4	0.0	0.6666666666666666	0	0	0	0	0	0	0	0	0	0	0
331	None	None	None	None	None	0	0	0.625	5	0.3	3	0.48	0	0	0	11	0	0	1.0	5	5	0.8	12	0.0	0.5	0	0	0	0	0	0	0	0	0	0	0
640	None	None	None	None	None	0	0	0.4	2	0.6	3	0.5833333333333334	0	0	0	6	0	0	0.75	4	3	0.4666666666666667	7	0.0	0.4	0	0	0	0	0	0	0	0	0	0	0
6231	0.06118813888861336	0.028937313228639693	0.02892693024175309	0.6255928365898185	None	0.25	1	0.36363636363636365	4	0.7857142857142857	11	0.3076923076923077	0.7857142857142857	13	11	2	0	0	0.3076923076923077	13	4	1.0666666666666667	16	0.0	0.6666666666666666	0.7968855943989659	0.6461199563604346	0.5850182780302676	0.9624364115156928	0.4686010000889797	0.8763345652474217	0.8837110180658626	0.8737513767876673	0	0	0.0
2477	None	None	None	None	None	0	0	0	0	0	0	1.0	0	0	0	0	0	0	1.0	1	1	0.06666666666666667	1	0.0	0	0	0	0	0	0	0	0	0	0	0	0
3578	0.020441008230085673	0.006802922399295317	0.005801583210298221	0.9677837084568371	None	0.3333333333333333	1	0.5555555555555556	5	0.5454545454545454	6	0.48148148148148145	0.5454545454545454	9	6	3	1	0	0.3333333333333333	3	9	0.8666666666666667	13	0.14285714285714285	0.6	0.8557435590912871	0.5939592524547005	0.6292253809429037	0.9742393037848828	0.27049159534654377	0.8033128300038523	0.9289398986417118	0.8589703983698562	1.0	0	0.0
3501	0.019776223184408238	0.007591451620364039	0.007081983584364578	0.9652616640860797	None	0.3333333333333333	1	0.5555555555555556	5	0.5454545454545454	6	0.48148148148148145	0.5454545454545454	9	6	3	1	0	0.3333333333333333	3	9	0.8666666666666667	13	0.14285714285714285	0.6	0.8557435590912871	0.5939592524547005	0.6292253809429037	0.9742393037848828	0.27049159534654377	0.8033128300038523	0.9289398986417118	0.8589703983698562	1.0	0	0.0
6050	0.0571094901022577	0.030314407089814817	0.02865763263153943	0.6135534120505624	None	0.25	1	0.4	4	0.7692307692307693	10	0.3125	0.7692307692307693	12	10	2	0	0	0.3333333333333333	12	4	1.0	15	0.0	0.6666666666666666	0.7968855943989659	0.6415997416138816	0.4103715261338287	0.966261108133198	0.4686010000889797	0.8916681347930528	0.9178004940478325	0.8823627238127366	0	0	0.0
1759	None	None	None	None	None	0	0	0.5	3	0.6666666666666666	4	0.5714285714285714	0.6666666666666666	6	4	1	0	0	0.2857142857142857	7	2	0.5333333333333333	8	0.0	0.6666666666666666	0.8269219377033925	0.96433980066985	0.699729075922545	0.9005055472435272	0.5603857602141055	0.7770745598559438	0.9298515524041457	0.9046206825668519	0	0	0.0
2944	0.0029879398376297544	0.0013497659604530471	-0.0013027004358189685	0.9933307855921637	None	0.5	1	0.8571428571428571	6	0.125	1	0.5	0.125	6	1	3	0	0	0.8	5	4	0.6666666666666666	10	0.0	0.6666666666666666	0.8827124380226647	0.6778823058929633	0.685345109494435	0.9016330073086013	0.5110302183090255	0.8202562933691724	0.8592099442867905	0.8164603964039066	0	0	0.0
7187	0.04581080216119478	0.02708146168496765	0.02706802718386173	0.5796584657112034	None	0.25	1	0.4	4	0.7692307692307693	10	0.3125	0.7692307692307693	12	10	2	0	0	0.3333333333333333	12	4	1.0	15	0.0	0.6666666666666666	0.8263145767451265	0.6496086793543504	0.5850182780302676	0.9613800190727256	0.4686010000889797	0.8773421701229978	0.8837110180658626	0.8735964902808508	0	0	0.0
2732	0.00963570355653937	0.0028515680302147557	0.0009201548358653634	0.9879217001310431	None	0.5	1	0.6666666666666666	4	0.5	3	0.4444444444444444	0.3333333333333333	4	2	3	0	0	0.5	6	3	0.5333333333333333	8	0.0	1.0	0.8269219377033925	0.8668516701968141	0.7199408357348099	0.9472755955300405	0.48854469213341545	0.879998314646674	0.8968702411715128	0.9047749600498523	0	0	0.0
2295	None	None	None	None	None	1.0	1	1.0	4	0.25	1	0.6666666666666666	0	2	0	3	0	0	1.0	3	3	0.4	6	0.0	0.6666666666666666	0	0	0	0	0	0	0	0	0	0	0
153	None	None	None	None	None	0	0	0.3125	5	0.6666666666666666	14	0.36507936507936506	0.5714285714285714	16	12	6	2	0	0.7777777777777778	9	7	1.5333333333333334	23	0.16666666666666666	0.42105263157894735	0.6597243930711025	0.9159824300537591	0.7877662451084324	0.9483227800328552	0.4073483417806775	0.839898842922006	0.9468935523783991	0.910414640718647	0.53125	0.0625	0.0
3559	0.04059321626863577	0.01303838424384443	0.004945319584644117	0.9011998703866091	None	0.25	1	0.4	4	0.75	9	0.3181818181818182	0.6666666666666666	10	8	3	0	0	0.36363636363636365	11	4	0.9333333333333333	14	0.0	0.6666666666666666	0.8863292841835214	0.6080408429183614	0.9423096866819112	0.8988640661276015	0.31254670967122233	0.8411788705564022	0.9489135183708345	0.8069416400402457	0	0	0.0
4577	0.07340063943424567	0.03161433081983326	-0.00780620197391363	0.6801355795000515	None	0.2	1	0.3333333333333333	4	0.8	12	0.30357142857142855	0.7333333333333333	13	11	3	0	0	0.2857142857142857	14	4	1.1333333333333333	17	0.0	0.6666666666666666	0.7441625584527427	0.9587026763498333	0.5850182780302676	0.9618894819340572	0.4686010000889797	0.8099533464239049	0.8282596898784786	0.9313512268852348	0	0	0.0
6664	0.06162780449557355	0.024238229718521607	0.024234308677191636	0.6492600653064156	None	0.2	1	0.3333333333333333	4	0.8	12	0.30357142857142855	0.8	14	12	2	0	0	0.2857142857142857	14	4	1.1333333333333333	17	0.0	0.6666666666666666	0.7968855943989659	0.6427683643265955	0.4103715261338287	0.9626001222250505	0.4686010000889797	0.8885476955319144	0.9178004940478325	0.8776598776305544	0	0	0.0
2789	0.003950352397499747	0.0009715532969537567	0.0009688281196588494	0.9845612925109642	None	0.75	3	0.9	9	0.15384615384615385	2	0.5	0.07692307692307693	7	1	7	0	0	0.8333333333333334	5	6	1.0	15	0.0	0.6	0.8557435590912871	0.6246540476455661	0.756904008102382	0.9768809302062734	0.4686010000889797	0.8564224565602271	0.8837110180658626	0.8821533569126655	0	0	0.0
2361	None	None	None	None	None	0	0	0.5	2	0.6666666666666666	2	0.8333333333333334	0	1	0	3	1	0	0.6666666666666666	2	3	0.3333333333333333	5	0.1111111111111111	0	0	0	0	0	0	0	0	0	0	0	0
2959	0.0025407372771716506	0.0013687515245886697	0.0013687343701053443	0.9927478087343777	None	0	0	0.75	3	0.5	2	0.6	0.25	2	1	3	2	0	0.4	2	5	0.4	6	0.2222222222222222	0.5	0.4277910744156386	0.5001724377648622	0.583512360523677	0.5	0.6580782307956705	0.6959199278343507	0.7304273388157907	0.568617080625206	0.75	1.0	0.0
1884	None	None	None	None	None	0	0	0.5	1	1.0	1	0.75	0	0	0	2	0	0	1.0	2	2	0.2	3	0.0	0	0	0	0	0	0	0	0	0	0	0	0
3804	0.032439921264453844	0.0066817929549158	0.006377978539305589	0.9723733641791922	None	0.25	1	0.4	4	0.7692307692307693	10	0.3125	0.6153846153846154	10	8	4	0	0	0.3333333333333333	12	4	1.0	15	0.0	0.6666666666666666	0.7441625584527427	0.6716752072814502	0.5244399121909116	0.9307138404190556	0.3747295703411317	0.8228862736136777	0.8630362168421667	0.8343120653407482	0	0	0.0
3262	0.015303220490381275	0.008175896593032117	0.008157188860603307	0.9740490055401381	None	0	0	0.5	4	0.5555555555555556	5	0.6875	0.5555555555555556	7	5	3	1	0	0.25	2	8	0.7333333333333333	11	0.125	0.6666666666666666	0.8557435590912871	0.5832031517741221	0.9317556842301172	0.9744906539640787	0.349073816342317	0.7774774270916667	0.9289398986417118	0.8511029011915865	1.0	0	0.0
3472	0.06863873513767693	0.023732173403415373	0.015554441307923652	0.7331017219856395	None	0.25	1	0.4	4	0.7692307692307693	10	0.3125	0.6923076923076923	11	9	3	0	0	0.3333333333333333	12	4	1.0	15	0.0	0.6666666666666666	0.7968855943989659	0.6092725412524852	0.23572477423738974	0.9793403960064964	0.349073816342317	0.8782915363374908	0.9425465204278998	0.8902308687163157	0	0	0.0
1270	None	None	None	None	None	0	0	0.5	3	0.6666666666666666	4	0.5333333333333333	0.3333333333333333	4	2	3	2	0	0.6	3	5	0.5333333333333333	8	0.25	0.4	0.6837670976643648	0.9129605202582567	0.6998819767450262	0.821523893666836	0.5061109581400999	0.9544841958840491	0.9233841884713763	0.9094317463115794	0.625	0.5	0.0
5251	0.05991762992162814	0.026273089868748194	0.025181259583329705	0.654002954545541	None	0.25	1	0.36363636363636365	4	0.7857142857142857	11	0.3076923076923077	0.7857142857142857	13	11	2	0	0	0.3076923076923077	13	4	1.0666666666666667	16	0.0	0.6666666666666666	0.7968855943989659	0.6461199563604346	0.5850182780302676	0.9624364115156928	0.4686010000889797	0.8763345652474217	0.8837110180658626	0.8737513767876673	0	0	0.0
5730	0.05933343502611558	0.028515667857110977	0.02683627262053654	0.6280450818789596	None	0.25	1	0.4	4	0.7692307692307693	10	0.3125	0.7692307692307693	12	10	2	0	0	0.3333333333333333	12	4	1.0	15	0.0	0.6666666666666666	0.7968855943989659	0.6415997416138816	0.4103715261338287	0.966261108133198	0.4686010000889797	0.8916681347930528	0.9178004940478325	0.8823627238127366	0	0	0.0
6980	0.06244660518032347	0.027791463744105113	0.02778268881491339	0.624025765268211	None	0.25	1	0.36363636363636365	4	0.7857142857142857	11	0.3076923076923077	0.7857142857142857	13	11	2	0	0	0.3076923076923077	13	4	1.0666666666666667	16	0.0	0.6666666666666666	0.7968855943989659	0.6461199563604346	0.5850182780302676	0.9624364115156928	0.4686010000889797	0.8763345652474217	0.8837110180658626	0.8737513767876673	0	0	0.0
4315	0.05037930899212503	0.021914193311811058	-0.015523161128322104	0.7098777358264692	None	0.25	1	0.4	4	0.75	9	0.3181818181818182	0.5833333333333334	10	7	3	0	0	0.36363636363636365	11	4	0.9333333333333333	14	0.0	0.6666666666666666	0.7968855943989659	0.611545297013917	0.1761155355429998	0.9772052142922938	0.3319866157104626	0.888185291916447	0.9498514966357545	0.8903939598037867	0	0	0.0
5495	0.06117242174001718	0.033061061475252	0.033054001514394735	0.6178466134012062	None	0.25	1	0.36363636363636365	4	0.7857142857142857	11	0.3076923076923077	0.7857142857142857	13	11	2	0	0	0.3076923076923077	13	4	1.0666666666666667	16	0.0	0.6666666666666666	0.7968855943989659	0.6461199563604346	0.5850182780302676	0.9624364115156928	0.4686010000889797	0.8763345652474217	0.8837110180658626	0.8737513767876673	0	0	0.0
4002	0.06845265355829609	0.0195133605961113	0.01917562606566451	0.7034870758901979	None	0.25	1	0.4	4	0.75	9	0.3181818181818182	0.6666666666666666	10	8	3	0	0	0.36363636363636365	11	4	0.9333333333333333	14	0.0	0.6666666666666666	0.7968855943989659	0.611545297013917	0.1761155355429998	0.9772052142922936	0.2722230238371312	0.883437189553562	0.9498514966357545	0.888857366295809	0	0	0.0
1831	None	None	None	None	None	0	0	0.75	3	0.3333333333333333	1	0.625	0	3	0	1	0	0	0.5	4	2	0.3333333333333333	5	0.0	0.6666666666666666	0	0	0	0	0	0	0	0	0	0	0
308	None	None	None	None	None	0	0	0.2857142857142857	2	0.875	7	0.5	0.5	4	4	5	4	0	0.8	4	5	0.6666666666666666	10	0.2857142857142857	0	0.35626749828175097	0.748826506053839	0.6942365809907368	0.9519008877105996	0.9579573814527382	0.7119921825776009	0.9423042989870375	0.8403560935486496	0.25	1.0	0.0
3577	0.07036565269451182	0.02869685532443316	0.025422129336797043	0.6690020883609304	None	0.25	1	0.4	4	0.7692307692307693	10	0.3125	0.6923076923076923	11	9	3	0	0	0.3333333333333333	12	4	1.0	15	0.0	0.6666666666666666	0.7968855943989659	0.6092725412524852	0.23572477423738974	0.9793403960064964	0.349073816342317	0.8782915363374908	0.9425465204278998	0.8902308687163157	0	0	0.0
2192	None	None	None	None	None	0.5	1	0.8333333333333334	5	0.2857142857142857	2	0.6	0.2857142857142857	5	2	3	0	0	0.6	3	5	0.6	9	0.0	1.0	0.9096813169540425	0.5541646204069076	0.5562503451740475	0.8831423782408547	0.553251738908442	0.611600599836203	0.8371955409662595	0.710544321962268	0	0	0.0
6526	0.0613301759591593	0.026160288798841875	0.02560364687136611	0.6457283192162897	None	0.25	1	0.36363636363636365	4	0.7857142857142857	11	0.3076923076923077	0.7857142857142857	13	11	2	0	0	0.3076923076923077	13	4	1.0666666666666667	16	0.0	0.6666666666666666	0.7968855943989659	0.6461199563604346	0.5850182780302676	0.9624364115156928	0.4686010000889797	0.8763345652474217	0.8837110180658626	0.8737513767876673	0	0	0.0
4047	0.07382455946811453	0.030354295201313275	0.021427187538058487	0.7086089508030298	None	0.2	1	0.3333333333333333	4	0.8125	13	0.3	0.75	14	12	3	0	0	0.26666666666666666	15	4	1.2	18	0.0	0.6666666666666666	0.8263145767451265	0.6028207826282235	0.4963143911698859	0.9806636446639817	0.349073816342317	0.8692675882606923	0.9365505610259472	0.8888773212706216	0	0	0.0
6355	0.06153452863711886	0.034527278222171214	0.034504022782451696	0.623415636344627	None	0.25	1	0.36363636363636365	4	0.7857142857142857	11	0.3076923076923077	0.7857142857142857	13	11	2	0	0	0.3076923076923077	13	4	1.0666666666666667	16	0.0	0.6666666666666666	0.7968855943989659	0.6461199563604346	0.5850182780302676	0.9624364115156928	0.4686010000889797	0.8763345652474217	0.8837110180658626	0.8737513767876673	0	0	0.0
2256	None	None	None	None	None	0.5	1	0.8333333333333334	5	0.16666666666666666	1	0.5	0	5	0	2	0	0	1.0	4	4	0.5333333333333333	8	0.0	0.5	0	0	0	0	0	0	0	0	0	0	0
3603	0.06517063791764893	0.02320092944506512	0.01564637931812731	0.7286334845725517	None	0.25	1	0.4	4	0.7692307692307693	10	0.3125	0.6923076923076923	11	9	3	0	0	0.3333333333333333	12	4	1.0	15	0.0	0.6666666666666666	0.7968855943989659	0.6092725412524852	0.23572477423738974	0.9793403960064964	0.349073816342317	0.8782915363374908	0.9425465204278998	0.8902308687163157	0	0	0.0
915	None	None	None	None	None	0	0	0.5	3	0.6666666666666666	4	0.5714285714285714	0.6666666666666666	7	4	0	1	0	0.2857142857142857	2	7	0.5333333333333333	8	1.0	0.3333333333333333	0.298149298663769	0.8123328527242178	0.6111340161744108	0.8044492427184187	0.4731494355330126	0.7960122539392843	0.7840292262796673	0.8043505969976414	1.0	0.14285714285714285	0.0
3608	0.06190122788960185	0.01702335939822423	0.01695646059529916	0.7650907127973199	None	0.25	1	0.4	4	0.7692307692307693	10	0.3125	0.6153846153846154	11	8	3	0	0	0.3333333333333333	12	4	1.0	15	0.0	0.6666666666666666	0.7968855943989659	0.6078022331109448	0.11650629684860983	0.9758141582022613	0.19537223133194545	0.8843421856203262	0.9562707662099578	0.8866126877801406	0	0	0.0
2010	None	None	None	None	None	0	0	0.75	3	0.5	2	0.6	0.25	3	1	2	0	0	0.4	5	2	0.4	6	0.0	1.0	0.9096813169540425	0.9689838774527969	0.5562503451740475	0.9202971001077873	0.5433648291050517	0.5577104525131827	0.9352578247778516	0.8849334912093748	0	0	0.0
4697	0.057606383254420315	0.03881612315726083	0.0378330669936912	0.6292717628655284	None	0.25	1	0.4	4	0.7692307692307693	10	0.3125	0.7692307692307693	12	10	2	0	0	0.3333333333333333	12	4	1.0	15	0.0	0.6666666666666666	0.7968855943989659	0.6415997416138816	0.4103715261338287	0.966261108133198	0.4686010000889797	0.8916681347930528	0.9178004940478325	0.8823627238127366	0	0	0.0
7359	0.06133143167325223	0.02547777352287744	0.02523651113465417	0.6383465626763614	None	0.25	1	0.36363636363636365	4	0.7857142857142857	11	0.3076923076923077	0.7857142857142857	13	11	2	0	0	0.3076923076923077	13	4	1.0666666666666667	16	0.0	0.6666666666666666	0.7968855943989659	0.6461199563604346	0.5850182780302676	0.9624364115156928	0.4686010000889797	0.8763345652474217	0.8837110180658626	0.8737513767876673	0	0	0.0
535	None	None	None	None	None	0	0	1.0	2	0.0	0	0.75	0	2	0	0	2	0	1.0	2	2	0.2	3	1.0	0	0	0	0	0	0	0	0	0	0	0	0
976	None	None	None	None	None	0	0	0.75	3	0.3333333333333333	1	0.8333333333333334	0	3	0	1	0	0	0.6666666666666666	3	2	0.3333333333333333	5	0.0	0.6666666666666666	0	0	0	0	0	0	0	0	0	0	0
6569	0.04498798846860864	0.014189977127965003	0.013877576778123171	0.5939171074253813	None	0.25	1	0.4	4	0.75	9	0.3181818181818182	0.75	11	9	2	0	0	0.36363636363636365	11	4	0.9333333333333333	14	0.0	0.6666666666666666	0.7968855943989659	0.6459166910963412	0.5850182780302676	0.9658970550680308	0.4686010000889797	0.8746203444714754	0.8837110180658626	0.8767944460444649	0	0	0.0
2359	None	None	None	None	None	0.2	1	0.4166666666666667	5	0.5333333333333333	8	0.5666666666666667	0.4	9	6	7	1	0	0.8333333333333334	6	5	1.1333333333333333	17	0.06666666666666667	0.6153846153846154	0.5377308035658895	0.8261586944492368	0.49017069293673093	0.8599582425141834	0.877400579966546	0.9799849151772624	0.867414718083603	0.9184556112012734	1.0	0.1111111111111111	0.0
207	None	None	None	None	None	0	0	0	0	0	0	1.0	0	0	0	0	0	0	1.0	1	1	0.06666666666666667	1	0.0	0	0	0	0	0	0	0	0	0	0	0	0
3766	0.06713086364791868	0.023824454563344102	0.016562758499572658	0.7349935778699341	None	0.25	1	0.4	4	0.7692307692307693	10	0.3125	0.6923076923076923	11	9	3	0	0	0.3333333333333333	12	4	1.0	15	0.0	0.6666666666666666	0.7968855943989659	0.6092725412524852	0.23572477423738974	0.9793403960064964	0.349073816342317	0.8782915363374908	0.9425465204278998	0.8902308687163157	0	0	0.0
4851	0.06261247459219788	0.03439523500003867	0.03422192514268123	0.6190390714240214	None	0.2	1	0.3333333333333333	4	0.8	12	0.30357142857142855	0.8	14	12	2	0	0	0.2857142857142857	14	4	1.1333333333333333	17	0.0	0.6666666666666666	0.7968855943989659	0.6509679223539134	0.5850182780302676	0.9621770470394526	0.4686010000889797	0.8750164429579071	0.8837110180658626	0.8738253116486218	0	0	0.0
143	None	None	None	None	None	0	0	0.42857142857142855	6	0.5263157894736842	10	0.375	0.5263157894736842	15	10	5	0	0	0.875	8	7	1.4	21	0.0	0.2222222222222222	0.6521353759262843	0.9263456476841676	0.5636072953582076	0.9166508207851907	0.5272710801616007	0.8100764604482045	0.8737197507532773	0.8934700239836112	0	0	0.0
6257	0.05736666534690202	0.029013586359089828	0.028091065284262126	0.6173628902957449	None	0.25	1	0.4	4	0.7692307692307693	10	0.3125	0.7692307692307693	12	10	2	0	0	0.3333333333333333	12	4	1.0	15	0.0	0.6666666666666666	0.7968855943989659	0.6415997416138816	0.4103715261338287	0.966261108133198	0.4686010000889797	0.8916681347930528	0.9178004940478325	0.8823627238127366	0	0	0.0
6082	0.07084815197092702	0.02166863947586126	0.0209144383440229	0.6637684032307981	None	0.25	1	0.4	4	0.75	9	0.3181818181818182	0.75	11	9	2	0	0	0.36363636363636365	11	4	0.9333333333333333	14	0.0	0.6666666666666666	0.7968855943989659	0.633792682663008	0.23572477423738974	0.9700478680594073	0.4479925977731062	0.8729215373632357	0.9425465204278998	0.8791532543023552	0	0	0.0
7513	0.05708881605443648	0.018574583972900117	-0.0006664344009606836	0.6652708196710925	None	0.2	1	0.3333333333333333	4	0.8	12	0.30357142857142855	0.8	15	12	1	0	0	0.2857142857142857	14	4	1.1333333333333333	17	0.0	0.6666666666666666	0.7968855943989659	0.8339922066253477	0.5850182780302676	0.9606123686613575	0.4686010000889797	0.8848008582719804	0.8837110180658626	0.9074035310179512	0	0	0.0
4707	0.05752262935025606	0.02880269236513699	0.025726510559199264	0.6270083482646073	None	0.25	1	0.4	4	0.7692307692307693	10	0.3125	0.7692307692307693	12	10	2	0	0	0.3333333333333333	12	4	1.0	15	0.0	0.6666666666666666	0.7968855943989659	0.6415997416138816	0.4103715261338287	0.966261108133198	0.4686010000889797	0.8916681347930528	0.9178004940478325	0.8823627238127366	0	0	0.0
461	None	None	None	None	None	0	0	1.0	2	0.0	0	0.75	0	2	0	0	0	0	1.0	2	2	0.2	3	0.0	0	0	0	0	0	0	0	0	0	0	0	0
5858	0.06471358894673213	0.028980017937152127	0.027854604079446434	0.6224974741366508	None	0.2	1	0.3333333333333333	4	0.8	12	0.30357142857142855	0.8	14	12	2	0	0	0.2857142857142857	14	4	1.1333333333333333	17	0.0	0.6666666666666666	0.7968855943989659	0.6427683643265955	0.4103715261338287	0.9626001222250505	0.4686010000889797	0.8885476955319144	0.9178004940478325	0.8776598776305544	0	0	0.0
659	None	None	None	None	None	0	0	0.3333333333333333	2	0.8333333333333334	5	0.6666666666666666	0.6666666666666666	4	4	3	0	0	0.3333333333333333	2	6	0.5333333333333333	8	0.0	0	0.7616953122304954	0.8895009857817403	0.5378854183371289	0.5604000528165636	0.2320483887453368	0.5901667903950597	0.9071391911301989	0.7104762622593778	0	0	0.0
2259	None	None	None	None	None	0	0	1.0	1	0	0	1.0	0	1	0	0	0	0	0.5	2	1	0.13333333333333333	2	0.0	0	0	0	0	0	0	0	0	0	0	0	0
6997	0.059822043461139444	0.0320259558967201	0.032018843533280446	0.620453923637817	None	0.25	1	0.36363636363636365	4	0.7857142857142857	11	0.3076923076923077	0.7857142857142857	13	11	2	0	0	0.3076923076923077	13	4	1.0666666666666667	16	0.0	0.6666666666666666	0.7968855943989659	0.6461199563604346	0.5850182780302676	0.9624364115156928	0.4686010000889797	0.8763345652474217	0.8837110180658626	0.8737513767876673	0	0	0.0
1116	None	None	None	None	None	0	0	0.18181818181818182	4	0.8	24	0.38095238095238093	0.7	25	21	6	1	0	0.42857142857142855	14	6	2.1333333333333333	32	0.08333333333333333	0.27586206896551724	0.34260130050727106	0.7821458893261309	0.5747874499698393	0.8414841720507686	0.5887831823013877	0.9514421720502619	0.9117901478241828	0.878066941029328	1.0	0.2	0.0
6421	0.046388212772930655	0.015746081291025737	0.015398880654043306	0.5772925101174027	None	0.25	1	0.4	4	0.7692307692307693	10	0.3125	0.7692307692307693	12	10	2	0	0	0.3333333333333333	12	4	1.0	15	0.0	0.6666666666666666	0.8263145767451265	0.6496086793543504	0.5850182780302676	0.9613800190727256	0.4686010000889797	0.8773421701229978	0.8837110180658626	0.8735964902808508	0	0	0.0
861	None	None	None	None	None	0	0	0.4	2	0.8	4	0.5833333333333334	0.8	6	4	0	0	0	0.3333333333333333	2	6	0.4666666666666667	7	0.0	0	0.16991353149645513	0.9186498669219467	0.6608250556410897	0.7055076636475788	0.6656606767032661	0.8384742670082509	0.8967545496551902	0.8386533400989181	0	0	0.0
932	None	None	None	None	None	0	0	0.75	3	0.3333333333333333	1	0.5555555555555556	0	2	0	2	2	0	1.0	3	3	0.3333333333333333	5	0.3333333333333333	1.0	0	0	0	0	0	0	0	0	0	0	0
6728	0.06556624073630339	0.012227612620235466	0.011515566822401443	0.6909964883229058	None	0.25	1	0.36363636363636365	4	0.7857142857142857	11	0.3076923076923077	0.7142857142857143	12	10	3	0	0	0.3076923076923077	13	4	1.0666666666666667	16	0.0	0.6666666666666666	0.7968855943989659	0.6415997416138816	0.4103715261338287	0.9670825869641322	0.4138847119276582	0.8754083774895759	0.9180872659116326	0.877691486195735	0	0	0.0
963	None	None	None	None	None	0.5	1	0.8333333333333334	5	0.2857142857142857	2	0.6	0.14285714285714285	5	1	3	0	0	0.6	5	3	0.6	9	0.0	0.5	0.5199882916783028	0.9323952272626791	0.5446477144277867	0.8662879194223243	0.7424032245533531	0.9465546826576104	0.9090868237940274	0.9209694323904922	0	0	0.0
178	None	None	None	None	None	0	0	0.21428571428571427	3	0.7777777777777778	14	0.35714285714285715	0.7222222222222222	16	13	3	2	0	0.875	7	8	1.3333333333333333	20	0.2857142857142857	0.2222222222222222	0.5100123266747597	0.8818517922969598	0.8268302842356483	0.9347413132553516	0.4119824956700432	0.9512805982383573	0.8931926074437077	0.9274329037851998	0.53125	0.1875	0.0
4872	0.06299435965378143	0.0348682746975292	0.034763395815026375	0.6223901679517319	None	0.2	1	0.3333333333333333	4	0.8125	13	0.3	0.75	14	12	3	0	0	0.26666666666666666	15	4	1.2	18	0.0	0.6666666666666666	0.7968855943989659	0.6509679223539134	0.5850182780302676	0.9621770470394526	0.4686010000889797	0.8750164429579071	0.8837110180658626	0.8738253116486218	0	0	0.0
351	None	None	None	None	None	0	0	0.3333333333333333	1	1.0	2	1.0	1.0	3	2	0	0	0	0.25	1	4	0.26666666666666666	4	0.0	0	0.67721502348277	0.9323855596442896	0.4513260033432431	0.9150174809719646	0.7301623279120941	0.954026792244654	0.9087818933151803	0.9356969828997322	0	0	0.0
3099	None	None	None	None	None	0.5	3	0.7857142857142857	11	0.16666666666666666	3	0.47619047619047616	0.05555555555555555	10	1	9	0	0	0.8571428571428571	6	7	1.3333333333333333	20	0.0	0.42857142857142855	0.8557435590912871	0.8784805287701865	0.8587138125943596	0.9534536210250889	0.4565235238816211	0.8696507526094828	0.8868822502503135	0.9087564685956098	0	0	0.0
5099	0.07622767641062753	0.03789219674338176	0.02402640904441981	0.674728875470255	None	0.2	1	0.3333333333333333	4	0.8125	13	0.3	0.75	14	12	3	0	0	0.26666666666666666	15	4	1.2	18	0.0	0.6666666666666666	0.7968855943989659	0.6184760866979329	0.4963143911698859	0.9766794635218496	0.35916842376633656	0.8694758558041084	0.9178004940478325	0.8847376673821159	0	0	0.0
7349	0.061026742521383154	0.026795790438159578	0.026755351706223483	0.626002353839221	None	0.25	1	0.36363636363636365	4	0.7857142857142857	11	0.3076923076923077	0.7857142857142857	13	11	2	0	0	0.3076923076923077	13	4	1.0666666666666667	16	0.0	0.6666666666666666	0.7968855943989659	0.6461199563604346	0.5850182780302676	0.9624364115156928	0.4686010000889797	0.8763345652474217	0.8837110180658626	0.8737513767876673	0	0	0.0
2697	0.005249807935706082	0.0014956828282664174	-0.0003534578896228003	0.9854379446628945	None	0	0	0.6	3	0.4	2	0.4375	0.4	4	2	2	0	0	1.0	4	4	0.4666666666666667	7	0.0	0.6666666666666666	0.8557435590912871	0.5998314202146678	0.5751840561897985	0.9760497619687185	0.4686010000889797	0.8835152446277996	0.9198654014910433	0.8855578904112856	0	0	0.0
2166	None	None	None	None	None	0	0	0.42857142857142855	3	0.75	6	0.5555555555555556	0.75	7	6	2	1	0	0.2222222222222222	9	2	0.6666666666666666	10	0.14285714285714285	0.5	0.7441625584527427	0.957810070363348	0.8144398738148222	0.9157659260261197	0.567519781519769	0.8435684637709735	0.9078402811479012	0.916665801390275	1.0	0	0.0
3019	0.013318116430318947	0.005389379383030334	0.002711043123078812	0.9727418366269431	None	0.5	1	0.6666666666666666	4	0.5714285714285714	4	0.42857142857142855	0.42857142857142855	4	3	4	0	0	0.42857142857142855	7	3	0.6	9	0.0	1.0	0.8827124380226647	0.6635509140389416	0.7055568693066999	0.9418665810253634	0.44621932272368436	0.7590235726984675	0.9097498744447573	0.8230580667806232	0	0	0.0
1446	None	None	None	None	None	1.0	1	1.0	4	0.0	0	0.5555555555555556	0	2	0	2	0	0	1.0	3	3	0.3333333333333333	5	0.0	1.0	0	0	0	0	0	0	0	0	0	0	0
6956	0.06652788571158975	0.012152475432441068	0.012140614017894652	0.6774247025021811	None	0.2	1	0.3333333333333333	4	0.8	12	0.30357142857142855	0.7333333333333333	13	11	3	0	0	0.2857142857142857	14	4	1.1333333333333333	17	0.0	0.6666666666666666	0.7968855943989659	0.6461199563604346	0.5850182780302676	0.9632621840156003	0.4479925977731062	0.8683513478772357	0.8844912424612459	0.8719526846536587	0	0	0.0
5370	0.06039107975340585	0.026785644820746458	0.026769834192722233	0.625465458720275	None	0.25	1	0.36363636363636365	4	0.7857142857142857	11	0.3076923076923077	0.7857142857142857	13	11	2	0	0	0.3076923076923077	13	4	1.0666666666666667	16	0.0	0.6666666666666666	0.7968855943989659	0.6461199563604346	0.5850182780302676	0.9624364115156928	0.4686010000889797	0.8763345652474217	0.8837110180658626	0.8737513767876673	0	0	0.0
1388	None	None	None	None	None	0	0	0.6666666666666666	2	0.5	1	0.6666666666666666	0.5	3	1	0	0	0	0.6666666666666666	3	2	0.26666666666666666	4	0.0	0	0.8571047281541173	0.6483118005515355	0.4555188656626307	0.7228079974039462	0.8501974384671858	0.9012375260257693	0.8672690498433601	0.779089858232809	0	0	0.0
4777	0.05985206614795397	0.026979523248462166	0.026614075456444293	0.6211669845068579	None	0.25	1	0.4	4	0.7692307692307693	10	0.3125	0.7692307692307693	12	10	2	0	0	0.3333333333333333	12	4	1.0	15	0.0	0.6666666666666666	0.7968855943989659	0.6415997416138816	0.4103715261338287	0.966261108133198	0.4686010000889797	0.8916681347930528	0.9178004940478325	0.8823627238127366	0	0	0.0
6309	0.05706716498332514	0.030580292605797033	0.028758616405374818	0.6125551230065777	None	0.25	1	0.4	4	0.7692307692307693	10	0.3125	0.7692307692307693	12	10	2	0	0	0.3333333333333333	12	4	1.0	15	0.0	0.6666666666666666	0.7968855943989659	0.6415997416138816	0.4103715261338287	0.966261108133198	0.4686010000889797	0.8916681347930528	0.9178004940478325	0.8823627238127366	0	0	0.0
904	None	None	None	None	None	0	0	0.25	2	0.7777777777777778	7	0.4583333333333333	0.5555555555555556	6	5	4	1	0	0.6666666666666666	6	4	0.7333333333333333	11	0.09090909090909091	0.4444444444444444	0.30402959698946297	0.8348688274669779	0.22717251076888473	0.6392975727295998	0.9757332786232651	0.5825327041168873	0.9696198304650839	0.6988883980735914	1.0	0.16666666666666666	0.0
7320	0.06779893677163139	0.018171917774618337	0.018074886091223062	0.6837161961219544	None	0.2	1	0.3333333333333333	4	0.8	12	0.30357142857142855	0.7333333333333333	13	11	3	0	0	0.2857142857142857	14	4	1.1333333333333333	17	0.0	0.6666666666666666	0.7968855943989659	0.6461199563604346	0.5850182780302676	0.9632621840156003	0.4479925977731062	0.8683513478772357	0.8844912424612459	0.8719526846536587	0	0	0.0
5393	0.06035518050434566	0.031800571435664664	0.031797010703045143	0.6212244964088921	None	0.25	1	0.36363636363636365	4	0.7857142857142857	11	0.3076923076923077	0.7857142857142857	13	11	2	0	0	0.3076923076923077	13	4	1.0666666666666667	16	0.0	0.6666666666666666	0.7968855943989659	0.6461199563604346	0.5850182780302676	0.9624364115156928	0.4686010000889797	0.8763345652474217	0.8837110180658626	0.8737513767876673	0	0	0.0
5224	0.06304015800120934	0.01403086039289162	0.007130429987343794	0.6695714534865789	None	0.25	1	0.4	4	0.7692307692307693	10	0.3125	0.6923076923076923	11	9	3	0	0	0.3333333333333333	12	4	1.0	15	0.0	0.6666666666666666	0.7968855943989659	0.6342613317509245	0.20695684138116963	0.9662742472985558	0.4686010000889797	0.9098207221847183	0.9543380797107959	0.8881907230224185	0	0	0.0
90	None	None	None	None	None	0	0	1.0	1	0	0	1.0	0	0	0	1	2	0	0.5	2	1	0.13333333333333333	2	0.3333333333333333	0	0	0	0	0	0	0	0	0	0	0	0
4371	0.04436954911900505	0.016277515810165233	0.01625746813579798	0.5883461823601427	None	0.25	1	0.4	4	0.75	9	0.3181818181818182	0.75	11	9	2	0	0	0.36363636363636365	11	4	0.9333333333333333	14	0.0	0.6666666666666666	0.7968855943989659	0.6459166910963412	0.5850182780302676	0.9658970550680308	0.4686010000889797	0.8746203444714754	0.8837110180658626	0.8767944460444649	0	0	0.0
5924	0.0652430277829657	0.025377151139491745	0.025373569124011154	0.6418530168854971	None	0.2	1	0.3333333333333333	4	0.8	12	0.30357142857142855	0.8	14	12	2	0	0	0.2857142857142857	14	4	1.1333333333333333	17	0.0	0.6666666666666666	0.7968855943989659	0.6509679223539134	0.5850182780302676	0.9621770470394526	0.4686010000889797	0.8750164429579071	0.8837110180658626	0.8738253116486218	0	0	0.0
4593	0.07267227997761122	0.023243309305087726	0.014011221171326816	0.6708392578788367	None	0.2	1	0.3333333333333333	4	0.8	12	0.30357142857142855	0.8	14	12	2	0	0	0.2857142857142857	14	4	1.1333333333333333	17	0.0	0.6666666666666666	0.8263145767451265	0.6417953451346797	0.5850182780302676	0.9662237831124146	0.4686010000889797	0.8702459367131454	0.8837110180658626	0.8750804820909203	0	0	0.0
6537	0.0732055310974222	0.023448525258946813	0.020041761559362298	0.673237982516322	None	0.2	1	0.3333333333333333	4	0.8125	13	0.3	0.8125	15	13	2	0	0	0.26666666666666666	15	4	1.2	18	0.0	0.6666666666666666	0.7968855943989659	0.6390108977128475	0.5850182780302676	0.9668670683831948	0.4686010000889797	0.8832239907871168	0.8837110180658626	0.8796700578420095	0	0	0.0
5232	0.05977436762432038	0.027451099967355348	0.02737220157525116	0.6288859566296768	None	0.25	1	0.36363636363636365	4	0.7857142857142857	11	0.3076923076923077	0.7857142857142857	13	11	2	0	0	0.3076923076923077	13	4	1.0666666666666667	16	0.0	0.6666666666666666	0.7968855943989659	0.6461199563604346	0.5850182780302676	0.9624364115156928	0.4686010000889797	0.8763345652474217	0.8837110180658626	0.8737513767876673	0	0	0.0
2826	0.0031208947154554175	0.0006991583900542256	-0.000697630335027025	0.9909381612843531	None	1.0	1	1.0	4	0.25	1	0.5	0.25	5	1	0	0	0	0.75	4	3	0.4	6	0.0	1.0	0.9096813169540425	0.6601071395802639	0.5562503451740475	0.8634108002947805	0.553251738908442	0.7927001151999522	0.8451786872067402	0.7829579106770039	0	0	0.0
7160	0.0461893635264337	0.01391512250385505	0.013850006923910035	0.5870862503779094	None	0.25	1	0.4	4	0.7692307692307693	10	0.3125	0.7692307692307693	12	10	2	0	0	0.3333333333333333	12	4	1.0	15	0.0	0.6666666666666666	0.8263145767451265	0.6496086793543504	0.5850182780302676	0.9613800190727256	0.4686010000889797	0.8770113129278858	0.900531144282417	0.8734834097255286	0	0	0.0
5870	0.061739802016840595	0.02549555130398865	0.0251447712446834	0.6407598075896629	None	0.25	1	0.36363636363636365	4	0.7857142857142857	11	0.3076923076923077	0.7857142857142857	13	11	2	0	0	0.3076923076923077	13	4	1.0666666666666667	16	0.0	0.6666666666666666	0.7968855943989659	0.6461199563604346	0.5850182780302676	0.9624364115156928	0.4686010000889797	0.8763345652474217	0.8837110180658626	0.8737513767876673	0	0	0.0
5632	0.06122126098722278	0.03526452323268981	0.03471013334811305	0.6262347494514304	None	0.25	1	0.36363636363636365	4	0.7857142857142857	11	0.3076923076923077	0.7857142857142857	13	11	2	0	0	0.3076923076923077	13	4	1.0666666666666667	16	0.0	0.6666666666666666	0.7968855943989659	0.6458177548600125	0.5850182780302676	0.9659593748472033	0.4686010000889797	0.8750161097585882	0.8837110180658626	0.8769770719172499	0	0	0.0
5404	0.05600571668520681	0.008872775981435344	0.003448582863863492	0.6179989672109194	None	0.25	1	0.4	4	0.7692307692307693	10	0.3125	0.7692307692307693	13	10	1	0	0	0.3333333333333333	12	4	1.0	15	0.0	0.6666666666666666	0.7968855943989659	0.8364847185918609	0.5850182780302676	0.9680859564393148	0.38332337618105383	0.8839523193327266	0.9425465204278998	0.9135937644739667	0	0	0.0
27	None	None	None	None	None	0	0	1.0	1	0	0	1.0	0	1	0	0	1	0	0.5	2	1	0.13333333333333333	2	0.3333333333333333	0	0	0	0	0	0	0	0	0	0	0	0
7417	0.06778486036156338	0.014103120168470776	0.011847200514601626	0.7061589592865507	None	0.2	1	0.3333333333333333	4	0.8	12	0.30357142857142855	0.7333333333333333	13	11	3	0	0	0.2857142857142857	14	4	1.1333333333333333	17	0.0	0.6666666666666666	0.7968855943989659	0.6461199563604346	0.5850182780302676	0.9632621840156003	0.4479925977731062	0.8683513478772357	0.8844912424612459	0.8719526846536587	0	0	0.0
6996	0.03908782304155561	0.0134472391055529	0.013308854391473801	0.8288311202574088	None	0.3333333333333333	1	0.4444444444444444	4	0.7272727272727273	8	0.325	0.7272727272727273	10	8	2	0	0	0.4	10	4	0.8666666666666667	13	0.0	0.6666666666666666	0.7968855943989659	0.6200420324128214	0.1761155355429998	0.9737688059888367	0.3319866157104626	0.8878301483235569	0.9498514966357545	0.8867105418741966	0	0	0.0
4531	0.061706675178803815	0.031898112390379145	0.03189246763425329	0.6222678449032341	None	0.25	1	0.36363636363636365	4	0.7857142857142857	11	0.3076923076923077	0.7857142857142857	13	11	2	0	0	0.3076923076923077	13	4	1.0666666666666667	16	0.0	0.6666666666666666	0.7968855943989659	0.6461199563604346	0.5850182780302676	0.9624364115156928	0.4686010000889797	0.8763345652474217	0.8837110180658626	0.8737513767876673	0	0	0.0
5937	0.075222940272407	0.01901174183640264	0.012459670932552376	0.67510794130698	None	0.2	1	0.3333333333333333	4	0.8125	13	0.3	0.8125	15	13	2	0	0	0.26666666666666666	15	4	1.2	18	0.0	0.6666666666666666	0.8557435590912871	0.6442666672959065	0.5850182780302676	0.9626005128131622	0.4686010000889797	0.8696221512310608	0.8837110180658626	0.8713757915840348	0	0	0.0
5639	0.06021638424580894	0.02558074600126872	0.02524890541323732	0.6416121703787225	None	0.25	1	0.36363636363636365	4	0.7857142857142857	11	0.3076923076923077	0.7857142857142857	13	11	2	0	0	0.3076923076923077	13	4	1.0666666666666667	16	0.0	0.6666666666666666	0.7968855943989659	0.6461199563604346	0.5850182780302676	0.9624364115156928	0.4686010000889797	0.8763345652474217	0.8837110180658626	0.8737513767876673	0	0	0.0
4390	0.061494210412258894	0.022634197790519527	0.02229245851012164	0.6349951830347771	None	0.25	1	0.36363636363636365	4	0.7857142857142857	11	0.3076923076923077	0.7857142857142857	13	11	2	0	0	0.3076923076923077	13	4	1.0666666666666667	16	0.0	0.6666666666666666	0.7968855943989659	0.6461199563604346	0.5850182780302676	0.9621568732305119	0.4686010000889797	0.8904405693689995	0.8837110180658626	0.878432368861868	0	0	0.0
954	None	None	None	None	None	0	0	0.625	5	0.1111111111111111	1	0.55	0	0	0	10	0	0	0.8	5	4	0.7333333333333333	11	0.0	0.5	0	0	0	0	0	0	0	0	0	0	0
1596	None	None	None	None	None	0	0	0.8	4	0.2	1	0.5833333333333334	0	4	0	2	1	0	0.75	3	4	0.4666666666666667	7	0.25	0.5	0	0	0	0	0	0	0	0	0	0	0
5636	0.0625121161950132	0.026983755033148878	0.0244928391552369	0.6543032835425174	None	0.25	1	0.36363636363636365	4	0.7857142857142857	11	0.3076923076923077	0.7857142857142857	13	11	2	0	0	0.3076923076923077	13	4	1.0666666666666667	16	0.0	0.6666666666666666	0.7968855943989659	0.6458177548600125	0.5850182780302676	0.9659593748472033	0.4686010000889797	0.8750161097585882	0.8837110180658626	0.8769770719172499	0	0	0.0
4398	0.0611455912716265	0.030440077332085373	0.029500400785105334	0.6113161311076278	None	0.25	1	0.4	4	0.75	9	0.3181818181818182	0.75	11	9	2	0	0	0.36363636363636365	11	4	0.9333333333333333	14	0.0	0.6666666666666666	0.7968855943989659	0.6459166910963412	0.5850182780302676	0.9658970550680308	0.4686010000889797	0.894835665188091	0.8837110180658626	0.8837717159240743	0	0	0.0
6356	0.05906314445998629	0.03224267392007097	0.030865005900881023	0.6173933678817017	None	0.25	1	0.4	4	0.7692307692307693	10	0.3125	0.7692307692307693	12	10	2	0	0	0.3333333333333333	12	4	1.0	15	0.0	0.6666666666666666	0.7968855943989659	0.6415997416138816	0.4103715261338287	0.966261108133198	0.4686010000889797	0.8916681347930528	0.9178004940478325	0.8823627238127366	0	0	0.0
6957	0.059768225997132225	0.026406910985094623	0.026392438979114863	0.6318595376808578	None	0.25	1	0.36363636363636365	4	0.7857142857142857	11	0.3076923076923077	0.7857142857142857	13	11	2	0	0	0.3076923076923077	13	4	1.0666666666666667	16	0.0	0.6666666666666666	0.7968855943989659	0.6461199563604346	0.5850182780302676	0.9624364115156928	0.4686010000889797	0.8763345652474217	0.8837110180658626	0.8737513767876673	0	0	0.0
940	None	None	None	None	None	0	0	0.6666666666666666	2	0.5	1	0.6666666666666666	0	2	0	1	1	0	0.6666666666666666	3	2	0.26666666666666666	4	0.25	0	0	0	0	0	0	0	0	0	0	0	0
6798	0.07541124316692366	0.0195779794371097	0.012048945873943638	0.6806642190946162	None	0.2	1	0.3333333333333333	4	0.8125	13	0.3	0.8125	15	13	2	0	0	0.26666666666666666	15	4	1.2	18	0.0	0.6666666666666666	0.8557435590912871	0.6442666672959065	0.5850182780302676	0.9626005128131622	0.4686010000889797	0.8696221512310608	0.8837110180658626	0.8713757915840348	0	0	0.0
2776	0.0027883500806770547	0.0011035590422895803	0.0005456081803505839	0.991144964114263	None	1.0	2	0.8571428571428571	6	0.25	2	0.6666666666666666	0.125	4	1	5	0	0	0.6	5	3	0.6666666666666666	10	0.0	0.8	0.9096813169540425	0.6724204934835551	0.5706343116021575	0.8998401570685199	0.5433648291050517	0.7392807380949089	0.8592099442867905	0.7890062075482457	0	0	0.0
7504	0.058995854057811964	0.026604720642703535	0.024562562645088402	0.6354169133119978	None	0.25	1	0.4	4	0.7692307692307693	10	0.3125	0.7692307692307693	12	10	2	0	0	0.3333333333333333	12	4	1.0	15	0.0	0.6666666666666666	0.7968855943989659	0.6415997416138816	0.4103715261338287	0.966261108133198	0.4686010000889797	0.8916681347930528	0.9178004940478325	0.8823627238127366	0	0	0.0
1040	None	None	None	None	None	0	0	0.5	3	0.5	3	0.5333333333333333	0.16666666666666666	2	1	5	1	0	0.6	3	5	0.5333333333333333	8	0.07692307692307693	0	0.48038662056024306	0.6350289978425574	0.5799507459937413	0.5730315805911647	0.38993542916556007	0.905279984649363	0.7477620345015059	0.7379100481345655	1.0	0.5	0.0
1030	None	None	None	None	None	0	0	0.3333333333333333	1	1.0	2	1.0	0	0	0	3	0	0	0.25	1	4	0.26666666666666666	4	0.0	0	0	0	0	0	0	0	0	0	0	0	0
2368	None	None	None	None	None	0.5	1	0.6666666666666666	4	0.5714285714285714	4	0.42857142857142855	0.2857142857142857	3	2	5	0	0	0.42857142857142855	7	3	0.6	9	0.0	1.0	0.8557435590912871	0.6671142981526628	0.7856719409586022	0.9581037031675846	0.44444604767426243	0.7858603206777686	0.9228679146724768	0.84662307274417	0	0	0.0
2385	None	None	None	None	None	0	0	0.5	3	0.6666666666666666	4	0.5714285714285714	0.6666666666666666	5	4	2	0	0	0.2857142857142857	7	2	0.5333333333333333	8	0.0	0.3333333333333333	0.9096813169540425	0.9727586625118488	0.5850182780302676	0.9064895304554141	0.553251738908442	0.6428939602460813	0.9352578247778516	0.8951960404563916	0	0	0.0
1766	None	None	None	None	None	0.5	1	0.8333333333333334	5	0.16666666666666666	1	0.6666666666666666	0.16666666666666666	4	1	3	0	0	0.75	3	4	0.5333333333333333	8	0.0	1.0	0.9096813169540425	0.5587422162524083	0.5562503451740475	0.9060708403042723	0.5586124851646836	0.5929290122198981	0.8349732665989961	0.7230365499123772	0	0	0.0
5590	0.06098795570359301	0.03332322289405578	0.03330525767632917	0.6285388226688697	None	0.25	1	0.36363636363636365	4	0.7857142857142857	11	0.3076923076923077	0.7857142857142857	13	11	2	0	0	0.3076923076923077	13	4	1.0666666666666667	16	0.0	0.6666666666666666	0.7968855943989659	0.6461199563604346	0.5850182780302676	0.9624364115156928	0.4686010000889797	0.8763345652474217	0.8837110180658626	0.8737513767876673	0	0	0.0
3542	0.007827349557031526	0.002016018364955465	0.002014396888241619	0.9635223297778307	None	0.3333333333333333	1	0.625	5	0.5	5	0.5	0.5	9	5	2	1	0	0.375	3	8	0.8	12	0.25	0.6666666666666666	0.8557435590912871	0.903651132153052	0.5850182780302676	0.9726477228110685	0.4686010000889797	0.8192740970580236	0.8837110180658626	0.919854788773092	1.0	0	0.0
544	None	None	None	None	None	0	0	0.3333333333333333	3	0.7272727272727273	8	0.5416666666666666	0.6363636363636364	10	7	2	0	0	0.375	8	3	0.8666666666666667	13	0.0	0.6	0.6224816575903495	0.9366026782747519	0.18574468478241182	0.8563338260168082	0.7496234813617478	0.8422061154727224	0.950331417055895	0.886039892814616	0	0	0.0
7497	0.0697879969306591	0.030985344356319132	0.030708133706295056	0.6237463591882515	None	0.2	1	0.3333333333333333	4	0.8125	13	0.3	0.8125	15	13	2	0	0	0.26666666666666666	15	4	1.2	18	0.0	0.6666666666666666	0.7968855943989659	0.6538708631031285	0.5850182780302676	0.9614490721073572	0.4686010000889797	0.8694525591240588	0.8837110180658626	0.8717173071546799	0	0	0.0
5448	0.05981699271949264	0.02576165089869679	0.02469232796149095	0.6578812394165061	None	0.25	1	0.36363636363636365	4	0.7857142857142857	11	0.3076923076923077	0.7857142857142857	13	11	2	0	0	0.3076923076923077	13	4	1.0666666666666667	16	0.0	0.6666666666666666	0.7968855943989659	0.6461199563604346	0.5850182780302676	0.9624364115156928	0.4686010000889797	0.8763345652474217	0.8837110180658626	0.8737513767876673	0	0	0.0
3441	0.029811420314965836	0.008171515721998843	0.0007342771372970587	0.9287801026606891	None	0.3333333333333333	1	0.5555555555555556	5	0.5454545454545454	6	0.48148148148148145	0.5454545454545454	10	6	2	1	0	0.3333333333333333	3	9	0.8666666666666667	13	0.25	0.6	0.8557435590912871	0.6093256329385818	0.6071218294865857	0.9591031722179137	0.36954629771776176	0.8588950677451819	0.9088177980112424	0.8583746955813554	1.0	0	0.0
2627	0.022517758443577937	0.001476335172862647	0.0012915843664101235	0.9970198463038454	None	0	0	0.16666666666666666	1	1.0	6	1.0	0.8333333333333334	6	5	1	0	0	0.125	1	8	0.5333333333333333	8	0.0	0	0.35648123204556653	0.8219190719627203	0.7250423286538654	0.8796302012586734	0.5481174388370624	0.8520538679493802	0.8670451346780659	0.8527556291246794	0	0	0.0
1886	None	None	None	None	None	0	0	0.75	3	0.3333333333333333	1	0.625	0.3333333333333333	3	1	1	0	0	0.5	4	2	0.3333333333333333	5	0.0	0.6666666666666666	0.6145662885789829	0.728247239514408	0.9405431932547896	0.9760011507070178	0.37185263461810575	0.9460211768010053	0.9207353850184896	0.925414317562102	0	0	0.0
3938	0.064018487005223	0.025441955454021246	0.02532121536511204	0.6310341230381846	None	0.2	1	0.3333333333333333	4	0.8	12	0.30357142857142855	0.8	14	12	2	0	0	0.2857142857142857	14	4	1.1333333333333333	17	0.0	0.6666666666666666	0.7968855943989659	0.6509679223539134	0.5850182780302676	0.9621770470394526	0.4686010000889797	0.8706472620257799	0.8837110180658626	0.8723714151549972	0	0	0.0
3333	0.010841883921910427	0.004928498006188144	0.002566898474989651	0.9842887612370882	None	0.5	1	0.6666666666666666	4	0.5714285714285714	4	0.5	0.42857142857142855	6	3	2	0	0	0.5	6	3	0.6	9	0.0	0.6666666666666666	0.8263145767451265	0.631619416977006	0.4963143911698859	0.9740116358591335	0.44444604767426243	0.9114537157742041	0.9288198445471206	0.8970455572503533	0	0	0.0
2770	0.007644573988446498	0.002055293904023903	0.0010722870768273773	0.9905160427370692	None	0.5	1	0.6666666666666666	4	0.5714285714285714	4	0.375	0.2857142857142857	5	2	3	0	0	0.6666666666666666	6	4	0.6	9	0.0	0.8	0.8557435590912871	0.639263346398743	0.756904008102382	0.9674178485992632	0.42029109525954517	0.8781367879928116	0.9299753402721317	0.8786078494473333	0	0	0.0
1635	None	None	None	None	None	1.0	1	1.0	4	0.25	1	0.5	0.25	3	1	2	0	0	0.75	4	3	0.4	6	0.0	1.0	0.8557435590912871	0.6671142981526628	0.7856719409586022	0.9581037031675846	0.553251738908442	0.8182122233053994	0.9228679146724768	0.8552518758141695	0	0	0.0
4156	0.05987590748431041	0.02802072437815741	0.02702891442258745	0.6217420236384483	None	0.25	1	0.4	4	0.7692307692307693	10	0.3125	0.7692307692307693	12	10	2	0	0	0.3333333333333333	12	4	1.0	15	0.0	0.6666666666666666	0.7968855943989659	0.6415997416138816	0.4103715261338287	0.966261108133198	0.4686010000889797	0.8916681347930528	0.9178004940478325	0.8823627238127366	0	0	0.0
4034	0.07313772292732985	0.017956640165833728	0.017853803110952395	0.6791477833816228	None	0.25	1	0.4	4	0.75	9	0.3181818181818182	0.6666666666666666	10	8	3	0	0	0.36363636363636365	11	4	0.9333333333333333	14	0.0	0.6666666666666666	0.7968855943989659	0.611545297013917	0.1761155355429998	0.9772052142922936	0.2722230238371312	0.883437189553562	0.9498514966357545	0.888857366295809	0	0	0.0
2366	None	None	None	None	None	1.0	1	1.0	4	0.25	1	0.6666666666666666	0	4	0	1	0	0	1.0	3	3	0.4	6	0.0	0.6666666666666666	0	0	0	0	0	0	0	0	0	0	0
173	None	None	None	None	None	0	0	1.0	1	0	0	1.0	0	1	0	0	1	0	0.5	2	1	0.13333333333333333	2	0.3333333333333333	0	0	0	0	0	0	0	0	0	0	0	0
5028	0.06442719574001467	0.026417079079810515	-0.01542060321273857	0.678206690875546	None	0.2	1	0.3333333333333333	4	0.8125	13	0.3	0.8125	16	13	1	0	0	0.26666666666666666	15	4	1.2	18	0.0	0.6666666666666666	0.8557435590912871	0.6605071542118593	0.5706343116021575	0.9555311660765349	0.4686010000889797	0.9043102556703551	0.8788984789794857	0.8800635131112637	0	0	0.0
3769	0.0722860792573927	0.02216787187877807	0.022167118740599193	0.6576474519793503	None	0.25	1	0.4	4	0.75	9	0.3181818181818182	0.6666666666666666	10	8	3	0	0	0.36363636363636365	11	4	0.9333333333333333	14	0.0	0.6666666666666666	0.7968855943989659	0.611545297013917	0.1761155355429998	0.9772052142922936	0.2722230238371312	0.883437189553562	0.9498514966357545	0.888857366295809	0	0	0.0
7536	0.06293463399382605	0.025119141573252915	0.02501602395312125	0.656501888157093	None	0.2	1	0.3333333333333333	4	0.8	12	0.30357142857142855	0.8	14	12	2	0	0	0.2857142857142857	14	4	1.1333333333333333	17	0.0	0.6666666666666666	0.7968855943989659	0.6427683643265955	0.4103715261338287	0.9626001222250505	0.4686010000889797	0.8885476955319144	0.9178004940478325	0.8776598776305544	0	0	0.0
7317	0.0681611483480169	0.03000575290909162	0.028149157732839377	0.6237917142623495	None	0.2	1	0.3333333333333333	4	0.8	12	0.30357142857142855	0.8	14	12	2	0	0	0.2857142857142857	14	4	1.1333333333333333	17	0.0	0.6666666666666666	0.8263145767451265	0.6486475481235948	0.5850182780302676	0.958595868779062	0.4686010000889797	0.8757414361731505	0.8837110180658626	0.8701890830144999	0	0	0.0
1353	None	None	None	None	None	0	0	0.4	2	0.6	3	0.5833333333333334	0.2	3	1	3	0	0	0.75	4	3	0.4666666666666667	7	0.0	0.4	0.7300057687949404	0.6327858653618562	0.9405431932547896	0.9760011507070178	0.37185263461810575	0.949700234953387	0.912742954676368	0.9165164390157261	0	0	0.0
6884	0.055215725825192255	0.030134710004153163	0.028257201833383955	0.6149732693203638	None	0.25	1	0.4	4	0.7692307692307693	10	0.3125	0.7692307692307693	12	10	2	0	0	0.3333333333333333	12	4	1.0	15	0.0	0.6666666666666666	0.7968855943989659	0.6415997416138816	0.4103715261338287	0.966261108133198	0.4686010000889797	0.8916681347930528	0.9178004940478325	0.8823627238127366	0	0	0.0
76	None	None	None	None	None	0	0	1.0	1	0	0	1.0	0	1	0	0	1	0	0.5	2	1	0.13333333333333333	2	0.3333333333333333	0	0	0	0	0	0	0	0	0	0	0	0
3069	0.03602125536941687	0.0037597609351976966	0.0026098899892982056	0.9940166915697063	None	0	0	0.14285714285714285	1	1.0	8	1.0	0.875	8	7	1	0	0	0.1	1	10	0.6666666666666666	10	0.0	0	0.24487963267925855	0.8319524036893629	0.7932544696877557	0.8608733838763496	0.5481174388370624	0.875088486627583	0.923681297780614	0.856878653794171	0	0	0.0
219	None	None	None	None	None	0	0	1.0	1	0	0	1.0	0	1	0	0	0	0	0.5	2	1	0.13333333333333333	2	0.0	0	0	0	0	0	0	0	0	0	0	0	0
4691	0.06485618602210107	0.026182683449083765	0.024084377242857506	0.6418047083318075	None	0.2	1	0.3333333333333333	4	0.8125	13	0.3	0.8125	15	13	2	0	0	0.26666666666666666	15	4	1.2	18	0.0	0.6666666666666666	0.8557435590912871	0.6442666672959065	0.5850182780302676	0.9626005128131622	0.4686010000889797	0.8696221512310608	0.8837110180658626	0.8713757915840348	0	0	0.0
563	None	None	None	None	None	0	0	0.6	3	0.6	3	0.5833333333333334	0.4	5	2	1	2	0	0.75	4	3	0.4666666666666667	7	0.6666666666666666	0.4	0.7835295797874806	0.8221055895159011	0.5783329969370872	0.8010492656161972	0.4089039355161093	0.9361185791453481	0.9070642999727857	0.8663910550761917	0.6	0.6	0.0
5768	0.0587282658101215	0.026928134276870366	0.022813715521155575	0.6539116703030441	None	0.25	1	0.4	4	0.7692307692307693	10	0.3125	0.7692307692307693	12	10	2	0	0	0.3333333333333333	12	4	1.0	15	0.0	0.6666666666666666	0.7968855943989659	0.6415997416138816	0.4103715261338287	0.966261108133198	0.4686010000889797	0.8916681347930528	0.9178004940478325	0.8823627238127366	0	0	0.0
7508	0.04384945992254185	0.0171873613517576	0.017135834735053618	0.572050381723745	None	0.25	1	0.4	4	0.75	9	0.3181818181818182	0.75	11	9	2	0	0	0.36363636363636365	11	4	0.9333333333333333	14	0.0	0.6666666666666666	0.7968855943989659	0.6459166910963412	0.5850182780302676	0.9658970550680308	0.4686010000889797	0.8746203444714754	0.8837110180658626	0.8767944460444649	0	0	0.0
6336	0.06709152102560048	0.025136546838214823	0.009541127605149474	0.7076998208241035	None	0.25	1	0.36363636363636365	4	0.7857142857142857	11	0.3076923076923077	0.7857142857142857	13	11	2	0	0	0.3076923076923077	13	4	1.0666666666666667	16	0.0	0.6666666666666666	0.7968855943989659	0.637588593361722	0.23572477423738974	0.9658699746658479	0.4686010000889797	0.888065165724858	0.9425465204278998	0.8800564026202141	0	0	0.0
5248	0.06169866938276579	0.025793804900056946	0.025073804660481605	0.653508534973027	None	0.25	1	0.36363636363636365	4	0.7857142857142857	11	0.3076923076923077	0.7857142857142857	13	11	2	0	0	0.3076923076923077	13	4	1.0666666666666667	16	0.0	0.6666666666666666	0.7968855943989659	0.6461199563604346	0.5850182780302676	0.9624364115156928	0.4686010000889797	0.8763345652474217	0.8837110180658626	0.8737513767876673	0	0	0.0
2558	0.0032312895069934572	0.0011039726412090552	-0.0010973638635629773	0.9895928367968302	None	0	0	0.5	2	0.6666666666666666	2	1.0	0.3333333333333333	3	1	1	0	0	0.2	5	1	0.3333333333333333	5	0.0	0.5	0.9829714846735312	0.9478636171033388	0.5480400217396049	0.7473155823737329	0.5117063760169394	0.9023277118001645	0.900480813799413	0.8878883978472975	0	0	0.0
2736	0.0016855808393131941	6.461634542235063e-05	-5.606855887821082e-05	0.9957102987362214	None	1.0	2	1.0	6	0.0	0	0.6666666666666666	0	3	0	4	0	0	0.75	4	3	0.5333333333333333	8	0.0	1.0	0	0	0	0	0	0	0	0	0	0	0
6921	0.06106776487355056	0.02462917097286687	0.021544775401234686	0.6309910741873788	None	0.25	1	0.4	4	0.75	9	0.3181818181818182	0.75	11	9	2	0	0	0.36363636363636365	11	4	0.9333333333333333	14	0.0	0.6666666666666666	0.7968855943989659	0.6459166910963412	0.5850182780302676	0.9658970550680308	0.4686010000889797	0.894835665188091	0.8837110180658626	0.8837717159240743	0	0	0.0
5361	0.07444002807812833	0.024885709357871877	0.017602295088577136	0.6668913818290436	None	0.2	1	0.3333333333333333	4	0.8	12	0.30357142857142855	0.8	14	12	2	0	0	0.2857142857142857	14	4	1.1333333333333333	17	0.0	0.6666666666666666	0.8263145767451265	0.6417953451346797	0.5850182780302676	0.9662237831124146	0.4686010000889797	0.8702459367131454	0.8837110180658626	0.8750804820909203	0	0	0.0
2674	0.0018154329852182653	0.0001937476032345743	-1.0636698782208114e-05	0.9942291561650911	None	0.5	1	1.0	6	0.0	0	0.5625	0	5	0	3	0	0	1.0	4	4	0.6	9	0.0	0.8	0	0	0	0	0	0	0	0	0	0	0
1600	None	None	None	None	None	0.5	1	0.6666666666666666	4	0.5714285714285714	4	0.42857142857142855	0.2857142857142857	3	2	5	0	0	0.42857142857142855	7	3	0.6	9	0.0	1.0	0.8557435590912871	0.6671142981526628	0.7856719409586022	0.9581037031675846	0.44444604767426255	0.7858603206777686	0.9228679146724768	0.84662307274417	0	0	0.0
1896	None	None	None	None	None	0	0	0.5	4	0.5	5	0.5714285714285714	0.2	3	2	8	0	0	0.42857142857142855	7	3	0.8	12	0.0	0.18181818181818182	0.5259683113462678	0.6226173271954717	0.5505276681535285	0.8560591983369812	0.6235591121550422	0.8573497237545238	0.7982634100287611	0.7956003587201711	0	0	0.0
874	None	None	None	None	None	1.0	1	0.8	4	0.4	2	0.4666666666666667	0.2	2	1	4	0	0	0.6	5	3	0.4666666666666667	7	0.0	1.0	0.9105139830577602	0.5020816532319873	0.40181535308987365	0.8240961862094661	0.47646721592605684	0.6612738600854488	0.9056641471096044	0.6771163121484188	0	0	0.0
7117	0.046302915350011485	0.02649359552883398	0.026454017389429763	0.5737009245693797	None	0.25	1	0.4	4	0.7692307692307693	10	0.3125	0.7692307692307693	12	10	2	0	0	0.3333333333333333	12	4	1.0	15	0.0	0.6666666666666666	0.8263145767451265	0.6496086793543504	0.5850182780302676	0.9613800190727256	0.4686010000889797	0.8773421701229978	0.8837110180658626	0.8735964902808508	0	0	0.0
1196	None	None	None	None	None	0	0	0.2	1	1.0	5	1.0	0.8	5	4	1	0	0	0.14285714285714285	1	7	0.4666666666666667	7	0.0	0	0.48732321491195113	0.835258134226631	0.6894697343881397	0.7123580523799629	0.6887885966429196	0.9296311767769306	0.8646568975250479	0.8460244291766856	0	0	0.0
292	None	None	None	None	None	0	0	0.125	1	1.0	10	0.5	0.7	7	7	4	1	0	0.6666666666666666	6	4	0.8	12	0.08333333333333333	0	0.29334000063003707	0.9218846236828941	0.6907536208260692	0.9410114384571769	0.9159147629054767	0.7808847484744869	0.950891158129929	0.8974823252389225	1.0	0.8571428571428571	0.0
3420	0.019523405621508734	0.0076166712317995095	0.007612973703699919	0.9665401672258556	None	0	0	0.5	4	0.6	6	0.6666666666666666	0.6	8	6	3	1	0	0.2222222222222222	2	9	0.8	12	0.125	0.6	0.8557435590912871	0.6125692338540479	0.8730977790224698	0.9691157706455079	0.36619859626168544	0.7643211271675235	0.9088177980112424	0.8446961803376312	1.0	0	0.0
1122	None	None	None	None	None	0	0	0.4	2	0.8	4	0.5833333333333334	0.8	6	4	0	0	0	0.3333333333333333	2	6	0.4666666666666667	7	0.0	0	0.4812484991599715	0.9094481442367045	0.6262458114481481	0.9108445938476936	0.3803219255076665	0.8983683322692481	0.9145146399315551	0.9063655103738049	0	0	0.0
565	None	None	None	None	None	0	0	0.2857142857142857	2	0.875	7	1.0	0.75	8	6	1	3	0	0.1	10	1	0.6666666666666666	10	0.75	0.4444444444444444	0.734376121321152	0.8612771469482073	1.0	0.9736902538599814	0.31096967703513806	0.9212296676100655	0.9446653807464105	0.9328983950670429	0.75	0.875	0.0
5036	0.06034851427300179	0.026222768718724268	0.025205166174862487	0.6535550055618982	None	0.25	1	0.36363636363636365	4	0.7857142857142857	11	0.3076923076923077	0.7857142857142857	13	11	2	0	0	0.3076923076923077	13	4	1.0666666666666667	16	0.0	0.6666666666666666	0.7968855943989659	0.6461199563604346	0.5850182780302676	0.9624364115156928	0.4686010000889797	0.8763345652474217	0.8837110180658626	0.8737513767876673	0	0	0.0
5573	0.07360205994553938	0.02205818383179423	0.010941881226650314	0.6775601881049413	None	0.2	1	0.3333333333333333	4	0.8	12	0.30357142857142855	0.8	14	12	2	0	0	0.2857142857142857	14	4	1.1333333333333333	17	0.0	0.6666666666666666	0.8263145767451265	0.6417953451346797	0.5850182780302676	0.9662237831124146	0.4686010000889797	0.8702459367131454	0.8837110180658626	0.8750804820909203	0	0	0.0
6077	0.06216869279527461	0.026623406568609516	0.026562549771833477	0.6251768256792753	None	0.25	1	0.36363636363636365	4	0.7857142857142857	11	0.3076923076923077	0.7857142857142857	13	11	2	0	0	0.3076923076923077	13	4	1.0666666666666667	16	0.0	0.6666666666666666	0.7968855943989659	0.6461199563604346	0.5850182780302676	0.9624364115156928	0.4686010000889797	0.8763345652474217	0.8837110180658626	0.8737513767876673	0	0	0.0
525	None	None	None	None	None	0	0	0.75	3	0.3333333333333333	1	0.625	0.3333333333333333	4	1	0	1	0	0.5	2	4	0.3333333333333333	5	1.0	0.6666666666666666	0.16991353149645513	0.8596458376362882	0.5188019420846425	0.8579141632914895	0.5643293237633857	0.7978077533621338	0.8388804802532349	0.8403754560428257	1.0	0.25	0.0
5167	0.058705788197445305	0.02610503715659866	0.02458753928939496	0.6590681685211683	None	0.25	1	0.36363636363636365	4	0.7857142857142857	11	0.3076923076923077	0.7857142857142857	13	11	2	0	0	0.3076923076923077	13	4	1.0666666666666667	16	0.0	0.6666666666666666	0.7968855943989659	0.6461199563604346	0.5850182780302676	0.9624364115156928	0.4686010000889797	0.8763345652474217	0.8837110180658626	0.8737513767876673	0	0	0.0
5782	0.06409853668988295	0.02917394529260165	0.02893651448216619	0.6220460169195501	None	0.2	1	0.3333333333333333	4	0.8	12	0.30357142857142855	0.8	14	12	2	0	0	0.2857142857142857	14	4	1.1333333333333333	17	0.0	0.6666666666666666	0.7968855943989659	0.6509679223539134	0.5850182780302676	0.9621770470394526	0.4686010000889797	0.8750164429579071	0.8837110180658626	0.8738253116486218	0	0	0.0
2792	0.007213138390589362	0.0009236869588685906	-0.0008646009685923805	0.9809011658929694	None	0.5	1	0.6666666666666666	4	0.5	3	0.4444444444444444	0.3333333333333333	3	2	4	0	0	0.5	6	3	0.5333333333333333	8	0.0	1.0	0.7441625584527427	0.8697703871640479	0.8548633934393524	0.9646799283147707	0.553251738908442	0.8846640810307328	0.9356963514901923	0.9179297084037531	0	0	0.0
441	None	None	None	None	None	0	0	1.0	1	0	0	1.0	0	1	0	0	1	0	0.5	1	2	0.13333333333333333	2	0.3333333333333333	0	0	0	0	0	0	0	0	0	0	0	0
5319	0.058448419771242	0.0284430046276837	0.02588832417635874	0.6210762240929334	None	0.25	1	0.4	4	0.7692307692307693	10	0.3125	0.7692307692307693	12	10	2	0	0	0.3333333333333333	12	4	1.0	15	0.0	0.6666666666666666	0.7968855943989659	0.6415997416138816	0.4103715261338287	0.966261108133198	0.4686010000889797	0.8916681347930528	0.9178004940478325	0.8823627238127366	0	0	0.0
1299	None	None	None	None	None	0.5	1	0.8333333333333334	5	0.2857142857142857	2	0.45	0.14285714285714285	6	1	2	0	0	0.8	5	4	0.6	9	0.0	0.8	0.8827124380226647	0.9340046901577785	0.7097429291853568	0.923515323717649	0.5216179631100343	0.5983856342419617	0.8837110180658626	0.8637249710082671	0	0	0.0
3876	0.04118561635282367	0.008748012849193021	-0.0013031321903201902	0.664624027116702	None	0.25	1	0.4	4	0.75	9	0.3181818181818182	0.6666666666666666	10	8	3	0	0	0.36363636363636365	11	4	0.9333333333333333	14	0.0	0.6666666666666666	0.7968855943989659	0.6200420324128214	0.1761155355429998	0.9730433908526908	0.277270327549141	0.8835973142071176	0.9498514966357545	0.8843506497820495	0	0	0.0
2698	0.0010508264388041498	0.00011685309624346135	0.000116839422922326	0.9963643544735549	None	1.0	1	1.0	4	0.25	1	0.5	0.25	3	1	2	2	0	0.75	4	3	0.4	6	0.3333333333333333	1.0	0.9096813169540425	0.8968008364643724	0.5966738647985775	0.962230205978633	0.6628920128517144	0.7179476948644995	0.9040049492959542	0.8920069540943845	0.6666666666666666	0	0.0
1071	None	None	None	None	None	0.5	1	0.8333333333333334	5	0.14285714285714285	1	0.45	0.14285714285714285	6	1	2	0	0	0.8	4	5	0.6	9	0.0	0.3333333333333333	0.39585594538332797	0.9332559379342442	0.45411272925215485	0.8758599858827466	0.7424032245533531	0.9388634637066238	0.9076248434931872	0.9199049949308534	0	0	0.0
6178	0.0605134965565799	0.025173791110132886	0.02481010255248709	0.6459688683414844	None	0.25	1	0.36363636363636365	4	0.7857142857142857	11	0.3076923076923077	0.7857142857142857	13	11	2	0	0	0.3076923076923077	13	4	1.0666666666666667	16	0.0	0.6666666666666666	0.7968855943989659	0.6461199563604346	0.5850182780302676	0.9624364115156928	0.4686010000889797	0.8763345652474217	0.8837110180658626	0.8737513767876673	0	0	0.0
366	None	None	None	None	None	0	0	1.0	1	0	0	1.0	0	1	0	0	0	0	0.5	2	1	0.13333333333333333	2	0.0	0	0	0	0	0	0	0	0	0	0	0	0
2443	None	None	None	None	None	0	0	1.0	2	0.0	0	1.0	0	1	0	1	2	0	0.3333333333333333	3	1	0.2	3	0.4	1.0	0	0	0	0	0	0	0	0	0	0	0
1271	None	None	None	None	None	0	0	1.0	4	0.0	0	0.6666666666666666	0	2	0	3	1	0	1.0	3	3	0.4	6	0.125	0.6666666666666666	0	0	0	0	0	0	0	0	0	0	0
6583	0.06158700882919477	0.03567578535918772	0.035643425396326915	0.6269016418277777	None	0.25	1	0.36363636363636365	4	0.7857142857142857	11	0.3076923076923077	0.7857142857142857	13	11	2	0	0	0.3076923076923077	13	4	1.0666666666666667	16	0.0	0.6666666666666666	0.7968855943989659	0.6461199563604346	0.5850182780302676	0.9624364115156928	0.4686010000889797	0.8763345652474217	0.8837110180658626	0.8737513767876673	0	0	0.0
7267	0.06710953298671195	0.028310021897637264	0.0018105005748452706	0.6698633910600323	None	0.25	1	0.36363636363636365	4	0.7857142857142857	11	0.3076923076923077	0.7857142857142857	12	11	3	0	0	0.3076923076923077	13	4	1.0666666666666667	16	0.0	0.6666666666666666	0.7968855943989659	0.6415997416138816	0.4103715261338287	0.9651562231612689	0.4686010000889797	0.8916681347930528	0.9178004940478325	0.881203305594686	0	0	0.0
681	None	None	None	None	None	0	0	0.8	4	0.2	1	0.5833333333333334	0.2	5	1	1	2	0	0.75	4	3	0.4666666666666667	7	1.0	0.6666666666666666	0.6620258443236191	0.9100940241225448	0.583512360523677	0.8860840666488117	0.7705950698644786	0.9122237006002917	0.855413674278505	0.9034136205674853	0.6	0.4	0.0
3867	0.07130823672686581	0.017705428730805224	0.01622716492924133	0.7048143969163325	None	0.25	1	0.4	4	0.75	9	0.3181818181818182	0.75	11	9	2	0	0	0.36363636363636365	11	4	0.9333333333333333	14	0.0	0.6666666666666666	0.7968855943989659	0.633792682663008	0.23572477423738974	0.9700478680594073	0.4479925977731062	0.8729215373632357	0.9425465204278998	0.8791532543023552	0	0	0.0
6144	0.06006758055184546	0.025328823348552	0.025176413698368903	0.6301150564148679	None	0.25	1	0.36363636363636365	4	0.7857142857142857	11	0.3076923076923077	0.7857142857142857	13	11	2	0	0	0.3076923076923077	13	4	1.0666666666666667	16	0.0	0.6666666666666666	0.7968855943989659	0.6461199563604346	0.5850182780302676	0.9624364115156928	0.4686010000889797	0.8763345652474217	0.8837110180658626	0.8737513767876673	0	0	0.0
6783	0.05618330679296827	0.03646227311530417	0.03512413585380515	0.6263581323104557	None	0.25	1	0.4	4	0.7692307692307693	10	0.3125	0.7692307692307693	12	10	2	0	0	0.3333333333333333	12	4	1.0	15	0.0	0.6666666666666666	0.7968855943989659	0.6415997416138816	0.4103715261338287	0.966261108133198	0.4686010000889797	0.8916681347930528	0.9178004940478325	0.8823627238127366	0	0	0.0
6928	0.08077066608236118	0.01584682533201004	0.01066126347828708	0.6863009284848058	None	0.25	1	0.36363636363636365	4	0.7857142857142857	11	0.3076923076923077	0.7857142857142857	13	11	2	0	0	0.3076923076923077	13	4	1.0666666666666667	16	0.0	0.6666666666666666	0.7968855943989659	0.6376003514653303	0.5850182780302676	0.9698284565470366	0.4686010000889797	0.8750643335242142	0.9299753402721317	0.8801545140981837	0	0	0.0
7012	0.05834683612762712	0.026453147809723184	0.02303412700908621	0.6413114089305723	None	0.25	1	0.4	4	0.7692307692307693	10	0.3125	0.7692307692307693	12	10	2	0	0	0.3333333333333333	12	4	1.0	15	0.0	0.6666666666666666	0.7968855943989659	0.6415997416138816	0.4103715261338287	0.966261108133198	0.4686010000889797	0.8916681347930528	0.9178004940478325	0.8823627238127366	0	0	0.0
1219	None	None	None	None	None	0	0	0.4	2	0.8	4	0.5833333333333334	0.8	6	4	0	0	0	0.3333333333333333	2	6	0.4666666666666667	7	0.0	0	0.6910065729285874	0.84934376952883	0.751879670087117	0.8404807371922708	0.3506232422902872	0.8140159394813353	0.8693842071426776	0.8351438310229818	0	0	0.0
6596	0.06737099636115583	0.024634461425938288	0.009982624187928137	0.7026398315759024	None	0.25	1	0.36363636363636365	4	0.7857142857142857	11	0.3076923076923077	0.7857142857142857	13	11	2	0	0	0.3076923076923077	13	4	1.0666666666666667	16	0.0	0.6666666666666666	0.7968855943989659	0.637588593361722	0.23572477423738974	0.9658699746658479	0.4686010000889797	0.888065165724858	0.9425465204278998	0.8800564026202141	0	0	0.0
5733	0.07520397735179278	0.02313730523303701	0.013224066042592743	0.6713568217367252	None	0.2	1	0.3333333333333333	4	0.8	12	0.30357142857142855	0.8	14	12	2	0	0	0.2857142857142857	14	4	1.1333333333333333	17	0.0	0.6666666666666666	0.8263145767451265	0.6417953451346797	0.5850182780302676	0.9662237831124146	0.4686010000889797	0.8702459367131454	0.8837110180658626	0.8750804820909203	0	0	0.0
2288	None	None	None	None	None	0.5	1	0.7142857142857143	5	0.125	1	0.5	0.125	5	1	4	0	0	0.8	5	4	0.6666666666666666	10	0.0	0.3333333333333333	0.8557435590912871	0.6042294143655104	0.5850182780302676	0.9666906949118904	0.5398182790062079	0.8714057887121249	0.8837110180658626	0.8700652336952125	0	0	0.0
4149	0.05837995337942882	0.026467214066721412	0.0232112383014068	0.6335873646312647	None	0.25	1	0.4	4	0.7692307692307693	10	0.3125	0.7692307692307693	12	10	2	0	0	0.3333333333333333	12	4	1.0	15	0.0	0.6666666666666666	0.7968855943989659	0.6415997416138816	0.4103715261338287	0.966261108133198	0.4686010000889797	0.8916681347930528	0.9178004940478325	0.8823627238127366	0	0	0.0
756	None	None	None	None	None	0.5	1	0.7142857142857143	5	0.375	3	0.4166666666666667	0.375	4	3	5	0	0	0.6666666666666666	6	4	0.6666666666666666	10	0.0	0.5714285714285714	0.7999530587720148	0.8548831668252523	0.8730977790224698	0.956084334409511	0.4988488932913523	0.9090994388419327	0.9175215750133977	0.9157197638630439	0	0	0.0
1611	None	None	None	None	None	1.0	1	1.0	4	0.0	0	0.5555555555555556	0	2	0	2	0	0	1.0	3	3	0.3333333333333333	5	0.0	1.0	0	0	0	0	0	0	0	0	0	0	0
6937	0.05901866024535952	0.030112568652255076	0.02896567151142797	0.6224275228380113	None	0.25	1	0.4	4	0.7692307692307693	10	0.3125	0.7692307692307693	12	10	2	0	0	0.3333333333333333	12	4	1.0	15	0.0	0.6666666666666666	0.7968855943989659	0.6415997416138816	0.4103715261338287	0.966261108133198	0.4686010000889797	0.8916681347930528	0.9178004940478325	0.8823627238127366	0	0	0.0
7392	0.06164276491455284	0.026976304085643166	0.026141239364660306	0.644899267466293	None	0.25	1	0.36363636363636365	4	0.7857142857142857	11	0.3076923076923077	0.7857142857142857	13	11	2	0	0	0.3076923076923077	13	4	1.0666666666666667	16	0.0	0.6666666666666666	0.7968855943989659	0.6461199563604346	0.5850182780302676	0.9624364115156928	0.4686010000889797	0.8763345652474217	0.8837110180658626	0.8737513767876673	0	0	0.0
1818	None	None	None	None	None	0	0	0.5	1	1.0	1	0.75	0	0	0	2	0	0	1.0	2	2	0.2	3	0.0	0	0	0	0	0	0	0	0	0	0	0	0
5227	0.07398360617748219	0.02291963154043541	0.009982398193272632	0.6889959986456542	None	0.2	1	0.3333333333333333	4	0.8	12	0.30357142857142855	0.8	14	12	2	0	0	0.2857142857142857	14	4	1.1333333333333333	17	0.0	0.6666666666666666	0.8263145767451265	0.6417953451346797	0.5850182780302676	0.9662237831124146	0.4686010000889797	0.8702459367131454	0.8837110180658626	0.8750804820909203	0	0	0.0
5004	0.0735684080228152	0.024922135946634037	0.008637882481915417	0.6978128922413587	None	0.2	1	0.3333333333333333	4	0.8	12	0.30357142857142855	0.8	14	12	2	0	0	0.2857142857142857	14	4	1.1333333333333333	17	0.0	0.6666666666666666	0.8263145767451265	0.6417953451346797	0.5850182780302676	0.9662237831124146	0.4686010000889797	0.8702459367131454	0.8837110180658626	0.8750804820909203	0	0	0.0
5536	0.058606669460185105	0.02546043448953642	0.02491700723818711	0.646806161291268	None	0.25	1	0.36363636363636365	4	0.7857142857142857	11	0.3076923076923077	0.7857142857142857	13	11	2	0	0	0.3076923076923077	13	4	1.0666666666666667	16	0.0	0.6666666666666666	0.7968855943989659	0.6461199563604346	0.5850182780302676	0.9624364115156928	0.4686010000889797	0.8763345652474217	0.8837110180658626	0.8737513767876673	0	0	0.0
370	None	None	None	None	None	0	0	0.375	3	0.6666666666666666	6	0.6111111111111112	0.5555555555555556	8	5	2	0	0	0.5	6	3	0.7333333333333333	11	0.0	0.5	0.6224816575903495	0.9310483736816627	0.19852945588375928	0.8734487247532191	0.7496234813617478	0.8436950534609583	0.9292372708927942	0.8883070012340952	0	0	0.0
6587	0.045401448484417135	0.025855619938116133	0.025731673796951664	0.5773866678625479	None	0.25	1	0.4	4	0.7692307692307693	10	0.3125	0.7692307692307693	12	10	2	0	0	0.3333333333333333	12	4	1.0	15	0.0	0.6666666666666666	0.8263145767451265	0.6496086793543504	0.5850182780302676	0.9613800190727256	0.4686010000889797	0.8773421701229978	0.8837110180658626	0.8735964902808508	0	0	0.0
7258	0.059641971339471335	0.02580380516935943	0.02572207638071417	0.6316281119673466	None	0.25	1	0.36363636363636365	4	0.7857142857142857	11	0.3076923076923077	0.7857142857142857	13	11	2	0	0	0.3076923076923077	13	4	1.0666666666666667	16	0.0	0.6666666666666666	0.7968855943989659	0.6461199563604346	0.5850182780302676	0.9624364115156928	0.4686010000889797	0.8763345652474217	0.8837110180658626	0.8737513767876673	0	0	0.0
4055	0.07394074868942932	0.024163382278431178	0.009707897178082181	0.6976978953370376	None	0.2	1	0.3333333333333333	4	0.8	12	0.30357142857142855	0.8	14	12	2	0	0	0.2857142857142857	14	4	1.1333333333333333	17	0.0	0.6666666666666666	0.8263145767451265	0.6417953451346797	0.5850182780302676	0.9662237831124146	0.4686010000889797	0.8702459367131454	0.8837110180658626	0.8750804820909203	0	0	0.0
4370	0.07015712565502254	0.029164159687093127	0.0235908444744321	0.6744909142613378	None	0.25	1	0.4	4	0.7692307692307693	10	0.3125	0.6153846153846154	10	8	4	0	0	0.3333333333333333	12	4	1.0	15	0.0	0.6666666666666666	0.7968855943989659	0.6200420324128214	0.1761155355429998	0.9730433908526908	0.277270327549141	0.8835973142071176	0.9498514966357545	0.8843506497820495	0	0	0.0
3095	0.010762886827668698	0.0029195727920913583	0.0027167769763493553	0.9803056845471897	None	0.5	1	0.7142857142857143	5	0.375	3	0.47619047619047616	0.375	7	3	2	0	0	0.42857142857142855	7	3	0.6666666666666666	10	0.0	0.8571428571428571	0.8557435590912871	0.9096806919811014	0.9317556842301172	0.9276462214893514	0.4686010000889797	0.8496555212646458	0.8837110180658626	0.9000315924015598	0	0	0.0
2849	8.137622526035104e-06	2.799239384628804e-07	-6.938418503373411e-08	0.9999980071679212	None	1.0	1	0.8	4	0.4	2	0.5833333333333334	0.2	3	1	3	0	0	0.75	3	4	0.4666666666666667	7	0.0	0.6666666666666666	0.8557435590912871	0.6668266349500859	0.5763639657406895	0.9607709160275759	0.5290967864937247	0.6212732265576563	0.8947917557071862	0.8118964526490936	0	0	0.0
1771	None	None	None	None	None	0	0	0.8	4	0.0	0	0.5833333333333334	0	4	0	2	0	0	0.75	4	3	0.4666666666666667	7	0.0	0.4	0	0	0	0	0	0	0	0	0	0	0
1413	None	None	None	None	None	0	0	0.6	3	0.6	3	0.4666666666666667	0.4	4	2	2	0	0	0.6	3	5	0.4666666666666667	7	0.0	1.0	0.5450466210897635	0.9746800104299654	0.6953589627572466	0.9264985186832384	0.5265614180117295	0.6537853124513028	0.9379141630688346	0.906653950502523	0	0	0.0
6952	0.059683258930532675	0.02692548978057562	0.025851517961828472	0.6538735663098121	None	0.25	1	0.36363636363636365	4	0.7857142857142857	11	0.3076923076923077	0.7857142857142857	13	11	2	0	0	0.3076923076923077	13	4	1.0666666666666667	16	0.0	0.6666666666666666	0.7968855943989659	0.6461199563604346	0.5850182780302676	0.9624364115156928	0.4686010000889797	0.8763345652474217	0.8837110180658626	0.8737513767876673	0	0	0.0
7124	0.06787490490425331	0.020920371794229505	0.010093061969923307	0.710900237603405	None	0.25	1	0.36363636363636365	4	0.7857142857142857	11	0.3076923076923077	0.7142857142857143	12	10	3	0	0	0.3076923076923077	13	4	1.0666666666666667	16	0.0	0.6666666666666666	0.8263145767451265	0.638160389162433	0.4103715261338287	0.9610322518745706	0.4582967989310429	0.8884220480284909	0.9178004940478325	0.8753515888411045	0	0	0.0
4205	0.024408919006309794	0.003917933901312857	0.003901998013228525	0.9218671381917701	None	0.3333333333333333	1	0.5	4	0.7	7	0.3333333333333333	0.7	9	7	2	0	0	0.4444444444444444	9	4	0.8	12	0.0	0.6666666666666666	0.7968855943989659	0.6293498482883277	0.7856719409586022	0.9734746180693427	0.44444604767426243	0.875567952616343	0.9299753402721317	0.8836821024507663	0	0	0.0
3434	0.01099677637025283	0.0017958676569996895	0.000993921407660691	0.9656323739264163	None	0.3333333333333333	1	0.625	5	0.5	5	0.5	0.5	9	5	2	1	0	0.375	3	8	0.8	12	0.25	0.6666666666666666	0.8557435590912871	0.6062450074482858	0.5850182780302676	0.9556501771883014	0.4686010000889797	0.9084606611925575	0.8837110180658626	0.8735008786859042	1.0	0	0.0
3318	0.01630143324204732	0.0036212589271244614	-0.001406934239979308	0.9803167216238446	None	0.5	1	0.5714285714285714	4	0.625	5	0.47619047619047616	0.5	7	4	2	0	0	0.42857142857142855	7	3	0.6666666666666666	10	0.0	0.6666666666666666	0.8557435590912871	0.6246540476455661	0.7856719409586022	0.9752029658548741	0.4686010000889797	0.8981039016759792	0.8906743831877285	0.8927554710632982	0	0	0.0
6651	0.058158950876113315	0.018982445890800365	-0.011505597769664335	0.6832129637701013	None	0.25	1	0.36363636363636365	4	0.7857142857142857	11	0.3076923076923077	0.7857142857142857	14	11	1	0	0	0.3076923076923077	13	4	1.0666666666666667	16	0.0	0.6666666666666666	0.7968855943989659	0.6845580870756474	0.5999144983432286	0.957377472001315	0.46157082759363083	0.9231546539152905	0.8763504431308965	0.893233632465035	0	0	0.0
1226	None	None	None	None	None	0	0	0.6	3	0.6	3	0.4375	0.2	3	1	3	0	0	1.0	4	4	0.4666666666666667	7	0.0	0.4	0.7300057687949404	0.6327858653618562	0.9405431932547896	0.9760011507070178	0.37185263461810575	0.949700234953387	0.912742954676368	0.9165164390157261	0	0	0.0
5600	0.05945266950605068	0.0343575121165738	0.03435467387087486	0.6278499449128593	None	0.25	1	0.36363636363636365	4	0.7857142857142857	11	0.3076923076923077	0.7857142857142857	13	11	2	0	0	0.3076923076923077	13	4	1.0666666666666667	16	0.0	0.6666666666666666	0.7968855943989659	0.6461199563604346	0.5850182780302676	0.9624364115156928	0.4686010000889797	0.8763345652474217	0.8837110180658626	0.8737513767876673	0	0	0.0
468	None	None	None	None	None	0	0	1.0	2	0.0	0	1.0	0	1	0	1	0	0	0.3333333333333333	3	1	0.2	3	0.0	1.0	0	0	0	0	0	0	0	0	0	0	0
1707	None	None	None	None	None	0	0	0.25	1	1.0	4	0.6	0.5	3	2	2	0	0	0.4	2	5	0.4	6	0.0	0	0.20317181641440363	0.6477017960714182	0.8663584365281309	0.7230610698970545	0.5936570187953191	0.8837115327224006	0.9505071560276092	0.7683293908660174	0	0	0.0
3667	0.068795770583636	0.01597821943401371	0.015975456548457966	0.6750543454657127	None	0.25	1	0.4	4	0.7692307692307693	10	0.3125	0.6923076923076923	11	9	3	0	0	0.3333333333333333	12	4	1.0	15	0.0	0.6666666666666666	0.7968855943989659	0.6342613317509245	0.23572477423738974	0.9648396145903411	0.4479925977731062	0.8886652855483546	0.9425465204278998	0.8786727548603409	0	0	0.0
5629	0.04415403349473573	0.01724188693743496	0.01720450560268381	0.5752764636097558	None	0.25	1	0.4	4	0.75	9	0.3181818181818182	0.75	11	9	2	0	0	0.36363636363636365	11	4	0.9333333333333333	14	0.0	0.6666666666666666	0.7968855943989659	0.6459166910963412	0.5850182780302676	0.9658970550680308	0.4686010000889797	0.8746203444714754	0.8837110180658626	0.8767944460444649	0	0	0.0
3385	0.07075581484860193	0.007271204472476311	0.006971575453004669	0.7334778038490148	None	0.2	1	0.3076923076923077	4	0.7647058823529411	13	0.3958333333333333	0.7647058823529411	16	13	2	0	0	0.1875	3	16	1.2666666666666666	19	0.0	0.25	0.8557435590912871	0.8646903039134184	0.9317556842301172	0.9109647496243342	0.4686010000889797	0.7062235262140989	0.8837110180658626	0.843670565890987	0	0	0.0
2892	0.010850033222998587	0.004558658477809913	0.0030637780575837347	0.9826998225741326	None	0.5	1	0.6666666666666666	4	0.5714285714285714	4	0.5	0.42857142857142855	6	3	2	0	0	0.5	6	3	0.6	9	0.0	0.6666666666666666	0.8263145767451265	0.631619416977006	0.4963143911698859	0.9740116358591335	0.44444604767426243	0.9114537157742041	0.9288198445471206	0.8970455572503533	0	0	0.0
1284	None	None	None	None	None	0	0	0.6666666666666666	2	0.5	1	1.0	0.5	3	1	0	0	0	0.25	4	1	0.26666666666666666	4	0.0	0.6666666666666666	0.48862397984191797	0.9305582951782608	0.9405431932547896	0.9796737538328728	0.37185263461810575	0.7804681322792381	0.9207353850184896	0.9295414463680908	0	0	0.0
2246	None	None	None	None	None	0	0	0.25	1	1.0	4	0.6	0.75	4	3	1	1	0	0.4	5	2	0.4	6	0.2	0	0.24487963267925855	0.5	0.8663584365281309	0.5	0.4380100628803194	0.7219093517622919	0.930891082340587	0.5788328953347108	1.0	0	0.0
2606	0.011532387846142364	0.0028580419103460385	0.00028686538330269533	0.9752131666651793	None	0.5	1	0.6666666666666666	4	0.5714285714285714	4	0.42857142857142855	0.2857142857142857	4	2	4	0	0	0.42857142857142855	7	3	0.6	9	0.0	1.0	0.8269219377033925	0.8668516701968141	0.7199408357348099	0.9472755955300405	0.48854469213341545	0.9107733376813364	0.9197935266966616	0.9138578847089128	0	0	0.0
2940	0.001139374775107437	7.712456333911539e-05	9.926075815577974e-07	0.9971524259644577	None	0	0	0.75	3	0.25	1	0.5	0.25	3	1	2	0	0	0.75	4	3	0.4	6	0.0	0.4	0.8557435590912871	0.6147559362961943	0.20695684138116963	0.9738342435828159	0.4686010000889797	0.9120705873755316	0.9528680045496639	0.8948348261694711	0	0	0.0
1875	None	None	None	None	None	0.5	1	0.7142857142857143	5	0.375	3	0.6666666666666666	0.25	5	2	4	0	0	0.6	3	5	0.6666666666666666	10	0.0	0.8	0.9096813169540425	0.9141178886705003	0.5562503451740475	0.8988374452360375	0.553251738908442	0.6173600182668127	0.8345406139807661	0.8423615376807022	0	0	0.0
2780	0.0010686502564512263	0.00011521426541176719	0.0001152117500720615	0.9970190898736517	None	0.5	1	0.8571428571428571	6	0.125	1	0.8333333333333334	0.125	5	1	4	0	0	0.75	3	4	0.6666666666666666	10	0.0	0.6666666666666666	0.8557435590912871	0.8390961402176463	0.9029877513738972	0.9398178757913811	0.454540655098282	0.7916863643802575	0.8973463571016238	0.8712043841193237	0	0	0.0
2239	None	None	None	None	None	0	0	0.75	3	0.5	2	0.5	0.25	3	1	2	2	0	0.75	4	3	0.4	6	0.3333333333333333	1.0	0.3524036387035679	0.9666138856555453	0.583512360523677	0.8411316457344423	0.7875713563673353	0.9659682562421814	0.9201053897832635	0.9422813119725572	0.6666666666666666	0.6666666666666666	0.0
7252	0.06165485640932703	0.031949425903457854	0.03193363237084348	0.6188400950840618	None	0.25	1	0.36363636363636365	4	0.7857142857142857	11	0.3076923076923077	0.7857142857142857	13	11	2	0	0	0.3076923076923077	13	4	1.0666666666666667	16	0.0	0.6666666666666666	0.7968855943989659	0.6461199563604346	0.5850182780302676	0.9624364115156928	0.4686010000889797	0.8763345652474217	0.8837110180658626	0.8737513767876673	0	0	0.0
2185	None	None	None	None	None	0	0	0.2857142857142857	2	0.875	7	0.625	0.5	5	4	4	1	0	0.25	8	2	0.6666666666666666	10	0.09090909090909091	0	0.35234771623484284	0.7249855980933683	0.3412462009433398	0.9080807795710253	0.4158533256261493	0.9394911744623354	0.9213620341349998	0.8808775741653065	1.0	0.4	0.0
4136	0.07753960549472298	0.04027388166613593	0.02395909600484541	0.698132500840912	None	0.2	1	0.3333333333333333	4	0.8125	13	0.3	0.75	14	12	3	0	0	0.26666666666666666	15	4	1.2	18	0.0	0.6666666666666666	0.7968855943989659	0.6184760866979329	0.4963143911698859	0.9766794635218496	0.35916842376633656	0.8694758558041084	0.9178004940478325	0.8847376673821159	0	0	0.0
1942	None	None	None	None	None	0	0	0.75	3	0.0	0	0.5555555555555556	0	3	0	1	0	0	1.0	3	3	0.3333333333333333	5	0.0	1.0	0	0	0	0	0	0	0	0	0	0	0
6955	0.04380992078208226	0.016029883640887265	0.01602986259437085	0.5863225417503235	None	0.25	1	0.4	4	0.75	9	0.3181818181818182	0.75	11	9	2	0	0	0.36363636363636365	11	4	0.9333333333333333	14	0.0	0.6666666666666666	0.7968855943989659	0.6459166910963412	0.5850182780302676	0.9658970550680308	0.4686010000889797	0.8746203444714754	0.8837110180658626	0.8767944460444649	0	0	0.0
4902	0.05892700657061188	0.03349465457166177	0.03347863909055904	0.6232755378273839	None	0.25	1	0.36363636363636365	4	0.7857142857142857	11	0.3076923076923077	0.7857142857142857	13	11	2	0	0	0.3076923076923077	13	4	1.0666666666666667	16	0.0	0.6666666666666666	0.7968855943989659	0.6461199563604346	0.5850182780302676	0.9624364115156928	0.4686010000889797	0.8763345652474217	0.8837110180658626	0.8737513767876673	0	0	0.0
767	None	None	None	None	None	0	0	0.375	3	0.6666666666666666	6	0.55	0.4444444444444444	5	4	5	1	0	0.8	5	4	0.7333333333333333	11	0.07692307692307693	0.6666666666666666	0.4531799012940626	0.8308493676881137	0.22262362134345287	0.6392150646153093	0.991739099777098	0.589767725725809	0.9668497289819837	0.698929976446896	1.0	0.2	0.0
788	None	None	None	None	None	0	0	0.16666666666666666	1	1.0	6	0.5714285714285714	0.8333333333333334	5	5	2	0	0	0.2857142857142857	7	2	0.5333333333333333	8	0.0	0	0.892652734158933	0.9567957291968138	0.7646932028210401	0.8310241948196776	0.42567268032396005	0.7969983324707876	0.9016593522665434	0.8828186891306777	0	0	0.0
1298	None	None	None	None	None	0	0	1.0	2	0.0	0	1.0	0	2	0	0	0	0	0.3333333333333333	3	1	0.2	3	0.0	1.0	0	0	0	0	0	0	0	0	0	0	0
220	None	None	None	None	None	0	0	0.2222222222222222	2	0.9090909090909091	10	1.0	0.9090909090909091	12	10	0	0	0	0.07692307692307693	13	1	0.8666666666666667	13	0.0	0.16666666666666666	0.7227719022599881	0.9159078867318167	0.7706988456790892	0.7885529506536555	0.3319362360525289	0.8365599527295404	0.8419683202660578	0.8555766337288968	0	0	0.0
1155	None	None	None	None	None	0	0	0.6666666666666666	4	0.42857142857142855	3	0.42857142857142855	0	3	0	5	1	0	0.42857142857142855	7	3	0.6	9	0.09090909090909091	0.2857142857142857	0	0	0	0	0	0	0	0	0	0	0
978	None	None	None	None	None	0	0	0.3333333333333333	2	0.6666666666666666	4	0.8	0.5	4	3	3	0	0	0.4	2	5	0.5333333333333333	8	0.0	0	0.6673796756685239	0.9276827717972566	0.7509263231747123	0.8175611375450478	0.5797677703280617	0.8927542874242604	0.8267703288020437	0.8866438694275353	0	0	0.0
2206	None	None	None	None	None	0	0	0.5	3	0.3333333333333333	2	0.8	0.3333333333333333	4	2	3	0	0	0.4	2	5	0.5333333333333333	8	0.0	0.6666666666666666	0.8263145767451265	0.6142201483074698	0.8587138125943596	0.9712007688599764	0.3541211200543268	0.7257137505885684	0.9142388257125008	0.8391726201387922	0	0	0.0
458	None	None	None	None	None	0	0	0.1111111111111111	1	1.0	11	0.43333333333333335	0.8181818181818182	9	9	3	8	0	0.8333333333333334	6	5	0.8666666666666667	13	0.8	0.18181818181818182	0.8800399211384725	0.7170061605551172	0.5727349212593489	0.8464804263924449	0.2808905665492614	0.6526259309749567	0.9202896071893489	0.7482260366310799	0.1111111111111111	0.1111111111111111	0.0
4130	0.05613300593867746	0.0064766833568309454	-0.0039361450217454625	0.670133648236349	None	0.2	1	0.3333333333333333	4	0.8125	13	0.3	0.8125	15	13	2	0	0	0.26666666666666666	15	4	1.2	18	0.0	0.6666666666666666	0.7441625584527427	0.9552134710596926	0.5850182780302676	0.8942491905344137	0.567519781519769	0.8534821167720469	0.8837110180658626	0.9104412481147901	0	0	0.0
4552	0.062399565235118144	0.034320786239556776	0.03431032876099218	0.621121589185742	None	0.25	1	0.36363636363636365	4	0.7857142857142857	11	0.3076923076923077	0.7857142857142857	13	11	2	0	0	0.3076923076923077	13	4	1.0666666666666667	16	0.0	0.6666666666666666	0.7968855943989659	0.6461199563604346	0.5850182780302676	0.9624364115156928	0.4686010000889797	0.8763345652474217	0.8837110180658626	0.8737513767876673	0	0	0.0
2161	None	None	None	None	None	0	0	0.5	2	0.5	2	0.75	0	0	0	5	0	0	0.5	2	4	0.4	6	0.0	0	0	0	0	0	0	0	0	0	0	0	0
1833	None	None	None	None	None	0.5	1	0.8571428571428571	6	0.0	0	0.625	0	6	0	3	0	0	1.0	4	4	0.6666666666666666	10	0.0	0.5714285714285714	0	0	0	0	0	0	0	0	0	0	0
6680	0.06349252763699784	0.02570622589227051	0.025546211734331428	0.638602110919584	None	0.25	1	0.36363636363636365	4	0.7857142857142857	11	0.3076923076923077	0.7857142857142857	13	11	2	0	0	0.3076923076923077	13	4	1.0666666666666667	16	0.0	0.6666666666666666	0.7968855943989659	0.6461199563604346	0.5850182780302676	0.9624364115156928	0.4686010000889797	0.8763345652474217	0.8837110180658626	0.8737513767876673	0	0	0.0
7413	0.05934459890978472	0.035299848243253995	0.03528849653766495	0.6305869001955324	None	0.25	1	0.36363636363636365	4	0.7857142857142857	11	0.3076923076923077	0.7857142857142857	13	11	2	0	0	0.3076923076923077	13	4	1.0666666666666667	16	0.0	0.6666666666666666	0.7968855943989659	0.6461199563604346	0.5850182780302676	0.9624364115156928	0.4686010000889797	0.8763345652474217	0.8837110180658626	0.8737513767876673	0	0	0.0
1620	None	None	None	None	None	1.0	1	0.75	3	0.25	1	0.5	0.25	2	1	3	0	0	0.75	3	4	0.4	6	0.0	0.6666666666666666	0.6807656991522057	0.9079749675885384	0.7887683991086387	0.8722438146323216	0.7098417790324103	0.840877213083519	0.8756346084874596	0.8763478088848172	0	0	0.0
6858	0.06144826879634672	0.026408719767017166	0.0256403384534234	0.6425147533521718	None	0.25	1	0.36363636363636365	4	0.7857142857142857	11	0.3076923076923077	0.7857142857142857	13	11	2	0	0	0.3076923076923077	13	4	1.0666666666666667	16	0.0	0.6666666666666666	0.7968855943989659	0.6461199563604346	0.5850182780302676	0.9624364115156928	0.4686010000889797	0.8763345652474217	0.8837110180658626	0.8737513767876673	0	0	0.0
6559	0.059792234996655313	0.02480991242533778	0.024740463466825742	0.6437803881635269	None	0.25	1	0.36363636363636365	4	0.7857142857142857	11	0.3076923076923077	0.7857142857142857	13	11	2	0	0	0.3076923076923077	13	4	1.0666666666666667	16	0.0	0.6666666666666666	0.7968855943989659	0.6461199563604346	0.5850182780302676	0.9624364115156928	0.4686010000889797	0.8763345652474217	0.8837110180658626	0.8737513767876673	0	0	0.0
356	None	None	None	None	None	0.2	1	0.5833333333333334	7	0.3333333333333333	5	0.425	0.26666666666666666	11	4	5	5	0	0.625	8	5	1.1333333333333333	17	0.7142857142857143	0.3333333333333333	0.8279692198204526	0.9588212729158498	0.35222317631504396	0.9354952474514936	0.5220983337675799	0.9791723338108261	0.9493699914248867	0.9617342099528401	0.18181818181818182	0.36363636363636365	0.0
4428	0.04561945763961555	0.007154880985349344	0.004344371039374483	0.5249010858653752	None	0.25	1	0.4	4	0.7692307692307693	10	0.3125	0.7692307692307693	12	10	2	0	0	0.3333333333333333	12	4	1.0	15	0.0	0.6666666666666666	0.7441625584527427	0.961159968558926	0.5416423285742689	0.8822855335600984	0.4686010000889797	0.8550824064567596	0.81056997279318	0.9115459344561793	0	0	0.0
7199	0.04900641969286631	0.0222599977803833	0.02157419868202014	0.5719243076163354	None	0.25	1	0.4	4	0.7692307692307693	10	0.3125	0.7692307692307693	12	10	2	0	0	0.3333333333333333	12	4	1.0	15	0.0	0.6666666666666666	0.8263145767451265	0.6496086793543505	0.5850182780302676	0.9613800190727256	0.4686010000889797	0.866061409806179	0.8837110180658626	0.8698346969037953	0	0	0.0
4833	0.09353774470895576	0.03908799507829313	-0.036640721741344424	0.7893099783253125	None	0.2	1	0.3333333333333333	4	0.8	12	0.30357142857142855	0.8	14	12	2	0	0	0.2857142857142857	14	4	1.1333333333333333	17	0.0	0.6666666666666666	0.7441625584527427	0.9253513321694911	0.5850182780302676	0.9624777431323368	0.4786956075129993	0.6544012828456472	0.8282596898784786	0.8941136583638752	0	0	0.0
3161	0.039758030107591893	0.004169673287878153	0.0037327862259114593	0.9698286442549988	None	0.3333333333333333	1	0.4444444444444444	4	0.6363636363636364	7	0.43333333333333335	0.6363636363636364	10	7	2	0	0	0.3	3	10	0.8666666666666667	13	0.0	0.4	0.8557435590912871	0.8747238499202765	0.9317556842301172	0.8792674185847716	0.4686010000889797	0.7844161549233818	0.8837110180658626	0.8507077501731861	0	0	0.0
7136	0.0595532136950368	0.026163016370977624	0.02592027919790447	0.6326482571570722	None	0.25	1	0.36363636363636365	4	0.7857142857142857	11	0.3076923076923077	0.7857142857142857	13	11	2	0	0	0.3076923076923077	13	4	1.0666666666666667	16	0.0	0.6666666666666666	0.7968855943989659	0.6461199563604346	0.5850182780302676	0.9624364115156928	0.4686010000889797	0.8763345652474217	0.8837110180658626	0.8737513767876673	0	0	0.0
2809	0.0025531017845698955	0.00020376167389314048	-0.00016569140694557176	0.9948461917402415	None	0	0	0.5	2	0.6666666666666666	2	1.0	0.3333333333333333	3	1	1	0	0	0.2	5	1	0.3333333333333333	5	0.0	1.0	0.6342028575200944	0.9458609443978796	0.4276115999968962	0.6856754997226701	0.9318006356410491	0.8850929718605886	0.921237515341882	0.8692142573438181	0	0	0.0
5008	0.03700173918324208	0.01485111779552783	0.014158770233453697	0.8566373389837417	None	0.3333333333333333	1	0.4444444444444444	4	0.7272727272727273	8	0.325	0.7272727272727273	10	8	2	0	0	0.4	10	4	0.8666666666666667	13	0.0	0.6666666666666666	0.8263145767451265	0.6505517785051751	0.5850182780302676	0.9642169297643611	0.47364830380098955	0.8864590188711962	0.8837110180658626	0.8797564659146526	0	0	0.0
4665	0.06502812159983336	0.03203469808947627	-0.015158359103393512	0.6979769711327819	None	0.25	1	0.36363636363636365	4	0.7857142857142857	11	0.3076923076923077	0.7857142857142857	13	11	2	0	0	0.3076923076923077	13	4	1.0666666666666667	16	0.0	0.6666666666666666	0.7968855943989659	0.637588593361722	0.23572477423738974	0.9658699746658479	0.4686010000889797	0.888065165724858	0.9425465204278998	0.8800564026202141	0	0	0.0
2060	None	None	None	None	None	0	0	0.5	2	0.75	3	0.5	0.25	3	1	2	0	0	0.75	4	3	0.4	6	0.0	0.4	0.7300057687949404	0.6327858653618562	0.9405431932547896	0.9760011507070178	0.37185263461810575	0.949700234953387	0.912742954676368	0.9165164390157261	0	0	0.0
5288	0.06176936829657032	0.026680574256132954	0.02661560132079087	0.6265314474146506	None	0.25	1	0.36363636363636365	4	0.7857142857142857	11	0.3076923076923077	0.7857142857142857	13	11	2	0	0	0.3076923076923077	13	4	1.0666666666666667	16	0.0	0.6666666666666666	0.7968855943989659	0.6461199563604346	0.5850182780302676	0.9624364115156928	0.4686010000889797	0.8763345652474217	0.8837110180658626	0.8737513767876673	0	0	0.0
154	None	None	None	None	None	0	0	0.5	5	0.4166666666666667	5	0.56	0.16666666666666666	5	2	8	2	0	1.0	5	5	0.9333333333333333	14	0.11764705882352941	0.6	0.7149972947591938	0.6963390737100433	0.141994320629197	0.9594844349221742	0.7707992042504488	0.9373649740760215	0.9448950335931362	0.9032143347566409	0.6000000000000001	0.2	0.0
6535	0.06862658070141812	0.013394117010620356	0.013384929206814328	0.6808537050103625	None	0.25	1	0.36363636363636365	4	0.7857142857142857	11	0.3076923076923077	0.7142857142857143	12	10	3	0	0	0.3076923076923077	13	4	1.0666666666666667	16	0.0	0.6666666666666666	0.7968855943989659	0.6415997416138816	0.4103715261338287	0.9670825869641322	0.4138847119276582	0.8754083774895759	0.9180872659116326	0.877691486195735	0	0	0.0
549	None	None	None	None	None	0	0	0.8	4	0.2	1	0.5833333333333334	0.2	5	1	1	2	0	0.75	4	3	0.4666666666666667	7	1.0	0.5	0.7835295797874806	0.8718564572310766	0.5085862009650685	0.8158792007241679	0.3581468472348722	0.9356663459978134	0.9070642999727857	0.8836825375941963	0.6	0.6	0.0
3815	0.07021131057076826	0.018593955876321767	0.018393187042057977	0.7058891015845861	None	0.25	1	0.4	4	0.75	9	0.3181818181818182	0.6666666666666666	10	8	3	0	0	0.36363636363636365	11	4	0.9333333333333333	14	0.0	0.6666666666666666	0.7968855943989659	0.611545297013917	0.1761155355429998	0.9772052142922936	0.2722230238371312	0.883437189553562	0.9498514966357545	0.888857366295809	0	0	0.0
2542	None	None	None	None	None	0	0	0.6666666666666666	2	0.5	1	0.6666666666666666	0	2	0	1	0	0	0.6666666666666666	3	2	0.26666666666666666	4	0.0	0.6666666666666666	0	0	0	0	0	0	0	0	0	0	0
6122	0.05796113132982513	0.026371600583436086	0.022327778432354565	0.6504704432763813	None	0.25	1	0.4	4	0.7692307692307693	10	0.3125	0.7692307692307693	12	10	2	0	0	0.3333333333333333	12	4	1.0	15	0.0	0.6666666666666666	0.7968855943989659	0.6415997416138816	0.4103715261338287	0.966261108133198	0.4686010000889797	0.8916681347930528	0.9178004940478325	0.8823627238127366	0	0	0.0
2548	None	None	None	None	None	0	0	0.3333333333333333	2	0.6666666666666666	4	0.5	0.5	3	3	4	2	0	1.0	4	4	0.5333333333333333	8	0.16666666666666666	0.5	0.3592123962323832	0.7688661841437112	0.2893038670042045	0.9342911498206233	0.7007850689933905	0.6822308585964807	0.9244732865874877	0.8234898028815381	0.6666666666666666	0.3333333333333333	0.0
670	None	None	None	None	None	0	0	0.75	3	0.3333333333333333	1	0.625	0	3	0	1	0	0	0.5	4	2	0.3333333333333333	5	0.0	0.6666666666666666	0	0	0	0	0	0	0	0	0	0	0
1334	None	None	None	None	None	0	0	0.5	3	0.6666666666666666	4	0.4444444444444444	0.3333333333333333	4	2	3	2	0	0.5	3	6	0.5333333333333333	8	0.25	0.4	0.6837670976643648	0.9129605202582567	0.6998819767450262	0.821523893666836	0.5061109581400999	0.9544841958840491	0.9233841884713763	0.9094317463115794	0.625	0.5	0.0
2682	0.0010539795857499065	0.0002751643157472231	2.7165130595579836e-06	0.9971932781646475	None	0	0	0.6666666666666666	2	0.5	1	0.6666666666666666	0	2	0	1	0	0	0.6666666666666666	3	2	0.26666666666666666	4	0.0	0.6666666666666666	0	0	0	0	0	0	0	0	0	0	0
2108	None	None	None	None	None	0.5	1	0.6666666666666666	4	0.5714285714285714	4	0.5	0.2857142857142857	5	2	3	0	0	0.5	3	6	0.6	9	0.0	0.6666666666666666	0.8557435590912871	0.6473615145726906	0.7856719409586022	0.9275167447496634	0.539818279006208	0.731788559434139	0.8721619085413649	0.8000773042974024	0	0	0.0
6984	0.07229091606762714	0.03249815773261441	0.004627285470323401	0.6727368432225544	None	0.2	1	0.3333333333333333	4	0.8	12	0.30357142857142855	0.8	14	12	2	0	0	0.2857142857142857	14	4	1.1333333333333333	17	0.0	0.6666666666666666	0.8263145767451265	0.6507433697042517	0.685345109494435	0.9605100953015507	0.4686010000889797	0.863730448614291	0.8837110180658626	0.8683884710799292	0	0	0.0
4828	0.05554073968969982	0.012098344793955594	-0.0077990560554667505	0.8808384919470402	None	0.2	1	0.3333333333333333	4	0.8	12	0.30357142857142855	0.8	14	12	2	0	0	0.2857142857142857	14	4	1.1333333333333333	17	0.0	0.6666666666666666	0.7999530587720148	0.9636426222314352	0.8587138125943596	0.8949889868520516	0.4786956075129993	0.6587393166138362	0.8837110180658626	0.8834914467163455	0	0	0.0
244	None	None	None	None	None	0	0	0.3333333333333333	2	0.7142857142857143	5	0.6	0.42857142857142855	4	3	4	1	0	0.6	5	3	0.6	9	0.09090909090909091	0.5714285714285714	0.3379752467206557	0.7930473171458632	0.2416125443611957	0.6765412549176978	0.9757332786232651	0.6341915143432177	0.9678589734955243	0.7062385863244115	1.0	0.25	0.0
5088	0.06075093915576225	0.026442499598038835	0.026336085313261835	0.6407551585403255	None	0.25	1	0.36363636363636365	4	0.7857142857142857	11	0.3076923076923077	0.7857142857142857	13	11	2	0	0	0.3076923076923077	13	4	1.0666666666666667	16	0.0	0.6666666666666666	0.7968855943989659	0.6461199563604346	0.5850182780302676	0.9624364115156928	0.4686010000889797	0.8763345652474217	0.8837110180658626	0.8737513767876673	0	0	0.0
7381	0.06533989633799125	0.02867060282073207	0.028062133010052767	0.6238799576458125	None	0.2	1	0.3333333333333333	4	0.8	12	0.30357142857142855	0.8	14	12	2	0	0	0.2857142857142857	14	4	1.1333333333333333	17	0.0	0.6666666666666666	0.8263145767451265	0.6486475481235948	0.5850182780302676	0.958595868779062	0.4686010000889797	0.8757414361731505	0.8837110180658626	0.8701890830144999	0	0	0.0
1257	None	None	None	None	None	0	0	1.0	1	0	0	1.0	0	0	0	1	1	0	0.5	2	1	0.13333333333333333	2	0.16666666666666666	0	0	0	0	0	0	0	0	0	0	0	0
1653	None	None	None	None	None	0	0	0.6666666666666666	2	0.0	0	0.6666666666666666	0	2	0	1	0	0	0.6666666666666666	3	2	0.26666666666666666	4	0.0	0	0	0	0	0	0	0	0	0	0	0	0
6860	0.06500297671820102	0.02570187724575707	0.02570070150026857	0.6239419046096981	None	0.25	1	0.36363636363636365	4	0.7857142857142857	11	0.3076923076923077	0.7857142857142857	13	11	2	0	0	0.3076923076923077	13	4	1.0666666666666667	16	0.0	0.6666666666666666	0.8557435590912871	0.6446294223689893	0.5850182780302676	0.9646648739759729	0.4686010000889797	0.8702003486515163	0.8837110180658626	0.8738072911096788	0	0	0.0
3708	0.06568856165610312	0.023203064184020076	0.01620498528304498	0.7313063864483627	None	0.25	1	0.4	4	0.7692307692307693	10	0.3125	0.6923076923076923	11	9	3	0	0	0.3333333333333333	12	4	1.0	15	0.0	0.6666666666666666	0.7968855943989659	0.6092725412524852	0.23572477423738974	0.9793403960064964	0.349073816342317	0.8782915363374908	0.9425465204278998	0.8902308687163157	0	0	0.0
2907	0.009054645437267415	0.004414152959907884	0.002832822893156027	0.9866793406449935	None	0.5	1	0.6666666666666666	4	0.5	3	0.4444444444444444	0.3333333333333333	3	2	4	0	0	0.5	6	3	0.5333333333333333	8	0.0	1.0	0.9096813169540425	0.6865883921244648	0.5850182780302676	0.927449884154529	0.4238376453583889	0.7836057858919343	0.9304173264377403	0.8234251349359338	0	0	0.0
324	None	None	None	None	None	0.5	1	0.8333333333333334	5	0.2857142857142857	2	0.45	0.2857142857142857	4	2	4	1	0	0.8	5	4	0.6	9	0.1	0.5	0.7999530587720148	0.8548831668252523	0.8789255724066247	0.956467120585689	0.4988488932913523	0.9090994388419327	0.9229136872663958	0.9159549811880141	1.0	0	0.0
5946	0.07405155784160536	0.02270492705587265	0.014425115574749946	0.6696559454770514	None	0.2	1	0.3333333333333333	4	0.8	12	0.30357142857142855	0.8	14	12	2	0	0	0.2857142857142857	14	4	1.1333333333333333	17	0.0	0.6666666666666666	0.8263145767451265	0.6417953451346797	0.5850182780302676	0.9662237831124146	0.4686010000889797	0.8702459367131454	0.8837110180658626	0.8750804820909203	0	0	0.0
3247	0.03345471402908133	0.009276558842442292	-0.006479895382262834	0.9538410624149257	None	0.25	1	0.4	4	0.75	9	0.3181818181818182	0.6666666666666666	10	8	3	0	0	0.36363636363636365	11	4	0.9333333333333333	14	0.0	0.6666666666666666	0.8263145767451265	0.6123598886589302	0.4963143911698859	0.9788970166017887	0.4565235238816211	0.8739099867088352	0.9231816984407685	0.888622322638137	0	0	0.0
5173	0.044373792029171626	0.024989917299199884	0.024937436157065843	0.5695748006585215	None	0.25	1	0.4	4	0.7692307692307693	10	0.3125	0.7692307692307693	12	10	2	0	0	0.3333333333333333	12	4	1.0	15	0.0	0.6666666666666666	0.8263145767451265	0.6496086793543504	0.5850182780302676	0.9613800190727256	0.4686010000889797	0.8773421701229978	0.8837110180658626	0.8735964902808508	0	0	0.0
5314	0.06338577832752922	0.030428628094469713	0.03038985651542168	0.617566990329599	None	0.25	1	0.4	4	0.75	9	0.3181818181818182	0.75	11	9	2	0	0	0.36363636363636365	11	4	0.9333333333333333	14	0.0	0.6666666666666666	0.7968855943989659	0.6459166910963412	0.5850182780302676	0.9658970550680308	0.4686010000889797	0.894835665188091	0.8837110180658626	0.8837717159240743	0	0	0.0
5816	0.058528146644417314	0.036225577586167575	0.03553087965901518	0.6235582396738719	None	0.25	1	0.4	4	0.7692307692307693	10	0.3125	0.7692307692307693	12	10	2	0	0	0.3333333333333333	12	4	1.0	15	0.0	0.6666666666666666	0.7968855943989659	0.6415997416138816	0.4103715261338287	0.966261108133198	0.4686010000889797	0.8916681347930528	0.9178004940478325	0.8823627238127366	0	0	0.0
4671	0.06958086118269845	0.02939787328351656	-0.0018286545881846556	0.690048944350746	None	0.2	1	0.3333333333333333	4	0.8	12	0.30357142857142855	0.7333333333333333	13	11	3	0	0	0.2857142857142857	14	4	1.1333333333333333	17	0.0	0.6666666666666666	0.7968855943989659	0.6458177548600125	0.5850182780302676	0.9659593748472033	0.4686010000889797	0.8750161097585882	0.8837110180658626	0.8769770719172499	0	0	0.0
2727	0.010560843948052616	0.0007841945013810506	-0.0007041520645178302	0.970929042312531	None	0.5	1	0.6666666666666666	4	0.5714285714285714	4	0.42857142857142855	0.2857142857142857	3	2	5	0	0	0.42857142857142855	7	3	0.6	9	0.0	1.0	0.7441625584527427	0.8697703871640479	0.8548633934393524	0.9646799283147707	0.553251738908442	0.8846640810307328	0.9356963514901923	0.9179297084037531	0	0	0.0
4935	0.06250861558439809	0.02834896421067321	0.028300244301605583	0.6236929055057134	None	0.25	1	0.36363636363636365	4	0.7857142857142857	11	0.3076923076923077	0.7857142857142857	13	11	2	0	0	0.3076923076923077	13	4	1.0666666666666667	16	0.0	0.6666666666666666	0.7968855943989659	0.6461199563604346	0.5850182780302676	0.9624364115156928	0.4686010000889797	0.8763345652474217	0.8837110180658626	0.8737513767876673	0	0	0.0
3264	0.07771619604784268	0.035449481465374647	0.010872054447252293	0.6760203510090732	None	0.25	1	0.4	4	0.7692307692307693	10	0.3125	0.6923076923076923	11	9	3	0	0	0.3333333333333333	12	4	1.0	15	0.0	0.6666666666666666	0.8557435590912871	0.6283596712287908	0.5850182780302676	0.9695591226860577	0.4686010000889797	0.8550835551031959	0.8837110180658626	0.8721861222750442	0	0	0.0
4289	0.058782646905680115	0.03046934141969883	0.02863155198933396	0.616285688326374	None	0.25	1	0.4	4	0.7692307692307693	10	0.3125	0.7692307692307693	12	10	2	0	0	0.3333333333333333	12	4	1.0	15	0.0	0.6666666666666666	0.7968855943989659	0.6415997416138816	0.4103715261338287	0.966261108133198	0.4686010000889797	0.8916681347930528	0.9178004940478325	0.8823627238127366	0	0	0.0
2817	3.7494330892681153e-06	1.3899585094580972e-07	8.329483532950723e-08	0.9999992600301609	None	1.0	1	1.0	4	0.25	1	0.6666666666666666	0	3	0	2	0	0	1.0	3	3	0.4	6	0.0	0.6666666666666666	0	0	0	0	0	0	0	0	0	0	0
1676	None	None	None	None	None	0	0	0.3333333333333333	1	1.0	2	1.0	0	0	0	3	0	0	1.0	2	2	0.26666666666666666	4	0.0	0	0	0	0	0	0	0	0	0	0	0	0
854	None	None	None	None	None	0	0	0.3333333333333333	2	0.8571428571428571	6	1.0	0.7142857142857143	7	5	1	3	0	0.1111111111111111	9	1	0.6	9	0.75	0.5	0.734376121321152	0.9229744666949339	0.8609251134958538	0.9158423764450961	0.31096967703513806	0.9515828965133981	0.9446653807464105	0.9319030913933674	0.8571428571428571	0.8571428571428571	0.0
1556	None	None	None	None	None	0	0	0.5	2	0.75	3	1.0	0.25	3	1	2	1	0	0.6666666666666666	3	2	0.4	6	0.16666666666666666	0	0.24487963267925855	0.5763391496646165	0.7201505028473802	0.9081120971071122	0.7301623279120941	0.9597460802471691	0.9505071560276092	0.8725105296166609	1.0	0.3333333333333333	0.0
7428	0.06722848324985993	0.028075331590543446	0.00277881712505082	0.6681811606825658	None	0.25	1	0.36363636363636365	4	0.7857142857142857	11	0.3076923076923077	0.7857142857142857	12	11	3	0	0	0.3076923076923077	13	4	1.0666666666666667	16	0.0	0.6666666666666666	0.7968855943989659	0.6415997416138816	0.4103715261338287	0.9651562231612689	0.4686010000889797	0.8916681347930528	0.9178004940478325	0.881203305594686	0	0	0.0
4048	0.0701915455820393	0.021292864303252366	0.016968624207743237	0.7376899652609064	None	0.25	1	0.4	4	0.7692307692307693	10	0.3125	0.6923076923076923	11	9	3	0	0	0.3333333333333333	12	4	1.0	15	0.0	0.6666666666666666	0.7968855943989659	0.6092725412524852	0.23572477423738974	0.9793403960064964	0.349073816342317	0.8782915363374908	0.9425465204278998	0.8902308687163157	0	0	0.0
2838	0.007381433903050678	0.0007229891167201744	-0.0006489485005513152	0.9814345946481843	None	0.5	1	0.6666666666666666	4	0.5	3	0.4444444444444444	0.3333333333333333	3	2	4	0	0	0.5	6	3	0.5333333333333333	8	0.0	1.0	0.7441625584527427	0.8697703871640479	0.8548633934393524	0.9646799283147707	0.553251738908442	0.8846640810307328	0.9356963514901923	0.9179297084037531	0	0	0.0
709	None	None	None	None	None	1.0	1	0.8	4	0.4	2	0.4666666666666667	0.2	2	1	4	0	0	0.6	5	3	0.4666666666666667	7	0.0	1.0	0.9105139830577602	0.5020816532319873	0.40181535308987365	0.8620032907536304	0.47646721592605684	0.6612738600854488	0.9071621491243765	0.6977157561332439	0	0	0.0
2337	None	None	None	None	None	0	0	0.5	2	0.6666666666666666	2	1.0	0.3333333333333333	3	1	1	0	0	0.2	5	1	0.3333333333333333	5	0.0	0.5	0.4363161646012717	0.9431660712762036	0.4276115999968962	0.6671414708807207	0.5117063760169394	0.934763971283832	0.6766681564658013	0.8865080741416151	0	0	0.0
4152	0.07782171818997623	0.014115469773243862	0.013377556877033184	0.7102019074574688	None	0.25	1	0.36363636363636365	4	0.7857142857142857	11	0.3076923076923077	0.7142857142857143	12	10	3	0	0	0.3076923076923077	13	4	1.0666666666666667	16	0.0	0.6666666666666666	0.7968855943989659	0.6063144224824292	0.1761155355429998	0.9787073927950685	0.2722230238371312	0.8756553714668183	0.9498514966357545	0.8880071583614364	0	0	0.0
5239	0.04908918374527966	0.019566774448951548	0.005432658571262693	0.6102691337772506	None	0.25	1	0.4	4	0.7692307692307693	10	0.3125	0.6923076923076923	11	9	3	0	0	0.3333333333333333	12	4	1.0	15	0.0	0.6666666666666666	0.7968855943989659	0.6342613317509245	0.20695684138116963	0.9662742472985558	0.4686010000889797	0.9098207221847183	0.9543380797107959	0.8881907230224185	0	0	0.0
6659	0.07366877572206143	0.021029137791557365	0.011147931618081173	0.6770315032252918	None	0.2	1	0.3333333333333333	4	0.8	12	0.30357142857142855	0.8	14	12	2	0	0	0.2857142857142857	14	4	1.1333333333333333	17	0.0	0.6666666666666666	0.8263145767451265	0.6417953451346797	0.5850182780302676	0.9662237831124146	0.4686010000889797	0.8702459367131454	0.8837110180658626	0.8750804820909203	0	0	0.0
2600	0.0027516943880845465	5.758758720562676e-05	5.7406106123994946e-05	0.990471374436184	None	0	0	0.75	3	0.3333333333333333	1	0.625	0.3333333333333333	3	1	1	1	0	0.5	2	4	0.3333333333333333	5	0.25	0.6666666666666666	0.8643556852010204	0.9420576753479466	0.8162515929663753	0.8126452144240587	0.43693804003408604	0.7984416213453913	0.9008145745054621	0.8673233903226075	1.0	0.3333333333333333	0.0
2519	None	None	None	None	None	0	0	0.125	1	1.0	10	0.34285714285714286	0.1	2	1	9	2	0	0.7142857142857143	5	7	0.8	12	0.09523809523809523	0	0.9224785476858302	0.5	0.9331717881431487	0.5	0.14851988782261577	0.5644576685352836	0.9752517286569988	0.5215926781840715	0.75	0.5	0.0
3759	0.06567003552241453	0.02528259339508332	0.02528258900430875	0.6374016602080967	None	0.2	1	0.3333333333333333	4	0.8	12	0.30357142857142855	0.8	14	12	2	0	0	0.2857142857142857	14	4	1.1333333333333333	17	0.0	0.6666666666666666	0.7968855943989659	0.6509679223539134	0.5850182780302676	0.9621770470394526	0.4686010000889797	0.8750164429579071	0.8837110180658626	0.8738253116486218	0	0	0.0
486	None	None	None	None	None	0	0	1.0	1	0	0	1.0	0	1	0	0	0	0	0.5	2	1	0.13333333333333333	2	0.0	0	0	0	0	0	0	0	0	0	0	0	0
1892	None	None	None	None	None	0	0	0.75	3	0.3333333333333333	1	0.625	0.3333333333333333	4	1	0	0	0	0.5	4	2	0.3333333333333333	5	0.0	0.6666666666666666	0.6093148743184292	0.9469221343161558	0.6275268585628183	0.972754439360465	0.43052592521702915	0.9246498856451454	0.9168264214436624	0.95202856101508	0	0	0.0
852	None	None	None	None	None	1.0	1	1.0	4	0.0	0	0.5555555555555556	0	2	0	2	0	0	1.0	3	3	0.3333333333333333	5	0.0	1.0	0	0	0	0	0	0	0	0	0	0	0
5506	0.06207421587939649	0.03305043391978108	0.0330490567769323	0.6229364261661064	None	0.25	1	0.36363636363636365	4	0.7857142857142857	11	0.3076923076923077	0.7857142857142857	13	11	2	0	0	0.3076923076923077	13	4	1.0666666666666667	16	0.0	0.6666666666666666	0.7968855943989659	0.6461199563604346	0.5850182780302676	0.9624364115156928	0.4686010000889797	0.8763345652474217	0.8837110180658626	0.8737513767876673	0	0	0.0
7335	0.06460965844638118	0.028592992164626383	0.028026977093013987	0.6133331717214641	None	0.25	1	0.4	4	0.75	9	0.3181818181818182	0.75	11	9	2	0	0	0.36363636363636365	11	4	0.9333333333333333	14	0.0	0.6666666666666666	0.7968855943989659	0.6459166910963412	0.5850182780302676	0.9658970550680308	0.4686010000889797	0.894835665188091	0.8837110180658626	0.8837717159240743	0	0	0.0
2983	0.014281555781229046	0.0035765115201301092	-0.000488767790642955	0.9895675046784218	None	0.3333333333333333	1	0.625	5	0.5	5	0.42857142857142855	0.4	8	4	3	0	0	0.5714285714285714	7	4	0.8	12	0.0	0.5	0.8557435590912871	0.8551505150606604	0.9029877513738972	0.9195953813043306	0.4686010000889797	0.7847511237900536	0.8853061742553776	0.8623964936436643	0	0	0.0
6138	0.04755856911218669	0.02377134171060885	0.02364097880075453	0.5679376940369778	None	0.25	1	0.4	4	0.75	9	0.3181818181818182	0.75	11	9	2	0	0	0.36363636363636365	11	4	0.9333333333333333	14	0.0	0.6666666666666666	0.7968855943989659	0.6459166910963412	0.5850182780302676	0.9658970550680308	0.4686010000889797	0.8746203444714754	0.8837110180658626	0.8767944460444649	0	0	0.0
4609	0.02379588176276625	0.006374557128038364	0.0021343504433517504	0.9204286916579042	None	0.3333333333333333	1	0.5	4	0.7	7	0.3333333333333333	0.7	9	7	2	0	0	0.4444444444444444	9	4	0.8	12	0.0	0.6666666666666666	0.7968855943989659	0.6258123364935071	0.23572477423738974	0.9747996819454785	0.4686010000889797	0.8946263408142219	0.9425465204278998	0.89118026062913	0	0	0.0
5696	0.02239752658711487	0.0020343135631305347	0.0019450156329338763	0.9318365722464459	None	0.3333333333333333	1	0.4444444444444444	4	0.7272727272727273	8	0.325	0.7272727272727273	10	8	2	0	0	0.4	10	4	0.8666666666666667	13	0.0	0.6666666666666666	0.8263145767451265	0.659649356061447	0.5850182780302676	0.9529209063024121	0.4138847119276582	0.8573067816042446	0.900531144282417	0.8606674384142827	0	0	0.0
6814	0.05981807132787353	0.03166983579189939	0.02993808730922875	0.6173806799508548	None	0.25	1	0.4	4	0.7692307692307693	10	0.3125	0.7692307692307693	12	10	2	0	0	0.3333333333333333	12	4	1.0	15	0.0	0.6666666666666666	0.7968855943989659	0.6415997416138816	0.4103715261338287	0.966261108133198	0.4686010000889797	0.8916681347930528	0.9178004940478325	0.8823627238127366	0	0	0.0
7031	0.060166057470669755	0.026413960265268686	0.02560831402205982	0.6564559606094584	None	0.25	1	0.36363636363636365	4	0.7857142857142857	11	0.3076923076923077	0.7857142857142857	13	11	2	0	0	0.3076923076923077	13	4	1.0666666666666667	16	0.0	0.6666666666666666	0.7968855943989659	0.6461199563604346	0.5850182780302676	0.9624364115156928	0.4686010000889797	0.8763345652474217	0.8837110180658626	0.8737513767876673	0	0	0.0
1516	None	None	None	None	None	0	0	0.16666666666666666	3	0.84	21	0.375	0.68	20	17	6	1	0	0.5	12	6	1.8	27	0.07692307692307693	0.3333333333333333	0.34260130050727106	0.7325843067686508	0.5193630343215013	0.8241408704152124	0.6243503507454465	0.929654102053528	0.7891604626999357	0.8470013852797901	1.0	0.25	0.0
4120	0.039795765107748515	0.008141678682619023	0.0023148713551652727	0.6600158759007096	None	0.25	1	0.4	4	0.75	9	0.3181818181818182	0.6666666666666666	10	8	3	0	0	0.36363636363636365	11	4	0.9333333333333333	14	0.0	0.6666666666666666	0.7968855943989659	0.6200420324128214	0.1761155355429998	0.9730433908526908	0.277270327549141	0.8835973142071176	0.9498514966357545	0.8843506497820495	0	0	0.0
4873	0.05838172771130962	0.025898116414390267	0.023692929221723377	0.6311536651481797	None	0.25	1	0.4	4	0.7692307692307693	10	0.3125	0.7692307692307693	12	10	2	0	0	0.3333333333333333	12	4	1.0	15	0.0	0.6666666666666666	0.7968855943989659	0.6415997416138816	0.4103715261338287	0.966261108133198	0.4686010000889797	0.8916681347930528	0.9178004940478325	0.8823627238127366	0	0	0.0
6081	0.05942102590031237	0.03369212452229534	0.03325168246284663	0.6241634113487449	None	0.25	1	0.36363636363636365	4	0.7857142857142857	11	0.3076923076923077	0.7857142857142857	13	11	2	0	0	0.3076923076923077	13	4	1.0666666666666667	16	0.0	0.6666666666666666	0.7968855943989659	0.6458177548600125	0.5850182780302676	0.9659593748472033	0.4686010000889797	0.8750161097585882	0.8837110180658626	0.8769770719172499	0	0	0.0
2700	0.0016693018666554872	1.7825945938884497e-05	1.4882383338783211e-05	0.9957201449953506	None	0	0	0.75	3	0.3333333333333333	1	0.8333333333333334	0	3	0	1	1	0	0.6666666666666666	2	3	0.3333333333333333	5	0.3333333333333333	0.6666666666666666	0	0	0	0	0	0	0	0	0	0	0
1305	None	None	None	None	None	0	0	0.5	2	0.6666666666666666	2	1.0	0.6666666666666666	4	2	0	0	0	0.2	5	1	0.3333333333333333	5	0.0	0.5	0.5515951342104504	0.7320255817998241	0.9405431932547896	0.9678193592017876	0.37185263461810575	0.9327958741820632	0.9207353850184896	0.9126438304563065	0	0	0.0
5325	0.0625366848733766	0.03404350424824234	0.03347888325993181	0.6220700062681659	None	0.25	1	0.36363636363636365	4	0.7857142857142857	11	0.3076923076923077	0.7857142857142857	13	11	2	0	0	0.3076923076923077	13	4	1.0666666666666667	16	0.0	0.6666666666666666	0.7968855943989659	0.6458177548600125	0.5850182780302676	0.9659593748472033	0.4686010000889797	0.8750161097585882	0.8837110180658626	0.8769770719172499	0	0	0.0
7488	0.06316524682929908	0.02340123300545091	0.02081195023894409	0.643691894630347	None	0.25	1	0.4	4	0.75	9	0.3181818181818182	0.75	11	9	2	0	0	0.36363636363636365	11	4	0.9333333333333333	14	0.0	0.6666666666666666	0.7968855943989659	0.6459166910963412	0.5850182780302676	0.9658970550680308	0.4686010000889797	0.894835665188091	0.8837110180658626	0.8837717159240743	0	0	0.0
7483	0.05759327580941842	0.02629772138410303	0.02475907094111311	0.6298750286647464	None	0.25	1	0.4	4	0.7692307692307693	10	0.3125	0.7692307692307693	12	10	2	0	0	0.3333333333333333	12	4	1.0	15	0.0	0.6666666666666666	0.7968855943989659	0.6415997416138816	0.4103715261338287	0.966261108133198	0.4686010000889797	0.8916681347930528	0.9178004940478325	0.8823627238127366	0	0	0.0
7326	0.06191257060126076	0.032415810761680666	0.03241524344415895	0.6198202285660317	None	0.25	1	0.36363636363636365	4	0.7857142857142857	11	0.3076923076923077	0.7857142857142857	13	11	2	0	0	0.3076923076923077	13	4	1.0666666666666667	16	0.0	0.6666666666666666	0.7968855943989659	0.6461199563604346	0.5850182780302676	0.9624364115156928	0.4686010000889797	0.8763345652474217	0.8837110180658626	0.8737513767876673	0	0	0.0
7396	0.06166186414157424	0.02637798217106859	0.026197995761674652	0.6273462977375592	None	0.25	1	0.36363636363636365	4	0.7857142857142857	11	0.3076923076923077	0.7857142857142857	13	11	2	0	0	0.3076923076923077	13	4	1.0666666666666667	16	0.0	0.6666666666666666	0.7968855943989659	0.6461199563604346	0.5850182780302676	0.9624364115156928	0.4686010000889797	0.8763345652474217	0.8837110180658626	0.8737513767876673	0	0	0.0
7197	0.05568027726157279	0.030805214641254405	0.0287192575704862	0.6198074599366623	None	0.25	1	0.4	4	0.7692307692307693	10	0.3125	0.7692307692307693	12	10	2	0	0	0.3333333333333333	12	4	1.0	15	0.0	0.6666666666666666	0.7968855943989659	0.6415997416138816	0.4103715261338287	0.966261108133198	0.4686010000889797	0.8916681347930528	0.9178004940478325	0.8823627238127366	0	0	0.0
103	None	None	None	None	None	0.5	1	0.6666666666666666	4	0.5	3	0.4444444444444444	0.3333333333333333	5	2	2	0	0	0.5	6	3	0.5333333333333333	8	0.0	1.0	0.6076932741424785	0.9076637926555227	0.7100093594459034	0.9081627030462401	0.47589618444101145	0.8686891926934424	0.7653666427978733	0.8961742031203837	0	0	0.0
91	None	None	None	None	None	0	0	0.3	3	0.75	9	0.35	0.4166666666666667	7	5	6	5	0	0.625	5	8	0.9333333333333333	14	0.35714285714285715	0	0.8720486432108985	0.6517678772379851	0.3894951007131346	0.9002198190207102	0.6974081312056223	0.9002554690672134	0.8970941782264523	0.8423101702625663	0.14285714285714285	0.7142857142857143	0.0
5276	0.06685567383894257	0.034966020822741056	-0.008784706597231434	0.6878207276730948	None	0.2	1	0.3333333333333333	4	0.8125	13	0.3	0.8125	15	13	2	0	0	0.26666666666666666	15	4	1.2	18	0.0	0.6666666666666666	0.7968855943989659	0.7683712877653311	0.5850182780302676	0.9635274696238822	0.4686010000889797	0.8827628964672201	0.8837110180658626	0.8969709418043281	0	0	0.0
1801	None	None	None	None	None	1.0	2	1.0	6	0.0	0	0.6666666666666666	0	4	0	3	0	0	0.75	4	3	0.5333333333333333	8	0.0	1.0	0	0	0	0	0	0	0	0	0	0	0
6887	0.06169611912160296	0.029563400382989553	0.029563370656322894	0.6225682650576743	None	0.25	1	0.4	4	0.75	9	0.3181818181818182	0.75	11	9	2	0	0	0.36363636363636365	11	4	0.9333333333333333	14	0.0	0.6666666666666666	0.7968855943989659	0.6459166910963412	0.5850182780302676	0.9658970550680308	0.4686010000889797	0.894835665188091	0.8837110180658626	0.8837717159240743	0	0	0.0
628	None	None	None	None	None	1.0	1	0.8	4	0.2	1	0.5833333333333334	0.2	2	1	4	0	0	0.75	4	3	0.4666666666666667	7	0.0	0.6666666666666666	0.598006319901556	0.8117715212730389	0.9034791970009162	0.6843504074764861	0.4881593644798844	0.9797985705751484	0.940881569561495	0.8848311779943193	0	0	0.0
2708	0.0026161474605629516	0.00010112449201068177	0.00010059338381896818	0.9915366907046161	None	0	0	0.75	3	0.3333333333333333	1	0.625	0.3333333333333333	3	1	1	1	0	0.5	2	4	0.3333333333333333	5	0.25	0.6666666666666666	0.5031785101277093	0.8954879215191587	0.583512360523677	0.8411316457344423	0.7705950698644786	0.9317914637541812	0.855413674278505	0.8950215365255331	1.0	0.3333333333333333	0.0
1383	None	None	None	None	None	0	0	0.75	3	0.3333333333333333	1	0.8333333333333334	0	3	0	1	0	0	0.6666666666666666	3	2	0.3333333333333333	5	0.0	0.6666666666666666	0	0	0	0	0	0	0	0	0	0	0
3206	0.014675680756447559	0.0020330812049499766	0.0020248436787612713	0.9683960342619353	None	0.3333333333333333	1	0.5	4	0.6	6	0.4444444444444444	0.6	9	6	2	0	0	0.3333333333333333	3	9	0.8	12	0.0	0.4444444444444444	0.8557435590912871	0.776542762387583	0.7856719409586022	0.832058358246341	0.4686010000889797	0.7223570346004834	0.8837110180658626	0.7802917006754972	0	0	0.0
5669	0.06154906928558521	0.027055440004670563	0.0263897271416898	0.6572369488469589	None	0.25	1	0.36363636363636365	4	0.7857142857142857	11	0.3076923076923077	0.7857142857142857	13	11	2	0	0	0.3076923076923077	13	4	1.0666666666666667	16	0.0	0.6666666666666666	0.7968855943989659	0.6461199563604346	0.5850182780302676	0.9624364115156928	0.4686010000889797	0.8763345652474217	0.8837110180658626	0.8737513767876673	0	0	0.0
1931	None	None	None	None	None	0	0	0.75	3	0.0	0	0.8333333333333334	0	3	0	1	0	0	0.6666666666666666	2	3	0.3333333333333333	5	0.0	0	0	0	0	0	0	0	0	0	0	0	0
3366	0.02601605649130541	0.008281744772045388	0.008270366829932305	0.9404128941412094	None	0.3333333333333333	1	0.5555555555555556	5	0.5454545454545454	6	0.48148148148148145	0.45454545454545453	9	5	3	1	0	0.3333333333333333	3	9	0.8666666666666667	13	0.16666666666666666	0.6	0.8557435590912871	0.6029166555853039	0.6292253809429037	0.9552989488433067	0.349073816342317	0.8288682816005468	0.9289398986417118	0.8436660872748238	1.0	0	0.0
3933	0.059952042575612166	0.028372929997173384	0.023956169325929796	0.653007414379219	None	0.25	1	0.4	4	0.7692307692307693	10	0.3125	0.7692307692307693	12	10	2	0	0	0.3333333333333333	12	4	1.0	15	0.0	0.6666666666666666	0.7968855943989659	0.6415997416138816	0.4103715261338287	0.966261108133198	0.4686010000889797	0.8916681347930528	0.9178004940478325	0.8823627238127366	0	0	0.0
3720	0.07743059017986476	0.0314190084175278	0.0025095306413916016	0.6795515113714707	None	0.25	1	0.4	4	0.7692307692307693	10	0.3125	0.6923076923076923	11	9	3	0	0	0.3333333333333333	12	4	1.0	15	0.0	0.6666666666666666	0.8557435590912871	0.6283596712287908	0.5850182780302676	0.9695591226860577	0.4686010000889797	0.8641895142203371	0.8837110180658626	0.8749650875704039	0	0	0.0
4374	0.05829673578267032	0.029925261389773132	0.027717298746931383	0.6162037403412961	None	0.25	1	0.4	4	0.7692307692307693	10	0.3125	0.7692307692307693	12	10	2	0	0	0.3333333333333333	12	4	1.0	15	0.0	0.6666666666666666	0.7968855943989659	0.6415997416138816	0.4103715261338287	0.966261108133198	0.4686010000889797	0.8916681347930528	0.9178004940478325	0.8823627238127366	0	0	0.0
2274	None	None	None	None	None	0	0	0.25	1	1.0	4	1.0	0.75	4	3	1	0	0	0.16666666666666666	1	6	0.4	6	0.0	0	0.5149118878782619	0.8045772857301198	0.891024999280156	0.7824705305002643	0.6093395132961881	0.8354486548121324	0.7912907403090527	0.808455695157048	0	0	0.0
104	None	None	None	None	None	0.25	1	0.5454545454545454	6	0.35714285714285715	5	0.45714285714285713	0.2857142857142857	10	4	5	5	0	0.7142857142857143	7	5	1.0666666666666667	16	0.625	0.36363636363636365	0.8279692198204526	0.9605364615573225	0.35222317631504396	0.9417862799556208	0.44093667694079597	0.9772895328852147	0.9493699914248867	0.9625258551341246	0.2	0.5	0.0
6685	0.06296014902278978	0.02578589838827329	0.02520434275661471	0.6548771301843975	None	0.2	1	0.3333333333333333	4	0.8125	13	0.3	0.75	14	12	3	0	0	0.26666666666666666	15	4	1.2	18	0.0	0.6666666666666666	0.7968855943989659	0.6509679223539134	0.5850182780302676	0.9621770470394526	0.4686010000889797	0.8750164429579071	0.8837110180658626	0.8738253116486218	0	0	0.0
3525	0.0259096777890562	0.006816479024466751	0.006049060053733581	0.9628959989370087	None	0.3333333333333333	1	0.5	4	0.6	6	0.4444444444444444	0.6	9	6	2	0	0	0.3333333333333333	3	9	0.8	12	0.0	0.4444444444444444	0.8557435590912871	0.774806270471416	0.6292253809429037	0.8392135865752919	0.4686010000889797	0.8078065019490348	0.8837110180658626	0.8086538327125034	0	0	0.0
6964	0.05982810401637156	0.025960628219264547	0.025097916540334955	0.6541730020738843	None	0.25	1	0.36363636363636365	4	0.7857142857142857	11	0.3076923076923077	0.7857142857142857	13	11	2	0	0	0.3076923076923077	13	4	1.0666666666666667	16	0.0	0.6666666666666666	0.7968855943989659	0.6461199563604346	0.5850182780302676	0.9624364115156928	0.4686010000889797	0.8763345652474217	0.8837110180658626	0.8737513767876673	0	0	0.0
1834	None	None	None	None	None	1.0	1	1.0	4	0.25	1	0.5	0.25	3	1	2	0	0	0.75	4	3	0.4	6	0.0	1.0	0.9096813169540425	0.6865883921244648	0.5850182780302676	0.9167749455430395	0.553251738908442	0.8573618925879651	0.9228679146724768	0.8401073277420741	0	0	0.0
1399	None	None	None	None	None	0	0	0.5	1	1.0	1	0.75	0	0	0	2	0	0	1.0	2	2	0.2	3	0.0	0	0	0	0	0	0	0	0	0	0	0	0
6871	0.03625706452415659	0.012844505950626844	0.012211269888881479	0.7364555277229765	None	0.25	1	0.4	4	0.7692307692307693	10	0.3125	0.7692307692307693	13	10	1	0	0	0.3333333333333333	12	4	1.0	15	0.0	0.6666666666666666	0.7968855943989659	0.876445489160632	0.5850182780302676	0.9586349356871775	0.454540655098282	0.885724685434163	0.8837110180658626	0.9155491060861566	0	0	0.0
4337	0.059251353804805326	0.034810597596117515	0.033250653199962045	0.6147974816047412	None	0.25	1	0.4	4	0.7692307692307693	10	0.3125	0.7692307692307693	12	10	2	0	0	0.3333333333333333	12	4	1.0	15	0.0	0.6666666666666666	0.7968855943989659	0.6415997416138816	0.4103715261338287	0.966261108133198	0.4686010000889797	0.8916681347930528	0.9178004940478325	0.8823627238127366	0	0	0.0
1900	None	None	None	None	None	0	0	0.75	3	0.5	2	0.6	0.25	3	1	2	0	0	0.4	5	2	0.4	6	0.0	1.0	0.9096813169540425	0.9689838774527969	0.5562503451740475	0.9202971001077873	0.4998710971150169	0.6297214298502471	0.9352578247778516	0.8947040257452314	0	0	0.0
1313	None	None	None	None	None	0	0	0.3333333333333333	1	1.0	2	1.0	1.0	3	2	0	0	0	0.25	4	1	0.26666666666666666	4	0.0	0	0.6145662885789829	0.8211384099983198	0.15449687445308105	0.9760011507070178	0.9793294451828516	0.9479267788822627	0.968840268414597	0.9376368351868513	0	0	0.0
599	None	None	None	None	None	0	0	0.14285714285714285	1	1.0	8	0.3333333333333333	0.75	6	6	3	1	0	0.8333333333333334	5	6	0.6666666666666666	10	0.1	0	0.30463384192340875	0.9346084854823407	0.2814119014313677	0.898939672493422	0.7200684848411913	0.8244497193855573	0.9180473982193965	0.8938490444109524	1.0	0.6666666666666666	0.0
2475	None	None	None	None	None	0	0	0.5	1	1.0	1	1.0	0	1	0	1	0	0	0.3333333333333333	1	3	0.2	3	0.0	0	0	0	0	0	0	0	0	0	0	0	0
6880	0.05405275418685776	0.024667985085510807	0.022559287271510388	0.6177700943005439	None	0.2	1	0.3333333333333333	4	0.8	12	0.30357142857142855	0.8	15	12	1	0	0	0.2857142857142857	14	4	1.1333333333333333	17	0.0	0.6666666666666666	0.8557435590912871	0.6559962991520502	0.5850182780302676	0.9593826753528845	0.4686010000889797	0.9081195059520948	0.8837110180658626	0.8842009949791033	0	0	0.0
1085	None	None	None	None	None	0	0	0.6666666666666666	2	0.5	1	0.6666666666666666	0	2	0	1	0	0	0.6666666666666666	2	3	0.26666666666666666	4	0.0	0	0	0	0	0	0	0	0	0	0	0	0
1696	None	None	None	None	None	0	0	0.6666666666666666	2	0.5	1	0.6666666666666666	0.5	3	1	0	0	0	0.6666666666666666	3	2	0.26666666666666666	4	0.0	0	0.9210395852727904	0.9506461366316024	0.640367833384849	0.7945165802465575	0.39434638956725043	0.8621459175281841	0.8998291214589706	0.8857360339309851	0	0	0.0
2601	1.1529059444111388e-05	2.0906390183349663e-07	-1.9208351831005767e-07	0.9999877890535096	None	0	0	0.5	3	0.42857142857142855	3	0.9	0.14285714285714285	1	1	7	0	0	0.4	5	2	0.6	9	0.0	0	0.5259683113462678	0.5	0.32339931769198127	0.5	1.0	0.5	0.944556431788644	0.5	0	0	0.0
2084	None	None	None	None	None	0	0	0.6666666666666666	2	0.5	1	0.6666666666666666	0	2	0	1	4	0	0.6666666666666666	3	2	0.26666666666666666	4	1.0	0.6666666666666666	0	0	0	0	0	0	0	0	0	0	0
1908	None	None	None	None	None	0	0	0.08333333333333333	1	1.0	16	0.6	0.8125	14	13	3	9	0	0.8333333333333334	6	5	1.2	18	1.0	0	0.8800399211384725	0.6962175264445156	0.5727349212593489	0.8269019450467429	0.2808905665492614	0.6263919364632045	0.9202896071893489	0.7251159850326191	0.07142857142857142	0.07142857142857142	0.0
1178	None	None	None	None	None	0	0	0.25	1	1.0	3	0.625	0.6666666666666666	2	2	2	1	0	0.5	4	2	0.3333333333333333	5	0.125	0	0.24487963267925855	0.5	0.8663584365281309	0.5	0.4572918841306062	0.5240836252476991	0.9295342461565979	0.508033400827507	1.0	0	0.0
2003	None	None	None	None	None	0	0	0.1	1	1.0	13	0.6	0.7692307692307693	11	10	3	6	0	1.0	5	5	1.0	15	0.6666666666666666	0	0.8800399211384725	0.8344373265610914	0.5727349212593489	0.9188613430482107	0.2808905665492614	0.9141476401001624	0.9276488649020238	0.8944082599235474	0.09090909090909091	0.09090909090909091	0.0
4180	0.06632304740864108	0.010616436034215918	0.010423943667162226	0.947249588526976	None	0.25	1	0.36363636363636365	4	0.7857142857142857	11	0.3076923076923077	0.6428571428571429	11	9	4	0	0	0.3076923076923077	13	4	1.0666666666666667	16	0.0	0.6666666666666666	0.7441625584527427	0.9147292408558669	0.11650629684860983	0.9717742745305803	0.4230241203293474	0.8024107049125353	0.7995801220216519	0.9196577094435893	0	0	0.0
446	None	None	None	None	None	0	0	0.375	3	0.6666666666666666	6	0.55	0.4444444444444444	5	4	5	1	0	0.8	5	4	0.7333333333333333	11	0.07692307692307693	0.6666666666666666	0.4531799012940626	0.8308493676881137	0.22262362134345287	0.6392150646153093	0.991739099777098	0.589767725725809	0.9668497289819837	0.698929976446896	1.0	0.2	0.0
2375	None	None	None	None	None	0	0	0.75	3	0.3333333333333333	1	0.625	0.3333333333333333	3	1	1	0	0	0.5	4	2	0.3333333333333333	5	0.0	0.6666666666666666	0.9096813169540425	0.6865883921244648	0.5562503451740475	0.9051149245811302	0.553251738908442	0.7434562623566903	0.884285969209143	0.79703655018478	0	0	0.0
5515	0.06210106181684969	0.03523431756465212	0.03519932585785128	0.6245889757611769	None	0.25	1	0.36363636363636365	4	0.7857142857142857	11	0.3076923076923077	0.7857142857142857	13	11	2	0	0	0.3076923076923077	13	4	1.0666666666666667	16	0.0	0.6666666666666666	0.7968855943989659	0.6461199563604346	0.5850182780302676	0.9624364115156928	0.4686010000889797	0.8763345652474217	0.8837110180658626	0.8737513767876673	0	0	0.0
3786	0.07501751713284922	0.014243445604973103	0.013203887695348809	0.6939936643849586	None	0.25	1	0.36363636363636365	4	0.7857142857142857	11	0.3076923076923077	0.7142857142857143	12	10	3	0	0	0.3076923076923077	13	4	1.0666666666666667	16	0.0	0.6666666666666666	0.7968855943989659	0.6199293171953908	0.1761155355429998	0.9727459778309211	0.3319866157104626	0.8927224227798848	0.9498514966357545	0.887055270224168	0	0	0.0
5132	0.038286637949615815	0.016564357779739837	0.014526225805907522	0.8667460062494028	None	0.25	1	0.4	4	0.75	9	0.3181818181818182	0.75	11	9	2	0	0	0.36363636363636365	11	4	0.9333333333333333	14	0.0	0.6666666666666666	0.8557435590912871	0.653194314790066	0.5562503451740475	0.9568466009136631	0.4686010000889797	0.8732174471935436	0.8837110180658626	0.8684398726076697	0	0	0.0
7373	0.04322375852507443	0.017129382571781832	0.017111870970749964	0.5708013513464009	None	0.25	1	0.4	4	0.75	9	0.3181818181818182	0.75	11	9	2	0	0	0.36363636363636365	11	4	0.9333333333333333	14	0.0	0.6666666666666666	0.7968855943989659	0.6459166910963412	0.5850182780302676	0.9658970550680308	0.4686010000889797	0.8746203444714754	0.8837110180658626	0.8767944460444649	0	0	0.0
6327	0.060666050524355544	0.02635854126837241	0.024962504492711573	0.6582850666954251	None	0.25	1	0.36363636363636365	4	0.7857142857142857	11	0.3076923076923077	0.7857142857142857	13	11	2	0	0	0.3076923076923077	13	4	1.0666666666666667	16	0.0	0.6666666666666666	0.7968855943989659	0.6461199563604346	0.5850182780302676	0.9624364115156928	0.4686010000889797	0.8763345652474217	0.8837110180658626	0.8737513767876673	0	0	0.0
7115	0.025294128377641535	0.0038435905753503473	0.0034408394499077844	0.9222125362195418	None	0.25	1	0.4	4	0.75	9	0.3181818181818182	0.75	11	9	2	0	0	0.36363636363636365	11	4	0.9333333333333333	14	0.0	0.6666666666666666	0.7968855943989659	0.6560338276526096	0.23572477423738974	0.9407310516755509	0.4479925977731062	0.88909372954297	0.9425465204278998	0.8618315221663193	0	0	0.0
897	None	None	None	None	None	0	0	0.75	3	0.3333333333333333	1	0.625	0	3	0	1	0	0	0.5	4	2	0.3333333333333333	5	0.0	0.6666666666666666	0	0	0	0	0	0	0	0	0	0	0
5874	0.04169551175186948	0.017070283137779987	0.015067804812228908	0.8995939839519866	None	0.2	1	0.3333333333333333	4	0.8125	13	0.3	0.8125	15	13	2	0	0	0.26666666666666666	15	4	1.2	18	0.0	0.6666666666666666	0.7968855943989659	0.6459294678665904	0.5850182780302676	0.9583952885658398	0.4686010000889797	0.8865803679814117	0.8837110180658626	0.873416030665838	0	0	0.0
7418	0.06973627682112955	0.015853536851141117	0.009909251794650714	0.674761183819374	None	0.2	1	0.3333333333333333	4	0.8	12	0.30357142857142855	0.8	14	12	2	0	0	0.2857142857142857	14	4	1.1333333333333333	17	0.0	0.6666666666666666	0.8263145767451265	0.6417953451346797	0.5850182780302676	0.9662237831124146	0.4686010000889797	0.8702459367131454	0.8837110180658626	0.8750804820909203	0	0	0.0
3837	0.07311656287161376	0.028063029428945646	0.02564746369258885	0.6604913782725967	None	0.25	1	0.4	4	0.7692307692307693	10	0.3125	0.6923076923076923	11	9	3	0	0	0.3333333333333333	12	4	1.0	15	0.0	0.6666666666666666	0.7968855943989659	0.6092725412524852	0.23572477423738974	0.9793403960064964	0.349073816342317	0.8782915363374908	0.9425465204278998	0.8902308687163157	0	0	0.0
1580	None	None	None	None	None	0.4	2	0.5	6	0.5	8	0.5	0.25	9	4	8	3	0	1.0	6	6	1.2	18	0.2	0.5714285714285714	0.5377308035658895	0.6272969578644287	0.46425593649332486	0.8719276696135214	0.877400579966546	0.9842661923784415	0.867414718083603	0.8994936723996166	0.3333333333333333	0.3333333333333333	0.0
158	None	None	None	None	None	0	0	0.5	2	0.5	2	0.5	0.5	4	2	1	0	0	0.75	4	3	0.4	6	0.0	0	0.5812754117303787	0.9367247265134072	0.14988062841452657	0.7762667528787416	0.25050479967604594	0.7033203176767897	0.8538234861478438	0.8321160083771465	0	0	0.0
396	None	None	None	None	None	0.5	1	0.8333333333333334	5	0.16666666666666666	1	0.5333333333333333	0.16666666666666666	5	1	2	0	0	0.6	5	3	0.5333333333333333	8	0.0	0.6666666666666666	0.5387654210808623	0.9458690140709115	0.5446477144277867	0.8724890222839032	0.39456469892085627	0.9437767294428379	0.9261685827939699	0.9265457916654877	0	0	0.0
7075	0.0577141939263571	0.03235881863009125	0.030390790232976736	0.6181692779137504	None	0.25	1	0.4	4	0.7692307692307693	10	0.3125	0.7692307692307693	12	10	2	0	0	0.3333333333333333	12	4	1.0	15	0.0	0.6666666666666666	0.7968855943989659	0.6415997416138816	0.4103715261338287	0.966261108133198	0.4686010000889797	0.8916681347930528	0.9178004940478325	0.8823627238127366	0	0	0.0
1361	None	None	None	None	None	0	0	0.3333333333333333	1	1.0	2	0.6666666666666666	0.5	2	1	1	0	0	0.6666666666666666	2	3	0.26666666666666666	4	0.0	0	0.41500288439747024	0.9589098583174265	0.6579207817881323	0.944076584423444	0.5241814424141793	0.8210221565751754	0.913012950906894	0.9241310942694829	0	0	0.0
400	None	None	None	None	None	0	0	0.8	4	0.2	1	0.5833333333333334	0.2	4	1	2	2	0	0.75	4	3	0.4666666666666667	7	0.4	0.6666666666666666	0.6837670976643648	0.9129605202582567	0.6998819767450262	0.821523893666836	0.49762281488867155	0.9511705796168458	0.9233841884713763	0.9073864108458222	0.625	0.5	0.0
1828	None	None	None	None	None	0	0	0.7142857142857143	5	0.0	0	0.6666666666666666	0	0	0	9	0	0	0.6	3	5	0.6666666666666666	10	0.0	0	0	0	0	0	0	0	0	0	0	0	0
7334	0.05421711738139541	0.020913135159854965	-0.017482455532030622	0.9294791446501686	None	0.2	1	0.3333333333333333	4	0.8	12	0.30357142857142855	0.8	14	12	2	0	0	0.2857142857142857	14	4	1.1333333333333333	17	0.0	0.6666666666666666	0.9096813169540425	0.6998809974216988	0.6378993932474974	0.8436622522576002	0.4686010000889797	0.7863627784154712	0.8837110180658626	0.7822002214112457	0	0	0.0
7300	0.05911095759418636	0.025674322220549512	0.024709131621036964	0.658959441011624	None	0.25	1	0.36363636363636365	4	0.7857142857142857	11	0.3076923076923077	0.7857142857142857	13	11	2	0	0	0.3076923076923077	13	4	1.0666666666666667	16	0.0	0.6666666666666666	0.7968855943989659	0.6461199563604346	0.5850182780302676	0.9624364115156928	0.4686010000889797	0.8763345652474217	0.8837110180658626	0.8737513767876673	0	0	0.0
2005	None	None	None	None	None	0	0	0.5	2	0.6666666666666666	2	1.0	0.3333333333333333	3	1	1	0	0	0.2	5	1	0.3333333333333333	5	0.0	0.5	0.39596678981395284	0.9475811909393531	0.5480400217396049	0.819172265296744	0.778417150236286	0.8615953568976211	0.8621089809721528	0.8887464626507711	0	0	0.0
2264	None	None	None	None	None	0	0	0.5	3	0.5	3	1.0	0.3333333333333333	3	2	4	0	0	0.5	2	4	0.5333333333333333	8	0.0	0.6666666666666666	0.9396741458044116	0.9463181885406552	0.8162515929663753	0.8126452144240587	0.4199617535312292	0.8972490080160493	0.92010875883762	0.8973333448511513	0	0	0.0
1953	None	None	None	None	None	0.5	1	0.6666666666666666	4	0.16666666666666666	1	0.6666666666666666	0.16666666666666666	5	1	2	0	0	0.75	3	4	0.5333333333333333	8	0.0	0.3333333333333333	0.8557435590912871	0.6382127310044419	0.7856719409586022	0.9571557043599257	0.35916842376633656	0.7773702247901156	0.8837110180658626	0.8377351046410054	0	0	0.0
3173	0.0117071430405867	0.0010625165626467826	0.0009803008887832837	0.9838593291445131	None	0.5	1	0.6666666666666666	4	0.42857142857142855	3	0.5	0.42857142857142855	6	3	2	0	0	0.5	3	6	0.6	9	0.0	0.3333333333333333	0.8557435590912871	0.8028425477031749	0.9317556842301172	0.8409863995331255	0.4686010000889797	0.6655874634344225	0.8837110180658626	0.777763229277073	0	0	0.0
5581	0.06165690674577127	0.02673005093448443	0.025813822409135503	0.6580430514218789	None	0.25	1	0.36363636363636365	4	0.7857142857142857	11	0.3076923076923077	0.7857142857142857	13	11	2	0	0	0.3076923076923077	13	4	1.0666666666666667	16	0.0	0.6666666666666666	0.7968855943989659	0.6461199563604346	0.5850182780302676	0.9624364115156928	0.4686010000889797	0.8763345652474217	0.8837110180658626	0.8737513767876673	0	0	0.0
5773	0.06148215459229419	0.03512785223608987	0.03511032506368797	0.628029617124501	None	0.25	1	0.36363636363636365	4	0.7857142857142857	11	0.3076923076923077	0.7857142857142857	13	11	2	0	0	0.3076923076923077	13	4	1.0666666666666667	16	0.0	0.6666666666666666	0.7968855943989659	0.6461199563604346	0.5850182780302676	0.9624364115156928	0.4686010000889797	0.8763345652474217	0.8837110180658626	0.8737513767876673	0	0	0.0
352	None	None	None	None	None	0	0	0.25	1	1.0	3	0.625	0.6666666666666666	3	2	1	0	0	0.5	2	4	0.3333333333333333	5	0.0	0	0.9422841263200559	0.7413509241903964	0.6809080604949579	0.6307339300404243	0.5557704334738548	0.6169199945255313	0.78790529332011	0.6655859777910662	0	0	0.0
2529	None	None	None	None	None	0.5	1	0.5714285714285714	4	0.5	4	0.47619047619047616	0.5	7	4	2	0	0	0.42857142857142855	3	7	0.6666666666666666	10	0.0	0.5714285714285714	0.8557435590912871	0.6002039804499228	0.6004574480866836	0.9669527009537381	0.349073816342317	0.8461928286124955	0.9299753402721317	0.8616653006461146	0	0	0.0
5866	0.06085652987127228	0.026787658908156396	0.025601944103402434	0.6570394204646484	None	0.25	1	0.36363636363636365	4	0.7857142857142857	11	0.3076923076923077	0.7857142857142857	13	11	2	0	0	0.3076923076923077	13	4	1.0666666666666667	16	0.0	0.6666666666666666	0.7968855943989659	0.6461199563604346	0.5850182780302676	0.9624364115156928	0.4686010000889797	0.8763345652474217	0.8837110180658626	0.8737513767876673	0	0	0.0
3070	None	None	None	None	None	0.75	3	0.8181818181818182	9	0.21428571428571427	3	0.45714285714285713	0.07142857142857142	7	1	8	0	0	0.7142857142857143	5	7	1.0666666666666667	16	0.0	0.5454545454545454	0.7968855943989659	0.6145402254805258	0.7856719409586022	0.9710945823132768	0.4686010000889797	0.8464384527322915	0.8837110180658626	0.8694293715293099	0	0	0.0
1701	None	None	None	None	None	0.25	1	0.6363636363636364	7	0.35714285714285715	5	0.38095238095238093	0.35714285714285715	8	5	7	2	0	0.8571428571428571	7	6	1.0666666666666667	16	0.13333333333333333	0.2	0.5377308035658895	0.6677643184215319	0.46425593649332486	0.9112378055314304	0.21773198786003606	0.97943677060557	0.8602093697330528	0.9086118619069191	0.5625	0.25	0.0
7157	0.046807834388633125	0.020511006206413024	0.020193730129043137	0.5773801607800666	None	0.25	1	0.4	4	0.7692307692307693	10	0.3125	0.7692307692307693	12	10	2	0	0	0.3333333333333333	12	4	1.0	15	0.0	0.6666666666666666	0.8263145767451265	0.6496086793543505	0.5850182780302676	0.9613800190727256	0.4686010000889797	0.866061409806179	0.8837110180658626	0.8698346969037953	0	0	0.0
4987	0.07299189645626754	0.023061884032384353	0.00977096693627695	0.7014736870559088	None	0.2	1	0.3333333333333333	4	0.8125	13	0.3	0.8125	15	13	2	0	0	0.26666666666666666	15	4	1.2	18	0.0	0.6666666666666666	0.8557435590912871	0.6442666672959065	0.5850182780302676	0.9626005128131622	0.4686010000889797	0.8696221512310608	0.8837110180658626	0.8713757915840348	0	0	0.0
5672	0.04493606950651816	0.017076132939136148	0.007416269224003648	0.8461515417853741	None	0.25	1	0.4	4	0.7692307692307693	10	0.3125	0.7692307692307693	12	10	2	0	0	0.3333333333333333	4	12	1.0	15	0.0	0.6666666666666666	0.7968855943989659	0.6415997416138816	0.4103715261338287	0.966261108133198	0.4686010000889797	0.8916681347930528	0.9178004940478325	0.8823627238127366	0	0	0.0
1857	None	None	None	None	None	0.5	1	0.8333333333333334	5	0.2857142857142857	2	0.75	0.14285714285714285	4	1	4	0	0	0.75	3	4	0.6	9	0.0	0.8	0.9096813169540425	0.6724204934835551	0.5418663787459375	0.8780736779209549	0.531287352897693	0.5713765064958649	0.8537329116423534	0.7298073504765634	0	0	0.0
2521	None	None	None	None	None	0	0	0.6	3	0.4	2	0.5833333333333334	0.2	3	1	3	0	0	0.75	3	4	0.4666666666666667	7	0.0	0	0.9096813169540425	0.5019626027484877	0.5274824123178273	0.7982445519235314	0.6387370604369972	0.5994038271762394	0.8327267190582168	0.6446024937485573	0	0	0.0
384	None	None	None	None	None	0	0	0.8	4	0.2	1	0.5833333333333334	0.2	4	1	2	2	0	0.75	4	3	0.4666666666666667	7	0.4	0.6666666666666666	0.6837670976643648	0.9129605202582567	0.6998819767450262	0.821523893666836	0.49762281488867155	0.9511705796168458	0.9233841884713763	0.9073864108458222	0.625	0.5	0.0
3369	0.024738338547430367	0.0072434272230113474	0.007110504410172043	0.9541556794997528	None	0.3333333333333333	1	0.5555555555555556	5	0.5454545454545454	6	0.5416666666666666	0.45454545454545453	10	5	2	1	0	0.375	3	8	0.8666666666666667	13	0.3333333333333333	0.6	0.8557435590912871	0.7824641892682125	0.7804905325865106	0.9617862328604737	0.4686010000889797	0.8790447693912301	0.8963952767169915	0.8968803157293136	1.0	0	0.0
5585	0.07364068180676382	0.022210380890676753	0.011938885512690792	0.6749332136366879	None	0.2	1	0.3333333333333333	4	0.8	12	0.30357142857142855	0.8	14	12	2	0	0	0.2857142857142857	14	4	1.1333333333333333	17	0.0	0.6666666666666666	0.8263145767451265	0.6417953451346797	0.5850182780302676	0.9662237831124146	0.4686010000889797	0.8702459367131454	0.8837110180658626	0.8750804820909203	0	0	0.0
5980	0.0634013414880211	0.02553359071778955	0.025129491923859448	0.645112292453033	None	0.25	1	0.36363636363636365	4	0.7857142857142857	11	0.3076923076923077	0.7857142857142857	13	11	2	0	0	0.3076923076923077	13	4	1.0666666666666667	16	0.0	0.6666666666666666	0.7968855943989659	0.6461199563604346	0.5850182780302676	0.9624364115156928	0.4686010000889797	0.8763345652474217	0.8837110180658626	0.8737513767876673	0	0	0.0
5194	0.04295014913913993	0.023578191311818174	0.023419629283348457	0.5716569361342763	None	0.25	1	0.4	4	0.75	9	0.3181818181818182	0.75	11	9	2	0	0	0.36363636363636365	11	4	0.9333333333333333	14	0.0	0.6666666666666666	0.7968855943989659	0.6459166910963412	0.5850182780302676	0.9658970550680308	0.4686010000889797	0.8855461167381192	0.8837110180658626	0.8804762786815339	0	0	0.0
6719	0.0428449367900241	0.01592676324226727	0.015872462456408977	0.5849160253284014	None	0.25	1	0.4	4	0.75	9	0.3181818181818182	0.75	11	9	2	0	0	0.36363636363636365	11	4	0.9333333333333333	14	0.0	0.6666666666666666	0.7968855943989659	0.6459166910963412	0.5850182780302676	0.9658970550680308	0.4686010000889797	0.8746203444714754	0.8837110180658626	0.8767944460444649	0	0	0.0
2402	None	None	None	None	None	0.5	1	0.8333333333333334	5	0.14285714285714285	1	0.5625	0.14285714285714285	6	1	2	0	0	1.0	4	4	0.6	9	0.0	0.3333333333333333	0.8557435590912871	0.6446910125804787	0.685345109494435	0.9630045585932778	0.4138847119276582	0.8261749824389073	0.9094700390433164	0.8587081398277354	0	0	0.0
3004	0.01570721643230165	0.0006623511631625499	0.0005760159052976882	0.9494490450667772	None	0.3333333333333333	1	0.5	4	0.7	7	0.3333333333333333	0.5	8	5	3	0	0	0.4444444444444444	9	4	0.8	12	0.0	0.6666666666666666	0.8263145767451265	0.6200065071180456	0.4963143911698859	0.9783142304010101	0.40883740821564835	0.8690614815342869	0.9365505610259472	0.8873358382742951	0	0	0.0
5538	0.06965837590419363	0.01190629483761396	0.0005774280768895432	0.6176799346298834	None	0.25	1	0.36363636363636365	4	0.7857142857142857	11	0.3076923076923077	0.7142857142857143	12	10	3	0	0	0.3076923076923077	13	4	1.0666666666666667	16	0.0	0.6666666666666666	0.8263145767451265	0.638160389162433	0.39598755970571864	0.9625343548858127	0.4582967989310429	0.8954616033454856	0.9264846017586121	0.8794366608089492	0	0	0.0
466	None	None	None	None	None	0	0	0.21052631578947367	4	0.7692307692307693	20	0.3888888888888889	0.6538461538461539	21	17	6	1	0	0.5	12	6	1.8666666666666667	28	0.08333333333333333	0.32	0.34260130050727106	0.7321721260676954	0.5193630343215013	0.8207754235087906	0.6243503507454465	0.9197705888958242	0.7891604626999357	0.8396336850958724	1.0	0.23809523809523808	0.0
38	None	None	None	None	None	0	0	0.3333333333333333	3	0.7272727272727273	8	0.43333333333333335	0.6363636363636364	8	7	4	2	0	0.3	3	10	0.8666666666666667	13	0.18181818181818182	0.5	0.8799330759847195	0.6555466019145452	0.5353187078434971	0.7854516615231182	0.32956074226553783	0.8545111444435879	0.9064557034385192	0.7750800054047928	0.625	0.25	0.0
7235	0.05590561322972009	0.03622029900936071	0.03535817466753957	0.6255864290148492	None	0.25	1	0.4	4	0.7692307692307693	10	0.3125	0.7692307692307693	12	10	2	0	0	0.3333333333333333	12	4	1.0	15	0.0	0.6666666666666666	0.7968855943989659	0.6415997416138816	0.4103715261338287	0.966261108133198	0.4686010000889797	0.8916681347930528	0.9178004940478325	0.8823627238127366	0	0	0.0
3678	0.039517760402568894	0.015823048824011216	-0.009212703149360667	0.5554806239060586	None	0.25	1	0.4	4	0.7692307692307693	10	0.3125	0.6153846153846154	11	8	3	0	0	0.3333333333333333	12	4	1.0	15	0.0	0.6666666666666666	0.7968855943989659	0.7597394709647072	0.7856719409586022	0.979003140627487	0.349073816342317	0.9080168477292494	0.9299753402721317	0.9189146091137224	0	0	0.0
1797	None	None	None	None	None	0	0	0.42857142857142855	3	0.75	6	0.5555555555555556	0.75	7	6	2	1	0	0.2222222222222222	9	2	0.6666666666666666	10	0.14285714285714285	0.5	0.7441625584527427	0.957810070363348	0.8144398738148222	0.9157659260261197	0.567519781519769	0.8435684637709735	0.9078402811479012	0.916665801390275	1.0	0	0.0
3271	0.021798395622731778	0.00724768630003089	0.005079174942075587	0.961633963957186	None	0.3333333333333333	1	0.5	4	0.7	7	0.3333333333333333	0.6	8	6	3	0	0	0.4444444444444444	9	4	0.8	12	0.0	0.6666666666666666	0.8710364216374042	0.6169963074047445	0.9317556842301172	0.9131023790714111	0.40883740821564835	0.8265498622143407	0.9365505610259472	0.8120575296921644	0	0	0.0
5725	0.06917354835243257	0.017146761204589505	0.0160590452524538	0.6804710258700284	None	0.25	1	0.4	4	0.75	9	0.3181818181818182	0.75	11	9	2	0	0	0.36363636363636365	11	4	0.9333333333333333	14	0.0	0.6666666666666666	0.7968855943989659	0.633792682663008	0.23572477423738974	0.9700478680594073	0.4479925977731062	0.8729215373632357	0.9425465204278998	0.8791532543023552	0	0	0.0
4931	0.0589619783324287	0.025845955089581353	0.02342143791809816	0.6325403715640223	None	0.25	1	0.4	4	0.7692307692307693	10	0.3125	0.7692307692307693	12	10	2	0	0	0.3333333333333333	12	4	1.0	15	0.0	0.6666666666666666	0.7968855943989659	0.6415997416138816	0.4103715261338287	0.966261108133198	0.4686010000889797	0.8916681347930528	0.9178004940478325	0.8823627238127366	0	0	0.0
4591	0.0584224606570401	0.028631803400233653	0.027320865963407923	0.6238487574309799	None	0.25	1	0.4	4	0.7692307692307693	10	0.3125	0.7692307692307693	12	10	2	0	0	0.3333333333333333	12	4	1.0	15	0.0	0.6666666666666666	0.7968855943989659	0.6415997416138816	0.4103715261338287	0.966261108133198	0.4686010000889797	0.8916681347930528	0.9178004940478325	0.8823627238127366	0	0	0.0
5962	0.07097872022364769	0.0232281718874127	0.009518424710837152	0.7009077439080749	None	0.2	1	0.3333333333333333	4	0.8	12	0.30357142857142855	0.8	14	12	2	0	0	0.2857142857142857	14	4	1.1333333333333333	17	0.0	0.6666666666666666	0.8263145767451265	0.6417953451346797	0.5850182780302676	0.9662237831124146	0.4686010000889797	0.8702459367131454	0.8837110180658626	0.8750804820909203	0	0	0.0
983	None	None	None	None	None	0	0	0.25	2	0.8888888888888888	8	1.0	0.7777777777777778	9	7	1	1	0	0.09090909090909091	11	1	0.7333333333333333	11	0.25	0.4	0.734376121321152	0.9102076486731732	1.0	0.9465997790966613	0.31096967703513806	0.9394148034743488	0.9446653807464105	0.9336493266015593	1.0	0.7777777777777778	0.0
2002	None	None	None	None	None	0	0	0.125	3	0.8787878787878788	29	0.3645833333333333	0.7575757575757576	28	25	6	1	0	0.375	16	6	2.3333333333333335	35	0.07692307692307693	0.25	0.34260130050727106	0.783557340879543	0.5193630343215013	0.8169782432171875	0.6243503507454465	0.9527307679963501	0.9117901478241828	0.8731017212190387	1.0	0.17857142857142858	0.0
1426	None	None	None	None	None	0	0	0.6	3	0.6	3	0.4666666666666667	0.2	4	1	2	0	0	0.6	5	3	0.4666666666666667	7	0.0	1.0	0.9096813169540425	0.9593103199342276	0.5706343116021575	0.8934764195664031	0.5483082840067468	0.5627957959686134	0.896162168646416	0.8637160377255192	0	0	0.0
3431	0.015622616278235728	0.005299113330025157	0.0008579891824771271	0.9685613853461366	None	0.3333333333333333	1	0.5	4	0.5555555555555556	5	0.4583333333333333	0.5555555555555556	8	5	2	0	0	0.375	3	8	0.7333333333333333	11	0.0	0.5	0.8557435590912871	0.587592522426558	0.7661065661584004	0.9381647359983436	0.4686010000889797	0.8177529397555339	0.8837110180658626	0.8212574588395504	0	0	0.0
4836	0.06027886468883385	0.025569707929243426	0.023133599707309233	0.6397604184792771	None	0.25	1	0.36363636363636365	4	0.7857142857142857	11	0.3076923076923077	0.7857142857142857	13	11	2	0	0	0.3076923076923077	13	4	1.0666666666666667	16	0.0	0.6666666666666666	0.7968855943989659	0.6458177548600125	0.5850182780302676	0.9659593748472033	0.4686010000889797	0.8750161097585882	0.8837110180658626	0.8769770719172499	0	0	0.0
1618	None	None	None	None	None	0	0	0.5	3	0.6666666666666666	4	0.5714285714285714	0.6666666666666666	6	4	1	0	0	0.2857142857142857	7	2	0.5333333333333333	8	0.0	0.6666666666666666	0.8269219377033925	0.96433980066985	0.699729075922545	0.9005055472435272	0.5603857602141055	0.7770745598559438	0.9298515524041457	0.9046206825668519	0	0	0.0
10	None	None	None	None	None	0	0	1.0	1	0	0	1.0	0	1	0	0	1	0	0.5	1	2	0.13333333333333333	2	0.3333333333333333	0	0	0	0	0	0	0	0	0	0	0	0
6742	0.06026631240579383	0.03249229180615229	0.03249194423345424	0.6202104436224675	None	0.25	1	0.36363636363636365	4	0.7857142857142857	11	0.3076923076923077	0.7857142857142857	13	11	2	0	0	0.3076923076923077	13	4	1.0666666666666667	16	0.0	0.6666666666666666	0.7968855943989659	0.6461199563604346	0.5850182780302676	0.9624364115156928	0.4686010000889797	0.8763345652474217	0.8837110180658626	0.8737513767876673	0	0	0.0
4985	0.06064447513104397	0.025487434896236928	0.018872758968829426	0.6546091707522517	None	0.2	1	0.3333333333333333	4	0.8125	13	0.3	0.8125	15	13	2	0	0	0.26666666666666666	15	4	1.2	18	0.0	0.6666666666666666	0.8557435590912871	0.6498981870699558	0.5850182780302676	0.9547570093534886	0.4686010000889797	0.8743386606129413	0.8837110180658626	0.8663764157423067	0	0	0.0
2081	None	None	None	None	None	0	0	0	0	0	0	1.0	0	0	0	0	0	0	1.0	1	1	0.06666666666666667	1	0.0	0	0	0	0	0	0	0	0	0	0	0	0
973	None	None	None	None	None	0	0	0.14285714285714285	3	0.8620689655172413	25	0.36904761904761907	0.7241379310344828	24	21	6	1	0	0.42857142857142855	14	6	2.066666666666667	31	0.07692307692307693	0.2857142857142857	0.38647936814735817	0.7846354557694585	0.5747874499698393	0.8317598224905095	0.4775527095621094	0.9528683527248663	0.9117901478241828	0.8771653915307042	1.0	0.20833333333333334	0.0
3251	0.021941505778863873	0.007127339175895948	0.004952263108867466	0.9616190751352783	None	0.3333333333333333	1	0.5	4	0.7	7	0.3333333333333333	0.6	8	6	3	0	0	0.4444444444444444	9	4	0.8	12	0.0	0.6666666666666666	0.8710364216374042	0.6169963074047445	0.9317556842301172	0.9131023790714111	0.40883740821564835	0.8265498622143407	0.9365505610259472	0.8120575296921644	0	0	0.0
5622	0.06020254307971562	0.029138198987918466	0.029107930840194928	0.6234654750786128	None	0.25	1	0.36363636363636365	4	0.7857142857142857	11	0.3076923076923077	0.7857142857142857	13	11	2	0	0	0.3076923076923077	13	4	1.0666666666666667	16	0.0	0.6666666666666666	0.7968855943989659	0.6461199563604346	0.5850182780302676	0.9624364115156928	0.4686010000889797	0.8763345652474217	0.8837110180658626	0.8737513767876673	0	0	0.0
980	None	None	None	None	None	0	0	0.5	2	0.5	2	0.6	0.5	2	2	3	0	0	0.4	2	5	0.4	6	0.0	0	0.8278914462643583	0.8482686075739453	0.8851944608708482	0.7481584361829385	0.4637379112851022	0.9080057806285803	0.8858265852891809	0.8455097063232176	0	0	0.0
7159	0.06550464879674138	0.0127419859270912	0.011340878990814022	0.7057128249220741	None	0.25	1	0.36363636363636365	4	0.7857142857142857	11	0.3076923076923077	0.7142857142857143	12	10	3	0	0	0.3076923076923077	13	4	1.0666666666666667	16	0.0	0.6666666666666666	0.7968855943989659	0.6415997416138816	0.4103715261338287	0.9670825869641322	0.4138847119276582	0.8754083774895759	0.9180872659116326	0.877691486195735	0	0	0.0
5502	0.0461663805186791	0.0259867578513904	0.025977110013054014	0.5676311313175438	None	0.25	1	0.4	4	0.7692307692307693	10	0.3125	0.7692307692307693	12	10	2	0	0	0.3333333333333333	12	4	1.0	15	0.0	0.6666666666666666	0.8263145767451265	0.6496086793543504	0.5850182780302676	0.9613800190727256	0.4686010000889797	0.8773421701229978	0.8837110180658626	0.8735964902808508	0	0	0.0
5121	0.05688549206339372	0.036184656208852334	0.03593402582616228	0.628038024575251	None	0.25	1	0.4	4	0.7692307692307693	10	0.3125	0.7692307692307693	12	10	2	0	0	0.3333333333333333	12	4	1.0	15	0.0	0.6666666666666666	0.7968855943989659	0.6415997416138816	0.4103715261338287	0.966261108133198	0.4686010000889797	0.8916681347930528	0.9178004940478325	0.8823627238127366	0	0	0.0
1814	None	None	None	None	None	0	0	1.0	2	0.0	0	1.0	0	2	0	0	0	0	0.3333333333333333	3	1	0.2	3	0.0	1.0	0	0	0	0	0	0	0	0	0	0	0
6036	0.056759785468348846	0.025806993527477045	0.022262108501126893	0.6535742798070578	None	0.25	1	0.4	4	0.7692307692307693	10	0.3125	0.7692307692307693	12	10	2	0	0	0.3333333333333333	12	4	1.0	15	0.0	0.6666666666666666	0.7968855943989659	0.6415997416138816	0.4103715261338287	0.966261108133198	0.4686010000889797	0.8916681347930528	0.9178004940478325	0.8823627238127366	0	0	0.0
6687	0.06067388544356237	0.02198879902590984	0.02068561984418903	0.6219310691783495	None	0.25	1	0.4	4	0.75	9	0.3181818181818182	0.75	11	9	2	0	0	0.36363636363636365	11	4	0.9333333333333333	14	0.0	0.6666666666666666	0.7968855943989659	0.6459166910963412	0.5850182780302676	0.9658970550680308	0.4686010000889797	0.894835665188091	0.8837110180658626	0.8837717159240743	0	0	0.0
997	None	None	None	None	None	1.0	1	1.0	5	0.0	0	0.5833333333333334	0	3	0	3	0	0	0.75	4	3	0.4666666666666667	7	0.0	0.6666666666666666	0	0	0	0	0	0	0	0	0	0	0
4393	0.039393611879251486	0.011887939974994413	0.00845645176299579	0.7607872510138741	None	0.25	1	0.4	4	0.75	9	0.3181818181818182	0.75	11	9	2	0	0	0.36363636363636365	11	4	0.9333333333333333	14	0.0	0.6666666666666666	0.8557435590912871	0.653194314790066	0.5562503451740475	0.9568466009136631	0.4686010000889797	0.8732174471935436	0.8837110180658626	0.8684398726076697	0	0	0.0
3783	0.06691796008991044	0.022249811943945024	0.015069843844291872	0.7359473379986956	None	0.25	1	0.4	4	0.7692307692307693	10	0.3125	0.6923076923076923	11	9	3	0	0	0.3333333333333333	12	4	1.0	15	0.0	0.6666666666666666	0.7968855943989659	0.6092725412524852	0.23572477423738974	0.9793403960064964	0.349073816342317	0.8782915363374908	0.9425465204278998	0.8902308687163157	0	0	0.0
5785	0.06607480249389829	0.02128976842583841	0.012313604384458082	0.6784940668600679	None	0.25	1	0.36363636363636365	4	0.7857142857142857	11	0.3076923076923077	0.7857142857142857	13	11	2	0	0	0.3076923076923077	13	4	1.0666666666666667	16	0.0	0.6666666666666666	0.7968855943989659	0.637588593361722	0.23572477423738974	0.9658699746658479	0.4686010000889797	0.888065165724858	0.9425465204278998	0.8800564026202141	0	0	0.0
11	None	None	None	None	None	0	0	1.0	2	0.0	0	0.75	0	0	0	2	0	0	1.0	2	2	0.2	3	0.0	0	0	0	0	0	0	0	0	0	0	0	0
136	None	None	None	None	None	0	0	0.6	3	0.4	2	0.4666666666666667	0	3	0	3	1	0	0.6	5	3	0.4666666666666667	7	0.14285714285714285	0.3333333333333333	0	0	0	0	0	0	0	0	0	0	0
2626	0.001101246535222571	0.00014443455890625042	0.00014442377698011753	0.9971648627034364	None	0.5	1	1.0	6	0.0	0	0.5625	0	4	0	4	0	0	1.0	4	4	0.6	9	0.0	0.8	0	0	0	0	0	0	0	0	0	0	0
7460	0.05976725729088445	0.027117835226978214	0.027020759389712278	0.6284576284102015	None	0.25	1	0.36363636363636365	4	0.7857142857142857	11	0.3076923076923077	0.7857142857142857	13	11	2	0	0	0.3076923076923077	13	4	1.0666666666666667	16	0.0	0.6666666666666666	0.7968855943989659	0.6461199563604346	0.5850182780302676	0.9624364115156928	0.4686010000889797	0.8763345652474217	0.8837110180658626	0.8737513767876673	0	0	0.0
4821	0.024948955279695186	0.00696101622985531	0.006876126184432218	0.9193513888825909	None	0.25	1	0.4	4	0.75	9	0.3181818181818182	0.75	11	9	2	0	0	0.36363636363636365	11	4	0.9333333333333333	14	0.0	0.6666666666666666	0.7968855943989659	0.6551275303130072	0.5850182780302676	0.9549209754926968	0.4686010000889797	0.884822539602582	0.8837110180658626	0.8711606284507041	0	0	0.0
197	None	None	None	None	None	0	0	0.3333333333333333	1	1.0	2	1.0	0	0	0	3	0	0	0.25	1	4	0.26666666666666666	4	0.0	0	0	0	0	0	0	0	0	0	0	0	0
5184	0.07436233790314116	0.027288186733784418	0.020522834735964723	0.6691332668262009	None	0.2	1	0.3333333333333333	4	0.8	12	0.30357142857142855	0.8	14	12	2	0	0	0.2857142857142857	14	4	1.1333333333333333	17	0.0	0.6666666666666666	0.8263145767451265	0.6417953451346797	0.5850182780302676	0.9662237831124146	0.4686010000889797	0.8702459367131454	0.8837110180658626	0.8750804820909203	0	0	0.0
6919	0.04878036296527994	0.02056353531639275	0.02008836434235181	0.5758068609149113	None	0.25	1	0.4	4	0.7692307692307693	10	0.3125	0.7692307692307693	12	10	2	0	0	0.3333333333333333	12	4	1.0	15	0.0	0.6666666666666666	0.8263145767451265	0.6496086793543505	0.5850182780302676	0.9613800190727256	0.4686010000889797	0.866061409806179	0.8837110180658626	0.8698346969037953	0	0	0.0
7238	0.06675570830706541	0.025864512522227413	-0.012819584562122241	0.6876159688328702	None	0.2	1	0.3333333333333333	4	0.8125	13	0.3	0.8125	16	13	1	0	0	0.26666666666666666	15	4	1.2	18	0.0	0.6666666666666666	0.8495541148044223	0.6454159908355217	0.5706343116021575	0.9586194384673123	0.4686010000889797	0.9054554243460503	0.8788984789794857	0.8808320471143103	0	0	0.0
2902	0.0010319601116336172	0.00025718314540205934	1.463103409340543e-06	0.9967094334804688	None	0	0	0.6666666666666666	2	0.5	1	1.0	0	2	0	1	0	0	0.25	4	1	0.26666666666666666	4	0.0	0.6666666666666666	0	0	0	0	0	0	0	0	0	0	0
3426	0.08207301299741021	0.018387444011501757	0.010397634783667545	0.6652032507274126	None	0.14285714285714285	1	0.25	4	0.8095238095238095	17	0.38333333333333336	0.8095238095238095	20	17	2	0	0	0.15	3	20	1.5333333333333334	23	0.0	0.2	0.8557435590912871	0.5868919363136487	0.9317556842301172	0.7982139525339731	0.4686010000889797	0.7848259292558867	0.8837110180658626	0.7323878721235322	0	0	0.0
2453	None	None	None	None	None	0.5	1	0.6666666666666666	4	0.16666666666666666	1	0.6666666666666666	0.16666666666666666	5	1	2	0	0	0.75	3	4	0.5333333333333333	8	0.0	0.3333333333333333	0.8557435590912871	0.6382127310044419	0.7856719409586022	0.9571557043599257	0.35916842376633656	0.7773702247901156	0.8837110180658626	0.8377351046410054	0	0	0.0
4457	0.060266527089538564	0.035779986950501046	0.0352333008327049	0.6232086768822869	None	0.25	1	0.4	4	0.7692307692307693	10	0.3125	0.7692307692307693	12	10	2	0	0	0.3333333333333333	12	4	1.0	15	0.0	0.6666666666666666	0.7968855943989659	0.6415997416138816	0.4103715261338287	0.966261108133198	0.4686010000889797	0.8916681347930528	0.9178004940478325	0.8823627238127366	0	0	0.0
6669	0.059698577314395276	0.025906983599232904	0.025769274901269106	0.6312244458880745	None	0.25	1	0.36363636363636365	4	0.7857142857142857	11	0.3076923076923077	0.7857142857142857	13	11	2	0	0	0.3076923076923077	13	4	1.0666666666666667	16	0.0	0.6666666666666666	0.7968855943989659	0.6461199563604346	0.5850182780302676	0.9624364115156928	0.4686010000889797	0.8763345652474217	0.8837110180658626	0.8737513767876673	0	0	0.0
4455	0.055216645458462346	0.029771860888429657	0.02812627678774119	0.6152392277492862	None	0.25	1	0.4	4	0.7692307692307693	10	0.3125	0.7692307692307693	12	10	2	0	0	0.3333333333333333	12	4	1.0	15	0.0	0.6666666666666666	0.7968855943989659	0.6415997416138816	0.4103715261338287	0.966261108133198	0.4686010000889797	0.8916681347930528	0.9178004940478325	0.8823627238127366	0	0	0.0
2270	None	None	None	None	None	0	0	0.25	1	1.0	4	1.0	0.75	4	3	1	0	0	0.16666666666666666	1	6	0.4	6	0.0	0	0.4225777627245929	0.6895901228771453	0.7805326787414052	0.7194280290574872	0.6321982516345592	0.8643243771695852	0.8524332629799561	0.7680210328333855	0	0	0.0
3287	0.018527545376015104	0.0011286285351202554	-0.000383915177337216	0.9629570445213117	None	0.25	1	0.5	5	0.5833333333333334	7	0.4375	0.5	10	6	3	0	0	0.5	8	4	0.9333333333333333	14	0.0	0.4	0.8263145767451265	0.626023047228826	0.7712879745304921	0.9742869081801756	0.4565235238816211	0.864855168583309	0.915455289006667	0.8810108749189107	0	0	0.0
2016	None	None	None	None	None	0	0	0.3333333333333333	1	1.0	2	1.0	0	0	0	3	0	0	1.0	2	2	0.26666666666666666	4	0.0	0	0	0	0	0	0	0	0	0	0	0	0
2511	None	None	None	None	None	0.5	1	0.6666666666666666	4	0.42857142857142855	3	0.5	0.2857142857142857	6	2	2	0	0	0.5	3	6	0.6	9	0.0	0.3333333333333333	0.8557435590912871	0.5964566908022332	0.7583869811301924	0.97695519905757	0.40883740821564835	0.8375895048364467	0.9142388257125008	0.8728106261810413	0	0	0.0
3376	0.01152527672577865	0.0012380777764640033	0.000708860372590622	0.9653112404299128	None	0.3333333333333333	1	0.625	5	0.5	5	0.5	0.5	9	5	2	1	0	0.375	3	8	0.8	12	0.25	0.6666666666666666	0.8557435590912871	0.6062450074482858	0.5850182780302676	0.9556501771883014	0.4686010000889797	0.9084606611925575	0.8837110180658626	0.8735008786859042	1.0	0	0.0
5839	0.058275944535962874	0.03144234344824818	0.03144234087666735	0.6439593569822459	None	0.25	1	0.4	4	0.75	9	0.3181818181818182	0.75	11	9	2	0	0	0.36363636363636365	11	4	0.9333333333333333	14	0.0	0.6666666666666666	0.7968855943989659	0.6459166910963412	0.5850182780302676	0.9658970550680308	0.4686010000889797	0.894835665188091	0.8837110180658626	0.8837717159240743	0	0	0.0
1199	None	None	None	None	None	0	0	0.25	1	1.0	3	1.0	0	1	0	3	0	0	0.2	1	5	0.3333333333333333	5	0.0	0	0	0	0	0	0	0	0	0	0	0	0
1422	None	None	None	None	None	0	0	0.75	3	0.3333333333333333	1	0.5555555555555556	0	3	0	1	2	0	1.0	3	3	0.3333333333333333	5	0.6666666666666666	1.0	0	0	0	0	0	0	0	0	0	0	0
524	None	None	None	None	None	0	0	0.75	3	0.5	2	0.5	0.25	4	1	1	2	0	0.75	4	3	0.4	6	0.6666666666666666	1.0	0.5449429469239686	0.9081895594926116	0.583512360523677	0.8643035530239308	0.7790832131159069	0.9200264720063288	0.8396259858957281	0.899827782046025	0.625	0.5	0.0
4418	0.039009107857733774	0.016350896931342083	0.015140557357192053	0.8888756319649277	None	0.2	1	0.3333333333333333	4	0.8	12	0.30357142857142855	0.8	14	12	2	0	0	0.2857142857142857	14	4	1.1333333333333333	17	0.0	0.6666666666666666	0.7968855943989659	0.6427683643265955	0.4103715261338287	0.9617695215475022	0.4686010000889797	0.8869276775252175	0.9178004940478325	0.8762541016907012	0	0	0.0
3165	0.014773493586218414	0.0027384270988376137	0.0012292726954718394	0.9823948712595469	None	0.3333333333333333	1	0.5	4	0.5555555555555556	5	0.4583333333333333	0.5555555555555556	8	5	2	0	0	0.375	3	8	0.7333333333333333	11	0.0	0.5	0.8557435590912871	0.8955316697194878	0.7583869811301924	0.8842332978434503	0.5180603908043743	0.8029714102578419	0.8726900393832215	0.8655550259629314	0	0	0.0
4401	0.04677941575242648	0.012250432882620269	0.012165538381510353	0.6053851295130583	None	0.25	1	0.4	4	0.7692307692307693	10	0.3125	0.7692307692307693	12	10	2	0	0	0.3333333333333333	12	4	1.0	15	0.0	0.6666666666666666	0.8263145767451265	0.6496086793543504	0.5850182780302676	0.9613800190727256	0.4686010000889797	0.8773421701229978	0.8837110180658626	0.8735964902808508	0	0	0.0
2340	None	None	None	None	None	0	0	0.5	1	1.0	1	0.75	0	0	0	2	0	0	1.0	2	2	0.2	3	0.0	0	0	0	0	0	0	0	0	0	0	0	0
6452	0.060759717266021855	0.026268144799747473	0.025606767477304747	0.6469766450466921	None	0.25	1	0.36363636363636365	4	0.7857142857142857	11	0.3076923076923077	0.7857142857142857	13	11	2	0	0	0.3076923076923077	13	4	1.0666666666666667	16	0.0	0.6666666666666666	0.7968855943989659	0.6461199563604346	0.5850182780302676	0.9624364115156928	0.4686010000889797	0.8763345652474217	0.8837110180658626	0.8737513767876673	0	0	0.0
2517	None	None	None	None	None	0	0	0.2	1	1.0	5	1.0	0.8	5	4	1	0	0	0.14285714285714285	1	7	0.4666666666666667	7	0.0	0	0.4680828314118745	0.8189619949231143	0.5837262207796	0.8795917742877173	0.6293020829183754	0.7524872431060947	0.7647269855697019	0.8229710226654547	0	0	0.0
1526	None	None	None	None	None	0	0	0.3333333333333333	2	0.8571428571428571	6	0.5625	0.8571428571428571	8	6	0	0	0	0.25	2	8	0.6	9	0.0	0	0.718755864437526	0.8743882948044583	0.8775135287260859	0.823573080054394	0.21114777548662494	0.9068069348180245	0.9432992199277273	0.8720019879083993	0	0	0.0
515	None	None	None	None	None	0	0	0.2857142857142857	2	0.75	6	0.5	0.5	5	4	4	1	0	0.8	5	4	0.6666666666666666	10	0.09090909090909091	0.5	0.4531799012940626	0.8308493676881137	0.22262362134345287	0.6392150646153093	0.991739099777098	0.589767725725809	0.9668497289819837	0.698929976446896	1.0	0.2	0.0
4580	0.05747312013725992	0.026142233678364015	0.021763281579426013	0.6530619415950845	None	0.25	1	0.4	4	0.7692307692307693	10	0.3125	0.7692307692307693	12	10	2	0	0	0.3333333333333333	12	4	1.0	15	0.0	0.6666666666666666	0.7968855943989659	0.6415997416138816	0.4103715261338287	0.966261108133198	0.4686010000889797	0.8916681347930528	0.9178004940478325	0.8823627238127366	0	0	0.0
701	None	None	None	None	None	0	0	0.6666666666666666	4	0.16666666666666666	1	0.6666666666666666	0.16666666666666666	3	1	4	0	0	0.75	3	4	0.5333333333333333	8	0.0	0.4	0.6557828925287164	0.9498607710922058	0.8359051234907062	0.6798413743703967	0.6926904115607466	0.9162732429098333	0.924260500765646	0.8838190590957682	0	0	0.0
6822	0.06753948242706177	0.026687305921707878	0.00917640231021199	0.7039528073470678	None	0.25	1	0.36363636363636365	4	0.7857142857142857	11	0.3076923076923077	0.7857142857142857	13	11	2	0	0	0.3076923076923077	13	4	1.0666666666666667	16	0.0	0.6666666666666666	0.7968855943989659	0.637588593361722	0.23572477423738974	0.9658699746658479	0.4686010000889797	0.894620991696151	0.9425465204278998	0.8824184114201624	0	0	0.0
2215	None	None	None	None	None	0	0	1.0	2	0.0	0	1.0	0	2	0	0	0	0	0.3333333333333333	3	1	0.2	3	0.0	1.0	0	0	0	0	0	0	0	0	0	0	0
7364	0.05784254520361169	0.02755093968438521	0.02368974107345909	0.6388339977444402	None	0.25	1	0.4	4	0.7692307692307693	10	0.3125	0.7692307692307693	12	10	2	0	0	0.3333333333333333	12	4	1.0	15	0.0	0.6666666666666666	0.7968855943989659	0.6415997416138816	0.4103715261338287	0.966261108133198	0.4686010000889797	0.8916681347930528	0.9178004940478325	0.8823627238127366	0	0	0.0
6284	0.04924662582929354	0.023222304088303468	0.022604192293313417	0.7717765980185807	None	0.3333333333333333	1	0.4444444444444444	4	0.7272727272727273	8	0.325	0.7272727272727273	10	8	2	0	0	0.4	10	4	0.8666666666666667	13	0.0	0.6666666666666666	0.7968855943989659	0.6200420324128214	0.1761155355429998	0.9737688059888367	0.3319866157104626	0.8878301483235569	0.9498514966357545	0.8867105418741966	0	0	0.0
3681	0.07823161093789838	0.030294631835552734	0.002503935772003585	0.6834146579101269	None	0.25	1	0.4	4	0.7692307692307693	10	0.3125	0.6923076923076923	11	9	3	0	0	0.3333333333333333	12	4	1.0	15	0.0	0.6666666666666666	0.8557435590912871	0.6283596712287908	0.5850182780302676	0.9695591226860577	0.4686010000889797	0.8550835551031959	0.8837110180658626	0.8721861222750442	0	0	0.0
5869	0.058577441143262	0.03909226822395585	0.03860210323816328	0.6399277543605228	None	0.25	1	0.4	4	0.7692307692307693	10	0.3125	0.7692307692307693	12	10	2	0	0	0.3333333333333333	12	4	1.0	15	0.0	0.6666666666666666	0.7968855943989659	0.6415997416138816	0.4103715261338287	0.966261108133198	0.4686010000889797	0.8916681347930528	0.9178004940478325	0.8823627238127366	0	0	0.0
4329	0.06806330836861815	0.01822215572025115	0.014782127999611063	0.6782299838804098	None	0.25	1	0.4	4	0.7692307692307693	10	0.4166666666666667	0.6923076923076923	11	9	3	0	0	0.25	12	3	1.0	15	0.0	0.6666666666666666	0.7968855943989659	0.6092725412524852	0.23572477423738974	0.9793403960064964	0.349073816342317	0.8782915363374908	0.9425465204278998	0.8902308687163157	0	0	0.0
1098	None	None	None	None	None	1.0	1	1.0	4	0.25	1	0.6666666666666666	0	3	0	2	0	0	1.0	3	3	0.4	6	0.0	0.6666666666666666	0	0	0	0	0	0	0	0	0	0	0
6710	0.05851636826983052	0.030247693358823255	0.030239666664251326	0.6211722519941458	None	0.25	1	0.36363636363636365	4	0.7857142857142857	11	0.3076923076923077	0.7857142857142857	13	11	2	0	0	0.3076923076923077	13	4	1.0666666666666667	16	0.0	0.6666666666666666	0.7968855943989659	0.6461199563604346	0.5850182780302676	0.9624364115156928	0.4686010000889797	0.8763345652474217	0.8837110180658626	0.8737513767876673	0	0	0.0
3269	0.007211649378140076	0.003156988346812225	0.0030216568838398175	0.9858862225609016	None	0.5	1	0.8333333333333334	5	0.2857142857142857	2	0.5	0.2857142857142857	6	2	2	0	0	0.5	6	3	0.6	9	0.0	0.6666666666666666	0.8263145767451265	0.6499908101065015	0.3672196268494985	0.9625332531367977	0.47364830380098955	0.9154470099483248	0.9264846017586121	0.8891790278158026	0	0	0.0
3078	0.006396732065177015	0.002662560113813922	0.0024981346919010316	0.9870120759314704	None	0.5	1	0.6666666666666666	4	0.5	3	0.5333333333333333	0.3333333333333333	5	2	2	0	0	0.6	5	3	0.5333333333333333	8	0.0	0.6666666666666666	0.7968855943989659	0.6395363016608473	0.20695684138116963	0.966923934769781	0.42029109525954517	0.9258292412517949	0.9543380797107959	0.8963824665656251	0	0	0.0
4236	0.06835586401718972	0.016969911442776733	0.016673710804289036	0.683107307014936	None	0.25	1	0.4	4	0.75	9	0.3181818181818182	0.75	11	9	2	0	0	0.36363636363636365	11	4	0.9333333333333333	14	0.0	0.6666666666666666	0.7968855943989659	0.6149943782104317	0.11650629684860983	0.9722448133410513	0.19537223133194545	0.8810990658582176	0.9562707662099578	0.8817533671070512	0	0	0.0
6841	0.061162745348154496	0.02697481403948087	0.025612211748996198	0.6530849236115333	None	0.25	1	0.36363636363636365	4	0.7857142857142857	11	0.3076923076923077	0.7857142857142857	13	11	2	0	0	0.3076923076923077	13	4	1.0666666666666667	16	0.0	0.6666666666666666	0.7968855943989659	0.6461199563604346	0.5850182780302676	0.9624364115156928	0.4686010000889797	0.8763345652474217	0.8837110180658626	0.8737513767876673	0	0	0.0
6400	0.05733380141058318	0.022827858663251103	0.021004253916378005	0.6351809354696768	None	0.25	1	0.4	4	0.75	9	0.3181818181818182	0.75	11	9	2	0	0	0.36363636363636365	11	4	0.9333333333333333	14	0.0	0.6666666666666666	0.7968855943989659	0.6459166910963412	0.5850182780302676	0.9658970550680308	0.4686010000889797	0.894835665188091	0.8837110180658626	0.8837717159240743	0	0	0.0
2828	0.0023267187061467944	0.00032494877132136093	0.0003147081465781039	0.9941674475048431	None	0.5	1	0.8333333333333334	5	0.16666666666666666	1	0.5	0	5	0	2	0	0	1.0	4	4	0.5333333333333333	8	0.0	0.5	0	0	0	0	0	0	0	0	0	0	0
603	None	None	None	None	None	1.0	1	0.8	4	0.2	1	0.5833333333333334	0.2	2	1	4	0	0	0.75	4	3	0.4666666666666667	7	0.0	0.6666666666666666	0.598006319901556	0.8117715212730389	0.9034791970009162	0.6843504074764861	0.4881593644798844	0.9797985705751484	0.940881569561495	0.8848311779943193	0	0	0.0
4869	0.06846304703138294	0.024013146139812747	0.01199061245736341	0.6750244256650808	None	0.25	1	0.36363636363636365	4	0.7857142857142857	11	0.3076923076923077	0.7857142857142857	13	11	2	0	0	0.3076923076923077	13	4	1.0666666666666667	16	0.0	0.6666666666666666	0.7968855943989659	0.637588593361722	0.23572477423738974	0.9658699746658479	0.4686010000889797	0.894620991696151	0.9425465204278998	0.8824184114201624	0	0	0.0
5886	0.04835309273048851	0.015467127677796245	-0.0015723346037703043	0.7271451548250394	None	0.25	1	0.4	4	0.7692307692307693	10	0.3125	0.7692307692307693	12	10	2	0	0	0.3333333333333333	12	4	1.0	15	0.0	0.6666666666666666	0.7441625584527427	0.8271961741212378	0.4231439628753099	0.9421061041274457	0.6201493520874368	0.8448270853247309	0.898972999760679	0.8825352985614875	0	0	0.0
2612	0.00986678324366891	0.001285479664447344	-0.0012060738625069805	0.9695568896914839	None	0.5	1	0.6666666666666666	4	0.5714285714285714	4	0.42857142857142855	0.2857142857142857	3	2	5	0	0	0.42857142857142855	7	3	0.6	9	0.0	1.0	0.8557435590912871	0.6671142981526628	0.7856719409586022	0.9581037031675846	0.3249188639275998	0.7898407767767845	0.9369906460993155	0.847651066638499	0	0	0.0
4919	0.07789739010381451	0.039691946615576415	0.022971779107773718	0.7055091004974055	None	0.2	1	0.3333333333333333	4	0.8125	13	0.3	0.75	14	12	3	0	0	0.26666666666666666	15	4	1.2	18	0.0	0.6666666666666666	0.7968855943989659	0.6184760866979329	0.4963143911698859	0.9766794635218496	0.35916842376633656	0.8694758558041084	0.9178004940478325	0.8847376673821159	0	0	0.0
6944	0.06123594576348842	0.025587965997761863	0.025091617364614877	0.6487368831611033	None	0.25	1	0.36363636363636365	4	0.7857142857142857	11	0.3076923076923077	0.7857142857142857	13	11	2	0	0	0.3076923076923077	13	4	1.0666666666666667	16	0.0	0.6666666666666666	0.7968855943989659	0.6461199563604346	0.5850182780302676	0.9624364115156928	0.4686010000889797	0.8763345652474217	0.8837110180658626	0.8737513767876673	0	0	0.0
4333	0.061529090189029724	0.023224508339786742	0.02141991167206954	0.6334739912339069	None	0.25	1	0.4	4	0.75	9	0.3181818181818182	0.75	11	9	2	0	0	0.36363636363636365	11	4	0.9333333333333333	14	0.0	0.6666666666666666	0.7968855943989659	0.6459166910963412	0.5850182780302676	0.9658970550680308	0.4686010000889797	0.894835665188091	0.8837110180658626	0.8837717159240743	0	0	0.0
4594	0.06180072331220316	0.02627140777521391	0.025626573051538006	0.6502367349119119	None	0.25	1	0.36363636363636365	4	0.7857142857142857	11	0.3076923076923077	0.7857142857142857	13	11	2	0	0	0.3076923076923077	13	4	1.0666666666666667	16	0.0	0.6666666666666666	0.7968855943989659	0.6461199563604346	0.5850182780302676	0.9624364115156928	0.4686010000889797	0.8763345652474217	0.8837110180658626	0.8737513767876673	0	0	0.0
930	None	None	None	None	None	0	0	0.6	3	0.2	1	0.5833333333333334	0.2	2	1	4	0	0	0.75	3	4	0.4666666666666667	7	0.0	0.5	0.5372317378974125	0.765937346951365	0.8245033089262357	0.6181971572646127	0.7366281116997917	0.6081105726408932	0.7741470689625545	0.6686895109310007	0	0	0.0
2543	None	None	None	None	None	0	0	0.6	3	0.4	2	0.875	0.2	3	1	3	0	0	0.5	2	4	0.4666666666666667	7	0.0	0	0.9096813169540425	0.5019626027484877	0.5274824123178273	0.7982445519235314	0.6387370604369972	0.5994038271762394	0.8327267190582168	0.6446024937485573	0	0	0.0
6850	0.03590947979485408	0.009582054144402987	0.008383734656988951	0.7765933753432671	None	0.25	1	0.4	4	0.75	9	0.3181818181818182	0.75	11	9	2	0	0	0.36363636363636365	11	4	0.9333333333333333	14	0.0	0.6666666666666666	0.8557435590912871	0.653194314790066	0.5562503451740475	0.9568466009136631	0.4686010000889797	0.8732174471935436	0.8837110180658626	0.8684398726076697	0	0	0.0
4614	0.021706936074398154	0.003922518807027015	0.002830671281784419	0.9130525679383222	None	0.3333333333333333	1	0.4444444444444444	4	0.7272727272727273	8	0.325	0.7272727272727273	10	8	2	0	0	0.4	10	4	0.8666666666666667	13	0.0	0.6666666666666666	0.7968855943989659	0.6505162294184117	0.1761155355429998	0.9434062039741313	0.3370339194224724	0.904199961878861	0.9498514966357545	0.8691235320182991	0	0	0.0
3731	0.014743486030463201	0.0023995110868822926	0.0020579515018405246	0.9560441652899379	None	0.3333333333333333	1	0.5	4	0.6666666666666666	6	0.34375	0.5555555555555556	7	5	3	0	0	0.5	8	4	0.7333333333333333	11	0.0	0.6666666666666666	0.7968855943989659	0.6248131728267207	0.23572477423738974	0.9759693620643529	0.349073816342317	0.8797390312093623	0.9425465204278998	0.8877568564855834	0	0	0.0
5266	0.07305431734643346	0.01945495060176365	0.01740559280404057	0.7055623479541455	None	0.25	1	0.4	4	0.75	9	0.3181818181818182	0.75	11	9	2	0	0	0.36363636363636365	11	4	0.9333333333333333	14	0.0	0.6666666666666666	0.7968855943989659	0.633792682663008	0.23572477423738974	0.9700478680594073	0.4479925977731062	0.8729215373632357	0.9425465204278998	0.8791532543023552	0	0	0.0
6918	0.05890311091770263	0.03417436000199108	0.032745268292249816	0.6166924870280774	None	0.25	1	0.4	4	0.7692307692307693	10	0.3125	0.7692307692307693	12	10	2	0	0	0.3333333333333333	12	4	1.0	15	0.0	0.6666666666666666	0.7968855943989659	0.6415997416138816	0.4103715261338287	0.966261108133198	0.4686010000889797	0.8916681347930528	0.9178004940478325	0.8823627238127366	0	0	0.0
168	None	None	None	None	None	0	0	0.3	3	0.8461538461538461	11	0.3125	0.8461538461538461	13	11	1	1	0	0.3333333333333333	12	4	1.0	15	0.25	0.6666666666666666	0.289570351817935	0.9028577264918003	0.5479012886709811	0.8407281277066543	0.4806088044135679	0.9248744598655777	0.8435130629517057	0.8942127598683081	1.0	0.07692307692307693	0.0
2689	0.001362487337279241	0.00033746503071228705	-0.0003374627417347788	0.9948981844228537	None	1.0	1	1.0	4	0.25	1	0.6666666666666666	0	4	0	1	0	0	1.0	3	3	0.4	6	0.0	0.6666666666666666	0	0	0	0	0	0	0	0	0	0	0
7195	0.05688494557583167	0.032710074263558674	0.0317011479087714	0.615470369367259	None	0.25	1	0.4	4	0.7692307692307693	10	0.3125	0.7692307692307693	12	10	2	0	0	0.3333333333333333	12	4	1.0	15	0.0	0.6666666666666666	0.7968855943989659	0.6415997416138816	0.4103715261338287	0.966261108133198	0.4686010000889797	0.8916681347930528	0.9178004940478325	0.8823627238127366	0	0	0.0
1083	None	None	None	None	None	0	0	0.5	2	0.3333333333333333	1	0.625	0.3333333333333333	1	1	3	0	0	0.5	2	4	0.3333333333333333	5	0.0	0	0.9337151909554443	0.5	0.8498899872375267	0.5	0.6926904115607466	0.5	0.7308742003104869	0.5	0	0	0.0
996	None	None	None	None	None	0	0	0.6666666666666666	2	0.5	1	0.6666666666666666	0	2	0	1	0	0	0.6666666666666666	3	2	0.26666666666666666	4	0.0	0.6666666666666666	0	0	0	0	0	0	0	0	0	0	0
5766	0.05892223846401787	0.023047969459486034	0.020494133371798087	0.6478426755118286	None	0.25	1	0.4	4	0.75	9	0.3181818181818182	0.75	11	9	2	0	0	0.36363636363636365	11	4	0.9333333333333333	14	0.0	0.6666666666666666	0.7968855943989659	0.6459166910963412	0.5850182780302676	0.9658970550680308	0.4686010000889797	0.894835665188091	0.8837110180658626	0.8837717159240743	0	0	0.0
3222	0.013099071789525917	0.0009646576568714501	0.0009467388841097207	0.9512007424347655	None	0.3333333333333333	1	0.5	4	0.6666666666666666	6	0.39285714285714285	0.5555555555555556	9	5	1	0	0	0.5714285714285714	4	7	0.7333333333333333	11	0.0	0.5	0.7968855943989659	0.7331504438450546	0.5850182780302676	0.9561549437312893	0.4786956075129993	0.9355286772363952	0.8868822502503135	0.905161539064345	0	0	0.0
710	None	None	None	None	None	0	0	0.6666666666666666	4	0.2857142857142857	2	0.6	0.2857142857142857	5	2	3	0	0	0.6	3	5	0.6	9	0.0	0.4	0.5840847107778443	0.9087154548446921	0.7763130014860034	0.9249879262953005	0.2919915498699087	0.9087219617649785	0.7855728706806467	0.9144668365900976	0	0	0.0
4330	0.07150104427742333	0.021401473293476584	0.02139226256864278	0.6600452923381245	None	0.25	1	0.4	4	0.75	9	0.3181818181818182	0.6666666666666666	10	8	3	0	0	0.36363636363636365	11	4	0.9333333333333333	14	0.0	0.6666666666666666	0.7968855943989659	0.611545297013917	0.1761155355429998	0.9772052142922936	0.2722230238371312	0.883437189553562	0.9498514966357545	0.888857366295809	0	0	0.0
1553	None	None	None	None	None	1.0	1	0.8	4	0.2	1	0.7777777777777778	0	3	0	3	0	0	1.0	3	3	0.4666666666666667	7	0.0	1.0	0	0	0	0	0	0	0	0	0	0	0
3283	0.009455708787404503	0.0031389065828653757	0.0023674904515723614	0.976299666768291	None	0.5	1	0.6666666666666666	4	0.42857142857142855	3	0.5	0.42857142857142855	6	3	2	0	0	0.5	3	6	0.6	9	0.0	0.3333333333333333	0.8557435590912871	0.8081968230734837	0.7662738743642017	0.8432313432938563	0.4421282844455055	0.7338019727849171	0.8837110180658626	0.7987127298940315	0	0	0.0
1235	None	None	None	None	None	1.0	1	1.0	4	0.25	1	0.5	0	2	0	3	0	0	0.75	4	3	0.4	6	0.0	1.0	0	0	0	0	0	0	0	0	0	0	0
6325	0.07073975710526108	0.016009914274683963	0.01554234020266004	0.6896674110202469	None	0.25	1	0.4	4	0.75	9	0.3181818181818182	0.75	11	9	2	0	0	0.36363636363636365	11	4	0.9333333333333333	14	0.0	0.6666666666666666	0.7968855943989659	0.633792682663008	0.23572477423738974	0.9700478680594073	0.4479925977731062	0.8729215373632357	0.9425465204278998	0.8791532543023552	0	0	0.0
959	None	None	None	None	None	0	0	0.25	2	0.8888888888888888	8	1.0	0.7777777777777778	9	7	1	1	0	0.09090909090909091	11	1	0.7333333333333333	11	0.25	0.4	0.734376121321152	0.9166062330386526	0.8609251134958538	0.9720297341345385	0.31096967703513806	0.9452806190474621	0.9446653807464105	0.9493836122801429	1.0	0.6666666666666666	0.0
870	None	None	None	None	None	0	0	0.6666666666666666	4	0.3333333333333333	2	0.6666666666666666	0.16666666666666666	5	1	2	1	0	0.75	3	4	0.5333333333333333	8	0.25	0.6666666666666666	0.8643556852010204	0.9055965432891084	0.8162515929663753	0.8315862088867028	0.33079429997347526	0.9293229769831263	0.9372013044865638	0.8951775704798272	1.0	0.4	0.0
638	None	None	None	None	None	0	0	0.5	3	0.6666666666666666	4	0.5714285714285714	0.6666666666666666	7	4	0	1	0	0.2857142857142857	2	7	0.5333333333333333	8	1.0	0.3333333333333333	0.298149298663769	0.7894920909942484	0.6111340161744108	0.8020484607171732	0.47478536981320874	0.7411471238631488	0.7840292262796673	0.7786214565883764	1.0	0.14285714285714285	0.0
4267	0.07222104534256031	0.02769685814944676	0.0032540662192852027	0.6751914867477296	None	0.2	1	0.3333333333333333	4	0.8125	13	0.3	0.8125	16	13	1	0	0	0.26666666666666666	15	4	1.2	18	0.0	0.6666666666666666	0.7968855943989659	0.8172442801520616	0.5850182780302676	0.9616033836983222	0.4686010000889797	0.8899611300008181	0.8837110180658626	0.9063268299855461	0	0	0.0
721	None	None	None	None	None	1.0	1	0.8	4	0.4	2	0.4666666666666667	0.4	2	2	4	1	0	0.6	5	3	0.4666666666666667	7	0.08333333333333333	1.0	0.8277546038071104	0.697605321347822	0.5165261509821509	0.956714739489195	0.38436901325669937	0.8440698704332265	0.9421839328207332	0.8668604602088791	1.0	0	0.0
6791	0.06460060493555657	0.030621847344525704	0.027045435003655395	0.6151754369455011	None	0.25	1	0.4	4	0.75	9	0.3181818181818182	0.75	11	9	2	0	0	0.36363636363636365	11	4	0.9333333333333333	14	0.0	0.6666666666666666	0.7968855943989659	0.619033012799468	0.23572477423738974	0.9769026687266306	0.349073816342317	0.869431237083924	0.9425465204278998	0.8851386300647525	0	0	0.0
6970	0.07900907724119763	0.018545109971242854	0.01618628839947537	0.6661119111008835	None	0.25	1	0.36363636363636365	4	0.7857142857142857	11	0.3076923076923077	0.7857142857142857	13	11	2	0	0	0.3076923076923077	13	4	1.0666666666666667	16	0.0	0.6666666666666666	0.7968855943989659	0.6376003514653303	0.5850182780302676	0.9698284565470366	0.4686010000889797	0.8750643335242142	0.9299753402721317	0.8801545140981837	0	0	0.0
3680	0.016301259836661263	0.0016046424351946515	0.0006552439359677487	0.9466377445481188	None	0.25	1	0.4	4	0.75	9	0.3181818181818182	0.6666666666666666	10	8	3	0	0	0.36363636363636365	11	4	0.9333333333333333	14	0.0	0.6666666666666666	0.7968855943989659	0.6494819865989558	0.1761155355429998	0.9246687190389044	0.32168241455252583	0.9022422230278274	0.9498514966357545	0.8559721444934791	0	0	0.0
2643	0.0010754137488833818	0.00014395134153674503	-0.00014395016667715198	0.9963417095409732	None	1.0	1	1.0	5	0.0	0	0.5833333333333334	0	3	0	3	0	0	0.75	4	3	0.4666666666666667	7	0.0	0.6666666666666666	0	0	0	0	0	0	0	0	0	0	0
262	None	None	None	None	None	0	0	0.1	1	1.0	12	1.0	0.9166666666666666	12	11	1	1	0	0.07142857142857142	1	14	0.9333333333333333	14	0.2	0	0.7599876619672856	0.7235550366037916	0.7175940696964127	0.9155327882312458	0.6205403127569007	0.8649142423861974	0.7805784296786381	0.8499245460481539	1.0	0.08333333333333333	0.0
507	None	None	None	None	None	0.1111111111111111	1	0.45	9	0.5185185185185185	14	0.24786324786324787	0.5185185185185185	19	14	9	0	0	0.6923076923076923	13	9	1.9333333333333333	29	0.0	0.45454545454545453	0.4302641739717057	0.8542667082178623	0.5726185416310112	0.911089579328264	0.6019602650767246	0.7837651979516511	0.8158870655203588	0.857466768955245	0	0	0.0
4736	0.06057049219108491	0.024651371266056977	0.02428217970465078	0.6347543042919035	None	0.2	1	0.3333333333333333	4	0.8	12	0.30357142857142855	0.8	14	12	2	0	0	0.2857142857142857	14	4	1.1333333333333333	17	0.0	0.6666666666666666	0.7968855943989659	0.6427683643265955	0.4103715261338287	0.9626001222250505	0.4686010000889797	0.8885476955319144	0.9178004940478325	0.8776598776305544	0	0	0.0
4297	0.024290122560702763	0.00386639320661103	0.003373721663820469	0.9150688896034685	None	0.25	1	0.4	4	0.75	9	0.3181818181818182	0.75	11	9	2	0	0	0.36363636363636365	11	4	0.9333333333333333	14	0.0	0.6666666666666666	0.7968855943989659	0.6560338276526096	0.23572477423738974	0.9407310516755509	0.4479925977731062	0.88909372954297	0.9425465204278998	0.8618315221663193	0	0	0.0
1303	None	None	None	None	None	0	0	0.6666666666666666	2	0.5	1	0.6666666666666666	0.5	3	1	0	1	0	0.6666666666666666	3	2	0.26666666666666666	4	0.5	0	0.8571047281541173	0.6797781822052842	0.4555188656626307	0.7228079974039462	0.8501974384671858	0.9156073785244695	0.8858327063772528	0.7965869792877581	1.0	0	0.0
5051	0.04451556492749727	0.015223688478509719	0.0151400458254874	0.5875158842001009	None	0.25	1	0.4	4	0.75	9	0.3181818181818182	0.75	11	9	2	0	0	0.36363636363636365	11	4	0.9333333333333333	14	0.0	0.6666666666666666	0.7968855943989659	0.6459166910963412	0.5850182780302676	0.9658970550680308	0.4686010000889797	0.8746203444714754	0.8837110180658626	0.8767944460444649	0	0	0.0
2806	0.0011384763381296935	7.443562010857753e-05	-7.394694319557729e-05	0.9961356803267297	None	1.0	2	1.0	6	0.14285714285714285	1	0.75	0	4	0	4	0	0	0.75	4	3	0.6	9	0.0	0.8	0	0	0	0	0	0	0	0	0	0	0
3665	0.055208198881952435	0.01406404740691728	0.010414409768016565	0.6170568714450968	None	0.25	1	0.4	4	0.75	9	0.3181818181818182	0.6666666666666666	10	8	3	0	0	0.36363636363636365	11	4	0.9333333333333333	14	0.0	0.6666666666666666	0.7968855943989659	0.6270385726753078	0.1761155355429998	0.9685729323910856	0.32168241455252583	0.8869411683401609	0.9498514966357545	0.8810613252050082	0	0	0.0
241	None	None	None	None	None	0.5	1	0.8333333333333334	5	0.2857142857142857	2	0.5	0.2857142857142857	6	2	2	0	0	0.5	6	3	0.6	9	0.0	0.6666666666666666	0.5168799221150171	0.9495271528076297	0.5473904276507277	0.8368191650406451	0.3284906768893704	0.9515602917587761	0.9070209456808643	0.9252342406104206	0	0	0.0
503	None	None	None	None	None	0	0	0.5	2	0.5	2	0.75	0.25	2	1	3	0	0	0.5	2	4	0.4	6	0.0	0	0.5372317378974125	0.9292465658144214	0.8061090624883548	0.5174739604833792	0.7366281116997917	0.6081105726408932	0.8127261737561943	0.7365586530953098	0	0	0.0
6577	0.06174468285151003	0.032688496028760734	0.03267297456828357	0.6219746876841146	None	0.25	1	0.36363636363636365	4	0.7857142857142857	11	0.3076923076923077	0.7857142857142857	13	11	2	0	0	0.3076923076923077	13	4	1.0666666666666667	16	0.0	0.6666666666666666	0.7968855943989659	0.6461199563604346	0.5850182780302676	0.9624364115156928	0.4686010000889797	0.8763345652474217	0.8837110180658626	0.8737513767876673	0	0	0.0
7056	0.06081725883823879	0.012809390291094184	-0.0017607005545810532	0.6220852478218732	None	0.2	1	0.3333333333333333	4	0.8	12	0.30357142857142855	0.8	14	12	2	0	0	0.2857142857142857	14	4	1.1333333333333333	17	0.0	0.6666666666666666	0.8579304169755124	0.6253438538795201	0.7856719409586022	0.8594532565481602	0.4686010000889797	0.695128383063685	0.8788984789794857	0.7405991622304293	0	0	0.0
4692	0.04405290390986317	0.015029505245706192	0.014484481706233043	0.5981062218204287	None	0.25	1	0.4	4	0.75	9	0.3181818181818182	0.75	11	9	2	0	0	0.36363636363636365	11	4	0.9333333333333333	14	0.0	0.6666666666666666	0.7968855943989659	0.6459166910963412	0.5850182780302676	0.9658970550680308	0.4686010000889797	0.8746203444714754	0.8837110180658626	0.8767944460444649	0	0	0.0
3776	0.07266665073498442	0.02573726700212195	0.02299530570663547	0.6726742940688814	None	0.25	1	0.36363636363636365	4	0.7857142857142857	11	0.3076923076923077	0.7142857142857143	12	10	3	0	0	0.3076923076923077	13	4	1.0666666666666667	16	0.0	0.6666666666666666	0.7968855943989659	0.6043647951843204	0.11650629684860983	0.9741364600972517	0.19537223133194545	0.8707602446239474	0.9562707662099578	0.8793935746056509	0	0	0.0
3048	0.0028244266198080275	0.0014647568143510343	0.0005834181715508652	0.9896325722651634	None	1.0	2	0.8571428571428571	6	0.25	2	0.5	0.125	5	1	4	0	0	0.8	5	4	0.6666666666666666	10	0.0	0.8	0.9096813169540425	0.6559551295212285	0.5850182780302676	0.9273628357157021	0.5433648291050517	0.7323332171372442	0.8721619085413649	0.8021141249967533	0	0	0.0
2997	0.000584577337600882	7.462515026258288e-05	-7.436061081748093e-05	0.9961244859815939	None	0	0	0.75	3	0.25	1	0.5	0.25	3	1	2	0	0	0.75	3	4	0.4	6	0.0	0.6666666666666666	0.8557435590912871	0.6147559362961943	0.20695684138116963	0.9738342435828159	0.4686010000889797	0.9120705873755316	0.9528680045496639	0.8948348261694711	0	0	0.0
4177	0.02911872750362399	0.008573898242805874	0.008572365579181451	0.7330249414958885	None	0.3333333333333333	1	0.4444444444444444	4	0.7272727272727273	8	0.325	0.6363636363636364	8	7	4	0	0	0.4	10	4	0.8666666666666667	13	0.0	0.6666666666666666	0.7968855943989659	0.6188247881320195	0.1761155355429998	0.9744051201920912	0.28430050004448987	0.9096590926297625	0.953570430870482	0.8951529958185458	0	0	0.0
3033	0.004549263644455413	0.000406366751296121	0.0004063654090477375	0.9789483822852356	None	0	0	0.6	3	0.6	3	0.5833333333333334	0.6	5	3	1	1	0	0.3333333333333333	2	6	0.4666666666666667	7	0.25	0.4	0.42786004952431805	0.9407268938276316	0.583512360523677	0.8154877727411741	0.43693804003408604	0.9046807486723727	0.855413674278505	0.8972441969725063	1.0	0.2	0.0
1165	None	None	None	None	None	0	0	0.6666666666666666	2	0.5	1	1.0	0	2	0	1	0	0	0.25	4	1	0.26666666666666666	4	0.0	0.6666666666666666	0	0	0	0	0	0	0	0	0	0	0
737	None	None	None	None	None	0	0	0.09090909090909091	1	1.0	14	0.64	0.7142857142857143	10	10	5	1	0	1.0	5	5	1.0666666666666667	16	0.07142857142857142	0.2857142857142857	0.29334000063003707	0.9018890038719912	0.2814119014313677	0.967231405995486	0.9159147629054767	0.8912986038461863	0.950891158129929	0.9288491909342238	1.0	0.8	0.0
7517	0.0651968363952188	0.025990024723588766	0.025369614478564728	0.6599929837019292	None	0.2	1	0.3333333333333333	4	0.8	12	0.30357142857142855	0.8	14	12	2	0	0	0.2857142857142857	14	4	1.1333333333333333	17	0.0	0.6666666666666666	0.7968855943989659	0.6509679223539134	0.5850182780302676	0.9621770470394526	0.4686010000889797	0.8750164429579071	0.8837110180658626	0.8738253116486218	0	0	0.0
7324	0.07361620265242454	0.021697986858419612	0.012015679380950339	0.6756777746962334	None	0.2	1	0.3333333333333333	4	0.8	12	0.30357142857142855	0.8	14	12	2	0	0	0.2857142857142857	14	4	1.1333333333333333	17	0.0	0.6666666666666666	0.8263145767451265	0.6417953451346797	0.5850182780302676	0.9662237831124146	0.4686010000889797	0.8702459367131454	0.8837110180658626	0.8750804820909203	0	0	0.0
7434	0.06148569657333377	0.0260783667531786	0.02603462863330441	0.6300153606541843	None	0.25	1	0.36363636363636365	4	0.7857142857142857	11	0.3076923076923077	0.7857142857142857	13	11	2	0	0	0.3076923076923077	13	4	1.0666666666666667	16	0.0	0.6666666666666666	0.7968855943989659	0.6461199563604346	0.5850182780302676	0.9624364115156928	0.4686010000889797	0.8763345652474217	0.8837110180658626	0.8737513767876673	0	0	0.0
1427	None	None	None	None	None	0	0	0.5	3	0.3333333333333333	2	0.6666666666666666	0.16666666666666666	2	1	5	0	0	0.75	3	4	0.5333333333333333	8	0.0	0	0.5372317378974125	0.9292465658144214	0.8245033089262357	0.5284736962620281	0.7366281116997917	0.6081105726408932	0.819903372627908	0.7394007090928756	0	0	0.0
3927	0.06707254990621563	0.01729280492116588	0.00887548422892063	0.7068906052442911	None	0.2	1	0.3333333333333333	4	0.8125	13	0.3	0.8125	15	13	2	0	0	0.26666666666666666	15	4	1.2	18	0.0	0.6666666666666666	0.8557435590912871	0.6748080880336504	0.5850182780302676	0.9477121186287889	0.4686010000889797	0.9389904405280197	0.8837110180658626	0.8928661702285383	0	0	0.0
4000	0.07128613363146154	0.02023916192586583	0.0202376795070455	0.6610636913182315	None	0.25	1	0.4	4	0.75	9	0.3181818181818182	0.6666666666666666	10	8	3	0	0	0.36363636363636365	11	4	0.9333333333333333	14	0.0	0.6666666666666666	0.7968855943989659	0.611545297013917	0.1761155355429998	0.9772052142922936	0.2722230238371312	0.883437189553562	0.9498514966357545	0.888857366295809	0	0	0.0
3207	0.014902312106801863	0.005898043805909474	0.005888190257187077	0.9656163362060365	None	0.3333333333333333	1	0.625	5	0.5	5	0.5	0.5	9	5	2	1	0	0.375	3	8	0.8	12	0.25	0.6666666666666666	0.8557435590912871	0.5987385371002003	0.6292253809429037	0.9618527859406435	0.4686010000889797	0.8285016274676149	0.8837110180658626	0.8499516413575768	1.0	0	0.0
4090	0.07159389373679406	0.019027794045727416	0.01165175284238722	0.6758089662790299	None	0.2	1	0.3333333333333333	4	0.8	12	0.30357142857142855	0.8	14	12	2	0	0	0.2857142857142857	14	4	1.1333333333333333	17	0.0	0.6666666666666666	0.8263145767451265	0.6417953451346797	0.5850182780302676	0.9662237831124146	0.4686010000889797	0.8702459367131454	0.8837110180658626	0.8750804820909203	0	0	0.0
4024	0.05945631965350118	0.026353856195077515	0.025842651025361284	0.6487368831611033	None	0.25	1	0.36363636363636365	4	0.7857142857142857	11	0.3076923076923077	0.7857142857142857	13	11	2	0	0	0.3076923076923077	13	4	1.0666666666666667	16	0.0	0.6666666666666666	0.7968855943989659	0.6461199563604346	0.5850182780302676	0.9624364115156928	0.4686010000889797	0.8763345652474217	0.8837110180658626	0.8737513767876673	0	0	0.0
2485	None	None	None	None	None	0	0	0.25	1	1.0	3	1.0	0	0	0	4	0	0	0.2	5	1	0.3333333333333333	5	0.0	0	0	0	0	0	0	0	0	0	0	0	0
859	None	None	None	None	None	0	0	0.8	4	0.2	1	0.5833333333333334	0.2	5	1	1	2	0	0.75	4	3	0.4666666666666667	7	1.0	0.5	0.7835295797874806	0.8718564572310766	0.5085862009650685	0.7958999099600802	0.3581468472348722	0.9356663459978134	0.9070642999727857	0.879231305255676	0.6	0.6	0.0
6299	0.06128825562469746	0.0328343889271409	0.032823517442887425	0.620067425241184	None	0.25	1	0.36363636363636365	4	0.7857142857142857	11	0.3076923076923077	0.7857142857142857	13	11	2	0	0	0.3076923076923077	13	4	1.0666666666666667	16	0.0	0.6666666666666666	0.7968855943989659	0.6461199563604346	0.5850182780302676	0.9624364115156928	0.4686010000889797	0.8763345652474217	0.8837110180658626	0.8737513767876673	0	0	0.0
2317	None	None	None	None	None	0	0	0.5	2	0.6666666666666666	2	1.0	0.6666666666666666	2	2	2	0	0	0.2	5	1	0.3333333333333333	5	0.0	0.5	0.1515859082072018	0.6261789725126782	0.7201505028473802	0.5	0.9814464532273035	0.5462512657997871	0.9697345125514374	0.558184747722759	0	0	0.0
1174	None	None	None	None	None	1.0	1	1.0	4	0.25	1	0.5	0	3	0	2	0	0	0.75	4	3	0.4	6	0.0	1.0	0	0	0	0	0	0	0	0	0	0	0
3806	0.04287991372823345	0.008915714048082743	0.006985643040714885	0.5496889366282387	None	0.25	1	0.4	4	0.75	9	0.3181818181818182	0.6666666666666666	10	8	3	0	0	0.36363636363636365	11	4	0.9333333333333333	14	0.0	0.6666666666666666	0.7968855943989659	0.7279172957799531	0.3892412409701774	0.973740366065897	0.31990913950310396	0.8715232497878341	0.9365505610259472	0.897574697908736	0	0	0.0
3273	0.06980417726509422	0.011522397880080037	0.00966461089982504	0.7811238350534933	None	0.16666666666666666	1	0.2857142857142857	4	0.7777777777777778	14	0.39215686274509803	0.7777777777777778	17	14	2	0	0	0.17647058823529413	3	17	1.3333333333333333	20	0.0	0.23529411764705882	0.8557435590912871	0.8232094753666573	0.9317556842301172	0.8371792961562202	0.4686010000889797	0.7012632050699134	0.8837110180658626	0.7929803494696894	0	0	0.0
7519	0.061946704756814255	0.026151261772864563	0.02534341815715974	0.6532985711213106	None	0.25	1	0.36363636363636365	4	0.7857142857142857	11	0.3076923076923077	0.7857142857142857	13	11	2	0	0	0.3076923076923077	13	4	1.0666666666666667	16	0.0	0.6666666666666666	0.7968855943989659	0.6461199563604346	0.5850182780302676	0.9624364115156928	0.4686010000889797	0.8763345652474217	0.8837110180658626	0.8737513767876673	0	0	0.0
6163	0.03996566724078223	0.005994235036041913	-0.005665541939903968	0.9082997833582249	None	0.25	1	0.4	4	0.7692307692307693	10	0.3125	0.7692307692307693	12	10	2	0	0	0.3333333333333333	12	4	1.0	15	0.0	0.6666666666666666	0.8696025983303752	0.6314016349029158	0.4587725277195144	0.9258615914957663	0.4686010000889797	0.73311782793728	0.9016136227210392	0.7954086748944635	0	0	0.0
6513	0.06491828870276241	0.02977875787988083	0.025276935222882938	0.613255092048246	None	0.25	1	0.4	4	0.75	9	0.3181818181818182	0.75	11	9	2	0	0	0.36363636363636365	11	4	0.9333333333333333	14	0.0	0.6666666666666666	0.7968855943989659	0.619033012799468	0.23572477423738974	0.9769026687266306	0.349073816342317	0.869431237083924	0.9425465204278998	0.8851386300647525	0	0	0.0
3854	0.0723372390528723	0.025120667798708973	0.008910637696257282	0.7388512176472193	None	0.25	1	0.36363636363636365	4	0.7857142857142857	11	0.3076923076923077	0.7142857142857143	12	10	3	0	0	0.3076923076923077	13	4	1.0666666666666667	16	0.0	0.6666666666666666	0.7968855943989659	0.6063144224824292	0.1761155355429998	0.9787073927950685	0.3319866157104626	0.8853838796462068	0.9498514966357545	0.8910376160819775	0	0	0.0
3535	0.06837554194622687	0.013660062531182654	0.011469660341152753	0.791030877642596	None	0.16666666666666666	1	0.2857142857142857	4	0.7777777777777778	14	0.39215686274509803	0.7777777777777778	17	14	2	0	0	0.17647058823529413	3	17	1.3333333333333333	20	0.0	0.23529411764705882	0.8557435590912871	0.8232094753666573	0.9317556842301172	0.8371792961562202	0.4686010000889797	0.7012632050699134	0.8837110180658626	0.7929803494696894	0	0	0.0
2613	0.0022881141837189966	0.000380427300558785	-0.00036040505733882434	0.9959712534318681	None	0	0	0.5	2	0.6666666666666666	2	0.8333333333333334	0.3333333333333333	3	1	1	1	0	0.6666666666666666	3	2	0.3333333333333333	5	0.25	0	0.20317181641440363	0.6477017960714182	0.7201505028473802	0.6657957945736337	0.7108805066618074	0.8833803327727116	0.9289974603073109	0.7516951644144948	1.0	0.3333333333333333	0.0
3042	0.032377546536831135	0.00388973006094256	0.0022807592494558616	0.9751094784334402	None	0.3333333333333333	1	0.4444444444444444	4	0.6363636363636364	7	0.43333333333333335	0.6363636363636364	10	7	2	0	0	0.3	3	10	0.8666666666666667	13	0.0	0.4	0.8557435590912871	0.8787991447828044	0.7804905325865106	0.853672725452433	0.4686010000889797	0.7984979316896295	0.8837110180658626	0.8464789160111412	0	0	0.0
5171	0.060316339208950444	0.02643098760040842	0.025325240626961214	0.660809630686604	None	0.25	1	0.36363636363636365	4	0.7857142857142857	11	0.3076923076923077	0.7857142857142857	13	11	2	0	0	0.3076923076923077	13	4	1.0666666666666667	16	0.0	0.6666666666666666	0.7968855943989659	0.6461199563604346	0.5850182780302676	0.9624364115156928	0.4686010000889797	0.8763345652474217	0.8837110180658626	0.8737513767876673	0	0	0.0
6254	0.06004989329330832	0.0256104587958189	0.025545716437753403	0.632999242574255	None	0.25	1	0.36363636363636365	4	0.7857142857142857	11	0.3076923076923077	0.7857142857142857	13	11	2	0	0	0.3076923076923077	13	4	1.0666666666666667	16	0.0	0.6666666666666666	0.7968855943989659	0.6461199563604346	0.5850182780302676	0.9624364115156928	0.4686010000889797	0.8763345652474217	0.8837110180658626	0.8737513767876673	0	0	0.0
7206	0.06035756652218837	0.03406617828884525	0.03402458525334869	0.6187971980364267	None	0.25	1	0.36363636363636365	4	0.7857142857142857	11	0.3076923076923077	0.7857142857142857	13	11	2	0	0	0.3076923076923077	13	4	1.0666666666666667	16	0.0	0.6666666666666666	0.7968855943989659	0.6461199563604346	0.5850182780302676	0.9624364115156928	0.4686010000889797	0.8763345652474217	0.8837110180658626	0.8737513767876673	0	0	0.0
4877	0.06456709873669814	0.032560648186680724	0.032505772610126306	0.6174056403580602	None	0.2	1	0.3333333333333333	4	0.8	12	0.30357142857142855	0.8	14	12	2	0	0	0.2857142857142857	14	4	1.1333333333333333	17	0.0	0.6666666666666666	0.7968855943989659	0.6509679223539134	0.5850182780302676	0.9621770470394526	0.4686010000889797	0.8750164429579071	0.8837110180658626	0.8738253116486218	0	0	0.0
6723	0.05819640271887561	0.025351088179919035	0.024647212971640443	0.6480560878297836	None	0.25	1	0.36363636363636365	4	0.7857142857142857	11	0.3076923076923077	0.7857142857142857	13	11	2	0	0	0.3076923076923077	13	4	1.0666666666666667	16	0.0	0.6666666666666666	0.7968855943989659	0.6461199563604346	0.5850182780302676	0.9624364115156928	0.4686010000889797	0.8763345652474217	0.8837110180658626	0.8737513767876673	0	0	0.0
4287	0.06127882612299438	0.03269074235572355	0.03269053670419392	0.6193648349796467	None	0.25	1	0.36363636363636365	4	0.7857142857142857	11	0.3076923076923077	0.7857142857142857	13	11	2	0	0	0.3076923076923077	13	4	1.0666666666666667	16	0.0	0.6666666666666666	0.7968855943989659	0.6461199563604346	0.5850182780302676	0.9624364115156928	0.4686010000889797	0.8763345652474217	0.8837110180658626	0.8737513767876673	0	0	0.0
3412	0.02395653287188049	0.006554855215867483	0.004613038708635336	0.9795537823009367	None	0.3333333333333333	1	0.5	4	0.6	6	0.4444444444444444	0.6	9	6	2	0	0	0.3333333333333333	3	9	0.8	12	0.0	0.4444444444444444	0.8557435590912871	0.8875596721889002	0.9029877513738972	0.8518657017865735	0.4686010000889797	0.7413221155544467	0.8837110180658626	0.8351724027881136	0	0	0.0
1114	None	None	None	None	None	0	0	0.2857142857142857	2	0.75	6	0.5	0.5	5	4	4	1	0	0.8	5	4	0.6666666666666666	10	0.09090909090909091	0.5	0.521071200756448	0.8547102146167016	0.20556065374977353	0.6165949394397732	0.991739099777098	0.7956489801734785	0.9581957381705412	0.7689083032347461	1.0	0.2	0.0
35	None	None	None	None	None	0	0	0.14285714285714285	2	0.9444444444444444	17	0.5	0.7777777777777778	16	14	3	3	0	0.625	8	5	1.3333333333333333	20	0.375	0	0.6144007124830987	0.924480331436135	0.6563241264232064	0.936726882360018	0.780307174201508	0.8367194449924483	0.8806617546935867	0.9070326071868285	0.125	0.0625	0.0
3941	0.062036966074272296	0.036065011608905885	-0.00659136434868623	0.7628194285221388	None	0.25	1	0.4	4	0.7692307692307693	10	0.3125	0.6923076923076923	11	9	3	0	0	0.3333333333333333	12	4	1.0	15	0.0	0.6666666666666666	0.7968855943989659	0.6509854554275218	0.23572477423738974	0.9749626180258472	0.349073816342317	0.878971336053142	0.9299753402721317	0.8898662768353485	0	0	0.0
1570	None	None	None	None	None	0	0	1.0	2	0.0	0	0.75	0	1	0	1	2	0	1.0	2	2	0.2	3	0.4	0	0	0	0	0	0	0	0	0	0	0	0
3174	0.010988871966090406	0.004490941787864119	0.0020521675225053434	0.9816594067214296	None	0.5	1	0.6666666666666666	4	0.5714285714285714	4	0.42857142857142855	0.5714285714285714	5	4	3	0	0	0.42857142857142855	7	3	0.6	9	0.0	1.0	0.8557435590912871	0.8486552824955007	0.8144398738148222	0.9435675988740868	0.4686010000889797	0.8898616242502018	0.9053529289458709	0.9011452900021499	0	0	0.0
1899	None	None	None	None	None	0	0	0.3333333333333333	1	1.0	2	1.0	0	0	0	3	0	0	0.25	1	4	0.26666666666666666	4	0.0	0	0	0	0	0	0	0	0	0	0	0	0
5258	0.06479228969348583	0.02827659285034328	0.025689498001303445	0.6329327557869417	None	0.2	1	0.3333333333333333	4	0.8125	13	0.3	0.8125	15	13	2	0	0	0.26666666666666666	15	4	1.2	18	0.0	0.6666666666666666	0.8557435590912871	0.6442666672959065	0.5850182780302676	0.9626005128131622	0.4686010000889797	0.8696221512310608	0.8837110180658626	0.8713757915840348	0	0	0.0
2961	0.02626111296069983	0.007123459039718982	-0.0013884336400601072	0.5225873548423605	None	0	0	0.16666666666666666	1	1.0	7	1.0	0.8571428571428571	7	6	1	0	0	0.1111111111111111	1	9	0.6	9	0.0	0	0.24487963267925855	0.7632367689493345	0.7201505028473802	0.9233769012746382	0.5065049130095488	0.8081307827020643	0.9180022315991573	0.8454283273994081	0	0	0.0
3750	0.07064051429817135	0.029290462882695895	0.026407831439776232	0.6594426606999468	None	0.25	1	0.4	4	0.7692307692307693	10	0.3125	0.6923076923076923	11	9	3	0	0	0.3333333333333333	12	4	1.0	15	0.0	0.6666666666666666	0.7968855943989659	0.6092725412524852	0.23572477423738974	0.9793403960064964	0.349073816342317	0.8782915363374908	0.9425465204278998	0.8902308687163157	0	0	0.0
2411	None	None	None	None	None	0	0	0.5	3	0.5	3	0.5	0.3333333333333333	3	2	4	1	0	1.0	4	4	0.5333333333333333	8	0.09090909090909091	0.5	0.4490321829179177	0.7458342571495817	0.2893038670042045	0.725640973613642	0.861589329639641	0.7743814129575651	0.9462159313432743	0.7491563271305351	1.0	0.3333333333333333	0.0
3512	0.022274150843631442	0.009355093983560296	0.00928594198776741	0.95799172085184	None	0.3333333333333333	1	0.5555555555555556	5	0.5454545454545454	6	0.5416666666666666	0.45454545454545453	10	5	2	1	0	0.375	3	8	0.8666666666666667	13	0.3333333333333333	0.6	0.876867355637556	0.6008684317570521	0.6292253809429037	0.9420475856499754	0.36954629771776176	0.8402172866194384	0.9088177980112424	0.8346739211227088	1.0	0	0.0
5567	0.0719196700140086	0.026470332341191435	0.020640451077727138	0.6675869060834869	None	0.2	1	0.3333333333333333	4	0.8	12	0.30357142857142855	0.8	14	12	2	0	0	0.2857142857142857	14	4	1.1333333333333333	17	0.0	0.6666666666666666	0.8263145767451265	0.6417953451346797	0.5850182780302676	0.9662237831124146	0.4686010000889797	0.8702459367131454	0.8837110180658626	0.8750804820909203	0	0	0.0
3973	0.07367710254300779	0.033793718574132534	0.018134000160112605	0.7614977828714093	None	0.25	1	0.36363636363636365	4	0.7857142857142857	11	0.3076923076923077	0.7142857142857143	12	10	3	0	0	0.3076923076923077	13	4	1.0666666666666667	16	0.0	0.6666666666666666	0.7968855943989659	0.623166179203457	0.4963143911698859	0.9752261242445558	0.4138847119276582	0.8736166565411949	0.9178004940478325	0.8845665443595305	0	0	0.0
1017	None	None	None	None	None	0	0	1.0	3	0.0	0	0.6666666666666666	0	2	0	1	0	0	0.6666666666666666	3	2	0.26666666666666666	4	0.0	1.0	0	0	0	0	0	0	0	0	0	0	0
2356	None	None	None	None	None	0	0	0.3333333333333333	2	0.8571428571428571	6	0.6428571428571429	0.42857142857142855	4	3	4	1	0	0.2857142857142857	7	2	0.6	9	0.09090909090909091	0	0.41021527382335865	0.7167981956381018	0.3412462009433398	0.9088467560685382	0.4062124150010059	0.9481611918942268	0.8504109296619634	0.8854297375870788	1.0	0.5	0.0
6071	0.06734805529203508	0.026648687562086514	0.021642804054334743	0.675993475889626	None	0.25	1	0.36363636363636365	4	0.7857142857142857	11	0.3076923076923077	0.7857142857142857	13	11	2	0	0	0.3076923076923077	13	4	1.0666666666666667	16	0.0	0.6666666666666666	0.7968855943989659	0.637588593361722	0.23572477423738974	0.9658699746658479	0.4686010000889797	0.888065165724858	0.9425465204278998	0.8800564026202141	0	0	0.0
3935	0.07146433425558565	0.017252443070168266	0.01441823746557773	0.7157903519345873	None	0.25	1	0.36363636363636365	4	0.7857142857142857	11	0.3076923076923077	0.7857142857142857	13	11	2	0	0	0.3076923076923077	13	4	1.0666666666666667	16	0.0	0.6666666666666666	0.7968855943989659	0.7199999082397184	0.6681570405028107	0.9766855222120787	0.4686010000889797	0.8904644277340362	0.9299753402721317	0.9053682205376403	0	0	0.0
2651	0.0008413163177614504	0.00022807962078422758	-1.382913279446566e-06	0.9979971304437876	None	0	0	1.0	2	0.0	0	1.0	0	2	0	0	0	0	0.3333333333333333	3	1	0.2	3	0.0	1.0	0	0	0	0	0	0	0	0	0	0	0
5823	0.018614756783059107	0.005112690766872135	-0.005086606294082747	0.9596824970255062	None	0.25	1	0.36363636363636365	4	0.7857142857142857	11	0.3076923076923077	0.7142857142857143	11	10	4	0	0	0.3076923076923077	13	4	1.0666666666666667	16	0.0	0.6666666666666666	0.7968855943989659	0.6328862771684253	0.11650629684860983	0.8889356042260231	0.19537223133194545	0.9262505779971706	0.9625631378822818	0.8479142641889783	0	0	0.0
3326	0.03645067950709414	0.00582398776177918	0.005823639632061935	0.9757968935236212	None	0.3333333333333333	1	0.4444444444444444	4	0.6363636363636364	7	0.43333333333333335	0.6363636363636364	10	7	2	0	0	0.3	3	10	0.8666666666666667	13	0.0	0.4	0.8557435590912871	0.8747238499202765	0.9317556842301172	0.8792674185847716	0.4686010000889797	0.7844161549233818	0.8837110180658626	0.8507077501731861	0	0	0.0
2649	0.0003785744201039835	7.137608811105564e-05	6.690149745826749e-05	0.9956822209168528	None	0	0	0.5	3	0.5	3	0.6666666666666666	0	2	0	5	0	0	0.3333333333333333	2	6	0.5333333333333333	8	0.0	0	0	0	0	0	0	0	0	0	0	0	0
360	None	None	None	None	None	0	0	0.6666666666666666	2	0.5	1	1.0	0.5	3	1	0	2	0	0.25	1	4	0.26666666666666666	4	1.0	0.6666666666666666	0.2398270629929103	0.6974499809405732	0.4484933189076393	0.8225305076403768	0.5352973090435977	0.9252847702416688	0.8934787620355928	0.8359498174262188	0.6666666666666666	0.3333333333333333	0.0
7128	0.06039014380000184	0.026263319516967955	0.025534419544452226	0.6518390757035315	None	0.25	1	0.36363636363636365	4	0.7857142857142857	11	0.3076923076923077	0.7857142857142857	13	11	2	0	0	0.3076923076923077	13	4	1.0666666666666667	16	0.0	0.6666666666666666	0.7968855943989659	0.6461199563604346	0.5850182780302676	0.9624364115156928	0.4686010000889797	0.8763345652474217	0.8837110180658626	0.8737513767876673	0	0	0.0
3984	0.07341416198761085	0.022488181483095566	0.02248286842494933	0.6566643499123971	None	0.25	1	0.4	4	0.75	9	0.3181818181818182	0.6666666666666666	10	8	3	0	0	0.36363636363636365	11	4	0.9333333333333333	14	0.0	0.6666666666666666	0.7968855943989659	0.611545297013917	0.1761155355429998	0.9772052142922936	0.2722230238371312	0.883437189553562	0.9498514966357545	0.888857366295809	0	0	0.0
1958	None	None	None	None	None	0	0	0.6666666666666666	4	0.2857142857142857	2	0.9	0	1	0	7	0	0	0.4	2	5	0.6	9	0.0	0.2857142857142857	0	0	0	0	0	0	0	0	0	0	0
7329	0.060238483568748134	0.026652346725029658	0.02518003330766032	0.6256110704653018	None	0.25	1	0.36363636363636365	4	0.7857142857142857	11	0.3076923076923077	0.7857142857142857	13	11	2	0	0	0.3076923076923077	13	4	1.0666666666666667	16	0.0	0.6666666666666666	0.7968855943989659	0.6458177548600125	0.5850182780302676	0.9659593748472033	0.4686010000889797	0.8750161097585882	0.8837110180658626	0.8769770719172499	0	0	0.0
5124	0.05727509702026592	0.028976077698059013	0.0274468065650323	0.6220317682918177	None	0.25	1	0.4	4	0.7692307692307693	10	0.3125	0.7692307692307693	12	10	2	0	0	0.3333333333333333	12	4	1.0	15	0.0	0.6666666666666666	0.7968855943989659	0.6415997416138816	0.4103715261338287	0.966261108133198	0.4686010000889797	0.8916681347930528	0.9178004940478325	0.8823627238127366	0	0	0.0
4579	0.05891109062744944	0.027983873326221827	0.024258430949916716	0.6558731657301351	None	0.25	1	0.4	4	0.7692307692307693	10	0.3125	0.7692307692307693	12	10	2	0	0	0.3333333333333333	12	4	1.0	15	0.0	0.6666666666666666	0.7968855943989659	0.6415997416138816	0.4103715261338287	0.966261108133198	0.4686010000889797	0.8916681347930528	0.9178004940478325	0.8823627238127366	0	0	0.0
966	None	None	None	None	None	0	0	0.5	2	0.6666666666666666	2	1.0	0.6666666666666666	4	2	0	0	0	0.2	5	1	0.3333333333333333	5	0.0	0.5	0.48862397984191797	0.959753056124954	0.6275268585628183	0.972754439360465	0.42262688781400326	0.9299379805471193	0.9359958705034334	0.957339038933172	0	0	0.0
4206	0.07524189508802218	0.022478977333879064	0.011492013652909121	0.6738342788202083	None	0.2	1	0.3333333333333333	4	0.8125	13	0.3	0.8125	15	13	2	0	0	0.26666666666666666	15	4	1.2	18	0.0	0.6666666666666666	0.7968855943989659	0.6471674195050228	0.5850182780302676	0.9651410209518629	0.4686010000889797	0.8690997115566553	0.8837110180658626	0.8743739973010688	0	0	0.0
4263	0.06637930269283614	0.025403328656522936	0.02540065750302885	0.6632393546863182	None	0.2	1	0.3333333333333333	4	0.8	12	0.30357142857142855	0.8	14	12	2	0	0	0.2857142857142857	14	4	1.1333333333333333	17	0.0	0.6666666666666666	0.8263145767451265	0.6486475481235948	0.5850182780302676	0.958595868779062	0.4686010000889797	0.8757414361731505	0.8837110180658626	0.8701890830144999	0	0	0.0
6072	0.06251197161010492	0.02799043160793109	0.02330308988858085	0.7592419208077703	None	0.25	1	0.4	4	0.75	9	0.3181818181818182	0.75	11	9	2	0	0	0.36363636363636365	11	4	0.9333333333333333	14	0.0	0.6666666666666666	0.7968855943989659	0.6459166910963412	0.5850182780302676	0.9658970550680308	0.4686010000889797	0.8876632366592967	0.8837110180658626	0.8812130316272296	0	0	0.0
6679	0.061666497283232626	0.025921169256726138	0.025812606638919815	0.6340611443352406	None	0.25	1	0.36363636363636365	4	0.7857142857142857	11	0.3076923076923077	0.7857142857142857	13	11	2	0	0	0.3076923076923077	13	4	1.0666666666666667	16	0.0	0.6666666666666666	0.7968855943989659	0.6461199563604346	0.5850182780302676	0.9624364115156928	0.4686010000889797	0.8763345652474217	0.8837110180658626	0.8737513767876673	0	0	0.0
2832	0.0015766948915285242	0.00014581859959697006	-0.00014581256453773328	0.9972607752481182	None	0	0	0.6666666666666666	2	0.0	0	0.6666666666666666	0	2	0	1	1	0	0.6666666666666666	3	2	0.26666666666666666	4	0.25	0	0	0	0	0	0	0	0	0	0	0	0
5703	0.07428500024025701	0.02199987562153611	0.011989580971104823	0.6770321174615682	None	0.2	1	0.3333333333333333	4	0.8	12	0.30357142857142855	0.8	14	12	2	0	0	0.2857142857142857	14	4	1.1333333333333333	17	0.0	0.6666666666666666	0.8263145767451265	0.6417953451346797	0.5850182780302676	0.9662237831124146	0.4686010000889797	0.8702459367131454	0.8837110180658626	0.8750804820909203	0	0	0.0
77	None	None	None	None	None	0	0	0.4	2	0.8	4	0.4666666666666667	0.6	4	3	2	1	0	0.6	5	3	0.4666666666666667	7	0.14285714285714285	0	0.5004291132496983	0.6984604167051667	0.6338888974434698	0.9551089173434367	0.4720506164571251	0.8605799786256555	0.8116749078231221	0.8705570393445828	1.0	0.5	0.0
7499	0.05689302379452089	0.030359900751343823	0.02917254941419263	0.6212270099535064	None	0.25	1	0.4	4	0.7692307692307693	10	0.3125	0.7692307692307693	12	10	2	0	0	0.3333333333333333	12	4	1.0	15	0.0	0.6666666666666666	0.7968855943989659	0.6415997416138816	0.4103715261338287	0.966261108133198	0.4686010000889797	0.8916681347930528	0.9178004940478325	0.8823627238127366	0	0	0.0
6218	0.060473399865165256	0.027229238721956945	0.026315756970309124	0.6513760786317222	None	0.25	1	0.36363636363636365	4	0.7857142857142857	11	0.3076923076923077	0.7857142857142857	13	11	2	0	0	0.3076923076923077	13	4	1.0666666666666667	16	0.0	0.6666666666666666	0.7968855943989659	0.6461199563604346	0.5850182780302676	0.9624364115156928	0.4686010000889797	0.8763345652474217	0.8837110180658626	0.8737513767876673	0	0	0.0
3751	0.06982110998925413	0.020306675633548554	0.01669482229734044	0.7416044663714108	None	0.25	1	0.4	4	0.7692307692307693	10	0.3125	0.6923076923076923	11	9	3	0	0	0.3333333333333333	12	4	1.0	15	0.0	0.6666666666666666	0.7968855943989659	0.6078022331109448	0.11650629684860983	0.9758141582022613	0.19537223133194545	0.8896905624894285	0.9562707662099578	0.8883890666851626	0	0	0.0
4331	0.06417750372462053	0.02622534400789673	0.025770342820403358	0.6514042795383321	None	0.2	1	0.3333333333333333	4	0.8	12	0.30357142857142855	0.8	14	12	2	0	0	0.2857142857142857	14	4	1.1333333333333333	17	0.0	0.6666666666666666	0.7968855943989659	0.6509679223539134	0.5850182780302676	0.9621770470394526	0.4686010000889797	0.8750164429579071	0.8837110180658626	0.8738253116486218	0	0	0.0
1	None	None	None	None	None	0	0	1.0	1	0	0	1.0	0	1	0	0	0	0	0.5	2	1	0.13333333333333333	2	0.0	0	0	0	0	0	0	0	0	0	0	0	0
172	None	None	None	None	None	0	0	0.125	1	1.0	10	0.5	0.6	6	6	5	1	0	0.6666666666666666	6	4	0.8	12	0.07142857142857142	0	0.29215453355046134	0.9306921120509674	0.8010336776941263	0.9242487723028202	0.9579573814527382	0.7971942931508073	0.9551604486188554	0.8962202633787398	1.0	0.8333333333333334	0.0
1136	None	None	None	None	None	0	0	0.5714285714285714	4	0.5	4	0.4166666666666667	0	3	0	6	1	0	0.375	8	3	0.6666666666666666	10	0.07692307692307693	0.25	0	0	0	0	0	0	0	0	0	0	0
5000	0.06188170378152285	0.03350460042640986	0.033501053253442666	0.6219378194490425	None	0.25	1	0.36363636363636365	4	0.7857142857142857	11	0.3076923076923077	0.7857142857142857	13	11	2	0	0	0.3076923076923077	13	4	1.0666666666666667	16	0.0	0.6666666666666666	0.7968855943989659	0.6461199563604346	0.5850182780302676	0.9624364115156928	0.4686010000889797	0.8763345652474217	0.8837110180658626	0.8737513767876673	0	0	0.0
4367	0.05216063853529416	0.018916733837638568	-0.018879846706774152	0.5165270582841297	None	0.2	1	0.3333333333333333	4	0.8125	13	0.3	0.8125	15	13	2	0	0	0.26666666666666666	15	4	1.2	18	0.0	0.6666666666666666	0.7968855943989659	0.667411019122237	0.5850182780302676	0.9586243794421152	0.567519781519769	0.896389286813683	0.8837110180658626	0.8806934518377958	0	0	0.0
7146	0.03298108800012959	0.006922582190910002	0.0027281058229084317	0.9157356866017476	None	0.25	1	0.4	4	0.75	9	0.3181818181818182	0.6666666666666666	11	8	2	0	0	0.36363636363636365	11	4	0.9333333333333333	14	0.0	0.6666666666666666	0.7968855943989659	0.6459166910963412	0.5850182780302676	0.9658970550680308	0.4686010000889797	0.894835665188091	0.8837110180658626	0.8837717159240743	0	0	0.0
3291	0.03377213111470826	0.007277439382792831	0.0010002234474228112	0.9278964520697554	None	0.25	1	0.5	5	0.5833333333333334	7	0.4666666666666667	0.5833333333333334	11	7	2	1	0	0.3	3	10	0.9333333333333333	14	0.25	0.5454545454545454	0.8557435590912871	0.5936597344154255	0.6292253809429037	0.9542028754739481	0.4686010000889797	0.8155974621645791	0.8837110180658626	0.8367428308910949	1.0	0	0.0
2099	None	None	None	None	None	0	0	0.5	3	0.5	3	0.8	0	0	0	7	0	0	0.4	2	5	0.5333333333333333	8	0.0	0.3333333333333333	0	0	0	0	0	0	0	0	0	0	0
4894	0.05320850406069257	0.017714012717226568	0.0006608671315600979	0.6244854056223462	None	0.25	1	0.4	4	0.75	9	0.3181818181818182	0.6666666666666666	10	8	3	0	0	0.36363636363636365	11	4	0.9333333333333333	14	0.0	0.6666666666666666	0.8263145767451265	0.6374585548340814	0.4103715261338287	0.9653996738951229	0.4686010000889797	0.8890715892998625	0.9178004940478325	0.8798954787883835	0	0	0.0
2323	None	None	None	None	None	0.5	1	0.8333333333333334	5	0.2857142857142857	2	0.5625	0.14285714285714285	6	1	2	0	0	1.0	4	4	0.6	9	0.0	0.4	0.8557435590912871	0.6446910125804787	0.685345109494435	0.9596684063391483	0.46157082759363083	0.8588821822771254	0.9107475407592001	0.8649575072122067	0	0	0.0
1195	None	None	None	None	None	0.5	1	0.8333333333333334	5	0.2857142857142857	2	0.6	0.2857142857142857	5	2	3	0	0	0.6	3	5	0.6	9	0.0	0.6666666666666666	0.49499442314917186	0.9394053820004877	0.5501331408736686	0.8889396219483221	0.7424032245533531	0.8769220307470067	0.9061417802967998	0.9056406412168629	0	0	0.0
3568	0.07034004011750876	0.028237391026542623	0.025012280677192918	0.6712297296879995	None	0.25	1	0.4	4	0.7692307692307693	10	0.3125	0.6923076923076923	11	9	3	0	0	0.3333333333333333	12	4	1.0	15	0.0	0.6666666666666666	0.7968855943989659	0.6092725412524852	0.23572477423738974	0.9793403960064964	0.349073816342317	0.8782915363374908	0.9425465204278998	0.8902308687163157	0	0	0.0
2499	None	None	None	None	None	0	0	0.3333333333333333	1	1.0	2	1.0	0	0	0	3	0	0	0.25	1	4	0.26666666666666666	4	0.0	0	0	0	0	0	0	0	0	0	0	0	0
2470	None	None	None	None	None	0	0	0.5	2	0.6666666666666666	2	1.0	0.3333333333333333	3	1	1	0	0	0.2	5	1	0.3333333333333333	5	0.0	0.5	0.7618498787548872	0.924589268867844	0.4276115999968962	0.799982916517213	0.5117063760169394	0.9621172193299713	0.9281306707016009	0.9149587391614968	0	0	0.0
4588	0.07570785913876917	0.018722464299957296	0.01814409259255511	0.7036033846976495	None	0.25	1	0.36363636363636365	4	0.7857142857142857	11	0.3076923076923077	0.7142857142857143	12	10	3	0	0	0.3076923076923077	13	4	1.0666666666666667	16	0.0	0.6666666666666666	0.7968855943989659	0.6063144224824292	0.1761155355429998	0.9787073927950685	0.2722230238371312	0.8756553714668183	0.9498514966357545	0.8880071583614364	0	0	0.0
3856	0.05469897820791598	0.016704233464356497	0.008700113147069	0.6443345223875789	None	0.25	1	0.4	4	0.75	9	0.3181818181818182	0.6666666666666666	10	8	3	0	0	0.36363636363636365	11	4	0.9333333333333333	14	0.0	0.6666666666666666	0.7968855943989659	0.6088776405245085	0.11650629684860983	0.9695866898640146	0.19537223133194545	0.8935775421120787	0.9562707662099578	0.8819264544724873	0	0	0.0
3635	0.015271852104471953	0.006364097248893432	0.006318190486983458	0.9639506734213225	None	0.3333333333333333	1	0.625	5	0.5	5	0.5	0.5	9	5	2	1	0	0.375	3	8	0.8	12	0.25	0.6666666666666666	0.8557435590912871	0.5987385371002003	0.6292253809429037	0.9618527859406435	0.4686010000889797	0.807771447594907	0.8837110180658626	0.8439264776897357	1.0	0	0.0
3905	0.0705820897881292	0.021458098711092295	0.021193664349188106	0.6808222270770683	None	0.25	1	0.4	4	0.7692307692307693	10	0.3125	0.6923076923076923	11	9	3	0	0	0.3333333333333333	12	4	1.0	15	0.0	0.6666666666666666	0.7968855943989659	0.6230765219789206	0.23572477423738974	0.9749223060551653	0.349073816342317	0.8865220032493568	0.9425465204278998	0.8882412696572541	0	0	0.0
59	None	None	None	None	None	0	0	0.75	3	0.3333333333333333	1	0.625	0.3333333333333333	3	1	1	3	0	0.5	4	2	0.3333333333333333	5	0.75	0.6666666666666666	0.5280037710350034	0.9094068545408068	0.31578834022900476	0.8854886601471482	1.0	0.6173734343885096	0.9241255304081789	0.8334250111764022	0.3333333333333333	0.6666666666666666	0.0
1841	None	None	None	None	None	0	0	0.8	4	0.2	1	0.5833333333333334	0.2	5	1	1	2	0	0.75	4	3	0.4666666666666667	7	1.0	0.6666666666666666	0.4064371091171456	0.9298671515783548	0.583512360523677	0.9516627598874587	0.43693804003408604	0.9489950127312882	0.855413674278505	0.9442429520535006	0.6	0.4	0.0
2399	None	None	None	None	None	0	0	0.2	1	1.0	5	1.0	0.6	4	3	2	0	0	0.14285714285714285	7	1	0.4666666666666667	7	0.0	0	0.5242823761187125	0.8486741695184675	0.9207500601973948	0.5926822779417159	0.7861904554361575	0.9562703630887097	0.8731567801359716	0.8491700632033405	0	0	0.0
5847	0.059774591543654595	0.026610879826941828	0.025918277008403857	0.6485954924757158	None	0.25	1	0.36363636363636365	4	0.7857142857142857	11	0.3076923076923077	0.7857142857142857	13	11	2	0	0	0.3076923076923077	13	4	1.0666666666666667	16	0.0	0.6666666666666666	0.7968855943989659	0.6461199563604346	0.5850182780302676	0.9624364115156928	0.4686010000889797	0.8763345652474217	0.8837110180658626	0.8737513767876673	0	0	0.0
3306	0.01725612048881453	0.005269456769283446	0.0047397918381522205	0.9583146897494013	None	0.3333333333333333	1	0.625	5	0.5	5	0.5	0.5	8	5	3	1	0	0.375	3	8	0.8	12	0.14285714285714285	0.6666666666666666	0.8557435590912871	0.606590079266707	0.5850182780302676	0.9591804539966609	0.4686010000889797	0.8887800353055928	0.8837110180658626	0.8686893539650404	1.0	0	0.0
5517	0.07355170963709591	0.02200268328484073	0.011887315740362083	0.6738667710482066	None	0.2	1	0.3333333333333333	4	0.8	12	0.30357142857142855	0.8	14	12	2	0	0	0.2857142857142857	14	4	1.1333333333333333	17	0.0	0.6666666666666666	0.8263145767451265	0.6417953451346797	0.5850182780302676	0.9662237831124146	0.4686010000889797	0.8702459367131454	0.8837110180658626	0.8750804820909203	0	0	0.0
3936	0.07164949272584129	0.020946445561085787	0.010503580078575657	0.6831785964413049	None	0.2	1	0.3333333333333333	4	0.8	12	0.30357142857142855	0.8	14	12	2	0	0	0.2857142857142857	14	4	1.1333333333333333	17	0.0	0.6666666666666666	0.8263145767451265	0.6417953451346797	0.5850182780302676	0.9662237831124146	0.4686010000889797	0.8702459367131454	0.8837110180658626	0.8750804820909203	0	0	0.0
1641	None	None	None	None	None	0	0	0.6666666666666666	4	0.16666666666666666	1	1.0	0	0	0	7	0	0	0.5	2	4	0.5333333333333333	8	0.0	0	0	0	0	0	0	0	0	0	0	0	0
2954	0.0012121028430332461	0.00021229232602568932	0.00020589893753264173	0.987527512745599	None	0	0	0.5	2	0.3333333333333333	1	0.5555555555555556	0.3333333333333333	2	1	2	1	0	1.0	3	3	0.3333333333333333	5	0.14285714285714285	0	0.48038662056024306	0.6350289978425574	0.5799507459937413	0.5730315805911647	0.38993542916556007	0.905279984649363	0.7477620345015059	0.7379100481345655	1.0	0.5	0.0
5746	0.05802062005992968	0.03907110216789227	0.03855867916739202	0.6459152711724112	None	0.25	1	0.4	4	0.7692307692307693	10	0.3125	0.7692307692307693	12	10	2	0	0	0.3333333333333333	12	4	1.0	15	0.0	0.6666666666666666	0.7968855943989659	0.6415997416138816	0.4103715261338287	0.966261108133198	0.4686010000889797	0.8916681347930528	0.9178004940478325	0.8823627238127366	0	0	0.0
3627	0.06819409244057886	0.02507715490049314	0.009369916748854006	0.7377673603858681	None	0.25	1	0.36363636363636365	4	0.7857142857142857	11	0.3076923076923077	0.7142857142857143	12	10	3	0	0	0.3076923076923077	13	4	1.0666666666666667	16	0.0	0.6666666666666666	0.7968855943989659	0.6063144224824292	0.1761155355429998	0.9787073927950685	0.2722230238371312	0.8809219661556371	0.9498514966357545	0.8896302315986151	0	0	0.0
6834	0.05170479870308234	0.024222502405856095	0.02408294616585713	0.8111075776842491	None	0.25	1	0.4	4	0.75	9	0.3181818181818182	0.75	11	9	2	0	0	0.36363636363636365	11	4	0.9333333333333333	14	0.0	0.6666666666666666	0.7968855943989659	0.6459166910963412	0.5850182780302676	0.9658970550680308	0.4686010000889797	0.8876632366592967	0.8837110180658626	0.8812130316272296	0	0	0.0
6838	0.05996138921448887	0.02290154233157139	0.020717048825904912	0.6324873613532345	None	0.25	1	0.4	4	0.75	9	0.3181818181818182	0.75	11	9	2	0	0	0.36363636363636365	11	4	0.9333333333333333	14	0.0	0.6666666666666666	0.7968855943989659	0.6459166910963412	0.5850182780302676	0.9658970550680308	0.4686010000889797	0.894835665188091	0.8837110180658626	0.8837717159240743	0	0	0.0
4349	0.059911345260384205	0.03357275109249742	0.03356728705435268	0.6219857163765568	None	0.25	1	0.36363636363636365	4	0.7857142857142857	11	0.3076923076923077	0.7857142857142857	13	11	2	0	0	0.3076923076923077	13	4	1.0666666666666667	16	0.0	0.6666666666666666	0.7968855943989659	0.6461199563604346	0.5850182780302676	0.9624364115156928	0.4686010000889797	0.8763345652474217	0.8837110180658626	0.8737513767876673	0	0	0.0
2913	8.891979795139426e-06	5.06553364355288e-07	1.5517241591854643e-07	0.9999967346642139	None	0.5	1	0.8333333333333334	5	0.16666666666666666	1	0.5	0.16666666666666666	2	1	5	0	0	1.0	4	4	0.5333333333333333	8	0.0	0.5	0.8835451041263827	0.5690596181525152	0.5464161233335784	0.9860417890882621	0.5223800565426077	0.8498037160275619	0.9535200414753549	0.8898852533871711	0	0	0.0
1189	None	None	None	None	None	0.3333333333333333	2	0.5	7	0.4444444444444444	8	0.40816326530612246	0.2777777777777778	11	5	8	0	0	1.0	7	7	1.3333333333333333	20	0.0	0.5	0.5377308035658895	0.815169876022145	0.5498361625786068	0.8788324407105184	0.36298310370709486	0.978939030435016	0.853854112347398	0.9194434429749088	0	0	0.0
3466	0.07404435532595635	0.018320995568857554	0.018296509512070968	0.6754244575216433	None	0.25	1	0.4	4	0.75	9	0.3181818181818182	0.6666666666666666	10	8	3	0	0	0.36363636363636365	11	4	0.9333333333333333	14	0.0	0.6666666666666666	0.7968855943989659	0.611545297013917	0.1761155355429998	0.9772052142922936	0.2722230238371312	0.883437189553562	0.9498514966357545	0.888857366295809	0	0	0.0
6661	0.07385031180077897	0.02638459400894425	0.019054245996716134	0.6669216969598573	None	0.2	1	0.3333333333333333	4	0.8	12	0.30357142857142855	0.8	14	12	2	0	0	0.2857142857142857	14	4	1.1333333333333333	17	0.0	0.6666666666666666	0.8263145767451265	0.6417953451346797	0.5850182780302676	0.9662237831124146	0.4686010000889797	0.8702459367131454	0.8837110180658626	0.8750804820909203	0	0	0.0
2984	0.02248609605959706	0.0018266013398635312	-0.0009955318908983675	0.8322897583969648	None	0.5	1	0.5714285714285714	4	0.625	5	0.4166666666666667	0.5	5	4	4	0	0	0.375	8	3	0.6666666666666666	10	0.0	1.0	0.8557435590912871	0.8486552824955007	0.8548633934393524	0.9436998337858088	0.4686010000889797	0.8898616242502018	0.9003765369912242	0.9012190889244712	0	0	0.0
2695	5.553271995289929e-06	4.490106068856451e-06	1.822496375318559e-08	0.9999658896065402	None	0	0	1.0	1	0	0	1.0	0	1	0	0	0	0	0.5	2	1	0.13333333333333333	2	0.0	0	0	0	0	0	0	0	0	0	0	0	0
3021	1.8815897160658126e-06	4.3231936445375237e-08	3.425869162677965e-08	0.9999999900373915	None	0	0	1.0	2	0.0	0	1.0	0	2	0	0	0	0	0.3333333333333333	3	1	0.2	3	0.0	1.0	0	0	0	0	0	0	0	0	0	0	0
5682	0.06100748099861972	0.03004440409216385	0.030029820121192114	0.6227219275679396	None	0.25	1	0.36363636363636365	4	0.7857142857142857	11	0.3076923076923077	0.7857142857142857	13	11	2	0	0	0.3076923076923077	13	4	1.0666666666666667	16	0.0	0.6666666666666666	0.7968855943989659	0.6461199563604346	0.5850182780302676	0.9624364115156928	0.4686010000889797	0.8763345652474217	0.8837110180658626	0.8737513767876673	0	0	0.0
2693	0.007428542494256065	0.0003698617712608956	0.0003694098993014765	0.9782070252268774	None	0.5	1	0.6666666666666666	4	0.5	3	0.4444444444444444	0.3333333333333333	3	2	4	0	0	0.5	6	3	0.5333333333333333	8	0.0	1.0	0.7441625584527427	0.8697703871640479	0.8548633934393524	0.9646799283147707	0.553251738908442	0.8846640810307328	0.9356963514901923	0.9179297084037531	0	0	0.0
1770	None	None	None	None	None	1.0	1	0.8	4	0.4	2	0.5833333333333334	0	2	0	4	1	0	0.75	4	3	0.4666666666666667	7	0.1	0.6666666666666666	0	0	0	0	0	0	0	0	0	0	0
1806	None	None	None	None	None	0	0	0.5	1	1.0	1	0.75	0	1	0	1	0	0	1.0	2	2	0.2	3	0.0	0	0	0	0	0	0	0	0	0	0	0	0
4131	0.07215246917617574	0.02577651656125532	0.009431094902474985	0.735041177021234	None	0.25	1	0.36363636363636365	4	0.7857142857142857	11	0.3076923076923077	0.7142857142857143	12	10	3	0	0	0.3076923076923077	13	4	1.0666666666666667	16	0.0	0.6666666666666666	0.7968855943989659	0.6063144224824292	0.1761155355429998	0.9787073927950685	0.3319866157104626	0.8853838796462068	0.9498514966357545	0.8910376160819775	0	0	0.0
1344	None	None	None	None	None	0	0	0.3333333333333333	1	1.0	2	1.0	0	0	0	3	0	0	0.25	1	4	0.26666666666666666	4	0.0	0	0	0	0	0	0	0	0	0	0	0	0
7171	0.06022586930484749	0.027289227934184285	0.02645751628611032	0.6488509080173511	None	0.25	1	0.36363636363636365	4	0.7857142857142857	11	0.3076923076923077	0.7857142857142857	13	11	2	0	0	0.3076923076923077	13	4	1.0666666666666667	16	0.0	0.6666666666666666	0.7968855943989659	0.6461199563604346	0.5850182780302676	0.9624364115156928	0.4686010000889797	0.8763345652474217	0.8837110180658626	0.8737513767876673	0	0	0.0
1718	None	None	None	None	None	0	0	0.75	3	0.5	2	0.5	0.25	4	1	1	2	0	0.75	4	3	0.4	6	0.6666666666666666	1.0	0.6663853385855385	0.935690712831529	0.6998819767450262	0.821523893666836	0.49762281488867155	0.9511705796168458	0.9289794123353154	0.9161550128588671	0.625	0.5	0.0
5430	0.058795037758418524	0.008736346999017076	0.007163670013872564	0.7548221016957799	None	0.2	1	0.3333333333333333	4	0.8125	13	0.3	0.8125	15	13	2	0	0	0.26666666666666666	15	4	1.2	18	0.0	0.6666666666666666	0.8557435590912871	0.6974499091134737	0.5850182780302676	0.9552236593643302	0.567519781519769	0.7174737038996619	0.8837110180658626	0.8332916808017172	0	0	0.0
3319	0.03444807161329129	0.010237733171778328	0.00937835787841946	0.9499191731071356	None	0.3333333333333333	1	0.4444444444444444	4	0.6363636363636364	7	0.43333333333333335	0.6363636363636364	10	7	2	0	0	0.3	3	10	0.8666666666666667	13	0.0	0.4	0.8557435590912871	0.9322871985608825	0.7661065661584004	0.8616363089501011	0.4686010000889797	0.7309296547060395	0.8794252276323762	0.8601920377692297	0	0	0.0
4602	0.05857544399279732	0.03573850551331241	0.03449979006850559	0.6192094849772115	None	0.25	1	0.4	4	0.7692307692307693	10	0.3125	0.7692307692307693	12	10	2	0	0	0.3333333333333333	12	4	1.0	15	0.0	0.6666666666666666	0.7968855943989659	0.6415997416138816	0.4103715261338287	0.966261108133198	0.4686010000889797	0.8916681347930528	0.9178004940478325	0.8823627238127366	0	0	0.0
3084	0.013295069462648083	0.001457078698085429	0.0013861308704401748	0.976535333882895	None	0.5	1	0.6666666666666666	4	0.5714285714285714	4	0.42857142857142855	0.42857142857142855	3	3	5	0	0	0.42857142857142855	7	3	0.6	9	0.0	1.0	0.7441625584527427	0.8459295625428319	0.9317556842301172	0.6031791971715758	0.3249188639275998	0.9438469673704516	0.9356963514901923	0.8386042795981329	0	0	0.0
418	None	None	None	None	None	0	0	0.25	1	1.0	3	1.0	0.6666666666666666	2	2	2	0	0	0.2	5	1	0.3333333333333333	5	0.0	0	0.7121669080690084	0.898024447499213	0.508888538395228	0.9770822876913364	0.6451567294656699	0.8371796197020052	0.9158112685073366	0.9256586812342895	0	0	0.0
410	None	None	None	None	None	0	0	0.3333333333333333	2	0.7142857142857143	5	0.6	0.42857142857142855	3	3	5	1	0	0.6	3	5	0.6	9	0.07142857142857142	0.3333333333333333	0.6845535166009913	0.9559819294710621	0.8493084920373981	0.9441200317368744	0.3955000436728332	0.8325012537527101	0.9011706839117805	0.9243435881393129	1.0	0.3333333333333333	0.0
4582	0.06178456515153481	0.026579746053173474	0.025911971333984627	0.6274719117577499	None	0.2	1	0.3333333333333333	4	0.8	12	0.30357142857142855	0.8	14	12	2	0	0	0.2857142857142857	14	4	1.1333333333333333	17	0.0	0.6666666666666666	0.7968855943989659	0.6427683643265955	0.4103715261338287	0.9626001222250505	0.4686010000889797	0.8885476955319144	0.9178004940478325	0.8776598776305544	0	0	0.0
1514	None	None	None	None	None	0	0	0.3333333333333333	1	1.0	2	1.0	0	0	0	3	0	0	0.25	1	4	0.26666666666666666	4	0.0	0	0	0	0	0	0	0	0	0	0	0	0
3990	0.07086656351276012	0.027873827704570128	0.02383829556876023	0.6732785922924155	None	0.25	1	0.4	4	0.7692307692307693	10	0.3125	0.6923076923076923	11	9	3	0	0	0.3333333333333333	12	4	1.0	15	0.0	0.6666666666666666	0.7968855943989659	0.6092725412524852	0.23572477423738974	0.9793403960064964	0.349073816342317	0.8782915363374908	0.9425465204278998	0.8902308687163157	0	0	0.0
3495	0.0693010412912392	0.02435420622928245	0.024288121795953774	0.6767288513270253	None	0.25	1	0.4	4	0.7692307692307693	10	0.3125	0.6923076923076923	11	9	3	0	0	0.3333333333333333	12	4	1.0	15	0.0	0.6666666666666666	0.7968855943989659	0.6230765219789206	0.23572477423738974	0.9736494904902269	0.349073816342317	0.8865220032493568	0.9425465204278998	0.8865487245279525	0	0	0.0
3107	0.009825308948135474	0.003874345078511435	0.001992609936310481	0.9855403044266637	None	0.3333333333333333	1	0.625	5	0.4444444444444444	4	0.4583333333333333	0.3333333333333333	7	3	3	0	0	0.6666666666666666	6	4	0.7333333333333333	11	0.0	0.5714285714285714	0.8557435590912871	0.6211838509721842	0.9029877513738972	0.9632675224745425	0.44444604767426243	0.8424624013200761	0.8868822502503135	0.8596802715572822	0	0	0.0
5046	0.0656075981955519	0.026057433378012338	0.02500481295199261	0.6496756082502585	None	0.2	1	0.3333333333333333	4	0.8125	13	0.3	0.8125	15	13	2	0	0	0.26666666666666666	15	4	1.2	18	0.0	0.6666666666666666	0.7968855943989659	0.6471712527355298	0.5850182780302676	0.9629381420606471	0.4686010000889797	0.8835823549786235	0.8837110180658626	0.8769230832253796	0	0	0.0
3630	0.08231823914597389	0.026577120330220406	0.005787593095293324	0.7261182858618767	None	0.2	1	0.3333333333333333	4	0.8	12	0.30357142857142855	0.7333333333333333	13	11	3	0	0	0.2857142857142857	14	4	1.1333333333333333	17	0.0	0.6666666666666666	0.8557435590912871	0.6254222991984791	0.5850182780302676	0.9726160536847324	0.4686010000889797	0.8824919819861341	0.8837110180658626	0.8842152651130873	0	0	0.0
5060	0.06001804326622776	0.025590915061882654	0.025502046526715873	0.6415122136055973	None	0.25	1	0.36363636363636365	4	0.7857142857142857	11	0.3076923076923077	0.7857142857142857	13	11	2	0	0	0.3076923076923077	13	4	1.0666666666666667	16	0.0	0.6666666666666666	0.7968855943989659	0.6461199563604346	0.5850182780302676	0.9624364115156928	0.4686010000889797	0.8763345652474217	0.8837110180658626	0.8737513767876673	0	0	0.0
2571	0.0	0.0	0.0	1.0	None	0	0	0	0	0	0	1.0	0	0	0	0	0	0	1.0	1	1	0.06666666666666667	1	0.0	0	0	0	0	0	0	0	0	0	0	0	0
2996	0.009174969525856483	0.0027988987002993166	0.0010725887776832413	0.9877005825344599	None	0.5	1	0.6666666666666666	4	0.5	3	0.4444444444444444	0.3333333333333333	4	2	3	0	0	0.5	6	3	0.5333333333333333	8	0.0	1.0	0.8269219377033925	0.8668516701968141	0.7199408357348099	0.9472755955300405	0.48854469213341545	0.879998314646674	0.8968702411715128	0.9047749600498523	0	0	0.0
4258	0.0678425850130527	0.021919763987243775	0.014239574034979446	0.6718158518986126	None	0.25	1	0.36363636363636365	4	0.7857142857142857	11	0.3076923076923077	0.7857142857142857	13	11	2	0	0	0.3076923076923077	13	4	1.0666666666666667	16	0.0	0.6666666666666666	0.7968855943989659	0.637588593361722	0.23572477423738974	0.9658699746658479	0.4686010000889797	0.888065165724858	0.9425465204278998	0.8800564026202141	0	0	0.0
5875	0.06759219714651683	0.02669624755505756	0.025158999386785525	0.6340389886025466	None	0.2	1	0.3333333333333333	4	0.8	12	0.30357142857142855	0.8	14	12	2	0	0	0.2857142857142857	14	4	1.1333333333333333	17	0.0	0.6666666666666666	0.8263145767451265	0.6486475481235948	0.5850182780302676	0.958595868779062	0.4686010000889797	0.8757414361731505	0.8837110180658626	0.8701890830144999	0	0	0.0
3143	0.010155080193383006	0.0005994643017719954	-0.00044276354940489006	0.9841940738305571	None	0.3333333333333333	1	0.625	5	0.5	5	0.5	0.4	8	4	3	0	0	0.6666666666666666	6	4	0.8	12	0.0	0.5	0.8557435590912871	0.6185665947197702	0.8299458797381396	0.975616465292948	0.4565235238816211	0.85413418378006	0.915455289006667	0.8786822707907118	0	0	0.0
3628	0.07406034291159602	0.03243728847324793	0.025978739823202104	0.6777483026604197	None	0.25	1	0.4	4	0.7692307692307693	10	0.3125	0.6923076923076923	11	9	3	0	0	0.3333333333333333	12	4	1.0	15	0.0	0.6666666666666666	0.7968855943989659	0.619033012799468	0.23572477423738974	0.9764169374110002	0.35916842376633656	0.8783807506129497	0.9425465204278998	0.8871542706296933	0	0	0.0
1678	None	None	None	None	None	0	0	0.3333333333333333	2	0.8333333333333334	5	0.5714285714285714	0.8333333333333334	7	5	0	0	0	0.2857142857142857	2	7	0.5333333333333333	8	0.0	0	0.7150032667844682	0.8693796530066817	0.8775135287260859	0.8392339629334019	0.21114777548662494	0.909484774054175	0.9449023049997153	0.8756422181351013	0	0	0.0
5040	0.07348801141918418	0.02531414779874693	0.008764678607276841	0.7013503638622887	None	0.2	1	0.3333333333333333	4	0.8	12	0.30357142857142855	0.8	14	12	2	0	0	0.2857142857142857	14	4	1.1333333333333333	17	0.0	0.6666666666666666	0.8263145767451265	0.6417953451346797	0.5850182780302676	0.9662237831124146	0.4686010000889797	0.8702459367131454	0.8837110180658626	0.8750804820909203	0	0	0.0
6147	0.0739794535688156	0.022925155842932077	0.014233483471213712	0.6698388502176966	None	0.2	1	0.3333333333333333	4	0.8	12	0.30357142857142855	0.8	14	12	2	0	0	0.2857142857142857	14	4	1.1333333333333333	17	0.0	0.6666666666666666	0.8263145767451265	0.6417953451346797	0.5850182780302676	0.9662237831124146	0.4686010000889797	0.8702459367131454	0.8837110180658626	0.8750804820909203	0	0	0.0
6425	0.04570362554891784	0.015835328540325776	0.015740633568551467	0.5755318771325395	None	0.25	1	0.4	4	0.7692307692307693	10	0.3125	0.7692307692307693	12	10	2	0	0	0.3333333333333333	12	4	1.0	15	0.0	0.6666666666666666	0.8263145767451265	0.6496086793543504	0.5850182780302676	0.9613800190727256	0.4686010000889797	0.8773421701229978	0.8837110180658626	0.8735964902808508	0	0	0.0
[truncated: 6,366 more rows]
