# Supplementary material for: Constrained by Design: Influence of Genetic Encodings on Evolved Traits of Robots
Source: Front Robot AI. 2021 Jun 15;8:672379. doi: 10.3389/frobt.2021.672379 (PMC8239187; doi:10.3389/frobt.2021.672379)
Supplement: Supplementary file 1 [file DataSheet3.ZIP › plasticodingrep_plane_20_snapshots_ids.tsv]

generation	robot_id	fitness	novelty	novelty_pop	cons_fitness
145	7317	0.028149157732839377	None	0.0	0.028149157732839377
145	7266	0.03442915375993605	None	0.0	0.03442915375993605
145	7013	0.03623211631581673	None	0.0	0.03623211631581673
145	7195	0.0317011479087714	None	0.0	0.0317011479087714
145	7111	0.02722668422180324	None	0.0	0.02722668422180324
145	7240	0.02581850646756849	None	0.0	0.02581850646756849
145	6277	0.02993886183988756	None	0.0	0.02993886183988756
145	7144	0.03508560718072193	None	0.0	0.03508560718072193
145	7340	0.03215047220842168	None	0.0	0.03215047220842168
145	6994	0.027863748808583843	None	0.0	0.027863748808583843
145	6713	0.03404207728088518	None	0.0	0.03404207728088518
145	7347	0.009508324571373825	None	0.0	0.009508324571373825
145	7069	0.031634746822379364	None	0.0	0.031634746822379364
145	7319	0.03431269974721611	None	0.0	0.03431269974721611
145	7304	0.02736721098724168	None	0.0	0.02736721098724168
145	7235	0.03535817466753957	None	0.0	0.03535817466753957
145	6989	0.03717544708459201	None	0.0	0.03717544708459201
145	6408	0.034674735252955	None	0.0	0.034674735252955
145	6022	0.03630086375653384	None	0.0	0.03630086375653384
145	7326	0.03241524344415895	None	0.0	0.03241524344415895
145	6722	0.034160962608562155	None	0.0	0.034160962608562155
145	6737	0.034202683467000755	None	0.0	0.034202683467000755
145	7263	0.010665108269365295	None	0.0	0.010665108269365295
145	7166	0.027824510925514977	None	0.0	0.027824510925514977
145	7256	0.014978680608441569	None	0.0	0.014978680608441569
145	7302	0.036527539219913564	None	0.0	0.036527539219913564
145	7030	0.03524127723575625	None	0.0	0.03524127723575625
145	7274	0.03519932585785128	None	0.0	0.03519932585785128
145	7265	0.026333752176052015	None	0.0	0.026333752176052015
145	7168	0.03588798728457304	None	0.0	0.03588798728457304
145	7327	0.0259323702361416	None	0.0	0.0259323702361416
145	6597	0.03579387350964796	None	0.0	0.03579387350964796
145	7342	0.031045242032313788	None	0.0	0.031045242032313788
145	6472	0.036209319413218866	None	0.0	0.036209319413218866
145	6988	0.03424840893181565	None	0.0	0.03424840893181565
145	7321	0.010595106991436405	None	0.0	0.010595106991436405
145	7283	0.02736575889590644	None	0.0	0.02736575889590644
145	7172	0.033253356095111694	None	0.0	0.033253356095111694
145	7273	0.025761273620833518	None	0.0	0.025761273620833518
145	7016	0.03423102525764428	None	0.0	0.03423102525764428
145	6868	0.035392830255217334	None	0.0	0.035392830255217334
145	7057	0.03213609314090822	None	0.0	0.03213609314090822
145	7208	0.027771861330378653	None	0.0	0.027771861330378653
145	7072	0.032776682271427715	None	0.0	0.032776682271427715
145	7121	0.03577079679390327	None	0.0	0.03577079679390327
145	7284	0.030973182746410838	None	0.0	0.030973182746410838
145	7084	0.02824610668122955	None	0.0	0.02824610668122955
145	7335	0.028026977093013987	None	0.0	0.028026977093013987
145	7292	0.03654512032463577	None	0.0	0.03654512032463577
145	7290	0.029143523368254612	None	0.0	0.029143523368254612
145	7349	0.026755351706223483	None	0.0	0.026755351706223483
145	7313	0.028295008416314504	None	0.0	0.028295008416314504
145	7184	0.03366561789439684	None	0.0	0.03366561789439684
145	7298	0.029584239475812662	None	0.0	0.029584239475812662
145	7295	0.03318382445143455	None	0.0	0.03318382445143455
145	7350	0.03197870838511818	None	0.0	0.03197870838511818
145	6181	0.03533962689596337	None	0.0	0.03533962689596337
145	7155	0.03372723352517866	None	0.0	0.03372723352517866
145	5881	0.035972225126431126	None	0.0	0.035972225126431126
145	7204	0.03455850900658828	None	0.0	0.03455850900658828
145	6845	0.0360461756472573	None	0.0	0.0360461756472573
145	6943	0.034845001345664636	None	0.0	0.034845001345664636
145	7246	0.030653035245394568	None	0.0	0.030653035245394568
145	7140	0.03526493488222932	None	0.0	0.03526493488222932
145	7252	0.03193363237084348	None	0.0	0.03193363237084348
145	7322	0.026030366731261887	None	0.0	0.026030366731261887
145	6744	0.03695933351949137	None	0.0	0.03695933351949137
145	7077	0.032618928735455875	None	0.0	0.032618928735455875
145	7328	0.02471101376660305	None	0.0	0.02471101376660305
145	7110	0.022587525674181666	None	0.0	0.022587525674181666
145	7276	0.03262708403049114	None	0.0	0.03262708403049114
145	6847	0.03432307369482815	None	0.0	0.03432307369482815
145	7333	0.026778959200702144	None	0.0	0.026778959200702144
145	7117	0.026454017389429763	None	0.0	0.026454017389429763
145	7091	0.03517912921028085	None	0.0	0.03517912921028085
145	6160	0.03473833687061738	None	0.0	0.03473833687061738
145	7306	0.020980145502231498	None	0.0	0.020980145502231498
145	7258	0.02572207638071417	None	0.0	0.02572207638071417
145	7331	0.02757209234930852	None	0.0	0.02757209234930852
145	7076	0.025766723099609107	None	0.0	0.025766723099609107
145	5201	0.036101414673136635	None	0.0	0.036101414673136635
145	7318	0.034020287851112406	None	0.0	0.034020287851112406
145	7006	0.033755578192166874	None	0.0	0.033755578192166874
145	6423	0.03324222763995664	None	0.0	0.03324222763995664
145	7226	0.03514651245670601	None	0.0	0.03514651245670601
145	7337	0.03405188742167242	None	0.0	0.03405188742167242
145	7270	0.03332801624807645	None	0.0	0.03332801624807645
145	7294	0.02085112602903638	None	0.0	0.02085112602903638
145	7271	0.034317420720083334	None	0.0	0.034317420720083334
145	7315	0.027921736881693728	None	0.0	0.027921736881693728
145	7173	0.028922243707994646	None	0.0	0.028922243707994646
145	7242	0.03704521450648546	None	0.0	0.03704521450648546
145	6751	0.036370951716212706	None	0.0	0.036370951716212706
145	6918	0.032745268292249816	None	0.0	0.032745268292249816
145	7207	0.03234132419276639	None	0.0	0.03234132419276639
145	7345	0.0357942277478439	None	0.0	0.0357942277478439
145	6937	0.02896567151142797	None	0.0	0.02896567151142797
145	7260	0.029280326761989363	None	0.0	0.029280326761989363
145	6812	0.037606557345709814	None	0.0	0.037606557345709814
145	7230	0.033378744564836325	None	0.0	0.033378744564836325
143	7119	0.0250510897171748	None	0.0	0.0250510897171748
143	7250	0.03275519676376006	None	0.0	0.03275519676376006
143	7013	0.03623211631581673	None	0.0	0.03623211631581673
143	7195	0.0317011479087714	None	0.0	0.0317011479087714
143	7111	0.02722668422180324	None	0.0	0.02722668422180324
143	7240	0.02581850646756849	None	0.0026231029210155546	0.02581850646756849
143	6277	0.02993886183988756	None	0.0026231029210155546	0.02993886183988756
143	7144	0.03508560718072193	None	0.0	0.03508560718072193
143	6994	0.027863748808583843	None	0.0	0.027863748808583843
143	6998	0.02687667704824155	None	0.0	0.02687667704824155
143	6713	0.03404207728088518	None	0.0	0.03404207728088518
143	7220	0.024443245028606186	None	0.0	0.024443245028606186
143	7069	0.031634746822379364	None	0.0	0.031634746822379364
143	7213	0.030184642783933326	None	0.0	0.030184642783933326
143	7217	0.025698378785707333	None	0.0	0.025698378785707333
143	7235	0.03535817466753957	None	0.0	0.03535817466753957
143	6989	0.03717544708459201	None	0.0	0.03717544708459201
143	6408	0.034674735252955	None	0.0	0.034674735252955
143	6022	0.03630086375653384	None	0.0	0.03630086375653384
143	6722	0.034160962608562155	None	0.0	0.034160962608562155
143	6737	0.034202683467000755	None	0.0	0.034202683467000755
143	7166	0.027824510925514977	None	0.0	0.027824510925514977
143	7174	0.026213103529128205	None	0.0	0.026213103529128205
143	7222	0.026042562596833355	None	0.0026231029210155546	0.026042562596833355
143	5527	0.034362323632321785	None	0.0	0.034362323632321785
143	7030	0.03524127723575625	None	0.0	0.03524127723575625
143	7168	0.03588798728457304	None	0.0	0.03588798728457304
143	7153	0.032615791264475565	None	0.0	0.032615791264475565
143	7231	0.034085448099058294	None	0.0	0.034085448099058294
143	6597	0.03579387350964796	None	0.0	0.03579387350964796
143	7197	0.0287192575704862	None	0.0	0.0287192575704862
143	7199	0.02157419868202014	None	0.0	0.02157419868202014
143	6472	0.036209319413218866	None	0.0	0.036209319413218866
143	7126	0.014624976200017705	None	0.0	0.014624976200017705
143	6988	0.03424840893181565	None	0.0	0.03424840893181565
143	7142	0.022736460228860802	None	0.0	0.022736460228860802
143	7172	0.033253356095111694	None	0.0	0.033253356095111694
143	7016	0.03423102525764428	None	0.0	0.03423102525764428
143	6868	0.035392830255217334	None	0.0	0.035392830255217334
143	7057	0.03213609314090822	None	0.0	0.03213609314090822
143	7208	0.027771861330378653	None	0.0	0.027771861330378653
143	7072	0.032776682271427715	None	0.0	0.032776682271427715
143	7121	0.03577079679390327	None	0.0	0.03577079679390327
143	7249	0.025513062790224125	None	0.0	0.025513062790224125
143	7058	0.020640989895438423	None	0.0	0.020640989895438423
143	7225	0.01909308010206468	None	0.0	0.01909308010206468
143	7084	0.02824610668122955	None	0.0	0.02824610668122955
143	7158	0.03517131142602125	None	0.0	0.03517131142602125
143	7184	0.03366561789439684	None	0.0	0.03366561789439684
143	6181	0.03533962689596337	None	0.0	0.03533962689596337
143	7067	0.026800164131913162	None	0.0	0.026800164131913162
143	7155	0.03372723352517866	None	0.0	0.03372723352517866
143	5881	0.035972225126431126	None	0.0	0.035972225126431126
143	7204	0.03455850900658828	None	0.0	0.03455850900658828
143	7205	0.02539145340334969	None	0.0	0.02539145340334969
143	6845	0.0360461756472573	None	0.0	0.0360461756472573
143	7012	0.02303412700908621	None	0.0	0.02303412700908621
143	6943	0.034845001345664636	None	0.0	0.034845001345664636
143	6923	0.026979270103365205	None	0.0	0.026979270103365205
143	7246	0.030653035245394568	None	0.0	0.030653035245394568
143	7188	0.02629119316155668	None	0.0	0.02629119316155668
143	7228	0.004196624077244104	None	0.020984823368124437	0.004196624077244104
143	7140	0.03526493488222932	None	0.0	0.03526493488222932
143	6744	0.03695933351949137	None	0.0	0.03695933351949137
143	7077	0.032618928735455875	None	0.0	0.032618928735455875
143	7206	0.03402458525334869	None	0.0	0.03402458525334869
143	5976	0.03647432207166832	None	0.0	0.03647432207166832
143	6856	0.0267941381217171	None	0.055061936884058485	0.0267941381217171
143	7110	0.022587525674181666	None	0.0	0.022587525674181666
143	6922	0.0339937040835324	None	0.0	0.0339937040835324
143	6847	0.03432307369482815	None	0.0	0.03432307369482815
143	7117	0.026454017389429763	None	0.0	0.026454017389429763
143	7091	0.03517912921028085	None	0.0	0.03517912921028085
143	6160	0.03473833687061738	None	0.0	0.03473833687061738
143	7180	0.026375566568050287	None	0.0	0.026375566568050287
143	7076	0.025766723099609107	None	0.0	0.025766723099609107
143	5201	0.036101414673136635	None	0.0	0.036101414673136635
143	7248	0.025525794338990788	None	0.0	0.025525794338990788
143	7006	0.033755578192166874	None	0.0	0.033755578192166874
143	6423	0.03324222763995664	None	0.0	0.03324222763995664
143	6912	0.03215526702964377	None	0.0	0.03215526702964377
143	7226	0.03514651245670601	None	0.0	0.03514651245670601
143	7136	0.02592027919790447	None	0.0	0.02592027919790447
143	7224	0.025807848476670264	None	0.0	0.025807848476670264
143	7061	0.03099483628509093	None	0.0	0.03099483628509093
143	6993	0.029537319573156164	None	0.0	0.029537319573156164
143	7203	0.026211246264222506	None	0.0	0.026211246264222506
143	6997	0.032018843533280446	None	0.0	0.032018843533280446
143	7173	0.028922243707994646	None	0.0	0.028922243707994646
143	7187	0.02706802718386173	None	0.0	0.02706802718386173
143	7239	0.025562270657175964	None	0.0	0.025562270657175964
143	7165	0.03267159991026414	None	0.0	0.03267159991026414
143	7129	0.027893966846563055	None	0.0	0.027893966846563055
143	7242	0.03704521450648546	None	0.0	0.03704521450648546
143	6751	0.036370951716212706	None	0.0	0.036370951716212706
143	6918	0.032745268292249816	None	0.0	0.032745268292249816
143	7207	0.03234132419276639	None	0.0	0.03234132419276639
143	6937	0.02896567151142797	None	0.0	0.02896567151142797
143	6812	0.037606557345709814	None	0.0	0.037606557345709814
143	7230	0.033378744564836325	None	0.0	0.033378744564836325
106	5298	0.037684678216171295	None	0.0	0.037684678216171295
106	5310	0.031355923126247534	None	0.0	0.031355923126247534
106	5098	0.03471859000008161	None	0.0	0.03471859000008161
106	4550	0.03426953537429886	None	0.0	0.03426953537429886
106	5319	0.02588832417635874	None	0.0	0.02588832417635874
106	5144	0.03433226035146734	None	0.0	0.03433226035146734
106	5307	0.036207491686805926	None	0.0	0.036207491686805926
106	5339	0.03601622826555568	None	0.0	0.03601622826555568
106	5371	0.035731753119557716	None	0.0	0.035731753119557716
106	5067	0.03576336665727712	None	0.0	0.03576336665727712
106	5390	0.010983776750593964	None	0.0	0.010983776750593964
106	5326	0.030486461079407945	None	0.0	0.030486461079407945
106	4627	0.03218055171738392	None	0.0	0.03218055171738392
106	5382	0.012240385510216806	None	0.09576275997665845	0.012240385510216806
106	4486	0.035064053012217065	None	0.0	0.035064053012217065
106	5289	0.02574606647336815	None	0.0	0.02574606647336815
106	5223	0.03397352387444512	None	0.0	0.03397352387444512
106	5181	0.030080328027325378	None	0.0	0.030080328027325378
106	5373	0.025278752217895287	None	0.0	0.025278752217895287
106	4834	0.032463302403970024	None	0.0	0.032463302403970024
106	5297	0.030356519679563695	None	0.0	0.030356519679563695
106	5368	0.02139173094270789	None	0.0	0.02139173094270789
106	4339	0.035086303348959354	None	0.0	0.035086303348959354
106	5261	0.027061124148794136	None	0.0	0.027061124148794136
106	5257	0.03640730209130569	None	0.0	0.03640730209130569
106	4965	0.02647951833573528	None	0.0	0.02647951833573528
106	5396	0.02610536879260758	None	0.0	0.02610536879260758
106	5231	0.027886773027941913	None	0.0	0.027886773027941913
106	5366	0.037214523102533856	None	0.0	0.037214523102533856
106	5344	0.03276613813191332	None	0.0	0.03276613813191332
106	4966	0.029995899222098454	None	0.0	0.029995899222098454
106	4801	0.03519418466482766	None	0.0	0.03519418466482766
106	5293	0.03470181886033713	None	0.0	0.03470181886033713
106	5226	0.028070966513911996	None	0.0	0.028070966513911996
106	5213	0.025916775849345215	None	0.0	0.025916775849345215
106	5386	0.02987136572857519	None	0.0	0.02987136572857519
106	5378	0.011640384676155508	None	0.0	0.011640384676155508
106	5313	0.03189136308678484	None	0.0	0.03189136308678484
106	5056	0.028554089372378817	None	0.0	0.028554089372378817
106	4287	0.03269053670419392	None	0.0	0.03269053670419392
106	4396	0.03545282431711325	None	0.0	0.03545282431711325
106	5252	0.026498194574480678	None	0.0	0.026498194574480678
106	5218	0.026304373638397265	None	0.0	0.026304373638397265
106	5399	0.030073096396422902	None	0.0	0.030073096396422902
106	5234	0.02981022616877793	None	0.0	0.02981022616877793
106	5105	0.028835488408578414	None	0.020984823368124437	0.028835488408578414
106	5220	0.03396295287475222	None	0.0	0.03396295287475222
106	5348	0.03326089723181832	None	0.0	0.03326089723181832
106	5338	0.025031616568432634	None	0.0	0.025031616568432634
106	4337	0.033250653199962045	None	0.0	0.033250653199962045
106	5333	0.029201608050985567	None	0.0	0.029201608050985567
106	5330	0.034734127471318176	None	0.0	0.034734127471318176
106	5182	0.029101861070291578	None	0.0	0.029101861070291578
106	4484	0.039849286786304505	None	0.0	0.039849286786304505
106	5335	0.03050453279063865	None	0.0	0.03050453279063865
106	5379	0.035208301575964336	None	0.0	0.035208301575964336
106	4540	0.03517912921028085	None	0.0	0.03517912921028085
106	5152	0.029954576713149356	None	0.0	0.029954576713149356
106	5121	0.03593402582616228	None	0.0	0.03593402582616228
106	5337	0.0323602358286535	None	0.0	0.0323602358286535
106	5369	0.0237209984209382	None	0.0	0.0237209984209382
106	5393	0.031797010703045143	None	0.0	0.031797010703045143
106	5283	0.029979079070445138	None	0.0	0.029979079070445138
106	5377	0.02591430868403015	None	0.0	0.02591430868403015
106	4916	0.037293037430370185	None	0.0	0.037293037430370185
106	4372	0.02894505957012795	None	0.0	0.02894505957012795
106	5301	0.03277310135879158	None	0.0	0.03277310135879158
106	4912	0.03333443601327307	None	0.0	0.03333443601327307
106	4891	0.031956106563860005	None	0.0	0.031956106563860005
106	5364	0.023381916730442282	None	0.0	0.023381916730442282
106	4920	0.036087471891027526	None	0.0	0.036087471891027526
106	5305	0.02619950875869157	None	0.0	0.02619950875869157
106	5321	0.022644489703123286	None	0.0	0.022644489703123286
106	5149	0.027052267312312125	None	0.0	0.027052267312312125
106	5168	0.029519849427652487	None	0.0	0.029519849427652487
106	5342	0.0348642428917936	None	0.0	0.0348642428917936
106	5201	0.036101414673136635	None	0.0	0.036101414673136635
106	4882	0.0367663229031989	None	0.0	0.0367663229031989
106	5365	0.022255150499098326	None	0.0	0.022255150499098326
106	5357	0.03008232695617689	None	0.0	0.03008232695617689
106	5389	0.012416225735646087	None	0.09576275997665845	0.012416225735646087
106	4866	0.03303589156142315	None	0.0	0.03303589156142315
106	5360	0.03558869577128018	None	0.0	0.03558869577128018
106	5397	0.021106764619358672	None	0.0	0.021106764619358672
106	5359	0.03117394908780604	None	0.0	0.03117394908780604
106	4951	0.03410648696856011	None	0.0	0.03410648696856011
106	5317	0.0340176135930672	None	0.0	0.0340176135930672
106	5325	0.03347888325993181	None	0.0	0.03347888325993181
106	5125	0.03443759266070899	None	0.0	0.03443759266070899
106	5243	0.02681628338545935	None	0.0	0.02681628338545935
106	4918	0.03308186618010386	None	0.0	0.03308186618010386
106	5385	0.02785727532018501	None	0.0	0.02785727532018501
106	5241	0.032618928735455875	None	0.0	0.032618928735455875
106	4552	0.03431032876099218	None	0.0	0.03431032876099218
106	5375	0.026202441398970582	None	0.0	0.026202441398970582
106	4906	0.03309173691656541	None	0.0	0.03309173691656541
106	4657	0.03744892140043967	None	0.0	0.03744892140043967
106	5347	0.029726484018671426	None	0.0	0.029726484018671426
106	5141	0.026878183690133443	None	0.0	0.026878183690133443
106	5356	0.025440613533199527	None	0.0	0.025440613533199527
141	7119	0.0250510897171748	None	0.0	0.0250510897171748
141	7013	0.03623211631581673	None	0.0	0.03623211631581673
141	7113	0.03306718710090571	None	0.0	0.03306718710090571
141	7111	0.02722668422180324	None	0.0	0.02722668422180324
141	6277	0.02993886183988756	None	0.007869308763046663	0.02993886183988756
141	6902	0.03142152077192554	None	0.0	0.03142152077192554
141	7144	0.03508560718072193	None	0.0	0.03508560718072193
141	6994	0.027863748808583843	None	0.0	0.027863748808583843
141	6998	0.02687667704824155	None	0.0	0.02687667704824155
141	6713	0.03404207728088518	None	0.0	0.03404207728088518
141	6904	0.03270051476017025	None	0.0	0.03270051476017025
141	7069	0.031634746822379364	None	0.0	0.031634746822379364
141	6989	0.03717544708459201	None	0.0	0.03717544708459201
141	7112	0.01218942973249204	None	0.007869308763046663	0.01218942973249204
141	6408	0.034674735252955	None	0.0	0.034674735252955
141	7103	0.025571884515190633	None	0.0	0.025571884515190633
141	7071	0.035699107775515236	None	0.0	0.035699107775515236
141	6022	0.03630086375653384	None	0.0	0.03630086375653384
141	6722	0.034160962608562155	None	0.0	0.034160962608562155
141	6737	0.034202683467000755	None	0.0	0.034202683467000755
141	6926	0.025427922772031774	None	0.0	0.025427922772031774
141	7123	0.024488870882389473	None	0.0	0.024488870882389473
141	6960	0.02483481873874775	None	0.0	0.02483481873874775
141	5527	0.034362323632321785	None	0.0	0.034362323632321785
141	7030	0.03524127723575625	None	0.0	0.03524127723575625
141	6910	0.02974830870512289	None	0.0	0.02974830870512289
141	6597	0.03579387350964796	None	0.0	0.03579387350964796
141	7115	0.0034408394499077844	None	0.0	0.0034408394499077844
141	6979	0.031989710926062086	None	0.0	0.031989710926062086
141	7066	0.03477834270753369	None	0.0	0.03477834270753369
141	6472	0.036209319413218866	None	0.0	0.036209319413218866
141	7126	0.014624976200017705	None	0.0	0.014624976200017705
141	5854	0.03342760864530358	None	0.0	0.03342760864530358
141	6988	0.03424840893181565	None	0.0	0.03424840893181565
141	7142	0.022736460228860802	None	0.0	0.022736460228860802
141	7016	0.03423102525764428	None	0.0	0.03423102525764428
141	6060	0.03588811017063729	None	0.0	0.03588811017063729
141	6868	0.035392830255217334	None	0.0	0.035392830255217334
141	7086	0.02110807855779735	None	0.0	0.02110807855779735
141	6598	0.03380407529701247	None	0.0	0.03380407529701247
141	6821	0.031027067653077844	None	0.0	0.031027067653077844
141	7057	0.03213609314090822	None	0.0	0.03213609314090822
141	7082	0.03429110485612561	None	0.0	0.03429110485612561
141	7148	0.028981000143958203	None	0.0	0.028981000143958203
141	7072	0.032776682271427715	None	0.0	0.032776682271427715
141	7121	0.03577079679390327	None	0.0	0.03577079679390327
141	7058	0.020640989895438423	None	0.0	0.020640989895438423
141	7084	0.02824610668122955	None	0.0	0.02824610668122955
141	6865	0.03761551680417982	None	0.0	0.03761551680417982
141	7052	-0.00010944319108179594	None	0.14486088228419838	-0.00010944319108179594
141	7010	0.02917254941419263	None	0.0	0.02917254941419263
141	6898	0.03713909962990177	None	0.0	0.03713909962990177
141	6181	0.03533962689596337	None	0.0	0.03533962689596337
141	7067	0.026800164131913162	None	0.0	0.026800164131913162
141	5881	0.035972225126431126	None	0.0	0.035972225126431126
141	6845	0.0360461756472573	None	0.0	0.0360461756472573
141	7012	0.02303412700908621	None	0.0	0.02303412700908621
141	6943	0.034845001345664636	None	0.0	0.034845001345664636
141	6923	0.026979270103365205	None	0.0	0.026979270103365205
141	7140	0.03526493488222932	None	0.0	0.03526493488222932
141	6744	0.03695933351949137	None	0.0	0.03695933351949137
141	7077	0.032618928735455875	None	0.0	0.032618928735455875
141	5976	0.03647432207166832	None	0.0	0.03647432207166832
141	7064	0.02151969260101485	None	0.05714285714285712	0.02151969260101485
141	6856	0.0267941381217171	None	0.05654954950724678	0.0267941381217171
141	7110	0.022587525674181666	None	0.0	0.022587525674181666
141	6878	0.03531582255028707	None	0.0	0.03531582255028707
141	6922	0.0339937040835324	None	0.0	0.0339937040835324
141	6847	0.03432307369482815	None	0.0	0.03432307369482815
141	6790	0.025245142233090816	None	0.0	0.025245142233090816
141	7117	0.026454017389429763	None	0.0	0.026454017389429763
141	7091	0.03517912921028085	None	0.0	0.03517912921028085
141	6160	0.03473833687061738	None	0.0	0.03473833687061738
141	7120	0.015242905813842484	None	0.0	0.015242905813842484
141	7055	0.023482019732682234	None	0.0	0.023482019732682234
141	7143	0.026948286385338617	None	0.0	0.026948286385338617
141	7076	0.025766723099609107	None	0.0	0.025766723099609107
141	7149	0.024083498664169912	None	0.0	0.024083498664169912
141	5201	0.036101414673136635	None	0.0	0.036101414673136635
141	7039	0.028806639343375143	None	0.0	0.028806639343375143
141	7118	0.010820893442692199	None	0.007869308763046663	0.010820893442692199
141	7006	0.033755578192166874	None	0.0	0.033755578192166874
141	7068	0.016502133736347596	None	0.007869308763046663	0.016502133736347596
141	6423	0.03324222763995664	None	0.0	0.03324222763995664
141	6912	0.03215526702964377	None	0.0	0.03215526702964377
141	7092	0.024587137374582672	None	0.0	0.024587137374582672
141	7102	0.03284414233706807	None	0.0	0.03284414233706807
141	7001	0.02467666843165615	None	0.0	0.02467666843165615
141	7136	0.02592027919790447	None	0.0	0.02592027919790447
141	7061	0.03099483628509093	None	0.0	0.03099483628509093
141	6993	0.029537319573156164	None	0.0	0.029537319573156164
141	6997	0.032018843533280446	None	0.0	0.032018843533280446
141	7139	0.021192570422230363	None	0.07500000000000004	0.021192570422230363
141	7129	0.027893966846563055	None	0.0	0.027893966846563055
141	6695	0.03401370989169734	None	0.0	0.03401370989169734
141	6751	0.036370951716212706	None	0.0	0.036370951716212706
141	6929	0.03563184865481072	None	0.0	0.03563184865481072
141	6918	0.032745268292249816	None	0.0	0.032745268292249816
141	6937	0.02896567151142797	None	0.0	0.02896567151142797
141	6812	0.037606557345709814	None	0.0	0.037606557345709814
72	3678	-0.0009212703149360667	None	0.036015373144520565	-0.0009212703149360667
72	3582	0.010414389733537808	None	0.036047745562272235	0.010414389733537808
72	3558	0.012663620741619313	None	0.0	0.012663620741619313
72	3624	0.007085274086813993	None	0.0	0.007085274086813993
72	3448	0.012947467844899078	None	0.0	0.012947467844899078
72	3607	0.009119358059366214	None	0.39184980671465497	0.009119358059366214
72	3618	0.017167097029425215	None	0.0	0.017167097029425215
72	3668	0.0019992223054126255	None	0.0	0.0019992223054126255
72	3550	0.015956093351921913	None	0.0	0.015956093351921913
72	3665	0.010414409768016565	None	0.0	0.010414409768016565
72	3474	0.01615079919202023	None	0.0	0.01615079919202023
72	3608	0.01695646059529916	None	0.036015373144520565	0.01695646059529916
72	3551	0.027655945091433914	None	0.0	0.027655945091433914
72	3670	0.006739824578082152	None	0.0	0.006739824578082152
72	3626	0.016853297037263765	None	0.0	0.016853297037263765
72	3691	0.015676568284194073	None	0.0052513140418039474	0.015676568284194073
72	3657	0.016625210996724794	None	0.0	0.016625210996724794
72	3411	0.005473788034878308	None	0.0	0.005473788034878308
72	3676	0.02616962391639897	None	0.0	0.02616962391639897
72	3649	0.026981994484011708	None	0.0	0.026981994484011708
72	3536	0.022508552088261555	None	0.0	0.022508552088261555
72	3264	0.010872054447252293	None	0.0	0.010872054447252293
72	3535	0.011469660341152753	None	0.31852512648194936	0.011469660341152753
72	3575	0.01626569462383023	None	0.0	0.01626569462383023
72	3583	0.009285670960524593	None	0.0	0.009285670960524593
72	3596	0.021483244097321396	None	0.055949794159225665	0.021483244097321396
72	3621	0.010172424086983595	None	0.0	0.010172424086983595
72	3693	0.020976444097448983	None	0.0	0.020976444097448983
72	3613	0.011381630671370423	None	0.0	0.011381630671370423
72	3522	0.009405775475108446	None	0.0052513140418039474	0.009405775475108446
72	3679	0.02482241371437122	None	0.05348615014379173	0.02482241371437122
72	3651	0.0009170884646153878	None	0.0052513140418039474	0.0009170884646153878
72	3414	0.015463023677797632	None	0.0	0.015463023677797632
72	3595	0.018182490508120288	None	0.0	0.018182490508120288
72	3609	0.02302109671721002	None	0.0	0.02302109671721002
72	3581	0.014591328551722753	None	0.0	0.014591328551722753
72	3537	0.019974988333082047	None	0.0	0.019974988333082047
72	3570	0.01783932337706749	None	0.0	0.01783932337706749
72	3244	0.021954873954305457	None	0.0052513140418039474	0.021954873954305457
72	3612	0.016878985910036868	None	0.0	0.016878985910036868
72	3273	0.00966461089982504	None	0.31852512648194936	0.00966461089982504
72	3653	0.02246644001849059	None	0.0	0.02246644001849059
72	3588	0.025419833008287446	None	0.055949794159225665	0.025419833008287446
72	3652	0.017444441814685005	None	0.0	0.017444441814685005
72	3606	0.023054240240397022	None	0.0	0.023054240240397022
72	3504	0.006204028199762126	None	0.11919484645603431	0.006204028199762126
72	3594	0.013441382311515941	None	0.05348615014379173	0.013441382311515941
72	3687	0.021429459738978217	None	0.0	0.021429459738978217
72	3648	0.017666683628800653	None	0.0	0.017666683628800653
72	3281	0.011889057695659316	None	0.12432378609140024	0.011889057695659316
72	3603	0.01564637931812731	None	0.0	0.01564637931812731
72	3646	0.012466921596769686	None	0.0	0.012466921596769686
72	3495	0.024288121795953774	None	0.0	0.024288121795953774
72	3614	0.022416547711931738	None	0.0	0.022416547711931738
72	3640	0.01991171381573466	None	0.0052513140418039474	0.01991171381573466
72	3602	0.02168374649430903	None	0.0	0.02168374649430903
72	3690	0.023193355622927653	None	0.0	0.023193355622927653
72	3695	0.018547976056640755	None	0.0	0.018547976056640755
72	3677	0.010918011856574776	None	0.12432378609140024	0.010918011856574776
72	3663	0.0139607392569049	None	0.0052513140418039474	0.0139607392569049
72	3395	0.02288513386416132	None	0.3463783935186916	0.02288513386416132
72	3688	0.015763471883024266	None	0.0	0.015763471883024266
72	3656	0.021773933282980194	None	0.036047745562272235	0.021773933282980194
72	3647	0.013230939246730645	None	0.0	0.013230939246730645
72	3461	0.007970483730035316	None	0.0	0.007970483730035316
72	3616	0.017418025851277698	None	0.056922597602353985	0.017418025851277698
72	3593	0.022931267358562223	None	0.0	0.022931267358562223
72	3600	0.022366778396205867	None	0.0	0.022366778396205867
72	3669	0.005527232827753002	None	0.0	0.005527232827753002
72	3442	0.023284270815476737	None	0.0	0.023284270815476737
72	3697	0.016413302813877456	None	0.0	0.016413302813877456
72	3338	0.02358278755835649	None	0.0	0.02358278755835649
72	3673	0.017173940791140593	None	0.0	0.017173940791140593
72	3699	0.016042065779276485	None	0.0	0.016042065779276485
72	3557	0.013187879965321801	None	0.0	0.013187879965321801
72	3662	0.01546559082709647	None	0.0	0.01546559082709647
72	3565	0.016618727011175234	None	0.0	0.016618727011175234
72	3671	0.017299536378213635	None	0.0	0.017299536378213635
72	3683	0.01791093539944332	None	0.05348615014379173	0.01791093539944332
72	3568	0.025012280677192918	None	0.0	0.025012280677192918
72	3696	0.019537564938966006	None	0.0	0.019537564938966006
72	3643	0.00787170776437217	None	0.08193203914610048	0.00787170776437217
72	3694	0.0202458973528878	None	0.0	0.0202458973528878
72	3610	0.017896742339220763	None	0.0	0.017896742339220763
72	3555	0.01484422535189602	None	0.0	0.01484422535189602
72	3592	0.018631428139675922	None	0.0	0.018631428139675922
72	3492	0.022815491753660096	None	0.08193203914610048	0.022815491753660096
72	3511	0.02338907200908094	None	0.0	0.02338907200908094
72	3560	0.01754177338361732	None	0.0	0.01754177338361732
72	3660	0.025771005640033373	None	0.0	0.025771005640033373
72	3598	0.026387648372391076	None	0.036015373144520565	0.026387648372391076
72	3499	0.020313899212395427	None	0.0052513140418039474	0.020313899212395427
72	3518	0.009743128907692196	None	0.0	0.009743128907692196
72	3628	0.025978739823202104	None	0.0	0.025978739823202104
72	3316	0.009987729051218867	None	0.32960067693337725	0.009987729051218867
72	3501	0.007081983584364578	None	0.09128984596539565	0.007081983584364578
72	3627	0.009369916748854006	None	0.0052513140418039474	0.009369916748854006
72	3574	0.013626647488859053	None	0.036047745562272235	0.013626647488859053
72	3619	0.022783004242560665	None	0.0	0.022783004242560665
72	3664	0.01996256695938679	None	0.0	0.01996256695938679
50	2598	-7.269554779076093e-07	None	0.22749156356669195	-7.269554779076093e-07
50	2579	-8.644235492147268e-07	None	0.4326866624654939	-8.644235492147268e-07
50	2584	4.2039346549781834e-05	None	0.268885490266533	4.2039346549781834e-05
50	2213	None	None	0.36039199329595606	None
50	2560	-7.117808935224603e-06	None	0.336413302105779	-7.117808935224603e-06
50	2554	-7.253729115595985e-06	None	0.22749156356669195	-7.253729115595985e-06
50	2576	None	None	0.3736601389781425	None
50	2442	None	None	0.36039199329595606	None
50	2473	None	None	0.23973895150409982	None
50	2451	None	None	0.3731619776430766	None
50	2558	-0.00010973638635629772	None	0.5510388273468247	-0.00010973638635629772
50	2556	-8.124688566211625e-05	None	0.2569370048654414	-8.124688566211625e-05
50	2559	-1.6630548165584798e-05	None	0.28004149388331806	-1.6630548165584798e-05
50	2568	-3.519368986478868e-05	None	0.3188113023166367	-3.519368986478868e-05
50	2479	None	None	0.2879071436233248	None
50	2592	-1.551455436907973e-05	None	0.29846478598809256	-1.551455436907973e-05
50	2404	None	None	0.39045516136420705	None
50	2577	-9.732863207499084e-06	None	0.2998880665455009	-9.732863207499084e-06
50	2597	-3.940777991482798e-05	None	0.29846478598809256	-3.940777991482798e-05
50	2176	None	None	0.36477678183567674	None
50	2552	7.759746185512726e-05	None	0.35213640465769275	7.759746185512726e-05
50	2571	-0.1	None	0.33202378682229006	-0.1
50	2504	None	None	0.4349204117168112	None
50	2453	None	None	0.3258865492545801	None
50	2304	None	None	0.2729784843663828	None
50	2600	5.7406106123994946e-05	None	0.3783643670722759	5.7406106123994946e-05
50	2367	None	None	0.40057157454287073	None
50	2488	None	None	0.3962644178682405	None
50	2585	None	None	0.23973895150409982	None
50	2581	-0.1	None	0.3043342237755638	-0.1
50	2431	None	None	0.3093869262970201	None
50	2285	None	None	0.5578636609110804	None
50	2356	None	None	0.2729784843663828	None
50	2413	None	None	0.37341006500699253	None
50	2596	9.431509756005883e-06	None	0.5688624077586959	9.431509756005883e-06
50	2463	None	None	0.33025675126071485	None
50	2553	-3.354525700203117e-09	None	0.43386593579541854	-3.354525700203117e-09
50	2518	None	None	0.48353998530489417	None
50	2531	None	None	0.4600533396767795	None
50	2476	None	None	0.28948085484027913	None
50	2517	None	None	0.5008679895025828	None
50	2587	-0.1	None	0.33202378682229006	-0.1
50	2557	-0.1	None	0.31862215280887307	-0.1
50	2594	-0.00012094655205655932	None	0.35213640465769275	-0.00012094655205655932
50	2570	-1.2623219253108554e-06	None	0.46985560491662026	-1.2623219253108554e-06
50	2503	None	None	0.4072174737470526	None
50	2491	None	None	0.3575759882767169	None
50	2595	-0.0001280095370011887	None	0.3550400886440773	-0.0001280095370011887
50	2589	0.0020552703310593237	None	0.3261757202078412	0.0020552703310593237
50	2454	None	None	0.29846478598809256	None
50	2455	None	None	0.34966717174646333	None
50	2582	0.0014473962053688136	None	0.4668851768887487	0.0014473962053688136
50	2578	2.951521692018401e-06	None	0.3530744515845293	2.951521692018401e-06
50	2465	None	None	0.39806466141826197	None
50	2580	-1.1036006474847228e-05	None	0.22749156356669195	-1.1036006474847228e-05
50	1402	None	None	0.34552148356927337	None
50	2550	None	None	0.3203403930979679	None
50	2569	5.574618605543366e-05	None	0.2809571628163024	5.574618605543366e-05
50	1750	None	None	0.4205183865050893	None
50	2561	6.172533542165914e-06	None	0.4072174737470526	6.172533542165914e-06
50	2563	-0.1	None	0.3043342237755638	-0.1
50	2418	None	None	0.31537919468577436	None
50	2358	None	None	0.27469509594667646	None
50	2512	None	None	0.6235903102987146	None
50	2432	None	None	0.38796048648890713	None
50	2225	None	None	0.4161126908524957	None
50	2564	None	None	0.30594045248673907	None
50	2091	None	None	0.33202378682229006	None
50	2390	None	None	0.42390149740230365	None
50	2536	None	None	0.33202378682229006	None
50	2555	0.0001667973222620687	None	0.3198609673877386	0.0001667973222620687
50	2366	None	None	0.28004149388331806	None
50	2500	None	None	0.36250353443498273	None
50	2506	None	None	0.28070753085927846	None
50	2588	-1.2666337094625532e-05	None	0.28004149388331806	-1.2666337094625532e-05
50	2335	None	None	0.34966717174646333	None
50	2599	0.002055345589968963	None	0.3261757202078412	0.002055345589968963
50	2513	None	None	0.405721448235706	None
50	1655	None	None	0.3313485417754547	None
50	2551	1.9618191286120296e-07	None	0.3207735976145816	1.9618191286120296e-07
50	2275	None	None	0.2979023246656879	None
50	2427	None	None	0.3043342237755638	None
50	2574	-4.488034038852618e-09	None	0.43386593579541854	-4.488034038852618e-09
50	2547	None	None	0.40932366541911697	None
50	2425	None	None	0.36810931145018716	None
50	2565	3.426084975193851e-08	None	0.22749156356669195	3.426084975193851e-08
50	2530	None	None	0.38796048648890713	None
50	2423	None	None	0.4548074195990905	None
50	2586	0.00010952894713847928	None	0.3684010290101248	0.00010952894713847928
50	2325	None	None	0.3771309611852979	None
50	2591	-8.237689653178064e-05	None	0.2569370048654414	-8.237689653178064e-05
50	2573	None	None	0.3716699348967267	None
50	2593	None	None	0.23126817089127166	None
50	2472	None	None	0.3138407301003885	None
50	2477	None	None	0.33202378682229006	None
50	2181	None	None	0.4439731046921408	None
50	2590	2.851298954190067e-07	None	0.268885490266533	2.851298954190067e-07
50	2562	-7.369810388566019e-06	None	0.22749156356669195	-7.369810388566019e-06
50	2572	-0.00016505888233851924	None	0.3684010290101248	-0.00016505888233851924
50	2583	-1.6983319756380793e-07	None	0.43386593579541854	-1.6983319756380793e-07
74	3724	0.018108102537010957	None	0.0	0.018108102537010957
74	3709	0.01852992883646264	None	0.0	0.01852992883646264
74	3762	-0.0001832170431067128	None	0.02055603119410346	-0.0001832170431067128
74	3704	0.0222717566563524	None	0.024667237432924153	0.0222717566563524
74	3731	0.0020579515018405246	None	0.18013058489191272	0.0020579515018405246
74	3729	0.025934804375628895	None	0.05828269059510619	0.025934804375628895
74	3730	0.017914775725720613	None	0.0	0.017914775725720613
74	3765	0.021762968287638046	None	0.0	0.021762968287638046
74	3607	0.009119358059366214	None	0.472197257364584	0.009119358059366214
74	3618	0.017167097029425215	None	0.0	0.017167097029425215
74	3550	0.015956093351921913	None	0.0	0.015956093351921913
74	3783	0.015069843844291872	None	0.0	0.015069843844291872
74	3781	0.02137041250823848	None	0.04199128086304019	0.02137041250823848
74	3710	0.014095414770611958	None	0.0	0.014095414770611958
74	3608	0.01695646059529916	None	0.020820893079099255	0.01695646059529916
74	3551	0.027655945091433914	None	0.0	0.027655945091433914
74	3626	0.016853297037263765	None	0.0	0.016853297037263765
74	3760	0.024141051395739684	None	0.0	0.024141051395739684
74	3767	0.023585088139044558	None	0.0	0.023585088139044558
74	3657	0.016625210996724794	None	0.0	0.016625210996724794
74	3676	0.02616962391639897	None	0.0	0.02616962391639897
74	3649	0.026981994484011708	None	0.0	0.026981994484011708
74	3536	0.022508552088261555	None	0.0	0.022508552088261555
74	3773	0.02865337873367442	None	0.02055603119410346	0.02865337873367442
74	3575	0.01626569462383023	None	0.0	0.01626569462383023
74	3596	0.021483244097321396	None	0.024667237432924153	0.021483244097321396
74	3621	0.010172424086983595	None	0.0	0.010172424086983595
74	3746	0.023462494410351878	None	0.0	0.023462494410351878
74	3787	0.021311297604221246	None	0.0	0.021311297604221246
74	3522	0.009405775475108446	None	0.0052513140418039474	0.009405775475108446
74	3679	0.02482241371437122	None	0.046901198904418885	0.02482241371437122
74	3751	0.01669482229734044	None	0.0	0.01669482229734044
74	3609	0.02302109671721002	None	0.0	0.02302109671721002
74	3612	0.016878985910036868	None	0.0	0.016878985910036868
74	3749	0.019106060632578983	None	0.0	0.019106060632578983
74	3756	0.017814113914790118	None	0.0	0.017814113914790118
74	3653	0.02246644001849059	None	0.0	0.02246644001849059
74	3588	0.025419833008287446	None	0.024667237432924153	0.025419833008287446
74	3758	0.022667831869558924	None	0.020820893079099255	0.022667831869558924
74	3768	0.02292235681104643	None	0.0	0.02292235681104643
74	3755	0.016348128503351402	None	0.024667237432924153	0.016348128503351402
74	3606	0.023054240240397022	None	0.0	0.023054240240397022
74	3594	0.013441382311515941	None	0.046901198904418885	0.013441382311515941
74	3792	0.028138888426139076	None	0.024667237432924153	0.028138888426139076
74	3788	0.02383726891381207	None	0.02055603119410346	0.02383726891381207
74	3706	0.008537125682389205	None	0.0052513140418039474	0.008537125682389205
74	3603	0.01564637931812731	None	0.0	0.01564637931812731
74	3646	0.012466921596769686	None	0.0	0.012466921596769686
74	3495	0.024288121795953774	None	0.0	0.024288121795953774
74	3614	0.022416547711931738	None	0.0	0.022416547711931738
74	3750	0.026407831439776232	None	0.0	0.026407831439776232
74	3771	0.014500468941931886	None	0.15705755753005834	0.014500468941931886
74	3770	0.02563182837052598	None	0.0	0.02563182837052598
74	3725	0.0165095472721805	None	0.0	0.0165095472721805
74	3747	0.007353485279058815	None	0.0	0.007353485279058815
74	3793	0.022383874093204383	None	0.0	0.022383874093204383
74	3690	0.023193355622927653	None	0.0	0.023193355622927653
74	3715	0.01627175074392976	None	0.020820893079099255	0.01627175074392976
74	3677	0.010918011856574776	None	0.1262325478022463	0.010918011856574776
74	3776	0.02299530570663547	None	0.0052513140418039474	0.02299530570663547
74	3784	0.0034783139240662625	None	0.0	0.0034783139240662625
74	3740	0.019315560540031224	None	0.0	0.019315560540031224
74	3656	0.021773933282980194	None	0.0422502214006431	0.021773933282980194
74	3616	0.017418025851277698	None	0.02055603119410346	0.017418025851277698
74	3593	0.022931267358562223	None	0.0	0.022931267358562223
74	3600	0.022366778396205867	None	0.0	0.022366778396205867
74	3442	0.023284270815476737	None	0.0	0.023284270815476737
74	3780	0.018480824529774686	None	0.0	0.018480824529774686
74	3697	0.016413302813877456	None	0.0	0.016413302813877456
74	3338	0.02358278755835649	None	0.0	0.02358278755835649
74	3673	0.017173940791140593	None	0.0	0.017173940791140593
74	3786	0.013203887695348809	None	0.0052513140418039474	0.013203887695348809
74	3699	0.016042065779276485	None	0.0	0.016042065779276485
74	3557	0.013187879965321801	None	0.0	0.013187879965321801
74	3662	0.01546559082709647	None	0.0	0.01546559082709647
74	3565	0.016618727011175234	None	0.0	0.016618727011175234
74	3671	0.017299536378213635	None	0.0	0.017299536378213635
74	3683	0.01791093539944332	None	0.046901198904418885	0.01791093539944332
74	3568	0.025012280677192918	None	0.0	0.025012280677192918
74	3696	0.019537564938966006	None	0.0	0.019537564938966006
74	3764	0.009452187654341903	None	0.0	0.009452187654341903
74	3610	0.017896742339220763	None	0.0	0.017896742339220763
74	3555	0.01484422535189602	None	0.0	0.01484422535189602
74	3592	0.018631428139675922	None	0.0	0.018631428139675922
74	3492	0.022815491753660096	None	0.09275948450984095	0.022815491753660096
74	3511	0.02338907200908094	None	0.0	0.02338907200908094
74	3759	0.02528258900430875	None	0.07297471223971992	0.02528258900430875
74	3560	0.01754177338361732	None	0.0	0.01754177338361732
74	3660	0.025771005640033373	None	0.0	0.025771005640033373
74	3499	0.020313899212395427	None	0.0052513140418039474	0.020313899212395427
74	3518	0.009743128907692196	None	0.0	0.009743128907692196
74	3703	0.016694088108375332	None	0.02055603119410346	0.016694088108375332
74	3722	0.0172119122587381	None	0.0	0.0172119122587381
74	3797	0.02604887228859171	None	0.020820893079099255	0.02604887228859171
74	3628	0.025978739823202104	None	0.0	0.025978739823202104
74	3737	0.004803184946550662	None	0.04199128086304019	0.004803184946550662
74	3789	0.018024353787756846	None	0.020820893079099255	0.018024353787756846
74	3619	0.022783004242560665	None	0.0	0.022783004242560665
74	3719	0.013810255024446905	None	0.0	0.013810255024446905
74	3782	0.024375922869421553	None	0.0	0.024375922869421553
60	2847	0.005390289364178485	None	0.0	0.005390289364178485
60	3065	0.007831919498181045	None	0.330384081989697	0.007831919498181045
60	3097	0.0006050950273776951	None	0.4746416455541226	0.0006050950273776951
60	3067	0.0008446058713060369	None	0.2939509304634219	0.0008446058713060369
60	2982	0.0005875735118294286	None	0.36075892201773996	0.0005875735118294286
60	2955	0.0019925201359551697	None	0.06767938287405664	0.0019925201359551697
60	3045	0.0058776189720323386	None	0.04727823070787931	0.0058776189720323386
60	2930	0.0022901897810217106	None	0.11611513869905385	0.0022901897810217106
60	2803	0.002697471528793463	None	0.20155250887269563	0.002697471528793463
60	2968	0.0053614681994140516	None	0.0	0.0053614681994140516
60	2966	0.0014299604396194813	None	0.0	0.0014299604396194813
60	3026	0.0013312864104902979	None	0.19980557666175355	0.0013312864104902979
60	3031	0.001924138322862406	None	0.15375165818592376	0.001924138322862406
60	3069	0.0026098899892982056	None	0.11260183468006986	0.0026098899892982056
60	3080	0.0025601491397654157	None	0.07701221342240343	0.0025601491397654157
60	3018	0.003119509616785952	None	0.25617429878695286	0.003119509616785952
60	3022	0.000263458072961229	None	0.06767938287405664	0.000263458072961229
60	2996	0.0010725887776832413	None	0.056399485728380536	0.0010725887776832413
60	2858	0.0028433390477140066	None	0.10064175315374932	0.0028433390477140066
60	3086	0.001909633876208092	None	0.08741960391786123	0.001909633876208092
60	2869	0.0004074388839799608	None	0.31115052676331123	0.0004074388839799608
60	3064	0.0013116701058135517	None	0.27342044697581513	0.0013116701058135517
60	3017	0.004145380774589191	None	0.0	0.004145380774589191
60	3078	0.0024981346919010316	None	0.11611513869905385	0.0024981346919010316
60	2942	0.002276643057367141	None	0.04727823070787931	0.002276643057367141
60	3054	0.0017661982459120284	None	0.18316653826391968	0.0017661982459120284
60	2946	0.0009023094476975384	None	0.056399485728380536	0.0009023094476975384
60	2927	0.001573708324588574	None	0.21227079164137516	0.001573708324588574
60	2959	0.0013687343701053443	None	0.18316653826391968	0.0013687343701053443
60	2952	0.00022522965805175035	None	0.19980557666175355	0.00022522965805175035
60	3032	0.0003408294802747204	None	0.08805620479744848	0.0003408294802747204
60	2775	0.0008003106407595545	None	0.22939552892754164	0.0008003106407595545
60	3089	0.00275901429456592	None	0.08741960391786123	0.00275901429456592
60	3081	0.001886590540922163	None	0.2774047632746609	0.001886590540922163
60	2778	0.004532506309641697	None	0.14383917543180738	0.004532506309641697
60	2979	0.00045385183761331314	None	0.4307236462191926	0.00045385183761331314
60	3025	0.002252421724642791	None	0.0	0.002252421724642791
60	3011	0.0027303127333253	None	0.056399485728380536	0.0027303127333253
60	3009	0.0007419474081638998	None	0.07701221342240343	0.0007419474081638998
60	3096	0.0017256090408630268	None	0.14443511806792264	0.0017256090408630268
60	2623	0.001012943584873185	None	0.5379035776383841	0.001012943584873185
60	3100	0.00020574183854537594	None	0.2303232430949354	0.00020574183854537594
60	3076	0.007922480123837694	None	0.20901739546013448	0.007922480123837694
60	2957	0.004784239392717987	None	0.0	0.004784239392717987
60	3088	0.001500506203204709	None	0.14942456118912945	0.001500506203204709
60	3014	0.0012963886307941414	None	0.16167781157191458	0.0012963886307941414
60	3091	0.0006498639390302313	None	0.12309465037005776	0.0006498639390302313
60	3083	0.0047528523806114375	None	0.0	0.0047528523806114375
60	2589	0.0020552703310593237	None	0.37684327897682046	0.0020552703310593237
60	2871	0.0017348005443105071	None	0.04727823070787931	0.0017348005443105071
60	2938	0.002655988240179778	None	0.11611513869905385	0.002655988240179778
60	3019	0.002711043123078812	None	0.11826066323344811	0.002711043123078812
60	2948	0.0013123361247971406	None	0.1334209252918055	0.0013123361247971406
60	2808	0.001967851775187781	None	0.08741960391786123	0.001967851775187781
60	3061	0.0069376600114078035	None	0.0	0.0069376600114078035
60	3003	0.0016375528342808326	None	0.20602092062960736	0.0016375528342808326
60	2972	0.0021882315664820697	None	0.1711989221417652	0.0021882315664820697
60	3043	0.0016235110542651692	None	0.08683429642866419	0.0016235110542651692
60	3077	0.006962788479969646	None	0.16140745375670412	0.006962788479969646
60	3079	0.003572755658852606	None	0.0662824576907862	0.003572755658852606
60	2896	0.0020624043445721264	None	0.08741960391786123	0.0020624043445721264
60	2861	0.0009900733890520453	None	0.22021807512748898	0.0009900733890520453
60	3068	0.00039931606571305477	None	0.0	0.00039931606571305477
60	2994	0.002593178238093374	None	0.056399485728380536	0.002593178238093374
60	3046	0.0024456408124711644	None	0.056399485728380536	0.0024456408124711644
60	2985	0.0017296194704216619	None	0.3139577861698459	0.0017296194704216619
60	2860	0.0020487003016248302	None	0.14942456118912945	0.0020487003016248302
60	3055	0.0009986908532153187	None	0.18642632722168576	0.0009986908532153187
60	2915	0.00014195439626083097	None	0.42482177189470993	0.00014195439626083097
60	2923	0.004614698349406444	None	0.1711989221417652	0.004614698349406444
60	2705	0.002054415420928174	None	0.08805620479744848	0.002054415420928174
60	2721	0.0005303034143469216	None	0.36075892201773996	0.0005303034143469216
60	2698	0.000116839422922326	None	0.45643783711823016	0.000116839422922326
60	2976	0.001854400984195146	None	0.15375165818592376	0.001854400984195146
60	2904	0.0028310848584961646	None	0.12309465037005776	0.0028310848584961646
60	2916	0.0015977933994615267	None	0.18316653826391968	0.0015977933994615267
60	3037	5.884364536833582e-05	None	0.2432825503764954	5.884364536833582e-05
60	3098	0.0020339487750219306	None	0.08683429642866419	0.0020339487750219306
60	2873	0.0013616754358984277	None	0.07701221342240343	0.0013616754358984277
60	2929	0.0026003261477376334	None	0.11611513869905385	0.0026003261477376334
60	2734	0.0015728171362548995	None	0.21227079164137516	0.0015728171362548995
60	3090	0.002412015489079996	None	0.04727823070787931	0.002412015489079996
60	3001	0.0021022755272915535	None	0.12309465037005776	0.0021022755272915535
60	3062	0.004782254309856496	None	0.18327361040421364	0.004782254309856496
60	3085	0.009849863208006952	None	0.20471180811109427	0.009849863208006952
60	3051	0.0007399615377341402	None	0.1976220265987508	0.0007399615377341402
60	3052	0.0006433233319608647	None	0.2608444368611963	0.0006433233319608647
60	2941	0.0013909596553516677	None	0.0662824576907862	0.0013909596553516677
60	2789	0.0009688281196588494	None	0.23724294838774154	0.0009688281196588494
60	3044	0.0014617868765833303	None	0.16755083740223364	0.0014617868765833303
60	3030	0.011320761131606284	None	0.2684500626907088	0.011320761131606284
60	2925	0.00325954934912443	None	0.17999226926228168	0.00325954934912443
60	3033	0.0004063654090477375	None	0.2608444368611963	0.0004063654090477375
60	2895	0.00029345672946860986	None	0.18642632722168576	0.00029345672946860986
60	2981	0.003118281969108194	None	0.17617848204626133	0.003118281969108194
60	2892	0.0030637780575837347	None	0.07701221342240343	0.0030637780575837347
60	2731	0.002610066421996245	None	0.0662824576907862	0.002610066421996245
60	2807	0.0011043875355978747	None	0.19267891587651662	0.0011043875355978747
60	3073	0.0019391161476817363	None	0.21245230564555123	0.0019391161476817363
60	2821	0.0031979668092396033	None	0.0	0.0031979668092396033
109	5298	0.037684678216171295	None	0.0	0.037684678216171295
109	5310	0.031355923126247534	None	0.0	0.031355923126247534
109	5098	0.03471859000008161	None	0.0	0.03471859000008161
109	5469	0.02765761881258495	None	0.0	0.02765761881258495
109	5441	0.035734777123695126	None	0.0	0.035734777123695126
109	5319	0.02588832417635874	None	0.0	0.02588832417635874
109	5434	0.027653557115051037	None	0.0	0.027653557115051037
109	5307	0.036207491686805926	None	0.0	0.036207491686805926
109	5339	0.03601622826555568	None	0.0	0.03601622826555568
109	5515	0.03519932585785128	None	0.0	0.03519932585785128
109	5371	0.035731753119557716	None	0.0	0.035731753119557716
109	5506	0.0330490567769323	None	0.0	0.0330490567769323
109	5428	0.02599784643004921	None	0.0	0.02599784643004921
109	5326	0.030486461079407945	None	0.0	0.030486461079407945
109	5461	0.028690540097349334	None	0.0	0.028690540097349334
109	4486	0.035064053012217065	None	0.0	0.035064053012217065
109	5513	0.03495487613084366	None	0.0	0.03495487613084366
109	5289	0.02574606647336815	None	0.0	0.02574606647336815
109	5181	0.030080328027325378	None	0.0	0.030080328027325378
109	5470	0.032336201056111284	None	0.0	0.032336201056111284
109	5524	0.02713469526757549	None	0.0	0.02713469526757549
109	5297	0.030356519679563695	None	0.0	0.030356519679563695
109	5545	0.03658246973336069	None	0.0	0.03658246973336069
109	4339	0.035086303348959354	None	0.0	0.035086303348959354
109	5455	0.035625293212821346	None	0.0	0.035625293212821346
109	5526	0.026920687629345515	None	0.0	0.026920687629345515
109	5408	0.034932318277630575	None	0.0	0.034932318277630575
109	5257	0.03640730209130569	None	0.0	0.03640730209130569
109	4965	0.02647951833573528	None	0.0	0.02647951833573528
109	5396	0.02610536879260758	None	0.0	0.02610536879260758
109	5527	0.034362323632321785	None	0.0	0.034362323632321785
109	5495	0.033054001514394735	None	0.0	0.033054001514394735
109	5366	0.037214523102533856	None	0.0	0.037214523102533856
109	5344	0.03276613813191332	None	0.02055603119410346	0.03276613813191332
109	4966	0.029995899222098454	None	0.0	0.029995899222098454
109	4801	0.03519418466482766	None	0.0	0.03519418466482766
109	5293	0.03470181886033713	None	0.0	0.03470181886033713
109	5522	0.02634986168173859	None	0.0	0.02634986168173859
109	5431	0.03575929463526317	None	0.0	0.03575929463526317
109	5525	0.02470075014806108	None	0.0	0.02470075014806108
109	5493	0.027058552698136132	None	0.02055603119410346	0.027058552698136132
109	5056	0.028554089372378817	None	0.0	0.028554089372378817
109	5234	0.02981022616877793	None	0.0	0.02981022616877793
109	5533	0.02507228928671541	None	0.0	0.02507228928671541
109	5220	0.03396295287475222	None	0.0	0.03396295287475222
109	5348	0.03326089723181832	None	0.0	0.03326089723181832
109	4337	0.033250653199962045	None	0.0	0.033250653199962045
109	4484	0.039849286786304505	None	0.0	0.039849286786304505
109	5519	0.023560441629198667	None	0.0	0.023560441629198667
109	5403	0.026161635722678215	None	0.0	0.026161635722678215
109	5379	0.035208301575964336	None	0.0	0.035208301575964336
109	4540	0.03517912921028085	None	0.0	0.03517912921028085
109	5152	0.029954576713149356	None	0.0	0.029954576713149356
109	5517	0.011887315740362083	None	0.0	0.011887315740362083
109	5508	0.028115425532582353	None	0.0	0.028115425532582353
109	5504	0.027529847234535377	None	0.0	0.027529847234535377
109	5121	0.03593402582616228	None	0.0	0.03593402582616228
109	5415	0.0336002739117152	None	0.0	0.0336002739117152
109	5337	0.0323602358286535	None	0.0	0.0323602358286535
109	5393	0.031797010703045143	None	0.0	0.031797010703045143
109	5283	0.029979079070445138	None	0.0	0.029979079070445138
109	4916	0.037293037430370185	None	0.0	0.037293037430370185
109	5514	0.024702778798235025	None	0.0	0.024702778798235025
109	5509	0.030871997890006365	None	0.0	0.030871997890006365
109	5301	0.03277310135879158	None	0.0	0.03277310135879158
109	5544	0.023758016012702318	None	0.0	0.023758016012702318
109	4912	0.03333443601327307	None	0.0	0.03333443601327307
109	4891	0.031956106563860005	None	0.0	0.031956106563860005
109	4920	0.036087471891027526	None	0.0	0.036087471891027526
109	5452	0.02591804480169211	None	0.0	0.02591804480169211
109	5168	0.029519849427652487	None	0.02055603119410346	0.029519849427652487
109	5342	0.0348642428917936	None	0.0	0.0348642428917936
109	5541	0.01881663410505187	None	0.0	0.01881663410505187
109	5201	0.036101414673136635	None	0.0	0.036101414673136635
109	5477	0.034181865660834726	None	0.0	0.034181865660834726
109	5443	0.032719596945156824	None	0.0	0.032719596945156824
109	5460	0.028346210726091867	None	0.02055603119410346	0.028346210726091867
109	4882	0.0367663229031989	None	0.0	0.0367663229031989
109	5365	0.022255150499098326	None	0.02055603119410346	0.022255150499098326
109	5413	0.03341735522087835	None	0.0	0.03341735522087835
109	5520	0.03498132817276633	None	0.0	0.03498132817276633
109	5505	0.029065850627977043	None	0.0	0.029065850627977043
109	5516	0.02631080659825764	None	0.0	0.02631080659825764
109	5468	0.03199039979765479	None	0.0	0.03199039979765479
109	5360	0.03558869577128018	None	0.0	0.03558869577128018
109	5419	0.03467577840297287	None	0.0	0.03467577840297287
109	5317	0.0340176135930672	None	0.0	0.0340176135930672
109	5125	0.03443759266070899	None	0.0	0.03443759266070899
109	4918	0.03308186618010386	None	0.0	0.03308186618010386
109	4552	0.03431032876099218	None	0.0	0.03431032876099218
109	5407	0.028697710781340032	None	0.02360792628913999	0.028697710781340032
109	5406	0.0356537668501249	None	0.0	0.0356537668501249
109	5375	0.026202441398970582	None	0.0	0.026202441398970582
109	4657	0.03744892140043967	None	0.0	0.03744892140043967
109	5492	0.02518827282382037	None	0.0	0.02518827282382037
109	5481	0.0357596170120035	None	0.0	0.0357596170120035
109	5446	0.034337269558975696	None	0.0	0.034337269558975696
109	5532	0.03543464914561629	None	0.0	0.03543464914561629
109	5528	0.023697184272930112	None	0.0	0.023697184272930112
109	5473	0.030050027660147426	None	0.0	0.030050027660147426
110	5298	0.037684678216171295	None	0.0	0.037684678216171295
110	5310	0.031355923126247534	None	0.0	0.031355923126247534
110	5098	0.03471859000008161	None	0.0	0.03471859000008161
110	5469	0.02765761881258495	None	0.0	0.02765761881258495
110	5441	0.035734777123695126	None	0.0	0.035734777123695126
110	5596	0.02595596130995221	None	0.0	0.02595596130995221
110	5307	0.036207491686805926	None	0.0	0.036207491686805926
110	5515	0.03519932585785128	None	0.0	0.03519932585785128
110	5371	0.035731753119557716	None	0.0	0.035731753119557716
110	5506	0.0330490567769323	None	0.0	0.0330490567769323
110	5428	0.02599784643004921	None	0.0	0.02599784643004921
110	5582	0.03675198194481972	None	0.0	0.03675198194481972
110	5326	0.030486461079407945	None	0.0	0.030486461079407945
110	5461	0.028690540097349334	None	0.0	0.028690540097349334
110	4486	0.035064053012217065	None	0.0	0.035064053012217065
110	5513	0.03495487613084366	None	0.0	0.03495487613084366
110	5289	0.02574606647336815	None	0.0	0.02574606647336815
110	5558	0.025982865155329365	None	0.0	0.025982865155329365
110	5586	0.02634784734661443	None	0.0	0.02634784734661443
110	5470	0.032336201056111284	None	0.0	0.032336201056111284
110	5524	0.02713469526757549	None	0.0	0.02713469526757549
110	5297	0.030356519679563695	None	0.0	0.030356519679563695
110	5545	0.03658246973336069	None	0.0	0.03658246973336069
110	4339	0.035086303348959354	None	0.0	0.035086303348959354
110	5571	0.025802338998698153	None	0.0	0.025802338998698153
110	5566	0.01621523651995504	None	0.008222412477641385	0.01621523651995504
110	5526	0.026920687629345515	None	0.0	0.026920687629345515
110	5408	0.034932318277630575	None	0.0	0.034932318277630575
110	5257	0.03640730209130569	None	0.0	0.03640730209130569
110	4965	0.02647951833573528	None	0.0	0.02647951833573528
110	5396	0.02610536879260758	None	0.0	0.02610536879260758
110	5527	0.034362323632321785	None	0.0	0.034362323632321785
110	5495	0.033054001514394735	None	0.0	0.033054001514394735
110	5366	0.037214523102533856	None	0.0	0.037214523102533856
110	5344	0.03276613813191332	None	0.008222412477641385	0.03276613813191332
110	4966	0.029995899222098454	None	0.0	0.029995899222098454
110	5559	0.03518068404775636	None	0.0	0.03518068404775636
110	5293	0.03470181886033713	None	0.0	0.03470181886033713
110	5522	0.02634986168173859	None	0.0	0.02634986168173859
110	5431	0.03575929463526317	None	0.0	0.03575929463526317
110	5600	0.03435467387087486	None	0.0	0.03435467387087486
110	5590	0.03330525767632917	None	0.0	0.03330525767632917
110	5493	0.027058552698136132	None	0.008222412477641385	0.027058552698136132
110	5056	0.028554089372378817	None	0.0	0.028554089372378817
110	5234	0.02981022616877793	None	0.0	0.02981022616877793
110	5533	0.02507228928671541	None	0.0	0.02507228928671541
110	5577	0.028151553001569535	None	0.0	0.028151553001569535
110	5560	0.018804278112257246	None	0.0	0.018804278112257246
110	5572	0.03808745126021608	None	0.0	0.03808745126021608
110	5583	0.028679536975987584	None	0.008222412477641385	0.028679536975987584
110	4337	0.033250653199962045	None	0.0	0.033250653199962045
110	4484	0.039849286786304505	None	0.0	0.039849286786304505
110	5379	0.035208301575964336	None	0.0	0.035208301575964336
110	4540	0.03517912921028085	None	0.0	0.03517912921028085
110	5152	0.029954576713149356	None	0.0	0.029954576713149356
110	5508	0.028115425532582353	None	0.0	0.028115425532582353
110	5121	0.03593402582616228	None	0.0	0.03593402582616228
110	5415	0.0336002739117152	None	0.0	0.0336002739117152
110	5598	0.02858434484329533	None	0.0	0.02858434484329533
110	5337	0.0323602358286535	None	0.0	0.0323602358286535
110	5593	0.03160533082035942	None	0.008222412477641385	0.03160533082035942
110	5393	0.031797010703045143	None	0.0	0.031797010703045143
110	4916	0.037293037430370185	None	0.0	0.037293037430370185
110	5599	-0.002407990926109802	None	0.04711480264768566	-0.002407990926109802
110	5563	0.03061437956951783	None	0.008222412477641385	0.03061437956951783
110	5509	0.030871997890006365	None	0.0	0.030871997890006365
110	5301	0.03277310135879158	None	0.0	0.03277310135879158
110	4912	0.03333443601327307	None	0.0	0.03333443601327307
110	4891	0.031956106563860005	None	0.0	0.031956106563860005
110	4920	0.036087471891027526	None	0.0	0.036087471891027526
110	5595	0.02624085408577304	None	0.0	0.02624085408577304
110	5580	0.02633379178527761	None	0.0	0.02633379178527761
110	5452	0.02591804480169211	None	0.0	0.02591804480169211
110	5342	0.0348642428917936	None	0.0	0.0348642428917936
110	5201	0.036101414673136635	None	0.0	0.036101414673136635
110	5477	0.034181865660834726	None	0.0	0.034181865660834726
110	5570	0.03692015723129275	None	0.0	0.03692015723129275
110	5443	0.032719596945156824	None	0.0	0.032719596945156824
110	5460	0.028346210726091867	None	0.008222412477641385	0.028346210726091867
110	4882	0.0367663229031989	None	0.0	0.0367663229031989
110	5413	0.03341735522087835	None	0.0	0.03341735522087835
110	5520	0.03498132817276633	None	0.0	0.03498132817276633
110	5468	0.03199039979765479	None	0.0	0.03199039979765479
110	5360	0.03558869577128018	None	0.0	0.03558869577128018
110	5419	0.03467577840297287	None	0.0	0.03467577840297287
110	5317	0.0340176135930672	None	0.0	0.0340176135930672
110	5125	0.03443759266070899	None	0.0	0.03443759266070899
110	4918	0.03308186618010386	None	0.0	0.03308186618010386
110	5574	0.032863340588539	None	0.0	0.032863340588539
110	4552	0.03431032876099218	None	0.0	0.03431032876099218
110	5407	0.028697710781340032	None	0.018361720447108883	0.028697710781340032
110	5569	0.026711483281359194	None	0.0	0.026711483281359194
110	5406	0.0356537668501249	None	0.0	0.0356537668501249
110	5375	0.026202441398970582	None	0.0	0.026202441398970582
110	4657	0.03744892140043967	None	0.0	0.03744892140043967
110	5492	0.02518827282382037	None	0.0	0.02518827282382037
110	5481	0.0357596170120035	None	0.0	0.0357596170120035
110	5446	0.034337269558975696	None	0.0	0.034337269558975696
110	5528	0.023697184272930112	None	0.0	0.023697184272930112
110	5473	0.030050027660147426	None	0.0	0.030050027660147426
76	3724	0.018108102537010957	None	0.0	0.018108102537010957
76	3870	0.023505609366703217	None	0.0	0.023505609366703217
76	3885	0.017062931107936597	None	0.0	0.017062931107936597
76	3808	0.019080682256915588	None	0.0	0.019080682256915588
76	3729	0.025934804375628895	None	0.025230451750616105	0.025934804375628895
76	3607	0.009119358059366214	None	0.48247923658457215	0.009119358059366214
76	3823	0.016916369509249404	None	0.025406462568576964	0.016916369509249404
76	3783	0.015069843844291872	None	0.0	0.015069843844291872
76	3843	0.023645259673897533	None	0.02055603119410346	0.023645259673897533
76	3551	0.027655945091433914	None	0.0	0.027655945091433914
76	3626	0.016853297037263765	None	0.0	0.016853297037263765
76	3760	0.024141051395739684	None	0.0	0.024141051395739684
76	3767	0.023585088139044558	None	0.0	0.023585088139044558
76	3889	0.021722107964937766	None	0.0	0.021722107964937766
76	3850	0.024073451650127836	None	0.09102294823700957	0.024073451650127836
76	3802	0.023693724577196457	None	0.0	0.023693724577196457
76	3801	0.02240254332437105	None	0.0	0.02240254332437105
76	3852	0.017914311111523768	None	0.0	0.017914311111523768
76	3676	0.02616962391639897	None	0.0	0.02616962391639897
76	3649	0.026981994484011708	None	0.0	0.026981994484011708
76	3536	0.022508552088261555	None	0.0	0.022508552088261555
76	3865	0.017847362499389396	None	0.0	0.017847362499389396
76	3827	0.02367049490535766	None	0.0	0.02367049490535766
76	3773	0.02865337873367442	None	0.02055603119410346	0.02865337873367442
76	3596	0.021483244097321396	None	0.012333618716462078	0.021483244097321396
76	3746	0.023462494410351878	None	0.0	0.023462494410351878
76	3862	0.02544996430932652	None	0.012333618716462078	0.02544996430932652
76	3868	0.026315077762136173	None	0.025230451750616105	0.026315077762136173
76	3679	0.02482241371437122	None	0.025406462568576964	0.02482241371437122
76	3815	0.018393187042057977	None	0.0	0.018393187042057977
76	3609	0.02302109671721002	None	0.0	0.02302109671721002
76	3894	-0.0005967282324218355	None	0.0	-0.0005967282324218355
76	3851	0.036653555315481395	None	0.014267508672233397	0.036653555315481395
76	3756	0.017814113914790118	None	0.0	0.017814113914790118
76	3653	0.02246644001849059	None	0.0	0.02246644001849059
76	3588	0.025419833008287446	None	0.012333618716462078	0.025419833008287446
76	3869	0.02538111125535526	None	0.025230451750616105	0.02538111125535526
76	3758	0.022667831869558924	None	0.027764647880211445	0.022667831869558924
76	3768	0.02292235681104643	None	0.0	0.02292235681104643
76	3755	0.016348128503351402	None	0.012333618716462078	0.016348128503351402
76	3606	0.023054240240397022	None	0.0	0.023054240240397022
76	3871	0.02512435119307475	None	0.025230451750616105	0.02512435119307475
76	3792	0.028138888426139076	None	0.012333618716462078	0.028138888426139076
76	3788	0.02383726891381207	None	0.02055603119410346	0.02383726891381207
76	3896	0.003234570332491462	None	0.012333618716462078	0.003234570332491462
76	3866	0.019287351086139784	None	0.0	0.019287351086139784
76	3849	0.03547793305337991	None	0.02055603119410346	0.03547793305337991
76	3883	0.01934822630104902	None	0.0	0.01934822630104902
76	3839	0.019583914501090992	None	0.0	0.019583914501090992
76	3873	0.02067469278846844	None	0.0	0.02067469278846844
76	3603	0.01564637931812731	None	0.0	0.01564637931812731
76	3646	0.012466921596769686	None	0.0	0.012466921596769686
76	3495	0.024288121795953774	None	0.0	0.024288121795953774
76	3614	0.022416547711931738	None	0.0	0.022416547711931738
76	3750	0.026407831439776232	None	0.0	0.026407831439776232
76	3770	0.02563182837052598	None	0.0	0.02563182837052598
76	3725	0.0165095472721805	None	0.0	0.0165095472721805
76	3793	0.022383874093204383	None	0.0	0.022383874093204383
76	3690	0.023193355622927653	None	0.0	0.023193355622927653
76	3715	0.01627175074392976	None	0.027764647880211445	0.01627175074392976
76	3884	0.024000638784084656	None	0.0	0.024000638784084656
76	3820	0.01820032735496546	None	0.0	0.01820032735496546
76	3846	0.03566620945479968	None	0.014267508672233397	0.03566620945479968
76	3893	0.018146031369192323	None	0.0	0.018146031369192323
76	3859	0.016749316450774324	None	0.0	0.016749316450774324
76	3740	0.019315560540031224	None	0.0	0.019315560540031224
76	3616	0.017418025851277698	None	0.02055603119410346	0.017418025851277698
76	3593	0.022931267358562223	None	0.0	0.022931267358562223
76	3442	0.023284270815476737	None	0.0	0.023284270815476737
76	3879	0.02553458456964167	None	0.0	0.02553458456964167
76	3780	0.018480824529774686	None	0.0	0.018480824529774686
76	3872	0.016477345023578515	None	0.0	0.016477345023578515
76	3338	0.02358278755835649	None	0.0	0.02358278755835649
76	3786	0.013203887695348809	None	0.0	0.013203887695348809
76	3837	0.02564746369258885	None	0.0	0.02564746369258885
76	3557	0.013187879965321801	None	0.0	0.013187879965321801
76	3671	0.017299536378213635	None	0.0	0.017299536378213635
76	3891	0.025608755935231355	None	0.025230451750616105	0.025608755935231355
76	3568	0.025012280677192918	None	0.0	0.025012280677192918
76	3834	0.023039224701065928	None	0.0	0.023039224701065928
76	3555	0.01484422535189602	None	0.0	0.01484422535189602
76	3592	0.018631428139675922	None	0.0	0.018631428139675922
76	3492	0.022815491753660096	None	0.09102294823700957	0.022815491753660096
76	3845	0.011843376971285804	None	0.1033042714944035	0.011843376971285804
76	3821	0.015859860799535934	None	0.025230451750616105	0.015859860799535934
76	3511	0.02338907200908094	None	0.0	0.02338907200908094
76	3860	0.01809372584177024	None	0.014267508672233397	0.01809372584177024
76	3759	0.02528258900430875	None	0.06265071012665685	0.02528258900430875
76	3660	0.025771005640033373	None	0.0	0.025771005640033373
76	3499	0.020313899212395427	None	0.0	0.020313899212395427
76	3803	0.022210339959327936	None	0.0	0.022210339959327936
76	3722	0.0172119122587381	None	0.0	0.0172119122587381
76	3797	0.02604887228859171	None	0.027764647880211445	0.02604887228859171
76	3816	0.017308123657217147	None	0.02055603119410346	0.017308123657217147
76	3628	0.025978739823202104	None	0.0	0.025978739823202104
76	3864	0.005970560388542347	None	0.0	0.005970560388542347
76	3789	0.018024353787756846	None	0.027764647880211445	0.018024353787756846
76	3853	0.002081767003384141	None	0.0	0.002081767003384141
76	3619	0.022783004242560665	None	0.0	0.022783004242560665
76	3900	0.02167192998068993	None	0.0	0.02167192998068993
30	1211	0.34954909807161505	0.34954909807161505	0.36224396921275315	0.34954909807161505
30	1429	0.33333333333333337	0.33333333333333337	0.3918464330825782	0.33333333333333337
30	1528	0.3309292423456883	0.3309292423456883	0.3789256438903528	0.3309292423456883
30	1483	0.3185262859377461	0.3185262859377461	0.3297001222999729	0.3185262859377461
30	1336	0.3205572556932192	0.3205572556932192	0.37368597845058293	0.3205572556932192
30	1543	0.3765653060201193	0.3765653060201193	0.395743234396497	0.3765653060201193
30	1548	0.2473825292343212	0.2473825292343212	0.3360351451573473	0.2473825292343212
30	1259	0.38365686104566843	0.38365686104566843	0.41447444827761426	0.38365686104566843
30	1577	0.50997661631726	0.50997661631726	0.541025159229194	0.50997661631726
30	1396	0.3537652875649799	0.3537652875649799	0.3569749942911008	0.3537652875649799
30	1008	0.37354564711793525	0.37354564711793525	0.4853747129589479	0.37354564711793525
30	1415	0.37081647063537704	0.37081647063537704	0.37286925797815035	0.37081647063537704
30	1420	0.3859852595221913	0.3859852595221913	0.3892562856602148	0.3859852595221913
30	1495	0.5690304024239288	0.5690304024239288	0.653031890505986	0.5690304024239288
30	1551	0.28049047018565926	0.28049047018565926	0.3629542085420122	0.28049047018565926
30	1448	0.3833064683691959	0.3833064683691959	0.44567728670107887	0.3833064683691959
30	1378	0.2665940602862788	0.2665940602862788	0.3454245066662287	0.2665940602862788
30	1525	0.3765653060201193	0.3765653060201193	0.395743234396497	0.3765653060201193
30	1553	0.4145468745235246	0.4145468745235246	0.42024863391775663	0.4145468745235246
30	1404	0.3271964379324113	0.3271964379324113	0.38084638312033	0.3271964379324113
30	1125	0.3075226525715942	0.3075226525715942	0.4825615632980108	0.3075226525715942
30	1393	0.3528133422860208	0.3528133422860208	0.41882147762314403	0.3528133422860208
30	1502	0.3743177868728057	0.3743177868728057	0.4423101081835982	0.3743177868728057
30	1570	0.3504027096429452	0.3504027096429452	0.5061152173172248	0.3504027096429452
30	1556	0.3185262859377461	0.3185262859377461	0.3297001222999729	0.3185262859377461
30	1593	0.353270568919125	0.353270568919125	0.3744978576462904	0.353270568919125
30	1408	0.3961079104073586	0.3961079104073586	0.4583117671079977	0.3961079104073586
30	645	0.38365686104566843	0.38365686104566843	0.41447444827761426	0.38365686104566843
30	1288	0.22189514164974602	0.22189514164974602	0.3540751363073597	0.22189514164974602
30	1470	0.34763668387906843	0.34763668387906843	0.46073944312477433	0.34763668387906843
30	1389	0.36238000688286826	0.36238000688286826	0.3659947589994036	0.36238000688286826
30	1501	0.39625290987269074	0.39625290987269074	0.5170671435856324	0.39625290987269074
30	1563	0.29708727969457793	0.29708727969457793	0.3043399319008644	0.29708727969457793
30	1512	0.3335326907023912	0.3335326907023912	0.33371342406336235	0.3335326907023912
30	1367	0.3232576023867078	0.3232576023867078	0.3453878098967736	0.3232576023867078
30	1536	0.3381945272079666	0.3381945272079666	0.4142118847619578	0.3381945272079666
30	1486	0.34888355566543405	0.34888355566543405	0.40684334878784956	0.34888355566543405
30	1294	0.3447471693525377	0.3447471693525377	0.46415301843875784	0.3447471693525377
30	1454	0.3067042829923622	0.3067042829923622	0.3367947978387112	0.3067042829923622
30	1523	0.2773373260128167	0.2773373260128167	0.2773373260128167	0.2773373260128167
30	1579	0.3757538022812666	0.3757538022812666	0.3969914114405472	0.3757538022812666
30	1476	0.2978110132298578	0.2978110132298578	0.3727764769669736	0.2978110132298578
30	1485	0.3341371555762072	0.3341371555762072	0.3341371555762072	0.3341371555762072
30	1538	0.362244222559207	0.362244222559207	0.40083947813857	0.362244222559207
30	1067	0.2950678154760921	0.2950678154760921	0.36212232299630653	0.2950678154760921
30	1539	0.33746065944603115	0.33746065944603115	0.4068142372689298	0.33746065944603115
30	1385	0.3396998911072798	0.3396998911072798	0.4433399183018717	0.3396998911072798
30	1568	0.30345931800872816	0.30345931800872816	0.36746248514416296	0.30345931800872816
30	1156	0.36344884404772326	0.36344884404772326	0.4296903049747451	0.36344884404772326
30	1239	0.29573273567840697	0.29573273567840697	0.3008047420115176	0.29573273567840697
30	1402	0.4082674195377156	0.4082674195377156	0.42018421796672767	0.4082674195377156
30	1409	0.40056890619502505	0.40056890619502505	0.46703886728851185	0.40056890619502505
30	1583	0.3384781398542989	0.3384781398542989	0.3868459235101344	0.3384781398542989
30	1353	0.37655921259016306	0.37655921259016306	0.4375494998194077	0.37655921259016306
30	1400	0.2837621125278128	0.2837621125278128	0.33670642592371175	0.2837621125278128
30	1572	0.38541528837330286	0.38541528837330286	0.41941500882813054	0.38541528837330286
30	1580	0.3276056183618004	0.3276056183618004	0.37678150322670073	0.3276056183618004
30	1330	0.33600342790842247	0.33600342790842247	0.3555783128003944	0.33600342790842247
30	1405	0.31403049353400997	0.31403049353400997	0.3501260790581936	0.31403049353400997
30	1380	0.414284808354384	0.414284808354384	0.4338016357332576	0.414284808354384
30	275	0.312929918524681	0.312929918524681	0.3292236711644198	0.312929918524681
30	1507	0.34888355566543405	0.34888355566543405	0.40684334878784956	0.34888355566543405
30	1231	0.35358849700810707	0.35358849700810707	0.38809681238165517	0.35358849700810707
30	1585	0.309313284929866	0.309313284929866	0.31710653874012673	0.309313284929866
30	1422	0.43762887046323556	0.43762887046323556	0.4523639692896026	0.43762887046323556
30	1412	0.29025954178261654	0.29025954178261654	0.29025954178261654	0.29025954178261654
30	1387	0.3732795539221815	0.3732795539221815	0.39848530104012514	0.3732795539221815
30	1566	0.3594386889804166	0.3594386889804166	0.36317014791961777	0.3594386889804166
30	1419	0.3335031594633695	0.3335031594633695	0.3400452117394166	0.3335031594633695
30	1554	0.34954909807161505	0.34954909807161505	0.36224396921275315	0.34954909807161505
30	1590	0.3887435950139098	0.3887435950139098	0.5132066907254946	0.3887435950139098
30	1558	0.36238000688286826	0.36238000688286826	0.3659947589994036	0.36238000688286826
30	1488	0.34216565357341283	0.34216565357341283	0.4353528534375396	0.34216565357341283
30	999	0.5690304024239288	0.5690304024239288	0.653031890505986	0.5690304024239288
30	1382	0.3245925168067929	0.3245925168067929	0.36097376256515223	0.3245925168067929
30	1490	0.34409883426798205	0.34409883426798205	0.4196778777380731	0.34409883426798205
30	1443	0.4301992195801345	0.4301992195801345	0.5710825433018187	0.4301992195801345
30	1242	0.312929918524681	0.312929918524681	0.3292236711644198	0.312929918524681
30	1465	0.3555628715166932	0.3555628715166932	0.35983476740654724	0.3555628715166932
30	1290	0.38928085158643844	0.38928085158643844	0.4261995431374276	0.38928085158643844
30	722	0.3430559465926954	0.3430559465926954	0.415620060369419	0.3430559465926954
30	1304	0.34269685699240326	0.34269685699240326	0.3800800091070806	0.34269685699240326
30	1505	0.362051674015618	0.362051674015618	0.42417058984377115	0.362051674015618
30	1520	0.5690304024239288	0.5690304024239288	0.653031890505986	0.5690304024239288
30	1586	0.3301353322384003	0.3301353322384003	0.3946417855508946	0.3301353322384003
30	1511	0.3504027096429452	0.3504027096429452	0.5061152173172248	0.3504027096429452
30	1594	0.3750320427030072	0.3750320427030072	0.4018185608772947	0.3750320427030072
30	1519	0.32269939530573966	0.32269939530573966	0.3338295877178549	0.32269939530573966
30	1516	0.3202989692594954	0.3202989692594954	0.40570001697404184	0.3202989692594954
30	1555	0.3139119671216367	0.3139119671216367	0.3672713357669105	0.3139119671216367
30	1598	0.312929918524681	0.312929918524681	0.3292236711644198	0.312929918524681
30	1573	0.32221545876161606	0.32221545876161606	0.44989276710705156	0.32221545876161606
30	1427	0.2899350172816944	0.2899350172816944	0.3127765551123993	0.2899350172816944
30	1128	0.40056890619502505	0.40056890619502505	0.46703886728851185	0.40056890619502505
30	1592	0.3477135117027834	0.3477135117027834	0.38443713699301574	0.3477135117027834
30	1457	0.38365686104566843	0.38365686104566843	0.41447444827761426	0.38365686104566843
30	1584	0.269695942417748	0.269695942417748	0.3653183126451342	0.269695942417748
30	1388	0.3591672400135078	0.3591672400135078	0.40941403303369095	0.3591672400135078
30	1496	0.3188919807625574	0.3188919807625574	0.35008946881619574	0.3188919807625574
30	1411	0.35165935420879346	0.35165935420879346	0.40897914559767623	0.35165935420879346
139	7013	0.03623211631581673	None	0.0	0.03623211631581673
139	6277	0.02993886183988756	None	0.0	0.02993886183988756
139	6902	0.03142152077192554	None	0.0	0.03142152077192554
139	7028	0.03257410269771097	None	0.0	0.03257410269771097
139	6994	0.027863748808583843	None	0.0	0.027863748808583843
139	6998	0.02687667704824155	None	0.0	0.02687667704824155
139	6713	0.03404207728088518	None	0.0	0.03404207728088518
139	7043	0.02844654099565854	None	0.0	0.02844654099565854
139	6904	0.03270051476017025	None	0.0	0.03270051476017025
139	7019	0.010678065533009583	None	0.0	0.010678065533009583
139	6989	0.03717544708459201	None	0.0	0.03717544708459201
139	4486	0.035064053012217065	None	0.0	0.035064053012217065
139	6920	0.025660681794332004	None	0.0	0.025660681794332004
139	6408	0.034674735252955	None	0.0	0.034674735252955
139	6474	0.03536940276961628	None	0.0	0.03536940276961628
139	6022	0.03630086375653384	None	0.0	0.03630086375653384
139	7045	0.010355145871722655	None	0.0	0.010355145871722655
139	6883	0.033659822629203646	None	0.0	0.033659822629203646
139	6722	0.034160962608562155	None	0.0	0.034160962608562155
139	6737	0.034202683467000755	None	0.0	0.034202683467000755
139	6926	0.025427922772031774	None	0.0	0.025427922772031774
139	7022	0.00982224838300905	None	0.0	0.00982224838300905
139	6760	0.031833538099500513	None	0.0	0.031833538099500513
139	7041	0.026878183690133443	None	0.0	0.026878183690133443
139	7002	0.028804253716369414	None	0.0	0.028804253716369414
139	6960	0.02483481873874775	None	0.0	0.02483481873874775
139	5527	0.034362323632321785	None	0.0	0.034362323632321785
139	7030	0.03524127723575625	None	0.0	0.03524127723575625
139	6840	0.03301550645298297	None	0.0	0.03301550645298297
139	6910	0.02974830870512289	None	0.0	0.02974830870512289
139	6597	0.03579387350964796	None	0.0	0.03579387350964796
139	7020	0.036022459138034486	None	0.0	0.036022459138034486
139	6952	0.025851517961828472	None	0.0	0.025851517961828472
139	6979	0.031989710926062086	None	0.0	0.031989710926062086
139	6472	0.036209319413218866	None	0.0	0.036209319413218866
139	5854	0.03342760864530358	None	0.0	0.03342760864530358
139	7037	0.025128067047165806	None	0.0	0.025128067047165806
139	6988	0.03424840893181565	None	0.0	0.03424840893181565
139	7016	0.03423102525764428	None	0.0	0.03423102525764428
139	6060	0.03588811017063729	None	0.0	0.03588811017063729
139	6868	0.035392830255217334	None	0.0	0.035392830255217334
139	7032	0.03485610129026909	None	0.04404954950724678	0.03485610129026909
139	7048	0.0269592621897708	None	0.0	0.0269592621897708
139	6598	0.03380407529701247	None	0.0	0.03380407529701247
139	6821	0.031027067653077844	None	0.0	0.031027067653077844
139	7008	0.024733264168454113	None	0.0	0.024733264168454113
139	7050	0.024664279472153383	None	0.0	0.024664279472153383
139	6865	0.03761551680417982	None	0.0	0.03761551680417982
139	7010	0.02917254941419263	None	0.0	0.02917254941419263
139	6898	0.03713909962990177	None	0.0	0.03713909962990177
139	7025	0.02246673423456248	None	0.02360792628913999	0.02246673423456248
139	6073	0.03598776775531232	None	0.0	0.03598776775531232
139	6181	0.03533962689596337	None	0.0	0.03533962689596337
139	6969	0.033055176496417295	None	0.0	0.033055176496417295
139	6990	0.028995271513382125	None	0.0	0.028995271513382125
139	5881	0.035972225126431126	None	0.0	0.035972225126431126
139	6845	0.0360461756472573	None	0.0	0.0360461756472573
139	7046	0.025154103001560308	None	0.0	0.025154103001560308
139	7012	0.02303412700908621	None	0.0	0.02303412700908621
139	6943	0.034845001345664636	None	0.0	0.034845001345664636
139	6923	0.026979270103365205	None	0.0	0.026979270103365205
139	4916	0.037293037430370185	None	0.0	0.037293037430370185
139	6744	0.03695933351949137	None	0.0	0.03695933351949137
139	6862	0.026127260100052473	None	0.0	0.026127260100052473
139	5976	0.03647432207166832	None	0.0	0.03647432207166832
139	6856	0.0267941381217171	None	0.04404954950724678	0.0267941381217171
139	6958	0.026798835177736	None	0.0	0.026798835177736
139	6878	0.03531582255028707	None	0.0	0.03531582255028707
139	6922	0.0339937040835324	None	0.0	0.0339937040835324
139	6847	0.03432307369482815	None	0.0	0.03432307369482815
139	6790	0.025245142233090816	None	0.0	0.025245142233090816
139	7044	0.026081907450440853	None	0.0	0.026081907450440853
139	6160	0.03473833687061738	None	0.0	0.03473833687061738
139	6784	0.03178181506505873	None	0.0	0.03178181506505873
139	6895	0.02997784164791136	None	0.0	0.02997784164791136
139	6978	0.03688817507280371	None	0.0	0.03688817507280371
139	5201	0.036101414673136635	None	0.0	0.036101414673136635
139	7039	0.028806639343375143	None	0.0	0.028806639343375143
139	7006	0.033755578192166874	None	0.0	0.033755578192166874
139	6423	0.03324222763995664	None	0.0	0.03324222763995664
139	6912	0.03215526702964377	None	0.0	0.03215526702964377
139	7001	0.02467666843165615	None	0.0	0.02467666843165615
139	6497	0.0374153580860999	None	0.0	0.0374153580860999
139	7034	0.024929557742887368	None	0.0	0.024929557742887368
139	7049	0.024870462650973587	None	0.0	0.024870462650973587
139	6993	0.029537319573156164	None	0.0	0.029537319573156164
139	6859	0.02940762482187312	None	0.0	0.02940762482187312
139	6940	0.02949829696945639	None	0.0	0.02949829696945639
139	6997	0.032018843533280446	None	0.0	0.032018843533280446
139	7005	0.023085422806180367	None	0.0	0.023085422806180367
139	6803	0.035687362472371004	None	0.0	0.035687362472371004
139	6695	0.03401370989169734	None	0.0	0.03401370989169734
139	6751	0.036370951716212706	None	0.0	0.036370951716212706
139	6929	0.03563184865481072	None	0.0	0.03563184865481072
139	6963	0.024173590204660412	None	0.0	0.024173590204660412
139	6918	0.032745268292249816	None	0.0	0.032745268292249816
139	6955	0.01602986259437085	None	0.0	0.01602986259437085
139	6937	0.02896567151142797	None	0.0	0.02896567151142797
139	7035	0.03707800735550361	None	0.0	0.03707800735550361
139	6812	0.037606557345709814	None	0.0	0.037606557345709814
71	3381	0.021407920444608316	None	0.0	0.021407920444608316
71	3147	0.007087889450513193	None	0.0	0.007087889450513193
71	3582	0.010414389733537808	None	0.05969053944780275	0.010414389733537808
71	3045	0.0058776189720323386	None	0.11293192043307157	0.0058776189720323386
71	3558	0.012663620741619313	None	0.0	0.012663620741619313
71	3624	0.007085274086813993	None	0.0	0.007085274086813993
71	3448	0.012947467844899078	None	0.0	0.012947467844899078
71	3607	0.009119358059366214	None	0.24533860589463968	0.009119358059366214
71	3618	0.017167097029425215	None	0.0	0.017167097029425215
71	3550	0.015956093351921913	None	0.0	0.015956093351921913
71	3474	0.01615079919202023	None	0.0	0.01615079919202023
71	3629	0.008824714243458154	None	0.0	0.008824714243458154
71	3634	0.0065603757965117	None	0.06864701414560012	0.0065603757965117
71	3608	0.01695646059529916	None	0.05068402603652149	0.01695646059529916
71	3566	0.01416563617455492	None	0.0	0.01416563617455492
71	3637	0.018202199831192107	None	0.0	0.018202199831192107
71	3551	0.027655945091433914	None	0.0	0.027655945091433914
71	3626	0.016853297037263765	None	0.0	0.016853297037263765
71	3478	0.01379934627037462	None	0.01575394212541184	0.01379934627037462
71	3545	0.00917144405261188	None	0.04222992630963145	0.00917144405261188
71	3601	0.007455179042039531	None	0.11773617904627505	0.007455179042039531
71	3411	0.005473788034878308	None	0.0	0.005473788034878308
71	3649	0.026981994484011708	None	0.0	0.026981994484011708
71	3536	0.022508552088261555	None	0.0	0.022508552088261555
71	3264	0.010872054447252293	None	0.0	0.010872054447252293
71	3535	0.011469660341152753	None	0.09489562572324081	0.011469660341152753
71	3575	0.01626569462383023	None	0.0	0.01626569462383023
71	3583	0.009285670960524593	None	0.0	0.009285670960524593
71	3596	0.021483244097321396	None	0.055949794159225665	0.021483244097321396
71	3621	0.010172424086983595	None	0.0	0.010172424086983595
71	3155	0.005541600088159743	None	0.06228779173521705	0.005541600088159743
71	3613	0.011381630671370423	None	0.0	0.011381630671370423
71	3522	0.009405775475108446	None	0.01575394212541184	0.009405775475108446
71	3534	0.018281315179521744	None	0.0	0.018281315179521744
71	3635	0.006318190486983458	None	0.0	0.006318190486983458
71	3414	0.015463023677797632	None	0.0	0.015463023677797632
71	3595	0.018182490508120288	None	0.0	0.018182490508120288
71	3609	0.02302109671721002	None	0.0	0.02302109671721002
71	3581	0.014591328551722753	None	0.0	0.014591328551722753
71	3537	0.019974988333082047	None	0.0	0.019974988333082047
71	3570	0.01783932337706749	None	0.0	0.01783932337706749
71	3641	0.007554663543353345	None	0.07377144283661441	0.007554663543353345
71	3244	0.021954873954305457	None	0.01575394212541184	0.021954873954305457
71	3612	0.016878985910036868	None	0.0	0.016878985910036868
71	3513	0.011901449837073438	None	0.01575394212541184	0.011901449837073438
71	3273	0.00966461089982504	None	0.09489562572324081	0.00966461089982504
71	3588	0.025419833008287446	None	0.055949794159225665	0.025419833008287446
71	3516	0.008217116229713996	None	0.0	0.008217116229713996
71	3444	0.006026894031166239	None	0.10408105152839683	0.006026894031166239
71	3606	0.023054240240397022	None	0.0	0.023054240240397022
71	3504	0.006204028199762126	None	0.11773617904627505	0.006204028199762126
71	3594	0.013441382311515941	None	0.057252414260487695	0.013441382311515941
71	3648	0.017666683628800653	None	0.0	0.017666683628800653
71	3281	0.011889057695659316	None	0.06846483532619191	0.011889057695659316
71	3622	0.0066922111383426915	None	0.05969053944780275	0.0066922111383426915
71	3603	0.01564637931812731	None	0.0	0.01564637931812731
71	3646	0.012466921596769686	None	0.0	0.012466921596769686
71	3495	0.024288121795953774	None	0.0	0.024288121795953774
71	3614	0.022416547711931738	None	0.0	0.022416547711931738
71	3470	0.008609880957765504	None	0.2742454975617374	0.008609880957765504
71	3640	0.01991171381573466	None	0.01575394212541184	0.01991171381573466
71	3602	0.02168374649430903	None	0.0	0.02168374649430903
71	3493	0.016963944961683138	None	0.0	0.016963944961683138
71	3405	0.010436166012611632	None	0.04222992630963145	0.010436166012611632
71	3395	0.02288513386416132	None	0.10992614855022124	0.02288513386416132
71	3647	0.013230939246730645	None	0.0	0.013230939246730645
71	3461	0.007970483730035316	None	0.0	0.007970483730035316
71	3477	0.0070578364884081495	None	0.0	0.0070578364884081495
71	3616	0.017418025851277698	None	0.05915218971466233	0.017418025851277698
71	3593	0.022931267358562223	None	0.0	0.022931267358562223
71	3600	0.022366778396205867	None	0.0	0.022366778396205867
71	3442	0.023284270815476737	None	0.0	0.023284270815476737
71	3338	0.02358278755835649	None	0.0	0.02358278755835649
71	3591	0.00727919142813497	None	0.11395840624439937	0.00727919142813497
71	3557	0.013187879965321801	None	0.0	0.013187879965321801
71	3565	0.016618727011175234	None	0.0	0.016618727011175234
71	3568	0.025012280677192918	None	0.0	0.025012280677192918
71	3632	0.018604390792007725	None	0.05915218971466233	0.018604390792007725
71	3643	0.00787170776437217	None	0.07377144283661441	0.00787170776437217
71	3610	0.017896742339220763	None	0.0	0.017896742339220763
71	3555	0.01484422535189602	None	0.0	0.01484422535189602
71	3592	0.018631428139675922	None	0.0	0.018631428139675922
71	3617	0.015141088738496587	None	0.05907685097632949	0.015141088738496587
71	3492	0.022815491753660096	None	0.07377144283661441	0.022815491753660096
71	3511	0.02338907200908094	None	0.0	0.02338907200908094
71	3560	0.01754177338361732	None	0.0	0.01754177338361732
71	3598	0.026387648372391076	None	0.05068402603652149	0.026387648372391076
71	3499	0.020313899212395427	None	0.01575394212541184	0.020313899212395427
71	3518	0.009743128907692196	None	0.0	0.009743128907692196
71	3390	0.005952506754602664	None	0.0	0.005952506754602664
71	3528	0.00879375269296707	None	0.06564398506889912	0.00879375269296707
71	3628	0.025978739823202104	None	0.0	0.025978739823202104
71	3316	0.009987729051218867	None	0.09693960175794407	0.009987729051218867
71	3501	0.007081983584364578	None	0.06228779173521705	0.007081983584364578
71	3468	0.0068735611345596345	None	0.06228779173521705	0.0068735611345596345
71	3627	0.009369916748854006	None	0.01575394212541184	0.009369916748854006
71	3574	0.013626647488859053	None	0.05969053944780275	0.013626647488859053
71	3619	0.022783004242560665	None	0.0	0.022783004242560665
71	3366	0.008270366829932305	None	0.06564398506889912	0.008270366829932305
71	3512	0.00928594198776741	None	0.06864701414560012	0.00928594198776741
54	2683	-1.7822295498167803e-09	None	0.06283368970829485	-1.7822295498167803e-09
54	2717	0.00013496948815364977	None	0.2871633495760316	0.00013496948815364977
54	2800	-2.2016353427176218e-05	None	0.06283368970829485	-2.2016353427176218e-05
54	2584	4.2039346549781834e-05	None	0.2141042102399639	4.2039346549781834e-05
54	2629	1.282432161084235e-05	None	0.2506831680466891	1.282432161084235e-05
54	2677	0.0003709501489505572	None	0.37327770646900504	0.0003709501489505572
54	2672	-2.8812326663218544e-05	None	0.06283368970829485	-2.8812326663218544e-05
54	2602	-5.738180400371043e-07	None	0.6129515768249378	-5.738180400371043e-07
54	2663	2.449104861945141e-07	None	0.3707531292702157	2.449104861945141e-07
54	2759	-6.1134016112478476e-06	None	0.2273210207842074	-6.1134016112478476e-06
54	2703	-5.478939095320512e-09	None	0.338778112969577	-5.478939095320512e-09
54	2724	7.486265839142167e-05	None	0.3727584657158302	7.486265839142167e-05
54	2682	2.7165130595579836e-06	None	0.20122452699172536	2.7165130595579836e-06
54	2748	9.465147670107514e-08	None	0.29782316907633755	9.465147670107514e-08
54	2552	7.759746185512726e-05	None	0.04511958858270443	7.759746185512726e-05
54	2658	4.9018260540100044e-05	None	0.3079551542388437	4.9018260540100044e-05
54	2670	6.8877118116559515e-06	None	0.3842272626392546	6.8877118116559515e-06
54	2715	9.373239419208088e-09	None	0.27354730194461474	9.373239419208088e-09
54	2687	0.00043830795093086224	None	0.04511958858270443	0.00043830795093086224
54	2553	-3.354525700203117e-09	None	0.2858055100051605	-3.354525700203117e-09
54	2767	-5.723690076133357e-10	None	0.3021694415167859	-5.723690076133357e-10
54	2764	0.0005057283194518149	None	0.34396465356918654	0.0005057283194518149
54	2714	-9.645576454468859e-06	None	0.12104388295592136	-9.645576454468859e-06
54	2606	0.00028686538330269533	None	0.056399485728380536	0.00028686538330269533
54	2775	0.0008003106407595545	None	0.3886620968174092	0.0008003106407595545
54	2766	-1.380333101617897e-05	None	0.04511958858270443	-1.380333101617897e-05
54	2778	0.004532506309641697	None	0.21481660538198674	0.004532506309641697
54	2666	-8.620208058729169e-08	None	0.20122452699172536	-8.620208058729169e-08
54	2732	0.0009201548358653634	None	0.04511958858270443	0.0009201548358653634
54	2791	-7.763040901902204e-09	None	0.558962938671846	-7.763040901902204e-09
54	2798	-7.251332423364326e-05	None	0.15720894076314634	-7.251332423364326e-05
54	2706	0.00026050403272617463	None	0.056399485728380536	0.00026050403272617463
54	2623	0.001012943584873185	None	0.5656650809605699	0.001012943584873185
54	2751	-4.774897371752655e-06	None	0.381729999099987	-4.774897371752655e-06
54	2782	-1.7732835626826222e-07	None	0.2858055100051605	-1.7732835626826222e-07
54	2786	-4.6248136344805185e-05	None	0.26376306803806526	-4.6248136344805185e-05
54	2733	-4.1109434755805445e-09	None	0.20122452699172536	-4.1109434755805445e-09
54	2611	-5.3993961132109675e-08	None	0.2933767702523534	-5.3993961132109675e-08
54	2741	0.0003045501928749112	None	0.24682146323473902	0.0003045501928749112
54	2589	0.0020552703310593237	None	0.299498198876521	0.0020552703310593237
54	2772	-2.2016085081251486e-05	None	0.06283368970829485	-2.2016085081251486e-05
54	2799	-1.1514907940338686e-05	None	0.2273210207842074	-1.1514907940338686e-05
54	2749	1.3343865060996739e-05	None	0.3021694415167859	1.3343865060996739e-05
54	2794	0.0002645446128115632	None	0.12104388295592136	0.0002645446128115632
54	2582	0.0014473962053688136	None	0.5524251295733988	0.0014473962053688136
54	2603	1.3778473402203397e-06	None	0.28491963331539893	1.3778473402203397e-06
54	2642	1.816983864169639e-05	None	0.3252069945263559	1.816983864169639e-05
54	2716	-5.479413776197028e-06	None	0.18665813525175043	-5.479413776197028e-06
54	2754	-4.676985159622475e-06	None	0.13512170826065878	-4.676985159622475e-06
54	2647	0.0005108345950206245	None	0.2537580461890987	0.0005108345950206245
54	2711	0.00037867029242200654	None	0.4909751919690771	0.00037867029242200654
54	2569	5.574618605543366e-05	None	0.13512170826065878	5.574618605543366e-05
54	2797	9.972916989787516e-07	None	0.20122452699172536	9.972916989787516e-07
54	2780	0.0001152117500720615	None	0.2412947381526696	0.0001152117500720615
54	2649	6.690149745826749e-05	None	0.3285802569016904	6.690149745826749e-05
54	2561	6.172533542165914e-06	None	0.4643777482480946	6.172533542165914e-06
54	2627	0.0012915843664101235	None	0.399716250431724	0.0012915843664101235
54	2737	0.0009014697768117544	None	0.3727584657158302	0.0009014697768117544
54	2770	0.0010722870768273773	None	0.27251270790347937	0.0010722870768273773
54	2726	0.0006311209176795057	None	0.056399485728380536	0.0006311209176795057
54	2745	0.0001422758540310799	None	0.44375568662072906	0.0001422758540310799
54	2674	-1.0636698782208114e-06	None	0.12104388295592136	-1.0636698782208114e-06
54	2632	0.00018483353764012586	None	0.34396465356918654	0.00018483353764012586
54	2700	1.4882383338783211e-05	None	0.2506831680466891	1.4882383338783211e-05
54	2685	0.000538610004933856	None	0.3518576290379312	0.000538610004933856
54	2774	0.00010432844967770864	None	0.26172021872938595	0.00010432844967770864
54	2705	0.002054415420928174	None	0.4087676780903287	0.002054415420928174
54	2721	0.0005303034143469216	None	0.25781423832805567	0.0005303034143469216
54	2779	7.656011500375124e-06	None	0.13512170826065878	7.656011500375124e-06
54	2698	0.000116839422922326	None	0.304525901725886	0.000116839422922326
54	2688	5.914707978095544e-06	None	0.4458413732524341	5.914707978095544e-06
54	2793	0.0001356821361199818	None	0.2506831680466891	0.0001356821361199818
54	2599	0.002055345589968963	None	0.299498198876521	0.002055345589968963
54	2657	1.9539788158488246e-05	None	0.2367441452998947	1.9539788158488246e-05
54	2747	0.00015928688728334816	None	0.21768631568695188	0.00015928688728334816
54	2704	0.0003238245172768817	None	0.056399485728380536	0.0003238245172768817
54	2784	0.00010929283737788866	None	0.37471720353180166	0.00010929283737788866
54	2626	0.00014442377698011753	None	0.12104388295592136	0.00014442377698011753
54	2551	1.9618191286120296e-07	None	0.4013423961921815	1.9618191286120296e-07
54	2734	0.0015728171362548995	None	0.2942426528686958	0.0015728171362548995
54	2693	0.0003694098993014765	None	0.04511958858270443	0.0003694098993014765
54	2729	0.0002288177101979125	None	0.12104388295592136	0.0002288177101979125
54	2788	0.0003780060961849502	None	0.3252069945263559	0.0003780060961849502
54	2708	0.00010059338381896818	None	0.3677292124480724	0.00010059338381896818
54	2643	-1.4395016667715199e-05	None	0.32576672739344464	-1.4395016667715199e-05
54	2735	9.015481166060773e-07	None	0.27354730194461474	9.015481166060773e-07
54	2586	0.00010952894713847928	None	0.48206675326030635	0.00010952894713847928
54	2694	2.1583362258744693e-05	None	0.12104388295592136	2.1583362258744693e-05
54	2634	-2.336403701944508e-05	None	0.44375568662072906	-2.336403701944508e-05
54	2789	0.0009688281196588494	None	0.3428317483146718	0.0009688281196588494
54	2665	-1.840451330112581e-08	None	0.2933767702523534	-1.840451330112581e-08
54	2777	9.012690969663917e-07	None	0.27354730194461474	9.012690969663917e-07
54	2757	-3.015170209266019e-07	None	0.13512170826065878	-3.015170209266019e-07
54	2762	0.00022606245812990946	None	0.34396465356918654	0.00022606245812990946
54	2696	2.544210804738539e-08	None	0.2858055100051605	2.544210804738539e-08
54	2590	2.851298954190067e-07	None	0.2141042102399639	2.851298954190067e-07
54	2731	0.002610066421996245	None	0.4856487296188088	0.002610066421996245
54	2684	6.593820246539717e-05	None	0.46475347345842766	6.593820246539717e-05
54	2702	-7.378972081651299e-06	None	0.12104388295592136	-7.378972081651299e-06
54	2796	0.0012347090750536426	None	0.4087676780903287	0.0012347090750536426
108	5298	0.037684678216171295	None	0.0	0.037684678216171295
108	5310	0.031355923126247534	None	0.0	0.031355923126247534
108	5098	0.03471859000008161	None	0.0	0.03471859000008161
108	5469	0.02765761881258495	None	0.0	0.02765761881258495
108	5441	0.035734777123695126	None	0.0	0.035734777123695126
108	5485	0.033139399441214024	None	0.0	0.033139399441214024
108	5319	0.02588832417635874	None	0.0	0.02588832417635874
108	5434	0.027653557115051037	None	0.0	0.027653557115051037
108	5307	0.036207491686805926	None	0.0	0.036207491686805926
108	5339	0.03601622826555568	None	0.0	0.03601622826555568
108	5371	0.035731753119557716	None	0.0	0.035731753119557716
108	5463	0.027035805659211983	None	0.0	0.027035805659211983
108	5428	0.02599784643004921	None	0.0	0.02599784643004921
108	5326	0.030486461079407945	None	0.0	0.030486461079407945
108	5461	0.028690540097349334	None	0.0	0.028690540097349334
108	5498	0.024046275154473988	None	0.0	0.024046275154473988
108	5440	0.02731843901291088	None	0.0	0.02731843901291088
108	4486	0.035064053012217065	None	0.0	0.035064053012217065
108	5289	0.02574606647336815	None	0.0	0.02574606647336815
108	5181	0.030080328027325378	None	0.0	0.030080328027325378
108	5470	0.032336201056111284	None	0.0	0.032336201056111284
108	5297	0.030356519679563695	None	0.0	0.030356519679563695
108	5475	0.036950794697209494	None	0.0	0.036950794697209494
108	4339	0.035086303348959354	None	0.0	0.035086303348959354
108	5487	0.01183975226531861	None	0.0	0.01183975226531861
108	5261	0.027061124148794136	None	0.0	0.027061124148794136
108	5455	0.035625293212821346	None	0.0	0.035625293212821346
108	5408	0.034932318277630575	None	0.0	0.034932318277630575
108	5257	0.03640730209130569	None	0.0	0.03640730209130569
108	4965	0.02647951833573528	None	0.0	0.02647951833573528
108	5396	0.02610536879260758	None	0.0	0.02610536879260758
108	5495	0.033054001514394735	None	0.0	0.033054001514394735
108	5366	0.037214523102533856	None	0.0	0.037214523102533856
108	5344	0.03276613813191332	None	0.0	0.03276613813191332
108	4966	0.029995899222098454	None	0.0	0.029995899222098454
108	4801	0.03519418466482766	None	0.0	0.03519418466482766
108	5293	0.03470181886033713	None	0.0	0.03470181886033713
108	5500	0.011250510018983242	None	0.0714285714285714	0.011250510018983242
108	5386	0.02987136572857519	None	0.0	0.02987136572857519
108	5431	0.03575929463526317	None	0.0	0.03575929463526317
108	5493	0.027058552698136132	None	0.0	0.027058552698136132
108	5056	0.028554089372378817	None	0.0	0.028554089372378817
108	5252	0.026498194574480678	None	0.0	0.026498194574480678
108	5234	0.02981022616877793	None	0.0	0.02981022616877793
108	5465	0.013232293837837274	None	0.0	0.013232293837837274
108	5220	0.03396295287475222	None	0.0	0.03396295287475222
108	5348	0.03326089723181832	None	0.0	0.03326089723181832
108	5338	0.025031616568432634	None	0.0	0.025031616568432634
108	4337	0.033250653199962045	None	0.0	0.033250653199962045
108	4484	0.039849286786304505	None	0.0	0.039849286786304505
108	5403	0.026161635722678215	None	0.0	0.026161635722678215
108	5379	0.035208301575964336	None	0.0	0.035208301575964336
108	4540	0.03517912921028085	None	0.0	0.03517912921028085
108	5152	0.029954576713149356	None	0.0	0.029954576713149356
108	5121	0.03593402582616228	None	0.0	0.03593402582616228
108	5415	0.0336002739117152	None	0.0	0.0336002739117152
108	5337	0.0323602358286535	None	0.0	0.0323602358286535
108	5472	0.030400751206897267	None	0.0	0.030400751206897267
108	5393	0.031797010703045143	None	0.0	0.031797010703045143
108	5283	0.029979079070445138	None	0.0	0.029979079070445138
108	5377	0.02591430868403015	None	0.0	0.02591430868403015
108	4916	0.037293037430370185	None	0.0	0.037293037430370185
108	5483	0.025736238198782888	None	0.0	0.025736238198782888
108	5301	0.03277310135879158	None	0.0	0.03277310135879158
108	4912	0.03333443601327307	None	0.0	0.03333443601327307
108	4891	0.031956106563860005	None	0.0	0.031956106563860005
108	4920	0.036087471891027526	None	0.0	0.036087471891027526
108	5452	0.02591804480169211	None	0.0	0.02591804480169211
108	5168	0.029519849427652487	None	0.0	0.029519849427652487
108	5342	0.0348642428917936	None	0.0	0.0348642428917936
108	5201	0.036101414673136635	None	0.0	0.036101414673136635
108	5477	0.034181865660834726	None	0.0	0.034181865660834726
108	5443	0.032719596945156824	None	0.0	0.032719596945156824
108	5460	0.028346210726091867	None	0.0	0.028346210726091867
108	4882	0.0367663229031989	None	0.0	0.0367663229031989
108	5365	0.022255150499098326	None	0.0	0.022255150499098326
108	5413	0.03341735522087835	None	0.0	0.03341735522087835
108	5467	0.01858369859069889	None	0.0	0.01858369859069889
108	5496	0.02477155741479815	None	0.0	0.02477155741479815
108	5468	0.03199039979765479	None	0.0	0.03199039979765479
108	4866	0.03303589156142315	None	0.0	0.03303589156142315
108	5360	0.03558869577128018	None	0.0	0.03558869577128018
108	5359	0.03117394908780604	None	0.0	0.03117394908780604
108	5419	0.03467577840297287	None	0.0	0.03467577840297287
108	5317	0.0340176135930672	None	0.0	0.0340176135930672
108	5325	0.03347888325993181	None	0.0	0.03347888325993181
108	5480	0.029582577460855408	None	0.0	0.029582577460855408
108	5125	0.03443759266070899	None	0.0	0.03443759266070899
108	4918	0.03308186618010386	None	0.0	0.03308186618010386
108	5420	0.023914461820704596	None	0.0	0.023914461820704596
108	5489	0.027088908461094192	None	0.0	0.027088908461094192
108	4552	0.03431032876099218	None	0.0	0.03431032876099218
108	5407	0.028697710781340032	None	0.018361720447108883	0.028697710781340032
108	5406	0.0356537668501249	None	0.0	0.0356537668501249
108	5375	0.026202441398970582	None	0.0	0.026202441398970582
108	4657	0.03744892140043967	None	0.0	0.03744892140043967
108	5492	0.02518827282382037	None	0.0	0.02518827282382037
108	5481	0.0357596170120035	None	0.0	0.0357596170120035
108	5446	0.034337269558975696	None	0.0	0.034337269558975696
108	5473	0.030050027660147426	None	0.0	0.030050027660147426
34	1751	0.30961362108996116	0.30961362108996116	0.37145598498772114	0.30961362108996116
34	1642	0.3804457511571008	0.3804457511571008	0.41019972745161076	0.3804457511571008
34	1429	0.3721262500982727	0.3721262500982727	0.45695496331423835	0.3721262500982727
34	1787	0.2784244569251248	0.2784244569251248	0.3644994624005062	0.2784244569251248
34	1733	0.3376726763539802	0.3376726763539802	0.40265403954460277	0.3376726763539802
34	1676	0.41610174460129035	0.41610174460129035	0.43070733647264986	0.41610174460129035
34	1483	0.3567443561477496	0.3567443561477496	0.3752588942711245	0.3567443561477496
34	1760	0.37706525913979155	0.37706525913979155	0.41962323119328715	0.37706525913979155
34	1783	0.27441269733265383	0.27441269733265383	0.44833491382067264	0.27441269733265383
34	1756	0.35592943531872356	0.35592943531872356	0.37553378406758	0.35592943531872356
34	1259	0.43435676970534776	0.43435676970534776	0.44297026249486804	0.43435676970534776
34	1577	0.3764137309271012	0.3764137309271012	0.3866448952629802	0.3764137309271012
34	1415	0.4363753157520264	0.4363753157520264	0.4694154725975565	0.4363753157520264
34	1420	0.3586246319909218	0.3586246319909218	0.3621330148005401	0.3586246319909218
34	1775	0.4335800313866649	0.4335800313866649	0.4360733749389049	0.4335800313866649
34	1605	0.27604145877567776	0.27604145877567776	0.31006435128771337	0.27604145877567776
34	1495	0.5775991070908061	0.5775991070908061	0.6658519726957964	0.5775991070908061
34	1755	0.40433570647533124	0.40433570647533124	0.4226314895048331	0.40433570647533124
34	1448	0.3445775018432884	0.3445775018432884	0.4019252797851765	0.3445775018432884
34	1765	0.3119828028668679	0.3119828028668679	0.35496953014078986	0.3119828028668679
34	1714	0.3408990987576022	0.3408990987576022	0.3794599862506567	0.3408990987576022
34	1708	0.3265731832188347	0.3265731832188347	0.40414612556110663	0.3265731832188347
34	1666	0.3429822994285388	0.3429822994285388	0.4728316774093173	0.3429822994285388
34	1645	0.3408990987576022	0.3408990987576022	0.3794599862506567	0.3408990987576022
34	1553	0.3927484252711095	0.3927484252711095	0.40742340274297206	0.3927484252711095
34	1125	0.23811044982543456	0.23811044982543456	0.4023806318198696	0.23811044982543456
34	1761	0.38687426535117514	0.38687426535117514	0.39638333522620683	0.38687426535117514
34	1660	0.37442309677619035	0.37442309677619035	0.42930750383090144	0.37442309677619035
34	1556	0.3567443561477496	0.3567443561477496	0.3752588942711245	0.3567443561477496
34	1593	0.3237229237834021	0.3237229237834021	0.34524337581362274	0.3237229237834021
34	645	0.43435676970534776	0.43435676970534776	0.44297026249486804	0.43435676970534776
34	1672	0.33464512495235477	0.33464512495235477	0.4692498671143618	0.33464512495235477
34	1288	0.39203187385806887	0.39203187385806887	0.5380563630632077	0.39203187385806887
34	1687	0.3122073315160384	0.3122073315160384	0.41431138889711966	0.3122073315160384
34	1470	0.3215329922279605	0.3215329922279605	0.37229715984622014	0.3215329922279605
34	1728	0.3162305435990012	0.3162305435990012	0.3720728565877152	0.3162305435990012
34	1778	0.260849966383951	0.260849966383951	0.37741372084847735	0.260849966383951
34	1389	0.41610174460129035	0.41610174460129035	0.43070733647264986	0.41610174460129035
34	1501	0.3334441792950594	0.3334441792950594	0.443287332859406	0.3334441792950594
34	1716	0.260849966383951	0.260849966383951	0.37741372084847735	0.260849966383951
34	1722	0.3502835577305329	0.3502835577305329	0.3626864627191713	0.3502835577305329
34	1715	0.30993085091872813	0.30993085091872813	0.37393401805416293	0.30993085091872813
34	1746	0.3516642558864553	0.3516642558864553	0.4004610518263109	0.3516642558864553
34	1689	0.3020073465336305	0.3020073465336305	0.3569411818931965	0.3020073465336305
34	1485	0.3451865844077122	0.3451865844077122	0.3451865844077122	0.3451865844077122
34	1692	0.3463237522217046	0.3463237522217046	0.4194569239530373	0.3463237522217046
34	1742	0.3206396449559107	0.3206396449559107	0.33569734132876555	0.3206396449559107
34	1736	0.3210323622049236	0.3210323622049236	0.37631025071651925	0.3210323622049236
34	1671	0.3123875423830913	0.3123875423830913	0.3574072978369492	0.3123875423830913
34	1683	0.32173097641669085	0.32173097641669085	0.34771884284842336	0.32173097641669085
34	1402	0.34867383179262135	0.34867383179262135	0.36649477503722355	0.34867383179262135
34	1409	0.41382613218493847	0.41382613218493847	0.48335234677250194	0.41382613218493847
34	1675	0.325831640547114	0.325831640547114	0.36740532679558574	0.325831640547114
34	1769	0.3426140067008937	0.3426140067008937	0.39302255893643495	0.3426140067008937
34	1750	0.4020416096426157	0.4020416096426157	0.41192190462292333	0.4020416096426157
34	1758	0.22046011779981806	0.22046011779981806	0.38225069844899373	0.22046011779981806
34	1789	0.30893706232992313	0.30893706232992313	0.40859623502053405	0.30893706232992313
34	1781	0.2793208654736489	0.2793208654736489	0.34273401583676416	0.2793208654736489
34	1665	0.33845469530180594	0.33845469530180594	0.3796751561215876	0.33845469530180594
34	1766	0.36899519422101595	0.36899519422101595	0.41927406549160634	0.36899519422101595
34	1796	0.3013565969213926	0.3013565969213926	0.3456933100754738	0.3013565969213926
34	1776	0.32173097641669085	0.32173097641669085	0.34771884284842336	0.32173097641669085
34	1231	0.4400277011782109	0.4400277011782109	0.47797046256064296	0.4400277011782109
34	1774	0.3566367967280806	0.3566367967280806	0.3916881999423302	0.3566367967280806
34	1422	0.520120305625758	0.520120305625758	0.5537677395412086	0.520120305625758
34	1647	0.3463237522217046	0.3463237522217046	0.4194569239530373	0.3463237522217046
34	1735	0.41544329605703156	0.41544329605703156	0.4500232937388082	0.41544329605703156
34	1412	0.40751658997543033	0.40751658997543033	0.411602392782052	0.40751658997543033
34	1566	0.3581929699957558	0.3581929699957558	0.3628028936307011	0.3581929699957558
34	1705	0.40433570647533124	0.40433570647533124	0.4226314895048331	0.40433570647533124
34	1734	0.32138276252285525	0.32138276252285525	0.3514128175612118	0.32138276252285525
34	1795	0.2997646986937096	0.2997646986937096	0.3109768849639066	0.2997646986937096
34	1786	0.3366401668596707	0.3366401668596707	0.3645024224058878	0.3366401668596707
34	1794	0.2738354302359796	0.2738354302359796	0.2993367600136508	0.2738354302359796
34	999	0.5775991070908061	0.5775991070908061	0.6658519726957964	0.5775991070908061
34	1655	0.3206396449559107	0.3206396449559107	0.33569734132876555	0.3206396449559107
34	1798	0.2707238503153785	0.2707238503153785	0.28692795652251357	0.2707238503153785
34	1653	0.3423754234159807	0.3423754234159807	0.36244336022932583	0.3423754234159807
34	1242	0.3761437551247083	0.3761437551247083	0.3951060452930052	0.3761437551247083
34	1465	0.33870902501167816	0.33870902501167816	0.36050960680634037	0.33870902501167816
34	722	0.3207031619182005	0.3207031619182005	0.36816114821161794	0.3207031619182005
34	1713	0.3238199112738056	0.3238199112738056	0.36413730901310604	0.3238199112738056
34	1732	0.3321111103955815	0.3321111103955815	0.3599365385053403	0.3321111103955815
34	1753	0.42095046358588173	0.42095046358588173	0.7039552574210803	0.42095046358588173
34	1729	0.3179103858441069	0.3179103858441069	0.3374399810459921	0.3179103858441069
34	1752	0.27604145877567776	0.27604145877567776	0.31006435128771337	0.27604145877567776
34	1594	0.31374438429127827	0.31374438429127827	0.3618974843757143	0.31374438429127827
34	1658	0.3212757077688516	0.3212757077688516	0.3712757077688516	0.3212757077688516
34	1800	0.3235230414874334	0.3235230414874334	0.3480375144821687	0.3235230414874334
34	1777	0.31293586334648893	0.31293586334648893	0.32323695641822237	0.31293586334648893
34	1555	0.30961362108996116	0.30961362108996116	0.37145598498772114	0.30961362108996116
34	1646	0.3330402490309191	0.3330402490309191	0.3671665301856356	0.3330402490309191
34	1721	0.5775991070908061	0.5775991070908061	0.6658519726957964	0.5775991070908061
34	1745	0.32138276252285525	0.32138276252285525	0.3514128175612118	0.32138276252285525
34	1598	0.3761437551247083	0.3761437551247083	0.3951060452930052	0.3761437551247083
34	1128	0.41382613218493847	0.41382613218493847	0.48335234677250194	0.41382613218493847
34	1679	0.2990699686068939	0.2990699686068939	0.33997001459457427	0.2990699686068939
34	1749	0.3980510040850853	0.3980510040850853	0.3988181771510616	0.3980510040850853
34	1411	0.2848807905766322	0.2848807905766322	0.33972108989886907	0.2848807905766322
34	1762	0.2666857768577727	0.2666857768577727	0.39064654166319984	0.2666857768577727
0	67	0.0	0.0	0.0	0.0
0	78	0.571574348338818	0.571574348338818	0.571574348338818	0.571574348338818
0	27	0.0	0.0	0.0	0.0
0	40	0.36302778915682055	0.36302778915682055	0.36302778915682055	0.36302778915682055
0	44	0.2786788230719376	0.2786788230719376	0.2786788230719376	0.2786788230719376
0	66	0.32968048623779456	0.32968048623779456	0.32968048623779456	0.32968048623779456
0	95	0.7450659815992735	0.7450659815992735	0.7450659815992735	0.7450659815992735
0	21	0.2795084971874737	0.2795084971874737	0.2795084971874737	0.2795084971874737
0	37	0.639503389239482	0.639503389239482	0.639503389239482	0.639503389239482
0	58	0.3381669402759739	0.3381669402759739	0.3381669402759739	0.3381669402759739
0	52	0.5686590090082788	0.5686590090082788	0.5686590090082788	0.5686590090082788
0	15	0.3806687596076354	0.3806687596076354	0.3806687596076354	0.3806687596076354
0	92	0.4047938016225263	0.4047938016225263	0.4047938016225263	0.4047938016225263
0	84	0.3321891966758348	0.3321891966758348	0.3321891966758348	0.3321891966758348
0	53	0.45576486927291315	0.45576486927291315	0.45576486927291315	0.45576486927291315
0	12	0.3541939519510247	0.3541939519510247	0.3541939519510247	0.3541939519510247
0	41	0.694601051251072	0.694601051251072	0.694601051251072	0.694601051251072
0	91	0.3169434320624407	0.3169434320624407	0.3169434320624407	0.3169434320624407
0	77	0.3099017559311528	0.3099017559311528	0.3099017559311528	0.3099017559311528
0	38	0.35893339596829893	0.35893339596829893	0.35893339596829893	0.35893339596829893
0	64	0.2795084971874737	0.2795084971874737	0.2795084971874737	0.2795084971874737
0	19	0.3579309012425324	0.3579309012425324	0.3579309012425324	0.3579309012425324
0	85	0.0	0.0	0.0	0.0
0	49	0.3371134789249499	0.3371134789249499	0.3371134789249499	0.3371134789249499
0	45	0.3318400940032904	0.3318400940032904	0.3318400940032904	0.3318400940032904
0	86	0.0	0.0	0.0	0.0
0	35	0.35957121789997804	0.35957121789997804	0.35957121789997804	0.35957121789997804
0	88	0.3793561496478681	0.3793561496478681	0.3793561496478681	0.3793561496478681
0	70	0.29779424165214174	0.29779424165214174	0.29779424165214174	0.29779424165214174
0	80	0.4791604840784916	0.4791604840784916	0.4791604840784916	0.4791604840784916
0	17	0.8116369218366488	0.8116369218366488	0.8116369218366488	0.8116369218366488
0	23	0.4574992823506673	0.4574992823506673	0.4574992823506673	0.4574992823506673
0	57	0.3371134789249499	0.3371134789249499	0.3371134789249499	0.3371134789249499
0	39	0.29779424165214174	0.29779424165214174	0.29779424165214174	0.29779424165214174
0	62	0.47706739650699925	0.47706739650699925	0.47706739650699925	0.47706739650699925
0	22	0.34598440918273327	0.34598440918273327	0.34598440918273327	0.34598440918273327
0	29	0.6331898612929964	0.6331898612929964	0.6331898612929964	0.6331898612929964
0	4	0.3165206907166846	0.3165206907166846	0.3165206907166846	0.3165206907166846
0	76	0.0	0.0	0.0	0.0
0	25	0.3704335953789961	0.3704335953789961	0.3704335953789961	0.3704335953789961
0	61	0.0	0.0	0.0	0.0
0	60	0.4437212716873602	0.4437212716873602	0.4437212716873602	0.4437212716873602
0	81	0.3878172368516318	0.3878172368516318	0.3878172368516318	0.3878172368516318
0	73	0.2827911130398835	0.2827911130398835	0.2827911130398835	0.2827911130398835
0	72	0.3957334521487422	0.3957334521487422	0.3957334521487422	0.3957334521487422
0	89	0.30072986235937715	0.30072986235937715	0.30072986235937715	0.30072986235937715
0	51	0.3286868681224934	0.3286868681224934	0.3286868681224934	0.3286868681224934
0	3	0.5587701531336475	0.5587701531336475	0.5587701531336475	0.5587701531336475
0	11	0.2795084971874737	0.2795084971874737	0.2795084971874737	0.2795084971874737
0	24	0.42392074500093424	0.42392074500093424	0.42392074500093424	0.42392074500093424
0	10	0.0	0.0	0.0	0.0
0	33	0.22989933724640288	0.22989933724640288	0.22989933724640288	0.22989933724640288
0	56	0.5362254471852345	0.5362254471852345	0.5362254471852345	0.5362254471852345
0	75	0.3133610994046886	0.3133610994046886	0.3133610994046886	0.3133610994046886
0	59	0.4437212716873602	0.4437212716873602	0.4437212716873602	0.4437212716873602
0	43	0.34054067207484306	0.34054067207484306	0.34054067207484306	0.34054067207484306
0	47	0.3658113883383124	0.3658113883383124	0.3658113883383124	0.3658113883383124
0	32	0.29779424165214174	0.29779424165214174	0.29779424165214174	0.29779424165214174
0	74	0.39184564890358203	0.39184564890358203	0.39184564890358203	0.39184564890358203
0	90	0.0	0.0	0.0	0.0
0	99	0.3691305815184563	0.3691305815184563	0.3691305815184563	0.3691305815184563
0	7	0.4359912287294546	0.4359912287294546	0.4359912287294546	0.4359912287294546
0	1	0.0	0.0	0.0	0.0
0	5	0.2795084971874737	0.2795084971874737	0.2795084971874737	0.2795084971874737
0	26	0.6240352473349742	0.6240352473349742	0.6240352473349742	0.6240352473349742
0	13	0.3143497709510098	0.3143497709510098	0.3143497709510098	0.3143497709510098
0	71	0.37138727288566137	0.37138727288566137	0.37138727288566137	0.37138727288566137
0	31	0.6240352473349742	0.6240352473349742	0.6240352473349742	0.6240352473349742
0	63	0.2350265019721549	0.2350265019721549	0.2350265019721549	0.2350265019721549
0	54	0.5084966022096682	0.5084966022096682	0.5084966022096682	0.5084966022096682
0	100	0.4812145688018193	0.4812145688018193	0.4812145688018193	0.4812145688018193
0	6	0.36906757017547187	0.36906757017547187	0.36906757017547187	0.36906757017547187
0	96	0.7450659815992735	0.7450659815992735	0.7450659815992735	0.7450659815992735
0	82	0.29779424165214174	0.29779424165214174	0.29779424165214174	0.29779424165214174
0	48	0.3240080293515147	0.3240080293515147	0.3240080293515147	0.3240080293515147
0	83	0.5541495805139102	0.5541495805139102	0.5541495805139102	0.5541495805139102
0	79	0.39249494101272464	0.39249494101272464	0.39249494101272464	0.39249494101272464
0	69	0.2795084971874737	0.2795084971874737	0.2795084971874737	0.2795084971874737
0	87	0.6591710790460965	0.6591710790460965	0.6591710790460965	0.6591710790460965
0	46	0.41187260747115495	0.41187260747115495	0.41187260747115495	0.41187260747115495
0	18	0.32955137357335806	0.32955137357335806	0.32955137357335806	0.32955137357335806
0	20	0.32753133011751373	0.32753133011751373	0.32753133011751373	0.32753133011751373
0	94	0.504169521932611	0.504169521932611	0.504169521932611	0.504169521932611
0	16	0.31810094592484056	0.31810094592484056	0.31810094592484056	0.31810094592484056
0	36	0.0	0.0	0.0	0.0
0	14	0.3531627292446117	0.3531627292446117	0.3531627292446117	0.3531627292446117
0	34	0.0	0.0	0.0	0.0
0	9	0.7450659815992735	0.7450659815992735	0.7450659815992735	0.7450659815992735
0	28	0.396301836321551	0.396301836321551	0.396301836321551	0.396301836321551
0	68	0.4328352986046114	0.4328352986046114	0.4328352986046114	0.4328352986046114
0	98	0.6098845007140405	0.6098845007140405	0.6098845007140405	0.6098845007140405
0	93	0.33276263467743916	0.33276263467743916	0.33276263467743916	0.33276263467743916
0	30	0.2795084971874737	0.2795084971874737	0.2795084971874737	0.2795084971874737
0	97	0.5405525231836671	0.5405525231836671	0.5405525231836671	0.5405525231836671
0	55	0.2909396604387028	0.2909396604387028	0.2909396604387028	0.2909396604387028
0	65	0.639503389239482	0.639503389239482	0.639503389239482	0.639503389239482
0	50	0.3745840204836265	0.3745840204836265	0.3745840204836265	0.3745840204836265
0	8	0.517929150625726	0.517929150625726	0.517929150625726	0.517929150625726
0	42	0.3822224387532208	0.3822224387532208	0.3822224387532208	0.3822224387532208
0	2	0.305278247361235	0.305278247361235	0.305278247361235	0.305278247361235
87	4385	0.03227518999668453	None	0.0	0.03227518999668453
87	4045	0.03532027732467872	None	0.0	0.03532027732467872
87	4185	0.026943335073311973	None	0.0	0.026943335073311973
87	4425	0.02391802101422436	None	0.017789171468186826	0.02391802101422436
87	4411	0.02577702279458339	None	0.0	0.02577702279458339
87	4320	0.028594742273836092	None	0.01311551460507777	0.028594742273836092
87	4184	0.02866917249648973	None	0.042900451273851316	0.02866917249648973
87	4368	0.033591515405496486	None	0.0	0.033591515405496486
87	4346	0.025562792021697884	None	0.0	0.025562792021697884
87	4433	0.01986725090109831	None	0.0	0.01986725090109831
87	4355	0.025895681637132375	None	0.0	0.025895681637132375
87	4283	0.03048777141912502	None	0.0	0.03048777141912502
87	4295	0.03395442695047406	None	0.0	0.03395442695047406
87	4408	0.026147138084648757	None	0.0	0.026147138084648757
87	3551	0.027655945091433914	None	0.01334187860114012	0.027655945091433914
87	4326	0.0291110646202582	None	0.0	0.0291110646202582
87	4448	0.028830565175132113	None	0.0	0.028830565175132113
87	4339	0.035086303348959354	None	0.0	0.035086303348959354
87	3676	0.02616962391639897	None	0.01334187860114012	0.02616962391639897
87	4352	0.029517171563857296	None	0.0	0.029517171563857296
87	4357	0.025739388095019418	None	0.0	0.025739388095019418
87	4219	0.029691216933832597	None	0.0	0.029691216933832597
87	4263	0.02540065750302885	None	0.0	0.02540065750302885
87	4186	0.025930779693927087	None	0.02771545018348869	0.025930779693927087
87	4381	0.02638252572175685	None	0.0	0.02638252572175685
87	4203	0.02401114454404651	None	0.0	0.02401114454404651
87	4331	0.025770342820403358	None	0.0	0.025770342820403358
87	4277	0.02485463964037837	None	0.0	0.02485463964037837
87	4209	0.02493417540220417	None	0.02771545018348869	0.02493417540220417
87	4363	0.025068739859206077	None	0.0	0.025068739859206077
87	4415	0.030604786412043797	None	0.0	0.030604786412043797
87	4296	0.026076395999297574	None	0.0	0.026076395999297574
87	4426	0.025128978907935428	None	0.0	0.025128978907935428
87	4198	0.02886984690001129	None	0.0	0.02886984690001129
87	3868	0.026315077762136173	None	0.0	0.026315077762136173
87	4102	0.02515916352395298	None	0.0	0.02515916352395298
87	4301	0.025777316089844304	None	0.0	0.025777316089844304
87	4403	0.032358515048622014	None	0.0	0.032358515048622014
87	4306	0.03557846799446323	None	0.0	0.03557846799446323
87	4058	0.02684148732081383	None	0.01334187860114012	0.02684148732081383
87	4374	0.027717298746931383	None	0.0	0.027717298746931383
87	4287	0.03269053670419392	None	0.0	0.03269053670419392
87	4347	0.028063212568913885	None	0.0	0.028063212568913885
87	4442	0.021138647648145364	None	0.017789171468186826	0.021138647648145364
87	4396	0.03545282431711325	None	0.0	0.03545282431711325
87	4430	0.034141778879683615	None	0.0	0.034141778879683615
87	4260	0.029864040479040527	None	0.0	0.029864040479040527
87	3851	0.036653555315481395	None	0.04089335524132994	0.036653555315481395
87	4431	0.03551900717010738	None	0.0	0.03551900717010738
87	3939	0.029623336280037393	None	0.0	0.029623336280037393
87	4075	0.026861713455943938	None	0.0	0.026861713455943938
87	4337	0.033250653199962045	None	0.0	0.033250653199962045
87	4377	0.03349999353791723	None	0.0	0.03349999353791723
87	4440	0.027267777936815008	None	0.0	0.027267777936815008
87	4230	0.03527635338446338	None	0.0	0.03527635338446338
87	4109	0.02496290239702945	None	0.0	0.02496290239702945
87	4378	0.029700437307968307	None	0.0	0.029700437307968307
87	4407	0.016414212499670986	None	0.0	0.016414212499670986
87	3849	0.03547793305337991	None	0.0	0.03547793305337991
87	4310	0.025901208598302333	None	0.0	0.025901208598302333
87	4323	0.03054057772655559	None	0.0	0.03054057772655559
87	4330	0.02139226256864278	None	0.017789171468186826	0.02139226256864278
87	3982	0.029119350629108705	None	0.01311551460507777	0.029119350629108705
87	4446	0.035898565896809835	None	0.0	0.035898565896809835
87	4290	0.02597404992018773	None	0.0	0.02597404992018773
87	3495	0.024288121795953774	None	0.01334187860114012	0.024288121795953774
87	4085	0.02993808730922875	None	0.0	0.02993808730922875
87	4413	0.034821023305774114	None	0.0	0.034821023305774114
87	4344	0.03426075590891009	None	0.0	0.03426075590891009
87	4259	0.035070376033744764	None	0.0	0.035070376033744764
87	4438	0.013139369795195102	None	0.09576275997665845	0.013139369795195102
87	4372	0.02894505957012795	None	0.0	0.02894505957012795
87	3846	0.03566620945479968	None	0.04089335524132994	0.03566620945479968
87	4423	0.022950253987851263	None	0.0	0.022950253987851263
87	4350	0.030811843016410496	None	0.0	0.030811843016410496
87	4305	0.036593611058684465	None	0.0	0.036593611058684465
87	4445	0.028368384800839266	None	0.0	0.028368384800839266
87	4311	0.025837329594098804	None	0.0	0.025837329594098804
87	4156	0.02702891442258745	None	0.0	0.02702891442258745
87	4318	0.026052422000366542	None	0.0	0.026052422000366542
87	4443	0.029109485583819098	None	0.0	0.029109485583819098
87	4017	0.027381019641927788	None	0.01334187860114012	0.027381019641927788
87	4282	0.028167673759556717	None	0.0	0.028167673759556717
87	4316	0.0318989834921024	None	0.0	0.0318989834921024
87	4402	0.024535805860459035	None	0.0	0.024535805860459035
87	4354	0.02554938339057409	None	0.0	0.02554938339057409
87	4421	0.025145796542212235	None	0.0	0.025145796542212235
87	4095	0.025186789075180613	None	0.0	0.025186789075180613
87	4394	0.03724132285527303	None	0.0	0.03724132285527303
87	4289	0.02863155198933396	None	0.0	0.02863155198933396
87	4410	0.025990295369580346	None	0.0	0.025990295369580346
87	4192	0.024191297509557175	None	0.05938020273638085	0.024191297509557175
87	4302	0.029912026273627563	None	0.01334187860114012	0.029912026273627563
87	4398	0.029500400785105334	None	0.0	0.029500400785105334
87	4239	0.02543678485703874	None	0.0	0.02543678485703874
87	4232	0.028537796985229867	None	0.0	0.028537796985229867
87	4418	0.015140557357192053	None	0.0	0.015140557357192053
87	4241	0.029718617885372424	None	0.0	0.029718617885372424
87	4183	0.026820401896408153	None	0.0	0.026820401896408153
87	4286	0.026808202496271954	None	0.01311551460507777	0.026808202496271954
51	2617	-0.1	None	0.4030906860804796	-0.1
51	2598	-7.269554779076093e-07	None	0.210724540452272	-7.269554779076093e-07
51	2601	-1.9208351831005765e-08	None	0.33343313944597186	-1.9208351831005765e-08
51	2640	-1.2436069640169327e-05	None	0.34094558388879237	-1.2436069640169327e-05
51	2579	-8.644235492147268e-07	None	0.39769087113013407	-8.644235492147268e-07
51	2584	4.2039346549781834e-05	None	0.2568053546781351	4.2039346549781834e-05
51	2560	-7.117808935224603e-06	None	0.3076918128844368	-7.117808935224603e-06
51	2629	1.282432161084235e-05	None	0.3290840710037958	1.282432161084235e-05
51	2554	-7.253729115595985e-06	None	0.210724540452272	-7.253729115595985e-06
51	2602	-5.738180400371043e-07	None	0.49814487647921907	-5.738180400371043e-07
51	2615	-0.0001851213503918992	None	0.35804493949135807	-0.0001851213503918992
51	2558	-0.00010973638635629772	None	0.5027501551704537	-0.00010973638635629772
51	2559	-1.6630548165584798e-05	None	0.18549660762284706	-1.6630548165584798e-05
51	2568	-3.519368986478868e-05	None	0.3601362278164172	-3.519368986478868e-05
51	2592	-1.551455436907973e-05	None	0.28981330780199094	-1.551455436907973e-05
51	2621	1.437687520700831e-07	None	0.48624142499062567	1.437687520700831e-07
51	2624	-0.00019688939252122435	None	0.5390937037757167	-0.00019688939252122435
51	2577	-9.732863207499084e-06	None	0.29045358598438326	-9.732863207499084e-06
51	2631	-7.93439367353722e-09	None	0.18549660762284706	-7.93439367353722e-09
51	2645	-2.4548142045580877e-05	None	0.3076918128844368	-2.4548142045580877e-05
51	2597	-3.940777991482798e-05	None	0.28981330780199094	-3.940777991482798e-05
51	2628	None	None	0.3656642247720826	None
51	2552	7.759746185512726e-05	None	0.29278805993650847	7.759746185512726e-05
51	2571	-0.1	None	0.4030906860804796	-0.1
51	2504	None	None	0.4812726590041775	None
51	2488	None	None	0.3023904331698392	None
51	2581	-0.1	None	0.4689890341550864	-0.1
51	2285	None	None	0.4864287498483916	None
51	2356	None	None	0.27703948234346126	None
51	2607	-3.189530738742214e-05	None	0.3675175405350662	-3.189530738742214e-05
51	2646	-4.020930520722337e-06	None	0.23538740237077366	-4.020930520722337e-06
51	2413	None	None	0.40251536842042207	None
51	2608	-2.0511747396973316e-06	None	0.23538740237077366	-2.0511747396973316e-06
51	2596	9.431509756005883e-06	None	0.49814487647921907	9.431509756005883e-06
51	2463	None	None	0.33370357856739014	None
51	2613	-3.604050573388243e-05	None	0.3675175405350662	-3.604050573388243e-05
51	2553	-3.354525700203117e-09	None	0.45834240393231784	-3.354525700203117e-09
51	2606	0.00028686538330269533	None	0.3023904331698392	0.00028686538330269533
51	2531	None	None	0.42766624354256877	None
51	2476	None	None	0.31803218593604554	None
51	2605	3.314500770319115e-08	None	0.5170127825008459	3.314500770319115e-08
51	2587	-0.1	None	0.4030906860804796	-0.1
51	2557	-0.1	None	0.5013057469857904	-0.1
51	2594	-0.00012094655205655932	None	0.29278805993650847	-0.00012094655205655932
51	2623	0.001012943584873185	None	0.46113287858203983	0.001012943584873185
51	2619	-3.2868674619540926e-05	None	0.29045358598438326	-3.2868674619540926e-05
51	2611	-5.3993961132109675e-08	None	0.4422795994207129	-5.3993961132109675e-08
51	2595	-0.0001280095370011887	None	0.49570457118341993	-0.0001280095370011887
51	2589	0.0020552703310593237	None	0.3081646050121834	0.0020552703310593237
51	2637	0.002360107853860254	None	0.35804493949135807	0.002360107853860254
51	2454	None	None	0.28981330780199094	None
51	2455	None	None	0.3214750868891717	None
51	2614	3.321075391103644e-05	None	0.34094558388879237	3.321075391103644e-05
51	2582	0.0014473962053688136	None	0.4820667191410683	0.0014473962053688136
51	2578	2.951521692018401e-06	None	0.376609461908031	2.951521692018401e-06
51	2465	None	None	0.38252763702235415	None
51	2603	1.3778473402203397e-06	None	0.30199817848421356	1.3778473402203397e-06
51	2642	1.816983864169639e-05	None	0.3233165212291046	1.816983864169639e-05
51	2580	-1.1036006474847228e-05	None	0.210724540452272	-1.1036006474847228e-05
51	2647	0.0005108345950206245	None	0.36892166658168113	0.0005108345950206245
51	2550	None	None	0.3298103758727727	None
51	2569	5.574618605543366e-05	None	0.2573190474093568	5.574618605543366e-05
51	2649	6.690149745826749e-05	None	0.3644293164903433	6.690149745826749e-05
51	2633	-1.0609257178239606e-08	None	0.331859907338347	-1.0609257178239606e-08
51	2561	6.172533542165914e-06	None	0.29142323715845825	6.172533542165914e-06
51	2418	None	None	0.29008384931931835	None
51	2627	0.0012915843664101235	None	0.45972156461446767	0.0012915843664101235
51	2620	-2.1373425044094448e-05	None	0.18549660762284706	-2.1373425044094448e-05
51	2610	-0.1	None	0.39065116492402824	-0.1
51	2432	None	None	0.4240283306205462	None
51	2225	None	None	0.3838921672560314	None
51	2632	0.00018483353764012586	None	0.47545484165259894	0.00018483353764012586
51	2091	None	None	0.4030906860804796	None
51	2616	-0.1	None	0.37257932130816646	-0.1
51	2609	-0.00028299857925816847	None	0.4439057489115096	-0.00028299857925816847
51	2366	None	None	0.18549660762284706	None
51	2500	None	None	0.3799281742366084	None
51	2588	-1.2666337094625532e-05	None	0.18549660762284706	-1.2666337094625532e-05
51	2599	0.002055345589968963	None	0.3081646050121834	0.002055345589968963
51	2604	-3.6109668110115696e-05	None	0.29008384931931835	-3.6109668110115696e-05
51	2626	0.00014442377698011753	None	0.2665512796211523	0.00014442377698011753
51	2644	-6.777263461676945e-06	None	0.3076918128844368	-6.777263461676945e-06
51	2551	1.9618191286120296e-07	None	0.35955838783467353	1.9618191286120296e-07
51	2275	None	None	0.35367993067709463	None
51	2574	-4.488034038852618e-09	None	0.45834240393231784	-4.488034038852618e-09
51	2565	3.426084975193851e-08	None	0.210724540452272	3.426084975193851e-08
51	2530	None	None	0.4240283306205462	None
51	2643	-1.4395016667715199e-05	None	0.3123467772423981	-1.4395016667715199e-05
51	2586	0.00010952894713847928	None	0.4323093566680848	0.00010952894713847928
51	2634	-2.336403701944508e-05	None	0.34094558388879237	-2.336403701944508e-05
51	2630	9.223648182984068e-05	None	0.3294552917720749	9.223648182984068e-05
51	2573	None	None	0.42430604810121386	None
51	2472	None	None	0.34938243848782546	None
51	2618	0.00016599646863859902	None	0.2665512796211523	0.00016599646863859902
51	2477	None	None	0.4030906860804796	None
51	2181	None	None	0.4221542464343339	None
51	2590	2.851298954190067e-07	None	0.2568053546781351	2.851298954190067e-07
51	2562	-7.369810388566019e-06	None	0.210724540452272	-7.369810388566019e-06
51	2572	-0.00016505888233851924	None	0.4323093566680848	-0.00016505888233851924
[truncated: 13,001 more rows]
