# Supplementary material for: Constrained by Design: Influence of Genetic Encodings on Evolved Traits of Robots
Source: Front Robot AI. 2021 Jun 15;8:672379. doi: 10.3389/frobt.2021.672379 (PMC8239187; doi:10.3389/frobt.2021.672379)
Supplement: Supplementary file 2 [file DataSheet1.ZIP › hyperplasticoding_plane_1_all_measures.tsv]

robot_id	velocity	displacement_velocity	displacement_velocity_hill	head_balance	contacts	branching	branching_modules_count	limbs	extremities	length_of_limbs	extensiveness	coverage	joints	hinge_count	active_hinges_count	brick_count	touch_sensor_count	brick_sensor_count	proportion	width	height	size	absolute_size	sensors	symmetry	avg_period	dev_period	avg_phase_offset	dev_phase_offset	avg_amplitude	dev_amplitude	avg_intra_dev_params	avg_inter_dev_params	sensors_reach	recurrence	synaptic_reception
4373	0.006346076030174132	0.003082363508262186	-0.0006180477034874537	0.9785769464801414	None	0.3333333333333333	1	0.4444444444444444	4	0.7272727272727273	8	0.2653061224489796	0.7272727272727273	12	8	0	0	0	1.0	7	7	0.8666666666666667	13	0.0	0.6666666666666666	0.4901732610550031	0.5789140879090507	0.05493275360237125	0.5744012550735945	-0.09834553349894441	0.5027547137752688	0.9236478553576843	0.5522392835474044	0	0	0.0
2773	2.5415637176140264e-07	7.57383281796378e-08	7.032475721555551e-08	0.9999602419578221	None	0	0	0.46153846153846156	6	0.4117647058823529	7	0.5277777777777778	0	1	0	17	0	0	1.0	6	6	1.2666666666666666	19	0.0	0.7692307692307693	0	0	0	0	0	0	0	0	0	0	0
4104	0.0157506004796019	0.01244144186523456	0.004866378578404099	0.9879550409202053	None	0.25	1	0.4	4	0.7692307692307693	10	0.23809523809523808	0.7692307692307693	14	10	0	0	0	0.7777777777777778	9	7	1.0	15	0.0	1.0	-0.09999999999798528	0.5000000052236969	-0.08116831095860091	0.9525259202553904	-0.09999949966956387	0.5000019575691456	0.5439933198337943	0.7309891885006329	0	0.07142857142857142	0.0
4	None	None	None	None	None	0	0	0	0	0	0	1.0	0	0	0	0	0	0	1.0	1	1	0.06666666666666667	1	0.0	0	0	0	0	0	0	0	0	0	0	0	0
7051	0.0	0.0	0.0	0.9999999999999998	None	0	0	0	0	0	0	1.0	0	0	0	0	4	0	1.0	1	1	0.06666666666666667	1	1.0	0	0	0	0	0	0	0	0	0	0	0	0
1702	None	None	None	None	None	0	0	0.5555555555555556	5	0.2727272727272727	3	0.52	0	0	0	12	12	0	1.0	5	5	0.8666666666666667	13	0.42857142857142855	1.0	0	0	0	0	0	0	0	0	0	0	0
131	None	None	None	None	None	0	0	0.3076923076923077	8	0.6756756756756757	25	0.48148148148148145	0.5945945945945946	30	22	8	1	0	1.0	9	9	2.6	39	0.08333333333333333	0.7272727272727273	0.18077172612104359	0.6252695538403066	0.01675231917874464	0.5854559515390938	-0.09999354232684643	0.5004379965365401	0.7606539766870105	0.571093303192597	0.0	0	0.0
4445	0.00017416159006068314	2.8617092664406414e-06	-6.361129747435382e-07	0.9999962429841711	None	0.5	1	0.5714285714285714	4	0.625	5	0.3333333333333333	0.625	9	5	0	0	0	0.8333333333333334	5	6	0.6666666666666666	10	0.0	1.0	7.902762784127648e-27	0.5	0.0672387631687305	0.6594164435950725	-0.08680175877064075	0.5488093903384769	0.6336939242128623	0.5708986824328243	0	1.0	0.0
1977	None	None	None	None	None	0	0	0	0	0	0	1.0	0	0	0	0	4	0	1.0	1	1	0.06666666666666667	1	1.0	0	0	0	0	0	0	0	0	0	0	0	0
784	None	None	None	None	None	1.0	1	1.0	4	0.0	0	0.5555555555555556	0	4	0	0	0	0	1.0	3	3	0.3333333333333333	5	0.0	1.0	0	0	0	0	0	0	0	0	0	0	0
4512	0.009120849520819504	0.0008693719542959474	-0.00023097975577481708	0.9818552937060508	None	0.25	1	0.36363636363636365	4	0.7857142857142857	11	0.2222222222222222	0.7857142857142857	15	11	0	0	0	0.8888888888888888	9	8	1.0666666666666667	16	0.0	1.0	0.3471210132660153	0.6429702072355752	-0.0943371559815552	0.5354787698448809	0.11571062948330846	0.8975424705688043	0.860801018173406	0.7244975258721538	0	1.0	0.0
6386	0.0005540541598873467	0.0005149368412508005	6.413837714749572e-07	0.9989986447857107	None	0	0	0.25	1	1.0	3	1.0	1.0	4	3	0	0	0	0.2	5	1	0.3333333333333333	5	0.0	0	0.09826352309906092	0.5010052741663932	0.031211454306757813	0.5976331110338304	0.09076944387283124	0.5420236322899484	0.5745082261796329	0.5472028336759361	0	1.0	0.0
3813	0.002222932206305232	0.0002871357098580292	-0.00022660938976831326	0.9979566244380026	None	0.2	1	0.3333333333333333	4	0.8	12	0.20987654320987653	0.8	16	12	0	0	0	1.0	9	9	1.1333333333333333	17	0.0	1.0	0.04747474481794991	0.5419424794694807	0.019305337736615302	0.6529062659109427	0.12037531346412327	0.5740556950229524	0.6036850828343796	0.5905260695071388	0	0.375	0.0
3266	None	None	None	None	None	0.15	3	0.3488372093023256	15	0.6129032258064516	38	0.7901234567901234	0.5806451612903226	51	36	12	0	0	1.0	9	9	4.266666666666667	64	0.0	0.9473684210526315	-0.09999999999998696	0.500000001376025	0.34198166991953677	0.7220698843622289	-0.06488436257728733	0.554682316193275	0.8815591001980453	0.5966324991399633	0	0.9215686274509803	0.0
5661	0.00023971719460281704	4.3268402111163485e-06	-4.167803583427083e-06	0.9999738026488619	None	0	0	0.34782608695652173	8	0.5625	18	0.5396825396825397	0.125	8	4	25	14	0	0.7777777777777778	9	7	2.2666666666666666	34	0.28	0.42857142857142855	0.09950099713002143	0.50291440839248	0.09809716746105718	0.5209017639429244	0.08973184939040936	0.659368536590606	0.578220069290752	0.5626518966215489	1.0	1.0	0.0
7224	0.021496268971574257	0.009779983406948762	0.008665487127757592	0.9727497232257654	None	0.2	1	0.3333333333333333	4	0.8	12	0.20987654320987653	0.8	16	12	0	0	0	1.0	9	9	1.1333333333333333	17	0.0	1.0	0.4062518338803313	0.6254743227600438	0.04144554649390969	0.5244489459404567	0.08634040394748418	0.5560292276208527	0.8356678473378639	0.5692018078796873	0	1.0	0.0
4161	0.0025697240413771394	0.0005782914782849186	0.0004412912164578512	0.9962183106845596	None	0.2	1	0.3333333333333333	4	0.8	12	0.20987654320987653	0.8	16	12	0	0	0	1.0	9	9	1.1333333333333333	17	0.0	1.0	0.2630038540718906	0.56731282494133	0.2033113718989797	0.5551624449777907	-0.0628101987180079	0.5497887434263425	0.8113162441310682	0.5574340915305073	0	1.0	0.0
5138	0.011776811911560547	0.002363528390450396	0.0023254086692360756	0.9826214914866749	None	0.2	1	0.3333333333333333	4	0.8	12	0.20987654320987653	0.8	16	12	0	0	0	1.0	9	9	1.1333333333333333	17	0.0	1.0	0.42797051146128123	0.6549927430947143	0.003013556672429912	0.5953222881712324	0.06324800782838835	0.6065961623367901	0.8543144981104211	0.6193285134435659	0	1.0	0.0
2140	None	None	None	None	None	0	0	0	0	0	0	1.0	0	0	0	0	1	0	1.0	1	1	0.06666666666666667	1	0.25	0	0	0	0	0	0	0	0	0	0	0	0
4456	2.8935584685516876e-07	2.40247897676959e-07	1.1540338742524535e-10	0.999930015964341	None	0	0	1.0	1	0	0	1.0	0	1	0	0	3	0	0.5	2	1	0.13333333333333333	2	1.0	0	0	0	0	0	0	0	0	0	0	0	0
7473	0.0	0.0	0.0	1.0	None	0	0	0	0	0	0	1.0	0	0	0	0	0	0	1.0	1	1	0.06666666666666667	1	0.0	0	0	0	0	0	0	0	0	0	0	0	0
6934	0.0	0.0	0.0	1.0	None	0	0	0	0	0	0	1.0	0	0	0	0	0	0	1.0	1	1	0.06666666666666667	1	0.0	0	0	0	0	0	0	0	0	0	0	0	0
1051	None	None	None	None	None	0.2857142857142857	2	0.4375	7	0.6190476190476191	13	0.36507936507936506	0.6190476190476191	20	13	2	0	0	0.7777777777777778	9	7	1.5333333333333334	23	0.0	0.5882352941176471	0.003856189614918707	0.655863615021815	-0.09999999540132694	0.5000005586880271	-0.08771191950987363	0.5372812042601998	0.6117469900601347	0.5658092490935139	0	1.0	0.0
5181	5.04448589929322e-05	1.958826276890031e-06	-9.781386712213102e-08	0.9999958451005628	None	0	0	0.25	1	1.0	3	1.0	1.0	4	3	0	3	0	0.2	1	5	0.3333333333333333	5	1.0	0	0.41214529735631944	0.5229844067893796	5.251263884372561e-05	0.5012436873589244	0.09798160829533983	0.5668637334608368	0.8530661439179923	0.5304658618322649	1.0	1.0	0.5188017721967946
3494	None	None	None	None	None	0	0	0.1702127659574468	8	0.7941176470588235	54	0.8641975308641975	0.14705882352941177	15	10	54	0	0	1.0	9	9	4.666666666666667	70	0.0	0.96875	0.045529698405717814	0.5699413084772439	0.013987131188702895	0.56623985896317	-0.08316556399348168	0.6787143236651448	0.6367266445642502	0.606351735600895	0	1.0	0.0
1106	None	None	None	None	None	0	0	0.3333333333333333	3	0.8181818181818182	9	0.48148148148148145	0	0	0	12	18	0	0.3333333333333333	3	9	0.8666666666666667	13	0.6428571428571429	0.9090909090909091	0	0	0	0	0	0	0	0	0	0	0
1741	None	None	None	None	None	0.5	1	0.6666666666666666	4	0.5	3	0.4	0.5	7	3	0	0	0	0.8	4	5	0.5333333333333333	8	0.0	1.0	0.09995617061079835	0.5000853852647718	0.08168440454868603	0.5356647738646708	7.902762784127648e-27	0.5	0.6069211244493272	0.5119346762378509	0	1.0	0.0
5350	0.001577918223563814	0.00033188179427509173	5.8259894221413624e-05	0.9988860889803283	None	0.2	1	0.3333333333333333	4	0.8	12	0.20987654320987653	0.8	16	12	0	0	0	1.0	9	9	1.1333333333333333	17	0.0	1.0	0.039305258021667164	0.5125652524602935	-0.09594423410268448	0.6340397472626469	0.09488353680265589	0.5401098180363754	0.6914512096028353	0.5630495312967091	0	0.9375	0.0
3302	0.00018200021881026917	1.6704103852367964e-05	1.6444750442714842e-06	0.9999855242777356	None	0	0	0.25	1	1.0	3	1.0	1.0	4	3	0	3	0	0.2	5	1	0.3333333333333333	5	1.0	0	0.07600569931403336	0.5262276126604633	-0.11481928032519881	0.5417684568833853	0.08553793006515484	0.5230119058630999	0.7157536136727654	0.5303446315914193	1.0	1.0	0.0
1780	None	None	None	None	None	0	0	0.16666666666666666	1	1.0	7	0.9	0	0	0	8	11	0	0.4	5	2	0.6	9	0.55	0	0	0	0	0	0	0	0	0	0	0	0
6925	0.000619115297334011	3.968705528089126e-06	3.1964359567262715e-06	0.9999999668966658	None	0.2	1	0.3333333333333333	4	0.8	12	0.20987654320987653	0.8	16	12	0	0	0	1.0	9	9	1.1333333333333333	17	0.0	1.0	-0.009043259659664439	0.6547396125495796	0.04852796112012268	0.6389360368433246	0.20436305135124852	0.6543775143102168	0.7362664657592246	0.6493860832856362	0	0.875	0.0
4933	0.0	0.0	0.0	1.0	None	0	0	0	0	0	0	1.0	0	0	0	0	0	0	1.0	1	1	0.06666666666666667	1	0.0	0	0	0	0	0	0	0	0	0	0	0	0
994	None	None	None	None	None	0.25	2	0.5263157894736842	10	0.38461538461538464	10	0.5833333333333334	0.3076923076923077	18	8	9	0	0	0.75	6	8	1.8666666666666667	28	0.0	0.5217391304347826	-0.3333194944327552	0.9999885863666318	0.13675913487909575	0.6128235538277237	-0.03216040262811889	0.6703135789058181	0.8941621191462802	0.9849788890133053	0	0.9444444444444444	0.0
3882	0.002810349502173787	0.0024132862941322127	0.0014319261675879043	0.9982187083440658	None	0.5	1	0.6666666666666666	4	0.5	3	0.4444444444444444	0.5	7	3	0	0	0	0.5	3	6	0.5333333333333333	8	0.0	1.0	-0.09999840343189341	0.5000217134768014	0.022800068271044784	0.6413435682597675	-0.06959544164356671	0.9952824919458945	0.6483825615579673	0.8784333873099073	0	0.42857142857142855	0.0
1542	None	None	None	None	None	0	0	0.5	3	0.7142857142857143	5	0.36	0.7142857142857143	8	5	0	0	0	1.0	5	5	0.6	9	0.0	0.5	-0.09911935477625863	0.6021725642572924	0.10516251503176921	0.5524001727356846	0.7856275142643552	1.0	0.999985630574917	0.9999999832297289	0	1.0	0.0
6211	0.008043577975464044	0.0033478154000807937	0.0018222515342784622	0.9869045736614532	None	0.25	1	0.4	4	0.75	9	0.25	0.75	13	9	0	0	0	0.875	7	8	0.9333333333333333	14	0.0	0.8571428571428571	0.30137583390589595	0.5174147815099097	-0.0782337615885594	0.6380842545822142	-0.06359604156911669	0.5154440849252112	0.8523734955210897	0.5579502585874242	0	0	0.0
6782	0.006561069943032745	0.000337172908321129	0.00033309466880901965	0.9895234179097098	None	0.3333333333333333	1	0.5	4	0.6666666666666666	6	0.3055555555555556	0.6666666666666666	10	6	0	0	0	1.0	6	6	0.7333333333333333	11	0.0	0.4	0.099956190925431	0.5004213815334249	-0.09997797673421578	0.5001643815219325	0.09983027354275034	0.5122053818929845	0.7194320383327018	0.5042644200150738	0	1.0	0.0
6354	0.008202925932520935	0.00023721619756425337	0.00023491638808597929	0.99702865508026	None	0.25	1	0.4	4	0.75	9	0.25925925925925924	0.75	13	9	0	0	0	0.6666666666666666	6	9	0.9333333333333333	14	0.0	1.0	0.08671526677392108	0.610992182149752	-0.04032807349511314	0.6803429009000392	0.14304838223195926	0.584788366918176	0.70195386906654	0.6263129514863224	0	1.0	0.0
773	None	None	None	None	None	0	0	0.4166666666666667	5	0.6	9	0.425	0.3333333333333333	9	5	7	5	0	0.625	8	5	1.1333333333333333	17	0.35714285714285715	0.16666666666666666	-0.5563313148096625	0.9999999999892306	0.23478910382629645	0.9838197137087384	-0.061104990890376784	0.6713245111495625	0.9911516197992113	0.9999557399437128	1.0	1.0	0.27282001608658035
1161	None	None	None	None	None	0	0	1.0	1	0	0	1.0	0	1	0	0	0	0	0.5	2	1	0.13333333333333333	2	0.0	0	0	0	0	0	0	0	0	0	0	0	0
3923	0.0022380536434549133	0.001324139893345124	0.0013241380728272116	0.988394522231658	None	0	0	0.25	1	1.0	3	1.0	1.0	4	3	0	3	0	0.2	1	5	0.3333333333333333	5	1.0	0	-0.35836299533178123	0.533236973394141	-0.03568595397505157	0.5018138279686788	0.08497982533606514	0.5204138811624767	0.8666469914720073	0.5184999277934778	0.75	0	0.0
4479	0.015704279484665823	0.01276527636333299	0.00515877194942393	0.9880882425832216	None	0.25	1	0.4	4	0.7692307692307693	10	0.23809523809523808	0.7692307692307693	14	10	0	0	0	0.7777777777777778	9	7	1.0	15	0.0	1.0	-0.09999999999798528	0.5000000052236969	-0.08116831095860091	0.9525259202553904	-0.09999949966956387	0.5000019575691456	0.5439933198337943	0.7309891885006329	0	0.07142857142857142	0.0
6722	0.006767165540364706	0.0004083656211202291	0.0003107322594515559	0.9915897749776259	None	0	0	0.3333333333333333	3	0.8181818181818182	9	0.28888888888888886	0.8181818181818182	12	9	0	0	0	0.5555555555555556	9	5	0.8666666666666667	13	0.0	1.0	0.0915622754904383	0.5732047050625396	-0.060935150947820316	0.6478422735640529	0.1233341625832001	0.6305345507612143	0.7063529196463442	0.6176705163912009	0	0.9166666666666666	0.0
6588	0.0002571838740059405	4.1588048902282335e-06	-4.848496486362972e-07	0.9999999793751075	None	0.3333333333333333	1	0.4444444444444444	4	0.7272727272727273	8	0.28888888888888886	0.7272727272727273	12	8	0	0	0	0.5555555555555556	5	9	0.8666666666666667	13	0.0	1.0	0.09996250541738119	0.5002256080759171	-0.01249533465863709	0.6793935374250819	0.09895628029322504	0.5303026069524841	0.6253429588120982	0.5722611453912628	0	0.5833333333333334	0.0
4918	0.007058193332964632	0.0013132414120262201	-6.860383671509846e-05	0.9988548818680635	None	0.2	1	0.3333333333333333	4	0.8	12	0.20987654320987653	0.8	16	12	0	0	0	1.0	9	9	1.1333333333333333	17	0.0	1.0	-0.0520635480522479	0.660659133396746	-0.0733439548955141	0.580043526809688	0.09993385228865204	0.5001123123822093	0.6936110336868087	0.5817297116185401	0	0.75	0.0
7145	0.014412733197894809	0.012012771977338355	0.00954145110307796	0.988587325165719	None	0.2	1	0.3333333333333333	4	0.8	12	0.20987654320987653	0.8	16	12	0	0	0	1.0	9	9	1.1333333333333333	17	0.0	1.0	0.09987290155487823	0.5003813005439609	0.021888452698447705	0.6571547844221486	0.14506887791295656	0.6239865121305955	0.6285129371081187	0.5953731695131261	0	1.0	0.0
100	None	None	None	None	None	0	0	0	0	0	0	1.0	0	0	0	0	4	0	1.0	1	1	0.06666666666666667	1	1.0	0	0	0	0	0	0	0	0	0	0	0	0
5758	0.003570786554261703	0.0014064940183260162	0.0012547763211351176	0.99443336325611	None	0.2	1	0.3333333333333333	4	0.8	12	0.20987654320987653	0.8	16	12	0	0	0	1.0	9	9	1.1333333333333333	17	0.0	1.0	-0.02600587817664911	0.6748541170678429	0.08046658462888631	0.6397991710482714	0.0999461654946883	0.5081091626133734	0.6749814402880097	0.6096207234363111	0	1.0	0.0
3090	0.00013331882755932814	4.7016726316214914e-05	4.700908411872491e-05	0.9999961331537415	None	0	0	0.25	1	1.0	3	1.0	1.0	4	3	0	3	0	0.2	1	5	0.3333333333333333	5	1.0	0	-0.09999999996878847	0.5000000000588075	0.02806125531891438	0.6432214767867265	-0.13577958985158495	0.7720803721772217	0.6727416097260025	0.646378131086322	0.0	0	0.0
4098	0.010334551653559808	0.003329940681830346	0.0031979217622607518	0.9834287904867864	None	0.25	1	0.36363636363636365	4	0.7857142857142857	11	0.2222222222222222	0.7857142857142857	15	11	0	0	0	0.8888888888888888	9	8	1.0666666666666667	16	0.0	1.0	0.25379617876087257	0.6222095599118237	-0.057607344141032024	0.6794729533269116	0.2385176516390525	0.9999990885101017	0.8859633913238086	0.9936493307652796	0	1.0	0.0
6638	0.0	0.0	0.0	1.0	None	0	0	0	0	0	0	1.0	0	0	0	0	0	0	1.0	1	1	0.06666666666666667	1	0.0	0	0	0	0	0	0	0	0	0	0	0	0
2916	0.00021034073974585373	1.6875030008746404e-07	1.6327897139989306e-07	0.9999970871276147	None	0.25	1	0.4	4	0.7692307692307693	10	0.234375	0.7692307692307693	14	10	0	0	0	1.0	8	8	1.0	15	0.0	0.8571428571428571	0.008956283518360864	0.5583332821921417	0.0023894224606795826	0.5810541316444775	-0.05028167966553261	0.6422953141096861	0.5918884533734685	0.5944231459692657	0	0	0.0
3456	None	None	None	None	None	0.038461538461538464	1	0.12962962962962962	7	0.8607594936708861	68	1.0	0.21518987341772153	22	17	58	0	0	1.0	9	9	5.4	81	0.0	1.0	0.06742885740116682	0.6833146129965764	0.4708825735941852	0.5665365094082251	0.00021731042954732833	0.5001050236703	0.9003025515676825	0.5855825929160963	0	1.0	0.0
5667	0.0012396820009609058	0.0007084357597735879	0.00041398905984664687	0.999066932386184	None	0	0	0.3333333333333333	2	0.8571428571428571	6	0.36	0.8571428571428571	8	6	0	2	0	1.0	5	5	0.6	9	1.0	0	0.09787740108109486	0.5039460571023086	-0.09939284493529807	0.5090362428468157	0.04626018945784616	0.5866511745989551	0.697481080630083	0.5334559362758012	0.875	1.0	0.0
6812	0.014298759266569445	0.01189790248450701	0.009433031749515791	0.9886621896630631	None	0.2	1	0.3333333333333333	4	0.8	12	0.20987654320987653	0.8	16	12	0	0	0	1.0	9	9	1.1333333333333333	17	0.0	1.0	0.09987290155487823	0.5003813005439609	0.021888452698447705	0.6571547844221486	0.14506887791295656	0.6239865121305955	0.6285129371081187	0.5953731695131261	0	1.0	0.0
572	None	None	None	None	None	0.25	1	0.4	4	0.75	9	0.25	0.75	13	9	0	0	0	0.875	7	8	0.9333333333333333	14	0.0	0.8571428571428571	0.15777985158374735	0.9999921383673437	0.08666284700100374	0.5845868456242397	0.0853477809145252	0.5510845279876727	0.8012152203286744	0.9836985363634564	0	0.8461538461538461	0.0
3500	None	None	None	None	None	0.041666666666666664	1	0.3	15	0.6301369863013698	46	0.9259259259259259	0.3972602739726027	44	29	30	0	0	1.0	9	9	5.0	75	0.0	0.9090909090909091	-0.0999999781073874	0.5000055476827597	-0.012166638673130285	0.6578220207934257	0.07945202276409499	0.9999888865760295	0.70344709575	0.9823692680913253	0	0.9772727272727273	0.0
2294	None	None	None	None	None	0.2	1	0.3333333333333333	4	0.8	12	0.20987654320987653	0.8	16	12	0	0	0	1.0	9	9	1.1333333333333333	17	0.0	1.0	-0.08138941434066037	0.564341923392904	3.154049560466257e-10	0.500001314311116	0.02325227898450081	0.5393929912239769	0.6146946422309022	0.5346698647381017	0	1.0	0.0
1045	None	None	None	None	None	0.2	2	0.5	11	0.41935483870967744	13	0.6111111111111112	0.3548387096774194	22	11	10	0	0	0.6666666666666666	9	6	2.2	33	0.0	0.8888888888888888	1.0854063029539234	1.0	4.677452348399455e-20	0.5000000000000002	0.2228801685101498	0.5437148407011814	0.9996222759583937	1.0	0	1.0	0.0
7183	0.0	0.0	0.0	1.0	None	0	0	0	0	0	0	1.0	0	0	0	0	0	0	1.0	1	1	0.06666666666666667	1	0.0	0	0	0	0	0	0	0	0	0	0	0	0
4950	0.015687800205540347	0.01254285479249618	0.004794367119081683	0.987968742277517	None	0.25	1	0.4	4	0.7692307692307693	10	0.23809523809523808	0.7692307692307693	14	10	0	0	0	0.7777777777777778	9	7	1.0	15	0.0	1.0	-0.09999999999798528	0.5000000052236969	-0.08116831095860091	0.9525259202553904	-0.09999949966956387	0.5000019575691456	0.5439933198337943	0.7309891885006329	0	0.07142857142857142	0.0
2464	None	None	None	None	None	0	0	0	0	0	0	1.0	0	0	0	0	0	0	1.0	1	1	0.06666666666666667	1	0.0	0	0	0	0	0	0	0	0	0	0	0	0
2842	0.0	0.0	0.0	0.9999999999999998	None	0	0	0	0	0	0	1.0	0	0	0	0	4	0	1.0	1	1	0.06666666666666667	1	1.0	0	0	0	0	0	0	0	0	0	0	0	0
5188	0.00018649597984771307	1.8022736216704706e-06	-1.7415504824209433e-06	0.9999999516461838	None	0.2	1	0.3333333333333333	4	0.8	12	0.20987654320987653	0.8	16	12	0	0	0	1.0	9	9	1.1333333333333333	17	0.0	1.0	0.09998287183452996	0.5000869186059236	0.0998868550290051	0.5007937358984956	0.08080917857054358	0.5996283586590686	0.5358771994040809	0.5339011950034773	0	0.9375	0.0
1615	None	None	None	None	None	0	0	0	0	0	0	1.0	0	0	0	0	2	0	1.0	1	1	0.06666666666666667	1	0.5	0	0	0	0	0	0	0	0	0	0	0	0
7285	5.822363684568155e-05	8.960236365838942e-07	-1.9326043551481405e-08	0.9999974629624899	None	0.5	1	0.6666666666666666	4	0.5714285714285714	4	0.42857142857142855	0.5714285714285714	8	4	0	0	0	0.42857142857142855	3	7	0.6	9	0.0	1.0	0.09998394115276443	0.5000381799180811	-0.09672324796349606	0.6885784268958288	0.09999941523975031	0.5000031203296256	0.716521574911762	0.5657541969354942	0	1.0	0.0
1459	None	None	None	None	None	0	0	0.6	3	0.4	2	0.7	0.4	4	2	2	0	0	0.4	5	2	0.4666666666666667	7	0.0	0	0.08022930129612278	0.5313321887606046	0.03655704145077647	0.5523859607658674	0.025050109269957998	0.5273061277995882	0.5664828280674558	0.5370272686865197	0	0	0.0
1175	None	None	None	None	None	0	0	0	0	0	0	1.0	0	0	0	0	4	0	1.0	1	1	0.06666666666666667	1	1.0	0	0	0	0	0	0	0	0	0	0	0	0
4485	0.0026479769864604717	0.0004518438776568111	0.0004308851666000637	0.9886841946601953	None	0.2	1	0.3333333333333333	4	0.8	12	0.20987654320987653	0.8	16	12	0	0	0	1.0	9	9	1.1333333333333333	17	0.0	1.0	1.9686424273729958e-09	0.5001000748098313	0.09998920901171524	0.5001269897299623	0.06777600351937506	0.5616435902863296	0.6026494418187524	0.5207167515162641	0	1.0	0.0
1212	None	None	None	None	None	0	0	0.5	1	1.0	1	1.0	1.0	2	1	0	3	0	0.3333333333333333	1	3	0.2	3	1.0	0	0.03680680858714871	0.5141309707865117	0.20421351920227462	0.5377615298269228	0.0002688743368460584	0.5003404442287646	0.7084755193897758	0.5174291852796872	1.0	1.0	0.0
2860	9.763846025557575e-08	8.648310028647042e-08	2.589449308036928e-08	0.9999814623780089	None	0	0	0.038461538461538464	2	0.9736842105263158	74	0.9629629629629629	0	0	0	77	0	0	1.0	9	9	5.2	78	0.0	0.9565217391304348	0	0	0	0	0	0	0	0	0	0	0
4345	0.017856326912614233	0.0024607061172653953	0.0020517918689935914	0.9816448847944578	None	0.2	1	0.3333333333333333	4	0.8	12	0.20987654320987653	0.8	16	12	0	0	0	1.0	9	9	1.1333333333333333	17	0.0	1.0	0.5029534546141159	0.6400276782005673	0.07866307084871078	0.5516617868308906	-0.018233585624818617	0.6717047151503037	0.8957847494494493	0.622363516477268	0	0.9375	0.0
7088	1.3005659224586714e-06	8.428888484470872e-09	-8.191780048166425e-09	0.9999986054705577	None	0	0	0.6	3	0.6	3	0.7	0.4	4	2	2	2	0	0.4	5	2	0.4666666666666667	7	0.3333333333333333	0.8	0.46566719345820495	0.6178567516833532	0.8578341656443392	0.9999999321958889	0.008894352134069517	0.5100832761671067	0.9724897498044647	0.9965838333555065	1.0	1.0	0.0
4785	0.0018239913320924667	0.0005767566292889036	-0.0005303202759047076	0.9984019866355993	None	0.2	1	0.3333333333333333	4	0.8	12	0.20987654320987653	0.8	16	12	0	0	0	1.0	9	9	1.1333333333333333	17	0.0	1.0	2.988773424709658e-12	0.5000000008213944	-0.09999994361197646	0.5001552018604175	0.11028401191370352	0.6071685022828937	0.7023092886844473	0.5362733624617261	0	0.625	0.0
5925	0.0	0.0	0.0	0.9999999999999998	None	0	0	0	0	0	0	1.0	0	0	0	0	4	0	1.0	1	1	0.06666666666666667	1	1.0	0	0	0	0	0	0	0	0	0	0	0	0
2424	None	None	None	None	None	0	0	0.21739130434782608	10	0.7611940298507462	51	0.8518518518518519	0.19402985074626866	20	13	48	3	0	1.0	9	9	4.6	69	0.03225806451612903	0.8524590163934426	0.0002862002166230995	0.5040026762704911	1.6123398028812859e-06	0.5007329961040005	0.1834399673146784	0.6607938610598818	0.7028698142463526	0.5569005203737395	1.0	0.1	0.0
2581	0.000817796158652849	5.844480809819957e-05	3.562997097279758e-05	0.9993926873231928	None	1.0	1	0.8	4	0.4	2	0.4375	0.4	6	2	0	0	0	1.0	4	4	0.4666666666666667	7	0.0	0.6666666666666666	0.05377694691228729	0.5798379649642567	4.929352024918419e-05	0.5020256188803687	0.1507608251058074	0.5451700180435769	0.6573674998083653	0.5425125089022693	0	1.0	0.0
3820	0.002356506306989466	0.0004366024660743644	0.00010281610025149807	0.9975028326899158	None	0.2	1	0.3333333333333333	4	0.8	12	0.20987654320987653	0.8	16	12	0	0	0	1.0	9	9	1.1333333333333333	17	0.0	1.0	0.08103360903309557	0.55366400759942	0.13502480789680826	0.5960255846540802	0.0743848529013034	0.5746789262010655	0.5886241814339642	0.5748812765135457	0	1.0	0.0
4208	0.00018968723683507015	3.098237374762164e-05	-8.37492260339029e-06	0.9997327174692309	None	0.25	1	0.4	4	0.7692307692307693	10	0.23809523809523808	0.7692307692307693	14	10	0	0	0	0.7777777777777778	9	7	1.0	15	0.0	1.0	0.061807377824864916	0.659368436139569	0.021386987243763752	0.6884867596187815	-0.03264161598698352	0.5095513706564687	0.639403027404565	0.6218124932832444	0	1.0	0.0
843	None	None	None	None	None	0	0	0	0	0	0	1.0	0	0	0	0	0	0	1.0	1	1	0.06666666666666667	1	0.0	0	0	0	0	0	0	0	0	0	0	0	0
4096	0.0011097656938428848	0.00038124371935520943	-4.9901751955194e-05	0.9990166436655286	None	0.25	1	0.36363636363636365	4	0.7857142857142857	11	0.2222222222222222	0.7857142857142857	15	11	0	0	0	0.8888888888888888	8	9	1.0666666666666667	16	0.0	1.0	0.09919900842967318	0.5101568063801407	-0.1158226778209033	0.9384281820011581	0.08211721980007007	0.5816647637593931	0.7314255743444792	0.7371901983418762	0	1.0	0.0
3377	0.00030154218010099664	6.563938964195862e-05	-3.9089402274315956e-07	0.9996067413042641	None	0	0	0.375	3	0.8	8	0.3	0.8	11	8	0	0	0	0.625	5	8	0.8	12	0.0	0.8571428571428571	0.01807664114977548	0.5749473765554612	0.11827929086610016	1.0	-0.03031382231527604	0.6504608375823057	0.9772316621810528	0.9999998094608168	0	0	0.0
802	None	None	None	None	None	0.08333333333333333	1	0.46153846153846156	12	0.43243243243243246	16	0.5416666666666666	0.43243243243243246	26	16	12	0	0	0.8888888888888888	9	8	2.6	39	0.0	0.5625	0.03306375421103177	0.5789880602599481	0.3268339013011345	0.6024567399514853	0.0999294782462169	0.509974384972568	0.7898304175807077	0.564163894157535	0	1.0	0.0
3726	0.009988015431972506	0.001388361853426939	0.0013225356158762726	0.9761392241737774	None	0.2	1	0.3333333333333333	4	0.8	12	0.20987654320987653	0.8	16	12	0	0	0	1.0	9	9	1.1333333333333333	17	0.0	1.0	0.4093827667837925	0.6648912987267095	-0.08069773791139315	0.5877383346140768	-0.09511135596734388	0.514138606912045	0.9070740730607286	0.5903600250806638	0	1.0	0.0
3775	0.0	0.0	0.0	0.9999999999999998	None	0	0	0	0	0	0	1.0	0	0	0	0	4	0	1.0	1	1	0.06666666666666667	1	1.0	0	0	0	0	0	0	0	0	0	0	0	0
6057	0.005227805591705979	0.004440255865501465	-0.00025148400388984527	0.9934489503304879	None	0.2	1	0.3333333333333333	4	0.8	12	0.20987654320987653	0.8	16	12	0	0	0	1.0	9	9	1.1333333333333333	17	0.0	1.0	0.09999038543543812	0.5000385227683857	-0.0801766568816985	0.6729147938289328	0.21056007471236757	0.6188781080582016	0.7426518918321863	0.599195399985848	0	0.9375	0.0
855	None	None	None	None	None	0	0	0.05555555555555555	2	0.9615384615384616	50	0.8571428571428571	0	0	0	53	9	0	0.7777777777777778	7	9	3.6	54	0.08181818181818182	0.875	0	0	0	0	0	0	0	0	0	0	0
6870	0.014187748684574321	0.012124046571670774	0.009212821882448525	0.9886456645755559	None	0.2	1	0.3333333333333333	4	0.8	12	0.20987654320987653	0.8	16	12	0	0	0	1.0	9	9	1.1333333333333333	17	0.0	1.0	0.09987290155487823	0.5003813005439609	0.021888452698447705	0.6571547844221486	0.14506887791295656	0.6239865121305955	0.6285129371081187	0.5953731695131261	0	1.0	0.0
4543	0.0	0.0	0.0	1.0	None	0	0	0	0	0	0	1.0	0	0	0	0	0	0	1.0	1	1	0.06666666666666667	1	0.0	0	0	0	0	0	0	0	0	0	0	0	0
3344	None	None	None	None	None	0.043478260869565216	1	0.1875	9	0.8115942028985508	56	0.8765432098765432	0.2753623188405797	25	19	45	1	0	1.0	9	9	4.733333333333333	71	0.011363636363636364	0.9206349206349206	0.02948923950350657	0.5001285554997442	0.05656124871670611	0.5508679095901916	0.06268373697443433	0.6494412009609142	0.5642948377179868	0.5680154260947698	1.0	1.0	0.0
2610	1.5726852517373658e-08	1.5726778806437094e-08	-2.2783928369421538e-10	0.9999986172954589	None	1.0	1	1.0	4	0.25	1	0.5	0	0	0	5	3	0	0.75	4	3	0.4	6	0.21428571428571427	1.0	0	0	0	0	0	0	0	0	0	0	0
7203	0.008050701081809943	0.0047223773469694304	-0.004691441085642933	0.9926723991063573	None	0	0	0.3333333333333333	3	0.8181818181818182	9	0.28888888888888886	0.8181818181818182	12	9	0	1	0	0.5555555555555556	5	9	0.8666666666666667	13	1.0	1.0	0.09820378466262239	0.5093829534648808	0.09915729845427657	0.5423670701438218	0.16102388119711972	0.5896937835799	0.5720971536148248	0.5473668252304615	0.8333333333333334	0.75	0.0
4316	0.00022336758300716412	2.550422287461832e-06	5.048893002377798e-07	0.9999986002906457	None	0.25	1	0.36363636363636365	4	0.7857142857142857	11	0.2222222222222222	0.7857142857142857	15	11	0	0	0	0.8888888888888888	8	9	1.0666666666666667	16	0.0	1.0	0.09326136783739394	0.5139792190626779	0.09933197803840653	0.5902834798318984	0.009568533658874374	0.6783133734254326	0.5889480802845298	0.596050001525501	0	0.8	0.0
4073	0.015389303529738201	0.012437081458384831	0.005034076065659329	0.9881025375059366	None	0.25	1	0.4	4	0.7692307692307693	10	0.23809523809523808	0.7692307692307693	14	10	0	0	0	0.7777777777777778	9	7	1.0	15	0.0	1.0	-0.09999999999798528	0.5000000052236969	-0.08116831095860091	0.9525259202553904	-0.09999949966956387	0.5000019575691456	0.5439933198337943	0.7309891885006329	0	0.07142857142857142	0.0
5457	0.014512025295291222	0.01208132622987725	0.00914969115686685	0.9887013258997183	None	0.2	1	0.3333333333333333	4	0.8	12	0.20987654320987653	0.8	16	12	0	0	0	1.0	9	9	1.1333333333333333	17	0.0	1.0	0.09987290155487823	0.5003813005439609	0.021888452698447705	0.6571547844221486	0.14506887791295656	0.6239865121305955	0.6285129371081187	0.5953731695131261	0	1.0	0.0
795	None	None	None	None	None	0.1	2	0.3953488372093023	17	0.5161290322580645	32	0.7901234567901234	0.4032258064516129	40	25	23	0	0	1.0	9	9	4.266666666666667	64	0.0	0.8363636363636363	0.00035018586304860804	0.500398456565257	0.029854107218476828	0.5984349597535151	0.2003391823062075	0.63555503040364	0.7087720864901083	0.5790533290183679	0	0.975	0.0
1534	None	None	None	None	None	0	0	0.6666666666666666	2	0.5	1	0.6666666666666666	0.5	3	1	0	2	0	0.6666666666666666	3	2	0.26666666666666666	4	1.0	0	0.0003355799303172853	0.5001095313076943	-0.09981564589385454	0.5004371329031778	0.0234817074454782	0.6666694311090274	0.6307746860039077	0.5576874923037671	1.0	1.0	0.0
3695	0.006301610640474142	0.0007642637580958484	-0.000761744569635704	0.9855284437921454	None	0.2	1	0.3333333333333333	4	0.8	12	0.20987654320987653	0.8	16	12	0	0	0	1.0	9	9	1.1333333333333333	17	0.0	1.0	0.017444823029713875	0.531967290297018	-0.09233697916595514	0.642727531477796	0.19583505251529898	0.6573848359877265	0.7664499183199371	0.6119799677905341	0	1.0	0.0
5418	0.013190850819102864	0.007725601874388213	0.00755754100699745	0.9660417092308686	None	0.2	1	0.3333333333333333	4	0.8	12	0.20987654320987653	0.8	16	12	0	0	0	1.0	9	9	1.1333333333333333	17	0.0	1.0	0.44697490359373937	0.6665684492130044	0.02390683600736302	0.6654882416613604	0.11862902459881357	0.5769887311463299	0.8614731769527189	0.6372988228376492	0	0.9375	0.0
1443	None	None	None	None	None	0.041666666666666664	1	0.28	14	0.6666666666666666	48	0.9135802469135802	0.2777777777777778	31	20	42	0	0	1.0	9	9	4.933333333333334	74	0.0	0.8923076923076924	0.019208558482376313	0.584885739917483	0.0003562537980878537	0.5707230588704977	0.054883601438429186	0.6588927346171678	0.596520211564326	0.6055574879821229	0	1.0	0.0
7113	0.014462647025336233	0.012252670353346148	0.009525354437697258	0.9885924106890825	None	0.2	1	0.3333333333333333	4	0.8	12	0.20987654320987653	0.8	16	12	0	0	0	1.0	9	9	1.1333333333333333	17	0.0	1.0	0.09987290155487823	0.5003813005439609	0.021888452698447705	0.6571547844221486	0.14506887791295656	0.6239865121305955	0.6285129371081187	0.5953731695131261	0	1.0	0.0
2069	None	None	None	None	None	0	0	0	0	0	0	1.0	0	0	0	0	0	0	1.0	1	1	0.06666666666666667	1	0.0	0	0	0	0	0	0	0	0	0	0	0	0
1010	None	None	None	None	None	0	0	0	0	0	0	1.0	0	0	0	0	2	0	1.0	1	1	0.06666666666666667	1	0.5	0	0	0	0	0	0	0	0	0	0	0	0
4698	0.01727224085527755	0.001984717921112285	-0.001977693004700016	0.9735947469890909	None	0.25	1	0.36363636363636365	4	0.7857142857142857	11	0.2222222222222222	0.7857142857142857	15	11	0	0	0	0.8888888888888888	9	8	1.0666666666666667	16	0.0	1.0	0.4940748193896149	0.65447528542975	4.871802487163543e-05	0.5505060033859479	0.09964400853545088	0.5596223859556438	0.89326323116071	0.5891303757994053	0	1.0	0.0
5162	1.759360221924078e-05	1.680829542236095e-07	-7.993959273131804e-08	0.9999946174903687	None	0	0	0.5882352941176471	10	0.21739130434782608	5	0.5102040816326531	0	5	0	19	0	0	1.0	7	7	1.6666666666666667	25	0.0	1.0	0	0	0	0	0	0	0	0	0	0	0
7456	0.013974322895588179	0.011912078625205292	0.00899364568904538	0.9887056121273713	None	0.2	1	0.3333333333333333	4	0.8	12	0.20987654320987653	0.8	16	12	0	0	0	1.0	9	9	1.1333333333333333	17	0.0	1.0	0.09987290155487823	0.5003813005439609	0.021888452698447705	0.6571547844221486	0.14506887791295656	0.6239865121305955	0.6285129371081187	0.5953731695131261	0	1.0	0.0
5958	0.0	0.0	0.0	1.0	None	0	0	0	0	0	0	1.0	0	0	0	0	0	0	1.0	1	1	0.06666666666666667	1	0.0	0	0	0	0	0	0	0	0	0	0	0	0
4379	0.01737673439967574	0.0033930095845830298	0.0028354835239263786	0.9752666344489046	None	0.2	1	0.3333333333333333	4	0.8	12	0.20987654320987653	0.8	16	12	0	0	0	1.0	9	9	1.1333333333333333	17	0.0	1.0	0.5375204789353056	0.682779549514622	-0.08516306296750324	0.9999760605665058	-0.09981097157015532	0.5005854621271361	0.9470545004614861	0.9781819660141045	0	0	0.0
15	None	None	None	None	None	0.2	1	0.3333333333333333	4	0.8	12	0.20987654320987653	0.8	16	12	0	0	0	1.0	9	9	1.1333333333333333	17	0.0	1.0	0.12465576791007749	0.6008738694913227	0.00029399516115840636	0.5041671014879717	-0.05162765888437133	0.6776552627570072	0.6632359297857349	0.5961858792533571	0	0.9375	0.0
4029	3.859850829530363e-09	3.863901439622213e-09	3.7081663075206423e-09	0.9999998233467635	None	0	0	0	0	0	0	1.0	0	0	0	0	1	0	1.0	1	1	0.06666666666666667	1	0.25	0	0	0	0	0	0	0	0	0	0	0	0
6521	0.00529560903924502	0.0012719486829267585	2.9799033187784125e-05	0.9952577075776841	None	0.2	1	0.3333333333333333	4	0.8	12	0.20987654320987653	0.8	16	12	0	0	0	1.0	9	9	1.1333333333333333	17	0.0	1.0	0.09996140205377882	0.5013805394576192	8.738847034246144e-06	0.5026885484985621	0.08929754265815075	0.664069294691954	0.6123822878779077	0.5578857902941431	0	1.0	0.0
6161	0.0	0.0	0.0	0.9999999999999998	None	0	0	0	0	0	0	1.0	0	0	0	0	4	0	1.0	1	1	0.06666666666666667	1	1.0	0	0	0	0	0	0	0	0	0	0	0	0
3549	0.02229395874826727	0.00010060458462076315	4.981745620032514e-06	0.9780292249363647	None	0.2	1	0.3333333333333333	4	0.8	12	0.20987654320987653	0.8	16	12	0	0	0	1.0	9	9	1.1333333333333333	17	0.0	1.0	1.7694936407890147e-13	0.5000000002716489	0.00678001168692832	0.6823851237258195	-0.07314137600346618	0.9997856063055461	0.7733651389132898	0.9556697698541251	0	1.0	0.0
4942	0.0	0.0	0.0	0.9999999999999998	None	0	0	0	0	0	0	1.0	0	0	0	0	4	0	1.0	1	1	0.06666666666666667	1	1.0	0	0	0	0	0	0	0	0	0	0	0	0
3389	0.014587314368281127	0.011878583719177388	0.009311605481695793	0.9885149411228339	None	0.2	1	0.3333333333333333	4	0.8	12	0.20987654320987653	0.8	16	12	0	0	0	1.0	9	9	1.1333333333333333	17	0.0	1.0	0.09987290155487823	0.5003813005439609	0.021888452698447705	0.6571547844221486	0.14506887791295656	0.6239865121305955	0.6285129371081187	0.5953731695131261	0	1.0	0.0
238	None	None	None	None	None	0.09090909090909091	2	0.14893617021276595	7	0.8529411764705882	58	0.8641975308641975	0.08823529411764706	11	6	58	0	0	1.0	9	9	4.666666666666667	70	0.0	0.9206349206349206	0.14572631374860098	0.9999999999977967	0.01740943910494928	0.5180270275255766	0.1120710597863773	0.6010798230902175	0.972902107100298	0.9998892048937492	0	1.0	0.0
2855	0.0	0.0	0.0	1.0	None	0	0	0	0	0	0	1.0	0	0	0	0	0	0	1.0	1	1	0.06666666666666667	1	0.0	0	0	0	0	0	0	0	0	0	0	0	0
2929	None	None	None	None	None	0.07142857142857142	1	0.16666666666666666	5	0.8571428571428571	36	0.8148148148148148	0.16666666666666666	10	7	33	7	0	0.6666666666666666	6	9	2.933333333333333	44	0.1044776119402985	0.9743589743589743	0.14713551841701386	0.5666747990622929	1.8850644035095654e-05	0.500224653556655	0.3136342774373178	0.6581566613554732	0.7833315252485474	0.5764202979821785	1.0	1.0	0.8195909091405522
7185	7.796287581531696e-06	7.385688579608738e-06	3.0444300407092903e-06	0.9999999411135653	None	0.2	1	0.3333333333333333	4	0.8	12	0.20987654320987653	0.8	16	12	0	0	0	1.0	9	9	1.1333333333333333	17	0.0	1.0	7.902762784127648e-27	0.5	-0.11813766758891646	0.9999999999999727	0.0999999988754402	0.5000000667476734	0.7524110447968585	0.9999698750800822	0	1.0	0.0
2775	None	None	None	None	None	0	0	0.25	5	0.7777777777777778	21	0.5370370370370371	0.7407407407407407	25	20	3	0	0	0.6666666666666666	9	6	1.9333333333333333	29	0.0	0.6956521739130435	7.902762784127648e-27	0.5000000000122744	-0.003058054105811857	0.6469879572743846	0.09825495409624889	1.0	0.6788408664863284	0.9999992573257042	0	0	0.0
1338	None	None	None	None	None	0.09090909090909091	1	0.2916666666666667	7	0.6764705882352942	23	0.4444444444444444	0.17647058823529413	10	6	25	0	0	1.0	9	9	2.4	36	0.0	0.3125	0.0009604787411540139	0.5023782935604681	0.08054801985422594	0.5533541634103832	0.5350931308985478	1.0	0.9569666828988665	0.9999956136049138	0	1.0	0.0
1749	None	None	None	None	None	0	0	0	0	0	0	1.0	0	0	0	0	4	0	1.0	1	1	0.06666666666666667	1	1.0	0	0	0	0	0	0	0	0	0	0	0	0
4350	4.806995328199492e-07	2.1533999764657462e-07	2.0676822845510807e-07	0.9999251980334216	None	0	0	1.0	3	0.0	0	0.6666666666666666	0	3	0	0	0	0	0.6666666666666666	3	2	0.26666666666666666	4	0.0	1.0	0	0	0	0	0	0	0	0	0	0	0
1819	None	None	None	None	None	0	0	0	0	0	0	1.0	0	0	0	0	1	0	1.0	1	1	0.06666666666666667	1	0.25	0	0	0	0	0	0	0	0	0	0	0	0
1214	None	None	None	None	None	0	0	0	0	0	0	1.0	0	0	0	0	4	0	1.0	1	1	0.06666666666666667	1	1.0	0	0	0	0	0	0	0	0	0	0	0	0
2872	0.0	0.0	0.0	0.9999999999999998	None	0	0	0	0	0	0	1.0	0	0	0	0	4	0	1.0	1	1	0.06666666666666667	1	1.0	0	0	0	0	0	0	0	0	0	0	0	0
6551	None	None	None	None	None	0	0	0.21212121212121213	7	0.7659574468085106	36	0.6049382716049383	0.7446808510638298	41	35	7	2	0	1.0	9	9	3.2666666666666666	49	0.16666666666666666	1.0	0.09998013331861401	0.500121478071759	-0.09169172498231606	0.99999120320145	0.03377536040926695	0.5833578110261756	0.6934911211331968	0.9818848289924591	1.0	1.0	0.0
5675	0.005382665488621607	0.0005182335958167349	-0.000456253176932878	0.9925886240335767	None	0.2	1	0.3333333333333333	4	0.8	12	0.20987654320987653	0.8	16	12	0	0	0	1.0	9	9	1.1333333333333333	17	0.0	1.0	0.04410020135939249	0.6534171237439345	0.09563613461377096	0.5471282911719307	0.16699815678485647	0.6238658560646199	0.6408258399188864	0.6089861545687046	0	1.0	0.0
14	None	None	None	None	None	0	0	0.25	1	1.0	3	1.0	1.0	4	3	0	3	0	0.2	5	1	0.3333333333333333	5	1.0	0	0.031473613862907354	0.5026007191624368	0.005174630758131548	0.5007837743928018	0.10301715754624152	0.5208590960492269	0.6019215509972824	0.5080845378391479	1.0	1.0	0.0
5110	0.014396082825081273	0.011986930204654968	0.009496931281466212	0.9886629083836773	None	0.2	1	0.3333333333333333	4	0.8	12	0.20987654320987653	0.8	16	12	0	0	0	1.0	9	9	1.1333333333333333	17	0.0	1.0	0.09987290155487823	0.5003813005439609	0.021888452698447705	0.6571547844221486	0.14506887791295656	0.6239865121305955	0.6285129371081187	0.5953731695131261	0	1.0	0.0
3874	1.4625950374695927e-07	8.98564878633814e-08	1.2046929034880839e-08	0.9999718417351503	None	0.2	1	0.3333333333333333	4	0.8	12	0.20987654320987653	0.8	16	12	0	0	0	1.0	9	9	1.1333333333333333	17	0.0	1.0	0.07652249969882971	0.5803695721430665	-0.04305580566015763	0.9590782189378015	0.0023286019946241548	0.5293084408135115	0.7897998164720349	0.7682856772767673	0	1.0	0.0
4804	6.810406733531417e-09	6.24039301591092e-09	6.194255413837054e-09	0.999998013029743	None	0.2	1	0.3333333333333333	4	0.8	12	0.20987654320987653	0.8	16	12	0	0	0	1.0	9	9	1.1333333333333333	17	0.0	1.0	0.48344125974558116	0.6764923023615665	0.0002494111009933243	0.5667099243075883	6.9810745368082e-05	0.5001887123263064	0.9046296733299232	0.5831288648014502	0	0.9375	0.0
3548	0.0	0.0	0.0	0.9999999999999998	None	0	0	0	0	0	0	1.0	0	0	0	0	4	0	1.0	1	1	0.06666666666666667	1	1.0	0	0	0	0	0	0	0	0	0	0	0	0
3023	0.0	0.0	0.0	1.0	None	0	0	0	0	0	0	1.0	0	0	0	0	0	0	1.0	1	1	0.06666666666666667	1	0.0	0	0	0	0	0	0	0	0	0	0	0	0
70	None	None	None	None	None	0.3333333333333333	1	0.5	4	0.6666666666666666	6	0.3055555555555556	0.6666666666666666	10	6	0	0	0	1.0	6	6	0.7333333333333333	11	0.0	0.4	-0.09055075721905012	0.5737704732062424	0.09961316616516383	0.5182539211096345	0.09666504711424302	0.5086542461471403	0.7092886664727392	0.5336922022718167	0	1.0	0.0
4476	0.0015132553334283423	0.00022413624484125043	0.0002202232544714309	0.9984201372757369	None	0.25	1	0.36363636363636365	4	0.7857142857142857	11	0.2222222222222222	0.7857142857142857	15	11	0	0	0	0.8888888888888888	8	9	1.0666666666666667	16	0.0	1.0	-0.01841171186588667	0.5070907789322985	0.16688281385590953	0.6281678789962319	-0.09700747419842777	0.5186400630809236	0.7511415193514146	0.5520874082657183	0	1.0	0.0
1809	None	None	None	None	None	0	0	0.75	3	0.5	2	0.5	0.5	5	2	0	0	0	0.75	4	3	0.4	6	0.0	1.0	-0.09999999999902762	0.5000000000016976	0.01113767301931418	0.6475871882190931	-0.09996950056778009	0.5001382328430304	0.6280443461692684	0.5505766928446537	0	0	0.0
522	None	None	None	None	None	0	0	0.6666666666666666	2	0.5	1	0.6666666666666666	0	0	0	3	5	0	0.6666666666666666	2	3	0.26666666666666666	4	0.5	0	0	0	0	0	0	0	0	0	0	0	0
476	None	None	None	None	None	0.3333333333333333	1	0.5	4	0.6666666666666666	6	0.3055555555555556	0.6666666666666666	10	6	0	0	0	1.0	6	6	0.7333333333333333	11	0.0	0.8	0.09998785298899564	0.500050353347838	-0.03427512677273175	0.6832028190128595	0.08538566232939852	0.584550952413097	0.6388651788749625	0.5914763271409667	0	0.4	0.0
5369	0.005672148620590262	0.0006174548206252056	0.00037235390656990353	0.998460742181093	None	0.058823529411764705	1	0.3055555555555556	11	0.6666666666666666	34	0.654320987654321	0.1568627450980392	15	8	37	0	0	1.0	9	9	3.533333333333333	53	0.0	0.6938775510204082	0.23338774310037444	0.6568460131274307	0.15161000867123073	0.705280648355251	0.02482761144068272	0.5620548043459339	0.6904103470362127	0.643468249293561	0	1.0	0.0
1625	None	None	None	None	None	0	0	0.2857142857142857	4	0.6666666666666666	12	0.8	0.05555555555555555	3	1	16	5	0	1.0	5	5	1.3333333333333333	20	0.14705882352941177	0	-0.09996413008073385	0.5245930658847934	-0.06119105435659752	0.5215195596739517	-0.04865074706153147	0.5144216096988773	0.5517003279418076	0.52017949948734	0.0	1.0	0.0
4803	0.012410876108585552	0.0020103107087211664	-0.0001663683443641532	0.9697677539524372	None	0.2	1	0.3333333333333333	4	0.8	12	0.20987654320987653	0.8	16	12	0	0	0	1.0	9	9	1.1333333333333333	17	0.0	1.0	0.34831111820811284	0.5908826718898413	0.37809253331749215	0.7216907307938436	-0.09805456050845751	0.5930619179597457	0.906437296662452	0.6377716894004346	0	1.0	0.0
6160	0.000400865054077239	1.4509158953300893e-06	-1.0631147877411155e-06	0.9929868831104527	None	0	0	0.07692307692307693	4	0.9210526315789473	70	0.9629629629629629	0.013157894736842105	2	1	75	3	0	1.0	9	9	5.2	78	0.0196078431372549	0.9714285714285714	0.09994681276553252	0.5000658016458931	0.09996933512778601	0.5000132101003724	0.13604708837541368	0.5086110195397371	0.5424290373907794	0.5028969285094917	1.0	1.0	0.5
6817	0.0002396056109260253	1.593273474051269e-06	-1.5506856185860078e-06	0.9999952267636883	None	0	0	0.5	3	0.7142857142857143	5	0.42857142857142855	0.7142857142857143	8	5	0	0	0	0.42857142857142855	3	7	0.6	9	0.0	0.6666666666666666	0.06895691307079292	0.556517849032155	0.08319554069913776	0.5735824633060784	0.19606354211618796	0.5475369090660194	0.6585318391069489	0.55924110569125	0	1.0	0.0
2704	0.0011096221627777967	4.695680682821269e-05	-1.974489869761131e-06	0.998539232295602	None	0	0	0.25	1	1.0	3	1.0	1.0	4	3	0	0	0	0.2	5	1	0.3333333333333333	5	0.0	0	-0.03345903052983414	0.6575287451045119	0.03965717651404186	0.5053627531878953	-0.07999117523907442	0.5842639582823058	0.6217173008672645	0.5837090650085015	0	1.0	0.0
3683	0.0	0.0	0.0	1.0	None	0	0	0	0	0	0	1.0	0	0	0	0	0	0	1.0	1	1	0.06666666666666667	1	0.0	0	0	0	0	0	0	0	0	0	0	0	0
1762	None	None	None	None	None	0	0	0.2777777777777778	5	0.6666666666666666	16	0.48148148148148145	0	0	0	25	18	0	0.6666666666666666	6	9	1.7333333333333334	26	0.3333333333333333	0.5	0	0	0	0	0	0	0	0	0	0	0
4072	7.39087884578299e-05	8.251810452013309e-07	-5.035429126805785e-07	0.9999905047755918	None	0	0	0.3333333333333333	2	0.8333333333333334	5	0.4	0.8333333333333334	7	5	0	0	0	0.8	5	4	0.5333333333333333	8	0.0	0	0.08708348266878209	0.65051854034245	0.03281469888396786	0.6208076435113942	0.037716501192525946	0.504290141709613	0.5923277364883444	0.5931861730320286	0	0.8571428571428571	0.0
7034	0.0	0.0	0.0	0.9999999999999998	None	0	0	0	0	0	0	1.0	0	0	0	0	4	0	1.0	1	1	0.06666666666666667	1	1.0	0	0	0	0	0	0	0	0	0	0	0	0
375	None	None	None	None	None	0	0	0.3225806451612903	10	0.6363636363636364	28	0.6388888888888888	0.5681818181818182	34	25	11	0	0	0.8888888888888888	9	8	3.066666666666667	46	0.0	0.358974358974359	-0.0017322331175835463	0.6763958844274857	0.046179520302695155	0.5602884049591393	0.022056830201955063	0.5875751175637912	0.5919801873199012	0.6093339609031774	0	0.4117647058823529	0.0
3041	0.002521947875116085	0.0006072930632402321	0.0005756064618354148	0.997375290840024	None	0.25	1	0.36363636363636365	4	0.7857142857142857	11	0.2222222222222222	0.7857142857142857	15	11	0	0	0	0.8888888888888888	9	8	1.0666666666666667	16	0.0	1.0	0.05792070272975587	0.5742680338023811	1.4309387363042392e-24	0.5	0.09999917789052976	0.5002756094873653	0.6070082015309923	0.5250115000515468	0	1.0	0.0
5010	0.004442732513514403	0.0008175658151221467	0.0008170052986596681	0.9887349837022953	None	0.2	1	0.3333333333333333	4	0.8	12	0.20987654320987653	0.8	16	12	0	0	0	1.0	9	9	1.1333333333333333	17	0.0	1.0	0.17015070316906464	0.6961819148187588	0.048017263433269064	0.6103373740973587	0.046524367189382076	0.6726361872007776	0.6816058789945109	0.6606102718424863	0	1.0	0.0
7290	0.011160263564613008	0.010830561324016339	0.010810974751764088	0.9921371579972578	None	0.2	1	0.3333333333333333	4	0.8	12	0.20987654320987653	0.8	16	12	0	0	0	1.0	9	9	1.1333333333333333	17	0.0	1.0	0.09996421312724998	0.5000014451319772	-0.005926368499823015	0.6775108488724984	0.25934631555646664	0.5702405990597225	0.7592481337396431	0.5846110802912958	0	1.0	0.0
2952	0.0	0.0	0.0	0.9999999999999998	None	0	0	0	0	0	0	1.0	0	0	0	0	4	0	1.0	1	1	0.06666666666666667	1	1.0	0	0	0	0	0	0	0	0	0	0	0	0
330	None	None	None	None	None	0	0	0.1111111111111111	2	0.9166666666666666	22	0.8666666666666667	0	0	0	25	7	0	0.8333333333333334	5	6	1.7333333333333334	26	0.12962962962962962	0.19047619047619047	0	0	0	0	0	0	0	0	0	0	0
7255	0.0	0.0	0.0	0.9999999999999998	None	0	0	0	0	0	0	1.0	0	0	0	0	4	0	1.0	1	1	0.06666666666666667	1	1.0	0	0	0	0	0	0	0	0	0	0	0	0
5709	0.0012985796208357012	0.0003642724205212401	0.00036425995507530093	0.9976105316985884	None	0	0	0.25	1	1.0	3	1.0	1.0	4	3	0	3	0	0.2	1	5	0.3333333333333333	5	1.0	0	0.0976786759505259	0.5066354578170637	-0.0544465820941191	0.5133504548200233	0.09984933999525965	0.5005941121562235	0.6731151476500536	0.5068607656007786	1.0	1.0	0.0
7323	0.0	0.0	0.0	1.0	None	0	0	0	0	0	0	1.0	0	0	0	0	0	0	1.0	1	1	0.06666666666666667	1	0.0	0	0	0	0	0	0	0	0	0	0	0	0
5488	2.233381542645244e-05	1.1751656400888208e-05	-8.346894816039075e-06	0.9995280032001012	None	0.2	1	0.3333333333333333	4	0.8	12	0.20987654320987653	0.8	16	12	0	0	0	1.0	9	9	1.1333333333333333	17	0.0	1.0	0.037366690817155934	0.579025448488374	-0.10419867139901635	0.9637461118013859	0.023872557888749348	0.5382740558014397	0.6894258035041815	0.7774412907152443	0	1.0	0.0
6084	0.0	0.0	0.0	0.9999999999999998	None	0	0	0	0	0	0	1.0	0	0	0	0	4	0	1.0	1	1	0.06666666666666667	1	1.0	0	0	0	0	0	0	0	0	0	0	0	0
3939	0.0045081250335389875	0.0032644180900383672	0.0018425402594993597	0.9944599495244799	None	0.2	1	0.3333333333333333	4	0.8	12	0.20987654320987653	0.8	16	12	0	0	0	1.0	9	9	1.1333333333333333	17	0.0	1.0	0.0995771231638896	0.5009579722444881	-0.12087563792923044	0.9197500005657857	0.09639765375942468	0.554080427626696	0.7510803182346472	0.7081989371295988	0	1.0	0.0
7114	0.003500954299467021	0.0012010565717669034	-0.001199936701187567	0.9992758890083837	None	0.2	1	0.3333333333333333	4	0.8	12	0.20987654320987653	0.8	16	12	0	0	0	1.0	9	9	1.1333333333333333	17	0.0	1.0	0.09996590594767149	0.5001224444144862	0.09986772511870168	0.5008138133774779	0.09998384855430326	0.5011126812305003	0.5002103822367553	0.5006829801019926	0	1.0	0.0
7064	0.0005036925737302221	3.120524783751857e-06	-8.44582764067869e-07	0.9999998306314306	None	0.2	1	0.3333333333333333	4	0.8	12	0.20987654320987653	0.8	16	12	0	0	0	1.0	9	9	1.1333333333333333	17	0.0	1.0	0.0003424307883821639	0.503289094669957	-0.01662427144770691	0.6872535583585855	0.15982003095953462	0.6425487202497266	0.6761557073851756	0.6135605015133527	0	1.0	0.0
5467	0.0005126095289295161	5.931276009626714e-06	1.3020674800734343e-06	0.9992818123623173	None	0.2	1	0.3333333333333333	4	0.8	12	0.20987654320987653	0.8	16	12	0	0	0	1.0	9	9	1.1333333333333333	17	0.0	1.0	0.03755481736612899	0.5123343672559743	-0.016460434802945335	0.6617433914956347	0.09913927973818812	0.5051378110649674	0.6166112402423747	0.5614357042672673	0	0.5625	0.0
2064	None	None	None	None	None	0	0	0.3333333333333333	2	0.8333333333333334	5	1.0	0.8333333333333334	7	5	0	0	0	0.125	1	8	0.5333333333333333	8	0.0	0.8571428571428571	0.00018177610449768134	0.572692837317776	0.0005085897453506977	0.5297817020776463	0.09999983532144596	0.5000031877898591	0.6153680587235167	0.5342900188303424	0	1.0	0.0
2306	None	None	None	None	None	0.25	1	0.6	6	0.4166666666666667	5	0.6666666666666666	0.16666666666666666	8	2	5	0	0	0.42857142857142855	7	3	0.9333333333333333	14	0.0	0.8571428571428571	0.07120336103117489	0.5771867152447766	0.09996139575004714	0.5001770830944261	2.315672310051903e-06	0.501083738960598	0.6072952241800887	0.526332151033129	0	0.625	0.0
5492	0.01058381840093671	0.000821478758947912	0.0006917344301894623	0.9865287516482835	None	0.125	1	0.42105263157894735	8	0.5384615384615384	14	0.345679012345679	0.5384615384615384	22	14	5	0	0	1.0	9	9	1.8666666666666667	28	0.0	0.34782608695652173	0.08376675806763283	0.5601791993407186	-0.03819968503883757	0.6599614095465077	0.1658273113668909	0.6650484584159867	0.7001632150131601	0.6295519637401474	0	1.0	0.0
7245	0.014443700146574402	0.011984840465362731	0.009491892070961891	0.9885582257267286	None	0.2	1	0.3333333333333333	4	0.8	12	0.20987654320987653	0.8	16	12	0	0	0	1.0	9	9	1.1333333333333333	17	0.0	1.0	0.09987290155487823	0.5003813005439609	0.021888452698447705	0.6571547844221486	0.14506887791295656	0.6239865121305955	0.6285129371081187	0.5953731695131261	0	1.0	0.0
342	None	None	None	None	None	0.14285714285714285	1	0.29411764705882354	5	0.782608695652174	18	0.30864197530864196	0.782608695652174	23	18	1	0	0	1.0	9	9	1.6666666666666667	25	0.0	1.0	0.20304129515414254	0.6607942776632003	2.125554402838895e-09	0.500303945064537	-0.09959942330932336	0.518744701804587	0.7791594480783481	0.5616074830791531	0	1.0	0.0
7308	0.01453193606929585	0.01200240723407453	0.009417163952631367	0.9886172389092012	None	0.2	1	0.3333333333333333	4	0.8	12	0.20987654320987653	0.8	16	12	0	0	0	1.0	9	9	1.1333333333333333	17	0.0	1.0	0.09987290155487823	0.5003813005439609	0.021888452698447705	0.6571547844221486	0.14506887791295656	0.6239865121305955	0.6285129371081187	0.5953731695131261	0	1.0	0.0
2223	None	None	None	None	None	0	0	0.3333333333333333	1	1.0	2	0.6666666666666666	0	0	0	3	5	0	0.6666666666666666	2	3	0.26666666666666666	4	0.5	0	0	0	0	0	0	0	0	0	0	0	0
2423	None	None	None	None	None	0	0	0	0	0	0	1.0	0	0	0	0	0	0	1.0	1	1	0.06666666666666667	1	0.0	0	0	0	0	0	0	0	0	0	0	0	0
7305	0.01461594100083984	0.01191883504104065	0.009346278720995612	0.9884614280995228	None	0.2	1	0.3333333333333333	4	0.8	12	0.20987654320987653	0.8	16	12	0	0	0	1.0	9	9	1.1333333333333333	17	0.0	1.0	0.09987290155487823	0.5003813005439609	0.021888452698447705	0.6571547844221486	0.14506887791295656	0.6239865121305955	0.6285129371081187	0.5953731695131261	0	1.0	0.0
6056	0.008530649544442737	0.00046022572707262984	0.00041420769193810733	0.9961532629034227	None	0.2857142857142857	2	0.35294117647058826	6	0.7391304347826086	17	0.30864197530864196	0.7391304347826086	23	17	1	0	0	1.0	9	9	1.6666666666666667	25	0.0	1.0	0.08146762321980405	0.5327675697946493	0.022681219632877503	0.673513142425868	0.17042519698601893	0.6357508090367788	0.6779468146603407	0.6155687239615933	0	1.0	0.0
5754	0.002927641592311932	0.001511001225502284	0.0015016642815949726	0.9972646961535029	None	0.2	1	0.3333333333333333	4	0.8	12	0.20987654320987653	0.8	16	12	0	0	0	1.0	9	9	1.1333333333333333	17	0.0	1.0	-0.021433992826685976	0.5072125865158056	-0.07093549202802459	0.6594654730038593	0.22206531371220412	0.552628082830541	0.7813468426221916	0.574528922086008	0	1.0	0.0
6022	0.003274804336489994	0.0007633253074978346	-0.00040093472469333966	0.9964562837570143	None	0.2	1	0.3333333333333333	4	0.8	12	0.20987654320987653	0.8	16	12	0	0	0	1.0	9	9	1.1333333333333333	17	0.0	1.0	0.09687404249945035	0.5268146331397725	0.018261122662826385	0.5856292361338555	0.047293891514369094	0.6637975879052278	0.6013171760168685	0.5933545377008488	0	1.0	0.0
7369	0.0035697776412751936	0.0006744441922204113	0.00018467139132067264	0.9950179520655779	None	0.2	1	0.3333333333333333	4	0.8	12	0.20987654320987653	0.8	16	12	0	0	0	1.0	9	9	1.1333333333333333	17	0.0	1.0	-0.02773157660027134	0.6392065121303344	2.0411010194603545e-05	0.5021149784936562	0.1490390662748256	0.6257279808278441	0.6859152237736016	0.5901950024351305	0	1.0	0.0
4911	0.012034149813635101	0.010087161472399738	0.0055298928306837065	0.9882287696471302	None	0.2	1	0.3333333333333333	4	0.8	12	0.20987654320987653	0.8	16	12	0	0	0	1.0	9	9	1.1333333333333333	17	0.0	1.0	0.09999959876518041	0.5000013551701211	0.04346899559597202	0.5853121588564352	0.12134719257895132	0.6174085768518048	0.5818816343516354	0.5681718005103518	0	1.0	0.0
5774	0.006827740934420524	0.0009340942007624384	0.0008491730703871028	0.9865970504401398	None	0.2	1	0.3333333333333333	4	0.8	12	0.20987654320987653	0.8	16	12	0	0	0	1.0	9	9	1.1333333333333333	17	0.0	1.0	5.3790981374192405e-05	0.5007423165312515	0.058974755168687665	0.6703354860200144	0.22618877000895782	0.5941272297725897	0.7233253645784963	0.5901475256934622	0	1.0	0.0
6351	0.0	0.0	0.0	0.9999999999999998	None	0	0	0	0	0	0	1.0	0	0	0	0	4	0	1.0	1	1	0.06666666666666667	1	1.0	0	0	0	0	0	0	0	0	0	0	0	0
7526	0.0033019314869547076	0.0009878515771231846	0.0007320716470663679	0.9944125522394199	None	0	0	0.375	3	0.8	8	0.3	0.8	11	8	0	1	0	0.625	5	8	0.8	12	1.0	0.8571428571428571	-0.09995211665658452	0.5010841995984255	-0.0975464029009994	0.9478359411772359	0.12981936547691053	0.6431211205404869	0.7867779437906144	0.7621229062540298	1.0	1.0	0.0
5164	0.0	0.0	0.0	0.9999999999999998	None	0	0	0	0	0	0	1.0	0	0	0	0	4	0	1.0	1	1	0.06666666666666667	1	1.0	0	0	0	0	0	0	0	0	0	0	0	0
1674	None	None	None	None	None	0.2	1	0.3333333333333333	4	0.8	12	0.20987654320987653	0.8	16	12	0	0	0	1.0	9	9	1.1333333333333333	17	0.0	1.0	-0.09962299306927203	0.5019483158900827	1.3686222710829686e-12	0.500000007548253	0.08931054283262219	0.5998178307958636	0.6836725719380933	0.5343208989251272	0	0	0.0
6042	0.0007279593134780423	3.703537645561888e-05	3.449906617363911e-05	0.9988902867059449	None	0.2	1	0.3333333333333333	4	0.8	12	0.20987654320987653	0.8	16	12	0	0	0	1.0	9	9	1.1333333333333333	17	0.0	1.0	0.057440984833750375	0.6182952317979369	0.09800494695641511	0.5113607868958593	-0.00783662749574916	0.6460835132726209	0.6368379239454113	0.5930397212243755	0	1.0	0.0
3130	0.0	0.0	0.0	1.0	None	0	0	0	0	0	0	1.0	0	0	0	0	0	0	1.0	1	1	0.06666666666666667	1	0.0	0	0	0	0	0	0	0	0	0	0	0	0
2324	None	None	None	None	None	0.5	1	0.6666666666666666	4	0.5	3	0.4	0.5	7	3	0	0	0	0.8	5	4	0.5333333333333333	8	0.0	0.6666666666666666	0.05077488710999549	0.6128156120474457	0.014598969983601232	0.5660588982053065	0.08945974752840793	0.5290769427886465	0.5943925510619846	0.5696599376046012	0	1.0	0.0
1287	None	None	None	None	None	1.0	1	0.8	4	0.4	2	0.4375	0.4	6	2	0	0	0	1.0	4	4	0.4666666666666667	7	0.0	0.6666666666666666	0.05377694691228729	0.5798379649642567	4.929352024918419e-05	0.5020256188803687	0.1507608251058074	0.5451700180435769	0.6573674998083653	0.5425125089022693	0	1.0	0.0
3214	7.031686693128983e-05	3.293466823636777e-07	-3.2918641945697754e-07	0.9999966427074952	None	0.5	1	0.6666666666666666	4	0.5	3	0.4	0.5	7	3	0	0	0	0.8	5	4	0.5333333333333333	8	0.0	0.6666666666666666	0.04705101624766688	0.5193505863018774	0.09987966572359262	0.5002371762032037	0.05667446507199223	0.5254659830480677	0.5601957853560592	0.515023965851	0	1.0	0.0
1877	None	None	None	None	None	0	0	0.2222222222222222	4	0.75	18	0.7222222222222222	0	0	0	25	14	0	1.0	6	6	1.7333333333333334	26	0.25925925925925924	0.8	0	0	0	0	0	0	0	0	0	0	0
4929	0.008600039225699706	0.0006136930032231014	0.0003674071203630686	0.9963963132049839	None	0	0	0.5	2	0.75	3	0.6	0.75	5	3	0	2	0	0.4	5	2	0.4	6	1.0	0	0.2488405978802807	0.6109305360289948	-0.048617964194783626	0.5524001583572385	-0.20327222070694267	0.9999995089716038	0.9882152030285785	0.9937118932004306	1.0	1.0	0.0
1999	None	None	None	None	None	0	0	0.3333333333333333	3	0.8181818181818182	9	0.28888888888888886	0.8181818181818182	12	9	0	1	0	0.5555555555555556	9	5	0.8666666666666667	13	1.0	1.0	-0.028711420512872416	0.6798320919454864	0.05999432175716761	0.6781316430327278	0.09999959300537853	0.5000301490122779	0.6849348333820214	0.6223276942054615	1.0	1.0	0.0
835	None	None	None	None	None	0	0	0.25	6	0.696969696969697	23	0.7142857142857143	0.21212121212121213	10	7	24	0	0	1.0	7	7	2.3333333333333335	35	0.0	0.5714285714285714	2.2772486545117355e-11	0.5000000000675512	0.04155081215114317	0.6661127990508132	-0.030029395861460074	0.5075726435003171	0.5914390063936076	0.5597915785716301	0	0	0.0
736	None	None	None	None	None	0	0	0.14583333333333334	7	0.8260869565217391	57	0.8765432098765432	0.028985507246376812	4	2	66	5	0	1.0	9	9	4.733333333333333	71	0.03731343283582089	0.9354838709677419	-0.036160567972223535	0.532371276315808	0.05975702375385437	0.5550919764499949	0.0648538779713899	0.5919770562613158	0.6142325858445943	0.559966409592185	0.5	0.5	0.0
5119	0.013856174250589569	0.005579514635550531	0.005579352673472219	0.9725716880441948	None	0.2	1	0.3333333333333333	4	0.8	12	0.20987654320987653	0.8	16	12	0	0	0	1.0	9	9	1.1333333333333333	17	0.0	1.0	0.3978522439058099	0.6581496384679604	0.0049206260518771154	0.6922507666704271	-0.15138443163946494	0.6959693564890599	0.9135070872139615	0.6823587870914111	0	1.0	0.0
7270	0.0037670859642683495	0.001118807457695047	-0.0004555851914326441	0.9972220309731294	None	0.2	1	0.3333333333333333	4	0.8	12	0.20987654320987653	0.8	16	12	0	0	0	1.0	9	9	1.1333333333333333	17	0.0	1.0	0.09999834829877066	0.5000041464181589	0.09824942688703756	0.5096426433605128	0.11703186322500483	0.6284418798637753	0.5399214119481048	0.5468728108843652	0	1.0	0.0
3418	0.0	0.0	0.0	1.0	None	0	0	0	0	0	0	1.0	0	0	0	0	0	0	1.0	1	1	0.06666666666666667	1	0.0	0	0	0	0	0	0	0	0	0	0	0	0
521	None	None	None	None	None	0	0	0.5	3	0.6666666666666666	4	0.5714285714285714	0.6666666666666666	7	4	0	1	0	0.2857142857142857	2	7	0.5333333333333333	8	1.0	0.6666666666666666	0.030157085522074523	0.5936075411310516	2.9810918794117974e-07	0.5001369991987334	-0.09390758600296728	0.5196536674043772	0.6194583430097361	0.5381011806708836	0.8571428571428571	1.0	0.0
1768	None	None	None	None	None	0	0	0	0	0	0	1.0	0	0	0	0	4	0	1.0	1	1	0.06666666666666667	1	1.0	0	0	0	0	0	0	0	0	0	0	0	0
2875	0.002350612128609719	0.0007766694840205284	-0.00022903011322098046	0.9983221433132679	None	0.2	1	0.3333333333333333	4	0.8	12	0.20987654320987653	0.8	16	12	0	0	0	1.0	9	9	1.1333333333333333	17	0.0	1.0	-0.09999965568888178	0.5007655731762272	-0.034003809940278115	0.6401818761210037	-0.07321044218069392	0.9990692593776334	0.6061993986042227	0.9254818330802175	0	1.0	0.0
6146	None	None	None	None	None	0.06666666666666667	1	0.25	8	0.7555555555555555	34	0.746031746031746	0.6444444444444445	37	29	9	3	0	0.7777777777777778	9	7	3.1333333333333333	47	0.21428571428571427	0.926829268292683	-0.021410475483054338	0.5099927683637236	0.037889198869972746	0.6581602939503391	-0.18074295834190351	0.60708109079408	0.718674527203982	0.593080323638343	0.16216216216216217	0	0.0
1743	None	None	None	None	None	0	0	0	0	0	0	1.0	0	0	0	0	0	0	1.0	1	1	0.06666666666666667	1	0.0	0	0	0	0	0	0	0	0	0	0	0	0
1252	None	None	None	None	None	0	0	1.0	2	0.0	0	0.75	0	2	0	0	1	0	1.0	2	2	0.2	3	0.5	0	0	0	0	0	0	0	0	0	0	0	0
2284	None	None	None	None	None	0	0	0.25	1	1.0	3	1.0	1.0	4	3	0	0	0	0.2	5	1	0.3333333333333333	5	0.0	0	0.1315376519090428	0.5488036573210064	-0.05662340162946504	0.5617028059903704	-0.0526249866371859	0.6157000256151415	0.708238769142736	0.5756847298297387	0	0.75	0.0
3830	0.017395108745319226	0.0035863290829205433	0.0030845328397953588	0.9753326029617864	None	0.2	1	0.3333333333333333	4	0.8	12	0.20987654320987653	0.8	16	12	0	0	0	1.0	9	9	1.1333333333333333	17	0.0	1.0	0.5375204789353056	0.682779549514622	-0.08516306296750324	0.9999760605665058	-0.09981097157015532	0.5005854621271361	0.9470545004614861	0.9781819660141045	0	0	0.0
7033	0.0	0.0	0.0	1.0	None	0	0	0	0	0	0	1.0	0	0	0	0	0	0	1.0	1	1	0.06666666666666667	1	0.0	0	0	0	0	0	0	0	0	0	0	0	0
7435	0.0043438419484909075	0.0017597846555456656	-0.0016584137655479806	0.9939344006192049	None	0.45454545454545453	5	0.48	12	0.5714285714285714	20	0.4567901234567901	0.5714285714285714	32	20	4	0	0	1.0	9	9	2.466666666666667	37	0.0	0.8571428571428571	0.09429739530302295	0.5710120386962323	0.09853973516383019	0.53328974659688	0.09999990213683665	0.5000020450305108	0.5218536421126171	0.5348887014009114	0	0.9375	0.0
4971	0.0014481366631530891	0.00038305197985619735	-0.00022189827445705024	0.9979527743130489	None	0.2	1	0.3333333333333333	4	0.8	12	0.20987654320987653	0.8	16	12	0	0	0	1.0	9	9	1.1333333333333333	17	0.0	1.0	-0.05800499051966057	0.6449159007416816	3.029358577368944e-06	0.561313785426156	0.06379357251402047	0.60047825335842	0.6059786092114442	0.6027427410074457	0	1.0	0.0
3844	0.00965397152549193	0.0035750542134617732	-0.000730792239417546	0.9776914832375444	None	0.2	1	0.3333333333333333	4	0.8	12	0.20987654320987653	0.8	16	12	0	0	0	1.0	9	9	1.1333333333333333	17	0.0	1.0	0.26902774983768957	0.54929538629286	0.05297178599912291	0.5940059280787566	0.16161443863994754	0.6274401163406816	0.7134069111737704	0.5906230889084211	0	1.0	0.0
6290	1.2505390399375977e-07	1.1627752854457041e-07	4.679282431656462e-11	0.9999831233007829	None	0	0	0.018518518518518517	1	1.0	79	1.0	0	0	0	80	0	0	1.0	9	9	5.4	81	0.0	1.0	0	0	0	0	0	0	0	0	0	0	0
3282	0.0038572253020797797	0.00011968467192309402	-6.069715909918551e-05	0.994873952429082	None	0.2	1	0.3333333333333333	4	0.8	12	0.20987654320987653	0.8	16	12	0	0	0	1.0	9	9	1.1333333333333333	17	0.0	1.0	0.03855386073172999	0.5348103699094655	-0.07373643322364073	0.6587109782808761	0.12579005134736287	1.0	0.9699317253926631	0.9999999988131811	0	1.0	0.0
5715	5.407113427413323e-06	9.779504027148225e-08	-9.390522224352558e-08	0.9999950641577133	None	0	0	0.25	1	1.0	3	1.0	1.0	4	3	0	3	0	0.2	5	1	0.3333333333333333	5	1.0	0	0.09998997862642685	0.5000024230775447	-0.05485424408442905	0.6377546336925844	0.018999801762842633	0.5369827229945708	0.6531541464030033	0.559207828522978	1.0	1.0	0.0
3618	0.0	0.0	0.0	1.0	None	0	0	0	0	0	0	1.0	0	0	0	0	0	0	1.0	1	1	0.06666666666666667	1	0.0	0	0	0	0	0	0	0	0	0	0	0	0
6150	0.014046176831494303	0.011717734405376405	0.009001458995591996	0.9887646276715367	None	0.2	1	0.3333333333333333	4	0.8	12	0.20987654320987653	0.8	16	12	0	0	0	1.0	9	9	1.1333333333333333	17	0.0	1.0	0.09987290155487823	0.5003813005439609	0.021888452698447705	0.6571547844221486	0.14506887791295656	0.6239865121305955	0.6285129371081187	0.5953731695131261	0	1.0	0.0
344	None	None	None	None	None	0	0	0	0	0	0	1.0	0	0	0	0	0	0	1.0	1	1	0.06666666666666667	1	0.0	0	0	0	0	0	0	0	0	0	0	0	0
3134	None	None	None	None	None	0.043478260869565216	1	0.32653061224489793	16	0.6056338028169014	43	0.9012345679012346	0.36619718309859156	39	26	33	0	0	1.0	9	9	4.866666666666666	73	0.0	1.0	0.09992394120135603	0.5026661271229038	5.872255004119957e-06	0.572072648781278	-0.09966919513009939	0.5051531532647453	0.6931797837079184	0.5267735752145634	0	0.9487179487179487	0.0
828	None	None	None	None	None	0.25	1	0.4	4	0.7692307692307693	10	0.4166666666666667	0.6923076923076923	13	9	1	2	0	1.0	6	6	1.0	15	1.0	0.2222222222222222	0.017694106071418327	0.5931645864106142	0.0010955892113470827	0.577687895811026	0.09885790953042399	0.5009733015731467	0.6046092556689086	0.5575969826153364	1.0	1.0	0.0
2254	None	None	None	None	None	0.2	1	0.5384615384615384	7	0.47058823529411764	8	0.5277777777777778	0.29411764705882354	10	5	8	3	0	1.0	6	6	1.2666666666666666	19	0.2	0.15384615384615385	0.061540702671925906	0.5832985042245611	0.0999992479778314	0.500005312646492	4.303472466780773e-20	0.5	0.6068534121618906	0.5279998585824867	1.0	1.0	0.0
5548	0.01971933983469941	0.001646440275537087	0.0011346401894997474	0.996348128838314	None	0.2	2	0.3181818181818182	7	0.7419354838709677	23	0.4074074074074074	0.7419354838709677	30	23	2	0	0	1.0	9	9	2.2	33	0.0	1.0	0.09820513851555829	0.515502977321838	0.09997811488814741	0.6404938428656823	0.33892540500991764	0.7194288652748457	0.7645394079772042	0.628796392912417	0	1.0	0.0
6433	0.0	0.0	0.0	1.0	None	0	0	0	0	0	0	1.0	0	0	0	0	0	0	1.0	1	1	0.06666666666666667	1	0.0	0	0	0	0	0	0	0	0	0	0	0	0
1159	None	None	None	None	None	0.25	1	0.36363636363636365	4	0.7857142857142857	11	0.2222222222222222	0.7857142857142857	15	11	0	0	0	0.8888888888888888	8	9	1.0666666666666667	16	0.0	1.0	-0.0914332091321586	0.5736188949744252	0.2200549222904787	0.7399092242330675	0.09889313877556889	0.523423371422149	0.7585926864710476	0.6174243633960996	0	0.9333333333333333	0.0
4521	0.01000442298930822	0.0031830460744665654	0.00303450560648225	0.9833121936057049	None	0.25	1	0.36363636363636365	4	0.7857142857142857	11	0.2222222222222222	0.7857142857142857	15	11	0	0	0	0.8888888888888888	9	8	1.0666666666666667	16	0.0	1.0	0.25379617876087257	0.6222095599118237	-0.057607344141032024	0.6794729533269116	0.2385176516390525	0.9999990885101017	0.8859633913238086	0.9936493307652796	0	1.0	0.0
1983	None	None	None	None	None	0.1111111111111111	1	0.3333333333333333	7	0.6206896551724138	18	0.484375	0	3	0	27	8	0	1.0	8	8	2.066666666666667	31	0.14545454545454545	0.6956521739130435	0	0	0	0	0	0	0	0	0	0	0
3805	0.012434890533876948	0.0017404952172213385	0.0011827389167068684	0.9833993314046923	None	0.14285714285714285	1	0.29411764705882354	5	0.782608695652174	18	0.30864197530864196	0.782608695652174	23	18	1	0	0	1.0	9	9	1.6666666666666667	25	0.0	1.0	-0.09999999998597084	0.5000002153182469	-0.03142487391569873	0.6412401204476318	0.09537457704891424	0.9949968661129563	0.7220854032592894	0.8762956272701605	0	1.0	0.0
1917	None	None	None	None	None	0	0	0.5	3	0.7142857142857143	5	0.42857142857142855	0.7142857142857143	8	5	0	0	0	0.42857142857142855	3	7	0.6	9	0.0	0.6666666666666666	0.02941301188984387	0.5344359495215896	0.08566562606046732	0.5140493950132302	0.021542205203364938	0.5583193532389668	0.5770092126764379	0.5356492908098586	0	1.0	0.0
2686	0.0011779071500258864	0.0005259935454861137	0.0004989289221627219	0.9980093926919609	None	0.2	1	0.3333333333333333	4	0.8	12	0.20987654320987653	0.8	16	12	0	0	0	1.0	9	9	1.1333333333333333	17	0.0	1.0	0.09998890519746502	0.500046170680043	0.05959211973587546	0.5036637745125594	0.0664241437677224	0.5720266336321767	0.5492673506739193	0.5253918569268424	0	1.0	0.0
4953	0.006019716363173295	0.0009054529657540874	-0.000561906278598373	0.9706158953634231	None	0.2	1	0.3333333333333333	4	0.8	12	0.20987654320987653	0.8	16	12	0	0	0	1.0	9	9	1.1333333333333333	17	0.0	1.0	0.3772030220817443	0.6293394815401717	-0.02107098576474605	0.6686903667399474	0.044328231068585536	0.655754544480918	0.8559731387676514	0.6514368840210079	0	1.0	0.0
6303	0.0	0.0	0.0	0.9999999999999998	None	0	0	0	0	0	0	1.0	0	0	0	0	4	0	1.0	1	1	0.06666666666666667	1	1.0	0	0	0	0	0	0	0	0	0	0	0	0
315	None	None	None	None	None	0	0	0.25	1	1.0	3	1.0	1.0	4	3	0	0	0	0.2	5	1	0.3333333333333333	5	0.0	0	0.03226300589817878	0.5140308025251499	3.060989327004125e-12	0.5000000015890627	0.09999962214404759	0.5000024024372788	0.602736964985579	0.5046788271450898	0	1.0	0.0
3696	0.0	0.0	0.0	1.0	None	0	0	0	0	0	0	1.0	0	0	0	0	0	0	1.0	1	1	0.06666666666666667	1	0.0	0	0	0	0	0	0	0	0	0	0	0	0
1411	None	None	None	None	None	0	0	0	0	0	0	1.0	0	0	0	0	0	0	1.0	1	1	0.06666666666666667	1	0.0	0	0	0	0	0	0	0	0	0	0	0	0
2128	None	None	None	None	None	0	0	0.3333333333333333	4	0.6	9	0.5666666666666667	0.4	8	6	8	10	0	0.8333333333333334	6	5	1.1333333333333333	17	0.5555555555555556	0.16666666666666666	0.019253583728192348	0.6772745966265137	0.01687997753896129	0.668689889759956	-0.11284840530381746	0.5560891863683501	0.7009977026063898	0.6355917988677341	0.0	0	0.0
3470	0.0	0.0	0.0	1.0	None	0	0	0	0	0	0	1.0	0	0	0	0	0	0	1.0	1	1	0.06666666666666667	1	0.0	0	0	0	0	0	0	0	0	0	0	0	0
6861	0.0	0.0	0.0	0.9999999999999998	None	0	0	0	0	0	0	1.0	0	0	0	0	4	0	1.0	1	1	0.06666666666666667	1	1.0	0	0	0	0	0	0	0	0	0	0	0	0
1800	None	None	None	None	None	0	0	0.02	1	1.0	72	0.9135802469135802	0	0	0	73	0	0	1.0	9	9	4.933333333333334	74	0.0	0.9090909090909091	0	0	0	0	0	0	0	0	0	0	0
6910	0.0	0.0	0.0	0.9999999999999998	None	0	0	0	0	0	0	1.0	0	0	0	0	4	0	1.0	1	1	0.06666666666666667	1	1.0	0	0	0	0	0	0	0	0	0	0	0	0
1616	None	None	None	None	None	0	0	0.16666666666666666	7	0.8	48	0.7654320987654321	0.15	14	9	47	1	0	1.0	9	9	4.133333333333334	62	0.010752688172043012	0.8214285714285714	-0.09728598094516762	0.5152798168027436	2.862474375349498e-26	0.5000002890921881	0.018780803575309007	0.5865350270532764	0.6248777781604078	0.5341798626954009	1.0	1.0	0.0
7312	0.0	0.0	0.0	1.0	None	0	0	0	0	0	0	1.0	0	0	0	0	0	0	1.0	1	1	0.06666666666666667	1	0.0	0	0	0	0	0	0	0	0	0	0	0	0
1767	None	None	None	None	None	0.5	1	0.5714285714285714	4	0.625	5	0.3333333333333333	0.625	9	5	0	0	0	0.8333333333333334	6	5	0.6666666666666666	10	0.0	1.0	0.03073194759587053	0.6182243926927472	0.05008540492584603	0.5692114373527601	-0.09917110643431279	0.5800982914116786	0.6333994837199718	0.5893494382646104	0	0.8888888888888888	0.0
7420	0.0	0.0	0.0	1.0	None	0	0	0	0	0	0	1.0	0	0	0	0	0	0	1.0	1	1	0.06666666666666667	1	0.0	0	0	0	0	0	0	0	0	0	0	0	0
5244	0.0018849510208563491	3.519253310653682e-05	3.485651547666213e-05	0.9969973871576823	None	0	0	0.25	1	1.0	3	1.0	1.0	4	3	0	0	0	0.2	1	5	0.3333333333333333	5	0.0	0	-0.07051348745815751	0.5846604949957486	0.014424984004914206	0.51294823026053	-0.10691597492279441	0.5468184833664366	0.6246996741088827	0.5483124415628703	0	1.0	0.0
4988	0.0004286077467706431	2.5548692593227205e-05	-1.6219672151907976e-05	0.9999956199154227	None	0.2	1	0.3333333333333333	4	0.8	12	0.20987654320987653	0.8	16	12	0	0	0	1.0	9	9	1.1333333333333333	17	0.0	1.0	0.0958743176453987	0.5474541157693232	0.05002659380050232	0.5855228147949592	0.09913914379491284	0.5432934007199872	0.5673913661808556	0.5588497209502549	0	1.0	0.0
2835	6.059381100270101e-09	6.166210951362117e-09	-4.45026639506513e-09	0.9999997239735263	None	0	0	0	0	0	0	1.0	0	0	0	0	2	0	1.0	1	1	0.06666666666666667	1	0.5	0	0	0	0	0	0	0	0	0	0	0	0
5651	0.014406930010472432	0.012100812896794754	0.00953989468967059	0.9883822162134476	None	0.2	1	0.3333333333333333	4	0.8	12	0.20987654320987653	0.8	16	12	0	0	0	1.0	9	9	1.1333333333333333	17	0.0	1.0	0.09987290155487823	0.5003813005439609	0.021888452698447705	0.6571547844221486	0.14506887791295656	0.6239865121305955	0.6285129371081187	0.5953731695131261	0	1.0	0.0
5037	0.0001741694065986076	1.7228307276157278e-06	1.116407138483513e-06	0.9999959523899354	None	0	0	0.3333333333333333	3	0.8181818181818182	9	0.28888888888888886	0.8181818181818182	12	9	0	1	0	0.5555555555555556	9	5	0.8666666666666667	13	1.0	1.0	3.608304924262916e-12	0.5000001248409228	0.08559854353886726	0.6117175566916002	0.07757179143019743	0.5675271101397115	0.605338173626162	0.5602316729014297	1.0	1.0	0.0
2836	0.0	0.0	0.0	1.0	None	0	0	0	0	0	0	1.0	0	0	0	0	0	0	1.0	1	1	0.06666666666666667	1	0.0	0	0	0	0	0	0	0	0	0	0	0	0
5433	0.014269217952315063	0.01201815053908802	0.008889845036247433	0.9887124785443474	None	0.2	1	0.3333333333333333	4	0.8	12	0.20987654320987653	0.8	16	12	0	0	0	1.0	9	9	1.1333333333333333	17	0.0	1.0	0.09987290155487823	0.5003813005439609	0.021888452698447705	0.6571547844221486	0.14506887791295656	0.6239865121305955	0.6285129371081187	0.5953731695131261	0	1.0	0.0
4294	0.005424722091377576	0.002412611194091031	0.0023942795124773345	0.9934784091038483	None	0	0	0.3333333333333333	3	0.8181818181818182	9	0.28888888888888886	0.8181818181818182	12	9	0	1	0	0.5555555555555556	5	9	0.8666666666666667	13	1.0	1.0	0.09974852361850625	0.5007830712250357	0.10373349125063214	0.6635673599563361	-0.021004515936546043	0.6820945882346281	0.6409970393179555	0.6182026593760318	1.0	1.0	0.0
2251	None	None	None	None	None	0	0	1.0	2	0.0	0	0.75	0	2	0	0	0	0	1.0	2	2	0.2	3	0.0	0	0	0	0	0	0	0	0	0	0	0	0
5324	0.0	0.0	0.0	0.9999999999999998	None	0	0	0	0	0	0	1.0	0	0	0	0	4	0	1.0	1	1	0.06666666666666667	1	1.0	0	0	0	0	0	0	0	0	0	0	0	0
4565	0.002630345178762726	2.835938007762759e-05	-1.8244189939222282e-05	0.995822073747106	None	0.2	1	0.3333333333333333	4	0.8	12	0.20987654320987653	0.8	16	12	0	0	0	1.0	9	9	1.1333333333333333	17	0.0	1.0	5.533224846237335e-07	0.5001851206839115	0.04921018047769414	0.5299746133427594	-0.08991956113970023	0.6864457356800732	0.637919617950923	0.5747959345921521	0	1.0	0.0
2559	1.1307354817418505e-08	1.0540353768942007e-08	1.3566635429114404e-10	0.9999988817852805	None	0	0	1.0	1	0	0	1.0	0	0	0	1	3	0	0.5	2	1	0.13333333333333333	2	0.5	0	0	0	0	0	0	0	0	0	0	0	0
3997	0.0018571225376424623	0.0007593671899542977	0.0005643006951961264	0.9998148871314516	None	0.2	1	0.3333333333333333	4	0.8	12	0.20987654320987653	0.8	16	12	0	0	0	1.0	9	9	1.1333333333333333	17	0.0	1.0	0.08936180064568756	0.5203595624113186	-0.14243030573674448	0.9999999220022565	0.07313928033883028	0.6326504337663353	0.7350639601732518	0.9965429999073544	0	0.1875	0.0
4357	0.003762594686278488	0.0012010136438000624	0.0011634550342242394	0.9950363767648664	None	0.2	1	0.3333333333333333	4	0.8	12	0.20987654320987653	0.8	16	12	0	0	0	1.0	9	9	1.1333333333333333	17	0.0	1.0	0.0953027388658432	0.5075517842040573	0.0999988802840706	0.5000050889232301	0.09999623528900851	0.5002053086546363	0.5054418950306001	0.5025875622677222	0	1.0	0.0
6498	None	None	None	None	None	0.125	2	0.34285714285714286	12	0.62	31	0.6419753086419753	0.56	40	28	11	0	0	1.0	9	9	3.466666666666667	52	0.0	0.7441860465116279	0.09999856498067805	0.5000069254779379	0.09999996894132852	0.5000008540084594	0.11877650808948965	0.6262770318516295	0.549597164526918	0.5429198751375327	0	1.0	0.0
4454	0.0	0.0	0.0	0.9999999999999998	None	0	0	0	0	0	0	1.0	0	0	0	0	4	0	1.0	1	1	0.06666666666666667	1	1.0	0	0	0	0	0	0	0	0	0	0	0	0
3059	0.003600057097437715	0.00019900839634795126	0.00019443404170706548	0.9972787789064415	None	0.2	1	0.3333333333333333	4	0.8	12	0.20987654320987653	0.8	16	12	0	0	0	1.0	9	9	1.1333333333333333	17	0.0	1.0	0.00018355348873832014	0.5030000675083737	1.0770740663019586e-10	0.5000000408843371	0.11438801215628336	0.632529785014626	0.6311567820145069	0.5461256153589067	0	1.0	0.0
3649	0.0025308374988194395	0.0017130646187743929	-0.0005066210684324564	0.9963069862556255	None	0.2	1	0.3333333333333333	4	0.8	12	0.20987654320987653	0.8	16	12	0	0	0	1.0	9	9	1.1333333333333333	17	0.0	1.0	0.09924185521772841	0.5034911375161952	0.09953699236927752	0.500836734906351	-0.008050972462304483	0.659009588809509	0.6240261132219034	0.5561122587103382	0	1.0	0.0
6184	0.0	0.0	0.0	0.9999999999999998	None	0	0	0	0	0	0	1.0	0	0	0	0	4	0	1.0	1	1	0.06666666666666667	1	1.0	0	0	0	0	0	0	0	0	0	0	0	0
4151	7.248765961950302e-05	1.970446916996714e-06	-1.9009401945768612e-06	0.9999983694911939	None	0.25	1	0.36363636363636365	4	0.7857142857142857	11	0.2222222222222222	0.7857142857142857	15	11	0	0	0	0.8888888888888888	9	8	1.0666666666666667	16	0.0	1.0	0.583359422247095	0.7245077897463311	0.06289805093932876	0.6974413722672899	-0.09999910476362849	0.5000186863053856	0.9462891126253777	0.645820349672457	0	1.0	0.0
426	None	None	None	None	None	0	0	0	0	0	0	1.0	0	0	0	0	0	0	1.0	1	1	0.06666666666666667	1	0.0	0	0	0	0	0	0	0	0	0	0	0	0
777	None	None	None	None	None	0	0	0.2	8	0.7758620689655172	45	0.7407407407407407	0.7586206896551724	52	44	7	0	0	1.0	9	9	4.0	60	0.0	0.8888888888888888	0.002234603753117583	0.5481556488909788	1.9347490528923926e-08	0.5000139113770469	0.07453484653483897	0.5263837133156725	0.5841865619246094	0.52488859050911	0	0.9807692307692307	0.0
2506	None	None	None	None	None	0	0	0.5	5	0.38461538461538464	5	0.42857142857142855	0.07692307692307693	2	1	12	13	0	0.7142857142857143	7	5	1.0	15	0.48148148148148145	1.0	0.037592438291841786	0.5073844854850057	0.14062034848452343	0.5295105029610339	0.08450368832341967	0.5158193941266704	0.6038049528327981	0.5175775997774839	0.0	0	0.0
5842	0.010627854457306015	0.004683167954444106	-0.004682174318987074	0.9881061987008554	None	0.2	1	0.3333333333333333	4	0.8	12	0.20987654320987653	0.8	16	12	0	0	0	1.0	9	9	1.1333333333333333	17	0.0	1.0	0.14196289337820822	0.6664291730931958	0.0013719499672400046	0.679536439012997	0.3278896361114957	0.6218252247423529	0.79664800105114	0.6563358712915178	0	0.9375	0.0
5179	0.00035515578068901686	2.9763776030710006e-06	2.0389145604702074e-06	0.9999725388835529	None	0.2	1	0.3333333333333333	4	0.8	12	0.20987654320987653	0.8	16	12	0	0	0	1.0	9	9	1.1333333333333333	17	0.0	1.0	0.022726304176609695	0.5461238759401487	0.0009899693976514912	0.6747871661134116	-0.04755591169581278	0.6876845369659398	0.6307058319196488	0.638321216004262	0	1.0	0.0
3063	9.764197030722361e-07	4.1393937603040074e-08	4.1283329342605625e-08	0.9999952838876364	None	0.3333333333333333	1	0.5	4	0.7	7	0.2857142857142857	0.7	11	7	0	0	0	0.8571428571428571	6	7	0.8	12	0.0	1.0	0.09493524014936242	0.5110992316887826	0.27953318449519726	0.540716938013848	0.00032505570437242224	0.5054743463971665	0.7613920734911602	0.5191183155105853	0	1.0	0.0
2197	None	None	None	None	None	0	0	0.07547169811320754	4	0.922077922077922	71	0.9753086419753086	0.025974025974025976	4	2	74	0	0	1.0	9	9	5.266666666666667	79	0.0	0.9859154929577465	0.08310518105748212	0.5041331538571971	0.0748841997088494	0.6868443925499946	0.0002116942521453394	0.5007973900290688	0.6044460475134413	0.5666943441198008	0	1.0	0.0
4314	0.0	0.0	0.0	0.9999999999999998	None	0	0	0	0	0	0	1.0	0	0	0	0	4	0	1.0	1	1	0.06666666666666667	1	1.0	0	0	0	0	0	0	0	0	0	0	0	0
3729	0.00016332487900082613	4.122434491653522e-06	-4.121484913627655e-06	0.9999973996639092	None	0.25	1	0.4	4	0.7692307692307693	10	0.23809523809523808	0.7692307692307693	14	10	0	0	0	0.7777777777777778	9	7	1.0	15	0.0	1.0	0.2601012475804264	0.6386396842803448	-0.09993149307287287	0.5016129779221926	-0.1141808181484901	0.9999998672734204	0.8490846784029127	0.9958076684132602	0	0.7142857142857143	0.0
6438	0.014884740049723321	0.006580156521487087	-0.006353696270016356	0.9638444348664343	None	0.2	1	0.3333333333333333	4	0.8	12	0.20987654320987653	0.8	16	12	0	0	0	1.0	9	9	1.1333333333333333	17	0.0	1.0	0.5040412973226808	0.6804655116992244	0.019674245867158657	0.6771064038672634	0.17172744851135233	0.5908051254964798	0.8937364095163938	0.6504999258356715	0	0.125	0.0
3144	1.9135080014383266e-08	1.698948424090238e-08	1.6338937174475133e-08	0.9999971242853652	None	0	0	0.6666666666666666	2	0.0	0	0.6666666666666666	0	0	0	3	6	0	0.6666666666666666	3	2	0.26666666666666666	4	0.6	1.0	0	0	0	0	0	0	0	0	0	0	0
1078	None	None	None	None	None	0	0	0.5	3	0.7142857142857143	5	0.42857142857142855	0.7142857142857143	8	5	0	1	0	0.42857142857142855	7	3	0.6	9	1.0	0.6666666666666666	0.09768530776351073	0.5307277285745944	-0.05865903724789802	0.6577844564723684	0.07521370654544109	0.5694462727024291	0.6609979773872429	0.5871101531441265	1.0	1.0	0.0
5961	0.004030183430180342	0.002635598572750247	-0.001112207394098646	0.9938235317671283	None	0.2	1	0.3333333333333333	4	0.8	12	0.20987654320987653	0.8	16	12	0	0	0	1.0	9	9	1.1333333333333333	17	0.0	1.0	0.09999453872201042	0.5000338665489673	0.045434817893141854	0.6503946268171046	0.08481725424276595	0.5797482711118451	0.5731353999651151	0.5779141549634667	0	1.0	0.0
3328	0.0	0.0	0.0	0.9999999999999998	None	0	0	0	0	0	0	1.0	0	0	0	0	4	0	1.0	1	1	0.06666666666666667	1	1.0	0	0	0	0	0	0	0	0	0	0	0	0
2720	0.00020187569357679543	2.0695882976324908e-06	-2.0556636658752348e-06	0.9999999961515181	None	0.2	1	0.3333333333333333	4	0.8	12	0.20987654320987653	0.8	16	12	0	0	0	1.0	9	9	1.1333333333333333	17	0.0	1.0	0.058650590465279095	0.5158348250036006	0.0380086536488842	0.5039213870037933	0.05178340284259484	0.5344593031195572	0.5226218895251552	0.5180839773405274	0	1.0	0.0
2091	None	None	None	None	None	1.0	1	0.8	4	0.4	2	0.4375	0.4	6	2	0	0	0	1.0	4	4	0.4666666666666667	7	0.0	0.6666666666666666	0.05377694691228729	0.5798379649642567	4.929352024918419e-05	0.5020256188803687	0.1507608251058074	0.5451700180435769	0.6573674998083653	0.5425125089022693	0	1.0	0.0
6554	9.61391168815898e-07	3.758655680548938e-07	-2.6574236877251545e-07	0.9998151560847925	None	0	0	0.3333333333333333	2	0.8571428571428571	6	0.36	0.8571428571428571	8	6	0	2	0	1.0	5	5	0.6	9	1.0	0	0.03380837497679835	0.6493387796229166	-0.0876877047693306	0.6932639504795721	6.160367833593937e-10	0.5000029307203521	0.6207442504390019	0.6170840312014493	1.0	1.0	0.0
2960	0.007053129088925468	0.0010676041763906612	-0.0009315829262682874	0.9906925928931272	None	0.2	1	0.3333333333333333	4	0.8125	13	0.3333333333333333	0.75	16	12	1	2	0	0.6666666666666666	6	9	1.2	18	1.0	0.6666666666666666	0.06944285495679206	0.570945998808152	0.17963826435759697	0.5393421750893089	0.005278602182489822	0.9999968668695891	0.815541609483526	0.9875350806154491	0.03125	0.1875	0.0
3982	0.006936294278333118	0.000801858462873492	0.0006520318404432313	0.9877871099034486	None	0.2	1	0.3333333333333333	4	0.8	12	0.20987654320987653	0.8	16	12	0	0	0	1.0	9	9	1.1333333333333333	17	0.0	1.0	0.28904849257209053	0.6109662554091352	-0.05794703399565028	0.6072417479370595	-0.09698844394411307	0.5289748771863679	0.8503057885340509	0.5828245400975697	0	1.0	0.0
840	None	None	None	None	None	0.5	1	0.6666666666666666	4	0.5714285714285714	4	0.42857142857142855	0.5714285714285714	8	4	0	0	0	0.42857142857142855	7	3	0.6	9	0.0	1.0	1.4234722549898376e-05	0.5000472286886061	0.0021814867366448574	0.5207977098417862	0.07959037397454152	0.6951613728970728	0.607275516524319	0.5750771091927346	0	1.0	0.0
5107	0.00012147754490995338	5.91543115104302e-06	-5.517899335298404e-06	0.9999997200049096	None	0.2	1	0.3333333333333333	4	0.8	12	0.20987654320987653	0.8	16	12	0	0	0	1.0	9	9	1.1333333333333333	17	0.0	1.0	0.423357930637246	0.5756161973059378	-0.09967911165361298	0.5961580199547992	0.18051199541000879	0.6260819504839239	0.8948048322710039	0.5994666234559958	0	0.625	0.0
7190	None	None	None	None	None	0	0	0.22641509433962265	12	0.7142857142857143	55	0.9753086419753086	0.09090909090909091	17	7	61	2	0	1.0	9	9	5.266666666666667	79	0.017241379310344827	1.0	0.09984926884053894	0.5007173736686824	-0.0651644946569008	0.5787403968244618	0.05229342916000013	0.73343155449919	0.6816640990710733	0.6092575624046738	1.0	1.0	0.0
6148	0.004922542868593053	0.004188364696650925	0.0040703736478859606	0.9919617972465932	None	0.09090909090909091	1	0.375	9	0.6176470588235294	21	0.4444444444444444	0.5882352941176471	29	20	6	0	0	1.0	9	9	2.4	36	0.0	0.7407407407407407	0.09997327383713653	0.5001250339305285	0.09833211548255279	0.5556842554271704	0.11716277945477871	0.6098893065057084	0.5484598361732633	0.5556856941551239	0	1.0	0.0
3910	0.0	0.0	0.0	1.0	None	0	0	0	0	0	0	1.0	0	0	0	0	0	0	1.0	1	1	0.06666666666666667	1	0.0	0	0	0	0	0	0	0	0	0	0	0	0
780	None	None	None	None	None	0.05	1	0.23809523809523808	10	0.7213114754098361	44	0.7777777777777778	0.22950819672131148	22	14	40	0	0	1.0	9	9	4.2	63	0.0	0.8888888888888888	0.0007867915858558153	0.5800157708782359	1.5419591505438685e-13	0.5000002450711704	0.098242756064121	0.5872061007271009	0.6107612508803639	0.5560358237822447	0	0.9545454545454546	0.0
3980	4.3770096141701984e-05	1.8947948733725609e-06	-1.2958236414949335e-06	0.9999999275294993	None	0.2	1	0.3333333333333333	4	0.8	12	0.20987654320987653	0.8	16	12	0	0	0	1.0	9	9	1.1333333333333333	17	0.0	1.0	7.902762784127648e-27	0.5	-0.046059421099119056	0.5948098233162332	-0.012900453936730689	0.6717104679633638	0.5962199589593754	0.5906385064049524	0	0.1875	0.0
1753	None	None	None	None	None	0	0	0.5	10	0.4074074074074074	11	0.5918367346938775	0.3333333333333333	19	9	9	0	0	1.0	7	7	1.9333333333333333	29	0.0	0.43478260869565216	0.09998114406668598	0.501605946904148	-0.09990507302462495	0.5067849243726825	0.0769642504263999	0.56438671965146	0.7096053839219348	0.5243598642842188	0	1.0	0.0
1779	None	None	None	None	None	0.2	1	0.3333333333333333	4	0.8	12	0.20987654320987653	0.8	16	12	0	0	0	1.0	9	9	1.1333333333333333	17	0.0	1.0	0.05906612182574102	0.5671150623867525	0.09993059476294322	0.5055203229129324	0.07487755934231548	0.54126847504003	0.5542457780156601	0.53806145272211	0	1.0	0.0
2063	None	None	None	None	None	0	0	0	0	0	0	1.0	0	0	0	0	0	0	1.0	1	1	0.06666666666666667	1	0.0	0	0	0	0	0	0	0	0	0	0	0	0
3098	4.353995553438843e-09	4.340011093972004e-09	3.875879186413667e-09	0.9999984232007056	None	0.2	1	0.3333333333333333	4	0.8	12	0.20987654320987653	0.8	16	12	0	0	0	1.0	9	9	1.1333333333333333	17	0.0	1.0	-0.03757672970297335	0.5639892650795973	0.10099465221201606	0.5248714013307967	4.4194842389767524e-05	0.5002687033811547	0.6396560991582094	0.5297988894659074	0	1.0	0.0
916	None	None	None	None	None	0.3333333333333333	1	0.4444444444444444	4	0.7272727272727273	8	0.2653061224489796	0.7272727272727273	12	8	0	0	0	1.0	7	7	0.8666666666666667	13	0.0	0.6666666666666666	-0.09999994232281631	0.5000002789959521	-0.056210214701917484	0.6822256613847221	0.2667224877928843	0.9992595232224093	0.9018569549046714	0.9344512434089538	0	0.16666666666666666	0.0
3437	0.0	0.0	0.0	0.9999999999999998	None	0	0	0	0	0	0	1.0	0	0	0	0	4	0	1.0	1	1	0.06666666666666667	1	1.0	0	0	0	0	0	0	0	0	0	0	0	0
4634	0.001385331709878866	0.000726440583393227	0.0003837510079480303	0.9978297827679715	None	0.10526315789473684	2	0.3902439024390244	16	0.5254237288135594	31	0.7530864197530864	0.3050847457627119	30	18	30	2	0	1.0	9	9	4.066666666666666	61	0.038461538461538464	0.8421052631578947	-0.09999997202207027	0.5000027988268801	0.0036385462280260723	0.595694676447399	-0.09999999926013524	0.5000000107608479	0.6197663888662697	0.5322525830880458	0.0	0.3	0.0
3760	0.010958076624143581	0.004411760373020876	0.001212895576676311	0.9933265824552108	None	0.25	1	0.4	4	0.7692307692307693	10	0.23809523809523808	0.7692307692307693	14	10	0	0	0	0.7777777777777778	7	9	1.0	15	0.0	1.0	-0.1188639008580763	0.851157215780964	-0.05360805159837499	0.7954368858366926	0.09970884230560964	0.5043969330315035	0.7176209247665974	0.7388055851784173	0	1.0	0.0
3411	0.0	0.0	0.0	1.0	None	0	0	0	0	0	0	1.0	0	0	0	0	0	0	1.0	1	1	0.06666666666666667	1	0.0	0	0	0	0	0	0	0	0	0	0	0	0
3022	0.0	0.0	0.0	1.0	None	0	0	0	0	0	0	1.0	0	0	0	0	0	0	1.0	1	1	0.06666666666666667	1	0.0	0	0	0	0	0	0	0	0	0	0	0	0
2857	0.000324879789944676	9.112297664897037e-07	5.602578619943883e-07	0.9999999808417016	None	0.2	1	0.3333333333333333	4	0.8	12	0.20987654320987653	0.8	16	12	0	0	0	1.0	9	9	1.1333333333333333	17	0.0	1.0	1.1303581325967478e-05	0.5002050329269198	5.227162021469862e-13	0.5337185955201805	-0.020614711677140275	0.6283834280809034	0.5457648595761859	0.554877000663707	0	0.3125	0.0
687	None	None	None	None	None	0	0	0.2857142857142857	4	0.6666666666666666	12	0.8	0.05555555555555555	3	1	16	5	0	1.0	5	5	1.3333333333333333	20	0.14705882352941177	0	-0.09996413008073385	0.5245930658847934	-0.06119105435659752	0.5215195596739517	-0.04865074706153147	0.5144216096988773	0.5517003279418076	0.52017949948734	0.0	1.0	0.0
472	None	None	None	None	None	0	0	0	0	0	0	1.0	0	0	0	0	4	0	1.0	1	1	0.06666666666666667	1	1.0	0	0	0	0	0	0	0	0	0	0	0	0
452	None	None	None	None	None	0.5	1	0.5714285714285714	4	0.625	5	0.35714285714285715	0.625	9	5	0	0	0	0.5714285714285714	4	7	0.6666666666666666	10	0.0	0.6666666666666666	-0.05220208109362166	0.5205564453202998	0.04854440754982524	0.6524084608982739	0.07031353563737694	0.6602049561448627	0.6459058616798613	0.6127075260386605	0	1.0	0.0
2126	None	None	None	None	None	0	0	0.3333333333333333	10	0.5714285714285714	24	0.6111111111111112	0.40476190476190477	27	17	16	4	0	0.8888888888888888	8	9	2.933333333333333	44	0.15384615384615385	0.7368421052631579	-0.04361082646449386	0.5351945635565087	0.0004957048275780606	0.5912211239698081	0.002175155799519327	0.5724918581518221	0.5677731593709194	0.566442412101506	1.0	1.0	0.0
2623	0.0	0.0	0.0	0.9999999999999998	None	0	0	0	0	0	0	1.0	0	0	0	0	4	0	1.0	1	1	0.06666666666666667	1	1.0	0	0	0	0	0	0	0	0	0	0	0	0
5821	0.014098349454020205	0.011852048679065093	0.00884885691326406	0.9887856429770268	None	0.2	1	0.3333333333333333	4	0.8	12	0.20987654320987653	0.8	16	12	0	0	0	1.0	9	9	1.1333333333333333	17	0.0	1.0	0.09987290155487823	0.5003813005439609	0.021888452698447705	0.6571547844221486	0.14506887791295656	0.6239865121305955	0.6285129371081187	0.5953731695131261	0	1.0	0.0
3920	0.0045289121052158494	0.001298729221742487	-0.001251142883628238	0.9994802745993762	None	0.2	1	0.3333333333333333	4	0.8	12	0.20987654320987653	0.8	16	12	0	0	0	1.0	9	9	1.1333333333333333	17	0.0	1.0	0.09976914502956294	0.5004653001123978	0.0002449617244490579	0.5050470838948042	0.11405749488400008	0.5514627847723427	0.6238390488717688	0.5190435272741958	0	1.0	0.0
4892	0.00037636095321090957	1.157462028538594e-05	1.1300626027385996e-05	0.9999924570672231	None	0	0	0.375	3	0.7777777777777778	7	0.3142857142857143	0.7777777777777778	10	7	0	1	0	0.7142857142857143	7	5	0.7333333333333333	11	1.0	0.6666666666666666	-0.04558160435609211	0.5103471688887801	0.0991471445802878	0.642646784674985	-0.09999980790449003	0.5000014680611673	0.6973138342629296	0.5521654001524534	0.8	1.0	0.0
4501	0.005953300865806507	0.0011031859613742309	-0.0009705833303764307	0.9866387679003664	None	0.2	1	0.3333333333333333	4	0.8	12	0.20987654320987653	0.8	16	12	0	0	0	1.0	9	9	1.1333333333333333	17	0.0	1.0	0.2055030821117466	0.7258779961879706	0.0924432257563382	0.5847204361633861	0.06701422723434648	0.6448245058987857	0.6686598639895592	0.6541773120352526	0	1.0	0.0
1439	None	None	None	None	None	0	0	0	0	0	0	1.0	0	0	0	0	4	0	1.0	1	1	0.06666666666666667	1	1.0	0	0	0	0	0	0	0	0	0	0	0	0
4351	0.002784054139843702	0.0008108571024856975	0.0006774123373096087	0.9976524011537696	None	0.25	1	0.4	4	0.7692307692307693	10	0.234375	0.7692307692307693	14	10	0	0	0	1.0	8	8	1.0	15	0.0	0.8571428571428571	-0.03976376709973867	0.6401698253334668	0.06840156802825843	0.5790188788202069	0.0986226770657646	0.5145815379565493	0.6438250276652041	0.5787710256392673	0	1.0	0.0
2593	0.0	0.0	0.0	0.9999999999999998	None	0	0	0	0	0	0	1.0	0	0	0	0	4	0	1.0	1	1	0.06666666666666667	1	1.0	0	0	0	0	0	0	0	0	0	0	0	0
3571	1.5456824609799102e-10	3.192936357142459e-12	-6.81563782629717e-13	0.9999999999999997	None	0.2	1	0.3333333333333333	4	0.8	12	0.20987654320987653	0.8	16	12	0	0	0	1.0	9	9	1.1333333333333333	17	0.0	1.0	-0.015627868408664237	0.5058924071589178	1.2366545774095917e-05	0.5461091803426598	2.4062671251460883e-19	0.5000000000000006	0.5190246237526854	0.5173707525816984	0	1.0	0.0
3372	0.013441343478170732	0.0014177132845883626	0.0012922902239214623	0.9910786878148073	None	0	0	0.3888888888888889	7	0.56	14	0.5	0.52	19	13	7	0	0	0.6666666666666666	9	6	1.8	27	0.0	0.6956521739130435	0.04030656646125583	0.6287192220356072	0.03194507811558715	0.5988204945202519	0.33631857761548567	0.7126369039344949	0.8348983204014871	0.6483592436415861	0	1.0	0.0
1577	None	None	None	None	None	0	0	0	0	0	0	1.0	0	0	0	0	4	0	1.0	1	1	0.06666666666666667	1	1.0	0	0	0	0	0	0	0	0	0	0	0	0
2241	None	None	None	None	None	0	0	0.018518518518518517	1	1.0	79	1.0	0	0	0	80	0	0	1.0	9	9	5.4	81	0.0	1.0	0	0	0	0	0	0	0	0	0	0	0
5624	None	None	None	None	None	0.11764705882352941	2	0.3611111111111111	13	0.5686274509803921	29	0.654320987654321	0.5294117647058824	40	27	12	0	0	1.0	9	9	3.533333333333333	53	0.0	0.8181818181818182	0.09999814704660921	0.5000472466080537	0.0677354511620909	0.6302704758044876	0.20826926948058322	0.6650090340790014	0.6801663328665709	0.6002294224483965	0	1.0	0.0
6133	0.0029153997748688405	0.0005495754830831634	-0.0001924431909319194	0.9975164125760414	None	0.25	1	0.4	4	0.7692307692307693	10	0.23809523809523808	0.7692307692307693	14	10	0	0	0	0.7777777777777778	9	7	1.0	15	0.0	1.0	0.06601954994068072	0.5209020819761595	-0.05209839056017675	0.6745815248927263	0.0999863479579505	0.5035701445623425	0.656149485614368	0.5684768642231594	0	1.0	0.0
6609	4.134566124907003e-05	1.5050568886240088e-06	1.5030281146563952e-06	0.9947555508676321	None	0	0	0.14285714285714285	3	0.8620689655172413	25	0.6326530612244898	0.034482758620689655	1	1	29	12	0	1.0	7	7	2.066666666666667	31	0.1935483870967742	0.38461538461538464	0.099734203362805	0.5	-0.5574535910606317	0.5	0.00044686703960221776	0.5	0.9474760270549542	0.5	1.0	1.0	0.0
350	None	None	None	None	None	0	0	0.5	3	0.7142857142857143	5	0.375	0.7142857142857143	8	5	0	1	0	0.6666666666666666	4	6	0.6	9	1.0	0.8	-0.09094797641195887	0.5128186243209987	-0.006457654098930033	0.6681997445925745	1.6241047786017363e-18	0.500000000045334	0.6082869643523712	0.5622864160438708	1.0	1.0	0.0
7049	0.014029465596721235	0.011660546065247135	0.009257563199424888	0.9885661732849922	None	0.2	1	0.3333333333333333	4	0.8	12	0.20987654320987653	0.8	16	12	0	0	0	1.0	9	9	1.1333333333333333	17	0.0	1.0	0.09987290155487823	0.5003813005439609	0.021888452698447705	0.6571547844221486	0.14506887791295656	0.6239865121305955	0.6285129371081187	0.5953731695131261	0	1.0	0.0
5930	None	None	None	None	None	0	0	0.32142857142857145	9	0.6410256410256411	25	0.6507936507936508	0.20512820512820512	14	8	26	1	0	0.7777777777777778	9	7	2.7333333333333334	41	0.02	0.6857142857142857	0.07425216983080336	0.6028705048263644	0.015066310117087894	0.641330196724205	0.10373796898207235	0.5560157742237607	0.640641307070665	0.6005754274097882	1.0	1.0	0.0
6875	None	None	None	None	None	0.2	1	0.46153846153846156	6	0.5882352941176471	10	0.3392857142857143	0.47058823529411764	14	8	4	5	0	0.875	8	7	1.2666666666666666	19	0.8333333333333334	0.6153846153846154	0.08371312055038176	0.550192385523021	-0.09732903682616352	0.5681311516581892	0.02190008025776008	0.656802205129487	0.6852851987989558	0.5926468326428012	1.0	1.0	0.0
1773	None	None	None	None	None	0	0	0.42857142857142855	3	0.75	6	0.3333333333333333	0.75	9	6	0	1	0	0.8333333333333334	6	5	0.6666666666666666	10	1.0	0.4	-0.07303675134769294	0.6150633451767278	1.1394896485208928e-07	0.5000003114061505	-0.09381372703711174	0.5590962491437425	0.6012028281295926	0.5585750376043047	1.0	1.0	0.0
1372	None	None	None	None	None	0	0	0	0	0	0	1.0	0	0	0	0	4	0	1.0	1	1	0.06666666666666667	1	1.0	0	0	0	0	0	0	0	0	0	0	0	0
2431	None	None	None	None	None	0.5	1	0.5714285714285714	4	0.625	5	0.3333333333333333	0.625	9	5	0	0	0	0.8333333333333334	5	6	0.6666666666666666	10	0.0	1.0	0.009714562658896876	0.6307169818873984	0.05023340486993207	0.5892288489175078	0.01830938961748928	0.56654350398806	0.5942381102130566	0.5957878808581851	0	1.0	0.0
1536	None	None	None	None	None	0.5	1	0.5714285714285714	4	0.5	4	0.5555555555555556	0.375	7	3	2	3	0	0.5	3	6	0.6666666666666666	10	0.75	0.2857142857142857	-0.07541618843390012	0.5186135055858111	-0.051195339533682015	0.5500727954821887	0.09999952892047678	0.5000005946173449	0.684850123535351	0.522938523919111	0.0	0	0.0
5009	0.020641751007081818	0.007256993484982381	-0.00352706967115694	0.9844934191917262	None	0.25	1	0.4	4	0.7692307692307693	10	0.234375	0.7692307692307693	14	10	0	0	0	1.0	8	8	1.0	15	0.0	0.8571428571428571	0.6095273183833296	0.6518378395843604	0.07672671085984131	0.565671662608618	0.1943691105414921	0.6195243208080632	0.9077052167538555	0.6129248318539222	0	1.0	0.0
5862	0.010340291785620492	0.0037238918258261614	0.0014169466770978	0.9992957889278767	None	0.2	1	0.3333333333333333	4	0.8	12	0.20987654320987653	0.8	16	12	0	0	0	1.0	9	9	1.1333333333333333	17	0.0	1.0	0.09971729020185965	0.5040879484861147	0.09855132297277676	0.5122082074953372	0.10816223677502432	0.636647682620872	0.5588381964101403	0.5519813483228198	0	0.9375	0.0
1964	None	None	None	None	None	0.045454545454545456	1	0.17391304347826086	8	0.8059701492537313	54	0.8518518518518519	0.07462686567164178	11	5	57	3	0	1.0	9	9	4.6	69	0.026785714285714284	0.9333333333333333	0.09981817402480368	0.501562600408253	0.0896532679135496	0.5218331962137926	-0.014602023836259862	0.6696761668489842	0.629231252688932	0.5663038304064436	1.0	1.0	0.0
6315	0.027850533540709925	0.010602610511608612	0.009003515810541785	0.969304105933424	None	0.2	1	0.3333333333333333	4	0.8	12	0.20987654320987653	0.8	16	12	0	0	0	1.0	9	9	1.1333333333333333	17	0.0	1.0	0.49626931647918837	0.6722942584868011	-0.09999605947706067	0.5070795278195879	0.13860826826902795	0.6168444352495078	0.9228918839924434	0.6005343218312226	0	1.0	0.0
2112	None	None	None	None	None	0	0	0	0	0	0	1.0	0	0	0	0	4	0	1.0	1	1	0.06666666666666667	1	1.0	0	0	0	0	0	0	0	0	0	0	0	0
5469	0.003718436703386628	0.0007102321528169998	-0.0005706568935498687	0.9958770846618933	None	0.25	1	0.4	4	0.7692307692307693	10	0.23809523809523808	0.7692307692307693	14	10	0	0	0	0.7777777777777778	9	7	1.0	15	0.0	1.0	4.987409410616756e-11	0.500000071660041	-0.013478571185598115	0.6811959038506445	-0.09924835172934829	0.5030605281491659	0.6128731975492631	0.563940954906148	0	1.0	0.0
4868	0.0010196401185721437	0.0003113043476806223	-0.0002519937254902857	0.9991755357739813	None	0.2	1	0.3333333333333333	4	0.8	12	0.20987654320987653	0.8	16	12	0	0	0	1.0	9	9	1.1333333333333333	17	0.0	1.0	0.09632711002596309	0.5218059651322514	0.0011028918109724343	0.503256143269756	0.03039453623347782	0.5780496577093897	0.599020338270704	0.5345346028663263	0	1.0	0.0
1646	None	None	None	None	None	0	0	0.42857142857142855	3	0.75	6	0.3333333333333333	0.75	9	6	0	1	0	0.8333333333333334	6	5	0.6666666666666666	10	1.0	0.4	-0.07303675134769294	0.6150633451767278	1.1394896485208928e-07	0.5000003114061505	-0.09381372703711174	0.5590962491437425	0.6012028281295926	0.5585750376043047	1.0	1.0	0.0
2469	None	None	None	None	None	0.2	1	0.3333333333333333	4	0.8	12	0.20987654320987653	0.8	16	12	0	0	0	1.0	9	9	1.1333333333333333	17	0.0	1.0	-0.07229963513158306	0.8184365048432133	0.13008188715305993	0.5495399078883961	0.09999988871457746	0.5001857575105463	0.7082285315096049	0.6384050845531771	0	0.8125	0.0
6086	None	None	None	None	None	0	0	0.21428571428571427	6	0.775	31	0.5185185185185185	0.375	19	15	22	2	0	1.0	9	9	2.8	42	0.045454545454545456	0.6666666666666666	-0.0960197846623339	0.7009169896307111	-0.0999567677415642	0.501528932886837	0.0626314159923701	0.6236116578206703	0.6849590052980054	0.611644517870691	0.9473684210526315	0.9473684210526315	0.0
6167	0.00660527407168346	0.0004168627352592489	0.00036182743948382184	0.991628425384182	None	0.2	1	0.3333333333333333	4	0.8	12	0.20987654320987653	0.8	16	12	0	0	0	1.0	9	9	1.1333333333333333	17	0.0	1.0	0.1633455453476846	0.5713255758461873	0.09477773674116312	0.5296448306330344	0.09994419908085406	0.5083038779346385	0.5800601483913683	0.5365346572150631	0	1.0	0.0
4317	0.0024230531813053094	0.001024591935483253	0.0005450193174219824	0.9982555339154944	None	0.25	1	0.4	4	0.7692307692307693	10	0.23809523809523808	0.7692307692307693	14	10	0	0	0	0.7777777777777778	9	7	1.0	15	0.0	1.0	0.09999999901014947	0.500000016623006	-0.003586695911094483	0.6689861419746979	0.09999776968294528	0.5000289193782929	0.6197083786343548	0.5583758076519987	0	0.35714285714285715	0.0
2779	0.0	0.0	0.0	0.9999999999999998	None	0	0	0	0	0	0	1.0	0	0	0	0	4	0	1.0	1	1	0.06666666666666667	1	1.0	0	0	0	0	0	0	0	0	0	0	0	0
4328	0.014363737489932608	0.011993078428491205	0.009316289893780907	0.9887436013163748	None	0.2	1	0.3333333333333333	4	0.8	12	0.20987654320987653	0.8	16	12	0	0	0	1.0	9	9	1.1333333333333333	17	0.0	1.0	0.09987290155487823	0.5003813005439609	0.021888452698447705	0.6571547844221486	0.14506887791295656	0.6239865121305955	0.6285129371081187	0.5953731695131261	0	1.0	0.0
4462	0.028241783549058062	0.010097998209635152	0.008333024786454498	0.9696140645708329	None	0.2	1	0.3333333333333333	4	0.8	12	0.20987654320987653	0.8	16	12	0	0	0	1.0	9	9	1.1333333333333333	17	0.0	1.0	0.49626931647918837	0.6722942584868011	-0.09999605947706067	0.5070795278195879	0.13860826826902795	0.6168444352495078	0.9228918839924434	0.6005343218312226	0	1.0	0.0
1347	None	None	None	None	None	0	0	0.2	4	0.8571428571428571	24	0.5555555555555556	0.10714285714285714	5	3	24	9	0	0.6666666666666666	6	9	2.0	30	0.18	0.8333333333333334	-0.4154785792056831	0.9999979917238475	0.246837820945572	0.5542919862675988	0.09999998972920313	0.5000001104997465	0.9786721034251246	0.9884038696519297	1.0	1.0	0.0
744	None	None	None	None	None	0.07692307692307693	1	0.4642857142857143	13	0.425	17	0.5185185185185185	0.175	15	7	26	8	0	1.0	9	9	2.8	42	0.16666666666666666	0.6111111111111112	-0.1285007118919296	0.9995178393039029	1.0985659892912729e-05	0.593731304386394	0.06900054126815376	0.7274811180829217	0.7096871182987468	0.9525446491466187	1.0	0.9333333333333333	0.024999301785584013
761	None	None	None	None	None	0	0	0.07407407407407407	4	0.9240506329113924	73	1.0	0.02531645569620253	6	2	74	0	0	1.0	9	9	5.4	81	0.0	1.0	-0.04143393026317094	0.5092904066141684	2.6100802954438223e-07	0.500000509102432	0.0551166250853512	0.6746154777801333	0.6184378904440094	0.5635136350547114	0	0.6666666666666666	0.0
6819	0.0	0.0	0.0	1.0	None	0	0	0	0	0	0	1.0	0	0	0	0	0	0	1.0	1	1	0.06666666666666667	1	0.0	0	0	0	0	0	0	0	0	0	0	0	0
1860	None	None	None	None	None	0.5	1	0.5714285714285714	4	0.5	4	0.5555555555555556	0.375	7	3	2	3	0	0.5	3	6	0.6666666666666666	10	0.75	0.2857142857142857	-0.07541618843390012	0.5186135055858111	-0.051195339533682015	0.5500727954821887	0.09999952892047678	0.5000005946173449	0.684850123535351	0.522938523919111	0.0	0	0.0
1053	None	None	None	None	None	0	0	0	0	0	0	1.0	0	0	0	0	4	0	1.0	1	1	0.06666666666666667	1	1.0	0	0	0	0	0	0	0	0	0	0	0	0
2790	4.4686972264549404e-09	4.426698507073569e-09	3.949073721970809e-09	0.9999983658167483	None	0.2	1	0.3333333333333333	4	0.8	12	0.20987654320987653	0.8	16	12	0	0	0	1.0	9	9	1.1333333333333333	17	0.0	1.0	-0.03757672970297335	0.5639892650795973	0.10099465221201606	0.5248714013307967	4.4194842389767524e-05	0.5002687033811547	0.6396560991582094	0.5297988894659074	0	1.0	0.0
7137	None	None	None	None	None	0	0	0.25	11	0.703125	45	0.8148148148148148	0.109375	12	7	53	8	0	1.0	9	9	4.4	66	0.0761904761904762	0.8666666666666667	-0.09763528947885322	0.5351202390587937	-0.06898451753100439	0.6409808392929242	0.003908024524612468	0.5219501034434328	0.6171059705441142	0.566945056663157	1.0	0.9166666666666666	0.0
2466	None	None	None	None	None	0.3333333333333333	1	0.4444444444444444	4	0.7272727272727273	8	0.2653061224489796	0.7272727272727273	11	8	1	3	0	1.0	7	7	0.8666666666666667	13	1.0	0.6666666666666666	0.08244781520835412	0.6646703891883201	0.18401428562092453	0.5468602718549036	0.09999996600648373	0.500000309122425	0.6307600603488285	0.5721733165819434	0.45454545454545453	0.36363636363636365	0.0
3507	0.00015982498714630576	4.100072937526384e-05	1.007006144553904e-06	0.9999947698450303	None	0	0	0.25	1	1.0	3	1.0	1.0	4	3	0	0	0	0.2	5	1	0.3333333333333333	5	0.0	0	0.04897938070781984	0.5073681307442465	0.050421668648839346	0.5897964160037215	0.09991877054583337	0.5000425052530398	0.5666847948337395	0.5326840370317155	0	1.0	0.0
3028	0.0015868958710807681	0.00035088553299996355	8.778348503588073e-05	0.9990269934747608	None	0.2	1	0.3333333333333333	4	0.8	12	0.20987654320987653	0.8	16	12	0	0	0	1.0	9	9	1.1333333333333333	17	0.0	1.0	0.059053997553144666	0.5878327741814722	0.014470365746007163	0.6378838723876283	0.05555746593012732	0.5671522361007245	0.5792290393141581	0.5980024306112169	0	1.0	0.0
4223	5.645710536305984e-06	7.005631261932386e-08	-6.989326000383467e-08	0.9999999997388915	None	0.2	1	0.3333333333333333	4	0.8	12	0.20987654320987653	0.8	16	12	0	0	0	1.0	9	9	1.1333333333333333	17	0.0	1.0	-0.09013599053545449	0.5529361451451179	-0.15708152339338288	0.9842544775879726	1.840292223065397e-05	0.5297876919195772	0.7236216049660635	0.8159362190241317	0	1.0	0.0
3735	4.831915333709105e-07	1.8494763936245265e-08	-1.3364658436264193e-09	0.9999953539208755	None	0	0	0	0	0	0	1.0	0	0	0	0	4	0	1.0	1	1	0.06666666666666667	1	1.0	0	0	0	0	0	0	0	0	0	0	0	0
4972	0.0	0.0	0.0	1.0	None	0	0	0	0	0	0	1.0	0	0	0	0	0	0	1.0	1	1	0.06666666666666667	1	0.0	0	0	0	0	0	0	0	0	0	0	0	0
7509	0.0017717274678679818	0.0003753139597248214	-5.4281017073621845e-05	0.9984449478046841	None	0	0	0.42857142857142855	3	0.75	6	0.3333333333333333	0.75	9	6	0	0	0	0.8333333333333334	5	6	0.6666666666666666	10	0.0	0.4	0.09937955534411749	0.5045168256301777	-0.0824519345292419	0.6893288374376166	-0.0177223163703401	0.6392418513060774	0.6877291359421368	0.6135775436380141	0	1.0	0.0
2684	1.908730745293114e-05	1.6278268693696106e-05	3.080202782136505e-06	0.9986142988688543	None	0	0	0.5	2	0.75	3	0.5	0.25	2	1	3	8	0	0.75	4	3	0.4	6	0.8888888888888888	0	0.05595502062675012	0.5244904942677884	-0.07733001723021997	0.5348931201082414	0.1120334227940177	0.5295102500326779	0.6892950416595317	0.5296334389114851	1.0	1.0	0.3717266799650647
3314	0.00016289016303174217	1.1624066993528535e-06	-1.161030624640903e-06	0.9999971180859524	None	0.25	1	0.4	4	0.7692307692307693	10	0.234375	0.7692307692307693	14	10	0	0	0	1.0	8	8	1.0	15	0.0	0.8571428571428571	0.09997493303816211	0.500125430844595	-0.041407818418010174	0.6512787103680228	0.04064914622884314	0.5674463839430604	0.6504136821209257	0.5741659602893341	0	1.0	0.0
7186	0.005393610374481461	0.0005394371775440699	-0.00013759170862024764	0.998837403420343	None	0.2857142857142857	2	0.375	6	0.7142857142857143	15	0.2839506172839506	0.7142857142857143	21	15	1	0	0	1.0	9	9	1.5333333333333334	23	0.0	0.8571428571428571	-0.041188981454293866	0.6867147831959906	1.8360790960963064e-06	0.5567763310938028	0.05934554568566917	0.6300109734467488	0.6106508352423708	0.6259901871637855	0	0.9523809523809523	0.0
3109	0.0017806607185096503	0.00033342138003943295	9.28120330721264e-05	0.9990074694753251	None	0.2	1	0.3333333333333333	4	0.8	12	0.20987654320987653	0.8	16	12	0	0	0	1.0	9	9	1.1333333333333333	17	0.0	1.0	0.059053997553144666	0.5878327741814722	0.014470365746007163	0.6378838723876283	0.05555746593012732	0.5671522361007245	0.5792290393141581	0.5980024306112169	0	1.0	0.0
933	None	None	None	None	None	0	0	0.15	6	0.8245614035087719	47	0.7283950617283951	0	0	0	58	15	0	1.0	9	9	3.933333333333333	59	0.125	0.6923076923076923	0	0	0	0	0	0	0	0	0	0	0
2031	None	None	None	None	None	0	0	0	0	0	0	1.0	0	0	0	0	4	0	1.0	1	1	0.06666666666666667	1	1.0	0	0	0	0	0	0	0	0	0	0	0	0
2522	None	None	None	None	None	0	0	0.42857142857142855	3	0.75	6	0.4166666666666667	0	0	0	9	17	0	0.375	3	8	0.6666666666666666	10	0.7727272727272727	0.75	0	0	0	0	0	0	0	0	0	0	0
1423	None	None	None	None	None	0.3333333333333333	1	0.4444444444444444	4	0.7272727272727273	8	0.2653061224489796	0.7272727272727273	12	8	0	0	0	1.0	7	7	0.8666666666666667	13	0.0	0.6666666666666666	0.08416533392286599	0.6771187065858619	-0.08014168093709362	0.5346591898417412	0.021005176435185784	0.5511841590236796	0.6510133431440643	0.5894339567266023	0	1.0	0.0
1561	None	None	None	None	None	0.3333333333333333	1	0.4444444444444444	4	0.7272727272727273	8	0.28888888888888886	0.7272727272727273	12	8	0	0	0	0.5555555555555556	9	5	0.8666666666666667	13	0.0	1.0	-0.09999973683660852	0.5004802200032088	-0.09997913343546122	0.5003356327945281	0.09990012706949933	0.5004420954318312	0.7195488041859537	0.500419316082647	0	1.0	0.0
5220	0.013456273351016332	0.007397654433698111	0.0070335982629518195	0.9671192014614333	None	0.2	1	0.3333333333333333	4	0.8	12	0.20987654320987653	0.8	16	12	0	0	0	1.0	9	9	1.1333333333333333	17	0.0	1.0	0.44697490359373937	0.6665684492130044	0.02390683600736302	0.6654882416613604	0.11862902459881357	0.5769887311463299	0.8614731769527189	0.6372988228376492	0	0.9375	0.0
545	None	None	None	None	None	0	0	0.16666666666666666	4	0.8235294117647058	28	0.7346938775510204	0	0	0	35	0	0	1.0	7	7	2.4	36	0.0	0.5517241379310345	0	0	0	0	0	0	0	0	0	0	0
6324	0.0004777111912010048	1.144852814589808e-05	5.28804142093686e-06	0.9988324893263277	None	0	0	0.3333333333333333	3	0.8181818181818182	9	0.28888888888888886	0.8181818181818182	12	9	0	0	0	0.5555555555555556	5	9	0.8666666666666667	13	0.0	1.0	0.049960607978557246	0.5143490429145756	0.017067960215401468	0.5927535056778387	0.09944412637452704	0.5233116829759895	0.5847467292764695	0.5437285229910398	0	0.9166666666666666	0.0
2352	None	None	None	None	None	0	0	0.5555555555555556	5	0.2727272727272727	3	0.52	0	0	0	12	12	0	1.0	5	5	0.8666666666666667	13	0.42857142857142855	1.0	0	0	0	0	0	0	0	0	0	0	0
6398	0.008118716177529363	0.0006784507156867535	0.0005750864425607977	0.9900928497114608	None	0.25	1	0.4	4	0.75	9	0.25925925925925924	0.75	13	9	0	0	0	0.6666666666666666	9	6	0.9333333333333333	14	0.0	1.0	-0.08557389310872723	0.592696732592645	-0.04734268205719793	0.6571980934267918	0.15772593320897493	0.9999799621326828	0.764906518909783	0.9810708461301646	0	1.0	0.0
2018	None	None	None	None	None	0	0	0	0	0	0	1.0	0	0	0	0	4	0	1.0	1	1	0.06666666666666667	1	1.0	0	0	0	0	0	0	0	0	0	0	0	0
948	None	None	None	None	None	0	0	0	0	0	0	1.0	0	0	0	0	4	0	1.0	1	1	0.06666666666666667	1	1.0	0	0	0	0	0	0	0	0	0	0	0	0
5371	0.012273931509180618	0.0020003883338840546	0.0004942177781739139	0.9862283563549211	None	0	0	0.3333333333333333	3	0.8181818181818182	9	0.28888888888888886	0.8181818181818182	12	9	0	0	0	0.5555555555555556	9	5	0.8666666666666667	13	0.0	1.0	0.12914440455560833	0.5385467436033405	-0.08791084837679145	0.619273675501667	0.14846171566226288	0.62543152197808	0.7369799706319491	0.5949682084459954	0	1.0	0.0
6414	0.002524796537646018	0.0006443239440575742	0.00031585279614471654	0.9989941456315358	None	0.2	1	0.3333333333333333	4	0.8	12	0.20987654320987653	0.8	16	12	0	0	0	1.0	9	9	1.1333333333333333	17	0.0	1.0	0.11044800691695347	0.5761805455703796	0.01891438090277979	0.5855271234028732	0.03629974250824097	0.6003443647468156	0.60673895577398	0.5873867826365314	0	0.625	0.0
6936	0.0027601163769911154	0.000993300565708826	0.0003374490705665681	0.9994851454287365	None	0.3	3	0.36363636363636365	8	0.7096774193548387	22	0.4074074074074074	0.7096774193548387	30	22	2	0	0	1.0	9	9	2.2	33	0.0	1.0	-0.09841315537381312	0.5441055541932034	0.02731241022236443	0.6680740634349712	0.19482540652907387	0.5925911783339659	0.77324447101475	0.6027696814627124	0	0.9666666666666667	0.0
7281	5.081996871778923e-06	8.52547361164435e-09	-8.502346280934268e-09	0.9999999994450527	None	0.2	1	0.3333333333333333	4	0.8	12	0.20987654320987653	0.8	16	12	0	0	0	1.0	9	9	1.1333333333333333	17	0.0	1.0	0.09963011234264987	0.5035651301953435	-0.07181654737103	0.6680502717434957	2.0520258457741577e-06	0.5221504343911982	0.6685107948584722	0.5664627183984637	0	1.0	0.0
1220	None	None	None	None	None	0	0	0.5	6	0.4666666666666667	7	0.53125	0.4666666666666667	13	7	3	0	0	0.5	4	8	1.1333333333333333	17	0.0	0.46153846153846156	0.07074398718112467	0.5532150333027052	0.06908061060382423	0.6091477193872397	0.020061820506789736	0.5422788688438495	0.5564647419462042	0.5684770495405592	0	0.7692307692307693	0.0
2619	0.0004625399376907643	0.00042791507603753246	-0.0004272495274849935	0.9992830037143218	None	0.5	1	0.5714285714285714	4	0.5	4	0.5555555555555556	0.375	7	3	2	3	0	0.5	3	6	0.6666666666666666	10	0.75	0.2857142857142857	-0.07541618843390012	0.5186135055858111	-0.051195339533682015	0.5500727954821887	0.09999952892047678	0.5000005946173449	0.684850123535351	0.522938523919111	0.0	0	0.0
2234	None	None	None	None	None	0.25	1	0.4	4	0.7692307692307693	10	0.234375	0.7692307692307693	14	10	0	0	0	1.0	8	8	1.0	15	0.0	0.8571428571428571	0.0872375412072244	0.5899501807376848	0.00031849119589542386	0.5007312009129501	0.02616466687285841	0.5178513758214317	0.590379522672233	0.5364452571890581	0	0.5	0.0
6043	0.0	0.0	0.0	1.0	None	0	0	0	0	0	0	1.0	0	0	0	0	0	0	1.0	1	1	0.06666666666666667	1	0.0	0	0	0	0	0	0	0	0	0	0	0	0
519	None	None	None	None	None	0.2	1	0.3333333333333333	4	0.8	12	0.20987654320987653	0.8	16	12	0	0	0	1.0	9	9	1.1333333333333333	17	0.0	1.0	0.08877010314490977	0.5542824580312637	-0.04087281666123953	0.5345600609911834	0.09999980345872428	0.5000320844175691	0.6557155303162858	0.5296799276340898	0	1.0	0.0
740	None	None	None	None	None	0	0	0.25	1	1.0	3	1.0	0	0	0	4	0	0	0.2	1	5	0.3333333333333333	5	0.0	0	0	0	0	0	0	0	0	0	0	0	0
4092	7.3357561283665894e-09	7.2130711930443145e-09	-7.210490348368099e-09	0.9999995251477908	None	0	0	1.0	1	0	0	1.0	0	0	0	1	0	0	0.5	1	2	0.13333333333333333	2	0.0	0	0	0	0	0	0	0	0	0	0	0	0
898	None	None	None	None	None	0.2	1	0.3333333333333333	4	0.8	12	0.20987654320987653	0.8	16	12	0	0	0	1.0	9	9	1.1333333333333333	17	0.0	1.0	-0.07953375054539728	0.5436598829006132	0.006329385255026876	0.6331136789589966	0.09999810086906143	0.5000143859705267	0.6845496112352274	0.5597745113215158	0	1.0	0.0
5674	0.0009932077265426302	3.4624022042110385e-05	-3.4324398714477896e-05	0.9979008674167117	None	0.2	1	0.3333333333333333	4	0.8	12	0.20987654320987653	0.8	16	12	0	0	0	1.0	9	9	1.1333333333333333	17	0.0	1.0	5.939415636603835e-05	0.5016952910397018	0.0952866043117194	0.5266257344834003	0.038036823123767806	0.5396019992015518	0.596650638282495	0.5226615858868053	0	1.0	0.0
615	None	None	None	None	None	0	0	0.75	3	0.5	2	0.5	0	0	0	5	0	0	0.75	3	4	0.4	6	0.0	1.0	0	0	0	0	0	0	0	0	0	0	0
4461	0.0006060915143227855	0.00011450005862454876	-0.00011360491313236213	0.9993580878035119	None	0	0	0.3333333333333333	2	0.8571428571428571	6	0.36	0.8571428571428571	8	6	0	0	0	1.0	5	5	0.6	9	0.0	0	-0.023983801699100603	0.5079934013899294	-0.37024223689999125	1.0	-0.09999958988956706	0.5000038333002664	0.8315980155374909	0.9999999999999694	0	0	0.0
1996	None	None	None	None	None	0	0	0.018518518518518517	1	1.0	79	1.0	0	0	0	80	0	0	1.0	9	9	5.4	81	0.0	1.0	0	0	0	0	0	0	0	0	0	0	0
7198	0.0005872592883938003	1.6347254034139954e-05	7.895706730174873e-06	0.9999986299555748	None	0.25	1	0.36363636363636365	4	0.7857142857142857	11	0.2222222222222222	0.7857142857142857	15	11	0	0	0	0.8888888888888888	8	9	1.0666666666666667	16	0.0	1.0	0.09999902823106324	0.5000022881930621	0.09831087615156875	0.5250858644496342	0.17222127652513836	0.592326011173663	0.5883934012364218	0.539420209725492	0	1.0	0.0
537	None	None	None	None	None	0	0	0	0	0	0	1.0	0	0	0	0	4	0	1.0	1	1	0.06666666666666667	1	1.0	0	0	0	0	0	0	0	0	0	0	0	0
5473	0.0037178717729827206	0.0003094516001533946	-0.0002806522391186788	0.9992614432700734	None	0.2	1	0.3333333333333333	4	0.8	12	0.20987654320987653	0.8	16	12	0	0	0	1.0	9	9	1.1333333333333333	17	0.0	1.0	-0.020459466872981957	0.5073648543108624	-0.09999994070377773	0.5011263875771745	0.20122861466009692	0.9999999934489274	0.8325096663423858	0.9981533518128196	0	1.0	0.0
2995	0.004932175829451199	0.001149734293899796	-0.0010964274753205159	0.9936159225902319	None	0.2	1	0.3333333333333333	4	0.8	12	0.20987654320987653	0.8	16	12	0	0	0	1.0	9	9	1.1333333333333333	17	0.0	1.0	-0.04983974287626645	0.656865822299703	0.04820501693859064	0.5836910066958759	0.20431284826160218	0.6873196755324168	0.7584697585830876	0.6437413769995177	0	0	0.0
3228	1.7621148804540398e-08	1.801036403824875e-08	1.800941333717426e-08	0.9999983492068366	None	0	0	0.3333333333333333	2	0.8333333333333334	5	1.0	0	0	0	7	17	0	0.125	1	8	0.5333333333333333	8	0.9444444444444444	0.8571428571428571	0	0	0	0	0	0	0	0	0	0	0
1469	None	None	None	None	None	0	0	0.09259259259259259	5	0.8987341772151899	71	1.0	0.08860759493670886	9	7	71	0	0	1.0	9	9	5.4	81	0.0	1.0	-0.07736513619997129	0.5929496674360077	-0.07892381317910974	0.6514841761968962	0.09925093529117579	0.5092912094743235	0.6930762049952642	0.5857209628859606	0	1.0	0.0
7044	0.0	0.0	0.0	1.0	None	0	0	0	0	0	0	1.0	0	0	0	0	0	0	1.0	1	1	0.06666666666666667	1	0.0	0	0	0	0	0	0	0	0	0	0	0	0
7089	0.01059573956638269	0.005525177768742713	0.003908624399412992	0.9975554642560783	None	0.2	1	0.3333333333333333	4	0.8	12	0.20987654320987653	0.8	16	12	0	0	0	1.0	9	9	1.1333333333333333	17	0.0	1.0	0.0999953420812056	0.5000095292424208	0.09974762393607162	0.5048919641210191	0.35639078488294756	0.6770450862823267	0.7704021962577586	0.5629829777898889	0	1.0	0.0
1119	None	None	None	None	None	0	0	0.08163265306122448	4	0.9154929577464789	65	0.9012345679012346	0.04225352112676056	6	3	66	0	0	1.0	9	9	4.866666666666666	73	0.0	0.9375	0.06932974663008627	0.5881513294845707	0.07780888695717729	0.583180686587185	0.08707670218668738	0.5437291509354917	0.5353612389119446	0.571795141018117	0	1.0	0.0
1883	None	None	None	None	None	0	0	0.08823529411764706	3	0.9183673469387755	45	0.9444444444444444	0	0	0	50	9	0	0.6666666666666666	6	9	3.4	51	0.08653846153846154	0.9777777777777777	0	0	0	0	0	0	0	0	0	0	0
4214	0.01718167285858547	0.0034758027055796447	0.0028743461563163863	0.9754905195433499	None	0.2	1	0.3333333333333333	4	0.8	12	0.20987654320987653	0.8	16	12	0	0	0	1.0	9	9	1.1333333333333333	17	0.0	1.0	0.5375204789353056	0.682779549514622	-0.08516306296750324	0.9999760605665058	-0.09981097157015532	0.5005854621271361	0.9470545004614861	0.9781819660141045	0	0	0.0
3056	None	None	None	None	None	0	0	0.5454545454545454	6	0.42857142857142855	6	0.64	0.2857142857142857	9	4	6	6	0	1.0	5	5	1.0666666666666667	16	0.5454545454545454	0.6153846153846154	0.06660542965402236	0.5685971297334633	0.4512170851649726	0.8661793955211006	-0.15355504229060385	0.9388386885846826	0.9253767951289942	0.8354766885208194	1.0	1.0	0.0
1048	None	None	None	None	None	0.2	1	0.3333333333333333	4	0.8	12	0.20987654320987653	0.8	16	12	0	0	0	1.0	9	9	1.1333333333333333	17	0.0	1.0	-0.009414753305348193	0.6749356463539448	0.10158905134483853	0.564769357166058	0.0009944160975840783	0.5126500752110262	0.6420051431725903	0.5859502777713481	0	1.0	0.0
5168	0.014415662077253213	0.012001843446811827	0.0092414903036719	0.988735724957452	None	0.2	1	0.3333333333333333	4	0.8	12	0.20987654320987653	0.8	16	12	0	0	0	1.0	9	9	1.1333333333333333	17	0.0	1.0	0.09987290155487823	0.5003813005439609	0.021888452698447705	0.6571547844221486	0.14506887791295656	0.6239865121305955	0.6285129371081187	0.5953731695131261	0	1.0	0.0
2015	None	None	None	None	None	1.0	1	1.0	4	0.0	0	0.5555555555555556	0	0	0	4	8	0	1.0	3	3	0.3333333333333333	5	0.6666666666666666	1.0	0	0	0	0	0	0	0	0	0	0	0
623	None	None	None	None	None	0	0	0.1111111111111111	4	0.8823529411764706	45	0.7361111111111112	0	0	0	52	14	0	0.8888888888888888	9	8	3.533333333333333	53	0.12962962962962962	0.6521739130434783	0	0	0	0	0	0	0	0	0	0	0
7336	0.0	0.0	0.0	0.9999999999999998	None	0	0	0	0	0	0	1.0	0	0	0	0	4	0	1.0	1	1	0.06666666666666667	1	1.0	0	0	0	0	0	0	0	0	0	0	0	0
4762	0.013689250502416907	0.012084563643388205	0.00917044755012328	0.9887045422178504	None	0.2	1	0.3333333333333333	4	0.8	12	0.20987654320987653	0.8	16	12	0	0	0	1.0	9	9	1.1333333333333333	17	0.0	1.0	0.09987290155487823	0.5003813005439609	0.021888452698447705	0.6571547844221486	0.14506887791295656	0.6239865121305955	0.6285129371081187	0.5953731695131261	0	1.0	0.0
3032	0.0002281116275762756	0.0001913854956639215	0.00019022015781109983	0.9996727317305213	None	1.0	1	0.8	4	0.4	2	0.4375	0.4	6	2	0	0	0	1.0	4	4	0.4666666666666667	7	0.0	0.6666666666666666	0.092521316737706	0.5167972146427491	0.05065329633394946	0.5144716456843798	0.06392475003660512	0.5585990900199286	0.5493433757869544	0.5300134879443279	0	0.8333333333333334	0.0
601	None	None	None	None	None	0	0	1.0	2	0.0	0	0.75	0	2	0	0	0	0	1.0	2	2	0.2	3	0.0	0	0	0	0	0	0	0	0	0	0	0	0
4729	0.0	0.0	0.0	0.9999999999999998	None	0	0	0	0	0	0	1.0	0	0	0	0	4	0	1.0	1	1	0.06666666666666667	1	1.0	0	0	0	0	0	0	0	0	0	0	0	0
6401	0.0	0.0	0.0	1.0	None	0	0	0	0	0	0	1.0	0	0	0	0	0	0	1.0	1	1	0.06666666666666667	1	0.0	0	0	0	0	0	0	0	0	0	0	0	0
3131	0.002542533973325068	0.0006500122862653004	0.0006103565709257068	0.997363955831107	None	0.25	1	0.36363636363636365	4	0.7857142857142857	11	0.2222222222222222	0.7857142857142857	15	11	0	0	0	0.8888888888888888	9	8	1.0666666666666667	16	0.0	1.0	0.05792070272975587	0.5742680338023811	1.4309387363042392e-24	0.5	0.09999917789052976	0.5002756094873653	0.6070082015309923	0.5250115000515468	0	1.0	0.0
1310	None	None	None	None	None	0	0	0.14285714285714285	3	0.8620689655172413	25	0.8611111111111112	0	0	0	30	3	0	0.4444444444444444	9	4	2.066666666666667	31	0.046875	0.8888888888888888	0	0	0	0	0	0	0	0	0	0	0
5986	None	None	None	None	None	0	0	0.17391304347826086	8	0.8059701492537313	54	0.8518518518518519	0.208955223880597	21	14	47	4	0	1.0	9	9	4.6	69	0.04395604395604396	0.9333333333333333	0.09888170753301943	0.5218422801958377	-0.028824409564764397	0.6472799738137365	-0.11423852013044333	0.7265556245254147	0.7165574911375445	0.6358156882216268	1.0	1.0	0.0
3160	0.006346613799677756	0.0005903181783454284	-0.00024227235492189577	0.9974678374474496	None	0.25	1	0.36363636363636365	4	0.7857142857142857	11	0.2222222222222222	0.7857142857142857	15	11	0	0	0	0.8888888888888888	9	8	1.0666666666666667	16	0.0	1.0	0.0029987313642459426	0.5867412699615638	0.09940453310973167	0.5010757896388033	0.09841160987655895	0.5040345712872226	0.6095879477490025	0.5308733314921494	0	1.0	0.0
7046	0.0	0.0	0.0	1.0	None	0	0	0	0	0	0	1.0	0	0	0	0	0	0	1.0	1	1	0.06666666666666667	1	0.0	0	0	0	0	0	0	0	0	0	0	0	0
6579	0.0	0.0	0.0	1.0	None	0	0	0	0	0	0	1.0	0	0	0	0	0	0	1.0	1	1	0.06666666666666667	1	0.0	0	0	0	0	0	0	0	0	0	0	0	0
1493	None	None	None	None	None	0	0	0.0625	2	0.9565217391304348	44	0.8888888888888888	0	0	0	47	0	0	0.6666666666666666	9	6	3.2	48	0.0	1.0	0	0	0	0	0	0	0	0	0	0	0
6194	0.003304094293707988	0.0022662614454360052	-0.000755068338371009	0.9934516140869649	None	0.2	1	0.3333333333333333	4	0.8	12	0.20987654320987653	0.8	16	12	0	0	0	1.0	9	9	1.1333333333333333	17	0.0	1.0	0.09999293122601464	0.5000334309953238	0.04983036661045951	0.6010151614429312	0.07517603052429037	0.5875061786436415	0.5738764345100464	0.5632834648553278	0	1.0	0.0
1097	None	None	None	None	None	0	0	0.36363636363636365	8	0.5333333333333333	16	0.5714285714285714	0.1	7	3	24	6	0	0.875	7	8	2.1333333333333333	32	0.125	0.46153846153846156	0.024065897284077674	0.5319717588867682	-0.04508604366239585	0.5772971347518644	0.09999987914484094	0.5000007426496773	0.645492424550017	0.5365805522336965	1.0	1.0	0.0
5781	0.013686564865277556	0.002336566124315836	0.0018793675597876271	0.980119908073637	None	0.2	1	0.3333333333333333	4	0.8	12	0.20987654320987653	0.8	16	12	0	0	0	1.0	9	9	1.1333333333333333	17	0.0	1.0	0.5203337095200983	0.6882369280274043	-0.09999838701673483	0.5015693055172792	0.0985708923860269	0.5809533605773631	0.9315026289279433	0.5926549423203445	0	0.75	0.0
3821	0.009332175417615876	0.002216139006549981	0.002154864651522982	0.9665258093618506	None	0.25	1	0.4	4	0.75	9	0.25925925925925924	0.75	13	9	0	0	0	0.6666666666666666	9	6	0.9333333333333333	14	0.0	1.0	0.4320779593662206	0.6638371637553279	-0.14503753874044864	0.999882533908719	0.0786427482288133	0.6281342967103967	0.9477454344086585	0.9682614035235138	0	1.0	0.0
1575	None	None	None	None	None	0.2	1	0.3333333333333333	4	0.8	12	0.20987654320987653	0.8	16	12	0	0	0	1.0	9	9	1.1333333333333333	17	0.0	1.0	0.03173729008900104	0.6277522959532239	-0.05117243999661011	0.6783494001314042	-0.08802940739957102	0.5524334176081459	0.6342548975289107	0.6208356862328885	0	0.5	0.0
4439	9.76152559035931e-05	8.954167042275233e-06	-7.4045415270270995e-06	0.9999939864136876	None	0.5	1	0.5714285714285714	4	0.625	5	0.3333333333333333	0.625	9	5	0	0	0	0.8333333333333334	5	6	0.6666666666666666	10	0.0	0.5	0.2262041409314973	0.57882992430028	1.4568726160279394e-11	0.5000000350959599	0.09995843627320716	0.5001573291438028	0.7161703260679765	0.5265251924470877	0	1.0	0.0
6253	0.0	0.0	0.0	0.9999999999999998	None	0	0	0	0	0	0	1.0	0	0	0	0	4	0	1.0	1	1	0.06666666666666667	1	1.0	0	0	0	0	0	0	0	0	0	0	0	0
7388	0.0	0.0	0.0	0.9999999999999998	None	0	0	0	0	0	0	1.0	0	0	0	0	4	0	1.0	1	1	0.06666666666666667	1	1.0	0	0	0	0	0	0	0	0	0	0	0	0
448	None	None	None	None	None	0	0	0.16666666666666666	3	0.8333333333333334	20	0.6190476190476191	0	0	0	25	5	0	0.8571428571428571	7	6	1.7333333333333334	26	0.09259259259259259	0.38095238095238093	0	0	0	0	0	0	0	0	0	0	0
6169	None	None	None	None	None	0	0	0.21428571428571427	6	0.775	31	0.75	0.15	10	6	31	0	0	0.875	8	7	2.8	42	0.0	0.5	-0.09999999974932225	0.5000000027353565	0.036145793766930286	0.584824399779444	0.10575863920263487	0.5909882859030317	0.7076648979893603	0.5589464787923802	0	1.0	0.0
169	None	None	None	None	None	0	0	0.3333333333333333	1	1.0	2	1.0	1.0	3	2	0	0	0	0.25	4	1	0.26666666666666666	4	0.0	0	-0.09967281353075128	0.5000200610425296	0.06800192659143388	0.5432239859905107	0.06577468106218044	0.512058225620616	0.6861724011030553	0.5184625258765806	0	1.0	0.0
2396	None	None	None	None	None	0	0	0.3333333333333333	3	0.8181818181818182	9	0.28888888888888886	0.8181818181818182	12	9	0	0	0	0.5555555555555556	9	5	0.8666666666666667	13	0.0	1.0	-0.00927147696020555	0.6478294697204382	-0.01282372794092941	0.6336920329886155	0.015060623525925293	0.5314684426085918	0.5904011218203143	0.6053673987329864	0	0.16666666666666666	0.0
2122	None	None	None	None	None	1.0	1	1.0	4	0.0	0	0.5555555555555556	0	0	0	4	8	0	1.0	3	3	0.3333333333333333	5	0.6666666666666666	1.0	0	0	0	0	0	0	0	0	0	0	0
866	None	None	None	None	None	0.5	8	0.5428571428571428	19	0.48	24	0.6419753086419753	0.44	41	22	10	0	0	1.0	9	9	3.466666666666667	52	0.0	0.6511627906976745	1.4322964719974332e-07	0.5000296298928981	-0.09999998233269883	0.5000075448952204	-0.05693142987933005	0.6519815211800458	0.611949257393239	0.552135588438606	0	0.9512195121951219	0.0
434	None	None	None	None	None	0	0	0	0	0	0	1.0	0	0	0	0	0	0	1.0	1	1	0.06666666666666667	1	0.0	0	0	0	0	0	0	0	0	0	0	0	0
2837	0.0024949007006539055	0.0005630191957813954	-0.000538710166449631	0.9967001573719322	None	0.2	1	0.3333333333333333	4	0.8	12	0.20987654320987653	0.8	16	12	0	0	0	1.0	9	9	1.1333333333333333	17	0.0	1.0	-0.0841045713232951	0.7235855610578503	0.06114673247701106	0.5620177515241628	-0.07319985875740379	0.5418605107970067	0.6594247585472831	0.6129752252059004	0	0.875	0.0
1437	None	None	None	None	None	0	0	0	0	0	0	1.0	0	0	0	0	0	0	1.0	1	1	0.06666666666666667	1	0.0	0	0	0	0	0	0	0	0	0	0	0	0
174	None	None	None	None	None	0	0	0	0	0	0	1.0	0	0	0	0	4	0	1.0	1	1	0.06666666666666667	1	1.0	0	0	0	0	0	0	0	0	0	0	0	0
5619	0.0013828835128021557	0.00014633490192454546	-0.00014528186970903632	0.9966446166779804	None	0.3333333333333333	1	0.5	4	0.7	7	0.3	0.7	11	7	0	0	0	0.625	5	8	0.8	12	0.0	0.8571428571428571	0.0018740780535405712	0.5101771946315032	-0.06404551799932598	0.6639840062808295	0.06377467313370751	0.6411712927620848	0.6118263154728688	0.6068495182341528	0	1.0	0.0
6820	None	None	None	None	None	0	0	0.14583333333333334	7	0.8285714285714286	58	0.8888888888888888	0.014285714285714285	3	1	68	8	0	1.0	9	9	4.8	72	0.057971014492753624	0.9393939393939394	-0.6353113850591264	0.9999847833845853	-0.09696419165431247	0.5274220302479362	1.8956489026582904e-25	0.5	0.9650979576459958	0.9766675653442868	1.0	1.0	0.0
7498	0.01749953565501818	0.006617022221840502	-0.006615971020821637	0.993528457552275	None	0.2	1	0.3333333333333333	4	0.8	12	0.20987654320987653	0.8	16	12	0	0	0	1.0	9	9	1.1333333333333333	17	0.0	1.0	0.09919714933296866	0.5095143533146029	0.09382261587596971	0.529123624221854	0.4031446992144662	0.5906870704996968	0.8097610108437396	0.5433488084315762	0	1.0	0.0
6481	0.0003397912383683207	8.441632651918967e-06	-4.196254776414018e-06	0.9999918150899106	None	0.18181818181818182	2	0.36	9	0.6571428571428571	23	0.4567901234567901	0.6285714285714286	31	22	5	0	0	1.0	9	9	2.466666666666667	37	0.0	0.7142857142857143	0.09965572391370796	0.5078288178150121	0.0930493480896946	0.6729008568010191	0.06935918883834788	0.5861838878994308	0.5303709864685334	0.5907229430910158	0	1.0	0.0
5432	0.01306375910025569	0.0015560217224958133	-0.0015558113787779348	0.9803118180787405	None	0.2	1	0.3333333333333333	4	0.8	12	0.20987654320987653	0.8	16	12	0	0	0	1.0	9	9	1.1333333333333333	17	0.0	1.0	0.2331475490196507	0.5967814362094882	-0.08227269362049168	0.6300755203163926	0.0936018527148961	0.770353914970471	0.7930867117707674	0.6707637088359356	0	1.0	0.0
1349	None	None	None	None	None	0.14285714285714285	1	0.29411764705882354	5	0.782608695652174	18	0.30864197530864196	0.782608695652174	23	18	1	0	0	1.0	9	9	1.6666666666666667	25	0.0	1.0	0.09716198288731358	0.6173627618953368	0.3620498234528299	0.7130713567013932	0.03429770871498222	0.5383011769543348	0.8002934510572118	0.625761089844013	0	1.0	0.0
379	None	None	None	None	None	0	0	0	0	0	0	1.0	0	0	0	0	4	0	1.0	1	1	0.06666666666666667	1	1.0	0	0	0	0	0	0	0	0	0	0	0	0
6436	0.0	0.0	0.0	1.0	None	0	0	0	0	0	0	1.0	0	0	0	0	0	0	1.0	1	1	0.06666666666666667	1	0.0	0	0	0	0	0	0	0	0	0	0	0	0
5549	0.006984146280867017	0.005256833564293871	0.002790372313057627	0.9913151292852176	None	0.25	1	0.36363636363636365	4	0.7857142857142857	11	0.2222222222222222	0.7857142857142857	15	11	0	0	0	0.8888888888888888	8	9	1.0666666666666667	16	0.0	1.0	0.0999522962128114	0.50010946908846	0.017955943303338405	0.6761942513391731	-0.09454540750335218	0.5345022377606873	0.7047124123950024	0.5724043642272483	0	0.9333333333333333	0.0
715	None	None	None	None	None	0	0	0.25	10	0.7068965517241379	41	0.9523809523809523	0.603448275862069	44	35	15	9	0	0.7777777777777778	7	9	4.0	60	0.36	1.0	0.19043487944725335	0.9999976708632866	3.062522402435126e-16	0.5000000000000271	0.008864590512708206	0.9567842785008787	0.8945910686833405	0.9953014640627449	0.0	0	0.0
4717	0.0	0.0	0.0	1.0	None	0	0	0	0	0	0	1.0	0	0	0	0	0	0	1.0	1	1	0.06666666666666667	1	0.0	0	0	0	0	0	0	0	0	0	0	0	0
5016	0.013394933429942283	0.007786623250626464	0.007557397691305622	0.9660535915158172	None	0.2	1	0.3333333333333333	4	0.8	12	0.20987654320987653	0.8	16	12	0	0	0	1.0	9	9	1.1333333333333333	17	0.0	1.0	0.44697490359373937	0.6665684492130044	0.02390683600736302	0.6654882416613604	0.11862902459881357	0.5769887311463299	0.8614731769527189	0.6372988228376492	0	0.9375	0.0
6608	0.0	0.0	0.0	1.0	None	0	0	0	0	0	0	1.0	0	0	0	0	0	0	1.0	1	1	0.06666666666666667	1	0.0	0	0	0	0	0	0	0	0	0	0	0	0
3241	0.0	0.0	0.0	0.9999999999999998	None	0	0	0	0	0	0	1.0	0	0	0	0	4	0	1.0	1	1	0.06666666666666667	1	1.0	0	0	0	0	0	0	0	0	0	0	0	0
4986	0.0	0.0	0.0	1.0	None	0	0	0	0	0	0	1.0	0	0	0	0	0	0	1.0	1	1	0.06666666666666667	1	0.0	0	0	0	0	0	0	0	0	0	0	0	0
2620	5.979385559981892e-09	6.167120329291663e-09	-4.450922709785764e-09	0.9999997717982803	None	0	0	0	0	0	0	1.0	0	0	0	0	2	0	1.0	1	1	0.06666666666666667	1	0.5	0	0	0	0	0	0	0	0	0	0	0	0
6328	0.013626230463714554	0.011926117333909567	0.00930774364688765	0.9885934153829536	None	0.2	1	0.3333333333333333	4	0.8	12	0.20987654320987653	0.8	16	12	0	0	0	1.0	9	9	1.1333333333333333	17	0.0	1.0	0.09987290155487823	0.5003813005439609	0.021888452698447705	0.6571547844221486	0.14506887791295656	0.6239865121305955	0.6285129371081187	0.5953731695131261	0	1.0	0.0
4025	0.014578265438824215	0.01221239891968037	0.009359132052492823	0.988710042487742	None	0.2	1	0.3333333333333333	4	0.8	12	0.20987654320987653	0.8	16	12	0	0	0	1.0	9	9	1.1333333333333333	17	0.0	1.0	0.09987290155487823	0.5003813005439609	0.021888452698447705	0.6571547844221486	0.14506887791295656	0.6239865121305955	0.6285129371081187	0.5953731695131261	0	1.0	0.0
5947	0.003126056880723028	0.00032979570812850307	0.0003283465540967592	0.9962945165890124	None	0.2	1	0.3333333333333333	4	0.8	12	0.20987654320987653	0.8	16	12	0	0	0	1.0	9	9	1.1333333333333333	17	0.0	1.0	0.05535114464542379	0.6719984530747591	0.007797346290014615	0.5791025172397157	0.14275466601944883	0.606728897837213	0.6647873112428445	0.6200994281707725	0	0.9375	0.0
1848	None	None	None	None	None	0.3333333333333333	1	0.4444444444444444	4	0.7272727272727273	8	0.2653061224489796	0.7272727272727273	12	8	0	0	0	1.0	7	7	0.8666666666666667	13	0.0	0.6666666666666666	0.021824227805649667	0.5973157921240365	-0.025724643289451843	0.5169129827983676	-0.013522704310557526	0.5983663597067228	0.5888728482483414	0.5712316375552553	0	1.0	0.0
4937	0.002199316674928605	0.0008340957570397171	0.0003967677097614607	0.9986237007109676	None	0.14285714285714285	3	0.37777777777777777	17	0.5538461538461539	36	0.8271604938271605	0.4	43	26	23	0	0	1.0	9	9	4.466666666666667	67	0.0	0.896551724137931	0.09901945282049904	0.5062611436286502	0.001742331588774811	0.5837086729961436	0.09543423722496754	0.6212617817138155	0.6047375130119026	0.5710141254264212	0	1.0	0.0
7532	0.014527626384071604	0.012026357278693634	0.00913259293892943	0.9886255100170839	None	0.2	1	0.3333333333333333	4	0.8	12	0.20987654320987653	0.8	16	12	0	0	0	1.0	9	9	1.1333333333333333	17	0.0	1.0	0.09987290155487823	0.5003813005439609	0.021888452698447705	0.6571547844221486	0.14506887791295656	0.6239865121305955	0.6285129371081187	0.5953731695131261	0	1.0	0.0
6552	0.00040589839844133014	3.5064028744742034e-06	-1.5631639263763553e-06	0.9999986560083952	None	0.2	1	0.3333333333333333	4	0.8	12	0.20987654320987653	0.8	16	12	0	0	0	1.0	9	9	1.1333333333333333	17	0.0	1.0	0.0999603498736582	0.5000836844020077	0.0977581065095181	0.5226507100417422	0.08068948216829745	0.5984482399984838	0.5379558356928752	0.5407430636793001	0	0.9375	0.0
6027	0.0002928231236299606	6.778870408355266e-07	8.867560183943975e-08	0.9999963724767045	None	0.25	1	0.4	4	0.75	9	0.25925925925925924	0.75	13	9	0	0	0	0.6666666666666666	6	9	0.9333333333333333	14	0.0	1.0	0.09991521343404439	0.5002939417841058	0.06746497477303627	0.5934993555219817	0.08881590900761613	0.5936141646177053	0.5540559091333821	0.5628780955373106	0	1.0	0.0
7444	0.002679136132390133	0.0008159781603620224	-0.0008039434942326721	0.9983617240743728	None	0	0	0.3333333333333333	3	0.8181818181818182	9	0.28888888888888886	0.8181818181818182	12	9	0	0	0	0.5555555555555556	9	5	0.8666666666666667	13	0.0	1.0	0.09999423909551167	0.5000213871383552	0.09998088082588266	0.5006254410353073	0.09998848869767796	0.5057598645263768	0.5001093862568222	0.5021356362900196	0	1.0	0.0
2236	None	None	None	None	None	0	0	0.018518518518518517	1	1.0	79	1.0	0	0	0	80	0	0	1.0	9	9	5.4	81	0.0	1.0	0	0	0	0	0	0	0	0	0	0	0
1647	None	None	None	None	None	0	0	0	0	0	0	1.0	0	0	0	0	0	0	1.0	1	1	0.06666666666666667	1	0.0	0	0	0	0	0	0	0	0	0	0	0	0
7367	0.006002852319389645	0.00029573065354414736	0.0002728525247166115	0.9890107289572557	None	0	0	0.3333333333333333	3	0.8181818181818182	9	0.28888888888888886	0.8181818181818182	12	9	0	1	0	0.5555555555555556	9	5	0.8666666666666667	13	1.0	1.0	-0.0932122053672908	0.5347590546916228	0.035248704878163825	0.5865729391360501	0.1835841300155194	0.6490523311390403	0.7612153936364046	0.5909718320658606	0.0	0	0.0
5904	0.019067923850738553	0.0057647834890440135	-0.0051748009862454805	0.964509779016548	None	0.25	1	0.36363636363636365	4	0.7857142857142857	11	0.2222222222222222	0.7857142857142857	15	11	0	0	0	0.8888888888888888	9	8	1.0666666666666667	16	0.0	1.0	0.4292617757371405	0.6080541782569991	0.06049169546551373	0.5298182590235645	0.1749066515421979	0.5304740482067958	0.8247167509719748	0.556474863463088	0	1.0	0.0
2632	7.838957907929044e-06	7.100637170994005e-08	-7.094032544673939e-08	0.9999994681168279	None	0	0	1.0	1	0	0	1.0	0	1	0	0	0	0	0.5	2	1	0.13333333333333333	2	0.0	0	0	0	0	0	0	0	0	0	0	0	0
3520	None	None	None	None	None	0.26666666666666666	4	0.4375	14	0.5555555555555556	25	0.5802469135802469	0.5333333333333333	38	24	8	0	0	1.0	9	9	3.1333333333333333	47	0.0	0.75	0.1290625047428224	0.6459263534760594	0.08938806734867355	0.5354168401868449	-0.07068623230063831	0.9999956780327353	0.7416859074682233	0.9874444863444802	0	0	0.0
3204	1.1713997970558736e-07	1.0056450882741203e-07	1.0380116638011163e-08	0.9999809008686624	None	0	0	0.037037037037037035	2	0.9743589743589743	76	0.9876543209876543	0	0	0	79	1	0	1.0	9	9	5.333333333333333	80	0.006172839506172839	0.9859154929577465	0	0	0	0	0	0	0	0	0	0	0
1872	None	None	None	None	None	0.2	1	0.3333333333333333	4	0.8	12	0.20987654320987653	0.8	16	12	0	0	0	1.0	9	9	1.1333333333333333	17	0.0	1.0	0.1492304234633382	0.6460962059182979	0.012663386339628949	0.5894297535961213	1.1556922258148724e-10	0.5000157416095441	0.6610788290719967	0.5796162501993704	0	0	0.0
2576	1.4510585877547526e-05	2.0434468440706733e-06	2.1760038934827477e-07	0.9957372315642801	None	0	0	0.08823529411764706	3	0.9183673469387755	45	0.7083333333333334	0	0	0	50	10	0	0.8888888888888888	9	8	3.4	51	0.09615384615384616	0.6666666666666666	0	0	0	0	0	0	0	0	0	0	0
5712	0.028040009210717542	0.010855897619056497	0.0090162997321552	0.9695500587748247	None	0.2	1	0.3333333333333333	4	0.8	12	0.20987654320987653	0.8	16	12	0	0	0	1.0	9	9	1.1333333333333333	17	0.0	1.0	0.49626931647918837	0.6722942584868011	-0.09999605947706067	0.5070795278195879	0.13860826826902795	0.6168444352495078	0.9228918839924434	0.6005343218312226	0	1.0	0.0
1076	None	None	None	None	None	0	0	0.21428571428571427	6	0.8	32	0.6666666666666666	0.575	28	23	13	5	0	0.7777777777777778	9	7	2.8	42	0.2	0.8648648648648649	-0.001953615599005366	0.6552544932771388	-0.06311140916964995	0.6794908552183664	1.1316608762619617e-21	0.5000000001520197	0.6229690329329125	0.6140930205006428	1.0	0.9642857142857143	0.0
3068	0.0038581674288354424	0.00024200024824225932	-0.0001351131387134375	0.9932481147064943	None	0.2	1	0.3333333333333333	4	0.8	12	0.20987654320987653	0.8	16	12	0	0	0	1.0	9	9	1.1333333333333333	17	0.0	1.0	7.902762784127648e-27	0.5000003087984007	2.922001917197478e-06	0.5000888560160315	-0.09434419666613594	0.6657490193541644	0.6093886748082862	0.557196639387107	0	1.0	0.0
1322	None	None	None	None	None	0.16666666666666666	2	0.34615384615384615	9	0.6756756756756757	25	0.48148148148148145	0.3783783783783784	22	14	16	0	0	1.0	9	9	2.6	39	0.0	0.9333333333333333	0.0997717676253104	0.501828811553501	0.019914302068935356	0.6671796065550574	0.04561919511632501	0.571213320489111	0.5945591888395649	0.5817248876584872	0	1.0	0.0
3687	0.0	0.0	0.0	0.9999999999999998	None	0	0	0	0	0	0	1.0	0	0	0	0	4	0	1.0	1	1	0.06666666666666667	1	1.0	0	0	0	0	0	0	0	0	0	0	0	0
7283	0.01413258184664176	0.01236333127840603	0.009669443175304028	0.9885064414785466	None	0.2	1	0.3333333333333333	4	0.8	12	0.20987654320987653	0.8	16	12	0	0	0	1.0	9	9	1.1333333333333333	17	0.0	1.0	0.09987290155487823	0.5003813005439609	0.021888452698447705	0.6571547844221486	0.14506887791295656	0.6239865121305955	0.6285129371081187	0.5953731695131261	0	1.0	0.0
947	None	None	None	None	None	0.2	1	0.3333333333333333	4	0.8	12	0.20987654320987653	0.8	16	12	0	0	0	1.0	9	9	1.1333333333333333	17	0.0	1.0	0.015076635579255145	0.5724042495003513	0.0020158099557862482	0.5740083749672473	0.09509802116212276	0.5189096727440331	0.5966887504340574	0.5552374802364407	0	0.9375	0.0
892	None	None	None	None	None	0	0	0.18421052631578946	7	0.7818181818181819	43	0.7916666666666666	0.16363636363636364	15	9	41	0	0	0.8888888888888888	9	8	3.8	57	0.0	0.75	-0.001839280876782699	0.5489780961558726	0.16606643183477168	0.5636121120121883	0.02726135815166065	0.65137020205768	0.6872319329753931	0.5888342497106942	0	1.0	0.0
6219	0.0	0.0	0.0	0.9999999999999998	None	0	0	0	0	0	0	1.0	0	0	0	0	4	0	1.0	1	1	0.06666666666666667	1	1.0	0	0	0	0	0	0	0	0	0	0	0	0
4538	0.0015857040801745056	0.0010844167060944034	0.0003039739822042773	0.9966338373108297	None	0	0	0.3333333333333333	2	0.8333333333333334	5	0.4	0.8333333333333334	7	5	0	2	0	0.8	4	5	0.5333333333333333	8	1.0	0	-0.09999999999765523	0.5000000000725557	-0.30558486600172674	0.9999996449625955	-0.09999999975287367	0.5000000047575035	0.7535077435601107	0.9929688390672751	1.0	1.0	0.0
2883	5.821252068586015e-05	1.7000877322558353e-07	8.263478978446613e-09	0.9999985181711433	None	0	0	0.5	1	1.0	1	1.0	1.0	2	1	0	2	0	0.3333333333333333	1	3	0.2	3	0.6666666666666666	0	0.04189058673538195	0.5180077396415457	0.08142929703722734	0.5164064073955906	-0.5554879401092723	0.9494593122165575	0.9485931734153449	0.7356748817613625	1.0	1.0	0.0
1939	None	None	None	None	None	0	0	1.0	1	0	0	1.0	0	0	0	1	3	0	0.5	2	1	0.13333333333333333	2	0.5	0	0	0	0	0	0	0	0	0	0	0	0
2801	0.0002500111785250401	2.682282609846388e-06	-2.0547227735906923e-07	0.9999982725084997	None	0	0	0.3333333333333333	2	0.8333333333333334	5	1.0	0.8333333333333334	7	5	0	0	0	0.125	1	8	0.5333333333333333	8	0.0	0.8571428571428571	0.00018177610449768134	0.572692837317776	0.0005085897453506977	0.5297817020776463	0.09999983532144596	0.5000031877898591	0.6153680587235167	0.5342900188303424	0	1.0	0.0
2634	0.000435663372756652	9.407784971500006e-05	-1.6439466709124075e-06	0.9985139391276582	None	0	0	0.6666666666666666	2	0.5	1	0.6666666666666666	0.5	3	1	0	2	0	0.6666666666666666	3	2	0.26666666666666666	4	1.0	0	0.06996105046808103	0.5563609295821569	0.22199172069158996	0.533799007623916	0.18092927424235067	0.5271139389547844	0.6610523988896886	0.5391174541438292	1.0	0.6666666666666666	0.0
7053	0.0072108998053378	0.0029295065117070688	-0.0023302700074871057	0.9930642569097295	None	0.2	1	0.3333333333333333	4	0.8	12	0.20987654320987653	0.8	16	12	0	0	0	1.0	9	9	1.1333333333333333	17	0.0	1.0	0.09476656182271863	0.5115824710418007	0.0655236889552899	0.5693280540046253	0.13659657302212178	0.9999996602997162	0.5707732561111738	0.9937787889164496	0	1.0	0.0
1993	None	None	None	None	None	0	0	0.22727272727272727	5	0.7333333333333333	22	0.7111111111111111	0	0	0	31	7	0	0.5555555555555556	5	9	2.1333333333333333	32	0.10606060606060606	0.8888888888888888	0	0	0	0	0	0	0	0	0	0	0
5078	7.905458446123495e-05	4.7300804881616086e-07	-8.97898342546926e-08	0.9999907254999217	None	0	0	0.42857142857142855	3	0.75	6	0.35714285714285715	0.75	9	6	0	1	0	0.5714285714285714	7	4	0.6666666666666666	10	1.0	1.0	4.93028071173907e-11	0.5000000171264202	-0.011604461330916613	0.6687548215837115	0.046581038970313814	0.5579679638037636	0.6071346101484744	0.5773308997529759	1.0	1.0	0.0
277	None	None	None	None	None	0.07692307692307693	1	0.3448275862068966	10	0.6341463414634146	26	0.5308641975308642	0.5365853658536586	31	22	11	1	0	1.0	9	9	2.8666666666666667	43	0.058823529411764705	0.6285714285714286	-0.09972810859526604	0.5169960511764171	-0.00997910012746234	0.6387471846792183	0.2579662304132087	0.6921352201942148	0.8228431783308673	0.618382231771857	1.0	1.0	0.0
331	None	None	None	None	None	0	0	0	0	0	0	1.0	0	0	0	0	4	0	1.0	1	1	0.06666666666666667	1	1.0	0	0	0	0	0	0	0	0	0	0	0	0
640	None	None	None	None	None	0	0	0	0	0	0	1.0	0	0	0	0	0	0	1.0	1	1	0.06666666666666667	1	0.0	0	0	0	0	0	0	0	0	0	0	0	0
6231	0.010594813844966092	0.0033743236219104856	-0.00021186745901602077	0.9976468982876426	None	0.25	3	0.34615384615384615	9	0.6944444444444444	25	0.4691358024691358	0.6944444444444444	34	25	3	0	0	1.0	9	9	2.533333333333333	38	0.0	0.8275862068965517	0.09999280758954308	0.5000581052022868	0.06579877164688042	0.9978488110323022	0.04955204576417199	0.549077738446315	0.5781439779895906	0.892088400001407	0	1.0	0.0
2477	None	None	None	None	None	0.2	1	0.3333333333333333	4	0.8	12	0.20987654320987653	0.8	16	12	0	0	0	1.0	9	9	1.1333333333333333	17	0.0	1.0	0.0031612475604787887	0.5435939592233978	0.5047790984602206	0.6685538817621722	0.04231620250199551	0.5576809706584127	0.907154781429473	0.5913161729282859	0	1.0	0.0
3578	None	None	None	None	None	0	0	0.1836734693877551	9	0.7746478873239436	55	0.9012345679012346	0.14084507042253522	18	10	54	1	0	1.0	9	9	4.866666666666666	73	0.009615384615384616	0.9253731343283582	-0.22098194921111114	0.9999998230581186	-0.07271481887364947	0.9314676222110388	0.053125238094368844	0.7138998291182604	0.900044581760919	0.9982686138144171	1.0	0.9444444444444444	0.0
3501	0.0030673539223793228	0.0013224832785560293	0.001025312406183245	0.9944042558750065	None	0	0	0.34615384615384615	9	0.5555555555555556	20	0.6785714285714286	0.3611111111111111	20	13	17	8	0	0.875	7	8	2.533333333333333	38	0.25806451612903225	0.7741935483870968	0.09964954673426929	0.501902922010611	0.018697547963745224	0.5351923461910207	-0.14822018281259774	0.9357614113826986	0.7430943362163756	0.7195956727160128	0.05	0.1	0.0
6050	0.014080393957365147	0.011654667517467129	0.00916586527691343	0.9886449931098522	None	0.2	1	0.3333333333333333	4	0.8	12	0.20987654320987653	0.8	16	12	0	0	0	1.0	9	9	1.1333333333333333	17	0.0	1.0	0.09987290155487823	0.5003813005439609	0.021888452698447705	0.6571547844221486	0.14506887791295656	0.6239865121305955	0.6285129371081187	0.5953731695131261	0	1.0	0.0
1759	None	None	None	None	None	0	0	0.5	3	0.6666666666666666	4	0.4	0.6666666666666666	7	4	0	1	0	0.8	4	5	0.5333333333333333	8	1.0	0.6666666666666666	0.00014667455240595744	0.5834572432536775	0.047946198681936544	0.6553018362658877	2.468329782693539e-15	0.5000000370451136	0.5966205649093058	0.5809001459867122	1.0	0.8571428571428571	0.0
2944	0.0002951847292897182	0.0002575522335287575	3.46984837646981e-05	0.9985545564873853	None	0	0	0.07407407407407407	4	0.9240506329113924	73	1.0	0.012658227848101266	5	1	75	0	0	1.0	9	9	5.4	81	0.0	1.0	0.09999929478882583	0.5003859593284952	0.01342880429848733	0.6664214832794458	-0.09999449866913654	0.5013143176689993	0.7080652969627468	0.5579751666969107	0	1.0	0.0
7187	0.014388884938765154	0.012043106069603288	0.009499031010793177	0.9885967974793171	None	0.2	1	0.3333333333333333	4	0.8	12	0.20987654320987653	0.8	16	12	0	0	0	1.0	9	9	1.1333333333333333	17	0.0	1.0	0.09987290155487823	0.5003813005439609	0.021888452698447705	0.6571547844221486	0.14506887791295656	0.6239865121305955	0.6285129371081187	0.5953731695131261	0	1.0	0.0
2732	0.0	0.0	0.0	1.0	None	0	0	0	0	0	0	1.0	0	0	0	0	0	0	1.0	1	1	0.06666666666666667	1	0.0	0	0	0	0	0	0	0	0	0	0	0	0
2295	None	None	None	None	None	0	0	1.0	1	0	0	1.0	0	0	0	1	3	0	0.5	2	1	0.13333333333333333	2	0.5	0	0	0	0	0	0	0	0	0	0	0	0
153	None	None	None	None	None	0.3333333333333333	1	0.4444444444444444	4	0.7272727272727273	8	0.28888888888888886	0.7272727272727273	12	8	0	0	0	0.5555555555555556	9	5	0.8666666666666667	13	0.0	1.0	0.06468330769291242	0.5448424144040932	-0.04062042366746066	0.6373677703335209	0.09990545933340242	0.5685949212698782	0.6433606339122445	0.5841849620060364	0	0.4166666666666667	0.0
3559	None	None	None	None	None	0.22727272727272727	5	0.43478260869565216	20	0.5303030303030303	35	0.8395061728395061	0.4696969696969697	50	31	17	0	0	1.0	9	9	4.533333333333333	68	0.0	0.9830508474576272	2.9580824306576176e-08	0.5000013892307582	0.033436332316833225	0.6700572085967821	0.09988761345618594	0.5024281871424193	0.6150317592787499	0.5595626778224035	0	0	0.0
4577	0.003923072943038659	0.0006024482392451982	-0.0005509639413143525	0.9946252383229115	None	0.25	1	0.4	4	0.7692307692307693	10	0.23809523809523808	0.7692307692307693	14	10	0	0	0	0.7777777777777778	7	9	1.0	15	0.0	1.0	0.015891559875620936	0.5417134813336854	-0.09999992408634349	0.5002684154050846	0.12941257393358152	0.5616357011901509	0.7184088743240553	0.5346211300658914	0	0.9285714285714286	0.0
6664	0.0067823707037329576	0.005559785069958811	0.005537195510514754	0.9941187735845612	None	0.2	1	0.3333333333333333	4	0.8	12	0.20987654320987653	0.8	16	12	0	0	0	1.0	9	9	1.1333333333333333	17	0.0	1.0	0.09944821863187865	0.5007678668333005	-0.08127259655397608	0.6062752749960342	0.07717545071104712	0.6302831968312865	0.6980435186037974	0.5799890662893038	0	0.8125	0.0
2789	0.0	0.0	0.0	0.9999999999999998	None	0	0	0	0	0	0	1.0	0	0	0	0	4	0	1.0	1	1	0.06666666666666667	1	1.0	0	0	0	0	0	0	0	0	0	0	0	0
2361	None	None	None	None	None	0	0	0.2777777777777778	5	0.6666666666666666	16	0.48148148148148145	0	0	0	25	18	0	0.6666666666666666	6	9	1.7333333333333334	26	0.3333333333333333	0.5	0	0	0	0	0	0	0	0	0	0	0
2959	0.0008916097678449844	0.00026432405671168415	-0.00025173956292000543	0.9986581634755651	None	0.3333333333333333	1	0.4444444444444444	4	0.7272727272727273	8	0.2708333333333333	0.7272727272727273	12	8	0	0	0	0.75	6	8	0.8666666666666667	13	0.0	0.8571428571428571	0.04796701271926631	0.5558311224769455	2.286248667228239e-10	0.5000000006527209	0.0652025609897108	0.5798940119633428	0.5855536493008267	0.545424240809374	0	1.0	0.0
1884	None	None	None	None	None	0.3333333333333333	1	0.4444444444444444	4	0.7272727272727273	8	0.2708333333333333	0.7272727272727273	12	8	0	0	0	0.75	6	8	0.8666666666666667	13	0.0	0.8571428571428571	0.01099292693357962	0.5125768332035419	0.07408992219268229	0.5852418839628162	0.18281087790236325	0.5841360071143258	0.6781576571250645	0.5608981026677375	0	1.0	0.0
3804	0.0035862255874634487	0.0007659150316739501	0.0007381758577587723	0.9997023048818979	None	0.2	1	0.3333333333333333	4	0.8	12	0.20987654320987653	0.8	16	12	0	0	0	1.0	9	9	1.1333333333333333	17	0.0	1.0	0.0788234543863972	0.5515463805183043	0.02614939800841064	0.5877940356865493	0.09994469274291598	0.5023838570765929	0.5763948240350442	0.5474657735278318	0	0.875	0.0
3262	0.001598297873117405	7.077764353368964e-05	2.3380385836606957e-05	0.9912409945655563	None	0	0	0.1111111111111111	5	0.8769230769230769	57	0.8271604938271605	0.015384615384615385	1	1	65	11	0	1.0	9	9	4.466666666666667	67	0.08208955223880597	0.9354838709677419	-0.09841148054751145	0.5	0.09999839830664371	0.5	0.05898513201875272	0.5	0.7016557724941531	0.5	1.0	1.0	0.0
3472	0.0035017354268047137	0.001816395313478362	-0.0017901669837689373	0.9975470453207896	None	0.25	1	0.36363636363636365	4	0.7857142857142857	11	0.2222222222222222	0.7857142857142857	15	11	0	0	0	0.8888888888888888	8	9	1.0666666666666667	16	0.0	1.0	0.09883883537835421	0.5017452329564966	1.2016280461351814e-20	0.5	0.046844780437889436	0.6980492804211046	0.5999179963994212	0.5699553407798779	0	1.0	0.0
1270	None	None	None	None	None	0.2	1	0.3333333333333333	4	0.8	12	0.20987654320987653	0.8	16	12	0	0	0	1.0	9	9	1.1333333333333333	17	0.0	1.0	-0.09991160934645718	0.5223992462676681	0.010359701615041888	0.6687678561747424	-0.06345972761079909	0.6602758257140883	0.6714766032633619	0.619069213158921	0	1.0	0.0
5251	0.01425022507291295	0.011963034635998872	0.009258524394093796	0.9885696055568116	None	0.2	1	0.3333333333333333	4	0.8	12	0.20987654320987653	0.8	16	12	0	0	0	1.0	9	9	1.1333333333333333	17	0.0	1.0	0.09987290155487823	0.5003813005439609	0.021888452698447705	0.6571547844221486	0.14506887791295656	0.6239865121305955	0.6285129371081187	0.5953731695131261	0	1.0	0.0
5730	0.00697953816410858	0.005350631842204753	0.003943212448111452	0.9861830005852559	None	0.2	1	0.3333333333333333	4	0.8	12	0.20987654320987653	0.8	16	12	0	0	0	1.0	9	9	1.1333333333333333	17	0.0	1.0	0.09999381157061636	0.5000194022153853	-0.03414794889168408	0.6746328057178556	0.10605226430111384	0.6116792888126479	0.649782392117066	0.5973790064782843	0	1.0	0.0
6980	None	None	None	None	None	0	0	0.17307692307692307	9	0.7866666666666666	59	0.9506172839506173	0.14666666666666667	18	11	58	0	0	1.0	9	9	5.133333333333334	77	0.0	0.9411764705882353	0.09999995009391031	0.5000037032049923	0.09825085436699514	0.5085261784028323	0.11089577260300629	0.6562291055041976	0.5692186069665123	0.5564793724385403	0	0.9444444444444444	0.0
4315	0.0029146573767896778	0.0019292203237656449	0.001764849321280942	0.9966815888566676	None	0.2	1	0.3333333333333333	4	0.8	12	0.20987654320987653	0.8	16	12	0	0	0	1.0	9	9	1.1333333333333333	17	0.0	1.0	0.09999990182738552	0.5000004482332342	0.10323818283934949	0.557514168562564	0.05167943257579031	0.5133020585084308	0.5643537796800701	0.5236741230379277	0	1.0	0.0
5495	0.010947962060482267	0.0008962999689470103	0.000413324672009369	0.9967240501401303	None	0.2	1	0.3333333333333333	4	0.8	12	0.20987654320987653	0.8	16	12	0	0	0	1.0	9	9	1.1333333333333333	17	0.0	1.0	0.07759056852186161	0.5942322882450667	0.09995321538145555	0.5006351294471378	0.0796742706011256	0.62190315970895	0.5727821611367082	0.5729477119080315	0	0.3125	0.0
4002	9.305671209550262e-08	8.719304245245627e-08	-3.553939073798372e-08	0.9999842557059649	None	0	0	0.17647058823529413	9	0.7837837837837838	58	0.9382716049382716	0.05405405405405406	12	4	63	0	0	1.0	9	9	5.066666666666666	76	0.0	0.9253731343283582	0.09193331229103603	0.5494905329114943	-0.13118772874510182	1.0	1.675498755408023e-08	0.5000350448050118	0.7711824714129404	1.0	0	0.6666666666666666	0.0
1831	None	None	None	None	None	0	0	1.0	1	0	0	1.0	0	1	0	0	0	0	0.5	1	2	0.13333333333333333	2	0.0	0	0	0	0	0	0	0	0	0	0	0	0
308	None	None	None	None	None	0.2	1	0.3333333333333333	4	0.8	12	0.20987654320987653	0.8	16	12	0	0	0	1.0	9	9	1.1333333333333333	17	0.0	1.0	0.0003362872273787856	0.6519947321489861	0.0279347479147824	0.6512018121397104	0.04263648090595183	0.5694709804021083	0.5916997347341593	0.6249500915904986	0	0.9375	0.0
3577	1.0165520278809199e-08	9.183942859418401e-09	6.51565606301226e-09	0.9999985940631076	None	0	0	1.0	2	0.0	0	0.75	0	0	0	2	0	0	1.0	2	2	0.2	3	0.0	0	0	0	0	0	0	0	0	0	0	0	0
2192	None	None	None	None	None	0.5	1	0.5	3	0.5714285714285714	4	0.6	0.14285714285714285	2	1	6	4	0	0.6	3	5	0.6	9	0.26666666666666666	0.3333333333333333	0.03394757337609293	0.5043853111291833	3.50955912514193e-05	0.5000506616779118	0.09988642208310149	0.5000576342135309	0.6022025667255427	0.5014979020092308	1.0	1.0	0.0
6526	0.0	0.0	0.0	1.0	None	0	0	0	0	0	0	1.0	0	0	0	0	0	0	1.0	1	1	0.06666666666666667	1	0.0	0	0	0	0	0	0	0	0	0	0	0	0
4047	0.0	0.0	0.0	0.9999999999999998	None	0	0	0	0	0	0	1.0	0	0	0	0	4	0	1.0	1	1	0.06666666666666667	1	1.0	0	0	0	0	0	0	0	0	0	0	0	0
6355	0.0	0.0	0.0	0.9999999999999998	None	0	0	0	0	0	0	1.0	0	0	0	0	4	0	1.0	1	1	0.06666666666666667	1	1.0	0	0	0	0	0	0	0	0	0	0	0	0
2256	None	None	None	None	None	0	0	0	0	0	0	1.0	0	0	0	0	4	0	1.0	1	1	0.06666666666666667	1	1.0	0	0	0	0	0	0	0	0	0	0	0	0
3603	1.8794493722185917e-05	1.04405681052044e-06	2.586364254205617e-09	0.9948081749833537	None	0	0	0.375	3	0.6	6	0.48	0	0	0	11	11	0	1.0	5	5	0.8	12	0.4230769230769231	0.8571428571428571	0	0	0	0	0	0	0	0	0	0	0
915	None	None	None	None	None	0.25	1	0.4	4	0.75	9	0.25	0.75	13	9	0	0	0	0.875	8	7	0.9333333333333333	14	0.0	0.8571428571428571	-0.14217789171121006	0.5808160381828031	0.02302127608791626	0.6611742515582877	5.98037382110624e-10	0.5016821240288362	0.6967608890650616	0.5826824055998673	0	0.3076923076923077	0.0
3608	0.0012330571855944006	0.000576518808605102	-5.7427359673437807e-05	0.9954506922882644	None	0.2	1	0.3333333333333333	4	0.8	12	0.20987654320987653	0.8	16	12	0	0	0	1.0	9	9	1.1333333333333333	17	0.0	1.0	0.09999534040397429	0.5000645072616807	0.0566459240549411	0.5746446862918737	-0.05866847216703275	0.5444081875422372	0.658485872847165	0.5398475771592436	0	1.0	0.0
2010	None	None	None	None	None	0	0	1.0	1	0	0	1.0	0	0	0	1	3	0	0.5	2	1	0.13333333333333333	2	0.5	0	0	0	0	0	0	0	0	0	0	0	0
4697	0.0	0.0	0.0	1.0	None	0	0	0	0	0	0	1.0	0	0	0	0	0	0	1.0	1	1	0.06666666666666667	1	0.0	0	0	0	0	0	0	0	0	0	0	0	0
7359	6.038393736201892e-09	6.1886904710641136e-09	4.528571164995503e-09	0.9999997798494846	None	0	0	0	0	0	0	1.0	0	0	0	0	2	0	1.0	1	1	0.06666666666666667	1	0.5	0	0	0	0	0	0	0	0	0	0	0	0
535	None	None	None	None	None	0	0	0.3	6	0.7142857142857143	20	0.4166666666666667	0.6428571428571429	23	18	6	4	0	0.8888888888888888	9	8	2.0	30	0.36363636363636365	0.6923076923076923	-0.03685657489400908	0.5129467815091114	-0.09999317217785285	0.5002136732612257	0.09999999976338567	0.5000000311656103	0.69733971655829	0.5043876809068634	0.9565217391304348	0.9565217391304348	0.0
976	None	None	None	None	None	0	0	0.25	1	1.0	3	1.0	1.0	4	3	0	0	0	0.2	5	1	0.3333333333333333	5	0.0	0	0.18001459792586627	0.530075838938392	0.0006997731914744701	0.5019338501932178	0.09997699708864123	0.5000074907810353	0.6755944497063112	0.5106828880608454	0	1.0	0.0
6569	0.001783375915767581	0.00010328669283159352	-1.9482678538262294e-05	0.9957885426575724	None	0	0	0.3333333333333333	2	0.8571428571428571	6	0.36	0.8571428571428571	8	6	0	2	0	1.0	5	5	0.6	9	1.0	0	0.09823667354990413	0.5128765475946644	-0.015049746575938503	0.6396232752044646	0.0859834175337613	0.5534079319167718	0.6211646777218265	0.5695214485253446	0.875	1.0	0.0
2359	None	None	None	None	None	0.2222222222222222	2	0.4	8	0.6428571428571429	18	0.37037037037037035	0.6071428571428571	25	17	4	0	0	1.0	9	9	2.0	30	0.0	0.782608695652174	0.09999998239249949	0.5000001696292091	0.09981356795772721	0.5004475382452078	-0.06664898228729815	0.6384044268530089	0.6867842801632251	0.5473771435173712	0	1.0	0.0
207	None	None	None	None	None	0.2	1	0.3076923076923077	4	0.7058823529411765	12	0.7037037037037037	0.23529411764705882	7	4	11	4	0	0.3333333333333333	9	3	1.2666666666666666	19	0.17391304347826086	0.625	-0.07473981697802724	0.659541382617677	0.08836027958867752	0.9440619888313556	0.02146941902669402	0.6631000310628963	0.6734224503714612	0.800290803664318	1.0	0.8571428571428571	0.4761187151399877
3766	0.015516328244099577	0.012473393141826664	0.004988967988914208	0.9880330537287377	None	0.25	1	0.4	4	0.7692307692307693	10	0.23809523809523808	0.7692307692307693	14	10	0	0	0	0.7777777777777778	9	7	1.0	15	0.0	1.0	-0.09999999999798528	0.5000000052236969	-0.08116831095860091	0.9525259202553904	-0.09999949966956387	0.5000019575691456	0.5439933198337943	0.7309891885006329	0	0.07142857142857142	0.0
4851	0.0	0.0	0.0	1.0	None	0	0	0	0	0	0	1.0	0	0	0	0	0	0	1.0	1	1	0.06666666666666667	1	0.0	0	0	0	0	0	0	0	0	0	0	0	0
143	None	None	None	None	None	0.25	1	0.4	4	0.75	9	0.25925925925925924	0.75	13	9	0	0	0	0.6666666666666666	9	6	0.9333333333333333	14	0.0	1.0	8.171547387488422e-06	0.5000599348909375	0.09998332489105838	0.5060718337873747	0.09643370655640211	0.5108106292630735	0.613418080134047	0.5056478869315648	0	0.6923076923076923	0.0
6257	0.014528827391172486	0.012008207643494294	0.00934776390000945	0.9885575658623034	None	0.2	1	0.3333333333333333	4	0.8	12	0.20987654320987653	0.8	16	12	0	0	0	1.0	9	9	1.1333333333333333	17	0.0	1.0	0.09987290155487823	0.5003813005439609	0.021888452698447705	0.6571547844221486	0.14506887791295656	0.6239865121305955	0.6285129371081187	0.5953731695131261	0	1.0	0.0
6082	1.7185725809551054e-05	1.7200869744682644e-05	1.1438144520650897e-07	0.9989503062480042	None	0.2	1	0.3333333333333333	4	0.8	12	0.20987654320987653	0.8	16	12	0	0	0	1.0	9	9	1.1333333333333333	17	0.0	1.0	-0.09999999999980135	0.5000000000941773	0.0012235797605756851	0.5593380793245988	0.0056417056927701385	0.5232038451796034	0.6205944201436674	0.5275851462792858	0	0.125	0.0
7513	None	None	None	None	None	0.043478260869565216	1	0.3673469387755102	18	0.5633802816901409	40	0.9012345679012346	0.2676056338028169	33	19	39	5	0	1.0	9	9	4.866666666666666	73	0.07352941176470588	0.9090909090909091	0.07713179458370356	0.5803401419677569	-0.09182719825949343	0.6033197204171681	0.2129893045830939	0.7141743068380244	0.779226824772799	0.6348492157845377	0.42424242424242425	0.7272727272727273	0.0
4707	None	None	None	None	None	0	0	0.18518518518518517	10	0.7848101265822784	62	1.0	0.3670886075949367	36	29	44	0	0	1.0	9	9	5.4	81	0.0	1.0	-0.0999999999999757	0.5000000000142383	-0.13380040300162857	0.9999882559053278	-0.09999970469089274	0.5000066225327657	0.5804519141254119	0.9777749229877173	0	1.0	0.0
461	None	None	None	None	None	0	0	0	0	0	0	1.0	0	0	0	0	4	0	1.0	1	1	0.06666666666666667	1	1.0	0	0	0	0	0	0	0	0	0	0	0	0
5858	0.004518693391573137	0.0009580344982700387	0.0009526384076969116	0.9940332532274745	None	0.25	1	0.36363636363636365	4	0.7857142857142857	11	0.2222222222222222	0.7857142857142857	15	11	0	0	0	0.8888888888888888	8	9	1.0666666666666667	16	0.0	1.0	0.02169983141258285	0.5322205267704473	0.08376353191946331	0.6808916579238369	0.3708425676753998	0.6326046696389094	0.8298158705276776	0.616987286753975	0	1.0	0.0
659	None	None	None	None	None	0	0	0.5	2	0.75	3	0.6	0.75	5	3	0	2	0	0.4	2	5	0.4	6	1.0	0	0.004302898091931809	0.5014661893942006	-0.1874142809257829	0.9976451452580082	0.09888515087554509	0.5119833259232874	0.8528725467512908	0.884345646133147	1.0	1.0	0.0
2259	None	None	None	None	None	0	0	0	0	0	0	1.0	0	0	0	0	0	0	1.0	1	1	0.06666666666666667	1	0.0	0	0	0	0	0	0	0	0	0	0	0	0
6997	0.0	0.0	0.0	1.0	None	0	0	0	0	0	0	1.0	0	0	0	0	0	0	1.0	1	1	0.06666666666666667	1	0.0	0	0	0	0	0	0	0	0	0	0	0	0
1116	None	None	None	None	None	0.2	1	0.3333333333333333	4	0.8	12	0.20987654320987653	0.8	16	12	0	0	0	1.0	9	9	1.1333333333333333	17	0.0	1.0	0.08670094293162442	0.5619199964373415	-0.008119316368606078	0.6499760668019173	0.05958255197085963	0.6636636936119549	0.6274421133332607	0.6261773075709769	0	1.0	0.0
6421	0.0	0.0	0.0	0.9999999999999998	None	0	0	0	0	0	0	1.0	0	0	0	0	4	0	1.0	1	1	0.06666666666666667	1	1.0	0	0	0	0	0	0	0	0	0	0	0	0
861	None	None	None	None	None	0.5	1	0.6666666666666666	4	0.5714285714285714	4	0.375	0.5714285714285714	8	4	0	0	0	0.6666666666666666	6	4	0.6	9	0.0	0.6666666666666666	-0.025271795038022977	0.6562331134318725	-0.37859167328662596	0.6263864944346627	-0.6946158033317806	1.0	0.9472701864582206	0.9999999999564613	0	1.0	0.0
932	None	None	None	None	None	0	0	0	0	0	0	1.0	0	0	0	0	0	0	1.0	1	1	0.06666666666666667	1	0.0	0	0	0	0	0	0	0	0	0	0	0	0
6728	0.0	0.0	0.0	1.0	None	0	0	0	0	0	0	1.0	0	0	0	0	0	0	1.0	1	1	0.06666666666666667	1	0.0	0	0	0	0	0	0	0	0	0	0	0	0
963	None	None	None	None	None	1.0	1	1.0	4	0.25	1	0.5	0.25	5	1	0	0	0	0.75	4	3	0.4	6	0.0	1.0	2.1216510803385787e-11	0.5000000074066082	0.003755456411744513	0.5162690659877073	-0.07194670456624697	0.5477043700458206	0.5845594986065873	0.5213618991499367	0	1.0	0.0
178	None	None	None	None	None	0.047619047619047616	1	0.2727272727272727	12	0.671875	43	0.8148148148148148	0.078125	14	5	51	0	0	1.0	9	9	4.4	66	0.0	0.7931034482758621	-0.14444949218478512	0.9988724450869684	0.004621099208115879	0.6593792397688394	0.09992459859703855	0.5005840856892007	0.7710215700130291	0.92295188602687	0	0.9285714285714286	0.0
4872	1.2661565441418032e-06	7.104011609411431e-08	-6.997885890768619e-08	0.9999916507846887	None	0.2857142857142857	2	0.35294117647058826	6	0.7391304347826086	17	0.30864197530864196	0.7391304347826086	23	17	1	0	0	1.0	9	9	1.6666666666666667	25	0.0	1.0	7.902762784127648e-27	0.5	0.004761083275984517	0.5733314128009007	3.087712849730007e-05	0.5001125384799157	0.5055657489541722	0.5246389036410355	0	1.0	0.0
351	None	None	None	None	None	0	0	0.027777777777777776	1	1.0	52	1.0	0	0	0	53	9	0	0.6666666666666666	6	9	3.6	54	0.08181818181818182	1.0	0	0	0	0	0	0	0	0	0	0	0
3099	None	None	None	None	None	0	0	0.30952380952380953	13	0.6065573770491803	37	0.7777777777777778	0.4918032786885246	43	30	19	0	0	1.0	9	9	4.2	63	0.0	0.8771929824561403	-0.09303023581502837	0.6377039699017356	0.09790342882105678	0.6050152892852458	-0.017800312451952165	0.6734546524072789	0.6778289028901852	0.639199248545191	0	0.4186046511627907	0.0
5099	0.01609420718053161	0.012865794268806692	0.005208096959305383	0.9881528718442723	None	0.25	1	0.4	4	0.7692307692307693	10	0.23809523809523808	0.7692307692307693	14	10	0	0	0	0.7777777777777778	9	7	1.0	15	0.0	1.0	-0.09999999999798528	0.5000000052236969	-0.08116831095860091	0.9525259202553904	-0.09999949966956387	0.5000019575691456	0.5439933198337943	0.7309891885006329	0	0.07142857142857142	0.0
7349	0.014212678952751776	0.012367639355222051	0.009627563055400358	0.9885476479839792	None	0.2	1	0.3333333333333333	4	0.8	12	0.20987654320987653	0.8	16	12	0	0	0	1.0	9	9	1.1333333333333333	17	0.0	1.0	0.09987290155487823	0.5003813005439609	0.021888452698447705	0.6571547844221486	0.14506887791295656	0.6239865121305955	0.6285129371081187	0.5953731695131261	0	1.0	0.0
2697	0.0	0.0	0.0	1.0	None	0	0	0	0	0	0	1.0	0	0	0	0	0	0	1.0	1	1	0.06666666666666667	1	0.0	0	0	0	0	0	0	0	0	0	0	0	0
2166	None	None	None	None	None	0	0	0.6	3	0.4	2	0.7	0.4	4	2	2	0	0	0.4	5	2	0.4666666666666667	7	0.0	0	0.08022930129612278	0.5313321887606046	0.03655704145077647	0.5523859607658674	0.025050109269957998	0.5273061277995882	0.5664828280674558	0.5370272686865197	0	0	0.0
3019	0.0	0.0	0.0	0.9999999999999998	None	0	0	0	0	0	0	1.0	0	0	0	0	4	0	1.0	1	1	0.06666666666666667	1	1.0	0	0	0	0	0	0	0	0	0	0	0	0
1446	None	None	None	None	None	0	0	0.3333333333333333	2	0.8571428571428571	6	0.36	0.8571428571428571	8	6	0	2	0	1.0	5	5	0.6	9	1.0	0	0.0999862223137716	0.5000305193000334	0.23488411694283512	0.9999999427254631	0.28680448382908874	0.624140751469649	0.9097063956139434	0.9967555648284687	0.6875	1.0	0.0
6956	0.00035639583918363113	2.2135167807933895e-06	-1.4802889202273363e-06	0.999920610071273	None	0.2	1	0.3333333333333333	4	0.8	12	0.20987654320987653	0.8	16	12	0	0	0	1.0	9	9	1.1333333333333333	17	0.0	1.0	0.09948304942372639	0.5008505341659025	-0.16975747131360822	0.9999974397785723	0.07821866777071948	0.6613594418762492	0.8058354924113738	0.989186186288271	0	0.5	0.0
5370	0.01403150149715626	0.007658716141415682	0.007505255502329264	0.9661882838933028	None	0.2	1	0.3333333333333333	4	0.8	12	0.20987654320987653	0.8	16	12	0	0	0	1.0	9	9	1.1333333333333333	17	0.0	1.0	0.44697490359373937	0.6665684492130044	0.02390683600736302	0.6654882416613604	0.11862902459881357	0.5769887311463299	0.8614731769527189	0.6372988228376492	0	0.9375	0.0
1388	None	None	None	None	None	0	0	1.0	2	0.0	0	0.75	0	0	0	2	2	0	1.0	2	2	0.2	3	0.25	0	0	0	0	0	0	0	0	0	0	0	0
4777	None	None	None	None	None	0	0	0.23684210526315788	9	0.7272727272727273	40	0.7037037037037037	0.4909090909090909	35	27	21	0	0	1.0	9	9	3.8	57	0.0	0.8	-0.09999999999818449	0.5000000002205035	-0.1125288187473223	0.9999997834795675	0.2216628110432945	0.6709352506507409	0.9138264110770774	0.9952868113177725	0	0	0.0
6309	0.014580979560689575	0.012035655854778496	0.00935117970500325	0.9886322510035724	None	0.2	1	0.3333333333333333	4	0.8	12	0.20987654320987653	0.8	16	12	0	0	0	1.0	9	9	1.1333333333333333	17	0.0	1.0	0.09987290155487823	0.5003813005439609	0.021888452698447705	0.6571547844221486	0.14506887791295656	0.6239865121305955	0.6285129371081187	0.5953731695131261	0	1.0	0.0
904	None	None	None	None	None	0	0	0.018518518518518517	1	1.0	79	1.0	0	0	0	80	0	0	1.0	9	9	5.4	81	0.0	1.0	0	0	0	0	0	0	0	0	0	0	0
7320	0.01442034941763592	0.011945146025608467	0.009413808592464469	0.9886954641552551	None	0.2	1	0.3333333333333333	4	0.8	12	0.20987654320987653	0.8	16	12	0	0	0	1.0	9	9	1.1333333333333333	17	0.0	1.0	0.09987290155487823	0.5003813005439609	0.021888452698447705	0.6571547844221486	0.14506887791295656	0.6239865121305955	0.6285129371081187	0.5953731695131261	0	1.0	0.0
5393	6.125791296181234e-05	4.969470353258598e-06	8.599680435597103e-08	0.9997984931687732	None	0.2	1	0.3333333333333333	4	0.8	12	0.20987654320987653	0.8	16	12	0	0	0	1.0	9	9	1.1333333333333333	17	0.0	1.0	-0.0014530781475436474	0.6487863333280758	-0.09933694776982424	0.5019401498149458	0.026612394783116278	0.5088932409374833	0.6368020479857731	0.5545360114746598	0	1.0	0.0
5224	0.0	0.0	0.0	0.9999999999999998	None	0	0	0	0	0	0	1.0	0	0	0	0	4	0	1.0	1	1	0.06666666666666667	1	1.0	0	0	0	0	0	0	0	0	0	0	0	0
90	None	None	None	None	None	0.16666666666666666	1	0.4666666666666667	7	0.5	10	0.4489795918367347	0.45	14	9	7	0	0	1.0	7	7	1.4666666666666666	22	0.0	0.2222222222222222	-0.03779678067594079	0.6415601969514863	0.015801493397332292	0.6829207180925488	0.06687682709407161	0.5482608902374999	0.645544338296143	0.6258229793791175	0	1.0	0.0
4371	0.004615211346143286	0.003376167747994149	0.00016682888031084554	0.9952219248369835	None	0.2	1	0.3333333333333333	4	0.8	12	0.20987654320987653	0.8	16	12	0	0	0	1.0	9	9	1.1333333333333333	17	0.0	1.0	0.0981521376465713	0.5023218891560467	0.09998100941326848	0.5001980756542463	0.06953244116462604	0.5843559434133022	0.5347972846579161	0.5291968261933764	0	1.0	0.0
5924	0.004835345720217287	0.002419281342558201	-0.0024161410754487246	0.995968684075428	None	0.2	1	0.3333333333333333	4	0.8	12	0.20987654320987653	0.8	16	12	0	0	0	1.0	9	9	1.1333333333333333	17	0.0	1.0	-0.017125704615551407	0.5039500938312691	0.005015830640759459	0.5844828657002509	0.2910625940203744	0.5445685422632366	0.801678882894838	0.5445277970045909	0	1.0	0.0
4593	0.0	0.0	0.0	1.0	None	0	0	0	0	0	0	1.0	0	0	0	0	0	0	1.0	1	1	0.06666666666666667	1	0.0	0	0	0	0	0	0	0	0	0	0	0	0
6537	0.014154377127454518	0.011937666810147282	0.009079508125493385	0.9886855702586479	None	0.2	1	0.3333333333333333	4	0.8	12	0.20987654320987653	0.8	16	12	0	0	0	1.0	9	9	1.1333333333333333	17	0.0	1.0	0.09987290155487823	0.5003813005439609	0.021888452698447705	0.6571547844221486	0.14506887791295656	0.6239865121305955	0.6285129371081187	0.5953731695131261	0	1.0	0.0
5232	0.013920132666517605	0.011724892764977327	0.009160763750523077	0.9887461209431658	None	0.2	1	0.3333333333333333	4	0.8	12	0.20987654320987653	0.8	16	12	0	0	0	1.0	9	9	1.1333333333333333	17	0.0	1.0	0.09987290155487823	0.5003813005439609	0.021888452698447705	0.6571547844221486	0.14506887791295656	0.6239865121305955	0.6285129371081187	0.5953731695131261	0	1.0	0.0
2826	0.0095397864063398	0.0009205726768836076	-0.0008858504144027023	0.9955918998141121	None	0.2	1	0.3333333333333333	4	0.8	12	0.20987654320987653	0.8	16	12	0	0	0	1.0	9	9	1.1333333333333333	17	0.0	1.0	0.03789678532128028	0.6598150531242913	-0.05269784507294324	0.6659154480503346	0.11945391103705338	0.7290387543389657	0.7008048749871358	0.6858230472817065	0	1.0	0.0
7160	0.014034379555048134	0.011842237387236205	0.009264126791677237	0.9887321219893085	None	0.2	1	0.3333333333333333	4	0.8	12	0.20987654320987653	0.8	16	12	0	0	0	1.0	9	9	1.1333333333333333	17	0.0	1.0	0.09987290155487823	0.5003813005439609	0.021888452698447705	0.6571547844221486	0.14506887791295656	0.6239865121305955	0.6285129371081187	0.5953731695131261	0	1.0	0.0
5870	1.5089288916474574e-05	1.5081683122133718e-05	1.4950658000676584e-05	0.9943612882216734	None	0	0	0.0625	2	0.9565217391304348	44	0.8888888888888888	0	0	0	47	0	0	0.6666666666666666	9	6	3.2	48	0.0	1.0	0	0	0	0	0	0	0	0	0	0	0
5632	0.0	0.0	0.0	0.9999999999999998	None	0	0	0	0	0	0	1.0	0	0	0	0	4	0	1.0	1	1	0.06666666666666667	1	1.0	0	0	0	0	0	0	0	0	0	0	0	0
5404	1.2154185462413582e-07	1.207046609957772e-07	-3.915680752556683e-08	0.9999807793309491	None	0	0	0.038461538461538464	2	0.9733333333333334	73	0.9506172839506173	0	0	0	76	0	0	1.0	9	9	5.133333333333334	77	0.0	1.0	0	0	0	0	0	0	0	0	0	0	0
27	None	None	None	None	None	0.25	1	0.4	4	0.75	9	0.25	0.75	13	9	0	0	0	0.875	7	8	0.9333333333333333	14	0.0	0.8571428571428571	-0.31479462315687035	0.9974890540151375	-0.06927710979373833	0.5449633735113163	0.0009745211394368731	0.564142620799515	0.7943755166396691	0.8948220724033951	0	1.0	0.0
7417	0.015290995363692363	0.011215684966450729	0.011002318470219468	0.9869612154766122	None	0.2	1	0.3333333333333333	4	0.8	12	0.20987654320987653	0.8	16	12	0	0	0	1.0	9	9	1.1333333333333333	17	0.0	1.0	0.09868047532602668	0.5034471974419202	0.08509594932854687	0.565506631485935	0.18059443850555693	0.6303324673597259	0.604128455403914	0.5671725849487592	0	0.9375	0.0
6996	0.0	0.0	0.0	1.0	None	0	0	0	0	0	0	1.0	0	0	0	0	0	0	1.0	1	1	0.06666666666666667	1	0.0	0	0	0	0	0	0	0	0	0	0	0	0
4531	0.015896419017801058	0.012321831427082205	0.0049407919426693375	0.9880152355901373	None	0.25	1	0.4	4	0.7692307692307693	10	0.23809523809523808	0.7692307692307693	14	10	0	0	0	0.7777777777777778	9	7	1.0	15	0.0	1.0	-0.09999999999798528	0.5000000052236969	-0.08116831095860091	0.9525259202553904	-0.09999949966956387	0.5000019575691456	0.5439933198337943	0.7309891885006329	0	0.07142857142857142	0.0
5937	0.0	0.0	0.0	1.0	None	0	0	0	0	0	0	1.0	0	0	0	0	0	0	1.0	1	1	0.06666666666666667	1	0.0	0	0	0	0	0	0	0	0	0	0	0	0
5639	None	None	None	None	None	0.05	1	0.3023255813953488	13	0.6612903225806451	41	0.7901234567901234	0.24193548387096775	26	15	37	0	0	1.0	9	9	4.266666666666667	64	0.0	0.7272727272727273	0.12626646847329365	0.5562011109790023	0.09675799661117497	0.5428115024695281	0.0031731366808926973	0.6755704227304494	0.6243275941884646	0.5931423931635736	0	1.0	0.0
4390	0.004071016112525971	0.0015709637333830748	0.0015291588733177721	0.9957940082440916	None	0.25	1	0.36363636363636365	4	0.7857142857142857	11	0.2222222222222222	0.7857142857142857	15	11	0	0	0	0.8888888888888888	8	9	1.0666666666666667	16	0.0	1.0	0.09463874956027077	0.5302717280022758	-0.0991075972280254	0.6534029745868574	0.09994525858540244	0.5151806092706629	0.7094736450034219	0.5675844535765902	0	1.0	0.0
954	None	None	None	None	None	0	0	0.3333333333333333	2	0.8571428571428571	6	0.36	0.8571428571428571	8	6	0	0	0	1.0	5	5	0.6	9	0.0	0	0.0869269780066076	0.5587942974559759	0.08588791969602579	0.5294318118024868	1.33792101109825e-06	0.5000033322840659	0.6004509674624514	0.5294780286694367	0	0.875	0.0
1596	None	None	None	None	None	0	0	0.2857142857142857	4	0.6666666666666666	12	0.5555555555555556	0	0	0	19	0	0	1.0	6	6	1.3333333333333333	20	0.0	0.42857142857142855	0	0	0	0	0	0	0	0	0	0	0
5636	7.697943380995269e-05	1.0219970504039547e-05	-1.016874543484607e-05	0.9999947447764119	None	0	0	0.25	1	1.0	3	1.0	1.0	4	3	0	0	0	0.2	1	5	0.3333333333333333	5	0.0	0	0.06158549896319073	0.515768824375667	-0.0031350585931827018	0.6804466481164788	0.07574893104587842	0.5711778003086001	0.6015064999159677	0.5911028857778267	0	0.75	0.0
4398	0.005703574887484561	0.0017626809528060638	0.00175911838358925	0.9904448391531633	None	0.2	1	0.3333333333333333	4	0.8	12	0.20987654320987653	0.8	16	12	0	0	0	1.0	9	9	1.1333333333333333	17	0.0	1.0	0.11638361247790316	0.6557245564287343	0.028174365641147486	0.6646695182393546	0.10066094957166025	0.5921118427273003	0.6238688439172374	0.6380841006766709	0	1.0	0.0
6356	0.014021415134608235	0.011838510729473235	0.009216126579635674	0.9887184360469484	None	0.2	1	0.3333333333333333	4	0.8	12	0.20987654320987653	0.8	16	12	0	0	0	1.0	9	9	1.1333333333333333	17	0.0	1.0	0.09987290155487823	0.5003813005439609	0.021888452698447705	0.6571547844221486	0.14506887791295656	0.6239865121305955	0.6285129371081187	0.5953731695131261	0	1.0	0.0
6957	0.014621113684427676	0.01236370427827236	0.009434112191859615	0.9885689433426535	None	0.2	1	0.3333333333333333	4	0.8	12	0.20987654320987653	0.8	16	12	0	0	0	1.0	9	9	1.1333333333333333	17	0.0	1.0	0.09987290155487823	0.5003813005439609	0.021888452698447705	0.6571547844221486	0.14506887791295656	0.6239865121305955	0.6285129371081187	0.5953731695131261	0	1.0	0.0
940	None	None	None	None	None	0	0	0.75	3	0.5	2	0.5	0	0	0	5	0	0	0.75	3	4	0.4	6	0.0	1.0	0	0	0	0	0	0	0	0	0	0	0
6798	0.0032263339082701566	0.0015021871215237337	0.0014905193972822126	0.9941818586085321	None	0.2	2	0.36363636363636365	8	0.6774193548387096	21	0.4074074074074074	0.6129032258064516	27	19	5	0	0	1.0	9	9	2.2	33	0.0	0.75	0.09983821838220618	0.500433706714562	-0.08300734266087773	0.6879445188856995	0.08588816866966123	0.8527188130993744	0.6870663671281303	0.7004516342267203	0	0.9629629629629629	0.0
2776	1.6549058639528533e-05	1.829193940936306e-06	-2.302080495976517e-08	0.9955958382570025	None	0	0	0.2	3	0.8	16	0.4489795918367347	0	0	0	21	6	0	1.0	7	7	1.4666666666666666	22	0.13043478260869565	0.2222222222222222	0	0	0	0	0	0	0	0	0	0	0
7504	0.007606024145439134	0.00022087954497978767	-0.00019623238145667575	0.9900246086863547	None	0.25	1	0.4	4	0.75	9	0.25925925925925924	0.75	13	9	0	0	0	0.6666666666666666	9	6	0.9333333333333333	14	0.0	1.0	0.13319995295052592	0.6619665378527099	-0.08081620411757687	0.611322763834456	0.09999999908291023	0.5000000891425047	0.729317596881679	0.5926622767069006	0	0.15384615384615385	0.0
1040	None	None	None	None	None	0	0	0	0	0	0	1.0	0	0	0	0	4	0	1.0	1	1	0.06666666666666667	1	1.0	0	0	0	0	0	0	0	0	0	0	0	0
1030	None	None	None	None	None	0.3333333333333333	1	0.4444444444444444	4	0.7272727272727273	8	0.2708333333333333	0.7272727272727273	12	8	0	0	0	0.75	6	8	0.8666666666666667	13	0.0	0.8571428571428571	-0.09999457855752422	0.500017745466619	0.11077279242132435	0.9999998903965854	0.09999997378308607	0.5000075926159256	0.9886269592850869	0.9952372986570309	0	0	0.0
2368	None	None	None	None	None	0.2	1	0.3333333333333333	4	0.8	12	0.20987654320987653	0.8	16	12	0	0	0	1.0	9	9	1.1333333333333333	17	0.0	1.0	2.225924236963532e-08	0.5603485393779157	-0.0999999850233286	0.5000128937695364	1.1846504982958366e-12	0.5000103078189327	0.6157161396443475	0.520211439815526	0	1.0	0.0
2385	None	None	None	None	None	0	0	0.16666666666666666	7	0.8032786885245902	49	0.7777777777777778	0.36065573770491804	26	22	36	0	0	1.0	9	9	4.2	63	0.0	0.7931034482758621	0.06796437840987797	0.6732991705162499	0.012160359655267999	0.5782619432887558	0.099998200788742	0.5000284432613897	0.6137352673589357	0.5857201515464263	0	0.23076923076923078	0.0
1766	None	None	None	None	None	0	0	0	0	0	0	1.0	0	0	0	0	4	0	1.0	1	1	0.06666666666666667	1	1.0	0	0	0	0	0	0	0	0	0	0	0	0
5590	None	None	None	None	None	0.05263157894736842	1	0.3170731707317073	13	0.6440677966101694	38	0.7530864197530864	0.5084745762711864	42	30	18	0	0	1.0	9	9	4.066666666666666	61	0.0	0.9230769230769231	0.09979454407029034	0.5006570646065033	-0.09753035628859767	0.6632867207539096	0.2543291491455141	0.6223390579951005	0.775886754559121	0.5970922581183047	0	0.9523809523809523	0.0
3542	0.0	0.0	0.0	0.9999999999999998	None	0	0	0	0	0	0	1.0	0	0	0	0	4	0	1.0	1	1	0.06666666666666667	1	1.0	0	0	0	0	0	0	0	0	0	0	0	0
544	None	None	None	None	None	1.0	1	0.8	4	0.4	2	0.5833333333333334	0.2	2	1	4	10	0	0.75	4	3	0.4666666666666667	7	0.9090909090909091	0.6666666666666666	0.002455557681981481	0.5026300848097044	-0.09999999513959634	0.5000000109444462	0.09410075902532182	0.501209705655191	0.6884389745392792	0.5012799398800869	1.0	1.0	0.9547032472437891
7497	0.004171429222504159	0.0007083381051866647	0.00048639296190383777	0.9958764568329684	None	0.2	1	0.3333333333333333	4	0.8	12	0.20987654320987653	0.8	16	12	0	0	0	1.0	9	9	1.1333333333333333	17	0.0	1.0	0.0627200162288917	0.5703795480496586	0.09767707116584086	0.5121723859506992	0.2787552309358675	0.6254798265731092	0.7132047864153814	0.5699525302075871	0	0.9375	0.0
5448	0.002325263360950291	0.0013889689725934584	-0.00138891034725208	0.996898523442851	None	0.3333333333333333	1	0.4444444444444444	4	0.7272727272727273	8	0.2653061224489796	0.7272727272727273	12	8	0	0	0	1.0	7	7	0.8666666666666667	13	0.0	0.6666666666666666	0.09939353549627424	0.5022710161318777	0.09998712376825211	0.5000484687039038	-0.0299446501360179	0.6544225211407888	0.6481819936470615	0.5537757296390509	0	0.9166666666666666	0.0
3441	0.002528997898107048	0.000622857637427288	0.0005877403999839303	0.9973510211518846	None	0.25	1	0.36363636363636365	4	0.7857142857142857	11	0.2222222222222222	0.7857142857142857	15	11	0	0	0	0.8888888888888888	9	8	1.0666666666666667	16	0.0	1.0	0.05792070272975587	0.5742680338023811	1.4309387363042392e-24	0.5	0.09999917789052976	0.5002756094873653	0.6070082015309923	0.5250115000515468	0	1.0	0.0
2627	0.00030867581214527796	3.578254141793394e-06	1.7862733673415144e-06	0.9999890611259875	None	0	0	0.3333333333333333	2	0.8571428571428571	6	0.36	0.8571428571428571	8	6	0	2	0	1.0	5	5	0.6	9	1.0	0	-0.055662472445077625	0.5256058118820118	-0.03661549620402767	0.5326582642773209	0.09999908800319579	0.5000231362288059	0.6666988608250314	0.5194422570165532	0.0	0	0.0
1886	None	None	None	None	None	0.25	1	0.5	5	0.6153846153846154	8	0.3125	0.5384615384615384	10	7	4	4	0	0.75	8	6	1.0	15	0.4444444444444444	0.8888888888888888	-0.09954711832632186	0.5016634688305086	0.18890602131934683	0.5649664455492525	-0.055163923087524346	0.5087080058385967	0.7790835761994254	0.5252146445756658	0.1	0	0.0
3938	0.002680212113406887	0.0005595186182334884	-0.0005519444620554715	0.9979097982848463	None	0.2	1	0.3333333333333333	4	0.8	12	0.20987654320987653	0.8	16	12	0	0	0	1.0	9	9	1.1333333333333333	17	0.0	1.0	0.03027447167026385	0.6568561470083172	-0.09839973042139534	0.5434100160560879	-0.08759060102499679	0.5430634959421248	0.645576886195793	0.5822520431736598	0	0.8125	0.0
3333	0.0	0.0	0.0	0.9999999999999998	None	0	0	0	0	0	0	1.0	0	0	0	0	4	0	1.0	1	1	0.06666666666666667	1	1.0	0	0	0	0	0	0	0	0	0	0	0	0
2770	None	None	None	None	None	0.1111111111111111	1	0.35	7	0.6785714285714286	19	0.37037037037037035	0.6785714285714286	26	19	3	0	0	1.0	9	9	2.0	30	0.0	0.5833333333333334	-0.0813756787064499	0.9201951045586387	0.09999032744224645	0.5000712841485824	-0.09999640235697708	0.5000124415470649	0.7161511074942313	0.6931977532044816	0	1.0	0.0
1635	None	None	None	None	None	0.2	1	0.3333333333333333	4	0.8	12	0.20987654320987653	0.8	16	12	0	0	0	1.0	9	9	1.1333333333333333	17	0.0	1.0	3.379282683888556e-05	0.5000313989003354	0.02428091584145748	0.5178368959063537	0.08772430606974976	1.0	0.8705181327452115	0.9999999190849579	0	1.0	0.0
4156	0.014901254106989878	0.0005585906718530967	0.0005253344138804354	0.9866307988146984	None	0	0	0.3333333333333333	3	0.8181818181818182	9	0.28888888888888886	0.8181818181818182	12	9	0	1	0	0.5555555555555556	5	9	0.8666666666666667	13	1.0	1.0	0.03232557271080326	0.6528654994026974	0.07928838766398041	0.5544500217970096	0.17851691983809367	0.5750827082699911	0.6390934771559229	0.5949134371372868	1.0	0.9166666666666666	0.0
4034	0.0011567693704489716	0.0010851421223293165	0.0009171812438753906	0.9974644122803507	None	0.08333333333333333	2	0.32	16	0.6111111111111112	44	0.9135802469135802	0.125	22	9	51	0	0	1.0	9	9	4.933333333333334	74	0.0	0.8923076923076924	-0.09999999999609621	0.5000021469496969	-0.06598493468141438	0.6826908244050988	0.06983895535353028	0.5458189465583475	0.6926263435492308	0.5785088720010735	0	0.8636363636363636	0.0
2366	None	None	None	None	None	0	0	0.3235294117647059	11	0.625	30	0.6172839506172839	0.1875	16	9	33	0	0	1.0	9	9	3.3333333333333335	50	0.0	0.6190476190476191	0.0954575721344261	0.535914778513952	-0.09973339470700737	0.5009977620694404	0.09776778003081228	0.531175403000844	0.7146495283199462	0.5227144872941557	0	0.9375	0.0
173	None	None	None	None	None	0	0	0.5	1	1.0	1	1.0	1.0	2	1	0	0	0	0.3333333333333333	1	3	0.2	3	0.0	0	-0.15512812132467785	0.5322884746213934	0.14827364745872962	0.5164595407132085	0.00023334689649255662	0.5000772264590585	0.7754923514815015	0.5162862988138234	0	1.0	0.0
5028	0.0005558246961460789	3.1023876306780003e-06	2.6718197803909707e-06	0.9999822985554919	None	0.2	1	0.3333333333333333	4	0.8	12	0.20987654320987653	0.8	16	12	0	0	0	1.0	9	9	1.1333333333333333	17	0.0	1.0	0.09995784048596931	0.5001178014070251	0.06397669736818548	0.5693881636159999	0.09915458380458594	0.5357907739313437	0.5410145579255585	0.535211192498638	0	0.9375	0.0
3769	0.0	0.0	0.0	0.9999999999999998	None	0	0	0	0	0	0	1.0	0	0	0	0	4	0	1.0	1	1	0.06666666666666667	1	1.0	0	0	0	0	0	0	0	0	0	0	0	0
7536	0.0	0.0	0.0	1.0	None	0	0	0	0	0	0	1.0	0	0	0	0	0	0	1.0	1	1	0.06666666666666667	1	0.0	0	0	0	0	0	0	0	0	0	0	0	0
7317	0.006342220418598893	0.0016287217656703172	-0.0015948503549296567	0.9958192177189951	None	0.2	1	0.3333333333333333	4	0.8	12	0.20987654320987653	0.8	16	12	0	0	0	1.0	9	9	1.1333333333333333	17	0.0	1.0	0.002007989445729977	0.509860953964029	0.0975813820713329	0.5154986126686822	0.1579448630505678	0.6539056994409339	0.6556541968459998	0.5611683360671351	0	0.9375	0.0
1353	None	None	None	None	None	0.2	1	0.3333333333333333	4	0.8	12	0.20987654320987653	0.8	16	12	0	0	0	1.0	9	9	1.1333333333333333	17	0.0	1.0	0.09991898300777494	0.5002982034732097	0.21799252280845965	0.9563446901846555	0.04673185600759023	0.5183503549377801	0.6765748224936134	0.741505258062132	0	1.0	0.0
6884	0.013821877680714162	0.0016870482403774727	0.0007769695542015631	0.9949332955177913	None	0.2	1	0.3333333333333333	4	0.8	12	0.20987654320987653	0.8	16	12	0	0	0	1.0	9	9	1.1333333333333333	17	0.0	1.0	0.18938310470561026	0.5783904475140199	0.023231053325358075	0.6815732925004404	-0.0368357535792279	0.6520632320081653	0.7290440016464307	0.638401730183371	0	0.9375	0.0
76	None	None	None	None	None	0.2	1	0.3333333333333333	4	0.8	12	0.20987654320987653	0.8	16	12	0	0	0	1.0	9	9	1.1333333333333333	17	0.0	1.0	0.008517199391141825	0.5364738670685624	0.04936601503518916	0.669655828815748	0.14804598322302245	0.9967048398498913	0.700769596156267	0.8991904057324882	0	1.0	0.0
3069	0.00012832056663319728	6.5929117377247025e-06	-5.735937276806862e-06	0.9985701253673412	None	0	0	0.4444444444444444	4	0.6363636363636364	7	0.3611111111111111	0.5454545454545454	10	6	2	0	0	0.4444444444444444	4	9	0.8666666666666667	13	0.0	0.25	0.09398171444848236	0.5405180705256513	0.0413191688955266	0.5028471322291748	0.041069014989591465	0.5591126369159036	0.558616426394368	0.5342279350002176	0	0	0.0
219	None	None	None	None	None	0.2	1	0.3333333333333333	4	0.8	12	0.20987654320987653	0.8	16	12	0	0	0	1.0	9	9	1.1333333333333333	17	0.0	1.0	0.0477588507081921	0.5371455572801064	-0.10175779173102736	0.7150124038348592	0.10283129987797239	0.6090443494107495	0.711522129899322	0.6233994857438679	0	1.0	0.0
4691	0.0004895377552975059	1.4565988959139555e-05	-1.3593718041439675e-05	0.9999999770941271	None	0.2	1	0.3333333333333333	4	0.8	12	0.20987654320987653	0.8	16	12	0	0	0	1.0	9	9	1.1333333333333333	17	0.0	1.0	-0.04902572323386683	0.7337013539756699	0.07962798514074854	0.6408880231058706	0.11646915410837319	0.654329167112509	0.697204797712673	0.6777845934081658	0	0.9375	0.0
563	None	None	None	None	None	0	0	0.2727272727272727	12	0.6825396825396826	43	0.8024691358024691	0.3492063492063492	32	22	32	0	0	1.0	9	9	4.333333333333333	65	0.0	0.7142857142857143	0.10364688411729972	0.6493288326165564	-0.01920935732391499	0.6694992180478049	0.07405703805010015	0.594451591948259	0.6287044685227146	0.6383331356473986	0	0.96875	0.0
5768	0.00027107603398147196	9.729951145043438e-05	-2.4039887488914876e-05	0.9992727607510952	None	0	0	0.3333333333333333	2	0.8571428571428571	6	0.36	0.8571428571428571	8	6	0	1	0	1.0	5	5	0.6	9	0.5	0	0.20176620636634546	0.523227163784255	-0.08056884956673956	0.6567130659532252	0.0037043727656634077	0.675454717588469	0.7758746143828639	0.6204689278341803	1.0	1.0	0.0
7508	0.0035913520496506277	0.0024743516047486384	0.0015346400092512904	0.9973613956050398	None	0.2	1	0.3333333333333333	4	0.8	12	0.20987654320987653	0.8	16	12	0	0	0	1.0	9	9	1.1333333333333333	17	0.0	1.0	0.09988763412811907	0.5038353943745533	0.017869028770529823	0.5990019429593934	0.1139495621775664	0.5952204636887176	0.592788575793479	0.5664577262095833	0	1.0	0.0
6336	0.0015166413344906541	0.0012020941818298393	0.0002766580455802302	0.9979825373742314	None	0.2	1	0.3333333333333333	4	0.8	12	0.20987654320987653	0.8	16	12	0	0	0	1.0	9	9	1.1333333333333333	17	0.0	1.0	0.09999993641682074	0.5000001799472918	-0.09717617876562032	0.6655571360873288	0.04786263748344712	0.5204889293240448	0.6979619653732264	0.5638298896803341	0	1.0	0.0
5248	0.0023471275268870523	0.00030436435807761135	8.383699050556101e-05	0.9981470702540015	None	0.2	1	0.3333333333333333	4	0.8	12	0.20987654320987653	0.8	16	12	0	0	0	1.0	9	9	1.1333333333333333	17	0.0	1.0	0.050957450165974395	0.5183942672457477	-0.008659422566842554	0.6592318205966521	0.09935526507599508	0.5079684360729713	0.6092732889690464	0.5634362675747253	0	0.5625	0.0
2558	0.001967249339973569	0.00015903145064235746	9.138589956637188e-05	0.9956691828833383	None	0.2	1	0.5833333333333334	7	0.375	6	0.6	0.25	9	4	8	0	0	0.8333333333333334	6	5	1.2	18	0.0	0.5	-0.009810265079997025	0.6706175284125215	0.04433019708017972	0.5669157945562744	0.056858448575629564	0.5950289439591949	0.6226124113979945	0.6118315191235284	0	0.7777777777777778	0.0
2736	0.00019509455800122198	1.8461936044897503e-07	1.8200502293784125e-07	0.9999985633805855	None	0.25	1	0.36363636363636365	4	0.7857142857142857	11	0.2222222222222222	0.7857142857142857	15	11	0	0	0	0.8888888888888888	9	8	1.0666666666666667	16	0.0	1.0	0.08103650333492755	0.5500287095881217	0.004195241451585592	0.592709883512239	0.03351058414143838	0.5551511569132118	0.5722511544548201	0.5660674070334412	0	1.0	0.0
6921	0.0025067226843125475	0.0007502440944584217	0.00013175153535081307	0.9992570349322295	None	0.2	1	0.3333333333333333	4	0.8	12	0.20987654320987653	0.8	16	12	0	0	0	1.0	9	9	1.1333333333333333	17	0.0	1.0	0.09999939294447954	0.500004418243337	0.09987280036925753	0.5004829705650318	0.18863293721316082	0.5659534164014417	0.6030836892275125	0.5222610623479624	0	0	0.0
5361	7.706152680216784e-06	1.6974953249142648e-07	1.4608914968376712e-07	0.9999476980586428	None	0.09090909090909091	1	0.36	9	0.5714285714285714	20	0.6607142857142857	0.14285714285714285	11	5	25	12	0	0.875	8	7	2.466666666666667	37	0.25	0.6451612903225806	0.41165894955413124	0.6366644308654108	0.01199665147003393	0.6762601658573725	-0.03317143456362956	0.5049610545763578	0.8944412826423496	0.6080523750069737	1.0	1.0	0.8383376534180728
2674	1.0516670129029765e-10	8.217005393273798e-13	-6.786111810662008e-14	0.9999999999999997	None	0.2	1	0.3333333333333333	4	0.8	12	0.20987654320987653	0.8	16	12	0	0	0	1.0	9	9	1.1333333333333333	17	0.0	1.0	-0.22036416162507208	0.988419069667526	0.09725332762319533	0.5174303328644273	5.654631568701236e-16	0.5000000025857745	0.793184385623691	0.8183931791281023	0	1.0	0.0
1600	None	None	None	None	None	0.5	1	0.5714285714285714	4	0.625	5	0.3333333333333333	0.625	9	5	0	0	0	0.8333333333333334	6	5	0.6666666666666666	10	0.0	1.0	-0.046248120609689705	0.5241846848343185	0.16599266051943404	0.6313731024954221	2.7049097335011365e-13	0.500000000028492	0.7042011715598608	0.5527139024707562	0	0	0.0
1896	None	None	None	None	None	0.5	3	0.5714285714285714	8	0.5	9	0.35714285714285715	0.5	16	9	3	3	0	0.875	7	8	1.3333333333333333	20	1.0	0.9230769230769231	-0.08413381385679322	0.6238687648062105	0.00010353096679946294	0.5009109145592171	3.72248234330433e-15	0.5000000000056314	0.5980351820233861	0.542368618281066	1.0	1.0	0.0
874	None	None	None	None	None	0	0	0.14	7	0.8356164383561644	61	0.9259259259259259	0.0684931506849315	11	5	63	0	0	1.0	9	9	5.0	75	0.0	0.9090909090909091	0.17980619425982208	0.9976225511029914	0.0021714146234275366	0.554028172565068	0.09832486261324644	0.5018827770067008	0.8376854009107723	0.8897260575792472	0	0.36363636363636365	0.0
7117	0.0008940546263779987	0.0008932636240431219	0.0008932572937607005	0.9988717479007108	None	0	0	0.25	1	1.0	3	1.0	1.0	4	3	0	3	0	0.2	1	5	0.3333333333333333	5	1.0	0	-0.09990961219976344	0.5000422445487023	0.011425886045786399	0.6876345149810402	0.09999997537314645	0.5000000246148448	0.7109377882167932	0.5653943061288914	1.0	1.0	0.0
1196	None	None	None	None	None	0	0	0	0	0	0	1.0	0	0	0	0	0	0	1.0	1	1	0.06666666666666667	1	0.0	0	0	0	0	0	0	0	0	0	0	0	0
292	None	None	None	None	None	0	0	1.0	1	0	0	1.0	0	1	0	0	0	0	0.5	1	2	0.13333333333333333	2	0.0	0	0	0	0	0	0	0	0	0	0	0	0
3420	3.887034823819599e-09	3.7779867583704035e-09	-3.725954169628767e-09	0.9999998428253866	None	0	0	0	0	0	0	1.0	0	0	0	0	3	0	1.0	1	1	0.06666666666666667	1	0.75	0	0	0	0	0	0	0	0	0	0	0	0
1122	None	None	None	None	None	0	0	0	0	0	0	1.0	0	0	0	0	4	0	1.0	1	1	0.06666666666666667	1	1.0	0	0	0	0	0	0	0	0	0	0	0	0
565	None	None	None	None	None	0	0	0.25	4	0.7727272727272727	17	0.6666666666666666	0	0	0	23	16	0	1.0	6	6	1.6	24	0.32	0.7777777777777778	0	0	0	0	0	0	0	0	0	0	0
5036	0.014073262302884509	0.007856551115593814	0.007532164640754666	0.9662601605505318	None	0.2	1	0.3333333333333333	4	0.8	12	0.20987654320987653	0.8	16	12	0	0	0	1.0	9	9	1.1333333333333333	17	0.0	1.0	0.44697490359373937	0.6665684492130044	0.02390683600736302	0.6654882416613604	0.11862902459881357	0.5769887311463299	0.8614731769527189	0.6372988228376492	0	0.9375	0.0
5573	0.0032955696042069075	0.0006661218849516068	0.0006387721032918359	0.9875961148402894	None	0.2	1	0.3333333333333333	4	0.8	12	0.20987654320987653	0.8	16	12	0	0	0	1.0	9	9	1.1333333333333333	17	0.0	1.0	0.3215513705415153	0.644419551947083	-0.06786514356028991	0.6818989932926391	-0.04680708268149769	0.506639911940582	0.8571639507848396	0.6133045234717702	0	0	0.0
6077	0.0	0.0	0.0	0.9999999999999998	None	0	0	0	0	0	0	1.0	0	0	0	0	4	0	1.0	1	1	0.06666666666666667	1	1.0	0	0	0	0	0	0	0	0	0	0	0	0
525	None	None	None	None	None	0.2	1	0.3333333333333333	4	0.8	12	0.20987654320987653	0.8	16	12	0	0	0	1.0	9	9	1.1333333333333333	17	0.0	1.0	0.0046304364634925975	0.5240716259323209	0.09978087202266601	0.5191944894224244	0.004536042712028783	0.5338219150389538	0.6063167905540938	0.5256999379254542	0	1.0	0.0
5167	0.0	0.0	0.0	1.0	None	0	0	0	0	0	0	1.0	0	0	0	0	0	0	1.0	1	1	0.06666666666666667	1	0.0	0	0	0	0	0	0	0	0	0	0	0	0
5782	3.783498373553626e-09	3.788000917032455e-09	-3.735830407559144e-09	0.9999998501714973	None	0	0	0	0	0	0	1.0	0	0	0	0	3	0	1.0	1	1	0.06666666666666667	1	0.75	0	0	0	0	0	0	0	0	0	0	0	0
2792	None	None	None	None	None	0.18181818181818182	2	0.48	12	0.42857142857142855	15	0.5873015873015873	0.2	15	7	21	0	0	0.7777777777777778	7	9	2.466666666666667	37	0.0	0.625	5.483078879566251e-07	0.5000272804272907	0.09999916877482785	0.5000029511884632	0.1737225684049085	0.6341366004847776	0.670820011228985	0.5457157401224144	0	0.5333333333333333	0.0
441	None	None	None	None	None	0	0	0.42857142857142855	3	0.75	6	0.5555555555555556	0.75	9	6	0	0	0	0.2222222222222222	2	9	0.6666666666666666	10	0.0	1.0	-0.0967149070147845	0.5637837277971102	0.03477412866160441	0.5590643270724627	-0.06643610134484351	0.5175838227245692	0.6325343383617732	0.5468837322572526	0	1.0	0.0
5319	9.978085901134183e-10	5.772652002128111e-10	4.69775762099264e-10	0.9999996531707819	None	0.2	1	0.3333333333333333	4	0.8	12	0.20987654320987653	0.8	16	12	0	0	0	1.0	9	9	1.1333333333333333	17	0.0	1.0	1.1447568471835316e-16	0.5000000000075765	0.025020261525134917	0.6529870496951345	1.1816299813918702e-05	0.5000914341022357	0.5716010950738302	0.5525189755899902	0	0.125	0.0
1299	None	None	None	None	None	0	0	0	0	0	0	1.0	0	0	0	0	3	0	1.0	1	1	0.06666666666666667	1	0.75	0	0	0	0	0	0	0	0	0	0	0	0
3876	0.001966676903411407	0.0007294464508406626	0.0005295650072940141	0.9997748244726887	None	0.2	1	0.3333333333333333	4	0.8	12	0.20987654320987653	0.8	16	12	0	0	0	1.0	9	9	1.1333333333333333	17	0.0	1.0	0.08936180064568756	0.5203595624113186	-0.14243030573674448	0.9999999220022565	0.07313928033883028	0.6326504337663353	0.7350639601732518	0.9965429999073544	0	0.1875	0.0
2698	0.00045717845645016015	6.1488982042877e-05	-7.65359442173195e-07	0.9991882189423497	None	0	0	0.25	1	1.0	3	1.0	1.0	4	3	0	3	0	0.2	5	1	0.3333333333333333	5	1.0	0	-0.018445941170384655	0.6187964504358981	2.677052256205121e-05	0.5004363998240655	-0.06124864693707588	0.5646364683001406	0.5723459869731174	0.5618638216991374	1.0	1.0	0.0822842846669523
1071	None	None	None	None	None	0	0	0	0	0	0	1.0	0	0	0	0	2	0	1.0	1	1	0.06666666666666667	1	0.5	0	0	0	0	0	0	0	0	0	0	0	0
6178	0.0	0.0	0.0	1.0	None	0	0	0	0	0	0	1.0	0	0	0	0	0	0	1.0	1	1	0.06666666666666667	1	0.0	0	0	0	0	0	0	0	0	0	0	0	0
366	None	None	None	None	None	0	0	0.22727272727272727	5	0.8	24	0.7619047619047619	0.03333333333333333	4	1	27	0	0	0.8571428571428571	7	6	2.1333333333333333	32	0.0	0.46153846153846156	-0.099857245667715	0.5249171044774676	0.06402273744857619	0.5030537743693764	-0.09987697271620907	0.5002113392023875	0.6837949869901264	0.5093998635694412	0	0	0.0
2443	None	None	None	None	None	0.5	1	0.5714285714285714	4	0.5	4	0.5555555555555556	0.375	7	3	2	3	0	0.5	3	6	0.6666666666666666	10	0.75	0.2857142857142857	-0.07541618843390012	0.5186135055858111	-0.051195339533682015	0.5500727954821887	0.09999952892047678	0.5000005946173449	0.684850123535351	0.522938523919111	0.0	0	0.0
1271	None	None	None	None	None	0.25	1	0.4	4	0.75	9	0.25	0.75	13	9	0	0	0	0.875	7	8	0.9333333333333333	14	0.0	0.8571428571428571	0.00022247410430408383	0.5007249608853331	-0.0923886994622509	0.5799753498812623	-0.047370455434125394	0.6819114745240213	0.6089120260231266	0.5896972713737626	0	0	0.0
6583	0.0	0.0	0.0	0.9999999999999998	None	0	0	0	0	0	0	1.0	0	0	0	0	4	0	1.0	1	1	0.06666666666666667	1	1.0	0	0	0	0	0	0	0	0	0	0	0	0
7267	None	None	None	None	None	0.4	4	0.5	11	0.5333333333333333	16	0.3950617283950617	0.5333333333333333	27	16	4	0	0	1.0	9	9	2.1333333333333333	32	0.0	0.6086956521739131	0.09999958879597756	0.5000037954609079	0.10329154884850764	0.8725507624157033	0.25864163411961233	0.6778278498540834	0.7184507286903631	0.7087199047418993	0	1.0	0.0
681	None	None	None	None	None	0	0	0	0	0	0	1.0	0	0	0	0	2	0	1.0	1	1	0.06666666666666667	1	0.5	0	0	0	0	0	0	0	0	0	0	0	0
3867	0.01294294062053082	0.001801461712632552	0.0011741312958146693	0.9832573267335611	None	0.14285714285714285	1	0.29411764705882354	5	0.782608695652174	18	0.30864197530864196	0.782608695652174	23	18	1	0	0	1.0	9	9	1.6666666666666667	25	0.0	1.0	-0.09999999998597084	0.5000002153182469	-0.03142487391569873	0.6412401204476318	0.09537457704891424	0.9949968661129563	0.7220854032592894	0.8762956272701605	0	1.0	0.0
6144	0.0006968923909302201	0.00031287180218126894	-1.9817872345197965e-06	0.9990340389824024	None	0.2	1	0.3333333333333333	4	0.8	12	0.20987654320987653	0.8	16	12	0	0	0	1.0	9	9	1.1333333333333333	17	0.0	1.0	0.09945313313814767	0.5026021027856202	0.0046294449946754695	0.5867619177142525	0.00039210153100882833	0.5711975568434217	0.6105160339139304	0.5537698194743796	0	1.0	0.0
6783	0.012061473519493694	0.003303334262694561	-0.0030666078933416587	0.9852435151148005	None	0.2	1	0.3333333333333333	4	0.8	12	0.20987654320987653	0.8	16	12	0	0	0	1.0	9	9	1.1333333333333333	17	0.0	1.0	0.42408461125476293	0.6638045270823629	0.04110158275154691	0.5234005730231154	-0.09635753907607483	0.5079818898919696	0.9001153540033444	0.566757028785991	0	1.0	0.0
6928	1.2286761333831298e-08	1.0953367781371196e-08	-6.096163680119635e-11	0.9999986051646713	None	0.25	1	0.36363636363636365	4	0.7857142857142857	11	0.2222222222222222	0.7857142857142857	15	11	0	0	0	0.8888888888888888	8	9	1.0666666666666667	16	0.0	1.0	0.0999310624017731	0.5010660975107417	-0.08909837308092897	0.6523686878508693	1.2007699243681804e-09	0.5000337751416506	0.6839578193893482	0.552626603030142	0	0.9333333333333333	0.0
7012	0.0006123851481161308	0.00036255262363278797	0.0003541372919120839	0.9983841639266604	None	0	0	0.3333333333333333	3	0.8181818181818182	9	0.28888888888888886	0.8181818181818182	12	9	0	1	0	0.5555555555555556	5	9	0.8666666666666667	13	1.0	1.0	0.09979077481014231	0.5003793488212126	-0.0976790598423585	0.6704476709595651	0.02194503728953979	0.5552886139690352	0.6920148204944496	0.5771936288829375	1.0	1.0	0.0
1219	None	None	None	None	None	1.0	1	0.8	4	0.4	2	0.5833333333333334	0.2	2	1	4	10	0	0.75	4	3	0.4666666666666667	7	0.9090909090909091	0.6666666666666666	0.002455557681981481	0.5026300848097044	-0.09999999513959634	0.5000000109444462	0.09410075902532182	0.501209705655191	0.6884389745392792	0.5012799398800869	1.0	1.0	0.9547032472437891
6596	0.006422013481359534	0.001098700721623284	0.0010986039511398493	0.9981778989136437	None	0	0	0.3333333333333333	3	0.8181818181818182	9	0.28888888888888886	0.8181818181818182	12	9	0	0	0	0.5555555555555556	5	9	0.8666666666666667	13	0.0	1.0	-0.08860044719532933	0.5459050082929199	-0.04290194174096194	0.6638508843280535	0.26351941633597076	0.6437703969679811	0.8167202732028181	0.6190385382166691	0	1.0	0.0
5733	0.014399003789929227	0.012269847473354016	0.00953316137194936	0.9886040195629627	None	0.2	1	0.3333333333333333	4	0.8	12	0.20987654320987653	0.8	16	12	0	0	0	1.0	9	9	1.1333333333333333	17	0.0	1.0	0.09987290155487823	0.5003813005439609	0.021888452698447705	0.6571547844221486	0.14506887791295656	0.6239865121305955	0.6285129371081187	0.5953731695131261	0	1.0	0.0
2288	None	None	None	None	None	0.25	1	0.36363636363636365	4	0.7857142857142857	11	0.2222222222222222	0.7857142857142857	15	11	0	0	0	0.8888888888888888	8	9	1.0666666666666667	16	0.0	1.0	0.039060023155659325	0.5334558748361431	0.2980915358635659	0.6735235211203509	5.22030319642323e-07	0.508227841382789	0.7877892031725676	0.5737173839199263	0	0.06666666666666667	0.0
4149	6.95505481310513e-05	6.004681101559517e-07	-1.981650288762402e-07	0.9999800311323492	None	0	0	0.1346153846153846	7	0.8421052631578947	64	0.9629629629629629	0.06578947368421052	11	5	66	0	0	1.0	9	9	5.2	78	0.0	0.9565217391304348	-0.09999999999993624	0.5000002097956006	0.5000400180046445	0.6756656292986589	0.09812558781625266	0.9999966377081718	0.9242568470086729	0.9884059658784584	0	1.0	0.0
756	None	None	None	None	None	0	0	0.4	2	0.8	4	1.0	0.8	6	4	0	1	0	0.14285714285714285	1	7	0.4666666666666667	7	0.5	0.6666666666666666	0.099335723384395	0.5056703364329768	-0.073440018077586	0.9554280584774442	0.21313590890414935	0.6523629723587162	0.7577988062515553	0.7754003188573093	1.0	1.0	0.0
1611	None	None	None	None	None	0	0	0.5	3	0.7142857142857143	5	0.42857142857142855	0.7142857142857143	6	5	2	5	0	0.42857142857142855	3	7	0.6	9	0.7142857142857143	0.6666666666666666	-0.05863217670148015	0.5766171761383363	0.0461263132256966	0.6034128816482877	0.15962126425449727	0.6226055574308266	0.7379339087422815	0.6010263333332458	1.0	1.0	0.0
6937	0.014655470809615155	0.012290663180242653	0.009432960585492697	0.9886969426693976	None	0.2	1	0.3333333333333333	4	0.8	12	0.20987654320987653	0.8	16	12	0	0	0	1.0	9	9	1.1333333333333333	17	0.0	1.0	0.09987290155487823	0.5003813005439609	0.021888452698447705	0.6571547844221486	0.14506887791295656	0.6239865121305955	0.6285129371081187	0.5953731695131261	0	1.0	0.0
7392	0.006398395751910092	0.004869446243842862	0.003746615289123776	0.9929850338988304	None	0.2	1	0.3333333333333333	4	0.8	12	0.20987654320987653	0.8	16	12	0	0	0	1.0	9	9	1.1333333333333333	17	0.0	1.0	0.09992988929407376	0.50026866651559	-0.021202625362295106	0.6954249399100161	0.09994374535824666	0.534410872711492	0.628108015087742	0.5796931497618987	0	1.0	0.0
1818	None	None	None	None	None	0	0	0.15625	5	0.8260869565217391	38	0.5925925925925926	0.021739130434782608	3	1	44	0	0	1.0	9	9	3.2	48	0.0	0.9523809523809523	-0.34396520599631064	0.9994194872456656	2.783166495731798e-20	0.5	0.16820350535386924	0.5792523841233683	0.8939334948265529	0.9302308646779505	0	1.0	0.0
5227	0.006505134326109465	0.0014931223384888773	0.00020049881333557388	0.9799937743342226	None	0.2	1	0.3333333333333333	4	0.8	12	0.20987654320987653	0.8	16	12	0	0	0	1.0	9	9	1.1333333333333333	17	0.0	1.0	0.5126103722618753	0.6923818636425345	0.07930694949114495	0.5819239035356504	-0.0714988562934977	0.5349312602324311	0.9259940166247105	0.6052293616926802	0	1.0	0.0
5004	0.00022670492462099586	2.1410123228123863e-06	2.1396218236858852e-06	0.9999993991040872	None	0	0	0.42857142857142855	3	0.75	6	0.5555555555555556	0.75	9	6	0	0	0	0.2222222222222222	9	2	0.6666666666666666	10	0.0	1.0	-0.09999999998630099	0.5000000087958367	-0.00200215224613069	0.6750981193232801	-0.047417376820996705	0.5163351504030588	0.5987414285641035	0.5660041004148103	0	1.0	0.0
5536	0.00017470277527831135	1.1231740597985777e-06	1.010443897665965e-06	0.9999999922186834	None	0.2	1	0.3333333333333333	4	0.8	12	0.20987654320987653	0.8	16	12	0	0	0	1.0	9	9	1.1333333333333333	17	0.0	1.0	0.0005811777850804719	0.6285672908723109	0.016687780937732166	0.5923957031662552	0.02591940654770225	0.593733701920566	0.5439897306808396	0.6050276677344305	0	1.0	0.0
370	None	None	None	None	None	0.058823529411764705	1	0.2702702702702703	10	0.7169811320754716	38	0.6790123456790124	0.6037735849056604	41	32	13	0	0	1.0	9	9	3.6666666666666665	55	0.0	0.6086956521739131	-0.04255233363272185	0.5296377081203232	-0.02557743118621238	0.6606066765931995	0.023617353204521775	0.5221738520598304	0.6073108563919215	0.5722770394542759	0	0.9512195121951219	0.0
6587	0.0	0.0	0.0	1.0	None	0	0	0	0	0	0	1.0	0	0	0	0	0	0	1.0	1	1	0.06666666666666667	1	0.0	0	0	0	0	0	0	0	0	0	0	0	0
7258	0.006502582723220095	0.002705818637183692	-0.002396286848112679	0.9955387912497378	None	0.3333333333333333	1	0.3333333333333333	3	0.7272727272727273	8	0.28888888888888886	0.7272727272727273	11	8	1	3	0	0.5555555555555556	9	5	0.8666666666666667	13	1.0	1.0	0.09966736171265475	0.5019993220409197	0.043762390087142666	0.6487899434370248	0.11343105020171151	0.6219857580932054	0.5899500955228381	0.5922406105156786	1.0	1.0	0.0
4055	None	None	None	None	None	0	0	0.3181818181818182	7	0.6451612903225806	20	0.673469387755102	0.3225806451612903	14	10	18	3	0	1.0	7	7	2.2	33	0.08333333333333333	0.4827586206896552	0.24503592670646274	0.6251231574069608	0.0698508998761445	0.5260305491562162	-0.0999974807608657	0.500025893391892	0.8035531948273308	0.5511266120872476	0.0	0	0.0
4370	0.015971577719005786	0.012756051431313125	0.005207477762686058	0.9880226288085533	None	0.25	1	0.4	4	0.7692307692307693	10	0.23809523809523808	0.7692307692307693	14	10	0	0	0	0.7777777777777778	9	7	1.0	15	0.0	1.0	-0.09999999999798528	0.5000000052236969	-0.08116831095860091	0.9525259202553904	-0.09999949966956387	0.5000019575691456	0.5439933198337943	0.7309891885006329	0	0.07142857142857142	0.0
3095	0.00041781809773156576	2.1967580280299664e-06	2.167841827989834e-06	0.9999999740623723	None	0.2	1	0.3333333333333333	4	0.8	12	0.20987654320987653	0.8	16	12	0	0	0	1.0	9	9	1.1333333333333333	17	0.0	1.0	0.03374315509545791	0.5575941319136951	2.1793392826579028e-05	0.5001350712973806	0.097753487816348	0.5049195530259466	0.601665196773718	0.5209562788121371	0	0.1875	0.0
2849	0.0	0.0	0.0	1.0	None	0	0	0	0	0	0	1.0	0	0	0	0	0	0	1.0	1	1	0.06666666666666667	1	0.0	0	0	0	0	0	0	0	0	0	0	0	0
1771	None	None	None	None	None	0.043478260869565216	1	0.22916666666666666	11	0.7246376811594203	50	0.8765432098765432	0.2028985507246377	21	14	49	0	0	1.0	9	9	4.733333333333333	71	0.0	0.9538461538461539	0.22348606635205207	0.5439544063137747	0.09995608799359039	0.5007026960354145	1.8632021358944327e-08	0.5000016234680161	0.7138325563937119	0.5149197295415302	0	0.47619047619047616	0.0
1413	None	None	None	None	None	0.2	1	0.3333333333333333	4	0.8	12	0.20987654320987653	0.8	16	12	0	0	0	1.0	9	9	1.1333333333333333	17	0.0	1.0	-0.09999999999926631	0.5000000000121116	0.0057369146112581535	0.5617599147871081	-0.0999999999418808	0.500000000739314	0.6220946761219184	0.5206805002616283	0	0.3125	0.0
6952	0.014301039250602934	0.011916836409359739	0.009451496550822102	0.9884757771090853	None	0.2	1	0.3333333333333333	4	0.8	12	0.20987654320987653	0.8	16	12	0	0	0	1.0	9	9	1.1333333333333333	17	0.0	1.0	0.09987290155487823	0.5003813005439609	0.021888452698447705	0.6571547844221486	0.14506887791295656	0.6239865121305955	0.6285129371081187	0.5953731695131261	0	1.0	0.0
7124	0.0004101238454564608	0.0003245764412383646	0.0003245627469234098	0.9977700777819954	None	0	0	0.375	3	0.8	8	0.3333333333333333	0.8	11	8	0	1	0	0.4444444444444444	9	4	0.8	12	1.0	1.0	0.099990711704042	0.5000258140406086	0.009460554539468653	0.6829253270238596	0.0999366287353639	0.5452256761631916	0.6050561209955565	0.5784100743485745	1.0	1.0	0.0
4205	1.591080652014406e-07	3.6873133797340874e-09	-3.300578242967172e-09	0.9999983810824674	None	0.2	1	0.3333333333333333	4	0.8	12	0.20987654320987653	0.8	16	12	0	0	0	1.0	9	9	1.1333333333333333	17	0.0	1.0	0.6551497020681604	0.6703034208206102	0.012681428422646588	0.5797517425939254	0.00010433722534767178	0.5002913482209616	0.9545027851552426	0.5852004752161225	0	0.0625	0.0
3434	0.0039107224157369684	0.0001481951943399228	0.0001413949833583704	0.997389254425494	None	0.2	1	0.3333333333333333	4	0.8	12	0.20987654320987653	0.8	16	12	0	0	0	1.0	9	9	1.1333333333333333	17	0.0	1.0	0.00018355348873832014	0.5030000675083737	1.0770740663019586e-10	0.5000000408843371	0.11438801215628336	0.632529785014626	0.6311567820145069	0.5461256153589067	0	1.0	0.0
3318	0.002010744059323577	0.00014889697285310895	-0.00014474303957450775	0.9945874327710863	None	0	0	0.3333333333333333	2	0.8571428571428571	6	0.36	0.8571428571428571	8	6	0	2	0	1.0	5	5	0.6	9	1.0	0	0.010425966907894565	0.5262766661345003	-0.043532372422408094	0.6566665194816118	-0.16419766208436903	1.0	0.9881679018734361	0.9999999890682244	1.0	1.0	0.0
6651	0.014484318036113107	0.012243937168554889	0.0093291837227051	0.9887349173137421	None	0.2	1	0.3333333333333333	4	0.8	12	0.20987654320987653	0.8	16	12	0	0	0	1.0	9	9	1.1333333333333333	17	0.0	1.0	0.09987290155487823	0.5003813005439609	0.021888452698447705	0.6571547844221486	0.14506887791295656	0.6239865121305955	0.6285129371081187	0.5953731695131261	0	1.0	0.0
1226	None	None	None	None	None	0.25	2	0.5263157894736842	10	0.38461538461538464	10	0.5833333333333334	0.3076923076923077	18	8	9	0	0	0.75	6	8	1.8666666666666667	28	0.0	0.5217391304347826	-0.3333194944327552	0.9999885863666318	0.13675913487909575	0.6128235538277237	-0.03216040262811889	0.6703135789058181	0.8941621191462802	0.9849788890133053	0	0.9444444444444444	0.0
5600	0.0	0.0	0.0	0.9999999999999998	None	0	0	0	0	0	0	1.0	0	0	0	0	4	0	1.0	1	1	0.06666666666666667	1	1.0	0	0	0	0	0	0	0	0	0	0	0	0
468	None	None	None	None	None	0	0	0.11538461538461539	3	0.8888888888888888	32	0.8444444444444444	0	0	0	37	0	0	0.5555555555555556	5	9	2.533333333333333	38	0.0	0.9411764705882353	0	0	0	0	0	0	0	0	0	0	0
1707	None	None	None	None	None	0.08695652173913043	2	0.20408163265306123	10	0.7746478873239436	55	0.9012345679012346	0.2535211267605634	26	18	46	0	0	1.0	9	9	4.866666666666666	73	0.0	0.875	0.02033787883187918	0.5601825469514148	1.061496722072271e-22	0.5	0.09830807078858814	0.5079703159764654	0.6050241196573634	0.5227997535169143	0	0.5	0.0
3667	0.016824375140556545	0.003395252093187854	0.002784926990476547	0.9751103952124371	None	0.2	1	0.3333333333333333	4	0.8	12	0.20987654320987653	0.8	16	12	0	0	0	1.0	9	9	1.1333333333333333	17	0.0	1.0	0.5375204789353056	0.682779549514622	-0.08516306296750324	0.9999760605665058	-0.09981097157015532	0.5005854621271361	0.9470545004614861	0.9781819660141045	0	0	0.0
5629	0.00011027377111737767	2.5979205589225016e-05	1.254799580606737e-05	0.9999949966732312	None	0	0	0.5	3	0.6666666666666666	4	0.4	0.6666666666666666	7	4	0	0	0	0.8	5	4	0.5333333333333333	8	0.0	0.6666666666666666	0.24384999811920394	0.5959524970041002	0.06853343801724418	0.6680546976850251	-0.2003967761983816	0.570669811344876	0.8700952910899811	0.6124298675031427	0	1.0	0.0
3385	None	None	None	None	None	0.16666666666666666	1	0.42857142857142855	6	0.5789473684210527	11	0.4375	0.3684210526315789	11	7	9	4	0	0.75	8	6	1.4	21	0.2222222222222222	0.6666666666666666	9.130183425593721e-16	0.5000000001266465	0.00015161210011013383	0.5232558850091881	0.09999521888848154	0.5000185649070982	0.615626941481234	0.5077631234423449	1.0	1.0	0.0
2892	None	None	None	None	None	0.09090909090909091	1	0.3333333333333333	8	0.6470588235294118	22	0.6666666666666666	0.4117647058823529	20	14	15	8	0	0.6666666666666666	6	9	2.4	36	0.2857142857142857	0.6666666666666666	0.0999770036631529	0.500059190315083	0.09612298505570978	0.5174911440909199	0.09587300923787412	0.5277291557722931	0.5135607050630413	0.5151004435279806	1.0	1.0	0.0
1284	None	None	None	None	None	0	0	0	0	0	0	1.0	0	0	0	0	4	0	1.0	1	1	0.06666666666666667	1	1.0	0	0	0	0	0	0	0	0	0	0	0	0
2246	None	None	None	None	None	0.15384615384615385	2	0.2857142857142857	8	0.6923076923076923	27	0.9111111111111111	0.20512820512820512	13	8	27	0	0	0.5555555555555556	9	5	2.7333333333333334	41	0.0	0.9444444444444444	-0.11470760556292867	0.5981403673719841	0.0020460455330181806	0.5639485375451825	0.042925471423935296	0.5526979915218592	0.6537860722002721	0.5717107390770432	0	1.0	0.0
2606	2.874881567791614e-05	8.286239767133885e-06	-5.849268650267499e-07	0.9984149536817543	None	0.15789473684210525	3	0.375	15	0.5614035087719298	32	0.7283950617283951	0.45614035087719296	40	26	18	0	0	1.0	9	9	3.933333333333333	59	0.0	0.92	0.01497510096810841	0.6670210551164449	0.05898651328781217	1.0	0.0001498666449054645	0.5216210173277938	0.6517754590420197	0.9999977852615877	0	0.925	0.0
2940	0.0006038082275058471	0.00029569293996524536	-0.00028469052312504034	0.999261202612492	None	0.5	1	0.6666666666666666	4	0.5714285714285714	4	0.36	0.5714285714285714	8	4	0	0	0	1.0	5	5	0.6	9	0.0	1.0	-0.09999979723872335	0.5000016721613699	0.09156766717778542	0.5127939235479358	0.07931954725344567	0.6640561259781462	0.706649442524659	0.5607497360948477	0	1.0	0.0
1875	None	None	None	None	None	0.3333333333333333	1	0.5	4	0.7	7	0.2857142857142857	0.7	11	7	0	0	0	0.8571428571428571	6	7	0.8	12	0.0	0.6666666666666666	0.037049571983753915	0.5343228836057067	0.08020220873704054	0.5892446952238833	0.09979850969591067	0.5124255453796662	0.5706984430219191	0.5455454043158127	0	0.09090909090909091	0.0
2780	6.6012287509717745e-06	2.996076255988557e-06	3.55259810044903e-07	0.999080480728066	None	0	0	0.6666666666666666	2	0.5	1	0.6666666666666666	0.5	3	1	0	0	0	0.6666666666666666	3	2	0.26666666666666666	4	0.0	0	0.10920314777502158	0.5024374364837443	-0.07271276577442369	0.5139412668194966	-0.06439618749689391	0.5971444356982105	0.6986276744733997	0.5381846938156829	0	1.0	0.0
2239	None	None	None	None	None	0	0	0.4	2	0.8	4	0.4666666666666667	0.8	6	4	0	2	0	0.6	5	3	0.4666666666666667	7	1.0	0	0.0778091590676803	0.5661664320347947	-0.06749368625687768	0.5872380220305873	5.506197192764776e-07	0.5000028166207727	0.6419850842739758	0.5513844056087958	1.0	1.0	0.15297860734079852
7252	0.014494712696792603	0.012173496404834505	0.009517077581916823	0.9884588980311848	None	0.2	1	0.3333333333333333	4	0.8	12	0.20987654320987653	0.8	16	12	0	0	0	1.0	9	9	1.1333333333333333	17	0.0	1.0	0.09987290155487823	0.5003813005439609	0.021888452698447705	0.6571547844221486	0.14506887791295656	0.6239865121305955	0.6285129371081187	0.5953731695131261	0	1.0	0.0
2185	None	None	None	None	None	0	0	0.1388888888888889	5	0.8461538461538461	44	0.75	0	0	0	53	0	0	0.8888888888888888	9	8	3.6	54	0.0	0.9795918367346939	0	0	0	0	0	0	0	0	0	0	0
4136	0.0075040902548930265	0.0060363280230917105	-0.0006692633285838416	0.9942766626939592	None	0.2	1	0.3333333333333333	4	0.8	12	0.20987654320987653	0.8	16	12	0	0	0	1.0	9	9	1.1333333333333333	17	0.0	1.0	-0.09999999999989742	0.5000000003887847	-0.054402132745224915	0.8449304349308354	-0.0999996950897972	0.5000023256875832	0.5571518858953876	0.6376386734124141	0	0	0.0
1942	None	None	None	None	None	0.05	1	0.3023255813953488	13	0.6290322580645161	39	0.7901234567901234	0.11290322580645161	18	7	45	0	0	1.0	9	9	4.266666666666667	64	0.0	0.9090909090909091	-0.08907597430936105	0.5957859790973745	2.402517009984287e-05	0.5023005247555693	0.09999999987915509	0.5000000197944874	0.6840233916143658	0.5330466919583858	0	0	0.0
6955	0.01419421738161526	0.012285111512878772	0.009631917154265094	0.9884813413036182	None	0.2	1	0.3333333333333333	4	0.8	12	0.20987654320987653	0.8	16	12	0	0	0	1.0	9	9	1.1333333333333333	17	0.0	1.0	0.09987290155487823	0.5003813005439609	0.021888452698447705	0.6571547844221486	0.14506887791295656	0.6239865121305955	0.6285129371081187	0.5953731695131261	0	1.0	0.0
4902	0.0005777879505915111	1.4180058540924215e-05	-1.2379031439353499e-05	0.9997714532203517	None	0.2	1	0.3333333333333333	4	0.8	12	0.20987654320987653	0.8	16	12	0	0	0	1.0	9	9	1.1333333333333333	17	0.0	1.0	8.737975513459807e-07	0.5004237508498769	-0.061507081059850435	0.6814217823108575	0.16360394043583573	0.6022346134925887	0.7071203352531723	0.5968276877771418	0	0.9375	0.0
767	None	None	None	None	None	0.3333333333333333	1	0.5	4	0.7	7	0.2857142857142857	0.7	11	7	0	0	0	0.8571428571428571	7	6	0.8	12	0.0	0.6666666666666666	0.09983526863973585	0.5002287612632479	0.06804075072252062	0.591567415141583	3.799860808565054e-11	0.5001407681763169	0.6036714262934332	0.5309542711844447	0	1.0	0.0
788	None	None	None	None	None	0.06666666666666667	1	0.4375	14	0.4888888888888889	22	0.5802469135802469	0.3111111111111111	26	14	20	3	0	1.0	9	9	3.1333333333333333	47	0.09375	0.65	0.11246971045072325	0.594793075190073	0.009725892433453353	0.5946048925040933	0.08057693427257576	0.6007697318715383	0.6015426620999346	0.5967258872645214	0.46153846153846156	0.34615384615384615	0.0
1298	None	None	None	None	None	0.2	1	0.4166666666666667	5	0.6666666666666666	10	0.2698412698412698	0.6666666666666666	15	10	1	1	0	0.7777777777777778	9	7	1.1333333333333333	17	1.0	1.0	-0.05071979356515418	0.6075606254249469	0.01688111499465296	0.5146697692473559	9.711776062855176e-09	0.5000015601817083	0.578222556511448	0.5412205701420248	0.0	0	0.0
220	None	None	None	None	None	0	0	0.018518518518518517	1	1.0	79	1.0	0.012658227848101266	1	1	79	0	0	1.0	9	9	5.4	81	0.0	1.0	0.04619734913904677	0.5	0.0011138154085635482	0.5	5.3897960449423514e-05	0.5	0.5535606092466621	0.5	0	0	0.0
1155	None	None	None	None	None	0	0	0.13953488372093023	6	0.8548387096774194	53	0.7901234567901234	0.12903225806451613	12	8	51	10	0	1.0	9	9	4.266666666666667	64	0.09803921568627451	0.7636363636363637	0.04217675549805252	0.5692798826211726	3.876886930841369e-05	0.5119881882205256	0.1649275673854264	0.5476543316265637	0.6687067556648796	0.5430658024527754	1.0	1.0	0.0
978	None	None	None	None	None	0.2	1	0.3333333333333333	4	0.8	12	0.20987654320987653	0.8	16	12	0	0	0	1.0	9	9	1.1333333333333333	17	0.0	1.0	0.0008492913531685419	0.5513523212170074	-0.006361339238268336	0.6846513237536274	-0.14652994757543414	0.7031120505325948	0.6974644182596659	0.6489687816796678	0	1.0	0.0
2206	None	None	None	None	None	0	0	0.25	1	1.0	3	1.0	1.0	4	3	0	3	0	0.2	1	5	0.3333333333333333	5	1.0	0	0.056457469927509905	0.6507681281600943	0.035451645253150865	0.586504633862011	0.06653279700246253	0.5638291558956534	0.5913590404384989	0.6009814791951322	0.0	0.75	0.0
458	None	None	None	None	None	0	0	0	0	0	0	1.0	0	0	0	0	4	0	1.0	1	1	0.06666666666666667	1	1.0	0	0	0	0	0	0	0	0	0	0	0	0
4130	0.002991760874636659	0.0003438928610339712	9.452084031961178e-05	0.9937770788638395	None	0.2	1	0.3333333333333333	4	0.8	12	0.20987654320987653	0.8	16	12	0	0	0	1.0	9	9	1.1333333333333333	17	0.0	1.0	-0.09984474336886223	0.5933561136308525	0.34285150680704907	0.7360060335694083	-0.057124449295327874	0.5917132179059861	0.8864600301351299	0.6436879306911839	0	1.0	0.0
4552	None	None	None	None	None	0.07692307692307693	1	0.25	7	0.7692307692307693	30	0.5061728395061729	0.6666666666666666	33	26	7	0	0	1.0	9	9	2.7333333333333334	41	0.0	0.75	-0.09999999999708079	0.5000000236714616	-0.05082815485118426	0.8902188092525616	-0.09999999992167852	0.5000028961835857	0.5702611962838807	0.667669481543552	0	1.0	0.0
2161	None	None	None	None	None	0	0	0.25	1	1.0	3	1.0	1.0	4	3	0	3	0	0.2	5	1	0.3333333333333333	5	1.0	0	0.00019397671667094235	0.5005166869589408	0.09999925568731294	0.5000005949076035	0.13956569789856796	0.5347541871111045	0.6426264937878924	0.5117736907193339	1.0	1.0	0.0
1833	None	None	None	None	None	0	0	0.16326530612244897	8	0.8028169014084507	57	0.9012345679012346	0.014084507042253521	3	1	69	7	0	1.0	9	9	4.866666666666666	73	0.05	0.9230769230769231	0.09999975625265389	0.5000001353942071	0.046879597726774906	0.5330609035492077	-0.0143734846523224	0.5846822875773815	0.6194207289515639	0.5394563078544525	1.0	1.0	0.6834489329396564
6680	0.003757994080717006	0.0021730933464072714	-0.0020641870798371806	0.9953368258267056	None	0.2	1	0.3333333333333333	4	0.8	12	0.20987654320987653	0.8	16	12	0	0	0	1.0	9	9	1.1333333333333333	17	0.0	1.0	0.09828223918426252	0.5074813574063622	-0.061152607525208194	0.6701266610980982	0.048221072443197135	0.6735497247070016	0.6878996043065235	0.6195542341694834	0	1.0	0.0
7413	0.0	0.0	0.0	1.0	None	0	0	0	0	0	0	1.0	0	0	0	0	0	0	1.0	1	1	0.06666666666666667	1	0.0	0	0	0	0	0	0	0	0	0	0	0	0
1620	None	None	None	None	None	0	0	0.16666666666666666	9	0.810126582278481	64	1.0	0.13924050632911392	17	11	63	0	0	1.0	9	9	5.4	81	0.0	1.0	-0.06803458909217544	0.5271436203870206	-0.19882682210513017	0.9917026951640702	0.09999999021199676	0.5000000097515049	0.7894257468811724	0.8362688860265419	0	1.0	0.0
6858	0.0077516653795819054	0.0037311675798087853	0.0037053395483706898	0.9926792420808577	None	0.2	1	0.3333333333333333	4	0.8	12	0.20987654320987653	0.8	16	12	0	0	0	1.0	9	9	1.1333333333333333	17	0.0	1.0	0.09865273657644001	0.5050534583459704	0.021871658170295034	0.5899052291586769	0.20494338261322217	0.6417887429442319	0.6686877595818711	0.5798866594076771	0	0.5	0.0
6559	None	None	None	None	None	0.13333333333333333	2	0.375	12	0.6	27	0.5802469135802469	0.35555555555555557	26	16	20	0	0	1.0	9	9	3.1333333333333333	47	0.0	0.9473684210526315	0.17006224050291618	0.6005139624887363	0.00042706676427542445	0.6768874813723944	0.12554800240946432	0.6183372560654158	0.7102354228901482	0.6325571400198441	0	0.5384615384615384	0.0
356	None	None	None	None	None	0	0	0.6666666666666666	2	0.5	1	0.6666666666666666	0	0	0	3	5	0	0.6666666666666666	2	3	0.26666666666666666	4	0.5	0	0	0	0	0	0	0	0	0	0	0	0
4428	0.00766447333783646	0.0010587716165248488	-0.0005547835179386994	0.994812031130413	None	0.2	1	0.3333333333333333	4	0.8	12	0.20987654320987653	0.8	16	12	0	0	0	1.0	9	9	1.1333333333333333	17	0.0	1.0	0.08554619552064843	0.6519388335220121	-0.028224274144376366	0.6641787104192899	0.08914466904418708	0.5981256997363293	0.6298407435949753	0.6385482628812619	0	0.9375	0.0
7199	0.004523060914235853	0.0027778083466545316	-0.0008150865776538039	0.99922388383143	None	0.2	1	0.3333333333333333	4	0.8	12	0.20987654320987653	0.8	16	12	0	0	0	1.0	9	9	1.1333333333333333	17	0.0	1.0	0.0999964037981265	0.500007040200742	0.01705622923470922	0.5759694573914227	0.09508892441468748	0.645497330909767	0.5985418218245524	0.5748973504920261	0	1.0	0.0
4833	2.2204175370134135e-05	2.161993429368643e-05	3.626720118080995e-08	0.9985504561249978	None	0.2	1	0.3333333333333333	4	0.8	12	0.20987654320987653	0.8	16	12	0	0	0	1.0	9	9	1.1333333333333333	17	0.0	1.0	0.4140016930620051	0.6225343215479591	-0.003386736432663064	0.6651604778136527	0.002203380967192891	0.5080366222385471	0.8826147810153883	0.6001959840997312	0	1.0	0.0
3161	None	None	None	None	None	0	0	0.09259259259259259	5	0.8987341772151899	71	1.0	0.21518987341772153	19	17	61	0	0	1.0	9	9	5.4	81	0.0	1.0	4.5997827456407516e-10	0.5000000306764186	-0.09907807702887528	0.510843177759976	-0.0821166171666656	0.6481383841287388	0.6055866008710611	0.5543054329319477	0	1.0	0.0
7136	0.0024194584362238172	0.00041201152919223387	0.0004119854983251952	0.9916795058433656	None	0	0	0.25	1	1.0	3	1.0	1.0	4	3	0	0	0	0.2	1	5	0.3333333333333333	5	0.0	0	-0.25875766329194116	0.6164833439103491	-0.05156641079660125	0.6558570088815127	-0.12249373182217486	0.5851732755125529	0.7364972439516045	0.619602244371927	0	1.0	0.0
2809	None	None	None	None	None	0	0	0.05555555555555555	3	0.9493670886075949	75	1.0	0.08860759493670886	8	7	72	0	0	1.0	9	9	5.4	81	0.0	1.0	0.14216653916157534	0.9916907580960823	8.08422583282944e-05	0.5017851743547123	4.078752625951297e-17	0.5000004441363479	0.7266979641255151	0.8315139544084	0	1.0	0.0
5008	None	None	None	None	None	0	0	0.16666666666666666	9	0.810126582278481	64	1.0	0.20253164556962025	22	16	58	0	0	1.0	9	9	5.4	81	0.0	1.0	0.08033170356912842	0.6089321841376035	0.005697147052891434	0.5765723457011663	0.07667230328963905	0.6087095751683644	0.60623173114553	0.598161798360437	0	1.0	0.0
4665	1.8298981444938882e-07	1.6532914781475463e-07	1.3623811441183528e-07	0.9999660771269419	None	0	0	0.125	4	0.8666666666666667	39	0.6527777777777778	0	0	0	46	9	0	0.8888888888888888	8	9	3.1333333333333333	47	0.09375	0.5853658536585366	0	0	0	0	0	0	0	0	0	0	0
2060	None	None	None	None	None	0.5	1	0.6666666666666666	4	0.5	3	0.4	0.5	7	3	0	0	0	0.8	5	4	0.5333333333333333	8	0.0	0.6666666666666666	-0.036528762094073276	0.5259656156659882	0.06281615263283297	0.6569616433243006	0.04893165328035091	0.5775319685821096	0.6205969426768464	0.587941742012494	0	1.0	0.0
5288	0.009597129574035345	0.003646340117020026	0.003572667215469803	0.9791778671689946	None	0.2	1	0.3333333333333333	4	0.8	12	0.20987654320987653	0.8	16	12	0	0	0	1.0	9	9	1.1333333333333333	17	0.0	1.0	0.3994995350999942	0.6599632801473786	-0.07650032047939732	0.6559939237001668	-0.09838154412869411	0.5042169418584309	0.9078593453308516	0.6086950727410566	0	0.0625	0.0
154	None	None	None	None	None	0	0	0	0	0	0	1.0	0	0	0	0	4	0	1.0	1	1	0.06666666666666667	1	1.0	0	0	0	0	0	0	0	0	0	0	0	0
6535	0.0	0.0	0.0	0.9999999999999998	None	0	0	0	0	0	0	1.0	0	0	0	0	4	0	1.0	1	1	0.06666666666666667	1	1.0	0	0	0	0	0	0	0	0	0	0	0	0
549	None	None	None	None	None	0.25	1	0.4	4	0.7692307692307693	10	0.23809523809523808	0.7692307692307693	14	10	0	0	0	0.7777777777777778	7	9	1.0	15	0.0	1.0	0.058768968853904056	0.6670227846060085	0.02044043618291575	0.5682030337647567	6.794336551793919e-06	0.5000476877958288	0.5724786725929139	0.5800928924511408	0	1.0	0.0
3815	4.92697844002957e-08	4.403217401276601e-08	-3.750371373216619e-09	0.9999864785838359	None	0.2	1	0.3333333333333333	4	0.8	12	0.20987654320987653	0.8	16	12	0	0	0	1.0	9	9	1.1333333333333333	17	0.0	1.0	0.056985624909251145	0.5137716183830898	0.17838713842251347	0.6134529972121538	0.00013274435285992099	0.5153034118857044	0.6771961477290991	0.5480333591925217	0	0.9375	0.0
2542	None	None	None	None	None	0.3333333333333333	1	0.5	4	0.6666666666666666	6	0.4074074074074074	0.6666666666666666	10	6	0	0	0	0.3333333333333333	3	9	0.7333333333333333	11	0.0	1.0	0.05874811786527634	0.548967648576248	0.09999337558926483	0.5000155719816576	5.633180670415456e-08	0.5000004916089786	0.6021785964871019	0.5163745337138098	0	1.0	0.0
6122	0.000821148690221106	0.00040169924054819295	-0.0002475752098776359	0.9993853283298342	None	0.2	1	0.3333333333333333	4	0.8	12	0.20987654320987653	0.8	16	12	0	0	0	1.0	9	9	1.1333333333333333	17	0.0	1.0	0.035183298630866264	0.5099659747604631	-0.04166373234116504	0.6969260828381763	0.09567387818679825	0.592514132058927	0.617686808228005	0.6024410898853193	0	0.9375	0.0
2548	None	None	None	None	None	0.07142857142857142	1	0.2903225806451613	9	0.7045454545454546	31	0.5679012345679012	0.3181818181818182	21	14	24	0	0	1.0	9	9	3.066666666666667	46	0.0	0.918918918918919	0.023180509881264248	0.5163440281346442	0.16067187502101413	0.6363901675655146	0.0271646293706568	0.600425628389533	0.6677818414336059	0.5851916781101872	0	0.5714285714285714	0.0
670	None	None	None	None	None	0	0	0	0	0	0	1.0	0	0	0	0	0	0	1.0	1	1	0.06666666666666667	1	0.0	0	0	0	0	0	0	0	0	0	0	0	0
1334	None	None	None	None	None	0	0	1.0	1	0	0	1.0	0	1	0	0	3	0	0.5	2	1	0.13333333333333333	2	1.0	0	0	0	0	0	0	0	0	0	0	0	0
2682	0.0	0.0	0.0	0.9999999999999998	None	0	0	0	0	0	0	1.0	0	0	0	0	4	0	1.0	1	1	0.06666666666666667	1	1.0	0	0	0	0	0	0	0	0	0	0	0	0
2108	None	None	None	None	None	0	0	0.0967741935483871	3	0.9090909090909091	40	0.8214285714285714	0	0	0	45	0	0	0.875	8	7	3.066666666666667	46	0.0	0.6666666666666666	0	0	0	0	0	0	0	0	0	0	0
6984	0.0014543446334732298	0.0006371337767640924	0.000540158440833359	0.9985141385875598	None	0.2	1	0.3333333333333333	4	0.8	12	0.20987654320987653	0.8	16	12	0	0	0	1.0	9	9	1.1333333333333333	17	0.0	1.0	0.09728113142059266	0.5119224714139365	-0.0993115010979876	0.5645948052118751	0.04479948376989161	0.5393439452020612	0.6926164339160185	0.5386918201387085	0	0.9375	0.0
4828	0.0007365756633881015	0.0002626706794402364	0.0002594045149623464	0.9991911390702085	None	0.25	1	0.4	4	0.7692307692307693	10	0.23809523809523808	0.7692307692307693	14	10	0	0	0	0.7777777777777778	9	7	1.0	15	0.0	1.0	7.902762784127648e-27	0.5	-0.041765275786203794	0.5447199188793833	-0.0401516903624741	0.6097498494305523	0.5779035378064621	0.551946860700007	0	0	0.0
244	None	None	None	None	None	0	0	0.07142857142857142	3	0.9344262295081968	57	0.7777777777777778	0	0	0	62	12	0	1.0	9	9	4.2	63	0.09375	0.9310344827586207	0	0	0	0	0	0	0	0	0	0	0
5088	0.0	0.0	0.0	1.0	None	0	0	0	0	0	0	1.0	0	0	0	0	0	0	1.0	1	1	0.06666666666666667	1	0.0	0	0	0	0	0	0	0	0	0	0	0	0
7381	0.006936792157733937	0.005549287059284637	-0.001268417949342719	0.9891341758231014	None	0.2	1	0.3333333333333333	4	0.8	12	0.20987654320987653	0.8	16	12	0	0	0	1.0	9	9	1.1333333333333333	17	0.0	1.0	0.09999998685102587	0.5000000855187023	0.05330478433204709	0.6523849372451271	0.15856392207549078	0.6040113483699996	0.6339972818326075	0.5867587724803555	0	1.0	0.0
1257	None	None	None	None	None	0	0	0	0	0	0	1.0	0	0	0	0	4	0	1.0	1	1	0.06666666666666667	1	1.0	0	0	0	0	0	0	0	0	0	0	0	0
1653	None	None	None	None	None	0	0	1.0	3	0.0	0	0.6666666666666666	0	3	0	0	1	0	0.6666666666666666	3	2	0.26666666666666666	4	1.0	1.0	0	0	0	0	0	0	0	0	0	0	0
6860	0.0	0.0	0.0	0.9999999999999998	None	0	0	0	0	0	0	1.0	0	0	0	0	4	0	1.0	1	1	0.06666666666666667	1	1.0	0	0	0	0	0	0	0	0	0	0	0	0
3708	0.010348610522516712	0.003324884689189489	0.0031588901902442714	0.9834634410102792	None	0.25	1	0.36363636363636365	4	0.7857142857142857	11	0.2222222222222222	0.7857142857142857	15	11	0	0	0	0.8888888888888888	9	8	1.0666666666666667	16	0.0	1.0	0.25379617876087257	0.6222095599118237	-0.057607344141032024	0.6794729533269116	0.2385176516390525	0.9999990885101017	0.8859633913238086	0.9936493307652796	0	1.0	0.0
2907	None	None	None	None	None	0.05263157894736842	1	0.36585365853658536	15	0.5423728813559322	32	0.7530864197530864	0.3389830508474576	34	20	26	3	0	1.0	9	9	4.066666666666666	61	0.07142857142857142	0.8846153846153846	0.051040046035406995	0.507587622462089	0.06823749269956783	0.5572667962069248	0.0945365152182465	0.6285417658604482	0.5451163516008263	0.5651602826686857	1.0	1.0	0.0
324	None	None	None	None	None	0	0	0.5	2	0.75	3	0.6	0.75	5	3	0	2	0	0.4	2	5	0.4	6	1.0	0	0.004302898091931809	0.5014661893942006	-0.1874142809257829	0.9976451452580082	0.09888515087554509	0.5119833259232874	0.8528725467512908	0.884345646133147	1.0	1.0	0.0
5946	0.0	0.0	0.0	0.9999999999999998	None	0	0	0	0	0	0	1.0	0	0	0	0	4	0	1.0	1	1	0.06666666666666667	1	1.0	0	0	0	0	0	0	0	0	0	0	0	0
3247	0.0004152695647739867	4.031588130260774e-06	-3.4940956101966998e-06	0.9999997823491272	None	0.2	1	0.3333333333333333	4	0.8	12	0.20987654320987653	0.8	16	12	0	0	0	1.0	9	9	1.1333333333333333	17	0.0	1.0	1.2723422638166895e-14	0.5000000011743483	1.544197147151619e-19	0.5000006574275113	-0.09889927480947777	0.5133784347597106	0.6144879652240741	0.5044606441238002	0	0.9375	0.0
5173	4.966189982411251e-07	1.0939100412631508e-07	1.0063764128899925e-07	0.99996116781321	None	0.2	1	0.3333333333333333	4	0.8	12	0.20987654320987653	0.8	16	12	0	0	0	1.0	9	9	1.1333333333333333	17	0.0	1.0	-0.03439420147305776	0.6752947810274851	0.06304918769284465	0.593393245839803	0.00495135055749009	0.5149943971500727	0.610304211998489	0.5963017928160178	0	0.9375	0.0
5314	None	None	None	None	None	0.1111111111111111	1	0.35	7	0.6296296296296297	17	0.6444444444444445	0.37037037037037035	15	10	13	5	0	0.5555555555555556	9	5	1.9333333333333333	29	0.2	0.6666666666666666	0.09999769097128589	0.5000073619584218	0.09995171425922192	0.5185258259763704	0.2258463323455501	0.568428194179819	0.6442095002820036	0.5291010550179969	0.9333333333333333	0.9333333333333333	0.0
5816	None	None	None	None	None	0.058823529411764705	1	0.3055555555555556	11	0.6538461538461539	34	0.6666666666666666	0.4230769230769231	32	22	21	1	0	1.0	9	9	3.6	54	0.027777777777777776	0.8163265306122449	0.0999976486761948	0.5000280316274771	0.0005098362965755115	0.5796516284395826	0.09676919063937672	0.7035983602608785	0.6017866202119428	0.5975617477363538	1.0	0.96875	0.0
4671	0.014422725099911755	0.012009141796875747	0.00953259890515168	0.9886062873755073	None	0.2	1	0.3333333333333333	4	0.8	12	0.20987654320987653	0.8	16	12	0	0	0	1.0	9	9	1.1333333333333333	17	0.0	1.0	0.09987290155487823	0.5003813005439609	0.021888452698447705	0.6571547844221486	0.14506887791295656	0.6239865121305955	0.6285129371081187	0.5953731695131261	0	1.0	0.0
2727	1.995483396353285e-05	1.641744655768724e-05	3.0567392691271773e-06	0.9985754086210418	None	0	0	0.5	2	0.75	3	0.5	0.25	2	1	3	8	0	0.75	4	3	0.4	6	0.8888888888888888	0	0.05595502062675012	0.5244904942677884	-0.07733001723021997	0.5348931201082414	0.1120334227940177	0.5295102500326779	0.6892950416595317	0.5296334389114851	1.0	1.0	0.3717266799650647
4935	None	None	None	None	None	0	0	0.35	7	0.5714285714285714	16	0.625	0.35714285714285715	14	10	15	9	0	0.75	6	8	2.0	30	0.3	0.5833333333333334	0.2868175051311982	0.6802884387510556	-0.06371142455982204	0.694115620752797	0.07246399894757242	0.5840532837098581	0.7683782906653537	0.6542985096731307	1.0	1.0	0.0
3264	0.00023787038466403128	5.390162519188461e-06	5.389669428209536e-06	0.9997305830232304	None	0.2	1	0.3333333333333333	4	0.8	12	0.20987654320987653	0.8	16	12	0	0	0	1.0	9	9	1.1333333333333333	17	0.0	1.0	0.0770792566762382	0.5705559406960531	0.21180157627763277	0.5682271541083157	0.027733777911328007	0.5070506147812284	0.6872695384717988	0.5487567126786258	0	1.0	0.0
4289	0.0029990754328644725	0.0012082738681239579	0.0007396381167712229	0.999098860901886	None	0.2	1	0.3333333333333333	4	0.8	12	0.20987654320987653	0.8	16	12	0	0	0	1.0	9	9	1.1333333333333333	17	0.0	1.0	7.902762784127648e-27	0.5	-0.030719055327783552	0.6903637863866764	0.18067297949079553	0.5821502506409713	0.7359521315990685	0.5933445713249854	0	1.0	0.0
2817	0.0005757980294051507	0.00010402547742559263	2.0512513882379655e-05	0.9995981819614315	None	0.5	1	0.6666666666666666	4	0.5	3	0.5	0.3333333333333333	6	2	1	0	0	1.0	4	4	0.5333333333333333	8	0.0	0.5	-0.0730488295731427	0.6302592238376254	0.0016401419941025164	0.5439239074037578	0.0999957080746684	0.5000168848353872	0.6702300119009446	0.5588547531837544	0	1.0	0.0
1676	None	None	None	None	None	0	0	0	0	0	0	1.0	0	0	0	0	0	0	1.0	1	1	0.06666666666666667	1	0.0	0	0	0	0	0	0	0	0	0	0	0	0
854	None	None	None	None	None	0	0	0	0	0	0	1.0	0	0	0	0	1	0	1.0	1	1	0.06666666666666667	1	0.25	0	0	0	0	0	0	0	0	0	0	0	0
1556	None	None	None	None	None	0	0	0	0	0	0	1.0	0	0	0	0	0	0	1.0	1	1	0.06666666666666667	1	0.0	0	0	0	0	0	0	0	0	0	0	0	0
7428	0.013674446225719158	0.012015470630075423	0.009175589063342591	0.9888849983344405	None	0.2	1	0.3333333333333333	4	0.8	12	0.20987654320987653	0.8	16	12	0	0	0	1.0	9	9	1.1333333333333333	17	0.0	1.0	0.09987290155487823	0.5003813005439609	0.021888452698447705	0.6571547844221486	0.14506887791295656	0.6239865121305955	0.6285129371081187	0.5953731695131261	0	1.0	0.0
4048	None	None	None	None	None	0	0	0.07547169811320754	4	0.922077922077922	71	0.9753086419753086	0.012987012987012988	4	1	74	0	0	1.0	9	9	5.266666666666667	79	0.0	0.9714285714285714	-0.021735122935229396	0.6793052223497981	0.10194724045651375	0.5471779730924623	0.08600000864095084	0.5380120512590268	0.6277649858738512	0.5900243255871118	0	0	0.0
2838	0.0	0.0	0.0	1.0	None	0	0	0	0	0	0	1.0	0	0	0	0	0	0	1.0	1	1	0.06666666666666667	1	0.0	0	0	0	0	0	0	0	0	0	0	0	0
709	None	None	None	None	None	0	0	0	0	0	0	1.0	0	0	0	0	4	0	1.0	1	1	0.06666666666666667	1	1.0	0	0	0	0	0	0	0	0	0	0	0	0
2337	None	None	None	None	None	0.2	1	0.3333333333333333	4	0.8	12	0.20987654320987653	0.8	16	12	0	0	0	1.0	9	9	1.1333333333333333	17	0.0	1.0	-0.045077043352017024	0.5343183202545204	0.0007333315118127788	0.5719464904062269	0.08532479616319445	0.571554137654365	0.6280629114596935	0.5593424452844518	0	0.3125	0.0
4152	0.00011843196555203621	4.397471609803764e-06	-3.5404655088338735e-06	0.9999998600445726	None	0.2	1	0.3333333333333333	4	0.8	12	0.20987654320987653	0.8	16	12	0	0	0	1.0	9	9	1.1333333333333333	17	0.0	1.0	0.38543698099549595	0.6668205785475461	-0.049902407883696674	0.6737703005420017	0.10272795895361075	0.8395793605837993	0.8654159650721595	0.7358954498983101	0	1.0	0.0
5239	9.30281773797203e-08	8.687803494924724e-08	8.498743976706148e-08	0.999984143123144	None	0	0	0.2	4	0.7857142857142857	22	0.5357142857142857	0	0	0	29	20	0	0.875	8	7	2.0	30	0.3225806451612903	0.72	0	0	0	0	0	0	0	0	0	0	0
6659	7.265510951105658e-05	3.0009914202634675e-07	-2.8889236217630036e-07	0.999995017573119	None	0.3333333333333333	1	0.4444444444444444	4	0.7272727272727273	8	0.2708333333333333	0.7272727272727273	12	8	0	0	0	0.75	6	8	0.8666666666666667	13	0.0	0.8571428571428571	0.08479604280052774	0.5476793625760812	0.09183940913166969	0.5371256745448105	0.017799752280592867	0.5779090296188629	0.5602530696398881	0.554307485811218	0	0.9166666666666666	0.0
2600	0.0	0.0	0.0	0.9999999999999998	None	0	0	0	0	0	0	1.0	0	0	0	0	4	0	1.0	1	1	0.06666666666666667	1	1.0	0	0	0	0	0	0	0	0	0	0	0	0
2519	None	None	None	None	None	0	0	0	0	0	0	1.0	0	0	0	0	4	0	1.0	1	1	0.06666666666666667	1	1.0	0	0	0	0	0	0	0	0	0	0	0	0
3759	6.9129831430341094e-09	6.723312262734753e-09	4.754099693000401e-09	0.9999997473058965	None	0	0	0	0	0	0	1.0	0	0	0	0	2	0	1.0	1	1	0.06666666666666667	1	0.5	0	0	0	0	0	0	0	0	0	0	0	0
486	None	None	None	None	None	0	0	0	0	0	0	1.0	0	0	0	0	4	0	1.0	1	1	0.06666666666666667	1	1.0	0	0	0	0	0	0	0	0	0	0	0	0
1892	None	None	None	None	None	0	0	0.6666666666666666	4	0.2857142857142857	2	0.5625	0	0	0	8	13	0	1.0	4	4	0.6	9	0.65	0.4	0	0	0	0	0	0	0	0	0	0	0
852	None	None	None	None	None	0	0	0.6	3	0.6	3	0.4666666666666667	0.6	6	3	0	0	0	0.6	3	5	0.4666666666666667	7	0.0	1.0	2.6117949453827776e-08	0.5000003422835241	-0.04205991620673494	0.5040348580490273	-0.20281632243972186	0.659366389334474	0.7049007908312939	0.5561466216256726	0	1.0	0.0
5506	0.0	0.0	0.0	1.0	None	0	0	0	0	0	0	1.0	0	0	0	0	0	0	1.0	1	1	0.06666666666666667	1	0.0	0	0	0	0	0	0	0	0	0	0	0	0
7335	0.014395843110106249	0.011986930204654968	0.009496931281466212	0.9886629083836773	None	0.2	1	0.3333333333333333	4	0.8	12	0.20987654320987653	0.8	16	12	0	0	0	1.0	9	9	1.1333333333333333	17	0.0	1.0	0.09987290155487823	0.5003813005439609	0.021888452698447705	0.6571547844221486	0.14506887791295656	0.6239865121305955	0.6285129371081187	0.5953731695131261	0	1.0	0.0
2983	0.0032567460679743658	0.00017619800946947094	-0.0001718155859890328	0.9964554414175052	None	0	0	0.3333333333333333	2	0.8571428571428571	6	0.36	0.8571428571428571	8	6	0	2	0	1.0	5	5	0.6	9	1.0	0	0.006199169618592543	0.508358951019732	0.011410545159014986	0.5753632803049658	-0.050719962617225625	0.9997906356265638	0.6086090553838415	0.9496045073440293	0.875	1.0	0.0
6138	3.884199008758727e-09	3.5858297285561534e-09	1.9461737873147408e-10	0.999999864614376	None	0	0	0	0	0	0	1.0	0	0	0	0	1	0	1.0	1	1	0.06666666666666667	1	0.25	0	0	0	0	0	0	0	0	0	0	0	0
4609	0.0	0.0	0.0	1.0	None	0	0	0	0	0	0	1.0	0	0	0	0	0	0	1.0	1	1	0.06666666666666667	1	0.0	0	0	0	0	0	0	0	0	0	0	0	0
5696	0.0006032774468191848	0.00021998208202097776	-9.034011296518207e-05	0.9995140704873418	None	0.2	1	0.3333333333333333	4	0.8	12	0.20987654320987653	0.8	16	12	0	0	0	1.0	9	9	1.1333333333333333	17	0.0	1.0	0.05690084520816371	0.5621321872488974	0.09694685255013555	0.5224945484278126	0.05450024085243442	0.5798997689650335	0.5687705920727425	0.5549620799955348	0	0.9375	0.0
6814	0.01722995988795789	0.01481843149862084	0.014384600017547263	0.9883235082979663	None	0.2	1	0.3333333333333333	4	0.8	12	0.20987654320987653	0.8	16	12	0	0	0	1.0	9	9	1.1333333333333333	17	0.0	1.0	0.09973720846985039	0.5056716157654573	-0.020787237894818962	0.6818733302118988	0.3284841384722651	0.6029611426476488	0.8016842894338526	0.5989199147381117	0	0.9375	0.0
7031	0.014090854083284131	0.01176856295413274	0.009088776087500635	0.9887329087816686	None	0.2	1	0.3333333333333333	4	0.8	12	0.20987654320987653	0.8	16	12	0	0	0	1.0	9	9	1.1333333333333333	17	0.0	1.0	0.09987290155487823	0.5003813005439609	0.021888452698447705	0.6571547844221486	0.14506887791295656	0.6239865121305955	0.6285129371081187	0.5953731695131261	0	1.0	0.0
1516	None	None	None	None	None	0	0	0.15789473684210525	3	0.8461538461538461	22	0.9333333333333333	0	0	0	27	0	0	0.8333333333333334	5	6	1.8666666666666667	28	0.0	1.0	0	0	0	0	0	0	0	0	0	0	0
4120	0.00019324349906810746	1.9079640178087437e-06	-1.906890186528547e-06	0.9997974521993822	None	0	0	0.2037037037037037	11	0.7468354430379747	59	1.0	0.22784810126582278	27	18	53	0	0	1.0	9	9	5.4	81	0.0	1.0	-0.09999999999999985	0.5000000000000009	0.00937248007505376	0.6741246035070857	0.11309516955984748	0.6599895259725506	0.7225731258524389	0.6138162853375335	0	1.0	0.0
4873	0.00309297514078544	0.0015960751368549232	-0.0006442194045770452	0.9960761453933328	None	0.2	1	0.3333333333333333	4	0.8	12	0.20987654320987653	0.8	16	12	0	0	0	1.0	9	9	1.1333333333333333	17	0.0	1.0	0.09956709606066602	0.501119085722208	0.08238573299411944	0.6025678576531931	0.020129916507672423	0.6853958633506136	0.6279427992694007	0.59863431003325	0	1.0	0.0
6081	9.082528993273171e-05	6.374967517449283e-05	-3.0902131065824025e-06	0.9999951368995685	None	0	0	0.25	1	1.0	3	1.0	1.0	4	3	0	0	0	0.2	5	1	0.3333333333333333	5	0.0	0	0.2653936062194628	0.5279498836713102	-0.23367244696339773	0.9028684638705337	1.5253834270772546	0.9999429664184225	0.9995179433616439	0.98266850982228	0	0.5	0.0
2700	None	None	None	None	None	0	0	0.2037037037037037	11	0.759493670886076	60	1.0	0.5443037974683544	52	43	28	0	0	1.0	9	9	5.4	81	0.0	1.0	0.00034205247119171685	0.5018190718863031	-0.14083820135816832	0.9999999999756861	-0.0030747782966198648	0.6681192131755886	0.7223996986507316	0.9997711726127377	0	0	0.0
1305	None	None	None	None	None	0	0	0	0	0	0	1.0	0	0	0	0	0	0	1.0	1	1	0.06666666666666667	1	0.0	0	0	0	0	0	0	0	0	0	0	0	0
5325	None	None	None	None	None	0	0	0.23684210526315788	9	0.7454545454545455	41	0.7037037037037037	0.6181818181818182	42	34	14	0	0	1.0	9	9	3.8	57	0.0	0.8333333333333334	0.09999745933675744	0.5000241730639329	0.005973873400240228	0.601932990923632	0.16380571163217378	0.642907393884095	0.6336795349186136	0.5827021680368474	0	0.9761904761904762	0.0
7488	0.006333160554460197	0.0014519615444636	0.0007357753688660351	0.9980943463680167	None	0.2	1	0.3333333333333333	4	0.8	12	0.20987654320987653	0.8	16	12	0	0	0	1.0	9	9	1.1333333333333333	17	0.0	1.0	0.09954200653747372	0.5082439303436445	0.2256823504354712	0.6678777903022339	0.2878942794136865	0.6545923729808736	0.7026086609358257	0.6122918367613862	0	1.0	0.0
7483	0.0005051547014875154	4.717637686845407e-06	-4.567329019600446e-06	0.9999965046949705	None	0.25	1	0.4	4	0.75	9	0.25925925925925924	0.75	13	9	0	0	0	0.6666666666666666	6	9	0.9333333333333333	14	0.0	1.0	0.0999731543849693	0.500147884146953	0.06676835227853094	0.5825457273507525	0.2184324951460636	0.5898619358683085	0.6572363834104336	0.5578414586076382	0	0.3076923076923077	0.0
7326	0.0028668434223673043	0.0005813044385972672	2.8971214454672954e-05	0.9962746052003092	None	0.2	1	0.3333333333333333	4	0.8	12	0.20987654320987653	0.8	16	12	0	0	0	1.0	9	9	1.1333333333333333	17	0.0	1.0	-0.03533355973672907	0.6570697821662823	0.02284482319862141	0.6022598324362644	0.14736709343212717	0.6206108592542086	0.6849777330181054	0.6269369087201904	0	1.0	0.0
7396	0.014383513074836912	0.01198326432022919	0.009486923296470107	0.9886029281880787	None	0.2	1	0.3333333333333333	4	0.8	12	0.20987654320987653	0.8	16	12	0	0	0	1.0	9	9	1.1333333333333333	17	0.0	1.0	0.09987290155487823	0.5003813005439609	0.021888452698447705	0.6571547844221486	0.14506887791295656	0.6239865121305955	0.6285129371081187	0.5953731695131261	0	1.0	0.0
7197	0.014293974733113616	0.01191021973647544	0.009447702992253547	0.988584441828647	None	0.2	1	0.3333333333333333	4	0.8	12	0.20987654320987653	0.8	16	12	0	0	0	1.0	9	9	1.1333333333333333	17	0.0	1.0	0.09987290155487823	0.5003813005439609	0.021888452698447705	0.6571547844221486	0.14506887791295656	0.6239865121305955	0.6285129371081187	0.5953731695131261	0	1.0	0.0
103	None	None	None	None	None	0	0	0.4	2	0.8	4	0.4666666666666667	0.8	6	4	0	2	0	0.6	3	5	0.4666666666666667	7	1.0	0	0.12360127559314515	0.7039026290069392	0.09785490225326356	0.5047288493950063	0.013170493783749326	0.659621705953923	0.6701789817588454	0.6260930821814076	1.0	1.0	0.0
91	None	None	None	None	None	0	0	0.75	3	0.3333333333333333	1	0.625	0.3333333333333333	4	1	0	1	0	0.5	4	2	0.3333333333333333	5	1.0	0.6666666666666666	-0.0643442895643821	0.5273944178341944	0.09934679267534204	0.529430888968777	0.07053733497777101	0.5645279126757736	0.6701256591185664	0.5405032579946863	1.0	1.0	0.0
5276	0.013894039019003882	0.00755190450710888	0.007270342599227767	0.9662512751872746	None	0.2	1	0.3333333333333333	4	0.8	12	0.20987654320987653	0.8	16	12	0	0	0	1.0	9	9	1.1333333333333333	17	0.0	1.0	0.44697490359373937	0.6665684492130044	0.02390683600736302	0.6654882416613604	0.11862902459881357	0.5769887311463299	0.8614731769527189	0.6372988228376492	0	0.9375	0.0
1801	None	None	None	None	None	0	0	0.3	6	0.6296296296296297	17	0.4603174603174603	0.1111111111111111	6	3	22	4	0	0.7777777777777778	7	9	1.9333333333333333	29	0.08888888888888889	0.6	0.09840185749156972	0.5423191140284018	0.2034300490674795	0.555956327786893	0.09991460520533926	0.5012227742779796	0.6236936181271243	0.5332293102909932	0.0	0	0.0
6887	0.0	0.0	0.0	1.0	None	0	0	0	0	0	0	1.0	0	0	0	0	0	0	1.0	1	1	0.06666666666666667	1	0.0	0	0	0	0	0	0	0	0	0	0	0	0
628	None	None	None	None	None	0.2	1	0.3333333333333333	4	0.8	12	0.20987654320987653	0.8	16	12	0	0	0	1.0	9	9	1.1333333333333333	17	0.0	1.0	0.00022530038170076255	0.5007728192502953	-0.09999096568286996	0.5000485299920687	0.21706069350758983	0.6262749830865056	0.7896306919224574	0.5431883304429979	0	1.0	0.0
2708	0.0	0.0	0.0	0.9999999999999998	None	0	0	0	0	0	0	1.0	0	0	0	0	4	0	1.0	1	1	0.06666666666666667	1	1.0	0	0	0	0	0	0	0	0	0	0	0	0
1383	None	None	None	None	None	0	0	0.6	3	0.4	2	0.7	0.4	4	2	2	0	0	0.4	5	2	0.4666666666666667	7	0.0	0	0.08022930129612278	0.5313321887606046	0.03655704145077647	0.5523859607658674	0.025050109269957998	0.5273061277995882	0.5664828280674558	0.5370272686865197	0	0	0.0
3206	0.0002524916032920052	1.1650881391226694e-06	-4.6848945522766897e-07	0.9999964327111099	None	0.25	1	0.4	4	0.75	9	0.25925925925925924	0.75	13	9	0	0	0	0.6666666666666666	6	9	0.9333333333333333	14	0.0	1.0	0.07843804754689686	0.662751490260551	0.08906408060138842	0.5977681609755492	0.03427237747366062	0.6591332632065788	0.6203219838693892	0.6403912849711463	0	0	0.0
5669	0.010211357619291518	0.00284770796952741	0.002812600711660303	0.9788551785492674	None	0.2	1	0.3333333333333333	4	0.8	12	0.20987654320987653	0.8	16	12	0	0	0	1.0	9	9	1.1333333333333333	17	0.0	1.0	0.3994995350999942	0.6599632801473786	-0.07650032047939732	0.6559939237001668	-0.09838154412869411	0.5042169418584309	0.9078593453308516	0.6086950727410566	0	0.0625	0.0
1931	None	None	None	None	None	0.2	1	0.3333333333333333	4	0.8	12	0.20987654320987653	0.8	16	12	0	0	0	1.0	9	9	1.1333333333333333	17	0.0	1.0	0.00428761132073348	0.6441038528740012	-0.03981297112548484	0.6791537007807963	0.0999527343952965	0.5000922566918075	0.6719373630998257	0.6101220085977642	0	1.0	0.0
3366	0.0021534030441764038	0.00021127548464866836	0.00017321571469682998	0.9983253774172827	None	0.3333333333333333	1	0.5	4	0.6666666666666666	6	0.3055555555555556	0.6666666666666666	10	6	0	0	0	1.0	6	6	0.7333333333333333	11	0.0	0.4	-0.0999999732347608	0.5000003577613027	5.027823727585736e-13	0.5000000719343078	0.09981788170833965	0.5050766893025779	0.693334065896994	0.5016924246907375	0	1.0	0.0
3933	0.01004287707612277	0.007192338306522997	0.000595367372492402	0.9886886822871994	None	0.2	1	0.3333333333333333	4	0.8	12	0.20987654320987653	0.8	16	12	0	0	0	1.0	9	9	1.1333333333333333	17	0.0	1.0	-0.09999999984692444	0.5000000498453581	-0.06192205541537239	0.9470562503491842	-0.09999998653165168	0.500000238388975	0.5559935335873654	0.7233973267145376	0	1.0	0.0
3720	0.007218131172249134	0.001598266109183186	-0.0014383473571957883	0.9936463347227872	None	0	0	0.3333333333333333	3	0.8181818181818182	9	0.28888888888888886	0.8181818181818182	12	9	0	0	0	0.5555555555555556	5	9	0.8666666666666667	13	0.0	1.0	-0.0999999999791786	0.5000001739812954	0.08609145974964955	0.6328282225248859	0.020863002883012485	0.6800294819274428	0.6900662503509856	0.6065323157548923	0	1.0	0.0
4374	0.0003376991982900108	3.285493830056126e-06	2.380855897506387e-06	0.9999850954397224	None	0.047619047619047616	1	0.28888888888888886	13	0.6461538461538462	42	0.8271604938271605	0.13846153846153847	19	9	47	0	0	1.0	9	9	4.466666666666667	67	0.0	0.8666666666666667	0.0047484677576512275	0.6509870139720803	0.00749182494902233	0.6023094513196869	0.18297953541249182	0.7135090211214923	0.7113396181752358	0.6570830029738187	0	0	0.0
2274	None	None	None	None	None	0.3333333333333333	1	0.4444444444444444	4	0.7272727272727273	8	0.2653061224489796	0.7272727272727273	12	8	0	0	0	1.0	7	7	0.8666666666666667	13	0.0	0.6666666666666666	0.07907002044888978	0.6638459335243216	0.0393726777680168	0.501222843275355	0.0669632233891596	0.5549632875629881	0.5565380273620212	0.5749408976750078	0	1.0	0.0
104	None	None	None	None	None	0.10526315789473684	2	0.24390243902439024	10	0.7288135593220338	43	0.7530864197530864	0.3220338983050847	29	19	31	0	0	1.0	9	9	4.066666666666666	61	0.0	0.9615384615384616	0.013046320535407056	0.6837627614082983	0.08720249345543109	0.5325989399524585	-0.14824622927466108	0.9999981980979175	0.8446181802714643	0.9910707638687201	0	1.0	0.0
6685	None	None	None	None	None	0.15	3	0.38095238095238093	16	0.5666666666666667	34	0.7654320987654321	0.4666666666666667	42	28	19	0	0	1.0	9	9	4.133333333333334	62	0.0	0.9433962264150944	-0.053856842482033304	0.6462956791132728	0.0999559846162576	0.5060038416275631	0.14958207996323727	0.6962926232114038	0.6845553617405261	0.6190471642077149	0	0.4523809523809524	0.0
3525	0.002147142562301056	0.0004423488473308503	-0.0002291587129893223	0.998831530168979	None	0.047619047619047616	1	0.36363636363636365	16	0.546875	35	0.8148148148148148	0.390625	40	25	25	0	0	1.0	9	9	4.4	66	0.0	0.8421052631578947	0.0634495324600374	0.5281851532720343	-0.06550466719963494	0.989904685114938	0.20920625542128732	0.5890514361550598	0.7822747703416314	0.84371686514666	0	1.0	0.0
6964	0.014483719555229015	0.012096963646284596	0.009257630288769742	0.9886380668239318	None	0.2	1	0.3333333333333333	4	0.8	12	0.20987654320987653	0.8	16	12	0	0	0	1.0	9	9	1.1333333333333333	17	0.0	1.0	0.09987290155487823	0.5003813005439609	0.021888452698447705	0.6571547844221486	0.14506887791295656	0.6239865121305955	0.6285129371081187	0.5953731695131261	0	1.0	0.0
1834	None	None	None	None	None	0.2	1	0.3333333333333333	4	0.8	12	0.20987654320987653	0.8	16	12	0	0	0	1.0	9	9	1.1333333333333333	17	0.0	1.0	-0.04942981972871417	0.6602339604930667	-0.09999932792691897	0.5006387819476737	-0.1895454224050948	0.9998688094631903	0.6621390753835219	0.9609047224668501	0	1.0	0.0
1399	None	None	None	None	None	0.2	1	0.3333333333333333	4	0.8	12	0.20987654320987653	0.8	16	12	0	0	0	1.0	9	9	1.1333333333333333	17	0.0	1.0	-0.09999980210836538	0.5000096340022083	-0.02362164038003739	0.6496306526428319	-0.05802856423100178	0.532182633611541	0.5791764642706703	0.5618781133978903	0	0.375	0.0
6871	0.06711777642837025	0.0034037411888071275	-0.0022552485525047994	0.9954719498448331	None	0	0	0.2727272727272727	3	0.7142857142857143	10	0.35555555555555557	0.7142857142857143	13	10	2	0	0	0.5555555555555556	5	9	1.0666666666666667	16	0.0	0.7272727272727273	0.09999930089487967	0.5000177025419967	0.09993881989810172	0.5020626753820749	0.14567707299633254	0.5839405525492287	0.5536558827034053	0.5289087716625219	0	0.38461538461538464	0.0
4337	0.001846114517169419	0.0005011156982667085	0.0004500677316986729	0.9957426298817829	None	0.25	1	0.4	4	0.7692307692307693	10	0.23809523809523808	0.7692307692307693	14	10	0	0	0	0.7777777777777778	7	9	1.0	15	0.0	1.0	0.09886151615976671	0.5049355746913337	0.1737105958492019	0.6704293468256795	-0.010230723294044593	0.6575821300568495	0.6689844821474655	0.6132046007955337	0	0.7857142857142857	0.0
1900	None	None	None	None	None	0	0	0.5	4	0.4444444444444444	4	0.36666666666666664	0.2222222222222222	4	2	6	9	0	0.8333333333333334	6	5	0.7333333333333333	11	0.6428571428571429	0	0.08672064184720223	0.5147746101153678	0.16404288275015946	0.6464889580123152	-0.0040715048663530025	0.6441874115813061	0.6910762444328884	0.6031914842306306	1.0	1.0	0.03143145694703033
1313	None	None	None	None	None	0	0	0.17391304347826086	4	0.8125	26	0.6071428571428571	0.03125	2	1	31	16	0	0.875	8	7	2.2666666666666666	34	0.24615384615384617	0.5806451612903226	0.07191390456102946	0.510096705404395	0.033632739377669627	0.5257759034182544	-0.03750411192600077	0.5308164994941699	0.6118653837744635	0.5222361433945012	1.0	1.0	0.5604961890466902
599	None	None	None	None	None	0.08333333333333333	1	0.37037037037037035	10	0.6052631578947368	23	0.49382716049382713	0.34210526315789475	20	13	19	0	0	1.0	9	9	2.6666666666666665	40	0.0	0.7096774193548387	4.574841836085757e-05	0.5002212411005826	0.09519184074170035	0.6331076367954354	-0.030826864728299097	0.6870920772133927	0.6495844243565966	0.6092923800773096	0	1.0	0.0
2475	None	None	None	None	None	0.3333333333333333	1	0.375	3	0.6666666666666666	6	0.44	0.3333333333333333	5	3	5	2	0	1.0	5	5	0.7333333333333333	11	0.16666666666666666	0	-0.028535376617155012	0.6624283993384887	0.09977355141400775	0.5001798431058242	-0.09731505076105838	0.5062352266892276	0.6994718701160343	0.5580533688054161	0.0	0	0.0
6880	0.003792897600128163	0.002763325434620097	-0.00043633864258742975	0.9957787234305038	None	0.25	1	0.36363636363636365	4	0.7857142857142857	11	0.2222222222222222	0.7857142857142857	15	11	0	0	0	0.8888888888888888	9	8	1.0666666666666667	16	0.0	1.0	0.09888896460539083	0.5030446733104695	0.09976382370672024	0.5010911951872455	-0.06442443221485042	0.6646454334186275	0.6843869646769029	0.5581201680495277	0	1.0	0.0
1085	None	None	None	None	None	0.25	1	0.36363636363636365	4	0.7857142857142857	11	0.2222222222222222	0.7857142857142857	15	11	0	0	0	0.8888888888888888	9	8	1.0666666666666667	16	0.0	1.0	0.09985273879626638	0.5009927154211746	-0.04858906084969579	0.5118728781071163	0.06140597287297258	0.5167855580998094	0.6529628854852748	0.509885276859918	0	1.0	0.0
1696	None	None	None	None	None	0.043478260869565216	1	0.20833333333333334	10	0.782608695652174	54	0.8765432098765432	0.5942028985507246	50	41	20	0	0	1.0	9	9	4.733333333333333	71	0.0	0.9032258064516129	-0.08453683707995628	0.5645740151586158	-0.057125711052752305	0.9997996309347563	0.09999958951094853	0.500167882263012	0.7209672519441539	0.9490776707042483	0	0.06	0.0
2601	None	None	None	None	None	0.07142857142857142	1	0.3	9	0.6976744186046512	30	0.5555555555555556	0.6046511627906976	35	26	9	0	0	1.0	9	9	3.0	45	0.0	0.6666666666666666	-0.08761134080222109	0.5925999897325254	0.023305116734724206	0.5892501631121931	3.0458298729184216e-14	0.5000000002057133	0.6103266778130524	0.560993930947231	0	0.2857142857142857	0.0
2084	None	None	None	None	None	0.0625	1	0.3235294117647059	11	0.6530612244897959	32	0.6296296296296297	0.5306122448979592	36	26	14	0	0	1.0	9	9	3.4	51	0.0	0.6666666666666666	0.02277588327330667	0.5896166208487863	0.09984978547672027	0.5010702220706441	0.03574043183911118	0.5173960932629534	0.583565578419592	0.5362922376499889	0	0.05555555555555555	0.0
1908	None	None	None	None	None	0.15789473684210525	3	0.43902439024390244	18	0.4915254237288136	29	0.7530864197530864	0.4406779661016949	43	26	17	0	0	1.0	9	9	4.066666666666666	61	0.0	0.8518518518518519	-0.05583946922779134	0.6728880409063215	0.08561391892040775	0.572924332570968	0.11760099483907142	0.9454060876317605	0.6806790845815109	0.7839643932611954	0	0.18604651162790697	0.0
1178	None	None	None	None	None	0	0	0	0	0	0	1.0	0	0	0	0	0	0	1.0	1	1	0.06666666666666667	1	0.0	0	0	0	0	0	0	0	0	0	0	0	0
2003	None	None	None	None	None	0	0	0	0	0	0	1.0	0	0	0	0	0	0	1.0	1	1	0.06666666666666667	1	0.0	0	0	0	0	0	0	0	0	0	0	0	0
4180	0.00015267229028049763	2.453706396576702e-06	-2.252001195159284e-06	0.9999973337352895	None	0.25	1	0.4	4	0.7692307692307693	10	0.23809523809523808	0.7692307692307693	14	10	0	0	0	0.7777777777777778	9	7	1.0	15	0.0	1.0	0.3248065263827194	0.6565544395783811	0.019803023649587016	0.5686071282946182	-0.09949418158441888	0.5010428958828969	0.852601583004779	0.5767484936070207	0	0.14285714285714285	0.0
446	None	None	None	None	None	0.06666666666666667	1	0.21212121212121213	7	0.8085106382978723	38	0.6049382716049383	0.23404255319148937	16	11	32	0	0	1.0	9	9	3.2666666666666666	49	0.0	1.0	0.3763040347524768	0.8916798885564575	-0.09997034789521901	0.5002315880579855	0.09035127952052986	0.5144071750188368	0.8766484203723144	0.6730903616266313	0	0.9375	0.0
2375	None	None	None	None	None	0	0	0	0	0	0	1.0	0	0	0	0	4	0	1.0	1	1	0.06666666666666667	1	1.0	0	0	0	0	0	0	0	0	0	0	0	0
5515	3.774039625452749e-09	3.892246424065694e-09	-3.838640185898835e-09	0.9999998720868938	None	0	0	0	0	0	0	1.0	0	0	0	0	3	0	1.0	1	1	0.06666666666666667	1	0.75	0	0	0	0	0	0	0	0	0	0	0	0
3786	0.0018931001900257681	0.00014700399262699667	0.00013520441676240013	0.9984705016449412	None	0.2	1	0.3333333333333333	4	0.8	12	0.20987654320987653	0.8	16	12	0	0	0	1.0	9	9	1.1333333333333333	17	0.0	1.0	0.03777687478171786	0.558544587181513	-0.00977477604547487	0.6629572443205785	-0.09948286330429736	0.5007368163921969	0.6595879994109943	0.5756403629262247	0	0.9375	0.0
5132	0.013353191693439159	0.00752765784992928	0.007276157058067619	0.9661455830170823	None	0.2	1	0.3333333333333333	4	0.8	12	0.20987654320987653	0.8	16	12	0	0	0	1.0	9	9	1.1333333333333333	17	0.0	1.0	0.44697490359373937	0.6665684492130044	0.02390683600736302	0.6654882416613604	0.11862902459881357	0.5769887311463299	0.8614731769527189	0.6372988228376492	0	0.9375	0.0
7373	0.001015768874204097	0.0007049290847148362	-0.0005889579294479357	0.9984007304266653	None	0.2	1	0.3333333333333333	4	0.8	12	0.20987654320987653	0.8	16	12	0	0	0	1.0	9	9	1.1333333333333333	17	0.0	1.0	-0.09650085105818855	0.5580946589666278	0.09178229607173918	0.5615985131026	0.03256647733949632	0.5171279870090815	0.6730908176749016	0.5456742938135878	0	1.0	0.0
6327	1.9253840985309477e-06	1.4435929517872897e-08	-3.743890954592869e-09	0.9999993469231471	None	0	0	1.0	1	0	0	1.0	0	1	0	0	0	0	0.5	1	2	0.13333333333333333	2	0.0	0	0	0	0	0	0	0	0	0	0	0	0
7115	0.0	0.0	0.0	1.0	None	0	0	0	0	0	0	1.0	0	0	0	0	0	0	1.0	1	1	0.06666666666666667	1	0.0	0	0	0	0	0	0	0	0	0	0	0	0
897	None	None	None	None	None	0	0	0	0	0	0	1.0	0	0	0	0	0	0	1.0	1	1	0.06666666666666667	1	0.0	0	0	0	0	0	0	0	0	0	0	0	0
5874	0.013542862744045418	0.011768176878389085	0.00921564210107764	0.9887251640279754	None	0.2	1	0.3333333333333333	4	0.8	12	0.20987654320987653	0.8	16	12	0	0	0	1.0	9	9	1.1333333333333333	17	0.0	1.0	0.09987290155487823	0.5003813005439609	0.021888452698447705	0.6571547844221486	0.14506887791295656	0.6239865121305955	0.6285129371081187	0.5953731695131261	0	1.0	0.0
7418	0.0004331768011617862	3.934127201770604e-06	-3.271666222232999e-06	0.9999999552074831	None	0.2	1	0.3333333333333333	4	0.8	12	0.20987654320987653	0.8	16	12	0	0	0	1.0	9	9	1.1333333333333333	17	0.0	1.0	0.0995373870416996	0.5018805750351987	0.07789304393844508	0.6011875872606928	0.21478201213152293	0.6155762789311156	0.6496445788233307	0.573525679171786	0	1.0	0.0
3837	0.003618955606081647	0.001227525344525486	0.0011862017052802973	0.995136999158937	None	0.2	1	0.3333333333333333	4	0.8	12	0.20987654320987653	0.8	16	12	0	0	0	1.0	9	9	1.1333333333333333	17	0.0	1.0	0.0953027388658432	0.5075517842040573	0.0999988802840706	0.5000050889232301	0.09999623528900851	0.5002053086546363	0.5054418950306001	0.5025875622677222	0	1.0	0.0
1580	None	None	None	None	None	0	0	0.25	1	1.0	3	1.0	1.0	4	3	0	0	0	0.2	1	5	0.3333333333333333	5	0.0	0	-0.04820220379017719	0.5040060625233677	6.663922285526524e-10	0.500000002465979	0.02333307668972308	0.5064515631261627	0.5739297559649431	0.5034859674892552	0	1.0	0.0
158	None	None	None	None	None	0	0	0	0	0	0	1.0	0	0	0	0	0	0	1.0	1	1	0.06666666666666667	1	0.0	0	0	0	0	0	0	0	0	0	0	0	0
396	None	None	None	None	None	0	0	0.1	3	0.9302325581395349	40	0.8333333333333334	0	0	0	44	9	0	0.6666666666666666	9	6	3.0	45	0.09782608695652174	0.9743589743589743	0	0	0	0	0	0	0	0	0	0	0
7075	0.0002718119779257413	1.4219185591147506e-05	1.0735061219081795e-05	0.9995935374065325	None	0	0	0.3333333333333333	2	0.8571428571428571	6	0.36	0.8571428571428571	8	6	0	0	0	1.0	5	5	0.6	9	0.0	0	0.0802499904749145	0.6066827221661468	-0.09770910866951213	0.5258705417229577	0.040773833369620024	0.57084716943038	0.6787414938846427	0.5680969153903483	0	1.0	0.0
1361	None	None	None	None	None	0.1	2	0.30952380952380953	13	0.65	39	0.7654320987654321	0.6166666666666667	50	37	11	0	0	1.0	9	9	4.133333333333334	62	0.0	0.9285714285714286	0.09876735276006385	0.5240284351623895	0.354134517655803	0.6948491720771073	0.04868566984098338	0.5502855866418094	0.7979288548551615	0.5923367168032573	0	0.96	0.0
400	None	None	None	None	None	0	0	0.5	3	0.6666666666666666	4	0.4	0.6666666666666666	7	4	0	1	0	0.8	4	5	0.5333333333333333	8	1.0	0.6666666666666666	0.018203482354552387	0.5160290673645379	-0.020389425046505198	0.671868344271102	0.09990321026951535	0.5000945911790897	0.6247907186655827	0.5647316766093273	1.0	1.0	0.0
1828	None	None	None	None	None	0.06666666666666667	1	0.40625	13	0.5217391304347826	24	0.6666666666666666	0.2391304347826087	23	11	24	0	0	0.8888888888888888	8	9	3.2	48	0.0	0.7906976744186046	-0.09999109206247622	0.5006718777244855	0.007251209912743371	0.6768385779354745	0.017583717487932724	0.596976528493985	0.6665030413824201	0.5934591063288676	0	0	0.0
7334	0.014086388428915863	0.011683193123179688	0.009185359590365417	0.9885729343046928	None	0.2	1	0.3333333333333333	4	0.8	12	0.20987654320987653	0.8	16	12	0	0	0	1.0	9	9	1.1333333333333333	17	0.0	1.0	0.09987290155487823	0.5003813005439609	0.021888452698447705	0.6571547844221486	0.14506887791295656	0.6239865121305955	0.6285129371081187	0.5953731695131261	0	1.0	0.0
7300	None	None	None	None	None	0	0	0.07407407407407407	4	0.9367088607594937	74	1.0	0.12658227848101267	12	10	68	0	0	1.0	9	9	5.4	81	0.0	1.0	0.03694230112788147	0.5055546273544591	0.07349405225709245	0.5817288426053315	0.045550513072245315	0.6722522560564415	0.5779770091166873	0.5882723130862179	0	1.0	0.0
2005	None	None	None	None	None	0.2	1	0.3333333333333333	4	0.8	12	0.20987654320987653	0.8	16	12	0	0	0	1.0	9	9	1.1333333333333333	17	0.0	1.0	-0.11917162744468172	0.5723576441699126	0.06526644559868484	0.5805790560804333	-0.09999972939523698	0.5000249497999301	0.6974961306618045	0.5512137249142404	0	1.0	0.0
2264	None	None	None	None	None	0	0	0	0	0	0	1.0	0	0	0	0	4	0	1.0	1	1	0.06666666666666667	1	1.0	0	0	0	0	0	0	0	0	0	0	0	0
1953	None	None	None	None	None	0.3333333333333333	1	0.5	4	0.6666666666666666	6	0.3055555555555556	0.6666666666666666	10	6	0	0	0	1.0	6	6	0.7333333333333333	11	0.0	0.4	-0.004683282335129145	0.6296999941020281	6.897318958555941e-06	0.5644963869347168	0.11160988740075865	0.5289833604982249	0.6306444960554372	0.5749659364122435	0	1.0	0.0
3173	0.02785191638438537	0.0025218568394125736	-0.0017586128154672494	0.9250452632151565	None	0.2	1	0.3333333333333333	4	0.8	12	0.20987654320987653	0.8	16	12	0	0	0	1.0	9	9	1.1333333333333333	17	0.0	1.0	0.48824960133830136	0.7035085839269859	1.3984521854029185e-18	0.5000000000025703	0.0987412032580757	0.9923215488364426	0.9147554677766625	0.8708577029867293	0	1.0	0.0
5581	1.4575547368174825e-05	8.828301610196956e-07	1.2441786888931373e-07	0.9953760762981284	None	0	0	0.13793103448275862	4	0.8536585365853658	35	0.7678571428571429	0	1	0	41	0	0	0.875	8	7	2.8666666666666667	43	0.0	0.5555555555555556	0	0	0	0	0	0	0	0	0	0	0
5773	None	None	None	None	None	0.058823529411764705	1	0.2777777777777778	10	0.7058823529411765	36	0.654320987654321	0.5098039215686274	34	26	18	1	0	1.0	9	9	3.533333333333333	53	0.03125	0.6086956521739131	0.09998556514140274	0.5004347569252686	-0.053951804089996544	0.5501744630333582	0.05134017480911941	0.6089765232812985	0.6565610291569262	0.5536367216584186	0.9411764705882353	0.8823529411764706	0.0
352	None	None	None	None	None	0	0	0	0	0	0	1.0	0	0	0	0	0	0	1.0	1	1	0.06666666666666667	1	0.0	0	0	0	0	0	0	0	0	0	0	0	0
2529	None	None	None	None	None	1.0	1	1.0	4	0.25	1	0.5	0	0	0	5	10	0	0.75	4	3	0.4	6	0.7142857142857143	1.0	0	0	0	0	0	0	0	0	0	0	0
5866	1.2117962555688803e-07	1.2021608455673918e-07	3.871904840278373e-08	0.9999826440288189	None	0	0	0.07142857142857142	3	0.9333333333333333	56	0.7654320987654321	0	0	0	61	8	0	1.0	9	9	4.133333333333334	62	0.06349206349206349	0.8070175438596491	0	0	0	0	0	0	0	0	0	0	0
3070	0.00016405592664350138	3.79603955179099e-05	-3.106751646034674e-05	0.9999956537902924	None	0	0	0.5	2	0.75	3	0.6	0.75	5	3	0	0	0	0.4	2	5	0.4	6	0.0	0	0.1053984819286357	0.6067879944708932	0.09999997213334245	0.5000000198732065	0.07003885887428225	0.5589909645069591	0.5388047783477966	0.555676368122799	0	1.0	0.0
1701	None	None	None	None	None	0	0	0.75	3	0.5	2	0.5	0.5	5	2	0	0	0	0.75	4	3	0.4	6	0.0	1.0	-0.09999999999902762	0.5000000000016976	0.01113767301931418	0.6475871882190931	-0.09996950056778009	0.5001382328430304	0.6280443461692684	0.5505766928446537	0	0	0.0
7157	0.006686871592785615	0.0010183800621759859	0.0009638492986566077	0.9938749148260451	None	0	0	0.3333333333333333	3	0.8181818181818182	9	0.28888888888888886	0.8181818181818182	12	9	0	1	0	0.5555555555555556	5	9	0.8666666666666667	13	1.0	1.0	0.08660291546124096	0.5423359620048485	0.08798574503648056	0.6179215134429473	0.12124494624827933	0.9248292879929326	0.5832077539365212	0.7414357679224216	0.9166666666666666	0.9166666666666666	0.0
4987	None	None	None	None	None	0.09090909090909091	1	0.25	6	0.7352941176470589	25	0.8	0.029411764705882353	7	1	28	0	0	0.5555555555555556	9	5	2.4	36	0.0	0.967741935483871	-0.09999999996987881	0.5000000000252038	0.09999986571332856	0.5000005664178893	-0.030991655878752467	0.5027781391048854	0.696241585750242	0.5009262436530055	0	1.0	0.0
5672	0.008345502396070131	0.0012981837014601361	0.0008993433198697275	0.9911008890688193	None	0.2	1	0.3333333333333333	4	0.8	12	0.20987654320987653	0.8	16	12	0	0	0	1.0	9	9	1.1333333333333333	17	0.0	1.0	0.09999975052757486	0.5000015831567769	-0.05745012356708579	0.6814388816324235	0.22540509153125782	0.6328138807280214	0.7203592586676906	0.6070436145534742	0	1.0	0.0
1857	None	None	None	None	None	0	0	0.04	1	1.0	35	0.8222222222222222	0	0	0	36	8	0	0.5555555555555556	5	9	2.466666666666667	37	0.10526315789473684	1.0	0	0	0	0	0	0	0	0	0	0	0
2521	None	None	None	None	None	0.2	1	0.3333333333333333	4	0.8	12	0.20987654320987653	0.8	16	12	0	0	0	1.0	9	9	1.1333333333333333	17	0.0	1.0	-0.040586497427794826	0.5522017977448624	0.033116775630010684	0.6468342104967362	-0.04994331795674331	0.5252973135864126	0.5949366882881598	0.5757456931566806	0	1.0	0.0
384	None	None	None	None	None	0.2	1	0.3333333333333333	4	0.8	12	0.20987654320987653	0.8	16	12	0	0	0	1.0	9	9	1.1333333333333333	17	0.0	1.0	0.09917754173893248	0.5073910489706087	0.10918918072963443	0.8431616449788049	-0.023885192568954255	0.6762275876637115	0.6309209245887475	0.6933864644480129	0	0.875	0.0
3369	None	None	None	None	None	0	0	0.4117647058823529	7	0.5652173913043478	13	0.5952380952380952	0.5217391304347826	17	12	7	6	0	0.8571428571428571	6	7	1.6666666666666667	25	0.46153846153846156	0.5263157894736842	0.04527906523186599	0.6317777684626573	0.0060514716184000335	0.5245709099062864	0.15235307611670756	0.5944847549622994	0.6464479943613227	0.5842512924076922	0.0	0	0.0
5585	0.0284648693725465	0.010364250780725325	0.008705195361266663	0.9698429372162977	None	0.2	1	0.3333333333333333	4	0.8	12	0.20987654320987653	0.8	16	12	0	0	0	1.0	9	9	1.1333333333333333	17	0.0	1.0	0.49626931647918837	0.6722942584868011	-0.09999605947706067	0.5070795278195879	0.13860826826902795	0.6168444352495078	0.9228918839924434	0.6005343218312226	0	1.0	0.0
5980	0.0005270313330193032	6.270872126586074e-06	-4.826484136285248e-06	0.9999960924192813	None	0	0	0.3333333333333333	3	0.8181818181818182	9	0.28888888888888886	0.8181818181818182	12	9	0	0	0	0.5555555555555556	5	9	0.8666666666666667	13	0.0	1.0	0.06460071025345822	0.5711990895675555	0.09946783118089123	0.5166796716265013	0.15277691604314123	0.9840255324784696	0.6735165406908488	0.8162857482307732	0	1.0	0.0
5194	9.634216107727239e-05	1.1064876333784821e-05	1.0400128171940543e-05	0.9958100078735798	None	0	0	0.3333333333333333	2	0.7142857142857143	5	0.6	0.2857142857142857	3	2	5	0	0	0.6	3	5	0.6	9	0.0	1.0	0.44048978657965343	0.5665551346288947	-0.05050968099185088	0.5550199905584243	0.0003350578411487511	0.5008892247220952	0.904254150139744	0.5409366173458899	0	1.0	0.0
6719	0.0	0.0	0.0	1.0	None	0	0	0	0	0	0	1.0	0	0	0	0	0	0	1.0	1	1	0.06666666666666667	1	0.0	0	0	0	0	0	0	0	0	0	0	0	0
2402	None	None	None	None	None	0	0	1.0	2	0.0	0	0.75	0	0	0	2	5	0	1.0	2	2	0.2	3	0.625	0	0	0	0	0	0	0	0	0	0	0	0
3004	None	None	None	None	None	0	0	0.16666666666666666	9	0.7974683544303798	63	1.0	0.12658227848101267	16	10	64	0	0	1.0	9	9	5.4	81	0.0	1.0	-0.06703179421484054	0.5127680861332944	-0.04592181238090406	0.932602012534671	7.902762784127648e-27	0.5	0.5738311426985899	0.7094708740273554	0	0	0.0
5538	0.00016609352544779936	0.00014947925974997218	-1.6669612085485294e-06	0.9999959048213808	None	0	0	0.25	1	1.0	3	1.0	1.0	4	3	0	0	0	0.2	5	1	0.3333333333333333	5	0.0	0	0.09978468774093621	0.5005178007875662	0.09845050928699181	0.5381446674194419	0.11970254883552275	0.5910291376241057	0.5353028701168903	0.5434872061987651	0	1.0	0.0
466	None	None	None	None	None	0.2	1	0.3333333333333333	4	0.8	12	0.20987654320987653	0.8	16	12	0	0	0	1.0	9	9	1.1333333333333333	17	0.0	1.0	-0.167653463578883	0.8278277882299722	0.09125718389336032	0.6087925857125482	0.09966716970688852	0.5020399114535676	0.7710887187805048	0.6623020333874119	0	1.0	0.0
38	None	None	None	None	None	0	0	0.5	2	0.6666666666666666	2	0.5555555555555556	0.6666666666666666	4	2	0	0	0	1.0	3	3	0.3333333333333333	5	0.0	0	-0.09998380557825721	0.500011717178437	-0.08857620572450228	0.5516751534056809	-0.09761568029350229	0.5606994963769795	0.5236909587588917	0.537553279532334	0	1.0	0.0
7235	0.0017584352783725236	4.236638755986747e-05	-7.859591897900785e-06	0.9982765022958032	None	0.25	1	0.36363636363636365	4	0.7857142857142857	11	0.2222222222222222	0.7857142857142857	15	11	0	0	0	0.8888888888888888	9	8	1.0666666666666667	16	0.0	1.0	-0.0008851352452684778	0.685982430027276	-0.09060294924180853	0.6663688103700586	0.04524262373130078	0.612662087885565	0.6601839236097279	0.6556365053174907	0	1.0	0.0
3678	0.007814265668935668	8.209423320895585e-05	-7.96709181884045e-05	0.9896307124021909	None	0.2	1	0.3333333333333333	4	0.8	12	0.20987654320987653	0.8	16	12	0	0	0	1.0	9	9	1.1333333333333333	17	0.0	1.0	0.141530195686099	0.57498323544062	-0.03245395743773674	0.6859630228971346	0.193384169910579	0.622233305322733	0.7372549650214324	0.6289047835569163	0	1.0	0.0
1797	None	None	None	None	None	0.25	1	0.6	6	0.4166666666666667	5	0.6666666666666666	0.16666666666666666	8	2	5	0	0	0.42857142857142855	7	3	0.9333333333333333	14	0.0	0.8571428571428571	0.07120336103117489	0.5771867152447766	0.09996139575004714	0.5001770830944261	2.315672310051903e-06	0.501083738960598	0.6072952241800887	0.526332151033129	0	0.625	0.0
3271	0.0019556002830098296	0.0002913852342020123	0.000286010542993478	0.9882312833835213	None	0	0	0.75	3	0.5	2	0.5	0.5	5	2	0	1	0	0.75	3	4	0.4	6	1.0	0.6666666666666666	0.46028367992272595	0.9999999874551305	0.09732289272347872	0.5166640596639948	0.3483693025152215	0.5415088641263219	0.8790436174914414	0.997854748985739	1.0	1.0	0.0
5725	0.0001198295653421939	7.80533462985947e-05	-1.1350036437089868e-06	0.9999955185240503	None	0	0	0.25	1	1.0	3	1.0	1.0	4	3	0	0	0	0.2	5	1	0.3333333333333333	5	0.0	0	0.03627443722564238	0.6727363296140663	0.021167033213385537	0.6208455727011277	0.07436412199534138	0.5929824650787796	0.5944691220250067	0.6294858055435752	0	0	0.0
4931	0.028336470659481448	0.01069007341578053	0.008904874732312737	0.9696400091413486	None	0.2	1	0.3333333333333333	4	0.8	12	0.20987654320987653	0.8	16	12	0	0	0	1.0	9	9	1.1333333333333333	17	0.0	1.0	0.49626931647918837	0.6722942584868011	-0.09999605947706067	0.5070795278195879	0.13860826826902795	0.6168444352495078	0.9228918839924434	0.6005343218312226	0	1.0	0.0
4591	0.0025485968070277677	0.0009067413282437638	-5.795645513674894e-05	0.983805532977481	None	0	0	0.2916666666666667	7	0.7058823529411765	24	0.5	0.14705882352941177	9	5	26	3	0	0.8888888888888888	9	8	2.4	36	0.057692307692307696	0.6666666666666666	0.6071110740960518	0.5882263481993146	0.1479496013837843	0.5751954577133971	-0.0998046121184317	0.5004037807253932	0.9494293451859077	0.5548890549025676	0.0	0.1111111111111111	0.0
5962	0.005529448863028655	0.0022580003775623907	-0.001589053488834251	0.995181959510472	None	0.2857142857142857	2	0.35294117647058826	6	0.7391304347826086	17	0.30864197530864196	0.7391304347826086	23	17	1	0	0	1.0	9	9	1.6666666666666667	25	0.0	1.0	0.0998837186107462	0.5045058617242679	0.09998210809424404	0.5002568981902374	0.078159873944863	0.6894335529806641	0.5256939895421052	0.5676267020654537	0	0.9130434782608695	0.0
983	None	None	None	None	None	0	0	0.5	2	0.75	3	0.6	0.75	5	3	0	0	0	0.4	2	5	0.4	6	0.0	0	0.09824721051922017	0.5057182092704281	3.9486110467235905e-05	0.5001027428007044	0.06589453646683466	0.5355589465975165	0.6009668268615479	0.5138099134221215	0	1.0	0.0
2002	None	None	None	None	None	0	0	0.11538461538461539	3	0.8888888888888888	32	0.8444444444444444	0	0	0	37	0	0	0.5555555555555556	9	5	2.533333333333333	38	0.0	0.9696969696969697	0	0	0	0	0	0	0	0	0	0	0
1426	None	None	None	None	None	0	0	0	0	0	0	1.0	0	0	0	0	4	0	1.0	1	1	0.06666666666666667	1	1.0	0	0	0	0	0	0	0	0	0	0	0	0
3431	0.00731200487947194	0.00076829287047611	0.0007682450493981675	0.9984183203922832	None	0.07142857142857142	1	0.3870967741935484	12	0.5227272727272727	23	0.7301587301587301	0.38636363636363635	28	17	17	4	0	0.7777777777777778	7	9	3.066666666666667	46	0.14814814814814814	0.7692307692307693	0.090644091995183	0.536513483420692	-0.014969155413853496	0.5830747117381146	0.2078987303991985	0.6206374200491589	0.7189831750223945	0.5804592898914056	0.9821428571428572	0.8928571428571429	0.0
4836	0.013825208944752324	0.0076471518604134675	0.007255225763503609	0.9665959455436521	None	0.2	1	0.3333333333333333	4	0.8	12	0.20987654320987653	0.8	16	12	0	0	0	1.0	9	9	1.1333333333333333	17	0.0	1.0	0.44697490359373937	0.6665684492130044	0.02390683600736302	0.6654882416613604	0.11862902459881357	0.5769887311463299	0.8614731769527189	0.6372988228376492	0	0.9375	0.0
1618	None	None	None	None	None	0.05	1	0.19047619047619047	8	0.7868852459016393	48	0.7777777777777778	0.2459016393442623	21	15	41	0	0	1.0	9	9	4.2	63	0.0	0.7857142857142857	0.021040836629593263	0.5801474954312865	0.0579964722848217	0.6656678842550757	-0.1177563996132183	0.9701416997671867	0.7119335851827151	0.8172269167629547	0	0	0.0
10	None	None	None	None	None	0	0	0.0851063829787234	4	0.9117647058823529	62	0.8641975308641975	0.058823529411764705	7	4	62	1	0	1.0	9	9	4.666666666666667	70	0.008	0.8888888888888888	-0.13941553626155706	0.9728466721756843	0.0412373206585783	0.5357772641400536	0.0252512896421913	0.578103066748322	0.699411647204777	0.7934242144686244	0.0	0.8571428571428571	0.0
6742	0.0	0.0	0.0	0.9999999999999998	None	0	0	0	0	0	0	1.0	0	0	0	0	4	0	1.0	1	1	0.06666666666666667	1	1.0	0	0	0	0	0	0	0	0	0	0	0	0
4985	9.931259694575416e-09	9.551673870509412e-09	-5.040929362459045e-09	0.9999990605602058	None	0	0	1.0	1	0	0	1.0	0	0	0	1	2	0	0.5	2	1	0.13333333333333333	2	0.3333333333333333	0	0	0	0	0	0	0	0	0	0	0	0
2081	None	None	None	None	None	0	0	0.018518518518518517	1	1.0	79	1.0	0.02531645569620253	2	2	78	0	0	1.0	9	9	5.4	81	0.0	1.0	0.00022252304619543726	0.5	0.0449660105550671	0.6068380543925254	0.09962119871023582	0.5001739720712322	0.6118286824588987	0.5361647556832391	0	1.0	0.0
973	None	None	None	None	None	0.25	1	0.4	4	0.75	9	0.25	0.75	13	9	0	0	0	0.875	8	7	0.9333333333333333	14	0.0	0.8571428571428571	9.384636218503237e-10	0.500000048693659	-0.06754576891918752	0.6754360562500067	0.11491313531410988	0.5758247417145976	0.6783127085687982	0.585690346815773	0	0.8461538461538461	0.0
3251	0.004692168147094601	0.0006345060799601174	0.00037182130287099303	0.9966822476352997	None	0.2	1	0.3333333333333333	4	0.8	12	0.20987654320987653	0.8	16	12	0	0	0	1.0	9	9	1.1333333333333333	17	0.0	1.0	0.06404496703706203	0.5590777125334717	-0.014449252715424767	0.6710837768270322	-0.09928100360713504	0.5206478342314536	0.6748942711020937	0.5852548182406635	0	0	0.0
5622	0.013696290236229718	0.012110265351071646	0.009172244246213074	0.9886600732445295	None	0.2	1	0.3333333333333333	4	0.8	12	0.20987654320987653	0.8	16	12	0	0	0	1.0	9	9	1.1333333333333333	17	0.0	1.0	0.09987290155487823	0.5003813005439609	0.021888452698447705	0.6571547844221486	0.14506887791295656	0.6239865121305955	0.6285129371081187	0.5953731695131261	0	1.0	0.0
980	None	None	None	None	None	0	0	0.21052631578947367	4	0.7692307692307693	20	0.6222222222222222	0.11538461538461539	4	3	23	4	0	0.5555555555555556	5	9	1.8666666666666667	28	0.08163265306122448	0.4166666666666667	0.004731028441253682	0.5094063075067782	0.123182419934783	0.9658550089486169	0.12524861015984462	0.5011897577226778	0.7830791982756757	0.7555180478702312	1.0	1.0	0.0
7159	0.014351620376186631	0.011890001245821836	0.00940719688580429	0.9886288882459985	None	0.2	1	0.3333333333333333	4	0.8	12	0.20987654320987653	0.8	16	12	0	0	0	1.0	9	9	1.1333333333333333	17	0.0	1.0	0.09987290155487823	0.5003813005439609	0.021888452698447705	0.6571547844221486	0.14506887791295656	0.6239865121305955	0.6285129371081187	0.5953731695131261	0	1.0	0.0
5502	6.959220873134115e-05	1.390625074633428e-06	1.386348467126525e-06	0.9999674843295097	None	0	0	0.3333333333333333	2	0.8571428571428571	6	0.36	0.8571428571428571	8	6	0	2	0	1.0	5	5	0.6	9	1.0	0	0.07042095397306421	0.5527999540908445	0.09993608529993017	0.5008478697278579	0.018823260753073966	0.5497265101826673	0.5844158762741636	0.5345239265326439	0.875	1.0	0.0
5121	0.0024295601009666997	0.0008027290179605634	0.0008026315660531889	0.9962301004636609	None	0.3333333333333333	1	0.4444444444444444	4	0.7272727272727273	8	0.2653061224489796	0.7272727272727273	12	8	0	0	0	1.0	7	7	0.8666666666666667	13	0.0	0.6666666666666666	0.08796319611843498	0.526409582052838	-0.047841742693082875	0.6564275727114591	0.10301538751307385	0.588980384736539	0.6839050864110534	0.5916927879298619	0	1.0	0.0
1814	None	None	None	None	None	0	0	0	0	0	0	1.0	0	0	0	0	0	0	1.0	1	1	0.06666666666666667	1	0.0	0	0	0	0	0	0	0	0	0	0	0	0
6036	0.0005564803630486373	9.678067413381056e-05	5.1131162572998346e-05	0.9984563658706586	None	0	0	0.3333333333333333	2	0.8571428571428571	6	0.36	0.8571428571428571	8	6	0	1	0	1.0	5	5	0.6	9	0.5	0	0.002837631970837932	0.5232073975048886	0.07676552233198568	0.5345094414082382	0.038622373061146145	0.5578629719478767	0.5756691987509628	0.5385605632399834	1.0	1.0	0.0
6687	0.0	0.0	0.0	0.9999999999999998	None	0	0	0	0	0	0	1.0	0	0	0	0	4	0	1.0	1	1	0.06666666666666667	1	1.0	0	0	0	0	0	0	0	0	0	0	0	0
997	None	None	None	None	None	0	0	0.25	5	0.7407407407407407	20	0.5918367346938775	0.4444444444444444	15	12	13	8	0	1.0	7	7	1.9333333333333333	29	0.2962962962962963	0.5454545454545454	0.046082154507523745	0.6462263342559904	-0.02883219594266942	0.6539653850310065	0.09996733545403716	0.5004541662180099	0.6287875774020869	0.601952751728656	1.0	1.0	0.21296412711473625
4393	0.0	0.0	0.0	0.9999999999999998	None	0	0	0	0	0	0	1.0	0	0	0	0	4	0	1.0	1	1	0.06666666666666667	1	1.0	0	0	0	0	0	0	0	0	0	0	0	0
3783	0.0	0.0	0.0	0.9999999999999998	None	0	0	0	0	0	0	1.0	0	0	0	0	4	0	1.0	1	1	0.06666666666666667	1	1.0	0	0	0	0	0	0	0	0	0	0	0	0
5785	1.2411481522134815e-07	1.1112608139861429e-07	4.888021153630961e-11	0.9999820555764513	None	0	0	0.018518518518518517	1	1.0	79	1.0	0	0	0	80	0	0	1.0	9	9	5.4	81	0.0	1.0	0	0	0	0	0	0	0	0	0	0	0
11	None	None	None	None	None	0.06666666666666667	1	0.2727272727272727	9	0.723404255319149	34	0.6049382716049383	0.2553191489361702	18	12	30	0	0	1.0	9	9	3.2666666666666666	49	0.0	1.0	-0.0230046839769052	0.6764773265441788	8.16013871607399e-05	0.5957716568815663	0.11226536275453196	0.5681700364244596	0.6536612406731902	0.6145862948024138	0	1.0	0.0
136	None	None	None	None	None	0	0	0.2647058823529412	9	0.6666666666666666	32	0.9259259259259259	0.3958333333333333	26	19	23	0	0	0.6666666666666666	9	6	3.3333333333333335	50	0.0	0.9090909090909091	0.016438365145827468	0.5275109631647028	0.0836579304338834	0.5270703753269115	0.09987925062465948	0.5013820183990289	0.5896408351443534	0.5186638807854204	0	1.0	0.0
2626	0.0	0.0	0.0	1.0	None	0	0	0	0	0	0	1.0	0	0	0	0	0	0	1.0	1	1	0.06666666666666667	1	0.0	0	0	0	0	0	0	0	0	0	0	0	0
7460	6.0692172564858126e-09	5.970869695991368e-09	4.369180921155759e-09	0.9999997218766793	None	0	0	0	0	0	0	1.0	0	0	0	0	2	0	1.0	1	1	0.06666666666666667	1	0.5	0	0	0	0	0	0	0	0	0	0	0	0
4821	0.006401479392112303	0.00029850713404644326	3.825235527079257e-05	0.9694487164291012	None	0.2	1	0.3333333333333333	4	0.8	12	0.20987654320987653	0.8	16	12	0	0	0	1.0	9	9	1.1333333333333333	17	0.0	1.0	1.665548234778926e-11	0.5000000067036064	8.760267850594942e-05	0.5480448783826126	0.18163528301486725	0.9762668361169405	0.7103299125818296	0.7863751101002598	0	1.0	0.0
197	None	None	None	None	None	0.3333333333333333	1	0.5	4	0.6666666666666666	6	0.3055555555555556	0.6666666666666666	10	6	0	0	0	1.0	6	6	0.7333333333333333	11	0.0	0.4	0.09734003551701305	0.5078598620541283	0.09997791768431347	0.5457818095548052	0.0998432005705054	0.5005157762621584	0.5028677388074048	0.5180876657495185	0	0.7	0.0
5184	0.0017256305184168836	0.00014317443943207082	8.394134555699894e-05	0.9942276692605027	None	0.2	1	0.3333333333333333	4	0.8	12	0.20987654320987653	0.8	16	12	0	0	0	1.0	9	9	1.1333333333333333	17	0.0	1.0	6.250292062216028e-13	0.5000000000145889	-0.09979612428640908	0.5994759705349686	-0.0022931751987746558	0.6279914016830005	0.6139508748947977	0.5766323354492714	0	0.9375	0.0
6919	0.004580271784329147	0.0009009900945308459	0.00015755132658944006	0.9939024764784689	None	0.2	1	0.3333333333333333	4	0.8	12	0.20987654320987653	0.8	16	12	0	0	0	1.0	9	9	1.1333333333333333	17	0.0	1.0	0.09719876441404522	0.5100598595447428	0.02707215747157645	0.6792559115006254	0.11357630432030486	0.6297975002360255	0.6272221114762511	0.6084136980739151	0	1.0	0.0
7238	0.0	0.0	0.0	1.0	None	0	0	0	0	0	0	1.0	0	0	0	0	0	0	1.0	1	1	0.06666666666666667	1	0.0	0	0	0	0	0	0	0	0	0	0	0	0
2902	0.0002715679182790854	4.5171206078853834e-06	-4.197846584317055e-06	0.9999611459170726	None	0.05	1	0.19047619047619047	8	0.7868852459016393	48	0.7777777777777778	0.08196721311475409	8	5	54	4	0	1.0	9	9	4.2	63	0.03669724770642202	0.8214285714285714	0.13486807491594419	0.5033605146315053	-0.049044402989289027	0.7415483034936398	0.23338326311886295	0.7713153480530244	0.7716060489954593	0.6815872314658848	1.0	1.0	0.0
3426	0.00132951606430013	0.00011282789770496052	0.00011137117684719629	0.9977361836615729	None	0.05555555555555555	1	0.3157894736842105	12	0.6181818181818182	34	0.7916666666666666	0.14545454545454545	17	8	39	1	0	0.8888888888888888	9	8	3.8	57	0.0136986301369863	0.8846153846153846	0.1527183636803187	0.5572040766408101	0.004226540332970729	0.5100701332321348	0.025173837041897056	0.656564475911327	0.6635236019051501	0.5759191954292444	1.0	1.0	0.0
2453	None	None	None	None	None	0	0	0.25	1	1.0	3	1.0	1.0	4	3	0	3	0	0.2	1	5	0.3333333333333333	5	1.0	0	-0.09458855129726802	0.5123783605019806	0.011550709969063372	0.5241600166436785	0.099339929545384	0.5057304253981385	0.6885199376075947	0.5140930703665705	1.0	1.0	0.0
4457	0.003279012963025309	0.0005279028835413468	-0.00047060937701157824	0.9954243303802217	None	0.2	1	0.3333333333333333	4	0.8	12	0.20987654320987653	0.8	16	12	0	0	0	1.0	9	9	1.1333333333333333	17	0.0	1.0	0.017232910873041917	0.666846088217517	-0.05658002793549941	0.6669122470335197	-0.10174178554482724	0.5833858887343215	0.6536246793081116	0.6399080818483207	0	1.0	0.0
6669	0.0	0.0	0.0	1.0	None	0	0	0	0	0	0	1.0	0	0	0	0	0	0	1.0	1	1	0.06666666666666667	1	0.0	0	0	0	0	0	0	0	0	0	0	0	0
4455	0.0012589292531406155	0.000504501227651834	0.0005028515193209791	0.9987270228364515	None	0.2	1	0.3333333333333333	4	0.8	12	0.20987654320987653	0.8	16	12	0	0	0	1.0	9	9	1.1333333333333333	17	0.0	1.0	0.09999996201158459	0.5000002177089412	0.034129635280945946	0.5549699477901325	0.031144787003771646	0.5112748689366073	0.578874836965037	0.5221421872495617	0	1.0	0.0
2270	None	None	None	None	None	0	0	0	0	0	0	1.0	0	0	0	0	0	0	1.0	1	1	0.06666666666666667	1	0.0	0	0	0	0	0	0	0	0	0	0	0	0
3287	2.3223577489662255e-05	2.0953989449435814e-06	2.0355724466610286e-06	0.9945516631407658	None	0	0	0.4	8	0.5357142857142857	15	0.7142857142857143	0.35714285714285715	15	10	14	10	0	0.8571428571428571	6	7	2.0	30	0.37037037037037035	0.3333333333333333	0.020065735115119956	0.5890476142012383	4.585435688416758e-08	0.5000001475171097	1.0131334725644001e-08	0.5000000196987325	0.5236300667357033	0.5299665701992146	1.0	1.0	0.0
2016	None	None	None	None	None	0	0	0	0	0	0	1.0	0	0	0	0	4	0	1.0	1	1	0.06666666666666667	1	1.0	0	0	0	0	0	0	0	0	0	0	0	0
2511	None	None	None	None	None	0.25	1	0.4	4	0.7692307692307693	10	0.23809523809523808	0.7692307692307693	14	10	0	0	0	0.7777777777777778	7	9	1.0	15	0.0	1.0	0.00011216848908165742	0.5013228671304073	-0.07161456334246429	0.6700374370663772	0.0066478960061052	0.5310752255090319	0.5925166896445904	0.5693915341640637	0	0.9285714285714286	0.0
3376	0.003443421538530474	0.00033903344277592067	-0.00033889286481495184	0.9922628380337435	None	0	0	0.25	1	1.0	3	1.0	1.0	4	3	0	3	0	0.2	1	5	0.3333333333333333	5	1.0	0	7.902762784127648e-27	0.5	0.194474181998589	0.5361864826637691	-0.12913151132908451	0.6239094796007243	0.791106858440833	0.5540525192092051	1.0	1.0	0.0
5839	0.005482767359259656	0.0027114795158846685	0.0023381964639237183	0.9962785619937213	None	0.2	1	0.3333333333333333	4	0.8	12	0.20987654320987653	0.8	16	12	0	0	0	1.0	9	9	1.1333333333333333	17	0.0	1.0	0.0997317191218865	0.5029218540732194	0.052066920829132876	0.6114681124513195	0.13003137971067108	0.5740572975316072	0.5918969442483607	0.5632919504497141	0	1.0	0.0
1199	None	None	None	None	None	0	0	0.3333333333333333	2	0.8571428571428571	6	0.36	0.8571428571428571	8	6	0	1	0	1.0	5	5	0.6	9	0.5	0	0.28995217432908554	0.809794408912486	0.0565933156438996	0.643328301158395	0.09979207917530927	0.5020737267385713	0.7505961747868902	0.6642450923222731	1.0	0.875	0.0
1422	None	None	None	None	None	0.25	1	0.4	4	0.75	9	0.25925925925925924	0.75	13	9	0	0	0	0.6666666666666666	9	6	0.9333333333333333	14	0.0	1.0	0.08480266277644288	0.5843889105930541	-0.0999867641874072	0.5094654438980876	-0.08042542626775775	0.6505301502925922	0.6930440909701874	0.5825745364774779	0	1.0	0.0
524	None	None	None	None	None	0	0	0.24489795918367346	12	0.704225352112676	50	0.9012345679012346	0.36619718309859156	35	26	37	0	0	1.0	9	9	4.866666666666666	73	0.0	0.9846153846153847	0.11017692717393765	0.9999999999987366	-0.08453190972135209	0.6169391731860284	-0.05832245362636425	0.5744671597814351	0.7812139969582538	0.9999165599723041	0	1.0	0.0
4418	0.0	0.0	0.0	1.0	None	0	0	0	0	0	0	1.0	0	0	0	0	0	0	1.0	1	1	0.06666666666666667	1	0.0	0	0	0	0	0	0	0	0	0	0	0	0
3165	0.0	0.0	0.0	1.0	None	0	0	0	0	0	0	1.0	0	0	0	0	0	0	1.0	1	1	0.06666666666666667	1	0.0	0	0	0	0	0	0	0	0	0	0	0	0
4401	0.0	0.0	0.0	1.0	None	0	0	0	0	0	0	1.0	0	0	0	0	0	0	1.0	1	1	0.06666666666666667	1	0.0	0	0	0	0	0	0	0	0	0	0	0	0
2340	None	None	None	None	None	0	0	0.5	1	1.0	1	1.0	0	0	0	2	0	0	0.3333333333333333	1	3	0.2	3	0.0	0	0	0	0	0	0	0	0	0	0	0	0
6452	0.018583286227834537	0.010547347718221975	0.0006432150732623608	0.9959299962985547	None	0.2	1	0.3333333333333333	4	0.8	12	0.20987654320987653	0.8	16	12	0	0	0	1.0	9	9	1.1333333333333333	17	0.0	1.0	0.09838407201438533	0.501910667484987	6.297647367261638e-10	0.5000008686955287	0.18153638108866002	0.6239865121305955	0.6774530536009061	0.5427412606508712	0	0.9375	0.0
2517	None	None	None	None	None	0	0	0	0	0	0	1.0	0	0	0	0	4	0	1.0	1	1	0.06666666666666667	1	1.0	0	0	0	0	0	0	0	0	0	0	0	0
1526	None	None	None	None	None	0.3333333333333333	1	0.4444444444444444	4	0.7272727272727273	8	0.2653061224489796	0.7272727272727273	12	8	0	0	0	1.0	7	7	0.8666666666666667	13	0.0	0.6666666666666666	0.0500068227703945	0.5979365821089366	-0.1203816502475497	0.8886188886295264	1.1673512137044072e-05	0.5000861108048926	0.6823182863839571	0.6952211009684071	0	1.0	0.0
515	None	None	None	None	None	0	0	0	0	0	0	1.0	0	0	0	0	0	0	1.0	1	1	0.06666666666666667	1	0.0	0	0	0	0	0	0	0	0	0	0	0	0
4580	None	None	None	None	None	0.1111111111111111	1	0.35	7	0.6666666666666666	18	0.4027777777777778	0.5185185185185185	20	14	8	8	0	0.8888888888888888	8	9	1.9333333333333333	29	0.5714285714285714	0.6363636363636364	0.02051652391419581	0.6810156527277162	0.09707279027259921	0.5294603952808916	-0.09815967172342552	0.5110466224894566	0.7022286949337183	0.57612150146877	0.975	0.95	0.3222404454435932
701	None	None	None	None	None	0	0	0	0	0	0	1.0	0	0	0	0	4	0	1.0	1	1	0.06666666666666667	1	1.0	0	0	0	0	0	0	0	0	0	0	0	0
6822	0.0	0.0	0.0	1.0	None	0	0	0	0	0	0	1.0	0	0	0	0	0	0	1.0	1	1	0.06666666666666667	1	0.0	0	0	0	0	0	0	0	0	0	0	0	0
2215	None	None	None	None	None	0	0	0.6666666666666666	2	0.5	1	0.6666666666666666	0.5	3	1	0	2	0	0.6666666666666666	2	3	0.26666666666666666	4	1.0	0	0.0007231047711343905	0.5009249424022356	0.024849289230857413	0.5061509224916341	0.09999105824125587	0.5000218440640497	0.6037217872323343	0.5023659891154116	1.0	1.0	0.0
7364	0.014568946313925892	0.011814537006310603	0.00929835667870647	0.9884946979476941	None	0.2	1	0.3333333333333333	4	0.8	12	0.20987654320987653	0.8	16	12	0	0	0	1.0	9	9	1.1333333333333333	17	0.0	1.0	0.09987290155487823	0.5003813005439609	0.021888452698447705	0.6571547844221486	0.14506887791295656	0.6239865121305955	0.6285129371081187	0.5953731695131261	0	1.0	0.0
6284	0.021834953631454733	0.010155921301366966	0.00928086262651609	0.9730470939891063	None	0.2	1	0.3333333333333333	4	0.8	12	0.20987654320987653	0.8	16	12	0	0	0	1.0	9	9	1.1333333333333333	17	0.0	1.0	0.4062518338803313	0.6254743227600438	0.04144554649390969	0.5244489459404567	0.08634040394748418	0.5560292276208527	0.8356678473378639	0.5692018078796873	0	1.0	0.0
3681	0.010032530992129267	0.0009182573363318123	0.0008327648676483725	0.9693337063749596	None	0.14285714285714285	1	0.375	6	0.6666666666666666	14	0.5111111111111111	0.6666666666666666	20	14	2	1	0	0.5555555555555556	5	9	1.5333333333333334	23	0.5	0.7777777777777778	-0.012340313791602373	0.6586496768138212	0.07090272070988025	0.5150161723728609	-0.1537974636183838	0.9956070026318722	0.7965615325717648	0.8856342119537814	0.0	0	0.0
5869	0.0	0.0	0.0	0.9999999999999998	None	0	0	0	0	0	0	1.0	0	0	0	0	4	0	1.0	1	1	0.06666666666666667	1	1.0	0	0	0	0	0	0	0	0	0	0	0	0
4329	None	None	None	None	None	0.045454545454545456	1	0.34782608695652173	16	0.5671641791044776	38	0.8518518518518519	0.16417910447761194	23	11	45	0	0	1.0	9	9	4.6	69	0.0	0.9	0.1657628845009796	0.6763890956696996	0.04679029774917777	0.6551307027769305	-0.04304264620160232	0.5237467260858959	0.7039626560008244	0.6204168937511094	0	0.6956521739130435	0.0
1098	None	None	None	None	None	0	0	0.4166666666666667	5	0.6	9	0.425	0.3333333333333333	9	5	7	5	0	0.625	8	5	1.1333333333333333	17	0.35714285714285715	0.16666666666666666	-0.5563313148096625	0.9999999999892306	0.23478910382629645	0.9838197137087384	-0.061104990890376784	0.6713245111495625	0.9911516197992113	0.9999557399437128	1.0	1.0	0.27282001608658035
6710	0.003584837420446694	0.00045324338776715095	0.0002820163395109237	0.995068942276009	None	0.2	1	0.3333333333333333	4	0.8	12	0.20987654320987653	0.8	16	12	0	0	0	1.0	9	9	1.1333333333333333	17	0.0	1.0	-0.04073603601984196	0.6802926834044534	0.09980088900479592	0.5018778284812709	0.09822507942279045	0.6348218482392585	0.6951778263755597	0.6079085139130843	0	0.9375	0.0
3269	0.00881897633389416	0.0007567620420298415	0.00032415810434992227	0.9919254209457731	None	0.25	1	0.4	4	0.75	9	0.25	0.75	13	9	0	0	0	0.875	8	7	0.9333333333333333	14	0.0	0.8571428571428571	2.8663780563743334e-05	0.5391457713359654	1.2356986306685027e-06	0.5001785171289467	0.20983008481959264	0.6048395962114189	0.7270616784633026	0.5484549333673644	0	0	0.0
3078	1.7073044790210844e-10	5.186985603173754e-12	-3.0452239145844823e-12	0.9999999999975417	None	0.2	1	0.3333333333333333	4	0.8	12	0.20987654320987653	0.8	16	12	0	0	0	1.0	9	9	1.1333333333333333	17	0.0	1.0	-0.09999999980736796	0.5000019529968335	0.0011205229565490337	0.6605609811906887	2.2099552574230523e-15	0.5000000040905291	0.6165598514356858	0.5552569601936371	0	0.9375	0.0
4236	0.005718090789945126	0.0016874017155205613	0.0013297083867876887	0.9850062328364323	None	0.2	1	0.3333333333333333	4	0.8	12	0.20987654320987653	0.8	16	12	0	0	0	1.0	9	9	1.1333333333333333	17	0.0	1.0	0.2958948538728046	0.7029723403708003	-0.043625444164660035	0.6684967125046201	-0.09234386633751693	0.5260093456525119	0.8509069445880093	0.6354506431769981	0	1.0	0.0
6841	0.0005781156389781775	4.3170209175255305e-05	8.049801607375066e-08	0.9992475480017912	None	0	0	0.25	1	1.0	3	1.0	1.0	4	3	0	0	0	0.2	5	1	0.3333333333333333	5	0.0	0	0.06737135499092109	0.5247629549980569	0.09931830310210546	0.5115322809648417	-0.044682265730392065	0.6625497790157373	0.6496921208761736	0.5679067896114242	0	0.75	0.0
6400	8.180438888063838e-06	1.6242930222359486e-08	-2.6294584819102673e-09	0.9999992217468842	None	0	0	1.0	1	0	0	1.0	0	1	0	0	0	0	0.5	1	2	0.13333333333333333	2	0.0	0	0	0	0	0	0	0	0	0	0	0	0
2828	1.7272751569170235e-07	5.642134011855562e-08	-3.9994059808242375e-08	0.9999657410298219	None	0	0	0.4	4	0.6153846153846154	8	0.42857142857142855	0	1	0	13	6	0	0.7142857142857143	5	7	1.0	15	0.20689655172413793	0.5	0	0	0	0	0	0	0	0	0	0	0
603	None	None	None	None	None	0.2857142857142857	2	0.35294117647058826	6	0.7391304347826086	17	0.30864197530864196	0.7391304347826086	23	17	1	0	0	1.0	9	9	1.6666666666666667	25	0.0	1.0	-0.052922001050896096	0.5445701161859156	0.0006332027614656753	0.5369757084447403	0.09222511498275116	0.5953669714673328	0.6388897154041027	0.5591488839430371	0	0	0.0
4869	0.004742723435877519	0.0012160575007549564	0.0011630298629557764	0.9906639738884703	None	0.2	2	0.36363636363636365	8	0.6774193548387096	21	0.4074074074074074	0.6451612903225806	28	20	4	0	0	1.0	9	9	2.2	33	0.0	0.75	0.256798588658964	0.5664801586041281	0.2104483913390597	0.5461798272129649	-0.08954858730938357	0.5306628708739228	0.8210526620392715	0.5478165340385004	0	1.0	0.0
5886	0.01083451047144768	0.005888865240337402	0.00405377342706169	0.9956284387970434	None	0.2	1	0.3333333333333333	4	0.8	12	0.20987654320987653	0.8	16	12	0	0	0	1.0	9	9	1.1333333333333333	17	0.0	1.0	-0.09999999997716276	0.5000000313178328	1.181908172060722e-05	0.5717923480141536	0.23419635503904415	0.6124319117733282	0.8022694619329452	0.561906883977045	0	0.125	0.0
2612	0.0	0.0	0.0	0.9999999999999998	None	0	0	0	0	0	0	1.0	0	0	0	0	4	0	1.0	1	1	0.06666666666666667	1	1.0	0	0	0	0	0	0	0	0	0	0	0	0
4919	0.0	0.0	0.0	1.0	None	0	0	0	0	0	0	1.0	0	0	0	0	0	0	1.0	1	1	0.06666666666666667	1	0.0	0	0	0	0	0	0	0	0	0	0	0	0
6944	0.004193831035770912	0.0004733525200715639	-0.00047301972280921757	0.9965609764207327	None	0.1111111111111111	2	0.3684210526315789	14	0.5818181818181818	32	0.7037037037037037	0.5272727272727272	42	29	14	0	0	1.0	9	9	3.8	57	0.0	1.0	0.09341167821955912	0.5910912968211152	-0.09134582684776058	0.989973969688149	-0.07961751177563613	0.9999999999999989	0.7989402622187238	0.9999980295925189	0	1.0	0.0
4333	0.0	0.0	0.0	1.0	None	0	0	0	0	0	0	1.0	0	0	0	0	0	0	1.0	1	1	0.06666666666666667	1	0.0	0	0	0	0	0	0	0	0	0	0	0	0
4594	0.004060153525733771	0.0005956886607494859	0.0005386370647052347	0.9916607242422102	None	0	0	0.5	3	0.7142857142857143	5	0.375	0.7142857142857143	8	5	0	0	0	0.6666666666666666	4	6	0.6	9	0.0	0.4	-0.09999999999975084	0.5000000000505657	-0.025000896279936048	0.51177059108159	-0.0998202516877889	0.5008221194804375	0.5872050032306587	0.504198196821434	0	1.0	0.0
930	None	None	None	None	None	0	0	0.1	2	0.9285714285714286	26	1.0	0	0	0	29	11	0	0.8333333333333334	5	6	2.0	30	0.1774193548387097	0.4	0	0	0	0	0	0	0	0	0	0	0
2543	None	None	None	None	None	0.05	1	0.30952380952380953	13	0.65	39	0.7654320987654321	0.2833333333333333	27	17	34	0	0	1.0	9	9	4.133333333333334	62	0.0	0.7169811320754716	-0.0999999538809499	0.5000006621605794	0.047085326912730194	0.5170125571089059	0.006454313258667206	0.5356813906384474	0.6507308139198245	0.5175800623709526	0	0	0.0
6850	0.001341958948020768	0.0007048516744875973	0.0006029719293958213	0.9982593340090441	None	0	0	0.3333333333333333	2	0.8571428571428571	6	0.36	0.8571428571428571	8	6	0	2	0	1.0	5	5	0.6	9	1.0	0	0.09735525683195947	0.5049145853501843	-0.09677374872975783	0.5083331839224454	0.09999738864086263	0.5002039545488592	0.7148060477505215	0.5044840977125075	1.0	1.0	0.0
4614	8.498759777325421e-10	4.256255646334798e-11	1.519581834077941e-11	0.9999999999876824	None	0.2	1	0.3333333333333333	4	0.8	12	0.20987654320987653	0.8	16	12	0	0	0	1.0	9	9	1.1333333333333333	17	0.0	1.0	0.6002790751875786	0.7219690959192974	0.08883691733651787	0.618215535374541	2.0206444763759288e-11	0.5000001136402964	0.9337226951894011	0.6174512018860471	0	0.0625	0.0
3731	0.0009766434549111607	0.0001172213832832879	0.00011401136974626968	0.9985432277422995	None	0.2	1	0.3333333333333333	4	0.8	12	0.20987654320987653	0.8	16	12	0	0	0	1.0	9	9	1.1333333333333333	17	0.0	1.0	0.03632049243716835	0.5816982954511628	0.08618761381261805	0.6770762835915402	0.05726269052444781	0.5171094195686438	0.5800485891719337	0.5937590319734657	0	1.0	0.0
5266	0.0	0.0	0.0	1.0	None	0	0	0	0	0	0	1.0	0	0	0	0	0	0	1.0	1	1	0.06666666666666667	1	0.0	0	0	0	0	0	0	0	0	0	0	0	0
6918	0.0017188991099094228	0.00043258398294928615	-0.00041871086206032724	0.9982457236384461	None	0.2	1	0.3333333333333333	4	0.8	12	0.20987654320987653	0.8	16	12	0	0	0	1.0	9	9	1.1333333333333333	17	0.0	1.0	0.010062251605312562	0.6442024824290015	-0.08478163346506415	0.6783509195737567	0.10966205335247525	0.5601943083561239	0.6783525880765257	0.6288458134834607	0	0.9375	0.0
168	None	None	None	None	None	0.25	1	0.4	4	0.7692307692307693	10	0.23809523809523808	0.7692307692307693	14	10	0	0	0	0.7777777777777778	9	7	1.0	15	0.0	1.0	-0.08475106099428793	0.640769566354083	0.08710996005207525	0.6083295361360073	0.0940827760768371	0.5402731439590729	0.6853875395585265	0.5971204823180426	0	1.0	0.0
2689	0.0026245576725612957	0.0023121507515339473	0.0016699326570162921	0.9983527819827144	None	0.5	1	0.6666666666666666	4	0.5	3	0.4444444444444444	0.5	7	3	0	0	0	0.5	3	6	0.5333333333333333	8	0.0	1.0	-0.09999840343189341	0.5000217134768014	0.022800068271044784	0.6413435682597675	-0.06959544164356671	0.9952824919458945	0.6483825615579673	0.8784333873099073	0	0.42857142857142855	0.0
7195	0.004369348135826898	0.001516873447799202	0.00030587316208113916	0.9948583710755885	None	0.2	1	0.3333333333333333	4	0.8	12	0.20987654320987653	0.8	16	12	0	0	0	1.0	9	9	1.1333333333333333	17	0.0	1.0	0.09957439437257798	0.5020591089004655	0.21399470102243595	1.0	0.135147297294075	0.6358907423190138	0.6792985358487217	0.9999999927006746	0	1.0	0.0
1083	None	None	None	None	None	0	0	0.39285714285714285	11	0.48717948717948717	19	0.6507936507936508	0.3076923076923077	21	12	19	6	0	0.7777777777777778	7	9	2.7333333333333334	41	0.18181818181818182	0.7058823529411765	0.009602610070415222	0.5922818226608286	0.0010696841801153328	0.5755614992681731	0.09847384248674237	0.504076481908728	0.6088160300008209	0.557600773334699	1.0	1.0	0.0
996	None	None	None	None	None	0	0	0	0	0	0	1.0	0	0	0	0	4	0	1.0	1	1	0.06666666666666667	1	1.0	0	0	0	0	0	0	0	0	0	0	0	0
5766	0.016480627167324038	0.0033169051851384625	0.002879463631529285	0.9945798576787742	None	0.2	1	0.3333333333333333	4	0.8	12	0.20987654320987653	0.8	16	12	0	0	0	1.0	9	9	1.1333333333333333	17	0.0	1.0	0.0999990952009907	0.5000053459981842	-0.09048505278122779	0.6636601470007012	0.21040759541959136	0.597955008761202	0.7643553130084247	0.5887677510772288	0	0.5	0.0
3222	0.00165792269935205	0.00033308753034696305	0.00014271345194193512	0.9980496873500188	None	0.3333333333333333	2	0.5333333333333333	8	0.4	8	0.4888888888888889	0.2	10	4	11	0	0	0.5555555555555556	5	9	1.4666666666666666	22	0.0	0.8421052631578947	0.09999950031022085	0.5000008968066266	0.016937187563311248	0.5970410584276182	0.12917938598788767	0.9999999999980069	0.6240506805694614	0.9998896238907748	0	0.3	0.0
710	None	None	None	None	None	0	0	0.4	2	0.8	4	0.4666666666666667	0.8	6	4	0	0	0	0.6	5	3	0.4666666666666667	7	0.0	0	1.2004048248753414e-10	0.5000000006737216	0.08535008573024346	0.5218163240393927	-0.0990557711499572	0.5649645447524481	0.6904955651116722	0.5290220230995516	0	0.5	0.0
4330	0.007500669944767867	0.0006608471054108681	0.0001242159593858454	0.9950299127865708	None	0	0	0.5555555555555556	5	0.2727272727272727	3	0.43333333333333335	0.2727272727272727	6	3	6	10	0	0.8333333333333334	5	6	0.8666666666666667	13	0.7692307692307693	0.18181818181818182	0.661126123145609	0.6494968715455929	0.039539320223847395	0.5781940716696985	0.09764174756736602	0.5052735264962271	0.9395244152581045	0.5787788620475888	0.8333333333333334	0.6666666666666666	0.0
1553	None	None	None	None	None	0.3333333333333333	1	0.5	4	0.7	7	0.3333333333333333	0.7	11	7	0	0	0	0.4444444444444444	9	4	0.8	12	0.0	1.0	0.24514054138386002	0.588842110254012	0.0999993439008596	0.5059241659149971	0.15397011166085134	0.5224486483201422	0.6447231770494255	0.5393131487117033	0	1.0	0.0
3283	0.0004593650279374018	7.947278455786937e-05	-2.9670613878868022e-05	0.9997220950635064	None	0.3333333333333333	1	0.5	4	0.6666666666666666	6	0.3055555555555556	0.6666666666666666	10	6	0	0	0	1.0	6	6	0.7333333333333333	11	0.0	0.8	0.029292416367506215	0.5683090088000702	0.06479550090414303	0.5727321286658242	-0.010360099588755889	0.6520552395235741	0.5998879524451911	0.5983710981445881	0	1.0	0.0
1235	None	None	None	None	None	0.2	1	0.3333333333333333	4	0.8	12	0.20987654320987653	0.8	16	12	0	0	0	1.0	9	9	1.1333333333333333	17	0.0	1.0	1.228828392645906e-08	0.5000004720265361	0.276187111090084	0.6891395051535918	0.08787484182367285	0.5360183052455256	0.7602900996052224	0.5777332078989624	0	0	0.0
6325	0.0	0.0	0.0	1.0	None	0	0	0	0	0	0	1.0	0	0	0	0	0	0	1.0	1	1	0.06666666666666667	1	0.0	0	0	0	0	0	0	0	0	0	0	0	0
959	None	None	None	None	None	0	0	0.3333333333333333	3	0.8181818181818182	9	0.28888888888888886	0.8181818181818182	12	9	0	1	0	0.5555555555555556	9	5	0.8666666666666667	13	1.0	1.0	-0.06416081949072838	0.5210719768249249	-0.10334370429673974	0.9999046428337219	0.09999956921800288	0.500017872305719	0.7383658033993599	0.9574691994368683	1.0	1.0	0.0
870	None	None	None	None	None	0.2	1	0.3333333333333333	4	0.8	12	0.20987654320987653	0.8	16	12	0	0	0	1.0	9	9	1.1333333333333333	17	0.0	1.0	-0.11060215780494201	0.9997620912495497	0.009161411723278256	0.5834100993579282	0.09889164612316749	0.576981854909166	0.6996766834581313	0.9524319079932057	0	0.9375	0.0
638	None	None	None	None	None	0.2	1	0.3333333333333333	4	0.8	12	0.20987654320987653	0.8	16	12	0	0	0	1.0	9	9	1.1333333333333333	17	0.0	1.0	0.0014487792396911778	0.5050200852206109	-0.09954426442686926	0.5251942991614239	0.05596340152155203	0.5709945779986848	0.6563954133111118	0.5338526130287274	0	1.0	0.0
4267	0.0	0.0	0.0	1.0	None	0	0	0	0	0	0	1.0	0	0	0	0	0	0	1.0	1	1	0.06666666666666667	1	0.0	0	0	0	0	0	0	0	0	0	0	0	0
721	None	None	None	None	None	0.2	1	0.3333333333333333	4	0.8	12	0.20987654320987653	0.8	16	12	0	0	0	1.0	9	9	1.1333333333333333	17	0.0	1.0	0.14232086882575234	0.9999664459939941	0.06434629306042502	0.6660308643859124	-0.041749337517302684	0.5240261906758111	0.7109094424931404	0.9757848189397825	0	1.0	0.0
6791	0.014374950979868599	0.012317560263987956	0.009344239313929038	0.9887099076927771	None	0.2	1	0.3333333333333333	4	0.8	12	0.20987654320987653	0.8	16	12	0	0	0	1.0	9	9	1.1333333333333333	17	0.0	1.0	0.09987290155487823	0.5003813005439609	0.021888452698447705	0.6571547844221486	0.14506887791295656	0.6239865121305955	0.6285129371081187	0.5953731695131261	0	1.0	0.0
6970	0.007242682427553258	0.0011612588104808722	-0.0011536947465134932	0.998360388166337	None	0.2	1	0.3333333333333333	4	0.8	12	0.20987654320987653	0.8	16	12	0	0	0	1.0	9	9	1.1333333333333333	17	0.0	1.0	0.09994823492539422	0.5002597253296103	-0.03346582452343636	0.6254451507835903	0.07204756858328806	0.6616667578604788	0.6473639894615356	0.5974452812440135	0	0.625	0.0
3680	0.0	0.0	0.0	0.9999999999999998	None	0	0	0	0	0	0	1.0	0	0	0	0	4	0	1.0	1	1	0.06666666666666667	1	1.0	0	0	0	0	0	0	0	0	0	0	0	0
2643	0.010083087496692886	0.0017258153713359302	0.0007782252645852394	0.9963183982200847	None	0.2	1	0.3333333333333333	4	0.8	12	0.20987654320987653	0.8	16	12	0	0	0	1.0	9	9	1.1333333333333333	17	0.0	1.0	0.0790217214155352	0.6283646973259658	0.1258552748230836	0.5945006780982403	0.325952001470349	0.6979772177509894	0.7573839566604016	0.6414887168881909	0	1.0	0.0
262	None	None	None	None	None	0.05	1	0.23809523809523808	10	0.7333333333333333	44	0.7654320987654321	0.016666666666666666	6	1	55	7	0	1.0	9	9	4.133333333333334	62	0.06422018348623854	0.7777777777777778	-0.041308905309073496	0.9999999999811027	0.022310802291928687	0.5404485775562928	0.01949428419083122	0.6015714445809628	0.8856065208588088	0.999780086080599	1.0	1.0	0.04922632197136777
507	None	None	None	None	None	0	0	0.6	3	0.6	3	0.5833333333333334	0.6	6	3	0	1	0	0.3333333333333333	2	6	0.4666666666666667	7	1.0	0.4	0.001036756170575844	0.5051386621990324	-0.2905232035161129	0.999999998987134	0.0003576659901434362	0.517128746798741	0.9028154711604178	0.9990260664350202	1.0	1.0	0.0
4736	0.003618032148518572	0.0009863415000175126	-0.0007610808474701606	0.9958279118551362	None	0.2	1	0.3333333333333333	4	0.8	12	0.20987654320987653	0.8	16	12	0	0	0	1.0	9	9	1.1333333333333333	17	0.0	1.0	0.08806137617803678	0.5361553899849528	0.09996843354516441	0.5002476105716995	0.09843487255978065	0.5474497852684926	0.5210291867138481	0.5279904452257499	0	1.0	0.0
4297	1.8034817694983332e-05	2.744088014679939e-06	-2.7430162035744927e-06	0.9949074754152265	None	0	0	0.15625	5	0.8222222222222222	37	0.746031746031746	0	0	0	46	0	0	0.7777777777777778	9	7	3.1333333333333333	47	0.0	1.0	0	0	0	0	0	0	0	0	0	0	0
1303	None	None	None	None	None	0	0	0.25	1	1.0	3	1.0	0	0	0	4	0	0	0.2	1	5	0.3333333333333333	5	0.0	0	0	0	0	0	0	0	0	0	0	0	0
5051	0.014256178762240175	0.012150845016255742	0.009154794842151375	0.9887078340838624	None	0.2	1	0.3333333333333333	4	0.8	12	0.20987654320987653	0.8	16	12	0	0	0	1.0	9	9	1.1333333333333333	17	0.0	1.0	0.09987290155487823	0.5003813005439609	0.021888452698447705	0.6571547844221486	0.14506887791295656	0.6239865121305955	0.6285129371081187	0.5953731695131261	0	1.0	0.0
2806	0.0	0.0	0.0	1.0	None	0	0	0	0	0	0	1.0	0	0	0	0	0	0	1.0	1	1	0.06666666666666667	1	0.0	0	0	0	0	0	0	0	0	0	0	0	0
3665	6.986639652148652e-08	6.374071382856929e-08	-4.965332839429614e-11	0.9999896447872109	None	0	0	0.05263157894736842	2	0.9636363636363636	53	0.9047619047619048	0	0	0	56	9	0	0.7777777777777778	7	9	3.8	57	0.07758620689655173	1.0	0	0	0	0	0	0	0	0	0	0	0
241	None	None	None	None	None	0	0	0	0	0	0	1.0	0	0	0	0	4	0	1.0	1	1	0.06666666666666667	1	1.0	0	0	0	0	0	0	0	0	0	0	0	0
503	None	None	None	None	None	0	0	0	0	0	0	1.0	0	0	0	0	4	0	1.0	1	1	0.06666666666666667	1	1.0	0	0	0	0	0	0	0	0	0	0	0	0
6577	0.0004005678620114879	4.3589172208291175e-06	-3.320985587176176e-06	0.9999999450875248	None	0.2	1	0.3333333333333333	4	0.8	12	0.20987654320987653	0.8	16	12	0	0	0	1.0	9	9	1.1333333333333333	17	0.0	1.0	0.08906004068253515	0.5771631924534951	0.09439544950483829	0.5473758812481492	0.10562710758446321	0.6071241651508412	0.5375566619733415	0.5774101411698207	0	0	0.0
7056	0.014566480508821873	0.012372524150038951	0.00963323095634458	0.9885888148076212	None	0.2	1	0.3333333333333333	4	0.8	12	0.20987654320987653	0.8	16	12	0	0	0	1.0	9	9	1.1333333333333333	17	0.0	1.0	0.09987290155487823	0.5003813005439609	0.021888452698447705	0.6571547844221486	0.14506887791295656	0.6239865121305955	0.6285129371081187	0.5953731695131261	0	1.0	0.0
4692	5.860024345897737e-10	4.098000723363168e-10	-6.942140876019362e-11	0.9999998703542055	None	0.2	1	0.3333333333333333	4	0.8	12	0.20987654320987653	0.8	16	12	0	0	0	1.0	9	9	1.1333333333333333	17	0.0	1.0	0.09995189135757267	0.5002873119835313	0.040671244709245984	0.63797589197168	1.1246062480503476e-08	0.5003429193698228	0.6072092691574881	0.547284166594573	0	1.0	0.0
3776	None	None	None	None	None	0	0	0.2	8	0.7543859649122807	43	0.7283950617283951	0.15789473684210525	13	9	45	7	0	1.0	9	9	3.933333333333333	59	0.07777777777777778	0.8727272727272727	0.08816011333473252	0.5166235449970848	0.05073508376861095	0.6173804460050244	0.15637582138850295	0.6314871892463216	0.6261068978769257	0.5893280778708067	1.0	1.0	0.0
3048	4.241152090135244e-08	1.3658940938125033e-08	1.2941937792592173e-08	0.999998405550219	None	0.5	2	0.5454545454545454	6	0.5714285714285714	8	0.32653061224489793	0.5714285714285714	14	8	1	0	0	1.0	7	7	1.0666666666666667	16	0.0	0.8888888888888888	-0.017863508458229194	0.6637961607593656	-0.0993477115894897	0.5075825156734108	6.181181531788964e-05	0.5027845800173868	0.6137503927242542	0.5598556150400197	0	1.0	0.0
2997	0.0031629274790090163	0.0005211380798005767	2.6111582608617797e-06	0.996364729083999	None	0	0	0.5	3	0.7142857142857143	5	0.36	0.7142857142857143	8	5	0	1	0	1.0	5	5	0.6	9	1.0	1.0	0.09599333677477562	0.506502886639082	7.434610731969547e-18	0.5	0.07841166762727846	0.5801922655197721	0.6070214739549055	0.5290983925303817	0.75	0.75	0.0
4177	None	None	None	None	None	0	0	0.34615384615384615	9	0.6216216216216216	23	0.6190476190476191	0.24324324324324326	15	9	23	3	0	0.7777777777777778	9	7	2.6	39	0.06818181818181818	0.875	0.11038160756381746	0.707796635548548	-0.0932914163728126	0.5833296750043391	-0.007695259756684082	0.6629255378299912	0.7004204050357601	0.6530578350381956	0.9333333333333333	0.9333333333333333	0.0
3033	0.0017853960320701012	0.00013909899339424638	0.00010356791386669915	0.9955379349546912	None	0	0	0.5	3	0.6666666666666666	4	0.4	0.6666666666666666	6	4	1	1	0	0.8	5	4	0.5333333333333333	8	0.25	1.0	0.24365135276236377	0.6479033365133249	0.04757283202960962	0.5543832107601162	0.09999178892715666	0.5000168473377998	0.6928705545590973	0.5685898247434478	1.0	1.0	0.0
1165	None	None	None	None	None	0.041666666666666664	1	0.2	10	0.7671232876712328	56	0.9259259259259259	0.1780821917808219	22	13	52	0	0	1.0	9	9	5.0	75	0.0	0.9393939393939394	-0.1816169761114866	0.9976401555655743	0.09999999483464501	0.5000015059144918	0.04173980167638027	0.5065766209388517	0.8352632284480135	0.8833321542913208	0	1.0	0.0
737	None	None	None	None	None	0	0	0	0	0	0	1.0	0	0	0	0	0	0	1.0	1	1	0.06666666666666667	1	0.0	0	0	0	0	0	0	0	0	0	0	0	0
7517	0.014567270505388048	0.011936077638125157	0.009079598166368484	0.9886741383662373	None	0.2	1	0.3333333333333333	4	0.8	12	0.20987654320987653	0.8	16	12	0	0	0	1.0	9	9	1.1333333333333333	17	0.0	1.0	0.09987290155487823	0.5003813005439609	0.021888452698447705	0.6571547844221486	0.14506887791295656	0.6239865121305955	0.6285129371081187	0.5953731695131261	0	1.0	0.0
7324	0.0018807254481406016	0.0006413600110580302	0.0006031371647127814	0.9963088649942997	None	0.2	1	0.3333333333333333	4	0.8	12	0.20987654320987653	0.8	16	12	0	0	0	1.0	9	9	1.1333333333333333	17	0.0	1.0	0.09998222729585755	0.5000653220096123	-0.09898400202319194	0.6505628177074497	0.034321888316119376	0.6585194015878711	0.6965082135841592	0.6049562173609135	0	1.0	0.0
7434	0.0	0.0	0.0	0.9999999999999998	None	0	0	0	0	0	0	1.0	0	0	0	0	4	0	1.0	1	1	0.06666666666666667	1	1.0	0	0	0	0	0	0	0	0	0	0	0	0
1427	None	None	None	None	None	0	0	0.28125	9	0.6444444444444445	29	0.5802469135802469	0.26666666666666666	19	12	27	0	0	1.0	9	9	3.1333333333333333	47	0.0	0.5581395348837209	-0.039828116516687447	0.6917585370194053	0.09999960242671399	0.5010424474350157	0.007509244882028277	0.5214483030351786	0.6424021584852806	0.5743096241084207	0	0.2631578947368421	0.0
3927	0.0	0.0	0.0	1.0	None	0	0	0	0	0	0	1.0	0	0	0	0	0	0	1.0	1	1	0.06666666666666667	1	0.0	0	0	0	0	0	0	0	0	0	0	0	0
4000	0.012579919039787453	0.0016730342394177253	0.0011402493723159648	0.9837808612730184	None	0.14285714285714285	1	0.29411764705882354	5	0.782608695652174	18	0.30864197530864196	0.782608695652174	23	18	1	0	0	1.0	9	9	1.6666666666666667	25	0.0	1.0	-0.09999999998597084	0.5000002153182469	-0.03142487391569873	0.6412401204476318	0.09537457704891424	0.9949968661129563	0.7220854032592894	0.8762956272701605	0	1.0	0.0
3207	0.0	0.0	0.0	0.9999999999999998	None	0	0	0	0	0	0	1.0	0	0	0	0	4	0	1.0	1	1	0.06666666666666667	1	1.0	0	0	0	0	0	0	0	0	0	0	0	0
4090	0.0016792195978429416	0.000262457742999239	0.00021808708518410638	0.9986922879803045	None	0.2	1	0.3333333333333333	4	0.8	12	0.20987654320987653	0.8	16	12	0	0	0	1.0	9	9	1.1333333333333333	17	0.0	1.0	0.00018944676829205334	0.5012959051979051	-0.2039384950723231	0.9997241021643921	-0.0051169620384282815	0.6796874456848387	0.7574290112037795	0.9518570951065641	0	0.1875	0.0
4024	0.006715683562779383	0.0005203056943692816	-6.549412719401752e-05	0.9901409357318233	None	0.14285714285714285	1	0.3125	5	0.7619047619047619	16	0.42592592592592593	0.7142857142857143	20	15	2	2	0	0.6666666666666666	6	9	1.5333333333333334	23	0.6666666666666666	0.8235294117647058	9.044447797017549e-21	0.5000000000000022	0.0001908696530998339	0.5129049264183267	-0.09900251373228612	0.5668601685023066	0.6157160236884641	0.5266981842102969	1.0	1.0	0.0
2485	None	None	None	None	None	0	0	0	0	0	0	1.0	0	0	0	0	0	0	1.0	1	1	0.06666666666666667	1	0.0	0	0	0	0	0	0	0	0	0	0	0	0
859	None	None	None	None	None	0	0	0.42857142857142855	3	0.75	6	0.3333333333333333	0.75	9	6	0	1	0	0.8333333333333334	5	6	0.6666666666666666	10	1.0	0.4	-0.09997850235379928	0.5000941019320274	0.021098966508239555	0.5643069098286613	0.06704496902346471	0.6859926646809741	0.6725582914140491	0.585848424586532	1.0	1.0	0.0
6299	0.014022708151483727	0.011802488044931397	0.0091780688609396	0.9886826402522434	None	0.2	1	0.3333333333333333	4	0.8	12	0.20987654320987653	0.8	16	12	0	0	0	1.0	9	9	1.1333333333333333	17	0.0	1.0	0.09987290155487823	0.5003813005439609	0.021888452698447705	0.6571547844221486	0.14506887791295656	0.6239865121305955	0.6285129371081187	0.5953731695131261	0	1.0	0.0
2317	None	None	None	None	None	0	0	0.5	2	0.75	3	0.6	0	0	0	5	9	0	0.4	2	5	0.4	6	0.6428571428571429	0	0	0	0	0	0	0	0	0	0	0	0
1174	None	None	None	None	None	0	0	0	0	0	0	1.0	0	0	0	0	4	0	1.0	1	1	0.06666666666666667	1	1.0	0	0	0	0	0	0	0	0	0	0	0	0
3806	0.01254527183967772	0.0017766063488301527	0.0012344709967377569	0.9831941991778138	None	0.14285714285714285	1	0.29411764705882354	5	0.782608695652174	18	0.30864197530864196	0.782608695652174	23	18	1	0	0	1.0	9	9	1.6666666666666667	25	0.0	1.0	-0.09999999998597084	0.5000002153182469	-0.03142487391569873	0.6412401204476318	0.09537457704891424	0.9949968661129563	0.7220854032592894	0.8762956272701605	0	1.0	0.0
3273	0.0008718554214545885	0.0003202297589626756	-0.00019762159113168815	0.9985339231684145	None	0.2	1	0.3333333333333333	4	0.8	12	0.20987654320987653	0.8	16	12	0	0	0	1.0	9	9	1.1333333333333333	17	0.0	1.0	0.0999996183414337	0.5000008691187359	0.13372043437197964	1.0	0.20294009802837695	0.5520573722423534	0.6244597147358306	1.0	0	1.0	0.0
7519	0.014059202209746569	0.011753873794640794	0.009132104677753454	0.9886757736004973	None	0.2	1	0.3333333333333333	4	0.8	12	0.20987654320987653	0.8	16	12	0	0	0	1.0	9	9	1.1333333333333333	17	0.0	1.0	0.09987290155487823	0.5003813005439609	0.021888452698447705	0.6571547844221486	0.14506887791295656	0.6239865121305955	0.6285129371081187	0.5953731695131261	0	1.0	0.0
6163	0.0	0.0	0.0	1.0	None	0	0	0	0	0	0	1.0	0	0	0	0	0	0	1.0	1	1	0.06666666666666667	1	0.0	0	0	0	0	0	0	0	0	0	0	0	0
6513	0.008093730204355342	0.0010207540057250953	0.0010207535933652707	0.950332014992278	None	0	0	0.3333333333333333	2	0.8571428571428571	6	0.36	0.8571428571428571	8	6	0	2	0	1.0	5	5	0.6	9	1.0	0	0.45079293986445157	0.5465830318652442	0.07316512835531178	0.6794838713290066	-0.0999996780236875	0.5000016682519127	0.9107427129647201	0.5775589358510653	0.0	0.25	0.0
3854	0.01592864904199797	0.012666353742603637	0.004858912437950698	0.9880780869204869	None	0.25	1	0.4	4	0.7692307692307693	10	0.23809523809523808	0.7692307692307693	14	10	0	0	0	0.7777777777777778	9	7	1.0	15	0.0	1.0	-0.09999999999798528	0.5000000052236969	-0.08116831095860091	0.9525259202553904	-0.09999949966956387	0.5000019575691456	0.5439933198337943	0.7309891885006329	0	0.07142857142857142	0.0
3535	0.0	0.0	0.0	1.0	None	0	0	0	0	0	0	1.0	0	0	0	0	0	0	1.0	1	1	0.06666666666666667	1	0.0	0	0	0	0	0	0	0	0	0	0	0	0
2613	0.0001972501635746408	2.1391234795006114e-06	-2.1180524377245285e-06	0.9999986114616741	None	0.25	1	0.36363636363636365	4	0.7857142857142857	11	0.2222222222222222	0.7857142857142857	15	11	0	0	0	0.8888888888888888	9	8	1.0666666666666667	16	0.0	1.0	0.08103650333492755	0.5500287095881217	0.004195241451585592	0.592709883512239	0.03351058414143838	0.5551511569132118	0.5722511544548201	0.5660674070334412	0	1.0	0.0
3042	0.0	0.0	0.0	1.0	None	0	0	0	0	0	0	1.0	0	0	0	0	0	0	1.0	1	1	0.06666666666666667	1	0.0	0	0	0	0	0	0	0	0	0	0	0	0
5171	0.0028298547055364562	0.00016087072289869029	-0.0001303891853891309	0.9970083766134984	None	0.2	1	0.3333333333333333	4	0.8	12	0.20987654320987653	0.8	16	12	0	0	0	1.0	9	9	1.1333333333333333	17	0.0	1.0	-0.040237927835919965	0.640896367173956	-0.05328916835321838	0.9988804182711796	-0.09999258649866596	0.5000479061924861	0.7032027962658347	0.9211234016883111	0	0.0625	0.0
6254	0.0	0.0	0.0	1.0	None	0	0	0	0	0	0	1.0	0	0	0	0	0	0	1.0	1	1	0.06666666666666667	1	0.0	0	0	0	0	0	0	0	0	0	0	0	0
7206	0.00010038808889133365	3.641203592096088e-05	2.764682352502305e-06	0.9999957430142637	None	0	0	0.25	1	1.0	3	1.0	1.0	4	3	0	1	0	0.2	5	1	0.3333333333333333	5	0.3333333333333333	0	0.01805243599823721	0.6594791872041232	-0.09688239893348016	0.5037248979110406	0.09929312472359134	0.5072467668801685	0.7028118036629221	0.5584698626119307	1.0	0.5	0.0
4877	0.0	0.0	0.0	0.9999999999999998	None	0	0	0	0	0	0	1.0	0	0	0	0	4	0	1.0	1	1	0.06666666666666667	1	1.0	0	0	0	0	0	0	0	0	0	0	0	0
6723	0.00027881194657113984	1.0863413669174338e-05	7.020807392729291e-06	0.9999963870938733	None	0	0	0.3333333333333333	3	0.8181818181818182	9	0.28888888888888886	0.8181818181818182	12	9	0	1	0	0.5555555555555556	5	9	0.8666666666666667	13	1.0	1.0	0.08201344792084221	0.5409269830652419	0.09468910417439809	0.5340309413438041	0.037291511137208765	0.6470091072622312	0.553948894746564	0.574958054205975	0.9166666666666666	1.0	0.0
4287	0.006047743552946276	0.0023644749292314427	-0.00018485561533879076	0.9904718333351124	None	0.2	1	0.3333333333333333	4	0.8	12	0.20987654320987653	0.8	16	12	0	0	0	1.0	9	9	1.1333333333333333	17	0.0	1.0	0.09992499403225616	0.500196953492052	0.1871790220737228	0.6396059438056529	0.22465827739338629	0.526224571164271	0.636227384772939	0.5563789440347285	0	1.0	0.0
3412	0.0042967887430286865	0.0010448302607364505	0.000959356947793424	0.9954955015335142	None	0.2	1	0.3333333333333333	4	0.8	12	0.20987654320987653	0.8	16	12	0	0	0	1.0	9	9	1.1333333333333333	17	0.0	1.0	0.0724908587492248	0.5596331934647948	-0.028441807791483475	0.6473005635706423	0.2240618306450835	0.8694039600528575	0.7679721843915035	0.7138565964813302	0	1.0	0.0
1114	None	None	None	None	None	0.14285714285714285	1	0.4375	7	0.5	11	0.6666666666666666	0.045454545454545456	5	1	18	10	0	0.4444444444444444	4	9	1.6	24	0.2777777777777778	0.9	0.03259435087270279	0.6055310686566572	0.0573199527776873	0.6456634531383695	0.05292979841595975	0.5550837133293823	0.5374245095907183	0.6026717305184865	1.0	0.8	0.0904966913041342
35	None	None	None	None	None	0.25	1	0.4	4	0.7692307692307693	10	0.23809523809523808	0.7692307692307693	14	10	0	0	0	0.7777777777777778	7	9	1.0	15	0.0	1.0	0.0033283081359990613	0.5639120236456618	0.04342938014321375	0.559261220129656	-0.0947911011711286	0.59392107314537	0.6424431807428748	0.5724381686224591	0	0.9285714285714286	0.0
3941	0.0010107059162367071	3.646936933852925e-05	3.258065545624877e-05	0.9988378741499816	None	0.2	1	0.3333333333333333	4	0.8	12	0.20987654320987653	0.8	16	12	0	0	0	1.0	9	9	1.1333333333333333	17	0.0	1.0	0.055534713724834074	0.5821986010073114	0.0018156087891617126	0.5118135048395784	-0.006338736104737519	0.6530793641899627	0.5938923445035227	0.5835159503777526	0	1.0	0.0
1570	None	None	None	None	None	0	0	0.3333333333333333	12	0.5686274509803921	29	0.654320987654321	0.2549019607843137	22	13	30	0	0	1.0	9	9	3.533333333333333	53	0.0	0.5777777777777777	2.825622886979711e-07	0.5000050453257073	-0.09552569680199757	0.5577454061778164	0.06796768549511426	0.5693966852385791	0.6682044922296694	0.5425160106193712	0	0.36363636363636365	0.0
3174	0.0038447764483416193	0.0037518537582104613	-0.0011839331387849135	0.9945877254627515	None	0.2	1	0.3333333333333333	4	0.8	12	0.20987654320987653	0.8	16	12	0	0	0	1.0	9	9	1.1333333333333333	17	0.0	1.0	0.09998777614481236	0.5000632323354531	-0.08086785659277976	0.9982913470703081	-0.07634664659322501	0.5319016132397195	0.7050687071239375	0.8971659452983879	0	1.0	0.0
1899	None	None	None	None	None	0.05	1	0.14285714285714285	6	0.85	51	0.7654320987654321	0.05	5	3	56	5	0	1.0	9	9	4.133333333333334	62	0.043859649122807015	0.8571428571428571	-0.017934537536494044	0.6714671389612353	0.09160739275138564	0.5424088562914674	1.0605621491331162e-06	0.500009006040316	0.6257372390406742	0.5732122878558359	0.0	0	0.0
5258	0.002361054567650582	0.00021558412216638148	5.439870768422074e-05	0.9980457383084815	None	0.2	1	0.3333333333333333	4	0.8	12	0.20987654320987653	0.8	16	12	0	0	0	1.0	9	9	1.1333333333333333	17	0.0	1.0	0.050957450165974395	0.5183942672457477	-0.008659422566842554	0.6592318205966521	0.09935526507599508	0.5079684360729713	0.6092732889690464	0.5634362675747253	0	0.5625	0.0
2961	0.0002373316868485266	0.0001789585569531979	-0.0001789513757347923	0.9993652269939761	None	0	0	0.25	1	1.0	3	1.0	1.0	4	3	0	3	0	0.2	1	5	0.3333333333333333	5	1.0	0	-0.09936199967292222	0.5007337812732487	0.0999766450667416	0.5000735470529905	0.02491141229267032	0.5086021746961398	0.6946717181048876	0.5031367429880383	1.0	1.0	0.0
3750	None	None	None	None	None	0	0	0.2702702702702703	10	0.6981132075471698	37	0.6790123456790124	0.49056603773584906	35	26	19	0	0	1.0	9	9	3.6666666666666665	55	0.0	0.6808510638297872	-0.09999999999999883	0.5000000015035704	0.07372965753179259	0.6432202545122894	-0.09922264159765977	0.5287217014695356	0.6939211833283632	0.5584303166836413	0	1.0	0.0
2411	None	None	None	None	None	0.045454545454545456	1	0.17391304347826086	8	0.803030303030303	53	0.8395061728395061	0.07575757575757576	11	5	56	2	0	1.0	9	9	4.533333333333333	68	0.01818181818181818	0.9152542372881356	0.09269775727662753	0.5136270748538937	0.25526285574341745	0.6229335319516163	4.6299961088342745e-05	0.5124890693210988	0.7428928460495589	0.5503707872732871	1.0	1.0	0.0
3512	4.772575014657116e-09	4.063326779147757e-09	-2.910057576547787e-09	0.999998908682547	None	0	0	1.0	2	0.0	0	0.75	0	2	0	0	2	0	1.0	2	2	0.2	3	1.0	0	0	0	0	0	0	0	0	0	0	0	0
5567	0.009385484343636893	0.0033978026321346954	-0.003263234991004291	0.9947206602270778	None	0	0	0.3333333333333333	3	0.7272727272727273	8	0.52	0.7272727272727273	11	8	1	3	0	1.0	5	5	0.8666666666666667	13	1.0	0	0.0984619958703586	0.5049544624094248	7.710389637234128e-16	0.5000006192678449	0.19473373137903321	0.5606873586994389	0.6889068950320386	0.5219669423539979	1.0	1.0	0.0
3973	0.0002678054295861329	1.2452923471673642e-06	1.1831942419682922e-06	0.9999720552587944	None	0.2	1	0.3333333333333333	4	0.8	12	0.20987654320987653	0.8	16	12	0	0	0	1.0	9	9	1.1333333333333333	17	0.0	1.0	0.09885588145169565	0.5023019939628048	0.22568802265976426	0.6913367468668963	-0.013358246495480055	0.6634810709777961	0.7294260978320902	0.6220229176178561	0	1.0	0.0
1017	None	None	None	None	None	0.2857142857142857	2	0.35294117647058826	6	0.7391304347826086	17	0.30864197530864196	0.7391304347826086	23	17	1	0	0	1.0	9	9	1.6666666666666667	25	0.0	1.0	0.08649743062665147	0.5379327510796224	0.0972297625061007	0.5197409981694353	0.09999325025429247	0.5001066572579836	0.5256763106414261	0.5192783386318343	0	1.0	0.0
2356	None	None	None	None	None	0	0	0.19230769230769232	5	0.7777777777777778	28	0.6785714285714286	0	0	0	37	0	0	0.875	7	8	2.533333333333333	38	0.0	0.5333333333333333	0	0	0	0	0	0	0	0	0	0	0
6071	0.01427746063818359	0.011971723603142477	0.009105179744710661	0.9886283355181402	None	0.2	1	0.3333333333333333	4	0.8	12	0.20987654320987653	0.8	16	12	0	0	0	1.0	9	9	1.1333333333333333	17	0.0	1.0	0.09987290155487823	0.5003813005439609	0.021888452698447705	0.6571547844221486	0.14506887791295656	0.6239865121305955	0.6285129371081187	0.5953731695131261	0	1.0	0.0
3935	None	None	None	None	None	0	0	0.09615384615384616	5	0.8933333333333333	67	0.9506172839506173	0.05333333333333334	8	4	68	0	0	1.0	9	9	5.133333333333334	77	0.0	0.9855072463768116	0.4987767417353597	0.6115616991828212	6.6483738455151635e-09	0.5000020495754376	-0.042526247685608976	0.5261725356232249	0.9231611318862734	0.546422219624413	0	1.0	0.0
2651	0.0006065259116780898	0.00048407973699364395	-3.454809583201971e-05	0.9995411913818724	None	0.2	1	0.3333333333333333	4	0.8	12	0.20987654320987653	0.8	16	12	0	0	0	1.0	9	9	1.1333333333333333	17	0.0	1.0	0.09986782758636356	0.5004375043908585	-0.033341301406230574	0.6615249104929994	0.03733835531220767	0.5739249060716068	0.6370890747111738	0.5801144826079679	0	1.0	0.0
5823	0.0005932247489207753	7.355616012316253e-06	4.112092371687171e-06	0.9999636668061228	None	0.2	1	0.3333333333333333	4	0.8	12	0.20987654320987653	0.8	16	12	0	0	0	1.0	9	9	1.1333333333333333	17	0.0	1.0	0.07470036009811325	0.5742916306457099	-0.0980497695442215	0.5493352270521301	0.215833766473515	0.5967971276377935	0.774278477167657	0.57358712273209	0	0.1875	0.0
3326	0.004890089128944918	0.00028398087406605383	7.93947641227421e-05	0.9962595477131868	None	0.13333333333333333	2	0.40625	13	0.5555555555555556	25	0.5802469135802469	0.3111111111111111	23	14	23	0	0	1.0	9	9	3.1333333333333333	47	0.0	0.9473684210526315	0.004330317762510197	0.5014402562581136	0.2459179896954926	0.6627753706544321	0.0038265360388482486	0.5871257112258239	0.7546678382487991	0.5852867463673752	0	0.43478260869565216	0.0
2649	None	None	None	None	None	0	0	0.07407407407407407	4	0.9240506329113924	73	1.0	0.08860759493670886	10	7	70	0	0	1.0	9	9	5.4	81	0.0	1.0	0.0411865082453675	0.5029672964217708	-0.01430431854328883	0.6588314174317524	0.04864225985940178	0.5849364849720244	0.6124437552502312	0.5836262085900835	0	1.0	0.0
360	None	None	None	None	None	0	0	1.0	1	0	0	1.0	0	0	0	1	0	0	0.5	2	1	0.13333333333333333	2	0.0	0	0	0	0	0	0	0	0	0	0	0	0
7128	9.269083911870507e-05	8.175183988523228e-05	-9.348532571751757e-06	0.9997056654555626	None	0.2	1	0.3333333333333333	4	0.8	12	0.20987654320987653	0.8	16	12	0	0	0	1.0	9	9	1.1333333333333333	17	0.0	1.0	0.039237321817108234	0.5091748462941107	0.06372500887970764	0.579496713164507	0.026921472420954086	0.5473295008074198	0.5469832262322425	0.5454820695200183	0	1.0	0.0
3984	0.0	0.0	0.0	0.9999999999999998	None	0	0	0	0	0	0	1.0	0	0	0	0	4	0	1.0	1	1	0.06666666666666667	1	1.0	0	0	0	0	0	0	0	0	0	0	0	0
1958	None	None	None	None	None	0	0	0.36363636363636365	4	0.5714285714285714	8	0.5333333333333333	0.5714285714285714	12	8	3	0	0	0.8333333333333334	5	6	1.0666666666666667	16	0.0	0.9090909090909091	0.09995800817731572	0.5001299117903714	1.24566490528017e-06	0.5000017577039607	0.09988462280824129	0.501557591895076	0.6156225185367938	0.5005630885722305	0	1.0	0.0
7329	0.002314532058242208	0.00039708577938290135	-1.4332017555409072e-05	0.996398718571805	None	0.14285714285714285	1	0.29411764705882354	5	0.782608695652174	18	0.30864197530864196	0.782608695652174	23	18	1	0	0	1.0	9	9	1.6666666666666667	25	0.0	1.0	0.009698700506692724	0.6710704974992189	0.08538693821829757	0.6746726023023661	0.04452227644243707	0.6293296637058103	0.6154182222945463	0.6586437457457163	0	1.0	0.0
5124	0.0	0.0	0.0	1.0	None	0	0	0	0	0	0	1.0	0	0	0	0	0	0	1.0	1	1	0.06666666666666667	1	0.0	0	0	0	0	0	0	0	0	0	0	0	0
4579	0.0	0.0	0.0	0.9999999999999998	None	0	0	0	0	0	0	1.0	0	0	0	0	4	0	1.0	1	1	0.06666666666666667	1	1.0	0	0	0	0	0	0	0	0	0	0	0	0
966	None	None	None	None	None	0	0	0.18181818181818182	8	0.7777777777777778	49	0.8024691358024691	0.06349206349206349	6	4	58	14	0	1.0	9	9	4.333333333333333	65	0.11864406779661017	0.8135593220338984	0.09913485461276016	0.5026053206173728	0.09196123935543206	0.5364048439424336	0.08291939970886338	0.6038217584792763	0.5250556299876074	0.5479945847066889	1.0	1.0	0.5275172969658087
4206	0.0	0.0	0.0	0.9999999999999998	None	0	0	0	0	0	0	1.0	0	0	0	0	4	0	1.0	1	1	0.06666666666666667	1	1.0	0	0	0	0	0	0	0	0	0	0	0	0
4263	0.00035258362963136274	4.048795069766001e-06	-3.616529838556072e-06	0.9999959229924146	None	0.25	1	0.4	4	0.75	9	0.25	0.75	13	9	0	0	0	0.875	7	8	0.9333333333333333	14	0.0	0.8571428571428571	0.09999993919256807	0.5000002312550798	0.06600538259778403	0.5344848383191737	0.09999715288665721	0.5000045656524361	0.5399757003392486	0.5115127884684509	0	1.0	0.0
6072	0.009825748080282835	0.0014451955060451997	0.001143033497769282	0.9958553002941208	None	0.2	1	0.3333333333333333	4	0.8	12	0.20987654320987653	0.8	16	12	0	0	0	1.0	9	9	1.1333333333333333	17	0.0	1.0	0.07131404166483447	0.5350245974674817	-0.09275035139254124	0.6735895464786897	0.2023942026903221	0.6185199665825113	0.753506428209443	0.6104858266213533	0	0.875	0.0
6679	0.014124263294461262	0.01198377655199237	0.009285631048902449	0.9887758163761344	None	0.2	1	0.3333333333333333	4	0.8	12	0.20987654320987653	0.8	16	12	0	0	0	1.0	9	9	1.1333333333333333	17	0.0	1.0	0.09987290155487823	0.5003813005439609	0.021888452698447705	0.6571547844221486	0.14506887791295656	0.6239865121305955	0.6285129371081187	0.5953731695131261	0	1.0	0.0
2832	1.9869468869419055e-05	2.0481706275911227e-06	2.0459459434668855e-06	0.994620026964522	None	0	0	0.125	3	0.8787878787878788	29	0.6481481481481481	0	0	0	34	13	0	0.6666666666666666	9	6	2.3333333333333335	35	0.18055555555555555	0.7096774193548387	0	0	0	0	0	0	0	0	0	0	0
5703	0.013965870431549827	0.01173238349136985	0.009061295850199741	0.9885815554957132	None	0.2	1	0.3333333333333333	4	0.8	12	0.20987654320987653	0.8	16	12	0	0	0	1.0	9	9	1.1333333333333333	17	0.0	1.0	0.09987290155487823	0.5003813005439609	0.021888452698447705	0.6571547844221486	0.14506887791295656	0.6239865121305955	0.6285129371081187	0.5953731695131261	0	1.0	0.0
77	None	None	None	None	None	0.3333333333333333	1	0.4444444444444444	4	0.7272727272727273	8	0.2708333333333333	0.7272727272727273	12	8	0	0	0	0.75	6	8	0.8666666666666667	13	0.0	0.8571428571428571	0.012971669686826504	0.6871093361136327	-0.019452645845830535	0.6134840444711838	0.07894660702413221	0.5827619200533082	0.6429185839133118	0.6289187003112389	0	1.0	0.0
7499	0.006251745550348779	0.0032633635893088786	0.00027609469238534996	0.9991205925494305	None	0.2	1	0.3333333333333333	4	0.8	12	0.20987654320987653	0.8	16	12	0	0	0	1.0	9	9	1.1333333333333333	17	0.0	1.0	0.09998561501549272	0.5000996107934895	0.07331981601962419	0.5717771914224445	0.10127894908115631	0.6186827390755503	0.5626555413378775	0.5641007390472016	0	1.0	0.0
6218	None	None	None	None	None	0.14285714285714285	1	0.3125	5	0.7272727272727273	16	0.6	0.5909090909090909	18	13	5	3	0	0.625	8	5	1.6	24	0.3333333333333333	0.4	0.09997718666768689	0.5002290005812966	-0.09885253103991531	0.5132612566835325	0.039717082713882544	0.5606022071591166	0.697266318311612	0.5247780127388706	1.0	1.0	0.0
3751	0.0058303334907803496	0.0028623353942219304	0.0022810771615868297	0.9986576355796117	None	0.25	1	0.36363636363636365	4	0.7857142857142857	11	0.2222222222222222	0.7857142857142857	15	11	0	0	0	0.8888888888888888	9	8	1.0666666666666667	16	0.0	1.0	0.6231014724793857	0.6328823002174986	-0.035970889136011396	0.5269208074938573	0.04170305109176509	0.6832685582850244	0.9536792834648998	0.6162688324731858	0	0.6666666666666666	0.0
4331	0.003924432450700724	0.0008584137600221038	0.0008179269472697932	0.996684287653969	None	0.25	1	0.36363636363636365	4	0.7857142857142857	11	0.2222222222222222	0.7857142857142857	15	11	0	0	0	0.8888888888888888	9	8	1.0666666666666667	16	0.0	1.0	1.6587162094413727e-05	0.5620532792942433	0.001564538564760222	0.5848225942513621	0.1598168272039157	0.6289541410353687	0.6647776137556678	0.5922508771114618	0	1.0	0.0
1	None	None	None	None	None	0.3333333333333333	1	0.5	4	0.6666666666666666	6	0.3055555555555556	0.6666666666666666	10	6	0	0	0	1.0	6	6	0.7333333333333333	11	0.0	0.4	0.0010778849782274913	0.5017114765270961	0.010520612292297959	0.5807804863700916	0.06264323822272329	0.5762756999723991	0.56742667339152	0.5531589449509456	0	0.9	0.0
172	None	None	None	None	None	0	0	0	0	0	0	1.0	0	0	0	0	4	0	1.0	1	1	0.06666666666666667	1	1.0	0	0	0	0	0	0	0	0	0	0	0	0
1136	None	None	None	None	None	0	0	0.13333333333333333	2	0.9	18	0.88	0	0	0	21	14	0	1.0	5	5	1.4666666666666666	22	0.30434782608695654	0.5882352941176471	0	0	0	0	0	0	0	0	0	0	0
5000	None	None	None	None	None	0	0	0.057692307692307696	3	0.9473684210526315	72	0.9629629629629629	0.05263157894736842	4	4	73	3	0	1.0	9	9	5.2	78	0.02	0.9859154929577465	0.09626439313619348	0.5034530413062324	0.011338918374052109	0.578644549703131	0.11909832056667904	0.5570107976976382	0.6094626010480888	0.5465368538729268	1.0	1.0	0.0
4367	0.0069367771337215875	0.004328346888884906	0.0003950761714788687	0.9975685552792907	None	0.2	1	0.3333333333333333	4	0.8	12	0.20987654320987653	0.8	16	12	0	0	0	1.0	9	9	1.1333333333333333	17	0.0	1.0	0.09999906362107971	0.5000221677774497	0.04278255881401801	0.5097550474571123	0.09999740651522257	0.5000046566555626	0.5670226762550036	0.5032609903972991	0	1.0	0.0
7146	0.017387400022551375	0.014698873756492665	0.014253520901115122	0.9883943852205145	None	0.2	1	0.3333333333333333	4	0.8	12	0.20987654320987653	0.8	16	12	0	0	0	1.0	9	9	1.1333333333333333	17	0.0	1.0	0.09973720846985039	0.5056716157654573	-0.020787237894818962	0.6818733302118988	0.3284841384722651	0.6029611426476488	0.8016842894338526	0.5989199147381117	0	0.9375	0.0
3291	0.0	0.0	0.0	0.9999999999999998	None	0	0	0	0	0	0	1.0	0	0	0	0	4	0	1.0	1	1	0.06666666666666667	1	1.0	0	0	0	0	0	0	0	0	0	0	0	0
2099	None	None	None	None	None	0	0	0	0	0	0	1.0	0	0	0	0	0	0	1.0	1	1	0.06666666666666667	1	0.0	0	0	0	0	0	0	0	0	0	0	0	0
4894	0.002566771263072778	0.002256923187509737	0.0021913708568854014	0.99701068691634	None	0.2	1	0.3333333333333333	4	0.8	12	0.20987654320987653	0.8	16	12	0	0	0	1.0	9	9	1.1333333333333333	17	0.0	1.0	0.09999453808945609	0.5000130862144258	-0.021481394335731843	0.683965311203328	0.07409720960790737	0.5399417694071809	0.6292743500324398	0.5770655342753416	0	1.0	0.0
2323	None	None	None	None	None	0	0	0.20833333333333334	10	0.7428571428571429	52	1.0	0.21428571428571427	25	15	46	0	0	0.8888888888888888	9	8	4.8	72	0.0	1.0	0.004397882598754422	0.5523951536934267	0.06691566925103287	0.577997362985632	0.16110585452444615	0.5994505651990992	0.657450286715693	0.5767295987807276	0	1.0	0.0
1195	None	None	None	None	None	0	0	0.4444444444444444	4	0.5454545454545454	6	0.37142857142857144	0.18181818181818182	6	2	6	5	0	0.7142857142857143	7	5	0.8666666666666667	13	0.4166666666666667	0.36363636363636365	-0.06699020826410983	0.9999983547121858	-0.03406040014177464	0.6431696500810741	0.09999241115118522	0.5001140711456542	0.9282127155026222	0.9903941684430464	1.0	1.0	0.0
3568	0.00466268525700319	0.0033656201676305034	0.0018975638987627481	0.9945071070383317	None	0.2	1	0.3333333333333333	4	0.8	12	0.20987654320987653	0.8	16	12	0	0	0	1.0	9	9	1.1333333333333333	17	0.0	1.0	0.0995771231638896	0.5009579722444881	-0.12087563792923044	0.9197500005657857	0.09639765375942468	0.554080427626696	0.7510803182346472	0.7081989371295988	0	1.0	0.0
2499	None	None	None	None	None	0	0	0.42857142857142855	3	0.75	6	0.5555555555555556	0.75	9	6	0	1	0	0.2222222222222222	2	9	0.6666666666666666	10	1.0	1.0	0.047591943972943467	0.5685028453370412	-0.20617362479290963	0.6074575915555452	0.09999171309644825	0.5000207995204942	0.7864527119461681	0.5590947098720754	1.0	1.0	0.0
2470	None	None	None	None	None	0	0	0	0	0	0	1.0	0	0	0	0	1	0	1.0	1	1	0.06666666666666667	1	0.25	0	0	0	0	0	0	0	0	0	0	0	0
4588	None	None	None	None	None	0	0	0.2571428571428571	9	0.68	34	0.6419753086419753	0.12	11	6	40	3	0	1.0	9	9	3.466666666666667	52	0.0379746835443038	0.5957446808510638	-0.09999999985126867	0.5000000000201592	0.19268408428810266	0.7093642123096547	-0.0978299250395971	0.5033745844113052	0.7979532529252392	0.574914802597353	0.9090909090909091	1.0	0.2839626351356178
3856	0.0	0.0	0.0	1.0	None	0	0	0	0	0	0	1.0	0	0	0	0	0	0	1.0	1	1	0.06666666666666667	1	0.0	0	0	0	0	0	0	0	0	0	0	0	0
3635	0.0	0.0	0.0	0.9999999999999998	None	0	0	0	0	0	0	1.0	0	0	0	0	4	0	1.0	1	1	0.06666666666666667	1	1.0	0	0	0	0	0	0	0	0	0	0	0	0
3905	0.0027022553738722064	0.0023357381838247852	0.0012092688072071393	0.998187370228163	None	0.5	1	0.6666666666666666	4	0.5	3	0.4444444444444444	0.5	7	3	0	0	0	0.5	3	6	0.5333333333333333	8	0.0	1.0	-0.09999840343189341	0.5000217134768014	0.022800068271044784	0.6413435682597675	-0.06959544164356671	0.9952824919458945	0.6483825615579673	0.8784333873099073	0	0.42857142857142855	0.0
59	None	None	None	None	None	0	0	0.09615384615384616	5	0.8947368421052632	68	0.9629629629629629	0	1	0	76	3	0	1.0	9	9	5.2	78	0.01935483870967742	0.9714285714285714	0	0	0	0	0	0	0	0	0	0	0
1841	None	None	None	None	None	0	0	0.4	2	0.8	4	0.4375	0.8	6	4	0	0	0	1.0	4	4	0.4666666666666667	7	0.0	0	-0.14040876557112275	0.9892493767054361	-0.0002767361709100108	0.6875745910655825	0.09999576871906617	0.500006292002219	0.7910779574192576	0.8544913467287942	0	0.8333333333333334	0.0
2399	None	None	None	None	None	0	0	0	0	0	0	1.0	0	0	0	0	4	0	1.0	1	1	0.06666666666666667	1	1.0	0	0	0	0	0	0	0	0	0	0	0	0
5847	0.002503601789687127	0.0004978649040316529	0.0004396446095904289	0.9957278440965214	None	0.2	1	0.3333333333333333	4	0.8	12	0.20987654320987653	0.8	16	12	0	0	0	1.0	9	9	1.1333333333333333	17	0.0	1.0	0.09784923402745266	0.5219462380133802	0.14462946738329707	0.6143699952915068	0.02916209245861181	0.6709764653341305	0.5996976189801146	0.6039749000425193	0	0.1875	0.0
3306	0.0007113815277507766	1.692160148410618e-05	6.3545765927968944e-06	0.9999677705000518	None	0	0	0.38461538461538464	10	0.5135135135135135	19	0.7222222222222222	0.35135135135135137	23	13	15	4	0	0.6666666666666666	6	9	2.6	39	0.16666666666666666	0.7272727272727273	0.09999942746266419	0.5000035350635036	0.09857144573008284	0.5157711715189769	-0.1643678360269118	0.7004187002818287	0.7678510208240882	0.5754536280082544	0.28260869565217395	0.43478260869565216	0.0
5517	None	None	None	None	None	0	0	0.05555555555555555	3	0.9493670886075949	75	1.0	0.08860759493670886	8	7	72	0	0	1.0	9	9	5.4	81	0.0	1.0	0.09751140725354379	0.50172982355215	0.08648627614188455	0.5649071463442233	-0.06813597331514851	0.5970134113155275	0.6757332388441019	0.554866302851569	0	0.875	0.0
3936	0.0009134747843388756	0.0007655203898730322	0.0007334415944228245	0.998284376502303	None	0.3333333333333333	1	0.5	4	0.6666666666666666	6	0.3055555555555556	0.6666666666666666	10	6	0	0	0	1.0	6	6	0.7333333333333333	11	0.0	0.4	-0.09999999717148542	0.50000250978712	0.38440393589885147	0.9997900721038918	-0.05831360048516247	0.5390080130081756	0.9192935356572083	0.9465949228377862	0	1.0	0.0
1641	None	None	None	None	None	0.3333333333333333	1	0.5	4	0.6666666666666666	6	0.3055555555555556	0.6666666666666666	10	6	0	0	0	1.0	6	6	0.7333333333333333	11	0.0	0.4	0.09827626450268363	0.5653372046468267	-0.03729639128472721	0.6492808708306455	0.08858320221126106	0.5830435653129526	0.6617665371083663	0.5998092942019724	0	0	0.0
2954	0.0	0.0	0.0	0.9999999999999998	None	0	0	0	0	0	0	1.0	0	0	0	0	4	0	1.0	1	1	0.06666666666666667	1	1.0	0	0	0	0	0	0	0	0	0	0	0	0
5746	0.0	0.0	0.0	0.9999999999999998	None	0	0	0	0	0	0	1.0	0	0	0	0	4	0	1.0	1	1	0.06666666666666667	1	1.0	0	0	0	0	0	0	0	0	0	0	0	0
3627	9.876849451580072e-05	2.4259367873989e-05	-1.6306847828659857e-05	0.9998812509379083	None	0.6666666666666666	2	0.6666666666666666	6	0.45454545454545453	5	0.48148148148148145	0.45454545454545453	11	5	1	0	0	0.3333333333333333	9	3	0.8666666666666667	13	0.0	1.0	4.9536088565313175e-09	0.5000002094350853	0.007730426520324414	0.6016028762293265	-0.04038586698063379	0.5394079568523633	0.5525490815401161	0.5473665815501689	0	0	0.0
6834	0.006087803535892807	0.0006381547147309534	0.0005778474039277809	0.9893611383226953	None	0	0	0.3333333333333333	2	0.8571428571428571	6	0.36	0.8571428571428571	8	6	0	2	0	1.0	5	5	0.6	9	1.0	0	0.09987961647593765	0.5003105439335609	0.06895326088529832	0.5094642391781392	0.09973037006658296	0.5286299255296377	0.5352995549763805	0.5128095932291147	1.0	0.5	0.0
6838	0.0	0.0	0.0	0.9999999999999998	None	0	0	0	0	0	0	1.0	0	0	0	0	4	0	1.0	1	1	0.06666666666666667	1	1.0	0	0	0	0	0	0	0	0	0	0	0	0
4349	1.482908048542116e-08	1.4009576787070792e-08	1.3683565648840678e-08	0.9999982425441091	None	1.0	1	1.0	4	0.25	1	0.5	0	0	0	5	10	0	0.75	3	4	0.4	6	0.7142857142857143	1.0	0	0	0	0	0	0	0	0	0	0	0
2913	0.0004910854816997732	9.916949153821345e-05	9.810240058693582e-05	0.999648254718792	None	0.25	1	0.5454545454545454	6	0.5	7	0.6666666666666666	0.42857142857142855	12	6	3	2	0	0.375	3	8	1.0666666666666667	16	0.5	0.9230769230769231	0.06921608209340688	0.5207428585385534	0.04919017987341718	0.5011765861602334	0.08971290179953095	0.5723208569990021	0.5431795391435089	0.5315457069745909	1.0	1.0	0.0
1189	None	None	None	None	None	0	0	0.2564102564102564	10	0.6785714285714286	38	0.7160493827160493	0	3	0	54	4	0	1.0	9	9	3.8666666666666667	58	0.03669724770642202	0.9795918367346939	0	0	0	0	0	0	0	0	0	0	0
3466	0.0003428053442485541	5.427235424718167e-06	-4.60502097827404e-06	0.9999860042914771	None	0	0	0.3333333333333333	2	0.8571428571428571	6	0.36	0.8571428571428571	8	6	0	0	0	1.0	5	5	0.6	9	0.0	0	-0.09269620626278004	0.6238841543084033	0.0852996858422954	0.5107977934761042	0.22708206823554913	0.5788017367956874	0.7726338086499968	0.5717612342982692	0	1.0	0.0
6661	0.0	0.0	0.0	1.0	None	0	0	0	0	0	0	1.0	0	0	0	0	0	0	1.0	1	1	0.06666666666666667	1	0.0	0	0	0	0	0	0	0	0	0	0	0	0
2984	0.00012087897523353786	2.9937467705006234e-06	-1.7817153130527934e-07	0.9989095263674509	None	0.25	1	0.4	4	0.75	9	0.25925925925925924	0.75	13	9	0	0	0	0.6666666666666666	6	9	0.9333333333333333	14	0.0	1.0	-0.09998794958012672	0.5005191316904877	-0.06924241566877301	0.528389180564163	-0.030858397907139963	0.6631225459094023	0.5735026857954533	0.5657009014420781	0	1.0	0.0
2695	0.000701075520931605	0.0001837370801156867	-6.797961094725975e-06	0.9991168895243816	None	0.2	1	0.3333333333333333	4	0.8	12	0.20987654320987653	0.8	16	12	0	0	0	1.0	9	9	1.1333333333333333	17	0.0	1.0	0.05011241601966314	0.6564577104496637	-0.006651447917143999	0.6791378468128269	0.05830220323774904	0.5511064300117713	0.6337170324978468	0.6304546053626308	0	1.0	0.0
3021	2.0080538977799897e-06	8.40177240511689e-08	-7.244808701578747e-10	0.9999994295830481	None	0	0	1.0	1	0	0	1.0	0	1	0	0	0	0	0.5	1	2	0.13333333333333333	2	0.0	0	0	0	0	0	0	0	0	0	0	0	0
5682	3.988849589196634e-09	3.97550054845683e-09	3.815267397231013e-09	0.9999998413023101	None	0	0	0	0	0	0	1.0	0	0	0	0	1	0	1.0	1	1	0.06666666666666667	1	0.25	0	0	0	0	0	0	0	0	0	0	0	0
2693	0.010325292509033622	0.0010379059535250475	0.0009735108209429479	0.9681066063036663	None	0.14285714285714285	1	0.375	6	0.6666666666666666	14	0.5111111111111111	0.6666666666666666	20	14	2	1	0	0.5555555555555556	5	9	1.5333333333333334	23	0.5	0.7777777777777778	-0.012340313791602373	0.6586496768138212	0.07090272070988025	0.5150161723728609	-0.1537974636183838	0.9956070026318722	0.7965615325717648	0.8856342119537814	0.0	0	0.0
1770	None	None	None	None	None	0.3333333333333333	1	0.4444444444444444	4	0.7272727272727273	8	0.2653061224489796	0.7272727272727273	12	8	0	0	0	1.0	7	7	0.8666666666666667	13	0.0	0.6666666666666666	7.902762784127648e-27	0.5	0.09269314298643513	0.552029184957016	0.09979442015527529	0.5050331507877216	0.6118605305194669	0.5190745812998215	0	1.0	0.0
1806	None	None	None	None	None	0.5	1	0.5714285714285714	4	0.5	4	0.4166666666666667	0.375	5	3	4	6	0	0.6666666666666666	6	4	0.6666666666666666	10	0.6	0.6666666666666666	-0.04872654597390346	0.5298857089779517	0.21083394100113462	0.5939635729149758	0.09982295577426523	0.5020833299142432	0.747292286522529	0.5422650655086031	1.0	1.0	0.0
4131	0.0030181636992777368	0.0017445657155425818	0.0007992830302838986	0.995957529617898	None	0.2	1	0.3333333333333333	4	0.8	12	0.20987654320987653	0.8	16	12	0	0	0	1.0	9	9	1.1333333333333333	17	0.0	1.0	0.09999985390908135	0.5000026453997848	0.05327309296708145	0.6583579235361167	-0.10256260559806689	0.6190748788578947	0.7003953200826268	0.5940032655940463	0	1.0	0.0
1344	None	None	None	None	None	0.07142857142857142	1	0.22580645161290322	7	0.75	33	0.5679012345679012	0.18181818181818182	11	8	34	5	0	1.0	9	9	3.066666666666667	46	0.07246376811594203	0.7567567567567568	0.28368796790785816	0.5410357425931903	0.04286646065770059	0.6845988639796273	0.09996534106669226	0.5006290655082589	0.7364217186850129	0.5778627015979583	0.0	0	0.0
7171	0.00037812720800412203	2.324960183831437e-05	-2.3175770271240652e-05	0.9953613028380027	None	0	0	0.3333333333333333	2	0.8571428571428571	6	0.36	0.8571428571428571	8	6	0	2	0	1.0	5	5	0.6	9	1.0	0	0.008305998220355328	0.5187118531295849	0.09996189112662258	0.5007956696509924	0.027527330087785323	0.5299893215723348	0.5954765910184515	0.5165078737598201	0.9375	1.0	0.0
1718	None	None	None	None	None	0	0	0	0	0	0	1.0	0	0	0	0	0	0	1.0	1	1	0.06666666666666667	1	0.0	0	0	0	0	0	0	0	0	0	0	0	0
5430	0.0	0.0	0.0	1.0	None	0	0	0	0	0	0	1.0	0	0	0	0	0	0	1.0	1	1	0.06666666666666667	1	0.0	0	0	0	0	0	0	0	0	0	0	0	0
3319	1.6846916619129884e-07	2.1259042371025556e-09	3.8271886640097017e-10	0.9999999999578498	None	0.2	1	0.3333333333333333	4	0.8	12	0.20987654320987653	0.8	16	12	0	0	0	1.0	9	9	1.1333333333333333	17	0.0	1.0	0.2465906152054798	0.5770054284349924	0.03410846571949067	0.6675991865724183	1.6812663535165107e-05	0.5021340138451474	0.7560147615705013	0.583896966328573	0	1.0	0.0
4602	0.0	0.0	0.0	1.0	None	0	0	0	0	0	0	1.0	0	0	0	0	0	0	1.0	1	1	0.06666666666666667	1	0.0	0	0	0	0	0	0	0	0	0	0	0	0
3084	1.0690669708338517e-08	9.511429015107444e-09	-8.084886700906383e-09	0.9999987823428077	None	0	0	1.0	1	0	0	1.0	0	0	0	1	4	0	0.5	1	2	0.13333333333333333	2	0.6666666666666666	0	0	0	0	0	0	0	0	0	0	0	0
418	None	None	None	None	None	0.16666666666666666	1	0.35714285714285715	5	0.7368421052631579	14	0.2916666666666667	0.631578947368421	17	12	3	3	0	0.8888888888888888	9	8	1.4	21	0.6	0.46153846153846156	0.30175014047297155	0.6849821971420054	0.05059360942502663	0.5703919584068825	1.8882802360351456e-15	0.5000006524106233	0.8003394921575923	0.5874431847393707	1.0	1.0	0.0
410	None	None	None	None	None	0.2	1	0.3333333333333333	4	0.8	12	0.20987654320987653	0.8	16	12	0	0	0	1.0	9	9	1.1333333333333333	17	0.0	1.0	0.045829420050020296	0.6423136456834229	0.31552205785356324	0.7297274769059072	0.09999621716520073	0.5004894917792705	0.7567607356196773	0.6287534590310857	0	1.0	0.0
4582	2.1258771068190194e-08	2.025716488565587e-08	2.0248885624191335e-08	0.9999971796354571	None	0	0	0.375	3	0.8	8	0.3333333333333333	0.8	11	8	0	0	0	0.4444444444444444	9	4	0.8	12	0.0	1.0	-0.019901703289225244	0.5087493343481096	0.10277503611108711	0.6514078067452517	9.057667280785932e-20	0.5000000000000326	0.6332015458463328	0.554798505017198	0	0	0.0
1514	None	None	None	None	None	0	0	0.3333333333333333	1	1.0	2	0.6666666666666666	0	0	0	3	5	0	0.6666666666666666	2	3	0.26666666666666666	4	0.5	0	0	0	0	0	0	0	0	0	0	0	0
3990	0.004592881636714336	0.0011601856153856999	0.0010981799171413133	0.9908409738865037	None	0.2	2	0.36363636363636365	8	0.6774193548387096	21	0.4074074074074074	0.6451612903225806	28	20	4	0	0	1.0	9	9	2.2	33	0.0	0.75	0.256798588658964	0.5664801586041281	0.2104483913390597	0.5461798272129649	-0.08954858730938357	0.5306628708739228	0.8210526620392715	0.5478165340385004	0	1.0	0.0
3495	0.0056986349318984995	0.0005993216203207866	-0.0005667018564717506	0.9940451207132454	None	0.14285714285714285	1	0.375	6	0.5714285714285714	12	0.5111111111111111	0.19047619047619047	9	4	13	3	0	0.5555555555555556	5	9	1.5333333333333334	23	0.12	0.6666666666666666	0.09998380479200064	0.5000311941666659	0.07227145192222018	0.5074296506448502	0.1953357683068653	0.5456011416419904	0.6288057426424095	0.5177224401667408	1.0	1.0	0.0
3107	0.0008257306931641947	0.00010979348504540617	4.8352126545063925e-05	0.9950559403684032	None	0	0	0.5	4	0.4	4	0.75	0.3	6	3	5	2	0	1.0	4	4	0.8	12	0.18181818181818182	0	0.000272650362887328	0.5004854082646203	0.061823837373357324	0.5214273880828609	0.04982689547933459	0.503969557057343	0.5664367916527537	0.5086309988327959	0.0	0	0.0
5046	0.0023113668222669026	1.855557151515306e-05	-1.4119520455341369e-05	0.9971012522407661	None	0	0	0.5	3	0.6666666666666666	4	0.4	0.6666666666666666	7	4	0	1	0	0.8	4	5	0.5333333333333333	8	1.0	0.6666666666666666	0.07147789470487177	0.5717024508564643	2.6489334570203774e-07	0.5000018841153322	0.15079437134928927	0.6073943367770356	0.6511646054948581	0.5601391612708482	1.0	1.0	0.0
3630	0.0	0.0	0.0	1.0	None	0	0	0	0	0	0	1.0	0	0	0	0	0	0	1.0	1	1	0.06666666666666667	1	0.0	0	0	0	0	0	0	0	0	0	0	0	0
5060	0.013734200293551376	0.007618600714774295	0.007243651007088668	0.9670474816517993	None	0.2	1	0.3333333333333333	4	0.8	12	0.20987654320987653	0.8	16	12	0	0	0	1.0	9	9	1.1333333333333333	17	0.0	1.0	0.44697490359373937	0.6665684492130044	0.02390683600736302	0.6654882416613604	0.11862902459881357	0.5769887311463299	0.8614731769527189	0.6372988228376492	0	0.9375	0.0
2571	0.00026344139139042045	1.0672710604180408e-05	1.0023163950115945e-05	0.9996887406488603	None	0.4	2	0.5	6	0.625	10	0.4	0.375	10	6	7	4	0	0.5555555555555556	5	9	1.2	18	0.2857142857142857	0.5333333333333333	0.05347405153801762	0.5054382879013287	-0.005742755878109218	0.663520721140227	0.012893258126467865	0.5939582988673338	0.5902486520309381	0.5891316735487169	1.0	0.9	0.0
2996	0.003049645623090743	0.0013284238777684372	0.0010548689756903677	0.9942852797668048	None	0	0	0.34615384615384615	9	0.5555555555555556	20	0.6785714285714286	0.3611111111111111	20	13	17	8	0	0.875	7	8	2.533333333333333	38	0.25806451612903225	0.7741935483870968	0.09964954673426929	0.501902922010611	0.018697547963745224	0.5351923461910207	-0.14822018281259774	0.9357614113826986	0.7430943362163756	0.7195956727160128	0.05	0.1	0.0
4258	1.4912685282158246e-10	6.317525066936724e-13	-7.58160219912622e-15	0.9999999999999997	None	0.2	1	0.3333333333333333	4	0.8	12	0.20987654320987653	0.8	16	12	0	0	0	1.0	9	9	1.1333333333333333	17	0.0	1.0	0.09711540194612568	0.5051714183883017	0.05842588923316311	0.581216709450196	2.6823723411232007e-16	0.5000000000000185	0.6051175980473005	0.5290054398919802	0	1.0	0.0
5875	0.008838794985320109	0.004554176871228062	-0.003470886855553931	0.9948267529720071	None	0.25	1	0.36363636363636365	4	0.7857142857142857	11	0.2222222222222222	0.7857142857142857	15	11	0	0	0	0.8888888888888888	8	9	1.0666666666666667	16	0.0	1.0	0.09970398269582996	0.5019056277007946	0.10641151749601359	0.999999999999345	0.22852831324130096	0.6592974506335049	0.9286300709615155	0.9999304926752739	0	1.0	0.0
3143	0.003585577661962779	2.3117294635297712e-05	-1.8781855950931236e-05	0.9960194921864204	None	0.3333333333333333	1	0.4444444444444444	4	0.7272727272727273	8	0.2653061224489796	0.7272727272727273	12	8	0	0	0	1.0	7	7	0.8666666666666667	13	0.0	0.6666666666666666	7.902762784127648e-27	0.5	0.350966174650657	0.6686901732846685	-0.060427153559617405	0.518415400246288	0.860149458614994	0.564305370009423	0	0	0.0
3628	0.003080418003439726	0.0013407713147031547	0.001042202210930186	0.9942174702194365	None	0	0	0.34615384615384615	9	0.5555555555555556	20	0.6785714285714286	0.3611111111111111	20	13	17	8	0	0.875	7	8	2.533333333333333	38	0.25806451612903225	0.7741935483870968	0.09964954673426929	0.501902922010611	0.018697547963745224	0.5351923461910207	-0.14822018281259774	0.9357614113826986	0.7430943362163756	0.7195956727160128	0.05	0.1	0.0
1678	None	None	None	None	None	0	0	0.3333333333333333	4	0.6	9	0.5666666666666667	0.4	8	6	8	10	0	0.8333333333333334	6	5	1.1333333333333333	17	0.5555555555555556	0.16666666666666666	0.019253583728192348	0.6772745966265137	0.01687997753896129	0.668689889759956	-0.11284840530381746	0.5560891863683501	0.7009977026063898	0.6355917988677341	0.0	0	0.0
5040	6.210191742098253e-06	6.777643629632021e-08	-6.774421620603582e-08	0.9999990134455049	None	0.5	1	0.6666666666666666	4	0.5	3	0.4	0.5	7	3	0	0	0	0.8	5	4	0.5333333333333333	8	0.0	1.0	-0.09996492047794442	0.5034181348917217	0.0020383712549384907	0.520448021629128	0.020657623480288812	0.5285246393210453	0.6316752093604742	0.5174706403314472	0	0.5714285714285714	0.0
6147	0.010363032997174828	0.007915159000340366	-0.007271057120763849	0.9899991797756126	None	0.2	1	0.3333333333333333	4	0.8	12	0.20987654320987653	0.8	16	12	0	0	0	1.0	9	9	1.1333333333333333	17	0.0	1.0	0.09989669641695587	0.5002315558506764	0.05143296224447713	0.5666322134545299	-0.23607990760606185	1.0	0.8785899017106403	0.9999999995136457	0	1.0	0.0
6425	1.183479860030411e-07	9.18969332774074e-08	6.30474244355916e-11	0.9999771583163071	None	0	0	0.018518518518518517	1	1.0	79	1.0	0	0	0	80	0	0	1.0	9	9	5.4	81	0.0	1.0	0	0	0	0	0	0	0	0	0	0	0
5161	0.0029057369179404206	9.466460738784961e-05	-3.5903584850464775e-05	0.9943992685078004	None	0.2	1	0.3333333333333333	4	0.8	12	0.20987654320987653	0.8	16	12	0	0	0	1.0	9	9	1.1333333333333333	17	0.0	1.0	0.12814323990468032	0.562539544642465	0.09999028559128531	0.5000759257966916	0.0017169677313773	0.6642299409383154	0.6420817289937729	0.5772091036623941	0	1.0	0.0
3841	0.00018115185284827548	3.6226079750702348e-06	-3.315420010535012e-06	0.9992281007233352	None	0.3333333333333333	1	0.5	4	0.7	7	0.3	0.7	11	7	0	0	0	0.625	5	8	0.8	12	0.0	1.0	-0.09831755617456821	0.5222298144796178	0.045359154583076225	0.5774584510207612	0.05496081448906374	0.6496198741737454	0.6897490058283672	0.584084882318988	0	0.9090909090909091	0.0
1744	None	None	None	None	None	0	0	0.4166666666666667	5	0.625	10	0.45	0.625	15	10	2	3	0	0.625	5	8	1.2	18	1.0	0.42857142857142855	0.2434779078155656	0.563680983120741	0.05783626209700771	0.6749922609001738	1.0913388773468377e-20	0.5000000000002378	0.7554297500635083	0.581513366570989	1.0	1.0	0.0
3633	0.0	0.0	0.0	1.0	None	0	0	0	0	0	0	1.0	0	0	0	0	0	0	1.0	1	1	0.06666666666666667	1	0.0	0	0	0	0	0	0	0	0	0	0	0	0
2165	None	None	None	None	None	0	0	0	0	0	0	1.0	0	0	0	0	0	0	1.0	1	1	0.06666666666666667	1	0.0	0	0	0	0	0	0	0	0	0	0	0	0
2546	None	None	None	None	None	0	0	0.25	1	1.0	3	1.0	1.0	4	3	0	0	0	0.2	1	5	0.3333333333333333	5	0.0	0	1.7221038349098427e-08	0.5000095466427341	3.556838506289527e-09	0.5000000271582039	-0.011469733672236101	0.562844143295072	0.5270433162553512	0.521050155862189	0	1.0	0.0
1125	None	None	None	None	None	0.5	1	0.6666666666666666	4	0.5	3	0.4444444444444444	0.5	7	3	0	0	0	0.5	6	3	0.5333333333333333	8	0.0	1.0	-0.09998975116078998	0.5000245431989474	-0.0884434324348874	0.5524536739409455	-0.09999997907245986	0.500000092535537	0.5136060132402084	0.5175501264587692	0	1.0	0.0
1654	None	None	None	None	None	0	0	0.12244897959183673	6	0.8591549295774648	61	0.9012345679012346	0.028169014084507043	3	2	69	6	0	1.0	9	9	4.866666666666666	73	0.0425531914893617	0.9411764705882353	-0.08868022626633482	0.5183959169557798	0.05548718667408288	0.5171598229117491	0.09999999536958538	0.5000000859410676	0.6941576390654688	0.5118547362347189	0.3333333333333333	1.0	0.0
1552	None	None	None	None	None	0.5	1	0.5714285714285714	4	0.625	5	0.35714285714285715	0.625	9	5	0	0	0	0.5714285714285714	4	7	0.6666666666666666	10	0.0	0.6666666666666666	-0.0829932072637393	0.5183147295973685	-0.06079088935502036	0.9176370806145177	-0.04683449413036299	0.586605428255595	0.5996999825191721	0.7200351727182578	0	1.0	0.0
5806	0.006296338096213306	0.0026535653138213323	0.0021878782055499073	0.9785889836914886	None	0.2	1	0.3333333333333333	4	0.8	12	0.20987654320987653	0.8	16	12	0	0	0	1.0	9	9	1.1333333333333333	17	0.0	1.0	0.6336953359523443	0.6636590123217551	-0.03378425596033805	0.5352805420857859	0.03798929040839092	0.5746135865343401	0.9520525546432901	0.5924010106472777	0	0.1875	0.0
6306	None	None	None	None	None	0.14285714285714285	3	0.3333333333333333	15	0.6153846153846154	40	0.8271604938271605	0.12307692307692308	21	8	45	2	0	1.0	9	9	4.466666666666667	67	0.024691358024691357	0.9180327868852459	0.09999060212276237	0.5000267980339798	0.09691639685871396	0.6519149054102589	0.05144975562711486	0.6204310753434343	0.5872950303709257	0.5921798672262275	1.0	0.9523809523809523	0.0
2856	0.005391153692831961	0.005316782021182786	3.0554716257857515e-05	0.9952008676168841	None	0.2	1	0.3333333333333333	4	0.8	12	0.20987654320987653	0.8	16	12	0	0	0	1.0	9	9	1.1333333333333333	17	0.0	1.0	-0.09999999830334239	0.5000002076506993	0.008824730071709995	0.6441211099586774	-0.06904745152682179	0.9999999999999996	0.6391856242588713	0.9999936476847724	0	0.9375	0.0
6681	0.014149043918357645	0.012114876950298793	0.009394488210949655	0.9886516833164728	None	0.2	1	0.3333333333333333	4	0.8	12	0.20987654320987653	0.8	16	12	0	0	0	1.0	9	9	1.1333333333333333	17	0.0	1.0	0.09987290155487823	0.5003813005439609	0.021888452698447705	0.6571547844221486	0.14506887791295656	0.6239865121305955	0.6285129371081187	0.5953731695131261	0	1.0	0.0
4112	0.004249806712363925	0.00023101076015888088	-6.257412936606541e-05	0.9977991494733824	None	0.2	1	0.3333333333333333	4	0.8	12	0.20987654320987653	0.8	16	12	0	0	0	1.0	9	9	1.1333333333333333	17	0.0	1.0	7.902762784127648e-27	0.5	0.03247671336679695	0.6691523954383779	0.06367426478398475	0.5201536399721783	0.5959763171896323	0.5650469530707452	0	1.0	0.0
4549	0.0005398425614064628	3.790663864883762e-05	-3.668837706005597e-05	0.9976011852462406	None	0.5	1	0.5714285714285714	4	0.625	5	0.3333333333333333	0.625	9	5	0	0	0	0.8333333333333334	6	5	0.6666666666666666	10	0.0	0.5	1.477753479684857e-14	0.5000000000004561	0.0010802461652673566	0.5446604972077335	0.04239023147055207	0.574088096573913	0.5592460743892037	0.5397219241642008	0	1.0	0.0
2947	9.338763685220086e-05	2.5695183708492412e-06	-1.99086552760279e-06	0.9999945910649536	None	0	0	0.5	2	0.75	3	0.6	0.75	5	3	0	2	0	0.4	2	5	0.4	6	1.0	0	-0.0999999797021571	0.5000005823358692	0.06843677250618135	0.6075875142746358	-0.18050361492235956	0.9730654242565987	0.7648104161288227	0.7927214743852135	0.9	0.6	0.0
6747	0.01402737028632156	0.011586034191109363	0.009127668849631876	0.9885249162322916	None	0.2	1	0.3333333333333333	4	0.8	12	0.20987654320987653	0.8	16	12	0	0	0	1.0	9	9	1.1333333333333333	17	0.0	1.0	0.09987290155487823	0.5003813005439609	0.021888452698447705	0.6571547844221486	0.14506887791295656	0.6239865121305955	0.6285129371081187	0.5953731695131261	0	1.0	0.0
887	None	None	None	None	None	0	0	0.3333333333333333	2	0.8571428571428571	6	0.36	0.8571428571428571	8	6	0	2	0	1.0	5	5	0.6	9	1.0	0	-0.2586569712003949	0.9999494390754233	-0.09999853984639288	0.5001681438578329	-0.04280038784191442	0.6767117688402784	0.8026528590036577	0.9719109645101282	0.0	0	0.0
2228	None	None	None	None	None	0	0	0.03333333333333333	1	1.0	43	1.0	0	0	0	44	0	0	0.5555555555555556	9	5	3.0	45	0.0	1.0	0	0	0	0	0	0	0	0	0	0	0
3579	1.6791681449087922e-06	6.322218120645355e-08	-2.9335016361688974e-08	0.9999999998066257	None	1.0	1	1.0	4	0.0	0	0.5555555555555556	0	4	0	0	0	0	1.0	3	3	0.3333333333333333	5	0.0	1.0	0	0	0	0	0	0	0	0	0	0	0
499	None	None	None	None	None	0	0	0.32142857142857145	9	0.6410256410256411	25	0.5061728395061729	0.41025641025641024	24	16	16	0	0	1.0	9	9	2.7333333333333334	41	0.0	0.5	0.03325539150926858	0.6564882136397623	0.09999406049907826	0.5000209101218115	0.09214462352306059	0.613301539386157	0.6116857091488772	0.5913766960039263	0	1.0	0.0
6676	0.0038826392121634194	0.0008153889129476904	-0.0005516366211735569	0.9958330842405668	None	0.2	1	0.3333333333333333	4	0.8	12	0.20987654320987653	0.8	16	12	0	0	0	1.0	9	9	1.1333333333333333	17	0.0	1.0	0.0823019582545317	0.6170231834983788	0.05469150795970925	0.6909497691753259	0.17238273621313135	0.6202912382721426	0.6601456321997373	0.64353950685417	0	1.0	0.0
2305	None	None	None	None	None	0	0	0	0	0	0	1.0	0	0	0	0	4	0	1.0	1	1	0.06666666666666667	1	1.0	0	0	0	0	0	0	0	0	0	0	0	0
1638	None	None	None	None	None	0	0	0.5	3	0.7142857142857143	5	0.36	0.7142857142857143	8	5	0	0	0	1.0	5	5	0.6	9	0.0	0.5	-0.09911935477625863	0.6021725642572924	0.10516251503176921	0.5524001727356846	0.7856275142643552	1.0	0.999985630574917	0.9999999832297289	0	1.0	0.0
7333	0.0047860340470306795	0.0011034419712338654	0.0009162380338528192	0.9982242884369185	None	0	0	0.3333333333333333	3	0.8181818181818182	9	0.28888888888888886	0.8181818181818182	12	9	0	0	0	0.5555555555555556	5	9	0.8666666666666667	13	0.0	1.0	0.09987421901319922	0.5005586909490901	0.006941206545940831	0.6075895113787252	0.2139231247137074	0.6058633020842702	0.6632100869604166	0.5719457329858597	0	1.0	0.0
4105	0.011485047363213046	0.004091142301102384	0.0009189387247641458	0.9936630582859823	None	0.25	1	0.4	4	0.7692307692307693	10	0.23809523809523808	0.7692307692307693	14	10	0	0	0	0.7777777777777778	7	9	1.0	15	0.0	1.0	-0.1188639008580763	0.851157215780964	-0.05360805159837499	0.7954368858366926	0.09970884230560964	0.5043969330315035	0.7176209247665974	0.7388055851784173	0	1.0	0.0
6903	None	None	None	None	None	0	0	0.34615384615384615	9	0.6216216216216216	23	0.6190476190476191	0.5675675675675675	28	21	10	3	0	0.7777777777777778	9	7	2.6	39	0.17647058823529413	0.48484848484848486	0.08451714016546624	0.5958633869407347	-0.0996681837895738	0.5205092915071222	0.024452225164241375	0.5172475151920771	0.6813131505199058	0.5448259153788987	0.9642857142857143	1.0	0.35716114977272573
2513	None	None	None	None	None	0	0	0	0	0	0	1.0	0	0	0	0	0	0	1.0	1	1	0.06666666666666667	1	0.0	0	0	0	0	0	0	0	0	0	0	0	0
5690	None	None	None	None	None	0	0	0.16666666666666666	5	0.813953488372093	35	1.0	0.06976744186046512	6	3	38	0	0	0.5555555555555556	9	5	3.0	45	0.0	1.0	-0.017793463297409776	0.5137652868101051	0.019051875220582003	0.6601153073008145	-0.09999970971215826	0.500001081303032	0.6235090826432765	0.5596222609100522	0	1.0	0.0
2102	None	None	None	None	None	0	0	0.5	1	1.0	1	1.0	0	0	0	2	0	0	0.3333333333333333	1	3	0.2	3	0.0	0	0	0	0	0	0	0	0	0	0	0	0
3946	0.010708023643076056	0.0013336515816811808	0.0012830131333484926	0.9762689805285188	None	0.2	1	0.3333333333333333	4	0.8	12	0.20987654320987653	0.8	16	12	0	0	0	1.0	9	9	1.1333333333333333	17	0.0	1.0	0.4093827667837925	0.6648912987267095	-0.08069773791139315	0.5877383346140768	-0.09511135596734388	0.514138606912045	0.9070740730607286	0.5903600250806638	0	1.0	0.0
2550	None	None	None	None	None	0	0	0.3333333333333333	1	1.0	2	1.0	1.0	3	2	0	3	0	0.25	1	4	0.26666666666666666	4	1.0	0	0.07375996464269227	0.5265051916099083	0.1708754941624065	0.5413918154495025	0.09999329543117472	0.500041983249657	0.601136276464318	0.5226707132758285	1.0	1.0	0.0
3626	0.008060478029397815	0.00019671649471816934	-0.00018897503168852095	0.989856848422185	None	0.2	1	0.3333333333333333	4	0.8	12	0.20987654320987653	0.8	16	12	0	0	0	1.0	9	9	1.1333333333333333	17	0.0	1.0	0.141530195686099	0.57498323544062	-0.03245395743773674	0.6859630228971346	0.193384169910579	0.622233305322733	0.7372549650214324	0.6289047835569163	0	1.0	0.0
1937	None	None	None	None	None	0	0	0.375	18	0.5072463768115942	35	0.8765432098765432	0.2898550724637681	35	20	35	0	0	1.0	9	9	4.733333333333333	71	0.0	0.8571428571428571	-0.1904536222143296	1.0	-0.09530454806120367	0.9950535240889656	0.024211465556665028	0.5092808593358176	0.9180995677406335	0.9999999999842681	0	0.9714285714285714	0.0
2037	None	None	None	None	None	0	0	0.10869565217391304	5	0.8955223880597015	60	0.8518518518518519	0.16417910447761194	12	11	56	0	0	1.0	9	9	4.6	69	0.0	0.819672131147541	0.01702386519991812	0.5269956750301446	0.0005986711902963059	0.5019849360221385	0.02758704939311137	0.5339868213136308	0.5288954197558079	0.5210030369371529	0	0.08333333333333333	0.0
4272	0.0	0.0	0.0	1.0	None	0	0	0	0	0	0	1.0	0	0	0	0	0	0	1.0	1	1	0.06666666666666667	1	0.0	0	0	0	0	0	0	0	0	0	0	0	0
7296	0.00010097195100811408	1.9255292639647088e-05	-1.9517290367176052e-06	0.999885329495476	None	0.2857142857142857	2	0.35294117647058826	6	0.7391304347826086	17	0.30864197530864196	0.7391304347826086	23	17	1	0	0	1.0	9	9	1.6666666666666667	25	0.0	1.0	0.07031734071339048	0.5249834947038616	0.09855440513634806	0.5733757246874439	0.022009453435573447	0.5102454298608659	0.5796197314268632	0.5363227537845129	0	0.9130434782608695	0.0
459	None	None	None	None	None	0	0	0	0	0	0	1.0	0	0	0	0	0	0	1.0	1	1	0.06666666666666667	1	0.0	0	0	0	0	0	0	0	0	0	0	0	0
705	None	None	None	None	None	0	0	0.6	3	0.6	3	0.4666666666666667	0.6	6	3	0	0	0	0.6	3	5	0.4666666666666667	7	0.0	1.0	-0.09999130072694169	0.5000365578688915	0.15979913789582634	0.6576861869925074	-0.04607331821525834	0.5049190181915781	0.7537502615006167	0.5558347383987076	0	0.6666666666666666	0.0
6888	0.0039019941920862182	0.000570809658721078	-0.00025402713809745707	0.9915973132862352	None	0.2	1	0.3333333333333333	4	0.8	12	0.20987654320987653	0.8	16	12	0	0	0	1.0	9	9	1.1333333333333333	17	0.0	1.0	0.18181083470319664	0.9841387514455209	-0.0243879006441013	0.6659903259956534	-0.04427106337103427	0.6502453603405983	0.7462958135462535	0.8596883209230525	0	0.625	0.0
4990	0.00037129537564435135	0.0001001287325155706	7.969920399052972e-05	0.9997111604772372	None	0.2	1	0.3333333333333333	4	0.8	12	0.20987654320987653	0.8	16	12	0	0	0	1.0	9	9	1.1333333333333333	17	0.0	1.0	-0.021151408457205385	0.5068101193935096	-0.0176831055762523	0.653626513965354	-0.0753017346115243	0.527217095381199	0.5779048859874532	0.5639180889416497	0	1.0	0.0
290	None	None	None	None	None	0.2	1	0.3333333333333333	4	0.8	12	0.20987654320987653	0.8	16	12	0	0	0	1.0	9	9	1.1333333333333333	17	0.0	1.0	0.09997589741032105	0.500929321084216	-0.036524602237296575	0.6134293490470757	0.03100450629212479	0.5694109281876245	0.6387420257893316	0.5617593335208826	0	1.0	0.0
3483	2.801585829667549e-05	3.139088586792412e-07	-3.118948858209722e-07	0.9999945370051195	None	0	0	0.6	3	0.6	3	0.4666666666666667	0.2	2	1	4	9	0	0.6	5	3	0.4666666666666667	7	0.8181818181818182	1.0	0.09999992254560741	0.500000030120558	0.023114491860118217	0.5051754304540443	-0.08294070717889343	0.5376517512271006	0.6794089043356596	0.5142957057690156	0.0	0	0.0
2520	None	None	None	None	None	0	0	0.4	10	0.4857142857142857	17	0.5873015873015873	0.4	24	14	12	2	0	0.7777777777777778	9	7	2.466666666666667	37	0.1111111111111111	0.6666666666666666	0.09738894167026073	0.5088973995191673	-0.09845753699166111	0.549710744522561	0.020690595414324036	0.6731675807514751	0.7032838278017671	0.5791326985033978	1.0	1.0	0.0
7514	0.004757028889085572	0.0005401120240371138	0.00025813759431811867	0.9938015623539643	None	0.14285714285714285	2	0.36666666666666664	11	0.627906976744186	27	0.5555555555555556	0.5813953488372093	36	25	8	0	0	1.0	9	9	3.0	45	0.0	0.7777777777777778	-0.15689303868740603	1.0	0.0006218292233501277	0.57808267662292	0.0999851265710113	0.5067619867822036	0.8224649518027592	1.0	0	0.6944444444444444	0.0
651	None	None	None	None	None	0	0	0	0	0	0	1.0	0	0	0	0	2	0	1.0	1	1	0.06666666666666667	1	0.5	0	0	0	0	0	0	0	0	0	0	0	0
1376	None	None	None	None	None	0	0	0	0	0	0	1.0	0	0	0	0	0	0	1.0	1	1	0.06666666666666667	1	0.0	0	0	0	0	0	0	0	0	0	0	0	0
386	None	None	None	None	None	0.125	2	0.35294117647058826	12	0.6326530612244898	31	0.6296296296296297	0.46938775510204084	34	23	16	0	0	1.0	9	9	3.4	51	0.0	0.6666666666666666	0.06989794832066994	0.5218785642658222	-0.06687115642319195	0.6706368768498009	1.7681462831672864e-15	0.5000000003334502	0.6452256881259325	0.5661628145503207	0	0.9705882352941176	0.0
1451	None	None	None	None	None	0.25	1	0.6	6	0.4166666666666667	5	0.6666666666666666	0.16666666666666666	8	2	5	0	0	0.42857142857142855	7	3	0.9333333333333333	14	0.0	0.8571428571428571	0.07120336103117489	0.5771867152447766	0.09996139575004714	0.5001770830944261	2.315672310051903e-06	0.501083738960598	0.6072952241800887	0.526332151033129	0	0.625	0.0
1295	None	None	None	None	None	0	0	0.038461538461538464	2	0.9733333333333334	73	0.9506172839506173	0	0	0	76	0	0	1.0	9	9	5.133333333333334	77	0.0	0.9411764705882353	0	0	0	0	0	0	0	0	0	0	0
1378	None	None	None	None	None	0	0	1.0	1	0	0	1.0	0	1	0	0	3	0	0.5	2	1	0.13333333333333333	2	1.0	0	0	0	0	0	0	0	0	0	0	0	0
7035	0.0004247202914881593	2.119192098569021e-06	8.530962587601541e-07	0.9999914640109314	None	0.2	1	0.3333333333333333	4	0.8	12	0.20987654320987653	0.8	16	12	0	0	0	1.0	9	9	1.1333333333333333	17	0.0	1.0	0.09003311384764875	0.6460231734857982	0.06180533561824636	0.5819371995403946	0.09999991962782714	0.5000092460667371	0.5705306476215397	0.5770782247678276	0	1.0	0.0
992	None	None	None	None	None	0	0	0.1	2	0.9285714285714286	26	1.0	0	0	0	29	11	0	0.8333333333333334	5	6	2.0	30	0.1774193548387097	0.4	0	0	0	0	0	0	0	0	0	0	0
5247	0.0007767664759510772	0.00029503033027631666	0.0002094622396917112	0.9996438804018977	None	0.2	1	0.3333333333333333	4	0.8	12	0.20987654320987653	0.8	16	12	0	0	0	1.0	9	9	1.1333333333333333	17	0.0	1.0	-0.021766139979913758	0.5118623347160419	0.12231448616773452	0.928528625342779	0.09021229796497329	0.6719322695706015	0.6620701052285228	0.7520483098585337	0	1.0	0.0
3329	0.0	0.0	0.0	1.0	None	0	0	0	0	0	0	1.0	0	0	0	0	0	0	1.0	1	1	0.06666666666666667	1	0.0	0	0	0	0	0	0	0	0	0	0	0	0
813	None	None	None	None	None	0	0	0.4	2	0.8	4	1.0	0.8	6	4	0	1	0	0.14285714285714285	1	7	0.4666666666666667	7	0.5	0.6666666666666666	0.099335723384395	0.5056703364329768	-0.073440018077586	0.9554280584774442	0.21313590890414935	0.6523629723587162	0.7577988062515553	0.7754003188573093	1.0	1.0	0.0
4196	0.01015364231334193	0.0010496058006019236	0.0003080360835563166	0.978270330354259	None	0.2	1	0.3333333333333333	4	0.8	12	0.20987654320987653	0.8	16	12	0	0	0	1.0	9	9	1.1333333333333333	17	0.0	1.0	0.5090099799247192	0.675525658135172	0.14470052844266737	0.7006700421323634	-0.12358809545115582	0.9673386643593107	0.930117026863345	0.8398856238208252	0	1.0	0.0
6636	0.014141705809908535	0.011769806558227444	0.009079443127312454	0.9887307695186582	None	0.2	1	0.3333333333333333	4	0.8	12	0.20987654320987653	0.8	16	12	0	0	0	1.0	9	9	1.1333333333333333	17	0.0	1.0	0.09987290155487823	0.5003813005439609	0.021888452698447705	0.6571547844221486	0.14506887791295656	0.6239865121305955	0.6285129371081187	0.5953731695131261	0	1.0	0.0
5116	0.0	0.0	0.0	1.0	None	0	0	0	0	0	0	1.0	0	0	0	0	0	0	1.0	1	1	0.06666666666666667	1	0.0	0	0	0	0	0	0	0	0	0	0	0	0
4631	0.0033493126428606893	0.00096014654029146	-0.0009570774686512247	0.9925090152804428	None	0.2	1	0.3333333333333333	4	0.8	12	0.20987654320987653	0.8	16	12	0	0	0	1.0	9	9	1.1333333333333333	17	0.0	1.0	0.42778544410924846	0.6857474832644735	-0.03708347652634932	0.6692427007707735	0.03798514773092189	0.5643485853076118	0.8863919514166517	0.6413668043366422	0	0.1875	0.0
2604	4.061821438142168e-08	3.605455914028349e-08	-2.2694087644389467e-09	0.9999940249395579	None	0	0	0.5	1	1.0	1	1.0	1.0	2	1	0	3	0	0.3333333333333333	3	1	0.2	3	1.0	0	0.0509377165447857	0.5008427531280193	0.08008727794465068	0.5228489672640552	0.0013243320508850322	0.500642344428732	0.5808924273014592	0.5081159508070252	1.0	1.0	0.0
2845	0.0	0.0	0.0	0.9999999999999998	None	0	0	0	0	0	0	1.0	0	0	0	0	4	0	1.0	1	1	0.06666666666666667	1	1.0	0	0	0	0	0	0	0	0	0	0	0	0
167	None	None	None	None	None	0.2	1	0.3333333333333333	4	0.8	12	0.20987654320987653	0.8	16	12	0	0	0	1.0	9	9	1.1333333333333333	17	0.0	1.0	0.22675085589318314	0.7177917451985176	0.16746001995188434	0.6199941170183622	0.454311418958328	0.9996478305947601	0.7516438199497288	0.9579002218255999	0	1.0	0.0
6126	0.0056042570293786	0.0026077670656627565	0.0010520121382335886	0.9932800076620172	None	0.2	1	0.3333333333333333	4	0.8	12	0.20987654320987653	0.8	16	12	0	0	0	1.0	9	9	1.1333333333333333	17	0.0	1.0	0.09999180432269943	0.500018085939646	0.08178876818779521	0.5989258968338352	0.1351451033778876	0.5756976226385521	0.5715477806964975	0.5585797604865016	0	0.1875	0.0
4524	8.550874068922122e-05	2.621691504789448e-06	-2.7246081838664317e-07	0.9999997285999346	None	0.2	1	0.3333333333333333	4	0.8	12	0.20987654320987653	0.8	16	12	0	0	0	1.0	9	9	1.1333333333333333	17	0.0	1.0	0.4834970975212924	0.6641806143073653	-0.012145121703504	0.6658295669945263	-0.09999946559731092	0.5000028004010058	0.9258888668562871	0.6123318808549731	0	0.9375	0.0
2021	None	None	None	None	None	0.2	1	0.3333333333333333	4	0.8	12	0.20987654320987653	0.8	16	12	0	0	0	1.0	9	9	1.1333333333333333	17	0.0	1.0	0.01502744946447052	0.5355480198275893	0.09999999296295717	0.5000000813694115	-0.09190219830034527	0.5386062429465446	0.6869302143238742	0.5247435770303592	0	0.9375	0.0
3901	1.404065323012455e-07	1.2391557338764076e-07	1.3174086068090946e-08	0.9999777504755755	None	0	0	0.04	2	0.9722222222222222	70	0.9135802469135802	0	0	0	73	5	0	1.0	9	9	4.933333333333334	74	0.03333333333333333	0.9090909090909091	0	0	0	0	0	0	0	0	0	0	0
48	None	None	None	None	None	0	0	0.38461538461538464	10	0.5277777777777778	19	0.7037037037037037	0.1388888888888889	10	5	27	16	0	0.6666666666666666	6	9	2.533333333333333	38	0.3018867924528302	0.6666666666666666	-0.00387733128138473	0.6822769362098795	3.518538350389594e-06	0.5106760043784461	0.0999201744838026	0.5015178087656442	0.6305269565069538	0.5673414363659457	1.0	0.9	0.0
4138	0.0	0.0	0.0	0.9999999999999998	None	0	0	0	0	0	0	1.0	0	0	0	0	4	0	1.0	1	1	0.06666666666666667	1	1.0	0	0	0	0	0	0	0	0	0	0	0	0
2652	0.001155687141388645	1.791682987893875e-05	-1.6498710163883768e-05	0.9954264886465289	None	0	0	0.25	1	1.0	3	1.0	1.0	4	3	0	1	0	0.2	1	5	0.3333333333333333	5	0.3333333333333333	0	0.13022202174729483	0.5547664499671634	0.17439671489624345	0.6130435287927722	-0.099670333874738	0.5012385489673516	0.7698257594627264	0.5568387642901975	1.0	1.0	0.0
3422	None	None	None	None	None	0	0	0.1951219512195122	8	0.7796610169491526	46	0.7530864197530864	0.4745762711864407	35	28	25	1	0	1.0	9	9	4.066666666666666	61	0.02127659574468085	0.8363636363636363	0.4139841370889766	0.6119741439967032	-0.06991713645131781	0.9638704595278399	-0.018376848722295242	0.6752615614764048	0.899406423287147	0.8161555185843314	1.0	1.0	0.0
3752	0.0	0.0	0.0	0.9999999999999998	None	0	0	0	0	0	0	1.0	0	0	0	0	4	0	1.0	1	1	0.06666666666666667	1	1.0	0	0	0	0	0	0	0	0	0	0	0	0
5265	1.2968460389644971e-05	2.155110362207397e-07	-1.6791378551796006e-07	0.9999836232210774	None	0	0	0.16666666666666666	9	0.7974683544303798	63	1.0	0	9	0	71	0	0	1.0	9	9	5.4	81	0.0	1.0	0	0	0	0	0	0	0	0	0	0	0
1837	None	None	None	None	None	0	0	0.4	2	0.8	4	0.4666666666666667	0.8	6	4	0	2	0	0.6	5	3	0.4666666666666667	7	1.0	0	0.0778091590676803	0.5661664320347947	-0.06749368625687768	0.5872380220305873	5.506197192764776e-07	0.5000028166207727	0.6419850842739758	0.5513844056087958	1.0	1.0	0.15297860734079852
5205	0.0	0.0	0.0	1.0	None	0	0	0	0	0	0	1.0	0	0	0	0	0	0	1.0	1	1	0.06666666666666667	1	0.0	0	0	0	0	0	0	0	0	0	0	0	0
1930	None	None	None	None	None	0	0	0.2777777777777778	5	0.6666666666666666	16	0.48148148148148145	0	0	0	25	18	0	0.6666666666666666	6	9	1.7333333333333334	26	0.3333333333333333	0.5	0	0	0	0	0	0	0	0	0	0	0
3374	0.004385867176693912	0.0009472850963534316	0.0008551917234039584	0.9953897481671862	None	0.2	1	0.3333333333333333	4	0.8	12	0.20987654320987653	0.8	16	12	0	0	0	1.0	9	9	1.1333333333333333	17	0.0	1.0	0.0724908587492248	0.5596331934647948	-0.028441807791483475	0.6473005635706423	0.2240618306450835	0.8694039600528575	0.7679721843915035	0.7138565964813302	0	1.0	0.0
6196	0.0	0.0	0.0	1.0	None	0	0	0	0	0	0	1.0	0	0	0	0	0	0	1.0	1	1	0.06666666666666667	1	0.0	0	0	0	0	0	0	0	0	0	0	0	0
2133	None	None	None	None	None	0	0	0	0	0	0	1.0	0	0	0	0	4	0	1.0	1	1	0.06666666666666667	1	1.0	0	0	0	0	0	0	0	0	0	0	0	0
195	None	None	None	None	None	0.25	1	0.4	4	0.75	9	0.25925925925925924	0.75	13	9	0	0	0	0.6666666666666666	9	6	0.9333333333333333	14	0.0	1.0	0.018127655497954663	0.6675562668671912	0.09984594164139193	0.5030981246707592	0.05514931742551725	0.5680644065409285	0.5900364482279423	0.5812324274799475	0	0.23076923076923078	0.0
2566	0.0	0.0	0.0	1.0	None	0	0	0	0	0	0	1.0	0	0	0	0	0	0	1.0	1	1	0.06666666666666667	1	0.0	0	0	0	0	0	0	0	0	0	0	0	0
5888	1.6162263940256257e-05	8.432243603142775e-07	8.409714479325732e-07	0.9943695163543197	None	0	0	0.13793103448275862	4	0.8536585365853658	35	0.7962962962962963	0	0	0	42	5	0	0.6666666666666666	9	6	2.8666666666666667	43	0.056818181818181816	0.7894736842105263	0	0	0	0	0	0	0	0	0	0	0
1987	None	None	None	None	None	0	0	1.0	1	0	0	1.0	0	1	0	0	3	0	0.5	2	1	0.13333333333333333	2	1.0	0	0	0	0	0	0	0	0	0	0	0	0
2609	0.00039834965669633326	8.183420411794132e-06	-7.634412713691312e-06	0.9990793533650031	None	0.16666666666666666	1	0.5333333333333333	8	0.4	8	0.4583333333333333	0.4	16	8	5	0	0	0.75	6	8	1.4666666666666666	22	0.0	0.6666666666666666	0.16215072785566814	0.5195075946098549	3.457226900041487e-08	0.500000206373759	0.023085429751522817	0.5610606100436646	0.6738368397572806	0.5269354343321747	0	1.0	0.0
4865	0.0	0.0	0.0	1.0	None	0	0	0	0	0	0	1.0	0	0	0	0	0	0	1.0	1	1	0.06666666666666667	1	0.0	0	0	0	0	0	0	0	0	0	0	0	0
576	None	None	None	None	None	0	0	0.5	3	0.7142857142857143	5	0.375	0.2857142857142857	3	2	5	11	0	0.6666666666666666	6	4	0.6	9	0.8461538461538461	0.4	-0.4407544247804126	0.992580633557372	0.0880748596945456	0.5220453315289885	0.09999954682267811	0.5000004731386025	0.9256355038483072	0.84043724638852	1.0	1.0	0.0
6455	0.004182497597102701	0.0027053926843513204	-0.001255145899923427	0.9950520401536003	None	0	0	0.3333333333333333	2	0.8571428571428571	6	0.36	0.8571428571428571	8	6	0	1	0	1.0	5	5	0.6	9	0.5	0	0.09997654335414315	0.5000536024757137	-0.014496854356398442	0.6861797905128312	0.14699151458686285	0.5933488726334837	0.6653295496894943	0.5955089766087124	1.0	1.0	0.0
1184	None	None	None	None	None	0	0	1.0	1	0	0	1.0	0	1	0	0	0	0	0.5	1	2	0.13333333333333333	2	0.0	0	0	0	0	0	0	0	0	0	0	0	0
376	None	None	None	None	None	0	0	0	0	0	0	1.0	0	0	0	0	2	0	1.0	1	1	0.06666666666666667	1	0.5	0	0	0	0	0	0	0	0	0	0	0	0
1152	None	None	None	None	None	0	0	0	0	0	0	1.0	0	0	0	0	0	0	1.0	1	1	0.06666666666666667	1	0.0	0	0	0	0	0	0	0	0	0	0	0	0
4669	0.01585121286207414	0.012551283446579034	0.004875163293537638	0.9881402246569443	None	0.25	1	0.4	4	0.7692307692307693	10	0.23809523809523808	0.7692307692307693	14	10	0	0	0	0.7777777777777778	9	7	1.0	15	0.0	1.0	-0.09999999999798528	0.5000000052236969	-0.08116831095860091	0.9525259202553904	-0.09999949966956387	0.5000019575691456	0.5439933198337943	0.7309891885006329	0	0.07142857142857142	0.0
1166	None	None	None	None	None	0.09090909090909091	1	0.36	9	0.6	21	0.4567901234567901	0.4	22	14	14	0	0	1.0	9	9	2.466666666666667	37	0.0	0.5	0.004649570802498987	0.54271403339485	-0.09999938240094661	0.5000256833203659	-0.05720206897870671	0.6703622336947175	0.6137459449443652	0.5729098819235355	0	0.9545454545454546	0.0
2458	None	None	None	None	None	0	0	0.5	3	0.7142857142857143	5	0.36	0.7142857142857143	8	5	0	0	0	1.0	5	5	0.6	9	0.0	0.5	0.08809590631116591	0.5449245445171979	0.048773595134164446	0.5243699834727458	0.09971566289021758	0.5006120962723564	0.5591153690159527	0.5233321849209108	0	1.0	0.0
7415	0.00162017569086391	0.00013361118501139624	3.742822126725055e-05	0.9974296732366117	None	0.2	1	0.3333333333333333	4	0.8	12	0.20987654320987653	0.8	16	12	0	0	0	1.0	9	9	1.1333333333333333	17	0.0	1.0	0.08764296325341485	0.5367760639351592	0.029689020677086064	0.5759550363846369	-0.05264022707568363	0.6528454407369078	0.6251048765037162	0.5894543788693233	0	0.9375	0.0
1484	None	None	None	None	None	0	0	0.25925925925925924	7	0.6842105263157895	26	0.6349206349206349	0	0	0	39	18	0	0.7777777777777778	9	7	2.6666666666666665	40	0.21951219512195122	1.0	0	0	0	0	0	0	0	0	0	0	0
6065	None	None	None	None	None	0	0	0.21052631578947367	4	0.7692307692307693	20	0.6222222222222222	0.23076923076923078	9	6	18	0	0	0.5555555555555556	5	9	1.8666666666666667	28	0.0	0.34782608695652173	0.6773339510682371	0.6817529214896657	0.3947194132461946	0.588913018672088	0.027969429913882803	0.5378067783831807	0.932637615553222	0.6045061034736685	0	1.0	0.0
1489	None	None	None	None	None	0.5	1	0.5714285714285714	4	0.5	4	0.5555555555555556	0.375	7	3	2	3	0	0.5	3	6	0.6666666666666666	10	0.75	0.2857142857142857	-0.07541618843390012	0.5186135055858111	-0.051195339533682015	0.5500727954821887	0.09999952892047678	0.5000005946173449	0.684850123535351	0.522938523919111	0.0	0	0.0
1595	None	None	None	None	None	0.25	1	0.4	4	0.75	9	0.25	0.75	13	9	0	0	0	0.875	8	7	0.9333333333333333	14	0.0	0.8571428571428571	0.08156113066768184	0.597132283955107	0.09132965724338289	0.540727486225636	0.14651654558186372	0.5844220040252407	0.5851354149614629	0.5742595795070793	0	0.15384615384615385	0.0
2584	0.00011284104144731306	9.246387131170236e-07	-6.581579869897756e-07	0.999999992031992	None	0.2	1	0.3333333333333333	4	0.8	12	0.20987654320987653	0.8	16	12	0	0	0	1.0	9	9	1.1333333333333333	17	0.0	1.0	-0.09999787900316548	0.5015507335511975	0.02155965621528324	0.5771617616910949	-0.048224327779079854	0.5470662085068547	0.6230646944863666	0.5420802009492514	0	1.0	0.0
6059	0.004653550536678671	0.0002920367818186872	-0.00029189459408455196	0.9926863664616341	None	0	0	0.25	1	1.0	3	1.0	1.0	4	3	0	3	0	0.2	1	5	0.3333333333333333	5	1.0	0	0.09998913424132291	0.5000314803727476	0.0019257259411312566	0.7271297087737791	0.1391986140066762	0.513321471086025	0.6483993400628177	0.5852858597944801	1.0	1.0	0.0
2676	9.65799488655469e-05	6.622892207563371e-07	-3.9040638384184214e-07	0.9999947680013821	None	0.3333333333333333	1	0.4444444444444444	4	0.7272727272727273	8	0.2708333333333333	0.7272727272727273	12	8	0	0	0	0.75	6	8	0.8666666666666667	13	0.0	0.8571428571428571	8.658517775699403e-07	0.5000108969640816	0.01130198618364183	0.6330577491737706	0.04465863568054753	0.5419300244570384	0.5776433834741393	0.5591809282386082	0	0.9166666666666666	0.0
6305	0.014117397192739115	0.012040083551359935	0.009367200361750315	0.9885513806451538	None	0.2	1	0.3333333333333333	4	0.8	12	0.20987654320987653	0.8	16	12	0	0	0	1.0	9	9	1.1333333333333333	17	0.0	1.0	0.09987290155487823	0.5003813005439609	0.021888452698447705	0.6571547844221486	0.14506887791295656	0.6239865121305955	0.6285129371081187	0.5953731695131261	0	1.0	0.0
1950	None	None	None	None	None	0	0	0.2857142857142857	4	0.6666666666666666	12	0.8	0.05555555555555555	3	1	16	5	0	1.0	5	5	1.3333333333333333	20	0.14705882352941177	0	-0.09996413008073385	0.5245930658847934	-0.06119105435659752	0.5215195596739517	-0.04865074706153147	0.5144216096988773	0.5517003279418076	0.52017949948734	0.0	1.0	0.0
5634	7.694520245842578e-09	7.3528269157817565e-09	-7.336998038345366e-09	0.9999994684733069	None	0	0	0.5	4	0.5	5	0.48	0	0	0	11	0	0	1.0	5	5	0.8	12	0.0	0.75	0	0	0	0	0	0	0	0	0	0	0
1278	None	None	None	None	None	0	0	0.3333333333333333	2	0.8571428571428571	6	0.36	0.8571428571428571	8	6	0	2	0	1.0	5	5	0.6	9	1.0	0	-0.033504393323345094	0.5161305595389752	-0.059144693011641034	0.8858570819108476	-0.09999024420107468	0.5000208041235218	0.5690466613017235	0.669201854725375	0.625	0.75	0.0
2551	0.0003301020815834802	4.042911256203635e-06	4.01635243719858e-06	0.9999999660557202	None	0.2	1	0.3333333333333333	4	0.8	12	0.20987654320987653	0.8	16	12	0	0	0	1.0	9	9	1.1333333333333333	17	0.0	1.0	-0.09999972287766154	0.5000336709080029	0.024082681693726894	0.6571113234030327	-0.07537387157537358	0.9999494235707824	0.6903457677127726	0.9710887070964371	0	0	0.0
26	None	None	None	None	None	0.3333333333333333	1	0.4444444444444444	4	0.7272727272727273	8	0.2708333333333333	0.7272727272727273	12	8	0	0	0	0.75	8	6	0.8666666666666667	13	0.0	0.8571428571428571	0.039044682268695126	0.570853939990452	0.022640344826810273	0.5411965740428635	-0.015277356554947875	0.6386581766786709	0.5581915639151661	0.5841939037432258	0	1.0	0.0
747	None	None	None	None	None	0	0	0.16666666666666666	1	1.0	7	0.9	0	0	0	8	11	0	0.4	5	2	0.6	9	0.55	0	0	0	0	0	0	0	0	0	0	0	0
3386	None	None	None	None	None	0	0	0.4878048780487805	20	0.3898305084745763	23	0.7530864197530864	0.2711864406779661	36	16	24	0	0	1.0	9	9	4.066666666666666	61	0.0	0.6153846153846154	-0.04416165245416629	0.6979602624289909	0.018509049366755015	0.6945613024952758	-0.05599050605210685	0.9998978490850843	0.6082727908899964	0.9738148995088695	0	1.0	0.0
2666	0.0045871028006514575	0.0011189764093177054	0.0010216416201878115	0.99307995757969	None	0.2	1	0.3333333333333333	4	0.8	12	0.20987654320987653	0.8	16	12	0	0	0	1.0	9	9	1.1333333333333333	17	0.0	1.0	0.0001426661808136553	0.5230010647213655	0.04222510279121252	0.5200394254896767	-0.09999060993836709	0.5000598104144587	0.6448508692170635	0.5143718022017066	0	1.0	0.0
3177	0.0	0.0	0.0	0.9999999999999998	None	0	0	0	0	0	0	1.0	0	0	0	0	4	0	1.0	1	1	0.06666666666666667	1	1.0	0	0	0	0	0	0	0	0	0	0	0	0
616	None	None	None	None	None	0	0	1.0	2	0.0	0	0.75	0	0	0	2	7	0	1.0	2	2	0.2	3	0.875	0	0	0	0	0	0	0	0	0	0	0	0
1583	None	None	None	None	None	0	0	0	0	0	0	1.0	0	0	0	0	0	0	1.0	1	1	0.06666666666666667	1	0.0	0	0	0	0	0	0	0	0	0	0	0	0
3833	None	None	None	None	None	0.05263157894736842	1	0.4146341463414634	17	0.4915254237288136	29	0.7530864197530864	0.288135593220339	33	17	27	4	0	1.0	9	9	4.066666666666666	61	0.09523809523809523	0.6909090909090909	0.0999995384448803	0.5000082421995152	0.1206999919172866	0.7000884255411238	0.056436285193883065	0.5973531719943492	0.5974656806155019	0.602062637870808	1.0	1.0	0.0
4772	0.001992935914779433	0.0002534165761868586	-5.5474017331338226e-05	0.9975896118888802	None	0.25	1	0.4	4	0.7692307692307693	10	0.23809523809523808	0.7692307692307693	14	10	0	0	0	0.7777777777777778	9	7	1.0	15	0.0	1.0	0.049745065523369894	0.6376321971754609	-0.04494152277431014	0.5153796545783875	0.09865781027991273	0.504026907362252	0.651065325957827	0.5533583734520674	0	1.0	0.0
7038	3.302118299632845e-05	4.247330469857253e-06	-4.247320261630083e-06	0.9987915598839813	None	0	0	1.0	1	0	0	1.0	0	1	0	0	2	0	0.5	1	2	0.13333333333333333	2	0.6666666666666666	0	0	0	0	0	0	0	0	0	0	0	0
2990	0.0	0.0	0.0	1.0	None	0	0	0	0	0	0	1.0	0	0	0	0	0	0	1.0	1	1	0.06666666666666667	1	0.0	0	0	0	0	0	0	0	0	0	0	0	0
121	None	None	None	None	None	0	0	0.5	1	1.0	1	1.0	1.0	2	1	0	0	0	0.3333333333333333	3	1	0.2	3	0.0	0	0.0019767234208584957	0.5004048586852563	0.049370163546806387	0.5422995961096145	-0.09999177142752128	0.5000024963846064	0.6514815123273064	0.5142655605690432	0	1.0	0.0
778	None	None	None	None	None	0	0	0.34615384615384615	9	0.5833333333333334	21	0.4691358024691358	0.1111111111111111	8	4	29	9	0	1.0	9	9	2.533333333333333	38	0.15517241379310345	0.5882352941176471	-0.12925024695811854	0.6357109243958735	0.06912384883044398	0.527552638686828	0.005290664073410517	0.5853430904071719	0.692363076072587	0.5835316957817958	1.0	1.0	0.0
7162	0.006790847934997529	0.0009260136242697878	-0.0007037033680436598	0.9872019769874933	None	0	0	0.3076923076923077	4	0.6470588235294118	11	0.4222222222222222	0.6470588235294118	15	11	3	3	0	0.5555555555555556	9	5	1.2666666666666666	19	0.5	0.5714285714285714	0.09994968630286498	0.5001076741007869	-0.07427486892065312	0.6830074901092242	0.04339738473773232	0.6682441768198505	0.6845109299707863	0.6199739356883917	1.0	1.0	0.0
781	None	None	None	None	None	0	0	0.5	3	0.6666666666666666	4	0.5714285714285714	0.6666666666666666	7	4	0	1	0	0.2857142857142857	2	7	0.5333333333333333	8	1.0	1.0	1.3773843552678327e-05	0.5000057951484713	-0.03656349947881349	0.7633783154362311	-0.009218312936894416	0.6726260398332589	0.6035962826522271	0.6525953231416994	1.0	1.0	0.0
4975	0.0011891417666196778	2.8084511502430287e-05	-1.3024996330929757e-05	0.9999793507705987	None	0	0	0.08	4	0.9178082191780822	67	0.9259259259259259	0.0136986301369863	1	1	73	5	0	1.0	9	9	5.0	75	0.03333333333333333	0.9696969696969697	1.7095827299635506e-14	0.5	-0.0979995654082011	0.5	-0.09998781518444108	0.5	0.614609812146447	0.5	1.0	1.0	0.0
3698	0.005359284965518394	0.002380220941242313	0.002375917232539938	0.9941470438294333	None	0	0	0.3333333333333333	3	0.8181818181818182	9	0.28888888888888886	0.8181818181818182	12	9	0	1	0	0.5555555555555556	5	9	0.8666666666666667	13	1.0	1.0	0.09974852361850625	0.5007830712250357	0.10373349125063214	0.6635673599563361	-0.021004515936546043	0.6820945882346281	0.6409970393179555	0.6182026593760318	1.0	1.0	0.0
4774	None	None	None	None	None	0.125	1	0.3888888888888889	7	0.625	15	0.4126984126984127	0.5416666666666666	20	13	5	1	0	0.7777777777777778	9	7	1.7333333333333334	26	0.14285714285714285	0.8421052631578947	7.902762784127648e-27	0.5	0.06035975854702665	0.6028109855920238	0.13339631277430425	0.6206852894581403	0.637616741620554	0.5752286165414706	1.0	1.0	0.0
6118	0.0	0.0	0.0	0.9999999999999998	None	0	0	0	0	0	0	1.0	0	0	0	0	4	0	1.0	1	1	0.06666666666666667	1	1.0	0	0	0	0	0	0	0	0	0	0	0	0
4619	0.0025063926554177254	0.0016269831707404632	0.0016127025981462846	0.9980243407410755	None	0.2	1	0.3333333333333333	4	0.8	12	0.20987654320987653	0.8	16	12	0	0	0	1.0	9	9	1.1333333333333333	17	0.0	1.0	-0.09999999997494906	0.5000000142193619	-0.06312658172124783	0.864237111836343	0.03861299030438202	0.6608479943042089	0.6815528088028769	0.698325686967617	0	0	0.0
7219	1.3586716641442113e-05	2.0822746958748476e-06	-2.0822739428776063e-06	0.9956482083210388	None	0	0	0.25	3	0.7333333333333333	11	0.5666666666666667	0	0	0	16	9	0	0.8333333333333334	6	5	1.1333333333333333	17	0.25	0.15384615384615385	0	0	0	0	0	0	0	0	0	0	0
3859	0.0007729173607778411	2.7611221367394153e-05	2.705753623438255e-05	0.9999974894662561	None	0.25	1	0.4	4	0.7692307692307693	10	0.23809523809523808	0.7692307692307693	14	10	0	0	0	0.7777777777777778	9	7	1.0	15	0.0	1.0	-0.09999999999975126	0.5000000014783492	5.191578237490136e-06	0.5002309853628645	-0.10250041315341023	0.9998619723913179	0.8549146776765572	0.950871871944802	0	1.0	0.0
4662	0.00437247297277762	0.0018137239073206057	0.0016913951211393772	0.9925426784616458	None	0.1111111111111111	1	0.4	8	0.5925925925925926	16	0.6041666666666666	0.25925925925925924	14	7	14	3	0	0.75	6	8	1.9333333333333333	29	0.12	0.2608695652173913	0.4790971185061352	0.6936280342209459	2.223707234755439e-06	0.5001930044023617	0.08158317130210657	0.6238610379133702	0.899011450464118	0.6085669180678381	1.0	0.42857142857142855	0.0
7019	0.0	0.0	0.0	0.9999999999999998	None	0	0	0	0	0	0	1.0	0	0	0	0	4	0	1.0	1	1	0.06666666666666667	1	1.0	0	0	0	0	0	0	0	0	0	0	0	0
2711	0.0001256540449988916	6.0133328580740595e-06	5.958448700571752e-06	0.9968804182861296	None	1.0	1	1.0	4	0.25	1	0.5	0.25	5	1	0	0	0	0.75	3	4	0.4	6	0.0	1.0	0.002182348880704366	0.5006980513809801	0.09916473161276043	0.5037153830694371	0.04653278468864479	0.514431041758254	0.5982945299353395	0.5062825207288251	0	1.0	0.0
5213	0.0	0.0	0.0	1.0	None	0	0	0	0	0	0	1.0	0	0	0	0	0	0	1.0	1	1	0.06666666666666667	1	0.0	0	0	0	0	0	0	0	0	0	0	0	0
5320	0.027927899818904974	0.01141825425255233	0.009821266674688212	0.970056818608022	None	0.2	1	0.3333333333333333	4	0.8	12	0.20987654320987653	0.8	16	12	0	0	0	1.0	9	9	1.1333333333333333	17	0.0	1.0	0.49626931647918837	0.6722942584868011	-0.09999605947706067	0.5070795278195879	0.13860826826902795	0.6168444352495078	0.9228918839924434	0.6005343218312226	0	1.0	0.0
2597	6.993841299400403e-09	6.649334002758926e-09	5.213057570459176e-10	0.9999994600401302	None	0	0	1.0	1	0	0	1.0	0	1	0	0	3	0	0.5	2	1	0.13333333333333333	2	1.0	0	0	0	0	0	0	0	0	0	0	0	0
6683	0.0	0.0	0.0	1.0	None	0	0	0	0	0	0	1.0	0	0	0	0	0	0	1.0	1	1	0.06666666666666667	1	0.0	0	0	0	0	0	0	0	0	0	0	0	0
1014	None	None	None	None	None	0.2	1	0.3333333333333333	4	0.8	12	0.20987654320987653	0.8	16	12	0	0	0	1.0	9	9	1.1333333333333333	17	0.0	1.0	0.0014331006910284776	0.5438365013248924	-0.031005310367648326	0.6458448092396065	0.18668584981961658	0.694290202140358	0.714785562392025	0.6300174591583148	0	0.875	0.0
6930	0.0	0.0	0.0	1.0	None	0	0	0	0	0	0	1.0	0	0	0	0	0	0	1.0	1	1	0.06666666666666667	1	0.0	0	0	0	0	0	0	0	0	0	0	0	0
3286	0.003097431093195251	0.0013288058200784571	0.0010551771133540204	0.994338752841845	None	0	0	0.34615384615384615	9	0.5555555555555556	20	0.6785714285714286	0.3611111111111111	20	13	17	8	0	0.875	7	8	2.533333333333333	38	0.25806451612903225	0.7741935483870968	0.09964954673426929	0.501902922010611	0.018697547963745224	0.5351923461910207	-0.14822018281259774	0.9357614113826986	0.7430943362163756	0.7195956727160128	0.05	0.1	0.0
5700	0.0	0.0	0.0	1.0	None	0	0	0	0	0	0	1.0	0	0	0	0	0	0	1.0	1	1	0.06666666666666667	1	0.0	0	0	0	0	0	0	0	0	0	0	0	0
3956	0.0007308751072101017	0.0001283415495818107	-1.966817107212011e-05	0.9983677434138656	None	0.045454545454545456	1	0.10638297872340426	5	0.8970588235294118	61	0.8641975308641975	0.029411764705882353	4	2	65	4	0	1.0	9	9	4.666666666666667	70	0.030303030303030304	0.8888888888888888	0.08044416668091658	0.5131522712602032	0.06857473154735565	0.502310556422266	-0.09998349780558576	0.5000151693627619	0.6950834358751631	0.5051601661970028	0.875	1.0	0.07505573467062931
1588	None	None	None	None	None	0.2	1	0.3333333333333333	4	0.8	12	0.20987654320987653	0.8	16	12	0	0	0	1.0	9	9	1.1333333333333333	17	0.0	1.0	-0.03591901971424978	0.5234066013268969	2.533918228627733e-05	0.5117119720124196	6.848621124827117e-08	0.5000008336338196	0.5424183023081194	0.5117107481125585	0	1.0	0.0
2437	None	None	None	None	None	0.5	1	0.5714285714285714	4	0.625	5	0.3333333333333333	0.625	7	5	2	4	0	0.8333333333333334	5	6	0.6666666666666666	10	0.6666666666666666	0.5	0.062066437088804605	0.5779117605433424	4.800598753322073e-12	0.5000823890025435	0.19854281703415735	0.5847232720127586	0.6952518799122405	0.5545099851790103	1.0	1.0	0.0
1554	None	None	None	None	None	0	0	1.0	1	0	0	1.0	0	0	0	1	3	0	0.5	1	2	0.13333333333333333	2	0.5	0	0	0	0	0	0	0	0	0	0	0	0
2768	1.3104277559292737e-07	1.1326850801682278e-07	-1.1971060232968398e-08	0.9999786774444278	None	0	0	0.08333333333333333	4	0.9142857142857143	64	0.8888888888888888	0	0	0	71	5	0	1.0	9	9	4.8	72	0.03424657534246575	0.9696969696969697	0	0	0	0	0	0	0	0	0	0	0
622	None	None	None	None	None	0	0	0.6666666666666666	2	0.5	1	0.6666666666666666	0.5	3	1	0	2	0	0.6666666666666666	3	2	0.26666666666666666	4	1.0	0	0.3371576865850728	0.6740491198801153	3.5332321958059496e-06	0.5000387161999331	0.022224850295422587	0.5146021482572484	0.8244359606526531	0.5650571223611027	1.0	1.0	0.0
3646	0.012404039446634957	0.001790645331559612	0.0012428101444749019	0.9833479963554769	None	0.14285714285714285	1	0.29411764705882354	5	0.782608695652174	18	0.30864197530864196	0.782608695652174	23	18	1	0	0	1.0	9	9	1.6666666666666667	25	0.0	1.0	-0.09999999998597084	0.5000002153182469	-0.03142487391569873	0.6412401204476318	0.09537457704891424	0.9949968661129563	0.7220854032592894	0.8762956272701605	0	1.0	0.0
3088	0.010616340468568675	0.000745739727840171	-7.890430005813372e-05	0.9880095421251036	None	0.3333333333333333	1	0.4444444444444444	4	0.7272727272727273	8	0.2653061224489796	0.7272727272727273	12	8	0	0	0	1.0	7	7	0.8666666666666667	13	0.0	0.6666666666666666	-0.2437949970635489	0.9881743837150031	6.143338801100785e-08	0.5000008704659888	0.09995105020055958	0.5024239078104451	0.8324911979952289	0.8143353406258828	0	1.0	0.0
4429	0.015593515975362408	0.012937156423591766	0.005162928207540493	0.9881496015615091	None	0.25	1	0.4	4	0.7692307692307693	10	0.23809523809523808	0.7692307692307693	14	10	0	0	0	0.7777777777777778	9	7	1.0	15	0.0	1.0	-0.09999999999798528	0.5000000052236969	-0.08116831095860091	0.9525259202553904	-0.09999949966956387	0.5000019575691456	0.5439933198337943	0.7309891885006329	0	0.07142857142857142	0.0
2073	None	None	None	None	None	0	0	0.3333333333333333	4	0.6	9	0.5666666666666667	0.4	8	6	8	10	0	0.8333333333333334	6	5	1.1333333333333333	17	0.5555555555555556	0.16666666666666666	0.019253583728192348	0.6772745966265137	0.01687997753896129	0.668689889759956	-0.11284840530381746	0.5560891863683501	0.7009977026063898	0.6355917988677341	0.0	0	0.0
749	None	None	None	None	None	0.2	1	0.3333333333333333	4	0.8	12	0.20987654320987653	0.8	16	12	0	0	0	1.0	9	9	1.1333333333333333	17	0.0	1.0	0.03357257581131243	0.546800561068608	1.5350564435461586e-06	0.5008286484697231	0.02597524284348924	0.6431227538258099	0.5753719877118604	0.5646371256569772	0	1.0	0.0
5336	0.0	0.0	0.0	1.0	None	0	0	0	0	0	0	1.0	0	0	0	0	0	0	1.0	1	1	0.06666666666666667	1	0.0	0	0	0	0	0	0	0	0	0	0	0	0
5461	0.0003364851263824903	1.9182895918651852e-06	-1.7828442111366653e-07	0.9959711009483988	None	0.07692307692307693	1	0.3103448275862069	9	0.6341463414634146	26	0.5972222222222222	0.12195121951219512	11	5	31	7	0	0.8888888888888888	8	9	2.8666666666666667	43	0.11666666666666667	0.5263157894736842	0.09915830982451258	0.5228546022118161	0.00048737477614731314	0.5035649420208707	0.07550006241903236	0.5916611207813154	0.5999681390245581	0.539631587760665	1.0	1.0	0.0
3976	0.016935103638116233	0.003546206487438287	0.0030860834390177686	0.9753944860883936	None	0.2	1	0.3333333333333333	4	0.8	12	0.20987654320987653	0.8	16	12	0	0	0	1.0	9	9	1.1333333333333333	17	0.0	1.0	0.5375204789353056	0.682779549514622	-0.08516306296750324	0.9999760605665058	-0.09981097157015532	0.5005854621271361	0.9470545004614861	0.9781819660141045	0	0	0.0
6706	0.0	0.0	0.0	0.9999999999999998	None	0	0	0	0	0	0	1.0	0	0	0	0	4	0	1.0	1	1	0.06666666666666667	1	1.0	0	0	0	0	0	0	0	0	0	0	0	0
6877	0.014339763495563578	0.011996149784801687	0.009300445994711071	0.9886366274389083	None	0.2	1	0.3333333333333333	4	0.8	12	0.20987654320987653	0.8	16	12	0	0	0	1.0	9	9	1.1333333333333333	17	0.0	1.0	0.09987290155487823	0.5003813005439609	0.021888452698447705	0.6571547844221486	0.14506887791295656	0.6239865121305955	0.6285129371081187	0.5953731695131261	0	1.0	0.0
2252	None	None	None	None	None	0	0	0.5	7	0.3888888888888889	7	0.625	0.2222222222222222	9	4	10	5	0	0.5	4	8	1.3333333333333333	20	0.2631578947368421	0.7058823529411765	0.13297050872319152	0.5295265840116745	0.22692371651773194	0.7240272503535389	0.009038683521721675	0.5449635418447742	0.6780670466849323	0.6037314614824598	1.0	1.0	0.0
6901	0.0010564410189496656	0.00017054465277113935	-6.213911537747627e-05	0.9960108388570948	None	0.2	1	0.3333333333333333	4	0.8	12	0.20987654320987653	0.8	16	12	0	0	0	1.0	9	9	1.1333333333333333	17	0.0	1.0	3.084764524120012e-08	0.5000015696335557	0.03638693153072432	0.5918871455432815	0.03400011484427844	0.5289584470014191	0.5544232065087862	0.5405558806229838	0	1.0	0.0
5518	None	None	None	None	None	0	0	0.125	6	0.8714285714285714	61	0.8888888888888888	0.05714285714285714	7	4	64	0	0	1.0	9	9	4.8	72	0.0	0.9696969696969697	0.15943319040510148	0.5042861772350692	-0.03576421502464995	0.6752147334898801	0.2504488327353202	0.5757156496335751	0.7626757232545508	0.5869587839888807	0	1.0	0.0
5579	0.007974742762474807	0.00323167512590507	0.0022617291128205876	0.9906388916775296	None	0	0	0.3	3	0.75	9	0.25925925925925924	0.75	12	9	1	0	0	0.6666666666666666	9	6	0.9333333333333333	14	0.0	1.0	0.0994380490142026	0.501874988051393	-0.09854673744759804	0.6595466854104466	0.2746567951264705	0.6405437834596139	0.8056861408074066	0.6024059264131112	0	1.0	0.0
6079	0.0	0.0	0.0	1.0	None	0	0	0	0	0	0	1.0	0	0	0	0	0	0	1.0	1	1	0.06666666666666667	1	0.0	0	0	0	0	0	0	0	0	0	0	0	0
2435	None	None	None	None	None	0	0	0.6	3	0.6	3	0.4666666666666667	0.6	6	3	0	0	0	0.6	5	3	0.4666666666666667	7	0.0	0.5	0.004784741801845202	0.5446780179269688	-0.0020952556598959338	0.6729021023288144	0.09999907887970635	0.5000014304522941	0.6289217276961817	0.5744861988628256	0	0.6666666666666666	0.0
283	None	None	None	None	None	0	0	0.29411764705882354	10	0.6326530612244898	31	0.7083333333333334	0.14285714285714285	11	7	39	9	0	0.8888888888888888	8	9	3.4	51	0.11538461538461539	0.6511627906976745	0.09999998955239742	0.500000095165178	0.09942474754849023	0.5043213372137076	0.09999999991636734	0.5000000020592463	0.5006779393655676	0.5014405100271803	0.0	0.5454545454545454	0.0
529	None	None	None	None	None	0.047619047619047616	1	0.25	11	0.71875	46	0.8148148148148148	0.546875	44	35	21	0	0	1.0	9	9	4.4	66	0.0	0.8421052631578947	0.0001049541078799553	0.5240261530907717	0.0046143733575161935	0.5514033510326034	0.0016573628351006224	0.5165900273971457	0.5113598004733519	0.5307034523506245	0	1.0	0.0
3823	0.0014847330271739111	0.0011207492833280057	0.0002605504824607121	0.9979977224329118	None	0	0	0.3333333333333333	2	0.8571428571428571	6	0.36	0.8571428571428571	8	6	0	2	0	1.0	5	5	0.6	9	1.0	0	0.0999809284265494	0.500137662310886	0.0480785361808924	0.5787996371501234	0.022382685208380354	0.683752097893215	0.5944620895049001	0.5898041482874377	1.0	0.875	0.30840158421318653
3625	0.005367694526491479	0.0016170007455895818	-0.0005992075180742859	0.9937362312249157	None	0.25	1	0.36363636363636365	4	0.7857142857142857	11	0.2222222222222222	0.7857142857142857	15	11	0	0	0	0.8888888888888888	8	9	1.0666666666666667	16	0.0	1.0	0.20644629643575357	0.5190438468444639	-0.013137007358840167	0.6623316700859563	0.09922187392789636	0.5048390339396732	0.7030075462242172	0.5637569718025776	0	1.0	0.0
7150	None	None	None	None	None	0.06666666666666667	1	0.3125	10	0.6666666666666666	30	0.5802469135802469	0.5555555555555556	34	25	12	0	0	1.0	9	9	3.1333333333333333	47	0.0	0.7368421052631579	0.05620929486189917	0.5260063093222839	0.040157103802374576	0.6242840273343498	0.0999835894734251	0.5079358194173169	0.5634908405854446	0.5534316287873015	0	0.9705882352941176	0.0
787	None	None	None	None	None	0	0	0.3888888888888889	7	0.56	14	0.6428571428571429	0.12	7	3	19	7	0	0.8571428571428571	6	7	1.8	27	0.18421052631578946	0.34782608695652173	0.018944803687717594	0.5314359462894451	-0.07421248725240971	0.5811801526432608	-0.09986790772885286	0.5014265638261384	0.6359462015362384	0.5381951138791886	0.0	0	0.0
[truncated: 6,199 more rows]
