# Supplementary material for: Constrained by Design: Influence of Genetic Encodings on Evolved Traits of Robots
Source: Front Robot AI. 2021 Jun 15;8:672379. doi: 10.3389/frobt.2021.672379 (PMC8239187; doi:10.3389/frobt.2021.672379)
Supplement: Supplementary file 2 [file DataSheet1.ZIP › hyperplasticoding_plane_1_snapshots_ids.tsv]

generation	robot_id	fitness	novelty	novelty_pop	cons_fitness
145	7013	0.009296809765525379	None	0.0	0.009296809765525379
145	7113	0.009525354437697258	None	0.0	0.009525354437697258
145	7340	0.00010173014478643576	None	0.0	0.00010173014478643576
145	7334	0.009185359590365417	None	0.0	0.009185359590365417
145	6656	0.009348422754091078	None	0.0	0.009348422754091078
145	7282	0.009176706722525388	None	0.0	0.009176706722525388
145	7311	0.00929963396747623	None	0.0	0.00929963396747623
145	6542	0.009363164872230658	None	0.0	0.009363164872230658
145	7269	0.009463160656973956	None	0.0	0.009463160656973956
145	7253	0.014376686902031244	None	0.0	0.014376686902031244
145	7023	0.01399091546594388	None	0.0	0.01399091546594388
145	7026	0.009290324036384488	None	0.0	0.009290324036384488
145	7112	0.0010390168525656086	None	0.18105328329195136	0.0010390168525656086
145	7286	0.00949322126544072	None	0.0	0.00949322126544072
145	7177	0.009503900372587004	None	0.0	0.009503900372587004
145	7326	2.8971214454672954e-05	None	0.0	2.8971214454672954e-05
145	7166	0.0015478899083240147	None	0.0	0.0015478899083240147
145	6788	0.00948668670413295	None	0.0	0.00948668670413295
145	7104	0.011913982815895036	None	0.0	0.011913982815895036
145	7308	0.009417163952631367	None	0.0	0.009417163952631367
145	7279	0.0003458994794134645	None	0.0	0.0003458994794134645
145	7272	2.2196100123796198e-10	None	0.0	2.2196100123796198e-10
145	7316	-0.1	None	0.0	-0.1
145	6768	0.014536250820781027	None	0.0	0.014536250820781027
145	6823	0.009704740589991353	None	0.0	0.009704740589991353
145	7274	0.009212415944561458	None	0.0	0.009212415944561458
145	7265	0.009522179997122534	None	0.0	0.009522179997122534
145	7020	0.009537861809793125	None	0.0	0.009537861809793125
145	7197	0.009447702992253547	None	0.0	0.009447702992253547
145	7087	0.009540832834828056	None	0.0	0.009540832834828056
145	7338	0.009220370075758105	None	0.0	0.009220370075758105
145	6952	0.009451496550822102	None	0.0	0.009451496550822102
145	7161	0.009221001822356637	None	0.0	0.009221001822356637
145	7037	0.009526509517728897	None	0.0	0.009526509517728897
145	7142	0.009541518832162182	None	0.0	0.009541518832162182
145	6834	0.0005778474039277809	None	0.6596327651535808	0.0005778474039277809
145	7145	0.00954145110307796	None	0.0	0.00954145110307796
145	7283	0.009669443175304028	None	0.0	0.009669443175304028
145	7086	0.010804626301017457	None	0.0	0.010804626301017457
145	6342	0.009437723745459859	None	0.0	0.009437723745459859
145	7310	0.00940466815721947	None	0.0	0.00940466815721947
145	7243	0.009244249017579016	None	0.0	0.009244249017579016
145	6962	0.00906678380884804	None	0.0	0.00906678380884804
145	6429	0.009645609616745354	None	0.0	0.009645609616745354
145	7008	0.009594750587704442	None	0.0	0.009594750587704442
145	7218	0.009494793208971307	None	0.0	0.009494793208971307
145	7208	0.006776715578285823	None	0.0	0.006776715578285823
145	7278	0.00018602292658584659	None	0.18105328329195136	0.00018602292658584659
145	7284	0.0011341656288667158	None	0.0	0.0011341656288667158
145	7225	0.00932288793642031	None	0.0	0.00932288793642031
145	7325	0.009457459505871346	None	0.0	0.009457459505871346
145	7335	0.009496931281466212	None	0.0	0.009496931281466212
145	7292	-3.638201175472444e-05	None	0.0	-3.638201175472444e-05
145	7290	0.010810974751764088	None	0.0	0.010810974751764088
145	7349	0.009627563055400358	None	0.0	0.009627563055400358
145	7296	-1.951729036717605e-07	None	0.15606769145780602	-1.951729036717605e-07
145	6227	0.009495456728000914	None	0.0	0.009495456728000914
145	7215	0.0039433722490391935	None	0.0	0.0039433722490391935
145	6749	0.009373818073017693	None	0.0	0.009373818073017693
145	7154	0.0095778926784991	None	0.0	0.0095778926784991
145	7188	0.0004398698322791808	None	0.0	0.0004398698322791808
145	7252	0.009517077581916823	None	0.0	0.009517077581916823
145	7000	0.009263028710999347	None	0.0	0.009263028710999347
145	7245	0.009491892070961891	None	0.0	0.009491892070961891
145	7328	0.009633545756645497	None	0.0	0.009633545756645497
145	6958	0.009451927793015458	None	0.0	0.009451927793015458
145	7110	0.009455362858944834	None	0.0	0.009455362858944834
145	7280	0.009517403288394304	None	0.0	0.009517403288394304
145	7135	0.0020774170415214584	None	0.3130784210290833	0.0020774170415214584
145	7303	0.003332528692987568	None	0.0	0.003332528692987568
145	7306	0.0010028911740070235	None	0.0	0.0010028911740070235
145	6814	0.014384600017547263	None	0.0	0.014384600017547263
145	6210	0.009564276870507335	None	0.0	0.009564276870507335
145	7055	0.0005386393908777596	None	0.6596327651535808	0.0005386393908777596
145	7164	1.9144035373042083e-06	None	0.3067313498270881	1.9144035373042083e-06
145	6530	0.009463590101547466	None	0.0	0.009463590101547466
145	7163	0.00018132028109517245	None	0.0	0.00018132028109517245
145	7201	0.012276606708745832	None	0.0	0.012276606708745832
145	6653	0.010791026816278538	None	0.0	0.010791026816278538
145	7318	0.01055585086794734	None	0.0	0.01055585086794734
145	6423	0.009453800552896876	None	0.0	0.009453800552896876
145	7059	0.0009723639154860775	None	0.0	0.0009723639154860775
145	7234	0.009497567928933257	None	0.0	0.009497567928933257
145	7224	0.008665487127757592	None	0.0	0.008665487127757592
145	6964	0.009257630288769742	None	0.0	0.009257630288769742
145	7171	-2.317577027124065e-06	None	0.6596327651535808	-2.317577027124065e-06
145	7271	-4.51458791805422e-08	None	0.7188374496714779	-4.51458791805422e-08
145	7343	3.7073713276923297e-06	None	0.8514652898349946	3.7073713276923297e-06
145	6831	0.009399633261629294	None	0.0	0.009399633261629294
145	7261	0.009285447162607104	None	0.0	0.009285447162607104
145	7165	1.9766750450899186e-07	None	0.7626090101764897	1.9766750450899186e-07
145	7056	0.00963323095634458	None	0.0	0.00963323095634458
145	7242	0.009216932087893214	None	0.0	0.009216932087893214
145	7305	0.009346278720995612	None	0.0	0.009346278720995612
145	7089	0.003908624399412992	None	0.0	0.003908624399412992
145	6916	0.00892443038342729	None	0.0	0.00892443038342729
145	6200	0.0094646003415927	None	0.0	0.0094646003415927
145	7100	0.0006511043090335865	None	0.3067313498270881	0.0006511043090335865
145	7260	0.009558397785827042	None	0.0	0.009558397785827042
145	7341	-4.563294110946588e-09	None	0.5869029124334076	-4.563294110946588e-09
143	7119	0.009365304004446238	None	0.0	0.009365304004446238
143	6736	0.00021545081220627566	None	0.10071323515474628	0.00021545081220627566
143	7013	0.009296809765525379	None	0.0	0.009296809765525379
143	7113	0.009525354437697258	None	0.0	0.009525354437697258
143	7240	-0.1	None	0.0	-0.1
143	7028	0.004305850885638203	None	0.0	0.004305850885638203
143	6656	0.009348422754091078	None	0.0	0.009348422754091078
143	6542	0.009363164872230658	None	0.0	0.009363164872230658
143	7220	-6.81858210292332e-10	None	0.9895524451430019	-6.81858210292332e-10
143	6879	0.00430828965883408	None	0.0	0.00430828965883408
143	7023	0.01399091546594388	None	0.0	0.01399091546594388
143	7026	0.009290324036384488	None	0.0	0.009290324036384488
143	7112	0.0010390168525656086	None	0.13709896338854916	0.0010390168525656086
143	7181	0.00020508927166647245	None	0.10071323515474628	0.00020508927166647245
143	7157	0.0009638492986566077	None	0.11932104825291553	0.0009638492986566077
143	7177	0.009503900372587004	None	0.0	0.009503900372587004
143	7166	0.0015478899083240147	None	0.0	0.0015478899083240147
143	6788	0.00948668670413295	None	0.0	0.00948668670413295
143	6925	3.1964359567262715e-06	None	0.0	3.1964359567262715e-06
143	7104	0.011913982815895036	None	0.0	0.011913982815895036
143	7041	1.8993334537437998e-06	None	0.0	1.8993334537437998e-06
143	6768	0.014536250820781027	None	0.0	0.014536250820781027
143	6823	0.009704740589991353	None	0.0	0.009704740589991353
143	7160	0.009264126791677237	None	0.0	0.009264126791677237
143	7095	0.003208465404849435	None	0.0	0.003208465404849435
143	7231	0.0029137579844813718	None	0.0	0.0029137579844813718
143	7020	0.009537861809793125	None	0.0	0.009537861809793125
143	7197	0.009447702992253547	None	0.0	0.009447702992253547
143	7087	0.009540832834828056	None	0.0	0.009540832834828056
143	6952	0.009451496550822102	None	0.0	0.009451496550822102
143	7211	-2.7954609302577573e-06	None	0.17848363773719514	-2.7954609302577573e-06
143	7209	0.009221029936706752	None	0.0	0.009221029936706752
143	7161	0.009221001822356637	None	0.0	0.009221001822356637
143	7037	0.009526509517728897	None	0.0	0.009526509517728897
143	7142	0.009541518832162182	None	0.0	0.009541518832162182
143	6834	0.0005778474039277809	None	0.43613183638313935	0.0005778474039277809
143	7145	0.00954145110307796	None	0.0	0.00954145110307796
143	7086	0.010804626301017457	None	0.0	0.010804626301017457
143	6342	0.009437723745459859	None	0.0	0.009437723745459859
143	7227	-4.649498232778307e-08	None	0.13709896338854916	-4.649498232778307e-08
143	7243	0.009244249017579016	None	0.0	0.009244249017579016
143	6962	0.00906678380884804	None	0.0	0.00906678380884804
143	6429	0.009645609616745354	None	0.0	0.009645609616745354
143	7008	0.009594750587704442	None	0.0	0.009594750587704442
143	7218	0.009494793208971307	None	0.0	0.009494793208971307
143	7208	0.006776715578285823	None	0.0	0.006776715578285823
143	7072	-5.012139675998131e-06	None	0.0	-5.012139675998131e-06
143	7225	0.00932288793642031	None	0.0	0.00932288793642031
143	7158	0.0002467772555736443	None	0.0	0.0002467772555736443
143	6227	0.009495456728000914	None	0.0	0.009495456728000914
143	7067	0.009490701379896192	None	0.0	0.009490701379896192
143	7155	-3.233253073055241e-07	None	0.0	-3.233253073055241e-07
143	7215	0.0039433722490391935	None	0.0	0.0039433722490391935
143	6749	0.009373818073017693	None	0.0	0.009373818073017693
143	7205	-3.016720668231673e-05	None	0.0	-3.016720668231673e-05
143	7154	0.0095778926784991	None	0.0	0.0095778926784991
143	7188	0.0004398698322791808	None	0.0	0.0004398698322791808
143	7228	5.180969769731905e-09	None	0.9895524451430019	5.180969769731905e-09
143	5633	0.009323977827351565	None	0.0	0.009323977827351565
143	7000	0.009263028710999347	None	0.0	0.009263028710999347
143	7206	2.764682352502305e-06	None	0.8718911232481089	2.764682352502305e-06
143	7245	0.009491892070961891	None	0.0	0.009491892070961891
143	6958	0.009451927793015458	None	0.0	0.009451927793015458
143	7110	0.009455362858944834	None	0.0	0.009455362858944834
143	7138	0.009333315592231838	None	0.0	0.009333315592231838
143	7135	0.0020774170415214584	None	0.3580814964765825	0.0020774170415214584
143	7080	0.003915746297579077	None	0.0	0.003915746297579077
143	6814	0.014384600017547263	None	0.0	0.014384600017547263
143	6210	0.009564276870507335	None	0.0	0.009564276870507335
143	7055	0.0005386393908777596	None	0.43613183638313935	0.0005386393908777596
143	7229	0.0001955010672918604	None	0.21417558632960856	0.0001955010672918604
143	7164	1.9144035373042083e-06	None	0.11932104825291553	1.9144035373042083e-06
143	6530	0.009463590101547466	None	0.0	0.009463590101547466
143	7163	0.00018132028109517245	None	0.0	0.00018132028109517245
143	7201	0.012276606708745832	None	0.0	0.012276606708745832
143	6653	0.010791026816278538	None	0.0	0.010791026816278538
143	7248	-0.1	None	0.0	-0.1
143	6423	0.009453800552896876	None	0.0	0.009453800552896876
143	7182	0.009315050396711013	None	0.0	0.009315050396711013
143	7226	-3.673263688318237e-07	None	0.17848363773719514	-3.673263688318237e-07
143	7059	0.0009723639154860775	None	0.0	0.0009723639154860775
143	7234	0.009497567928933257	None	0.0	0.009497567928933257
143	7216	-6.016353216866182e-05	None	0.15778537576458018	-6.016353216866182e-05
143	6473	0.009311575283717852	None	0.0	0.009311575283717852
143	7224	0.008665487127757592	None	0.0	0.008665487127757592
143	6964	0.009257630288769742	None	0.0	0.009257630288769742
143	7171	-2.317577027124065e-06	None	0.43613183638313935	-2.317577027124065e-06
143	7221	1.3110698091749156e-06	None	0.11932104825291553	1.3110698091749156e-06
143	6831	0.009399633261629294	None	0.0	0.009399633261629294
143	7165	1.9766750450899186e-07	None	0.7539192073808536	1.9766750450899186e-07
143	7056	0.00963323095634458	None	0.0	0.00963323095634458
143	7242	0.009216932087893214	None	0.0	0.009216932087893214
143	7089	0.003908624399412992	None	0.0	0.003908624399412992
143	6916	0.00892443038342729	None	0.0	0.00892443038342729
143	6200	0.0094646003415927	None	0.0	0.0094646003415927
143	7096	-3.623407115876104e-09	None	0.8429360398389477	-3.623407115876104e-09
143	7100	0.0006511043090335865	None	0.11932104825291553	0.0006511043090335865
143	7207	-2.1026557004707388e-05	None	0.0	-2.1026557004707388e-05
143	6812	0.009433031749515791	None	0.0	0.009433031749515791
143	7018	0.002818000064096019	None	0.0	0.002818000064096019
106	5312	-2.4458550212537742e-08	None	0.8498788568464448	-2.4458550212537742e-08
106	4610	0.009225574947532258	None	0.0	0.009225574947532258
106	5099	0.005208096959305383	None	0.06485254028402057	0.005208096959305383
106	5349	0.0003608122056680211	None	0.0	0.0003608122056680211
106	4142	0.007298067152001317	None	0.0	0.007298067152001317
106	5158	4.683934613163575e-06	None	0.0	4.683934613163575e-06
106	5307	0.009183886480828572	None	0.0	0.009183886480828572
106	5102	0.00922263850526839	None	0.0	0.00922263850526839
106	5328	2.089919401638896e-05	None	0.29529258691954374	2.089919401638896e-05
106	5371	0.0004942177781739139	None	0.2875060393529369	0.0004942177781739139
106	5135	0.0003608133970155233	None	0.0	0.0003608133970155233
106	5067	0.009132596363712272	None	0.0	0.009132596363712272
106	5390	0.00015666377858618172	None	0.0	0.00015666377858618172
106	4875	0.001541520679261644	None	0.0	0.001541520679261644
106	4931	0.008904874732312737	None	0.0	0.008904874732312737
106	5101	0.009384733700419222	None	0.0	0.009384733700419222
106	5276	0.007270342599227767	None	0.0	0.007270342599227767
106	4907	0.007353685973024541	None	0.0	0.007353685973024541
106	5297	0.009206344550967485	None	0.0	0.009206344550967485
106	5228	0.00869373541846037	None	0.0	0.00869373541846037
106	4836	0.007255225763503609	None	0.0	0.007255225763503609
106	5316	-3.8878934804653325e-05	None	0.29757707013281454	-3.8878934804653325e-05
106	5040	-6.774421620603582e-09	None	0.5419799210336756	-6.774421620603582e-09
106	5396	6.399985625485468e-05	None	0.0	6.399985625485468e-05
106	5398	-0.00018977782184827728	None	0.0	-0.00018977782184827728
106	5309	0.00933613880952625	None	0.0	0.00933613880952625
106	5376	0.009455390871866773	None	0.0	0.009455390871866773
106	5366	-0.1	None	0.0	-0.1
106	5327	2.1411697669275656e-06	None	0.5833113886367486	2.1411697669275656e-06
106	5293	0.002876543588175138	None	0.0	0.002876543588175138
106	5093	0.00915437322739754	None	0.0	0.00915437322739754
106	4291	0.004085261515555786	None	0.0	0.004085261515555786
106	4926	0.007243305324878339	None	0.0	0.007243305324878339
106	4961	0.00904237112403564	None	0.0	0.00904237112403564
106	4328	0.009316289893780907	None	0.0	0.009316289893780907
106	5387	0.0015736343393079177	None	0.17213359420363666	0.0015736343393079177
106	5340	0.0009271575942651753	None	0.141822442229575	0.0009271575942651753
106	5225	0.00941612074423184	None	0.0	0.00941612074423184
106	5251	0.009258524394093796	None	0.0	0.009258524394093796
106	5374	6.8187813093064045e-06	None	0.0	6.8187813093064045e-06
106	5051	0.009154794842151375	None	0.0	0.009154794842151375
106	5384	7.727338938968297e-07	None	0.06485254028402057	7.727338938968297e-07
106	5288	0.003572667215469803	None	0.0	0.003572667215469803
106	4436	0.009319890805123274	None	0.0	0.009319890805123274
106	5216	0.008895150376676672	None	0.0	0.008895150376676672
106	5350	5.8259894221413624e-05	None	0.0	5.8259894221413624e-05
106	5348	0.008961052342033225	None	0.0	0.008961052342033225
106	5381	0.009154826179386703	None	0.0	0.009154826179386703
106	5370	0.007505255502329264	None	0.0	0.007505255502329264
106	5123	0.007672617586886408	None	0.0	0.007672617586886408
106	5166	3.64118213273645e-10	None	1.0890299547183655	3.64118213273645e-10
106	4967	0.009460820401089896	None	0.0	0.009460820401089896
106	4106	0.009188556806165371	None	0.0	0.009188556806165371
106	5380	-0.1	None	0.0	-0.1
106	5333	0.00893858058136774	None	0.0	0.00893858058136774
106	5294	0.009077194861607022	None	0.0	0.009077194861607022
106	5038	0.00025858938489291375	None	0.0	0.00025858938489291375
106	5379	2.969457117338008e-05	None	0.141822442229575	2.969457117338008e-05
106	4849	0.007689128480523574	None	0.0	0.007689128480523574
106	5281	-9.437772295126163e-12	None	0.0	-9.437772295126163e-12
106	4949	0.007546064908249478	None	0.0	0.007546064908249478
106	5369	0.00037235390656990353	None	0.369624680414697	0.00037235390656990353
106	5007	0.009065809744255303	None	0.0	0.009065809744255303
106	5361	1.4608914968376712e-07	None	0.42793178899924167	1.4608914968376712e-07
106	5362	0.007730431019572364	None	0.0	0.007730431019572364
106	5274	0.009429531154814578	None	0.0	0.009429531154814578
106	5301	0.007639040291597733	None	0.0	0.007639040291597733
106	5178	0.009271013199052049	None	0.0	0.009271013199052049
106	4861	0.009328617165874041	None	0.0	0.009328617165874041
106	4792	0.007452956106845511	None	0.0	0.007452956106845511
106	4891	0.0030304381951535863	None	0.11048846921642168	0.0030304381951535863
106	5332	0.009452602397089793	None	0.0	0.009452602397089793
106	5364	0.007673606070292894	None	0.0	0.007673606070292894
106	5321	0.005098477935457263	None	0.06485254028402057	0.005098477935457263
106	5168	0.0092414903036719	None	0.0	0.0092414903036719
106	5395	0.0031525920107635173	None	0.0	0.0031525920107635173
106	4947	0.007549437847068418	None	0.0	0.007549437847068418
106	5342	0.0014929360634178908	None	0.0	0.0014929360634178908
106	5367	0.009111907464539389	None	0.0	0.009111907464539389
106	4904	0.009197979632437351	None	0.0	0.009197979632437351
106	5036	0.007532164640754666	None	0.0	0.007532164640754666
106	5081	0.009074744550098608	None	0.0	0.009074744550098608
106	5311	0.009319987502705863	None	0.0	0.009319987502705863
106	3389	0.009311605481695793	None	0.0	0.009311605481695793
106	5006	0.00727759846745938	None	0.0	0.00727759846745938
106	5187	0.009085141973047621	None	0.0	0.009085141973047621
106	5360	0.00291585743419749	None	0.0	0.00291585743419749
106	5258	5.439870768422074e-05	None	0.0	5.439870768422074e-05
106	5359	0.0020737476569970435	None	0.11048846921642168	0.0020737476569970435
106	5322	0.007552884893842638	None	0.0	0.007552884893842638
106	5150	0.009213627659178351	None	0.0	0.009213627659178351
106	4617	0.004970266495376445	None	0.06485254028402057	0.004970266495376445
106	5385	0.003960180504653197	None	0.0	0.003960180504653197
106	5400	-0.1	None	0.0	-0.1
106	5296	0.00931682431616262	None	0.0	0.00931682431616262
106	5248	8.383699050556101e-05	None	0.0	8.383699050556101e-05
106	5196	0.0007752462971128241	None	0.0	0.0007752462971128241
106	4530	0.009648593522640858	None	0.0	0.009648593522640858
106	5351	0.009295910994488192	None	0.0	0.009295910994488192
106	4646	0.002492070926193009	None	0.0	0.002492070926193009
141	7119	0.009365304004446238	None	0.0	0.009365304004446238
141	6736	0.00021545081220627566	None	0.12626673332112193	0.00021545081220627566
141	7013	0.009296809765525379	None	0.0	0.009296809765525379
141	7113	0.009525354437697258	None	0.0	0.009525354437697258
141	6277	0.009613495475883626	None	0.0	0.009613495475883626
141	7144	-0.1	None	0.0	-0.1
141	7124	0.0003245627469234098	None	0.20368541966335388	0.0003245627469234098
141	7028	0.004305850885638203	None	0.0	0.004305850885638203
141	6976	0.003719823760052169	None	0.0	0.003719823760052169
141	6656	0.009348422754091078	None	0.0	0.009348422754091078
141	7127	0.0016468738422720987	None	0.10792244626594942	0.0016468738422720987
141	6542	0.009363164872230658	None	0.0	0.009363164872230658
141	7069	1.6533731791093142e-06	None	0.0	1.6533731791093142e-06
141	6981	-1.1920723099218015e-07	None	0.06600008949457034	-1.1920723099218015e-07
141	6879	0.00430828965883408	None	0.0	0.00430828965883408
141	7023	0.01399091546594388	None	0.0	0.01399091546594388
141	7026	0.009290324036384488	None	0.0	0.009290324036384488
141	7112	0.0010390168525656086	None	0.1742931884829705	0.0010390168525656086
141	6809	0.008960684905398838	None	0.0	0.008960684905398838
141	7045	0.009628076495893381	None	0.0	0.009628076495893381
141	7031	0.009088776087500635	None	0.0	0.009088776087500635
141	6791	0.009344239313929038	None	0.0	0.009344239313929038
141	6785	2.2694117653297542e-05	None	0.3523165533390597	2.2694117653297542e-05
141	6788	0.00948668670413295	None	0.0	0.00948668670413295
141	7004	0.00030755065350860267	None	0.20534933446476283	0.00030755065350860267
141	6925	3.1964359567262715e-06	None	0.0	3.1964359567262715e-06
141	6660	4.0641015053339136e-05	None	0.4966742456154817	4.0641015053339136e-05
141	7104	0.011913982815895036	None	0.0	0.011913982815895036
141	7123	1.1278279241964472e-06	None	0.33504929511467824	1.1278279241964472e-06
141	7041	1.8993334537437998e-06	None	0.0	1.8993334537437998e-06
141	6768	0.014536250820781027	None	0.0	0.014536250820781027
141	6823	0.009704740589991353	None	0.0	0.009704740589991353
141	7095	0.003208465404849435	None	0.0	0.003208465404849435
141	7020	0.009537861809793125	None	0.0	0.009537861809793125
141	6908	0.00025404702534299157	None	0.4372413260771112	0.00025404702534299157
141	7087	0.009540832834828056	None	0.0	0.009540832834828056
141	6952	0.009451496550822102	None	0.0	0.009451496550822102
141	6428	0.00947287504952704	None	0.0	0.00947287504952704
141	7115	-0.1	None	0.0	-0.1
141	7037	0.009526509517728897	None	0.0	0.009526509517728897
141	7142	0.009541518832162182	None	0.0	0.009541518832162182
141	6834	0.0005778474039277809	None	0.06600008949457034	0.0005778474039277809
141	7145	0.00954145110307796	None	0.0	0.00954145110307796
141	7015	0.0006041064255393673	None	0.06600008949457034	0.0006041064255393673
141	6868	0.0011127246616104152	None	0.0	0.0011127246616104152
141	7086	0.010804626301017457	None	0.0	0.010804626301017457
141	6342	0.009437723745459859	None	0.0	0.009437723745459859
141	7109	0.0001615645468416538	None	0.22147084097343642	0.0001615645468416538
141	6962	0.00906678380884804	None	0.0	0.00906678380884804
141	6429	0.009645609616745354	None	0.0	0.009645609616745354
141	7008	0.009594750587704442	None	0.0	0.009594750587704442
141	7072	-5.012139675998131e-06	None	0.0	-5.012139675998131e-06
141	6761	6.354792951857409e-06	None	0.0	6.354792951857409e-06
141	7052	0.002140239970275297	None	0.0	0.002140239970275297
141	6563	0.00947051758942531	None	0.0	0.00947051758942531
141	7025	0.00026896754424010004	None	0.0	0.00026896754424010004
141	6227	0.009495456728000914	None	0.0	0.009495456728000914
141	7067	0.009490701379896192	None	0.0	0.009490701379896192
141	7105	1.2145136004142837e-05	None	0.0	1.2145136004142837e-05
141	6749	0.009373818073017693	None	0.0	0.009373818073017693
141	5633	0.009323977827351565	None	0.0	0.009323977827351565
141	7000	0.009263028710999347	None	0.0	0.009263028710999347
141	7064	-8.445827640678691e-08	None	0.0	-8.445827640678691e-08
141	6958	0.009451927793015458	None	0.0	0.009451927793015458
141	7110	0.009455362858944834	None	0.0	0.009455362858944834
141	6851	-4.3942973784886365e-08	None	0.10792244626594942	-4.3942973784886365e-08
141	6922	0.0017851511818694963	None	0.10792244626594942	0.0017851511818694963
141	7138	0.009333315592231838	None	0.0	0.009333315592231838
141	6763	0.009630925560885252	None	0.0	0.009630925560885252
141	7135	0.0020774170415214584	None	0.2832383383721936	0.0020774170415214584
141	7080	0.003915746297579077	None	0.0	0.003915746297579077
141	7120	-5.53328732962197e-05	None	0.0	-5.53328732962197e-05
141	6814	0.014384600017547263	None	0.0	0.014384600017547263
141	6210	0.009564276870507335	None	0.0	0.009564276870507335
141	7055	0.0005386393908777596	None	0.06600008949457034	0.0005386393908777596
141	7114	-0.0001199936701187567	None	0.0	-0.0001199936701187567
141	6495	0.001087080597656331	None	0.0	0.001087080597656331
141	6530	0.009463590101547466	None	0.0	0.009463590101547466
141	6653	0.010791026816278538	None	0.0	0.010791026816278538
141	6423	0.009453800552896876	None	0.0	0.009453800552896876
141	7059	0.0009723639154860775	None	0.0	0.0009723639154860775
141	7136	0.0004119854983251952	None	0.3523165533390597	0.0004119854983251952
141	6652	0.009486544917549666	None	0.0	0.009486544917549666
141	6473	0.009311575283717852	None	0.0	0.009311575283717852
141	6964	0.009257630288769742	None	0.0	0.009257630288769742
141	6450	0.009596319522796428	None	0.0	0.009596319522796428
141	7134	-2.5121873332330236e-05	None	0.363828835643299	-2.5121873332330236e-05
141	7139	0.00922770857220231	None	0.0	0.00922770857220231
141	6681	0.009394488210949655	None	0.0	0.009394488210949655
141	6831	0.009399633261629294	None	0.0	0.009399633261629294
141	6924	0.009194821937274082	None	0.0	0.009194821937274082
141	7056	0.00963323095634458	None	0.0	0.00963323095634458
141	7089	0.003908624399412992	None	0.0	0.003908624399412992
141	6916	0.00892443038342729	None	0.0	0.00892443038342729
141	6200	0.0094646003415927	None	0.0	0.0094646003415927
141	7096	-3.623407115876104e-09	None	0.47679612736454074	-3.623407115876104e-09
141	7100	0.0006511043090335865	None	0.10792244626594942	0.0006511043090335865
141	6933	0.009295958137142759	None	0.0	0.009295958137142759
141	6812	0.009433031749515791	None	0.0	0.009433031749515791
141	7018	0.002818000064096019	None	0.0	0.002818000064096019
72	3326	7.93947641227421e-05	None	0.2507330144456506	7.93947641227421e-05
72	3488	0.00022300995993922713	None	0.33843826810315536	0.00022300995993922713
72	3479	0.0010401566106286808	None	0.028727540593454746	0.0010401566106286808
72	3058	9.049385622951117e-06	None	0.234774708688506	9.049385622951117e-06
72	3097	0.0013014303341317252	None	0.049254769001871125	0.0013014303341317252
72	3368	0.0014481670133017586	None	0.0	0.0014481670133017586
72	2689	0.0016699326570162921	None	0.4324518752457423	0.0016699326570162921
72	3678	-7.96709181884045e-06	None	0.0	-7.96709181884045e-06
72	3107	4.8352126545063925e-05	None	0.7283629836561951	4.8352126545063925e-05
72	3203	0.003106658033765025	None	0.0	0.003106658033765025
72	3558	0.0009150846005932913	None	0.0	0.0009150846005932913
72	3624	0.00018164362845188807	None	0.0	0.00018164362845188807
72	3484	0.0008629046359771103	None	0.0	0.0008629046359771103
72	3668	3.2523970351182366e-08	None	0.9275447994817169	3.2523970351182366e-08
72	3509	-0.1	None	0.37242651468602583	-0.1
72	3629	6.691716970241656e-08	None	0.9646213065887196	6.691716970241656e-08
72	3608	-5.742735967343781e-06	None	0.0	-5.742735967343781e-06
72	3667	0.002784926990476547	None	0.0	0.002784926990476547
72	3670	0.0014444094173594237	None	0.0	0.0014444094173594237
72	3545	0.0012716401272117558	None	0.09463846277529897	0.0012716401272117558
72	3533	0.0002287836175141572	None	0.0	0.0002287836175141572
72	3589	0.000685330999460588	None	0.0	0.000685330999460588
72	3657	0.00014005187212495077	None	0.0	0.00014005187212495077
72	2996	0.0010548689756903677	None	0.028727540593454746	0.0010548689756903677
72	3676	0.00047329845376177927	None	0.04885586006661693	0.00047329845376177927
72	3649	-5.066210684324564e-05	None	0.0	-5.066210684324564e-05
72	3563	1.0208317595703916e-05	None	0.23960282103340758	1.0208317595703916e-05
72	3661	4.535655287370793e-08	None	0.27627991324555146	4.535655287370793e-08
72	3510	0.00018569284363607357	None	0.5498598926511766	0.00018569284363607357
72	3681	0.0008327648676483725	None	0.2991600968072894	0.0008327648676483725
72	3596	0.0007960085289127022	None	0.12402508583034007	0.0007960085289127022
72	3356	0.0006129059818880363	None	0.04885586006661693	0.0006129059818880363
72	3693	0.001640913871926256	None	0.0	0.001640913871926256
72	3679	-3.031086902544459e-06	None	0.4167088770550865	-3.031086902544459e-06
72	3689	-4.7567756988689e-07	None	0.3293392565822013	-4.7567756988689e-07
72	3564	0.002324883577492853	None	0.24271772712702638	0.002324883577492853
72	3609	0.0009611465952216865	None	0.0	0.0009611465952216865
72	3490	0.002316337517843657	None	0.29394071848236775	0.002316337517843657
72	3570	0.0014053010657839302	None	0.4324518752457423	0.0014053010657839302
72	3641	-0.1	None	0.0	-0.1
72	3327	0.003011074869707533	None	0.0	0.003011074869707533
72	3642	0.00034322016371967246	None	0.0	0.00034322016371967246
72	3011	0.0010491249845349458	None	0.0	0.0010491249845349458
72	3653	2.567655243819484e-07	None	0.2330452954130214	2.567655243819484e-07
72	3588	1.1033202376836385e-05	None	0.31005531334016107	1.1033202376836385e-05
72	3348	0.0015786866745500965	None	0.0	0.0015786866745500965
72	3652	-6.5168192151551976e-06	None	0.31602621541314446	-6.5168192151551976e-06
72	3454	0.0013947540711897843	None	0.0	0.0013947540711897843
72	3687	-0.1	None	0.0	-0.1
72	3281	0.003068462530653599	None	0.0	0.003068462530653599
72	3413	0.0008551647739675534	None	0.0	0.0008551647739675534
72	3646	0.0012428101444749019	None	0.049254769001871125	0.0012428101444749019
72	3674	-0.1	None	0.0	-0.1
72	3655	1.0035876384947512e-05	None	0.12402508583034007	1.0035876384947512e-05
72	3221	0.0013475349069366855	None	0.0	0.0013475349069366855
72	2797	0.0010238316117543874	None	0.09463846277529897	0.0010238316117543874
72	3317	0.00015290259049494066	None	0.3259714237375361	0.00015290259049494066
72	3602	-4.2989077703335446e-08	None	0.41105803523664963	-4.2989077703335446e-08
72	3584	0.0010469951540859588	None	0.028727540593454746	0.0010469951540859588
72	3675	1.4654796567114645e-08	None	1.0252510512271003	1.4654796567114645e-08
72	3278	0.00043008548573362555	None	0.0	0.00043008548573362555
72	3690	0.00014763162381022142	None	0.0	0.00014763162381022142
72	3405	-3.0291057794989e-08	None	0.5491402884923133	-3.0291057794989e-08
72	3695	-7.61744569635704e-05	None	0.0	-7.61744569635704e-05
72	3677	7.023501057707625e-05	None	0.48420550840499105	7.023501057707625e-05
72	3412	0.000959356947793424	None	0.0	0.000959356947793424
72	3580	0.0009393513774439868	None	0.5491402884923133	0.0009393513774439868
72	3288	0.00020254942196518133	None	0.33843826810315536	0.00020254942196518133
72	3647	0.0011516362054213372	None	0.049254769001871125	0.0011516362054213372
72	3593	0.004929452613547931	None	0.09463846277529897	0.004929452613547931
72	3699	0.0012124472658136842	None	0.049254769001871125	0.0012124472658136842
72	3307	0.0018419262563642562	None	0.0	0.0018419262563642562
72	3659	1.0521907868002219e-08	None	0.12402508583034007	1.0521907868002219e-08
72	3671	-2.437533275630294e-05	None	0.0	-2.437533275630294e-05
72	3568	0.0018975638987627481	None	0.0	0.0018975638987627481
72	3658	0.0011906601060399226	None	0.049254769001871125	0.0011906601060399226
72	3696	-0.1	None	0.0	-0.1
72	3340	0.0012593030918283943	None	0.049254769001871125	0.0012593030918283943
72	3349	0.0010406254247085054	None	0.028727540593454746	0.0010406254247085054
72	3121	1.108330639440255e-05	None	0.0	1.108330639440255e-05
72	3389	0.009311605481695793	None	0.0	0.009311605481695793
72	3424	0.0030772827202132417	None	0.0	0.0030772827202132417
72	3540	0.0030751705561883665	None	0.0	0.0030751705561883665
72	3085	0.001333839596629455	None	0.4324518752457423	0.001333839596629455
72	2899	0.0002846425454136987	None	0.2507330144456506	0.0002846425454136987
72	3698	0.002375917232539938	None	0.24271772712702638	0.002375917232539938
72	3694	0.0013054880478230778	None	0.0	0.0013054880478230778
72	3555	0.0006040647458152947	None	0.04885586006661693	0.0006040647458152947
72	3592	7.186312621326858e-07	None	0.9153894124645175	7.186312621326858e-07
72	3372	0.0012922902239214623	None	0.30399286485256166	0.0012922902239214623
72	3560	-0.1	None	0.0	-0.1
72	3431	0.0007682450493981675	None	0.12927393267054638	0.0007682450493981675
72	3286	0.0010551771133540204	None	0.028727540593454746	0.0010551771133540204
72	3044	0.0009704715911164274	None	0.0	0.0009704715911164274
72	3518	0.00016032419390205348	None	0.5498598926511766	0.00016032419390205348
72	3543	0.0010860424541237642	None	0.028727540593454746	0.0010860424541237642
72	3628	0.001042202210930186	None	0.028727540593454746	0.001042202210930186
72	3119	0.0022629712080048116	None	0.0	0.0022629712080048116
72	3574	0.0009992549888941317	None	0.0	0.0009992549888941317
72	3664	2.7821347534096286e-09	None	0.24271772712702638	2.7821347534096286e-09
50	2042	None	None	0.422962463611961	None
50	2414	None	None	0.6403061881053193	None
50	2189	None	None	0.3886729815666218	None
50	2560	None	None	0.35556152980513345	None
50	2295	None	None	0.20590169943749476	None
50	2554	-0.1	None	0.0	-0.1
50	2576	-0.1	None	0.4371252071416832	-0.1
50	2372	None	None	0.39333828750905	None
50	2419	None	None	0.4457595878292451	None
50	2232	None	None	0.4793788307137096	None
50	2558	9.138589956637188e-05	None	0.34426936728089264	9.138589956637188e-05
50	2321	None	None	0.28990821015299306	None
50	2541	None	None	0.49025745793503617	None
50	2520	None	None	0.34266352850693477	None
50	2568	-0.1	None	0.0	-0.1
50	2479	None	None	0.39361406616345074	None
50	2592	-1.0742232300003943e-08	None	0.6970720608084395	-1.0742232300003943e-08
50	2168	None	None	0.4879011245541613	None
50	2447	None	None	0.3825215292353814	None
50	2566	-0.1	None	0.0	-0.1
50	2107	None	None	0.39361406616345074	None
50	2422	None	None	0.35005710350132463	None
50	2597	5.213057570459176e-10	None	0.20590169943749476	5.213057570459176e-10
50	2487	None	None	0.5623690859918137	None
50	2552	3.9065834130253576e-07	None	0.3886729815666218	3.9065834130253576e-07
50	2571	1.0023163950115945e-05	None	0.43762054789960575	1.0023163950115945e-05
50	2504	None	None	0.34804192025304725	None
50	1935	None	None	0.6150115370763909	None
50	2529	None	None	0.5528819855156563	None
50	2600	-0.1	None	0.0	-0.1
50	2488	None	None	0.20590169943749476	None
50	2585	3.4859913256983303e-06	None	0.18374015525061654	3.4859913256983303e-06
50	2581	3.562997097279758e-05	None	0.4457595878292451	3.562997097279758e-05
50	2496	None	None	0.4224447488809252	None
50	2271	None	None	0.3734794080255698	None
50	2482	None	None	0.42118442713090676	None
50	2596	-7.097316089953123e-05	None	0.49807932169074187	-7.097316089953123e-05
50	2287	None	None	0.5981516549202743	None
50	2553	5.844030595973746e-09	None	0.41419738398704836	5.844030595973746e-09
50	2526	None	None	0.18374015525061654	None
50	2531	None	None	0.28990821015299306	None
50	2458	None	None	0.39986075421391304	None
50	2394	None	None	0.6112788057425254	None
50	2240	None	None	0.42312256335092446	None
50	2587	3.449712803656151e-08	None	0.42312256335092446	3.449712803656151e-08
50	2557	-0.1	None	0.48612324030507076	-0.1
50	2594	-1.1254607043033753e-08	None	0.39832911868630233	-1.1254607043033753e-08
50	2103	None	None	0.4684929865026145	None
50	2570	-6.403205682251547e-09	None	0.20590169943749476	-6.403205682251547e-09
50	1859	None	None	0.35005710350132463	None
50	2548	None	None	0.4587986281226214	None
50	2362	None	None	0.4457595878292451	None
50	2227	None	None	0.34683153065563155	None
50	2595	-0.1	None	0.0	-0.1
50	2589	1.6984211798442187e-05	None	0.2717203435540177	1.6984211798442187e-05
50	1861	None	None	0.39316067471329996	None
50	1659	None	None	0.6150115370763909	None
50	2578	2.4858788891129744e-08	None	0.5981516549202743	2.4858788891129744e-08
50	2465	None	None	0.5142158689855332	None
50	2353	None	None	0.3224172687529686	None
50	2492	None	None	0.49025745793503617	None
50	2580	-0.1	None	0.20590169943749476	-0.1
50	2376	None	None	0.37149325501926234	None
50	2550	None	None	0.6970720608084395	None
50	2434	None	None	0.4208271167425626	None
50	2569	-0.1	None	0.0	-0.1
50	2563	-3.7143756692880493e-06	None	0.3734794080255698	-3.7143756692880493e-06
50	2266	None	None	0.4449517930976651	None
50	2564	-0.1	None	0.39361406616345074	-0.1
50	2439	None	None	0.4764807504083016	None
50	2536	None	None	0.4684929865026145	None
50	2555	-2.6397788578014357e-07	None	0.18374015525061654	-2.6397788578014357e-07
50	2506	None	None	0.43023863652926686	None
50	2588	-3.1299017855832915e-08	None	0.4610552643368079	-3.1299017855832915e-08
50	2475	None	None	0.5450965346097337	None
50	2599	-0.1	None	0.3752717226180287	-0.1
50	2551	4.01635243719858e-06	None	0.18374015525061654	4.01635243719858e-06
50	2574	-3.981586889429904e-11	None	0.23406004577257322	-3.981586889429904e-11
50	2547	None	None	0.4118784185119796	None
50	1989	None	None	0.4457595878292451	None
50	2493	None	None	0.2925462811821274	None
50	2257	None	None	0.3224172687529686	None
50	2466	None	None	0.29745350036270657	None
50	2527	None	None	0.4407170306969932	None
50	2535	None	None	0.36672365173698773	None
50	2402	None	None	0.42312256335092446	None
50	2586	-0.1	None	0.0	-0.1
50	2369	None	None	0.5771212220337982	None
50	2269	None	None	0.39333828750905	None
50	2591	-0.1	None	0.0	-0.1
50	2573	-3.3195913190791965e-08	None	0.29291932761921374	-3.3195913190791965e-08
50	2383	None	None	0.3942929693441871	None
50	2317	None	None	0.4643841055494506	None
50	2446	None	None	0.6026118145006354	None
50	2593	-0.1	None	0.0	-0.1
50	2297	None	None	0.28990821015299306	None
50	2590	-0.1	None	0.0	-0.1
50	2572	-0.1	None	0.0	-0.1
50	2583	3.276240673423673e-08	None	0.21746727838333396	3.276240673423673e-08
50	2444	None	None	0.40708344012571096	None
74	3326	7.93947641227421e-05	None	0.2507330144456506	7.93947641227421e-05
74	3488	0.00022300995993922713	None	0.3443895494357472	0.00022300995993922713
74	3757	0.0013771027038487105	None	0.0	0.0013771027038487105
74	3479	0.0010401566106286808	None	0.028530907487185127	0.0010401566106286808
74	3734	-0.0005171321003214278	None	0.0	-0.0005171321003214278
74	3368	0.0014481670133017586	None	0.0	0.0014481670133017586
74	2689	0.0016699326570162921	None	0.4890142881189682	0.0016699326570162921
74	3762	3.892189451995005e-05	None	0.30650359170117386	3.892189451995005e-05
74	3107	4.8352126545063925e-05	None	0.7070706886845739	4.8352126545063925e-05
74	3798	-1.322873745739569e-09	None	0.0	-1.322873745739569e-09
74	3203	0.003106658033765025	None	0.0	0.003106658033765025
74	3730	1.1539382241900137e-06	None	0.9394394634350149	1.1539382241900137e-06
74	3558	0.0009150846005932913	None	0.0	0.0009150846005932913
74	3624	0.00018164362845188807	None	0.0	0.00018164362845188807
74	3753	-9.376909674196814e-05	None	0.047712356349444145	-9.376909674196814e-05
74	3761	-0.1	None	0.0	-0.1
74	3781	0.0002214235925385373	None	0.3443895494357472	0.0002214235925385373
74	3667	0.002784926990476547	None	0.0	0.002784926990476547
74	3726	0.0013225356158762726	None	0.0	0.0013225356158762726
74	3760	0.001212895576676311	None	0.047712356349444145	0.001212895576676311
74	3766	0.004988967988914208	None	0.047712356349444145	0.004988967988914208
74	3545	0.0012716401272117558	None	0.047712356349444145	0.0012716401272117558
74	3767	-3.4550857418612374e-05	None	0.37017483857577227	-3.4550857418612374e-05
74	3533	0.0002287836175141572	None	0.0	0.0002287836175141572
74	3676	0.00047329845376177927	None	0.08418459229466795	0.00047329845376177927
74	3563	1.0208317595703916e-05	None	0.2048509399739719	1.0208317595703916e-05
74	3773	0.001371492284062538	None	0.0	0.001371492284062538
74	3693	0.001640913871926256	None	0.0	0.001640913871926256
74	3787	-1.0221642051337845e-07	None	0.0	-1.0221642051337845e-07
74	3714	-1.5923899911333168e-06	None	0.4572299661192127	-1.5923899911333168e-06
74	3679	-3.031086902544459e-06	None	0.41188336308723716	-3.031086902544459e-06
74	3751	0.0022810771615868297	None	0.08418459229466795	0.0022810771615868297
74	3564	0.002324883577492853	None	0.19670626227032698	0.002324883577492853
74	3490	0.002316337517843657	None	0.29453212990900973	0.002316337517843657
74	3641	-0.1	None	0.0	-0.1
74	3327	0.003011074869707533	None	0.0	0.003011074869707533
74	3642	0.00034322016371967246	None	0.0	0.00034322016371967246
74	3708	0.0031588901902442714	None	0.08418459229466795	0.0031588901902442714
74	3728	None	None	0.28316530689437813	None
74	3763	-0.1	None	0.0	-0.1
74	3756	-4.912864033962266e-05	None	0.0	-4.912864033962266e-05
74	3758	-7.296640806112913e-07	None	0.0	-7.296640806112913e-07
74	3348	0.0015786866745500965	None	0.0	0.0015786866745500965
74	3755	0.00015728619035162048	None	0.0	0.00015728619035162048
74	3732	0.0010239779117634346	None	0.028530907487185127	0.0010239779117634346
74	3454	0.0013947540711897843	None	0.0	0.0013947540711897843
74	3792	0.00017573467481716553	None	0.33998670072220655	0.00017573467481716553
74	3281	0.003068462530653599	None	0.0	0.003068462530653599
74	3413	0.0008551647739675534	None	0.0	0.0008551647739675534
74	3706	-3.553565035045145e-05	None	0.08418459229466795	-3.553565035045145e-05
74	3748	0.0019896543156799076	None	0.0	0.0019896543156799076
74	3646	0.0012428101444749019	None	0.049254769001871125	0.0012428101444749019
74	3702	0.0001491532224315006	None	0.4063999808869996	0.0001491532224315006
74	3317	0.00015290259049494066	None	0.24566479731514415	0.00015290259049494066
74	3725	0.00017450465975778814	None	0.24566479731514415	0.00017450465975778814
74	3795	0.001133074768361608	None	0.049254769001871125	0.001133074768361608
74	3747	-1.861705069704476e-06	None	0.35359253287484327	-1.861705069704476e-06
74	3584	0.0010469951540859588	None	0.028530907487185127	0.0010469951540859588
74	3675	1.4654796567114645e-08	None	1.221467104247024	1.4654796567114645e-08
74	3690	0.00014763162381022142	None	0.0	0.00014763162381022142
74	3412	0.000959356947793424	None	0.0	0.000959356947793424
74	3784	-1.949834501501298e-05	None	0.0	-1.949834501501298e-05
74	3785	0.0012037693198491326	None	0.0	0.0012037693198491326
74	3580	0.0009393513774439868	None	0.4040123967022614	0.0009393513774439868
74	3647	0.0011516362054213372	None	0.049254769001871125	0.0011516362054213372
74	3593	0.004929452613547931	None	0.047712356349444145	0.004929452613547931
74	3716	0.0007496832392340965	None	0.4040123967022614	0.0007496832392340965
74	3723	0.0005608024376189746	None	0.14409760905869676	0.0005608024376189746
74	3786	0.00013520441676240013	None	0.0	0.00013520441676240013
74	3778	5.702350640797766e-06	None	0.23700153451092948	5.702350640797766e-06
74	3699	0.0012124472658136842	None	0.049254769001871125	0.0012124472658136842
74	3707	0.0010570334672616198	None	0.028530907487185127	0.0010570334672616198
74	3568	0.0018975638987627481	None	0.0	0.0018975638987627481
74	3658	0.0011906601060399226	None	0.049254769001871125	0.0011906601060399226
74	3764	-0.000281812108518028	None	0.0	-0.000281812108518028
74	3340	0.0012593030918283943	None	0.049254769001871125	0.0012593030918283943
74	3349	0.0010406254247085054	None	0.028530907487185127	0.0010406254247085054
74	3389	0.009311605481695793	None	0.0	0.009311605481695793
74	3424	0.0030772827202132417	None	0.0	0.0030772827202132417
74	3540	0.0030751705561883665	None	0.0	0.0030751705561883665
74	3791	-3.513605865367273e-05	None	0.0	-3.513605865367273e-05
74	3777	0.002386515609762401	None	0.19670626227032698	0.002386515609762401
74	3085	0.001333839596629455	None	0.4890142881189682	0.001333839596629455
74	2899	0.0002846425454136987	None	0.2507330144456506	0.0002846425454136987
74	3698	0.002375917232539938	None	0.19670626227032698	0.002375917232539938
74	3694	0.0013054880478230778	None	0.0	0.0013054880478230778
74	3742	-1.0320056790989964e-08	None	0.47080000739479555	-1.0320056790989964e-08
74	3286	0.0010551771133540204	None	0.028530907487185127	0.0010551771133540204
74	3044	0.0009704715911164274	None	0.0	0.0009704715911164274
74	3518	0.00016032419390205348	None	0.4063999808869996	0.00016032419390205348
74	3797	-0.1	None	0.0	-0.1
74	3628	0.001042202210930186	None	0.028530907487185127	0.001042202210930186
74	3701	0.00010635982221455374	None	0.0	0.00010635982221455374
74	3737	2.4904600891814862e-06	None	0.0	2.4904600891814862e-06
74	3119	0.0022629712080048116	None	0.0	0.0022629712080048116
74	3789	-0.1	None	0.36610701434778326	-0.1
74	3574	0.0009992549888941317	None	0.0	0.0009992549888941317
74	3713	9.716644125843565e-08	None	0.0	9.716644125843565e-08
74	3774	-0.1	None	0.0	-0.1
74	3718	0.0009032774833468755	None	0.047712356349444145	0.0009032774833468755
60	3058	9.049385622951117e-06	None	0.3056918241746055	9.049385622951117e-06
60	3097	0.0013014303341317252	None	0.11082323025421001	0.0013014303341317252
60	2689	0.0016699326570162921	None	0.45193609025492104	0.0016699326570162921
60	2701	0.0007371004273197278	None	0.2789123619063767	0.0007371004273197278
60	2917	0.0006035879371928776	None	0.0	0.0006035879371928776
60	3080	0.001055177113264928	None	0.22019765006115444	0.001055177113264928
60	2724	3.3878589414420875e-07	None	0.45173400702011024	3.3878589414420875e-07
60	3018	3.667104524838427e-05	None	0.5238938745035819	3.667104524838427e-05
60	2624	1.3964739276406924e-05	None	0.4601647917363786	1.3964739276406924e-05
60	2662	3.5981509041843227e-06	None	0.39689403143578444	3.5981509041843227e-06
60	2958	7.807962456279833e-05	None	0.0	7.807962456279833e-05
60	2996	0.0010548689756903677	None	0.22019765006115444	0.0010548689756903677
60	3053	2.4611600901991066e-08	None	0.22470834316837504	2.4611600901991066e-08
60	2999	0.0001332166508233603	None	0.3508083466092612	0.0001332166508233603
60	3074	0.00037740140009699685	None	0.0	0.00037740140009699685
60	3007	2.5756956970754212e-06	None	0.0	2.5756956970754212e-06
60	3078	-3.0452239145844825e-13	None	0.0	-3.0452239145844825e-13
60	3054	-0.1	None	0.0	-0.1
60	3060	1.5619279276752306e-07	None	0.5425989093046968	1.5619279276752306e-07
60	2927	1.992670355859855e-06	None	0.41266046196413064	1.992670355859855e-06
60	2687	-5.87485131082194e-10	None	0.4321214478305289	-5.87485131082194e-10
60	2997	2.6111582608617797e-06	None	0.2705973687307185	2.6111582608617797e-06
60	3048	1.2941937792592173e-08	None	0.3483728584797753	1.2941937792592173e-08
60	3036	0.0004533870177303635	None	0.0	0.0004533870177303635
60	2984	-1.7817153130527935e-08	None	0.1477393507474287	-1.7817153130527935e-08
60	3057	0.00017331656654219387	None	0.39870188929378303	0.00017331656654219387
60	3032	0.00019022015781109983	None	0.699793338615227	0.00019022015781109983
60	3041	0.0005756064618354148	None	0.06163260914980474	0.0005756064618354148
60	3072	2.2842164623339062e-05	None	0.3832477348323786	2.2842164623339062e-05
60	2778	0.0009663914853879433	None	0.33022580278554126	0.0009663914853879433
60	2914	0.0012396512859538258	None	0.11082323025421001	0.0012396512859538258
60	2979	4.86950917310334e-08	None	0.06163260914980474	4.86950917310334e-08
60	2666	0.0010216416201878115	None	0.0	0.0010216416201878115
60	2587	3.449712803656151e-08	None	0.7361694108512854	3.449712803656151e-08
60	3039	-1.995640653960169e-15	None	0.0	-1.995640653960169e-15
60	3050	0.0008613603450679118	None	0.15778537576458018	0.0008613603450679118
60	3025	3.916989129968278e-06	None	0.09503158773709364	3.916989129968278e-06
60	3011	0.0010491249845349458	None	0.0	0.0010491249845349458
60	2874	1.1080391250719088e-05	None	0.47745641275497847	1.1080391250719088e-05
60	2751	0.00011431900968433594	None	0.3151157530742704	0.00011431900968433594
60	3056	None	None	0.3605527650067309	None
60	2742	3.13218136864645e-05	None	0.0	3.13218136864645e-05
60	2857	5.602578619943883e-07	None	0.0	5.602578619943883e-07
60	3083	2.8950920162442566e-07	None	0.0	2.8950920162442566e-07
60	2871	0.00020258262589656361	None	0.484798701644109	0.00020258262589656361
60	2938	4.4252933685247555e-05	None	0.5997972468684165	4.4252933685247555e-05
60	3063	4.1283329342605625e-08	None	0.2030190439258769	4.1283329342605625e-08
60	3059	0.00019443404170706548	None	0.0	0.00019443404170706548
60	3028	8.778348503588073e-05	None	0.0	8.778348503588073e-05
60	2578	2.4858788891129744e-08	None	0.6844715762559377	2.4858788891129744e-08
60	2811	7.629746454274194e-07	None	0.2079980982646124	7.629746454274194e-07
60	3061	0.0009848302897924482	None	0.0	0.0009848302897924482
60	3043	0.00017434612764628162	None	0.41266046196413064	0.00017434612764628162
60	2736	1.8200502293784125e-07	None	0.06163260914980474	1.8200502293784125e-07
60	2711	5.958448700571752e-06	None	0.8193099998400246	5.958448700571752e-06
60	2797	0.0010238316117543874	None	0.09503158773709364	0.0010238316117543874
60	2780	3.55259810044903e-07	None	0.45173400702011024	3.55259810044903e-07
60	2627	1.7862733673415144e-06	None	0.41266046196413064	1.7862733673415144e-06
60	2987	0.00025146435317163535	None	0.0	0.00025146435317163535
60	2940	-2.8469052312504034e-05	None	0.3900778498447843	-2.8469052312504034e-05
60	3068	-1.3511313871343751e-05	None	0.0	-1.3511313871343751e-05
60	3095	2.167841827989834e-06	None	0.0	2.167841827989834e-06
60	3055	-1.3921426435620403e-05	None	0.0	-1.3921426435620403e-05
60	2923	1.892523510059587e-08	None	0.39241630178912024	1.892523510059587e-08
60	2721	7.48261048729253e-07	None	0.3456253131042169	7.48261048729253e-07
60	2657	4.669571632371752e-05	None	0.5682646641877586	4.669571632371752e-05
60	3093	-1.3190226860198513e-13	None	0.0	-1.3190226860198513e-13
60	2916	1.6327897139989306e-07	None	0.17276073980829237	1.6327897139989306e-07
60	3098	3.875879186413667e-09	None	0.0	3.875879186413667e-09
60	2784	3.2457755047546436e-05	None	0.0	3.2457755047546436e-05
60	3006	-4.181008196903736e-07	None	0.09503158773709364	-4.181008196903736e-07
60	3090	4.700908411872491e-05	None	0.5682646641877586	4.700908411872491e-05
60	2729	0.00032451444340094934	None	0.0	0.00032451444340094934
60	3066	0.0001385362884476169	None	0.3508083466092612	0.0001385362884476169
60	3001	-1.0750316229203664e-13	None	0.0	-1.0750316229203664e-13
60	2913	9.810240058693582e-05	None	0.49235168204575414	9.810240058693582e-05
60	3085	0.001333839596629455	None	0.45193609025492104	0.001333839596629455
60	2899	0.0002846425454136987	None	0.32636305798206894	0.0002846425454136987
60	3013	-2.3052469753596753e-07	None	0.0	-2.3052469753596753e-07
60	2773	7.032475721555551e-08	None	0.4257989379672713	7.032475721555551e-08
60	2963	7.834285914466038e-05	None	0.0	7.834285914466038e-05
60	2761	-2.969553168271945e-08	None	0.4095501304892519	-2.969553168271945e-08
60	3044	0.0009704715911164274	None	0.0	0.0009704715911164274
60	2992	-0.1	None	0.0	-0.1
60	3020	9.913765479102705e-05	None	0.0	9.913765479102705e-05
60	2822	1.2994529907048076e-06	None	0.06163260914980474	1.2994529907048076e-06
60	3030	3.7262146135359066e-05	None	0.3726928484231196	3.7262146135359066e-05
60	2777	3.2696894192300867e-07	None	0.0	3.2696894192300867e-07
60	2618	-1.1380292365894944e-09	None	0.8999512364139713	-1.1380292365894944e-09
60	2925	0.00017896559246663777	None	0.4473249930184456	0.00017896559246663777
60	3033	0.00010356791386669915	None	0.31379212193927	0.00010356791386669915
60	2956	2.4670992492135404e-08	None	0.22470834316837504	2.4670992492135404e-08
60	2895	3.816916416613172e-08	None	0.5425989093046968	3.816916416613172e-08
60	2933	0.00011465067116500074	None	0.0	0.00011465067116500074
60	3073	0.001638615232034176	None	0.0	0.001638615232034176
60	3075	-2.7118735287423737e-08	None	0.4070338908854286	-2.7118735287423737e-08
60	2884	-3.575552039372071e-06	None	0.3225186180403428	-3.575552039372071e-06
60	3082	0.0013411773439194127	None	0.0	0.0013411773439194127
60	2928	0.00011353291749574204	None	0.5097296707434605	0.00011353291749574204
60	2974	9.703008001331549e-10	None	0.0	9.703008001331549e-10
109	5548	0.0011346401894997474	None	0.21445509270849056	0.0011346401894997474
109	5485	0.010478021352167351	None	0.0	0.010478021352167351
109	4610	0.009225574947532258	None	0.0	0.009225574947532258
109	5433	0.008889845036247433	None	0.0	0.008889845036247433
109	4142	0.007298067152001317	None	0.0	0.007298067152001317
109	5435	0.00864952212307873	None	0.0	0.00864952212307873
109	5434	0.009365286423285305	None	0.0	0.009365286423285305
109	5307	0.009183886480828572	None	0.0	0.009183886480828572
109	5102	0.00922263850526839	None	0.0	0.00922263850526839
109	5328	2.089919401638896e-05	None	0.25850057788044534	2.089919401638896e-05
109	5135	0.0003608133970155233	None	0.0	0.0003608133970155233
109	5506	-0.1	None	0.0	-0.1
109	5067	0.009132596363712272	None	0.0	0.009132596363712272
109	5440	0.008599629201683326	None	0.0	0.008599629201683326
109	4931	0.008904874732312737	None	0.0	0.008904874732312737
109	5457	0.00914969115686685	None	0.0	0.00914969115686685
109	5513	0.008652679209099718	None	0.0	0.008652679209099718
109	5453	1.4109182673134155e-05	None	0.0	1.4109182673134155e-05
109	5101	0.009384733700419222	None	0.0	0.009384733700419222
109	5414	9.610701418057838e-08	None	1.0062305898749053	9.610701418057838e-08
109	5276	0.007270342599227767	None	0.0	0.007270342599227767
109	5524	0.00016855395805742422	None	0.2637336922708787	0.00016855395805742422
109	5297	0.009206344550967485	None	0.0	0.009206344550967485
109	5475	0.009527595066019585	None	0.0	0.009527595066019585
109	5228	0.00869373541846037	None	0.0	0.00869373541846037
109	5539	-0.1	None	0.0	-0.1
109	5487	0.009551045124864987	None	0.0	0.009551045124864987
109	5526	0.00022649603054946318	None	0.0	0.00022649603054946318
109	5396	6.399985625485468e-05	None	0.0	6.399985625485468e-05
109	5309	0.00933613880952625	None	0.0	0.00933613880952625
109	5376	0.009455390871866773	None	0.0	0.009455390871866773
109	5527	-0.00028258121018267537	None	0.0	-0.00028258121018267537
109	5501	-0.1	None	0.0	-0.1
109	5495	0.000413324672009369	None	0.0	0.000413324672009369
109	5523	0.008982778686329455	None	0.0	0.008982778686329455
109	5327	2.1411697669275656e-06	None	0.4278943641160735	2.1411697669275656e-06
109	5500	0.009320910949334944	None	0.0	0.009320910949334944
109	4926	0.007243305324878339	None	0.0	0.007243305324878339
109	5540	0.0033534756901330335	None	0.0	0.0033534756901330335
109	4961	0.00904237112403564	None	0.0	0.00904237112403564
109	4328	0.009316289893780907	None	0.0	0.009316289893780907
109	5387	0.0015736343393079177	None	0.14657670783202895	0.0015736343393079177
109	5225	0.00941612074423184	None	0.0	0.00941612074423184
109	5525	0.007334905243809981	None	0.0	0.007334905243809981
109	5535	-3.4948668713485086e-09	None	0.08643572856080226	-3.4948668713485086e-09
109	5051	0.009154794842151375	None	0.0	0.009154794842151375
109	5384	7.727338938968297e-07	None	0.08300521740928393	7.727338938968297e-07
109	5550	-0.1	None	0.4904896511828226	-0.1
109	5502	1.386348467126525e-06	None	0.837759259629585	1.386348467126525e-06
109	5288	0.003572667215469803	None	0.0	0.003572667215469803
109	4436	0.009319890805123274	None	0.0	0.009319890805123274
109	5533	0.00949229400062421	None	0.0	0.00949229400062421
109	5348	0.008961052342033225	None	0.0	0.008961052342033225
109	5381	0.009154826179386703	None	0.0	0.009154826179386703
109	4967	0.009460820401089896	None	0.0	0.009460820401089896
109	5484	0.00020326312267651537	None	0.08300521740928393	0.00020326312267651537
109	5519	-0.1	None	0.0	-0.1
109	5038	0.00025858938489291375	None	0.0	0.00025858938489291375
109	4849	0.007689128480523574	None	0.0	0.007689128480523574
109	5508	2.687918697715036e-07	None	0.5519077409678097	2.687918697715036e-07
109	5445	-3.7148077007355446e-07	None	0.0	-3.7148077007355446e-07
109	5402	0.007618538526255053	None	0.0	0.007618538526255053
109	5007	0.009065809744255303	None	0.0	0.009065809744255303
109	5274	0.009429531154814578	None	0.0	0.009429531154814578
109	5478	0.0008165145046183616	None	0.14657670783202895	0.0008165145046183616
109	5427	0.009407378965202117	None	0.0	0.009407378965202117
109	4861	0.009328617165874041	None	0.0	0.009328617165874041
109	4792	0.007452956106845511	None	0.0	0.007452956106845511
109	4891	0.0030304381951535863	None	0.08643572856080226	0.0030304381951535863
109	5332	0.009452602397089793	None	0.0	0.009452602397089793
109	5511	0.009263734193126247	None	0.0	0.009263734193126247
109	5321	0.005098477935457263	None	0.08300521740928393	0.005098477935457263
109	5168	0.0092414903036719	None	0.0	0.0092414903036719
109	5395	0.0031525920107635173	None	0.0	0.0031525920107635173
109	4947	0.007549437847068418	None	0.0	0.007549437847068418
109	5342	0.0014929360634178908	None	0.0	0.0014929360634178908
109	5541	-4.527708885972146e-09	None	1.0062305898749053	-4.527708885972146e-09
109	5413	0.009292953090001745	None	0.0	0.009292953090001745
109	5516	0.00028714198908591043	None	0.0	0.00028714198908591043
109	5499	0.0013076478107741177	None	0.14002333828837918	0.0013076478107741177
109	5081	0.009074744550098608	None	0.0	0.009074744550098608
109	5311	0.009319987502705863	None	0.0	0.009319987502705863
109	5006	0.00727759846745938	None	0.0	0.00727759846745938
109	5426	0.00947855587823302	None	0.0	0.00947855587823302
109	5187	0.009085141973047621	None	0.0	0.009085141973047621
109	5360	0.00291585743419749	None	0.0	0.00291585743419749
109	5543	0.0017405857842685316	None	0.0	0.0017405857842685316
109	5258	5.439870768422074e-05	None	0.0	5.439870768422074e-05
109	5322	0.007552884893842638	None	0.0	0.007552884893842638
109	5537	-1.2056868850439103e-07	None	0.2637336922708787	-1.2056868850439103e-07
109	5150	0.009213627659178351	None	0.0	0.009213627659178351
109	4617	0.004970266495376445	None	0.08300521740928393	0.004970266495376445
109	5385	0.003960180504653197	None	0.0	0.003960180504653197
109	5536	1.010443897665965e-06	None	0.0	1.010443897665965e-06
109	5296	0.00931682431616262	None	0.0	0.00931682431616262
109	4530	0.009648593522640858	None	0.0	0.009648593522640858
109	5351	0.009295910994488192	None	0.0	0.009295910994488192
109	5492	0.0006917344301894623	None	0.5641613069195623	0.0006917344301894623
109	5532	0.007341086816387609	None	0.0	0.007341086816387609
109	5473	-2.8065223911867878e-05	None	0.0	-2.8065223911867878e-05
110	5548	0.0011346401894997474	None	0.21083746172538415	0.0011346401894997474
110	5485	0.010478021352167351	None	0.0	0.010478021352167351
110	4610	0.009225574947532258	None	0.0	0.009225574947532258
110	5433	0.008889845036247433	None	0.0	0.008889845036247433
110	5435	0.00864952212307873	None	0.0	0.00864952212307873
110	5434	0.009365286423285305	None	0.0	0.009365286423285305
110	5307	0.009183886480828572	None	0.0	0.009183886480828572
110	5102	0.00922263850526839	None	0.0	0.00922263850526839
110	5328	2.089919401638896e-05	None	0.2705834533385979	2.089919401638896e-05
110	5067	0.009132596363712272	None	0.0	0.009132596363712272
110	5440	0.008599629201683326	None	0.0	0.008599629201683326
110	4931	0.008904874732312737	None	0.0	0.008904874732312737
110	5457	0.00914969115686685	None	0.0	0.00914969115686685
110	5513	0.008652679209099718	None	0.0	0.008652679209099718
110	5558	0.009359478801394847	None	0.0	0.009359478801394847
110	5101	0.009384733700419222	None	0.0	0.009384733700419222
110	5586	0.001664371718933435	None	0.0	0.001664371718933435
110	5276	0.007270342599227767	None	0.0	0.007270342599227767
110	5524	0.00016855395805742422	None	0.25192740122677143	0.00016855395805742422
110	5579	0.0022617291128205876	None	0.24259259535599478	0.0022617291128205876
110	5297	0.009206344550967485	None	0.0	0.009206344550967485
110	5475	0.009527595066019585	None	0.0	0.009527595066019585
110	5228	0.00869373541846037	None	0.0	0.00869373541846037
110	5571	-0.1	None	0.21791254781086794	-0.1
110	5566	0.009469090714551084	None	0.0	0.009469090714551084
110	5526	0.00022649603054946318	None	0.0	0.00022649603054946318
110	5309	0.00933613880952625	None	0.0	0.00933613880952625
110	5376	0.009455390871866773	None	0.0	0.009455390871866773
110	5495	0.000413324672009369	None	0.0	0.000413324672009369
110	5523	0.008982778686329455	None	0.0	0.008982778686329455
110	5576	-4.520637804259877e-08	None	0.04653298146406014	-4.520637804259877e-08
110	5584	0.007060212471076214	None	0.0	0.007060212471076214
110	5559	0.00036853036561404007	None	0.0697994721960902	0.00036853036561404007
110	5578	9.165364541278593e-05	None	0.0	9.165364541278593e-05
110	4926	0.007243305324878339	None	0.0	0.007243305324878339
110	5540	0.0033534756901330335	None	0.0	0.0033534756901330335
110	4961	0.00904237112403564	None	0.0	0.00904237112403564
110	5552	0.0011004122983684134	None	0.0697994721960902	0.0011004122983684134
110	4328	0.009316289893780907	None	0.0	0.009316289893780907
110	5387	0.0015736343393079177	None	0.1545111445238819	0.0015736343393079177
110	5225	0.00941612074423184	None	0.0	0.00941612074423184
110	5051	0.009154794842151375	None	0.0	0.009154794842151375
110	5591	0.0002680467867554977	None	0.0697994721960902	0.0002680467867554977
110	5573	0.0006387721032918359	None	0.0	0.0006387721032918359
110	5288	0.003572667215469803	None	0.0	0.003572667215469803
110	4436	0.009319890805123274	None	0.0	0.009319890805123274
110	5533	0.00949229400062421	None	0.0	0.00949229400062421
110	5561	-0.1	None	0.21791254781086794	-0.1
110	5577	0.0076729638357810985	None	0.0	0.0076729638357810985
110	5560	0.009365814610788373	None	0.0	0.009365814610788373
110	5348	0.008961052342033225	None	0.0	0.008961052342033225
110	5583	0.004040121833229803	None	0.0	0.004040121833229803
110	5381	0.009154826179386703	None	0.0	0.009154826179386703
110	5597	0.0009973413068756574	None	0.0697994721960902	0.0009973413068756574
110	5562	1.1810954388271929e-05	None	0.44239885811859114	1.1810954388271929e-05
110	4967	0.009460820401089896	None	0.0	0.009460820401089896
110	5484	0.00020326312267651537	None	0.04653298146406014	0.00020326312267651537
110	5564	-2.964409083873464e-08	None	0.0	-2.964409083873464e-08
110	4849	0.007689128480523574	None	0.0	0.007689128480523574
110	5402	0.007618538526255053	None	0.0	0.007618538526255053
110	5007	0.009065809744255303	None	0.0	0.009065809744255303
110	5274	0.009429531154814578	None	0.0	0.009429531154814578
110	5478	0.0008165145046183616	None	0.1545111445238819	0.0008165145046183616
110	5585	0.008705195361266663	None	0.0	0.008705195361266663
110	5427	0.009407378965202117	None	0.0	0.009407378965202117
110	4861	0.009328617165874041	None	0.0	0.009328617165874041
110	5581	1.2441786888931373e-07	None	0.5475777320172869	1.2441786888931373e-07
110	5332	0.009452602397089793	None	0.0	0.009452602397089793
110	5511	0.009263734193126247	None	0.0	0.009263734193126247
110	5580	0.0031627932308230257	None	0.0	0.0031627932308230257
110	5321	0.005098477935457263	None	0.04653298146406014	0.005098477935457263
110	5168	0.0092414903036719	None	0.0	0.0092414903036719
110	5395	0.0031525920107635173	None	0.0	0.0031525920107635173
110	4947	0.007549437847068418	None	0.0	0.007549437847068418
110	5342	0.0014929360634178908	None	0.0	0.0014929360634178908
110	5541	-4.527708885972146e-09	None	1.0062305898749053	-4.527708885972146e-09
110	5570	0.00015942941362891237	None	0.0	0.00015942941362891237
110	5553	0.009451496550822102	None	0.0	0.009451496550822102
110	5413	0.009292953090001745	None	0.0	0.009292953090001745
110	5516	0.00028714198908591043	None	0.0	0.00028714198908591043
110	5499	0.0013076478107741177	None	0.0697994721960902	0.0013076478107741177
110	5081	0.009074744550098608	None	0.0	0.009074744550098608
110	5311	0.009319987502705863	None	0.0	0.009319987502705863
110	5006	0.00727759846745938	None	0.0	0.00727759846745938
110	5426	0.00947855587823302	None	0.0	0.00947855587823302
110	5187	0.009085141973047621	None	0.0	0.009085141973047621
110	5543	0.0017405857842685316	None	0.0	0.0017405857842685316
110	5258	5.439870768422074e-05	None	0.0	5.439870768422074e-05
110	5150	0.009213627659178351	None	0.0	0.009213627659178351
110	5574	2.7129574440485682e-08	None	0.8179945797466317	2.7129574440485682e-08
110	5385	0.003960180504653197	None	0.0	0.003960180504653197
110	5556	0.0012875808807901322	None	0.0	0.0012875808807901322
110	5296	0.00931682431616262	None	0.0	0.00931682431616262
110	4530	0.009648593522640858	None	0.0	0.009648593522640858
110	5569	1.7268145386298997e-08	None	0.0	1.7268145386298997e-08
110	5351	0.009295910994488192	None	0.0	0.009295910994488192
110	5492	0.0006917344301894623	None	0.5523821338925894	0.0006917344301894623
110	5532	0.007341086816387609	None	0.0	0.007341086816387609
110	5565	-0.00011205714571123496	None	0.0	-0.00011205714571123496
110	5473	-2.8065223911867878e-05	None	0.0	-2.8065223911867878e-05
76	3877	-0.1	None	0.0	-0.1
76	3326	7.93947641227421e-05	None	0.24115230481172753	7.93947641227421e-05
76	3876	0.0005295650072940141	None	0.0	0.0005295650072940141
76	3488	0.00022300995993922713	None	0.36540013927199555	0.00022300995993922713
76	3757	0.0013771027038487105	None	0.0	0.0013771027038487105
76	3870	0.004921443399638271	None	0.011633245366015035	0.004921443399638271
76	3479	0.0010401566106286808	None	0.10247995841134294	0.0010401566106286808
76	3368	0.0014481670133017586	None	0.0	0.0014481670133017586
76	2689	0.0016699326570162921	None	0.3433593416350331	0.0016699326570162921
76	3203	0.003106658033765025	None	0.0	0.003106658033765025
76	3730	1.1539382241900137e-06	None	0.9055527414013141	1.1539382241900137e-06
76	3558	0.0009150846005932913	None	0.0	0.0009150846005932913
76	3806	0.0012344709967377569	None	0.036941076751403346	0.0012344709967377569
76	3823	0.0002605504824607121	None	0.26262632672891384	0.0002605504824607121
76	3761	-0.1	None	0.0	-0.1
76	3781	0.0002214235925385373	None	0.36540013927199555	0.0002214235925385373
76	3854	0.004858912437950698	None	0.011633245366015035	0.004858912437950698
76	3726	0.0013225356158762726	None	0.0	0.0013225356158762726
76	3760	0.001212895576676311	None	0.011633245366015035	0.001212895576676311
76	3766	0.004988967988914208	None	0.011633245366015035	0.004988967988914208
76	3545	0.0012716401272117558	None	0.011633245366015035	0.0012716401272117558
76	3888	-4.7042359440712725e-14	None	0.0	-4.7042359440712725e-14
76	3889	8.917593181558341e-06	None	0.0	8.917593181558341e-06
76	3533	0.0002287836175141572	None	0.0	0.0002287836175141572
76	3802	0.00013491263793699397	None	0.2885712538874813	0.00013491263793699397
76	3858	0.005151739942880572	None	0.011633245366015035	0.005151739942880572
76	3886	None	None	0.4479540903854861	None
76	3563	1.0208317595703916e-05	None	0.22087197066735187	1.0208317595703916e-05
76	3874	1.2046929034880839e-08	None	0.0	1.2046929034880839e-08
76	3867	0.0011741312958146693	None	0.036941076751403346	0.0011741312958146693
76	3693	0.001640913871926256	None	0.0	0.001640913871926256
76	3868	0.0002612330117487535	None	0.3133117135404708	0.0002612330117487535
76	3751	0.0022810771615868297	None	0.04810548131123882	0.0022810771615868297
76	3815	-3.7503713732166187e-10	None	0.0	-3.7503713732166187e-10
76	3564	0.002324883577492853	None	0.19429474134839197	0.002324883577492853
76	3490	0.002316337517843657	None	0.2882175786151869	0.002316337517843657
76	3327	0.003011074869707533	None	0.0	0.003011074869707533
76	3642	0.00034322016371967246	None	0.0	0.00034322016371967246
76	3708	0.0031588901902442714	None	0.04810548131123882	0.0031588901902442714
76	3756	-4.912864033962266e-05	None	0.0	-4.912864033962266e-05
76	3348	0.0015786866745500965	None	0.0	0.0015786866745500965
76	3732	0.0010239779117634346	None	0.10247995841134294	0.0010239779117634346
76	3454	0.0013947540711897843	None	0.0	0.0013947540711897843
76	3281	0.003068462530653599	None	0.0	0.003068462530653599
76	3896	0.0003094075203734355	None	0.04810548131123882	0.0003094075203734355
76	3807	0.003093215053873251	None	0.0	0.003093215053873251
76	3883	2.3494341623230193e-06	None	0.0	2.3494341623230193e-06
76	3873	0.001840310878222391	None	0.0	0.001840310878222391
76	3861	0.0020676871305978406	None	0.0	0.0020676871305978406
76	3646	0.0012428101444749019	None	0.036941076751403346	0.0012428101444749019
76	3835	1.1003801355573577e-08	None	0.5207634086918687	1.1003801355573577e-08
76	3317	0.00015290259049494066	None	0.3807351932765848	0.00015290259049494066
76	3795	0.001133074768361608	None	0.036941076751403346	0.001133074768361608
76	3884	-0.1	None	0.0	-0.1
76	3820	0.00010281610025149807	None	0.0	0.00010281610025149807
76	3832	0.0008203901351670917	None	0.09306596292812028	0.0008203901351670917
76	3893	0.0011992716378830346	None	0.036941076751403346	0.0011992716378830346
76	3859	2.705753623438255e-05	None	0.011633245366015035	2.705753623438255e-05
76	3785	0.0012037693198491326	None	0.0	0.0012037693198491326
76	3580	0.0009393513774439868	None	0.26262632672891384	0.0009393513774439868
76	3647	0.0011516362054213372	None	0.036941076751403346	0.0011516362054213372
76	3593	0.004929452613547931	None	0.011633245366015035	0.004929452613547931
76	3879	-5.2517580065984256e-08	None	0.35696193918752195	-5.2517580065984256e-08
76	3897	0.0013219996581325883	None	0.0	0.0013219996581325883
76	3804	0.0007381758577587723	None	0.0	0.0007381758577587723
76	3723	0.0005608024376189746	None	0.18070391813173028	0.0005608024376189746
76	3778	5.702350640797766e-06	None	0.24113284710018051	5.702350640797766e-06
76	3699	0.0012124472658136842	None	0.036941076751403346	0.0012124472658136842
76	3809	0.0005843886554947504	None	0.18070391813173028	0.0005843886554947504
76	3707	0.0010570334672616198	None	0.10247995841134294	0.0010570334672616198
76	3568	0.0018975638987627481	None	0.0	0.0018975638987627481
76	3658	0.0011906601060399226	None	0.036941076751403346	0.0011906601060399226
76	3819	-3.060181321286864e-05	None	0.26262632672891384	-3.060181321286864e-05
76	3389	0.009311605481695793	None	0.0	0.009311605481695793
76	3424	0.0030772827202132417	None	0.0	0.0030772827202132417
76	3540	0.0030751705561883665	None	0.0	0.0030751705561883665
76	3895	0.00503210737683769	None	0.011633245366015035	0.00503210737683769
76	3085	0.001333839596629455	None	0.3433593416350331	0.001333839596629455
76	2899	0.0002846425454136987	None	0.24115230481172753	0.0002846425454136987
76	3698	0.002375917232539938	None	0.19429474134839197	0.002375917232539938
76	3694	0.0013054880478230778	None	0.0	0.0013054880478230778
76	3855	-0.00026429922411853776	None	0.0	-0.00026429922411853776
76	3845	0.0025832397545442224	None	0.04810548131123882	0.0025832397545442224
76	3821	0.002154864651522982	None	0.09306596292812028	0.002154864651522982
76	3860	0.0028479297831251887	None	0.04810548131123882	0.0028479297831251887
76	3742	-1.0320056790989964e-08	None	0.5211237752818213	-1.0320056790989964e-08
76	3286	0.0010551771133540204	None	0.10247995841134294	0.0010551771133540204
76	3044	0.0009704715911164274	None	0.0	0.0009704715911164274
76	3830	0.0030845328397953588	None	0.0	0.0030845328397953588
76	3628	0.001042202210930186	None	0.10247995841134294	0.001042202210930186
76	3864	0.0007056217067758974	None	0.0	0.0007056217067758974
76	3817	-1.7696656550636157e-08	None	0.373249519988968	-1.7696656550636157e-08
76	3119	0.0022629712080048116	None	0.0	0.0022629712080048116
76	3853	0.001540506300247483	None	0.3433593416350331	0.001540506300247483
76	3574	0.0009992549888941317	None	0.0	0.0009992549888941317
76	3713	9.716644125843565e-08	None	0.0	9.716644125843565e-08
76	3900	0.00016781344710901016	None	0.30599161788628626	0.00016781344710901016
76	3857	0.0010553377105764657	None	0.10247995841134294	0.0010553377105764657
76	3718	0.0009032774833468755	None	0.011633245366015035	0.0009032774833468755
76	3836	0.0023066927328800387	None	0.19429474134839197	0.0023066927328800387
30	1301	0.3818605970298653	0.3818605970298653	0.3818605970298653	0.3818605970298653
30	1483	0.30195406662065133	0.30195406662065133	0.3178740600988228	0.30195406662065133
30	1521	0.4382905034496581	0.4382905034496581	0.45496400475315657	0.4382905034496581
30	1531	0.32155263643186965	0.32155263643186965	0.33069755686987873	0.32155263643186965
30	1597	0.15699304973502504	0.15699304973502504	0.33098268568768413	0.15699304973502504
30	1452	0.3676622671348559	0.3676622671348559	0.3849981557433435	0.3676622671348559
30	1397	0.3410442159257373	0.3410442159257373	0.36950382230546325	0.3410442159257373
30	1550	0.3905520112025479	0.3905520112025479	0.4667246676993032	0.3905520112025479
30	1420	0.25462522225263373	0.25462522225263373	0.2608163686105701	0.25462522225263373
30	717	0.29191913863958197	0.29191913863958197	0.29191913863958197	0.29191913863958197
30	1551	0.35310315125685376	0.35310315125685376	0.37962109703100816	0.35310315125685376
30	1351	0.22631457899941881	0.22631457899941881	0.26972306758037634	0.22631457899941881
30	1442	0.43029238856890084	0.43029238856890084	0.45032854436520314	0.43029238856890084
30	1581	0.0	0.0	0.0	0.0
30	1234	0.4015975671641563	0.4015975671641563	0.4328475789499004	0.4015975671641563
30	1243	0.37595404094159507	0.37595404094159507	0.37749059962805165	0.37595404094159507
30	1525	0.4126523875887405	0.4126523875887405	0.4218179500277498	0.4126523875887405
30	1445	0.3406519155596019	0.3406519155596019	0.42601651570035876	0.3406519155596019
30	1553	0.3605127253682191	0.3605127253682191	0.3799032422287019	0.3605127253682191
30	1081	0.32521608046766226	0.32521608046766226	0.32521608046766226	0.32521608046766226
30	1502	0.43029238856890084	0.43029238856890084	0.45032854436520314	0.43029238856890084
30	1509	0.27394593688563595	0.27394593688563595	0.30808236223152935	0.27394593688563595
30	1408	0.28146674712790654	0.28146674712790654	0.41489473566276774	0.28146674712790654
30	1468	0.3026260376901943	0.3026260376901943	0.33047878968776667	0.3026260376901943
30	740	0.5083224730167668	0.5083224730167668	0.5266950038463373	0.5083224730167668
30	1578	0.44060785512257433	0.44060785512257433	0.4415136280732305	0.44060785512257433
30	1261	0.3410442159257373	0.3410442159257373	0.36950382230546325	0.3410442159257373
30	1542	0.3673961812380102	0.3673961812380102	0.43776588794757804	0.3673961812380102
30	1312	0.3499938298363484	0.3499938298363484	0.36629332126354874	0.3499938298363484
30	1263	0.38583037163114825	0.38583037163114825	0.4114975484620632	0.38583037163114825
30	1501	0.3013161394542816	0.3013161394542816	0.47500624499394223	0.3013161394542816
30	1563	0.27668837981373395	0.27668837981373395	0.2871986921986761	0.27668837981373395
30	1367	0.7049380527272718	0.7049380527272718	0.7465587320509725	0.7049380527272718
30	1455	0.3424137258123597	0.3424137258123597	0.3557508293559259	0.3424137258123597
30	1451	0.39019769862353887	0.39019769862353887	0.3933286394087173	0.39019769862353887
30	1477	0.7049380527272718	0.7049380527272718	0.7465587320509725	0.7049380527272718
30	1171	0.372835067127459	0.372835067127459	0.41941571401917505	0.372835067127459
30	1579	0.2766123775561495	0.2766123775561495	0.30231546211727817	0.2766123775561495
30	1032	0.4193640898677492	0.4193640898677492	0.43272231497830527	0.4193640898677492
30	1476	0.2551476570533437	0.2551476570533437	0.3160880791177031	0.2551476570533437
30	1518	0.3406519155596019	0.3406519155596019	0.42601651570035876	0.3406519155596019
30	1484	0.2682028589820401	0.2682028589820401	0.30053540496505327	0.2682028589820401
30	1260	0.37595404094159507	0.37595404094159507	0.37749059962805165	0.37595404094159507
30	1469	0.24583344799103898	0.24583344799103898	0.3086078046079421	0.24583344799103898
30	1467	0.4044194573555884	0.4044194573555884	0.5023653393281705	0.4044194573555884
30	1552	0.38279453212254877	0.38279453212254877	0.4124803809854304	0.38279453212254877
30	1267	0.3582826905054651	0.3582826905054651	0.370338314760206	0.3582826905054651
30	1522	0.29336735706152134	0.29336735706152134	0.4063560709548657	0.29336735706152134
30	1282	0.44953557766792224	0.44953557766792224	0.4597764134703207	0.44953557766792224
30	1567	0.34566517367416394	0.34566517367416394	0.3841799477962024	0.34566517367416394
30	1193	0.2913994920332258	0.2913994920332258	0.525984753976904	0.2913994920332258
30	1480	0.32045668567403934	0.32045668567403934	0.4117689921953985	0.32045668567403934
30	1215	0.33903835273659605	0.33903835273659605	0.3840974162819472	0.33903835273659605
30	1572	0.4044194573555884	0.4044194573555884	0.5023653393281705	0.4044194573555884
30	1589	0.29191913863958197	0.29191913863958197	0.29191913863958197	0.29191913863958197
30	1405	0.33597610636200115	0.33597610636200115	0.4454991729742096	0.33597610636200115
30	1087	0.266590604761881	0.266590604761881	0.27596540511874	0.266590604761881
30	1535	0.41876315768780603	0.41876315768780603	0.4284790495746075	0.41876315768780603
30	1503	0.7049380527272718	0.7049380527272718	0.7465587320509725	0.7049380527272718
30	1369	0.3499938298363484	0.3499938298363484	0.36629332126354874	0.3499938298363484
30	1585	0.3076664885411769	0.3076664885411769	0.3272369934680297	0.3076664885411769
30	1506	0.0	0.0	0.21016258484983968	0.0
30	1181	0.3061171820016701	0.3061171820016701	0.3151205152134292	0.3061171820016701
30	1566	0.2877997680003485	0.2877997680003485	0.3117146654220737	0.2877997680003485
30	1590	0.32705531054704073	0.32705531054704073	0.33713882380238025	0.32705531054704073
30	553	0.29336735706152134	0.29336735706152134	0.4063560709548657	0.29336735706152134
30	1558	0.28146674712790654	0.28146674712790654	0.41489473566276774	0.28146674712790654
30	1382	0.2766123775561495	0.2766123775561495	0.30231546211727817	0.2766123775561495
30	1514	0.3499938298363484	0.3499938298363484	0.36629332126354874	0.3499938298363484
30	1524	0.35735987322688867	0.35735987322688867	0.3794811246557882	0.35735987322688867
30	1560	0.2929930064958666	0.2929930064958666	0.2936375956003432	0.2929930064958666
30	1383	0.3676622671348559	0.3676622671348559	0.3849981557433435	0.3676622671348559
30	1230	0.3818605970298653	0.3818605970298653	0.3818605970298653	0.3818605970298653
30	1505	0.39019769862353887	0.39019769862353887	0.3933286394087173	0.39019769862353887
30	1303	0.5083224730167668	0.5083224730167668	0.5266950038463373	0.5083224730167668
30	1587	0.0	0.0	0.0	0.0
30	921	0.4356417736249011	0.4356417736249011	0.4378091806231278	0.4356417736249011
30	1473	0.27668837981373395	0.27668837981373395	0.2871986921986761	0.27668837981373395
30	1586	0.0	0.0	0.0	0.0
30	1446	0.2913994920332258	0.2913994920332258	0.525984753976904	0.2913994920332258
30	994	0.37052568261601637	0.37052568261601637	0.38625739064151254	0.37052568261601637
30	1596	0.36290775085279037	0.36290775085279037	0.4028794030457236	0.36290775085279037
30	687	0.4356417736249011	0.4356417736249011	0.4378091806231278	0.4356417736249011
30	289	0.3895871704344125	0.3895871704344125	0.39228114077184756	0.3895871704344125
30	1594	0.29336735706152134	0.29336735706152134	0.4063560709548657	0.29336735706152134
30	1519	0.35556873916509435	0.35556873916509435	0.3907149761467589	0.35556873916509435
30	1541	0.2766123775561495	0.2766123775561495	0.30231546211727817	0.2766123775561495
30	1561	0.29779887203781685	0.29779887203781685	0.36816058587655504	0.29779887203781685
30	1323	0.26848423973019886	0.26848423973019886	0.3939275830333894	0.26848423973019886
30	1534	0.42431805229057923	0.42431805229057923	0.4505297682174262	0.42431805229057923
30	1314	0.47993814842971033	0.47993814842971033	0.49711349758271545	0.47993814842971033
30	1565	0.0	0.0	0.0	0.0
30	1513	0.3701104453760153	0.3701104453760153	0.4253437713791569	0.3701104453760153
30	1287	0.6759895760077574	0.6759895760077574	0.7192465932053131	0.6759895760077574
30	1584	0.305029092250898	0.305029092250898	0.3231546122192267	0.305029092250898
30	1436	0.30439988997443773	0.30439988997443773	0.3254692794115569	0.30439988997443773
30	1406	0.34382348994272083	0.34382348994272083	0.3784192517160756	0.34382348994272083
30	1474	0.2766123775561495	0.2766123775561495	0.30231546211727817	0.2766123775561495
30	1134	0.4046415709175405	0.4046415709175405	0.460224152646996	0.4046415709175405
30	1179	0.3701104453760153	0.3701104453760153	0.4253437713791569	0.3701104453760153
139	6736	0.00021545081220627566	None	0.1014636139101244	0.00021545081220627566
139	7013	0.009296809765525379	None	0.0	0.009296809765525379
139	6277	0.009613495475883626	None	0.0	0.009613495475883626
139	6284	0.00928086262651609	None	0.0	0.00928086262651609
139	6496	0.009179110537031968	None	0.0	0.009179110537031968
139	5819	0.009325057600361853	None	0.0	0.009325057600361853
139	7028	0.004305850885638203	None	0.0	0.004305850885638203
139	6976	0.003719823760052169	None	0.0	0.003719823760052169
139	6656	0.009348422754091078	None	0.0	0.009348422754091078
139	6998	-2.3025485467039847e-08	None	0.6288751957519554	-2.3025485467039847e-08
139	6542	0.009363164872230658	None	0.0	0.009363164872230658
139	7038	-4.2473202616300827e-07	None	1.0062305898749053	-4.2473202616300827e-07
139	6805	0.009244651309184709	None	0.0	0.009244651309184709
139	7019	-0.1	None	0.0	-0.1
139	6981	-1.1920723099218015e-07	None	0.1693383756600239	-1.1920723099218015e-07
139	6879	0.00430828965883408	None	0.0	0.00430828965883408
139	7023	0.01399091546594388	None	0.0	0.01399091546594388
139	5101	0.009384733700419222	None	0.0	0.009384733700419222
139	7026	0.009290324036384488	None	0.0	0.009290324036384488
139	6809	0.008960684905398838	None	0.0	0.008960684905398838
139	7045	0.009628076495893381	None	0.0	0.009628076495893381
139	7031	0.009088776087500635	None	0.0	0.009088776087500635
139	6791	0.009344239313929038	None	0.0	0.009344239313929038
139	7027	-0.1	None	0.0	-0.1
139	6785	2.2694117653297542e-05	None	0.9555748290786952	2.2694117653297542e-05
139	6926	0.00032419726235944214	None	0.0	0.00032419726235944214
139	6788	0.00948668670413295	None	0.0	0.00948668670413295
139	7004	0.00030755065350860267	None	0.19732575698952623	0.00030755065350860267
139	6925	3.1964359567262715e-06	None	0.0	3.1964359567262715e-06
139	6854	0.009329331888957805	None	0.0	0.009329331888957805
139	6660	4.0641015053339136e-05	None	0.4106703592997382	4.0641015053339136e-05
139	7041	1.8993334537437998e-06	None	0.0	1.8993334537437998e-06
139	6768	0.014536250820781027	None	0.0	0.014536250820781027
139	6823	0.009704740589991353	None	0.0	0.009704740589991353
139	7030	-0.1	None	0.0	-0.1
139	7020	0.009537861809793125	None	0.0	0.009537861809793125
139	6908	0.00025404702534299157	None	0.46845544470810835	0.00025404702534299157
139	6952	0.009451496550822102	None	0.0	0.009451496550822102
139	6428	0.00947287504952704	None	0.0	0.00947287504952704
139	7037	0.009526509517728897	None	0.0	0.009526509517728897
139	7007	0.009513576748563981	None	0.0	0.009513576748563981
139	6834	0.0005778474039277809	None	0.1693383756600239	0.0005778474039277809
139	7015	0.0006041064255393673	None	0.1693383756600239	0.0006041064255393673
139	6868	0.0011127246616104152	None	0.0	0.0011127246616104152
139	6951	4.102349944995113e-05	None	0.15776515382062603	4.102349944995113e-05
139	6342	0.009437723745459859	None	0.0	0.009437723745459859
139	6962	0.00906678380884804	None	0.0	0.00906678380884804
139	6429	0.009645609616745354	None	0.0	0.009645609616745354
139	7008	0.009594750587704442	None	0.0	0.009594750587704442
139	6761	6.354792951857409e-06	None	0.0	6.354792951857409e-06
139	6982	0.009066920599641305	None	0.0	0.009066920599641305
139	6853	0.008910034379866776	None	0.0	0.008910034379866776
139	7010	5.673080240037435e-07	None	0.9187331446560382	5.673080240037435e-07
139	6999	0.00033676583802391	None	0.2393125251929898	0.00033676583802391
139	6563	0.00947051758942531	None	0.0	0.00947051758942531
139	7025	0.00026896754424010004	None	0.0	0.00026896754424010004
139	6227	0.009495456728000914	None	0.0	0.009495456728000914
139	7021	-3.978397578118509e-06	None	0.1693383756600239	-3.978397578118509e-06
139	6749	0.009373818073017693	None	0.0	0.009373818073017693
139	7012	0.0003541372919120839	None	0.2393125251929898	0.0003541372919120839
139	6943	0.0008864658440814344	None	0.0	0.0008864658440814344
139	6928	-6.0961636801196355e-12	None	0.1014636139101244	-6.0961636801196355e-12
139	5633	0.009323977827351565	None	0.0	0.009323977827351565
139	7000	0.009263028710999347	None	0.0	0.009263028710999347
139	6958	0.009451927793015458	None	0.0	0.009451927793015458
139	6851	-4.3942973784886365e-08	None	0.2393125251929898	-4.3942973784886365e-08
139	6922	0.0017851511818694963	None	0.2393125251929898	0.0017851511818694963
139	6763	0.009630925560885252	None	0.0	0.009630925560885252
139	6814	0.014384600017547263	None	0.0	0.014384600017547263
139	6210	0.009564276870507335	None	0.0	0.009564276870507335
139	6182	0.009444007137194078	None	0.0	0.009444007137194078
139	6956	-1.4802889202273364e-07	None	0.0	-1.4802889202273364e-07
139	6495	0.001087080597656331	None	0.0	0.001087080597656331
139	6530	0.009463590101547466	None	0.0	0.009463590101547466
139	7039	3.2298419207798617e-10	None	0.5481354902845219	3.2298419207798617e-10
139	6863	0.0021414642666473037	None	0.0	0.0021414642666473037
139	6653	0.010791026816278538	None	0.0	0.010791026816278538
139	6646	0.00016971760530321922	None	0.0	0.00016971760530321922
139	6423	0.009453800552896876	None	0.0	0.009453800552896876
139	6652	0.009486544917549666	None	0.0	0.009486544917549666
139	6473	0.009311575283717852	None	0.0	0.009311575283717852
139	6964	0.009257630288769742	None	0.0	0.009257630288769742
139	6450	0.009596319522796428	None	0.0	0.009596319522796428
139	7049	0.009257563199424888	None	0.0	0.009257563199424888
139	6993	0.00935660343273033	None	0.0	0.00935660343273033
139	5726	0.009333833358795831	None	0.0	0.009333833358795831
139	6681	0.009394488210949655	None	0.0	0.009394488210949655
139	6831	0.009399633261629294	None	0.0	0.009399633261629294
139	6966	0.0040690020288261	None	0.0	0.0040690020288261
139	7036	0.00018927312283087045	None	0.22667198013678064	0.00018927312283087045
139	6924	0.009194821937274082	None	0.0	0.009194821937274082
139	6916	0.00892443038342729	None	0.0	0.00892443038342729
139	6200	0.0094646003415927	None	0.0	0.0094646003415927
139	7003	-0.0001718598747945734	None	0.174052525433238	-0.0001718598747945734
139	6929	0.009210706968035881	None	0.0	0.009210706968035881
139	6963	4.040278382527966e-05	None	0.0	4.040278382527966e-05
139	6933	0.009295958137142759	None	0.0	0.009295958137142759
139	7035	8.530962587601541e-07	None	0.0	8.530962587601541e-07
139	6812	0.009433031749515791	None	0.0	0.009433031749515791
139	7018	0.002818000064096019	None	0.0	0.002818000064096019
71	3326	7.93947641227421e-05	None	0.24166206917341898	7.93947641227421e-05
71	3488	0.00022300995993922713	None	0.2597532146662364	0.00022300995993922713
71	3479	0.0010401566106286808	None	0.014363770296727373	0.0010401566106286808
71	3058	9.049385622951117e-06	None	0.26086078743167335	9.049385622951117e-06
71	3097	0.0013014303341317252	None	0.07388215350280668	0.0013014303341317252
71	3368	0.0014481670133017586	None	0.0	0.0014481670133017586
71	2689	0.0016699326570162921	None	0.36544319272368087	0.0016699326570162921
71	3480	0.0015787127379935778	None	0.0	0.0015787127379935778
71	3107	4.8352126545063925e-05	None	0.6481668804270848	4.8352126545063925e-05
71	3203	0.003106658033765025	None	0.0	0.003106658033765025
71	3129	1.5798650333982751e-06	None	0.29543514128196835	1.5798650333982751e-06
71	3558	0.0009150846005932913	None	0.0	0.0009150846005932913
71	3624	0.00018164362845188807	None	0.0	0.00018164362845188807
71	3484	0.0008629046359771103	None	0.0	0.0008629046359771103
71	3618	-0.1	None	0.0	-0.1
71	3509	-0.1	None	0.32945313158497186	-0.1
71	3374	0.0008551917234039584	None	0.0	0.0008551917234039584
71	3629	6.691716970241656e-08	None	0.8300107031764877	6.691716970241656e-08
71	3634	-4.9669154014941854e-05	None	0.16339592749445894	-4.9669154014941854e-05
71	3608	-5.742735967343781e-06	None	0.0	-5.742735967343781e-06
71	3080	0.001055177113264928	None	0.014363770296727373	0.001055177113264928
71	3626	-1.8897503168852096e-05	None	0.0	-1.8897503168852096e-05
71	3545	0.0012716401272117558	None	0.0833983423710786	0.0012716401272117558
71	3533	0.0002287836175141572	None	0.0	0.0002287836175141572
71	3589	0.000685330999460588	None	0.0	0.000685330999460588
71	2996	0.0010548689756903677	None	0.014363770296727373	0.0010548689756903677
71	3188	0.000988051641790056	None	0.33508352592306834	0.000988051641790056
71	3601	-1.800972844900303e-08	None	0.30091949039659954	-1.800972844900303e-08
71	3649	-5.066210684324564e-05	None	0.0	-5.066210684324564e-05
71	3563	1.0208317595703916e-05	None	0.2599644076679784	1.0208317595703916e-05
71	3510	0.00018569284363607357	None	0.42662743344725335	0.00018569284363607357
71	3575	0.0011719774502762829	None	0.07388215350280668	0.0011719774502762829
71	3596	0.0007960085289127022	None	0.16339592749445894	0.0007960085289127022
71	3356	0.0006129059818880363	None	0.04810548131123882	0.0006129059818880363
71	3564	0.002324883577492853	None	0.29995425579621077	0.002324883577492853
71	3609	0.0009611465952216865	None	0.0	0.0009611465952216865
71	3490	0.002316337517843657	None	0.2695771281557856	0.002316337517843657
71	3537	0.0011851548024166404	None	0.0	0.0011851548024166404
71	3570	0.0014053010657839302	None	0.36544319272368087	0.0014053010657839302
71	3641	-0.1	None	0.0	-0.1
71	3327	0.003011074869707533	None	0.0	0.003011074869707533
71	3642	0.00034322016371967246	None	0.0	0.00034322016371967246
71	3011	0.0010491249845349458	None	0.0	0.0010491249845349458
71	3588	1.1033202376836385e-05	None	0.27390558832992323	1.1033202376836385e-05
71	3348	0.0015786866745500965	None	0.0	0.0015786866745500965
71	3454	0.0013947540711897843	None	0.0	0.0013947540711897843
71	3648	-3.317711003864738e-05	None	0.15778537576458018	-3.317711003864738e-05
71	3281	0.003068462530653599	None	0.0	0.003068462530653599
71	3622	0.00013923999432423185	None	0.04810548131123882	0.00013923999432423185
71	3413	0.0008551647739675534	None	0.0	0.0008551647739675534
71	3646	0.0012428101444749019	None	0.07388215350280668	0.0012428101444749019
71	3221	0.0013475349069366855	None	0.0	0.0013475349069366855
71	3640	-1.4867584647365746e-05	None	0.0	-1.4867584647365746e-05
71	2797	0.0010238316117543874	None	0.0833983423710786	0.0010238316117543874
71	3317	0.00015290259049494066	None	0.32382354668871083	0.00015290259049494066
71	3602	-4.2989077703335446e-08	None	0.3992975444467366	-4.2989077703335446e-08
71	3604	-0.0002529695216125665	None	0.0	-0.0002529695216125665
71	3584	0.0010469951540859588	None	0.014363770296727373	0.0010469951540859588
71	3278	0.00043008548573362555	None	0.0	0.00043008548573362555
71	3405	-3.0291057794989e-08	None	0.43395610200151935	-3.0291057794989e-08
71	3503	3.8644238803335234e-08	None	0.3448907269680001	3.8644238803335234e-08
71	3615	None	None	0.28646909336019	None
71	3412	0.000959356947793424	None	0.0	0.000959356947793424
71	3587	-0.1	None	0.0	-0.1
71	3580	0.0009393513774439868	None	0.43395610200151935	0.0009393513774439868
71	3288	0.00020254942196518133	None	0.2597532146662364	0.00020254942196518133
71	3647	0.0011516362054213372	None	0.07388215350280668	0.0011516362054213372
71	3593	0.004929452613547931	None	0.0833983423710786	0.004929452613547931
71	3625	-5.992075180742859e-05	None	0.04810548131123882	-5.992075180742859e-05
71	3579	-2.9335016361688974e-09	None	1.1447107631110174	-2.9335016361688974e-09
71	3557	5.456187194409852e-06	None	0.443533153468461	5.456187194409852e-06
71	3307	0.0018419262563642562	None	0.0	0.0018419262563642562
71	3568	0.0018975638987627481	None	0.0	0.0018975638987627481
71	3340	0.0012593030918283943	None	0.07388215350280668	0.0012593030918283943
71	3349	0.0010406254247085054	None	0.014363770296727373	0.0010406254247085054
71	3121	1.108330639440255e-05	None	0.0	1.108330639440255e-05
71	3389	0.009311605481695793	None	0.0	0.009311605481695793
71	3424	0.0030772827202132417	None	0.0	0.0030772827202132417
71	3540	0.0030751705561883665	None	0.0	0.0030751705561883665
71	3085	0.001333839596629455	None	0.36544319272368087	0.001333839596629455
71	2899	0.0002846425454136987	None	0.24166206917341898	0.0002846425454136987
71	3555	0.0006040647458152947	None	0.04810548131123882	0.0006040647458152947
71	3592	7.186312621326858e-07	None	0.8026889241996693	7.186312621326858e-07
71	3617	0.0006172125638175573	None	0.11491016237381899	0.0006172125638175573
71	3372	0.0012922902239214623	None	0.30606067964103156	0.0012922902239214623
71	3560	-0.1	None	0.0	-0.1
71	3431	0.0007682450493981675	None	0.11491016237381899	0.0007682450493981675
71	3286	0.0010551771133540204	None	0.014363770296727373	0.0010551771133540204
71	3044	0.0009704715911164274	None	0.0	0.0009704715911164274
71	3518	0.00016032419390205348	None	0.42662743344725335	0.00016032419390205348
71	3543	0.0010860424541237642	None	0.014363770296727373	0.0010860424541237642
71	3208	0.0002332726052701128	None	0.4234277973491002	0.0002332726052701128
71	3521	0.00056886901424173	None	0.04810548131123882	0.00056886901424173
71	3628	0.001042202210930186	None	0.014363770296727373	0.001042202210930186
71	3501	0.001025312406183245	None	0.014363770296727373	0.001025312406183245
71	3119	0.0022629712080048116	None	0.0	0.0022629712080048116
71	3574	0.0009992549888941317	None	0.0	0.0009992549888941317
71	3619	-0.1	None	0.0	-0.1
71	3394	0.0031682759234024174	None	0.0	0.0031682759234024174
71	3508	0.0003261154252102032	None	0.31436847161775994	0.0003261154252102032
54	2689	0.0016699326570162921	None	0.488643111422612	0.0016699326570162921
54	2800	-0.1	None	0.0	-0.1
54	2675	-0.1	None	0.0	-0.1
54	2785	-0.1	None	0.0	-0.1
54	2677	3.750560819355346e-07	None	0.15073082621231843	3.750560819355346e-07
54	2602	6.762924661602868e-05	None	0.2904071622343686	6.762924661602868e-05
54	2771	8.003493171338401e-09	None	0.20008241265286802	8.003493171338401e-09
54	2558	9.138589956637188e-05	None	0.2904071622343686	9.138589956637188e-05
54	2728	-6.500864104820297e-06	None	0.3420258787501962	-6.500864104820297e-06
54	2759	-6.338014882690506e-08	None	0.08793648607155846	-6.338014882690506e-08
54	2701	0.0007371004273197278	None	0.34997210500337517	0.0007371004273197278
54	2651	-3.454809583201971e-06	None	0.0	-3.454809583201971e-06
54	2592	-1.0742232300003943e-08	None	0.38898025321594576	-1.0742232300003943e-08
54	2703	-0.1	None	0.0	-0.1
54	2621	3.8430695494547e-08	None	0.5557123117404743	3.8430695494547e-08
54	2724	3.3878589414420875e-07	None	0.2749996204086639	3.3878589414420875e-07
54	2676	-3.9040638384184217e-08	None	0.15073082621231843	-3.9040638384184217e-08
54	2624	1.3964739276406924e-05	None	0.45888995037953934	1.3964739276406924e-05
54	2662	3.5981509041843227e-06	None	0.33543815120585696	3.5981509041843227e-06
54	2758	-2.5709159826599377e-06	None	0.3358993795192311	-2.5709159826599377e-06
54	2622	-1.0860498420964167e-05	None	0.35852258428437644	-1.0860498420964167e-05
54	2748	-1.4914226543219028e-07	None	0.3530081643430949	-1.4914226543219028e-07
54	2631	-2.066393453841482e-08	None	0.38898025321594576	-2.066393453841482e-08
54	2790	3.949073721970809e-09	None	0.0	3.949073721970809e-09
54	2571	1.0023163950115945e-05	None	0.3712578737062585	1.0023163950115945e-05
54	2581	3.562997097279758e-05	None	0.7791112714212762	3.562997097279758e-05
54	2664	-1.8017991735411928e-07	None	0.0	-1.8017991735411928e-07
54	2607	7.327761364916686e-05	None	0.4221524216535678	7.327761364916686e-05
54	2687	-5.87485131082194e-10	None	0.39840294911938673	-5.87485131082194e-10
54	2613	-2.1180524377245285e-07	None	0.08793648607155846	-2.1180524377245285e-07
54	2755	1.4827327022715918e-09	None	0.0	1.4827327022715918e-09
54	2767	1.0199447596852865e-08	None	0.0	1.0199447596852865e-08
54	2764	1.6601026021964326e-06	None	0.0	1.6601026021964326e-06
54	2781	-8.205991899564602e-09	None	0.0	-8.205991899564602e-09
54	2752	-7.252379099578994e-06	None	0.0	-7.252379099578994e-06
54	2766	-2.0833095048604605e-09	None	0.3858797793645928	-2.0833095048604605e-09
54	2778	0.0009663914853879433	None	0.328537252586758	0.0009663914853879433
54	2718	1.997224715891953e-08	None	0.37060399414523093	1.997224715891953e-08
54	2666	0.0010216416201878115	None	0.0	0.0010216416201878115
54	2587	3.449712803656151e-08	None	0.5557123117404743	3.449712803656151e-08
54	2732	-0.1	None	0.0	-0.1
54	2720	-2.0556636658752347e-07	None	0.0	-2.0556636658752347e-07
54	2594	-1.1254607043033753e-08	None	0.4857983195912963	-1.1254607043033753e-08
54	2570	-6.403205682251547e-09	None	0.5641152598262597	-6.403205682251547e-09
54	2619	-4.272495274849935e-05	None	0.5075329461996427	-4.272495274849935e-05
54	2751	0.00011431900968433594	None	0.38983228348315324	0.00011431900968433594
54	2742	3.13218136864645e-05	None	0.0	3.13218136864645e-05
54	2661	3.9620147600786573e-07	None	0.2749996204086639	3.9620147600786573e-07
54	2589	1.6984211798442187e-05	None	0.23125704783295137	1.6984211798442187e-05
54	2637	-0.1	None	0.0	-0.1
54	2799	-3.81220932779323e-08	None	0.3858797793645928	-3.81220932779323e-08
54	2794	5.29503463684306e-08	None	0.6339352005617693	5.29503463684306e-08
54	2578	2.4858788891129744e-08	None	0.6339352005617693	2.4858788891129744e-08
54	2642	-1.0654911060026626e-06	None	0.27626384101352	-1.0654911060026626e-06
54	2736	1.8200502293784125e-07	None	0.08793648607155846	1.8200502293784125e-07
54	2754	-3.8072706101138664e-08	None	0.34986765284272203	-3.8072706101138664e-08
54	2647	-5.175487199439922e-06	None	0.4246209493964601	-5.175487199439922e-06
54	2711	5.958448700571752e-06	None	0.8848525542342036	5.958448700571752e-06
54	2797	0.0010238316117543874	None	0.1320570605323316	0.0010238316117543874
54	2780	3.55259810044903e-07	None	0.2749996204086639	3.55259810044903e-07
54	2756	-0.1	None	0.0	-0.1
54	2627	1.7862733673415144e-06	None	0.34986765284272203	1.7862733673415144e-06
54	2737	-0.00024838918004510844	None	0.3363220432515298	-0.00024838918004510844
54	2709	-2.3224336847426542e-05	None	0.08793648607155846	-2.3224336847426542e-05
54	2740	-4.47237530360678e-05	None	0.238407867362136	-4.47237530360678e-05
54	2795	-3.4837321330957526e-06	None	0.14700714061717898	-3.4837321330957526e-06
54	2692	-5.68475670480172e-07	None	0.0	-5.68475670480172e-07
54	2609	-7.634412713691312e-07	None	0.311481313801866	-7.634412713691312e-07
54	2555	-2.6397788578014357e-07	None	0.0	-2.6397788578014357e-07
54	2774	-8.637082356204475e-10	None	0.5641152598262597	-8.637082356204475e-10
54	2721	7.48261048729253e-07	None	0.28993493927258085	7.48261048729253e-07
54	2588	-3.1299017855832915e-08	None	0.6103644438841977	-3.1299017855832915e-08
54	2698	-7.65359442173195e-08	None	0.4367297302360468	-7.65359442173195e-08
54	2793	-2.258854428077992e-05	None	0.0	-2.258854428077992e-05
54	2673	5.261707892982553e-08	None	0.30186859428696755	5.261707892982553e-08
54	2657	4.669571632371752e-05	None	0.4367297302360468	4.669571632371752e-05
54	2747	0.001217155978812523	None	0.0	0.001217155978812523
54	2669	-0.1	None	0.6428055367233261	-0.1
54	2648	-6.593936018288304e-07	None	0.5691427863365556	-6.593936018288304e-07
54	2604	-2.2694087644389467e-10	None	0.3858797793645928	-2.2694087644389467e-10
54	2784	3.2457755047546436e-05	None	0.0	3.2457755047546436e-05
54	2729	0.00032451444340094934	None	0.0	0.00032451444340094934
54	2788	0.00013708969198026268	None	0.28870689983766684	0.00013708969198026268
54	2753	6.710112527921237e-07	None	0.28993493927258085	6.710112527921237e-07
54	2773	7.032475721555551e-08	None	0.42766547504452096	7.032475721555551e-08
54	2634	-1.6439466709124074e-07	None	0.2749996204086639	-1.6439466709124074e-07
54	2789	-0.1	None	0.0	-0.1
54	2761	-2.969553168271945e-08	None	0.31050305261521205	-2.969553168271945e-08
54	2787	-0.1	None	0.0	-0.1
54	2777	3.2696894192300867e-07	None	0.0	3.2696894192300867e-07
54	2618	-1.1380292365894944e-09	None	0.7931687974185608	-1.1380292365894944e-09
54	2757	-0.1	None	0.0	-0.1
54	2695	-6.797961094725975e-07	None	0.0	-6.797961094725975e-07
54	2762	-0.1	None	0.0	-0.1
54	2731	3.6674231971561854e-05	None	0.43883112847698147	3.6674231971561854e-05
54	2760	-0.1	None	0.0	-0.1
54	2583	3.276240673423673e-08	None	0.14700714061717898	3.276240673423673e-08
54	2684	3.080202782136505e-06	None	0.46007075970671085	3.080202782136505e-06
54	2702	3.599339981751788e-08	None	0.5557123117404743	3.599339981751788e-08
54	2796	-1.0217364302204068e-08	None	0.28870689983766684	-1.0217364302204068e-08
108	5485	0.010478021352167351	None	0.0	0.010478021352167351
108	4610	0.009225574947532258	None	0.0	0.009225574947532258
108	5433	0.008889845036247433	None	0.0	0.008889845036247433
108	4142	0.007298067152001317	None	0.0	0.007298067152001317
108	5435	0.00864952212307873	None	0.0	0.00864952212307873
108	5434	0.009365286423285305	None	0.0	0.009365286423285305
108	5307	0.009183886480828572	None	0.0	0.009183886480828572
108	5102	0.00922263850526839	None	0.0	0.00922263850526839
108	5490	0.0004291734902233113	None	0.0	0.0004291734902233113
108	5328	2.089919401638896e-05	None	0.292294881664337	2.089919401638896e-05
108	5135	0.0003608133970155233	None	0.0	0.0003608133970155233
108	5067	0.009132596363712272	None	0.0	0.009132596363712272
108	4875	0.001541520679261644	None	0.0	0.001541520679261644
108	5440	0.008599629201683326	None	0.0	0.008599629201683326
108	4931	0.008904874732312737	None	0.0	0.008904874732312737
108	5457	0.00914969115686685	None	0.0	0.00914969115686685
108	5453	1.4109182673134155e-05	None	0.0	1.4109182673134155e-05
108	5101	0.009384733700419222	None	0.0	0.009384733700419222
108	5414	9.610701418057838e-08	None	0.9857182132015483	9.610701418057838e-08
108	5276	0.007270342599227767	None	0.0	0.007270342599227767
108	4907	0.007353685973024541	None	0.0	0.007353685973024541
108	5418	0.00755754100699745	None	0.0	0.00755754100699745
108	5297	0.009206344550967485	None	0.0	0.009206344550967485
108	5475	0.009527595066019585	None	0.0	0.009527595066019585
108	5228	0.00869373541846037	None	0.0	0.00869373541846037
108	5487	0.009551045124864987	None	0.0	0.009551045124864987
108	5396	6.399985625485468e-05	None	0.0	6.399985625485468e-05
108	5309	0.00933613880952625	None	0.0	0.00933613880952625
108	5376	0.009455390871866773	None	0.0	0.009455390871866773
108	5495	0.000413324672009369	None	0.0	0.000413324672009369
108	5327	2.1411697669275656e-06	None	0.29238397292747287	2.1411697669275656e-06
108	5500	0.009320910949334944	None	0.0	0.009320910949334944
108	5093	0.00915437322739754	None	0.0	0.00915437322739754
108	4926	0.007243305324878339	None	0.0	0.007243305324878339
108	5431	-7.834381298230882e-06	None	0.0	-7.834381298230882e-06
108	4961	0.00904237112403564	None	0.0	0.00904237112403564
108	4328	0.009316289893780907	None	0.0	0.009316289893780907
108	5471	None	None	0.34364235933640297	None
108	5387	0.0015736343393079177	None	0.14822102560375788	0.0015736343393079177
108	5340	0.0009271575942651753	None	0.11654465060824973	0.0009271575942651753
108	5225	0.00941612074423184	None	0.0	0.00941612074423184
108	5454	-1.4179944081489773e-06	None	0.16398360734258594	-1.4179944081489773e-06
108	5051	0.009154794842151375	None	0.0	0.009154794842151375
108	5482	None	None	0.3654592869387291	None
108	5384	7.727338938968297e-07	None	0.058952476753664516	7.727338938968297e-07
108	5288	0.003572667215469803	None	0.0	0.003572667215469803
108	4436	0.009319890805123274	None	0.0	0.009319890805123274
108	5348	0.008961052342033225	None	0.0	0.008961052342033225
108	5381	0.009154826179386703	None	0.0	0.009154826179386703
108	4967	0.009460820401089896	None	0.0	0.009460820401089896
108	5484	0.00020326312267651537	None	0.058952476753664516	0.00020326312267651537
108	5294	0.009077194861607022	None	0.0	0.009077194861607022
108	5038	0.00025858938489291375	None	0.0	0.00025858938489291375
108	5379	2.969457117338008e-05	None	0.11654465060824973	2.969457117338008e-05
108	4849	0.007689128480523574	None	0.0	0.007689128480523574
108	5445	-3.7148077007355446e-07	None	0.0	-3.7148077007355446e-07
108	5402	0.007618538526255053	None	0.0	0.007618538526255053
108	5369	0.00037235390656990353	None	0.3707259392848315	0.00037235390656990353
108	5007	0.009065809744255303	None	0.0	0.009065809744255303
108	5274	0.009429531154814578	None	0.0	0.009429531154814578
108	5478	0.0008165145046183616	None	0.14822102560375788	0.0008165145046183616
108	5427	0.009407378965202117	None	0.0	0.009407378965202117
108	4861	0.009328617165874041	None	0.0	0.009328617165874041
108	5464	0.009008225951716442	None	0.0	0.009008225951716442
108	4792	0.007452956106845511	None	0.0	0.007452956106845511
108	5437	0.0005683686685398768	None	0.0	0.0005683686685398768
108	4891	0.0030304381951535863	None	0.09771172013323386	0.0030304381951535863
108	5332	0.009452602397089793	None	0.0	0.009452602397089793
108	5321	0.005098477935457263	None	0.058952476753664516	0.005098477935457263
108	5421	-0.1	None	0.20655076699406041	-0.1
108	5168	0.0092414903036719	None	0.0	0.0092414903036719
108	5395	0.0031525920107635173	None	0.0	0.0031525920107635173
108	4947	0.007549437847068418	None	0.0	0.007549437847068418
108	5342	0.0014929360634178908	None	0.0	0.0014929360634178908
108	5477	-6.0200487584774476e-05	None	0.43735439045764596	-6.0200487584774476e-05
108	5460	4.076604545826943e-06	None	0.292294881664337	4.076604545826943e-06
108	5036	0.007532164640754666	None	0.0	0.007532164640754666
108	5413	0.009292953090001745	None	0.0	0.009292953090001745
108	5499	0.0013076478107741177	None	0.11654465060824973	0.0013076478107741177
108	5081	0.009074744550098608	None	0.0	0.009074744550098608
108	5311	0.009319987502705863	None	0.0	0.009319987502705863
108	5006	0.00727759846745938	None	0.0	0.00727759846745938
108	5426	0.00947855587823302	None	0.0	0.00947855587823302
108	5187	0.009085141973047621	None	0.0	0.009085141973047621
108	5486	-1.1348612906072655e-07	None	0.0	-1.1348612906072655e-07
108	5360	0.00291585743419749	None	0.0	0.00291585743419749
108	5258	5.439870768422074e-05	None	0.0	5.439870768422074e-05
108	5322	0.007552884893842638	None	0.0	0.007552884893842638
108	5150	0.009213627659178351	None	0.0	0.009213627659178351
108	4617	0.004970266495376445	None	0.058952476753664516	0.004970266495376445
108	5494	-0.1	None	0.20655076699406041	-0.1
108	5385	0.003960180504653197	None	0.0	0.003960180504653197
108	5432	-0.00015558113787779348	None	0.0	-0.00015558113787779348
108	5296	0.00931682431616262	None	0.0	0.00931682431616262
108	4530	0.009648593522640858	None	0.0	0.009648593522640858
108	5407	4.2175129009757386e-08	None	0.32547312434488007	4.2175129009757386e-08
108	5351	0.009295910994488192	None	0.0	0.009295910994488192
108	5492	0.0006917344301894623	None	0.4700481830427	0.0006917344301894623
108	5481	-0.1	None	0.20655076699406041	-0.1
108	5473	-2.8065223911867878e-05	None	0.0	-2.8065223911867878e-05
34	1301	0.4025657435481353	0.4025657435481353	0.40309633659646843	0.4025657435481353
34	1483	0.314530646162609	0.314530646162609	0.32578032036469445	0.314530646162609
34	1521	0.3715394793173114	0.3715394793173114	0.37702759044902423	0.3715394793173114
34	1397	0.33351755546902534	0.33351755546902534	0.35119810441680055	0.33351755546902534
34	1772	0.26758604391531554	0.26758604391531554	0.3099957694559273	0.26758604391531554
34	1550	0.40415146175614536	0.40415146175614536	0.527025338266423	0.40415146175614536
34	1790	0.4025657435481353	0.4025657435481353	0.40309633659646843	0.4025657435481353
34	1759	0.3079695950677162	0.3079695950677162	0.3247623171877295	0.3079695950677162
34	1696	0.35043464817094927	0.35043464817094927	0.4356130052380093	0.35043464817094927
34	1726	0.3919413668537034	0.3919413668537034	0.41628434435616485	0.3919413668537034
34	1681	0.39804447491089096	0.39804447491089096	0.4305597482668212	0.39804447491089096
34	1551	0.3351676470104778	0.3351676470104778	0.3689676080576338	0.3351676470104778
34	1442	0.33439160717205174	0.33439160717205174	0.35310234117415595	0.33439160717205174
34	1765	0.6920226679429419	0.6920226679429419	0.7409846425425375	0.6920226679429419
34	1243	0.3156304172864609	0.3156304172864609	0.3156304172864609	0.3156304172864609
34	1525	0.33147633157320644	0.33147633157320644	0.3332393086149903	0.33147633157320644
34	1761	0.33014701211788944	0.33014701211788944	0.5260837445288918	0.33014701211788944
34	1408	0.5403882316793313	0.5403882316793313	0.7864128852041319	0.5403882316793313
34	1578	0.4093300771635229	0.4093300771635229	0.4624838488096554	0.4093300771635229
34	1261	0.33351755546902534	0.33351755546902534	0.35119810441680055	0.33351755546902534
34	1672	0.3050702426766981	0.3050702426766981	0.3445081088653142	0.3050702426766981
34	1661	0.45528674076736414	0.45528674076736414	0.4766649548663606	0.45528674076736414
34	1770	0.1957434741345728	0.1957434741345728	0.34734193532705887	0.1957434741345728
34	1728	0.3163717248717236	0.3163717248717236	0.5113004240079835	0.3163717248717236
34	1312	0.422631787037853	0.422631787037853	0.4386618355279207	0.422631787037853
34	1720	0.3156304172864609	0.3156304172864609	0.3156304172864609	0.3156304172864609
34	1619	0.33014701211788944	0.33014701211788944	0.5260837445288918	0.33014701211788944
34	1778	0.3648835995096967	0.3648835995096967	0.3734675295593129	0.3648835995096967
34	1367	0.3919413668537034	0.3919413668537034	0.41628434435616485	0.3919413668537034
34	1716	0.3367313757599753	0.3367313757599753	0.35384304540846145	0.3367313757599753
34	1722	0.32393543323095375	0.32393543323095375	0.4300855707320667	0.32393543323095375
34	1477	0.3919413668537034	0.3919413668537034	0.41628434435616485	0.3919413668537034
34	1702	0.3715394793173114	0.3715394793173114	0.37702759044902423	0.3715394793173114
34	1171	0.34622080736250976	0.34622080736250976	0.3805747310715454	0.34622080736250976
34	1603	0.48223650732095635	0.48223650732095635	0.5465878376078024	0.48223650732095635
34	1799	0.0	0.0	0.0	0.0
34	1518	0.36817538165691654	0.36817538165691654	0.510931984925765	0.36817538165691654
34	1757	0.6531112735186966	0.6531112735186966	0.7904139509562833	0.6531112735186966
34	1659	0.3919413668537034	0.3919413668537034	0.41628434435616485	0.3919413668537034
34	1552	0.3926870655535728	0.3926870655535728	0.48772375656248473	0.3926870655535728
34	1690	0.3156304172864609	0.3156304172864609	0.3156304172864609	0.3156304172864609
34	1267	0.33682943677726	0.33682943677726	0.3486678843857958	0.33682943677726
34	1764	0.33439160717205174	0.33439160717205174	0.35310234117415595	0.33439160717205174
34	1685	0.42562400576432313	0.42562400576432313	0.42562400576432313	0.42562400576432313
34	1683	0.3149676767948689	0.3149676767948689	0.42566274769927714	0.3149676767948689
34	1282	0.3576018473869451	0.3576018473869451	0.3594002711135898	0.3576018473869451
34	1758	0.2729332585913933	0.2729332585913933	0.33351812326332314	0.2729332585913933
34	1215	0.37946990995322166	0.37946990995322166	0.45903800902606784	0.37946990995322166
34	1797	0.4103793919747639	0.4103793919747639	0.41292137561455755	0.4103793919747639
34	1740	0.34101524902745745	0.34101524902745745	0.34265422247872496	0.34101524902745745
34	1572	0.37529917144806985	0.37529917144806985	0.44779478581837495	0.37529917144806985
34	1731	0.24331058439888328	0.24331058439888328	0.2956559485746323	0.24331058439888328
34	1589	0.4069043928184904	0.4069043928184904	0.4215381051974584	0.4069043928184904
34	1766	0.0	0.0	0.0	0.0
34	1779	0.012313692250467781	0.012313692250467781	0.2285010133914671	0.012313692250467781
34	1796	0.3584041393112663	0.3584041393112663	0.3946622309239709	0.3584041393112663
34	1697	0.365055894271685	0.365055894271685	0.3829827789057009	0.365055894271685
34	1776	0.012313692250467781	0.012313692250467781	0.2285010133914671	0.012313692250467781
34	1706	0.3919413668537034	0.3919413668537034	0.41628434435616485	0.3919413668537034
34	1535	0.4241261733272215	0.4241261733272215	0.43810233297762585	0.4241261733272215
34	1503	0.3919413668537034	0.3919413668537034	0.41628434435616485	0.3919413668537034
34	1686	0.3870461631029747	0.3870461631029747	0.4096082263209446	0.3870461631029747
34	1782	0.3236381672084344	0.3236381672084344	0.3947848919415961	0.3236381672084344
34	1668	0.3848322115255448	0.3848322115255448	0.428197820628894	0.3848322115255448
34	1786	0.5430757931979204	0.5430757931979204	0.6512712681736877	0.5430757931979204
34	1601	0.29972125146429457	0.29972125146429457	0.32891663758583606	0.29972125146429457
34	1524	0.3562918447588743	0.3562918447588743	0.41063523017009435	0.3562918447588743
34	1798	0.2922648131515207	0.2922648131515207	0.3458770381028528	0.2922648131515207
34	1691	0.3648835995096967	0.3648835995096967	0.3734675295593129	0.3648835995096967
34	1653	0.6868290057248967	0.6868290057248967	0.687722447592823	0.6868290057248967
34	1560	0.3116950520453624	0.3116950520453624	0.3164754639838808	0.3116950520453624
34	1383	0.3648835995096967	0.3648835995096967	0.3734675295593129	0.3648835995096967
34	1505	0.4103793919747639	0.4103793919747639	0.41292137561455755	0.4103793919747639
34	1788	0.3426150331874782	0.3426150331874782	0.3688651473578822	0.3426150331874782
34	1771	0.2495703941708925	0.2495703941708925	0.2971563378458847	0.2495703941708925
34	1699	0.39804447491089096	0.39804447491089096	0.4305597482668212	0.39804447491089096
34	1623	0.32393543323095375	0.32393543323095375	0.4300855707320667	0.32393543323095375
34	1703	0.33439160717205174	0.33439160717205174	0.35310234117415595	0.33439160717205174
34	1707	0.26397348248872765	0.26397348248872765	0.30590592410580053	0.26397348248872765
34	1732	0.3576018473869451	0.3576018473869451	0.3594002711135898	0.3576018473869451
34	1780	0.35359005920365627	0.35359005920365627	0.4386820352428432	0.35359005920365627
34	1644	0.3453629571746273	0.3453629571746273	0.35892342660721754	0.3453629571746273
34	1596	0.3116052497058547	0.3116052497058547	0.33610430806318264	0.3116052497058547
34	687	0.42562400576432313	0.42562400576432313	0.42562400576432313	0.42562400576432313
34	1711	0.3189306366841063	0.3189306366841063	0.3507393814027582	0.3189306366841063
34	1752	0.3095024301899206	0.3095024301899206	0.3332657942437516	0.3095024301899206
34	1519	0.30303178045321166	0.30303178045321166	0.3395889935064831	0.30303178045321166
34	1534	0.4186651679427461	0.4186651679427461	0.42375897387577205	0.4186651679427461
34	1712	0.32393543323095375	0.32393543323095375	0.4300855707320667	0.32393543323095375
34	1800	0.2783262040728188	0.2783262040728188	0.3523386789772587	0.2783262040728188
34	1777	0.3150465763441205	0.3150465763441205	0.3319814247416103	0.3150465763441205
34	1314	0.4101562285821073	0.4101562285821073	0.42991241549413106	0.4101562285821073
34	1646	0.3009604891448663	0.3009604891448663	0.35677414803610824	0.3009604891448663
34	1745	0.33147633157320644	0.33147633157320644	0.3332393086149903	0.33147633157320644
34	1287	0.6498948895025968	0.6498948895025968	0.6904845356594975	0.6498948895025968
34	1709	0.35218517053804266	0.35218517053804266	0.35699243219485516	0.35218517053804266
34	1602	0.32393543323095375	0.32393543323095375	0.4300855707320667	0.32393543323095375
34	1474	0.32393543323095375	0.32393543323095375	0.4300855707320667	0.32393543323095375
34	1762	0.3189306366841063	0.3189306366841063	0.3507393814027582	0.3189306366841063
34	1179	0.35581955172610724	0.35581955172610724	0.4417776201116076	0.35581955172610724
0	67	0.15583117018072684	0.15583117018072684	0.15583117018072684	0.15583117018072684
0	78	0.30329131007513616	0.30329131007513616	0.30329131007513616	0.30329131007513616
0	27	0.1695625436121206	0.1695625436121206	0.1695625436121206	0.1695625436121206
0	40	0.0	0.0	0.0	0.0
0	44	0.18314192964945905	0.18314192964945905	0.18314192964945905	0.18314192964945905
0	66	0.0	0.0	0.0	0.0
0	95	0.0	0.0	0.0	0.0
0	21	0.0	0.0	0.0	0.0
0	37	0.12136390238905108	0.12136390238905108	0.12136390238905108	0.12136390238905108
0	58	0.24267875684478096	0.24267875684478096	0.24267875684478096	0.24267875684478096
0	52	0.28818947267003725	0.28818947267003725	0.28818947267003725	0.28818947267003725
0	15	0.0	0.0	0.0	0.0
0	92	0.4752279084042609	0.4752279084042609	0.4752279084042609	0.4752279084042609
0	84	0.12136390238905108	0.12136390238905108	0.12136390238905108	0.12136390238905108
0	53	0.48480921852870296	0.48480921852870296	0.48480921852870296	0.48480921852870296
0	12	0.26736635827778354	0.26736635827778354	0.26736635827778354	0.26736635827778354
0	41	0.0	0.0	0.0	0.0
0	91	0.5838560546942221	0.5838560546942221	0.5838560546942221	0.5838560546942221
0	77	0.15583117018072684	0.15583117018072684	0.15583117018072684	0.15583117018072684
0	38	0.48694879942708325	0.48694879942708325	0.48694879942708325	0.48694879942708325
0	64	0.27553826210160703	0.27553826210160703	0.27553826210160703	0.27553826210160703
0	19	0.0	0.0	0.0	0.0
0	85	0.0	0.0	0.0	0.0
0	49	0.0	0.0	0.0	0.0
0	45	0.18951380262950482	0.18951380262950482	0.18951380262950482	0.18951380262950482
0	86	0.35269157393303274	0.35269157393303274	0.35269157393303274	0.35269157393303274
0	35	0.12136390238905108	0.12136390238905108	0.12136390238905108	0.12136390238905108
0	88	0.0	0.0	0.0	0.0
0	70	0.3993609703386646	0.3993609703386646	0.3993609703386646	0.3993609703386646
0	80	0.8048172362593317	0.8048172362593317	0.8048172362593317	0.8048172362593317
0	17	0.3808240048995211	0.3808240048995211	0.3808240048995211	0.3808240048995211
0	23	0.0	0.0	0.0	0.0
0	57	0.33349269434733586	0.33349269434733586	0.33349269434733586	0.33349269434733586
0	39	0.30218074944516155	0.30218074944516155	0.30218074944516155	0.30218074944516155
0	62	0.1247659758103657	0.1247659758103657	0.1247659758103657	0.1247659758103657
0	22	0.48480921852870296	0.48480921852870296	0.48480921852870296	0.48480921852870296
0	29	0.46793120623612117	0.46793120623612117	0.46793120623612117	0.46793120623612117
0	4	0.0	0.0	0.0	0.0
0	76	0.0	0.0	0.0	0.0
0	25	0.0	0.0	0.0	0.0
0	61	0.20780766690960864	0.20780766690960864	0.20780766690960864	0.20780766690960864
0	60	0.48480921852870296	0.48480921852870296	0.48480921852870296	0.48480921852870296
0	81	0.12136390238905108	0.12136390238905108	0.12136390238905108	0.12136390238905108
0	73	0.0	0.0	0.0	0.0
0	72	0.9512763227517658	0.9512763227517658	0.9512763227517658	0.9512763227517658
0	89	0.2617109198070252	0.2617109198070252	0.2617109198070252	0.2617109198070252
0	51	0.45861987475634425	0.45861987475634425	0.45861987475634425	0.45861987475634425
0	3	0.0	0.0	0.0	0.0
0	11	0.2754640903914775	0.2754640903914775	0.2754640903914775	0.2754640903914775
0	24	0.0	0.0	0.0	0.0
0	10	0.2068599616561888	0.2068599616561888	0.2068599616561888	0.2068599616561888
0	33	0.24054834744971357	0.24054834744971357	0.24054834744971357	0.24054834744971357
0	56	0.5425651105388989	0.5425651105388989	0.5425651105388989	0.5425651105388989
0	75	0.6828794059846836	0.6828794059846836	0.6828794059846836	0.6828794059846836
0	59	0.18912960829113182	0.18912960829113182	0.18912960829113182	0.18912960829113182
0	43	0.20780766690960864	0.20780766690960864	0.20780766690960864	0.20780766690960864
0	47	0.39062481715873	0.39062481715873	0.39062481715873	0.39062481715873
0	32	0.9992468131491853	0.9992468131491853	0.9992468131491853	0.9992468131491853
0	74	0.0	0.0	0.0	0.0
0	90	0.5000017805818363	0.5000017805818363	0.5000017805818363	0.5000017805818363
0	99	0.39156247559615326	0.39156247559615326	0.39156247559615326	0.39156247559615326
0	7	0.2806886766814909	0.2806886766814909	0.2806886766814909	0.2806886766814909
0	1	0.3993609703386646	0.3993609703386646	0.3993609703386646	0.3993609703386646
0	5	0.0	0.0	0.0	0.0
0	26	0.15583117018072684	0.15583117018072684	0.15583117018072684	0.15583117018072684
0	13	0.3427889555632467	0.3427889555632467	0.3427889555632467	0.3427889555632467
0	71	0.0	0.0	0.0	0.0
0	31	0.8048172362593317	0.8048172362593317	0.8048172362593317	0.8048172362593317
0	63	0.0	0.0	0.0	0.0
0	54	0.0	0.0	0.0	0.0
0	100	0.0	0.0	0.0	0.0
0	6	0.16837217357543915	0.16837217357543915	0.16837217357543915	0.16837217357543915
0	96	0.2649398198033404	0.2649398198033404	0.2649398198033404	0.2649398198033404
0	82	0.0	0.0	0.0	0.0
0	48	0.3975782140705748	0.3975782140705748	0.3975782140705748	0.3975782140705748
0	83	0.5838560546942221	0.5838560546942221	0.5838560546942221	0.5838560546942221
0	79	0.8074479535499777	0.8074479535499777	0.8074479535499777	0.8074479535499777
0	69	0.20772831703457167	0.20772831703457167	0.20772831703457167	0.20772831703457167
0	87	0.0	0.0	0.0	0.0
0	46	0.0	0.0	0.0	0.0
0	18	0.0	0.0	0.0	0.0
0	20	0.20780766690960864	0.20780766690960864	0.20780766690960864	0.20780766690960864
0	94	0.0	0.0	0.0	0.0
0	16	0.0	0.0	0.0	0.0
0	36	0.25805235374811986	0.25805235374811986	0.25805235374811986	0.25805235374811986
0	14	0.8048172362593317	0.8048172362593317	0.8048172362593317	0.8048172362593317
0	34	0.24054834744971357	0.24054834744971357	0.24054834744971357	0.24054834744971357
0	9	0.3150971461343849	0.3150971461343849	0.3150971461343849	0.3150971461343849
0	28	0.35889785007180286	0.35889785007180286	0.35889785007180286	0.35889785007180286
0	68	0.0	0.0	0.0	0.0
0	98	0.0	0.0	0.0	0.0
0	93	0.2986463587139009	0.2986463587139009	0.2986463587139009	0.2986463587139009
0	30	0.0	0.0	0.0	0.0
0	97	0.0	0.0	0.0	0.0
0	55	0.0	0.0	0.0	0.0
0	65	0.0	0.0	0.0	0.0
0	50	0.0	0.0	0.0	0.0
0	8	0.334066898198025	0.334066898198025	0.334066898198025	0.334066898198025
0	42	0.0	0.0	0.0	0.0
0	2	0.0	0.0	0.0	0.0
87	4385	0.0018197549890704454	None	0.0	0.0018197549890704454
87	4370	0.005207477762686058	None	0.0	0.005207477762686058
87	4174	0.005140322143777081	None	0.0	0.005140322143777081
87	4345	0.0020517918689935914	None	0.0	0.0020517918689935914
87	4179	0.0012010811844832478	None	0.09850953800374224	0.0012010811844832478
87	4373	-6.180477034874537e-05	None	0.3353706157892001	-6.180477034874537e-05
87	4235	0.00010797494497537068	None	0.3821412790785136	0.00010797494497537068
87	4320	0.0030395233185407226	None	0.0	0.0030395233185407226
87	4142	0.007298067152001317	None	0.0	0.007298067152001317
87	4346	0.0011057762148246725	None	0.6394514875981989	0.0011057762148246725
87	4441	-2.604102328626075e-12	None	0.0	-2.604102328626075e-12
87	4433	-3.735619460984462e-05	None	0.6849013109309692	-3.735619460984462e-05
87	4279	0.007309364643771863	None	0.0	0.007309364643771863
87	3911	0.001005014082046004	None	0.0	0.001005014082046004
87	4178	0.003082553192118742	None	0.0	0.003082553192118742
87	4295	0.00418611791862722	None	0.0	0.00418611791862722
87	4294	0.0023942795124773345	None	0.10551284720707303	0.0023942795124773345
87	4082	0.007218023775342193	None	0.0	0.007218023775342193
87	4408	2.849116490311603e-07	None	0.0	2.849116490311603e-07
87	4214	0.0028743461563163863	None	0.0	0.0028743461563163863
87	3854	0.004858912437950698	None	0.0	0.004858912437950698
87	3726	0.0013225356158762726	None	0.0	0.0013225356158762726
87	4216	0.004965636653490744	None	0.0	0.004965636653490744
87	4448	0.008820706246807234	None	0.0	0.008820706246807234
87	4154	0.008690311944932898	None	0.0	0.008690311944932898
87	4397	-2.006085608473678e-05	None	0.46516276644877586	-2.006085608473678e-05
87	4313	0.0018011060994986736	None	0.0	0.0018011060994986736
87	4352	0.0051623680300868415	None	0.0	0.0051623680300868415
87	4357	0.0011634550342242394	None	0.0	0.0011634550342242394
87	4381	0.0030698826930721274	None	0.0	0.0030698826930721274
87	4226	0.002512730688784918	None	0.10551284720707303	0.002512730688784918
87	4428	-5.547835179386994e-05	None	0.0	-5.547835179386994e-05
87	4291	0.004085261515555786	None	0.0	0.004085261515555786
87	4426	0.004993784053201389	None	0.0	0.004993784053201389
87	4328	0.009316289893780907	None	0.0	0.009316289893780907
87	4365	-0.1	None	0.0	-0.1
87	4429	0.005162928207540493	None	0.0	0.005162928207540493
87	3976	0.0030860834390177686	None	0.0	0.0030860834390177686
87	4102	0.0023551518096387343	None	0.10551284720707303	0.0023551518096387343
87	4395	0.0016677553049469376	None	0.0	0.0016677553049469376
87	4403	-0.0004276942778250424	None	0.0	-0.0004276942778250424
87	4273	0.0029561449094208376	None	0.0	0.0029561449094208376
87	4353	0.009307875490084987	None	0.0	0.009307875490084987
87	4200	0.002350236576376516	None	0.10551284720707303	0.002350236576376516
87	3490	0.002316337517843657	None	0.2872915029044213	0.002316337517843657
87	4396	0.0010614119655775823	None	0.0	0.0010614119655775823
87	4436	0.009319890805123274	None	0.0	0.009319890805123274
87	3642	0.00034322016371967246	None	0.0	0.00034322016371967246
87	4260	0.0019652102053673423	None	0.5364357317695121	0.0019652102053673423
87	3999	0.003409810361906353	None	0.0	0.003409810361906353
87	4106	0.009188556806165371	None	0.0	0.009188556806165371
87	4128	0.005238505183016948	None	0.0	0.005238505183016948
87	4337	0.0004500677316986729	None	0.0	0.0004500677316986729
87	4379	0.0028354835239263786	None	0.0	0.0028354835239263786
87	4076	0.0011465908571559142	None	0.3100734386800852	0.0011465908571559142
87	3281	0.003068462530653599	None	0.0	0.003068462530653599
87	4437	-2.5948469573565214e-06	None	0.6394514875981989	-2.5948469573565214e-06
87	4427	-0.00011035707945461666	None	0.0	-0.00011035707945461666
87	4399	0.005034164917426482	None	0.0	0.005034164917426482
87	4310	0.003031591675477058	None	0.09621096262247766	0.003031591675477058
87	4323	2.1545349639383558e-07	None	0.14200683818812215	2.1545349639383558e-07
87	4409	4.119467217431974e-06	None	0.0	4.119467217431974e-06
87	4143	0.0012460475481832008	None	0.09850953800374224	0.0012460475481832008
87	4131	0.0007992830302838986	None	0.0	0.0007992830302838986
87	4438	-1.2702645282751645e-07	None	0.2958001341747248	-1.2702645282751645e-07
87	4435	0.003178081831246288	None	0.0	0.003178081831246288
87	4315	0.001764849321280942	None	0.0	0.001764849321280942
87	4031	0.004758252698782733	None	0.0	0.004758252698782733
87	4372	4.64472180166268e-06	None	0.0	4.64472180166268e-06
87	4423	-9.13789001969862e-06	None	0.0	-9.13789001969862e-06
87	4032	0.00502652418291593	None	0.0	0.00502652418291593
87	4269	0.0013234722689517795	None	0.0	0.0013234722689517795
87	4424	-5.3242517435803246e-08	None	0.717886793923294	-5.3242517435803246e-08
87	3593	0.004929452613547931	None	0.0	0.004929452613547931
87	4445	-6.361129747435382e-08	None	0.3744734224406153	-6.361129747435382e-08
87	4311	0.0012162270742079248	None	0.09621096262247766	0.0012162270742079248
87	4422	0.00010708385791006993	None	0.6394514875981989	0.00010708385791006993
87	4063	0.0052354562256117995	None	0.0	0.0052354562256117995
87	4406	None	None	0.36435088495649787	None
87	4401	-0.1	None	0.0	-0.1
87	3389	0.009311605481695793	None	0.0	0.009311605481695793
87	4270	0.007678157884106368	None	0.0	0.007678157884106368
87	3694	0.0013054880478230778	None	0.0	0.0013054880478230778
87	4064	0.008380400796292278	None	0.0	0.008380400796292278
87	4404	-5.475053447641437e-06	None	0.0	-5.475053447641437e-06
87	4388	2.886132492225499e-10	None	0.6394514875981989	2.886132492225499e-10
87	3845	0.0025832397545442224	None	0.09621096262247766	0.0025832397545442224
87	3917	0.003168223222112594	None	0.0	0.003168223222112594
87	3044	0.0009704715911164274	None	0.0	0.0009704715911164274
87	4013	0.004282059679908097	None	0.0	0.004282059679908097
87	4410	-1.7641084391339168e-05	None	0.0	-1.7641084391339168e-05
87	4160	0.004929019666488252	None	0.0	0.004929019666488252
87	4398	0.00175911838358925	None	0.0	0.00175911838358925
87	4417	0.0008523535216972181	None	0.0	0.0008523535216972181
87	4391	2.90283375955893e-07	None	0.42911132227610693	2.90283375955893e-07
87	4278	0.005039209140879714	None	0.0	0.005039209140879714
87	3947	0.0048727202788954	None	0.0	0.0048727202788954
87	4253	0.009129349741378157	None	0.0	0.009129349741378157
87	4243	0.0014532511364408265	None	0.5364357317695121	0.0014532511364408265
87	3836	0.0023066927328800387	None	0.10551284720707303	0.0023066927328800387
51	2617	-0.00014578539104406687	None	0.1342953108236435	-0.00014578539104406687
51	2042	None	None	0.39711429279137767	None
51	2414	None	None	0.6154703697875628	None
51	2189	None	None	0.41000829602759936	None
51	2629	2.8146444813323758e-08	None	0.5555369930328269	2.8146444813323758e-08
51	2554	-0.1	None	0.0	-0.1
51	2602	6.762924661602868e-05	None	0.298148834350398	6.762924661602868e-05
51	2615	-0.1	None	0.0	-0.1
51	2558	9.138589956637188e-05	None	0.298148834350398	9.138589956637188e-05
51	2321	None	None	0.5335275445071825	None
51	2520	None	None	0.32713635371765104	None
51	2568	-0.1	None	0.0	-0.1
51	2479	None	None	0.3414854215512676	None
51	2592	-1.0742232300003943e-08	None	0.5869694525064695	-1.0742232300003943e-08
51	2168	None	None	0.5124182097630083	None
51	2566	-0.1	None	0.0	-0.1
51	2621	3.8430695494547e-08	None	0.35919051986375183	3.8430695494547e-08
51	2625	None	None	0.3854620176693477	None
51	2624	1.3964739276406924e-05	None	0.40382173498826324	1.3964739276406924e-05
51	2107	None	None	0.3414854215512676	None
51	2622	-1.0860498420964167e-05	None	0.49933233153653267	-1.0860498420964167e-05
51	2631	-2.066393453841482e-08	None	0.5869694525064695	-2.066393453841482e-08
51	2645	-0.1	None	0.5093470817276191	-0.1
51	2487	None	None	0.5623690859918137	None
51	2552	3.9065834130253576e-07	None	0.41000829602759936	3.9065834130253576e-07
51	2571	1.0023163950115945e-05	None	0.40173605666124484	1.0023163950115945e-05
51	2600	-0.1	None	0.0	-0.1
51	2585	3.4859913256983303e-06	None	0.1342953108236435	3.4859913256983303e-06
51	2581	3.562997097279758e-05	None	0.4391790841612256	3.562997097279758e-05
51	2271	None	None	0.348753445906116	None
51	2607	7.327761364916686e-05	None	0.3953266517569425	7.327761364916686e-05
51	2646	-0.1	None	0.0	-0.1
51	2482	None	None	0.4907088121986975	None
51	2635	-0.1	None	0.0	-0.1
51	2596	-7.097316089953123e-05	None	0.596705627347444	-7.097316089953123e-05
51	2287	None	None	0.5555369930328269	None
51	2613	-2.1180524377245285e-07	None	0.171114690843386	-2.1180524377245285e-07
51	2553	5.844030595973746e-09	None	0.43577808873584284	5.844030595973746e-09
51	2526	None	None	0.1342953108236435	None
51	2458	None	None	0.37637448032538373	None
51	2605	-0.1	None	0.0	-0.1
51	2394	None	None	0.5512989747631869	None
51	2240	None	None	0.35919051986375183	None
51	2587	3.449712803656151e-08	None	0.35919051986375183	3.449712803656151e-08
51	2557	-0.1	None	0.6092280368041625	-0.1
51	2594	-1.1254607043033753e-08	None	0.37255294283705176	-1.1254607043033753e-08
51	2623	-0.1	None	0.0	-0.1
51	2570	-6.403205682251547e-09	None	0.25590169943749475	-6.403205682251547e-09
51	2548	None	None	0.3951606583138063	None
51	2619	-4.272495274849935e-05	None	0.4247431047549086	-4.272495274849935e-05
51	2611	-3.5969223345835676e-05	None	0.40660386701981155	-3.5969223345835676e-05
51	2589	1.6984211798442187e-05	None	0.3052563801286406	1.6984211798442187e-05
51	2637	-0.1	None	0.0	-0.1
51	2614	-0.1	None	0.0	-0.1
51	2578	2.4858788891129744e-08	None	0.5555369930328269	2.4858788891129744e-08
51	2612	-0.1	None	0.0	-0.1
51	2603	-0.1	None	0.0	-0.1
51	2353	None	None	0.3806625676185084	None
51	2642	-1.0654911060026626e-06	None	0.2967566657245395	-1.0654911060026626e-06
51	2492	None	None	0.4247431047549086	None
51	2580	-0.1	None	0.25590169943749475	-0.1
51	2647	-5.175487199439922e-06	None	0.37196236215792955	-5.175487199439922e-06
51	2376	None	None	0.2967566657245395	None
51	2569	-0.1	None	0.0	-0.1
51	2633	-0.1	None	0.0	-0.1
51	2563	-3.7143756692880493e-06	None	0.348753445906116	-3.7143756692880493e-06
51	2627	1.7862733673415144e-06	None	0.5512989747631869	1.7862733673415144e-06
51	2620	-0.1	None	0.0	-0.1
51	2266	None	None	0.4376036395875585	None
51	2632	-7.094032544673939e-09	None	0.25590169943749475	-7.094032544673939e-09
51	2564	-0.1	None	0.3414854215512676	-0.1
51	2439	None	None	0.45444632087948306	None
51	2609	-7.634412713691312e-07	None	0.309466714502599	-7.634412713691312e-07
51	2555	-2.6397788578014357e-07	None	0.1342953108236435	-2.6397788578014357e-07
51	2506	None	None	0.47969742335700866	None
51	2588	-3.1299017855832915e-08	None	0.5552701568409596	-3.1299017855832915e-08
51	2475	None	None	0.5357421146218178	None
51	2599	-0.1	None	0.4804117827031007	-0.1
51	2648	-6.593936018288304e-07	None	0.472409569963063	-6.593936018288304e-07
51	2604	-2.2694087644389467e-10	None	0.6069301903263274	-2.2694087644389467e-10
51	2626	-0.1	None	0.0	-0.1
51	2644	-0.1	None	0.0	-0.1
51	2551	4.01635243719858e-06	None	0.1342953108236435	4.01635243719858e-06
51	2574	-3.981586889429904e-11	None	0.2413806669462406	-3.981586889429904e-11
51	2547	None	None	0.45489562361646635	None
51	2493	None	None	0.2965802536649963	None
51	2257	None	None	0.3806625676185084	None
51	2466	None	None	0.304392842099415	None
51	2634	-1.6439466709124074e-07	None	0.41000829602759936	-1.6439466709124074e-07
51	2269	None	None	0.4823870894378245	None
51	2591	-0.1	None	0.0	-0.1
51	2383	None	None	0.43979488111002984	None
51	2317	None	None	0.5642478857130626	None
51	2446	None	None	0.497077397944157	None
51	2593	-0.1	None	0.0	-0.1
51	2618	-1.1380292365894944e-09	None	0.4823870894378245	-1.1380292365894944e-09
51	2590	-0.1	None	0.0	-0.1
51	2572	-0.1	None	0.0	-0.1
51	2583	3.276240673423673e-08	None	0.21397663229113073	3.276240673423673e-08
[truncated: 13,001 more rows]
