# Supplementary material for: Constrained by Design: Influence of Genetic Encodings on Evolved Traits of Robots
Source: Front Robot AI. 2021 Jun 15;8:672379. doi: 10.3389/frobt.2021.672379 (PMC8239187; doi:10.3389/frobt.2021.672379)
Supplement: Supplementary file 2 [file DataSheet1.ZIP › hyperplasticoding_plane_2_all_measures.tsv]

robot_id	velocity	displacement_velocity	displacement_velocity_hill	head_balance	contacts	branching	branching_modules_count	limbs	extremities	length_of_limbs	extensiveness	coverage	joints	hinge_count	active_hinges_count	brick_count	touch_sensor_count	brick_sensor_count	proportion	width	height	size	absolute_size	sensors	symmetry	avg_period	dev_period	avg_phase_offset	dev_phase_offset	avg_amplitude	dev_amplitude	avg_intra_dev_params	avg_inter_dev_params	sensors_reach	recurrence	synaptic_reception
4373	0.014042841598961318	0.013198998071612025	0.012945452850171981	0.9889573446640327	None	0.2	1	0.3333333333333333	4	0.8	12	0.20987654320987653	0.8	16	12	0	0	0	1.0	9	9	1.1333333333333333	17	0.0	1.0	0.09999995150828808	0.500004011312642	0.056511883858899034	0.59676786069899	0.13088018490915065	0.6420726227327146	0.5826567085749754	0.5806561934456772	0	0.5625	0.0
2773	None	None	None	None	None	0	0	0.15384615384615385	6	0.8214285714285714	46	0.7160493827160493	0.125	9	7	48	0	0	1.0	9	9	3.8666666666666667	58	0.0	0.7346938775510204	0.012772368627039765	0.5145046582840609	-0.007598855399098088	0.6533176411159477	0.5659677471737364	0.9995307609815631	0.942902819604198	0.9418711349977041	0	1.0	0.0
4104	0.003748103017509305	0.00014101134275502154	-0.00013976450695279047	0.9954017792685301	None	0.2	1	0.3333333333333333	4	0.8	12	0.20987654320987653	0.8	16	12	0	0	0	1.0	9	9	1.1333333333333333	17	0.0	1.0	0.07670955436468638	0.5755789388859569	0.22271436542039652	0.6608892797426201	0.2764018855845123	0.7383762137329392	0.6992607365563331	0.6614625499984629	0	1.0	0.0
4	None	None	None	None	None	0	0	0.5	1	1.0	1	1.0	1.0	2	1	0	3	0	0.3333333333333333	3	1	0.2	3	1.0	0	-0.09876216764702991	0.501328314459415	0.07632220444475575	0.5495880089118862	0.0022745733002251718	0.5042770018370876	0.6726542764204305	0.5184439540022682	1.0	1.0	0.0
7051	0.00038418773758865717	5.316257499795562e-07	-1.0873383361280738e-07	0.9999999382586854	None	0.2	1	0.3333333333333333	4	0.8	12	0.20987654320987653	0.8	16	12	0	0	0	1.0	9	9	1.1333333333333333	17	0.0	1.0	0.09999990303012943	0.5000363920617716	0.07080802581549096	0.6241463953921673	0.08417282066110758	0.5813615515953082	0.5600672213941997	0.569194461124757	0	0.5	0.0
1702	None	None	None	None	None	0	0	0.3333333333333333	3	0.8181818181818182	9	0.28888888888888886	0.8181818181818182	12	9	0	0	0	0.5555555555555556	5	9	0.8666666666666667	13	0.0	1.0	-0.09436820584068975	0.5112177793020166	0.14550851953617944	0.5940508504299129	0.0489116596807717	0.5755090289460578	0.7313135179192621	0.5605332778542357	0	1.0	0.0
131	None	None	None	None	None	0	0	0	0	0	0	1.0	0	0	0	0	0	0	1.0	1	1	0.06666666666666667	1	0.0	0	0	0	0	0	0	0	0	0	0	0	0
4445	0.006986240281508865	0.00411718570208996	0.004025193908316816	0.9899164410195047	None	0.2	1	0.3333333333333333	4	0.8	12	0.20987654320987653	0.8	16	12	0	0	0	1.0	9	9	1.1333333333333333	17	0.0	1.0	0.09999688006360641	0.5000662241376396	-0.056229579055349824	0.6260224424390619	0.0999703620132909	0.5002683173042415	0.6762037156247632	0.5429380286401727	0	0.5625	0.0
1977	None	None	None	None	None	0	0	0.25	1	1.0	3	1.0	1.0	4	3	0	3	0	0.2	5	1	0.3333333333333333	5	1.0	0	0.07430916174724618	0.5170087494523838	0.04818401298056167	0.6415792765248911	0.09855938235403845	0.525764167762097	0.5596251499018843	0.5624582667070825	1.0	1.0	0.0
784	None	None	None	None	None	0	0	0	0	0	0	1.0	0	0	0	0	0	0	1.0	1	1	0.06666666666666667	1	0.0	0	0	0	0	0	0	0	0	0	0	0	0
4512	0.0065545407176107375	0.0004658030065318152	-0.0004107269983318914	0.9882114438962277	None	0.2	1	0.3333333333333333	4	0.8	12	0.20987654320987653	0.8	16	12	0	0	0	1.0	9	9	1.1333333333333333	17	0.0	1.0	0.25543735008215246	0.6240919177777435	0.0149998932854559	0.5729873930025781	-0.07233217969551778	0.6428464455260012	0.7775545255228983	0.6137053294431652	0	0.5	0.0
6386	0.0002712182587811093	4.5972033113175845e-06	3.2611819222252566e-06	0.999999966471295	None	0.2	1	0.3333333333333333	4	0.8	12	0.20987654320987653	0.8	16	12	0	0	0	1.0	9	9	1.1333333333333333	17	0.0	1.0	0.09986636485377724	0.5097144887325616	0.0707325286718273	0.6287400885250068	0.06105553783120654	0.6421843815948789	0.580654711679017	0.5947198790541199	0	0.625	0.0
3813	None	None	None	None	None	0	0	0.24074074074074073	13	0.6962025316455697	55	1.0	0.46835443037974683	49	37	31	0	0	1.0	9	9	5.4	81	0.0	1.0	0.035712987159305286	0.5667774512977087	0.09993565368496934	0.5184714699510147	0.09786364542693074	0.5381722569077	0.5728139148137094	0.5412080999617758	0	1.0	0.0
3266	0.0	0.0	0.0	1.0	None	0	0	0	0	0	0	1.0	0	0	0	0	0	0	1.0	1	1	0.06666666666666667	1	0.0	0	0	0	0	0	0	0	0	0	0	0	0
5661	0.00036906740880039636	9.007400113470566e-06	-4.671005050194574e-06	0.9999999528168703	None	0.2	1	0.3333333333333333	4	0.8	12	0.20987654320987653	0.8	16	12	0	0	0	1.0	9	9	1.1333333333333333	17	0.0	1.0	0.09990096468563756	0.5040590264860877	0.12219420740861911	0.665806966777194	0.09280845393207353	0.5270066498935235	0.5707564396441122	0.5673915147309131	0	0.5	0.0
7224	0.015384436651593954	0.014265095162531332	0.014086437759448475	0.9902351635368009	None	0.2	1	0.3333333333333333	4	0.8	12	0.20987654320987653	0.8	16	12	0	0	0	1.0	9	9	1.1333333333333333	17	0.0	1.0	0.09999996941527307	0.5000033437093416	0.1930809498242624	0.6697920324351859	0.13505467034502674	0.5756843123275304	0.5953221585076611	0.5835701300916605	0	1.0	0.0
4161	0.0003143204825798279	2.5158774272940944e-06	-2.48318890066659e-06	0.9999997847379002	None	0.2	1	0.3333333333333333	4	0.8	12	0.20987654320987653	0.8	16	12	0	0	0	1.0	9	9	1.1333333333333333	17	0.0	1.0	1.1984355000621878e-17	0.5000000000048264	-0.059673678890497975	0.6374822740832673	0.09847512087572523	0.5129237654949771	0.6526866498139675	0.5511668990089531	0	0	0.0
5138	0.0	0.0	0.0	0.9999999999999998	None	0	0	0	0	0	0	1.0	0	0	0	0	4	0	1.0	1	1	0.06666666666666667	1	1.0	0	0	0	0	0	0	0	0	0	0	0	0
2140	None	None	None	None	None	0.06666666666666667	1	0.25	8	0.717391304347826	33	0.7619047619047619	0.17391304347826086	12	8	35	0	0	0.7777777777777778	9	7	3.2	48	0.0	0.8095238095238095	-0.07862303876012378	0.5217411923896642	0.09999807716727216	0.5000041705072557	0.668532546058285	0.999999999999992	0.995333214406949	0.9999805912710901	0	1.0	0.0
4456	0.0	0.0	0.0	1.0	None	0	0	0	0	0	0	1.0	0	0	0	0	0	0	1.0	1	1	0.06666666666666667	1	0.0	0	0	0	0	0	0	0	0	0	0	0	0
7473	0.0015093020386544994	1.4691916156618836e-05	7.308888952759002e-06	0.9966317838374026	None	0.2	1	0.3333333333333333	4	0.8	12	0.20987654320987653	0.8	16	12	0	0	0	1.0	9	9	1.1333333333333333	17	0.0	1.0	3.907286536764833e-20	0.5000000015021624	0.09999769232614937	0.5002756939427899	0.04914079258966469	0.5055275768247287	0.6006725838290577	0.5019344895144638	0	1.0	0.0
6934	None	None	None	None	None	0	0	0.1590909090909091	7	0.8125	52	0.8148148148148148	0.03125	5	2	60	5	0	1.0	9	9	4.4	66	0.04132231404958678	0.8333333333333334	0.07237285345369811	0.5607739348658597	0.05778145203816145	0.6115972452959442	0.08102852269090889	0.5	0.5435768709923547	0.5579332034344833	1.0	1.0	0.37663228382239217
1051	None	None	None	None	None	0.25	1	0.4	4	0.75	9	0.25	0.75	13	9	0	0	0	0.875	8	7	0.9333333333333333	14	0.0	0.8571428571428571	0.9483765289505983	0.9996983630628798	4.518290300481387e-10	0.500044574821409	0.18017553694975616	0.9999999987477024	0.99856324425721	0.9999277146168802	0	0.6153846153846154	0.0
5181	0.0022833398164361467	0.00024798081916652164	0.0002420079759421701	0.997599969767629	None	0.2	1	0.3333333333333333	4	0.8	12	0.20987654320987653	0.8	16	12	0	0	0	1.0	9	9	1.1333333333333333	17	0.0	1.0	-0.003396985266816517	0.6828095845001672	0.06629671310907731	0.627132646512937	0.08474203416136286	0.6349607400367704	0.6499151108400921	0.648716556103252	0	0.9375	0.0
3494	0.003591375529017496	0.0009466954978878755	0.0009420054792548396	0.9989143105786639	None	0.25	1	0.36363636363636365	4	0.7857142857142857	11	0.2222222222222222	0.7857142857142857	15	11	0	0	0	0.8888888888888888	9	8	1.0666666666666667	16	0.0	1.0	-0.047664705573846194	0.9999999706621798	0.025121668188532047	0.5965726650263083	0.09999924916444813	0.5000077070454622	0.6490909533250514	0.9973002012834706	0	1.0	0.0
1106	None	None	None	None	None	0	0	0.3	3	0.8461538461538461	11	0.4166666666666667	0.6153846153846154	11	8	3	2	0	0.4444444444444444	9	4	1.0	15	0.2857142857142857	0.6666666666666666	0.01456511026178659	0.5820040653805114	0.05211967747194664	0.5610356993248086	0.004351261576199673	0.6048370339897188	0.5869192216862078	0.5827349919931596	1.0	0.6363636363636364	0.0
1741	None	None	None	None	None	0	0	0.1875	9	0.7714285714285715	54	0.8888888888888888	0.2	20	14	51	4	0	1.0	9	9	4.8	72	0.04	0.9393939393939394	-0.05626384887346873	0.5137071784223785	0.000567630211572615	0.5261394279386775	0.08172016061187118	0.5320394198477725	0.6384166678020097	0.5239673760932849	0.9	1.0	0.0
5350	0.00020254483229714261	1.0486460156064489e-06	8.821837954677489e-07	0.9999999676108496	None	0.2	1	0.3333333333333333	4	0.8	12	0.20987654320987653	0.8	16	12	0	0	0	1.0	9	9	1.1333333333333333	17	0.0	1.0	0.09999991677045167	0.5000041144389085	0.0013774665952994449	0.5496228900307293	0.08983098259791084	0.558061917356752	0.6082157786813436	0.5359763645251465	0	1.0	0.0
3302	None	None	None	None	None	0	0	0.05555555555555555	3	0.9493670886075949	75	1.0	0.11392405063291139	9	9	71	0	0	1.0	9	9	5.4	81	0.0	1.0	-0.09893636187161121	0.5189527832467347	7.422186434591218e-09	0.5001740863678273	-0.054022375426680834	0.6598587666670132	0.6081595232657989	0.5612909363326295	0	1.0	0.0
1780	None	None	None	None	None	1.0	1	1.0	4	0.0	0	0.5555555555555556	0	4	0	0	0	0	1.0	3	3	0.3333333333333333	5	0.0	1.0	0	0	0	0	0	0	0	0	0	0	0
6925	0.00041503648633447543	6.763218288422455e-06	-2.3413507617047087e-06	0.9999999830447452	None	0.2	1	0.3333333333333333	4	0.8	12	0.20987654320987653	0.8	16	12	0	0	0	1.0	9	9	1.1333333333333333	17	0.0	1.0	0.09999997342453501	0.5000147069641391	0.28816064081558546	0.6541346013270484	0.11537051079473844	0.5232135266826216	0.7011923543086077	0.5605549021607749	0	1.0	0.0
4933	0.007100234186913339	0.006148115881552671	-0.006146382793581092	0.9955363024984314	None	0.2	1	0.3333333333333333	4	0.8	12	0.20987654320987653	0.8	16	12	0	0	0	1.0	9	9	1.1333333333333333	17	0.0	1.0	0.0974869419350117	0.503407464549895	0.0316342894714028	0.6150728493405903	0.09999539911030114	0.5040747115556334	0.578133451492368	0.5414559361448681	0	1.0	0.0
994	None	None	None	None	None	0.12	3	0.3076923076923077	16	0.64	48	0.9506172839506173	0.37333333333333335	42	28	34	0	0	1.0	9	9	5.133333333333334	77	0.0	0.9705882352941176	6.738065071604194e-13	0.5000002805866095	-0.09999501764655214	0.5000019704300882	0.1521078327372357	0.6409730768912286	0.7381767905554737	0.5481502444327754	0	1.0	0.0
3882	0.0008326660382832849	0.00022755072710240747	-0.00022394968383614473	0.9993483563716825	None	0.2	1	0.3333333333333333	4	0.8	12	0.20987654320987653	0.8	16	12	0	0	0	1.0	9	9	1.1333333333333333	17	0.0	1.0	0.0009686567400496581	0.5095415640130038	0.011287436782130638	0.674663387095751	-0.039107690415365035	0.6702196704398752	0.6153426893532773	0.6206326547183526	0	1.0	0.0
1542	None	None	None	None	None	0	0	0.3333333333333333	3	0.7272727272727273	8	0.52	0.7272727272727273	11	8	1	0	0	1.0	5	5	0.8666666666666667	13	0.0	0	0.018853413432012696	0.5592939952949609	0.15547242118632304	0.5672240129559312	-0.0757695140426342	0.5243741050539356	0.7229432800484703	0.550362396687283	0	1.0	0.0
6211	0.00021430187174161853	1.8643451842167994e-06	7.116797736619969e-07	0.9999998919444477	None	0.2	1	0.3333333333333333	4	0.8	12	0.20987654320987653	0.8	16	12	0	0	0	1.0	9	9	1.1333333333333333	17	0.0	1.0	8.91440347492402e-07	0.5005233941094014	0.08902204757817932	0.6071629239071958	0.046775762064706704	0.5631870497991951	0.6009442623738014	0.5573796430891154	0	1.0	0.0
6782	0.00256923818474996	0.00010294480100856865	-8.704961709422915e-06	0.995937367547723	None	0.25	1	0.4	4	0.7692307692307693	10	0.23809523809523808	0.7692307692307693	14	10	0	0	0	0.7777777777777778	9	7	1.0	15	0.0	1.0	0.15281112373996633	0.5997725958638305	-0.040563807706367576	0.6474636866003232	0.04815716213752977	0.5115424447123528	0.6785160458808558	0.5873129479769125	0	0.7857142857142857	0.0
6354	None	None	None	None	None	0.17647058823529413	3	0.4166666666666667	15	0.5192307692307693	27	0.75	0.4423076923076923	37	23	16	1	0	0.8888888888888888	8	9	3.6	54	0.045454545454545456	0.75	0.09993253761385694	0.5011968408597893	-0.17212473532627787	0.9999999247063563	0.15501954852402314	1.0	0.9042450529288057	1.0	0.0	0.35135135135135137	0.0
773	None	None	None	None	None	0.5	1	0.6666666666666666	4	0.5714285714285714	4	0.375	0.5714285714285714	8	4	0	0	0	0.6666666666666666	6	4	0.6	9	0.0	0.8	-0.11593081696752146	0.9949204229391365	-0.13861509541256525	0.6813184216450457	0.023090705037741306	0.5325172494152614	0.8792843923597086	0.8865365555781807	0	0.375	0.0
1161	None	None	None	None	None	0	0	0.25	8	0.7111111111111111	32	0.5802469135802469	0.5333333333333333	32	24	14	2	0	1.0	9	9	3.1333333333333333	47	0.08333333333333333	0.55	-0.008463037832496351	0.650530718153369	0.04622029432408427	0.5802842711143987	0.09999970503987214	0.5000020275944422	0.6176076680743374	0.5781313643451353	1.0	1.0	0.0
3923	4.3392902563987884e-05	4.481392785175064e-07	-4.367326760985414e-07	0.9999999969681337	None	0.2	1	0.3333333333333333	4	0.8	12	0.20987654320987653	0.8	16	12	0	0	0	1.0	9	9	1.1333333333333333	17	0.0	1.0	0.09999779332628926	0.5032313533137555	0.09999906268311916	0.512792485598215	-0.09995024568286337	0.5000603764718027	0.7196065785239251	0.5053621453351135	0	1.0	0.0
4479	4.980559692822009e-05	6.491665272003638e-07	-3.7469281881733087e-07	0.9999928884600551	None	0	0	0.4	2	0.8	4	0.4666666666666667	0.8	6	4	0	0	0	0.6	5	3	0.4666666666666667	7	0.0	0	0.0999985858899199	0.5000066094611132	0.010186301163416718	0.5601679117283591	0.031123515471813003	0.5910698986441851	0.5984948949271779	0.5506803609487825	0	1.0	0.0
6722	0.00478263658981406	0.0009979762056259575	-0.0009978293042551545	0.9889378620899582	None	0.5	1	0.5714285714285714	4	0.625	5	0.3333333333333333	0.625	9	5	0	0	0	0.8333333333333334	5	6	0.6666666666666666	10	0.0	0.5	0.09999359551680531	0.500024045088247	0.045196323740179296	0.5677181634420067	0.1939269182090859	0.5360813001668625	0.6386984839211711	0.5347124039904197	0	0.7777777777777778	0.0
6588	0.010144313686781689	0.005680255688277942	-0.004122070580880481	0.9976358272420449	None	0	0	0.5	3	0.7142857142857143	5	0.5625	0.7142857142857143	8	5	0	1	0	0.25	8	2	0.6	9	1.0	0.8571428571428571	0.09997133696684338	0.5000288390888997	0.0003490665560795483	0.5191300518484078	0.12128614409587031	0.5119424387851365	0.628037613206372	0.5103694943326056	0.375	0.375	0.0
4918	0.00012827772586010048	1.5838658660643606e-06	-4.247164431092931e-07	0.9998723918639286	None	0.08	2	0.23076923076923078	12	0.7333333333333333	55	0.9506172839506173	0.12	18	9	58	0	0	1.0	9	9	5.133333333333334	77	0.0	0.9411764705882353	0.0999999510671667	0.500026863681177	0.011564448179202573	0.6831804340992271	0.06839075525149466	0.6644907646602417	0.6778414796837956	0.6186845421573974	0	1.0	0.0
7145	0.007673415789037902	0.006928355140757501	-0.00029679225708676587	0.9952550052542196	None	0.2	1	0.3333333333333333	4	0.8	12	0.20987654320987653	0.8	16	12	0	0	0	1.0	9	9	1.1333333333333333	17	0.0	1.0	0.09999997183649971	0.5000012602501097	0.001274824647019296	0.5745812953847447	0.28462140817654397	0.690986055386106	0.7639344109415541	0.5910808459680654	0	1.0	0.0
100	None	None	None	None	None	0	0	0.2857142857142857	10	0.68	34	0.8253968253968254	0.2	18	10	33	0	0	0.7777777777777778	7	9	3.466666666666667	52	0.0	0.8888888888888888	0.009372054203702943	0.5341891244681232	-0.2268429551433992	0.784022974486359	0.23267588899667144	0.7577769850022291	0.8752824517846943	0.7017382328636784	0	0.5	0.0
5758	0.000502654241432585	2.677437609857978e-06	1.9019905021746193e-06	0.9999999511917619	None	0.2	1	0.3333333333333333	4	0.8	12	0.20987654320987653	0.8	16	12	0	0	0	1.0	9	9	1.1333333333333333	17	0.0	1.0	-0.03886524386864099	0.6458580600633552	0.15619994263644818	0.6143720499585414	0.09997145630613599	0.5000836726256095	0.6935647693034007	0.5879865551081882	0	0.875	0.0
3090	0.0019140013002441466	0.00011791226079198171	-0.00010368779699148703	0.9935001003594758	None	0.25	1	0.4	4	0.7692307692307693	10	0.23809523809523808	0.7692307692307693	14	10	0	0	0	0.7777777777777778	9	7	1.0	15	0.0	1.0	-0.05015379647067144	0.9990354344695695	0.16020087759916857	0.6245603178685686	-0.03229359017758503	0.5023393973589759	0.8263591498397507	0.9232295780957418	0	1.0	0.0
4098	0.00019365430157126414	8.531665343496068e-05	-8.461028402489882e-05	0.9994896687243022	None	0	0	0.3333333333333333	2	0.8333333333333334	5	0.4	0.8333333333333334	7	5	0	2	0	0.8	5	4	0.5333333333333333	8	1.0	0	4.239226535316094e-06	0.5002143703173579	0.02202267431445768	0.5691641820179731	0.03948480229339044	0.6263102858545138	0.569502289081399	0.5659239145105771	1.0	0.8571428571428571	0.0
6638	0.004764780852863286	0.0005859467129824237	-4.959538039150497e-05	0.9884954149528037	None	0.2	1	0.3333333333333333	4	0.8	12	0.20987654320987653	0.8	16	12	0	0	0	1.0	9	9	1.1333333333333333	17	0.0	1.0	0.2774615717033795	0.6445989789850111	0.061545815542130365	0.6061674412935619	0.06760091978196037	0.5083687860688776	0.7319387489007719	0.5874329628252125	0	0.9375	0.0
2916	0.002716642443069078	0.00016249114491876155	3.373205170459644e-05	0.9959353391407602	None	0.2	1	0.3333333333333333	4	0.8	12	0.20987654320987653	0.8	16	12	0	0	0	1.0	9	9	1.1333333333333333	17	0.0	1.0	-0.055773759540801736	0.6696678803223363	0.05722060691509697	0.6915117330139966	0.0010336611566284571	0.6519651881682021	0.6858115557496361	0.6712526552469057	0	1.0	0.0
3456	0.0	0.0	0.0	0.9999999999999998	None	0	0	0	0	0	0	1.0	0	0	0	0	4	0	1.0	1	1	0.06666666666666667	1	1.0	0	0	0	0	0	0	0	0	0	0	0	0
5667	0.00479468744418567	0.000940805375980607	-0.0007700400305293222	0.9920646964054249	None	0.2	1	0.3333333333333333	4	0.8	12	0.20987654320987653	0.8	16	12	0	0	0	1.0	9	9	1.1333333333333333	17	0.0	1.0	0.18475198502258774	0.6229112794199415	0.067658702547008	0.6121430363999419	0.061614863320565025	0.9542912800697934	0.6771707599451032	0.791222634600139	0	1.0	0.0
6812	8.756853114029444e-05	3.154511713997668e-07	-2.667597115748245e-07	0.9999908820565718	None	0.2222222222222222	2	0.35	7	0.7142857142857143	20	0.5555555555555556	0.7142857142857143	27	20	2	0	0	0.6666666666666666	9	6	2.0	30	0.0	1.0	0.34124403369945727	0.7016296000624824	0.212021775066663	0.7512572286334692	0.048305000985512124	0.526119366748829	0.7589762945387811	0.6655939449902843	0	0	0.0
572	None	None	None	None	None	0	0	1.0	2	0.0	0	0.75	0	2	0	0	2	0	1.0	2	2	0.2	3	1.0	0	0	0	0	0	0	0	0	0	0	0	0
3500	0.0048271334997576	0.0005040002299864985	9.764462889893474e-05	0.9916051577937794	None	0.15384615384615385	2	0.32142857142857145	9	0.6923076923076923	27	0.5061728395061729	0.6666666666666666	35	26	5	0	0	1.0	9	9	2.7333333333333334	41	0.0	0.5	0.15442077508859958	0.9761245021024509	0.03683410718495535	0.6483893865602101	0.09999436420701248	0.5001266878583339	0.6237184823999216	0.8086203554417222	0	1.0	0.0
2294	None	None	None	None	None	0	0	0.4	2	0.8	4	1.0	0.8	6	4	0	2	0	0.14285714285714285	7	1	0.4666666666666667	7	1.0	0.6666666666666666	-0.7906757645368737	1.0	-0.05742670873050552	0.6662082231158418	-0.00203805741969213	0.9999999999991631	0.976471011760131	1.0	1.0	1.0	0.0
1045	None	None	None	None	None	0.5	2	0.7	7	0.38461538461538464	5	0.6	0.23076923076923078	9	3	5	5	0	1.0	5	5	1.0	15	0.625	0.6	-0.06361114870174092	0.5128312994112978	0.029507995000082204	0.5927643441396638	-0.0339653568757557	0.5614842766778716	0.5962202516333174	0.5559257976833225	1.0	1.0	0.0
7183	0.0024278301712967252	0.00032987719189939016	-0.0002530465306192912	0.99713393427613	None	0.25	1	0.36363636363636365	4	0.7857142857142857	11	0.2222222222222222	0.7857142857142857	15	11	0	0	0	0.8888888888888888	9	8	1.0666666666666667	16	0.0	1.0	0.031040788007515446	0.5251954939449595	0.09999442557752189	0.5442210212536313	0.23669859231293025	0.5921963756831388	0.7045368408716274	0.5540601404846133	0	1.0	0.0
4950	None	None	None	None	None	0.05263157894736842	1	0.3902439024390244	16	0.5084745762711864	30	0.7530864197530864	0.3559322033898305	34	21	26	0	0	1.0	9	9	4.066666666666666	61	0.0	0.8148148148148148	0.09617461832923638	0.584194895849542	0.19885471106020952	0.5491266937774923	0.09999860226716206	0.5081615690423185	0.6327479168327805	0.5473419253507819	0	0.9411764705882353	0.0
2464	None	None	None	None	None	0	0	0.045454545454545456	2	0.96875	62	0.8148148148148148	0	0	0	65	8	0	1.0	9	9	4.4	66	0.05970149253731343	0.8524590163934426	0	0	0	0	0	0	0	0	0	0	0
2842	0.0	0.0	0.0	1.0	None	0	0	0	0	0	0	1.0	0	0	0	0	0	0	1.0	1	1	0.06666666666666667	1	0.0	0	0	0	0	0	0	0	0	0	0	0	0
5188	0.00014384373664157456	2.6018222375570057e-07	-2.3959777897519376e-08	0.999999995321013	None	0.2	1	0.3333333333333333	4	0.8	12	0.20987654320987653	0.8	16	12	0	0	0	1.0	9	9	1.1333333333333333	17	0.0	1.0	0.03438200607234257	0.5155096888115734	0.008627669083016676	0.5694592030972214	0.025576565693296516	0.5618042664318094	0.5408833494319137	0.5490246141037907	0	1.0	0.0
1615	None	None	None	None	None	0	0	0.3333333333333333	2	0.8333333333333334	5	0.4	0.8333333333333334	7	5	0	0	0	0.8	4	5	0.5333333333333333	8	0.0	0	0	0.5	-0.09522288830784977	0.5367150469052352	0.0634270175490563	0.5560004519750555	0.6574625854582719	0.5309661973655546	0	1.0	0.0
7285	0.014020497251416478	0.013473522989033265	0.013428524669802875	0.9908692136951205	None	0.2	1	0.3333333333333333	4	0.8	12	0.20987654320987653	0.8	16	12	0	0	0	1.0	9	9	1.1333333333333333	17	0.0	1.0	0.09999998938147636	0.5000008643795536	0.1234253515975872	0.620863971299774	0.13274603215414588	0.5005267886200723	0.5478839349328457	0.541183780361544	0	0.9375	0.0
1459	None	None	None	None	None	0.3333333333333333	3	0.4	8	0.6666666666666666	18	0.35802469135802467	0.6666666666666666	26	18	2	0	0	1.0	9	9	1.9333333333333333	29	0.0	0.7	0.0978050918747049	0.6168621254737418	0.042332144084202425	0.5657177348749056	0.09344672643685323	0.5759084285503281	0.5981195321958597	0.5863468000391393	0	1.0	0.0
1175	None	None	None	None	None	0	0	0.42857142857142855	6	0.5789473684210527	11	0.3333333333333333	0.21052631578947367	8	4	12	2	0	0.7777777777777778	9	7	1.4	21	0.08333333333333333	0.23529411764705882	4.7717752672763367e-05	0.500630776584374	3.3884840526995793e-06	0.5000750968196591	0	0.5	0.5000546750428804	0.5002352912290413	1.0	1.0	0.0
4485	None	None	None	None	None	0.09090909090909091	2	0.3404255319148936	16	0.5882352941176471	40	0.8641975308641975	0.27941176470588236	32	19	37	2	0	1.0	9	9	4.666666666666667	70	0.03076923076923077	0.8524590163934426	0.3581446672624877	0.6412538642837019	0.013911661270943875	0.6800150175123149	0.09955082329578838	0.5396733619941062	0.8219743257305806	0.6219640504500595	1.0	1.0	0.0
1212	None	None	None	None	None	0	0	0	0	0	0	1.0	0	0	0	0	0	0	1.0	1	1	0.06666666666666667	1	0.0	0	0	0	0	0	0	0	0	0	0	0	0
2860	0.001620842454612662	5.0591928795256855e-05	2.2561983782417478e-05	0.9984879648806346	None	0.2	1	0.3333333333333333	4	0.8	12	0.20987654320987653	0.8	16	12	0	0	0	1.0	9	9	1.1333333333333333	17	0.0	1.0	0.04565200364335988	0.6056634202473582	-0.0030907432243638617	0.6679256052590854	0.08961708131848041	0.5504067203432849	0.6070052283829159	0.6090729736931035	0	0.125	0.0
4345	0.0023014403091700026	0.0003677648684761158	0.000350355336126934	0.9973997645930051	None	0.2	1	0.3333333333333333	4	0.8	12	0.20987654320987653	0.8	16	12	0	0	0	1.0	9	9	1.1333333333333333	17	0.0	1.0	0.004718010357668665	0.6671938647204168	0.10911318039953952	0.9575361449190111	0.07699529135942781	0.5193504367752951	0.6236494177587174	0.7851987553423956	0	0.6875	0.0
7088	0.006721979065836039	0.0014824784388100436	-0.0007956224682662411	0.9928338352424415	None	0.2	1	0.3333333333333333	4	0.8	12	0.20987654320987653	0.8	16	12	0	0	0	1.0	9	9	1.1333333333333333	17	0.0	1.0	0.09999998387482456	0.5000021164670834	-0.08490589299301944	0.6138919673811972	0.11390112275668243	0.6679140850237608	0.7121167184758925	0.5956788083911754	0	0	0.0
4785	0.00866996851806121	0.007143699090729054	0.007095131006112209	0.9943526121695199	None	0.2	1	0.3333333333333333	4	0.8	12	0.20987654320987653	0.8	16	12	0	0	0	1.0	9	9	1.1333333333333333	17	0.0	1.0	0.09998636178054139	0.5006313199487632	0.0457299088436063	0.5954843217388116	0.09999918289359988	0.5018786462562924	0.5660012018638232	0.5330122768706483	0	1.0	0.0
5925	0.00019017373670109615	5.234476286182382e-06	-1.7173245444766404e-06	0.9996887892323925	None	0.2	1	0.3333333333333333	4	0.8	12	0.20987654320987653	0.8	16	12	0	0	0	1.0	9	9	1.1333333333333333	17	0.0	1.0	-0.09302688364005962	0.6346524986313851	0.07949937515962471	0.6356146032881516	-0.027792550964581712	0.5305695003332015	0.6488175413081166	0.601170973353214	0	0.4375	0.0
2424	None	None	None	None	None	0	0	0	0	0	0	1.0	0	0	0	0	0	0	1.0	1	1	0.06666666666666667	1	0.0	0	0	0	0	0	0	0	0	0	0	0	0
2581	0.0	0.0	0.0	0.9999999999999998	None	0	0	0	0	0	0	1.0	0	0	0	0	4	0	1.0	1	1	0.06666666666666667	1	1.0	0	0	0	0	0	0	0	0	0	0	0	0
3820	0.0008315386571097947	0.00035208916183566107	0.0003302059381800754	0.9990773980249268	None	0.2	1	0.3333333333333333	4	0.8	12	0.20987654320987653	0.8	16	12	0	0	0	1.0	9	9	1.1333333333333333	17	0.0	1.0	-0.07797419043779721	0.661298117859186	0.025536304886783344	0.5435741307230798	0.04420952585815476	0.5840175591942155	0.6369741154615812	0.5973344222106048	0	0.5	0.0
4208	None	None	None	None	None	0.2777777777777778	5	0.4473684210526316	17	0.5272727272727272	29	0.7037037037037037	0.5272727272727272	46	29	10	0	0	1.0	9	9	3.8	57	0.0	0.8333333333333334	0.09999146141416919	0.505293780351966	0.09999652923520881	0.567463908491979	0.09473972847558779	0.6613793977023793	0.5061916117111547	0.5794976507817265	0	1.0	0.0
843	None	None	None	None	None	0	0	0.25	1	1.0	3	1.0	1.0	4	3	0	3	0	0.2	1	5	0.3333333333333333	5	1.0	0	0.21669708542418148	0.6467327459886398	3.8432903964149058e-19	0.500000000002563	0.06002047737586462	0.5461598134010698	0.7143118937864086	0.5654452659973542	1.0	1.0	0.0
4096	7.0522158304131226e-06	4.1805151594332554e-08	-9.252047774863749e-10	0.9999994529869829	None	0	0	1.0	1	0	0	1.0	0	1	0	0	3	0	0.5	1	2	0.13333333333333333	2	1.0	0	0	0	0	0	0	0	0	0	0	0	0
3377	0.003998824867344327	0.0003648768405564588	0.0003648638865525363	0.9936484122728316	None	0.2	1	0.3333333333333333	4	0.8	12	0.20987654320987653	0.8	16	12	0	0	0	1.0	9	9	1.1333333333333333	17	0.0	1.0	-0.007948431612271073	0.6593671062247514	0.11222908715846121	0.6361253648954964	0.09995552431277498	0.5865111189303902	0.6660031309327887	0.6278195862265374	0	1.0	0.0
802	None	None	None	None	None	0.3333333333333333	1	0.5	4	0.5	5	0.5	0.1	4	1	7	1	0	0.6666666666666666	4	6	0.8	12	0.06666666666666667	0.4444444444444444	-0.09999054863579496	0.5000084343905672	0.046734506988021805	0.6379893060369359	0.08133812312631804	0.5405068667971007	0.6945475406238925	0.5604581443187233	0.0	0	0.0
3726	None	None	None	None	None	0.08695652173913043	2	0.2916666666666667	14	0.6666666666666666	46	0.8765432098765432	0.6086956521739131	56	42	14	0	0	1.0	9	9	4.733333333333333	71	0.0	0.875	-0.09991089018085816	0.5007025724395582	0.020481882156990205	0.5084869599428317	0.07457899870341042	0.999996774818347	0.679954502457939	0.9856151890653875	0	0.9107142857142857	0.0
3775	1.2181898335452808e-07	9.986058263480289e-08	6.082564380872025e-11	0.9999785966159155	None	0	0	0.018518518518518517	1	1.0	79	1.0	0	0	0	80	0	0	1.0	9	9	5.4	81	0.0	1.0	0	0	0	0	0	0	0	0	0	0	0
6057	0.004541240169927109	0.004036792742762992	0.00241081306705356	0.9927932526026682	None	0.2	1	0.3333333333333333	4	0.8	12	0.20987654320987653	0.8	16	12	0	0	0	1.0	9	9	1.1333333333333333	17	0.0	1.0	0.09999990335567895	0.5000165311970284	0.28425060956711634	0.9999873675829002	0.09968122550470702	0.5002395513463804	0.8137966674413722	0.9772479536527241	0	1.0	0.0
855	None	None	None	None	None	0.3333333333333333	1	0.5	4	0.5	5	0.5	0.1	4	1	7	1	0	0.6666666666666666	4	6	0.8	12	0.06666666666666667	0.4444444444444444	-0.09999054863579496	0.5000084343905672	0.046734506988021805	0.6379893060369359	0.08133812312631804	0.5405068667971007	0.6945475406238925	0.5604581443187233	0.0	0	0.0
6870	0.009491992317193923	0.0022944061745186674	-0.0022943663941454493	0.9833961750452583	None	0.2	1	0.3333333333333333	4	0.8	12	0.20987654320987653	0.8	16	12	0	0	0	1.0	9	9	1.1333333333333333	17	0.0	1.0	0.09999999233042633	0.5000004112836207	0.05298825531527378	0.5930291265855197	0.26041119977190985	0.9988513425594261	0.7054008853936292	0.915406068754754	0	0.875	0.0
4543	0.01531785508857913	0.009941657681426222	0.0002060831557483296	0.9866557404593883	None	0.25	1	0.4	4	0.75	9	0.25	0.75	13	9	0	0	0	0.875	8	7	0.9333333333333333	14	0.0	0.8571428571428571	0.09999809032666568	0.5000727127591481	0.08848748445581635	0.542112201726586	0.19716392707357455	0.6246694401247048	0.6078051160443537	0.5563064159653635	0	0.23076923076923078	0.0
3344	0.008773825084340152	0.007217612489612224	0.00717187459360239	0.9942705530064208	None	0.2	1	0.3333333333333333	4	0.8	12	0.20987654320987653	0.8	16	12	0	0	0	1.0	9	9	1.1333333333333333	17	0.0	1.0	0.09998636178054139	0.5006313199487632	0.0457299088436063	0.5954843217388116	0.09999918289359988	0.5018786462562924	0.5660012018638232	0.5330122768706483	0	1.0	0.0
2610	9.020099823506082e-08	8.622118578992215e-08	3.253511338580475e-08	0.9999844342385305	None	0	0	0.3076923076923077	4	0.7058823529411765	12	0.6333333333333333	0	0	0	18	0	0	0.8333333333333334	6	5	1.2666666666666666	19	0.0	0.8571428571428571	0	0	0	0	0	0	0	0	0	0	0
7203	None	None	None	None	None	0	0	0.26666666666666666	8	0.6666666666666666	28	0.5432098765432098	0.14285714285714285	10	6	33	0	0	1.0	9	9	2.933333333333333	44	0.0	0.55	0.099999984358591	0.5000004027678245	0.15612132881266216	0.6519074047686366	0.09990641353348098	0.5000551845633427	0.565810810396417	0.5521147359562343	0	0	0.0
4316	0.0014443986935377211	0.0010674512022950601	-0.0010663972859256637	0.9987073690098828	None	0.2	1	0.3333333333333333	4	0.8	12	0.20987654320987653	0.8	16	12	0	0	0	1.0	9	9	1.1333333333333333	17	0.0	1.0	0.0999997739990253	0.5003504050492673	-0.05018533906191647	0.6440711445476368	0.04345149307518511	0.5743888127274542	0.6515615816698995	0.573974741623861	0	1.0	0.0
4073	None	None	None	None	None	0	0	0.29411764705882354	15	0.6216216216216216	46	0.9382716049382716	0.40540540540540543	42	30	33	0	0	1.0	9	9	5.066666666666666	76	0.0	0.9253731343283582	0.09999462825879177	0.5007328069344141	2.861614697752014e-05	0.500065121240289	0.09999463040635	0.5001789942996799	0.6156395030038536	0.5003256409563225	0	1.0	0.0
5457	0.008450036057079202	0.007318601196958222	0.007272363763474511	0.9942174508688356	None	0.2	1	0.3333333333333333	4	0.8	12	0.20987654320987653	0.8	16	12	0	0	0	1.0	9	9	1.1333333333333333	17	0.0	1.0	0.09998636178054139	0.5006313199487632	0.0457299088436063	0.5954843217388116	0.09999918289359988	0.5018786462562924	0.5660012018638232	0.5330122768706483	0	1.0	0.0
795	None	None	None	None	None	0	0	0	0	0	0	1.0	0	0	0	0	4	0	1.0	1	1	0.06666666666666667	1	1.0	0	0	0	0	0	0	0	0	0	0	0	0
1534	None	None	None	None	None	0	0	0.018518518518518517	1	1.0	79	1.0	0	0	0	80	0	0	1.0	9	9	5.4	81	0.0	1.0	0	0	0	0	0	0	0	0	0	0	0
3695	0.01834249569715978	0.0003836609129447061	1.9718765754829297e-05	0.993227022597208	None	0.14285714285714285	1	0.29411764705882354	5	0.782608695652174	18	0.30864197530864196	0.782608695652174	23	18	1	0	0	1.0	9	9	1.6666666666666667	25	0.0	1.0	0.0018440719613055524	0.5690990983622547	0.09981686508913887	0.5191762735221078	0.06050431229483055	0.9991518696222443	0.6575369697291481	0.922407449812193	0	1.0	0.0
5418	0.0	0.0	0.0	1.0	None	0	0	0	0	0	0	1.0	0	0	0	0	0	0	1.0	1	1	0.06666666666666667	1	0.0	0	0	0	0	0	0	0	0	0	0	0	0
1443	None	None	None	None	None	0	0	0.018518518518518517	1	1.0	79	1.0	0	0	0	80	0	0	1.0	9	9	5.4	81	0.0	1.0	0	0	0	0	0	0	0	0	0	0	0
7113	0.0	0.0	0.0	1.0	None	0	0	0	0	0	0	1.0	0	0	0	0	0	0	1.0	1	1	0.06666666666666667	1	0.0	0	0	0	0	0	0	0	0	0	0	0	0
2069	None	None	None	None	None	0	0	0	0	0	0	1.0	0	0	0	0	0	0	1.0	1	1	0.06666666666666667	1	0.0	0	0	0	0	0	0	0	0	0	0	0	0
1010	None	None	None	None	None	0	0	0.36363636363636365	4	0.6428571428571429	9	0.7619047619047619	0.42857142857142855	9	6	6	0	0	0.42857142857142855	7	3	1.0666666666666667	16	0.0	0.9230769230769231	8.20851727945216e-16	0.500000000000067	-0.02900790394871029	0.6701610435492092	-0.03699902795966411	0.5108021771307487	0.5911998727713842	0.5623511626628049	0	0.3333333333333333	0.0
4698	0.013972093513562002	0.01319570208309674	0.012938509619882863	0.9890220981363764	None	0.2	1	0.3333333333333333	4	0.8	12	0.20987654320987653	0.8	16	12	0	0	0	1.0	9	9	1.1333333333333333	17	0.0	1.0	0.09999995150828808	0.500004011312642	0.056511883858899034	0.59676786069899	0.13088018490915065	0.6420726227327146	0.5826567085749754	0.5806561934456772	0	0.5625	0.0
5162	0.005356756831188029	0.003943429594942482	0.0027021798435814177	0.9994830980496422	None	0.2	1	0.3333333333333333	4	0.8	12	0.20987654320987653	0.8	16	12	0	0	0	1.0	9	9	1.1333333333333333	17	0.0	1.0	0.09991393528869061	0.5191623947295646	0.010563888700575438	0.5981484719523029	0.4217866404956413	0.6128455823080893	0.8555506425876829	0.5771889458563207	0	0.9375	0.0
7456	None	None	None	None	None	0	0	0.09433962264150944	5	0.8961038961038961	69	0.9753086419753086	0.23376623376623376	21	18	57	2	0	1.0	9	9	5.266666666666667	79	0.017391304347826087	0.9859154929577465	0.09999861538668448	0.5000316801969655	0.03133685323007719	0.6681729514801854	0.17963110967549198	0.6542532314957819	0.6769649445766938	0.6096756998798198	1.0	1.0	0.0
5958	0.00021607380516462546	2.3508647926381906e-06	2.3285201736234946e-06	0.9999985691079912	None	0.25	1	0.36363636363636365	4	0.7857142857142857	11	0.2222222222222222	0.7857142857142857	15	11	0	0	0	0.8888888888888888	9	8	1.0666666666666667	16	0.0	1.0	0.09999802412146366	0.500115042667063	-0.02111834350453326	0.6674265445351384	0.09999836658591935	0.5107543497027562	0.6389820860968013	0.5613602174750424	0	1.0	0.0
4379	0.002646515354141809	0.0001548204187526775	0.00011836104335728825	0.9963157805063863	None	0.2	1	0.3333333333333333	4	0.8	12	0.20987654320987653	0.8	16	12	0	0	0	1.0	9	9	1.1333333333333333	17	0.0	1.0	0.09737942050861234	0.5867387993538964	0.060702065120010286	0.6031755756657374	0.0852164164946024	0.6823448503841986	0.6088401242881226	0.6251020450873336	0	1.0	0.0
15	None	None	None	None	None	0	0	0	0	0	0	1.0	0	0	0	0	0	0	1.0	1	1	0.06666666666666667	1	0.0	0	0	0	0	0	0	0	0	0	0	0	0
4029	0.00017494144031416815	1.5420332229145445e-06	1.2884286947823443e-06	0.9999999717157834	None	0.2	1	0.3333333333333333	4	0.8	12	0.20987654320987653	0.8	16	12	0	0	0	1.0	9	9	1.1333333333333333	17	0.0	1.0	0.09997224929110696	0.5001844679720127	-0.09768676459136325	0.5150089646587993	0.0886600581105845	0.5646927291974327	0.7072702454110832	0.5267262825623854	0	1.0	0.0
6521	0.006338125101983487	0.0037826427619847406	-0.0035142815936364223	0.9905028594231404	None	0.2	1	0.3333333333333333	4	0.8	12	0.20987654320987653	0.8	16	12	0	0	0	1.0	9	9	1.1333333333333333	17	0.0	1.0	0.09999999878824865	0.500000046636816	0.2351398162937429	0.6059801739291492	0.9777113313171721	0.9998823716993063	0.9976269878966209	0.9592789400995598	0	1.0	0.0
6161	0.00021504602566914163	9.787764587471409e-07	5.276236022780557e-07	0.9999959725963258	None	0	0	0.3333333333333333	3	0.8181818181818182	9	0.28888888888888886	0.8181818181818182	12	9	0	1	0	0.5555555555555556	9	5	0.8666666666666667	13	1.0	1.0	0.09929542813075687	0.530034047190731	-0.08104388928003452	0.9177214570337076	0.04121561566533592	0.5556047410348075	0.7054253697390179	0.714730072453644	0.8333333333333334	0.9166666666666666	0.0
3549	0.0006556980473428699	4.605195790582614e-05	-8.070927134934186e-07	0.9985011304008068	None	0.2	1	0.3333333333333333	4	0.8	12	0.20987654320987653	0.8	16	12	0	0	0	1.0	9	9	1.1333333333333333	17	0.0	1.0	0.05552832579002881	0.5877093061961192	0.0486352944703188	0.586374370824829	2.9491493945487593e-05	0.5692911349883172	0.5703995157445968	0.5811477614459866	0	1.0	0.0
4942	0.0	0.0	0.0	0.9999999999999998	None	0	0	0	0	0	0	1.0	0	0	0	0	4	0	1.0	1	1	0.06666666666666667	1	1.0	0	0	0	0	0	0	0	0	0	0	0	0
3389	1.2134037569193567e-07	9.793396017875772e-08	6.256199249151209e-11	0.9999780647781026	None	0	0	0.018518518518518517	1	1.0	79	1.0	0	0	0	80	0	0	1.0	9	9	5.4	81	0.0	1.0	0	0	0	0	0	0	0	0	0	0	0
238	None	None	None	None	None	0	0	0.05555555555555555	3	0.9487179487179487	74	0.9876543209876543	0.01282051282051282	1	1	78	1	0	1.0	9	9	5.333333333333333	80	0.00625	0.9859154929577465	0.03191050803108108	0.5	0.003251071390864446	0.5	9.485738317336095e-14	0.5	0.535783805747636	0.5	1.0	1.0	0.0
2855	None	None	None	None	None	0.5333333333333333	8	0.6060606060606061	20	0.40425531914893614	19	0.6049382716049383	0.40425531914893614	39	19	9	0	0	1.0	9	9	3.2666666666666666	49	0.0	1.0	0.016798337808476872	0.6642874452741024	0.09539219780383112	0.6496696222064042	0.0834204947202058	0.6195879811561662	0.6506963952028598	0.6447289364806483	0	0.9743589743589743	0.0
2929	None	None	None	None	None	0.2857142857142857	2	0.4375	7	0.6363636363636364	14	0.2962962962962963	0.6363636363636364	21	14	2	1	0	1.0	9	9	1.6	24	1.0	0.5333333333333333	0.03383629019966457	0.5464083887430236	0.099999997203018	0.5000017121611294	0.09996110437723	0.5971967392998494	0.576136842717535	0.5481812476026949	1.0	1.0	0.0
7185	None	None	None	None	None	0.058823529411764705	1	0.2702702702702703	10	0.6792452830188679	36	0.7638888888888888	0.11320754716981132	12	6	42	5	0	0.8888888888888888	9	8	3.6666666666666665	55	0.06097560975609756	0.9583333333333334	0.09999999106840085	0.500000159936597	0.00013137822325877605	0.5081880196996944	-1.098483055056274	0.5000000000000004	0.9956344668988802	0.502729610113882	1.0	1.0	0.0
2775	0.0	0.0	0.0	1.0	None	0	0	0	0	0	0	1.0	0	0	0	0	0	0	1.0	1	1	0.06666666666666667	1	0.0	0	0	0	0	0	0	0	0	0	0	0	0
1338	None	None	None	None	None	0	0	0	0	0	0	1.0	0	0	0	0	2	0	1.0	1	1	0.06666666666666667	1	0.5	0	0	0	0	0	0	0	0	0	0	0	0
1749	None	None	None	None	None	0.2	1	0.3333333333333333	4	0.8	12	0.20987654320987653	0.8	16	12	0	0	0	1.0	9	9	1.1333333333333333	17	0.0	1.0	0.0005973892379743668	0.6501985474389338	-0.09429432359222158	0.5704248751960329	-0.09534840430257942	0.6275089517283081	0.6080857103329852	0.616569800824734	0	1.0	0.0
4350	0.009338727892053362	0.008366251795135924	0.007931436256647544	0.9910463300689127	None	0.2	1	0.3333333333333333	4	0.8	12	0.20987654320987653	0.8	16	12	0	0	0	1.0	9	9	1.1333333333333333	17	0.0	1.0	0.09999999225127149	0.5000004830041433	0.03861276774819121	0.5827377564774399	0.08282650679022596	0.5644946193896958	0.5629562899009558	0.549293362077989	0	0.375	0.0
1819	None	None	None	None	None	0	0	0	0	0	0	1.0	0	0	0	0	0	0	1.0	1	1	0.06666666666666667	1	0.0	0	0	0	0	0	0	0	0	0	0	0	0
1214	None	None	None	None	None	0	0	0	0	0	0	1.0	0	0	0	0	4	0	1.0	1	1	0.06666666666666667	1	1.0	0	0	0	0	0	0	0	0	0	0	0	0
2872	0.001967210358004205	0.0001353111690156314	9.600233225729654e-05	0.9982385539671067	None	0.2	1	0.3333333333333333	4	0.8	12	0.20987654320987653	0.8	16	12	0	0	0	1.0	9	9	1.1333333333333333	17	0.0	1.0	0.04349136527865786	0.531322506432401	0.18440042110063715	0.6211656108247958	0.09996288380552525	0.5662630103919056	0.6364322968455636	0.5733480575731719	0	1.0	0.0
6551	0.014322859330972878	0.013441465676734609	0.013178416528893918	0.988974628501251	None	0.2	1	0.3333333333333333	4	0.8	12	0.20987654320987653	0.8	16	12	0	0	0	1.0	9	9	1.1333333333333333	17	0.0	1.0	0.09999995150828808	0.500004011312642	0.056511883858899034	0.59676786069899	0.13088018490915065	0.6420726227327146	0.5826567085749754	0.5806561934456772	0	0.5625	0.0
5675	0.005061691789263328	0.003992331686137191	0.003991504895624174	0.9969068137888657	None	0.2	1	0.3333333333333333	4	0.8	12	0.20987654320987653	0.8	16	12	0	0	0	1.0	9	9	1.1333333333333333	17	0.0	1.0	0.09999985095930433	0.5000041240212562	0.10074934665440431	1.0	0.1776895191221559	0.9902501325443706	0.8485769442023217	0.9999999995104671	0	0.375	0.0
14	None	None	None	None	None	0	0	0.20833333333333334	10	0.7428571428571429	52	0.8888888888888888	0.11428571428571428	16	8	55	0	0	1.0	9	9	4.8	72	0.0	0.8571428571428571	0.0004504461515284018	0.5943653678550971	-0.029378932531175444	0.6644300746306878	-0.05739592832736242	0.612020817434377	0.6001067534013105	0.6240994454699358	0	0.6875	0.0
5110	0.0038061629222699497	0.003090412165135191	0.0026458982558603458	0.9941837591166246	None	0.2	1	0.3333333333333333	4	0.8	12	0.20987654320987653	0.8	16	12	0	0	0	1.0	9	9	1.1333333333333333	17	0.0	1.0	0.09999941135024547	0.50001733721196	0.08751177712007778	0.6355305261384362	0.08952985532818811	0.5549694935400007	0.5604519002800258	0.5643787334986962	0	0.8125	0.0
3874	0.010413609583204666	0.000783475726912552	0.0007806623265452932	0.9814494530151715	None	0.25	3	0.4230769230769231	11	0.5945945945945946	22	0.48148148148148145	0.5405405405405406	31	20	7	0	0	1.0	9	9	2.6	39	0.0	0.8	0.2965300459446167	0.7010422817426711	0.20994764846470745	0.5990063175640944	0.0998780240909293	0.5022046841629867	0.7063895067689135	0.6036755693355393	0	1.0	0.0
4804	0.004801964819634597	0.00020014943062411273	0.00013570014878556548	0.9960983974219949	None	0.13333333333333333	2	0.36363636363636365	12	0.6170212765957447	29	0.6049382716049383	0.5957446808510638	40	28	8	0	0	1.0	9	9	3.2666666666666666	49	0.0	0.8	0.09998502631760167	0.5246093773926086	0.0999398064422209	0.5068294267116857	0.2502638681691873	0.7478277179098722	0.6700620989896358	0.5997200721427434	0	1.0	0.0
3548	None	None	None	None	None	0.1	1	0.3181818181818182	7	0.7	21	0.4444444444444444	0.5666666666666667	23	17	8	3	0	0.8888888888888888	9	8	2.1333333333333333	32	0.21428571428571427	0.6956521739130435	0.026355484672946284	0.6198671968203031	-0.09156970621154928	0.659961090830983	-0.05167351975770884	0.5103911796542653	0.6514352365237975	0.5981810946450037	1.0	1.0	0.0
3023	6.737446676879811e-05	2.2721508391193314e-06	-2.2611774934998613e-06	0.9999984613019295	None	0.25	1	0.4	4	0.75	9	0.25925925925925924	0.75	13	9	0	0	0	0.6666666666666666	9	6	0.9333333333333333	14	0.0	1.0	-0.35261848515380356	1.0	0.0001925550130010744	0.5554437417980552	-0.29398506655679135	0.9999458155221441	0.9987316118590059	1.0	0	1.0	0.0
70	None	None	None	None	None	0	0	0	0	0	0	1.0	0	0	0	0	0	0	1.0	1	1	0.06666666666666667	1	0.0	0	0	0	0	0	0	0	0	0	0	0	0
4476	0.0014847133180914285	0.0005608104141730483	4.829694056080211e-05	0.9989711614034507	None	0.2	1	0.3333333333333333	4	0.8	12	0.20987654320987653	0.8	16	12	0	0	0	1.0	9	9	1.1333333333333333	17	0.0	1.0	0.0999997164854817	0.5000097628899339	2.3039030369988473e-05	0.5063529618326239	0.04829036170261445	0.5205755222477819	0.6006831114190363	0.5089824384743302	0	0.4375	0.0
1809	None	None	None	None	None	0	0	1.0	3	0.0	0	0.6666666666666666	0	3	0	0	0	0	0.6666666666666666	2	3	0.26666666666666666	4	0.0	1.0	0	0	0	0	0	0	0	0	0	0	0
522	None	None	None	None	None	0.2	1	0.3333333333333333	4	0.8	12	0.20987654320987653	0.8	16	12	0	0	0	1.0	9	9	1.1333333333333333	17	0.0	1.0	0.00022415247376609773	0.5094466862781575	-0.004025368234838289	0.9992521738155834	0.05172646991563492	0.5178422623232322	0.8838447927840466	0.9195015767063287	0	0.0625	0.0
476	None	None	None	None	None	0	0	1.0	2	0.0	0	0.75	0	2	0	0	0	0	1.0	2	2	0.2	3	0.0	0	0	0	0	0	0	0	0	0	0	0	0
5369	0.01184521336375034	0.0004827719844768331	-0.00047070050709675283	0.9813736499169453	None	0.2	1	0.3333333333333333	4	0.8	12	0.20987654320987653	0.8	16	12	0	0	0	1.0	9	9	1.1333333333333333	17	0.0	1.0	3.14198796130946e-22	0.5000000000448311	0.13361017259719388	0.5406120483495384	0.24534268332744355	0.5455193192475808	0.7316350138557018	0.5287507223148147	0	0.375	0.0
1625	None	None	None	None	None	0	0	0.4	2	0.8	4	1.0	0.8	6	4	0	2	0	0.14285714285714285	1	7	0.4666666666666667	7	1.0	1.0	0.03262345260790813	0.5998288583739357	4.165519852580349e-07	0.5000025759403036	0.06732494677785125	0.5158961921368945	0.5782942239256144	0.5389516284974561	1.0	1.0	0.0
4803	0.0029307869692447724	0.0025436044195758433	-0.00017702890175240693	0.9944949945306755	None	0.2	1	0.3333333333333333	4	0.8	12	0.20987654320987653	0.8	16	12	0	0	0	1.0	9	9	1.1333333333333333	17	0.0	1.0	0.09999003778137767	0.5036522870293025	-0.029860786430088198	0.6606237599224702	0.09976783099935715	0.5609578491426389	0.6463339175447095	0.5765382012851131	0	1.0	0.0
6160	0.0	0.0	0.0	0.9999999999999998	None	0	0	0	0	0	0	1.0	0	0	0	0	4	0	1.0	1	1	0.06666666666666667	1	1.0	0	0	0	0	0	0	0	0	0	0	0	0
6817	0.00033848354923333	5.329701696326658e-06	5.035505624314256e-06	0.9999744158105468	None	0.2	1	0.3333333333333333	4	0.8	12	0.20987654320987653	0.8	16	12	0	0	0	1.0	9	9	1.1333333333333333	17	0.0	1.0	0.09999985794604555	0.5000068496952879	0.03608421976995537	0.5728611777271226	0.07507027267218018	0.5172505628632372	0.5649684748609181	0.5301792199404737	0	0.125	0.0
2704	0.0	0.0	0.0	1.0	None	0	0	0	0	0	0	1.0	0	0	0	0	0	0	1.0	1	1	0.06666666666666667	1	0.0	0	0	0	0	0	0	0	0	0	0	0	0
3683	None	None	None	None	None	0	0	0.20588235294117646	7	0.75	36	0.6944444444444444	0.1875	14	9	35	0	0	0.8888888888888888	8	9	3.3333333333333335	50	0.0	0.8636363636363636	0.03978648843732864	0.5341242707453326	-0.09792574373644473	0.5181690286226746	-0.043481694147958674	0.6551882280164188	0.653057539635276	0.5704728289203271	0	1.0	0.0
1762	None	None	None	None	None	0	0	0	0	0	0	1.0	0	0	0	0	4	0	1.0	1	1	0.06666666666666667	1	1.0	0	0	0	0	0	0	0	0	0	0	0	0
4072	0.007321416177873627	0.007224906105006992	0.007224867071202165	0.9914332402892682	None	0.2	1	0.3333333333333333	4	0.8	12	0.20987654320987653	0.8	16	12	0	0	0	1.0	9	9	1.1333333333333333	17	0.0	1.0	0.09999807562223545	0.5003528069465152	0.03962153840453544	0.6476315301582128	0.09994633176359743	0.5377391124167564	0.5697979639215939	0.5631033727422705	0	1.0	0.0
7034	0.014838380621190445	0.013774416658666506	0.013729581806519337	0.9908179367345232	None	0.2	1	0.3333333333333333	4	0.8	12	0.20987654320987653	0.8	16	12	0	0	0	1.0	9	9	1.1333333333333333	17	0.0	1.0	0.09999998938147636	0.5000008643795536	0.1234253515975872	0.620863971299774	0.13274603215414588	0.5005267886200723	0.5478839349328457	0.541183780361544	0	0.9375	0.0
375	None	None	None	None	None	0.2	1	0.3333333333333333	4	0.8	12	0.20987654320987653	0.8	16	12	0	0	0	1.0	9	9	1.1333333333333333	17	0.0	1.0	0.0956437336096339	0.545485799411849	0.04289614536416332	0.564923788178062	0.0005689110173137039	0.502642414680449	0.6001306579758853	0.5377767877482292	0	1.0	0.0
3041	0.0011096625516975262	9.542903473463296e-05	7.732068919279056e-06	0.9751974171092523	None	0	0	0.25	1	1.0	3	1.0	1.0	4	3	0	0	0	0.2	1	5	0.3333333333333333	5	0.0	0	-0.30551560413698936	0.9999552566171599	0.12917102263080152	0.5396225015398359	0.03907629459598067	0.6574984252533252	0.9735609913014381	0.9736222821536059	0	0	0.0
5010	0.0	0.0	0.0	1.0	None	0	0	0	0	0	0	1.0	0	0	0	0	0	0	1.0	1	1	0.06666666666666667	1	0.0	0	0	0	0	0	0	0	0	0	0	0	0
7290	0.014407335633309678	0.012882025666198723	0.012878062251221189	0.9877651927455308	None	0.2	1	0.3333333333333333	4	0.8	12	0.20987654320987653	0.8	16	12	0	0	0	1.0	9	9	1.1333333333333333	17	0.0	1.0	0.09998784334153044	0.5003832974506907	0.09528955886716488	0.5937921601989282	0.12634213103740866	0.6283687849605496	0.5533169252329482	0.5749658043153257	0	0.375	0.0
2952	None	None	None	None	None	0	0	0.34615384615384615	9	0.6111111111111112	22	0.5277777777777778	0.5833333333333334	30	21	7	0	0	0.8888888888888888	9	8	2.533333333333333	38	0.0	0.5	0.07536829750170124	0.5851781164163012	0.45609616307102074	0.8969611264025503	0.09999999207717178	0.5000038229291276	0.8490084880399474	0.6976212948087287	0	1.0	0.0
330	None	None	None	None	None	0.25	1	0.4	4	0.7692307692307693	10	0.23809523809523808	0.7692307692307693	14	10	0	0	0	0.7777777777777778	9	7	1.0	15	0.0	1.0	0.1529543803244526	0.5591257284881636	0.0393480659743892	0.6553807549473203	0.038398547973664744	0.564792164242362	0.6764455302358112	0.593955501527105	0	0.07142857142857142	0.0
7255	0.00027369444843384133	3.4418805613328972e-06	-3.4126966669169415e-06	0.9999999633622427	None	0.2	1	0.3333333333333333	4	0.8	12	0.20987654320987653	0.8	16	12	0	0	0	1.0	9	9	1.1333333333333333	17	0.0	1.0	0.09999990605935187	0.500013296348365	0.0024159580349681856	0.5742690720345037	0.09906063135737142	0.5010221330268839	0.6124860023812038	0.525264486604374	0	0.9375	0.0
5709	1.945835841466664e-09	1.8595859909054703e-09	-9.98522616545531e-10	0.9999997421490332	None	0.2	1	0.3333333333333333	4	0.8	12	0.20987654320987653	0.8	16	12	0	0	0	1.0	9	9	1.1333333333333333	17	0.0	1.0	0.09993790569482446	0.5005505633471351	0.14270005748620132	0.6216883261701236	1.655879148623002e-05	0.5000056801267072	0.6451809443488082	0.5414832117887707	0	0.6875	0.0
7323	0.0038103092726841075	0.0034357657371342433	0.003435764201977937	0.9987699356972122	None	0.2	1	0.3333333333333333	4	0.8	12	0.20987654320987653	0.8	16	12	0	0	0	1.0	9	9	1.1333333333333333	17	0.0	1.0	0.09963963545378528	0.5038236810533151	0.01117637303897567	0.6465165110542724	0.17466855275578447	0.9966402257539055	0.6639079707297229	0.8912775600920386	0	0.625	0.0
5488	0.009927214629244436	0.009070446185937133	0.009045329460706712	0.9920670718474868	None	0.2	1	0.3333333333333333	4	0.8	12	0.20987654320987653	0.8	16	12	0	0	0	1.0	9	9	1.1333333333333333	17	0.0	1.0	0.09999931339026231	0.5000217643031183	0.08761215354666749	0.6267781245392652	0.05348246990437046	0.6698696240357926	0.5671786632245719	0.6007762846868312	0	1.0	0.0
6084	0.037077498596850646	0.03661534013365979	0.03657555486250895	0.9087696805009438	None	0	0	0.2653061224489796	13	0.6619718309859155	47	0.9012345679012346	0.2676056338028169	31	19	41	0	0	1.0	9	9	4.866666666666666	73	0.0	0.875	0.2920978989867405	0.7515493151559844	0.03142645264864483	0.6727818880817372	0.09999937037237946	0.5009694580873735	0.782815787166168	0.6480597558228534	0	1.0	0.0
3939	0.0017461484035330276	0.00014499910741431254	1.2271786149890064e-05	0.998081762047658	None	0.2	1	0.3333333333333333	4	0.8	12	0.20987654320987653	0.8	16	12	0	0	0	1.0	9	9	1.1333333333333333	17	0.0	1.0	-0.05130572346325106	0.6424002861698124	0.023844740322326908	0.6257486569931914	0.08662794769552666	0.530318779523503	0.6483396882086697	0.6003877212078468	0	1.0	0.0
7114	0.0031822227922922177	0.002661868115663686	0.0003055820391265603	0.9962952807770581	None	0.2	1	0.3333333333333333	4	0.8	12	0.20987654320987653	0.8	16	12	0	0	0	1.0	9	9	1.1333333333333333	17	0.0	1.0	0.09994554957237493	0.5003731661838235	-0.04836538020118887	0.5234183526147189	0.08095772613873567	0.6699855733395288	0.6631658581281004	0.5665490018186481	0	0.9375	0.0
7064	0.00032108187973509594	4.923674726196159e-06	-3.899107869394857e-06	0.9999999951011425	None	0.2	1	0.3333333333333333	4	0.8	12	0.20987654320987653	0.8	16	12	0	0	0	1.0	9	9	1.1333333333333333	17	0.0	1.0	0.04019993244561813	0.5367456307600619	0.08503908051232381	0.9964610942282629	0.06186816837901402	0.5447440099331357	0.5511344562803902	0.879640712140176	0	1.0	0.0
5467	0.0	0.0	0.0	0.9999999999999998	None	0	0	0	0	0	0	1.0	0	0	0	0	4	0	1.0	1	1	0.06666666666666667	1	1.0	0	0	0	0	0	0	0	0	0	0	0	0
2064	None	None	None	None	None	0	0	0.13333333333333333	4	0.8571428571428571	36	0.8979591836734694	0	0	0	43	12	0	1.0	7	7	2.933333333333333	44	0.13333333333333333	0.5945945945945946	0	0	0	0	0	0	0	0	0	0	0
2306	None	None	None	None	None	0	0	0.3333333333333333	3	0.8181818181818182	9	0.28888888888888886	0.8181818181818182	12	9	0	1	0	0.5555555555555556	9	5	0.8666666666666667	13	1.0	1.0	0.049356709904319354	0.5705919631157328	0.20275208735892133	0.5406943604596361	0	0.5	0.7114791733939587	0.5372148042603091	0.75	0.8333333333333334	0.0
5492	0.007499059685556293	0.0055349535359914895	0.004444731752080756	0.9968140742446481	None	0.25	1	0.4	4	0.7692307692307693	10	0.234375	0.7692307692307693	14	10	0	0	0	1.0	8	8	1.0	15	0.0	0.8571428571428571	0.09999998342101012	0.5000024016822702	0.07599321475061509	0.6631256707960197	0.08909658176024494	0.549414169318754	0.5387351032366016	0.572450464597429	0	1.0	0.0
7245	0.002637993318696276	0.0023059398802182693	0.0022608500925378736	0.9987367261060163	None	0.2	1	0.3333333333333333	4	0.8	12	0.20987654320987653	0.8	16	12	0	0	0	1.0	9	9	1.1333333333333333	17	0.0	1.0	0.09999999078378358	0.5000032313355917	-0.016134525507443487	0.6345982809623654	0.06869195800229692	0.5189255433394275	0.6202545129010704	0.5521221333054607	0	1.0	0.0
342	None	None	None	None	None	0.2	1	0.3333333333333333	4	0.8	12	0.20987654320987653	0.8	16	12	0	0	0	1.0	9	9	1.1333333333333333	17	0.0	1.0	0.00017253482706166743	0.5099267193545128	0.02724362308573023	0.541690192505276	0.0016303049895716852	0.5052810076083702	0.5302858708515302	0.5189896748281341	0	1.0	0.0
7308	0.013660879664270213	0.01356234880614627	0.013310050228256936	0.9889484362793094	None	0.2	1	0.3333333333333333	4	0.8	12	0.20987654320987653	0.8	16	12	0	0	0	1.0	9	9	1.1333333333333333	17	0.0	1.0	0.09999995150828808	0.500004011312642	0.056511883858899034	0.59676786069899	0.13088018490915065	0.6420726227327146	0.5826567085749754	0.5806561934456772	0	0.5625	0.0
2223	None	None	None	None	None	0	0	0.3333333333333333	2	0.7142857142857143	5	0.5625	0	0	0	8	8	0	1.0	4	4	0.6	9	0.4	0.4	0	0	0	0	0	0	0	0	0	0	0
2423	None	None	None	None	None	0	0	0.35	7	0.5714285714285714	16	0.5555555555555556	0.17857142857142858	7	5	22	6	0	0.6666666666666666	9	6	2.0	30	0.13043478260869565	0.88	-0.0006540136998580118	0.6500955153028668	-0.04139778842416027	0.5480303004657446	0.14672798215448174	0.6005389381672366	0.7204932168164887	0.6002791982226766	1.0	1.0	0.0
7305	0.012928913126964177	0.011353885053805123	0.011280479708353205	0.9895438250352777	None	0.2	1	0.3333333333333333	4	0.8	12	0.20987654320987653	0.8	16	12	0	0	0	1.0	9	9	1.1333333333333333	17	0.0	1.0	0.09999988909384909	0.5000013115563596	0.12880209551402558	0.5970102545962432	0.09547892242956796	0.5030867056519048	0.5486411713742727	0.5337299765183445	0	1.0	0.0
6056	0.0021218345159771707	0.00020208486370330034	7.415503498907763e-05	0.9975549410620923	None	0.3333333333333333	4	0.38461538461538464	10	0.6666666666666666	24	0.4691358024691358	0.6666666666666666	34	24	3	0	0	1.0	9	9	2.533333333333333	38	0.0	0.8275862068965517	-0.03337451318534028	0.661537610986519	0.00677042261523538	0.5403642294319085	0.08255463371310807	0.5661337254001557	0.6176707795230517	0.5904966675087958	0	0.9705882352941176	0.0
5754	0.0015973434137266068	0.001178082826390944	0.0008631443512389012	0.9971489726249424	None	0.2	1	0.3333333333333333	4	0.8	12	0.20987654320987653	0.8	16	12	0	0	0	1.0	9	9	1.1333333333333333	17	0.0	1.0	0.09997718554190685	0.5005931248661809	0.2784367641894675	0.555936872057731	0.04217562497900047	0.5592395721270974	0.7415168699378005	0.5386839527422529	0	1.0	0.0
6022	None	None	None	None	None	0.0625	1	0.3235294117647059	11	0.6458333333333334	31	0.6172839506172839	0.3541666666666667	26	17	23	4	0	1.0	9	9	3.3333333333333335	50	0.0975609756097561	0.6341463414634146	0.09999973944120052	0.5001560677648129	0.18123747337863189	0.5887617025539442	-0.003313109249657613	0.5774689087745412	0.6802833445128489	0.5557558645525987	0.3076923076923077	0.3076923076923077	0.0
7369	0.004767570809649499	0.0005668391072677923	-8.178303042023285e-05	0.9958231347243871	None	0.2	1	0.3333333333333333	4	0.8	12	0.20987654320987653	0.8	16	12	0	0	0	1.0	9	9	1.1333333333333333	17	0.0	1.0	0.053566014754763504	0.5227315013791988	0.07473305199295824	0.6200319907134081	1.4478486014115883	0.9999977152379508	0.9998917834529265	0.9892634447812624	0	1.0	0.0
4911	0.007316336901080191	0.00020472229855310873	-0.00020117692153807332	0.9884743308552661	None	0.2	1	0.3333333333333333	4	0.8	12	0.20987654320987653	0.8	16	12	0	0	0	1.0	9	9	1.1333333333333333	17	0.0	1.0	0.1421779335034669	0.9898197708447173	0.08895386315050863	0.6127222227527811	0.06350156000631867	0.9994389291769192	0.7279735855144995	0.9848374646122223	0	1.0	0.0
5774	0.014881235702987904	0.012829256602074032	0.012645270093994293	0.990903691357162	None	0.2	1	0.3333333333333333	4	0.8	12	0.20987654320987653	0.8	16	12	0	0	0	1.0	9	9	1.1333333333333333	17	0.0	1.0	0.09999939430601748	0.5000257112417308	0.13926726429549183	0.6019767023250142	0.18086247340247724	0.9357145532943485	0.6017792099077408	0.7370314422359107	0	0.125	0.0
6351	0.0026480948067860045	0.00010019991459748342	-9.168870576942986e-05	0.993386623273227	None	0.2	1	0.3333333333333333	4	0.8	12	0.20987654320987653	0.8	16	12	0	0	0	1.0	9	9	1.1333333333333333	17	0.0	1.0	2.3057122423168294e-15	0.5000000281543939	0.014137990333853545	0.5925709864806463	0.06503964001622906	0.5093062961859787	0.5757379870603635	0.5342656677201423	0	0.9375	0.0
7526	0.0001383707001727969	6.71518889610896e-07	6.515628200379956e-07	0.9999999904672877	None	0.2	1	0.3333333333333333	4	0.8	12	0.20987654320987653	0.8	16	12	0	0	0	1.0	9	9	1.1333333333333333	17	0.0	1.0	0.05018137689334158	0.5864001872384509	0.05684499367012781	0.6533913924289808	-0.026434077335821253	0.5802916179591565	0.6156186287585333	0.6072303211286445	0	1.0	0.0
5164	None	None	None	None	None	0.1	2	0.2857142857142857	12	0.6721311475409836	41	0.7777777777777778	0.32786885245901637	28	20	34	5	0	1.0	9	9	4.2	63	0.078125	0.8571428571428571	0.09778615333775484	0.5357069074230298	0.2460244742438527	0.6163073624745462	0.0465007851544283	0.565113254699554	0.7014747048952235	0.5727235466422764	1.0	0.9285714285714286	0.0
1674	None	None	None	None	None	0.2	1	0.3333333333333333	4	0.8	12	0.20987654320987653	0.8	16	12	0	0	0	1.0	9	9	1.1333333333333333	17	0.0	1.0	0.04292119109519128	0.650921325346158	0.11748307522122203	0.9999999999332558	0.09934022862727007	0.9995113724114816	0.9786388722980914	0.9999740389950971	0	1.0	0.0
6042	0.011306154278065885	0.009794489795097791	0.009794487180051836	0.9940961312221721	None	0.2	1	0.3333333333333333	4	0.8	12	0.20987654320987653	0.8	16	12	0	0	0	1.0	9	9	1.1333333333333333	17	0.0	1.0	0.09999999221877132	0.5000017636512105	0.07756586799526458	0.6143967562943266	0.09804179426525048	0.6448349777889636	0.5611749314698803	0.5876074966320253	0	0.9375	0.0
3130	0.0076984185929073615	0.0002968062793979622	0.00029653775955374145	0.9834022981706354	None	0.3333333333333333	1	0.5	4	0.7	7	0.2857142857142857	0.7	11	7	0	0	0	0.8571428571428571	6	7	0.8	12	0.0	0.6666666666666666	0.2024012825765642	0.6957295284808791	0.3898557911244931	0.5700095162132557	0.0999937687236397	0.5000275719724501	0.7753690279044948	0.5913819934115911	0	1.0	0.0
2324	None	None	None	None	None	0	0	0.3333333333333333	2	0.8333333333333334	5	0.5714285714285714	0	0	0	7	6	0	0.2857142857142857	7	2	0.5333333333333333	8	0.3333333333333333	0.5714285714285714	0	0	0	0	0	0	0	0	0	0	0
1287	None	None	None	None	None	0.2727272727272727	3	0.4	10	0.6285714285714286	22	0.7551020408163265	0.5714285714285714	30	20	6	0	0	1.0	7	7	2.466666666666667	37	0.0	0.8666666666666667	0.0510480841201554	0.5629641714805683	0.06581131528925913	0.5713351330369856	0.004586903834590625	0.6760827472978517	0.5928787021767535	0.6047849545505286	0	1.0	0.0
3214	0.00669061526391544	0.0023473637471766854	4.1359102933878924e-05	0.9950281222598754	None	0.2	1	0.3333333333333333	4	0.8	12	0.20987654320987653	0.8	16	12	0	0	0	1.0	9	9	1.1333333333333333	17	0.0	1.0	-0.0782588348607293	0.9999118821885511	0.004551805418673227	0.5267405704564334	-0.21983510926220418	0.7931998683798016	0.7215663870091084	0.9733004180116162	0	1.0	0.0
1877	None	None	None	None	None	0.2	1	0.3333333333333333	4	0.8	12	0.20987654320987653	0.8	16	12	0	0	0	1.0	9	9	1.1333333333333333	17	0.0	1.0	-0.08189201059175248	0.6423819104150837	0.030092564465760408	0.5811488005996838	3.398647747314644e-27	0.5	0.6075857658589384	0.5755184704715254	0	1.0	0.0
4929	0.005141225580648664	0.004912851597710128	0.004874451093976246	0.9977877728366428	None	0.2	1	0.3333333333333333	4	0.8	12	0.20987654320987653	0.8	16	12	0	0	0	1.0	9	9	1.1333333333333333	17	0.0	1.0	0.0999987499636503	0.5000038102294462	-0.0992516931768278	0.5272179425772593	0.08437017482342038	0.5310822266037888	0.7103378014994705	0.5194471991220814	0	1.0	0.0
1999	None	None	None	None	None	0.2	1	0.3333333333333333	4	0.8	12	0.20987654320987653	0.8	16	12	0	0	0	1.0	9	9	1.1333333333333333	17	0.0	1.0	-0.058573247927679775	0.6591868428420766	0.09990070426955229	0.5008736268209643	0.011968625661739596	0.6646652125356174	0.6774086994613587	0.6104269104666575	0	1.0	0.0
835	None	None	None	None	None	0.2	1	0.3333333333333333	4	0.8	12	0.20987654320987653	0.8	16	12	0	0	0	1.0	9	9	1.1333333333333333	17	0.0	1.0	0.09965415609457699	0.5160175199442222	0.05048658710005588	0.5644066741257469	0.0017240324498646715	0.5226738737511829	0.5998415995157942	0.5344383631733874	0	1.0	0.0
736	None	None	None	None	None	0	0	0.25	1	1.0	3	1.0	1.0	4	3	0	0	0	0.2	5	1	0.3333333333333333	5	0.0	0	-0.035672182548754	0.6004534516301374	0.03645875090010322	0.5350873374806088	-0.047491083972724946	0.517001433893646	0.6020441536017372	0.5511510292600239	0	0.25	0.0
5119	0.002944024591453034	0.002376665639659208	-0.00016787789539666865	0.9968439977845165	None	0.2	1	0.3333333333333333	4	0.8	12	0.20987654320987653	0.8	16	12	0	0	0	1.0	9	9	1.1333333333333333	17	0.0	1.0	0.09999827363986902	0.5000547493229179	0.1316897236542245	0.655967962797496	-0.01989127467190877	0.6527779747914018	0.664287633997469	0.6048279831631665	0	0	0.0
7270	0.0004536228025174326	2.1117410669386257e-06	2.0868046103969345e-06	0.9999999208979695	None	0.2	1	0.3333333333333333	4	0.8	12	0.20987654320987653	0.8	16	12	0	0	0	1.0	9	9	1.1333333333333333	17	0.0	1.0	0.048084272259748095	0.5851802372201645	-0.024917697080828364	0.6510114701794228	0.09975232109771055	0.5540854349656531	0.6405893841920619	0.5974661650407145	0	1.0	0.0
3418	0.0027875744184612935	0.0008469939714443418	5.334453592281362e-05	0.9960212925075287	None	0.3333333333333333	2	0.42857142857142855	6	0.6842105263157895	13	0.3333333333333333	0.6842105263157895	19	13	1	0	0	0.7777777777777778	7	9	1.4	21	0.0	0.6666666666666666	-0.010955718513623302	0.674197812845841	6.322212140174109e-17	0.5000000000049536	0.0999999194056357	0.5000036543709743	0.6222790388985827	0.5603089291731803	0	1.0	0.0
521	None	None	None	None	None	0.2	1	0.3333333333333333	4	0.8	12	0.20987654320987653	0.8	16	12	0	0	0	1.0	9	9	1.1333333333333333	17	0.0	1.0	7.942185819821476e-06	0.556426772490761	0.17033345379285453	0.5594414232290277	7.934696756967773e-06	0.5000385124213247	0.6905763968681254	0.5387324228140978	0	1.0	0.0
1768	None	None	None	None	None	0.25	1	0.36363636363636365	4	0.7857142857142857	11	0.2222222222222222	0.7857142857142857	15	11	0	0	0	0.8888888888888888	8	9	1.0666666666666667	16	0.0	1.0	-0.0572083560109072	0.6779783741912417	0.059380034793067436	0.5943855730213695	-0.0818932491540011	0.5560150734735763	0.6592136115947314	0.6107681453911	0	0.9333333333333333	0.0
2875	0.003839105812795887	0.0005135984901077511	0.0004970559754253921	0.9937484110297865	None	0.2	1	0.3333333333333333	4	0.8	12	0.20987654320987653	0.8	16	12	0	0	0	1.0	9	9	1.1333333333333333	17	0.0	1.0	-0.007948431612271073	0.6593671062247514	0.11222908715846121	0.6361253648954964	0.09995552431277498	0.5865111189303902	0.6660031309327887	0.6278195862265374	0	1.0	0.0
6146	None	None	None	None	None	0.043478260869565216	1	0.32653061224489793	16	0.5915492957746479	42	0.9012345679012346	0.28169014084507044	34	20	38	0	0	1.0	9	9	4.866666666666666	73	0.0	0.875	0.28228131007606894	0.8191278122702845	0.01688404157309	0.6575998121452178	0.09999897295136244	0.5018191701272069	0.7510915107430597	0.6733657330971433	0	1.0	0.0
1743	None	None	None	None	None	0	0	0.25	1	1.0	3	1.0	1.0	4	3	0	3	0	0.2	5	1	0.3333333333333333	5	1.0	0	-0.2349329535405628	0.6721406544429342	0.12430075678808321	0.611882886587445	0.057215103513409284	0.9999999999847755	0.9999345396830863	0.9998323972891305	1.0	1.0	0.0
1252	None	None	None	None	None	0	0	0	0	0	0	1.0	0	0	0	0	2	0	1.0	1	1	0.06666666666666667	1	0.5	0	0	0	0	0	0	0	0	0	0	0	0
2284	None	None	None	None	None	0	0	0	0	0	0	1.0	0	0	0	0	3	0	1.0	1	1	0.06666666666666667	1	0.75	0	0	0	0	0	0	0	0	0	0	0	0
3830	0.0	0.0	0.0	1.0	None	0	0	0	0	0	0	1.0	0	0	0	0	0	0	1.0	1	1	0.06666666666666667	1	0.0	0	0	0	0	0	0	0	0	0	0	0	0
7033	None	None	None	None	None	0	0	0.24242424242424243	8	0.723404255319149	34	0.6049382716049383	0.425531914893617	26	20	22	0	0	1.0	9	9	3.2666666666666666	49	0.0	0.7441860465116279	0.28746090975300337	0.6586013455142957	0.20766083135821273	0.6569273718926416	0.08979541996439765	0.514803513624003	0.6875392985307344	0.611901006254495	0	0	0.0
7435	0.00031778808399248023	3.764901705120953e-06	3.6812827792485107e-06	0.9999999627948193	None	0.2	1	0.3333333333333333	4	0.8	12	0.20987654320987653	0.8	16	12	0	0	0	1.0	9	9	1.1333333333333333	17	0.0	1.0	0.0999999551006197	0.5000010412307305	0.09800843922903119	0.5724854814818832	-0.17349702089314648	0.7613296920042001	0.7819087907928831	0.6186909211884727	0	1.0	0.0
4971	None	None	None	None	None	0	0	0.07407407407407407	4	0.9230769230769231	72	0.9876543209876543	0.038461538461538464	4	3	75	0	0	1.0	9	9	5.333333333333333	80	0.0	1.0	0.05421922991506656	0.5075701340972442	-0.09885326022334007	0.5022766781168106	0.04819054149477875	0.5782697889603435	0.6730271354000276	0.5295542045719976	0	1.0	0.0
3844	0.009266159177055904	0.0075392301410239435	0.007465693024559845	0.9945094093770904	None	0.2	1	0.3333333333333333	4	0.8	12	0.20987654320987653	0.8	16	12	0	0	0	1.0	9	9	1.1333333333333333	17	0.0	1.0	0.09998636178054139	0.5006313199487632	0.0457299088436063	0.5954843217388116	0.09999918289359988	0.5018786462562924	0.5660012018638232	0.5330122768706483	0	1.0	0.0
6290	0.0	0.0	0.0	0.9999999999999998	None	0	0	0	0	0	0	1.0	0	0	0	0	4	0	1.0	1	1	0.06666666666666667	1	1.0	0	0	0	0	0	0	0	0	0	0	0	0
3282	0.007223700808396205	0.0012596757548024875	0.0011730287933386296	0.9852090523545046	None	0.2857142857142857	2	0.47058823529411764	8	0.5652173913043478	13	0.5102040816326531	0.4782608695652174	18	11	6	0	0	1.0	7	7	1.6666666666666667	25	0.0	0.2222222222222222	0.19522443993034777	0.6730423271881236	0.3203515879093947	0.5570006440674924	0.09994644812807156	0.5005056668797209	0.7179502365785734	0.5787553535173606	0	1.0	0.0
5715	8.56922095088916e-05	3.1233365563550327e-07	-4.426917708133385e-08	0.9999973434069248	None	0.25	1	0.4	4	0.7692307692307693	10	0.23809523809523808	0.7692307692307693	14	10	0	0	0	0.7777777777777778	9	7	1.0	15	0.0	1.0	0.0999999997748306	0.5000000812735571	0.1237048599791514	0.6392508964147818	0.03336159677351406	0.5926491333034715	0.616511914625094	0.5782712609186016	0	1.0	0.0
3618	6.8977888040887e-05	7.100838188073877e-07	-6.706616246980075e-07	0.9953487709104967	None	0	0	0.17142857142857143	6	0.8	40	0.7222222222222222	0.04	5	2	46	7	0	0.8888888888888888	9	8	3.466666666666667	52	0.07526881720430108	0.9361702127659575	0.09998883510662619	0.5004705138346094	-0.09999653576089138	0.5001156904578621	0.09550218788403013	0.5601648075203863	0.7175589561129205	0.5203367545171974	1.0	1.0	0.024777202388587945
6150	0.00021748220232446658	1.753391440120033e-06	1.6749698191616736e-06	0.9999998480290265	None	0.2	1	0.3333333333333333	4	0.8	12	0.20987654320987653	0.8	16	12	0	0	0	1.0	9	9	1.1333333333333333	17	0.0	1.0	0.3045025410804047	0.6113961350995992	0.04982834914645536	0.6001234071768606	0.1387712721118724	0.9035241472615498	0.7537669511800993	0.7373146891746413	0	0.125	0.0
344	None	None	None	None	None	0.047619047619047616	1	0.25	11	0.703125	45	0.8148148148148148	0.203125	21	13	44	0	0	1.0	9	9	4.4	66	0.0	0.819672131147541	0.13683214822480577	0.7609590745762699	-0.3191104924094813	0.9999999801467421	-0.07388442545585666	0.5955900881982977	0.9292715214823604	0.9983847603311382	0	1.0	0.0
3134	0.005896328215576552	8.42129263070369e-05	3.39470838206808e-05	0.9959006357169866	None	0	0	0.25	1	1.0	4	0.6	0.25	1	1	4	9	0	0.4	2	5	0.4	6	0.75	0	0.21974092229595174	0.5	-0.03857655296604055	0.5	0.06929079873801064	0.5	0.7425648113475372	0.5	0.0	0	0.0
828	None	None	None	None	None	0.0625	1	0.23529411764705882	8	0.7708333333333334	37	0.6172839506172839	0.6041666666666666	37	29	12	1	0	1.0	9	9	3.3333333333333335	50	0.05	0.7804878048780488	0.13631565887119343	1.0	0.03064676780078739	0.6532509587646006	-0.007596713294095924	0.6708199353817144	0.9848870529074258	0.9999999999999765	0.972972972972973	0.972972972972973	0.0
2254	None	None	None	None	None	1.0	1	1.0	4	0.0	0	0.5555555555555556	0	4	0	0	0	0	1.0	3	3	0.3333333333333333	5	0.0	1.0	0	0	0	0	0	0	0	0	0	0	0
5548	0.0032345142397554056	0.002804993939995511	0.0027877629068743266	0.9980882864464997	None	0.2	1	0.3333333333333333	4	0.8	12	0.20987654320987653	0.8	16	12	0	0	0	1.0	9	9	1.1333333333333333	17	0.0	1.0	0.09999853399043086	0.5000483261043918	-0.06317849644783398	0.5360186211210121	-0.06735368296826592	0.6604427512246637	0.6917693394297728	0.5670753658005669	0	1.0	0.0
6433	0.013527722940689936	0.010211710052298505	-0.010159270815927513	0.9841535269735631	None	0.25	1	0.36363636363636365	4	0.7857142857142857	11	0.2222222222222222	0.7857142857142857	15	11	0	0	0	0.8888888888888888	8	9	1.0666666666666667	16	0.0	1.0	0.09999999334303662	0.500000910963287	0.019376434885899442	0.6339426203942086	0.4990542887340741	0.9999703656996003	0.9950166466490978	0.9748781248500615	0	0.6	0.0
1159	None	None	None	None	None	0	0	1.0	1	0	0	1.0	0	1	0	0	3	0	0.5	2	1	0.13333333333333333	2	1.0	0	0	0	0	0	0	0	0	0	0	0	0
4521	0.0	0.0	0.0	0.9999999999999998	None	0	0	0	0	0	0	1.0	0	0	0	0	4	0	1.0	1	1	0.06666666666666667	1	1.0	0	0	0	0	0	0	0	0	0	0	0	0
1983	None	None	None	None	None	0	0	0	0	0	0	1.0	0	0	0	0	3	0	1.0	1	1	0.06666666666666667	1	0.75	0	0	0	0	0	0	0	0	0	0	0	0
3805	0.005244016796244872	0.0003449383154655704	0.00018258924283766627	0.994021214481232	None	0.2	1	0.3333333333333333	4	0.8	12	0.20987654320987653	0.8	16	12	0	0	0	1.0	9	9	1.1333333333333333	17	0.0	1.0	0.06140672454803757	0.6477007080927256	0.08274419509764193	0.5813804634592824	0.2738908864863487	0.7255825216434957	0.7500207780277671	0.6539780531129255	0	0.5625	0.0
1917	None	None	None	None	None	0.058823529411764705	1	0.3333333333333333	12	0.5882352941176471	30	0.654320987654321	0.17647058823529413	19	9	33	0	0	1.0	9	9	3.533333333333333	53	0.0	0.8260869565217391	-0.09977367730461742	0.5029832883216712	-0.06731115886746866	0.9254645761003226	0.16542887260204658	0.7034345468704206	0.7604879182017031	0.756125541746835	0	1.0	0.0
2686	0.009899089481564942	2.756770976150711e-05	1.87481767767602e-05	0.995628823588896	None	0	0	0.16	4	0.8857142857142857	31	0.4567901234567901	0.2	9	7	27	9	0	1.0	9	9	2.466666666666667	37	0.16071428571428573	0.8571428571428571	0.04103638173453399	0.554764635869656	0.09999991881881579	0.5000010200503225	0.06630770556673439	0.5583659925193816	0.5626301425983206	0.537800909957161	1.0	1.0	0.0
4953	0.0004347658142385585	4.387922319712288e-06	-4.367461099989567e-06	0.9999998234119033	None	0.2	1	0.3333333333333333	4	0.8	12	0.20987654320987653	0.8	16	12	0	0	0	1.0	9	9	1.1333333333333333	17	0.0	1.0	1.2711141204093494e-24	0.5000000000000051	0.028562250173797717	0.674407569738571	-0.08691953130479882	0.6875898165298239	0.6132979394295397	0.6237950743531956	0	0.5	0.0
6303	0.014295559170752157	0.013545636265328467	0.013297796236951522	0.9889561813690741	None	0.2	1	0.3333333333333333	4	0.8	12	0.20987654320987653	0.8	16	12	0	0	0	1.0	9	9	1.1333333333333333	17	0.0	1.0	0.09999995150828808	0.500004011312642	0.056511883858899034	0.59676786069899	0.13088018490915065	0.6420726227327146	0.5826567085749754	0.5806561934456772	0	0.5625	0.0
315	None	None	None	None	None	0	0	0	0	0	0	1.0	0	0	0	0	2	0	1.0	1	1	0.06666666666666667	1	0.5	0	0	0	0	0	0	0	0	0	0	0	0
3696	0.008262872579617404	0.0005714326818673898	-0.0003495863710366946	0.9969500090692355	None	0.2	1	0.3333333333333333	4	0.8	12	0.20987654320987653	0.8	16	12	0	0	0	1.0	9	9	1.1333333333333333	17	0.0	1.0	0.07688535584352585	0.5969067099897735	0.09836858234023142	0.5491655460282248	-0.11851124412926342	0.5449806096776147	0.7283886775577725	0.563841524628579	0	0.875	0.0
1411	None	None	None	None	None	0	0	0.09090909090909091	4	0.9047619047619048	57	0.8024691358024691	0	0	0	64	0	0	1.0	9	9	4.333333333333333	65	0.0	0.847457627118644	0	0	0	0	0	0	0	0	0	0	0
2128	None	None	None	None	None	0.09523809523809523	2	0.38636363636363635	17	0.5238095238095238	33	0.8024691358024691	0.36507936507936506	39	23	25	0	0	1.0	9	9	4.333333333333333	65	0.0	0.8214285714285714	-0.047924773753284036	0.6533741311054837	0.047474721231417175	0.5070151799402259	0.035468351768583345	0.5956694651869131	0.6038103405461802	0.5865706697129719	0	1.0	0.0
3470	1.4956633453732695e-06	3.199063917915416e-08	1.5608377607458044e-08	0.9999894406848414	None	0	0	0	0	0	0	1.0	0	0	0	0	0	0	1.0	1	1	0.06666666666666667	1	0.0	0	0	0	0	0	0	0	0	0	0	0	0
6861	0.014507792073771984	0.01329469031855361	0.013045154365670929	0.9888483650054325	None	0.2	1	0.3333333333333333	4	0.8	12	0.20987654320987653	0.8	16	12	0	0	0	1.0	9	9	1.1333333333333333	17	0.0	1.0	0.09999995150828808	0.500004011312642	0.056511883858899034	0.59676786069899	0.13088018490915065	0.6420726227327146	0.5826567085749754	0.5806561934456772	0	0.5625	0.0
1800	None	None	None	None	None	0	0	0.2222222222222222	8	0.75	39	0.6666666666666666	0.15384615384615385	11	8	42	0	0	1.0	9	9	3.6	54	0.0	0.56	0.00013927216441054455	0.502072828850891	2.2515061132456082e-05	0.5009240128688507	0	0.5	0.5002095645150679	0.5009989502197375	0	1.0	0.0
6910	0.0	0.0	0.0	1.0	None	0	0	0	0	0	0	1.0	0	0	0	0	0	0	1.0	1	1	0.06666666666666667	1	0.0	0	0	0	0	0	0	0	0	0	0	0	0
1616	None	None	None	None	None	0	0	0.018518518518518517	1	1.0	79	1.0	0	0	0	80	0	0	1.0	9	9	5.4	81	0.0	1.0	0	0	0	0	0	0	0	0	0	0	0
7312	0.008308565349974635	0.0018347111207115882	-0.0015217665358918185	0.9862651396877863	None	0.2	1	0.3333333333333333	4	0.8	12	0.20987654320987653	0.8	16	12	0	0	0	1.0	9	9	1.1333333333333333	17	0.0	1.0	0.0999950774450618	0.5004155003126206	-0.020428800225616505	0.6687950777484287	-0.21538300778726152	0.8137966724353969	0.7937119527966274	0.6740201807175201	0	1.0	0.0
1767	None	None	None	None	None	0.2857142857142857	2	0.35294117647058826	6	0.6956521739130435	16	0.5555555555555556	0.6956521739130435	22	16	2	0	0	0.5555555555555556	5	9	1.6666666666666667	25	0.0	0.8	0.09016423822038634	0.5570976447674175	-0.026252833574381705	0.5202149056728371	0.24327216387756864	0.6816417483068777	0.750072203862884	0.588364226079264	0	1.0	0.0
7420	0.000353014307980188	8.838780501355354e-05	7.335596075293358e-05	0.9997073821417832	None	0.2	1	0.3333333333333333	4	0.8	12	0.20987654320987653	0.8	16	12	0	0	0	1.0	9	9	1.1333333333333333	17	0.0	1.0	0.03304575172322998	0.5224425648469048	0.09997060084996956	0.5047401623709892	0.057107135870957094	0.5074869819306548	0.5688483104047931	0.5115597732387145	0	1.0	0.0
5244	0.011178500042879463	0.010952305474619064	0.010524313803851866	0.9879335181538867	None	0.2	1	0.3333333333333333	4	0.8	12	0.20987654320987653	0.8	16	12	0	0	0	1.0	9	9	1.1333333333333333	17	0.0	1.0	0.09999873858131847	0.5002138352024171	-0.03841849239487869	0.6468847643559794	0.09999520679428502	0.5174751610896277	0.6575691597472562	0.5561091929091088	0	1.0	0.0
4988	None	None	None	None	None	0	0	0.26666666666666666	8	0.7209302325581395	31	0.5555555555555556	0.3953488372093023	24	17	20	0	0	1.0	9	9	3.0	45	0.0	0.6666666666666666	0.06761129208783596	0.6383710858391277	0.052843818142484136	0.6068071551195406	0.09023326723994436	0.5131219379660954	0.5612413657883183	0.5869983951758255	0	1.0	0.0
2835	None	None	None	None	None	0.07142857142857142	1	0.3870967741935484	12	0.5681818181818182	25	0.5679012345679012	0.3409090909090909	23	15	22	0	0	1.0	9	9	3.066666666666667	46	0.0	0.918918918918919	0.09984046315897624	0.5414911219456888	0.018601621755746922	0.5462821800322843	-0.0769380042432346	0.5384095197320459	0.6726608323259187	0.54206273063322	0	1.0	0.0
5651	0.013302221144235451	0.012219620023308174	0.012210941915359194	0.9885071799533756	None	0.2	1	0.3333333333333333	4	0.8	12	0.20987654320987653	0.8	16	12	0	0	0	1.0	9	9	1.1333333333333333	17	0.0	1.0	0.09983833698111398	0.5026473944827975	0.3117917323751944	0.5903924921356037	0.09996535746434822	0.5571925489676951	0.7334657323596179	0.5503251594043364	0	1.0	0.0
5037	0.001537398003299605	1.275172717002006e-05	1.2750915429978748e-05	0.9999767695505593	None	0	0	0.14	7	0.8333333333333334	60	0.9135802469135802	0.013888888888888888	3	1	70	5	0	1.0	9	9	4.933333333333334	74	0.035211267605633804	0.9846153846153847	0.019850829846815465	0.513790909058547	0.004628279413332917	0.5908914069891945	0.0977614060347661	0.5419439536721449	0.6005879765942218	0.5490913617990162	1.0	1.0	0.0
2836	2.1135371574594245e-07	1.1298195894594978e-07	-1.1292321404391636e-07	0.999987747356203	None	0.2857142857142857	2	0.35294117647058826	6	0.7391304347826086	17	0.30864197530864196	0.7391304347826086	23	17	1	0	0	1.0	9	9	1.6666666666666667	25	0.0	1.0	-0.010967872549789145	0.6781483219315477	0.027836564703536425	0.634258890645443	4.4135292987228734e-05	0.5038403391415199	0.6065693417942255	0.6075573398378384	0	1.0	0.0
5433	3.2388717047064346e-05	8.790795757074614e-07	-8.708838575250183e-07	0.9998092699745948	None	0	0	0.5	3	0.6666666666666666	4	0.4	0.6666666666666666	7	4	0	1	0	0.8	4	5	0.5333333333333333	8	1.0	0.6666666666666666	0.029958805694863606	0.5078777421788012	0.32456625848415926	0.5471420693447493	0.036524282654579895	0.5012048706165237	0.7971242000867539	0.51877975355806	1.0	1.0	0.0
4294	0.00039748550646911745	2.293968256191627e-06	2.541079825635282e-07	0.9999999717742227	None	0.2	1	0.3333333333333333	4	0.8	12	0.20987654320987653	0.8	16	12	0	0	0	1.0	9	9	1.1333333333333333	17	0.0	1.0	0.09663520573962756	0.5479980560922334	0.1551193954242534	0.6732997846456567	0.09997200785088808	0.5514363826832117	0.5691467138687518	0.5924419796817965	0	1.0	0.0
2251	None	None	None	None	None	0	0	0	0	0	0	1.0	0	0	0	0	4	0	1.0	1	1	0.06666666666666667	1	1.0	0	0	0	0	0	0	0	0	0	0	0	0
5324	None	None	None	None	None	0	0	0.037037037037037035	2	0.9746835443037974	77	1.0	0.05063291139240506	5	4	75	0	0	1.0	9	9	5.4	81	0.0	1.0	1.0177380657001539e-14	0.500000000012198	-0.07919231151494009	0.538941131994369	0.017953630006265358	0.5633236579621955	0.6039728449430838	0.5341751870773347	0	0	0.0
4565	0.002029146075726128	0.0002508661435617582	0.00025085550181741094	0.9972591328292624	None	0.2	1	0.3333333333333333	4	0.8	12	0.20987654320987653	0.8	16	12	0	0	0	1.0	9	9	1.1333333333333333	17	0.0	1.0	0.09999977850332113	0.5000151283525369	6.979897356784721e-05	0.5602000251868545	0.02119881347971387	0.5733671914933701	0.6059251863232126	0.5446835572998162	0	0.25	0.0
2559	None	None	None	None	None	0.2222222222222222	2	0.5	10	0.48148148148148145	13	0.5370370370370371	0.4444444444444444	19	12	9	0	0	0.6666666666666666	9	6	1.9333333333333333	29	0.0	0.6153846153846154	0.042773810670343346	0.5900428029842513	0.003492807388385929	0.5245451723524717	0.04168753226017555	0.6756073043089881	0.6002495562868423	0.598372011662224	0	0.7894736842105263	0.0
3997	0.003646229480082941	0.0015637187507993842	-0.0015374495977812002	0.9958435405309406	None	0.2	1	0.3333333333333333	4	0.8	12	0.20987654320987653	0.8	16	12	0	0	0	1.0	9	9	1.1333333333333333	17	0.0	1.0	0.09539503058640406	0.5379265394237829	0.033754781808081176	0.6009037661329111	0.08500735057317216	0.6546667335447875	0.5833516974809665	0.5987554684771014	0	1.0	0.0
4357	0.0	0.0	0.0	0.9999999999999998	None	0	0	0	0	0	0	1.0	0	0	0	0	4	0	1.0	1	1	0.06666666666666667	1	1.0	0	0	0	0	0	0	0	0	0	0	0	0
6498	0.00019750075216564802	2.875104336871764e-06	2.4689050712259694e-06	0.9999999415691845	None	0.2	1	0.3333333333333333	4	0.8	12	0.20987654320987653	0.8	16	12	0	0	0	1.0	9	9	1.1333333333333333	17	0.0	1.0	0.19334158459739453	0.6445066111192745	0.0015029170345982183	0.6352462264120141	0.09999023846650038	0.5024647843482772	0.7042212019389745	0.5954501238082096	0	0.5	0.0
4454	0.0037865043075877335	0.0017508130834656497	0.000882993441219146	0.9962095729833269	None	0.2	1	0.3333333333333333	4	0.8	12	0.20987654320987653	0.8	16	12	0	0	0	1.0	9	9	1.1333333333333333	17	0.0	1.0	0.09999982672776767	0.5000260656134655	0.024286606525301492	0.5629146896608709	0.09997990930461584	0.5075580596114191	0.5882919323976314	0.5235940057577178	0	0.875	0.0
3059	0.00844471941928454	0.0004819273849212238	0.00014941263907232953	0.9879727916084555	None	0.2	1	0.3333333333333333	4	0.8	12	0.20987654320987653	0.8	16	12	0	0	0	1.0	9	9	1.1333333333333333	17	0.0	1.0	-0.12228792278365837	1.0	-0.09993519429602962	0.5037598273165127	-0.11441600104660339	0.9365177390737867	0.7583269240588428	0.999999846467619	0	1.0	0.0
3649	0.008715025788719709	0.002328188864780149	0.0007641987659907207	0.9974197299571614	None	0.2	1	0.3333333333333333	4	0.8	12	0.20987654320987653	0.8	16	12	0	0	0	1.0	9	9	1.1333333333333333	17	0.0	1.0	0.07793090540964184	0.5956001317447281	0.09304877383152502	0.6598490930103106	-0.06485124484403963	0.6315514900241569	0.6652852087701568	0.629379368174621	0	1.0	0.0
6184	1.8774108846543231e-06	4.766944122950205e-09	2.686430240800717e-09	0.9999999999000756	None	0.2	1	0.3333333333333333	4	0.8	12	0.20987654320987653	0.8	16	12	0	0	0	1.0	9	9	1.1333333333333333	17	0.0	1.0	0.09999974422044727	0.5000075922484785	0.05143562226206446	0.5755022214254841	0.00042905674354462304	0.501980520309342	0.6029626024354989	0.5260005928911708	0	0.375	0.0
4151	0.008992418143804063	0.007318918521834066	0.007251739500879942	0.9942624640092601	None	0.2	1	0.3333333333333333	4	0.8	12	0.20987654320987653	0.8	16	12	0	0	0	1.0	9	9	1.1333333333333333	17	0.0	1.0	0.09998636178054139	0.5006313199487632	0.0457299088436063	0.5954843217388116	0.09999918289359988	0.5018786462562924	0.5660012018638232	0.5330122768706483	0	1.0	0.0
426	None	None	None	None	None	0	0	0	0	0	0	1.0	0	0	0	0	4	0	1.0	1	1	0.06666666666666667	1	1.0	0	0	0	0	0	0	0	0	0	0	0	0
777	None	None	None	None	None	0.2	1	0.3333333333333333	4	0.8	12	0.20987654320987653	0.8	16	12	0	0	0	1.0	9	9	1.1333333333333333	17	0.0	1.0	0.09999802253251386	0.500010972799038	0.0014563604622291075	0.5753362528019053	1.707738619954384e-05	0.5008787815649559	0.6150358037042551	0.5255789841296511	0	0.3125	0.0
2506	None	None	None	None	None	0.3333333333333333	2	0.5	7	0.5789473684210527	11	0.375	0.5789473684210527	18	11	2	0	0	0.875	7	8	1.4	21	0.0	0.7142857142857143	0.09997311854215732	0.5039872779769685	0.04648874431096062	0.6730999176517556	0.012611919070981184	0.674488166602558	0.6670442773610167	0.6198507210650301	0	0.9444444444444444	0.0
5842	0.004092338068344638	0.0011508137978226709	-0.0011423832775509866	0.9960967239428283	None	0.2	1	0.3333333333333333	4	0.8	12	0.20987654320987653	0.8	16	12	0	0	0	1.0	9	9	1.1333333333333333	17	0.0	1.0	-0.04594778246703912	0.6699295683211386	0.11169539055837133	0.6658145974614309	-0.11624889314274982	0.9997034882192283	0.7514118161610721	0.9598223095823978	0	0.8125	0.0
5179	3.419043698381251e-08	3.262288216913397e-08	3.2597698833604975e-08	0.9999955199636872	None	0.5	1	1.0	6	0.0	0	1.0	0	6	0	2	2	0	1.0	3	3	0.6	9	1.0	1.0	0	0	0	0	0	0	0	0	0	0	0
3063	0.001449584748428346	2.9887954999458125e-05	2.5207628372735404e-05	0.9954416634896831	None	0.2	1	0.3333333333333333	4	0.8	12	0.20987654320987653	0.8	16	12	0	0	0	1.0	9	9	1.1333333333333333	17	0.0	1.0	0.00857281353545965	0.5928874291667825	0.09809280239942866	0.5090142339355148	0.03848592964325864	0.533914088614813	0.5916941753076763	0.5455269373639507	0	1.0	0.0
2197	None	None	None	None	None	0	0	0.047619047619047616	2	0.9672131147540983	59	1.0	0	1	0	61	0	0	0.7777777777777778	9	7	4.2	63	0.0	1.0	0	0	0	0	0	0	0	0	0	0	0
4314	0.0028439937603640555	0.0022140740522767835	-0.00014344930201981126	0.9980568526938185	None	0.2	1	0.3333333333333333	4	0.8	12	0.20987654320987653	0.8	16	12	0	0	0	1.0	9	9	1.1333333333333333	17	0.0	1.0	0.09998680236731058	0.5001825827626052	0.18344630025139047	0.6012139667977406	-0.07282638123007025	0.6364714566055952	0.7411406546937643	0.5802450242445528	0	0.1875	0.0
3729	0.005852258835340615	0.0007361338597530117	0.0007262218683372623	0.986490781041308	None	0.2	1	0.3333333333333333	4	0.8	12	0.20987654320987653	0.8	16	12	0	0	0	1.0	9	9	1.1333333333333333	17	0.0	1.0	0.1410273850087425	0.9941820551460869	0.0018552635314264068	0.576003693295097	0.09764959840567242	0.6606150639057824	0.7139825117955504	0.8847090240554072	0	0.4375	0.0
6438	0.013949948902902255	0.013122910627687062	0.012870803597268393	0.9888844986302481	None	0.2	1	0.3333333333333333	4	0.8	12	0.20987654320987653	0.8	16	12	0	0	0	1.0	9	9	1.1333333333333333	17	0.0	1.0	0.09999995150828808	0.500004011312642	0.056511883858899034	0.59676786069899	0.13088018490915065	0.6420726227327146	0.5826567085749754	0.5806561934456772	0	0.5625	0.0
3144	0.0	0.0	0.0	1.0	None	0	0	0	0	0	0	1.0	0	0	0	0	0	0	1.0	1	1	0.06666666666666667	1	0.0	0	0	0	0	0	0	0	0	0	0	0	0
1078	None	None	None	None	None	0	0	0.3333333333333333	2	0.8333333333333334	5	0.5714285714285714	0	0	0	7	6	0	0.2857142857142857	7	2	0.5333333333333333	8	0.3333333333333333	0.5714285714285714	0	0	0	0	0	0	0	0	0	0	0
5961	0.0	0.0	0.0	0.9999999999999998	None	0	0	0	0	0	0	1.0	0	0	0	0	4	0	1.0	1	1	0.06666666666666667	1	1.0	0	0	0	0	0	0	0	0	0	0	0	0
3328	0.009345949706786325	0.008257432183339915	0.008207504396721892	0.9909810197518997	None	0.2	1	0.3333333333333333	4	0.8	12	0.20987654320987653	0.8	16	12	0	0	0	1.0	9	9	1.1333333333333333	17	0.0	1.0	0.09961153007393783	0.5192271293263989	0.04147139778925743	0.5766107980872287	0.09865752080119546	0.6535121549249499	0.5911104707992213	0.5842176892087539	0	1.0	0.0
2720	2.268408588412609e-08	2.1271945089768114e-08	2.124463138823049e-08	0.9999972088790805	None	0.25	1	0.4	4	0.7692307692307693	10	0.23809523809523808	0.7692307692307693	14	10	0	0	0	0.7777777777777778	9	7	1.0	15	0.0	1.0	-0.08724807782596718	0.5207344864975911	0.11215339061699751	0.5870509957140114	0	0.5	0.6948636583999326	0.5361678124951541	0	1.0	0.0
2091	None	None	None	None	None	0	0	0	0	0	0	1.0	0	0	0	0	0	0	1.0	1	1	0.06666666666666667	1	0.0	0	0	0	0	0	0	0	0	0	0	0	0
6554	0.0033517614797355334	0.0006370324924304979	-0.00030303638056959387	0.9996153010496067	None	0.047619047619047616	1	0.3181818181818182	14	0.6031746031746031	38	0.8024691358024691	0.4444444444444444	41	28	23	0	0	1.0	9	9	4.333333333333333	65	0.0	1.0	0.09922247216021648	0.5123933773888508	0.21916546813413146	0.6733691050484012	0.05755075995858332	0.5122567381582164	0.6639256852438276	0.5680814470897713	0	0.1951219512195122	0.0
2960	0.010456126466294582	0.00026645389368383445	0.00013454761569989986	0.9825528733329223	None	0.25	1	0.4	4	0.75	9	0.25925925925925924	0.75	13	9	0	0	0	0.6666666666666666	9	6	0.9333333333333333	14	0.0	1.0	0.18748086036774364	0.6550992988198641	9.766604626068532e-14	0.5000002586728016	0.09947664631670934	0.6270402461952163	0.6912341796999021	0.5955660444599851	0	1.0	0.0
3982	0.004169211094523031	0.0007906447096380651	0.0005255846011144723	0.9942162588020036	None	0.2	1	0.3333333333333333	4	0.8	12	0.20987654320987653	0.8	16	12	0	0	0	1.0	9	9	1.1333333333333333	17	0.0	1.0	0.09384925152582663	0.5838639840206958	0.03248077923795126	0.6494530138870613	0.09994749413380614	0.5501444062389333	0.5797213025882544	0.5952026260680471	0	1.0	0.0
840	None	None	None	None	None	0	0	0.3333333333333333	2	0.6666666666666666	4	0.4	0.6666666666666666	6	4	1	0	0	0.8	4	5	0.5333333333333333	8	0.0	0	0.07635415798366209	0.5703283777763751	0.011887382587497268	0.5184269135190653	1.4823626359680834e-13	0.5000000000093908	0.5830924295666843	0.5297093038105116	0	1.0	0.0
5107	None	None	None	None	None	0	0	0.3888888888888889	7	0.5833333333333334	14	0.8666666666666667	0.16666666666666666	10	4	15	0	0	0.8333333333333334	5	6	1.7333333333333334	26	0.0	0.09523809523809523	0.07424502193722793	0.5318016689803795	0.09995358656551107	0.5035547361434329	0.09999999671424506	0.5000003561826647	0.5301905921874914	0.5117977461193924	0	1.0	0.0
7190	0.0	0.0	0.0	1.0	None	0	0	0	0	0	0	1.0	0	0	0	0	0	0	1.0	1	1	0.06666666666666667	1	0.0	0	0	0	0	0	0	0	0	0	0	0	0
6148	0.005616800817630266	0.0050255110678193065	-0.005021730846318735	0.9970897157992178	None	0.2	1	0.3333333333333333	4	0.8	12	0.20987654320987653	0.8	16	12	0	0	0	1.0	9	9	1.1333333333333333	17	0.0	1.0	0.0999999953065357	0.5000074147234645	0.07808601915884698	0.5759747717967748	0.1386672737834713	0.8349194590947402	0.5913008092287909	0.6552959590124673	0	0.3125	0.0
3910	0.00882875311708965	0.007532594301815619	0.0074706228081308146	0.9942872363233053	None	0.2	1	0.3333333333333333	4	0.8	12	0.20987654320987653	0.8	16	12	0	0	0	1.0	9	9	1.1333333333333333	17	0.0	1.0	0.09998636178054139	0.5006313199487632	0.0457299088436063	0.5954843217388116	0.09999918289359988	0.5018786462562924	0.5660012018638232	0.5330122768706483	0	1.0	0.0
780	None	None	None	None	None	0	0	0.3333333333333333	1	1.0	2	1.0	1.0	3	2	0	3	0	0.25	4	1	0.26666666666666666	4	1.0	0	0.15836760274204958	0.5130158072291812	0.4118142420592953	0.5162999730740097	0.09254004022619565	0.5449292626583991	0.8058784792788577	0.5247714626918639	1.0	1.0	0.0
3980	2.1435306927462714e-08	1.7587034087810703e-08	1.7576553763012707e-08	0.9999967461986982	None	0	0	0.75	3	0.5	2	0.5	0	0	0	5	0	0	0.75	3	4	0.4	6	0.0	1.0	0	0	0	0	0	0	0	0	0	0	0
1753	None	None	None	None	None	0.2	1	0.3333333333333333	4	0.8	12	0.20987654320987653	0.8	16	12	0	0	0	1.0	9	9	1.1333333333333333	17	0.0	1.0	0.0997957765114387	0.5009038771859285	0.10231845607039654	0.999997334207476	0.019657069372297404	0.5681886059847674	0.8270279722747557	0.9875195002835919	0	1.0	0.0
1779	None	None	None	None	None	0.2	1	0.3333333333333333	4	0.8	12	0.20987654320987653	0.8	16	12	0	0	0	1.0	9	9	1.1333333333333333	17	0.0	1.0	0.08203721356906711	0.6019158514197588	8.899891085882506e-05	0.5615048974486335	0.011308662609312212	0.6770259931885713	0.6052402870544868	0.6146627074403525	0	1.0	0.0
2063	None	None	None	None	None	0	0	1.0	2	0.0	0	0.75	0	2	0	0	0	0	1.0	2	2	0.2	3	0.0	0	0	0	0	0	0	0	0	0	0	0	0
3098	0.0006264865629564876	0.00021853402502897915	8.428535556668296e-05	0.9992324286546725	None	0.2	1	0.3333333333333333	4	0.8	12	0.20987654320987653	0.8	16	12	0	0	0	1.0	9	9	1.1333333333333333	17	0.0	1.0	0.010906211357232281	0.580051593335331	0.095983458424827	0.6347990387182737	0.05136491900246014	0.5904641855808292	0.5790640580603656	0.6020250925351837	0	1.0	0.0
916	None	None	None	None	None	0	0	0	0	0	0	1.0	0	0	0	0	0	0	1.0	1	1	0.06666666666666667	1	0.0	0	0	0	0	0	0	0	0	0	0	0	0
3437	0.00011522404203440853	2.315064103312438e-06	-1.5434041019127221e-06	0.9999996106171064	None	0.2	1	0.3333333333333333	4	0.8	12	0.20987654320987653	0.8	16	12	0	0	0	1.0	9	9	1.1333333333333333	17	0.0	1.0	0.19142917591981462	1.0	0.07048298961663678	0.6696330867684404	0.09998598270892514	0.5014102600653149	0.7091412326674754	0.9999999999922689	0	1.0	0.0
4634	0.004740274487218144	0.0009863318453040217	0.0008323591015397065	0.9987489422398089	None	0.3333333333333333	1	0.5	4	0.7	7	0.3333333333333333	0.7	11	7	0	0	0	0.4444444444444444	9	4	0.8	12	0.0	1.0	1.7199537946999666e-06	0.5000586038100889	-0.09989222971847961	0.5017386008259818	0.13118902932969395	0.5312951235958411	0.7203632881995932	0.511042636821327	0	0.45454545454545453	0.0
3760	0.004600276946631647	0.0037985946455074914	0.0036536352711031665	0.9968828442659307	None	0.2	1	0.3333333333333333	4	0.8	12	0.20987654320987653	0.8	16	12	0	0	0	1.0	9	9	1.1333333333333333	17	0.0	1.0	0.09996274967633371	0.5007885335514145	0.03903292474062594	0.6034849458871504	0.09999921538747794	0.5066445709914613	0.5712403181815223	0.5374083889623202	0	1.0	0.0
3411	4.820131807364727e-08	4.113593383006446e-08	-2.423793639705482e-08	0.9999899651714573	None	0	0	0.2	3	0.8	16	0.6111111111111112	0	0	0	21	0	0	1.0	6	6	1.4666666666666666	22	0.0	0.625	0	0	0	0	0	0	0	0	0	0	0
3022	0.00011507764364957875	7.45833295406594e-07	7.195098705609291e-07	0.999997184292138	None	0.25	1	0.4	4	0.7692307692307693	10	0.23809523809523808	0.7692307692307693	14	10	0	0	0	0.7777777777777778	7	9	1.0	15	0.0	1.0	0.0183065686816193	0.6588004284633987	0.09239084741577253	0.5204589251410602	0.030105579638827797	0.5296621345239189	0.5945178528029808	0.5710674160451885	0	1.0	0.0
2857	0.0019253791666066953	0.00014450080097113646	0.00014434734087679938	0.995942731629116	None	0	0	0.25	1	1.0	3	1.0	1.0	4	3	0	0	0	0.2	1	5	0.3333333333333333	5	0.0	0	0.07108129015450947	0.602694836832902	5.3862113661912375e-05	0.5000695500354109	-0.1082547046996117	0.5648146644202697	0.6765903688038285	0.5562368936327918	0	1.0	0.0
687	None	None	None	None	None	0	0	0.20588235294117646	7	0.7708333333333334	37	0.6944444444444444	0.10416666666666667	9	5	40	1	0	0.8888888888888888	8	9	3.3333333333333335	50	0.0125	0.9047619047619048	0.00087954977801334	0.6018782639013137	0.09956601647745074	0.5013753207839162	-0.07937916447081177	0.5379077697747648	0.6761753817579768	0.5474171852846331	0.7777777777777778	0.8888888888888888	0.0
472	None	None	None	None	None	0.14285714285714285	1	0.4375	7	0.47619047619047616	10	0.4791666666666667	0.2857142857142857	11	6	11	2	0	0.75	6	8	1.5333333333333334	23	0.09523809523809523	0.2222222222222222	0.0003193421814241812	0.5004091538072173	0.029916543280160045	0.6902971677905094	-0.06960921322964496	0.5418540831744881	0.6134778831337236	0.5802138987745983	1.0	1.0	0.0
452	None	None	None	None	None	0	0	0.18181818181818182	2	0.9285714285714286	13	0.8888888888888888	0.7857142857142857	13	11	2	3	0	0.2222222222222222	9	2	1.0666666666666667	16	0.5	0.8571428571428571	5.221554010335239e-07	0.5000017713119751	3.0717048944575556e-13	0.5000000001729089	5.701419293433797e-06	0.5002632920941472	0.5000067117904113	0.5000883545335362	1.0	1.0	0.0
2126	None	None	None	None	None	0	0	0.5	2	0.6666666666666666	2	0.5555555555555556	0.6666666666666666	4	2	0	2	0	1.0	3	3	0.3333333333333333	5	1.0	0	-0.1227028254793389	0.5609952721558934	0.1304635070322033	0.5326240725611888	0.0999704879692642	0.5000247121579667	0.7572772722245356	0.5312909780932626	1.0	1.0	0.0
2623	0.00706255950811728	0.0005147152052555979	0.00033336971219188075	0.9971148716114083	None	0.16666666666666666	1	0.5	7	0.4444444444444444	8	0.47619047619047616	0.2777777777777778	10	5	9	8	0	0.8571428571428571	7	6	1.3333333333333333	20	0.47058823529411764	0.42857142857142855	0.0999925938197817	0.5005428573606585	1.0486692934617652e-06	0.5015676073484614	0.09999798632996151	0.5001953222508383	0.6156966918315325	0.5007685968344533	1.0	1.0	0.0
5821	0.0023073931896714496	0.0008375130772226354	-0.0008246941816376081	0.9990809015056705	None	0	0	0.375	3	0.8	8	0.3333333333333333	0.8	11	8	0	1	0	0.4444444444444444	9	4	0.8	12	1.0	1.0	0.0979823968387876	0.5428701068143947	0.063577734072184	0.589985529238046	0.060347246448029315	0.5420608445915748	0.5756044683691954	0.5584359040362499	0.6363636363636364	0.45454545454545453	0.0
3920	2.3509179218431146e-05	3.5872123513530253e-06	1.1800532929532165e-08	0.9950603001083382	None	0.16666666666666666	1	0.3333333333333333	5	0.7	14	0.7333333333333333	0	2	0	19	0	0	0.8333333333333334	6	5	1.4666666666666666	22	0.0	0.5	0	0	0	0	0	0	0	0	0	0	0
4892	0.0007551915868084359	9.198407686152733e-05	-9.017006505637825e-05	0.9984787406847003	None	0.2	1	0.3333333333333333	4	0.8	12	0.20987654320987653	0.8	16	12	0	0	0	1.0	9	9	1.1333333333333333	17	0.0	1.0	-0.07897510910594346	0.6684738960383363	0.1159240428600837	0.6082887576772077	0.0434242730849006	0.5718048484713547	0.645145197366925	0.6170104098805408	0	0	0.0
4501	0.000629454283981288	2.5705276833398224e-06	2.2596465449062484e-06	0.9999998949726796	None	0.2	1	0.3333333333333333	4	0.8	12	0.20987654320987653	0.8	16	12	0	0	0	1.0	9	9	1.1333333333333333	17	0.0	1.0	4.177709284715595e-21	0.5000000000013118	0.003202428184943319	0.5770065563957184	0.47777325898076806	0.5970652399891138	0.9028882395378721	0.5583782593175657	0	1.0	0.0
1439	None	None	None	None	None	0	0	0.3333333333333333	9	0.5789473684210527	22	0.6349206349206349	0.2894736842105263	15	11	24	10	0	0.7777777777777778	9	7	2.6666666666666665	40	0.20833333333333334	0.7878787878787878	0.03261481525221315	0.504568810872052	0.09497479720897109	0.5214728606940106	-0.008429051636101418	0.6520187800075578	0.601476478316156	0.5607110475174707	1.0	1.0	0.18114669902121433
4351	4.76930760619969e-06	3.0037221078678145e-08	-2.990863141950938e-08	0.9999990884537995	None	0	0	1.0	1	0	0	1.0	0	1	0	0	1	0	0.5	2	1	0.13333333333333333	2	0.3333333333333333	0	0	0	0	0	0	0	0	0	0	0	0
2593	7.662531143458819e-06	1.0560842611530945e-08	-1.0508565481346318e-08	0.9999994322779446	None	0	0	1.0	3	0.0	0	0.6666666666666666	0	3	0	0	0	0	0.6666666666666666	3	2	0.26666666666666666	4	0.0	1.0	0	0	0	0	0	0	0	0	0	0	0
3571	0.006913330231168861	0.001873580603197837	0.001669173454192909	0.9722536191411463	None	0.2	1	0.3333333333333333	4	0.8	12	0.20987654320987653	0.8	16	12	0	0	0	1.0	9	9	1.1333333333333333	17	0.0	1.0	-0.0028878776554987716	0.9783700448832472	0.27125361470322235	0.6563303786056666	0.09997555470265987	0.5385616568594842	0.8901800906645992	0.8231420542223731	0	1.0	0.0
3372	0.001459588358246414	4.228781495458385e-05	-3.034350259526802e-05	0.9975334245755407	None	0.2	1	0.3333333333333333	4	0.8	12	0.20987654320987653	0.8	16	12	0	0	0	1.0	9	9	1.1333333333333333	17	0.0	1.0	-0.03282110314695584	0.6662326943047215	0.005377868640902712	0.6583838666619707	0.05663101560924934	0.5673165875480531	0.6279786919395302	0.6316733422769073	0	1.0	0.0
1577	None	None	None	None	None	0	0	0	0	0	0	1.0	0	0	0	0	0	0	1.0	1	1	0.06666666666666667	1	0.0	0	0	0	0	0	0	0	0	0	0	0	0
2241	None	None	None	None	None	0	0	0	0	0	0	1.0	0	0	0	0	4	0	1.0	1	1	0.06666666666666667	1	1.0	0	0	0	0	0	0	0	0	0	0	0	0
5624	0.005389495107907846	0.0019962432316348077	-0.001964123557318828	0.9931167290948286	None	0.2	1	0.3333333333333333	4	0.8	12	0.20987654320987653	0.8	16	12	0	0	0	1.0	9	9	1.1333333333333333	17	0.0	1.0	0.1292824327659679	0.5764997772792313	-0.035146237909737574	0.5090431565096554	0.09997700096346679	0.5130380184243991	0.6718018634705034	0.5330153398442447	0	1.0	0.0
6133	3.3617890357059127e-10	1.3902191260048985e-10	4.3149657968189894e-11	0.9999999256035891	None	0.2	1	0.3333333333333333	4	0.8	12	0.20987654320987653	0.8	16	12	0	0	0	1.0	9	9	1.1333333333333333	17	0.0	1.0	0.09999994488354431	0.5000012047869684	0.18241665568006443	0.6087304720841867	6.3989720355127386e-18	0.5002388872635912	0.678277692104115	0.5368447006615763	0	1.0	0.0
6609	0.014218825667954151	0.013508160833200325	0.01326979423868278	0.9889989819702657	None	0.2	1	0.3333333333333333	4	0.8	12	0.20987654320987653	0.8	16	12	0	0	0	1.0	9	9	1.1333333333333333	17	0.0	1.0	0.09999995150828808	0.500004011312642	0.056511883858899034	0.59676786069899	0.13088018490915065	0.6420726227327146	0.5826567085749754	0.5806561934456772	0	0.5625	0.0
350	None	None	None	None	None	0	0	0	0	0	0	1.0	0	0	0	0	0	0	1.0	1	1	0.06666666666666667	1	0.0	0	0	0	0	0	0	0	0	0	0	0	0
7049	0.005538206193629933	0.004211261307124248	0.0036653279450051843	0.9966609285082387	None	0.2	1	0.3333333333333333	4	0.8	12	0.20987654320987653	0.8	16	12	0	0	0	1.0	9	9	1.1333333333333333	17	0.0	1.0	0.09999999169397782	0.5000031845770929	0.1338172830239323	0.6500341250225069	-0.09610167878634959	0.5492395695473504	0.7191438454129427	0.5676493381969299	0	1.0	0.0
5930	0.0008416510282874468	3.526870549803293e-05	-2.8264713643153448e-05	0.9978576140133628	None	0.2	1	0.3333333333333333	4	0.8	12	0.20987654320987653	0.8	16	12	0	0	0	1.0	9	9	1.1333333333333333	17	0.0	1.0	1.1697781077906668e-10	0.500097881928402	0.10333644228443832	0.6340098641584098	0.03201652435859306	0.5250091747110277	0.6063551567393223	0.5539532762753971	0	1.0	0.0
6875	0.0002177430917397706	2.9413960887805744e-06	8.186021307984954e-07	0.99973610590063	None	0.04	1	0.23076923076923078	12	0.72	54	0.9506172839506173	0.29333333333333333	32	22	44	0	0	1.0	9	9	5.133333333333334	77	0.0	0.9411764705882353	0.23950286257491954	0.7108687044766423	-0.01860433118645615	0.6729529549656256	0.09997348091762544	0.5987466328117508	0.7501934301655436	0.6623552872575758	0	0.9375	0.0
1773	None	None	None	None	None	0	0	0.5	1	1.0	1	1.0	1.0	2	1	0	3	0	0.3333333333333333	1	3	0.2	3	1.0	0	-0.0963823557981415	0.5045632951883935	9.945998853653322e-14	0.5000000000002329	1.0665670404194856e-07	0.500000264527727	0.6116732318440191	0.5015212241135905	1.0	0.5	0.040990040907004095
1372	None	None	None	None	None	0.25	1	0.4	4	0.7692307692307693	10	0.23809523809523808	0.7692307692307693	14	10	0	0	0	0.7777777777777778	7	9	1.0	15	0.0	1.0	0.09999999956633157	0.5000000010568825	-0.08468676700176352	0.6310985612152842	0.0001919834964636721	0.5136367825795745	0.6800705307066386	0.5491320413789126	0	1.0	0.0
2431	None	None	None	None	None	0	0	1.0	1	0	0	1.0	0	0	0	1	6	0	0.5	2	1	0.13333333333333333	2	1.0	0	0	0	0	0	0	0	0	0	0	0	0
1536	None	None	None	None	None	0	0	0.4444444444444444	4	0.45454545454545453	5	0.48148148148148145	0	3	0	9	15	0	0.3333333333333333	9	3	0.8666666666666667	13	0.7894736842105263	0.7272727272727273	0	0	0	0	0	0	0	0	0	0	0
5009	0.00039742559543753345	2.53572521743989e-06	-1.5662651214815293e-06	0.9999999813902106	None	0.2	1	0.3333333333333333	4	0.8	12	0.20987654320987653	0.8	16	12	0	0	0	1.0	9	9	1.1333333333333333	17	0.0	1.0	0.005536375910947316	0.6895916167809453	0.04968655056652037	0.6489579626776316	0.08559423605423244	0.5895857749754341	0.6160730772663855	0.6437418070472576	0	1.0	0.0
5862	0.010888868636008473	0.009598523479115635	-0.009534565161020745	0.9935086680056686	None	0.2	1	0.3333333333333333	4	0.8	12	0.20987654320987653	0.8	16	12	0	0	0	1.0	9	9	1.1333333333333333	17	0.0	1.0	0.09997905749451796	0.5010362510416477	0.04570511328039397	0.5793580070296134	0.09841180069699536	0.640778677354527	0.5709002091975232	0.5746893148627595	0	1.0	0.0
1964	None	None	None	None	None	0	0	0	0	0	0	1.0	0	0	0	0	1	0	1.0	1	1	0.06666666666666667	1	0.25	0	0	0	0	0	0	0	0	0	0	0	0
6315	0.00028792785673816267	3.167940065664098e-06	-7.557574784378212e-07	0.999999941780139	None	0.2	1	0.3333333333333333	4	0.8	12	0.20987654320987653	0.8	16	12	0	0	0	1.0	9	9	1.1333333333333333	17	0.0	1.0	0.09998135818082696	0.5006375203126497	0.006561250124774093	0.673103311062531	0.13337732947991846	0.6501697908447026	0.6658939754776712	0.6102104175263345	0	1.0	0.0
2112	None	None	None	None	None	0	0	0	0	0	0	1.0	0	0	0	0	0	0	1.0	1	1	0.06666666666666667	1	0.0	0	0	0	0	0	0	0	0	0	0	0	0
5469	5.182227661571089e-05	2.841225643688742e-07	-2.237644952665783e-07	0.999999993959754	None	0.2	1	0.3333333333333333	4	0.8	12	0.20987654320987653	0.8	16	12	0	0	0	1.0	9	9	1.1333333333333333	17	0.0	1.0	0.09999621024223962	0.5000429226139205	0.017408049997523857	0.6146569979900381	0.15050558070164416	0.5860104184399384	0.618998270030925	0.5674692141421736	0	0.375	0.0
4868	None	None	None	None	None	0	0	0.16981132075471697	9	0.7922077922077922	61	0.9753086419753086	0.06493506493506493	11	5	67	0	0	1.0	9	9	5.266666666666667	79	0.0	0.9714285714285714	-0.02862414389256312	0.6810223420786583	0.1443786601030861	0.6113199478425058	0.07258207556564714	0.5923992192182941	0.627014479909093	0.6291122361679339	0	0	0.0
1646	None	None	None	None	None	0	0	0.6666666666666666	4	0.3333333333333333	2	0.5	0	0	0	7	0	0	1.0	4	4	0.5333333333333333	8	0.0	0.5	0	0	0	0	0	0	0	0	0	0	0
2469	None	None	None	None	None	0.25	1	0.4	4	0.7692307692307693	10	0.23809523809523808	0.7692307692307693	14	10	0	0	0	0.7777777777777778	9	7	1.0	15	0.0	1.0	0.04272323813169025	0.5294265129781982	0.011630741587521892	0.5762297082762452	0.10730081647471737	0.9256030644914162	0.6026093767975091	0.7275172898572498	0	1.0	0.0
6086	0.0	0.0	0.0	0.9999999999999998	None	0	0	0	0	0	0	1.0	0	0	0	0	4	0	1.0	1	1	0.06666666666666667	1	1.0	0	0	0	0	0	0	0	0	0	0	0	0
6167	0.0	0.0	0.0	0.9999999999999998	None	0	0	0	0	0	0	1.0	0	0	0	0	4	0	1.0	1	1	0.06666666666666667	1	1.0	0	0	0	0	0	0	0	0	0	0	0	0
4317	0.005581231912443231	0.0028853407485801355	0.002040818867063221	0.9887864748660323	None	0.2	1	0.3333333333333333	4	0.8	12	0.20987654320987653	0.8	16	12	0	0	0	1.0	9	9	1.1333333333333333	17	0.0	1.0	0.09998859422787246	0.5000805334456608	0.23670957018852296	0.6062337805341202	-0.0996017273531785	0.87223475110169	0.8079989931020456	0.68659137819859	0	1.0	0.0
2779	1.2686374906565141e-08	1.2366395104288281e-08	-1.700052139298173e-09	0.9999985370808894	None	0.25	1	0.36363636363636365	4	0.7857142857142857	11	0.2222222222222222	0.7857142857142857	15	11	0	0	0	0.8888888888888888	8	9	1.0666666666666667	16	0.0	1.0	0.0030998024291860474	0.5066310832689409	-0.09335508169975304	0.5258047227225443	0	0.5	0.6106561765317611	0.5108180255118753	0	0.8	0.0
4328	0.0015481191428889792	0.0003590432828356457	-4.7379942806451645e-05	0.9982139205282579	None	0	0	0.25	11	0.7142857142857143	45	0.8024691358024691	0.47619047619047616	40	30	24	0	0	1.0	9	9	4.333333333333333	65	0.0	0.7142857142857143	0.04429130505123914	0.6519707566846213	-0.06120079074000615	0.63587935606435	0.08402528365867026	0.7150628476230267	0.6692752512658289	0.668582199580075	0	0.975	0.0
4462	0.00023598367843665974	5.066470504602109e-06	-4.04792867461307e-06	0.9999995918401238	None	0.2	1	0.3333333333333333	4	0.8	12	0.20987654320987653	0.8	16	12	0	0	0	1.0	9	9	1.1333333333333333	17	0.0	1.0	0.10924568461400774	0.9999952787966665	0.07654214986564283	0.5834707357363544	0.09999970188367942	0.5004686651403755	0.6413668510484589	0.9852373871396738	0	1.0	0.0
1347	None	None	None	None	None	0	0	0	0	0	0	1.0	0	0	0	0	4	0	1.0	1	1	0.06666666666666667	1	1.0	0	0	0	0	0	0	0	0	0	0	0	0
744	None	None	None	None	None	0.09090909090909091	2	0.2391304347826087	11	0.746268656716418	50	0.9583333333333334	0.40298507462686567	36	27	32	1	0	0.8888888888888888	8	9	4.6	69	0.01694915254237288	0.9508196721311475	1.769880692649017e-14	0.5000000000194623	0.17911489942957298	0.9979555535613286	0.09611389134092067	0.5122771074555734	0.69118447381283	0.8889341599885302	1.0	1.0	0.0
761	None	None	None	None	None	0	0	0.5	5	0.4166666666666667	5	0.4666666666666667	0.08333333333333333	3	1	10	10	0	0.8333333333333334	6	5	0.9333333333333333	14	0.45454545454545453	0.16666666666666666	0.05700338490066027	0.5691882558564846	0.05371845192627782	0.5242635582235985	0.2740234010736612	0.5423323946000953	0.7362968794514029	0.5453257656069666	1.0	1.0	0.24083060579763885
6819	None	None	None	None	None	0.043478260869565216	1	0.3125	15	0.6086956521739131	42	0.8765432098765432	0.3188405797101449	35	22	35	0	0	1.0	9	9	4.733333333333333	71	0.0	0.8387096774193549	-0.02836222262127076	0.655902195104553	0.09998106475294988	0.5308427795240255	0.03441527755436032	0.5396846105340036	0.6284414690886835	0.5766970363518065	0	1.0	0.0
1860	None	None	None	None	None	0.15	3	0.40476190476190477	17	0.5409836065573771	33	0.7777777777777778	0.47540983606557374	44	29	18	0	0	1.0	9	9	4.2	63	0.0	0.8148148148148148	0.09059014151912259	0.633708006829085	0.07745842497983615	0.6228068174859211	0.09999983468829347	0.5000179001269011	0.5700567474392765	0.5865939748840097	0	0.9318181818181818	0.0
1053	None	None	None	None	None	0	0	0.018518518518518517	1	1.0	79	1.0	0	0	0	80	0	0	1.0	9	9	5.4	81	0.0	1.0	0	0	0	0	0	0	0	0	0	0	0
2790	None	None	None	None	None	0	0	0.25	8	0.7111111111111111	32	0.5802469135802469	0.37777777777777777	24	17	22	0	0	1.0	9	9	3.1333333333333333	47	0.0	0.6829268292682927	-0.09999798154172858	0.5000046426631641	0.15429492293737646	0.5887847093412308	0	0.5	0.7400059195935904	0.5298778839155132	0	1.0	0.0
7137	0.018136043291210054	0.016663586147626967	0.01666209182862748	0.9835817792795516	None	0.2	1	0.3333333333333333	4	0.8	12	0.20987654320987653	0.8	16	12	0	0	0	1.0	9	9	1.1333333333333333	17	0.0	1.0	0.09999989549183658	0.5000083492806036	0.23057935700155469	0.596042245479201	-0.50566999337885	0.9856102111082132	0.9611408782873775	0.8232599861953355	0	1.0	0.0
2466	None	None	None	None	None	0	0	0.3125	5	0.6190476190476191	13	0.5111111111111111	0	0	0	22	12	0	0.5555555555555556	9	5	1.5333333333333334	23	0.25	1.0	0	0	0	0	0	0	0	0	0	0	0
3507	0.0015025288201728608	0.0001865397696219371	-0.00013183338696262604	0.9985713258622685	None	0.2	1	0.3333333333333333	4	0.8	12	0.20987654320987653	0.8	16	12	0	0	0	1.0	9	9	1.1333333333333333	17	0.0	1.0	-0.029802682272667025	0.6632527467664487	0.04326480036205329	0.5868644632389761	0.0719161566155207	0.6264082581422697	0.6175935263154785	0.6260309554737027	0	0.9375	0.0
3028	0.0	0.0	0.0	0.9999999999999998	None	0	0	0	0	0	0	1.0	0	0	0	0	4	0	1.0	1	1	0.06666666666666667	1	1.0	0	0	0	0	0	0	0	0	0	0	0	0
4223	0.006127147288690599	0.0030005272085470132	-0.002588047395584173	0.9946170309821758	None	0.2	1	0.3333333333333333	4	0.8	12	0.20987654320987653	0.8	16	12	0	0	0	1.0	9	9	1.1333333333333333	17	0.0	1.0	0.09826876775532925	0.5052715194016857	0.03419001263396698	0.5998770430488968	0.09803637893701442	0.6318725413661745	0.5817383487417367	0.5798358016206717	0	0.9375	0.0
3735	0.005262130311383732	0.00270072365822857	-0.002182606655074237	0.9944848632286326	None	0.2	1	0.3333333333333333	4	0.8	12	0.20987654320987653	0.8	16	12	0	0	0	1.0	9	9	1.1333333333333333	17	0.0	1.0	0.09999200345472423	0.5001371536729662	0.05495146516713506	0.5923168563070599	0.22980532132918302	0.6928520428703675	0.6773591647174375	0.5976931341528844	0	1.0	0.0
4972	0.005919153302106375	0.002655794805847666	-0.0022885537337520795	0.9941207714582674	None	0.2	1	0.3333333333333333	4	0.8	12	0.20987654320987653	0.8	16	12	0	0	0	1.0	9	9	1.1333333333333333	17	0.0	1.0	0.09623233905029505	0.5480588811706377	0.024211360761409884	0.5429375218873788	0.09995916387304127	0.5521934760388282	0.5859663730631093	0.5477327117204577	0	1.0	0.0
7509	0.004109612467072812	0.0003293044633532472	0.0001774796945344722	0.9931507079125526	None	0.2	1	0.3333333333333333	4	0.8	12	0.20987654320987653	0.8	16	12	0	0	0	1.0	9	9	1.1333333333333333	17	0.0	1.0	0.0347120532361075	0.5158453485890669	0.14120689754272495	0.6587006500402219	-2.1875392233624633	1.0	0.9999991531042633	1.0	0	1.0	0.0
2684	0.0	0.0	0.0	0.9999999999999998	None	0	0	0	0	0	0	1.0	0	0	0	0	4	0	1.0	1	1	0.06666666666666667	1	1.0	0	0	0	0	0	0	0	0	0	0	0	0
3314	0.0	0.0	0.0	0.9999999999999998	None	0	0	0	0	0	0	1.0	0	0	0	0	4	0	1.0	1	1	0.06666666666666667	1	1.0	0	0	0	0	0	0	0	0	0	0	0	0
7186	0.010574813198738146	0.010261818546953416	0.01023203806783785	0.9922112667814772	None	0.2	1	0.3333333333333333	4	0.8	12	0.20987654320987653	0.8	16	12	0	0	0	1.0	9	9	1.1333333333333333	17	0.0	1.0	0.09999979923098323	0.5000353079135812	0.22222916864254283	0.6187099768274615	0.08471657956681014	0.5321918703005711	0.649032067736512	0.5509198120638154	0	0.25	0.0
3109	1.1839776432320158e-07	1.0034678049369047e-07	5.589081772236794e-11	0.9999795572800793	None	0	0	0.018518518518518517	1	1.0	79	1.0	0	0	0	80	0	0	1.0	9	9	5.4	81	0.0	1.0	0	0	0	0	0	0	0	0	0	0	0
933	None	None	None	None	None	0	0	0.3684210526315789	14	0.5185185185185185	28	0.691358024691358	0.46296296296296297	39	25	16	0	0	1.0	9	9	3.7333333333333334	56	0.0	0.7659574468085106	-0.029603736587534707	0.6631242556878105	3.2329475272111734e-05	0.5145634013689953	0.08172154453057141	0.5904199580946861	0.6130533976561572	0.5907516080660088	0	1.0	0.0
2031	None	None	None	None	None	0	0	0.05555555555555555	3	0.9493670886075949	75	1.0	0.012658227848101266	2	1	78	0	0	1.0	9	9	5.4	81	0.0	1.0	0.05243553037993964	0.5159472286925605	0.07695659651536695	0.5109946390045561	0.09984856890412301	0.5000400645243965	0.5482750717379657	0.5089954011625817	0	1.0	0.0
2522	None	None	None	None	None	0	0	0.18518518518518517	10	0.7848101265822784	62	1.0	0.620253164556962	58	49	22	0	0	1.0	9	9	5.4	81	0.0	1.0	1.7235814129184852e-11	0.5001441176285729	0.0032829312983884635	0.6654586334570683	0.00033780730651841544	0.5270788934300285	0.5789468160075514	0.566005357995345	0	0.9482758620689655	0.0
1423	None	None	None	None	None	0.2	1	0.3333333333333333	4	0.8	12	0.20987654320987653	0.8	16	12	0	0	0	1.0	9	9	1.1333333333333333	17	0.0	1.0	0.058997469667692745	0.6053355860569393	-0.030728718867097306	0.5328743598003597	-0.005836049641441844	0.6092372720272394	0.5961016454900121	0.5828572831596482	0	1.0	0.0
1561	None	None	None	None	None	0	0	0.3	3	0.8461538461538461	11	0.4166666666666667	0.6153846153846154	11	8	3	2	0	0.4444444444444444	9	4	1.0	15	0.2857142857142857	0.6666666666666666	0.01456511026178659	0.5820040653805114	0.05211967747194664	0.5610356993248086	0.004351261576199673	0.6048370339897188	0.5869192216862078	0.5827349919931596	1.0	0.6363636363636364	0.0
5220	0.0006591484498226107	4.718605795772347e-06	1.9093186423436662e-07	0.9997623049560149	None	0	0	0.2037037037037037	11	0.7468354430379747	59	1.0	0.27848101265822783	31	22	49	0	0	1.0	9	9	5.4	81	0.0	1.0	0.09999995884443531	0.5000909906237341	0.035123139116576954	0.6638805275393607	0.1474056871929185	0.706457735552776	0.6787054543836676	0.6270886236806935	0	1.0	0.0
545	None	None	None	None	None	0	0	0.3333333333333333	3	0.8181818181818182	9	0.28888888888888886	0.8181818181818182	12	9	0	1	0	0.5555555555555556	5	9	0.8666666666666667	13	1.0	1.0	-0.0998588183460724	0.5083071053988498	-0.12944529176618563	0.8076751432677589	0.09968609907028597	0.5043918357638332	0.7347064135992626	0.621344243067509	1.0	1.0	0.0
6324	0.00636819134923739	0.005876352673942589	-0.0002867224224784045	0.9970569843044131	None	0.2	1	0.3333333333333333	4	0.8	12	0.20987654320987653	0.8	16	12	0	0	0	1.0	9	9	1.1333333333333333	17	0.0	1.0	0.09999999385357491	0.5000026202730006	0.0007486141933895821	0.5347191431181829	0.09755314408082097	0.6136038836474547	0.6128211507385023	0.5499657910518472	0	0.25	0.0
2352	None	None	None	None	None	0.05555555555555555	1	0.28205128205128205	11	0.6964285714285714	39	0.7160493827160493	0.2857142857142857	25	16	32	1	0	1.0	9	9	3.8666666666666667	58	0.01694915254237288	0.8979591836734694	2.1969388406494454e-07	0.5000350683035898	2.728799653026132e-09	0.5000571145559203	0.00035815237958471184	0.5698669076494494	0.5004168605279128	0.5234558450794737	1.0	1.0	0.0
6398	0.015056567411909355	0.01253838026527588	0.012362372317667606	0.9910532515238794	None	0.2	1	0.3333333333333333	4	0.8	12	0.20987654320987653	0.8	16	12	0	0	0	1.0	9	9	1.1333333333333333	17	0.0	1.0	0.09999939430601748	0.5000257112417308	0.13926726429549183	0.6019767023250142	0.18086247340247724	0.9357145532943485	0.6017792099077408	0.7370314422359107	0	0.125	0.0
2018	None	None	None	None	None	0	0	0.4	2	0.8	4	1.0	0.8	6	4	0	2	0	0.14285714285714285	1	7	0.4666666666666667	7	1.0	1.0	0.03262345260790813	0.5998288583739357	4.165519852580349e-07	0.5000025759403036	0.06732494677785125	0.5158961921368945	0.5782942239256144	0.5389516284974561	1.0	1.0	0.0
948	None	None	None	None	None	0	0	0.5	2	0.6666666666666666	2	0.5555555555555556	0.6666666666666666	4	2	0	2	0	1.0	3	3	0.3333333333333333	5	1.0	0	-0.0951799276193035	0.5380271702783979	0.0019102044811864754	0.5066444990223992	0.07255872738580435	0.5339776763335943	0.658883787601816	0.5262344722789366	1.0	1.0	0.0
5371	0.012535506961469125	0.01141850635913259	0.011273204747164473	0.9899506983905686	None	0.2	1	0.3333333333333333	4	0.8	12	0.20987654320987653	0.8	16	12	0	0	0	1.0	9	9	1.1333333333333333	17	0.0	1.0	0.09999435864614697	0.5001775472713224	0.08967742772677734	0.6199322432040854	0.09999982800821403	0.5009353949587803	0.5413482644978271	0.5410500946068766	0	1.0	0.0
6414	0.014511170251301216	0.013486234218011223	0.013441544837213631	0.9908439404528271	None	0.2	1	0.3333333333333333	4	0.8	12	0.20987654320987653	0.8	16	12	0	0	0	1.0	9	9	1.1333333333333333	17	0.0	1.0	0.09999998938147636	0.5000008643795536	0.1234253515975872	0.620863971299774	0.13274603215414588	0.5005267886200723	0.5478839349328457	0.541183780361544	0	0.9375	0.0
6936	0.0057156951691367495	0.00104432371267037	-0.0008218032373643471	0.9972931284521632	None	0.2	1	0.3333333333333333	4	0.8	12	0.20987654320987653	0.8	16	12	0	0	0	1.0	9	9	1.1333333333333333	17	0.0	1.0	0.0999965144791311	0.5003738603934254	-0.09991004822618399	0.5114150624644257	0.32427056823221656	0.584855591582159	0.8497039729638008	0.5324461874039403	0	1.0	0.0
7281	0.0010451769403330405	0.0009594188916028147	0.000959418245442011	0.999064484908723	None	0.2	1	0.3333333333333333	4	0.8	12	0.20987654320987653	0.8	16	12	0	0	0	1.0	9	9	1.1333333333333333	17	0.0	1.0	0.09999998788152983	0.500003374087789	0.1710770958048388	0.5966713223527252	0.005583546783547023	0.564362066840281	0.6500028745456841	0.5539979769156981	0	0.4375	0.0
1220	None	None	None	None	None	0.16666666666666666	1	0.35714285714285715	5	0.7222222222222222	13	0.35714285714285715	0.7222222222222222	18	13	1	1	0	0.875	8	7	1.3333333333333333	20	1.0	0.6666666666666666	0.0007302279421824495	0.5076988728062588	-0.03802009208361483	0.519067471406701	0.004425199548986826	0.6893654744808551	0.6013798680943034	0.5747895559519307	0.1111111111111111	0.2222222222222222	0.0
2619	0.0	0.0	0.0	0.9999999999999998	None	0	0	0	0	0	0	1.0	0	0	0	0	4	0	1.0	1	1	0.06666666666666667	1	1.0	0	0	0	0	0	0	0	0	0	0	0	0
2234	None	None	None	None	None	0	0	0.3333333333333333	2	0.8571428571428571	6	0.36	0.8571428571428571	8	6	0	0	0	1.0	5	5	0.6	9	0.0	0	0.09979141296978253	0.5006352660258014	-0.07793968311813798	0.6670159187680557	0.07916167873920918	0.5099759767937504	0.6884513939466452	0.5611235477148266	0	0.875	0.0
6043	0.008280956978410027	0.0035502470658176095	0.003128650444712829	0.9871879864443812	None	0.2	1	0.3333333333333333	4	0.8	12	0.20987654320987653	0.8	16	12	0	0	0	1.0	9	9	1.1333333333333333	17	0.0	1.0	0.09995224681182939	0.5005770882725583	0.0705022848156502	0.6232222840700963	0.2912147234769237	1.0	0.7220983827817002	1.0	0	0	0.0
519	None	None	None	None	None	0	0	0.038461538461538464	2	0.9736842105263158	74	0.9629629629629629	0	0	0	77	2	0	1.0	9	9	5.2	78	0.012658227848101266	0.9565217391304348	0	0	0	0	0	0	0	0	0	0	0
740	None	None	None	None	None	0	0	0	0	0	0	1.0	0	0	0	0	0	0	1.0	1	1	0.06666666666666667	1	0.0	0	0	0	0	0	0	0	0	0	0	0	0
4092	0.0074210597965978925	0.0073675220063641085	0.007367490433753241	0.9913975947651029	None	0.2	1	0.3333333333333333	4	0.8	12	0.20987654320987653	0.8	16	12	0	0	0	1.0	9	9	1.1333333333333333	17	0.0	1.0	0.09999807562223545	0.5003528069465152	0.03962153840453544	0.6476315301582128	0.09994633176359743	0.5377391124167564	0.5697979639215939	0.5631033727422705	0	1.0	0.0
898	None	None	None	None	None	0.2	1	0.3333333333333333	4	0.8	12	0.3469387755102041	0.7333333333333333	15	11	1	0	0	1.0	7	7	1.1333333333333333	17	0.0	0.4	0.06338676839098019	0.6005986888831829	0.0007662883703965762	0.595495533219665	-0.0061127394805063845	0.638973633913819	0.58473194370877	0.6118751500819775	0	0.2	0.0
5674	0.0046489640481561035	0.003056676913692311	0.003055892552727035	0.9975129231259171	None	0.2	1	0.3333333333333333	4	0.8	12	0.20987654320987653	0.8	16	12	0	0	0	1.0	9	9	1.1333333333333333	17	0.0	1.0	0.09999947302300863	0.5001820004584392	1.965117970334941e-05	0.5001730226827767	0.3120780649385876	0.9997344957205682	0.7860150489680491	0.9396309924663099	0	0.125	0.0
615	None	None	None	None	None	0	0	0.375	3	0.8	8	0.3	0.8	11	8	0	0	0	0.625	5	8	0.8	12	0.0	0.8571428571428571	0.0018160897194977419	0.5777583862782165	0.043587996960377996	0.5474837213985594	-0.07068322743209002	0.5842390359358806	0.604153654787566	0.5698965093922029	0	0	0.0
4461	0.0072116690609859225	0.007117256154922407	0.0071172184540854565	0.9914712347067491	None	0.2	1	0.3333333333333333	4	0.8	12	0.20987654320987653	0.8	16	12	0	0	0	1.0	9	9	1.1333333333333333	17	0.0	1.0	0.09999807562223545	0.5003528069465152	0.03962153840453544	0.6476315301582128	0.09994633176359743	0.5377391124167564	0.5697979639215939	0.5631033727422705	0	1.0	0.0
1996	None	None	None	None	None	0	0	0.4	2	0.8	4	1.0	0.8	6	4	0	2	0	0.14285714285714285	7	1	0.4666666666666667	7	1.0	0.6666666666666666	-0.7906757645368737	1.0	-0.05742670873050552	0.6662082231158418	-0.00203805741969213	0.9999999999991631	0.976471011760131	1.0	1.0	1.0	0.0
7198	0.00014863999865113281	9.746110343281776e-06	9.671740419387144e-06	0.9999958200678148	None	0	0	0.25	1	1.0	3	1.0	1.0	4	3	0	3	0	0.2	1	5	0.3333333333333333	5	1.0	0	0.09999999998422693	0.5000000000478733	0.04985783889841976	0.5027330812923269	0.05235838919312256	0.5031525124405094	0.5574217628464462	0.501961877523984	0.0	0	0.0
537	None	None	None	None	None	0	0	0	0	0	0	1.0	0	0	0	0	2	0	1.0	1	1	0.06666666666666667	1	0.5	0	0	0	0	0	0	0	0	0	0	0	0
5473	2.167338134783441e-05	1.203471438295333e-07	1.1987793215343017e-07	0.9999999980849711	None	0.2	1	0.3333333333333333	4	0.8	12	0.20987654320987653	0.8	16	12	0	0	0	1.0	9	9	1.1333333333333333	17	0.0	1.0	-0.040594976408896685	0.6679449240714853	4.662567653183427e-07	0.5000020385903996	0.000317185100828147	0.5593413407751597	0.592005600231706	0.5774874258231972	0	0.5	0.0
2995	0.002303031034455367	0.0007123578007111547	0.0003612494683119134	0.9962429534849708	None	0.3333333333333333	1	0.4444444444444444	4	0.7272727272727273	8	0.2653061224489796	0.7272727272727273	12	8	0	0	0	1.0	7	7	0.8666666666666667	13	0.0	0.6666666666666666	-0.09905101769632726	0.6521927355857435	0.0718806640601793	0.661183427124283	0.09974906670141641	0.5013170230604509	0.6986712565924197	0.6068707476595991	0	1.0	0.0
3228	0.0	0.0	0.0	0.9999999999999998	None	0	0	0	0	0	0	1.0	0	0	0	0	4	0	1.0	1	1	0.06666666666666667	1	1.0	0	0	0	0	0	0	0	0	0	0	0	0
1469	None	None	None	None	None	0	0	0.08	4	0.9166666666666666	66	0.9135802469135802	0	2	0	71	4	0	1.0	9	9	4.933333333333334	74	0.027777777777777776	0.8923076923076924	0	0	0	0	0	0	0	0	0	0	0
7044	0.0034952489266331216	0.001704419523919794	0.001627754200909707	0.9976507628584705	None	0.2	1	0.3333333333333333	4	0.8	12	0.20987654320987653	0.8	16	12	0	0	0	1.0	9	9	1.1333333333333333	17	0.0	1.0	0.09999999361484821	0.5000009480312114	0.019653277507530237	0.6330738346536358	0.1903998843294705	0.5970029826727284	0.6731374919105483	0.577570444978425	0	1.0	0.0
7089	0.00046042990044997646	1.6866991690999007e-06	-1.6552317448519504e-06	0.9999999396092393	None	0.2	1	0.3333333333333333	4	0.8	12	0.20987654320987653	0.8	16	12	0	0	0	1.0	9	9	1.1333333333333333	17	0.0	1.0	0.09999970295865158	0.500012154865087	-0.023371122422049483	0.6765923680555092	0.2073431743730906	0.5669194661321866	0.7138968419264462	0.5831778422095322	0	0.125	0.0
1119	None	None	None	None	None	0.2	1	0.3333333333333333	4	0.8	12	0.20987654320987653	0.8	16	12	0	0	0	1.0	9	9	1.1333333333333333	17	0.0	1.0	8.81619420618649e-09	0.5000005714490432	0.0048783455914282	0.5436025943833122	0.00936455210835575	0.5517399931698997	0.5142144629525438	0.5318368923139684	0	1.0	0.0
1883	None	None	None	None	None	0	0	0.3076923076923077	12	0.6071428571428571	34	0.7160493827160493	0.07142857142857142	10	4	47	5	0	1.0	9	9	3.8666666666666667	58	0.05434782608695652	0.8	-0.04321716191734676	0.5206286490477509	1.5123801949105568e-09	0.5040492001294031	0.19173018155036492	0.6215270400769958	0.7370138351598702	0.5494043873342057	1.0	1.0	0.0
4214	None	None	None	None	None	0	0	0.27586206896551724	8	0.6585365853658537	27	0.671875	0.07317073170731707	5	3	37	13	0	1.0	8	8	2.8666666666666667	43	0.17105263157894737	0.6285714285714286	0.09999803255358242	0.5000047399231596	0.1484961073218405	0.5474603330747362	0.09999997782785891	0.5000000240131517	0.556906741812831	0.515864143620909	1.0	1.0	0.0
3056	1.271165494310426e-05	7.836974040979362e-07	-1.0855877816101976e-07	0.9953375791682827	None	0	0	0.09090909090909091	3	0.9148936170212766	43	0.6049382716049383	0	0	0	48	9	0	1.0	9	9	3.2666666666666666	49	0.09	0.6363636363636364	0	0	0	0	0	0	0	0	0	0	0
1048	None	None	None	None	None	0.5	1	0.5714285714285714	4	0.625	5	0.3333333333333333	0.625	9	5	0	0	0	0.8333333333333334	5	6	0.6666666666666666	10	0.0	1.0	-0.06694622043138655	0.5285300652335508	-0.0558337239177095	0.5956743026670323	0.09611336065993074	0.5107522940991374	0.6777180210949388	0.5452701429679455	0	1.0	0.0
5168	0.0018470838444942816	0.0004673633779796913	-0.00030972248441303807	0.9973492135460079	None	0.2	1	0.3333333333333333	4	0.8	12	0.20987654320987653	0.8	16	12	0	0	0	1.0	9	9	1.1333333333333333	17	0.0	1.0	0.08175943618168832	0.5815866991655276	0.0037508981075675364	0.575466928673951	-0.06215283702098229	0.6557472839348557	0.615865924706197	0.6049086741505697	0	1.0	0.0
2015	None	None	None	None	None	0	0	0	0	0	0	1.0	0	0	0	0	4	0	1.0	1	1	0.06666666666666667	1	1.0	0	0	0	0	0	0	0	0	0	0	0	0
623	None	None	None	None	None	0.2	1	0.3333333333333333	4	0.8	12	0.20987654320987653	0.8	16	12	0	0	0	1.0	9	9	1.1333333333333333	17	0.0	1.0	0.2976916889278983	0.6178071544968031	0.09999032800641623	0.500253414624832	5.04809415220845e-06	0.5095132116469638	0.7750679800597176	0.5431690983200473	0	0.1875	0.0
7336	0.00044910378368191777	3.23752341483442e-06	2.8158436699951677e-06	0.99999998168567	None	0.2	1	0.3333333333333333	4	0.8	12	0.20987654320987653	0.8	16	12	0	0	0	1.0	9	9	1.1333333333333333	17	0.0	1.0	0.09999998544809174	0.5000078644338336	0.18360682560345293	0.5789562582649685	0.09448637448383089	0.548268058985972	0.6003940057686757	0.542579704551773	0	0.625	0.0
4762	0.011469322635778009	0.010782709631556527	0.010419462149269651	0.9880576678536895	None	0.2	1	0.3333333333333333	4	0.8	12	0.20987654320987653	0.8	16	12	0	0	0	1.0	9	9	1.1333333333333333	17	0.0	1.0	0.09999873858131847	0.5002138352024171	-0.03841849239487869	0.6468847643559794	0.09999520679428502	0.5174751610896277	0.6575691597472562	0.5561091929091088	0	1.0	0.0
3032	0.01575861649460594	0.002398162622294668	-0.0009553764850101965	0.9664084580250417	None	0.16666666666666666	1	0.35714285714285715	5	0.7222222222222222	13	0.35714285714285715	0.7222222222222222	18	13	1	0	0	0.875	7	8	1.3333333333333333	20	0.0	0.7692307692307693	0.27481811085672136	0.7270877832703257	0.03244303895386237	0.5068098404146423	0.10511423254122905	0.6531491971247192	0.7452057150083764	0.6333656742901899	0	0.9444444444444444	0.0
601	None	None	None	None	None	0.2	1	0.38461538461538464	5	0.7058823529411765	12	0.475	0.7058823529411765	17	12	1	0	0	0.625	5	8	1.2666666666666666	19	0.0	0.8571428571428571	0.00011320113019081814	0.5014014503205453	0.13706356617358745	0.6430021475842019	0.004763120415016435	0.5371886316824507	0.6521364910324082	0.5616065249104121	0	1.0	0.0
4729	0.010001992066772622	0.00947227404362205	-0.00946317909917303	0.9953435147726174	None	0.2	1	0.3333333333333333	4	0.8	12	0.20987654320987653	0.8	16	12	0	0	0	1.0	9	9	1.1333333333333333	17	0.0	1.0	0.09999968592285008	0.500055552673137	0.19163019640344792	0.7074925751293726	0.09823507516421152	0.5778494118058192	0.6109091316731975	0.5984802575664728	0	1.0	0.0
6401	None	None	None	None	None	0.043478260869565216	1	0.2653061224489796	13	0.6901408450704225	49	0.9012345679012346	0.5492957746478874	51	39	21	0	0	1.0	9	9	4.866666666666666	73	0.0	0.875	0.060526600111291254	0.6840653530291595	0.07079644831050877	0.6141820884545819	0.09987575757099384	0.5023758771712683	0.5782987079868226	0.6024416726176519	0	0.3137254901960784	0.0
3131	None	None	None	None	None	0	0	0.3333333333333333	4	0.75	12	0.42857142857142855	0.5625	11	9	6	8	0	0.8571428571428571	7	6	1.2	18	0.5714285714285714	0.5714285714285714	0.011384350539736389	0.6611977289664881	0.21971050101468328	0.6697373686220652	0.09996339885734772	0.5002115991874573	0.74512500789298	0.6127358014605697	1.0	1.0	0.0
1310	None	None	None	None	None	0	0	0	0	0	0	1.0	0	0	0	0	4	0	1.0	1	1	0.06666666666666667	1	1.0	0	0	0	0	0	0	0	0	0	0	0	0
5986	0.0011084576944063358	0.00019255367090808756	0.00019240914167554794	0.9987296201098524	None	0.2	1	0.3333333333333333	4	0.8	12	0.20987654320987653	0.8	16	12	0	0	0	1.0	9	9	1.1333333333333333	17	0.0	1.0	0.010061826675602842	0.6839645063385771	-0.003063768691383296	0.6681286036657128	-0.02388418650151624	0.6241300582837576	0.6420261472395555	0.6591780341002597	0	0.5625	0.0
3160	0.0	0.0	0.0	1.0	None	0	0	0	0	0	0	1.0	0	0	0	0	0	0	1.0	1	1	0.06666666666666667	1	0.0	0	0	0	0	0	0	0	0	0	0	0	0
7046	0.00024720536347886963	9.424247184926705e-05	4.2448234910517075e-05	0.9994821191530123	None	0.2	1	0.3333333333333333	4	0.8	12	0.20987654320987653	0.8	16	12	0	0	0	1.0	9	9	1.1333333333333333	17	0.0	1.0	0.3130969621638555	0.643113695611646	0.10285943468966299	0.6433767017357804	0.10950268801569378	0.5021534086851036	0.7265225132532697	0.5976916398274654	0	1.0	0.0
6579	0.016102434883369755	0.014799848011460675	-0.014780605172154489	0.9898986383029018	None	0.2	1	0.3333333333333333	4	0.8	12	0.20987654320987653	0.8	16	12	0	0	0	1.0	9	9	1.1333333333333333	17	0.0	1.0	0.09999182159254752	0.5001218310510317	0.09673936602354141	0.6329277812014031	-0.16127766913563968	0.9686716547775269	0.7737925930952013	0.7901056706484795	0	1.0	0.0
1493	None	None	None	None	None	0.2	1	0.3333333333333333	4	0.8	12	0.20987654320987653	0.8	16	12	0	0	0	1.0	9	9	1.1333333333333333	17	0.0	1.0	0.03380564103725786	0.5725113919520906	-0.09999986795456947	0.5000008130809258	0.09999974825822097	0.5001263393880458	0.6967668379816356	0.5243651532581612	0	0.875	0.0
6194	0.004268720078065881	0.0005914400764714467	0.0005591635738075332	0.9957792275483212	None	0.2	1	0.3333333333333333	4	0.8	12	0.20987654320987653	0.8	16	12	0	0	0	1.0	9	9	1.1333333333333333	17	0.0	1.0	0.07021883367762068	0.5546387526025562	-0.018071373178631354	0.9964457310074002	0.17077193488367445	0.8106183520302984	0.8921974467987543	0.9195688366633492	0	0.75	0.0
1097	None	None	None	None	None	0.047619047619047616	1	0.17777777777777778	8	0.8	52	0.8271604938271605	0.046153846153846156	8	3	58	4	0	1.0	9	9	4.466666666666667	67	0.034782608695652174	0.896551724137931	-0.0977249884196483	0.527269245875074	0.017433804611374552	0.5200949099324085	0.012476428793064733	0.6622899860283393	0.6275085196412866	0.5714349380406137	1.0	1.0	0.0
5781	0.00047732211598122774	7.228748375282319e-06	4.929297022014775e-06	0.9999999579200067	None	0.2	1	0.3333333333333333	4	0.8	12	0.20987654320987653	0.8	16	12	0	0	0	1.0	9	9	1.1333333333333333	17	0.0	1.0	0.09980695937034034	0.5057238344983439	-0.17111401399121756	0.9999772167041273	0.26267901261670257	0.9684253368007871	0.887324987457039	0.991092294344336	0	0.25	0.0
3821	0.008757263654446215	0.0022930317218077733	0.0007099169675677976	0.9973837863495439	None	0.2	1	0.3333333333333333	4	0.8	12	0.20987654320987653	0.8	16	12	0	0	0	1.0	9	9	1.1333333333333333	17	0.0	1.0	0.07793090540964184	0.5956001317447281	0.09304877383152502	0.6598490930103106	-0.06485124484403963	0.6315514900241569	0.6652852087701568	0.629379368174621	0	1.0	0.0
1575	None	None	None	None	None	1.0	1	0.8	4	0.4	2	0.4375	0.4	6	2	0	0	0	1.0	4	4	0.4666666666666667	7	0.0	0.6666666666666666	-0.039290788178147205	0.6416576215587696	0.002559523362680681	0.5186026534498722	0.000142978974585	0.5028941258486211	0.5667139148811823	0.5554861654151546	0	1.0	0.0
4439	0.004497701134574641	0.00010733230144546228	-6.952131540050225e-05	0.9929673737693681	None	0.2	1	0.3333333333333333	4	0.8	12	0.20987654320987653	0.8	16	12	0	0	0	1.0	9	9	1.1333333333333333	17	0.0	1.0	2.750379525186944e-07	0.5003005458091317	0.09969859818090814	0.5489433257580707	0.26696466089868787	0.5789019764053642	0.7517354053792913	0.5428837082259769	0	1.0	0.0
6253	0.0028291540581998633	0.00169176486586516	-0.001483435129420805	0.9960271853410982	None	0.2	1	0.3333333333333333	4	0.8	12	0.20987654320987653	0.8	16	12	0	0	0	1.0	9	9	1.1333333333333333	17	0.0	1.0	0.09998474012858712	0.5002190269934907	0.010166968739202652	0.5978958143122295	0.08270034867396836	0.5992630315596629	0.5936285126865709	0.5662724904334608	0	1.0	0.0
7388	None	None	None	None	None	0.043478260869565216	1	0.30612244897959184	15	0.6197183098591549	44	0.9012345679012346	0.3380281690140845	37	24	35	0	0	1.0	9	9	4.866666666666666	73	0.0	0.875	0.10438326992674736	0.6970416109437922	0.006636103727379277	0.6585483839499296	0.09999352557620825	0.5062535438046168	0.6239005664630188	0.6236412274418988	0	0.972972972972973	0.0
448	None	None	None	None	None	0.041666666666666664	1	0.28	14	0.6805555555555556	49	0.9135802469135802	0.4305555555555556	44	31	29	0	0	1.0	9	9	4.933333333333334	74	0.0	0.9696969696969697	0.0216439390726549	0.6677769293638807	-0.09931161053758471	0.5855624241582733	0.02992296185586111	0.5729409769043298	0.6653624466279389	0.6096606846196112	0	0.045454545454545456	0.0
6169	0.0	0.0	0.0	0.9999999999999998	None	0	0	0	0	0	0	1.0	0	0	0	0	4	0	1.0	1	1	0.06666666666666667	1	1.0	0	0	0	0	0	0	0	0	0	0	0	0
169	None	None	None	None	None	0.25	1	0.4	4	0.75	9	0.25925925925925924	0.75	13	9	0	0	0	0.6666666666666666	6	9	0.9333333333333333	14	0.0	1.0	0.016555956729875063	0.5717913385174921	0.4621252783143469	1.0	0.008065042603981512	0.5265981592742316	0.9511340643876132	1.0	0	0.8461538461538461	0.0
2396	None	None	None	None	None	0	0	0	0	0	0	1.0	0	0	0	0	0	0	1.0	1	1	0.06666666666666667	1	0.0	0	0	0	0	0	0	0	0	0	0	0	0
2122	None	None	None	None	None	0	0	0.25	3	0.8	12	0.37777777777777777	0	0	0	16	0	0	0.5555555555555556	9	5	1.1333333333333333	17	0.0	0.875	0	0	0	0	0	0	0	0	0	0	0
866	None	None	None	None	None	0	0	0.75	3	0.5	2	0.5	0.5	5	2	0	1	0	0.75	4	3	0.4	6	1.0	0.6666666666666666	-0.019137958743870583	0.6107285634363566	-0.0987145593175873	0.5013632828337955	-0.09977191387536719	0.5023586960782017	0.5935495496902783	0.5386944510957468	0.0	0	0.0
434	None	None	None	None	None	0	0	0	0	0	0	1.0	0	0	0	0	4	0	1.0	1	1	0.06666666666666667	1	1.0	0	0	0	0	0	0	0	0	0	0	0	0
2837	None	None	None	None	None	0	0	0.2037037037037037	11	0.7468354430379747	59	1.0	0.16455696202531644	20	13	60	0	0	1.0	9	9	5.4	81	0.0	1.0	0.06655638194113575	0.657369904315383	0.09987865894378818	0.5003312226166182	0.09744918226428723	0.5176754084615157	0.536574033917599	0.560013575031008	0	1.0	0.0
1437	None	None	None	None	None	0.5	1	0.5714285714285714	4	0.625	5	0.3333333333333333	0.625	9	5	0	0	0	0.8333333333333334	6	5	0.6666666666666666	10	0.0	1.0	0.08842310047409582	0.5562052473335921	0.2127468971746623	0.5773577582737937	-0.02725829255599626	0.6812433850657437	0.7360954756833522	0.6064468610896935	0	1.0	0.0
174	None	None	None	None	None	0	0	0.2037037037037037	11	0.7468354430379747	59	1.0	0.25316455696202533	29	20	51	0	0	1.0	9	9	5.4	81	0.0	1.0	0.021152295740907545	0.5317630806333011	0.17026591896153037	0.6629725138736526	0.007681525300895475	0.5915604399393042	0.6656528505013778	0.5966206863109619	0	0.896551724137931	0.0
5619	0.0	0.0	0.0	0.9999999999999998	None	0	0	0	0	0	0	1.0	0	0	0	0	4	0	1.0	1	1	0.06666666666666667	1	1.0	0	0	0	0	0	0	0	0	0	0	0	0
6820	0.00023353272317095373	1.1882816212215936e-05	3.4711164353420875e-06	0.9997296352047637	None	0.14285714285714285	2	0.36666666666666664	11	0.5952380952380952	25	0.5432098765432098	0.5476190476190477	34	23	9	0	0	1.0	9	9	2.933333333333333	44	0.0	0.8	0.24876820785078496	0.6934520909578832	0.07230629777730216	0.9999999999653097	0.09999999992827903	0.5000045516838701	0.7264100132883327	0.9997516184078797	0	1.0	0.0
7498	None	None	None	None	None	0	0	0.25	11	0.7142857142857143	45	0.8024691358024691	0.5396825396825397	44	34	20	0	0	1.0	9	9	4.333333333333333	65	0.0	0.7142857142857143	0.09999417181019414	0.5000944532661149	0.09999468190251952	0.5055189509265674	0.006628325543680108	0.5310131774289041	0.6082122968535685	0.512219789477246	0	1.0	0.0
6481	0.0	0.0	0.0	0.9999999999999998	None	0	0	0	0	0	0	1.0	0	0	0	0	4	0	1.0	1	1	0.06666666666666667	1	1.0	0	0	0	0	0	0	0	0	0	0	0	0
5432	5.587278390756354e-05	1.972640405537702e-06	1.7716961313192352e-06	0.9999999169531402	None	0.2	1	0.3333333333333333	4	0.8	12	0.20987654320987653	0.8	16	12	0	0	0	1.0	9	9	1.1333333333333333	17	0.0	1.0	0.208264629641969	0.9997952792304077	-0.03518630263573902	0.5273444873664469	0.040480800029825695	0.5021678750492762	0.8160429451598447	0.9463741043227943	0	1.0	0.0
1349	None	None	None	None	None	0	0	0.3	3	0.75	9	0.4375	0.4166666666666667	7	5	6	4	0	0.5	4	8	0.9333333333333333	14	0.2857142857142857	0	0.03674940791924255	0.5340301589015045	0.050851253987235376	0.5237021048164746	0.06544279761231805	0.5183240909242502	0.5396189524391183	0.5253565736644685	1.0	1.0	0.0
379	None	None	None	None	None	0	0	0.24444444444444444	11	0.6923076923076923	45	0.8271604938271605	0.07692307692307693	8	5	58	12	0	1.0	9	9	4.466666666666667	67	0.10256410256410256	0.847457627118644	0.012817886420528262	0.5667631510232294	0.3453882376152806	0.5983300792744422	2.9245571072349564e-11	0.5000000005506525	0.8346007036888283	0.5553693899854399	0.0	0	0.0
6436	0.015006603553483147	0.014408824677084237	0.014380573268695412	0.9905185186226421	None	0.2	1	0.3333333333333333	4	0.8	12	0.20987654320987653	0.8	16	12	0	0	0	1.0	9	9	1.1333333333333333	17	0.0	1.0	0.09999997462877677	0.5000024163421534	0.2496824439856395	0.6223511004899221	0.14079745279192385	0.5478298169874186	0.6529344013713554	0.5573675288887472	0	0	0.0
5549	0.0004191320427324588	3.1454858340549892e-06	1.8535337845968892e-06	0.9999999487569403	None	0.2	1	0.3333333333333333	4	0.8	12	0.20987654320987653	0.8	16	12	0	0	0	1.0	9	9	1.1333333333333333	17	0.0	1.0	0.09970910424420347	0.5007363401244807	0.04241979760749235	0.6657727963973351	0.09999379680991807	0.5327041842714487	0.5648430642589883	0.5681626849766931	0	1.0	0.0
715	None	None	None	None	None	0	0	0	0	0	0	1.0	0	0	0	0	4	0	1.0	1	1	0.06666666666666667	1	1.0	0	0	0	0	0	0	0	0	0	0	0	0
4717	0.007158889127094458	0.004610061307493089	-0.004378143186793112	0.993936050372049	None	0.2	1	0.3333333333333333	4	0.8	12	0.20987654320987653	0.8	16	12	0	0	0	1.0	9	9	1.1333333333333333	17	0.0	1.0	0.09947201649332933	0.5185869142613371	0.0002821716485099481	0.5730175452358519	0.0999926719011264	0.5284790785246435	0.6151039275175328	0.5401297564952312	0	1.0	0.0
5016	0.004231538744234702	0.0022362781563787406	0.0014274300054746007	0.9967170394963517	None	0.2	1	0.3333333333333333	4	0.8	12	0.20987654320987653	0.8	16	12	0	0	0	1.0	9	9	1.1333333333333333	17	0.0	1.0	0.09999951735959983	0.5000307698617894	0.11269696728622494	0.6026314010543216	0.08539391526492128	0.5342584518459002	0.5404774237929018	0.5460204934612006	0	0.5625	0.0
6608	0.014377287805665249	0.013756272426706856	0.013490370064236644	0.9888697472481828	None	0.2	1	0.3333333333333333	4	0.8	12	0.20987654320987653	0.8	16	12	0	0	0	1.0	9	9	1.1333333333333333	17	0.0	1.0	0.09999995150828808	0.500004011312642	0.056511883858899034	0.59676786069899	0.13088018490915065	0.6420726227327146	0.5826567085749754	0.5806561934456772	0	0.5625	0.0
3241	0.002043237004813001	0.00033985107695138885	7.424436143222924e-05	0.9974325040093082	None	0	0	0.42857142857142855	3	0.625	5	0.4	0.625	7	5	2	0	0	1.0	5	5	0.6666666666666666	10	0.0	0	0.06403885053408122	0.6126448342640797	0.09992581577920014	0.5001488553429517	0.09945019566284097	0.5005080541288393	0.5418549988385389	0.5383471311393229	0	1.0	0.0
4986	0.0026072810730312155	0.00015891667148248978	0.00015753581061587717	0.9991344739011525	None	0.3333333333333333	3	0.38095238095238093	8	0.6896551724137931	20	0.38271604938271603	0.6896551724137931	28	20	2	0	0	1.0	9	9	2.066666666666667	31	0.0	1.0	0.0020473340696100855	0.670602515925303	0.18995960531777364	0.5183452842143144	0.09994426775027336	0.5001283304851205	0.680154299009075	0.5650327467555065	0	0.4642857142857143	0.0
2620	0.004747482286610151	0.001392797510098468	-0.000594358989063447	0.9978007450840752	None	0.2	1	0.3333333333333333	4	0.8	12	0.20987654320987653	0.8	16	12	0	0	0	1.0	9	9	1.1333333333333333	17	0.0	1.0	-0.07731633099724888	0.5293839219502477	0.00045327857260565646	0.531995835319534	-0.03342904638397688	0.6690169467471188	0.6046664038909352	0.5784768882968667	0	1.0	0.0
6328	None	None	None	None	None	0.35714285714285715	5	0.43333333333333335	13	0.5813953488372093	25	0.5555555555555556	0.5813953488372093	38	25	6	0	0	1.0	9	9	3.0	45	0.0	0.6666666666666666	6.475857979154472e-13	0.563129696117779	-0.01841491012742587	0.6651315902780929	0.09999911374397712	0.5021884597240108	0.6228265391196992	0.5784202178720111	0	1.0	0.0
4025	None	None	None	None	None	0	0	0.32608695652173914	15	0.5757575757575758	38	0.8395061728395061	0.36363636363636365	37	24	30	6	0	1.0	9	9	4.533333333333333	68	0.11764705882352941	0.9508196721311475	1.0031370945178698e-11	0.5013600840271573	0.01510204438317356	0.6718167886451332	0.0999994789580925	0.5229193582999124	0.6109470819296575	0.5673871291176752	1.0	1.0	0.0
5947	0.006029811432240858	0.004242434558907207	-0.00030136153046225744	0.9932529715921194	None	0.2	1	0.3333333333333333	4	0.8	12	0.20987654320987653	0.8	16	12	0	0	0	1.0	9	9	1.1333333333333333	17	0.0	1.0	0.099999995243817	0.5000021858540986	0.1346986037756528	0.5561254085447417	0.0713787590288632	0.5400724517438472	0.5643874064831856	0.5321302324493746	0	1.0	0.0
1848	None	None	None	None	None	0	0	0	0	0	0	1.0	0	0	0	0	4	0	1.0	1	1	0.06666666666666667	1	1.0	0	0	0	0	0	0	0	0	0	0	0	0
4937	0.002984450401089304	0.00033854128334932483	0.00030059305348122486	0.9958072651212121	None	0.2	1	0.3333333333333333	4	0.8	12	0.20987654320987653	0.8	16	12	0	0	0	1.0	9	9	1.1333333333333333	17	0.0	1.0	0.09090285467676096	0.5522355178041887	-0.04439060386613035	0.656337639731562	0.09995808726659984	0.5617499187919877	0.6585569953013951	0.5910553841775316	0	0	0.0
7532	0.03712263467735545	0.0366417760680892	0.03660195284380789	0.9113034768674643	None	0	0	0.2653061224489796	13	0.6619718309859155	47	0.9012345679012346	0.2676056338028169	31	19	41	0	0	1.0	9	9	4.866666666666666	73	0.0	0.875	0.2920978989867405	0.7515493151559844	0.03142645264864483	0.6727818880817372	0.09999937037237946	0.5009694580873735	0.782815787166168	0.6480597558228534	0	1.0	0.0
6552	None	None	None	None	None	0	0	0.2	10	0.75	54	0.9135802469135802	0.125	15	9	58	3	0	1.0	9	9	4.933333333333334	74	0.02631578947368421	0.9090909090909091	0.24499637536497937	0.6447944290702273	0.12032687794730153	0.5299588079168265	0.06581174634227062	0.5295108860323224	0.6719149521935385	0.569088093853936	1.0	1.0	0.5
6027	0.00045579533354238435	4.234071793883254e-06	3.7715379929813296e-06	0.9999998542111171	None	0.2	1	0.3333333333333333	4	0.8	12	0.20987654320987653	0.8	16	12	0	0	0	1.0	9	9	1.1333333333333333	17	0.0	1.0	4.353367410537848e-07	0.5651422467609291	0.08100157484643973	0.609269545650843	0.10541680919022485	0.7988053348844791	0.6141600525496985	0.6670890610019287	0	0.9375	0.0
7444	8.424571775094585e-05	1.6027427395166861e-06	6.905945059208924e-07	0.999983058088236	None	0.15	3	0.40476190476190477	17	0.5245901639344263	32	0.7777777777777778	0.3770491803278688	38	23	24	0	0	1.0	9	9	4.2	63	0.0	0.9629629629629629	0.15576120949464264	0.6144754269855282	-0.07243438576595104	0.5844228286482007	0.027813025898948695	0.5213309160317782	0.7013559511481746	0.5738309237170635	0	1.0	0.0
2236	None	None	None	None	None	0	0	0.3333333333333333	2	0.8571428571428571	6	1.0	0.8571428571428571	8	6	0	1	0	0.1111111111111111	9	1	0.6	9	0.5	1.0	0.09519122680424266	0.564394613111775	0.008441126535144018	0.5305705139541805	0.08992981862642883	0.6159686112071626	0.5906742686056008	0.570683690793042	0.875	0.625	0.0
1647	None	None	None	None	None	0	0	0.4444444444444444	4	0.45454545454545453	5	0.48148148148148145	0	3	0	9	15	0	0.3333333333333333	9	3	0.8666666666666667	13	0.7894736842105263	0.7272727272727273	0	0	0	0	0	0	0	0	0	0	0
7367	0.015875420374519514	0.014283283184725113	0.014110465359379968	0.9903274657036624	None	0.2	1	0.3333333333333333	4	0.8	12	0.20987654320987653	0.8	16	12	0	0	0	1.0	9	9	1.1333333333333333	17	0.0	1.0	0.09999996941527307	0.5000033437093416	0.1930809498242624	0.6697920324351859	0.13505467034502674	0.5756843123275304	0.5953221585076611	0.5835701300916605	0	1.0	0.0
5904	1.4346844907842813e-05	4.114138427223769e-06	4.113757390254234e-06	0.9988388879971348	None	0.2	1	0.3333333333333333	4	0.8	12	0.20987654320987653	0.8	16	12	0	0	0	1.0	9	9	1.1333333333333333	17	0.0	1.0	0.09999985175676626	0.5000124913267432	0.0002269360300059645	0.5172979649421441	0.006059761019562598	0.5092133772629607	0.6122720161515759	0.508843005370183	0	0.375	0.0
2632	1.6036250470282576e-05	1.1543306246263468e-06	1.1462761425816999e-06	0.9945033768711697	None	0	0	0.13333333333333333	4	0.8571428571428571	36	0.7857142857142857	0	0	0	43	3	0	0.875	8	7	2.933333333333333	44	0.03333333333333333	0.7567567567567568	0	0	0	0	0	0	0	0	0	0	0
3520	None	None	None	None	None	0	0	0.25	4	0.8095238095238095	17	0.42592592592592593	0.7142857142857143	19	15	3	2	0	0.6666666666666666	9	6	1.5333333333333334	23	0.3333333333333333	0.6666666666666666	0.1260522905968835	0.6335153474361099	0.0881781072872292	0.620563376256466	-0.022853379765620453	0.6529546516954909	0.6327706373839717	0.6357828115168	1.0	0.9473684210526315	0.0
3204	0.00018377015629980278	2.4851159790132707e-06	-9.129423830805223e-07	0.9999858544511284	None	0.2	1	0.3333333333333333	4	0.8	12	0.20987654320987653	0.8	16	12	0	0	0	1.0	9	9	1.1333333333333333	17	0.0	1.0	-0.09999986720676206	0.5000005023251429	-0.03391733221472833	0.671371912061572	0.0025969178217462308	0.6663400967463755	0.6805625196575197	0.6150741673718583	0	1.0	0.0
1872	None	None	None	None	None	0	0	0.24489795918367346	12	0.704225352112676	50	0.9012345679012346	0.22535211267605634	27	16	45	2	0	1.0	9	9	4.866666666666666	73	0.024096385542168676	0.8923076923076924	0.05882562544742191	0.6891149784281219	0.014694359059379714	0.540946125639423	0.17459037752704953	0.9999999991003679	0.7920172765832353	0.9992995293901995	1.0	1.0	0.0
2576	3.016115121596711e-07	6.061384816091064e-09	4.408525688792057e-09	0.9999984229710193	None	1.0	1	0.8	4	0.4	2	0.4375	0.4	6	2	0	0	0	1.0	4	4	0.4666666666666667	7	0.0	0.6666666666666666	-0.039290788178147205	0.6416576215587696	0.002559523362680681	0.5186026534498722	0.000142978974585	0.5028941258486211	0.5667139148811823	0.5554861654151546	0	1.0	0.0
5712	0.0008470588969897909	0.0001243856131833625	0.0001174952840008008	0.9995266747655424	None	0.08695652173913043	2	0.2653061224489796	13	0.6901408450704225	49	0.9012345679012346	0.30985915492957744	34	22	38	0	0	1.0	9	9	4.866666666666666	73	0.0	0.875	0.09997989637858755	0.501198446466006	0.08390466457561153	0.59782090923768	0.09344743094627606	0.6902814020118476	0.5719225476956599	0.5988976890617178	0	0.058823529411764705	0.0
1076	None	None	None	None	None	0	0	1.0	1	0	0	1.0	0	1	0	0	3	0	0.5	2	1	0.13333333333333333	2	1.0	0	0	0	0	0	0	0	0	0	0	0	0
3068	None	None	None	None	None	0	0	0.38095238095238093	8	0.5862068965517241	17	0.5535714285714286	0.5172413793103449	22	15	8	5	0	0.875	8	7	2.066666666666667	31	0.38461538461538464	0.32	0.08303757432379177	0.5503479973934432	0.09995122507403152	0.5001408087057109	0.01767347344829765	0.5141744652246246	0.5873711743942968	0.5215993106552231	1.0	1.0	0.0
1322	None	None	None	None	None	0.08695652173913043	2	0.2916666666666667	14	0.6571428571428571	46	0.8888888888888888	0.24285714285714285	30	17	41	0	0	1.0	9	9	4.8	72	0.0	0.9841269841269841	0.04672201550299364	0.6681573833540768	0.011523448310526397	0.652345211757992	0.0031340962546273195	0.5176778508492252	0.6054442220342869	0.6145919492965327	0	1.0	0.0
3687	0.0018657851094130249	0.0006781108405148709	0.0006773320710075352	0.9976825327686573	None	0.2	1	0.3333333333333333	4	0.8	12	0.20987654320987653	0.8	16	12	0	0	0	1.0	9	9	1.1333333333333333	17	0.0	1.0	0.016166247192438827	0.5917136845834914	-0.04256679625502674	0.6432090528090704	-0.0252395700930327	0.6720108983079325	0.6185395200043671	0.6362726717913276	0	1.0	0.0
7283	0.0003870560067757119	0.00012186583421452108	0.0001144545640583462	0.9993511452982905	None	1.0	1	0.8	4	0.4	2	0.4375	0.4	6	2	0	0	0	1.0	4	4	0.4666666666666667	7	0.0	0.6666666666666666	-0.026003913356244357	0.6430843233972754	0.17368874734905151	0.5774114280170409	0.39380118397293584	0.9612106518506883	0.8347887833550621	0.7974329375473064	0	0	0.0
947	None	None	None	None	None	0	0	0	0	0	0	1.0	0	0	0	0	3	0	1.0	1	1	0.06666666666666667	1	0.75	0	0	0	0	0	0	0	0	0	0	0	0
892	None	None	None	None	None	0.2	1	0.3333333333333333	4	0.8	12	0.20987654320987653	0.8	16	12	0	0	0	1.0	9	9	1.1333333333333333	17	0.0	1.0	-0.06490280706968535	0.5969140112435029	0.17770563070920034	0.6557671410795769	0.0006060591321198583	0.5793501866315994	0.7451210831866524	0.6112110494071593	0	1.0	0.0
6219	0.0005246044926048873	2.7706971601430057e-06	1.294157469540694e-06	0.9999997099774954	None	0.2	1	0.3333333333333333	4	0.8	12	0.20987654320987653	0.8	16	12	0	0	0	1.0	9	9	1.1333333333333333	17	0.0	1.0	0.022541823549711546	0.6631953410884907	0.16970053270910618	0.5296608501178077	-0.15440763029139615	0.5229955301747206	0.798024561628876	0.5734967123681295	0	0.9375	0.0
4538	0.0007096060021755135	6.396927118388993e-05	-5.05346054919935e-05	0.9989402747411212	None	0.2	1	0.3333333333333333	4	0.8	12	0.20987654320987653	0.8	16	12	0	0	0	1.0	9	9	1.1333333333333333	17	0.0	1.0	0.05034812718278805	0.6565443363309088	-0.1754545748863385	0.8916375454903077	0.03527491854099875	0.5779289006946672	0.7194220036288698	0.7356075950843453	0	0.5	0.0
2883	9.852899266612624e-05	1.5594771897319758e-05	1.5056312665182215e-06	0.9994085084170083	None	0.2	1	0.3076923076923077	4	0.8235294117647058	14	0.5277777777777778	0.7058823529411765	16	12	2	0	0	1.0	6	6	1.2666666666666666	19	0.0	0.15384615384615385	0.20242711598357532	0.6983096303096297	1.0425858288975134e-06	0.5714959739577508	0.006044323757822928	0.5160587203568825	0.7150215674990655	0.5980047811495757	0	0.9375	0.0
1939	None	None	None	None	None	0	0	0.1724137931034483	5	0.8048780487804879	33	0.6825396825396826	0.07317073170731707	5	3	37	0	0	0.7777777777777778	7	9	2.8666666666666667	43	0.0	0.6111111111111112	0.0890326492222586	0.5265936066970336	0.020064334360788406	0.5505930348298141	0.00028992188969617134	0.510940774803404	0.5898419552844744	0.5294086893090144	0	0.8	0.0
2801	0.0019853349776278867	0.00016472482624361147	0.00013801980292386503	0.9981264157261344	None	0.2	1	0.3333333333333333	4	0.8	12	0.20987654320987653	0.8	16	12	0	0	0	1.0	9	9	1.1333333333333333	17	0.0	1.0	0.04349136527865786	0.531322506432401	0.18440042110063715	0.6211656108247958	0.09996288380552525	0.5662630103919056	0.6364322968455636	0.5733480575731719	0	1.0	0.0
2634	0.00030457692374122525	1.6598984759849768e-05	1.5404618924683745e-05	0.999989662693373	None	0	0	0.36363636363636365	4	0.6428571428571429	9	0.38095238095238093	0.2857142857142857	7	4	8	9	0	0.8571428571428571	7	6	1.0666666666666667	16	0.5294117647058824	0	-0.04411598508641493	0.567920331137179	0.09999953597123667	0.5000009299230666	0.08033435149496418	0.5358999004035696	0.6481245836372724	0.534712568905144	1.0	1.0	0.0
7053	0.014522800112164082	0.013618991733877274	0.013346889633488977	0.9889016266325467	None	0.2	1	0.3333333333333333	4	0.8	12	0.20987654320987653	0.8	16	12	0	0	0	1.0	9	9	1.1333333333333333	17	0.0	1.0	0.09999995150828808	0.500004011312642	0.056511883858899034	0.59676786069899	0.13088018490915065	0.6420726227327146	0.5826567085749754	0.5806561934456772	0	0.5625	0.0
1993	None	None	None	None	None	0	0	0	0	0	0	1.0	0	0	0	0	1	0	1.0	1	1	0.06666666666666667	1	0.25	0	0	0	0	0	0	0	0	0	0	0	0
5078	0.005391409403747712	0.0009558713124673964	-0.00035633899507405765	0.9891700667872474	None	0.2	1	0.3333333333333333	4	0.8	12	0.20987654320987653	0.8	16	12	0	0	0	1.0	9	9	1.1333333333333333	17	0.0	1.0	0.0522512611325139	0.590174703710746	0.05073983027349256	0.5995824688061405	0.09999765431828431	0.5070479663257281	0.5877651266073459	0.565996596694175	0	1.0	0.0
277	None	None	None	None	None	0	0	0.5	3	0.7142857142857143	5	0.42857142857142855	0.7142857142857143	8	5	0	0	0	0.42857142857142855	7	3	0.6	9	0.0	1.0	0.10992659225658308	0.6500868186430793	0.09732960450763149	0.5216513807727206	0.03561564227968691	0.5286338831350426	0.5700719487900036	0.5679717050728691	0	1.0	0.0
331	None	None	None	None	None	0	0	0.16666666666666666	4	0.8484848484848485	28	0.7777777777777778	0.06060606060606061	5	2	29	4	0	0.5555555555555556	9	5	2.3333333333333335	35	0.06779661016949153	0.8666666666666667	-0.23099911202987283	1.0	0.4143711838134704	0.999999726247322	0.09272335653492234	0.5518076021497673	0.9993301295356886	1.0	0.0	0	0.0
640	None	None	None	None	None	0	0	0.2	2	0.9166666666666666	11	0.3333333333333333	0	0	0	13	4	0	0.8571428571428571	6	7	0.9333333333333333	14	0.13333333333333333	0	0	0	0	0	0	0	0	0	0	0	0
6231	0.008717447315144592	0.007562912665944342	0.007500089285418169	0.9943422711495927	None	0.2	1	0.3333333333333333	4	0.8	12	0.20987654320987653	0.8	16	12	0	0	0	1.0	9	9	1.1333333333333333	17	0.0	1.0	0.09998636178054139	0.5006313199487632	0.0457299088436063	0.5954843217388116	0.09999918289359988	0.5018786462562924	0.5660012018638232	0.5330122768706483	0	1.0	0.0
2477	None	None	None	None	None	0	0	0	0	0	0	1.0	0	0	0	0	0	0	1.0	1	1	0.06666666666666667	1	0.0	0	0	0	0	0	0	0	0	0	0	0	0
3578	0.0	0.0	0.0	0.9999999999999998	None	0	0	0	0	0	0	1.0	0	0	0	0	4	0	1.0	1	1	0.06666666666666667	1	1.0	0	0	0	0	0	0	0	0	0	0	0	0
3501	0.0039931446240136495	0.0003671545497011653	0.0003659289927062045	0.9936091041347035	None	0.2	1	0.3333333333333333	4	0.8	12	0.20987654320987653	0.8	16	12	0	0	0	1.0	9	9	1.1333333333333333	17	0.0	1.0	-0.007948431612271073	0.6593671062247514	0.11222908715846121	0.6361253648954964	0.09995552431277498	0.5865111189303902	0.6660031309327887	0.6278195862265374	0	1.0	0.0
6050	0.00034492124133685516	1.305446989746331e-05	-4.967296910634421e-06	0.9999999752876141	None	0.2	1	0.3333333333333333	4	0.8	12	0.20987654320987653	0.8	16	12	0	0	0	1.0	9	9	1.1333333333333333	17	0.0	1.0	0.09999975511595056	0.5000099885613382	0.07563241830363517	0.6276936744355043	-0.401266287332365	0.9999947949385948	0.8997033831070758	0.985648090259575	0	0.875	0.0
1759	None	None	None	None	None	0.047619047619047616	1	0.3111111111111111	14	0.6153846153846154	40	0.8271604938271605	0.16923076923076924	22	11	44	2	0	1.0	9	9	4.466666666666667	67	0.024691358024691357	0.896551724137931	0.06759083161201473	0.5786967044025273	0.09934027746021397	0.5512760212935984	4.2777522654065034e-05	0.5068110476780391	0.6035929923892355	0.545746629437333	0.2954545454545454	0.36363636363636365	0.0
2944	0.0014271591495711178	0.0010693398762878143	-0.0010687647042509072	0.9977432007149026	None	0.2	1	0.3333333333333333	4	0.8	12	0.20987654320987653	0.8	16	12	0	0	0	1.0	9	9	1.1333333333333333	17	0.0	1.0	0.09957866934198213	0.5506362352169532	0.01116223707083419	0.508738747120982	0.039429351297584056	0.5216693806340561	0.5903373686709243	0.5270512327071156	0	1.0	0.0
7187	0.0024686031493612016	0.00029210479634790603	0.0002721158728541806	0.9967796326621288	None	0.2	1	0.3333333333333333	4	0.8	12	0.20987654320987653	0.8	16	12	0	0	0	1.0	9	9	1.1333333333333333	17	0.0	1.0	0.02214787798781303	0.510891163004821	0.13182445559561096	0.5940989164724738	0.22663981896207472	0.7153330359361051	0.7016676084713027	0.610317113567547	0	1.0	0.0
2732	3.738023690660883e-09	3.260852128856696e-09	2.0763685140783364e-09	0.9999995137737173	None	0.2	1	0.3333333333333333	4	0.8	12	0.20987654320987653	0.8	16	12	0	0	0	1.0	9	9	1.1333333333333333	17	0.0	1.0	-0.030316418449117855	0.6598011663344889	0.09994910441765784	0.5003639638468091	9.688609857398123e-08	0.5025933564603698	0.6372979113988523	0.5559511577440553	0	0.875	0.0
2295	None	None	None	None	None	0	0	0.42857142857142855	3	0.75	6	0.3333333333333333	0.75	9	6	0	1	0	0.8333333333333334	5	6	0.6666666666666666	10	1.0	0.4	-0.0860440999487144	0.5749652088676984	0.2488819897713888	0.7366748130712656	0.0010569570422663398	0.5627170001126612	0.8036724742150979	0.6289458608134791	1.0	1.0	0.0
153	None	None	None	None	None	0.5	1	0.6666666666666666	4	0.5714285714285714	4	0.42857142857142855	0.5714285714285714	8	4	0	0	0	0.42857142857142855	7	3	0.6	9	0.0	1.0	-0.12408487589622692	0.5354231943416572	-0.04508112679559365	0.5832397096487406	0.1188183206580176	0.8130642826613752	0.7449667370112159	0.6568649472843822	0	1.0	0.0
3559	4.303357555300759e-09	3.967059382867639e-09	-5.216306834425959e-10	0.9999998604941028	None	0	0	0	0	0	0	1.0	0	0	0	0	3	0	1.0	1	1	0.06666666666666667	1	0.75	0	0	0	0	0	0	0	0	0	0	0	0
4577	0.0002460226231911094	9.258588433977787e-07	-3.452675189324269e-07	0.9999780290251313	None	0.25	1	0.4	4	0.75	9	0.25	0.75	13	9	0	0	0	0.875	8	7	0.9333333333333333	14	0.0	0.8571428571428571	0.08066993878151908	0.5513732009148378	0.0818168197335868	0.5353630830384941	0.07511732559210874	0.5036269376713296	0.5177283554503406	0.5301647768064498	0	0.7692307692307693	0.0
6664	1.4725537277495875e-05	4.0268337068609854e-07	-3.563596252387346e-07	0.9999994754210323	None	0	0	0.75	3	0.5	2	0.6	0.5	5	2	0	1	0	0.4	5	2	0.4	6	1.0	1.0	0.5021846243275283	0.645525515346436	1.260100356739578e-12	0.5000000036329383	0.21156144508593416	0.5148001887718137	0.8875642280775551	0.5546677894843682	0.4	0.4	0.0
2789	0.0001989070114738184	5.621942246957327e-05	-5.586574222871466e-05	0.9978796996852438	None	0	0	0.3333333333333333	3	0.8181818181818182	9	0.28888888888888886	0.8181818181818182	12	9	0	1	0	0.5555555555555556	5	9	0.8666666666666667	13	1.0	1.0	0.09368761978295899	0.5435448121431803	-0.17957588440221692	0.812259843116988	0.006103960783665351	0.549030059059638	0.7452058548328986	0.6484071954376001	0.9166666666666666	0.9166666666666666	0.0
2361	None	None	None	None	None	0.2	1	0.3333333333333333	4	0.8	12	0.20987654320987653	0.8	16	12	0	0	0	1.0	9	9	1.1333333333333333	17	0.0	1.0	0.0999194266248	0.5001145840485184	3.06797883134283e-25	0.5000000065733755	0.05752194914288426	0.648844224875034	0.6101039479428703	0.5510235303398396	0	0	0.0
2959	0.0072235539990402825	0.0012664392422806323	0.0011705864801861985	0.984924877618123	None	0.2857142857142857	2	0.47058823529411764	8	0.5652173913043478	13	0.5102040816326531	0.4782608695652174	18	11	6	0	0	1.0	7	7	1.6666666666666667	25	0.0	0.2222222222222222	0.19522443993034777	0.6730423271881236	0.3203515879093947	0.5570006440674924	0.09994644812807156	0.5005056668797209	0.7179502365785734	0.5787553535173606	0	1.0	0.0
1884	None	None	None	None	None	0.2	1	0.3333333333333333	4	0.8	12	0.20987654320987653	0.8	16	12	0	0	0	1.0	9	9	1.1333333333333333	17	0.0	1.0	0.004148808707080058	0.668835955405668	0.04510478054740904	0.5794713690977069	0.07238253903868626	0.5790580138608834	0.6027968908314011	0.6100396213056284	0	1.0	0.0
3804	0.0001531722597476017	3.469962882916186e-05	3.407639491611173e-05	0.9996404869717269	None	0.2	1	0.3333333333333333	4	0.8	12	0.20987654320987653	0.8	16	12	0	0	0	1.0	9	9	1.1333333333333333	17	0.0	1.0	0.019184272663205267	0.5943445158793101	-0.16378567554297557	0.9952966803315183	0.021130001476455128	0.536301509330951	0.7076290963152252	0.8766119039786285	0	1.0	0.0
3262	None	None	None	None	None	0	0	0.18518518518518517	10	0.7721518987341772	61	1.0	0.2911392405063291	29	23	51	0	0	1.0	9	9	5.4	81	0.0	1.0	0.09925758943486794	0.5320551606155334	0.13875266783826898	0.666536687814918	0.09999899744431556	0.5199786338055081	0.5668189557520181	0.5745171713564147	0	0.9655172413793104	0.0
3472	None	None	None	None	None	0.5	5	0.5217391304347826	12	0.53125	17	0.41975308641975306	0.53125	29	17	4	0	0	1.0	9	9	2.2666666666666666	34	0.0	0.88	-0.007549382651771899	0.6666689688867472	0.07857432186898913	0.5784091894046098	0.024406811114265254	0.664218942784695	0.6446575026634855	0.6373433798263363	0	0.3103448275862069	0.0
1270	None	None	None	None	None	0.5	1	0.6666666666666666	4	0.5714285714285714	4	0.36	0.5714285714285714	8	4	0	0	0	1.0	5	5	0.6	9	0.0	1.0	0.09997963411562401	0.5000224882895873	0.1682241349665719	0.5907455386456141	0.046967383788064504	0.523196845327326	0.6232773669847297	0.5382577615240145	0	1.0	0.0
5251	1.1711059005226818e-05	6.349121092163543e-08	-6.183269232574676e-08	0.9999999990917946	None	0	0	1.0	2	0.0	0	1.0	0	2	0	0	2	0	0.3333333333333333	3	1	0.2	3	1.0	1.0	0	0	0	0	0	0	0	0	0	0	0
5730	None	None	None	None	None	0.14285714285714285	2	0.45161290322580644	14	0.5	22	0.5679012345679012	0.4318181818181818	31	19	14	0	0	1.0	9	9	3.066666666666667	46	0.0	0.918918918918919	0.08959924440246564	0.9999263193026876	0.0045281681229267165	0.5841773653920601	0.09999414140174664	0.5000256245855759	0.6427004706716793	0.9639192525621353	0	0.967741935483871	0.0
6980	0.013934209325093651	0.01305378714602724	0.012825831514666044	0.9890834659563631	None	0.2	1	0.3333333333333333	4	0.8	12	0.20987654320987653	0.8	16	12	0	0	0	1.0	9	9	1.1333333333333333	17	0.0	1.0	0.09999995150828808	0.500004011312642	0.056511883858899034	0.59676786069899	0.13088018490915065	0.6420726227327146	0.5826567085749754	0.5806561934456772	0	0.5625	0.0
4315	0.000189735929178137	1.100039632323046e-06	-1.840912774728855e-07	0.9999823807295799	None	0	0	0.2037037037037037	11	0.7468354430379747	59	1.0	0.2911392405063291	32	23	48	0	0	1.0	9	9	5.4	81	0.0	1.0	-0.0886538810463139	0.526312657339257	-0.02881470062483089	0.6790119579578171	0.0002105046680560793	0.5899040344162052	0.6357866578165705	0.6001404855105372	0	1.0	0.0
5495	0.009877089586215514	0.008999181926576035	0.008688239522918688	0.9931421256124578	None	0.2	1	0.3333333333333333	4	0.8	12	0.20987654320987653	0.8	16	12	0	0	0	1.0	9	9	1.1333333333333333	17	0.0	1.0	0.09999987722404616	0.5000243461524413	-0.06590750544645382	0.6661515902052799	0.09999763259748744	0.5087936574545268	0.6861226696844582	0.5602151535560904	0	1.0	0.0
4002	0.008913803534295557	0.007360469596720905	0.007320068208462197	0.9943596430820851	None	0.2	1	0.3333333333333333	4	0.8	12	0.20987654320987653	0.8	16	12	0	0	0	1.0	9	9	1.1333333333333333	17	0.0	1.0	0.09998636178054139	0.5006313199487632	0.0457299088436063	0.5954843217388116	0.09999918289359988	0.5018786462562924	0.5660012018638232	0.5330122768706483	0	1.0	0.0
1831	None	None	None	None	None	0.2857142857142857	2	0.35294117647058826	6	0.6956521739130435	16	0.5555555555555556	0.6956521739130435	22	16	2	0	0	0.5555555555555556	5	9	1.6666666666666667	25	0.0	0.8	0.09016423822038634	0.5570976447674175	-0.026252833574381705	0.5202149056728371	0.24327216387756864	0.6816417483068777	0.750072203862884	0.588364226079264	0	1.0	0.0
308	None	None	None	None	None	0	0	0.07894736842105263	3	0.9272727272727272	51	0.9047619047619048	0	0	0	56	9	0	0.7777777777777778	9	7	3.8	57	0.07758620689655173	1.0	0	0	0	0	0	0	0	0	0	0	0
3577	0.00521936140434756	0.0002290092585439836	0.00022386934197831965	0.9946899823505677	None	0.25	1	0.36363636363636365	4	0.7857142857142857	11	0.2222222222222222	0.7857142857142857	15	11	0	0	0	0.8888888888888888	8	9	1.0666666666666667	16	0.0	1.0	0.08410057370006244	0.6817422054199281	0.17705525289187724	0.643605896580101	0.09999987440372285	0.5009193646657821	0.6339017479240963	0.6111555814277226	0	1.0	0.0
2192	None	None	None	None	None	0	0	0	0	0	0	1.0	0	0	0	0	4	0	1.0	1	1	0.06666666666666667	1	1.0	0	0	0	0	0	0	0	0	0	0	0	0
6526	0.002941835766764756	0.0016243266511098786	0.0009796488448402644	0.9980348971379798	None	0.2	1	0.3333333333333333	4	0.8	12	0.20987654320987653	0.8	16	12	0	0	0	1.0	9	9	1.1333333333333333	17	0.0	1.0	0.09999718664948525	0.5000122612063821	0.00011749163680680082	0.5099342826693312	0.09601917502045913	0.5373620864667836	0.6133088974304283	0.5157879868838867	0	0.75	0.0
4047	0.004597886634866785	0.00047085961374395855	5.0483043809971666e-05	0.9935353684361481	None	0.2	1	0.3333333333333333	4	0.8	12	0.20987654320987653	0.8	16	12	0	0	0	1.0	9	9	1.1333333333333333	17	0.0	1.0	0.09401380225501191	1.0	2.4977907411009217e-10	0.5001726037563363	0.07242164815243177	0.6538455642354869	0.6334496602793268	0.9999999978872691	0	1.0	0.0
6355	0.0006623332334825118	8.80279168937282e-05	7.80569430373408e-06	0.9986151816093312	None	0.2	1	0.3333333333333333	4	0.8	12	0.20987654320987653	0.8	16	12	0	0	0	1.0	9	9	1.1333333333333333	17	0.0	1.0	0.09549110391806995	0.568733196468027	0.12652670994346826	0.6352802969832899	0.01669708824531988	0.5651150013714382	0.6062906091232854	0.5901349074034297	0	0.9375	0.0
2256	None	None	None	None	None	0	0	0	0	0	0	1.0	0	0	0	0	0	0	1.0	1	1	0.06666666666666667	1	0.0	0	0	0	0	0	0	0	0	0	0	0	0
3603	1.1019405249060006e-05	3.172196346050401e-07	2.93898358018907e-07	0.9999999994210199	None	0.2	1	0.3333333333333333	4	0.8	12	0.20987654320987653	0.8	16	12	0	0	0	1.0	9	9	1.1333333333333333	17	0.0	1.0	0.09999999643277462	0.50000003395202	-0.19952019987222522	0.9999999996837987	0.0010053740267830184	0.5036385919348741	0.7773911774790144	0.9993224834726647	0	1.0	0.0
915	None	None	None	None	None	0	0	0.09803921568627451	5	0.8918918918918919	66	0.9382716049382716	0	2	0	73	1	0	1.0	9	9	5.066666666666666	76	0.006756756756756757	0.9411764705882353	0	0	0	0	0	0	0	0	0	0	0
3608	0.0013152566012875925	3.288159379847946e-05	-2.6882128546283635e-05	0.9953579831163921	None	0.3333333333333333	1	0.625	5	0.4444444444444444	4	0.7333333333333333	0.3333333333333333	8	3	2	3	0	0.6	5	3	0.7333333333333333	11	1.0	0.6666666666666666	-0.099146324482695	0.6340246719504657	0.00971946897113142	0.5348489725134626	0.07199642142259588	0.6687903114972982	0.6700329821588303	0.6139518429062242	1.0	0.875	0.0
2010	None	None	None	None	None	0	0	0	0	0	0	1.0	0	0	0	0	0	0	1.0	1	1	0.06666666666666667	1	0.0	0	0	0	0	0	0	0	0	0	0	0	0
4697	0.015485705092905354	0.01302547578447718	0.01283166067282137	0.9911043663894376	None	0.2	1	0.3333333333333333	4	0.8	12	0.20987654320987653	0.8	16	12	0	0	0	1.0	9	9	1.1333333333333333	17	0.0	1.0	0.09999939430601748	0.5000257112417308	0.13926726429549183	0.6019767023250142	0.18086247340247724	0.9357145532943485	0.6017792099077408	0.7370314422359107	0	0.125	0.0
7359	0.0002750369558076026	9.420002289973032e-06	-5.011376818966984e-07	0.9999999796771881	None	0.2	1	0.3333333333333333	4	0.8	12	0.20987654320987653	0.8	16	12	0	0	0	1.0	9	9	1.1333333333333333	17	0.0	1.0	-0.09992963958265741	0.5000723218711205	0.04935772613839077	0.6458775106467864	0.09999556934174703	0.5016826394840123	0.7020858805905454	0.5504928709188871	0	1.0	0.0
535	None	None	None	None	None	0.3333333333333333	1	0.5	4	0.6	6	0.2857142857142857	0.6	10	6	1	2	0	0.8571428571428571	7	6	0.8	12	1.0	0.6666666666666666	0.015819780522685675	0.5587093383941245	0.0012659158881594646	0.5772136164209888	0.0825346944541631	0.5967747648848304	0.5533492679613727	0.577643011258551	0.9	1.0	0.13178695681477198
976	None	None	None	None	None	0	0	0.19230769230769232	5	0.7777777777777778	28	0.8444444444444444	0.2222222222222222	12	8	25	0	0	0.5555555555555556	5	9	2.533333333333333	38	0.0	0.9090909090909091	0.09043574410854362	0.5832278235402102	0.3280108841788715	0.7449271812728029	1.0005477178683518e-05	0.5001403979311212	0.7996415059959213	0.6152525564883936	0	0.08333333333333333	0.0
6569	0.0004839605999349817	6.738258056750551e-06	-5.361501210802558e-06	0.999999985596866	None	0.2	1	0.3333333333333333	4	0.8	12	0.20987654320987653	0.8	16	12	0	0	0	1.0	9	9	1.1333333333333333	17	0.0	1.0	0.09999984272432949	0.5000050452757407	0.04915908040472298	0.5875396053063404	-0.0921234137589855	0.5110447277091249	0.6915094183882832	0.5331189152617123	0	0.5625	0.0
2359	None	None	None	None	None	0.2	1	0.3333333333333333	4	0.8	12	0.20987654320987653	0.8	16	12	0	0	0	1.0	9	9	1.1333333333333333	17	0.0	1.0	0.03585876069380719	0.5127288839178146	0.0999988331626039	0.5000032821717055	0	0.5	0.601969392142199	0.5042448703495315	0	1.0	0.0
207	None	None	None	None	None	0.3333333333333333	1	0.4444444444444444	4	0.7272727272727273	8	0.2708333333333333	0.7272727272727273	12	8	0	0	0	0.75	8	6	0.8666666666666667	13	0.0	0.8571428571428571	0.002338796282355437	0.6432787636569125	0.08443172216622175	0.5984073206457727	-0.0983810396955264	0.5019823364049908	0.6888540301539332	0.5822772440238576	0	1.0	0.0
3766	0.002750086601089917	0.00031218972084733727	0.00026465316359307767	0.9964578492453501	None	0.2	1	0.3333333333333333	4	0.8	12	0.20987654320987653	0.8	16	12	0	0	0	1.0	9	9	1.1333333333333333	17	0.0	1.0	-0.07755704379908318	0.6714809300485292	0.08293909728094465	0.5657502272003497	-0.04663683216317858	0.6794999303112512	0.6596995228049423	0.6403689976449953	0	1.0	0.0
4851	0.005890032251624161	0.004665490859818209	-0.00421647930314007	0.9968862068686554	None	0.2	1	0.3333333333333333	4	0.8	12	0.20987654320987653	0.8	16	12	0	0	0	1.0	9	9	1.1333333333333333	17	0.0	1.0	0.09999924627134332	0.5000575043645463	0.01746056936085333	0.5812204954499632	0.07950129290358476	0.8706203865326508	0.6059734266125211	0.6780497499087081	0	0.6875	0.0
143	None	None	None	None	None	0	0	0	0	0	0	1.0	0	0	0	0	3	0	1.0	1	1	0.06666666666666667	1	0.75	0	0	0	0	0	0	0	0	0	0	0	0
6257	0.014468998183636225	0.013494826651588127	0.013235512433941509	0.9890777216284136	None	0.2	1	0.3333333333333333	4	0.8	12	0.20987654320987653	0.8	16	12	0	0	0	1.0	9	9	1.1333333333333333	17	0.0	1.0	0.09999995150828808	0.500004011312642	0.056511883858899034	0.59676786069899	0.13088018490915065	0.6420726227327146	0.5826567085749754	0.5806561934456772	0	0.5625	0.0
6082	2.5040481643831786e-05	4.526678737424206e-09	3.765248118369933e-09	0.9999986624813636	None	0	0	0.5	1	1.0	1	1.0	1.0	2	1	0	3	0	0.3333333333333333	1	3	0.2	3	1.0	0	0.09999992292127366	0.5000000670575385	1.0708166014639242e-10	0.5000000002421396	0.05570458647783718	0.5276097204973029	0.6016690811806593	0.5092115914899273	0.0	0	0.0
7513	0.000127932156991361	5.8890202160423545e-08	3.4879693050529e-08	0.9998756454383121	None	0	0	0.2037037037037037	11	0.7468354430379747	59	1.0	0.17721518987341772	23	14	57	0	0	1.0	9	9	5.4	81	0.0	1.0	0.24756727949466817	0.6790698230839971	-0.01470630294449718	0.6588649521197466	0.09999993848220962	0.500088727767308	0.7559835597199609	0.6152334837069763	0	0.30434782608695654	0.0
4707	0.00039722209937113293	8.448840112093312e-06	3.86232218397756e-07	0.9999998340607147	None	0.3333333333333333	5	0.36363636363636365	12	0.6808510638297872	32	0.6049382716049383	0.6808510638297872	44	32	4	0	0	1.0	9	9	3.2666666666666666	49	0.0	1.0	0.0999866064109253	0.5107391893771861	0.004487654496847107	0.6583546215803933	0.050573022854173665	0.5861234047220815	0.6026672002813643	0.5863666768226724	0	1.0	0.0
461	None	None	None	None	None	0.2	1	0.3333333333333333	4	0.8	12	0.20987654320987653	0.8	16	12	0	0	0	1.0	9	9	1.1333333333333333	17	0.0	1.0	-0.14921781841765663	0.9092810389839081	0.5190651110621769	0.9999999768460192	0.0697727869799196	0.5962417179258239	0.9900936638749726	0.9988404992264777	0	0.1875	0.0
5858	0.0005685195983665052	1.422984022287042e-06	1.1565929670527012e-06	0.9999999506174203	None	0.2	1	0.3333333333333333	4	0.8	12	0.20987654320987653	0.8	16	12	0	0	0	1.0	9	9	1.1333333333333333	17	0.0	1.0	0.09999999962973707	0.5000000643428754	0.31446460771248014	0.6060353256460205	-4.069570902976266	0.9999999999999996	0.9999999998440914	0.9999935638977805	0	0.9375	0.0
659	None	None	None	None	None	0	0	0	0	0	0	1.0	0	0	0	0	4	0	1.0	1	1	0.06666666666666667	1	1.0	0	0	0	0	0	0	0	0	0	0	0	0
2259	None	None	None	None	None	0	0	0	0	0	0	1.0	0	0	0	0	4	0	1.0	1	1	0.06666666666666667	1	1.0	0	0	0	0	0	0	0	0	0	0	0	0
6997	0.00012834632372313602	1.7950180731217802e-05	-1.725075470957838e-05	0.9999998351308023	None	0.2	1	0.3333333333333333	4	0.8	12	0.20987654320987653	0.8	16	12	0	0	0	1.0	9	9	1.1333333333333333	17	0.0	1.0	0.3057255496725865	0.6631076145961579	0.06806202471330289	0.5834392282154987	0.08953190844122808	0.550986226155613	0.7453092301297742	0.6001873933819742	0	1.0	0.0
1116	None	None	None	None	None	0	0	0.018518518518518517	1	1.0	79	1.0	0	0	0	80	0	0	1.0	9	9	5.4	81	0.0	1.0	0	0	0	0	0	0	0	0	0	0	0
6421	0.0018288185846098977	0.0011152467677952675	0.0009690595011818184	0.9989534424333579	None	0.2	1	0.3333333333333333	4	0.8	12	0.20987654320987653	0.8	16	12	0	0	0	1.0	9	9	1.1333333333333333	17	0.0	1.0	0.09999999550641492	0.5000009629059217	0.028331837204222565	0.551604584296578	0.0840627661560737	0.6904951127874781	0.5836322979646702	0.5833477661802263	0	1.0	0.0
861	None	None	None	None	None	0.15384615384615385	2	0.42857142857142855	12	0.48717948717948717	19	0.8541666666666666	0.1282051282051282	15	5	25	4	0	0.75	8	6	2.7333333333333334	41	0.09090909090909091	0.6857142857142857	-0.045723562615026206	0.5100445842047984	0.05811885088784587	0.5316161501954633	0.06751814300384949	0.6855503698624413	0.6348359125224412	0.5782040390633	0.0	0	0.0
932	None	None	None	None	None	0	0	0.25	1	1.0	3	0.8333333333333334	0	0	0	4	4	0	0.6666666666666666	2	3	0.3333333333333333	5	0.3333333333333333	0	0	0	0	0	0	0	0	0	0	0	0
6728	None	None	None	None	None	0.15	3	0.38095238095238093	16	0.5737704918032787	35	0.7777777777777778	0.4262295081967213	41	26	21	0	0	1.0	9	9	4.2	63	0.0	0.9629629629629629	0.3524737021790067	0.730661059804424	0.09999100319767054	0.5653987144660707	0.0999999995538444	0.5000889769459749	0.766774454369845	0.6035978768078876	0	1.0	0.0
963	None	None	None	None	None	0.25	1	0.4	4	0.75	9	0.25925925925925924	0.75	13	9	0	0	0	0.6666666666666666	9	6	0.9333333333333333	14	0.0	1.0	0.10075694420941686	0.5440943902223601	6.873384795830496e-10	0.5000339666815227	-0.024812721316442327	0.5050545736283424	0.6316665413421104	0.516426736206311	0	1.0	0.0
178	None	None	None	None	None	0	0	0.5	2	0.75	3	0.6	0.75	5	3	0	0	0	0.4	2	5	0.4	6	0.0	0	0.09999984638012348	0.5000068455584391	0.07647242215527998	0.5397783139050689	0.052437745944864965	0.5467134421219687	0.5490595329874298	0.5288743293615548	0	1.0	0.0
4872	0.0	0.0	0.0	0.9999999999999998	None	0	0	0	0	0	0	1.0	0	0	0	0	4	0	1.0	1	1	0.06666666666666667	1	1.0	0	0	0	0	0	0	0	0	0	0	0	0
351	None	None	None	None	None	0	0	0.3333333333333333	3	0.8181818181818182	9	0.28888888888888886	0.8181818181818182	12	9	0	1	0	0.5555555555555556	9	5	0.8666666666666667	13	1.0	1.0	0.06548528781959381	0.5589264119900188	0.06505960870041952	0.5507129642240024	0.09999023313354767	0.5015091267310942	0.5609262428025413	0.5371310487226189	1.0	0.9166666666666666	0.0
3099	0.0029425836705742536	0.00032746977811192216	0.0002532112540167907	0.9963666029857849	None	0.2	1	0.3333333333333333	4	0.8	12	0.20987654320987653	0.8	16	12	0	0	0	1.0	9	9	1.1333333333333333	17	0.0	1.0	-0.0638265673634939	0.6518742210629405	-0.6878922901870741	0.9996458380875106	0.09687582836840111	0.6264869345513236	0.9928521070977924	0.953909192488493	0	1.0	0.0
5099	0.008933876155484377	0.007397616232406007	0.007221680921739584	0.9916507026694237	None	0.2	1	0.3333333333333333	4	0.8	12	0.20987654320987653	0.8	16	12	0	0	0	1.0	9	9	1.1333333333333333	17	0.0	1.0	0.09999713025776039	0.5009716826490477	-0.05251737673737911	0.5851847034569025	0.0999983156237693	0.5008128386363603	0.6723786382171982	0.5292359683849145	0	0.625	0.0
7349	0.0004767077572041962	0.0002064523957714724	-0.00019759086569668194	0.9996802101230023	None	0.2	1	0.3333333333333333	4	0.8	12	0.20987654320987653	0.8	16	12	0	0	0	1.0	9	9	1.1333333333333333	17	0.0	1.0	0.026317640338376035	0.5135549569849039	0.09966275546507455	0.6273700262461829	-0.0688950195022168	0.6325970582957819	0.6361150015146115	0.5921481205671394	0	1.0	0.0
2697	0.0	0.0	0.0	0.9999999999999998	None	0	0	0	0	0	0	1.0	0	0	0	0	4	0	1.0	1	1	0.06666666666666667	1	1.0	0	0	0	0	0	0	0	0	0	0	0	0
2166	None	None	None	None	None	0	0	0.1590909090909091	7	0.8095238095238095	51	0.8024691358024691	0.06349206349206349	8	4	56	9	0	1.0	9	9	4.333333333333333	65	0.08035714285714286	0.8620689655172413	0.00024031578772925363	0.5005857805397687	0.026067815817773104	0.5818358726481315	0.029918781576150917	0.696150221061749	0.5587007474904915	0.5956156655328201	1.0	0.5	0.0
3019	0.00023498182419570723	1.4781390181780802e-07	-9.149095777850103e-08	0.999995603439671	None	0.25	1	0.4	4	0.75	9	0.25	0.75	13	9	0	0	0	0.875	8	7	0.9333333333333333	14	0.0	0.8571428571428571	0.10962067183524811	0.630602409490706	0.005941342850459391	0.5847701705619844	0.09534360464475776	0.5260221210222877	0.6070165084680056	0.581059386084534	0	1.0	0.0
1446	None	None	None	None	None	0.3333333333333333	1	0.4444444444444444	4	0.7272727272727273	8	0.2708333333333333	0.7272727272727273	12	8	0	0	0	0.75	8	6	0.8666666666666667	13	0.0	0.8571428571428571	0.0007804588367535092	0.5699792888815614	0.10718731725890555	0.5981240432418685	0.08267539363701423	0.5756706505050666	0.6148349501468662	0.5813089423164151	0	1.0	0.0
6956	0.0011856105985517437	8.891630165864564e-05	-4.86340628738249e-05	0.9932854745812523	None	0	0	0.7142857142857143	5	0.25	2	0.5555555555555556	0.125	5	1	4	7	0	0.5	3	6	0.6666666666666666	10	0.875	0.25	0.26717796170809704	0.5414268478287209	0.19967988788459062	0.8928726788687062	0.09976069780918365	0.5020235227170685	0.6748017722600348	0.6824100001533222	1.0	1.0	0.0
5370	0.013060675210600805	0.0029742764153305665	-0.0029245875819924284	0.9824039179514543	None	0.2	1	0.3333333333333333	4	0.8	12	0.20987654320987653	0.8	16	12	0	0	0	1.0	9	9	1.1333333333333333	17	0.0	1.0	0.09999998287699952	0.5000044577266487	0.023592159101298648	0.5823108844497678	8.782469586642092	1.0	1.0	0.9999999999993197	0	0.625	0.0
1388	None	None	None	None	None	0	0	0.3333333333333333	2	0.8333333333333334	5	0.5714285714285714	0	0	0	7	6	0	0.2857142857142857	7	2	0.5333333333333333	8	0.3333333333333333	0.5714285714285714	0	0	0	0	0	0	0	0	0	0	0
4777	0.014296861591850172	0.013379864648819531	0.013133044954791373	0.9890422617758813	None	0.2	1	0.3333333333333333	4	0.8	12	0.20987654320987653	0.8	16	12	0	0	0	1.0	9	9	1.1333333333333333	17	0.0	1.0	0.09999995150828808	0.500004011312642	0.056511883858899034	0.59676786069899	0.13088018490915065	0.6420726227327146	0.5826567085749754	0.5806561934456772	0	0.5625	0.0
6309	0.004343388834576323	0.0008969967660025442	0.0006348501369577631	0.993429570681218	None	0.2	1	0.3333333333333333	4	0.8	12	0.20987654320987653	0.8	16	12	0	0	0	1.0	9	9	1.1333333333333333	17	0.0	1.0	0.13753983254677454	0.6026805556163876	4.805750497675686e-07	0.5000887789965293	0.07833884813449617	0.5398717129290794	0.6376348779782927	0.5479214541306088	0	1.0	0.0
904	None	None	None	None	None	0.05	1	0.19047619047619047	8	0.7868852459016393	48	0.7777777777777778	0.26229508196721313	22	16	40	3	0	1.0	9	9	4.2	63	0.038461538461538464	0.896551724137931	0.002084890690645757	0.5213788108709885	0.15981043120550645	0.5579012356361066	-0.09918633328521598	0.5026669885413261	0.7432238403021615	0.5273795935618714	1.0	1.0	0.0
7320	None	None	None	None	None	0	0	0.25	6	0.7352941176470589	25	0.4444444444444444	0.7352941176470589	31	25	4	0	0	1.0	9	9	2.4	36	0.0	0.8888888888888888	0.19761560536514458	0.6861950449818236	0.09944687293483723	0.5502090352546569	0.09998143119259403	0.5058659742635073	0.6235446770861891	0.5831675487471414	0	1.0	0.0
5393	None	None	None	None	None	0	0	0.12962962962962962	7	0.8607594936708861	68	1.0	0.3924050632911392	35	31	45	0	0	1.0	9	9	5.4	81	0.0	1.0	0.2816240950444916	0.6649523266434085	0.2658534921271152	0.5199603385869698	-0.09919904173646563	0.9999999999703797	0.8760941838896806	0.9997603188331247	0	0.6857142857142857	0.0
5224	0.0033388171789516113	0.0005806738680402899	0.0005425444553753442	0.9959185893780367	None	0.2	1	0.3333333333333333	4	0.8	12	0.20987654320987653	0.8	16	12	0	0	0	1.0	9	9	1.1333333333333333	17	0.0	1.0	-0.05072288799061505	0.6391936726735579	0.21762492584150928	0.5561332313739217	0.09999307566183295	0.5102919707027372	0.7530744664421227	0.5694255432918486	0	1.0	0.0
90	None	None	None	None	None	0.3333333333333333	1	0.4444444444444444	4	0.7272727272727273	8	0.2708333333333333	0.7272727272727273	12	8	0	0	0	0.75	6	8	0.8666666666666667	13	0.0	0.8571428571428571	0.019390008869233023	0.5423291832724046	0.06543544603413087	0.6015854380741011	0.0008187835718515422	0.5017154115347635	0.5737336432108634	0.5488982215039322	0	1.0	0.0
4371	0.0	0.0	0.0	0.9999999999999998	None	0	0	0	0	0	0	1.0	0	0	0	0	4	0	1.0	1	1	0.06666666666666667	1	1.0	0	0	0	0	0	0	0	0	0	0	0	0
5924	7.903495720972141e-08	7.634251425132311e-08	-6.879483860066138e-08	0.9999716882038319	None	0.2	1	0.3333333333333333	4	0.8	12	0.20987654320987653	0.8	16	12	0	0	0	1.0	9	9	1.1333333333333333	17	0.0	1.0	0.09988005967741091	0.5024569493488322	0.20013481671398187	0.5502319397106619	0.0004868873196194602	0.5030606050797175	0.6932207880971393	0.5186312296543082	0	0.6875	0.0
4593	1.5812182862401879e-10	1.8102229356867123e-12	8.7720624960147e-14	0.9999999999999997	None	0.2	1	0.3333333333333333	4	0.8	12	0.20987654320987653	0.8	16	12	0	0	0	1.0	9	9	1.1333333333333333	17	0.0	1.0	0.027934473319082165	0.5159344818003933	0.04751291594655006	0.5930569099510105	1.5062565611001078e-19	0.5000000000441917	0.5485251705434305	0.5366322889687143	0	0.5625	0.0
6537	None	None	None	None	None	0.047619047619047616	1	0.2727272727272727	12	0.671875	43	0.8148148148148148	0.140625	18	9	47	0	0	1.0	9	9	4.4	66	0.0	0.7931034482758621	0.4459006873430864	0.6928721206702491	0.056729120391234386	0.5666862350539894	-0.2030787287117189	0.9999843530419167	0.9470145191057429	0.9828599325078564	0	0.9444444444444444	0.0
5232	0.0072095858827276324	0.007116183412531471	0.007116145753124749	0.9914998503483318	None	0.2	1	0.3333333333333333	4	0.8	12	0.20987654320987653	0.8	16	12	0	0	0	1.0	9	9	1.1333333333333333	17	0.0	1.0	0.09999807562223545	0.5003528069465152	0.03962153840453544	0.6476315301582128	0.09994633176359743	0.5377391124167564	0.5697979639215939	0.5631033727422705	0	1.0	0.0
2826	3.75707039664588e-09	3.2123723913379616e-09	1.9798477522993984e-09	0.9999995022738363	None	0.2	1	0.3333333333333333	4	0.8	12	0.20987654320987653	0.8	16	12	0	0	0	1.0	9	9	1.1333333333333333	17	0.0	1.0	-0.030316418449117855	0.6598011663344889	0.09994910441765784	0.5003639638468091	9.688609857398123e-08	0.5025933564603698	0.6372979113988523	0.5559511577440553	0	0.875	0.0
7160	0.0032393543311103547	0.00042393016868183135	0.00035579904041201896	0.995129279671278	None	0.2	1	0.3333333333333333	4	0.8	12	0.20987654320987653	0.8	16	12	0	0	0	1.0	9	9	1.1333333333333333	17	0.0	1.0	3.7169816472265025e-12	0.5000001204839183	0.07488973765835034	0.6226450448323266	0.09988761668107493	0.5003812358007369	0.604616825730005	0.5417621231190652	0	1.0	0.0
5870	1.24395784239637e-07	1.0349505377708262e-07	-3.091950632019959e-08	0.9999745792320768	None	0	0	0.20512820512820512	8	0.75	42	0.7160493827160493	0	0	0	57	14	0	1.0	9	9	3.8666666666666667	58	0.11864406779661017	0.8163265306122449	0	0	0	0	0	0	0	0	0	0	0
5632	0.00944684479278902	0.008625694911923356	-0.008619548082439544	0.991312704866047	None	0.2	1	0.3333333333333333	4	0.8	12	0.20987654320987653	0.8	16	12	0	0	0	1.0	9	9	1.1333333333333333	17	0.0	1.0	0.0999999995840621	0.5000000250140347	0.02717463661971805	0.6569581613869724	0.08842926585921508	0.5632058774769603	0.5856404293103701	0.5747644603530438	0	0.3125	0.0
5404	0.004100729556268623	0.003267264686041082	0.0019818076904086377	0.993958055382393	None	0.2	1	0.3333333333333333	4	0.8	12	0.20987654320987653	0.8	16	12	0	0	0	1.0	9	9	1.1333333333333333	17	0.0	1.0	0.09999942216482638	0.5000684067019205	-0.132977264296175	0.9999849425697861	0.08857177997246618	0.5418440813068087	0.7742359684177568	0.977184204507654	0	0.9375	0.0
27	None	None	None	None	None	0	0	0.10256410256410256	4	0.8928571428571429	50	0.8055555555555556	0	0	0	57	0	0	0.8888888888888888	9	8	3.8666666666666667	58	0.0	0.96	0	0	0	0	0	0	0	0	0	0	0
7417	0.00041420198205942174	1.3280169799096087e-06	-6.23211417255673e-07	0.999999954030883	None	0.2	1	0.3333333333333333	4	0.8	12	0.20987654320987653	0.8	16	12	0	0	0	1.0	9	9	1.1333333333333333	17	0.0	1.0	0.09999999455144096	0.500000233909265	0.11730473158396056	0.6662862851970682	-1.1351902648527035	0.9999999602629899	0.9966095446127873	0.9972973240286104	0	1.0	0.0
6996	0.014751206394956697	0.01409602394132467	0.01405330141077709	0.9907082530095304	None	0.2	1	0.3333333333333333	4	0.8	12	0.20987654320987653	0.8	16	12	0	0	0	1.0	9	9	1.1333333333333333	17	0.0	1.0	0.09999998938147636	0.5000008643795536	0.1234253515975872	0.620863971299774	0.13274603215414588	0.5005267886200723	0.5478839349328457	0.541183780361544	0	0.9375	0.0
4531	0.00028706033887490086	5.975058400301119e-06	-5.9020106627081605e-06	0.9999999815610818	None	0.2	1	0.3333333333333333	4	0.8	12	0.20987654320987653	0.8	16	12	0	0	0	1.0	9	9	1.1333333333333333	17	0.0	1.0	0.02504412307524444	0.5709739568357322	0.039567402793103	0.556722469620796	0.09999994130196097	0.5001352785582281	0.5848373934624193	0.5427485381100273	0	1.0	0.0
5937	0.004406617194534752	0.0038249743121518912	0.00300242638357862	0.9952620205065636	None	0.2	1	0.3333333333333333	4	0.8	12	0.20987654320987653	0.8	16	12	0	0	0	1.0	9	9	1.1333333333333333	17	0.0	1.0	0.0999995567307886	0.5000688246290269	0.058740633485860116	0.6130082202641638	0.0814354750576998	0.6240651848204871	0.5823141223230968	0.5799000457685086	0	0.9375	0.0
5639	2.4686540927198583e-07	1.0326455095108557e-08	1.0319282513551925e-08	0.9999994120717907	None	1.0	1	1.0	4	0.25	1	0.5	0.25	5	1	0	0	0	0.75	3	4	0.4	6	0.0	1.0	0.051347365121513944	0.510770956946245	8.392969748052245e-08	0.500000161574927	0.014277308043653866	0.5207297476252306	0.5538895246484258	0.5105032621053529	0	0	0.0
4390	0.009052947910882831	0.007763788878110018	0.0077100664899984695	0.9943321350811061	None	0.2	1	0.3333333333333333	4	0.8	12	0.20987654320987653	0.8	16	12	0	0	0	1.0	9	9	1.1333333333333333	17	0.0	1.0	0.09998636178054139	0.5006313199487632	0.0457299088436063	0.5954843217388116	0.09999918289359988	0.5018786462562924	0.5660012018638232	0.5330122768706483	0	1.0	0.0
954	None	None	None	None	None	0	0	0.09433962264150944	5	0.8961038961038961	69	0.9753086419753086	0.11688311688311688	10	9	68	2	0	1.0	9	9	5.266666666666667	79	0.014388489208633094	0.9859154929577465	0.009848194416624285	0.5838460964820315	0.19590626376854564	0.999994908329793	0.0993740349194477	0.502323381161934	0.7015651487184894	0.9849110969345704	1.0	1.0	0.0
1596	None	None	None	None	None	0	0	0.5	2	0.6666666666666666	2	0.625	0.6666666666666666	4	2	0	0	0	0.5	2	4	0.3333333333333333	5	0.0	0	0.009095979970565514	0.5221399815962541	-0.009993829860988599	0.6438677733699372	8.455587809992472e-05	0.5003713582355721	0.5630934785500664	0.5566140633603103	0	1.0	0.0
5636	0.006065360025461085	0.0003511446431525345	5.346555552998268e-05	0.9939330761766617	None	0.2	1	0.3333333333333333	4	0.8	12	0.20987654320987653	0.8	16	12	0	0	0	1.0	9	9	1.1333333333333333	17	0.0	1.0	-0.029247146590521956	0.6678093239687447	0.0007023643709844179	0.567323647635026	0.1647452393367072	0.7649572888527821	0.6974208668548045	0.6718201205153532	0	0.375	0.0
4398	None	None	None	None	None	0.06666666666666667	1	0.2727272727272727	9	0.723404255319149	34	0.6049382716049383	0.5319148936170213	33	25	15	0	0	1.0	9	9	3.2666666666666666	49	0.0	0.8	0.09999815601942467	0.5002765910491673	0.06248558628773584	0.6236677309875654	0.11793407783272217	0.6361966006567367	0.5932591093621778	0.5878413044203118	0	0	0.0
6356	None	None	None	None	None	0.041666666666666664	1	0.38	19	0.5277777777777778	38	0.9135802469135802	0.3472222222222222	42	25	31	0	0	1.0	9	9	4.933333333333334	74	0.0	0.9230769230769231	0.038874765869408044	0.5955441168666454	-0.007245676901150083	0.663456440507137	0.05548869981939768	0.8748855938185369	0.618822957534192	0.7317483212472281	0	1.0	0.0
6957	1.6656150761694862e-10	1.2282109922704532e-12	-4.719618071097448e-13	0.9999999998789659	None	0.2	1	0.3333333333333333	4	0.8	12	0.20987654320987653	0.8	16	12	0	0	0	1.0	9	9	1.1333333333333333	17	0.0	1.0	0.09999977681094079	0.5000098859118935	0.11311859614917937	0.6434704194332609	1.0466371472209551e-09	0.5000001140986226	0.6240583832296143	0.5490499765714164	0	1.0	0.0
940	None	None	None	None	None	0.14285714285714285	1	0.375	6	0.6818181818181818	15	0.4444444444444444	0.6363636363636364	20	14	3	0	0	0.6666666666666666	9	6	1.6	24	0.0	0.4444444444444444	8.21466772200989e-06	0.509931371165667	0.0332712366099122	0.6667783050108699	0.16186345087835707	1.0	0.7093141753255031	0.9999993482384351	0	0.35	0.0
6798	1.213681583512963e-07	1.0435826465571418e-07	5.6583879172203937e-11	0.9999798371009224	None	0	0	0.018518518518518517	1	1.0	79	1.0	0	0	0	80	0	0	1.0	9	9	5.4	81	0.0	1.0	0	0	0	0	0	0	0	0	0	0	0
2776	0.00018928926700683405	0.00011005024243205135	7.50318349517632e-06	0.9988349011229809	None	0.08	2	0.21153846153846154	11	0.7631578947368421	58	0.9629629629629629	0.14473684210526316	20	11	57	0	0	1.0	9	9	5.2	78	0.0	0.9565217391304348	0.022588907612051172	0.6693440650591698	-0.0999900223240047	0.5023420660158046	-0.0915917026599459	0.5771833544181443	0.6330240351444436	0.5846608499417599	0	1.0	0.0
7504	0.015591300787320354	0.0148778634049856	0.014705841930565637	0.9901827709776276	None	0.2	1	0.3333333333333333	4	0.8	12	0.20987654320987653	0.8	16	12	0	0	0	1.0	9	9	1.1333333333333333	17	0.0	1.0	0.09999996941527307	0.5000033437093416	0.1930809498242624	0.6697920324351859	0.13505467034502674	0.5756843123275304	0.5953221585076611	0.5835701300916605	0	1.0	0.0
1040	None	None	None	None	None	1.0	1	1.0	4	0.0	0	0.5555555555555556	0	0	0	4	7	0	1.0	3	3	0.3333333333333333	5	0.5833333333333334	1.0	0	0	0	0	0	0	0	0	0	0	0
1030	None	None	None	None	None	0	0	0	0	0	0	1.0	0	0	0	0	4	0	1.0	1	1	0.06666666666666667	1	1.0	0	0	0	0	0	0	0	0	0	0	0	0
2368	None	None	None	None	None	0	0	1.0	1	0	0	1.0	0	0	0	1	1	0	0.5	2	1	0.13333333333333333	2	0.16666666666666666	0	0	0	0	0	0	0	0	0	0	0	0
2385	None	None	None	None	None	0	0	0	0	0	0	1.0	0	0	0	0	4	0	1.0	1	1	0.06666666666666667	1	1.0	0	0	0	0	0	0	0	0	0	0	0	0
1766	None	None	None	None	None	0	0	0.25	1	1.0	3	1.0	1.0	4	3	0	3	0	0.2	1	5	0.3333333333333333	5	1.0	0	0.07246870894898615	0.5309938195847951	0.08109841004011172	0.500399717957057	-0.06725737522977566	0.5512760176142782	0.6638333836804082	0.5276019906943362	1.0	1.0	0.0
5590	0.0029969845340699387	0.002375301446280855	0.0014065897125977002	0.9941586202044769	None	0.2	1	0.3333333333333333	4	0.8	12	0.20987654320987653	0.8	16	12	0	0	0	1.0	9	9	1.1333333333333333	17	0.0	1.0	0.09998499374779687	0.5002227132887014	0.15118833277450666	0.6301340646254648	-0.08315403405008373	0.5881243772429581	0.7327108986200933	0.5736192920023833	0	0.25	0.0
3542	0.0	0.0	0.0	0.9999999999999998	None	0	0	0	0	0	0	1.0	0	0	0	0	4	0	1.0	1	1	0.06666666666666667	1	1.0	0	0	0	0	0	0	0	0	0	0	0	0
544	None	None	None	None	None	0	0	0.3333333333333333	2	0.8571428571428571	6	0.36	0.8571428571428571	8	6	0	2	0	1.0	5	5	0.6	9	1.0	0	0.05922577414856216	0.6265442120777703	-0.03241423665643718	0.651991752144858	-0.18592845640736305	0.9999999999429965	0.9929846052087843	0.9997373374091639	0.9375	1.0	0.0
7497	0.00012446375576359608	5.787559141368437e-07	1.9412960023895057e-07	0.9999999948437138	None	0.2	1	0.3333333333333333	4	0.8	12	0.20987654320987653	0.8	16	12	0	0	0	1.0	9	9	1.1333333333333333	17	0.0	1.0	0.09999829684806791	0.5009373229760546	0.02375693443952932	0.6439179045750754	0.09999997138923034	0.5000330790739889	0.59411932444315	0.549528010379846	0	0.1875	0.0
5448	0.0005336429859278533	3.3937249091067078e-06	-2.9671675944655587e-06	0.999999994537811	None	0.2	1	0.3333333333333333	4	0.8	12	0.20987654320987653	0.8	16	12	0	0	0	1.0	9	9	1.1333333333333333	17	0.0	1.0	0.05267892800587816	0.5278762372612439	0.04517818682458064	0.6444446305133884	0.10862454863003801	0.5	0.5761740799408775	0.5585903130082461	0	0	0.0
3441	None	None	None	None	None	0	0	0.14	7	0.8356164383561644	61	0.9259259259259259	0.0684931506849315	11	5	63	0	0	1.0	9	9	5.0	75	0.0	0.9090909090909091	0.0995970036654231	0.5019997763099645	0.003432194250437548	0.5324134434406014	0.09999967780264286	0.500005587594727	0.6118436326548501	0.5114860918586681	0	1.0	0.0
2627	3.992733766816054e-09	3.5035577517827756e-09	2.3847487965830987e-10	0.999999854927041	None	0	0	0	0	0	0	1.0	0	0	0	0	1	0	1.0	1	1	0.06666666666666667	1	0.25	0	0	0	0	0	0	0	0	0	0	0	0
1886	None	None	None	None	None	0	0	0	0	0	0	1.0	0	0	0	0	0	0	1.0	1	1	0.06666666666666667	1	0.0	0	0	0	0	0	0	0	0	0	0	0	0
3938	0.0	0.0	0.0	1.0	None	0	0	0	0	0	0	1.0	0	0	0	0	0	0	1.0	1	1	0.06666666666666667	1	0.0	0	0	0	0	0	0	0	0	0	0	0	0
3333	0.0	0.0	0.0	0.9999999999999998	None	0	0	0	0	0	0	1.0	0	0	0	0	4	0	1.0	1	1	0.06666666666666667	1	1.0	0	0	0	0	0	0	0	0	0	0	0	0
2770	1.2410138668515993e-07	1.0790542410689291e-07	4.7448757943301876e-11	0.9999820607340394	None	0	0	0.018518518518518517	1	1.0	79	1.0	0	0	0	80	0	0	1.0	9	9	5.4	81	0.0	1.0	0	0	0	0	0	0	0	0	0	0	0
1635	None	None	None	None	None	0	0	0.018518518518518517	1	1.0	79	1.0	0	0	0	80	0	0	1.0	9	9	5.4	81	0.0	1.0	0	0	0	0	0	0	0	0	0	0	0
4156	0.005743996898823038	0.004525865788946438	0.004201555641586478	0.9938638031313418	None	0.2	1	0.3333333333333333	4	0.8	12	0.20987654320987653	0.8	16	12	0	0	0	1.0	9	9	1.1333333333333333	17	0.0	1.0	0.09997727705461965	0.5000220667443037	0.08011868237245594	0.656671085184794	0.09999994030207057	0.5002172358255408	0.5234056563632132	0.5539105822519393	0	1.0	0.0
4034	0.007771199007997146	0.005530678363637144	0.004370225779146152	0.9965510975157711	None	0.2	1	0.3333333333333333	4	0.8	12	0.20987654320987653	0.8	16	12	0	0	0	1.0	9	9	1.1333333333333333	17	0.0	1.0	0.09999481143467226	0.50057854194521	0.08682411539683793	0.6123671652023926	0.09973291212884024	0.5170410999651761	0.5227985985843102	0.5438684506172882	0	0.9375	0.0
2366	None	None	None	None	None	0	0	1.0	3	0.0	0	0.6666666666666666	0	3	0	0	1	0	0.6666666666666666	2	3	0.26666666666666666	4	1.0	1.0	0	0	0	0	0	0	0	0	0	0	0
173	None	None	None	None	None	0	0	0.018518518518518517	1	1.0	79	1.0	0	0	0	80	0	0	1.0	9	9	5.4	81	0.0	1.0	0	0	0	0	0	0	0	0	0	0	0
5028	0.0	0.0	0.0	0.9999999999999998	None	0	0	0	0	0	0	1.0	0	0	0	0	4	0	1.0	1	1	0.06666666666666667	1	1.0	0	0	0	0	0	0	0	0	0	0	0	0
3769	0.003238313878256413	0.00012068977435628608	2.5150481136025005e-05	0.9965305375885015	None	0.2	1	0.3333333333333333	4	0.8	12	0.20987654320987653	0.8	16	12	0	0	0	1.0	9	9	1.1333333333333333	17	0.0	1.0	-0.04147809791719013	0.7071308512542072	0.04162022470788352	0.6052583472391599	0.24576610737547516	0.6588299481577891	0.7755346665265949	0.6582861525912904	0	1.0	0.0
7536	0.0006476042636599738	6.791429979563203e-05	1.923833153549907e-06	0.9986558308574679	None	0.25	1	0.4	4	0.75	9	0.25	0.75	13	9	0	0	0	0.875	7	8	0.9333333333333333	14	0.0	0.8571428571428571	0.0039330975786968665	0.6460606495950081	0.03428190204410795	0.6527511787158905	-0.001987429013660352	0.6187428852084736	0.5757403607051724	0.6393120173599763	0	1.0	0.0
7317	0.0360000596914331	0.035550525537600165	0.03551189856244392	0.9087695982668195	None	0	0	0.2653061224489796	13	0.6619718309859155	47	0.9012345679012346	0.2676056338028169	31	19	41	0	0	1.0	9	9	4.866666666666666	73	0.0	0.875	0.2920978989867405	0.7515493151559844	0.03142645264864483	0.6727818880817372	0.09999937037237946	0.5009694580873735	0.782815787166168	0.6480597558228534	0	1.0	0.0
1353	None	None	None	None	None	0	0	0.25	1	1.0	3	1.0	1.0	4	3	0	3	0	0.2	1	5	0.3333333333333333	5	1.0	0	-0.229444975776654	0.999996975031312	0.02303661910223844	0.5359835506147896	0.050943217008518026	0.509918017252465	0.908183330557254	0.9865798794214673	1.0	1.0	0.0
6884	0.015063504160877811	0.014582908184933033	0.01455078293790248	0.9905655896930654	None	0.2	1	0.3333333333333333	4	0.8	12	0.20987654320987653	0.8	16	12	0	0	0	1.0	9	9	1.1333333333333333	17	0.0	1.0	0.09999997462877677	0.5000024163421534	0.2496824439856395	0.6223511004899221	0.14079745279192385	0.5478298169874186	0.6529344013713554	0.5573675288887472	0	0	0.0
76	None	None	None	None	None	0.2	1	0.3333333333333333	4	0.8	12	0.20987654320987653	0.8	16	12	0	0	0	1.0	9	9	1.1333333333333333	17	0.0	1.0	0.19722954061796155	0.5999268640564053	0.03897515745870829	0.5358236039814445	0.0012044773472133761	0.5554162105751893	0.7022093198873166	0.5639216327081841	0	1.0	0.0
3069	0.003891559354160402	0.0009932587355308915	0.0008583531894185792	0.9981864499602355	None	0.5	1	0.6666666666666666	4	0.5714285714285714	4	0.375	0.5714285714285714	8	4	0	0	0	0.6666666666666666	6	4	0.6	9	0.0	0.6666666666666666	0.09994775708738161	0.5000807618350184	0.0962420557199464	0.5124695626502899	0.08508899892602342	0.5573452415687736	0.5225063207471361	0.5233668308375263	0	1.0	0.0
219	None	None	None	None	None	0.13636363636363635	3	0.2553191489361702	12	0.7205882352941176	49	0.8641975308641975	0.19117647058823528	24	13	45	0	0	1.0	9	9	4.666666666666667	70	0.0	0.9180327868852459	0.09999989495433712	0.500000204468161	0.1721478364724897	0.6817356284188962	0.012097504986982425	0.6634253474740676	0.6465559261387295	0.6177759527777733	0	0	0.0
4691	0.0008058126554301031	8.04570178159792e-06	7.967442695380298e-06	0.9999856591814956	None	0	0	0.3333333333333333	13	0.5714285714285714	32	0.7160493827160493	0.08928571428571429	13	5	44	13	0	1.0	9	9	3.8666666666666667	58	0.15476190476190477	0.8	0.09999987814881228	0.5001091152555762	0.06647416044256675	0.5570562746871127	0.06241731087155762	0.5588481741207605	0.5596005556467101	0.538767759255186	1.0	1.0	0.6489801285397159
563	None	None	None	None	None	0	0	0	0	0	0	1.0	0	0	0	0	4	0	1.0	1	1	0.06666666666666667	1	1.0	0	0	0	0	0	0	0	0	0	0	0	0
5768	0.008754385710239636	0.007334002305383705	0.007267612679402758	0.9942324276198898	None	0.2	1	0.3333333333333333	4	0.8	12	0.20987654320987653	0.8	16	12	0	0	0	1.0	9	9	1.1333333333333333	17	0.0	1.0	0.09998636178054139	0.5006313199487632	0.0457299088436063	0.5954843217388116	0.09999918289359988	0.5018786462562924	0.5660012018638232	0.5330122768706483	0	1.0	0.0
7508	0.0005191819548272614	5.591274275233172e-06	-5.230173571368623e-06	0.9999999719929791	None	0.2	1	0.3333333333333333	4	0.8	12	0.20987654320987653	0.8	16	12	0	0	0	1.0	9	9	1.1333333333333333	17	0.0	1.0	0.09999999973365499	0.5000001174884012	0.08305255785031371	0.678117630177039	0.17302939533563094	0.5064058983586658	0.5963957189102945	0.5638790148745574	0	1.0	0.0
6336	0.0005497289009943886	7.097015596668422e-06	-4.157389816945698e-06	0.9999999357083412	None	0.2	1	0.3333333333333333	4	0.8	12	0.20987654320987653	0.8	16	12	0	0	0	1.0	9	9	1.1333333333333333	17	0.0	1.0	0.09999994789767067	0.500003579078416	0.018941266194095457	0.5908723132025614	0.09891521779146265	0.5945790135658816	0.5965431557470297	0.5622187184425982	0	0.5625	0.0
5248	6.678078154446851e-05	8.637505834194955e-07	-5.466296952097371e-07	0.9999942288093515	None	0	0	0.375	3	0.8	8	0.3	0.8	11	8	0	0	0	0.625	5	8	0.8	12	0.0	0.8571428571428571	0.09999536495720782	0.5000059370668544	0.06297253856084797	0.5623773955173854	0.018181026763561894	0.565063417768159	0.5886331964401835	0.5426111989235438	0	1.0	0.0
2558	None	None	None	None	None	0.13043478260869565	3	0.2916666666666667	14	0.6666666666666666	46	0.8765432098765432	0.34782608695652173	35	24	35	2	0	1.0	9	9	4.733333333333333	71	0.031746031746031744	0.8709677419354839	0.025522256600405413	0.5328158257664154	0.09979517136053616	0.5523879199458167	8.149131407599537e-13	0.5005743057127845	0.6023283262387727	0.5286413674915732	0.9857142857142858	0.9714285714285714	0.0
2736	0.004341518294052407	0.0006015394840627926	-0.000576635523958699	0.9943794212389521	None	0.2	1	0.3333333333333333	4	0.8	12	0.20987654320987653	0.8	16	12	0	0	0	1.0	9	9	1.1333333333333333	17	0.0	1.0	0.0010538603819227113	0.5755509358363279	-0.041250380726202754	0.6887421051748982	0.14886119260417865	0.9771832556555762	0.7154309597850061	0.8346093401585748	0	1.0	0.0
6921	0.00046362246019784496	4.390755504130605e-05	-4.3838675566617184e-05	0.9975318385835399	None	0	0	0.5	2	0.75	3	0.6	0.75	5	3	0	0	0	0.4	2	5	0.4	6	0.0	0	6.96609434597976e-17	0.5000000000008649	0.09874745491362175	0.5055108854725303	0.03404310227441747	0.5437840463270518	0.6008072236335712	0.5164632423104472	0	0	0.0
5361	0.0	0.0	0.0	1.0	None	0	0	0	0	0	0	1.0	0	0	0	0	0	0	1.0	1	1	0.06666666666666667	1	0.0	0	0	0	0	0	0	0	0	0	0	0	0
2674	0.001708356609457862	0.0012374722468084995	-0.0011757305726236005	0.997841616993914	None	0.25	1	0.5	5	0.6153846153846154	8	0.4166666666666667	0.46153846153846156	9	6	5	1	0	1.0	6	6	1.0	15	0.09090909090909091	0.2222222222222222	0.09999986519436535	0.5000022456275269	0.31113724441361407	0.6339697010854569	0.09998757459648148	0.5024261529614041	0.7301413908120853	0.5464489123558882	0.7777777777777778	1.0	0.0
1600	None	None	None	None	None	0	0	0	0	0	0	1.0	0	0	0	0	0	0	1.0	1	1	0.06666666666666667	1	0.0	0	0	0	0	0	0	0	0	0	0	0	0
1896	None	None	None	None	None	0	0	0.3	9	0.627906976744186	27	0.625	0.27906976744186046	19	12	25	5	0	0.8888888888888888	8	9	3.0	45	0.10638297872340426	0.7692307692307693	-0.06840788246309497	0.6296074205392139	0.043126549876182516	0.660804577091449	0.09999877413493352	0.5000138444344182	0.6822327657718783	0.5984850338493347	0.9473684210526315	1.0	0.6865781479346198
874	None	None	None	None	None	0	0	0.3333333333333333	2	0.8333333333333334	5	0.4	0.8333333333333334	7	5	0	0	0	0.8	5	4	0.5333333333333333	8	0.0	0	1.2624890542301669e-06	0.50001754352767	-0.06092798460136106	0.5630552441674026	0.09973797868915117	0.507874962542885	0.6599728564815969	0.5237440944025195	0	0	0.0
7117	1.2363608875776262e-07	1.226596598500813e-07	4.012382256378665e-11	0.9999857149551195	None	0	0	0.018518518518518517	1	1.0	79	1.0	0	0	0	80	0	0	1.0	9	9	5.4	81	0.0	1.0	0	0	0	0	0	0	0	0	0	0	0
1196	None	None	None	None	None	0.25	1	0.36363636363636365	4	0.7857142857142857	11	0.2222222222222222	0.7857142857142857	15	11	0	0	0	0.8888888888888888	8	9	1.0666666666666667	16	0.0	1.0	0.013983932428249347	0.5225639703831269	0.09869793825528958	0.5712227837538404	0.10203160862454178	0.996965595329774	0.628217814817067	0.8866818298063122	0	1.0	0.0
292	None	None	None	None	None	0	0	0	0	0	0	1.0	0	0	0	0	4	0	1.0	1	1	0.06666666666666667	1	1.0	0	0	0	0	0	0	0	0	0	0	0	0
3420	0.0008411146047386748	0.00013922888918081877	-0.00011153034662362532	0.9989800870448513	None	0.2	1	0.3333333333333333	4	0.8	12	0.20987654320987653	0.8	16	12	0	0	0	1.0	9	9	1.1333333333333333	17	0.0	1.0	0.0003824232161418843	0.5018432782013929	0.08919391421378813	0.5910666820316677	0.06015179623918528	0.5376465866625616	0.5985435135301118	0.5437728012802239	0	1.0	0.0
1122	None	None	None	None	None	0	0	0	0	0	0	1.0	0	0	0	0	4	0	1.0	1	1	0.06666666666666667	1	1.0	0	0	0	0	0	0	0	0	0	0	0	0
565	None	None	None	None	None	0.2	1	0.3333333333333333	4	0.8	12	0.20987654320987653	0.8	16	12	0	0	0	1.0	9	9	1.1333333333333333	17	0.0	1.0	0.08586116773100973	0.6230480674677029	0.0017876703438115342	0.5025395116539402	0.09829342207963646	0.5118595195595009	0.6087215393135991	0.5465408093436297	0	1.0	0.0
5036	1.545198879115454e-07	1.3116783429164428e-07	-9.81045512676734e-08	0.9999653649094392	None	0	0	0.23529411764705882	4	0.7391304347826086	17	0.5555555555555556	0	0	0	24	8	0	0.5555555555555556	9	5	1.6666666666666667	25	0.15384615384615385	0.47619047619047616	0	0	0	0	0	0	0	0	0	0	0
5573	0.005749157794457056	0.0003639993289133776	-0.00022455445875100367	0.9932225080242992	None	0.2	1	0.3333333333333333	4	0.8	12	0.20987654320987653	0.8	16	12	0	0	0	1.0	9	9	1.1333333333333333	17	0.0	1.0	0.0155051209408609	0.6468156670292499	0.023418068195948313	0.5598825034769155	0.9497503345498304	1.0	0.9863148848592778	1.0	0	1.0	0.0
6077	0.004814201217298962	0.0032666302861460023	0.002596987707835177	0.9905374981023423	None	0.2	1	0.3333333333333333	4	0.8	12	0.20987654320987653	0.8	16	12	0	0	0	1.0	9	9	1.1333333333333333	17	0.0	1.0	0.09999696389475211	0.500088719171998	0.11098806579117401	0.6228530822602395	0.10349522251818219	0.5655263428113876	0.5517566676865505	0.5634602691588564	0	0.4375	0.0
525	None	None	None	None	None	0	0	0.3333333333333333	2	0.8571428571428571	6	1.0	0.8571428571428571	8	6	0	2	0	0.1111111111111111	1	9	0.6	9	1.0	1.0	0.0999998415137082	0.5000002945140936	-0.010830493201067475	0.9113038627832616	0.00023197216005194673	0.5005345767389409	0.7164781289547586	0.6850906859312821	0.875	0.25	0.0
5167	2.540599153512672e-06	3.0943215357442753e-07	-3.6826615665445737e-11	0.9999103762223678	None	0.2	1	0.3333333333333333	4	0.8	12	0.20987654320987653	0.8	16	12	0	0	0	1.0	9	9	1.1333333333333333	17	0.0	1.0	0.09674644721446504	0.5322872173209209	-0.057213008154663916	0.5655929508527668	1.9113623444084798e-12	0.5513939092204815	0.6444272970222349	0.549794867877641	0	0	0.0
5782	0.00036884785987318925	1.4370918114926793e-06	1.2702749541209988e-06	0.9999999669104083	None	0.2	1	0.3333333333333333	4	0.8	12	0.20987654320987653	0.8	16	12	0	0	0	1.0	9	9	1.1333333333333333	17	0.0	1.0	-0.004054629750214653	0.6435418306388847	-0.09669806954118251	0.5750851369146098	0.09134904442148953	0.6545024755102525	0.6951756565816601	0.6249853451449098	0	1.0	0.0
2792	6.520893023933797e-05	6.216957409943612e-06	-5.960722059698048e-06	0.9984395748458458	None	0.043478260869565216	1	0.20833333333333334	10	0.7536231884057971	52	0.8765432098765432	0.11594202898550725	16	8	54	4	0	1.0	9	9	4.733333333333333	71	0.038461538461538464	0.967741935483871	0.011289772229169671	0.675144102879359	3.0397761572278914e-05	0.6697009802460434	0.0497808284037083	0.6698634950097012	0.6680353311114738	0.6715745257807981	0.0	0	0.0
441	None	None	None	None	None	0	0	0.5	1	1.0	1	1.0	1.0	2	1	0	3	0	0.3333333333333333	3	1	0.2	3	1.0	0	0.0652072147556807	0.5189077462303878	0.010736789544957154	0.5056608060713657	1.5882691031425406e-07	0.5000003966264971	0.5708948944159538	0.5081920039790103	1.0	1.0	0.0
5319	0.001875956305477958	0.0007302406197910124	0.00010128079209753252	0.9978507529749765	None	0.2	1	0.3333333333333333	4	0.8	12	0.20987654320987653	0.8	16	12	0	0	0	1.0	9	9	1.1333333333333333	17	0.0	1.0	0.0876852923954815	0.661901933768918	0.03168858857476612	0.6602893139116309	0.06274742832457855	0.905872769457748	0.6272409144347728	0.7685613483581	0	1.0	0.0
1299	None	None	None	None	None	0	0	0.2777777777777778	5	0.72	18	0.5	0.4	14	10	12	9	0	0.6666666666666666	9	6	1.8	27	0.375	0.8571428571428571	-0.07190326287520252	0.5204350550023521	-0.03825315953084244	0.5163858431719242	0.03483746851022891	0.5795257861633627	0.6126494778824852	0.5389359787503892	1.0	1.0	0.0
3876	0.005866399799750125	0.0007721144099831692	0.0007596743090314179	0.9738461480267533	None	0.2	1	0.3333333333333333	4	0.8	12	0.20987654320987653	0.8	16	12	0	0	0	1.0	9	9	1.1333333333333333	17	0.0	1.0	-0.128962535000926	0.9999999887281542	1.705809582028273e-06	0.5210689615780519	0.09728239131822611	0.6511003085418481	0.880649079473668	0.9982324426465448	0	1.0	0.0
2698	0.002649336294020533	0.0012116577779985598	-0.0011763823428602928	0.9981675005162335	None	0.25	1	0.36363636363636365	4	0.7857142857142857	11	0.2222222222222222	0.7857142857142857	15	11	0	0	0	0.8888888888888888	9	8	1.0666666666666667	16	0.0	1.0	-0.0756887991772318	0.5698929963282248	-0.12090722764221337	1.0	0.07990637013985225	0.9999999987586172	0.9512595523239085	1.0	0	1.0	0.0
1071	None	None	None	None	None	0	0	0.16981132075471697	9	0.7922077922077922	61	0.9753086419753086	0.5324675324675324	47	41	31	0	0	1.0	9	9	5.266666666666667	79	0.0	0.9714285714285714	2.053886849669476e-06	0.5169626303519703	0.056831184220300646	0.5823752469131321	-0.09925484484999723	0.5150570147041234	0.6546435133873587	0.5383126288470822	0	0.9574468085106383	0.0
6178	0.00033009537527934745	3.482069775450994e-06	2.4333409127493936e-06	0.9999999904191943	None	0.2	1	0.3333333333333333	4	0.8	12	0.20987654320987653	0.8	16	12	0	0	0	1.0	9	9	1.1333333333333333	17	0.0	1.0	0.05055857402070937	0.5334336895281424	1.541130550931992e-05	0.5135634705415015	-0.06666419662507594	0.6188845668719637	0.6183748147637945	0.5558508137378351	0	1.0	0.0
366	None	None	None	None	None	0	0	0.25	1	1.0	3	1.0	1.0	4	3	0	0	0	0.2	5	1	0.3333333333333333	5	0.0	0	9.698341208250115e-06	0.5000306425493397	0.025886297121445155	0.5350088960150796	-0.09472879101282483	0.5391899869083207	0.6268712028230179	0.5247688610569169	0	1.0	0.0
2443	None	None	None	None	None	0	0	0.14285714285714285	3	0.8620689655172413	25	0.775	0.2413793103448276	8	7	22	4	0	0.625	5	8	2.066666666666667	31	0.0851063829787234	0.46153846153846156	0.006786222233402325	0.5198515560006022	8.363343506598467e-07	0.5000029794440446	-0.5101232365630818	0.9999999999999998	0.9647182042667242	0.9999948726333997	0.5	1.0	0.0
1271	None	None	None	None	None	0.3333333333333333	1	0.5	4	0.6666666666666666	6	0.3055555555555556	0.6666666666666666	10	6	0	0	0	1.0	6	6	0.7333333333333333	11	0.0	0.4	0.07940777436996546	0.5833219389202055	0.1541124796490631	0.622340433913786	0.09921768750665604	0.5022547567614137	0.574648124671538	0.5699497604878643	0	1.0	0.0
6583	0.01528758673395836	0.014692896356060045	0.014509623195407901	0.9901953631502105	None	0.2	1	0.3333333333333333	4	0.8	12	0.20987654320987653	0.8	16	12	0	0	0	1.0	9	9	1.1333333333333333	17	0.0	1.0	0.09999996941527307	0.5000033437093416	0.1930809498242624	0.6697920324351859	0.13505467034502674	0.5756843123275304	0.5953221585076611	0.5835701300916605	0	1.0	0.0
7267	0.0010014969894026253	2.33112829676694e-05	1.268687440848747e-05	0.9986179360932741	None	0.2	1	0.3333333333333333	4	0.8	12	0.20987654320987653	0.8	16	12	0	0	0	1.0	9	9	1.1333333333333333	17	0.0	1.0	-0.08286840396340037	0.5461667583002907	-0.08955561777861375	0.5996819527126396	0.02010131745893189	0.625987096202382	0.622381393927284	0.5910057599044755	0	0.8125	0.0
681	None	None	None	None	None	0	0	0.3333333333333333	2	0.6666666666666666	4	0.6666666666666666	0	0	0	7	14	0	0.3333333333333333	2	6	0.5333333333333333	8	0.7777777777777778	0.3333333333333333	0	0	0	0	0	0	0	0	0	0	0
3867	0.0018152094527550439	6.274594302510407e-05	6.149672122698034e-05	0.9927070051617868	None	0.2	1	0.3333333333333333	4	0.8	12	0.20987654320987653	0.8	16	12	0	0	0	1.0	9	9	1.1333333333333333	17	0.0	1.0	0.0001171398832781892	0.5182537091922147	0.00015792609068786682	0.5194274655554549	-0.0531698824497913	0.6362025618963664	0.5702454861783178	0.5588687075539586	0	1.0	0.0
6144	0.00020257439938115167	1.0912288833160893e-06	-1.0483871671298672e-06	0.9999986725921671	None	0	0	0.5	3	0.7142857142857143	5	0.42857142857142855	0.7142857142857143	8	5	0	1	0	0.42857142857142855	7	3	0.6	9	1.0	1.0	0.09999993958672673	0.5000010397948175	0.08945382602611877	0.5685895604905311	0.15355225753374027	0.5498033512192996	0.5635294351869241	0.5395819397315611	0.375	0.75	0.0
6783	0.014300474439299826	0.013371355480999379	0.013117468672946414	0.9889765861569918	None	0.2	1	0.3333333333333333	4	0.8	12	0.20987654320987653	0.8	16	12	0	0	0	1.0	9	9	1.1333333333333333	17	0.0	1.0	0.09999995150828808	0.500004011312642	0.056511883858899034	0.59676786069899	0.13088018490915065	0.6420726227327146	0.5826567085749754	0.5806561934456772	0	0.5625	0.0
6928	0.010180038389635748	0.007313276799988815	0.0016307405189413802	0.996640077512493	None	0.2	1	0.3333333333333333	4	0.8	12	0.20987654320987653	0.8	16	12	0	0	0	1.0	9	9	1.1333333333333333	17	0.0	1.0	0.0999990203258893	0.500199577425923	0.04972006866298708	0.5886098117686298	0.08008568421122049	0.5511348342686846	0.5612782065621845	0.5468849069071035	0	0.4375	0.0
7012	0.000376105614349075	5.07766455781246e-06	-5.0758297549238435e-06	0.99999988680226	None	0.2	1	0.3333333333333333	4	0.8	12	0.20987654320987653	0.8	16	12	0	0	0	1.0	9	9	1.1333333333333333	17	0.0	1.0	2.592207263794928e-08	0.53672264762969	0.02902369885239181	0.6004277892981613	0.09999943954444993	0.5004139362963362	0.6062194075033329	0.5462060549796228	0	1.0	0.0
1219	None	None	None	None	None	0	0	0	0	0	0	1.0	0	0	0	0	3	0	1.0	1	1	0.06666666666666667	1	0.75	0	0	0	0	0	0	0	0	0	0	0	0
6596	6.286833398626572e-08	5.958462816191325e-08	-5.842879764593999e-08	0.999980478683595	None	0.2	1	0.3333333333333333	4	0.8	12	0.20987654320987653	0.8	16	12	0	0	0	1.0	9	9	1.1333333333333333	17	0.0	1.0	7.297154098022569e-11	0.5003341401867945	0.0566872759547629	0.6032107053566854	0.0003177158439924048	0.5028509240498087	0.5658448158095539	0.5359048878588012	0	0.3125	0.0
5733	0.010382196927972535	0.002864836355331963	-0.0025476789383702177	0.9821598033318295	None	0.2	1	0.3333333333333333	4	0.8	12	0.20987654320987653	0.8	16	12	0	0	0	1.0	9	9	1.1333333333333333	17	0.0	1.0	0.2787426843731461	0.6946495387223609	0.002580824498554968	0.5752842574773753	0.16102498626531342	0.9907049391884621	0.7546368427175829	0.8734089065127106	0	0.4375	0.0
2288	None	None	None	None	None	0	0	0	0	0	0	1.0	0	0	0	0	4	0	1.0	1	1	0.06666666666666667	1	1.0	0	0	0	0	0	0	0	0	0	0	0	0
4149	0.0007944968058359477	0.00017369434220598862	9.889105522344422e-05	0.9991036006981908	None	0.2	1	0.3333333333333333	4	0.8	12	0.20987654320987653	0.8	16	12	0	0	0	1.0	9	9	1.1333333333333333	17	0.0	1.0	2.666816313487732e-06	0.503138178773388	1.444767416047618e-05	0.5052304572942196	-0.03862216462812158	0.6471398803056512	0.5689266166094262	0.5531291952536664	0	1.0	0.0
756	None	None	None	None	None	0.3333333333333333	1	0.5	4	0.6666666666666666	6	0.3142857142857143	0.6666666666666666	10	6	0	0	0	0.7142857142857143	7	5	0.7333333333333333	11	0.0	1.0	-1.7516600239154705	1.0	0.014085414209938868	0.5371803756279593	0.07721585841989005	0.6126503322468982	0.9999999940151896	0.9999997920611737	0	1.0	0.0
1611	None	None	None	None	None	0	0	0.3125	5	0.7272727272727273	16	0.5333333333333333	0.5454545454545454	17	12	6	2	0	0.5555555555555556	9	5	1.6	24	0.18181818181818182	0.7272727272727273	0.1867844407594804	0.9999608656180408	0.2468537739003903	1.0	1.557371571071115e-13	0.5000000000019252	0.9009743748999974	0.9999999999971285	1.0	1.0	0.0
6937	0.0034840463459922884	0.0032213760244122363	-0.003150762259562571	0.9948496392740062	None	0.2	1	0.3333333333333333	4	0.8	12	0.20987654320987653	0.8	16	12	0	0	0	1.0	9	9	1.1333333333333333	17	0.0	1.0	0.09999747093415765	0.5001333387746547	0.09469837683605722	0.6371027726985615	0.0783053357696953	0.5008595915691197	0.5616325370860373	0.5470919289673386	0	1.0	0.0
7392	0.00043308644854687223	3.8437284486387624e-07	2.1609783859025613e-07	0.9999999887923082	None	0.2	1	0.3333333333333333	4	0.8	12	0.20987654320987653	0.8	16	12	0	0	0	1.0	9	9	1.1333333333333333	17	0.0	1.0	0.09999902093052312	0.5000576628767367	0.1904313707284106	0.5953869240456985	0.09428094926510014	0.5151896831534603	0.6083254429880258	0.5372051316237457	0	1.0	0.0
1818	None	None	None	None	None	0	0	0.3333333333333333	2	0.8571428571428571	6	0.36	0.8571428571428571	8	6	0	0	0	1.0	5	5	0.6	9	0.0	0	-0.010755569899105014	0.6414291664777628	0.3119179586880091	0.6155679001693184	0.03452706454295964	0.5881889687078128	0.8161994848647689	0.615291783900261	0	1.0	0.0
5227	0.009139699159623737	0.007472607248974573	0.007423947488843863	0.9943583942696265	None	0.2	1	0.3333333333333333	4	0.8	12	0.20987654320987653	0.8	16	12	0	0	0	1.0	9	9	1.1333333333333333	17	0.0	1.0	0.09998636178054139	0.5006313199487632	0.0457299088436063	0.5954843217388116	0.09999918289359988	0.5018786462562924	0.5660012018638232	0.5330122768706483	0	1.0	0.0
5004	0.0004313718246845861	4.104463431927366e-06	-1.3224721001914621e-06	0.9999999380716504	None	0.2	1	0.3333333333333333	4	0.8	12	0.20987654320987653	0.8	16	12	0	0	0	1.0	9	9	1.1333333333333333	17	0.0	1.0	-0.012139522516213582	0.6742647865888829	0.005374420642933133	0.6728512079364151	0.0994219421027914	0.5007814967441604	0.6790289473645116	0.6186741345048442	0	0.9375	0.0
5536	0.0	0.0	0.0	0.9999999999999998	None	0	0	0	0	0	0	1.0	0	0	0	0	4	0	1.0	1	1	0.06666666666666667	1	1.0	0	0	0	0	0	0	0	0	0	0	0	0
370	None	None	None	None	None	0.2	2	0.36363636363636365	8	0.6774193548387096	21	0.4074074074074074	0.6774193548387096	29	21	3	1	0	1.0	9	9	2.2	33	0.5	0.6153846153846154	-0.01726417127482712	0.6679552869753768	-0.0706452596382369	0.6924038137956002	0.07477618830278014	0.6688204540115192	0.6772337720495162	0.6764991297504326	1.0	0.9655172413793104	0.0
6587	0.00013920892221085378	1.3320436427404837e-05	-1.2044506019013014e-05	0.9999953781007954	None	0	0	0.25	1	1.0	3	1.0	1.0	4	3	0	2	0	0.2	1	5	0.3333333333333333	5	0.6666666666666666	0	0.0999696839434363	0.5000786126031599	0.1148848344557614	0.5063899688993564	0.04947352656099875	0.5038718765533097	0.5695265186645803	0.503446906517773	1.0	1.0	0.0
7258	0.014890446258624485	0.013803448046527165	0.013756630665982608	0.9908416672048037	None	0.2	1	0.3333333333333333	4	0.8	12	0.20987654320987653	0.8	16	12	0	0	0	1.0	9	9	1.1333333333333333	17	0.0	1.0	0.09999998938147636	0.5000008643795536	0.1234253515975872	0.620863971299774	0.13274603215414588	0.5005267886200723	0.5478839349328457	0.541183780361544	0	0.9375	0.0
4055	6.6260356931523824e-06	9.594931945246662e-08	1.1242831362690033e-08	0.9999995754117428	None	0	0	1.0	1	0	0	1.0	0	1	0	0	3	0	0.5	1	2	0.13333333333333333	2	1.0	0	0	0	0	0	0	0	0	0	0	0	0
4370	0.001993652055285546	0.0003808210961666093	0.00037395306499743517	0.9982480032990879	None	0.2	1	0.3333333333333333	4	0.8	12	0.20987654320987653	0.8	16	12	0	0	0	1.0	9	9	1.1333333333333333	17	0.0	1.0	0.03819940393198651	0.6606356670621715	4.9545854849766335e-06	0.5000244334090196	0.08979800389624329	0.5282766770244688	0.6037569388613092	0.5645915107357631	0	1.0	0.0
3095	0.0013337506373320295	0.0005842047056960173	-9.452577423786182e-05	0.9971891004662059	None	0.04	1	0.21153846153846154	11	0.75	57	0.9629629629629629	0.2236842105263158	26	17	51	0	0	1.0	9	9	5.2	78	0.0	0.9565217391304348	0.012274579030120516	0.6883246179422172	0.14226998826995652	0.6018124996384976	0.14487545575070787	0.6514567519059479	0.6517176428578589	0.6479993471930253	0	1.0	0.0
2849	0.00021782008715814908	2.8891629192726097e-05	1.3150211364746134e-05	0.9955117152524442	None	0	0	0.18181818181818182	4	0.8387096774193549	26	0.825	0.1935483870967742	8	6	24	5	0	0.625	8	5	2.2	33	0.1	0.6428571428571429	-0.09003239792264482	0.6496146341863656	0.0999479743636347	0.5001926744179537	0.09806355592260878	0.5029441117822929	0.7091195741639637	0.552299090773922	1.0	1.0	0.0
1771	None	None	None	None	None	0	0	0.5	1	1.0	1	0.75	0	0	0	2	7	0	1.0	2	2	0.2	3	0.875	0	0	0	0	0	0	0	0	0	0	0	0
1413	None	None	None	None	None	0	0	0	0	0	0	1.0	0	0	0	0	0	0	1.0	1	1	0.06666666666666667	1	0.0	0	0	0	0	0	0	0	0	0	0	0	0
6952	0.037062899744814845	0.036642422647114266	0.036602601758448254	0.9130796202014642	None	0	0	0.2653061224489796	13	0.6619718309859155	47	0.9012345679012346	0.2676056338028169	31	19	41	0	0	1.0	9	9	4.866666666666666	73	0.0	0.875	0.2920978989867405	0.7515493151559844	0.03142645264864483	0.6727818880817372	0.09999937037237946	0.5009694580873735	0.782815787166168	0.6480597558228534	0	1.0	0.0
7124	0.014774283843120085	0.0137488657363873	0.013706989438678527	0.9907505591575656	None	0.2	1	0.3333333333333333	4	0.8	12	0.20987654320987653	0.8	16	12	0	0	0	1.0	9	9	1.1333333333333333	17	0.0	1.0	0.09999998938147636	0.5000008643795536	0.1234253515975872	0.620863971299774	0.13274603215414588	0.5005267886200723	0.5478839349328457	0.541183780361544	0	0.9375	0.0
4205	0.005394162581901512	0.002466423616239732	-0.0024076248812543418	0.9947020832887243	None	0.2	1	0.3333333333333333	4	0.8	12	0.20987654320987653	0.8	16	12	0	0	0	1.0	9	9	1.1333333333333333	17	0.0	1.0	0.09879658296370415	0.5235759454317183	0.04134110727510741	0.6019138329718041	0.0999999878792496	0.500018137286076	0.567352616138646	0.5422235428901183	0	1.0	0.0
3434	0.007457875352641893	0.007367522006326537	0.007367490433715671	0.9913847578520454	None	0.2	1	0.3333333333333333	4	0.8	12	0.20987654320987653	0.8	16	12	0	0	0	1.0	9	9	1.1333333333333333	17	0.0	1.0	0.09999807562223545	0.5003528069465152	0.03962153840453544	0.6476315301582128	0.09994633176359743	0.5377391124167564	0.5697979639215939	0.5631033727422705	0	1.0	0.0
3318	None	None	None	None	None	0	0	0.3333333333333333	2	0.8333333333333334	5	1.0	0.5	5	3	2	4	0	0.5	4	2	0.5333333333333333	8	0.6666666666666666	0.6666666666666666	7.952718241960007e-05	0.5005248763593478	0.09863263624217676	0.5101346732219014	-0.09946116564448282	0.501109663315398	0.6918498451359979	0.5039234538644577	1.0	1.0	0.0
6651	0.002799652904470668	0.0003798296128897646	-0.00037325440399304746	0.9959146981213255	None	0.2	1	0.3333333333333333	4	0.8	12	0.20987654320987653	0.8	16	12	0	0	0	1.0	9	9	1.1333333333333333	17	0.0	1.0	0.04706665416818503	0.6689320042668762	0.005695921125334751	0.521329740163318	0.09966814541613342	0.5011128765103875	0.6073473196245821	0.5657160377589874	0	0.6875	0.0
1226	None	None	None	None	None	0.5	1	0.5714285714285714	4	0.625	5	0.3333333333333333	0.625	9	5	0	0	0	0.8333333333333334	5	6	0.6666666666666666	10	0.0	1.0	0.2842575430366861	0.9110241750959284	0.01835523121572943	0.6761740482066375	0.14326606780840453	0.984563345219595	0.8399884134794656	0.9172812230796127	0	1.0	0.0
5600	0.005206006129722086	0.004399095810677253	0.0030467134096299874	0.9931339759079646	None	0.2	1	0.3333333333333333	4	0.8	12	0.20987654320987653	0.8	16	12	0	0	0	1.0	9	9	1.1333333333333333	17	0.0	1.0	0.09999984535856235	0.5000229678602873	-0.0043382925874749095	0.6640443154568416	0.2314153492367156	0.713734045372825	0.7446096368945718	0.6298756849856119	0	0	0.0
468	None	None	None	None	None	0	0	0	0	0	0	1.0	0	0	0	0	3	0	1.0	1	1	0.06666666666666667	1	0.75	0	0	0	0	0	0	0	0	0	0	0	0
1707	None	None	None	None	None	0.1111111111111111	2	0.358974358974359	14	0.6071428571428571	34	0.7160493827160493	0.5178571428571429	42	29	15	0	0	1.0	9	9	3.8666666666666667	58	0.0	0.6938775510204082	0.03559777340908958	0.7029056648907225	0.006584080517349139	0.5863755047008417	2.705038454783596e-08	0.5002090413899297	0.6130716600753563	0.5995691748763082	0	1.0	0.0
3667	6.095814259179542e-09	6.103423710057736e-09	4.466177254651029e-09	0.999999659803897	None	0	0	0	0	0	0	1.0	0	0	0	0	2	0	1.0	1	1	0.06666666666666667	1	0.5	0	0	0	0	0	0	0	0	0	0	0	0
5629	1.1843788774838571e-07	1.1015900326439849e-07	4.7350545674589824e-11	0.9999823444477519	None	0	0	0.018518518518518517	1	1.0	79	1.0	0	0	0	80	0	0	1.0	9	9	5.4	81	0.0	1.0	0	0	0	0	0	0	0	0	0	0	0
3385	0.0034656250238086542	0.0005720815983122679	0.0004879554925701776	0.9959608146152455	None	0.14285714285714285	1	0.29411764705882354	5	0.782608695652174	18	0.30864197530864196	0.782608695652174	23	18	1	0	0	1.0	9	9	1.6666666666666667	25	0.0	1.0	0.0006153680948282474	0.530159972925406	0.0999112149206128	0.5551909555657492	0.08741884858498575	0.6313125341538328	0.6061399694577752	0.5728368935801325	0	1.0	0.0
2892	None	None	None	None	None	0.16666666666666666	1	0.42857142857142855	6	0.6111111111111112	11	0.5555555555555556	0.5555555555555556	16	10	3	2	0	1.0	6	6	1.3333333333333333	20	0.5	0.2857142857142857	0.038574128266798305	0.7026759991790827	0.09612324475075361	0.578328704320455	0.17424026139722915	0.5745474014238358	0.635462611759047	0.6206103391918512	0.90625	1.0	0.0
1284	None	None	None	None	None	0	0	0.5	1	1.0	1	0.75	0	0	0	2	7	0	1.0	2	2	0.2	3	0.875	0	0	0	0	0	0	0	0	0	0	0	0
2246	None	None	None	None	None	0	0	0	0	0	0	1.0	0	0	0	0	0	0	1.0	1	1	0.06666666666666667	1	0.0	0	0	0	0	0	0	0	0	0	0	0	0
2606	1.025139486648744e-08	1.0248992956981097e-08	7.2660054874781155e-09	0.9999991166559432	None	0	0	1.0	2	0.0	0	0.75	0	0	0	2	0	0	1.0	2	2	0.2	3	0.0	0	0	0	0	0	0	0	0	0	0	0	0
2940	0.002605895149938876	0.000303824156943932	3.4572630688333766e-05	0.9954922277529059	None	0.3333333333333333	1	0.5	4	0.5	5	0.48	0.5	9	5	2	2	0	1.0	5	5	0.8	12	0.5	0	8.251966958319834e-05	0.5002126231925057	0.099962613734354	0.5000557893587236	-0.09943342983548463	0.5020187437131188	0.6929439511224824	0.5007623884914584	0.0	0	0.0
1875	None	None	None	None	None	0	0	0.5	2	0.75	3	0.5	0.75	5	3	0	0	0	0.75	4	3	0.4	6	0.0	0	-0.09217485245621544	0.5445430214122526	0.10715420639824991	0.6630611312279596	0.1381202605877007	0.5642802041015605	0.7352272497324412	0.5917942400300809	0	1.0	0.0
2780	0.002483596544652128	0.0007045812573721033	0.00035646730980444757	0.9962297298014657	None	0.3333333333333333	1	0.4444444444444444	4	0.7272727272727273	8	0.2653061224489796	0.7272727272727273	12	8	0	0	0	1.0	7	7	0.8666666666666667	13	0.0	0.6666666666666666	-0.09905101769632726	0.6521927355857435	0.0718806640601793	0.661183427124283	0.09974906670141641	0.5013170230604509	0.6986712565924197	0.6068707476595991	0	1.0	0.0
2239	None	None	None	None	None	0.1111111111111111	1	0.35	7	0.6785714285714286	19	0.37037037037037035	0.5357142857142857	20	15	9	4	0	1.0	9	9	2.0	30	0.23529411764705882	0.5714285714285714	-0.08811955553695261	0.5349741764704524	0.039381217282406324	0.5803368531047783	0.10797537513928224	0.6978594481582389	0.6993290142493656	0.606781288165746	1.0	1.0	0.0
7252	0.0034285796596120353	0.0008535760914941888	-0.0007926390958671258	0.9967386737591881	None	0.2	1	0.3333333333333333	4	0.8	12	0.20987654320987653	0.8	16	12	0	0	0	1.0	9	9	1.1333333333333333	17	0.0	1.0	0.036230668161305615	0.6720382948318729	0.11420387737365204	0.6704778191869823	0.1041274900425575	0.582290416377639	0.6605906298741802	0.6425960040233434	0	0.625	0.0
2185	None	None	None	None	None	0	0	0.3	3	0.6923076923076923	9	0.375	0.23076923076923078	4	3	10	15	0	0.625	8	5	1.0	15	0.6521739130434783	0.46153846153846156	0.4617916837229331	0.7112544458565752	-0.14402180964828276	0.6065562159002512	-0.017769569940736123	0.6586667793544121	0.9374879434194493	0.660136086122638	1.0	1.0	0.0
4136	4.708644399349e-05	9.476459270778373e-07	9.155435500909515e-07	0.9999999904709452	None	0.2	1	0.3333333333333333	4	0.8	12	0.20987654320987653	0.8	16	12	0	0	0	1.0	9	9	1.1333333333333333	17	0.0	1.0	0.09999999877991148	0.500000039622455	1.7878823052646122e-06	0.5068102858393374	-0.12596097088462327	0.5473686150675284	0.7159604146386512	0.5180993693341013	0	0.5625	0.0
1942	None	None	None	None	None	0	0	0	0	0	0	1.0	0	0	0	0	0	0	1.0	1	1	0.06666666666666667	1	0.0	0	0	0	0	0	0	0	0	0	0	0	0
6955	0.014493274465106872	0.013555094114028056	0.013510010801911226	0.9908940542048659	None	0.2	1	0.3333333333333333	4	0.8	12	0.20987654320987653	0.8	16	12	0	0	0	1.0	9	9	1.1333333333333333	17	0.0	1.0	0.09999998938147636	0.5000008643795536	0.1234253515975872	0.620863971299774	0.13274603215414588	0.5005267886200723	0.5478839349328457	0.541183780361544	0	0.9375	0.0
4902	0.0001820713167588684	8.859959462815956e-08	6.72213642809794e-08	0.9999999917635343	None	0.2	1	0.3333333333333333	4	0.8	12	0.20987654320987653	0.8	16	12	0	0	0	1.0	9	9	1.1333333333333333	17	0.0	1.0	0.09999999312950228	0.5000004724192662	0.011384261946024706	0.6769628729067113	0.04483389328737923	0.5190797988587245	0.591222635982077	0.5676007978737524	0	0.875	0.0
767	None	None	None	None	None	0	0	0	0	0	0	1.0	0	0	0	0	0	0	1.0	1	1	0.06666666666666667	1	0.0	0	0	0	0	0	0	0	0	0	0	0	0
788	None	None	None	None	None	0	0	0.5	3	0.7142857142857143	5	0.42857142857142855	0.7142857142857143	8	5	0	0	0	0.42857142857142855	7	3	0.6	9	0.0	1.0	0.10992659225658308	0.6500868186430793	0.09732960450763149	0.5216513807727206	0.03561564227968691	0.5286338831350426	0.5700719487900036	0.5679717050728691	0	1.0	0.0
1298	None	None	None	None	None	0	0	0.14	7	0.8611111111111112	62	0.9135802469135802	0.2361111111111111	22	17	51	0	0	1.0	9	9	4.933333333333334	74	0.0	0.9846153846153847	0.07164145180883696	0.5396292752895312	0.0004008237160940179	0.6816858779407957	0.09956437328635744	0.5011638613385156	0.6045964302831599	0.5764813247889184	0	1.0	0.0
220	None	None	None	None	None	0	0	0.09433962264150944	5	0.8961038961038961	69	0.9753086419753086	0.07792207792207792	7	6	71	0	0	1.0	9	9	5.266666666666667	79	0.0	0.9714285714285714	0.09999998796999943	0.5000000640730405	0.035869395684280846	0.5722737010760414	-0.6199456631740328	0.9999974557192323	0.9627897553296109	0.987762428720599	0	0.5714285714285714	0.0
1155	None	None	None	None	None	0.25	1	0.4	4	0.7692307692307693	10	0.234375	0.7692307692307693	14	10	0	0	0	1.0	8	8	1.0	15	0.0	0.8571428571428571	-0.044626665020549	0.6034354505638037	-0.047353980211293736	0.5308452737972966	0.016908446673457166	0.6633591191785604	0.6007775404308344	0.600419340420667	0	1.0	0.0
978	None	None	None	None	None	0	0	0.12903225806451613	4	0.8636363636363636	38	0.8518518518518519	0	0	0	45	4	0	0.6666666666666666	6	9	3.066666666666667	46	0.0425531914893617	0.8	0	0	0	0	0	0	0	0	0	0	0
2206	None	None	None	None	None	0	0	0.6666666666666666	2	0.5	1	0.6666666666666666	0	0	0	3	0	0	0.6666666666666666	2	3	0.26666666666666666	4	0.0	0	0	0	0	0	0	0	0	0	0	0	0
458	None	None	None	None	None	0	0	0.5	2	0.75	3	0.6	0.75	5	3	0	0	0	0.4	5	2	0.4	6	0.0	0	0.1796203415502896	0.5831805726779836	0.09788111605840014	0.5033329460104484	0.09164786108085685	0.5134752607009162	0.5988853613624614	0.5335403758123902	0	1.0	0.0
4130	0.0	0.0	0.0	0.9999999999999998	None	0	0	0	0	0	0	1.0	0	0	0	0	4	0	1.0	1	1	0.06666666666666667	1	1.0	0	0	0	0	0	0	0	0	0	0	0	0
4552	0.008976700413222797	0.0008469844016025875	-0.0005601907785091205	0.9869112463257272	None	0.2	1	0.3333333333333333	4	0.8	12	0.20987654320987653	0.8	16	12	0	0	0	1.0	9	9	1.1333333333333333	17	0.0	1.0	0.18908745146498243	0.6279014358441652	0.0806195980201782	0.6759886088360061	0.2240227858434544	0.677440099013335	0.6519475517412492	0.6608052524814219	0	1.0	0.0
2161	None	None	None	None	None	0	0	0.2	6	0.7674418604651163	33	0.5555555555555556	0.023255813953488372	4	1	40	2	0	1.0	9	9	3.0	45	0.024691358024691357	0.9444444444444444	0.19608005981872378	0.5382648976972817	7.583223222758177e-08	0.5000001086704221	-0.023629492345932628	0.6355515841557112	0.7232077311518417	0.5588483308861798	1.0	1.0	0.0
1833	None	None	None	None	None	0.5	1	0.5714285714285714	4	0.625	5	0.6666666666666666	0.5	8	4	1	0	0	0.6	5	3	0.6666666666666666	10	0.0	0.4	-0.05124725705440354	0.6219272306550113	0.05763494224346229	0.5808687865672285	0.05010013818210488	0.5197083166477706	0.6084408247182604	0.5746829970793266	0	1.0	0.0
6680	0.00016269248631143018	3.141974437775581e-05	3.0920898632608995e-05	0.9991892916311651	None	0.25	1	0.4	4	0.75	9	0.25925925925925924	0.75	13	9	0	0	0	0.6666666666666666	6	9	0.9333333333333333	14	0.0	1.0	0.0999999839623608	0.5000002086415014	0.002575755307325881	0.557323655436371	0.06235077525260215	0.5197830023946601	0.5982947198421985	0.5257672702835295	0	0	0.0
7413	0.00018621790136209257	9.146641317248387e-07	1.5219432290458311e-07	0.9999999901939781	None	0.2	1	0.3333333333333333	4	0.8	12	0.20987654320987653	0.8	16	12	0	0	0	1.0	9	9	1.1333333333333333	17	0.0	1.0	0.09980772859932473	0.5052999447492782	7.974385025675077e-14	0.5000004295649086	0.09345264916397585	0.5075316627342634	0.6120790685261096	0.5042774974050455	0	0.4375	0.0
1620	None	None	None	None	None	0	0	0	0	0	0	1.0	0	0	0	0	0	0	1.0	1	1	0.06666666666666667	1	0.0	0	0	0	0	0	0	0	0	0	0	0	0
6858	0.00011556303461941381	6.611468303174694e-06	6.474794214031923e-06	0.9999999862807818	None	0.2	1	0.3333333333333333	4	0.8	12	0.20987654320987653	0.8	16	12	0	0	0	1.0	9	9	1.1333333333333333	17	0.0	1.0	7.902762784127648e-27	0.5	-0.09998678555047018	0.5009112884621778	0.05576765929140513	0.5165061091095929	0.655729378332483	0.5058075383671548	0	0	0.0
6559	0.0006618492734951987	3.174148675578215e-05	1.5809255011886198e-05	0.9999999661586023	None	0.2	1	0.3333333333333333	4	0.8	12	0.20987654320987653	0.8	16	12	0	0	0	1.0	9	9	1.1333333333333333	17	0.0	1.0	0.09989320012552236	0.5092918601584112	0.060464857900822476	0.6041092838815715	0.13928814556320665	0.5868600028618536	0.5793719721280463	0.5671574220973106	0	0.4375	0.0
356	None	None	None	None	None	0.07692307692307693	1	0.32142857142857145	9	0.6153846153846154	24	0.5061728395061729	0.28205128205128205	19	11	21	3	0	1.0	9	9	2.7333333333333334	41	0.07894736842105263	0.5454545454545454	0.08736330231102284	0.5397623156468325	0.04402522515369351	0.5478517479571982	-0.09688074518311465	0.661705070033034	0.6844427319230658	0.5843753087635238	1.0	1.0	0.0
4428	None	None	None	None	None	0	0	0.2916666666666667	7	0.6666666666666666	22	0.43209876543209874	0.18181818181818182	12	6	22	11	0	1.0	9	9	2.3333333333333335	35	0.2619047619047619	0.5517241379310345	0.09999986836917552	0.5000008828001995	0.0003196878848026346	0.5152290577946257	5.736604106413684e-21	0.5000000000223082	0.6155377049093977	0.5050780429145382	1.0	0.8333333333333334	0.0
7199	0.0006259438041504699	3.701433805015685e-06	1.3087423918821774e-06	0.9999999710414678	None	0.2	1	0.3333333333333333	4	0.8	12	0.20987654320987653	0.8	16	12	0	0	0	1.0	9	9	1.1333333333333333	17	0.0	1.0	0.09999986274132251	0.500132910692045	0.026437241282462047	0.5508659977070042	0.6089631912528982	0.9999251642138771	0.9279888278572228	0.9621284266088876	0	1.0	0.0
4833	None	None	None	None	None	0.038461538461538464	1	0.12962962962962962	7	0.8589743589743589	67	0.9876543209876543	0.07692307692307693	10	6	69	0	0	1.0	9	9	5.333333333333333	80	0.0	0.9859154929577465	1.763226307255841e-05	0.5012075081214122	-0.09395691924809393	0.5876689211959424	0.5591314857569508	1.0	0.999968873970525	0.9999999999888296	0	1.0	0.0
3161	0.0	0.0	0.0	0.9999999999999998	None	0	0	0	0	0	0	1.0	0	0	0	0	4	0	1.0	1	1	0.06666666666666667	1	1.0	0	0	0	0	0	0	0	0	0	0	0	0
7136	0.0038268606337227527	0.00045706239218766347	-0.00028696287480121756	0.9972339356289135	None	0.2	1	0.3333333333333333	4	0.8	12	0.20987654320987653	0.8	16	12	0	0	0	1.0	9	9	1.1333333333333333	17	0.0	1.0	0.06457513891524268	0.5316764467526104	0.2754343301773798	0.5398914526887647	-0.1290525418399509	0.548363716034923	0.840001297358567	0.5399846853311164	0	1.0	0.0
2809	0.0004929171619776623	7.629845080904939e-05	7.629836546450509e-05	0.9985441282232865	None	0	0	0.5454545454545454	6	0.42857142857142855	6	0.4444444444444444	0.2857142857142857	10	4	5	0	0	1.0	6	6	1.0666666666666667	16	0.0	0.6	0.09590327225751778	0.5249233241191219	0.08592833321543517	0.5314943205073498	0.09991661544675663	0.5085387349554349	0.5178797092299813	0.5216596475935165	0	1.0	0.0
5008	0.003478587433947987	0.0005097403949789728	0.0005089585074287107	0.9953911408284392	None	0.3333333333333333	2	0.35714285714285715	5	0.6842105263157895	13	0.4666666666666667	0.631578947368421	17	12	3	3	0	0.5555555555555556	9	5	1.4	21	0.6	1.0	0.13949649156080096	0.6799115622665224	-0.027739742642698025	0.659827031049324	0.09996553146757248	0.6168079272256087	0.6284642498411677	0.6526338277972199	1.0	1.0	0.0
4665	0.00374940333663248	0.0019257517749692475	-0.0016536125151464219	0.9935048268633642	None	0.2	1	0.3333333333333333	4	0.8	12	0.20987654320987653	0.8	16	12	0	0	0	1.0	9	9	1.1333333333333333	17	0.0	1.0	0.09997431865910593	0.5198743802455866	0.08555520406177097	0.6213540700669471	-0.080723013452946	0.608992120787257	0.6813932704713778	0.5840218172745145	0	0.9375	0.0
2060	None	None	None	None	None	0	0	0	0	0	0	1.0	0	0	0	0	0	0	1.0	1	1	0.06666666666666667	1	0.0	0	0	0	0	0	0	0	0	0	0	0	0
5288	0.00407879796185936	0.0037990637865233687	0.0037836141894567674	0.9960458571993762	None	0.2	1	0.3333333333333333	4	0.8	12	0.20987654320987653	0.8	16	12	0	0	0	1.0	9	9	1.1333333333333333	17	0.0	1.0	0.09998195084421627	0.5000001889533061	0.043251378589830865	0.5906402155219076	0.09997622914895003	0.5000502304955771	0.5664472581788561	0.5305298319059459	0	0.9375	0.0
154	None	None	None	None	None	0.25	1	0.36363636363636365	4	0.7857142857142857	11	0.2222222222222222	0.7857142857142857	15	11	0	0	0	0.8888888888888888	9	8	1.0666666666666667	16	0.0	1.0	0.06098626142654885	0.5900720874115493	-0.093541792145051	0.6273585904809853	0.019756513828921577	0.6509173973180664	0.6763188820519416	0.6231045329735573	0	1.0	0.0
6535	0.004390848510765636	0.003014126684208634	-0.0029026280171312356	0.9972874698711037	None	0.25	1	0.4	4	0.7692307692307693	10	0.234375	0.7692307692307693	14	10	0	0	0	1.0	8	8	1.0	15	0.0	0.8571428571428571	0.09899689520775573	0.5234281530490469	-0.0970810068151977	0.5561175974125816	0.07480550628000503	0.5162678100209177	0.6998747413786686	0.5319809142811203	0	0.9285714285714286	0.0
549	None	None	None	None	None	0	0	0.5	1	1.0	1	0.75	0	1	0	1	5	0	1.0	2	2	0.2	3	1.0	0	0	0	0	0	0	0	0	0	0	0	0
3815	1.0681325451109366e-07	1.0593811845698134e-07	1.0583668183783273e-07	0.9999876297337978	None	0	0	0.13636363636363635	3	0.8709677419354839	27	0.6875	0	0	0	32	18	0	0.75	8	6	2.2	33	0.2647058823529412	0.4666666666666667	0	0	0	0	0	0	0	0	0	0	0
2542	None	None	None	None	None	0	0	0.18604651162790697	8	0.7741935483870968	48	0.7901234567901234	0.12903225806451613	14	8	49	0	0	1.0	9	9	4.266666666666667	64	0.0	0.9090909090909091	0.0010513213855388095	0.5047870211044904	0.00018096586116689214	0.566999933538787	1.8376481604609448e-09	0.500006800266547	0.5030909955486315	0.5240478630244622	0	1.0	0.0
6122	0.0	0.0	0.0	0.9999999999999998	None	0	0	0	0	0	0	1.0	0	0	0	0	4	0	1.0	1	1	0.06666666666666667	1	1.0	0	0	0	0	0	0	0	0	0	0	0	0
2548	None	None	None	None	None	0	0	0.4	2	0.8	4	1.0	0.8	6	4	0	2	0	0.14285714285714285	7	1	0.4666666666666667	7	1.0	0.6666666666666666	-0.7906757645368737	1.0	-0.05742670873050552	0.6662082231158418	-0.00203805741969213	0.9999999999991631	0.976471011760131	1.0	1.0	1.0	0.0
670	None	None	None	None	None	0	0	0	0	0	0	1.0	0	0	0	0	4	0	1.0	1	1	0.06666666666666667	1	1.0	0	0	0	0	0	0	0	0	0	0	0	0
1334	None	None	None	None	None	0	0	0	0	0	0	1.0	0	0	0	0	1	0	1.0	1	1	0.06666666666666667	1	0.25	0	0	0	0	0	0	0	0	0	0	0	0
2682	3.876225681487811e-09	3.747112387240699e-09	3.727600551881529e-09	0.99999989394391	None	0	0	0	0	0	0	1.0	0	0	0	0	3	0	1.0	1	1	0.06666666666666667	1	0.75	0	0	0	0	0	0	0	0	0	0	0	0
2108	None	None	None	None	None	0	0	1.0	1	0	0	1.0	0	1	0	0	3	0	0.5	2	1	0.13333333333333333	2	1.0	0	0	0	0	0	0	0	0	0	0	0	0
6984	0.0003233969791246082	9.016176317746104e-06	8.31167498550715e-06	0.9999999564283024	None	0.2	1	0.3333333333333333	4	0.8	12	0.20987654320987653	0.8	16	12	0	0	0	1.0	9	9	1.1333333333333333	17	0.0	1.0	0.09999996702837002	0.5000186050123321	-0.09594116493249892	0.600776754850985	0.1129907095273216	0.5345443111783126	0.7215275071969381	0.5454719102275736	0	0.875	0.0
4828	0.0036229813807442143	0.001353994368078071	0.00021936736263584024	0.9959335295311936	None	0.2	1	0.3333333333333333	4	0.8	12	0.20987654320987653	0.8	16	12	0	0	0	1.0	9	9	1.1333333333333333	17	0.0	1.0	0.09999673409868286	0.5010326626656452	-0.043084761684825154	0.6528201156055738	0.09999921332871345	0.5035380460719794	0.6625072655839614	0.5539344761673421	0	1.0	0.0
244	None	None	None	None	None	0.3333333333333333	1	0.5	4	0.7	7	0.2857142857142857	0.7	11	7	0	0	0	0.8571428571428571	7	6	0.8	12	0.0	0.6666666666666666	0.0917131473326932	0.550762107338073	0.025098177990794668	0.5613826183027678	0.016222097375586796	0.6548862099160294	0.5962447148173737	0.5899368469101276	0	0.9090909090909091	0.0
5088	0.001807548499226462	0.0006090403500673354	0.0005646803497353043	0.998211899410805	None	0.2	1	0.3333333333333333	4	0.8	12	0.20987654320987653	0.8	16	12	0	0	0	1.0	9	9	1.1333333333333333	17	0.0	1.0	0.09999998475218783	0.5000004285402524	-0.20283031522501566	0.9999896907625234	0.09999733223265272	0.5071720728599353	0.828719176382045	0.9788978141377872	0	1.0	0.0
7381	0.00036782639591986555	7.650933222059376e-06	2.2744043028033565e-06	0.9999999490371468	None	0.2	1	0.3333333333333333	4	0.8	12	0.20987654320987653	0.8	16	12	0	0	0	1.0	9	9	1.1333333333333333	17	0.0	1.0	0.0999993259169774	0.5000339759332321	0.17295659932188778	0.6728540637967836	-0.08937341823089973	0.5617212487325887	0.7494548121515833	0.5800883780431881	0	0	0.0
1257	None	None	None	None	None	0	0	0	0	0	0	1.0	0	0	0	0	4	0	1.0	1	1	0.06666666666666667	1	1.0	0	0	0	0	0	0	0	0	0	0	0	0
1653	None	None	None	None	None	0	0	0.25	7	0.7	28	0.5833333333333334	0.15	9	6	32	3	0	0.8888888888888888	8	9	2.8	42	0.046153846153846156	0.5405405405405406	0.0005886349196695921	0.5018693539640733	0.05717427961967925	0.591298048810987	-0.0729995735617533	0.5170591228993953	0.6240565515329939	0.5370216602348045	0.6666666666666666	0.4444444444444444	0.0
6860	0.0	0.0	0.0	1.0	None	0	0	0	0	0	0	1.0	0	0	0	0	0	0	1.0	1	1	0.06666666666666667	1	0.0	0	0	0	0	0	0	0	0	0	0	0	0
3708	0.0022829557851318768	0.00033824352256268123	8.032730871832649e-05	0.9956220205249277	None	0.2	1	0.3333333333333333	4	0.8	12	0.20987654320987653	0.8	16	12	0	0	0	1.0	9	9	1.1333333333333333	17	0.0	1.0	0.035508090389885186	0.557120838718568	0.09989017635066681	0.5038792945665465	0.05915156893822469	0.6434001752882015	0.5888072074373145	0.5691502706862737	0	1.0	0.0
2907	0.0	0.0	0.0	1.0	None	0	0	0	0	0	0	1.0	0	0	0	0	0	0	1.0	1	1	0.06666666666666667	1	0.0	0	0	0	0	0	0	0	0	0	0	0	0
324	None	None	None	None	None	0.3333333333333333	1	0.4444444444444444	4	0.7272727272727273	8	0.2708333333333333	0.7272727272727273	12	8	0	0	0	0.75	8	6	0.8666666666666667	13	0.0	0.8571428571428571	0.0999817953565616	0.5000300658521247	-0.027963675818518018	0.6668661489263007	-0.09893460862454903	0.5025537521436271	0.7048112343351611	0.5584301803971474	0	1.0	0.0
5946	0.012803366897914467	0.01242971245349105	0.012204492407568884	0.9900095302853832	None	0.2	1	0.3333333333333333	4	0.8	12	0.20987654320987653	0.8	16	12	0	0	0	1.0	9	9	1.1333333333333333	17	0.0	1.0	0.09999858908899444	0.5000806875386513	0.06761127382871734	0.6177158871694466	0.09950672118806458	0.5023921714038078	0.5631779742108444	0.5407226018940414	0	1.0	0.0
3247	0.0004864347949230493	7.348332168750286e-05	7.348327560742573e-05	0.9986177184206679	None	0	0	0.5454545454545454	6	0.42857142857142855	6	0.4444444444444444	0.2857142857142857	10	4	5	0	0	1.0	6	6	1.0666666666666667	16	0.0	0.6	0.09590327225751778	0.5249233241191219	0.08592833321543517	0.5314943205073498	0.09991661544675663	0.5085387349554349	0.5178797092299813	0.5216596475935165	0	1.0	0.0
5173	0.00030274201685319847	2.923252083629702e-06	5.469646907735579e-07	0.9999999726227562	None	0.2	1	0.3333333333333333	4	0.8	12	0.20987654320987653	0.8	16	12	0	0	0	1.0	9	9	1.1333333333333333	17	0.0	1.0	0.09999999337750347	0.5000021227226908	0.28288759945277187	0.5820689937023772	0.07497786749245929	0.5480698087622549	0.7164185888962745	0.5435688936486391	0	0.5	0.0
5314	0.002974689572143382	0.0023357561545359505	0.0013910725066695836	0.994112972856422	None	0.2	1	0.3333333333333333	4	0.8	12	0.20987654320987653	0.8	16	12	0	0	0	1.0	9	9	1.1333333333333333	17	0.0	1.0	0.09998499374779687	0.5002227132887014	0.15118833277450666	0.6301340646254648	-0.08315403405008373	0.5881243772429581	0.7327108986200933	0.5736192920023833	0	0.25	0.0
5816	0.006172733219906499	0.00041035604027172976	0.0002569577255547179	0.9691291468178926	None	0	0	0.3333333333333333	2	0.8571428571428571	6	0.36	0.8571428571428571	8	6	0	2	0	1.0	5	5	0.6	9	1.0	0	0.32927718141466045	0.6065254724433928	1.0236724378098276e-14	0.5000000002638467	0.10306461888271123	0.5416218835327362	0.7982378006488845	0.549801332806329	0.0625	0.25	0.0
4671	None	None	None	None	None	0.045454545454545456	1	0.2608695652173913	12	0.6818181818181818	45	0.8395061728395061	0.19696969696969696	20	13	47	8	0	1.0	9	9	4.533333333333333	68	0.08791208791208792	0.9032258064516129	0.02166549420958227	0.5958316039195839	0.03087824479683504	0.6641649910729701	0.09869691334098366	0.5663175258994967	0.5941998301831932	0.6095988819576723	1.0	0.95	0.0
2727	0.0	0.0	0.0	0.9999999999999998	None	0	0	0	0	0	0	1.0	0	0	0	0	4	0	1.0	1	1	0.06666666666666667	1	1.0	0	0	0	0	0	0	0	0	0	0	0	0
4935	0.0027669100125319863	0.0006393676266660663	-0.0005354944632368118	0.9978881058508211	None	0.2	1	0.3333333333333333	4	0.8	12	0.20987654320987653	0.8	16	12	0	0	0	1.0	9	9	1.1333333333333333	17	0.0	1.0	0.052722480383728884	0.5622747480878577	0.08452876928170087	0.6273222497866698	0.12371417623294652	0.6068557729153193	0.5983928158089008	0.5991088483739763	0	0.875	0.0
3264	0.004495170894736921	0.0031220006261262504	0.0017590015110964653	0.9953897778377758	None	0.2	1	0.3333333333333333	4	0.8	12	0.20987654320987653	0.8	16	12	0	0	0	1.0	9	9	1.1333333333333333	17	0.0	1.0	0.0998030264101851	0.5022453793029891	0.03327514365667154	0.6647965563824435	-0.01684663941100636	0.6781819610842313	0.6748779152837108	0.6176813092185738	0	1.0	0.0
4289	0.0048396140543872385	0.0004550145311028833	-2.2390788678946413e-06	0.9918934112193952	None	0.2	1	0.3333333333333333	4	0.8	12	0.20987654320987653	0.8	16	12	0	0	0	1.0	9	9	1.1333333333333333	17	0.0	1.0	4.638430693808262e-15	0.5000000000044691	-0.040643163752864545	0.6818008627919586	0.1881962398427331	0.9797138121847508	0.7251881852759714	0.8244018803239778	0	0.875	0.0
2817	None	None	None	None	None	0	0	0.018518518518518517	1	1.0	79	1.0	0.0759493670886076	6	6	74	0	0	1.0	9	9	5.4	81	0.0	1.0	0.0999379608465372	0.5001102746759979	1.454892961418016e-11	0.5000000054911264	4.2389986031642976e-05	0.5019486668081087	0.6155728080713789	0.5006863185167435	0	1.0	0.0
1676	None	None	None	None	None	0.2	1	0.3333333333333333	4	0.8	12	0.20987654320987653	0.8	16	12	0	0	0	1.0	9	9	1.1333333333333333	17	0.0	1.0	0.010925092601276548	0.6521043324701353	-0.07096838063308461	0.5353672207773806	0.09977898523888848	0.5657420102337672	0.6802069237176622	0.5853646702274766	0	0.875	0.0
854	None	None	None	None	None	0.25	1	0.36363636363636365	4	0.7857142857142857	11	0.2222222222222222	0.7857142857142857	15	11	0	0	0	0.8888888888888888	9	8	1.0666666666666667	16	0.0	1.0	-0.11487072768438042	0.6861212446977939	0.0004016741819311588	0.5198082660053259	0.05838149601283708	0.5577171800950066	0.6546001607954737	0.5901071123880273	0	1.0	0.0
1556	None	None	None	None	None	0	0	0	0	0	0	1.0	0	0	0	0	3	0	1.0	1	1	0.06666666666666667	1	0.75	0	0	0	0	0	0	0	0	0	0	0	0
7428	1.210749697012357e-07	8.535941646293227e-08	-6.46802834007396e-08	0.9999663766973907	None	0	0	0.05263157894736842	1	1.0	26	0.6222222222222222	0	0	0	27	0	0	0.5555555555555556	9	5	1.8666666666666667	28	0.0	0.75	0	0	0	0	0	0	0	0	0	0	0
4048	None	None	None	None	None	0	0	0.2702702702702703	10	0.6792452830188679	36	0.7638888888888888	0.33962264150943394	26	18	28	2	0	0.8888888888888888	8	9	3.6666666666666665	55	0.038461538461538464	0.75	9.437237536796034e-10	0.5030491797284998	0.0918657955000578	0.5653966859999258	0.09972741293526241	0.5797681617553735	0.6112878072443494	0.5495957519067659	1.0	1.0	0.0
2838	0.0004976332269588648	0.0001073120439116944	-0.00010729794295485383	0.9982982506578223	None	0	0	0.3333333333333333	1	1.0	2	1.0	0.5	2	1	1	0	0	0.25	1	4	0.26666666666666666	4	0.0	0	0.09988797334316626	0.5000973856408872	-0.09997785106195431	0.5000027542820842	0.09945828320772925	0.5075691958098664	0.7193510034811352	0.5025566157275382	0	1.0	0.0
709	None	None	None	None	None	0	0	1.0	1	0	0	1.0	0	0	0	1	4	0	0.5	2	1	0.13333333333333333	2	0.6666666666666666	0	0	0	0	0	0	0	0	0	0	0	0
2337	None	None	None	None	None	0	0	0.3	9	0.6511627906976745	28	0.7142857142857143	0.11627906976744186	9	5	35	8	0	0.7777777777777778	9	7	3.0	45	0.11428571428571428	0.7	-0.08824086790696015	0.5077460375984757	0.0011503568548677293	0.5266418122508966	0.006339444168567308	0.5793545522136835	0.6065655288231344	0.5380744190976499	1.0	1.0	0.0
4152	2.1907647266916103e-08	1.8603555584804953e-08	1.8324233183854623e-08	0.9999969314398527	None	0	0	0.6666666666666666	2	0.0	0	0.6666666666666666	0	0	0	3	8	0	0.6666666666666666	3	2	0.26666666666666666	4	0.8	1.0	0	0	0	0	0	0	0	0	0	0	0
5239	0.014145759174607971	0.013465819772012638	0.013227544269222383	0.988902002968034	None	0.2	1	0.3333333333333333	4	0.8	12	0.20987654320987653	0.8	16	12	0	0	0	1.0	9	9	1.1333333333333333	17	0.0	1.0	0.09999995150828808	0.500004011312642	0.056511883858899034	0.59676786069899	0.13088018490915065	0.6420726227327146	0.5826567085749754	0.5806561934456772	0	0.5625	0.0
6659	0.005420697974064638	0.000449508370112993	-0.0002619063935461453	0.9918568941632229	None	0.2	1	0.3333333333333333	4	0.8	12	0.20987654320987653	0.8	16	12	0	0	0	1.0	9	9	1.1333333333333333	17	0.0	1.0	-0.02747432976813549	0.6420860781400237	0.20853279373905825	0.5943447560241246	0.35660463833454514	0.9925494571143171	0.8577071580379523	0.8757507511578544	0	1.0	0.0
2600	0.0005107647549021267	3.341623861953586e-06	3.3399354416140215e-06	0.9994691414551284	None	0.2	1	0.3333333333333333	4	0.8	12	0.20987654320987653	0.8	16	12	0	0	0	1.0	9	9	1.1333333333333333	17	0.0	1.0	0.056899523502082584	0.5640532984119576	0.12150693369635797	0.6237358257652752	0.09999959015439534	0.5000025414260932	0.5763193521012968	0.5632488901819337	0	0.5	0.0
2519	None	None	None	None	None	0	0	0.4117647058823529	7	0.4782608695652174	11	1.0	0	6	0	18	8	0	1.0	5	5	1.6666666666666667	25	0.23529411764705882	0	0	0	0	0	0	0	0	0	0	0	0
3759	0.008107927958277484	0.0012180010730285802	0.001076890273234617	0.9823793332624371	None	0.25	1	0.36363636363636365	4	0.7857142857142857	11	0.2222222222222222	0.7857142857142857	14	11	1	0	0	0.8888888888888888	8	9	1.0666666666666667	16	0.0	1.0	-0.17873645950876557	0.9985713470306117	0.41734292582961724	0.5527756904232922	0.09342070424708541	0.5493376679421483	0.9223449517957909	0.9105058328917836	0	1.0	0.0
486	None	None	None	None	None	0.3333333333333333	1	0.5	4	0.7	7	0.2857142857142857	0.7	11	7	0	0	0	0.8571428571428571	6	7	0.8	12	0.0	0.6666666666666666	1.8046611050618358e-05	0.565320167752152	-0.07727195699292819	0.5291121823569649	1.767094322086776e-06	0.5000479883432812	0.5900721177676447	0.5315874629873937	0	1.0	0.0
1892	None	None	None	None	None	0.2	1	0.3333333333333333	4	0.8	12	0.20987654320987653	0.8	16	12	0	0	0	1.0	9	9	1.1333333333333333	17	0.0	1.0	5.462461159860296e-07	0.5644145413670917	0.21759298229399499	0.57152550797309	4.046350582563635e-19	0.500000000053924	0.734617474363377	0.5454720010622764	0	1.0	0.0
852	None	None	None	None	None	0	0	0	0	0	0	1.0	0	0	0	0	1	0	1.0	1	1	0.06666666666666667	1	0.25	0	0	0	0	0	0	0	0	0	0	0	0
5506	0.004870288618854096	0.0039101434846885675	0.0037072839548661606	0.9912251086963766	None	0.2	1	0.3333333333333333	4	0.8	12	0.20987654320987653	0.8	16	12	0	0	0	1.0	9	9	1.1333333333333333	17	0.0	1.0	0.09999988257810435	0.5000246569403309	0.164210669628888	0.6540048398408121	0.09999328654628682	0.5298124009525977	0.5763146589854931	0.5626834567278414	0	1.0	0.0
7335	0.007490819883138773	0.00040825034073154945	-0.00016788048818512226	0.9941946097055544	None	0.2	1	0.3333333333333333	4	0.8	12	0.20987654320987653	0.8	16	12	0	0	0	1.0	9	9	1.1333333333333333	17	0.0	1.0	-0.010447645235418728	0.6704702094037345	0.10284241873170767	0.5758839781668696	-0.2780068684936182	0.6620303604280676	0.8421393274519734	0.6371130300330287	0	1.0	0.0
2983	0.0	0.0	0.0	1.0	None	0	0	0	0	0	0	1.0	0	0	0	0	0	0	1.0	1	1	0.06666666666666667	1	0.0	0	0	0	0	0	0	0	0	0	0	0	0
6138	4.1074892310778965e-09	3.832842073717937e-09	3.598013430697495e-09	0.9999989347847754	None	0.2	1	0.3333333333333333	4	0.8	12	0.20987654320987653	0.8	16	12	0	0	0	1.0	9	9	1.1333333333333333	17	0.0	1.0	0.09999946211230253	0.5000125742555576	0.14157792811360143	0.628688308477284	1.7391362037207163e-05	0.5005244805279165	0.6443803111770597	0.54394812586638	0	1.0	0.0
4609	0.020355840534739204	0.01146829216634815	0.006199470708076117	0.995604682411274	None	0.2	1	0.3333333333333333	4	0.8	12	0.20987654320987653	0.8	16	12	0	0	0	1.0	9	9	1.1333333333333333	17	0.0	1.0	0.09997033803990005	0.500363729250164	0.007557265238326796	0.6531883287786704	-0.001080523305209031	0.6842889121394242	0.6703757532459874	0.6152331503580126	0	0	0.0
5696	0.010818501187030212	0.00650744639965276	-0.0064434471678560135	0.9891864280286562	None	0.2	1	0.3333333333333333	4	0.8	12	0.20987654320987653	0.8	16	12	0	0	0	1.0	9	9	1.1333333333333333	17	0.0	1.0	0.09998631499147845	0.5001063417036573	0.10236180666884494	0.571661939132732	0.2074009216313902	0.6747951701389232	0.6226761387287291	0.5841107149186103	0	1.0	0.0
6814	0.008890604406683007	0.0009058437041965281	0.0002794804556070168	0.9751122366588016	None	0.2	1	0.3333333333333333	4	0.8	12	0.20987654320987653	0.8	16	12	0	0	0	1.0	9	9	1.1333333333333333	17	0.0	1.0	9.212196574378667e-08	0.5003419174845581	0.028497045291500732	0.547592301758286	0.28826127381316186	0.9999999983204875	0.784285475993094	0.9988863807541136	0	0	0.0
7031	0.0013024112506868806	9.02719221346733e-05	5.760741971513836e-05	0.9993399871730719	None	0.2	1	0.3333333333333333	4	0.8	12	0.20987654320987653	0.8	16	12	0	0	0	1.0	9	9	1.1333333333333333	17	0.0	1.0	0.02325271285328146	0.5111469468367713	6.283100647703552e-05	0.5127688068719961	0.10498364580227962	0.5214105930103298	0.6089624656371523	0.515110088291432	0	0.375	0.0
1516	None	None	None	None	None	0	0	0.4	2	0.8	4	1.0	0.8	6	4	0	2	0	0.14285714285714285	7	1	0.4666666666666667	7	1.0	0.6666666666666666	-0.7906757645368737	1.0	-0.05742670873050552	0.6662082231158418	-0.00203805741969213	0.9999999999991631	0.976471011760131	1.0	1.0	1.0	0.0
4120	0.008706348797325146	0.00759831983405895	-0.007512370923390366	0.9945705458959119	None	0.25	1	0.36363636363636365	4	0.7857142857142857	11	0.2222222222222222	0.7857142857142857	15	11	0	0	0	0.8888888888888888	8	9	1.0666666666666667	16	0.0	1.0	0.09999848632496802	0.5003074232568845	0.28824520176602936	0.6016956793480164	0.09971220047980882	0.5024912839345015	0.7090728711468864	0.5352522779855073	0	1.0	0.0
4873	0.006698334945777082	0.005524957571763551	-0.005191756825278977	0.9955390209336605	None	0.2	1	0.3333333333333333	4	0.8	12	0.20987654320987653	0.8	16	12	0	0	0	1.0	9	9	1.1333333333333333	17	0.0	1.0	0.09999520893104856	0.500183916186618	-0.09411532765113091	0.6421798703133271	0.24112039616156494	0.6716080735921898	0.7949235351364115	0.6067521409055484	0	1.0	0.0
6081	0.0003099128532778955	1.989414532338632e-05	-1.4021718298137977e-05	0.9995829614792047	None	0.3333333333333333	1	0.5	4	0.6666666666666666	6	0.3055555555555556	0.6666666666666666	10	6	0	0	0	1.0	6	6	0.7333333333333333	11	0.0	0.4	0.04831815521335432	0.538105577007483	0.05725281318272235	0.5965397679469624	0.05825240796776815	0.5379071856315811	0.5582988958911432	0.5577171258393557	0	0.7	0.0
2700	0.013716164382882578	0.007947441788501743	-0.0062243672380269685	0.9944035603433837	None	0.09090909090909091	1	0.28	7	0.7428571428571429	26	0.4567901234567901	0.2857142857142857	15	10	21	3	0	1.0	9	9	2.466666666666667	37	0.07317073170731707	0.5714285714285714	0.09405085459389873	0.5148986536685015	0.04208474212774601	0.6766706703912542	0.09999775440191586	0.5000567965156956	0.5658558517281554	0.5661395300168975	0.4	0.13333333333333333	0.0
1305	None	None	None	None	None	0	0	0.5	1	1.0	1	1.0	1.0	2	1	0	3	0	0.3333333333333333	1	3	0.2	3	1.0	0	-0.021450292440426302	0.5276324042211665	-0.09512682415680249	0.5009701444187032	0.17139436128883528	0.5350988736281052	0.7547770329563362	0.5212496692266201	1.0	1.0	0.42313897817737944
5325	0.004017018553438168	0.004141148691079481	-0.00407488129302069	0.9951281297810957	None	0	0	0.12	3	0.9142857142857143	32	0.6851851851851852	0	0	0	36	12	0	0.6666666666666666	9	6	2.466666666666667	37	0.15789473684210525	0.8387096774193549	0	0	0	0	0	0	0	0	0	0	0
7488	0.00017912017966930326	5.069685049038898e-06	-4.827449680946089e-06	0.9999947939607784	None	0	0	0.6	3	0.6	3	0.4666666666666667	0.6	6	3	0	1	0	0.6	3	5	0.4666666666666667	7	1.0	1.0	0.03455053530848881	0.5630844624999474	0.07924916658486177	0.5626377105075604	-0.08255072099988295	0.6424732203813517	0.6632376265817307	0.5899824630009357	1.0	0.8333333333333334	0.0
7483	0.0027029956148192733	0.0023216230589805154	-0.002074009377603899	0.997826894257196	None	0.2	1	0.3333333333333333	4	0.8	12	0.20987654320987653	0.8	16	12	0	0	0	1.0	9	9	1.1333333333333333	17	0.0	1.0	0.09999979125646388	0.5000069811499144	5.211482396549777e-07	0.5623046319627604	-0.07244330347713782	0.5348428021310055	0.6697349913462324	0.5324664203888667	0	0	0.0
7326	None	None	None	None	None	0	0	0.018518518518518517	1	1.0	79	1.0	0.02531645569620253	2	2	78	0	0	1.0	9	9	5.4	81	0.0	1.0	0.18830280043865688	0.5226549546476479	-0.01711156107374929	0.5054467776073805	0.09998251282657462	0.5000277713210178	0.6987964064676517	0.5093806463554947	0	0	0.0
7396	1.7293182236706378e-07	1.4369594068031655e-07	1.122985281066003e-07	0.9999593327875503	None	0	0	0.07142857142857142	3	0.9344262295081968	57	0.875	0	0	0	62	9	0	0.8888888888888888	9	8	4.2	63	0.0703125	0.9818181818181818	0	0	0	0	0	0	0	0	0	0	0
7197	6.841220989529342e-07	2.0606057867748314e-08	1.5304517812295142e-08	0.9999999999424201	None	0.2	1	0.3333333333333333	4	0.8	12	0.20987654320987653	0.8	16	12	0	0	0	1.0	9	9	1.1333333333333333	17	0.0	1.0	0.0999969727923648	0.5002181225173133	0.05370023288711172	0.603742455489267	0.00014412223140111477	0.5000049289029319	0.6071563255259456	0.5351067664740685	0	1.0	0.0
103	None	None	None	None	None	0	0	0	0	0	0	1.0	0	0	0	0	0	0	1.0	1	1	0.06666666666666667	1	0.0	0	0	0	0	0	0	0	0	0	0	0	0
91	None	None	None	None	None	0.2	1	0.3333333333333333	4	0.8	12	0.20987654320987653	0.8	16	12	0	0	0	1.0	9	9	1.1333333333333333	17	0.0	1.0	0.033561397744458474	0.5872133313744181	-0.09546681292019385	0.5113018176438137	7.727028174581935e-05	0.5002703919551642	0.6322602747483732	0.5331806471567696	0	1.0	0.0
5276	0.01488391868051375	0.012942017384175178	0.012746486400318943	0.9909705467268963	None	0.2	1	0.3333333333333333	4	0.8	12	0.20987654320987653	0.8	16	12	0	0	0	1.0	9	9	1.1333333333333333	17	0.0	1.0	0.09999939430601748	0.5000257112417308	0.13926726429549183	0.6019767023250142	0.18086247340247724	0.9357145532943485	0.6017792099077408	0.7370314422359107	0	0.125	0.0
1801	None	None	None	None	None	0.13043478260869565	3	0.4166666666666667	20	0.4927536231884058	34	0.8765432098765432	0.21739130434782608	32	15	38	0	0	1.0	9	9	4.733333333333333	71	0.0	0.9206349206349206	-0.10063157487405783	0.74329685476973	-0.02468092984973964	0.664181325576163	-0.01719848556809169	0.6718342090607641	0.6438619459278571	0.6943531944102481	0	1.0	0.0
6887	0.00012074695678805971	9.117031467035653e-07	1.6123715992351901e-07	0.9999999875725633	None	0.2	1	0.3333333333333333	4	0.8	12	0.20987654320987653	0.8	16	12	0	0	0	1.0	9	9	1.1333333333333333	17	0.0	1.0	0.09999523340640858	0.5000640154838202	0.22526103911526674	0.6734037858298699	0.028171569967043876	0.5453329457423894	0.693158970298891	0.5749075504547865	0	1.0	0.0
628	None	None	None	None	None	0	0	0.1276595744680851	6	0.8529411764705882	58	0.8641975308641975	0.014705882352941176	3	1	66	2	0	1.0	9	9	4.666666666666667	70	0.014925373134328358	0.8852459016393442	5.128330078820797e-25	0.5	0.06398990636249931	0.5605133211341978	0.09349926754489869	0.5078714751932101	0.5963465397680711	0.5228785216174737	1.0	1.0	0.0
2708	6.948290168375155e-07	3.889220353337903e-08	3.888851875687386e-08	0.9999991443130071	None	0	0	1.0	2	0.0	0	0.75	0	2	0	0	2	0	1.0	2	2	0.2	3	1.0	0	0	0	0	0	0	0	0	0	0	0	0
1383	None	None	None	None	None	0	0	1.0	1	0	0	1.0	0	0	0	1	6	0	0.5	2	1	0.13333333333333333	2	1.0	0	0	0	0	0	0	0	0	0	0	0	0
3206	0.016210138634639177	0.0012553680413489887	-8.364372871162152e-05	0.9941785367491732	None	0.2222222222222222	2	0.45	9	0.5555555555555556	15	0.4027777777777778	0.5185185185185185	23	14	5	0	0	0.8888888888888888	9	8	1.9333333333333333	29	0.0	0.8	0.23775263855292192	0.7019511372595537	0.04598293398735902	0.7507316918806929	-0.09999328235323528	0.5000336657244426	0.8065656923299616	0.6577056593358174	0	1.0	0.0
5669	0.00010144830595627854	1.5499364351329055e-06	2.8343247596901405e-08	0.99977505827202	None	0.04	1	0.21153846153846154	11	0.75	57	0.9629629629629629	0.15789473684210525	21	12	56	0	0	1.0	9	9	5.2	78	0.0	0.9565217391304348	0.32546313130524007	0.6904124543649544	0.01447829499374601	0.6691965095278735	0.09999923624267748	0.5024798062429578	0.7914755876692323	0.6237526063502133	0	1.0	0.0
1931	None	None	None	None	None	0	0	0	0	0	0	1.0	0	0	0	0	4	0	1.0	1	1	0.06666666666666667	1	1.0	0	0	0	0	0	0	0	0	0	0	0	0
3366	9.436648624171228e-07	1.845912847809296e-07	-3.271642286814214e-08	0.9999447806713974	None	0.5	1	1.0	6	0.0	0	0.5625	0	4	0	4	0	0	1.0	4	4	0.6	9	0.0	0.8	0	0	0	0	0	0	0	0	0	0	0
3933	0.0	0.0	0.0	1.0	None	0	0	0	0	0	0	1.0	0	0	0	0	0	0	1.0	1	1	0.06666666666666667	1	0.0	0	0	0	0	0	0	0	0	0	0	0	0
3720	None	None	None	None	None	0	0	0.21428571428571427	9	0.7333333333333333	44	0.8611111111111112	0.16666666666666666	16	10	45	5	0	0.8888888888888888	9	8	4.133333333333334	62	0.056818181818181816	0.8518518518518519	-0.03365830140799962	0.6472842954107495	0.07809720921147136	0.6301041681055187	0.09999737862256783	0.501560116405843	0.6620448278819999	0.5943575937643284	0.0625	0.3125	0.0
4374	None	None	None	None	None	0.4	4	0.45454545454545453	10	0.6129032258064516	19	0.4074074074074074	0.6129032258064516	29	19	3	0	0	1.0	9	9	2.2	33	0.0	0.8333333333333334	0.08992794089273765	0.5944466910192171	-0.030237134804368494	0.6754941822851563	0.09998294719086628	0.5200734303360488	0.6433694142134001	0.5983557903551496	0	1.0	0.0
2274	None	None	None	None	None	0	0	0.5	3	0.6666666666666666	4	0.5714285714285714	0.6666666666666666	7	4	0	0	0	0.2857142857142857	7	2	0.5333333333333333	8	0.0	0.6666666666666666	0.09422030010235717	0.6708871761435895	1.731200111379715e-13	0.5000000000002913	8.551190864408355e-05	0.5005716713974709	0.6092015801257917	0.5592607393244384	0	1.0	0.0
104	None	None	None	None	None	0	0	0.1111111111111111	4	0.8823529411764706	45	0.828125	0	0	0	52	5	0	1.0	8	8	3.533333333333333	53	0.046296296296296294	0.7111111111111111	0	0	0	0	0	0	0	0	0	0	0
6685	None	None	None	None	None	0	0	0.16666666666666666	8	0.7971014492753623	55	0.8765432098765432	0.2028985507246377	21	14	49	0	0	1.0	9	9	4.733333333333333	71	0.0	0.8888888888888888	0.09999884573310602	0.5000893393243807	0.07463230916854224	0.6282927297628752	0.07973811916307325	0.5913677641322124	0.5596961630570697	0.5740252089404214	0	1.0	0.0
3525	0.0022116719070578356	7.820402675521261e-05	7.794606497541208e-05	0.9965519384193982	None	0	0	0.25	1	1.0	3	1.0	1.0	4	3	0	0	0	0.2	1	5	0.3333333333333333	5	0.0	0	-0.15839697410001036	0.9853353027832448	1.0919050490746353e-08	0.5000001537540711	-0.12899348132408348	0.6194015045621446	0.7042216394446768	0.8270481116281051	0	0.75	0.0
6964	0.00046149511756239984	4.084886884955571e-06	4.06496380760994e-06	0.9999999568813959	None	0.2	1	0.3333333333333333	4	0.8	12	0.20987654320987653	0.8	16	12	0	0	0	1.0	9	9	1.1333333333333333	17	0.0	1.0	0.09999995438228289	0.5000018794576354	0.12767070379452025	0.6386986760604233	0.5151101384541497	0.9996642320778577	0.8602783387212608	0.9456362721658547	0	0.5625	0.0
1834	None	None	None	None	None	0	0	0.14285714285714285	3	0.8620689655172413	25	0.49206349206349204	0.13793103448275862	5	4	25	0	0	0.7777777777777778	7	9	2.066666666666667	31	0.0	0.7692307692307693	-0.08101645265864751	0.521528836988633	-0.09918657132951694	0.501301474284267	0.21885141123165575	0.5541828214363718	0.8148996167179854	0.5257239523240518	0	1.0	0.0
1399	None	None	None	None	None	0	0	0	0	0	0	1.0	0	0	0	0	4	0	1.0	1	1	0.06666666666666667	1	1.0	0	0	0	0	0	0	0	0	0	0	0	0
6871	0.0	0.0	0.0	0.9999999999999998	None	0	0	0	0	0	0	1.0	0	0	0	0	4	0	1.0	1	1	0.06666666666666667	1	1.0	0	0	0	0	0	0	0	0	0	0	0	0
4337	0.0031668504790895507	0.00035122244694502536	0.0003430779665739938	0.9971669047287149	None	0.2	1	0.3333333333333333	4	0.8	12	0.20987654320987653	0.8	16	12	0	0	0	1.0	9	9	1.1333333333333333	17	0.0	1.0	0.020130526401832126	0.5806348304372182	0.08840326707314403	0.5226035261210898	0.09987289723608958	0.5064233453377475	0.5873143366738486	0.5367295962759466	0	0.1875	0.0
1900	None	None	None	None	None	0.5	1	0.6666666666666666	4	0.5714285714285714	4	0.36	0.5714285714285714	8	4	0	0	0	1.0	5	5	0.6	9	0.0	1.0	0.09998212124394679	0.5002521263375725	0.10448136534289101	0.5493432815731032	0.07761639877391133	0.518190930087388	0.5352193295719323	0.5226363484816471	0	0.5	0.0
1313	None	None	None	None	None	1.0	1	0.8	4	0.4	2	0.4375	0.4	6	2	0	0	0	1.0	4	4	0.4666666666666667	7	0.0	0.6666666666666666	-0.039290788178147205	0.6416576215587696	0.002559523362680681	0.5186026534498722	0.000142978974585	0.5028941258486211	0.5667139148811823	0.5554861654151546	0	1.0	0.0
599	None	None	None	None	None	0.125	1	0.2777777777777778	5	0.8	20	0.5	0.64	21	16	5	0	0	0.6666666666666666	9	6	1.8	27	0.0	0.7619047619047619	6.378708355193433e-12	0.5000001215782812	0.18836133879802386	0.5676983837376943	0.09982673076225462	0.501247395031923	0.68340489073862	0.5231049339684452	0	0.9047619047619048	0.0
2475	None	None	None	None	None	0.043478260869565216	1	0.22916666666666666	11	0.7536231884057971	52	0.8765432098765432	0.4927536231884058	42	34	28	0	0	1.0	9	9	4.733333333333333	71	0.0	0.9032258064516129	0.05884526671337722	0.5332704737395875	-0.04425326808575129	0.5327008696939401	0.13475861613422047	0.6804856611835812	0.6776986054344694	0.5842126998937637	0	1.0	0.0
6880	0.03623642406641392	0.0355863472600527	0.03554766868968169	0.9087672056165189	None	0	0	0.2653061224489796	13	0.6619718309859155	47	0.9012345679012346	0.2676056338028169	31	19	41	0	0	1.0	9	9	4.866666666666666	73	0.0	0.875	0.2920978989867405	0.7515493151559844	0.03142645264864483	0.6727818880817372	0.09999937037237946	0.5009694580873735	0.782815787166168	0.6480597558228534	0	1.0	0.0
1085	None	None	None	None	None	0	0	0.3333333333333333	2	0.6666666666666666	4	0.6666666666666666	0	0	0	7	14	0	0.3333333333333333	2	6	0.5333333333333333	8	0.7777777777777778	0.3333333333333333	0	0	0	0	0	0	0	0	0	0	0
1696	None	None	None	None	None	0	0	0	0	0	0	1.0	0	0	0	0	0	0	1.0	1	1	0.06666666666666667	1	0.0	0	0	0	0	0	0	0	0	0	0	0	0
2601	9.867396075756763e-05	5.827002717812386e-07	2.678303101387772e-07	0.9999710388610521	None	0.3333333333333333	1	0.5	4	0.6666666666666666	6	0.3055555555555556	0.6666666666666666	10	6	0	0	0	1.0	6	6	0.7333333333333333	11	0.0	0.8	0.0004932786297832455	0.5125187342195338	0.03211670823694685	0.644431034085906	-0.04221774814599214	0.5996293763877668	0.6030721208676589	0.5865088605292654	0	1.0	0.0
2084	None	None	None	None	None	0	0	1.0	1	0	0	1.0	0	1	0	0	0	0	0.5	1	2	0.13333333333333333	2	0.0	0	0	0	0	0	0	0	0	0	0	0	0
1908	None	None	None	None	None	0	0	0.2	2	0.9166666666666666	11	0.3333333333333333	0	0	0	13	4	0	0.8571428571428571	6	7	0.9333333333333333	14	0.13333333333333333	0	0	0	0	0	0	0	0	0	0	0	0
1178	None	None	None	None	None	0	0	0.16666666666666666	9	0.7974683544303798	63	1.0	0.12658227848101267	18	10	62	0	0	1.0	9	9	5.4	81	0.0	1.0	0.09964991106222403	0.5101882568218138	0.12104063540271041	0.5734149146834867	-0.09918490725217484	0.5118111860467935	0.7273989264980163	0.5319406058223749	0	0.9444444444444444	0.0
2003	None	None	None	None	None	0.2	1	0.3333333333333333	4	0.8	12	0.20987654320987653	0.8	16	12	0	0	0	1.0	9	9	1.1333333333333333	17	0.0	1.0	1.9527957206045558e-05	0.5717861309500669	-0.07737809941248197	0.6392737725227566	-0.08983542773879383	0.5390467849268887	0.6185415044499564	0.5840173631177386	0	1.0	0.0
4180	0.0013425181280784866	0.0002260881816972864	-0.00021746579893348048	0.9982978704611574	None	0	0	0.3269230769230769	17	0.5733333333333334	43	0.9506172839506173	0.18666666666666668	29	14	47	0	0	1.0	9	9	5.133333333333334	77	0.0	0.9411764705882353	9.094772425724384e-23	0.5000000000062311	0.04288315471571263	0.9999999999992455	0.09996938359638233	0.5000935077053393	0.6338017567894575	0.9999089858668654	0	1.0	0.0
446	None	None	None	None	None	0.2857142857142857	2	0.375	6	0.7272727272727273	16	0.2962962962962963	0.7272727272727273	22	16	1	0	0	1.0	9	9	1.6	24	0.0	0.9333333333333333	0.09903822796592314	0.5083863464537273	0.03678573976429873	0.5676614051304664	0.17123785595223193	0.6161857484957429	0.6461485007591785	0.5645751902475238	0	1.0	0.0
2375	None	None	None	None	None	0	0	0	0	0	0	1.0	0	0	0	0	1	0	1.0	1	1	0.06666666666666667	1	0.25	0	0	0	0	0	0	0	0	0	0	0	0
5515	0.005479258377633976	0.0007836035241863927	-0.0007500563639702315	0.9988213305099387	None	0.3333333333333333	1	0.5	4	0.7	7	0.3333333333333333	0.7	11	7	0	0	0	0.4444444444444444	9	4	0.8	12	0.0	1.0	0.05276771197907652	0.6615846239221159	0.07638588996726176	0.5812405212202592	0.09999609829278877	0.5000012382841966	0.6095840527052436	0.5824272669415453	0	0	0.0
3786	None	None	None	None	None	0	0	0.34782608695652173	8	0.625	20	0.6296296296296297	0.5	23	16	10	0	0	0.6666666666666666	9	6	2.2666666666666666	34	0.0	0.8	0.05171977353269053	0.9041416211349073	0.09999989301223942	0.5434246880241324	-0.06726330797448794	0.5443529839164856	0.6750377161748207	0.703782843288903	0	1.0	0.0
5132	0.0022589584390334105	0.0021565601252296986	-0.002153738843838116	0.9969356558358926	None	0.2	1	0.3333333333333333	4	0.8	12	0.20987654320987653	0.8	16	12	0	0	0	1.0	9	9	1.1333333333333333	17	0.0	1.0	0.09999759703307813	0.5004034553713897	0.037563613209614724	0.6592151730295368	0.06559775055389429	0.9999812081305274	0.5825509719054257	0.9791192685795865	0	1.0	0.0
7373	0.00555735930303471	0.00031567055662263974	-0.0001482103866375818	0.9928187175674322	None	0.2	1	0.3333333333333333	4	0.8	12	0.20987654320987653	0.8	16	12	0	0	0	1.0	9	9	1.1333333333333333	17	0.0	1.0	1.0409080008291467e-05	0.5052431407705609	0.021311899491301006	0.5401736201138905	0.4068856972783192	0.9999999476025377	0.8665834934997588	0.9964906451223055	0	1.0	0.0
6327	0.0004980102566339008	1.4334044358468957e-06	-4.765626422260223e-07	0.9999999663311325	None	0.2	1	0.3333333333333333	4	0.8	12	0.20987654320987653	0.8	16	12	0	0	0	1.0	9	9	1.1333333333333333	17	0.0	1.0	0.08565335306577038	0.6673370016191381	0.07916423250863083	0.5977648681517351	0.09158403508495898	0.5755625016535423	0.6035928947103671	0.6143504109733076	0	0.4375	0.0
7115	0.015168337208714461	0.015269510966862264	0.01526491184757314	0.9887222767664354	None	0.2	1	0.3333333333333333	4	0.8	12	0.20987654320987653	0.8	16	12	0	0	0	1.0	9	9	1.1333333333333333	17	0.0	1.0	0.09999997657989679	0.5000032200096575	0.14909636574716134	0.6358471829348794	0.14883310835981772	0.5006622065698442	0.5750321984511282	0.5465354606462821	0	1.0	0.0
897	None	None	None	None	None	0.3333333333333333	3	0.4	8	0.6785714285714286	19	0.37037037037037035	0.6785714285714286	27	19	2	0	0	1.0	9	9	2.0	30	0.0	0.7619047619047619	0.03423574555116426	0.6634871578684798	-0.10871215869788213	0.9288327003882461	0.0004143223073951166	0.5091999122832724	0.6661583904331272	0.7492952969450234	0	1.0	0.0
5874	0.001644546786155203	0.000312761930000793	0.00016705681407582217	0.9969851369128325	None	0.2	1	0.3333333333333333	4	0.8	12	0.20987654320987653	0.8	16	12	0	0	0	1.0	9	9	1.1333333333333333	17	0.0	1.0	0.09999999966306537	0.5000000259482205	-0.08142493111373283	0.9998477323361631	0.09439453486215474	0.5277694994329887	0.729216202478548	0.9510594507858204	0	0.125	0.0
7418	0.0	0.0	0.0	1.0	None	0	0	0	0	0	0	1.0	0	0	0	0	0	0	1.0	1	1	0.06666666666666667	1	0.0	0	0	0	0	0	0	0	0	0	0	0	0
3837	0.0	0.0	0.0	0.9999999999999998	None	0	0	0	0	0	0	1.0	0	0	0	0	4	0	1.0	1	1	0.06666666666666667	1	1.0	0	0	0	0	0	0	0	0	0	0	0	0
1580	None	None	None	None	None	0	0	0.2222222222222222	8	0.7307692307692307	38	0.8571428571428571	0.038461538461538464	8	2	45	2	0	0.7777777777777778	7	9	3.6	54	0.022727272727272728	0.9361702127659575	0.09999999624802136	0.5000000073892368	9.765937292175433e-05	0.5006158777931855	0.026529292579238063	0.6833744815357999	0.6213614922916255	0.563963177184685	0.875	1.0	0.0
158	None	None	None	None	None	0	0	0.3333333333333333	2	0.8571428571428571	6	0.36	0.8571428571428571	8	6	0	0	0	1.0	5	5	0.6	9	0.0	0	0.10252261666097233	1.0	0.00938229739416757	0.5856489452355597	0.061847695887720364	0.5419512663048477	0.596530035158125	0.9999996312554892	0	1.0	0.0
396	None	None	None	None	None	0	0	0	0	0	0	1.0	0	0	0	0	0	0	1.0	1	1	0.06666666666666667	1	0.0	0	0	0	0	0	0	0	0	0	0	0	0
7075	0.036046178987942254	0.03559925162758391	0.03556055056400017	0.9142960159471923	None	0	0	0.2653061224489796	13	0.6619718309859155	47	0.9012345679012346	0.2676056338028169	31	19	41	0	0	1.0	9	9	4.866666666666666	73	0.0	0.875	0.2920978989867405	0.7515493151559844	0.03142645264864483	0.6727818880817372	0.09999937037237946	0.5009694580873735	0.782815787166168	0.6480597558228534	0	1.0	0.0
1361	None	None	None	None	None	0	0	0	0	0	0	1.0	0	0	0	0	0	0	1.0	1	1	0.06666666666666667	1	0.0	0	0	0	0	0	0	0	0	0	0	0	0
400	None	None	None	None	None	0.3333333333333333	1	0.5	4	0.6666666666666666	6	0.34375	0.6666666666666666	10	6	0	0	0	0.5	8	4	0.7333333333333333	11	0.0	0.8571428571428571	0.04389180955519225	0.5096422222965843	3.6838475011918277e-07	0.5011501955821014	3.164699586046426e-14	0.500000000086079	0.551543032869584	0.5035978097508117	0	1.0	0.0
1828	None	None	None	None	None	0	0	0	0	0	0	1.0	0	0	0	0	0	0	1.0	1	1	0.06666666666666667	1	0.0	0	0	0	0	0	0	0	0	0	0	0	0
7334	0.002584460751359026	0.0013911988644768629	1.6997242195121312e-05	0.9980920318462193	None	0.2	1	0.3333333333333333	4	0.8	12	0.20987654320987653	0.8	16	12	0	0	0	1.0	9	9	1.1333333333333333	17	0.0	1.0	0.09999808425465508	0.5003636945235875	0.02690825595970006	0.6671521114497665	-0.1922893776207818	0.9909379749792101	0.7700191045239483	0.8577974477516376	0	1.0	0.0
7300	0.002274633849425245	0.0015972477996472323	-0.0013406930359127864	0.9967903528217983	None	0.2	2	0.3181818181818182	7	0.7333333333333333	22	0.3950617283950617	0.7333333333333333	29	22	2	0	0	1.0	9	9	2.1333333333333333	32	0.0	0.6956521739130435	0.09999999989526015	0.5000002728611295	0.11862623577433382	0.6914385674083644	-0.024673024476903112	0.6850663671810212	0.6730443044787945	0.6290171636088862	0	1.0	0.0
2005	None	None	None	None	None	0.5	1	0.6666666666666666	4	0.5714285714285714	4	0.375	0.5714285714285714	8	4	0	0	0	0.6666666666666666	6	4	0.6	9	0.0	0.6666666666666666	0.09994775708738161	0.5000807618350184	0.0962420557199464	0.5124695626502899	0.08508899892602342	0.5573452415687736	0.5225063207471361	0.5233668308375263	0	1.0	0.0
2264	None	None	None	None	None	0	0	0.07142857142857142	2	0.9487179487179487	37	0.7592592592592593	0	0	0	40	9	0	0.6666666666666666	6	9	2.7333333333333334	41	0.10714285714285714	0.7777777777777778	0	0	0	0	0	0	0	0	0	0	0
1953	None	None	None	None	None	0.14285714285714285	1	0.4375	7	0.5454545454545454	12	0.4444444444444444	0.36363636363636365	14	8	9	2	0	0.6666666666666666	9	6	1.6	24	0.125	0.6363636363636364	0.09999247963007424	0.500071609676035	0.04002933283085474	0.5588219284405399	0.0340973444387769	0.5403665663839472	0.5791428207142637	0.533158525677193	0.0	0.35714285714285715	0.0
3173	0.00901088606590838	0.007360369059301378	0.00729550638752244	0.9943277371445833	None	0.2	1	0.3333333333333333	4	0.8	12	0.20987654320987653	0.8	16	12	0	0	0	1.0	9	9	1.1333333333333333	17	0.0	1.0	0.09998636178054139	0.5006313199487632	0.0457299088436063	0.5954843217388116	0.09999918289359988	0.5018786462562924	0.5660012018638232	0.5330122768706483	0	1.0	0.0
5581	0.004629006191000412	0.0041090977531231445	0.0036759687434721124	0.9915700266539657	None	0.2	1	0.3333333333333333	4	0.8	12	0.20987654320987653	0.8	16	12	0	0	0	1.0	9	9	1.1333333333333333	17	0.0	1.0	0.09999999449810668	0.5000040244274329	0.07065627370910019	0.6215929902866111	0.09221633922674308	0.5326236412165799	0.5643331430539871	0.5520615789363205	0	0.25	0.0
5773	5.8727166640928834e-05	6.27404508334267e-07	4.697182278173641e-08	0.999939054620538	None	0	0	0.16666666666666666	6	0.8076923076923077	42	0.6666666666666666	0.019230769230769232	2	1	51	10	0	1.0	9	9	3.6	54	0.09523809523809523	0.9333333333333333	0.09999264726928606	0.5000016572624375	0	0.5756180898673496	0.09971495825018355	0.5002712922487655	0.6155533797307254	0.5254698038559046	1.0	1.0	0.06932207662163012
352	None	None	None	None	None	0.2	2	0.43478260869565216	10	0.53125	17	0.5396825396825397	0.28125	15	9	18	8	0	0.7777777777777778	9	7	2.2666666666666666	34	0.23529411764705882	0.3448275862068966	7.902762784127648e-27	0.5000000007426452	0.0024538692242349783	0.6319002887824444	0.356335048396231	0.727672655572546	0.8250573865416585	0.6242768600546834	0.9	1.0	0.0
2529	None	None	None	None	None	0	0	0.14285714285714285	2	0.8888888888888888	16	0.5714285714285714	0	0	0	19	0	0	0.7142857142857143	5	7	1.3333333333333333	20	0.0	0.35294117647058826	0	0	0	0	0	0	0	0	0	0	0
5866	0.0002987705277134657	1.596420764340628e-05	-1.3571227994061487e-05	0.9999999836296369	None	0.2	1	0.3333333333333333	4	0.8	12	0.20987654320987653	0.8	16	12	0	0	0	1.0	9	9	1.1333333333333333	17	0.0	1.0	0.09999996215684928	0.5000008592604825	0.040825497304325296	0.5699584061016505	0.05704639693405385	0.5198867000501942	0.5625322220950284	0.5300698088266005	0	1.0	0.0
3070	0.009757473308731137	0.002280811220748508	-0.0004179060719473265	0.9824749459287507	None	0.2	1	0.3333333333333333	4	0.8	12	0.20987654320987653	0.8	16	12	0	0	0	1.0	9	9	1.1333333333333333	17	0.0	1.0	0.24560457545285316	0.8735072390393418	0.06373102214341861	0.5931275478686002	0.12837401409533233	0.6239874982862147	0.6780396800060469	0.7188133405990154	0	1.0	0.0
1701	None	None	None	None	None	0	0	0	0	0	0	1.0	0	0	0	0	0	0	1.0	1	1	0.06666666666666667	1	0.0	0	0	0	0	0	0	0	0	0	0	0	0
7157	0.014459281616924	0.013419714113818435	0.013374810625873694	0.9908200855448835	None	0.2	1	0.3333333333333333	4	0.8	12	0.20987654320987653	0.8	16	12	0	0	0	1.0	9	9	1.1333333333333333	17	0.0	1.0	0.09999998938147636	0.5000008643795536	0.1234253515975872	0.620863971299774	0.13274603215414588	0.5005267886200723	0.5478839349328457	0.541183780361544	0	0.9375	0.0
4987	0.0029816059367437676	0.0004154962185312142	-0.00018143679382040518	0.9979458405942514	None	0.2	1	0.3333333333333333	4	0.8	12	0.20987654320987653	0.8	16	12	0	0	0	1.0	9	9	1.1333333333333333	17	0.0	1.0	0.0607055196464816	0.5466764311233127	-0.07725423692256113	0.550435640954966	0.0999974685871762	0.5056461509104158	0.681419003109076	0.5343016618324458	0	1.0	0.0
5672	0.0004942419842825932	1.312872213883562e-06	-5.342468267521029e-07	0.9999999688247159	None	0.2	1	0.3333333333333333	4	0.8	12	0.20987654320987653	0.8	16	12	0	0	0	1.0	9	9	1.1333333333333333	17	0.0	1.0	0.09999997162904456	0.5000034653450404	0.15708653962118693	0.633234636559904	-0.8097614427411663	0.9999999999950779	0.9852663962962025	0.999858228063618	0	0.25	0.0
1857	None	None	None	None	None	0	0	0.375	3	0.8	8	0.3	0.8	11	8	0	1	0	0.625	5	8	0.8	12	1.0	0.8571428571428571	-0.044964401881877086	0.6816297905070853	3.763401863613092e-05	0.5694389166506494	0.0018866501571129742	0.5576999729633789	0.5907586955264258	0.6044931584242773	1.0	1.0	0.0
2521	None	None	None	None	None	1.0	1	1.0	4	0.0	0	0.5555555555555556	0	4	0	0	0	0	1.0	3	3	0.3333333333333333	5	0.0	1.0	0	0	0	0	0	0	0	0	0	0	0
384	None	None	None	None	None	0.06666666666666667	1	0.18181818181818182	6	0.8085106382978723	38	0.6049382716049383	0.02127659574468085	4	1	44	3	0	1.0	9	9	3.2666666666666666	49	0.033707865168539325	0.6363636363636364	0.09999982774909329	0.5000003963897623	-0.1518619617439914	0.6501838857827431	0.0585192713412447	0.5736090486604625	0.7546023818203706	0.5757816470982677	1.0	1.0	0.0
3369	1.124542109726179e-05	3.774465031049254e-07	-3.774178958593551e-07	0.995000496648832	None	0	0	0.07407407407407407	2	0.9473684210526315	36	0.8888888888888888	0	0	0	39	9	0	0.5555555555555556	9	5	2.6666666666666665	40	0.10975609756097561	0.9714285714285714	0	0	0	0	0	0	0	0	0	0	0
5585	0.009688686854969288	0.004455462105204807	0.004450580463445905	0.9869885483045918	None	0.2	1	0.3333333333333333	4	0.8	12	0.20987654320987653	0.8	16	12	0	0	0	1.0	9	9	1.1333333333333333	17	0.0	1.0	0.1467792404094101	0.623468312067319	0.10830605717407778	0.5372817756388634	0.29453591662291173	0.5	0.6917618796069674	0.554260487899396	0	0.5	0.0
5980	0.0004366086011974865	5.3670380166519615e-06	4.077404069393814e-06	0.9999999431356532	None	0.2	1	0.3333333333333333	4	0.8	12	0.20987654320987653	0.8	16	12	0	0	0	1.0	9	9	1.1333333333333333	17	0.0	1.0	0.09999978223522583	0.5003091472808109	-0.03458624025786534	0.6589166988498143	0.09999988383197275	0.5001422926337781	0.6534960717692434	0.5548019711575667	0	0	0.0
5194	0.00664230970334847	0.0034940193700649103	0.00015417576330666833	0.9962460771852613	None	0.25	1	0.36363636363636365	4	0.7857142857142857	11	0.2222222222222222	0.7857142857142857	15	11	0	0	0	0.8888888888888888	9	8	1.0666666666666667	16	0.0	1.0	0.09999943214339171	0.5000085353221231	0.05823582278401849	0.560261093750177	0.12266631029263633	0.9999999999999927	0.6291551583181242	0.9999821186840129	0	1.0	0.0
6719	0.0019296329312648844	0.0008593499935394245	-0.0004787538035841731	0.9982018548849837	None	0.25	1	0.4	4	0.75	9	0.25925925925925924	0.75	13	9	0	0	0	0.6666666666666666	9	6	0.9333333333333333	14	0.0	1.0	0.09999997843225181	0.5000591694179155	-0.09998985457707918	0.50091597322393	0.09978149399047065	0.5000210635924863	0.7195446747028779	0.5003320690376103	0	1.0	0.0
2402	None	None	None	None	None	0	0	1.0	2	0.0	0	0.75	0	2	0	0	2	0	1.0	2	2	0.2	3	1.0	0	0	0	0	0	0	0	0	0	0	0	0
3004	0.004874400391140257	0.000924068304708846	-0.0009195005208713995	0.9912777658961693	None	0.2	1	0.3333333333333333	4	0.8	12	0.20987654320987653	0.8	16	12	0	0	0	1.0	9	9	1.1333333333333333	17	0.0	1.0	4.7079197564282355e-09	0.5066414928960247	0.12956667653070356	0.6273287606701031	0.12802105627000512	0.5558148412165064	0.6563819133842566	0.5639425671669528	0	1.0	0.0
5538	5.505783886509863e-05	7.317885307235569e-07	7.023526178577493e-09	0.9999999950602122	None	0.2	1	0.3333333333333333	4	0.8	12	0.20987654320987653	0.8	16	12	0	0	0	1.0	9	9	1.1333333333333333	17	0.0	1.0	0.09999818949614758	0.5000089933333421	0.03672968593078648	0.591322509512737	0.05324566779436888	0.5073505730737641	0.5703087659147326	0.5331907556912034	0	0.8125	0.0
466	None	None	None	None	None	0.05	1	0.16666666666666666	7	0.819672131147541	50	0.875	0.11475409836065574	12	7	50	0	0	0.8888888888888888	8	9	4.2	63	0.0	0.8363636363636363	2.053298186138337e-19	0.5000000017579543	7.902762784127648e-27	0.5000000000000401	1.5993726780716453e-16	0.5000113379319217	0.5000000000000002	0.5000037798966392	0	0	0.0
38	None	None	None	None	None	0.2	1	0.3333333333333333	4	0.8	12	0.20987654320987653	0.8	16	12	0	0	0	1.0	9	9	1.1333333333333333	17	0.0	1.0	0.029505259939676322	0.6459294690746107	0.08261338379001561	0.5420708105739028	0.07783064583865928	0.615928531818675	0.5922614909152026	0.6020608738605576	0	1.0	0.0
7235	0.03732418946734315	0.03665259386665358	0.03661275678493891	0.9084667889918425	None	0	0	0.2653061224489796	13	0.6619718309859155	47	0.9012345679012346	0.2676056338028169	31	19	41	0	0	1.0	9	9	4.866666666666666	73	0.0	0.875	0.2920978989867405	0.7515493151559844	0.03142645264864483	0.6727818880817372	0.09999937037237946	0.5009694580873735	0.782815787166168	0.6480597558228534	0	1.0	0.0
3678	0.0071813794419579675	0.0006372024391931167	-0.0005521877417234656	0.9850810081593095	None	0.2	1	0.3333333333333333	4	0.8	12	0.20987654320987653	0.8	16	12	0	0	0	1.0	9	9	1.1333333333333333	17	0.0	1.0	0.17301361521125863	0.9960469782926	0.003092751074971913	0.5763542317278513	0.09999880162711133	0.5114739758981742	0.7423100624727548	0.8766426815370678	0	1.0	0.0
1797	None	None	None	None	None	0	0	0.42857142857142855	3	0.75	6	0.5555555555555556	0.75	9	6	0	1	0	0.2222222222222222	9	2	0.6666666666666666	10	1.0	1.0	-1.6657128691161334	1.0	0.17306564845045946	0.6046481587782667	0.008013412565832757	0.595380998215687	0.9997829406474212	1.0	1.0	1.0	0.0
3271	0.008712314042066967	0.0020917030576477476	0.00046323700471984704	0.9973275276794149	None	0.2	1	0.3333333333333333	4	0.8	12	0.20987654320987653	0.8	16	12	0	0	0	1.0	9	9	1.1333333333333333	17	0.0	1.0	0.07793090540964184	0.5956001317447281	0.09304877383152502	0.6598490930103106	-0.06485124484403963	0.6315514900241569	0.6652852087701568	0.629379368174621	0	1.0	0.0
5725	0.005193623717959364	0.003414210221335025	0.002670044008564758	0.9898396988199661	None	0.2	1	0.3333333333333333	4	0.8	12	0.20987654320987653	0.8	16	12	0	0	0	1.0	9	9	1.1333333333333333	17	0.0	1.0	0.09999983486034496	0.5000057703157169	0.0611525542047473	0.6102001818235367	0.09571570156322773	0.522218342434473	0.55692099006573	0.5446398870677217	0	0	0.0
4931	0.0	0.0	0.0	0.9999999999999998	None	0	0	0	0	0	0	1.0	0	0	0	0	4	0	1.0	1	1	0.06666666666666667	1	1.0	0	0	0	0	0	0	0	0	0	0	0	0
4591	0.006924996308297802	0.0012679903570028696	-0.0011067011052401006	0.9867916771756888	None	0.2	1	0.3333333333333333	4	0.8	12	0.20987654320987653	0.8	16	12	0	0	0	1.0	9	9	1.1333333333333333	17	0.0	1.0	0.2081823079379465	0.5948568618322655	0.038872163734498845	0.5964559593928678	0.09991502596165272	0.5168879096848968	0.6757405054716812	0.5697405050725831	0	1.0	0.0
5962	0.00021061520540030548	2.201475219425414e-05	7.561012026687915e-07	0.9997342786094261	None	0.14285714285714285	3	0.37777777777777777	17	0.5538461538461539	36	0.8271604938271605	0.36923076923076925	40	24	26	0	0	1.0	9	9	4.466666666666667	67	0.0	0.896551724137931	0.28555607156382756	0.7042471585847029	-0.019850356237269107	0.6613417188480313	0.09940138838064357	0.5609151665129583	0.7687471449458608	0.6442641763794029	0	0.95	0.0
983	None	None	None	None	None	0.07692307692307693	1	0.35714285714285715	10	0.6153846153846154	24	0.9111111111111111	0.46153846153846156	26	18	14	0	0	0.5555555555555556	9	5	2.7333333333333334	41	0.0	0.8888888888888888	0.03677265079153762	0.5075879878029925	0.03781327442698923	0.6065016825283636	-0.007375785360470262	0.6687307152887771	0.5904487202976145	0.5959163241336726	0	1.0	0.0
2002	None	None	None	None	None	0	0	0.3	3	0.75	9	0.4375	0.4166666666666667	7	5	6	4	0	0.5	4	8	0.9333333333333333	14	0.2857142857142857	0	0.03674940791924255	0.5340301589015045	0.050851253987235376	0.5237021048164746	0.06544279761231805	0.5183240909242502	0.5396189524391183	0.5253565736644685	1.0	1.0	0.0
1426	None	None	None	None	None	0	0	0	0	0	0	1.0	0	0	0	0	0	0	1.0	1	1	0.06666666666666667	1	0.0	0	0	0	0	0	0	0	0	0	0	0	0
3431	0.002807383295202954	0.0008603674510238427	0.000811118977460905	0.9944405944343118	None	0.2	1	0.3333333333333333	4	0.8	12	0.20987654320987653	0.8	16	12	0	0	0	1.0	9	9	1.1333333333333333	17	0.0	1.0	0.09999700906312717	0.5000277193899438	-0.0033947291914973553	0.6746005722746872	-0.06215298019702773	0.6512368595970507	0.6822796455776852	0.6109291511242733	0	0.9375	0.0
4836	None	None	None	None	None	0	0	0.2727272727272727	3	0.8571428571428571	12	0.4444444444444444	0.7142857142857143	13	10	2	4	0	1.0	6	6	1.0666666666666667	16	0.8	0.4	0.26619908816742094	0.9986618792788272	0.06227068676725452	0.5922629008144163	-0.09978514321822972	0.7303824627603918	0.8499146750001411	0.9347272825868225	1.0	1.0	0.17731476590652387
1618	None	None	None	None	None	0.08333333333333333	1	0.48148148148148145	13	0.42105263157894735	16	0.6349206349206349	0.13157894736842105	11	5	28	7	0	0.7777777777777778	7	9	2.6666666666666665	40	0.12962962962962962	0.8484848484848485	0.007407014829825427	0.5196515125891048	0.06652028666015176	0.5181969626700041	-0.09998855749818593	0.5000536516236513	0.6654505617107742	0.5126374064667092	1.0	1.0	0.0
10	None	None	None	None	None	0	0	0	0	0	0	1.0	0	0	0	0	0	0	1.0	1	1	0.06666666666666667	1	0.0	0	0	0	0	0	0	0	0	0	0	0	0
6742	1.8145206801510734e-05	2.613617874978304e-06	1.813793626589499e-07	0.9992685227815155	None	0.25	1	0.4	4	0.7692307692307693	10	0.23809523809523808	0.7692307692307693	14	10	0	0	0	0.7777777777777778	9	7	1.0	15	0.0	1.0	0.09999945293855603	0.5000154475299349	0.013651693932990172	0.5744446517183329	0.015775527902988827	0.5169150326008514	0.6029624778537648	0.5306080537437167	0	1.0	0.0
4985	0.013800554024855402	0.013128512350050999	0.012885620599004718	0.9889256727564922	None	0.2	1	0.3333333333333333	4	0.8	12	0.20987654320987653	0.8	16	12	0	0	0	1.0	9	9	1.1333333333333333	17	0.0	1.0	0.09999995150828808	0.500004011312642	0.056511883858899034	0.59676786069899	0.13088018490915065	0.6420726227327146	0.5826567085749754	0.5806561934456772	0	0.5625	0.0
2081	None	None	None	None	None	0	0	0.018518518518518517	1	1.0	79	1.0	0	0	0	80	0	0	1.0	9	9	5.4	81	0.0	1.0	0	0	0	0	0	0	0	0	0	0	0
973	None	None	None	None	None	0	0	0	0	0	0	1.0	0	0	0	0	4	0	1.0	1	1	0.06666666666666667	1	1.0	0	0	0	0	0	0	0	0	0	0	0	0
3251	0.0072528666493516004	0.0012429264950237753	0.0011711122354110775	0.9850639155521427	None	0.2857142857142857	2	0.47058823529411764	8	0.5652173913043478	13	0.5102040816326531	0.4782608695652174	18	11	6	0	0	1.0	7	7	1.6666666666666667	25	0.0	0.2222222222222222	0.19522443993034777	0.6730423271881236	0.3203515879093947	0.5570006440674924	0.09994644812807156	0.5005056668797209	0.7179502365785734	0.5787553535173606	0	1.0	0.0
5622	0.0005502089129705252	5.332093938807692e-06	-3.1680692185947376e-06	0.9999999547925467	None	0.2	1	0.3333333333333333	4	0.8	12	0.20987654320987653	0.8	16	12	0	0	0	1.0	9	9	1.1333333333333333	17	0.0	1.0	0.09999116031762804	0.5008943787912049	0.044616686085934686	0.60221638076855	0.15002182984425766	0.9758696191339017	0.7548964612689203	0.7978183665855912	0	1.0	0.0
980	None	None	None	None	None	0	0	0.25	1	1.0	3	1.0	1.0	4	3	0	0	0	0.2	5	1	0.3333333333333333	5	0.0	0	-0.04785927900425983	0.5273670988019862	-0.07246946193082286	0.5170315599832961	0.08430200481708461	0.5408460026145329	0.6656144848870075	0.5284259350374848	0	0.75	0.0
7159	0.037095803330989115	0.03663894808667533	0.0365988967479359	0.9047800573934903	None	0	0	0.2653061224489796	13	0.6619718309859155	47	0.9012345679012346	0.2676056338028169	31	19	41	0	0	1.0	9	9	4.866666666666666	73	0.0	0.875	0.2920978989867405	0.7515493151559844	0.03142645264864483	0.6727818880817372	0.09999937037237946	0.5009694580873735	0.782815787166168	0.6480597558228534	0	1.0	0.0
5502	0.003091578448356462	0.0007886142399150395	0.00043542659452279145	0.9967019711629755	None	0.2	1	0.3333333333333333	4	0.8	12	0.20987654320987653	0.8	16	12	0	0	0	1.0	9	9	1.1333333333333333	17	0.0	1.0	0.020381778247446407	0.6256454601487464	0.14471027752009963	0.5415909567144854	0.10840379622959447	0.5327383386991293	0.6381187269184906	0.5672132482095225	0	0.25	0.0
5121	0.0021339506001857786	0.0017007707183415632	-0.00019144559399423742	0.997849974804032	None	0.2	1	0.3333333333333333	4	0.8	12	0.20987654320987653	0.8	16	12	0	0	0	1.0	9	9	1.1333333333333333	17	0.0	1.0	0.0999999884657867	0.5000013360046796	-0.027950405397436474	0.6449685156156877	0.09472387947351676	0.6202497873140708	0.6441196295741246	0.5896542659131826	0	0	0.0
1814	None	None	None	None	None	0.14285714285714285	1	0.4117647058823529	7	0.5217391304347826	12	0.625	0.391304347826087	15	9	9	7	0	0.625	5	8	1.6666666666666667	25	0.4375	0.6363636363636364	0.09999851166271469	0.50000158883238	0.09932606614455228	0.5059682849052839	0.05231685553437291	0.5160955048230839	0.555300845291543	0.5073565441673685	1.0	0.8666666666666667	0.0
6036	0.007283705432677367	0.004886486437058563	0.004884438258362143	0.9885514375218989	None	0.2	1	0.3333333333333333	4	0.8	12	0.20987654320987653	0.8	16	12	0	0	0	1.0	9	9	1.1333333333333333	17	0.0	1.0	0.09999987554092718	0.5000103753415133	0.11698798852453285	0.6508227662598614	-0.40243052214062514	1.0	0.9099902953393932	0.9999999999994167	0	1.0	0.0
6687	0.00961540850980219	0.007928576202419905	0.000577912326343116	0.994488635579039	None	0.2	1	0.3333333333333333	4	0.8	12	0.20987654320987653	0.8	16	12	0	0	0	1.0	9	9	1.1333333333333333	17	0.0	1.0	0.0999007804035265	0.5008057501805504	0.0018814910641868098	0.5605208985080661	0.34317325973564455	0.9998127810445143	0.8065806458221633	0.949940225944011	0	1.0	0.0
997	None	None	None	None	None	0	0	0	0	0	0	1.0	0	0	0	0	1	0	1.0	1	1	0.06666666666666667	1	0.25	0	0	0	0	0	0	0	0	0	0	0	0
4393	0.000412131337056722	4.0242760745533505e-06	-3.998417773661561e-06	0.9999999450246265	None	0.2	1	0.3333333333333333	4	0.8	12	0.20987654320987653	0.8	16	12	0	0	0	1.0	9	9	1.1333333333333333	17	0.0	1.0	0.0001084856517579558	0.5016044849449863	-0.09878891773481645	0.5249677806752644	0.0999996801918195	0.5023014807734082	0.6923711930025549	0.5096303262549229	0	1.0	0.0
3783	0.0009346033699057388	0.0004503230796215217	0.00045031214016732606	0.9980941395217855	None	0.3333333333333333	1	0.5	4	0.7	7	0.3333333333333333	0.7	11	7	0	0	0	0.4444444444444444	4	9	0.8	12	0.0	1.0	0.09999868583964082	0.5000018811775754	0.0008238542169591714	0.5425376442887462	0.03509729535019364	0.5775967701161098	0.6017862358866455	0.5402035211785848	0	0.18181818181818182	0.0
5785	0.0003409188952972336	1.9544101931083536e-06	-1.6896565637315751e-06	0.9999999491766949	None	0.2	1	0.3333333333333333	4	0.8	12	0.20987654320987653	0.8	16	12	0	0	0	1.0	9	9	1.1333333333333333	17	0.0	1.0	0.10067923272407084	0.6153903302496249	0.12253632635835698	0.5658232568885528	0.09081812422704022	0.5	0.5508615452727296	0.5609337799371837	0	0.5625	0.0
11	None	None	None	None	None	0	0	0.3125	5	0.7142857142857143	15	0.5476190476190477	0.6666666666666666	18	14	4	5	0	0.8571428571428571	7	6	1.5333333333333334	23	0.625	0.47058823529411764	0.07078982266404694	0.5553634251274455	-0.034688316463778415	0.6282118610498989	0.03283749033783208	0.5361130024876658	0.6267602032869337	0.5737597444907534	1.0	1.0	0.0
136	None	None	None	None	None	0.3333333333333333	1	0.5	4	0.6666666666666666	6	0.3055555555555556	0.6666666666666666	10	6	0	0	0	1.0	6	6	0.7333333333333333	11	0.0	0.8	0.0968097498238708	0.5047197036995494	-0.05124638052630892	0.6320223219283978	0.09436512134969972	0.5101390447923118	0.6654049944235821	0.549862341850361	0	0	0.0
2626	0.0	0.0	0.0	0.9999999999999998	None	0	0	0	0	0	0	1.0	0	0	0	0	4	0	1.0	1	1	0.06666666666666667	1	1.0	0	0	0	0	0	0	0	0	0	0	0	0
7460	0.005921507101113821	0.0006684309366067181	0.0004936210017176555	0.9859536824111066	None	0.2	1	0.3333333333333333	4	0.8	12	0.20987654320987653	0.8	16	12	0	0	0	1.0	9	9	1.1333333333333333	17	0.0	1.0	0.2551592973172421	0.6620988231362264	-0.12679443269735663	0.9346155961727768	0.09103480178954311	0.5490331506527258	0.8200705592599429	0.7643045746768319	0	0.9375	0.0
4821	0.009403317052166196	0.008293677666998876	0.007829868168729997	0.9909697748938197	None	0.2	1	0.3333333333333333	4	0.8	12	0.20987654320987653	0.8	16	12	0	0	0	1.0	9	9	1.1333333333333333	17	0.0	1.0	0.09999999225127149	0.5000004830041433	0.03861276774819121	0.5827377564774399	0.08282650679022596	0.5644946193896958	0.5629562899009558	0.549293362077989	0	0.375	0.0
197	None	None	None	None	None	0	0	0.21052631578947367	8	0.7818181818181819	43	0.7037037037037037	0.7454545454545455	49	41	7	0	0	1.0	9	9	3.8	57	0.0	0.8333333333333334	0.026731946064700217	0.5523669281143766	-0.01552129569804929	0.676678383415125	-0.09844909141632745	0.5017644860886235	0.6367400344336624	0.578986697625901	0	0.9795918367346939	0.0
5184	0.00016743986537310447	2.465331828059079e-06	-1.9930254885589324e-06	0.999999984810772	None	0.2	1	0.3333333333333333	4	0.8	12	0.20987654320987653	0.8	16	12	0	0	0	1.0	9	9	1.1333333333333333	17	0.0	1.0	0.09999591989795659	0.500274093216163	0.13928284313974876	0.560743360306445	0.02720425229607416	0.538294626511294	0.6143627420707151	0.533180741421219	0	0.1875	0.0
6919	0.008645401038998617	0.0008053719331349149	0.00021725229458006626	0.9792980913408479	None	0.2	1	0.3333333333333333	4	0.8	12	0.20987654320987653	0.8	16	12	0	0	0	1.0	9	9	1.1333333333333333	17	0.0	1.0	0.3311102089405215	0.6074765997000963	0.10172334017948943	0.6475817947336129	0.09640362474393578	0.5168183459383089	0.7498141137569106	0.5916557217224001	0	0.6875	0.0
7238	0.000687894083507738	2.5665507867251725e-05	-2.5617582060558418e-05	0.9988306615918536	None	0.2	1	0.3333333333333333	4	0.8	12	0.20987654320987653	0.8	16	12	0	0	0	1.0	9	9	1.1333333333333333	17	0.0	1.0	0.09999835473232796	0.5001379900420291	0.00023792474107337588	0.5044724924195485	0.0036255247200263413	0.5640659642789267	0.6134595623727525	0.5229939921038794	0	0.5625	0.0
2902	0.00013306231336370763	1.9804489015222496e-05	1.2174798214952597e-06	0.9992309820389628	None	0	0	0.25	1	1.0	3	1.0	1.0	4	3	0	3	0	0.2	5	1	0.3333333333333333	5	1.0	0	3.483789047443885e-06	0.5000047253399663	0.045674867399582916	0.550567627706603	0.07765211432827168	0.5684763612605603	0.5789923577477576	0.5398006770891313	0.75	0.75	0.0
3426	0.00036619694855338715	2.2015716085303084e-06	2.0758696539345524e-06	0.9999998719805838	None	0.2	1	0.3333333333333333	4	0.8	12	0.20987654320987653	0.8	16	12	0	0	0	1.0	9	9	1.1333333333333333	17	0.0	1.0	1.2894194886254173e-17	0.5000185453050658	-0.09468091386377593	0.5204914489998277	0.09113901676386829	0.5367627256189335	0.6757482619563383	0.5191075789515691	0	1.0	0.0
2453	None	None	None	None	None	0.2	1	0.3333333333333333	4	0.8	12	0.20987654320987653	0.8	16	12	0	0	0	1.0	9	9	1.1333333333333333	17	0.0	1.0	0.018282423093142968	0.5857721756950746	0.045656815566548804	0.5125359764643737	1.5222004541572443e-19	0.5000000000132189	0.5537507945164766	0.5330076938176851	0	1.0	0.0
4457	1.2505303578194198e-07	1.1346694262093531e-07	4.878098138633113e-11	0.999982342416994	None	0	0	0.018518518518518517	1	1.0	79	1.0	0	0	0	80	0	0	1.0	9	9	5.4	81	0.0	1.0	0	0	0	0	0	0	0	0	0	0	0
6669	0.014479933359813207	0.01359970807552767	0.013343461568522858	0.988926474005461	None	0.2	1	0.3333333333333333	4	0.8	12	0.20987654320987653	0.8	16	12	0	0	0	1.0	9	9	1.1333333333333333	17	0.0	1.0	0.09999995150828808	0.500004011312642	0.056511883858899034	0.59676786069899	0.13088018490915065	0.6420726227327146	0.5826567085749754	0.5806561934456772	0	0.5625	0.0
4455	0.006537554038379779	0.0015387339196690315	-0.0014218952487552404	0.991056045718291	None	0.2	1	0.3333333333333333	4	0.8	12	0.20987654320987653	0.8	16	12	0	0	0	1.0	9	9	1.1333333333333333	17	0.0	1.0	0.09892192499358361	0.5391096523138604	0.2056268393868582	0.5451689200693097	0.09999903398570467	0.5004647335608055	0.6242944877410138	0.5282853817352461	0	0.625	0.0
2270	None	None	None	None	None	0	0	0	0	0	0	1.0	0	0	0	0	0	0	1.0	1	1	0.06666666666666667	1	0.0	0	0	0	0	0	0	0	0	0	0	0	0
3287	0.005201330395662826	0.000620766898393474	0.00031619719101205523	0.9941896873521194	None	0.2	1	0.3333333333333333	4	0.8	12	0.20987654320987653	0.8	16	12	0	0	0	1.0	9	9	1.1333333333333333	17	0.0	1.0	0.05220513004426218	0.5797124932156558	0.011730755051065172	0.6376808733487326	-0.09243828373191572	0.5768127436683873	0.6486267492506511	0.5984160346980326	0	1.0	0.0
2016	None	None	None	None	None	0	0	0	0	0	0	1.0	0	0	0	0	0	0	1.0	1	1	0.06666666666666667	1	0.0	0	0	0	0	0	0	0	0	0	0	0	0
2511	None	None	None	None	None	0	0	0	0	0	0	1.0	0	0	0	0	4	0	1.0	1	1	0.06666666666666667	1	1.0	0	0	0	0	0	0	0	0	0	0	0	0
3376	0.0026569420903485436	0.0003249440494417734	0.00023900114445541543	0.9988921103993301	None	0.2	1	0.3333333333333333	4	0.8	12	0.20987654320987653	0.8	16	12	0	0	0	1.0	9	9	1.1333333333333333	17	0.0	1.0	1.417262965699129e-05	0.5000873815875075	0.7251939273786233	0.998339795808138	-0.09987789874173206	0.5300079438259622	0.9867388312900854	0.8978193243350654	0	1.0	0.0
5839	0.010913625515080594	0.008403742895808414	0.008141995144743617	0.9913385916731563	None	0.2	1	0.3333333333333333	4	0.8	12	0.20987654320987653	0.8	16	12	0	0	0	1.0	9	9	1.1333333333333333	17	0.0	1.0	0.09999836746569365	0.5004113598596078	0.14283348928230682	0.5924752281598855	-0.14293290869080152	0.6991339030798406	0.7790879497618806	0.6002107367293502	0	0.5	0.0
1199	None	None	None	None	None	0	0	0	0	0	0	1.0	0	0	0	0	0	0	1.0	1	1	0.06666666666666667	1	0.0	0	0	0	0	0	0	0	0	0	0	0	0
1422	None	None	None	None	None	0	0	0.3125	10	0.6521739130434783	30	0.6666666666666666	0.2608695652173913	19	12	28	5	0	0.8888888888888888	9	8	3.2	48	0.09433962264150944	0.7619047619047619	-0.09238549487205434	0.5171156723976066	-0.10698360424757458	0.5839094367617426	0.05754001385024288	0.6274253865551507	0.6914672523776897	0.5767648269192448	0.0	0	0.0
524	None	None	None	None	None	0	0	0.13043478260869565	6	0.8507462686567164	57	0.8518518518518519	0.14925373134328357	15	10	53	1	0	1.0	9	9	4.6	69	0.009523809523809525	0.8	-0.08890203221592746	0.584250106330847	-0.013306401349555042	0.6354144505982842	0.0001262960602259198	0.5218800363200179	0.6060222974500605	0.5812189244727854	0.6666666666666666	0.9333333333333333	0.0
4418	0.009166107398317044	0.007516643796616218	0.007450760378550619	0.9943634566926012	None	0.2	1	0.3333333333333333	4	0.8	12	0.20987654320987653	0.8	16	12	0	0	0	1.0	9	9	1.1333333333333333	17	0.0	1.0	0.09998636178054139	0.5006313199487632	0.0457299088436063	0.5954843217388116	0.09999918289359988	0.5018786462562924	0.5660012018638232	0.5330122768706483	0	1.0	0.0
3165	0.008979859889341881	0.0061134297579416436	-0.004871924353773955	0.9937167356697314	None	0.2	1	0.3333333333333333	4	0.8	12	0.20987654320987653	0.8	16	12	0	0	0	1.0	9	9	1.1333333333333333	17	0.0	1.0	-0.09999532324129866	0.5391811185649662	0.05787474665337548	0.5979456633635132	0.2511480510764411	0.9999999999996112	0.8515796352404449	0.9999393240137441	0	1.0	0.0
4401	0.0018133514434315148	0.00013302911944627338	0.0001329824027268349	0.9974882018372099	None	0.2	1	0.3333333333333333	4	0.8	12	0.20987654320987653	0.8	16	12	0	0	0	1.0	9	9	1.1333333333333333	17	0.0	1.0	0.00689740425287854	0.6535316375794891	0.0070903087021660025	0.573978335818619	0.01652983395294716	0.6856475578731116	0.5964524736303212	0.6389592725682197	0	0.9375	0.0
2340	None	None	None	None	None	0.2	1	0.3333333333333333	4	0.8	12	0.20987654320987653	0.8	16	12	0	0	0	1.0	9	9	1.1333333333333333	17	0.0	1.0	-0.5126937395192314	0.9999999999999969	0.07439050707316003	0.5435754683757282	-0.005472364546019337	0.9632194283640214	0.9983410384846033	0.9999953420795623	0	1.0	0.0
6452	None	None	None	None	None	0.038461538461538464	1	0.37037037037037035	20	0.5443037974683544	43	1.0	0.45569620253164556	54	36	26	0	0	1.0	9	9	5.4	81	0.0	1.0	0.41673664500652824	0.7103973930931112	0.02259220878327869	0.6657676889956292	0.06182696976352953	0.9950152260008941	0.8946686777229403	0.9084007965541777	0	1.0	0.0
2517	None	None	None	None	None	0	0	0.14285714285714285	3	0.8620689655172413	25	0.775	0.2413793103448276	8	7	22	4	0	0.625	5	8	2.066666666666667	31	0.0851063829787234	0.46153846153846156	0.006786222233402325	0.5198515560006022	8.363343506598467e-07	0.5000029794440446	-0.5101232365630818	0.9999999999999998	0.9647182042667242	0.9999948726333997	0.5	1.0	0.0
1526	None	None	None	None	None	0	0	0.42857142857142855	3	0.75	6	0.3333333333333333	0.75	9	6	0	0	0	0.8333333333333334	6	5	0.6666666666666666	10	0.0	0.4	0.08570383994007506	0.5745853786294514	0.2175662007234696	0.5612144678588894	0.07948375159065321	0.6429606784412528	0.681567459312997	0.5934641801609892	0	1.0	0.0
515	None	None	None	None	None	0	0	0	0	0	0	1.0	0	0	0	0	4	0	1.0	1	1	0.06666666666666667	1	1.0	0	0	0	0	0	0	0	0	0	0	0	0
4580	0.00036388527026338816	5.513685489947021e-06	4.2622911783249335e-06	0.9999999524340509	None	0.2	1	0.3333333333333333	4	0.8	12	0.20987654320987653	0.8	16	12	0	0	0	1.0	9	9	1.1333333333333333	17	0.0	1.0	0.09999752630104426	0.5002286868681792	0.07157841061074596	0.6050907613819735	0.09999655903670464	0.5040707997811388	0.5465445586654837	0.5369260470394603	0	0.25	0.0
701	None	None	None	None	None	0	0	0	0	0	0	1.0	0	0	0	0	0	0	1.0	1	1	0.06666666666666667	1	0.0	0	0	0	0	0	0	0	0	0	0	0	0
6822	0.003062446660451954	0.002786272231938344	0.000499928566284152	0.9987867336742625	None	0.2	1	0.3333333333333333	4	0.8	12	0.20987654320987653	0.8	16	12	0	0	0	1.0	9	9	1.1333333333333333	17	0.0	1.0	0.09999999934913176	0.50000015676088	0.0004934943873389733	0.5190322465430013	0.05761927634463744	0.5003649986299833	0.6005406490846402	0.5064685064185519	0	1.0	0.0
2215	None	None	None	None	None	0.043478260869565216	1	0.3333333333333333	16	0.5942028985507246	41	0.8765432098765432	0.43478260869565216	44	30	26	4	0	1.0	9	9	4.733333333333333	71	0.09523809523809523	0.8888888888888888	-0.04981239562082737	0.6391197809240868	-0.003597273874007377	0.6614327296848079	0.05308343824594695	0.5301141769794101	0.6394098079227196	0.6115766990741889	1.0	1.0	0.0
7364	0.007641307873924058	0.0028292477154585258	-0.002827652726059732	0.9961619904739664	None	0.06666666666666667	1	0.3939393939393939	13	0.5531914893617021	26	0.6049382716049383	0.2978723404255319	22	14	26	0	0	1.0	9	9	3.2666666666666666	49	0.0	1.0	0.09999521919545684	0.5117723009860432	0.021336640692075626	0.672756688060496	0.03996655794906872	0.663257234839254	0.6447099404798309	0.6181902351883847	0	1.0	0.0
6284	4.242479726023497e-05	9.785332854974487e-08	-1.3546442988239301e-08	0.9999999907449694	None	0.2	1	0.3333333333333333	4	0.8	12	0.20987654320987653	0.8	16	12	0	0	0	1.0	9	9	1.1333333333333333	17	0.0	1.0	0.09999994368552616	0.5000040021477257	0.0001961853824794588	0.5030326505223465	0.06273701747042806	0.5226169874521299	0.6014788386836993	0.5085555388341315	0	0.5625	0.0
3681	0.007183171819278258	0.007498401354045699	0.007498361930734384	0.9914641238582016	None	0.2	1	0.3333333333333333	4	0.8	12	0.20987654320987653	0.8	16	12	0	0	0	1.0	9	9	1.1333333333333333	17	0.0	1.0	0.09999807562223545	0.5003528069465152	0.03962153840453544	0.6476315301582128	0.09994633176359743	0.5377391124167564	0.5697979639215939	0.5631033727422705	0	1.0	0.0
5869	None	None	None	None	None	0	0	0.24242424242424243	8	0.723404255319149	34	0.6049382716049383	0.425531914893617	27	20	21	0	0	1.0	9	9	3.2666666666666666	49	0.0	0.7441860465116279	0.07305527853920288	0.5283530694766451	0.09418056957027157	0.6211100779936811	0.059516294948169644	0.5122466993776156	0.5503134487747238	0.5545152004055225	0	0.2962962962962963	0.0
4329	0.0032771999089202778	0.0019735892163011194	0.0019317313384610195	0.9962227106892106	None	0.2	1	0.3333333333333333	4	0.8	12	0.20987654320987653	0.8	16	12	0	0	0	1.0	9	9	1.1333333333333333	17	0.0	1.0	0.09999828119641323	0.5009693331661148	-0.014919823396176191	0.6716202571034239	0.09999029822355654	0.5071517347553192	0.6322143487667168	0.5620131122670724	0	1.0	0.0
1098	None	None	None	None	None	0	0	0.34615384615384615	9	0.5945945945945946	22	0.48148148148148145	0.40540540540540543	21	15	17	22	0	1.0	9	9	2.6	39	0.6875	0.5454545454545454	2.2444723742139677e-08	0.5007687029018828	0.042585021438487414	0.6974262108491522	2.3951952584952753e-06	0.5000963675047791	0.6045359333693403	0.5694262387627193	1.0	1.0	0.0
6710	0.0006251633753814736	3.9287158218925366e-05	3.8463023520655415e-05	0.9993066181992991	None	0.2	1	0.3333333333333333	4	0.8	12	0.20987654320987653	0.8	16	12	0	0	0	1.0	9	9	1.1333333333333333	17	0.0	1.0	-0.009515326072513828	0.6723419655770512	0.09857413454901705	0.6206573615227121	0.0328131075183282	0.5532401258174662	0.6072790531036913	0.6165591597906238	0	0.4375	0.0
3269	0.0	0.0	0.0	0.9999999999999998	None	0	0	0	0	0	0	1.0	0	0	0	0	4	0	1.0	1	1	0.06666666666666667	1	1.0	0	0	0	0	0	0	0	0	0	0	0	0
3078	None	None	None	None	None	0	0	0.25	8	0.6888888888888889	31	0.6527777777777778	0.15555555555555556	12	7	34	4	0	0.8888888888888888	9	8	3.1333333333333333	47	0.05970149253731343	0.717948717948718	0.010952341459446627	0.6032080773385776	0.17062879073830448	0.5839765540181239	0.0999999976155658	0.500019471887329	0.664145535236357	0.5628366279656314	1.0	1.0	0.0
4236	0.0017149013229395093	0.0005418074091201418	5.465586699340627e-05	0.9978077734224663	None	0.2	1	0.3333333333333333	4	0.8	12	0.20987654320987653	0.8	16	12	0	0	0	1.0	9	9	1.1333333333333333	17	0.0	1.0	0.03042211820899777	0.5608964450593626	0.0592174670584682	0.6015011323652854	0.07067677979354893	0.9995205711094076	0.5478544777742659	0.9408284559694697	0	1.0	0.0
6841	0.013818200186617257	0.013327603627913052	0.01307413715812502	0.9889013969137833	None	0.2	1	0.3333333333333333	4	0.8	12	0.20987654320987653	0.8	16	12	0	0	0	1.0	9	9	1.1333333333333333	17	0.0	1.0	0.09999995150828808	0.500004011312642	0.056511883858899034	0.59676786069899	0.13088018490915065	0.6420726227327146	0.5826567085749754	0.5806561934456772	0	0.5625	0.0
6400	0.0	0.0	0.0	0.9999999999999998	None	0	0	0	0	0	0	1.0	0	0	0	0	4	0	1.0	1	1	0.06666666666666667	1	1.0	0	0	0	0	0	0	0	0	0	0	0	0
2828	0.00024702291177052134	1.5483565212769694e-06	5.307636149542832e-07	0.9999985419672691	None	0.25	1	0.36363636363636365	4	0.7857142857142857	11	0.2222222222222222	0.7857142857142857	15	11	0	0	0	0.8888888888888888	9	8	1.0666666666666667	16	0.0	1.0	0.027494300103770308	0.6420864441076903	-0.09348194939132527	0.599070810706124	0.04919617198014374	0.6578370892620942	0.6549737208026202	0.63333841551152	0	0.06666666666666667	0.0
603	None	None	None	None	None	0	0	0.3333333333333333	3	0.8181818181818182	9	0.28888888888888886	0.8181818181818182	12	9	0	1	0	0.5555555555555556	9	5	0.8666666666666667	13	1.0	1.0	-0.09942619802236419	0.5046882790187316	-0.08954221796517822	0.5295977062250647	-0.09954475608266371	0.5061658960310593	0.5117876580174201	0.5134923820210934	1.0	0.9166666666666666	0.0
4869	0.00021327997818089295	3.5470593399267433e-06	-3.4797256064955077e-06	0.9999956105124193	None	0	0	0.3333333333333333	3	0.8181818181818182	9	0.28888888888888886	0.8181818181818182	12	9	0	1	0	0.5555555555555556	9	5	0.8666666666666667	13	1.0	1.0	0.09999967382881489	0.5000027553530182	0.22835643438446893	1.0	0.06164327405858513	0.5381769305435281	0.8361379124748658	0.9999984511627497	1.0	1.0	0.0
5886	0.00784948901997972	0.007184712513124043	0.007181525051544985	0.993608347262742	None	0.2	1	0.3333333333333333	4	0.8	12	0.20987654320987653	0.8	16	12	0	0	0	1.0	9	9	1.1333333333333333	17	0.0	1.0	0.09999999967240067	0.5000000677742944	0.07686736315541841	0.6197462252441013	0.07239784269937934	0.526363605015422	0.5533379029301235	0.5493408792701914	0	0.4375	0.0
2612	0.0024161046854743844	0.000739920290383488	0.00038839075068090455	0.9961911177611856	None	0.3333333333333333	1	0.4444444444444444	4	0.7272727272727273	8	0.2653061224489796	0.7272727272727273	12	8	0	0	0	1.0	7	7	0.8666666666666667	13	0.0	0.6666666666666666	-0.09905101769632726	0.6521927355857435	0.0718806640601793	0.661183427124283	0.09974906670141641	0.5013170230604509	0.6986712565924197	0.6068707476595991	0	1.0	0.0
4919	3.527702284173899e-06	2.59425230416032e-08	3.6386935610625202e-09	0.9999827252721653	None	0	0	0.037037037037037035	2	0.9746835443037974	77	1.0	0	1	0	79	0	0	1.0	9	9	5.4	81	0.0	1.0	0	0	0	0	0	0	0	0	0	0	0
6944	0.005424485886539166	0.0007665664865538989	-0.0006991281029489606	0.9933501458702448	None	0.2	1	0.3333333333333333	4	0.8	12	0.20987654320987653	0.8	16	12	0	0	0	1.0	9	9	1.1333333333333333	17	0.0	1.0	0.04707371009660234	0.5741891506655872	0.05343514687590818	0.53015536268399	-0.8230997574429855	0.999999373330185	0.9838819519258258	0.9926147585870257	0	1.0	0.0
4333	0.006960439328011645	0.005693903562993453	0.005548536994651808	0.9947829899768718	None	0.2	1	0.3333333333333333	4	0.8	12	0.20987654320987653	0.8	16	12	0	0	0	1.0	9	9	1.1333333333333333	17	0.0	1.0	0.0999946142923938	0.5003857103416284	0.06522777931884678	0.6081604960318835	0.0999981973033704	0.502733483451533	0.5510155225265658	0.537600825507357	0	0.9375	0.0
4594	0.00040368320322033764	3.1827137769526898e-06	1.1487031370985893e-06	0.9999999940068117	None	0.2	1	0.3333333333333333	4	0.8	12	0.20987654320987653	0.8	16	12	0	0	0	1.0	9	9	1.1333333333333333	17	0.0	1.0	0.029641645392069982	0.5173242245047558	0.08783319009525216	0.6289154986769184	0.09999993760972237	0.5003464610107253	0.5804541956380098	0.5496918853425715	0	1.0	0.0
930	None	None	None	None	None	0	0	0.3333333333333333	2	0.6666666666666666	4	0.6666666666666666	0	0	0	7	14	0	0.3333333333333333	2	6	0.5333333333333333	8	0.7777777777777778	0.3333333333333333	0	0	0	0	0	0	0	0	0	0	0
2543	None	None	None	None	None	0	0	0.6666666666666666	4	0.14285714285714285	1	0.6	0.14285714285714285	5	1	3	6	0	0.6	5	3	0.6	9	1.0	0	9.380180743803204e-10	0.5006603141754328	-0.058772880767409906	0.6801205867699527	-0.014362355206311494	0.6583339619222531	0.6517117704158166	0.6156082577021468	1.0	1.0	0.0
6850	0.0	0.0	0.0	1.0	None	0	0	0	0	0	0	1.0	0	0	0	0	0	0	1.0	1	1	0.06666666666666667	1	0.0	0	0	0	0	0	0	0	0	0	0	0	0
4614	0.0092072742098407	0.0023050868164368556	-0.001972906653925387	0.9899686729166102	None	0.2	1	0.3333333333333333	4	0.8	12	0.20987654320987653	0.8	16	12	0	0	0	1.0	9	9	1.1333333333333333	17	0.0	1.0	0.09999805904773909	0.500031076550886	0.015780331598140705	0.5665300239330744	0.2148649264980666	0.9826064609575559	0.6903242522971524	0.8075207779812	0	1.0	0.0
3731	None	None	None	None	None	0.1111111111111111	2	0.3684210526315789	14	0.5740740740740741	31	0.691358024691358	0.42592592592592593	35	23	20	1	0	1.0	9	9	3.7333333333333334	56	0.03125	0.723404255319149	0.3248876017859449	0.7385162050379637	0.24142181379596517	0.5902134613394168	0.09934830941437003	0.5146298969489078	0.7159133528250815	0.6194509173561825	0.0	0	0.0
5266	0.006983354947149522	0.0047433766096701595	0.004722358624681151	0.9921150355757489	None	0.2	1	0.3333333333333333	4	0.8	12	0.20987654320987653	0.8	16	12	0	0	0	1.0	9	9	1.1333333333333333	17	0.0	1.0	0.10764684244452853	0.5223904645239952	0.00031386320465601333	0.5053861623537511	0.09998725577089099	0.5000344376974394	0.6198566606308414	0.5092743553967507	0	1.0	0.0
6918	0.0	0.0	0.0	1.0	None	0	0	0	0	0	0	1.0	0	0	0	0	0	0	1.0	1	1	0.06666666666666667	1	0.0	0	0	0	0	0	0	0	0	0	0	0	0
168	None	None	None	None	None	0	0	0.2857142857142857	4	0.7368421052631579	14	0.5	0.5789473684210527	15	11	5	5	0	0.8571428571428571	7	6	1.4	21	0.5	0.7777777777777778	-0.09992066233543037	0.558399347581258	-0.05343809583122814	0.6382369660264221	0.11874939735258987	0.8682805503131825	0.734476379024044	0.7101425380008018	1.0	1.0	0.0
2689	0.0037959765838366717	0.0008409711410734504	0.0006480634340482302	0.9984185311886978	None	0.5	1	0.6666666666666666	4	0.5714285714285714	4	0.375	0.5714285714285714	8	4	0	0	0	0.6666666666666666	6	4	0.6	9	0.0	0.6666666666666666	0.09994775708738161	0.5000807618350184	0.0962420557199464	0.5124695626502899	0.08508899892602342	0.5573452415687736	0.5225063207471361	0.5233668308375263	0	1.0	0.0
7195	1.3577102569904556e-10	1.361154547852243e-12	-1.2476126249295675e-12	0.9999999999999997	None	0.2	1	0.3333333333333333	4	0.8	12	0.20987654320987653	0.8	16	12	0	0	0	1.0	9	9	1.1333333333333333	17	0.0	1.0	0.03684923873521383	0.5231328928321001	0.038547484036567894	0.6426020702762432	7.902762784127648e-27	0.5	0.5571280332058591	0.5563655209847048	0	0.25	0.0
1083	None	None	None	None	None	0	0	0.5	2	0.75	3	0.6	0.75	5	3	0	2	0	0.4	2	5	0.4	6	1.0	0	2.0677362752095857e-05	0.5049023889314549	0.03835883728028104	0.5275081247459518	0.01846584353913949	0.5347701867155511	0.5420505730074902	0.5224066070403977	1.0	1.0	0.0
996	None	None	None	None	None	0	0	0	0	0	0	1.0	0	0	0	0	4	0	1.0	1	1	0.06666666666666667	1	1.0	0	0	0	0	0	0	0	0	0	0	0	0
5766	0.0021715622063286084	0.0001060250896043783	-6.913262216580435e-05	0.9977965605074209	None	0.2	1	0.3333333333333333	4	0.8	12	0.20987654320987653	0.8	16	12	0	0	0	1.0	9	9	1.1333333333333333	17	0.0	1.0	0.046757916385608306	0.5637480486527455	0.1708737215564006	0.5055847234952849	0.09999849831311372	0.5056224646966687	0.6244364094823824	0.5250804424954086	0	1.0	0.0
3222	0.0	0.0	0.0	0.9999999999999998	None	0	0	0	0	0	0	1.0	0	0	0	0	4	0	1.0	1	1	0.06666666666666667	1	1.0	0	0	0	0	0	0	0	0	0	0	0	0
710	None	None	None	None	None	0	0	0	0	0	0	1.0	0	0	0	0	2	0	1.0	1	1	0.06666666666666667	1	0.5	0	0	0	0	0	0	0	0	0	0	0	0
4330	2.9852821923218666e-08	9.409693484136426e-09	4.985609823176721e-09	0.999996509135062	None	0.3333333333333333	1	0.5	4	0.7	7	0.3333333333333333	0.7	11	7	0	0	0	0.4444444444444444	9	4	0.8	12	0.0	1.0	0.09979448693640128	0.5544086380680531	0	0.5	8.903302103740704e-08	0.5294102965919383	0.6154868313118048	0.5279937674324802	0	0.2727272727272727	0.0
1553	None	None	None	None	None	0	0	0.6666666666666666	2	0.5	1	0.6666666666666666	0	0	0	3	0	0	0.6666666666666666	2	3	0.26666666666666666	4	0.0	0	0	0	0	0	0	0	0	0	0	0	0
3283	None	None	None	None	None	0.1111111111111111	1	0.35	7	0.6296296296296297	17	0.6444444444444445	0.4444444444444444	18	12	10	4	0	0.5555555555555556	9	5	1.9333333333333333	29	0.2222222222222222	1.0	0.09972187825991827	0.5011964061945189	-0.0988165937820951	0.5883477787481889	0.09929756921908559	0.5294482577389324	0.7131990355369422	0.5399028378778178	0.0	0.6111111111111112	0.0
1235	None	None	None	None	None	0.047619047619047616	1	0.4090909090909091	18	0.47619047619047616	30	0.8024691358024691	0.14285714285714285	24	9	40	0	0	1.0	9	9	4.333333333333333	65	0.0	0.8571428571428571	-0.09997151861969589	0.5000999464664329	0.010931958021644324	0.5887815517963261	-0.03712849014735608	0.5102089097312869	0.6115977701560127	0.5332982880018721	0	0.8333333333333334	0.0
6325	0.00011119384828383667	3.308915026276925e-07	6.97724980557651e-08	0.9999999943914817	None	0.2	1	0.3333333333333333	4	0.8	12	0.20987654320987653	0.8	16	12	0	0	0	1.0	9	9	1.1333333333333333	17	0.0	1.0	0.029234610392112902	0.5118323009016311	0.05794586768195061	0.604006864743808	0.02480342100684165	0.5437103827514708	0.5502644951836646	0.5535287222128243	0	0.5	0.0
959	None	None	None	None	None	0.3333333333333333	1	0.4444444444444444	4	0.7272727272727273	8	0.28888888888888886	0.7272727272727273	12	8	0	0	0	0.5555555555555556	9	5	0.8666666666666667	13	0.0	1.0	0.09869694065201393	0.5205918761405455	0.0058471047867495575	0.595496916270214	-0.04647521158105331	0.6335599396508838	0.648583690727585	0.5839209157325231	0	1.0	0.0
870	None	None	None	None	None	0.2	1	0.3333333333333333	4	0.8	12	0.3469387755102041	0.7333333333333333	15	11	1	0	0	1.0	7	7	1.1333333333333333	17	0.0	0.4	0.06338676839098019	0.6005986888831829	0.0007662883703965762	0.595495533219665	-0.0061127394805063845	0.638973633913819	0.58473194370877	0.6118751500819775	0	0.2	0.0
638	None	None	None	None	None	0	0	0.6	3	0.6	3	0.4666666666666667	0.6	6	3	0	0	0	0.6	5	3	0.4666666666666667	7	0.0	0.5	-0.34731817530765563	0.9970218049539825	0.02358410745064577	0.5417950623361221	0.035082560193059636	0.6719815999099703	0.8659267905753193	0.9031503483855975	0	1.0	0.0
4267	0.00029276535391638183	1.9648636383907003e-06	1.920920720176827e-06	0.9999999814772209	None	0.2	1	0.3333333333333333	4	0.8	12	0.20987654320987653	0.8	16	12	0	0	0	1.0	9	9	1.1333333333333333	17	0.0	1.0	0.028372190434958776	0.5492655371741588	0.02676068486499154	0.5838705837505072	-0.015514208128445348	0.679915835824402	0.5975799076030109	0.605855496215219	0	1.0	0.0
721	None	None	None	None	None	0.3333333333333333	1	0.4444444444444444	4	0.7272727272727273	8	0.2708333333333333	0.7272727272727273	12	8	0	0	0	0.75	8	6	0.8666666666666667	13	0.0	0.8571428571428571	0.039734644926461414	0.60674665620008	-0.09767004000886256	0.5317130918047672	0.2359518527206757	0.5900144844544678	0.7969009927498087	0.5764544210500389	0	0	0.0
6791	None	None	None	None	None	0	0	0.25	11	0.6984126984126984	44	0.8024691358024691	0.5396825396825397	45	34	19	0	0	1.0	9	9	4.333333333333333	65	0.0	0.9655172413793104	0.09999837552433853	0.5000731493006367	4.103526988331363e-07	0.5391590046411275	0.09964249415682544	0.5032545941706801	0.6152626224906317	0.5141852434537743	0	0.15555555555555556	0.0
6970	0.006230643172533725	0.00166355068152333	0.001358976147254551	0.9900243651099538	None	0.2	1	0.3333333333333333	4	0.8	12	0.20987654320987653	0.8	16	12	0	0	0	1.0	9	9	1.1333333333333333	17	0.0	1.0	0.23574231402713125	0.5813726257598496	0.02569772994970666	0.6120536308963686	0.09562561365561231	0.5015674369114054	0.688285697881106	0.5655073894162541	0	0	0.0
3680	None	None	None	None	None	0.04	1	0.1346153846153846	7	0.8533333333333334	64	0.9506172839506173	0.21333333333333335	22	16	54	0	0	1.0	9	9	5.133333333333334	77	0.0	0.9411764705882353	0.0943023651267775	0.5650761627024086	0.07967512582131957	0.5788072337443304	0.09647825073181134	0.6678595602445466	0.5542525922475021	0.6049331187188243	0	0.9090909090909091	0.0
2643	0.0001744806504407651	2.90957390002805e-07	2.907647893011892e-07	0.9999999904024216	None	0	0	0.3333333333333333	2	0.8571428571428571	6	1.0	0.8571428571428571	8	6	0	0	0	0.1111111111111111	9	1	0.6	9	0.0	1.0	1.6451395144384036e-07	0.5000009451699482	0.0988647580915406	0.561152229361283	0.05875298717398993	0.5751419871978704	0.6030742255021216	0.54559839806727	0	0.625	0.0
262	None	None	None	None	None	0.5	1	0.6666666666666666	4	0.5714285714285714	4	0.42857142857142855	0.5714285714285714	8	4	0	0	0	0.42857142857142855	7	3	0.6	9	0.0	1.0	-0.12408487589622692	0.5354231943416572	-0.04508112679559365	0.5832397096487406	0.1188183206580176	0.8130642826613752	0.7449667370112159	0.6568649472843822	0	1.0	0.0
507	None	None	None	None	None	0	0	0.375	3	0.8	8	0.3	0.8	11	8	0	0	0	0.625	5	8	0.8	12	0.0	0.8571428571428571	0.034733645688966655	0.6784155825165415	-0.03283459410792201	0.5987442413060781	0.09270204268092529	0.561924053598912	0.6583185798886909	0.6142557128280656	0	0.9090909090909091	0.0
4736	0.00610033028350075	0.0010799775205832419	-0.0004931945016711574	0.9891077544772177	None	0.2	1	0.3333333333333333	4	0.8	12	0.20987654320987653	0.8	16	12	0	0	0	1.0	9	9	1.1333333333333333	17	0.0	1.0	0.19644928080924498	0.6508473104401383	0.03925576957554154	0.5948670405772526	0.09999986615813337	0.5002998661565012	0.67334342579305	0.5832256640346108	0	1.0	0.0
4297	0.007198873447936595	0.007259974527684978	0.007259936229527732	0.991469237864315	None	0.2	1	0.3333333333333333	4	0.8	12	0.20987654320987653	0.8	16	12	0	0	0	1.0	9	9	1.1333333333333333	17	0.0	1.0	0.09999807562223545	0.5003528069465152	0.03962153840453544	0.6476315301582128	0.09994633176359743	0.5377391124167564	0.5697979639215939	0.5631033727422705	0	1.0	0.0
1303	None	None	None	None	None	0.2	2	0.3181818181818182	7	0.7419354838709677	23	0.4074074074074074	0.7096774193548387	29	22	3	0	0	1.0	9	9	2.2	33	0.0	0.5925925925925926	0.023631014372059108	0.5781099721675882	-0.09999997862549957	0.5000010242103708	0.002480038987803834	0.6647017547671709	0.6572515298113107	0.582516831802341	0	1.0	0.0
5051	1.5437365950864704e-10	1.2676189692022642e-12	7.024477560576859e-13	0.9999999999999997	None	0.2	1	0.3333333333333333	4	0.8	12	0.20987654320987653	0.8	16	12	0	0	0	1.0	9	9	1.1333333333333333	17	0.0	1.0	7.459283367751736e-12	0.500035784064523	0.036709235473344294	0.6551587559219273	7.902762784127648e-27	0.5000000000000067	0.5762800048570962	0.553291531020703	0	1.0	0.0
2806	1.60109339790072e-08	1.5416987653145756e-08	1.039904503277206e-08	0.9999970552149595	None	0.25	1	0.4	4	0.7692307692307693	10	0.234375	0.7692307692307693	14	10	0	0	0	1.0	8	8	1.0	15	0.0	0.8571428571428571	0.18019265394808265	0.5497094518201708	0.09999478287465394	0.5000046853318656	2.15826630352915e-09	0.5018712160737994	0.6763669596541487	0.5172431986688258	0	1.0	0.0
3665	0.006109773745893976	0.0016907751524410156	-0.0012968839739334243	0.98871662277642	None	0.2	1	0.3333333333333333	4	0.8	12	0.20987654320987653	0.8	16	12	0	0	0	1.0	9	9	1.1333333333333333	17	0.0	1.0	0.18164717077554735	0.7218249432648455	0.0388081949364079	0.5629281103387019	0.09998750644105227	0.5001019032561402	0.655174870282218	0.59924764981899	0	1.0	0.0
241	None	None	None	None	None	0.2	1	0.3333333333333333	4	0.8	12	0.20987654320987653	0.8	16	12	0	0	0	1.0	9	9	1.1333333333333333	17	0.0	1.0	0.1168220293396141	0.5763592936621202	0.05658788631789152	0.5135428524341503	0.09180513936931829	0.5234062167502466	0.5640074825833565	0.5379041005025814	0	1.0	0.0
503	None	None	None	None	None	0.2	1	0.3333333333333333	4	0.8	12	0.20987654320987653	0.8	16	12	0	0	0	1.0	9	9	1.1333333333333333	17	0.0	1.0	0.032429498167940614	0.5614614003882911	0.0999999754069352	0.5000269601545848	-0.0255529368345226	0.692344967869563	0.6268091618403296	0.5872889933066578	0	1.0	0.0
6577	0.010382295113247248	0.01004636355093135	0.010044642034466256	0.9918172966294824	None	0.2	1	0.3333333333333333	4	0.8	12	0.20987654320987653	0.8	16	12	0	0	0	1.0	9	9	1.1333333333333333	17	0.0	1.0	0.0999999004363409	0.5000055528367737	0.045280200215477996	0.5888384975707461	0.09641278467631408	0.5592364205178957	0.5833436591709563	0.5496072420111106	0	1.0	0.0
7056	8.302326490550366e-05	7.21743673962492e-07	4.1861952225921827e-07	0.999964506946831	None	0.125	2	0.23529411764705882	8	0.75	36	0.6944444444444444	0.10416666666666667	12	5	37	10	0	0.8888888888888888	9	8	3.3333333333333335	50	0.14084507042253522	1.0	-0.07546012740162586	0.634844954500868	0.1940140397834318	0.5575856499620001	8.388622853364273e-07	0.5888294392440647	0.7577503498603577	0.5941589945616876	1.0	1.0	0.0
4692	0.00036354288908709253	3.681345952570225e-06	-3.5544706475111153e-06	0.9999999872449998	None	0.2	1	0.3333333333333333	4	0.8	12	0.20987654320987653	0.8	16	12	0	0	0	1.0	9	9	1.1333333333333333	17	0.0	1.0	0.061714768229363046	0.5134360612019068	0.05132100785953375	0.6527308877740983	0.09878272486331596	0.6434494509077329	0.5852499188937335	0.6046941875944111	0	1.0	0.0
3776	0.00271124052599112	0.00016790315360511556	-0.00011006346066700603	0.9952626790516396	None	0.2	1	0.3333333333333333	4	0.8	12	0.20987654320987653	0.8	16	12	0	0	0	1.0	9	9	1.1333333333333333	17	0.0	1.0	0.0031641083713070915	0.5384489340800125	-0.04684778666091603	0.6523082830712146	0.09959955168212076	0.6163742127320528	0.618662028605629	0.6032828440760685	0	0.875	0.0
3048	None	None	None	None	None	0	0	0.21739130434782608	5	0.8125	26	0.5396825396825397	0.5625	22	18	11	8	0	0.7777777777777778	9	7	2.2666666666666666	34	0.36363636363636365	0.6666666666666666	0.03159475778237788	0.5358632416876623	0.003911286565033499	0.5390588468540158	0.04367511259156483	0.5525156832033074	0.550354434656693	0.5424884854578683	0.9090909090909091	1.0	0.0
2997	0.0071966913897887055	0.0012085748864474075	0.0011244658960981456	0.985502347687981	None	0.2857142857142857	2	0.47058823529411764	8	0.5652173913043478	13	0.5102040816326531	0.4782608695652174	18	11	6	0	0	1.0	7	7	1.6666666666666667	25	0.0	0.2222222222222222	0.19522443993034777	0.6730423271881236	0.3203515879093947	0.5570006440674924	0.09994644812807156	0.5005056668797209	0.7179502365785734	0.5787553535173606	0	1.0	0.0
4177	0.008982069743775248	0.007514812093992971	0.00744756061469448	0.9943046028858051	None	0.2	1	0.3333333333333333	4	0.8	12	0.20987654320987653	0.8	16	12	0	0	0	1.0	9	9	1.1333333333333333	17	0.0	1.0	0.09998636178054139	0.5006313199487632	0.0457299088436063	0.5954843217388116	0.09999918289359988	0.5018786462562924	0.5660012018638232	0.5330122768706483	0	1.0	0.0
3033	0.0029919700382631666	6.719968649964255e-05	-1.7320189843882728e-06	0.9956591329460696	None	0.25	1	0.36363636363636365	4	0.7857142857142857	11	0.2222222222222222	0.7857142857142857	15	11	0	0	0	0.8888888888888888	9	8	1.0666666666666667	16	0.0	1.0	-0.06506151270865206	0.6651003714260065	0.03587722813939555	0.5678007678979411	0.09999712581056011	0.5000895144030592	0.6651938468804178	0.5792713731519656	0	0.9333333333333333	0.0
1165	None	None	None	None	None	0	0	0.5	3	0.6666666666666666	4	0.4	0.6666666666666666	7	4	0	0	0	0.8	5	4	0.5333333333333333	8	0.0	0.6666666666666666	0.2433117391979148	0.5656274689081748	-0.23800672772593584	0.9993018726383679	0.09948245633566923	0.5017844574833521	0.8824945814528389	0.9250153713435363	0	0	0.0
737	None	None	None	None	None	0	0	0.6666666666666666	2	0.5	1	0.6666666666666666	0.5	3	1	0	0	0	0.6666666666666666	2	3	0.26666666666666666	4	0.0	0	-0.09999437017618638	0.500020799817657	0.04370775937246486	0.5747427762558609	0.010239158095725356	0.6162353916167711	0.6488190076934983	0.5642192687462769	0	1.0	0.0
7517	2.2379844207803602e-13	4.432940175464835e-14	-7.875321239437288e-15	0.9999999999921103	None	0.2	1	0.3333333333333333	4	0.8	12	0.20987654320987653	0.8	16	12	0	0	0	1.0	9	9	1.1333333333333333	17	0.0	1.0	7.902762784127648e-27	0.5	0.017199101289428493	0.5648235862603905	0.11396294540841938	0.5	0.6228515401415718	0.5217164913514113	0	1.0	0.0
7324	6.004422158261172e-10	5.622054396238835e-12	-3.887477219826851e-12	0.999999999999998	None	0.2	1	0.3333333333333333	4	0.8	12	0.20987654320987653	0.8	16	12	0	0	0	1.0	9	9	1.1333333333333333	17	0.0	1.0	0.09990493359898027	0.5051632154954128	0.046962293167771244	0.5401266945108868	2.2199519318837244e-09	0.5000000179386644	0.6008255859302468	0.5151209186538033	0	1.0	0.0
7434	None	None	None	None	None	0.043478260869565216	1	0.25	12	0.7101449275362319	49	0.8765432098765432	0.391304347826087	38	27	32	0	0	1.0	9	9	4.733333333333333	71	0.0	0.875	0.14618352191727296	0.5385720144539962	0.024694960385749313	0.659026920821423	0.09999979191691555	0.5000438303562122	0.6120354404293942	0.5673982305677668	0	1.0	0.0
1427	None	None	None	None	None	0	0	0	0	0	0	1.0	0	0	0	0	4	0	1.0	1	1	0.06666666666666667	1	1.0	0	0	0	0	0	0	0	0	0	0	0	0
3927	1.4124295743621203e-05	1.834579229121814e-07	1.8255114076422056e-07	0.9999949989189643	None	0.3333333333333333	1	0.5	4	0.6666666666666666	6	0.3055555555555556	0.6666666666666666	9	6	1	0	0	1.0	6	6	0.7333333333333333	11	0.0	0.8	-0.18503222216396475	0.5972739237110171	0.09770968517441836	0.5280706058611508	0.01580821519591468	0.5417452924971871	0.7709304009963079	0.5559226010807409	0	1.0	0.0
4000	0.005237229139548404	0.000129244814300725	0.00010571384334669387	0.9943388026879812	None	0.2	1	0.3333333333333333	4	0.8	12	0.20987654320987653	0.8	16	12	0	0	0	1.0	9	9	1.1333333333333333	17	0.0	1.0	0.029173680982005325	0.6690758501481465	0.08785419942920965	0.6230078159732684	0.22949292137015537	0.7418766461360063	0.741491811148874	0.6800560538744784	0	1.0	0.0
3207	0.0030966744664521766	0.0003764228561713392	-0.00028262242917556824	0.9963223678571286	None	0.2	1	0.3333333333333333	4	0.8	12	0.20987654320987653	0.8	16	12	0	0	0	1.0	9	9	1.1333333333333333	17	0.0	1.0	0.030930987370993656	0.6588506003515606	0.09366254378801009	0.5442365276652046	0.09985602032459559	0.6283965059337668	0.5897310218797204	0.61150513550255	0	0.875	0.0
4090	0.0	0.0	0.0	0.9999999999999998	None	0	0	0	0	0	0	1.0	0	0	0	0	4	0	1.0	1	1	0.06666666666666667	1	1.0	0	0	0	0	0	0	0	0	0	0	0	0
4024	0.0005330756878580805	2.9348220267382073e-06	2.81750834121757e-06	0.9999999808399148	None	0.2	1	0.3333333333333333	4	0.8	12	0.20987654320987653	0.8	16	12	0	0	0	1.0	9	9	1.1333333333333333	17	0.0	1.0	0.053516204517257956	0.5267219810775794	0.07537859137221639	0.6163092162295515	0.09999954204169847	0.5001181838280507	0.5539953581334465	0.5482968146679251	0	0.875	0.0
2485	None	None	None	None	None	0	0	0	0	0	0	1.0	0	0	0	0	4	0	1.0	1	1	0.06666666666666667	1	1.0	0	0	0	0	0	0	0	0	0	0	0	0
859	None	None	None	None	None	0	0	0.1111111111111111	2	0.9583333333333334	23	0.8666666666666667	0	0	0	25	2	0	0.8333333333333334	6	5	1.7333333333333334	26	0.037037037037037035	0.09523809523809523	0	0	0	0	0	0	0	0	0	0	0
6299	0.003836042843332412	0.003611790405978832	-0.003078444429094798	0.9982900662540309	None	0.2	1	0.3333333333333333	4	0.8	12	0.20987654320987653	0.8	16	12	0	0	0	1.0	9	9	1.1333333333333333	17	0.0	1.0	0.09999962655477024	0.5000254012661657	0.0010152537992001054	0.6604490480567268	0.057999012464509336	0.5199976548636132	0.600669581002089	0.5618015935314373	0	0.125	0.0
2317	None	None	None	None	None	0	0	0.3333333333333333	7	0.6551724137931034	19	0.5740740740740741	0.4827586206896552	19	14	11	2	0	0.6666666666666666	6	9	2.066666666666667	31	0.09523809523809523	0.48	0.0875577832107548	0.7798324809717864	0.0860150583132669	0.6051697279255633	0.006800501565104885	0.5362799798797597	0.5924188807082749	0.6484819108807206	1.0	1.0	0.0
1174	None	None	None	None	None	0	0	1.0	1	0	0	1.0	0	1	0	0	3	0	0.5	2	1	0.13333333333333333	2	1.0	0	0	0	0	0	0	0	0	0	0	0	0
3806	0.00288062062428992	0.0008464583076525451	0.0008023120441485673	0.9943450702156702	None	0.2	1	0.3333333333333333	4	0.8	12	0.20987654320987653	0.8	16	12	0	0	0	1.0	9	9	1.1333333333333333	17	0.0	1.0	0.09999700906312717	0.5000277193899438	-0.0033947291914973553	0.6746005722746872	-0.06215298019702773	0.6512368595970507	0.6822796455776852	0.6109291511242733	0	0.9375	0.0
3273	0.006796377905658557	0.00244275454394737	0.002414513322528119	0.994137948916843	None	0.3333333333333333	1	0.4444444444444444	4	0.7272727272727273	8	0.2708333333333333	0.7272727272727273	12	8	0	0	0	0.75	6	8	0.8666666666666667	13	0.0	0.8571428571428571	-0.09930569234661753	0.6226174166061036	0.08233944272429901	0.5314810097759517	-0.09531534210003875	0.5167940220279167	0.6973621691588118	0.5575739107763287	0	1.0	0.0
7519	None	None	None	None	None	0	0	0.22727272727272727	10	0.7301587301587301	46	0.8024691358024691	0.4444444444444444	36	28	28	0	0	1.0	9	9	4.333333333333333	65	0.0	0.9655172413793104	0.09998775444499824	0.5023791466705205	0.08371339704135831	0.6008736792169852	0.09997574790749844	0.6274295081980168	0.519170461163492	0.5776847336631857	0	1.0	0.0
6163	None	None	None	None	None	0.058823529411764705	1	0.3055555555555556	11	0.6666666666666666	34	0.654320987654321	0.5294117647058824	37	27	15	0	0	1.0	9	9	3.533333333333333	53	0.0	0.7272727272727273	0.09999978410917161	0.5010609895609371	0.08531609215168143	0.6236397224302104	0.07294201100218706	0.5069723191110125	0.5509264697899511	0.5446442061946545	0	0.5675675675675675	0.0
6513	0.01596678614874799	0.014584455977360487	0.014399963277200748	0.9903465066195054	None	0.2	1	0.3333333333333333	4	0.8	12	0.20987654320987653	0.8	16	12	0	0	0	1.0	9	9	1.1333333333333333	17	0.0	1.0	0.09999996941527307	0.5000033437093416	0.1930809498242624	0.6697920324351859	0.13505467034502674	0.5756843123275304	0.5953221585076611	0.5835701300916605	0	1.0	0.0
3854	1.2502514335066726e-07	1.0820038658008885e-07	4.7928262234661124e-11	0.9999819781329087	None	0	0	0.018518518518518517	1	1.0	79	1.0	0	0	0	80	0	0	1.0	9	9	5.4	81	0.0	1.0	0	0	0	0	0	0	0	0	0	0	0
3535	0.00046033304490311107	6.686568465340302e-06	6.420531459896419e-06	0.9999890125813556	None	0	0	0.3	3	0.8333333333333334	10	0.25925925925925924	0.75	12	9	1	0	0	0.6666666666666666	9	6	0.9333333333333333	14	0.0	0.6666666666666666	0.016400666922589322	0.5834096963318542	0.06134483528418107	0.9971609515900498	0.04447646369600013	0.667066786090138	0.5908716649848692	0.9086885306258556	0	1.0	0.0
2613	1.392389239537532e-05	6.09743793012982e-06	-4.315683307728878e-06	0.99415388201572	None	0	0	0.12	3	0.8857142857142857	31	0.7708333333333334	0	0	0	36	10	0	0.75	8	6	2.466666666666667	37	0.13157894736842105	0.5625	0	0	0	0	0	0	0	0	0	0	0
3042	9.707362277609999e-05	7.832329297781514e-07	-7.730015936409455e-07	0.9999909431000736	None	0	0	0.24324324324324326	9	0.6981132075471698	37	0.6790123456790124	0.11320754716981132	12	6	42	4	0	1.0	9	9	3.6666666666666665	55	0.04878048780487805	0.8333333333333334	0.024613138713851967	0.6105449105859748	0.19074183144242476	0.660546326806423	0.08076887744600074	0.5843080766870731	0.6775575369014546	0.6189920868193131	0.875	1.0	0.0
5171	0.0021021806805595626	0.001903423416881276	-0.0019030723253241407	0.9981708342071401	None	0.2	1	0.3333333333333333	4	0.8	12	0.20987654320987653	0.8	16	12	0	0	0	1.0	9	9	1.1333333333333333	17	0.0	1.0	0.09997794213560648	0.5025122194762792	0.05261109216480002	0.5871742018504058	0.09795221383198421	0.5015029272733165	0.5535431547890693	0.530657869461217	0	1.0	0.0
6254	0.00452002463502741	0.0033111698749109567	0.0022868012024224397	0.9934931973914394	None	0.2	1	0.3333333333333333	4	0.8	12	0.20987654320987653	0.8	16	12	0	0	0	1.0	9	9	1.1333333333333333	17	0.0	1.0	0.09988473357958122	0.5042264801770405	0.08158220188894283	0.6288535232193303	-0.09736753190028932	0.5441512484011418	0.7085431818210127	0.5598183030320809	0	0.25	0.0
7206	0.036189434494210714	0.03556197904450433	0.03552309446490091	0.9028584978838798	None	0	0	0.2653061224489796	13	0.6619718309859155	47	0.9012345679012346	0.2676056338028169	31	19	41	0	0	1.0	9	9	4.866666666666666	73	0.0	0.875	0.2920978989867405	0.7515493151559844	0.03142645264864483	0.6727818880817372	0.09999937037237946	0.5009694580873735	0.782815787166168	0.6480597558228534	0	1.0	0.0
4877	0.0003752490077517749	5.347316419490142e-06	4.4985316033095505e-06	0.9999999455872488	None	0.2	1	0.3333333333333333	4	0.8	12	0.20987654320987653	0.8	16	12	0	0	0	1.0	9	9	1.1333333333333333	17	0.0	1.0	0.09967337091232202	0.5037917307704813	0.062177561598307916	0.623103449897878	0.20330594392760318	0.9999996513823483	0.6246533095956806	0.9941127769957671	0	0.9375	0.0
6723	0.0017453554880011717	0.0002683179215885682	0.00023566527452416794	0.9978346660049651	None	0.2	1	0.3333333333333333	4	0.8	12	0.20987654320987653	0.8	16	12	0	0	0	1.0	9	9	1.1333333333333333	17	0.0	1.0	-0.02777731379256791	0.6385044436085441	-0.08610727635078133	0.6987416123041034	0.07283165523733977	0.5436088508529708	0.6708853883532913	0.6290998515566828	0	1.0	0.0
4287	0.006993539799692958	0.0073434148412452665	0.007343383470871105	0.991372694674338	None	0.2	1	0.3333333333333333	4	0.8	12	0.20987654320987653	0.8	16	12	0	0	0	1.0	9	9	1.1333333333333333	17	0.0	1.0	0.09999807562223545	0.5003528069465152	0.03962153840453544	0.6476315301582128	0.09994633176359743	0.5377391124167564	0.5697979639215939	0.5631033727422705	0	1.0	0.0
3412	0.02544033768001169	0.016418541592505883	-0.016139947678377477	0.9948940751299793	None	0.2	1	0.3333333333333333	4	0.8	12	0.20987654320987653	0.8	16	12	0	0	0	1.0	9	9	1.1333333333333333	17	0.0	1.0	0.09999972743333341	0.500055215072715	0.13455964474075383	0.5292886434656134	0.09998957652561155	0.5591908921410815	0.5406692237417873	0.5295811386071467	0	1.0	0.0
1114	None	None	None	None	None	0.2	1	0.3333333333333333	4	0.8	12	0.20987654320987653	0.8	16	12	0	0	0	1.0	9	9	1.1333333333333333	17	0.0	1.0	0.015402168235339783	0.57128914334186	0.07295089947306624	0.578502394047826	0.02320081491784546	0.6473428380887576	0.5872087094086245	0.5995779817567061	0	1.0	0.0
35	None	None	None	None	None	0.2222222222222222	2	0.38095238095238093	8	0.6551724137931034	19	0.7380952380952381	0.5172413793103449	23	15	7	0	0	0.8571428571428571	6	7	2.066666666666667	31	0.0	0.4	-0.01389299663751779	0.6608731132644318	0.0015033675942087844	0.5658781551710986	0.06461393669118677	0.6172702223954788	0.5910263323546076	0.6154010150039831	0	1.0	0.0
3941	0.0004999969311350885	3.700180130244877e-06	-3.6029382561811525e-06	0.999999793851182	None	0.2	1	0.3333333333333333	4	0.8	12	0.20987654320987653	0.8	16	12	0	0	0	1.0	9	9	1.1333333333333333	17	0.0	1.0	1.6588737052306298e-15	0.5001357574467419	0.1319495925220823	0.5813676905809696	0.1541828374791107	0.6137525665626744	0.6639751623578309	0.5656231848346837	0	1.0	0.0
1570	None	None	None	None	None	0	0	0	0	0	0	1.0	0	0	0	0	0	0	1.0	1	1	0.06666666666666667	1	0.0	0	0	0	0	0	0	0	0	0	0	0	0
3174	None	None	None	None	None	0.07692307692307693	1	0.35714285714285715	10	0.6153846153846154	24	0.6507936507936508	0.6153846153846154	34	24	6	2	0	0.7777777777777778	9	7	2.7333333333333334	41	0.3333333333333333	0.8235294117647058	0.09992243416982556	0.5000654340115193	0.09851273760084371	0.6243417693839445	0.099965851218714	0.5004465754405765	0.5016959486923765	0.542403417368472	0.9852941176470589	1.0	0.0
1899	None	None	None	None	None	0	0	0	0	0	0	1.0	0	0	0	0	0	0	1.0	1	1	0.06666666666666667	1	0.0	0	0	0	0	0	0	0	0	0	0	0	0
5258	0.00022875528667247946	3.0673516677866553e-06	2.891251813921255e-06	0.9999999843182003	None	0.2	1	0.3333333333333333	4	0.8	12	0.20987654320987653	0.8	16	12	0	0	0	1.0	9	9	1.1333333333333333	17	0.0	1.0	0.0999999968477961	0.5000002607708892	0.08707890755985495	0.6175897264732476	0.09126297654895406	0.5339149897731871	0.5329826969405528	0.5510877577913066	0	0.9375	0.0
2961	0.00897729002952428	0.0024217467079824155	-0.0020886011037518017	0.984468035140755	None	0.14285714285714285	1	0.375	6	0.6818181818181818	15	0.5714285714285714	0.6363636363636364	20	14	3	3	0	0.8571428571428571	7	6	1.6	24	0.75	0.4444444444444444	0.09891271062947678	0.5626541456838741	-0.09853472715084502	0.5059439397324492	0.17633910671624184	0.5548800856090866	0.7572355211854744	0.5412498654062512	1.0	1.0	0.0
3750	0.0	0.0	0.0	1.0	None	0	0	0	0	0	0	1.0	0	0	0	0	0	0	1.0	1	1	0.06666666666666667	1	0.0	0	0	0	0	0	0	0	0	0	0	0	0
2411	None	None	None	None	None	0.25	4	0.4411764705882353	15	0.5306122448979592	26	0.6296296296296297	0.5306122448979592	41	26	9	0	0	1.0	9	9	3.4	51	0.0	0.8181818181818182	-0.005943569081658117	0.6771559934457825	-0.05687487529183575	0.5724632427043933	0.03264974930553131	0.5239537685092802	0.6364951241021397	0.5929505630838094	0	1.0	0.0
3512	0.0010743364160977558	0.00043935476871486816	-0.00041317653035971097	0.9989622585614545	None	0	0	0.18421052631578946	7	0.7818181818181819	43	0.9047619047619048	0.01818181818181818	7	1	49	0	0	0.7777777777777778	9	7	3.8	57	0.0	0.88	0.09999812429488023	0.5000170007043407	0.13846306168342842	0.5132804746026863	0.04947311456364854	0.6129642072089195	0.5859660660439964	0.5426454515396374	0	0.8571428571428571	0.0
5567	0.0016988260515404857	0.00020930657065365075	0.0001123583826246259	0.9987549441179517	None	0.2	1	0.3333333333333333	4	0.8	12	0.20987654320987653	0.8	16	12	0	0	0	1.0	9	9	1.1333333333333333	17	0.0	1.0	0.04785401082017266	0.5372976959273549	0.10387967321454661	0.5632985139831945	-0.08554483617070241	0.5749304114021808	0.6906378024764904	0.5585653091742848	0	0.5625	0.0
3973	None	None	None	None	None	0.04	1	0.20754716981132076	11	0.7532467532467533	58	0.9753086419753086	0.24675324675324675	28	19	50	0	0	1.0	9	9	5.266666666666667	79	0.0	0.9859154929577465	1.7176129225296628e-05	0.5034635313203392	0.10933345863325017	0.5660757653050011	0.09982411676247424	0.5357406748605604	0.6165313581075468	0.5351850216378475	0	0.9285714285714286	0.0
1017	None	None	None	None	None	0.3333333333333333	1	0.4444444444444444	4	0.7272727272727273	8	0.2708333333333333	0.7272727272727273	12	8	0	0	0	0.75	8	6	0.8666666666666667	13	0.0	0.8571428571428571	-0.09992450020983394	0.5022038481970663	0.08865748888365715	0.5844772921196502	0.02704009339105312	0.5382010505255304	0.6841577118057568	0.5418269108455481	0	0.6666666666666666	0.0
2356	None	None	None	None	None	0	0	0.5	2	0.3333333333333333	1	0.625	0	0	0	4	6	0	0.5	2	4	0.3333333333333333	5	0.5	0	0	0	0	0	0	0	0	0	0	0	0
6071	0.014813792987775694	0.013778378384131306	0.013735169106702293	0.9907792968551122	None	0.2	1	0.3333333333333333	4	0.8	12	0.20987654320987653	0.8	16	12	0	0	0	1.0	9	9	1.1333333333333333	17	0.0	1.0	0.09999998938147636	0.5000008643795536	0.1234253515975872	0.620863971299774	0.13274603215414588	0.5005267886200723	0.5478839349328457	0.541183780361544	0	0.9375	0.0
3935	0.006335104977576154	0.005209645025966196	-0.0051296244541440454	0.9938319301646411	None	0.2	1	0.3333333333333333	4	0.8	12	0.20987654320987653	0.8	16	12	0	0	0	1.0	9	9	1.1333333333333333	17	0.0	1.0	0.09999958023774838	0.5000173577559186	0.1181046848801625	0.6270275134123131	0.24332953069491	0.9913025414504136	0.6599987501286461	0.8521857419035853	0	0.8125	0.0
2651	0.0	0.0	0.0	0.9999999999999998	None	0	0	0	0	0	0	1.0	0	0	0	0	4	0	1.0	1	1	0.06666666666666667	1	1.0	0	0	0	0	0	0	0	0	0	0	0	0
5823	0.0005371525035775296	2.5897400623450605e-05	1.2295527239752313e-05	0.999999988588294	None	0.2	1	0.3333333333333333	4	0.8	12	0.20987654320987653	0.8	16	12	0	0	0	1.0	9	9	1.1333333333333333	17	0.0	1.0	0.09999626220246767	0.5004544442493795	0.06570539812857143	0.6249834564694606	0.111013317299737	0.5620256050503702	0.5827070325785828	0.5631574925870575	0	1.0	0.0
3326	0.0023029942135657155	0.0013078981269525176	5.993324944486037e-05	0.9980932265751639	None	0.25	1	0.36363636363636365	4	0.7857142857142857	11	0.2222222222222222	0.7857142857142857	15	11	0	0	0	0.8888888888888888	8	9	1.0666666666666667	16	0.0	1.0	-0.09973232720538154	0.6005879517584339	0.057197606485801786	0.5997605228568755	0.09764458846907374	0.56385437970038	0.6981112899548977	0.5881689184648479	0	1.0	0.0
2649	7.256844226337886e-07	4.459912058372157e-08	4.4579876715473206e-08	0.9999987585716709	None	0	0	1.0	2	0.0	0	0.75	0	2	0	0	2	0	1.0	2	2	0.2	3	1.0	0	0	0	0	0	0	0	0	0	0	0	0
360	None	None	None	None	None	0	0	0	0	0	0	1.0	0	0	0	0	0	0	1.0	1	1	0.06666666666666667	1	0.0	0	0	0	0	0	0	0	0	0	0	0	0
7128	0.0001472151848375565	1.337252368892347e-06	-1.3372512072248957e-06	0.9999986540162222	None	0.25	1	0.36363636363636365	4	0.7857142857142857	11	0.2222222222222222	0.7857142857142857	15	11	0	0	0	0.8888888888888888	9	8	1.0666666666666667	16	0.0	1.0	0.09999999676858508	0.5000004433808181	0.09999157964459646	0.5110257571170286	-0.11190531682972231	0.5384483068063199	0.7308051730627668	0.5165114433496152	0	1.0	0.0
3984	1.801466073457465e-10	3.8577450005039577e-13	-3.32235976588964e-13	0.9999999996273772	None	0.2	1	0.3333333333333333	4	0.8	12	0.20987654320987653	0.8	16	12	0	0	0	1.0	9	9	1.1333333333333333	17	0.0	1.0	0.0999994838662287	0.500047779049268	0.0006217407863786223	0.5430839236505164	2.4685501858675253e-08	0.5000000134741679	0.6153461651594097	0.5144089509332939	0	0.125	0.0
1958	None	None	None	None	None	0	0	0	0	0	0	1.0	0	0	0	0	4	0	1.0	1	1	0.06666666666666667	1	1.0	0	0	0	0	0	0	0	0	0	0	0	0
7329	0.03597735125893977	0.035527926636056424	0.03548929484767165	0.9060614169483169	None	0	0	0.2653061224489796	13	0.6619718309859155	47	0.9012345679012346	0.2676056338028169	31	19	41	0	0	1.0	9	9	4.866666666666666	73	0.0	0.875	0.2920978989867405	0.7515493151559844	0.03142645264864483	0.6727818880817372	0.09999937037237946	0.5009694580873735	0.782815787166168	0.6480597558228534	0	1.0	0.0
5124	9.576372384343413e-06	1.1427707776468982e-07	-7.629624491059801e-08	0.9999756455303402	None	0	0	1.0	1	0	0	1.0	0	1	0	0	1	0	0.5	1	2	0.13333333333333333	2	0.3333333333333333	0	0	0	0	0	0	0	0	0	0	0	0
4579	4.634921637024036e-06	2.8132528982084203e-06	7.41245986783851e-09	0.9997530991913217	None	0.2	1	0.3333333333333333	4	0.8	12	0.20987654320987653	0.8	16	12	0	0	0	1.0	9	9	1.1333333333333333	17	0.0	1.0	0.009322518244212456	0.5680376802988752	-0.031392374288313665	0.6493934884740041	2.566118541527798e-06	0.5632221187337805	0.5682878186256015	0.5942326614992982	0	1.0	0.0
966	None	None	None	None	None	0	0	0.05555555555555555	2	0.9607843137254902	49	0.8412698412698413	0	0	0	52	4	0	0.7777777777777778	9	7	3.533333333333333	53	0.037037037037037035	0.851063829787234	0	0	0	0	0	0	0	0	0	0	0
4206	0.007146674135318209	0.007216559429230338	0.00721652129617817	0.991329872201437	None	0.2	1	0.3333333333333333	4	0.8	12	0.20987654320987653	0.8	16	12	0	0	0	1.0	9	9	1.1333333333333333	17	0.0	1.0	0.09999807562223545	0.5003528069465152	0.03962153840453544	0.6476315301582128	0.09994633176359743	0.5377391124167564	0.5697979639215939	0.5631033727422705	0	1.0	0.0
4263	0.008323734494534602	0.006346482842011144	-0.006345646993435127	0.9919323237088802	None	0.2	1	0.3333333333333333	4	0.8	12	0.20987654320987653	0.8	16	12	0	0	0	1.0	9	9	1.1333333333333333	17	0.0	1.0	0.09975801405145038	0.507700856208591	0.03498727662548172	0.5775317890754272	0.09963273016238064	0.5611852682370755	0.5801563193299749	0.5489616742645335	0	1.0	0.0
6072	0.0053950928547900805	0.005293808740782339	0.0052938081982981285	0.9977476081537112	None	0.2	1	0.3333333333333333	4	0.8	12	0.20987654320987653	0.8	16	12	0	0	0	1.0	9	9	1.1333333333333333	17	0.0	1.0	0.09999788013392592	0.5000475754158826	0.20260146929755551	0.6783665257502283	0.04269415270554323	0.6243802199814118	0.6811656076294907	0.6030562377032275	0	1.0	0.0
6679	None	None	None	None	None	0.13333333333333333	2	0.375	12	0.5869565217391305	27	0.8888888888888888	0.45652173913043476	32	21	15	3	0	0.6666666666666666	9	6	3.2	48	0.13043478260869565	0.9302325581395349	0.09999344784976053	0.5000689029456534	-0.07109696389905334	0.9635141310617665	0.009717480763312473	0.5255381756349796	0.6798358546192089	0.7549877168462057	0.25	0.25	0.0
2832	0.0	0.0	0.0	0.9999999999999998	None	0	0	0	0	0	0	1.0	0	0	0	0	4	0	1.0	1	1	0.06666666666666667	1	1.0	0	0	0	0	0	0	0	0	0	0	0	0
5703	0.0012851723195750882	0.0013511118863469074	-0.0013511052389679394	0.9994071994609286	None	0.2	1	0.3333333333333333	4	0.8	12	0.20987654320987653	0.8	16	12	0	0	0	1.0	9	9	1.1333333333333333	17	0.0	1.0	0.09999998304049254	0.5000006711106724	0.15547806348070642	0.9598111158633884	-0.03604912332009564	0.6063545006900573	0.7471479588488017	0.7688307862035617	0	0.3125	0.0
77	None	None	None	None	None	0	0	0	0	0	0	1.0	0	0	0	0	3	0	1.0	1	1	0.06666666666666667	1	0.75	0	0	0	0	0	0	0	0	0	0	0	0
7499	0.0002722097948898844	1.6260665707009827e-06	-2.7168931757561615e-07	0.9999999923384667	None	0.2	1	0.3333333333333333	4	0.8	12	0.20987654320987653	0.8	16	12	0	0	0	1.0	9	9	1.1333333333333333	17	0.0	1.0	0.043594480388874576	0.5615144352204654	-0.07449398438986113	0.6746607619580863	0.04971164748905997	0.5615103980668397	0.6443760823341986	0.6006039278435292	0	1.0	0.0
6218	6.234710888340069e-05	1.2985022301408733e-07	-1.2840478359755527e-07	0.9999950204618994	None	0	0	0.25	1	1.0	3	1.0	1.0	4	3	0	3	0	0.2	1	5	0.3333333333333333	5	1.0	0	0.24535528833542591	0.5298162104039188	-0.08191781414227764	0.5508751872620409	0.09999933985543663	0.5000001760080574	0.7920165052899388	0.526941767610761	1.0	1.0	0.0
3751	4.768268349120921e-05	4.841851728648812e-07	-9.884138882233084e-09	0.9999986097140982	None	0	0	0.5	1	1.0	1	1.0	1.0	2	1	0	3	0	0.3333333333333333	1	3	0.2	3	1.0	0	0.06822691167666413	0.5716188301191283	0.09996902251405146	0.5000575776365368	0.09859557151443102	0.5013279666703807	0.536885555009836	0.5244805099893772	1.0	1.0	0.0
4331	3.7740396254527484e-09	3.7740996045090185e-09	-3.7221539600207906e-09	0.9999998973716099	None	0	0	0	0	0	0	1.0	0	0	0	0	3	0	1.0	1	1	0.06666666666666667	1	0.75	0	0	0	0	0	0	0	0	0	0	0	0
1	None	None	None	None	None	0	0	0.07894736842105263	3	0.9272727272727272	51	0.9047619047619048	0	0	0	56	9	0	0.7777777777777778	7	9	3.8	57	0.07758620689655173	0.96	0	0	0	0	0	0	0	0	0	0	0
172	None	None	None	None	None	0.07142857142857142	1	0.23333333333333334	7	0.7857142857142857	33	0.5432098765432098	0.3333333333333333	20	14	23	0	0	1.0	9	9	2.933333333333333	44	0.0	0.8571428571428571	0.08351788650778517	0.5505691035555248	0.08121167714170326	0.5770599315326593	0.008321676253798843	0.5634285469270648	0.5879705022159345	0.5637162429307215	0	0.95	0.0
1136	None	None	None	None	None	0	0	0	0	0	0	1.0	0	0	0	0	4	0	1.0	1	1	0.06666666666666667	1	1.0	0	0	0	0	0	0	0	0	0	0	0	0
5000	0.01210164383922656	0.010903802954081044	0.0108777995624942	0.9911454390009777	None	0.2	1	0.3333333333333333	4	0.8	12	0.20987654320987653	0.8	16	12	0	0	0	1.0	9	9	1.1333333333333333	17	0.0	1.0	0.09999999841133822	0.5000002436238979	0.039192877845093455	0.5767926083047288	0.09258684104574225	0.5444001819849691	0.5786502630773934	0.5405516655012174	0	0.875	0.0
4367	0.01418610208957349	0.01344948050623227	0.013210842007884133	0.9890093806526408	None	0.2	1	0.3333333333333333	4	0.8	12	0.20987654320987653	0.8	16	12	0	0	0	1.0	9	9	1.1333333333333333	17	0.0	1.0	0.09999995150828808	0.500004011312642	0.056511883858899034	0.59676786069899	0.13088018490915065	0.6420726227327146	0.5826567085749754	0.5806561934456772	0	0.5625	0.0
7146	0.000493358065431144	2.597226656989065e-06	1.1358597343907552e-06	0.9999999899347239	None	0.2	1	0.3333333333333333	4	0.8	12	0.20987654320987653	0.8	16	12	0	0	0	1.0	9	9	1.1333333333333333	17	0.0	1.0	0.03787600444710302	0.5238824527229362	-0.050323735992840644	0.6307577540424283	0.10168235017726446	0.6087737083429159	0.648602968860913	0.5884942102221482	0	0.625	0.0
3291	0.0016505635200067936	0.00023676399494812126	-0.00021928599896379629	0.9993269699407784	None	0	0	0.41304347826086957	19	0.4626865671641791	31	0.8518518518518519	0.2537313432835821	32	17	36	0	0	1.0	9	9	4.6	69	0.0	0.8	0.04229594206128488	0.572463176364304	0.04928541550868257	0.6497003334801058	0.37362093291752907	0.5830474704755529	0.8193984299220063	0.6022803061280021	0	0.9375	0.0
2099	None	None	None	None	None	0.5	1	0.6666666666666666	4	0.5714285714285714	4	0.36	0.5714285714285714	8	4	0	0	0	1.0	5	5	0.6	9	0.0	1.0	0.07631503196516146	0.5829907667324117	0.07398938930558874	0.554342081852547	0.00576053749563966	0.5644279631826903	0.5914925994883364	0.5672930464142925	0	0	0.0
4894	0.013883229381152289	0.01350621566816447	0.013261087433247934	0.9889491002204529	None	0.2	1	0.3333333333333333	4	0.8	12	0.20987654320987653	0.8	16	12	0	0	0	1.0	9	9	1.1333333333333333	17	0.0	1.0	0.09999995150828808	0.500004011312642	0.056511883858899034	0.59676786069899	0.13088018490915065	0.6420726227327146	0.5826567085749754	0.5806561934456772	0	0.5625	0.0
2323	None	None	None	None	None	0.2	1	0.3333333333333333	4	0.8	12	0.20987654320987653	0.8	16	12	0	0	0	1.0	9	9	1.1333333333333333	17	0.0	1.0	8.217707549821072e-13	0.5000002531667548	0.022377613306405846	0.5838183733836705	0.02020846926978597	0.5743860033875281	0.5588903372772147	0.5529867983406107	0	1.0	0.0
1195	None	None	None	None	None	0	0	0	0	0	0	1.0	0	0	0	0	4	0	1.0	1	1	0.06666666666666667	1	1.0	0	0	0	0	0	0	0	0	0	0	0	0
3568	0.00016324845356210943	3.5077329475161942e-06	-3.5059131064593698e-06	0.9995174889056345	None	0.2	1	0.3333333333333333	4	0.8	12	0.20987654320987653	0.8	16	12	0	0	0	1.0	9	9	1.1333333333333333	17	0.0	1.0	0.09999957719809352	0.5000005303633938	-0.09977429966241108	0.5251547292370424	0.34236017726022305	0.999999396188689	0.9051755629574586	0.9918931272736585	0	1.0	0.0
2499	None	None	None	None	None	0	0	0.018518518518518517	1	1.0	79	1.0	0	0	0	80	0	0	1.0	9	9	5.4	81	0.0	1.0	0	0	0	0	0	0	0	0	0	0	0
2470	None	None	None	None	None	0	0	0	0	0	0	1.0	0	0	0	0	4	0	1.0	1	1	0.06666666666666667	1	1.0	0	0	0	0	0	0	0	0	0	0	0	0
4588	0.004450129102140643	0.003961225580906763	0.002577087580051087	0.9940236778565215	None	0.2	1	0.3333333333333333	4	0.8	12	0.20987654320987653	0.8	16	12	0	0	0	1.0	9	9	1.1333333333333333	17	0.0	1.0	0.09990339255382623	0.5012120469691795	0.02494068244941971	0.6482635097670555	0.09871228898980056	0.6345826714868124	0.621775566992369	0.5961375052448028	0	1.0	0.0
3856	0.007249188188044964	0.0011653272888585097	0.001079775816193278	0.9850879072098027	None	0.2857142857142857	2	0.47058823529411764	8	0.5652173913043478	13	0.5102040816326531	0.4782608695652174	18	11	6	0	0	1.0	7	7	1.6666666666666667	25	0.0	0.2222222222222222	0.19522443993034777	0.6730423271881236	0.3203515879093947	0.5570006440674924	0.09994644812807156	0.5005056668797209	0.7179502365785734	0.5787553535173606	0	1.0	0.0
3635	None	None	None	None	None	0	0	0.4090909090909091	9	0.5483870967741935	17	0.5238095238095238	0.22580645161290322	13	7	19	0	0	0.7777777777777778	7	9	2.2	33	0.0	0.3333333333333333	0.09999977711864257	0.5000015912966611	1.085396241577338e-06	0.500497604501186	5.202306157204558e-07	0.5000176008417314	0.615711496975131	0.5001722655944734	0	1.0	0.0
3905	0.0032682796011788036	0.001147289794224049	0.0011472260399762301	0.9985848547463347	None	0.25	1	0.36363636363636365	4	0.7857142857142857	11	0.2222222222222222	0.7857142857142857	15	11	0	0	0	0.8888888888888888	9	8	1.0666666666666667	16	0.0	1.0	-0.047664705573846194	0.9999999706621798	0.025121668188532047	0.5965726650263083	0.09999924916444813	0.5000077070454622	0.6490909533250514	0.9973002012834706	0	1.0	0.0
59	None	None	None	None	None	0	0	0	0	0	0	1.0	0	0	0	0	0	0	1.0	1	1	0.06666666666666667	1	0.0	0	0	0	0	0	0	0	0	0	0	0	0
1841	None	None	None	None	None	0	0	0	0	0	0	1.0	0	0	0	0	0	0	1.0	1	1	0.06666666666666667	1	0.0	0	0	0	0	0	0	0	0	0	0	0	0
2399	None	None	None	None	None	0	0	0	0	0	0	1.0	0	0	0	0	0	0	1.0	1	1	0.06666666666666667	1	0.0	0	0	0	0	0	0	0	0	0	0	0	0
5847	0.0068999037434969036	0.005958967351953853	-0.005953255886211571	0.996563781330066	None	0.2	1	0.3333333333333333	4	0.8	12	0.20987654320987653	0.8	16	12	0	0	0	1.0	9	9	1.1333333333333333	17	0.0	1.0	0.09999575734241442	0.5011514864412345	0.09146871753415864	0.6626744826398642	0.09995387625890666	0.5844714451606678	0.5344417495420164	0.5842713331374711	0	1.0	0.0
3306	0.0	0.0	0.0	0.9999999999999998	None	0	0	0	0	0	0	1.0	0	0	0	0	4	0	1.0	1	1	0.06666666666666667	1	1.0	0	0	0	0	0	0	0	0	0	0	0	0
5517	0.0039547220374240594	0.0021004896250190913	0.0004195700707781142	0.9933166705336532	None	0.3333333333333333	1	0.4444444444444444	4	0.7272727272727273	8	0.2653061224489796	0.7272727272727273	12	8	0	0	0	1.0	7	7	0.8666666666666667	13	0.0	0.6666666666666666	0.09999700580149451	0.5001223982939316	0.010569097405586248	0.6525626484592424	0.2612085072952487	0.789991241031826	0.7273973402295741	0.6574373690098934	0	1.0	0.0
3936	1.7294266637119065e-05	1.4992758223226204e-05	-1.2685883023414313e-05	0.9981090830053091	None	0.16666666666666666	2	0.2962962962962963	8	0.6842105263157895	26	0.6349206349206349	0.13157894736842105	10	5	29	7	0	0.7777777777777778	9	7	2.6666666666666665	40	0.12280701754385964	0.6285714285714286	0.04279179161483402	0.5825216642885517	0.05808799397566233	0.5837604041882508	0.05971624484545486	0.6819307117332821	0.6003444635989412	0.6172772347640013	0.9	1.0	0.0
1641	None	None	None	None	None	0	0	0	0	0	0	1.0	0	0	0	0	4	0	1.0	1	1	0.06666666666666667	1	1.0	0	0	0	0	0	0	0	0	0	0	0	0
2954	0.002119743908087547	0.0002898738914646665	0.0002895496056602596	0.9985248947988562	None	0.2	1	0.3333333333333333	4	0.8	12	0.20987654320987653	0.8	16	12	0	0	0	1.0	9	9	1.1333333333333333	17	0.0	1.0	0.04681397563574765	0.5391974620878347	0.18271862619818985	0.6272791495582672	0.004881080385907573	0.677598376303504	0.7084879728168265	0.6162063724184793	0	1.0	0.0
5746	0.01423908444730569	0.013330748760079546	0.013098581116080433	0.9891833174312167	None	0.2	1	0.3333333333333333	4	0.8	12	0.20987654320987653	0.8	16	12	0	0	0	1.0	9	9	1.1333333333333333	17	0.0	1.0	0.09999995150828808	0.500004011312642	0.056511883858899034	0.59676786069899	0.13088018490915065	0.6420726227327146	0.5826567085749754	0.5806561934456772	0	0.5625	0.0
3627	0.0	0.0	0.0	1.0	None	0	0	0	0	0	0	1.0	0	0	0	0	0	0	1.0	1	1	0.06666666666666667	1	0.0	0	0	0	0	0	0	0	0	0	0	0	0
6834	0.0004605659592332001	3.468200918020943e-06	7.003382006316348e-07	0.9999999506760922	None	0.2	1	0.3333333333333333	4	0.8	12	0.20987654320987653	0.8	16	12	0	0	0	1.0	9	9	1.1333333333333333	17	0.0	1.0	0.09999999879446679	0.5000020290741779	0.045391427219285754	0.617646667330677	0.12108121378953036	0.6139740366835628	0.5984146996699627	0.5779936489787753	0	0.375	0.0
6838	None	None	None	None	None	0.041666666666666664	1	0.3	15	0.6438356164383562	47	0.9259259259259259	0.3698630136986301	40	27	34	0	0	1.0	9	9	5.0	75	0.0	0.9090909090909091	0.10654421258068689	0.6845194039279443	0.14450319096823655	0.6908552337419801	0.09999999967520261	0.5000001645611785	0.5954860430501986	0.6286073679356683	0	1.0	0.0
4349	0.00348538017840748	0.0005376157747579599	-0.00044325826599161245	0.9932969215169106	None	0.2	1	0.3333333333333333	4	0.8	12	0.20987654320987653	0.8	16	12	0	0	0	1.0	9	9	1.1333333333333333	17	0.0	1.0	0.010902630019860297	0.5393702749931827	0.05380273085718742	0.610219434638431	0.09716442250981724	0.5014102430295725	0.5976252605687941	0.5507977591701311	0	0.5	0.0
2913	0.0	0.0	0.0	1.0	None	0	0	0	0	0	0	1.0	0	0	0	0	0	0	1.0	1	1	0.06666666666666667	1	0.0	0	0	0	0	0	0	0	0	0	0	0	0
1189	None	None	None	None	None	0	0	1.0	2	0.0	0	0.75	0	2	0	0	2	0	1.0	2	2	0.2	3	1.0	0	0	0	0	0	0	0	0	0	0	0	0
3466	None	None	None	None	None	0.07692307692307693	1	0.32142857142857145	9	0.6410256410256411	25	0.6507936507936508	0.5897435897435898	31	23	9	0	0	0.7777777777777778	7	9	2.7333333333333334	41	0.0	0.5882352941176471	0.15340977550320528	0.6577333020312918	0.3084780444402464	0.5322301544007638	0.30492582878953167	0.6446860525816679	0.6757467647273885	0.6128615964768628	0	1.0	0.0
6661	0.0071543321836905855	0.0055205714696383015	-0.005479567340227487	0.9984988782688604	None	0.2	1	0.3333333333333333	4	0.8	12	0.20987654320987653	0.8	16	12	0	0	0	1.0	9	9	1.1333333333333333	17	0.0	1.0	0.09999992322938075	0.5000026719488957	0.0005460175729312268	0.6722070627758747	0.2070805728338963	0.63274020539804	0.6991785791809351	0.6036575543838767	0	0.5625	0.0
2984	None	None	None	None	None	0	0	0.16981132075471697	9	0.7922077922077922	61	0.9753086419753086	0.12987012987012986	18	10	60	0	0	1.0	9	9	5.266666666666667	79	0.0	0.9714285714285714	0.09840099387501243	0.6505199207838621	0.09996737897934169	0.5071715381304246	-0.18954122622957686	0.7390986405794959	0.8023491365588243	0.6373238155976836	0	1.0	0.0
2695	7.2150714781509465e-09	6.202737010890363e-09	-3.608065693875709e-11	0.9999992807277017	None	0	0	1.0	1	0	0	1.0	0	0	0	1	0	0	0.5	2	1	0.13333333333333333	2	0.0	0	0	0	0	0	0	0	0	0	0	0	0
3021	0.004181929689933593	0.0003673198776643575	0.00036731184984734364	0.9936661363173317	None	0.2	1	0.3333333333333333	4	0.8	12	0.20987654320987653	0.8	16	12	0	0	0	1.0	9	9	1.1333333333333333	17	0.0	1.0	-0.007948431612271073	0.6593671062247514	0.11222908715846121	0.6361253648954964	0.09995552431277498	0.5865111189303902	0.6660031309327887	0.6278195862265374	0	1.0	0.0
5682	0.001724517533592433	0.0008167955595827179	-0.000756604358608464	0.996438125306666	None	0	0	0.39285714285714285	11	0.55	22	0.5185185185185185	0.175	15	7	26	6	0	1.0	9	9	2.8	42	0.125	0.5555555555555556	0.09999940786792358	0.5002743051244355	0.0872549503209875	0.9942503731271822	0.09490720267991763	0.555068809156721	0.6230071213560107	0.8571365449821179	0.16666666666666666	0.3333333333333333	0.0
2693	0.0	0.0	0.0	0.9999999999999998	None	0	0	0	0	0	0	1.0	0	0	0	0	4	0	1.0	1	1	0.06666666666666667	1	1.0	0	0	0	0	0	0	0	0	0	0	0	0
1770	None	None	None	None	None	0	0	0.3333333333333333	9	0.5789473684210527	22	0.6349206349206349	0.2894736842105263	15	11	24	10	0	0.7777777777777778	9	7	2.6666666666666665	40	0.20833333333333334	0.7878787878787878	0.03261481525221315	0.504568810872052	0.09497479720897109	0.5214728606940106	-0.008429051636101418	0.6520187800075578	0.601476478316156	0.5607110475174707	1.0	1.0	0.18114669902121433
1806	None	None	None	None	None	1.0	1	1.0	4	0.0	0	0.5555555555555556	0	4	0	0	0	0	1.0	3	3	0.3333333333333333	5	0.0	1.0	0	0	0	0	0	0	0	0	0	0	0
4131	0.00038922606550946363	1.0105651833162012e-05	-1.9292488179177823e-06	0.9999669532623638	None	0.16666666666666666	2	0.4230769230769231	11	0.5277777777777778	19	0.6031746031746031	0.3888888888888889	24	14	13	2	0	0.7777777777777778	9	7	2.533333333333333	38	0.1	0.7586206896551724	0.09999994892985584	0.5000498436173296	0.0810676582197563	0.5695960113382682	0.2394270361926915	0.6907863160857706	0.6728482736310929	0.5893793262879423	1.0	1.0	0.0
1344	None	None	None	None	None	0	0	0.5	1	1.0	1	1.0	1.0	1	1	1	6	0	0.3333333333333333	1	3	0.2	3	1.0	0	0.036606976112815805	0.5	0.09995098659025109	0.5	0.0009066031115933945	0.5	0.6009831015524719	0.5	1.0	1.0	0.0
7171	None	None	None	None	None	0	0	0.3148148148148148	17	0.6075949367088608	48	1.0	0.3924050632911392	45	31	35	0	0	1.0	9	9	5.4	81	0.0	1.0	0.22758793554933474	0.6937007441736405	0.05561736591356364	0.999987961123981	0.08742677970323194	0.5416639926634831	0.7383372042563379	0.9837608783501212	0	1.0	0.0
1718	None	None	None	None	None	0	0	0.018518518518518517	1	1.0	79	1.0	0	0	0	80	0	0	1.0	9	9	5.4	81	0.0	1.0	0	0	0	0	0	0	0	0	0	0	0
5430	0.004608595471172691	0.0020222819844798903	-0.0019538778336544277	0.9933071319678702	None	0.2	1	0.3333333333333333	4	0.8	12	0.20987654320987653	0.8	16	12	0	0	0	1.0	9	9	1.1333333333333333	17	0.0	1.0	0.09999223323963885	0.5003830299931522	-0.003595216513605834	0.6492563544040236	0.0999945793164256	0.5039186409121188	0.619702886554703	0.5525534331706782	0	1.0	0.0
3319	None	None	None	None	None	0	0	0.33962264150943394	18	0.5584415584415584	43	0.9753086419753086	0.3246753246753247	40	25	38	0	0	1.0	9	9	5.266666666666667	79	0.0	0.9714285714285714	0.06841243058203775	0.9999999999997706	8.641566275550802e-05	0.5150103264494823	0.020757033064381945	0.6356112502135194	0.7309292600119982	0.9999501631084635	0	1.0	0.0
4602	4.735634178466599e-05	2.504230782202869e-07	-8.594062096205874e-08	0.999998554936564	None	1.0	1	1.0	4	0.25	1	0.5	0.25	4	1	1	3	0	0.75	3	4	0.4	6	1.0	1.0	0.09999973922494237	0.5000009862992166	0.018065700231718433	0.7021429931151855	0.07426574095868133	0.5511003253941451	0.612990446571164	0.5876393263761714	1.0	1.0	0.0
3084	None	None	None	None	None	0.1	1	0.4090909090909091	9	0.5806451612903226	18	0.4583333333333333	0.5806451612903226	27	18	5	0	0	0.8888888888888888	8	9	2.2	33	0.0	0.5	0.05626809859709954	0.6418161409344811	0.27669707506180524	0.9999985742627898	0.00021757969219377056	0.5429752992605296	0.8602504873365809	0.9913267502560286	0	0.25925925925925924	0.0
418	None	None	None	None	None	0	0	0	0	0	0	1.0	0	0	0	0	4	0	1.0	1	1	0.06666666666666667	1	1.0	0	0	0	0	0	0	0	0	0	0	0	0
410	None	None	None	None	None	0	0	0	0	0	0	1.0	0	0	0	0	4	0	1.0	1	1	0.06666666666666667	1	1.0	0	0	0	0	0	0	0	0	0	0	0	0
4582	0.0013177478379320325	8.630648944696959e-05	2.7694368672972494e-05	0.9985191296440947	None	0.2	1	0.3333333333333333	4	0.8	12	0.20987654320987653	0.8	16	12	0	0	0	1.0	9	9	1.1333333333333333	17	0.0	1.0	0.07097727434969148	0.5921282202623115	0.19385390878396563	0.575923915508628	-0.021675851113889914	0.6739171099934212	0.7118586853115054	0.6149725120221569	0	1.0	0.0
1514	None	None	None	None	None	0	0	0.4	2	0.8	4	0.4666666666666667	0.8	6	4	0	0	0	0.6	3	5	0.4666666666666667	7	0.0	0	0.011443966084150523	0.5063436591978312	0.09545069373497025	0.5855218909487271	-0.09986677189501474	0.500722490128978	0.6899226555903147	0.5311055590293515	0	1.0	0.0
3990	0.008093514069243335	0.000781245179956273	0.0005471356378655092	0.9822440499316936	None	0.25	1	0.36363636363636365	4	0.7857142857142857	11	0.2222222222222222	0.7857142857142857	14	11	1	0	0	0.8888888888888888	8	9	1.0666666666666667	16	0.0	1.0	-0.17873645950876557	0.9985713470306117	0.41734292582961724	0.5527756904232922	0.09342070424708541	0.5493376679421483	0.9223449517957909	0.9105058328917836	0	1.0	0.0
3495	0.005781895445822217	0.0008479322767470266	0.0006750860519400577	0.995004019619728	None	0.2	1	0.3333333333333333	4	0.8	12	0.20987654320987653	0.8	16	12	0	0	0	1.0	9	9	1.1333333333333333	17	0.0	1.0	-0.11091563369122093	0.9258619845266655	0.0997456129183359	0.5280516702070184	-0.11517687138165036	0.5707581586647089	0.7371588211303524	0.7259204723401622	0	1.0	0.0
3107	0.0	0.0	0.0	1.0	None	0	0	0	0	0	0	1.0	0	0	0	0	0	0	1.0	1	1	0.06666666666666667	1	0.0	0	0	0	0	0	0	0	0	0	0	0	0
5046	0.011394623106010913	0.008675520817429736	0.008646479243192621	0.9893989203058537	None	0.2	1	0.3333333333333333	4	0.8	12	0.20987654320987653	0.8	16	12	0	0	0	1.0	9	9	1.1333333333333333	17	0.0	1.0	0.09999918339596789	0.5000246917793644	0.07217869784577777	0.5668110599337809	0.09999925288729798	0.5018458982136036	0.5335545219139146	0.5230116012648091	0	1.0	0.0
3630	0.0030494164906174127	0.0004938716265930447	2.509487511744608e-05	0.9901312154902984	None	0.2	1	0.3333333333333333	4	0.8	12	0.20987654320987653	0.8	16	12	0	0	0	1.0	9	9	1.1333333333333333	17	0.0	1.0	0.21756974027970805	0.6679927981912748	0.2724138795958844	0.6080318047802974	-0.023146893184665684	0.6507464597747261	0.7797068052595283	0.6426374083617954	0	0.0625	0.0
5060	0.0026681099632903183	0.00039627013027296424	-0.0003005095555070573	0.9965303864718431	None	0.2	1	0.3333333333333333	4	0.8	12	0.20987654320987653	0.8	16	12	0	0	0	1.0	9	9	1.1333333333333333	17	0.0	1.0	0.021793041450886303	0.6667747854006845	0.08802268461000293	0.605861492732173	-0.09946742614867934	0.560124816355262	0.6889180839045752	0.6118472706857706	0	0.625	0.0
2571	0.0023612027971761044	0.0007350537085405531	0.0003762356431422748	0.9962335891845967	None	0.3333333333333333	1	0.4444444444444444	4	0.7272727272727273	8	0.2653061224489796	0.7272727272727273	12	8	0	0	0	1.0	7	7	0.8666666666666667	13	0.0	0.6666666666666666	-0.09905101769632726	0.6521927355857435	0.0718806640601793	0.661183427124283	0.09974906670141641	0.5013170230604509	0.6986712565924197	0.6068707476595991	0	1.0	0.0
2996	0.007152324998876931	0.00043034888502757986	0.00022426773926897725	0.9970591474543777	None	0.16666666666666666	1	0.5	7	0.4444444444444444	8	0.47619047619047616	0.2777777777777778	10	5	9	8	0	0.8571428571428571	7	6	1.3333333333333333	20	0.47058823529411764	0.42857142857142855	0.0999925938197817	0.5005428573606585	1.0486692934617652e-06	0.5015676073484614	0.09999798632996151	0.5001953222508383	0.6156966918315325	0.5007685968344533	1.0	1.0	0.0
4258	0.005392837418659693	0.003745062892472125	0.0036800069100206253	0.9955464434712592	None	0.2	1	0.3333333333333333	4	0.8	12	0.20987654320987653	0.8	16	12	0	0	0	1.0	9	9	1.1333333333333333	17	0.0	1.0	0.0999985034616582	0.500084132924579	0.03911778716600043	0.5839548894729751	0.09421529492504689	0.502016999558897	0.5676674526312034	0.5289205676111757	0	0.125	0.0
5875	0.003952441923788111	0.0009575444542581945	-0.00019741585165787966	0.9940657651302072	None	0.2	1	0.3333333333333333	4	0.8	12	0.20987654320987653	0.8	16	12	0	0	0	1.0	9	9	1.1333333333333333	17	0.0	1.0	0.09999999998453654	0.5000000008918787	0.045160256848893215	0.5838541805645219	0.07113880129939697	0.6230613043858606	0.5714915154387293	0.5696424798505054	0	0.6875	0.0
3143	0.0022756714764714764	4.4814072523192e-05	4.2706275013364485e-05	0.9969014111333999	None	0.25	1	0.4	4	0.7692307692307693	10	0.23809523809523808	0.7692307692307693	14	10	0	0	0	0.7777777777777778	9	7	1.0	15	0.0	1.0	-0.03860829872659606	0.6742787545781969	0.050370777833274795	0.5287361928046059	0.09503965985679799	0.6413175864937242	0.6407514280957323	0.6164688364561705	0	1.0	0.0
3628	None	None	None	None	None	0.09090909090909091	1	0.44	11	0.45714285714285713	16	0.5138888888888888	0.22857142857142856	14	8	22	13	0	0.8888888888888888	9	8	2.466666666666667	37	0.30952380952380953	0.6206896551724138	-0.031132271571135607	0.6586754924337455	-0.09549293722603514	0.6818037421088494	0.19118890910919029	0.9988026874071828	0.8129296157876156	0.9379243898396799	1.0	1.0	0.0
1678	None	None	None	None	None	0	0	0.2	1	1.0	5	0.7	0	0	0	6	1	0	0.4	5	2	0.4666666666666667	7	0.0625	0	0	0	0	0	0	0	0	0	0	0	0
5040	0.013891901237842022	0.011719813634035223	0.011717925735415037	0.9881384381770467	None	0.2	1	0.3333333333333333	4	0.8	12	0.20987654320987653	0.8	16	12	0	0	0	1.0	9	9	1.1333333333333333	17	0.0	1.0	0.09993532942876021	0.5010009976492799	0.21065688188402715	0.5646776144774782	0.09997064841581156	0.5460741131035859	0.6370768496039246	0.5373463865001283	0	0.9375	0.0
6147	0.0006948633576159826	2.206601379410922e-05	1.5652563179816477e-05	0.9999999681396814	None	0.2	1	0.3333333333333333	4	0.8	12	0.20987654320987653	0.8	16	12	0	0	0	1.0	9	9	1.1333333333333333	17	0.0	1.0	0.05587021799505677	0.5271263037619627	0.005345692745093907	0.561532229388591	0.24490872541247377	1.0	0.7364202418014217	0.9999997910584827	0	0	0.0
6425	0.013732731084684056	0.00882287798903356	-0.004197623507697773	0.9925823738766966	None	0.2	1	0.3333333333333333	4	0.8	12	0.20987654320987653	0.8	16	12	0	0	0	1.0	9	9	1.1333333333333333	17	0.0	1.0	0.09999998257777157	0.5000105895455494	0.021692751613591688	0.5752855962553183	0.7654851732009171	0.9999994826951824	0.9650274501402365	0.992797093498007	0	1.0	0.0
5161	9.047031040011428e-05	1.1383905235558598e-08	-1.1229643940536735e-08	0.9999963676256525	None	0	0	0.5	2	0.3333333333333333	1	0.5555555555555556	0.3333333333333333	3	1	1	4	0	1.0	3	3	0.3333333333333333	5	1.0	1.0	0.0999882627568823	0.5000279901059715	0.05914768584241079	0.5013828671717585	0.0999999283620109	0.5000009273223296	0.5479774896729731	0.5004705959030712	0.6666666666666666	0.6666666666666666	0.0
3841	1.2502226594808475e-07	1.0857759307383961e-07	4.8458159445593424e-11	0.9999818904624356	None	0	0	0.018518518518518517	1	1.0	79	1.0	0	0	0	80	0	0	1.0	9	9	5.4	81	0.0	1.0	0	0	0	0	0	0	0	0	0	0	0
1744	None	None	None	None	None	0.4	4	0.5	11	0.5333333333333333	16	0.7619047619047619	0.1	12	3	19	6	0	0.8571428571428571	7	6	2.1333333333333333	32	0.18181818181818182	0.6153846153846154	0.033518607550591405	0.5038272909890622	0.029331605007986816	0.5541919647137888	-0.09031151544253772	0.5523034571170503	0.6380643666562555	0.5368426148052144	1.0	1.0	0.0
3633	0.006189388198293485	0.0022958686130538732	-0.0012437836402034688	0.9928025286293608	None	0.2	1	0.3333333333333333	4	0.8	12	0.20987654320987653	0.8	16	12	0	0	0	1.0	9	9	1.1333333333333333	17	0.0	1.0	0.09809222919144413	0.5549951937657485	0.06334134928097306	0.5998149642321674	0.09992461212407483	0.627993475367847	0.5498109373218779	0.5946114828160146	0	1.0	0.0
2165	None	None	None	None	None	0	0	0.2222222222222222	2	0.8181818181818182	9	0.52	0	0	0	12	11	0	1.0	5	5	0.8666666666666667	13	0.39285714285714285	0.5	0	0	0	0	0	0	0	0	0	0	0
2546	None	None	None	None	None	0.2222222222222222	2	0.42857142857142855	9	0.5862068965517241	17	0.38271604938271603	0.5862068965517241	25	17	5	2	0	1.0	9	9	2.066666666666667	31	0.3333333333333333	0.48	0.08360430748934866	0.5951956403296891	0.049074028671850914	0.612962887041151	0.17261492947539808	0.6149147722493932	0.6395095518709671	0.6077258751116631	0.98	1.0	0.0
1125	None	None	None	None	None	0	0	0.14705882352941177	5	0.8333333333333334	40	0.6944444444444444	0.08333333333333333	6	4	43	6	0	0.8888888888888888	8	9	3.3333333333333335	50	0.06818181818181818	0.8444444444444444	0.19378991557220154	0.5390453767955348	0.0731031145609177	0.5927982172343037	-0.0999999952382171	0.5000000142072207	0.7714704592076238	0.5442212739410862	0.8333333333333333	1.0	0.0
1654	None	None	None	None	None	0	0	0.3333333333333333	6	0.5833333333333334	14	0.8666666666666667	0.125	6	3	19	10	0	0.8333333333333334	6	5	1.7333333333333334	26	0.2564102564102564	0.09523809523809523	0.09999925417475335	0.5000006949794169	-0.03816942340768807	0.5075574007321398	-0.0003893848533088329	0.6793812504044664	0.6596305441168673	0.5647317029798847	0.6666666666666666	0.3333333333333333	0.0
1552	None	None	None	None	None	0	0	0	0	0	0	1.0	0	0	0	0	4	0	1.0	1	1	0.06666666666666667	1	1.0	0	0	0	0	0	0	0	0	0	0	0	0
5806	5.931303490444347e-05	5.170748766612504e-07	9.629609939692872e-08	0.999999991851461	None	0.2	1	0.3333333333333333	4	0.8	12	0.20987654320987653	0.8	16	12	0	0	0	1.0	9	9	1.1333333333333333	17	0.0	1.0	0.09999614316150196	0.5006180461528885	0.09945984513468273	0.5120701532322313	-0.05847884749217295	0.5185141350460363	0.6781308705986273	0.5104028814480769	0	0.625	0.0
6306	0.005882012001954088	0.005188659304031211	0.001178175272573694	0.9973423254376877	None	0.2	1	0.3333333333333333	4	0.8	12	0.20987654320987653	0.8	16	12	0	0	0	1.0	9	9	1.1333333333333333	17	0.0	1.0	0.09999995868446288	0.5000039302594201	0.0006925602814411073	0.5173120917819031	0.14133498662419114	0.5253551679480088	0.6432387488581989	0.5142294501459568	0	0.875	0.0
2856	0.00021420363590391703	1.5905705658591098e-05	-1.3704491771193933e-05	0.9999954024608331	None	0	0	0.5	2	0.75	3	0.6	0.75	5	3	0	2	0	0.4	2	5	0.4	6	1.0	0	0.04937766905645784	0.5167104803022056	0.007735339928610701	0.5920923531549624	0.11300886558254937	0.513331461751908	0.6013779867680482	0.5409768184098349	0.0	0	0.0
6681	0.036019350868381775	0.03664080166586951	0.036600747601074166	0.9079464687417413	None	0	0	0.2653061224489796	13	0.6619718309859155	47	0.9012345679012346	0.2676056338028169	31	19	41	0	0	1.0	9	9	4.866666666666666	73	0.0	0.875	0.2920978989867405	0.7515493151559844	0.03142645264864483	0.6727818880817372	0.09999937037237946	0.5009694580873735	0.782815787166168	0.6480597558228534	0	1.0	0.0
4112	1.0266725392832099e-07	9.3753311606462e-08	1.7512338514797125e-08	0.999983464152661	None	0	0	0.09803921568627451	5	0.8918918918918919	66	0.9382716049382716	0	0	0	75	5	0	1.0	9	9	5.066666666666666	76	0.032467532467532464	0.9411764705882353	0	0	0	0	0	0	0	0	0	0	0
4549	1.051316131284384e-06	4.224489539038883e-09	4.8202049855968584e-11	0.999999999879644	None	0.2	1	0.3333333333333333	4	0.8	12	0.20987654320987653	0.8	16	12	0	0	0	1.0	9	9	1.1333333333333333	17	0.0	1.0	0.09978417471040987	0.5005960198817704	0.043740079998549716	0.5730830026977917	1.779084266885131e-09	0.5081855914136568	0.6033721289435467	0.5274366061250356	0	1.0	0.0
2947	0.0	0.0	0.0	1.0	None	0	0	0	0	0	0	1.0	0	0	0	0	0	0	1.0	1	1	0.06666666666666667	1	0.0	0	0	0	0	0	0	0	0	0	0	0	0
6747	0.00011262061589872116	1.4519021723533367e-06	-6.861917942911664e-07	0.9999999172107915	None	0.2	1	0.3333333333333333	4	0.8	12	0.20987654320987653	0.8	16	12	0	0	0	1.0	9	9	1.1333333333333333	17	0.0	1.0	0.20502313939494793	0.613488375158731	-0.005040566493820975	0.6487694516754057	0.0598747440049204	0.5214149843687725	0.7252103011593612	0.5955881078544987	0	0.875	0.0
887	None	None	None	None	None	0	0	0	0	0	0	1.0	0	0	0	0	4	0	1.0	1	1	0.06666666666666667	1	1.0	0	0	0	0	0	0	0	0	0	0	0	0
2228	None	None	None	None	None	0	0	0.2	2	0.9166666666666666	11	0.3333333333333333	0	0	0	13	4	0	0.8571428571428571	6	7	0.9333333333333333	14	0.13333333333333333	0	0	0	0	0	0	0	0	0	0	0	0
3579	0.0013765920753385417	0.0002495262342351297	0.0002493451039404901	0.9977710987225219	None	0.5	1	0.5714285714285714	4	0.625	5	0.3333333333333333	0.625	9	5	0	0	0	0.8333333333333334	5	6	0.6666666666666666	10	0.0	1.0	0.08615365346338721	0.597708873330824	0.026111829386748366	0.5748311383833908	0.09999954512183436	0.5000055720444012	0.5854120619877342	0.5578678598705572	0	1.0	0.0
499	None	None	None	None	None	0	0	0.5	6	0.375	6	0.42857142857142855	0.375	12	6	5	2	0	0.8571428571428571	6	7	1.2	18	0.25	0.13333333333333333	0.07284377026322904	0.5966695150378661	0.0641090531647365	0.5758204014468876	0.00036121445879464377	0.5008748055491554	0.5926090716756255	0.5581313660275821	0.9166666666666667	1.0	0.07600377522715861
6676	0.00026886288451388117	1.222394555795745e-06	-1.2575957428350344e-07	0.9999826771492417	None	0	0	0.2	9	0.7538461538461538	49	0.8271604938271605	0.15384615384615385	16	10	50	2	0	1.0	9	9	4.466666666666667	67	0.02040816326530612	0.8620689655172413	-0.0778002116196442	0.6090336244092851	0.03842974521846746	0.6909535779980407	0.08928925140467403	0.5259295249156551	0.690939467884487	0.6107695408392315	1.0	1.0	0.0
2305	None	None	None	None	None	0	0	0	0	0	0	1.0	0	0	0	0	3	0	1.0	1	1	0.06666666666666667	1	0.75	0	0	0	0	0	0	0	0	0	0	0	0
1638	None	None	None	None	None	0	0	0.5	3	0.6666666666666666	4	0.4	0.6666666666666666	7	4	0	0	0	0.8	4	5	0.5333333333333333	8	0.0	0.6666666666666666	0.028960922890822673	0.5242934830247188	-0.09999661685734787	0.5000086066789025	-0.01834866425526004	0.5613719422317249	0.6371045526168273	0.5286366941915003	0	1.0	0.0
7333	0.009154905868301137	0.005548476725233405	0.005142611056209067	0.9925536785434477	None	0.2	1	0.3333333333333333	4	0.8	12	0.20987654320987653	0.8	16	12	0	0	0	1.0	9	9	1.1333333333333333	17	0.0	1.0	0.09999675698598542	0.5007649866529408	-0.05309965084675328	0.5463134331574294	0.13013134823492975	0.5527762587527845	0.6911236473121453	0.5333454768125413	0	1.0	0.0
4105	0.008749179767481246	0.007144612149231088	0.0070815664911630695	0.9943046693535423	None	0.2	1	0.3333333333333333	4	0.8	12	0.20987654320987653	0.8	16	12	0	0	0	1.0	9	9	1.1333333333333333	17	0.0	1.0	0.09998636178054139	0.5006313199487632	0.0457299088436063	0.5954843217388116	0.09999918289359988	0.5018786462562924	0.5660012018638232	0.5330122768706483	0	1.0	0.0
6903	0.014505735912892687	0.013474663941522165	0.013431441750621212	0.9907130758782852	None	0.2	1	0.3333333333333333	4	0.8	12	0.20987654320987653	0.8	16	12	0	0	0	1.0	9	9	1.1333333333333333	17	0.0	1.0	0.09999998938147636	0.5000008643795536	0.1234253515975872	0.620863971299774	0.13274603215414588	0.5005267886200723	0.5478839349328457	0.541183780361544	0	0.9375	0.0
2513	None	None	None	None	None	0	0	0.4117647058823529	7	0.4782608695652174	11	1.0	0	6	0	18	8	0	1.0	5	5	1.6666666666666667	25	0.23529411764705882	0	0	0	0	0	0	0	0	0	0	0	0
5690	0.014249566107343917	0.013591327784807724	0.013363707864620373	0.989002450894744	None	0.2	1	0.3333333333333333	4	0.8	12	0.20987654320987653	0.8	16	12	0	0	0	1.0	9	9	1.1333333333333333	17	0.0	1.0	0.09999995150828808	0.500004011312642	0.056511883858899034	0.59676786069899	0.13088018490915065	0.6420726227327146	0.5826567085749754	0.5806561934456772	0	0.5625	0.0
2102	None	None	None	None	None	0	0	0.018518518518518517	1	1.0	79	1.0	0	0	0	80	0	0	1.0	9	9	5.4	81	0.0	1.0	0	0	0	0	0	0	0	0	0	0	0
3946	0.009701514031271887	0.007552508611485156	-0.006885673783582421	0.9931313503744276	None	0.2	1	0.3333333333333333	4	0.8	12	0.20987654320987653	0.8	16	12	0	0	0	1.0	9	9	1.1333333333333333	17	0.0	1.0	0.09999157118079263	0.5003752932912942	-0.06841988957618497	0.6519866602234937	0.09999958949156498	0.5003794206504697	0.6886720114164402	0.5523740226057858	0	1.0	0.0
2550	None	None	None	None	None	0	0	0.75	3	0.5	2	0.5	0.5	5	2	0	1	0	0.75	4	3	0.4	6	1.0	0.6666666666666666	0.003765363291762542	0.5606888964314207	1.2901737587041427e-10	0.500000023510581	0.07961331915456613	0.5249120060270079	0.5820415985181876	0.5286094719220337	1.0	1.0	0.0
3626	0.0021342220265007307	0.0004920982291810129	-0.0004888024289631422	0.99726153690698	None	0.2	1	0.3333333333333333	4	0.8	12	0.20987654320987653	0.8	16	12	0	0	0	1.0	9	9	1.1333333333333333	17	0.0	1.0	0.02423532537927108	0.6896159556250339	-0.055725730342220656	0.6009939449878096	0.014363652609525568	0.6695694381177147	0.6654618493445328	0.6543141168271966	0	1.0	0.0
1937	None	None	None	None	None	0	0	0	0	0	0	1.0	0	0	0	0	3	0	1.0	1	1	0.06666666666666667	1	0.75	0	0	0	0	0	0	0	0	0	0	0	0
2037	None	None	None	None	None	0	0	0.2	6	0.7674418604651163	33	0.5555555555555556	0.023255813953488372	4	1	40	2	0	1.0	9	9	3.0	45	0.024691358024691357	0.9444444444444444	0.19608005981872378	0.5382648976972817	7.583223222758177e-08	0.5000001086704221	-0.023629492345932628	0.6355515841557112	0.7232077311518417	0.5588483308861798	1.0	1.0	0.0
4272	0.0002573556531388023	1.5273519159122354e-06	-9.363781457780718e-07	0.9999998502215494	None	0.2	1	0.3333333333333333	4	0.8	12	0.20987654320987653	0.8	16	12	0	0	0	1.0	9	9	1.1333333333333333	17	0.0	1.0	4.6516337448737744e-24	0.5000000000000453	-0.03437925967076357	0.6526041999318892	0.05221465141233752	0.5081510921386422	0.5972087698572233	0.5550355491608602	0	0.625	0.0
7296	0.0013008818490946193	0.0001491095530778921	7.534020022792581e-05	0.9990119481660168	None	0.2	1	0.3333333333333333	4	0.8	12	0.20987654320987653	0.8	16	12	0	0	0	1.0	9	9	1.1333333333333333	17	0.0	1.0	0.09999993763485371	0.5000121176243482	0.025731371700564172	0.5349775615431135	0.07263735124285244	0.5239067770863982	0.5765966599680172	0.519647186636708	0	1.0	0.0
459	None	None	None	None	None	0	0	0	0	0	0	1.0	0	0	0	0	0	0	1.0	1	1	0.06666666666666667	1	0.0	0	0	0	0	0	0	0	0	0	0	0	0
705	None	None	None	None	None	0.5	1	0.5714285714285714	4	0.625	5	0.3333333333333333	0.625	9	5	0	0	0	0.8333333333333334	6	5	0.6666666666666666	10	0.0	1.0	0.0016762358979785599	0.5221517085339323	0.2960685799107246	0.5600640377121604	0.09662833262038753	0.5602799930948507	0.7753878934551159	0.5475546024274589	0	0	0.0
6888	0.0022334926212899636	0.00044022112493338566	0.00042904540637699924	0.9988126684741776	None	0.2	1	0.3333333333333333	4	0.8	12	0.20987654320987653	0.8	16	12	0	0	0	1.0	9	9	1.1333333333333333	17	0.0	1.0	0.09999998848791228	0.5000016410312633	0.09999999041755207	0.5000601698634788	-0.3103932195446238	0.853939146629394	0.8737590228017252	0.6430655732930057	0	1.0	0.0
4990	0.00588084521628803	0.0004010103293297582	-0.00030913232611241685	0.9845046734508033	None	0.2	1	0.3333333333333333	4	0.8	12	0.20987654320987653	0.8	16	12	0	0	0	1.0	9	9	1.1333333333333333	17	0.0	1.0	0.0085199327870308	0.5918413555318919	0.045955567322846426	0.5853535314438111	0.2918694157175025	0.7377176750198591	0.7825492860669546	0.6418732852075856	0	1.0	0.0
290	None	None	None	None	None	0	0	0.3333333333333333	3	0.8181818181818182	9	0.28888888888888886	0.8181818181818182	12	9	0	1	0	0.5555555555555556	9	5	0.8666666666666667	13	1.0	1.0	0.09920844952399098	0.5019390552219489	-0.2724753889003354	0.9999999999984459	-0.30628098701967355	0.8355689272684305	0.9116252813787055	0.9999328044360392	1.0	1.0	0.0
3483	0.0	0.0	0.0	1.0	None	0	0	0	0	0	0	1.0	0	0	0	0	0	0	1.0	1	1	0.06666666666666667	1	0.0	0	0	0	0	0	0	0	0	0	0	0	0
2520	None	None	None	None	None	0	0	0.018518518518518517	1	1.0	79	1.0	0	0	0	80	0	0	1.0	9	9	5.4	81	0.0	1.0	0	0	0	0	0	0	0	0	0	0	0
7514	0.012896439474250383	0.012411312075794245	0.012404578856919642	0.9863872996394183	None	0.2	1	0.3333333333333333	4	0.8	12	0.20987654320987653	0.8	16	12	0	0	0	1.0	9	9	1.1333333333333333	17	0.0	1.0	0.09953619097659723	0.5284779216575056	-0.091267301731533	0.6295673631823429	0.46349491259356	1.0	0.9369531165373823	0.999997196737506	0	0	0.0
651	None	None	None	None	None	0.3333333333333333	1	0.4444444444444444	4	0.7272727272727273	8	0.2708333333333333	0.7272727272727273	12	8	0	0	0	0.75	6	8	0.8666666666666667	13	0.0	0.8571428571428571	-0.20884506672373618	0.7981596216473404	0.005570302396348513	0.5628561890734572	0.02754365686047408	0.540454452516646	0.7452104357397881	0.6448754337450077	0	1.0	0.0
1376	None	None	None	None	None	0	0	1.0	1	0	0	1.0	0	1	0	0	0	0	0.5	1	2	0.13333333333333333	2	0.0	0	0	0	0	0	0	0	0	0	0	0	0
386	None	None	None	None	None	0.2	1	0.3333333333333333	4	0.8	12	0.20987654320987653	0.8	16	12	0	0	0	1.0	9	9	1.1333333333333333	17	0.0	1.0	0.046960772732575415	0.57137207245637	-0.07669175872685943	0.996461791207725	0.017292303726136094	0.584320634143783	0.6809428943625966	0.8898809599886484	0	0.9375	0.0
1451	None	None	None	None	None	0	0	0.3	12	0.6140350877192983	35	0.7283950617283951	0.14035087719298245	15	8	43	0	0	1.0	9	9	3.933333333333333	59	0.0	0.56	0.15119187823332367	0.654688952809206	4.179812675346732e-06	0.5025029492110903	0.0595907002487828	0.6687739672708047	0.6966816271727829	0.6108271771352115	0	1.0	0.0
1295	None	None	None	None	None	0	0	0	0	0	0	1.0	0	0	0	0	0	0	1.0	1	1	0.06666666666666667	1	0.0	0	0	0	0	0	0	0	0	0	0	0	0
1378	None	None	None	None	None	0	0	0	0	0	0	1.0	0	0	0	0	0	0	1.0	1	1	0.06666666666666667	1	0.0	0	0	0	0	0	0	0	0	0	0	0	0
7035	0.002664990932893966	0.0022747435636995884	0.0022229925400172735	0.9987251528887197	None	0.2	1	0.3333333333333333	4	0.8	12	0.20987654320987653	0.8	16	12	0	0	0	1.0	9	9	1.1333333333333333	17	0.0	1.0	0.09999999078378358	0.5000032313355917	-0.016134525507443487	0.6345982809623654	0.06869195800229692	0.5189255433394275	0.6202545129010704	0.5521221333054607	0	1.0	0.0
992	None	None	None	None	None	0.16666666666666666	1	0.35714285714285715	5	0.7368421052631579	14	0.4666666666666667	0.631578947368421	17	12	3	3	0	0.5555555555555556	5	9	1.4	21	0.6	1.0	-0.32591029273580147	0.6525150573954617	0.14965553156770114	0.5898694452401684	0.06032449253506371	0.5684403570755954	0.886389815695628	0.6042032319354632	1.0	1.0	0.0
5247	0.00779093646978454	0.006412155971302239	0.006119681234656047	0.9941469167546897	None	0.2	1	0.3333333333333333	4	0.8	12	0.20987654320987653	0.8	16	12	0	0	0	1.0	9	9	1.1333333333333333	17	0.0	1.0	0.0999932807181176	0.5006119882858389	0.03493217145078793	0.5966107040061273	0.1610676828765566	0.9959449823906555	0.6130736039307865	0.8771645794484497	0	0.625	0.0
3329	0.0	0.0	0.0	0.9999999999999998	None	0	0	0	0	0	0	1.0	0	0	0	0	4	0	1.0	1	1	0.06666666666666667	1	1.0	0	0	0	0	0	0	0	0	0	0	0	0
813	None	None	None	None	None	0.5	1	0.6666666666666666	4	0.5714285714285714	4	0.375	0.5714285714285714	8	4	0	0	0	0.6666666666666666	6	4	0.6	9	0.0	0.8	-0.11593081696752146	0.9949204229391365	-0.13861509541256525	0.6813184216450457	0.023090705037741306	0.5325172494152614	0.8792843923597086	0.8865365555781807	0	0.375	0.0
4196	0.008737877463690319	0.007200970790021518	0.007154154758062358	0.9942187986198164	None	0.2	1	0.3333333333333333	4	0.8	12	0.20987654320987653	0.8	16	12	0	0	0	1.0	9	9	1.1333333333333333	17	0.0	1.0	0.09998636178054139	0.5006313199487632	0.0457299088436063	0.5954843217388116	0.09999918289359988	0.5018786462562924	0.5660012018638232	0.5330122768706483	0	1.0	0.0
6636	0.00214055474219189	0.0016131338886517098	-0.0016131282581550292	0.9974442127912352	None	0.2	1	0.3333333333333333	4	0.8	12	0.20987654320987653	0.8	16	12	0	0	0	1.0	9	9	1.1333333333333333	17	0.0	1.0	0.09999834968533616	0.500157976980186	0.029531482321221537	0.6030519165740024	0.03276352941077698	0.5672787506094347	0.5921545701136268	0.5572138682733462	0	0	0.0
5116	0.01416644439708915	0.011232832884407677	0.011229521405950038	0.9852498391291163	None	0.25	1	0.36363636363636365	4	0.7857142857142857	11	0.2222222222222222	0.7857142857142857	15	11	0	0	0	0.8888888888888888	8	9	1.0666666666666667	16	0.0	1.0	0.22363670490224016	0.6271477139065134	-0.06048166486001997	0.5718924978212389	0.09999835427196745	0.5022503110961368	0.7619054063260579	0.5677947137324908	0	1.0	0.0
4631	0.0038701620311444272	0.0031033779659387604	0.00025843002436295255	0.9929329232266288	None	0.2	1	0.3333333333333333	4	0.8	12	0.20987654320987653	0.8	16	12	0	0	0	1.0	9	9	1.1333333333333333	17	0.0	1.0	0.09999977619248165	0.5000005735358038	0.05358802276588944	0.5677840259805167	-0.034868617708413874	0.6689033301002307	0.6387687638979449	0.5806273018547073	0	0.625	0.0
2604	1.21373149395986e-07	9.984343892887992e-08	5.638830728928181e-11	0.9999794152319136	None	0	0	0.018518518518518517	1	1.0	79	1.0	0	0	0	80	0	0	1.0	9	9	5.4	81	0.0	1.0	0	0	0	0	0	0	0	0	0	0	0
2845	0.0	0.0	0.0	1.0	None	0	0	0	0	0	0	1.0	0	0	0	0	0	0	1.0	1	1	0.06666666666666667	1	0.0	0	0	0	0	0	0	0	0	0	0	0	0
167	None	None	None	None	None	0.05555555555555555	1	0.3157894736842105	12	0.6545454545454545	36	0.7037037037037037	0.6	45	33	11	0	0	1.0	9	9	3.8	57	0.0	0.8333333333333334	0.09383706303916216	0.5327323463681014	-0.004192625700641187	0.6700014522723965	-0.09934274521585398	0.5273638580596846	0.6938881611552628	0.578420111115632	0	1.0	0.0
6126	0.023938255024448733	0.014518098702411214	-0.0120584487406018	0.9923909543732112	None	0.2	1	0.3333333333333333	4	0.8	12	0.20987654320987653	0.8	16	12	0	0	0	1.0	9	9	1.1333333333333333	17	0.0	1.0	0.09991390023906122	0.5046193997949556	0.057857838839198074	0.6134810090340314	0.09987776928059142	0.5730523981659068	0.563478385178461	0.5642070622055624	0	0.9375	0.0
4524	8.215667589514617e-06	2.761651653439827e-06	-3.5972599474641254e-10	0.9992015975927211	None	0	0	0.6	3	0.6	3	0.4666666666666667	0.6	6	3	0	0	0	0.6	5	3	0.4666666666666667	7	0.0	1.0	2.301830607563054e-14	0.500000000356334	0.265032922816342	0.5436668774469832	2.9717493472266467e-19	0.5000000000003484	0.7771920293864618	0.5145886603939295	0	1.0	0.0
2021	None	None	None	None	None	0	0	0.25	3	0.8	12	0.37777777777777777	0	0	0	16	0	0	0.5555555555555556	9	5	1.1333333333333333	17	0.0	0.875	0	0	0	0	0	0	0	0	0	0	0
3901	0.00029559297414222594	4.3148953635045515e-06	-3.63984481205484e-08	0.9991278994395641	None	0	0	0.25	1	1.0	3	1.0	1.0	4	3	0	3	0	0.2	5	1	0.3333333333333333	5	1.0	0	0.09982989684720481	0.5008380962895218	0.21503515045198612	0.6208892771710274	0.10980817225000483	0.6139921174210589	0.6296355370801787	0.5793893328330707	0.0	0.25	0.0
48	None	None	None	None	None	0	0	0.07894736842105263	3	0.9272727272727272	51	0.9047619047619048	0	0	0	56	9	0	0.7777777777777778	9	7	3.8	57	0.07758620689655173	1.0	0	0	0	0	0	0	0	0	0	0	0
4138	0.006332522826429543	0.0009141095793356303	-0.0008134292403708037	0.9902371099814652	None	0.2	1	0.3333333333333333	4	0.8	12	0.20987654320987653	0.8	16	12	0	0	0	1.0	9	9	1.1333333333333333	17	0.0	1.0	0.14993404475353472	0.5941192415595021	0.06783573692981235	0.6029733446474282	0.0990695883235562	0.5497535824175025	0.6086248246484182	0.5824539051665276	0	1.0	0.0
2652	0.0	0.0	0.0	0.9999999999999998	None	0	0	0	0	0	0	1.0	0	0	0	0	4	0	1.0	1	1	0.06666666666666667	1	1.0	0	0	0	0	0	0	0	0	0	0	0	0
3422	0.00017963414686162033	1.7688814634164091e-06	-1.7090556985000498e-06	0.9999963374883342	None	0.5	1	0.5714285714285714	4	0.625	5	0.3333333333333333	0.625	9	5	0	0	0	0.8333333333333334	6	5	0.6666666666666666	10	0.0	1.0	0.08259096381848688	0.5453089714496275	0.07736410256474793	0.5821199266698744	0.0999999684343176	0.5000005169033221	0.527089675222956	0.542664207815708	0	1.0	0.0
3752	0.0050552936067129375	0.0002605448409522503	0.0002522791221089219	0.9975275764699124	None	0.2	1	0.3333333333333333	4	0.8	12	0.20987654320987653	0.8	16	12	0	0	0	1.0	9	9	1.1333333333333333	17	0.0	1.0	0.048316608282219634	0.6399381900245041	-0.00026999003678097877	0.6649549195911131	-0.013806251227810129	0.6880661591983951	0.6648992595871807	0.664604413419031	0	1.0	0.0
5265	0.0007342060867409503	0.00017080459767949703	7.308145381064689e-06	0.996736383171975	None	0	0	0.5	2	0.75	3	0.6	0.75	5	3	0	2	0	0.4	5	2	0.4	6	1.0	0	0.09999999999906894	0.5000000000106558	-0.04967054811739441	0.6649477779897237	0.09989132854255975	0.5000045259792049	0.6693612984187676	0.5568728204945763	0.0	0	0.0
1837	None	None	None	None	None	0	0	0.11320754716981132	6	0.8701298701298701	67	0.9753086419753086	0.03896103896103896	7	3	71	2	0	1.0	9	9	5.266666666666667	79	0.014084507042253521	0.9859154929577465	0.1054468844627551	0.5404467994998551	0.3405072932689913	0.5424090013601008	0.09999946366818187	0.5000319133881013	0.7508131575752415	0.5276645270336797	1.0	1.0	0.0
5205	0.0003380509878154005	4.273535665682283e-06	4.272824252511238e-06	0.9999999746192715	None	0.2	1	0.3333333333333333	4	0.8	12	0.20987654320987653	0.8	16	12	0	0	0	1.0	9	9	1.1333333333333333	17	0.0	1.0	0.09999998508085876	0.5000015672186072	0.07777284529443455	0.597683223381029	-0.0906802621519933	0.678927333443374	0.6931515784716101	0.5942488189352875	0	0.5	0.0
1930	None	None	None	None	None	0.2	1	0.3333333333333333	4	0.8	12	0.20987654320987653	0.8	16	12	0	0	0	1.0	9	9	1.1333333333333333	17	0.0	1.0	0.02448510045969221	0.9999915666258454	0.07619104017999893	0.6583221813553746	0.09140015150964273	0.6184471403072124	0.8450254391221899	0.9862657243670861	0	1.0	0.0
3374	1.654057969461969e-07	8.533705770397815e-08	6.247485804438246e-11	0.9999762396614705	None	0.2	1	0.3333333333333333	4	0.8	12	0.20987654320987653	0.8	16	12	0	0	0	1.0	9	9	1.1333333333333333	17	0.0	1.0	0.09999705845340748	0.500543834625632	0.06836799359750681	0.5044351587324951	2.0098037279496986e-10	0.5312126998882917	0.6028413678002913	0.5120751347717553	0	1.0	0.0
6196	0.013761902818400305	0.0010819297595738402	-0.001011311599589134	0.9780168388981949	None	0.2	1	0.3333333333333333	4	0.8	12	0.20987654320987653	0.8	16	12	0	0	0	1.0	9	9	1.1333333333333333	17	0.0	1.0	0.2937845624931807	0.6374053588213573	0.03972404655723616	0.6226905297718329	-0.3983610641779826	0.9911992754581305	0.9409416713410536	0.873219375619447	0	1.0	0.0
2133	None	None	None	None	None	0.5	1	0.5714285714285714	4	0.625	5	0.6666666666666666	0.5	8	4	1	0	0	0.6	5	3	0.6666666666666666	10	0.0	0.4	-0.05124725705440354	0.6219272306550113	0.05763494224346229	0.5808687865672285	0.05010013818210488	0.5197083166477706	0.6084408247182604	0.5746829970793266	0	1.0	0.0
195	None	None	None	None	None	0	0	0	0	0	0	1.0	0	0	0	0	4	0	1.0	1	1	0.06666666666666667	1	1.0	0	0	0	0	0	0	0	0	0	0	0	0
2566	None	None	None	None	None	0.07692307692307693	1	0.3103448275862069	9	0.6585365853658537	27	0.7678571428571429	0.5365853658536586	31	22	11	5	0	0.875	7	8	2.8666666666666667	43	0.29411764705882354	0.6285714285714286	0.08910824383503459	0.6653189376797033	0.022627490821585203	0.6710916962493837	-0.10746680017900892	0.9999999999998006	0.7222147063630188	0.9999633741114599	0.967741935483871	0.9032258064516129	0.24912518807809006
5888	0.01495882623034013	0.013821508656551153	0.01377526073037422	0.9908234140690593	None	0.2	1	0.3333333333333333	4	0.8	12	0.20987654320987653	0.8	16	12	0	0	0	1.0	9	9	1.1333333333333333	17	0.0	1.0	0.09999998938147636	0.5000008643795536	0.1234253515975872	0.620863971299774	0.13274603215414588	0.5005267886200723	0.5478839349328457	0.541183780361544	0	0.9375	0.0
1987	None	None	None	None	None	0	0	0.3333333333333333	2	0.8571428571428571	6	0.36	0.8571428571428571	8	6	0	2	0	1.0	5	5	0.6	9	1.0	0	0.056978925362267244	0.6037613248853336	1.1383677145148083e-16	0.5000000001459377	0.07831699703234582	0.5124486449577031	0.5907727636567126	0.5391668498562444	1.0	1.0	0.0
2609	1.5578647564903894e-10	1.4024566301898868e-12	-9.870844824626161e-13	0.9999999999999998	None	0.2	1	0.3333333333333333	4	0.8	12	0.20987654320987653	0.8	16	12	0	0	0	1.0	9	9	1.1333333333333333	17	0.0	1.0	0.016743219285942475	0.5614746023094416	0.09655285912923106	0.5153740364602243	5.2090534306287635e-14	0.5000000002006858	0.6027433510563003	0.5256993620970813	0	0.6875	0.0
4865	1.180775492685228e-07	1.0168942156563765e-07	8.784132330079101e-08	0.9999766589084852	None	0	0	0.3333333333333333	4	0.6875	11	0.6	0	0	0	17	15	0	0.8333333333333334	5	6	1.2	18	0.39473684210526316	1.0	0	0	0	0	0	0	0	0	0	0	0
576	None	None	None	None	None	0	0	0	0	0	0	1.0	0	0	0	0	0	0	1.0	1	1	0.06666666666666667	1	0.0	0	0	0	0	0	0	0	0	0	0	0	0
6455	0.0025971617956664526	0.0005540799891311739	0.000554019499700265	0.9967798945850495	None	0.2	1	0.3333333333333333	4	0.8	12	0.20987654320987653	0.8	16	12	0	0	0	1.0	9	9	1.1333333333333333	17	0.0	1.0	0.06502456896902273	0.5749056400957585	-0.005885878409620409	0.6730723175165232	0.09999610522703632	0.5036036483263236	0.6132054669817606	0.585681500938904	0	1.0	0.0
1184	None	None	None	None	None	0	0	0	0	0	0	1.0	0	0	0	0	4	0	1.0	1	1	0.06666666666666667	1	1.0	0	0	0	0	0	0	0	0	0	0	0	0
376	None	None	None	None	None	0.25	1	0.36363636363636365	4	0.7857142857142857	11	0.2222222222222222	0.7857142857142857	15	11	0	0	0	0.8888888888888888	8	9	1.0666666666666667	16	0.0	1.0	0.03337962961377628	0.6787177691863384	-0.04844800660303729	0.6472528752796366	0.03717492263750711	0.6612204884813971	0.6251790010121324	0.6625181680674782	0	1.0	0.0
1152	None	None	None	None	None	0	0	0.14285714285714285	4	0.8461538461538461	33	0.8367346938775511	0	0	0	40	12	0	1.0	7	7	2.7333333333333334	41	0.14285714285714285	0.6470588235294118	0	0	0	0	0	0	0	0	0	0	0
4669	0.00037671527808958073	4.426389176142557e-06	4.3902582038951e-06	0.9999999728652411	None	0.2	1	0.3333333333333333	4	0.8	12	0.20987654320987653	0.8	16	12	0	0	0	1.0	9	9	1.1333333333333333	17	0.0	1.0	0.09999990212035029	0.5000339793800862	0.06130699593488363	0.5804749142913613	0.13203046031296817	0.5144887962779715	0.5718783925415729	0.5318593272869161	0	1.0	0.0
1166	None	None	None	None	None	0.07692307692307693	1	0.35714285714285715	10	0.6153846153846154	24	0.9111111111111111	0.46153846153846156	26	18	14	0	0	0.5555555555555556	9	5	2.7333333333333334	41	0.0	0.8888888888888888	0.03677265079153762	0.5075879878029925	0.03781327442698923	0.6065016825283636	-0.007375785360470262	0.6687307152887771	0.5904487202976145	0.5959163241336726	0	1.0	0.0
2458	None	None	None	None	None	0.2857142857142857	2	0.35294117647058826	6	0.7391304347826086	17	0.30864197530864196	0.7391304347826086	23	17	1	0	0	1.0	9	9	1.6666666666666667	25	0.0	1.0	0.005163618647883634	0.6679653769896254	0.0666130227020818	0.930738120463241	0.09999674328613371	0.5003515271195367	0.65516964029491	0.7501655639105446	0	0.9565217391304348	0.0
7415	0.017745740646465478	0.016150690009161094	0.016147665445423336	0.9836701970290294	None	0.2	1	0.3333333333333333	4	0.8	12	0.20987654320987653	0.8	16	12	0	0	0	1.0	9	9	1.1333333333333333	17	0.0	1.0	0.09999989549183658	0.5000083492806036	0.23057935700155469	0.596042245479201	-0.50566999337885	0.9856102111082132	0.9611408782873775	0.8232599861953355	0	1.0	0.0
1484	None	None	None	None	None	0.2	1	0.4166666666666667	5	0.5625	9	0.6	0.125	5	2	12	4	0	0.8333333333333334	6	5	1.2	18	0.16	0.3076923076923077	0.8631739382724228	0.9999999999999976	0.0028796523394186715	0.5099291807928233	-0.09999815904413185	0.500006795051788	0.9968849197660457	0.9999867923694334	1.0	1.0	0.0
6065	3.3978819365183855e-05	4.2351800186138843e-07	3.670239414609969e-08	0.9999999979178111	None	0.2	1	0.3333333333333333	4	0.8	12	0.20987654320987653	0.8	16	12	0	0	0	1.0	9	9	1.1333333333333333	17	0.0	1.0	0.0999984287994949	0.50006937885887	0.02172644470217701	0.6625635892763342	0.003909741452803046	0.5454773439554403	0.6141841008257036	0.5709700830255543	0	0	0.0
1489	None	None	None	None	None	0	0	0.16326530612244897	8	0.8028169014084507	57	0.9012345679012346	0.04225352112676056	7	3	65	8	0	1.0	9	9	4.866666666666666	73	0.06153846153846154	0.90625	-0.09546989943998456	0.5165783874384885	0.0006520829089829126	0.5026999318434868	0.09999546516490085	0.500027092849645	0.689523760144292	0.5064368169240385	1.0	1.0	0.0
1595	None	None	None	None	None	0	0	0.5	4	0.4444444444444444	4	0.55	0.2222222222222222	5	2	5	6	0	0.8	4	5	0.7333333333333333	11	0.5454545454545454	0.3333333333333333	0.055111345193477865	0.5237773358328116	0.16580252596122297	0.5348795618248119	-0.08170366914906498	0.5867105190672489	0.7214413347285686	0.5486216676668345	1.0	1.0	0.0
2584	0.002353997596654377	0.0002633805186830284	-0.00012878045593250014	0.9957851364698354	None	0.25	2	0.3333333333333333	6	0.72	18	0.3333333333333333	0.68	23	17	3	1	0	1.0	9	9	1.8	27	0.25	0.8888888888888888	0.00010231440375736299	0.5080937786073738	-0.02984855959356812	0.6657704124236016	0.07186226398408546	0.6243408150557698	0.6141397830590246	0.6010486156871965	1.0	1.0	0.0
6059	0.0	0.0	0.0	0.9999999999999998	None	0	0	0	0	0	0	1.0	0	0	0	0	4	0	1.0	1	1	0.06666666666666667	1	1.0	0	0	0	0	0	0	0	0	0	0	0	0
2676	2.5893700342209778e-08	2.5685427208826565e-08	-2.5578645912186447e-08	0.9999927541128321	None	0.2	1	0.3333333333333333	4	0.8	12	0.20987654320987653	0.8	16	12	0	0	0	1.0	9	9	1.1333333333333333	17	0.0	1.0	0.21662717879055812	0.661225286791948	0.3152759268808466	0.6955132248140523	2.552825122125106e-06	0.5023872026163602	0.7865614414639606	0.6227985021338006	0	1.0	0.0
6305	8.46057698780075e-05	4.325191848121088e-06	-4.019348549227463e-06	0.9999962535005218	None	0	0	0.25	1	1.0	3	1.0	1.0	4	3	0	3	0	0.2	1	5	0.3333333333333333	5	1.0	0	0.15563062048126533	0.5161543234502671	0.1977105822482133	0.5028791587268435	0.09399686355675099	0.5032422325431557	0.6049456214442109	0.5074265925834907	1.0	0.5	0.0
1950	None	None	None	None	None	0	0	0	0	0	0	1.0	0	0	0	0	0	0	1.0	1	1	0.06666666666666667	1	0.0	0	0	0	0	0	0	0	0	0	0	0	0
5634	0.0	0.0	0.0	0.9999999999999998	None	0	0	0	0	0	0	1.0	0	0	0	0	4	0	1.0	1	1	0.06666666666666667	1	1.0	0	0	0	0	0	0	0	0	0	0	0	0
1278	None	None	None	None	None	0	0	1.0	3	0.0	0	0.6666666666666666	0	3	0	0	1	0	0.6666666666666666	2	3	0.26666666666666666	4	1.0	1.0	0	0	0	0	0	0	0	0	0	0	0
2551	4.851015272204424e-08	4.485859271996581e-08	-2.3634468846933688e-08	0.9999913762144617	None	0.5	2	0.7	7	0.3333333333333333	4	0.56	0	0	0	13	0	0	1.0	5	5	0.9333333333333333	14	0.0	0.4444444444444444	0	0	0	0	0	0	0	0	0	0	0
26	None	None	None	None	None	0	0	0.3333333333333333	2	0.8571428571428571	6	0.36	0.8571428571428571	8	6	0	2	0	1.0	5	5	0.6	9	1.0	0	-0.09892827409970087	0.5036269656670183	0.08251908992432058	0.5976253522897236	-0.07585097855214464	0.5373296078212307	0.6861266026758979	0.546505637617761	1.0	1.0	0.0
747	None	None	None	None	None	0	0	0	0	0	0	1.0	0	0	0	0	4	0	1.0	1	1	0.06666666666666667	1	1.0	0	0	0	0	0	0	0	0	0	0	0	0
3386	1.1620836969448613e-05	2.5669171510922114e-06	2.282466074126339e-06	0.9944598541286981	None	0	0	0.1724137931034483	5	0.8048780487804879	33	0.7962962962962963	0	0	0	42	10	0	0.6666666666666666	9	6	2.8666666666666667	43	0.11363636363636363	0.7027027027027027	0	0	0	0	0	0	0	0	0	0	0
[truncated: 6,257 more rows]
