# Supplementary material for: Constrained by Design: Influence of Genetic Encodings on Evolved Traits of Robots
Source: Front Robot AI. 2021 Jun 15;8:672379. doi: 10.3389/frobt.2021.672379 (PMC8239187; doi:10.3389/frobt.2021.672379)
Supplement: Supplementary file 2 [file DataSheet1.ZIP › hyperplasticoding_plane_2_snapshots_ids.tsv]

generation	robot_id	fitness	novelty	novelty_pop	cons_fitness
145	6995	0.035535159597140625	None	0.0	0.035535159597140625
145	7317	0.03551189856244392	None	0.0	0.03551189856244392
145	6992	0.014565660781313862	None	0.0	0.014565660781313862
145	7307	0.00046960163261216913	None	0.0	0.00046960163261216913
145	6551	0.013178416528893918	None	0.0	0.013178416528893918
145	7124	0.013706989438678527	None	0.0	0.013706989438678527
145	6439	0.013485466463801148	None	0.0	0.013485466463801148
145	7340	-6.050690610403439e-06	None	0.0	-6.050690610403439e-06
145	7334	1.6997242195121312e-05	None	0.0	1.6997242195121312e-05
145	7329	0.03548929484767165	None	0.0	0.03548929484767165
145	6403	0.03553799290597265	None	0.0	0.03553799290597265
145	5771	0.013109584032201705	None	0.0	0.013109584032201705
145	6781	0.0355118517546773	None	0.0	0.0355118517546773
145	6987	0.03662769475775535	None	0.0	0.03662769475775535
145	7347	0.0015480774600284534	None	0.0	0.0015480774600284534
145	7137	0.01666209182862748	None	0.0	0.01666209182862748
145	6967	0.014881164010718083	None	0.0	0.014881164010718083
145	7235	0.03661275678493891	None	0.0	0.03661275678493891
145	7286	0.013549905566229158	None	0.0	0.013549905566229158
145	7157	0.013374810625873694	None	0.0	0.013374810625873694
145	6792	0.015346882302006057	None	0.0	0.015346882302006057
145	6737	0.013501791858156451	None	0.0	0.013501791858156451
145	7166	0.013717007976417554	None	0.0	0.013717007976417554
145	6345	0.014721061383593477	None	0.0	0.014721061383593477
145	6974	0.014122688198178614	None	0.0	0.014122688198178614
145	7308	0.013310050228256936	None	0.0	0.013310050228256936
145	7279	0.014474984072105256	None	0.0	0.014474984072105256
145	7316	2.205780544334903e-06	None	0.0	2.205780544334903e-06
145	7030	0.014648960910058389	None	0.0	0.014648960910058389
145	7297	0.013557447020060686	None	0.0	0.013557447020060686
145	7327	0.0001879609023531636	None	0.0	0.0001879609023531636
145	6908	0.013578305880721392	None	0.0	0.013578305880721392
145	7323	0.003435764201977937	None	0.0	0.003435764201977937
145	6952	0.036602601758448254	None	0.0	0.036602601758448254
145	7115	0.01526491184757314	None	0.0	0.01526491184757314
145	7273	0.014557129406605569	None	0.0	0.014557129406605569
145	6954	0.012381130441120014	None	0.0	0.012381130441120014
145	7285	0.013428524669802875	None	0.0	0.013428524669802875
145	7109	0.014814823274171824	None	0.0	0.014814823274171824
145	7218	1.940883259047053e-06	None	0.0	1.940883259047053e-06
145	7208	0.014632059138002943	None	0.0	0.014632059138002943
145	7148	0.036634055930560516	None	0.0	0.036634055930560516
145	7325	0.003974934013659369	None	0.3424653377605497	0.003974934013659369
145	7288	0.0017349798518610734	None	0.12776749083187816	0.0017349798518610734
145	7122	0.03660255094097627	None	0.0	0.03660255094097627
145	7290	0.012878062251221189	None	0.0	0.012878062251221189
145	7313	0.013634244639075917	None	0.0	0.013634244639075917
145	6619	0.03659892113613896	None	0.0	0.03659892113613896
145	7295	0.012676383956053678	None	0.0	0.012676383956053678
145	7350	0.00233895631048135	None	0.0	0.00233895631048135
145	7067	0.013232098451089145	None	0.0	0.013232098451089145
145	7105	1.153844317018273e-05	None	0.2758455723596504	1.153844317018273e-05
145	7344	0.036562963926380025	None	0.0	0.036562963926380025
145	7322	-1.9456090267078447e-06	None	0.0	-1.9456090267078447e-06
145	7206	0.03552309446490091	None	0.0	0.03552309446490091
145	7245	0.0022608500925378736	None	0.0	0.0022608500925378736
145	7328	-6.389025981008817e-07	None	0.0	-6.389025981008817e-07
145	7237	0.013677392849268874	None	0.0	0.013677392849268874
145	7276	1.6135836795869182e-09	None	0.0	1.6135836795869182e-09
145	7135	0.014775633623276338	None	0.0	0.014775633623276338
145	6847	0.01479740457534304	None	0.0	0.01479740457534304
145	7333	0.005142611056209067	None	0.0	0.005142611056209067
145	6586	0.03554705997128779	None	0.0	0.03554705997128779
145	7131	0.01445443197852167	None	0.0	0.01445443197852167
145	7074	0.013369219418840584	None	0.0	0.013369219418840584
145	7258	0.013756630665982608	None	0.0	0.013756630665982608
145	7331	-1.5983636600795028e-07	None	0.0	-1.5983636600795028e-07
145	7232	0.014039930402634737	None	0.0	0.014039930402634737
145	7076	0.013755265289591732	None	0.0	0.013755265289591732
145	7075	0.03556055056400017	None	0.0	0.03556055056400017
145	7164	0.013993949931509665	None	0.0	0.013993949931509665
145	7163	0.035534521595915025	None	0.0	0.035534521595915025
145	7346	0.03660200756276906	None	0.0	0.03660200756276906
145	7318	-1.1671632963173548e-07	None	0.0	-1.1671632963173548e-07
145	7216	0.013868340771196823	None	0.0	0.013868340771196823
145	6775	0.013403267938222661	None	0.0	0.013403267938222661
145	7196	0.03662453675960721	None	0.0	0.03662453675960721
145	7224	0.014086437759448475	None	0.0	0.014086437759448475
145	7314	0.013339158461960656	None	0.0	0.013339158461960656
145	7294	0.01092972111405638	None	0.0	0.01092972111405638
145	7271	7.105802295812586e-05	None	0.0	7.105802295812586e-05
145	7047	0.036627123493295444	None	0.0	0.036627123493295444
145	7315	0.013441184159397468	None	0.0	0.013441184159397468
145	7130	0.013745263631307179	None	0.0	0.013745263631307179
145	6801	0.014448456761535342	None	0.0	0.014448456761535342
145	7268	1.931382522980596e-06	None	0.23619055799841698	1.931382522980596e-06
145	7262	0.03656222383684613	None	0.0	0.03656222383684613
145	7221	0.00012181847904557542	None	0.0	0.00012181847904557542
145	6681	0.036600747601074166	None	0.0	0.036600747601074166
145	7305	0.011280479708353205	None	0.0	0.011280479708353205
145	6971	0.013729334114354537	None	0.0	0.013729334114354537
145	7330	0.013418723229191132	None	0.0	0.013418723229191132
145	6941	0.012689176811772455	None	0.0	0.012689176811772455
145	7223	0.013372074804145031	None	0.0	0.013372074804145031
145	7207	2.342493964241146e-06	None	0.47110015849798303	2.342493964241146e-06
145	7159	0.0365988967479359	None	0.0	0.0365988967479359
145	7260	0.008942052987104064	None	0.0	0.008942052987104064
145	7035	0.0022229925400172735	None	0.0	0.0022229925400172735
145	7332	0.0008372083957581864	None	0.0	0.0008372083957581864
145	7189	0.00018952988203866993	None	0.0	0.00018952988203866993
143	6995	0.035535159597140625	None	0.0	0.035535159597140625
143	7119	1.0425645456891961e-07	None	0.0	1.0425645456891961e-07
143	6714	0.0014029071205066185	None	0.46521974159893453	0.0014029071205066185
143	7240	0.00873058058673822	None	0.0	0.00873058058673822
143	6992	0.014565660781313862	None	0.0	0.014565660781313862
143	6869	0.01337644958608968	None	0.0	0.01337644958608968
143	6551	0.013178416528893918	None	0.0	0.013178416528893918
143	6739	0.013709848868309242	None	0.0	0.013709848868309242
143	7124	0.013706989438678527	None	0.0	0.013706989438678527
143	6439	0.013485466463801148	None	0.0	0.013485466463801148
143	6403	0.03553799290597265	None	0.0	0.03553799290597265
143	5771	0.013109584032201705	None	0.0	0.013109584032201705
143	6781	0.0355118517546773	None	0.0	0.0355118517546773
143	6987	0.03662769475775535	None	0.0	0.03662769475775535
143	7220	-0.1	None	0.8964152922561158	-0.1
143	7132	1.125350549369152e-06	None	0.0	1.125350549369152e-06
143	7137	0.01666209182862748	None	0.0	0.01666209182862748
143	6967	0.014881164010718083	None	0.0	0.014881164010718083
143	7235	0.03661275678493891	None	0.0	0.03661275678493891
143	6052	0.0019462797378041038	None	0.0	0.0019462797378041038
143	6927	0.012487675729649813	None	0.0	0.012487675729649813
143	7157	0.013374810625873694	None	0.0	0.013374810625873694
143	6792	0.015346882302006057	None	0.0	0.015346882302006057
143	7177	0.013998168899053245	None	0.0	0.013998168899053245
143	6737	0.013501791858156451	None	0.0	0.013501791858156451
143	7166	0.013717007976417554	None	0.0	0.013717007976417554
143	6345	0.014721061383593477	None	0.0	0.014721061383593477
143	6974	0.014122688198178614	None	0.0	0.014122688198178614
143	6558	0.014300106233140158	None	0.0	0.014300106233140158
143	7081	0.01487713725848694	None	0.0	0.01487713725848694
143	7030	0.014648960910058389	None	0.0	0.014648960910058389
143	7160	0.00035579904041201896	None	0.0	0.00035579904041201896
143	6379	0.013439942772719551	None	0.0	0.013439942772719551
143	6772	0.01390592957049801	None	0.0	0.01390592957049801
143	6996	0.01405330141077709	None	0.0	0.01405330141077709
143	6908	0.013578305880721392	None	0.0	0.013578305880721392
143	6952	0.036602601758448254	None	0.0	0.036602601758448254
143	7211	1.781822900280223e-06	None	0.0	1.781822900280223e-06
143	7115	0.01526491184757314	None	0.0	0.01526491184757314
143	7172	-8.024332260293042e-08	None	0.7789620630340963	-8.024332260293042e-08
143	6954	0.012381130441120014	None	0.0	0.012381130441120014
143	7109	0.014814823274171824	None	0.0	0.014814823274171824
143	7218	1.940883259047053e-06	None	0.0	1.940883259047053e-06
143	6762	0.014020365862126714	None	0.0	0.014020365862126714
143	7208	0.014632059138002943	None	0.0	0.014632059138002943
143	7148	0.036634055930560516	None	0.0	0.036634055930560516
143	7122	0.03660255094097627	None	0.0	0.03660255094097627
143	7212	0.011358454500199972	None	0.0	0.011358454500199972
143	6619	0.03659892113613896	None	0.0	0.03659892113613896
143	7067	0.013232098451089145	None	0.0	0.013232098451089145
143	7105	1.153844317018273e-05	None	0.2676296583029868	1.153844317018273e-05
143	7215	-2.3165616060030378e-07	None	0.0	-2.3165616060030378e-07
143	7246	0.0011605053649621341	None	0.0	0.0011605053649621341
143	6338	0.013765700183723766	None	0.0	0.013765700183723766
143	7206	0.03552309446490091	None	0.0	0.03552309446490091
143	6515	0.013399626870177091	None	0.0	0.013399626870177091
143	7245	0.0022608500925378736	None	0.0	0.0022608500925378736
143	7065	0.0019468034628738768	None	0.0	0.0019468034628738768
143	7237	0.013677392849268874	None	0.0	0.013677392849268874
143	7135	0.014775633623276338	None	0.0	0.014775633623276338
143	6847	0.01479740457534304	None	0.0	0.01479740457534304
143	6586	0.03554705997128779	None	0.0	0.03554705997128779
143	7131	0.01445443197852167	None	0.0	0.01445443197852167
143	7214	0.013995442515514411	None	0.0	0.013995442515514411
143	7150	7.620495549676483e-05	None	0.17276073980829237	7.620495549676483e-05
143	7229	1.8486848151889788e-06	None	0.0	1.8486848151889788e-06
143	7114	0.0003055820391265603	None	0.0	0.0003055820391265603
143	7074	0.013369219418840584	None	0.0	0.013369219418840584
143	7232	0.014039930402634737	None	0.0	0.014039930402634737
143	7076	0.013755265289591732	None	0.0	0.013755265289591732
143	7075	0.03556055056400017	None	0.0	0.03556055056400017
143	6816	0.0131428036551782	None	0.0	0.0131428036551782
143	7164	0.013993949931509665	None	0.0	0.013993949931509665
143	7163	0.035534521595915025	None	0.0	0.035534521595915025
143	7201	-6.533060099335365e-09	None	0.0	-6.533060099335365e-09
143	7182	-1.5622666152331662e-07	None	0.0	-1.5622666152331662e-07
143	7234	0.013677392851582528	None	0.0	0.013677392851582528
143	7216	0.013868340771196823	None	0.0	0.013868340771196823
143	6775	0.013403267938222661	None	0.0	0.013403267938222661
143	7196	0.03662453675960721	None	0.0	0.03662453675960721
143	7224	0.014086437759448475	None	0.0	0.014086437759448475
143	7047	0.036627123493295444	None	0.0	0.036627123493295444
143	6343	0.012798390607222728	None	0.0	0.012798390607222728
143	7130	0.013745263631307179	None	0.0	0.013745263631307179
143	6801	0.014448456761535342	None	0.0	0.014448456761535342
143	5861	0.013296895072948442	None	0.0	0.013296895072948442
143	7221	0.00012181847904557542	None	0.0	0.00012181847904557542
143	7191	0.013915666901000465	None	0.0	0.013915666901000465
143	7139	0.01352203288257135	None	0.0	0.01352203288257135
143	6681	0.036600747601074166	None	0.0	0.036600747601074166
143	7187	0.0002721158728541806	None	0.0	0.0002721158728541806
143	7192	0.014371114053540624	None	0.0	0.014371114053540624
143	6971	0.013729334114354537	None	0.0	0.013729334114354537
143	6941	0.012689176811772455	None	0.0	0.012689176811772455
143	7223	0.013372074804145031	None	0.0	0.013372074804145031
143	7207	2.342493964241146e-06	None	0.47575324460337887	2.342493964241146e-06
143	7159	0.0365988967479359	None	0.0	0.0365988967479359
143	7035	0.0022229925400172735	None	0.0	0.0022229925400172735
143	7230	-2.0083046870515797e-05	None	0.0	-2.0083046870515797e-05
143	7189	0.00018952988203866993	None	0.0	0.00018952988203866993
106	5310	0.013605852619096002	None	0.0	0.013605852619096002
106	4985	0.012885620599004718	None	0.0	0.012885620599004718
106	4817	0.004591317321778887	None	0.0	0.004591317321778887
106	5349	0.012594035654390056	None	0.0	0.012594035654390056
106	4697	0.01283166067282137	None	0.0	0.01283166067282137
106	4968	0.01224266516044634	None	0.0	0.01224266516044634
106	5268	0.011584177956915647	None	0.0	0.011584177956915647
106	5339	0.012030883753536338	None	0.0	0.012030883753536338
106	5371	0.011273204747164473	None	0.0	0.011273204747164473
106	5314	0.0013910725066695836	None	0.0	0.0013910725066695836
106	5001	0.010184794096184314	None	0.0	0.010184794096184314
106	5382	0.012945131002880295	None	0.0	0.012945131002880295
106	5363	4.431227058007111e-09	None	0.0	4.431227058007111e-09
106	5276	0.012746486400318943	None	0.0	0.012746486400318943
106	5373	0.005637036783726812	None	0.0	0.005637036783726812
106	5368	0.003658418051435536	None	0.0	0.003658418051435536
106	5316	0.013459652047596698	None	0.0	0.013459652047596698
106	5040	0.011717925735415037	None	0.0	0.011717925735415037
106	5266	0.004722358624681151	None	0.0	0.004722358624681151
106	4896	0.007340204145471441	None	0.0	0.007340204145471441
106	4973	0.008883136061658508	None	0.0	0.008883136061658508
106	5257	0.0074229956876088595	None	0.0	0.0074229956876088595
106	5394	-4.316861572100189e-06	None	0.0	-4.316861572100189e-06
106	5398	-0.00019773464360525552	None	0.0	-0.00019773464360525552
106	5366	7.498728519325414e-07	None	0.0	7.498728519325414e-07
106	5269	0.0008905325921768072	None	0.0	0.0008905325921768072
106	5226	0.012594035655083604	None	0.0	0.012594035655083604
106	5227	0.007423947488843863	None	0.0	0.007423947488843863
106	5242	0.007295937839244298	None	0.0	0.007295937839244298
106	4426	0.013181040409967813	None	0.0	0.013181040409967813
106	5340	0.0003090620479693949	None	0.0	0.0003090620479693949
106	5323	0.013360138313637013	None	0.0	0.013360138313637013
106	5190	0.009048227840969009	None	0.0	0.009048227840969009
106	5315	0.0013630447484966782	None	0.0	0.0013630447484966782
106	4761	0.013534414298356329	None	0.0	0.013534414298356329
106	5247	0.006119681234656047	None	0.0	0.006119681234656047
106	4854	0.007251857346179098	None	0.0	0.007251857346179098
106	5341	0.012555967706579827	None	0.0	0.012555967706579827
106	5252	0.001920669963369578	None	0.0	0.001920669963369578
106	5350	8.821837954677489e-07	None	0.0	8.821837954677489e-07
106	5076	0.013330537966883254	None	0.0	0.013330537966883254
106	5354	0.007307532354120864	None	0.0	0.007307532354120864
106	5381	0.000433475341125858	None	0.0	0.000433475341125858
106	5194	0.00015417576330666833	None	0.1022139926655025	0.00015417576330666833
106	5380	0.003543742804526646	None	0.0	0.003543742804526646
106	4783	0.007304764705327	None	0.0	0.007304764705327
106	5383	0.009149253993605368	None	0.0	0.009149253993605368
106	5330	0.013093800923249537	None	0.0	0.013093800923249537
106	5294	0.010753576782376473	None	0.1022139926655025	0.010753576782376473
106	4774	0.0011756251392007274	None	0.0	0.0011756251392007274
106	5267	0.0004444685318707323	None	0.0	0.0004444685318707323
106	4741	0.007259283357423135	None	0.0	0.007259283357423135
106	5355	0.0059134360762091494	None	0.0	0.0059134360762091494
106	5210	0.03657610859078379	None	0.6041801512680525	0.03657610859078379
106	5180	9.572745675324462e-05	None	0.40530484614151974	9.572745675324462e-05
106	5346	0.013123495303021454	None	0.0	0.013123495303021454
106	5388	-0.00010395989691050688	None	0.0	-0.00010395989691050688
106	5369	-4.7070050709675284e-05	None	0.0	-4.7070050709675284e-05
106	5361	-0.1	None	0.7559318204273502	-0.1
106	5274	0.011849699191747784	None	0.0	0.011849699191747784
106	5391	0.0006945941823823607	None	0.0	0.0006945941823823607
106	5205	4.272824252511238e-06	None	0.0	4.272824252511238e-06
106	5177	0.011134114714573921	None	0.0	0.011134114714573921
106	5054	0.01267389676051036	None	0.0	0.01267389676051036
106	4662	0.007282208554770965	None	0.0	0.007282208554770965
106	4792	0.007281223756833542	None	0.0	0.007281223756833542
106	5153	0.010423428598521498	None	0.0	0.010423428598521498
106	5070	0.005389208646166529	None	0.0	0.005389208646166529
106	5358	0.0006773841243485074	None	0.0	0.0006773841243485074
106	5321	1.6526154876119527e-08	None	0.0	1.6526154876119527e-08
106	5149	0.007038282177486592	None	0.0	0.007038282177486592
106	5395	0.0002768659626166705	None	0.0	0.0002768659626166705
106	5201	0.013511062350489775	None	0.0	0.013511062350489775
106	5367	0.0002681242985243985	None	0.0	0.0002681242985243985
106	4883	0.007298271736628693	None	0.0	0.007298271736628693
106	5005	0.0007303977952418251	None	0.0	0.0007303977952418251
106	5365	0.013254588301051235	None	0.0	0.013254588301051235
106	4718	0.007199862494229367	None	0.0	0.007199862494229367
106	5389	0.006343104653710176	None	0.0	0.006343104653710176
106	5311	6.333791456314372e-06	None	0.0	6.333791456314372e-06
106	5087	0.004558985460749776	None	0.0	0.004558985460749776
106	5148	0.0038540849977806942	None	0.0	0.0038540849977806942
106	5204	0.003441179066916279	None	0.0	0.003441179066916279
106	5187	0.012836475434268843	None	0.0	0.012836475434268843
106	4388	0.010595402821975108	None	0.0	0.010595402821975108
106	4948	0.004573954761347587	None	0.0	0.004573954761347587
106	5359	-0.00018419824366535195	None	0.0	-0.00018419824366535195
106	5322	0.003448590720059601	None	0.0	0.003448590720059601
106	5302	3.893740381066364e-09	None	0.0	3.893740381066364e-09
106	5071	0.0019670439689383292	None	0.0	0.0019670439689383292
106	5277	0.010636063652173488	None	0.0	0.010636063652173488
106	5250	0.00367381821499358	None	0.0	0.00367381821499358
106	5400	0.0014718272969280702	None	0.0	0.0014718272969280702
106	5106	0.013115618313480895	None	0.0	0.013115618313480895
106	5336	2.0247336828792196e-07	None	0.0	2.0247336828792196e-07
106	5207	0.011683009142896161	None	0.0	0.011683009142896161
106	4880	0.007437343418996271	None	0.0	0.007437343418996271
106	4286	0.007423726849935682	None	0.0	0.007423726849935682
106	4771	0.005676324396348037	None	0.0	0.005676324396348037
106	5193	0.004065403327088181	None	0.0	0.004065403327088181
141	6995	0.035535159597140625	None	0.0	0.035535159597140625
141	7119	1.0425645456891961e-07	None	0.0	1.0425645456891961e-07
141	6714	0.0014029071205066185	None	0.4701742190177602	0.0014029071205066185
141	7113	-0.1	None	1.033987157116532	-0.1
141	6992	0.014565660781313862	None	0.0	0.014565660781313862
141	6869	0.01337644958608968	None	0.0	0.01337644958608968
141	7053	0.013346889633488977	None	0.0	0.013346889633488977
141	6551	0.013178416528893918	None	0.0	0.013178416528893918
141	6739	0.013709848868309242	None	0.0	0.013709848868309242
141	7144	5.4308543791224855e-08	None	0.6064324995732638	5.4308543791224855e-08
141	7124	0.013706989438678527	None	0.0	0.013706989438678527
141	6439	0.013485466463801148	None	0.0	0.013485466463801148
141	6403	0.03553799290597265	None	0.0	0.03553799290597265
141	5771	0.013109584032201705	None	0.0	0.013109584032201705
141	6781	0.0355118517546773	None	0.0	0.0355118517546773
141	6987	0.03662769475775535	None	0.0	0.03662769475775535
141	7128	-1.3372512072248956e-07	None	0.1022139926655025	-1.3372512072248956e-07
141	6843	0.0020853454054072123	None	0.0	0.0020853454054072123
141	7019	0.013060781759830371	None	0.0	0.013060781759830371
141	7132	1.125350549369152e-06	None	0.0	1.125350549369152e-06
141	7137	0.01666209182862748	None	0.0	0.01666209182862748
141	6967	0.014881164010718083	None	0.0	0.014881164010718083
141	6866	0.01477921794332253	None	0.0	0.01477921794332253
141	7026	-9.878941090756047e-10	None	1.0611737093307543	-9.878941090756047e-10
141	7112	0.012865900998593012	None	0.0	0.012865900998593012
141	6052	0.0019462797378041038	None	0.0	0.0019462797378041038
141	6927	0.012487675729649813	None	0.0	0.012487675729649813
141	6792	0.015346882302006057	None	0.0	0.015346882302006057
141	6737	0.013501791858156451	None	0.0	0.013501791858156451
141	6345	0.014721061383593477	None	0.0	0.014721061383593477
141	6974	0.014122688198178614	None	0.0	0.014122688198178614
141	7116	3.1209137096771873e-06	None	0.0	3.1209137096771873e-06
141	6558	0.014300106233140158	None	0.0	0.014300106233140158
141	7081	0.01487713725848694	None	0.0	0.01487713725848694
141	6960	0.013063768179101308	None	0.0	0.013063768179101308
141	7030	0.014648960910058389	None	0.0	0.014648960910058389
141	6840	0.0001409774642393225	None	0.0	0.0001409774642393225
141	6379	0.013439942772719551	None	0.0	0.013439942772719551
141	6772	0.01390592957049801	None	0.0	0.01390592957049801
141	6996	0.01405330141077709	None	0.0	0.01405330141077709
141	6837	0.014434520654174911	None	0.0	0.014434520654174911
141	6908	0.013578305880721392	None	0.0	0.013578305880721392
141	7087	-1.4369904223615369e-05	None	0.0	-1.4369904223615369e-05
141	6952	0.036602601758448254	None	0.0	0.036602601758448254
141	6222	0.013090715520043443	None	0.0	0.013090715520043443
141	7115	0.01526491184757314	None	0.0	0.01526491184757314
141	7145	-2.9679225708676587e-05	None	0.0	-2.9679225708676587e-05
141	7016	0.012848694375562502	None	0.0	0.012848694375562502
141	6954	0.012381130441120014	None	0.0	0.012381130441120014
141	7086	0.013005410043567374	None	0.0	0.013005410043567374
141	7109	0.014814823274171824	None	0.0	0.014814823274171824
141	7060	0.002743736646834701	None	0.0	0.002743736646834701
141	6762	0.014020365862126714	None	0.0	0.014020365862126714
141	7148	0.036634055930560516	None	0.0	0.036634055930560516
141	6983	0.013139901152607037	None	0.0	0.013139901152607037
141	7122	0.03660255094097627	None	0.0	0.03660255094097627
141	6619	0.03659892113613896	None	0.0	0.03659892113613896
141	7067	0.013232098451089145	None	0.0	0.013232098451089145
141	7105	1.153844317018273e-05	None	0.2740033705864927	1.153844317018273e-05
141	7046	4.2448234910517075e-05	None	0.0	4.2448234910517075e-05
141	6338	0.013765700183723766	None	0.0	0.013765700183723766
141	6515	0.013399626870177091	None	0.0	0.013399626870177091
141	7065	0.0019468034628738768	None	0.0	0.0019468034628738768
141	7079	4.226478996498639e-06	None	0.0	4.226478996498639e-06
141	7106	0.0123942734595192	None	0.0	0.0123942734595192
141	7135	0.014775633623276338	None	0.0	0.014775633623276338
141	6847	0.01479740457534304	None	0.0	0.01479740457534304
141	6586	0.03554705997128779	None	0.0	0.03554705997128779
141	7101	0.0002888817340388395	None	0.0	0.0002888817340388395
141	7131	0.01445443197852167	None	0.0	0.01445443197852167
141	7120	1.6202961070065121e-06	None	0.0	1.6202961070065121e-06
141	7150	7.620495549676483e-05	None	0.17276073980829237	7.620495549676483e-05
141	7114	0.0003055820391265603	None	0.0	0.0003055820391265603
141	7074	0.013369219418840584	None	0.0	0.013369219418840584
141	7143	2.065587394856171e-06	None	0.0	2.065587394856171e-06
141	7076	0.013755265289591732	None	0.0	0.013755265289591732
141	7075	0.03556055056400017	None	0.0	0.03556055056400017
141	6816	0.0131428036551782	None	0.0	0.0131428036551782
141	6896	0.013445942760892985	None	0.0	0.013445942760892985
141	6863	0.008566050682551736	None	0.0	0.008566050682551736
141	6434	0.013152134548423003	None	0.0	0.013152134548423003
141	7073	0.0013312701681774926	None	0.0	0.0013312701681774926
141	7102	-0.1	None	1.033987157116532	-0.1
141	7001	0.003641475445789522	None	0.0	0.003641475445789522
141	6775	0.013403267938222661	None	0.0	0.013403267938222661
141	6828	0.012065252574588922	None	0.0	0.012065252574588922
141	7034	0.013729581806519337	None	0.0	0.013729581806519337
141	6509	0.013211449213212939	None	0.0	0.013211449213212939
141	7047	0.036627123493295444	None	0.0	0.036627123493295444
141	6343	0.012798390607222728	None	0.0	0.012798390607222728
141	7130	0.013745263631307179	None	0.0	0.013745263631307179
141	6801	0.014448456761535342	None	0.0	0.014448456761535342
141	5861	0.013296895072948442	None	0.0	0.013296895072948442
141	7139	0.01352203288257135	None	0.0	0.01352203288257135
141	6681	0.036600747601074166	None	0.0	0.036600747601074166
141	6971	0.013729334114354537	None	0.0	0.013729334114354537
141	7003	0.01314302993165134	None	0.0	0.01314302993165134
141	6941	0.012689176811772455	None	0.0	0.012689176811772455
141	6955	0.013510010801911226	None	0.0	0.013510010801911226
141	7035	0.0022229925400172735	None	0.0	0.0022229925400172735
72	3341	0.0004652406592447957	None	0.10071323515474628	0.0004652406592447957
72	3624	0.0007819300352940327	None	0.2937903081442106	0.0007819300352940327
72	3434	0.007367490433715671	None	0.0	0.007367490433715671
72	3484	0.007351657498977358	None	0.0	0.007351657498977358
72	3607	0.012777958798471798	None	0.0	0.012777958798471798
72	3665	-0.00012968839739334244	None	0.0	-0.00012968839739334244
72	3629	4.162902358857886e-08	None	0.4377719607551013	4.162902358857886e-08
72	3430	0.0007253210701776879	None	0.14200683818812215	0.0007253210701776879
72	3313	0.00012006333627394561	None	0.37218509406947864	0.00012006333627394561
72	3611	-2.236081216677874e-06	None	0.0	-2.236081216677874e-06
72	3637	None	None	0.3305506138421025	None
72	3029	0.007293049824452213	None	0.0	0.007293049824452213
72	3589	0.001031683831431979	None	0.10071323515474628	0.001031683831431979
72	3531	-7.425338450542772e-07	None	0.23451606442604978	-7.425338450542772e-07
72	3439	0.013453720464132984	None	0.0	0.013453720464132984
72	3644	0.00823807130719557	None	0.0	0.00823807130719557
72	3359	-1.5214851353579352e-13	None	0.0	-1.5214851353579352e-13
72	3379	0.0007535513439795856	None	0.4022769994216002	0.0007535513439795856
72	3563	0.00041005276927163917	None	0.0	0.00041005276927163917
72	3666	1.192984143421802e-09	None	0.16351182920201962	1.192984143421802e-09
72	3510	3.0327883774125323e-05	None	0.300772614742355	3.0327883774125323e-05
72	3264	0.0017590015110964653	None	0.0	0.0017590015110964653
72	3681	0.007498361930734384	None	0.0	0.007498361930734384
72	2997	0.0011244658960981456	None	0.2682938614151995	0.0011244658960981456
72	3693	1.861701513396814e-05	None	0.0	1.861701513396814e-05
72	3419	0.000441849270937684	None	0.0	0.000441849270937684
72	3679	1.882991164276306e-05	None	0.16351182920201962	1.882991164276306e-05
72	3689	0.00026916730783732866	None	0.0	0.00026916730783732866
72	3403	0.000842619003177839	None	0.2987347909919739	0.000842619003177839
72	3120	0.0010233142973464571	None	0.0	0.0010233142973464571
72	3612	0.001149466445810744	None	0.0	0.001149466445810744
72	3684	-0.1	None	0.32907064361890087	-0.1
72	3327	0.0004858026804832647	None	0.0	0.0004858026804832647
72	3513	0.0007127188484555791	None	0.0	0.0007127188484555791
72	3273	0.002414513322528119	None	0.26362647988982957	0.002414513322528119
72	3500	9.764462889893474e-05	None	0.3526136431117627	9.764462889893474e-05
72	3111	0.0005131037762925092	None	0.0	0.0005131037762925092
72	3240	0.0010039042714726255	None	0.10071323515474628	0.0010039042714726255
72	3652	-0.1	None	0.0	-0.1
72	3700	-6.603209074847778e-08	None	0.2955104369459608	-6.603209074847778e-08
72	3594	0.0011162931978117288	None	0.2682938614151995	0.0011162931978117288
72	3502	0.00029135265447824063	None	0.35974140070382193	0.00029135265447824063
72	2948	0.0005629999476364913	None	0.0	0.0005629999476364913
72	3623	-9.32237893216633e-09	None	0.3132897949413541	-9.32237893216633e-09
72	3603	2.93898358018907e-07	None	0.0	2.93898358018907e-07
72	3571	0.001669173454192909	None	0.0	0.001669173454192909
72	3377	0.0003648638865525363	None	0.0	0.0003648638865525363
72	3495	0.0006750860519400577	None	0.0	0.0006750860519400577
72	2754	0.0012168802175023577	None	0.2682938614151995	0.0012168802175023577
72	3674	0.0017543310109406334	None	0.0	0.0017543310109406334
72	3640	0.0009768189918356069	None	0.0	0.0009768189918356069
72	3602	-2.3511023733706715e-09	None	0.0	-2.3511023733706715e-09
72	3604	-3.983355967394419e-10	None	0.7154815926247406	-3.983355967394419e-10
72	3675	0.006538089875433709	None	0.0	0.006538089875433709
72	3197	0.00028470401753907993	None	0.0	0.00028470401753907993
72	3690	-1.8763312050025913e-09	None	0.0	-1.8763312050025913e-09
72	3553	0.0009003818424873877	None	0.2987347909919739	0.0009003818424873877
72	3435	4.657457915899499e-06	None	0.0	4.657457915899499e-06
72	3400	0.0006957256813385873	None	0.34232558510462213	0.0006957256813385873
72	3506	0.0073022638432890885	None	0.0	0.0073022638432890885
72	3123	0.0009472747548234484	None	0.0	0.0009472747548234484
72	3688	0.00028053854020956636	None	0.0	0.00028053854020956636
72	3485	0.0007181225509937304	None	0.0	0.0007181225509937304
72	3587	7.2576596189829e-05	None	0.0	7.2576596189829e-05
72	3210	0.0009861766133081973	None	0.0	0.0009861766133081973
72	3673	0.004195362516606498	None	0.0	0.004195362516606498
72	2904	0.00036425489230546584	None	0.0	0.00036425489230546584
72	3173	0.00729550638752244	None	0.0	0.00729550638752244
72	3599	0.0009171994136420086	None	0.0	0.0009171994136420086
72	3699	1.2719887924830983e-05	None	0.0	1.2719887924830983e-05
72	2965	0.0007227869398594456	None	0.4022769994216002	0.0007227869398594456
72	3557	0.00017296192887868037	None	0.14200683818812215	0.00017296192887868037
72	3659	-0.1	None	0.0	-0.1
72	3671	-3.2854913076702574e-07	None	0.47969052241690147	-3.2854913076702574e-07
72	3630	2.509487511744608e-05	None	0.0	2.509487511744608e-05
72	3568	-3.5059131064593695e-07	None	0.0	-3.5059131064593695e-07
72	3658	3.4286573051056996e-08	None	0.6555103780238876	3.4286573051056996e-08
72	3001	0.0005755854764548888	None	0.3218558771531043	0.0005755854764548888
72	3529	0.0018120515725917755	None	0.0	0.0018120515725917755
72	3125	0.0007647677600511447	None	0.0	0.0007647677600511447
72	3540	0.00047987572918713336	None	0.24157463268595966	0.00047987572918713336
72	3694	0.0018087044530695775	None	0.0	0.0018087044530695775
72	3301	0.0004515757897614897	None	0.0	0.0004515757897614897
72	3492	0.0008518533194516296	None	0.2937903081442106	0.0008518533194516296
72	3431	0.000811118977460905	None	0.0	0.000811118977460905
72	3598	0.0011098871478377615	None	0.35974140070382193	0.0011098871478377615
72	3562	-0.0005394965728748161	None	0.0	-0.0005394965728748161
72	3518	0.0002472370100317541	None	0.0	0.0002472370100317541
72	3543	0.0004548002683957023	None	0.0	0.0004548002683957023
72	3443	0.007279501587233129	None	0.0	0.007279501587233129
72	3336	0.012932774010081955	None	0.0	0.012932774010081955
72	3378	0.0003974498936805727	None	0.0	0.0003974498936805727
72	2954	0.0002895496056602596	None	0.0	0.0002895496056602596
72	3154	0.0006843587680463474	None	0.0	0.0006843587680463474
72	3546	0.007135425287764783	None	0.0	0.007135425287764783
72	3672	-2.592180350233533e-06	None	0.8324544538525294	-2.592180350233533e-06
72	3636	0.0007945779577879915	None	0.0	0.0007945779577879915
72	3664	-0.1	None	0.0	-0.1
72	3394	0.000315534502442913	None	0.0	0.000315534502442913
72	3508	0.0005383004439928196	None	0.4172294606009303	0.0005383004439928196
50	2480	None	None	0.5281108133889664	None
50	2598	-0.1	None	0.0	-0.1
50	2093	None	None	0.4115869272825196	None
50	2579	-2.0866800946552794e-08	None	0.38891933421492425	-2.0866800946552794e-08
50	2584	-1.2878045593250014e-05	None	0.3019209114125373	-1.2878045593250014e-05
50	2501	None	None	0.4963588339362171	None
50	2576	4.408525688792057e-09	None	0.4115869272825196	4.408525688792057e-09
50	2556	-0.1	None	0.0	-0.1
50	2101	None	None	0.3965972446454899	None
50	2541	None	None	0.612880734649041	None
50	2388	None	None	0.40311491622494244	None
50	2505	None	None	0.3204128339224792	None
50	2592	-0.1	None	0.47533761126572605	-0.1
50	2395	None	None	0.3335600682188964	None
50	2309	None	None	0.3357583308785285	None
50	2577	-5.336805151188053e-10	None	0.38858462262107396	-5.336805151188053e-10
50	1767	None	None	0.4326762723970009	None
50	2597	-0.1	None	0.33117410042325807	-0.1
50	2354	None	None	0.4600032922349803	None
50	2552	-0.1	None	0.0	-0.1
50	2571	0.0003762356431422748	None	0.32022565070778486	0.0003762356431422748
50	2348	None	None	0.4221836326394427	None
50	2600	3.3399354416140215e-06	None	0.3376347194832992	3.3399354416140215e-06
50	2533	None	None	0.4115869272825196	None
50	2585	0.0006566656811019284	None	0.3570074921037928	0.0006566656811019284
50	2581	-0.1	None	0.0	-0.1
50	2171	None	None	0.48329683513150307	None
50	2544	None	None	0.3082906140551541	None
50	2482	None	None	0.48705019193839216	None
50	2019	None	None	0.4115869272825196	None
50	2596	None	None	0.30948442021085765	None
50	2516	None	None	0.2989195566832855	None
50	2553	7.96537208951328e-05	None	0.3944623110606503	7.96537208951328e-05
50	2518	None	None	0.30948442021085765	None
50	2443	None	None	0.3053348021942409	None
50	2416	None	None	0.42441751996606636	None
50	1678	None	None	0.45856616509658055	None
50	2483	None	None	0.3329627106460099	None
50	2517	None	None	0.3053348021942409	None
50	2587	-0.1	None	0.0	-0.1
50	2474	None	None	0.3725226900314218	None
50	2557	-0.1	None	0.0	-0.1
50	1634	None	None	0.4234221866760312	None
50	2435	None	None	0.39823237367425257	None
50	2594	None	None	0.2779763563002503	None
50	2503	None	None	0.35946528553534113	None
50	2548	None	None	0.4451740120044197	None
50	2389	None	None	0.5136812896652232	None
50	2595	-7.949196966947946e-07	None	0.3449061505419716	-7.949196966947946e-07
50	2589	9.60651518887355e-06	None	0.4319857882111949	9.60651518887355e-06
50	2013	None	None	0.5696058820724929	None
50	2582	-0.1	None	0.0	-0.1
50	2578	-5.896600240774682e-10	None	0.32942952189930885	-5.896600240774682e-10
50	2034	None	None	0.5263881533493395	None
50	2580	-6.738147332588672e-05	None	0.39714419180041427	-6.738147332588672e-05
50	1522	None	None	0.4439995465974086	None
50	2569	5.6328051388533285e-08	None	0.3156902172872005	5.6328051388533285e-08
50	2561	1.3286930711804066e-06	None	0.3801490128546129	1.3286930711804066e-06
50	2563	-0.1	None	0.42441751996606636	-0.1
50	2260	None	None	0.6259712521572072	None
50	2575	-9.652083463796497e-06	None	0.5263881533493395	-9.652083463796497e-06
50	2564	None	None	0.3534260029903193	None
50	2439	None	None	0.48705019193839216	None
50	2538	None	None	0.4003018293361049	None
50	2390	None	None	0.4451740120044197	None
50	2470	None	None	0.0	None
50	2324	None	None	0.33117410042325807	None
50	2555	-0.1	None	0.42441751996606636	-0.1
50	2366	None	None	0.4439995465974086	None
50	2500	None	None	0.3718543543731436	None
50	2506	None	None	0.297888057450878	None
50	2588	0.00011243783062586539	None	0.3499059056214574	0.00011243783062586539
50	2522	None	None	0.42320279951382417	None
50	2599	-0.1	None	0.0	-0.1
50	2051	None	None	0.4963588339362171	None
50	2513	None	None	0.4234221866760312	None
50	2551	-0.1	None	0.4221836326394427	-0.1
50	2427	None	None	0.4439995465974086	None
50	2574	-0.1	None	0.4221836326394427	-0.1
50	2425	None	None	0.323843754818342	None
50	2565	-0.1	None	0.33062799186342773	-0.1
50	2530	None	None	0.3391388366853631	None
50	2466	None	None	0.4151061268109449	None
50	2567	None	None	0.2862085402841029	None
50	2535	None	None	0.32942952189930885	None
50	2363	None	None	0.32942952189930885	None
50	1424	None	None	0.3082906140551541	None
50	2586	-1.0992682066392561e-07	None	0.4234221866760312	-1.0992682066392561e-07
50	1839	None	None	0.5749599740550531	None
50	2193	None	None	0.4963588339362171	None
50	2456	None	None	0.3333379400810114	None
50	2591	-1.2523265556665342e-13	None	0.3376347194832992	-1.2523265556665342e-13
50	2573	-2.815623187600039e-07	None	0.5479926476086951	-2.815623187600039e-07
50	2593	-1.0508565481346318e-09	None	0.4439995465974086	-1.0508565481346318e-09
50	2543	None	None	0.5113475302868347	None
50	2537	None	None	0.33117410042325807	None
50	2299	None	None	0.33117410042325807	None
50	2590	-5.387497719318602e-07	None	0.25052445903727644	-5.387497719318602e-07
50	2572	0.0003272328904054492	None	0.3357583308785285	0.0003272328904054492
50	2583	-1.5134496549953231e-09	None	0.5281108133889664	-1.5134496549953231e-09
74	3757	-9.726934973879396e-05	None	0.0	-9.726934973879396e-05
74	3724	0.0008718552230303683	None	0.19666169770239506	0.0008718552230303683
74	3709	-3.1204093602726746e-07	None	0.10551021120559531	-3.1204093602726746e-07
74	3341	0.0004652406592447957	None	0.08718610731618036	0.0004652406592447957
74	3762	-4.988854776333751e-12	None	0.0	-4.988854776333751e-12
74	3729	0.0007262218683372623	None	0.0	0.0007262218683372623
74	3624	0.0007819300352940327	None	0.1973749128841535	0.0007819300352940327
74	3765	5.442827945867602e-07	None	0.0	5.442827945867602e-07
74	3434	0.007367490433715671	None	0.0	0.007367490433715671
74	3484	0.007351657498977358	None	0.0	0.007351657498977358
74	3607	0.012777958798471798	None	0.0	0.012777958798471798
74	3753	0.0006060939280983627	None	0.0	0.0006060939280983627
74	3761	0.00027129501858353744	None	0.0	0.00027129501858353744
74	3783	0.00045031214016732606	None	0.2828826794258137	0.00045031214016732606
74	3781	-5.833301330636795e-05	None	0.0	-5.833301330636795e-05
74	3430	0.0007253210701776879	None	0.14200683818812215	0.0007253210701776879
74	3029	0.007293049824452213	None	0.0	0.007293049824452213
74	3760	0.0036536352711031665	None	0.0	0.0036536352711031665
74	3766	0.00026465316359307767	None	0.0	0.00026465316359307767
74	3589	0.001031683831431979	None	0.08718610731618036	0.001031683831431979
74	3531	-7.425338450542772e-07	None	0.16447108837995478	-7.425338450542772e-07
74	3439	0.013453720464132984	None	0.0	0.013453720464132984
74	3379	0.0007535513439795856	None	0.4373224141590211	0.0007535513439795856
74	3799	-0.00015160932603856052	None	0.0	-0.00015160932603856052
74	3563	0.00041005276927163917	None	0.0	0.00041005276927163917
74	3666	1.192984143421802e-09	None	0.10551021120559531	1.192984143421802e-09
74	3510	3.0327883774125323e-05	None	0.3573352805330392	3.0327883774125323e-05
74	3264	0.0017590015110964653	None	0.0	0.0017590015110964653
74	3773	-5.505072995232856e-10	None	1.1421695789498245	-5.505072995232856e-10
74	3772	-8.240485582067948e-09	None	0.25140022560885206	-8.240485582067948e-09
74	2997	0.0011244658960981456	None	0.3361075223206548	0.0011244658960981456
74	3693	1.861701513396814e-05	None	0.0	1.861701513396814e-05
74	3419	0.000441849270937684	None	0.0	0.000441849270937684
74	3751	-9.884138882233083e-10	None	1.023373600653594	-9.884138882233083e-10
74	3689	0.00026916730783732866	None	0.0	0.00026916730783732866
74	3403	0.000842619003177839	None	0.19666169770239506	0.000842619003177839
74	3754	8.734672647807452e-06	None	0.4206020590333928	8.734672647807452e-06
74	3120	0.0010233142973464571	None	0.0	0.0010233142973464571
74	3612	0.001149466445810744	None	0.0	0.001149466445810744
74	3513	0.0007127188484555791	None	0.0	0.0007127188484555791
74	3752	0.0002522791221089219	None	0.0	0.0002522791221089219
74	3273	0.002414513322528119	None	0.21383148029225824	0.002414513322528119
74	3708	8.032730871832649e-05	None	0.0	8.032730871832649e-05
74	3763	-0.1	None	0.5270042427947906	-0.1
74	3500	9.764462889893474e-05	None	0.3120912108808754	9.764462889893474e-05
74	3756	0.0008894911773810344	None	0.0	0.0008894911773810344
74	3111	0.0005131037762925092	None	0.0	0.0005131037762925092
74	3758	-2.454856712408717e-12	None	0.0	-2.454856712408717e-12
74	3240	0.0010039042714726255	None	0.08718610731618036	0.0010039042714726255
74	3755	-6.172721007848754e-05	None	0.18361251936015507	-6.172721007848754e-05
74	3594	0.0011162931978117288	None	0.3361075223206548	0.0011162931978117288
74	3502	0.00029135265447824063	None	0.3330138207496619	0.00029135265447824063
74	2948	0.0005629999476364913	None	0.0	0.0005629999476364913
74	3571	0.001669173454192909	None	0.0	0.001669173454192909
74	3377	0.0003648638865525363	None	0.0	0.0003648638865525363
74	3602	-2.3511023733706715e-09	None	0.0	-2.3511023733706715e-09
74	3604	-3.983355967394419e-10	None	1.023373600653594	-3.983355967394419e-10
74	3795	-4.2416496610906197e-07	None	0.0	-4.2416496610906197e-07
74	3747	0.0007602042523668455	None	0.1973749128841535	0.0007602042523668455
74	3197	0.00028470401753907993	None	0.0	0.00028470401753907993
74	3793	0.007349330408482836	None	0.0	0.007349330408482836
74	3705	0.005796639689281859	None	0.0	0.005796639689281859
74	3715	-2.2376118560365993e-05	None	0.2701274562392245	-2.2376118560365993e-05
74	3553	0.0009003818424873877	None	0.19666169770239506	0.0009003818424873877
74	3506	0.0073022638432890885	None	0.0	0.0073022638432890885
74	3123	0.0009472747548234484	None	0.0	0.0009472747548234484
74	3688	0.00028053854020956636	None	0.0	0.00028053854020956636
74	3485	0.0007181225509937304	None	0.0	0.0007181225509937304
74	3740	8.647022353140455e-08	None	0.0	8.647022353140455e-08
74	3780	-5.222671219193179e-08	None	0.0	-5.222671219193179e-08
74	3673	0.004195362516606498	None	0.0	0.004195362516606498
74	2904	0.00036425489230546584	None	0.0	0.00036425489230546584
74	3723	0.0001959666710914352	None	0.0	0.0001959666710914352
74	3173	0.00729550638752244	None	0.0	0.00729550638752244
74	3778	0.0007985429692351087	None	0.0	0.0007985429692351087
74	3001	0.0005755854764548888	None	0.19074607737423116	0.0005755854764548888
74	3529	0.0018120515725917755	None	0.0	0.0018120515725917755
74	3125	0.0007647677600511447	None	0.0	0.0007647677600511447
74	3540	0.00047987572918713336	None	0.39984533511037323	0.00047987572918713336
74	3694	0.0018087044530695775	None	0.0	0.0018087044530695775
74	3301	0.0004515757897614897	None	0.0	0.0004515757897614897
74	3759	0.001076890273234617	None	0.08718610731618036	0.001076890273234617
74	3431	0.000811118977460905	None	0.0	0.000811118977460905
74	3598	0.0011098871478377615	None	0.3330138207496619	0.0011098871478377615
74	3518	0.0002472370100317541	None	0.0	0.0002472370100317541
74	3779	5.676125687217259e-06	None	0.0	5.676125687217259e-06
74	3543	0.0004548002683957023	None	0.0	0.0004548002683957023
74	3443	0.007279501587233129	None	0.0	0.007279501587233129
74	3703	0.0038405352069450028	None	0.0	0.0038405352069450028
74	3336	0.012932774010081955	None	0.0	0.012932774010081955
74	3701	0.004354030317216666	None	0.0	0.004354030317216666
74	3154	0.0006843587680463474	None	0.0	0.0006843587680463474
74	3546	0.007135425287764783	None	0.0	0.007135425287764783
74	3789	0.006186025723284205	None	0.0	0.006186025723284205
74	3636	0.0007945779577879915	None	0.0	0.0007945779577879915
74	3719	0.0003576814562045793	None	0.19074607737423116	0.0003576814562045793
74	3774	0.0009184806924357762	None	0.0	0.0009184806924357762
74	3394	0.000315534502442913	None	0.0	0.000315534502442913
74	3718	2.332484320036389e-09	None	0.0	2.332484320036389e-09
74	3782	0.007569439073547787	None	0.0	0.007569439073547787
60	2617	4.5760389098609384e-07	None	0.10071323515474628	4.5760389098609384e-07
60	2908	7.05102426649096e-05	None	0.190142634707586	7.05102426649096e-05
60	3040	-2.7474131130084478e-08	None	0.49975295035287665	-2.7474131130084478e-08
60	3065	8.250984938406513e-07	None	0.0	8.250984938406513e-07
60	3070	-4.179060719473265e-05	None	0.0	-4.179060719473265e-05
60	3067	0.004445674945505303	None	0.31613467165932446	0.004445674945505303
60	2982	1.1873657511072064e-05	None	0.4375922422740154	1.1873657511072064e-05
60	2986	0.00028636989193092	None	0.10071323515474628	0.00028636989193092
60	2576	4.408525688792057e-09	None	0.5491347924049468	4.408525688792057e-09
60	2710	5.501031498537501e-05	None	0.0	5.501031498537501e-05
60	2771	3.323297395606163e-05	None	0.46690593833688465	3.323297395606163e-05
60	2970	6.48383827593556e-05	None	0.33129836928399575	6.48383827593556e-05
60	2701	0.00017135926179164514	None	0.0	0.00017135926179164514
60	2968	0.0004256277507586949	None	0.0	0.0004256277507586949
60	2991	3.7267571582465356e-06	None	0.0	3.7267571582465356e-06
60	2978	0.0003104053330774071	None	0.25255651052605765	0.0003104053330774071
60	3069	0.0008583531894185792	None	0.190142634707586	0.0008583531894185792
60	3008	0.00030784998690627346	None	0.25255651052605765	0.00030784998690627346
60	3029	0.007293049824452213	None	0.0	0.007293049824452213
60	2801	0.00013801980292386503	None	0.0	0.00013801980292386503
60	2996	0.00022426773926897725	None	0.28540509639330114	0.00022426773926897725
60	2571	0.0003762356431422748	None	0.06314418529407592	0.0003762356431422748
60	3053	0.0005122081052484467	None	0.0	0.0005122081052484467
60	2906	1.7187842190010499e-06	None	0.0	1.7187842190010499e-06
60	3074	-1.287262731168344e-07	None	0.5546116785479727	-1.287262731168344e-07
60	2600	3.3399354416140215e-06	None	0.0	3.3399354416140215e-06
60	2690	0.0003473865208942784	None	0.06314418529407592	0.0003473865208942784
60	3087	0.002798561988700039	None	0.0	0.002798561988700039
60	2942	8.599281058222509e-05	None	0.0	8.599281058222509e-05
60	2932	0.000309807326269496	None	0.25255651052605765	0.000309807326269496
60	2997	0.0011244658960981456	None	0.29153384221432516	0.0011244658960981456
60	3057	0.0004570320946521219	None	0.0	0.0004570320946521219
60	2752	0.00012052105037080843	None	0.46690593833688465	0.00012052105037080843
60	3032	-9.553764850101965e-05	None	0.24994123626792417	-9.553764850101965e-05
60	3041	7.732068919279056e-06	None	0.40169363539377156	7.732068919279056e-06
60	3092	0.00030526737803252457	None	0.34241802001378696	0.00030526737803252457
60	2766	9.034572197911376e-05	None	0.19390799979138557	9.034572197911376e-05
60	2636	-7.093655602185382e-09	None	0.0	-7.093655602185382e-09
60	3050	0.0004555016033055888	None	0.0	0.0004555016033055888
60	3025	7.2026049274060495e-09	None	0.5880385780516887	7.2026049274060495e-09
60	3009	0.00037865829447902084	None	0.06314418529407592	0.00037865829447902084
60	3100	0.0003174133955711065	None	0.0	0.0003174133955711065
60	2903	0.000931245120913235	None	0.0	0.000931245120913235
60	2751	0.00017048620505065364	None	0.0	0.00017048620505065364
60	3076	0.0009034641598452105	None	0.27635684250830084	0.0009034641598452105
60	2957	3.813617770158793e-05	None	0.6860962107158349	3.813617770158793e-05
60	3088	0.0008445038689649259	None	0.2718651554136421	0.0008445038689649259
60	2950	7.15044863363707e-05	None	0.40169363539377156	7.15044863363707e-05
60	2857	0.00014434734087679938	None	0.40169363539377156	0.00014434734087679938
60	3091	-6.291461718972435e-06	None	0.0	-6.291461718972435e-06
60	3083	0.0003542462314046009	None	0.0	0.0003542462314046009
60	3063	2.5207628372735404e-05	None	0.0	2.5207628372735404e-05
60	3021	0.00036731184984734364	None	0.0	0.00036731184984734364
60	2948	0.0005629999476364913	None	0.0	0.0005629999476364913
60	3059	0.00014941263907232953	None	0.0	0.00014941263907232953
60	2889	0.00037278816510148596	None	0.06314418529407592	0.00037278816510148596
60	2808	0.00036580447402835754	None	0.0	0.00036580447402835754
60	3005	-9.224171046563754e-08	None	0.4950064544046945	-9.224171046563754e-08
60	2754	0.0012168802175023577	None	0.29153384221432516	0.0012168802175023577
60	2647	4.85188896870711e-09	None	0.5491347924049468	4.85188896870711e-09
60	3077	0.0006992170554118951	None	0.0	0.0006992170554118951
60	3027	0.00011179122777062593	None	0.2961469394431386	0.00011179122777062593
60	2780	0.00035646730980444757	None	0.06314418529407592	0.00035646730980444757
60	2911	1.0096080674056223e-07	None	0.535704136039892	1.0096080674056223e-07
60	2709	0.0007164520069023355	None	0.0	0.0007164520069023355
60	3068	None	None	0.3495178511011641	None
60	2945	0.0003193018476818312	None	0.25255651052605765	0.0003193018476818312
60	3046	0.001215967980160305	None	0.29153384221432516	0.001215967980160305
60	2985	7.90744786859811e-06	None	0.190142634707586	7.90744786859811e-06
60	2820	1.0603409396117005e-05	None	0.46690593833688465	1.0603409396117005e-05
60	3055	7.137100335928623e-05	None	0.0	7.137100335928623e-05
60	2967	1.5764628225726162e-06	None	0.0	1.5764628225726162e-06
60	2904	0.00036425489230546584	None	0.0	0.00036425489230546584
60	3037	7.87923646153262e-05	None	0.19390799979138557	7.87923646153262e-05
60	3098	8.428535556668296e-05	None	0.0	8.428535556668296e-05
60	2878	0.00020825450635880748	None	0.0	0.00020825450635880748
60	2965	0.0007227869398594456	None	0.190142634707586	0.0007227869398594456
60	2784	0.0003212410200805239	None	0.28540509639330114	0.0003212410200805239
60	2995	0.0003612494683119134	None	0.06314418529407592	0.0003612494683119134
60	2891	0.0006388701360421796	None	0.0	0.0006388701360421796
60	3006	6.0076646280467224e-05	None	0.0	6.0076646280467224e-05
60	2819	7.657668188951241e-06	None	0.190142634707586	7.657668188951241e-06
60	2843	6.954577039933962e-05	None	0.33129836928399575	6.954577039933962e-05
60	2729	3.3841255993643415e-05	None	0.40169363539377156	3.3841255993643415e-05
60	3099	0.0002532112540167907	None	0.0	0.0002532112540167907
60	3001	0.0005755854764548888	None	0.3115148960724552	0.0005755854764548888
60	3023	-2.2611774934998613e-07	None	0.10458472574025546	-2.2611774934998613e-07
60	3085	0.0002612804399908677	None	0.49659409021144957	0.0002612804399908677
60	3052	0.00035040636454292156	None	0.0	0.00035040636454292156
60	2634	1.5404618924683745e-05	None	0.4375922422740154	1.5404618924683745e-05
60	3044	0.0005458199087083013	None	0.0	0.0005458199087083013
60	2992	0.0005772932117486637	None	0.0	0.0005772932117486637
60	2743	6.091653554326954e-07	None	0.46815533592151254	6.091653554326954e-07
60	3030	0.0006122580182788262	None	0.190142634707586	0.0006122580182788262
60	2809	7.629836546450509e-05	None	0.19390799979138557	7.629836546450509e-05
60	2777	0.0004542206602339233	None	0.0	0.0004542206602339233
60	2954	0.0002895496056602596	None	0.0	0.0002895496056602596
60	2872	9.600233225729654e-05	None	0.0	9.600233225729654e-05
60	3075	-0.1	None	0.0	-0.1
60	2796	0.00016053687365552165	None	0.40169363539377156	0.00016053687365552165
109	5310	0.013605852619096002	None	0.0	0.013605852619096002
109	5548	0.0027877629068743266	None	0.0	0.0027877629068743266
109	4985	0.012885620599004718	None	0.0	0.012885620599004718
109	5521	-0.0004404611007636884	None	0.0	-0.0004404611007636884
109	4697	0.01283166067282137	None	0.0	0.01283166067282137
109	4968	0.01224266516044634	None	0.0	0.01224266516044634
109	5435	0.007203081862917448	None	0.0	0.007203081862917448
109	5314	0.0013910725066695836	None	0.0	0.0013910725066695836
109	5506	0.0037072839548661606	None	0.0	0.0037072839548661606
109	5479	0.010229240385578917	None	0.0	0.010229240385578917
109	5498	0.00462943894735773	None	0.0	0.00462943894735773
109	5382	0.012945131002880295	None	0.0	0.012945131002880295
109	5440	0.007415376865122983	None	0.0	0.007415376865122983
109	5447	0.007199869254281368	None	0.0	0.007199869254281368
109	5457	0.007272363763474511	None	0.0	0.007272363763474511
109	5453	0.007427901374629076	None	0.0	0.007427901374629076
109	5276	0.012746486400318943	None	0.0	0.012746486400318943
109	5524	0.001976450113540213	None	0.0	0.001976450113540213
109	5373	0.005637036783726812	None	0.0	0.005637036783726812
109	5545	0.012968574254310127	None	0.0	0.012968574254310127
109	5539	-6.055995305661916e-06	None	0.0	-6.055995305661916e-06
109	5368	0.003658418051435536	None	0.0	0.003658418051435536
109	5040	0.011717925735415037	None	0.0	0.011717925735415037
109	5266	0.004722358624681151	None	0.0	0.004722358624681151
109	4896	0.007340204145471441	None	0.0	0.007340204145471441
109	4973	0.008883136061658508	None	0.0	0.008883136061658508
109	5257	0.0074229956876088595	None	0.0	0.0074229956876088595
109	5529	0.007478213516030814	None	0.0	0.007478213516030814
109	5416	0.007245265892792821	None	0.0	0.007245265892792821
109	5495	0.008688239522918688	None	0.0	0.008688239522918688
109	5522	0.012975334611858427	None	0.0	0.012975334611858427
109	5226	0.012594035655083604	None	0.0	0.012594035655083604
109	5242	0.007295937839244298	None	0.0	0.007295937839244298
109	5474	0.008818874235322724	None	0.0	0.008818874235322724
109	4426	0.013181040409967813	None	0.0	0.013181040409967813
109	5503	-0.1	None	0.7613542248240511	-0.1
109	5431	0.012651836651169389	None	0.0	0.012651836651169389
109	5323	0.013360138313637013	None	0.0	0.013360138313637013
109	5546	0.003035411784818371	None	0.0	0.003035411784818371
109	5535	0.004122175177995014	None	0.0	0.004122175177995014
109	5493	0.013111011736790848	None	0.0	0.013111011736790848
109	5482	2.3674416306412277e-06	None	0.0	2.3674416306412277e-06
109	5530	1.3285059083394526e-05	None	0.0	1.3285059083394526e-05
109	5247	0.006119681234656047	None	0.0	0.006119681234656047
109	4854	0.007251857346179098	None	0.0	0.007251857346179098
109	5341	0.012555967706579827	None	0.0	0.012555967706579827
109	5502	0.00043542659452279145	None	0.0	0.00043542659452279145
109	5507	0.00018145362254637755	None	0.0	0.00018145362254637755
109	5531	0.013337207536420056	None	0.0	0.013337207536420056
109	5380	0.003543742804526646	None	0.0	0.003543742804526646
109	5383	0.009149253993605368	None	0.0	0.009149253993605368
109	5519	0.013039288755594524	None	0.0	0.013039288755594524
109	5294	0.010753576782376473	None	0.12776749083187816	0.010753576782376473
109	5267	0.0004444685318707323	None	0.0	0.0004444685318707323
109	5517	0.0004195700707781142	None	0.33593714145460285	0.0004195700707781142
109	5508	0.03662712478114996	None	0.35407344394520035	0.03662712478114996
109	5445	0.013156110063746038	None	0.0	0.013156110063746038
109	5504	0.01332750047533888	None	0.0	0.01332750047533888
109	5210	0.03657610859078379	None	0.35407344394520035	0.03657610859078379
109	5415	0.01278124945456166	None	0.0	0.01278124945456166
109	5346	0.013123495303021454	None	0.0	0.013123495303021454
109	5472	0.005785076976448331	None	0.0	0.005785076976448331
109	5402	0.013394694869657976	None	0.0	0.013394694869657976
109	5488	0.009045329460706712	None	0.0	0.009045329460706712
109	5483	0.007268737666602386	None	0.0	0.007268737666602386
109	5274	0.011849699191747784	None	0.0	0.011849699191747784
109	5518	0.0037514129517764276	None	0.33593714145460285	0.0037514129517764276
109	5425	0.01288627385746404	None	0.0	0.01288627385746404
109	5514	0.012880230957934388	None	0.0	0.012880230957934388
109	5054	0.01267389676051036	None	0.0	0.01267389676051036
109	5464	-2.470777338804809e-10	None	1.1663563840411515	-2.470777338804809e-10
109	4662	0.007282208554770965	None	0.0	0.007282208554770965
109	5410	0.011684872826202218	None	0.0	0.011684872826202218
109	4792	0.007281223756833542	None	0.0	0.007281223756833542
109	5153	0.010423428598521498	None	0.0	0.010423428598521498
109	5462	0.00620282962859756	None	0.0	0.00620282962859756
109	5511	0.013593656230312622	None	0.0	0.013593656230312622
109	5510	0.012212700135069804	None	0.0	0.012212700135069804
109	5541	0.0037464691340444688	None	0.0	0.0037464691340444688
109	5201	0.013511062350489775	None	0.0	0.013511062350489775
109	5367	0.0002681242985243985	None	0.0	0.0002681242985243985
109	5443	1.9364159721616572e-06	None	0.0	1.9364159721616572e-06
109	5005	0.0007303977952418251	None	0.0	0.0007303977952418251
109	5365	0.013254588301051235	None	0.0	0.013254588301051235
109	5389	0.006343104653710176	None	0.0	0.006343104653710176
109	5458	1.2453343870603446e-07	None	0.0	1.2453343870603446e-07
109	5187	0.012836475434268843	None	0.0	0.012836475434268843
109	5422	0.010769840538528374	None	0.0	0.010769840538528374
109	5423	0.00022053092838716983	None	0.0	0.00022053092838716983
109	5543	0.010303075913768512	None	0.0	0.010303075913768512
109	5419	0.012838253188164653	None	0.0	0.012838253188164653
109	5444	0.007387452664287441	None	0.0	0.007387452664287441
109	5071	0.0019670439689383292	None	0.0	0.0019670439689383292
109	5277	0.010636063652173488	None	0.0	0.010636063652173488
109	5250	0.00367381821499358	None	0.0	0.00367381821499358
109	5400	0.0014718272969280702	None	0.0	0.0014718272969280702
109	5207	0.011683009142896161	None	0.0	0.011683009142896161
109	4880	0.007437343418996271	None	0.0	0.007437343418996271
109	5492	0.004444731752080756	None	0.17276073980829237	0.004444731752080756
109	5446	6.726132204831578e-05	None	0.0	6.726132204831578e-05
110	5310	0.013605852619096002	None	0.0	0.013605852619096002
110	4985	0.012885620599004718	None	0.0	0.012885620599004718
110	4697	0.01283166067282137	None	0.0	0.01283166067282137
110	4968	0.01224266516044634	None	0.0	0.01224266516044634
110	5596	4.2061829036663046e-10	None	0.0	4.2061829036663046e-10
110	5568	0.012835900744469093	None	0.0	0.012835900744469093
110	5506	0.0037072839548661606	None	0.0	0.0037072839548661606
110	5479	0.010229240385578917	None	0.0	0.010229240385578917
110	5382	0.012945131002880295	None	0.0	0.012945131002880295
110	5440	0.007415376865122983	None	0.0	0.007415376865122983
110	5447	0.007199869254281368	None	0.0	0.007199869254281368
110	5457	0.007272363763474511	None	0.0	0.007272363763474511
110	5453	0.007427901374629076	None	0.0	0.007427901374629076
110	5558	0.03665235342061028	None	0.5188429504755796	0.03665235342061028
110	5276	0.012746486400318943	None	0.0	0.012746486400318943
110	5524	0.001976450113540213	None	0.0	0.001976450113540213
110	5579	0.008724226708509267	None	0.0	0.008724226708509267
110	5545	0.012968574254310127	None	0.0	0.012968574254310127
110	5539	-6.055995305661916e-06	None	0.0	-6.055995305661916e-06
110	5368	0.003658418051435536	None	0.0	0.003658418051435536
110	5571	0.0027379208091042155	None	0.0	0.0027379208091042155
110	5040	0.011717925735415037	None	0.0	0.011717925735415037
110	5266	0.004722358624681151	None	0.0	0.004722358624681151
110	5257	0.0074229956876088595	None	0.0	0.0074229956876088595
110	5529	0.007478213516030814	None	0.0	0.007478213516030814
110	5416	0.007245265892792821	None	0.0	0.007245265892792821
110	5576	0.0001673710784373914	None	0.0	0.0001673710784373914
110	5584	0.012909876405487238	None	0.0	0.012909876405487238
110	5522	0.012975334611858427	None	0.0	0.012975334611858427
110	5578	0.00715321811343203	None	0.0	0.00715321811343203
110	5226	0.012594035655083604	None	0.0	0.012594035655083604
110	5242	0.007295937839244298	None	0.0	0.007295937839244298
110	5474	0.008818874235322724	None	0.0	0.008818874235322724
110	4426	0.013181040409967813	None	0.0	0.013181040409967813
110	5431	0.012651836651169389	None	0.0	0.012651836651169389
110	5323	0.013360138313637013	None	0.0	0.013360138313637013
110	5557	-2.363021127914403e-06	None	0.0	-2.363021127914403e-06
110	5546	0.003035411784818371	None	0.0	0.003035411784818371
110	5600	0.0030467134096299874	None	0.0	0.0030467134096299874
110	5493	0.013111011736790848	None	0.0	0.013111011736790848
110	5530	1.3285059083394526e-05	None	0.0	1.3285059083394526e-05
110	5247	0.006119681234656047	None	0.0	0.006119681234656047
110	4854	0.007251857346179098	None	0.0	0.007251857346179098
110	5573	-2.2455445875100368e-05	None	0.0	-2.2455445875100368e-05
110	5341	0.012555967706579827	None	0.0	0.012555967706579827
110	5502	0.00043542659452279145	None	0.0	0.00043542659452279145
110	5561	0.0021502981159313055	None	0.0	0.0021502981159313055
110	5577	0.012596119328119014	None	0.0	0.012596119328119014
110	5507	0.00018145362254637755	None	0.0	0.00018145362254637755
110	5531	0.013337207536420056	None	0.0	0.013337207536420056
110	5583	0.0043912236500613724	None	0.15548466582746315	0.0043912236500613724
110	5380	0.003543742804526646	None	0.0	0.003543742804526646
110	5519	0.013039288755594524	None	0.0	0.013039288755594524
110	5294	0.010753576782376473	None	0.11499074174869033	0.010753576782376473
110	5564	0.013524049803036453	None	0.0	0.013524049803036453
110	5517	0.0004195700707781142	None	0.29615559719907253	0.0004195700707781142
110	5508	0.03662712478114996	None	0.5188429504755796	0.03662712478114996
110	5445	0.013156110063746038	None	0.0	0.013156110063746038
110	5504	0.01332750047533888	None	0.0	0.01332750047533888
110	5210	0.03657610859078379	None	0.5188429504755796	0.03657610859078379
110	5415	0.01278124945456166	None	0.0	0.01278124945456166
110	5598	0.006633003822808969	None	0.0	0.006633003822808969
110	5346	0.013123495303021454	None	0.0	0.013123495303021454
110	5593	0.01127229197468493	None	0.0	0.01127229197468493
110	5472	0.005785076976448331	None	0.0	0.005785076976448331
110	5402	0.013394694869657976	None	0.0	0.013394694869657976
110	5488	0.009045329460706712	None	0.0	0.009045329460706712
110	5483	0.007268737666602386	None	0.0	0.007268737666602386
110	5563	-0.00031447487919160014	None	0.0	-0.00031447487919160014
110	5585	0.004450580463445905	None	0.0	0.004450580463445905
110	5425	0.01288627385746404	None	0.0	0.01288627385746404
110	5514	0.012880230957934388	None	0.0	0.012880230957934388
110	5554	0.012292113158179994	None	0.0	0.012292113158179994
110	5054	0.01267389676051036	None	0.0	0.01267389676051036
110	5464	-2.470777338804809e-10	None	1.2602532099860864	-2.470777338804809e-10
110	5581	0.0036759687434721124	None	0.0	0.0036759687434721124
110	4662	0.007282208554770965	None	0.0	0.007282208554770965
110	5410	0.011684872826202218	None	0.0	0.011684872826202218
110	4792	0.007281223756833542	None	0.0	0.007281223756833542
110	5462	0.00620282962859756	None	0.0	0.00620282962859756
110	5511	0.013593656230312622	None	0.0	0.013593656230312622
110	5510	0.012212700135069804	None	0.0	0.012212700135069804
110	5541	0.0037464691340444688	None	0.0	0.0037464691340444688
110	5201	0.013511062350489775	None	0.0	0.013511062350489775
110	5005	0.0007303977952418251	None	0.0	0.0007303977952418251
110	5365	0.013254588301051235	None	0.0	0.013254588301051235
110	5389	0.006343104653710176	None	0.0	0.006343104653710176
110	5553	0.011574525160739245	None	0.0	0.011574525160739245
110	5187	0.012836475434268843	None	0.0	0.012836475434268843
110	5422	0.010769840538528374	None	0.0	0.010769840538528374
110	5423	0.00022053092838716983	None	0.0	0.00022053092838716983
110	5543	0.010303075913768512	None	0.0	0.010303075913768512
110	5419	0.012838253188164653	None	0.0	0.012838253188164653
110	5444	0.007387452664287441	None	0.0	0.007387452664287441
110	5277	0.010636063652173488	None	0.0	0.010636063652173488
110	5250	0.00367381821499358	None	0.0	0.00367381821499358
110	5207	0.011683009142896161	None	0.0	0.011683009142896161
110	5492	0.004444731752080756	None	0.15548466582746315	0.004444731752080756
110	5565	0.0006413606470592564	None	0.0	0.0006413606470592564
110	5589	0.012611752735548293	None	0.0	0.012611752735548293
76	3847	3.309554759001253e-06	None	0.0	3.309554759001253e-06
76	3876	0.0007596743090314179	None	0.0	0.0007596743090314179
76	3724	0.0008718552230303683	None	0.22035007748597152	0.0008718552230303683
76	3808	4.7346011451190875e-06	None	0.09503158773709364	4.7346011451190875e-06
76	3729	0.0007262218683372623	None	0.0	0.0007262218683372623
76	3624	0.0007819300352940327	None	0.17010204042316082	0.0007819300352940327
76	3434	0.007367490433715671	None	0.0	0.007367490433715671
76	3484	0.007351657498977358	None	0.0	0.007351657498977358
76	3753	0.0006060939280983627	None	0.0	0.0006060939280983627
76	3843	0.00042528475048650996	None	0.0	0.00042528475048650996
76	3430	0.0007253210701776879	None	0.14200683818812215	0.0007253210701776879
76	3029	0.007293049824452213	None	0.0	0.007293049824452213
76	3760	0.0036536352711031665	None	0.0	0.0036536352711031665
76	3889	-7.013584400039378e-05	None	0.1477393507474287	-7.013584400039378e-05
76	3589	0.001031683831431979	None	0.036079110983429113	0.001031683831431979
76	3802	0.00025725638897841423	None	0.0	0.00025725638897841423
76	3531	-7.425338450542772e-07	None	0.1477393507474287	-7.425338450542772e-07
76	3439	0.013453720464132984	None	0.0	0.013453720464132984
76	3379	0.0007535513439795856	None	0.40634824503082667	0.0007535513439795856
76	3666	1.192984143421802e-09	None	0.09503158773709364	1.192984143421802e-09
76	3865	0.0003648552246049747	None	0.0	0.0003648552246049747
76	3773	-5.505072995232856e-10	None	1.1347192076305923	-5.505072995232856e-10
76	3829	0.0010564146793091448	None	0.036079110983429113	0.0010564146793091448
76	3856	0.001079775816193278	None	0.3962688660594077	0.001079775816193278
76	3874	0.0007806623265452932	None	0.17010204042316082	0.0007806623265452932
76	3867	6.149672122698034e-05	None	0.0	6.149672122698034e-05
76	2997	0.0011244658960981456	None	0.3962688660594077	0.0011244658960981456
76	3862	0.00025202678871268124	None	0.0	0.00025202678871268124
76	3868	8.939556046821524e-06	None	0.3899383608611762	8.939556046821524e-06
76	3751	-9.884138882233083e-10	None	1.0080980408490574	-9.884138882233083e-10
76	3403	0.000842619003177839	None	0.22035007748597152	0.000842619003177839
76	3754	8.734672647807452e-06	None	0.3899383608611762	8.734672647807452e-06
76	3818	0.0133849923906799	None	0.0	0.0133849923906799
76	3844	0.007465693024559845	None	0.0	0.007465693024559845
76	3894	0.007309007821898363	None	0.0	0.007309007821898363
76	3120	0.0010233142973464571	None	0.0	0.0010233142973464571
76	3838	0.0004907697842763238	None	0.3142549212136502	0.0004907697842763238
76	3612	0.001149466445810744	None	0.0	0.001149466445810744
76	3273	0.002414513322528119	None	0.21381852949422298	0.002414513322528119
76	3890	0.0038628398594896386	None	0.036079110983429113	0.0038628398594896386
76	3851	-0.0004221076741173139	None	0.0	-0.0004221076741173139
76	3756	0.0008894911773810344	None	0.0	0.0008894911773810344
76	3240	0.0010039042714726255	None	0.036079110983429113	0.0010039042714726255
76	3871	0.001264933536938146	None	0.3937554856129135	0.001264933536938146
76	3502	0.00029135265447824063	None	0.280352716312257	0.00029135265447824063
76	2948	0.0005629999476364913	None	0.0	0.0005629999476364913
76	3807	0.00035164349929126063	None	0.38317531984029596	0.00035164349929126063
76	3866	0.0009544573958766905	None	0.0	0.0009544573958766905
76	3883	2.825046444352011e-08	None	0.1477393507474287	2.825046444352011e-08
76	3839	0.007257551235662911	None	0.0	0.007257551235662911
76	3873	-0.1	None	0.4291824054367835	-0.1
76	3861	0.007307634052005554	None	0.0	0.007307634052005554
76	3377	0.0003648638865525363	None	0.0	0.0003648638865525363
76	3795	-4.2416496610906197e-07	None	0.0	-4.2416496610906197e-07
76	3747	0.0007602042523668455	None	0.17010204042316082	0.0007602042523668455
76	3197	0.00028470401753907993	None	0.0	0.00028470401753907993
76	3825	0.0014583419001763418	None	0.280352716312257	0.0014583419001763418
76	3810	-2.800229241184791e-07	None	0.0	-2.800229241184791e-07
76	3793	0.007349330408482836	None	0.0	0.007349330408482836
76	3705	0.005796639689281859	None	0.0	0.005796639689281859
76	3881	9.181570295688766e-05	None	0.0	9.181570295688766e-05
76	3715	-2.2376118560365993e-05	None	0.24354996453153022	-2.2376118560365993e-05
76	3553	0.0009003818424873877	None	0.22035007748597152	0.0009003818424873877
76	3846	0.000417988304901469	None	0.0	0.000417988304901469
76	3893	-7.769373231515631e-10	None	1.0356287558937685	-7.769373231515631e-10
76	3123	0.0009472747548234484	None	0.0	0.0009472747548234484
76	3485	0.0007181225509937304	None	0.0	0.0007181225509937304
76	3740	8.647022353140455e-08	None	0.0	8.647022353140455e-08
76	3879	-1.4631928303252868e-05	None	0.0	-1.4631928303252868e-05
76	3780	-5.222671219193179e-08	None	0.0	-5.222671219193179e-08
76	3872	5.253050149722383e-05	None	0.0	5.253050149722383e-05
76	3723	0.0001959666710914352	None	0.0	0.0001959666710914352
76	3173	0.00729550638752244	None	0.0	0.00729550638752244
76	3812	0.00025769189550458395	None	0.2083326536873075	0.00025769189550458395
76	3891	0.0009558378831949529	None	0.036079110983429113	0.0009558378831949529
76	3834	-1.795033190325504e-05	None	0.14200683818812215	-1.795033190325504e-05
76	3125	0.0007647677600511447	None	0.0	0.0007647677600511447
76	3540	0.00047987572918713336	None	0.3142549212136502	0.00047987572918713336
76	3694	0.0018087044530695775	None	0.0	0.0018087044530695775
76	3855	0.00034201180153646207	None	0.036079110983429113	0.00034201180153646207
76	3860	-0.1	None	0.4291824054367835	-0.1
76	3759	0.001076890273234617	None	0.036079110983429113	0.001076890273234617
76	3431	0.000811118977460905	None	0.0	0.000811118977460905
76	3598	0.0011098871478377615	None	0.280352716312257	0.0011098871478377615
76	3443	0.007279501587233129	None	0.0	0.007279501587233129
76	3703	0.0038405352069450028	None	0.0	0.0038405352069450028
76	3863	1.6701236331850536e-06	None	0.4565327049424071	1.6701236331850536e-06
76	3336	0.012932774010081955	None	0.0	0.012932774010081955
76	3816	2.9061244834101003e-06	None	0.0	2.9061244834101003e-06
76	3864	-1.0715261971734192e-05	None	0.0	-1.0715261971734192e-05
76	3154	0.0006843587680463474	None	0.0	0.0006843587680463474
76	3546	0.007135425287764783	None	0.0	0.007135425287764783
76	3817	0.007312306025424372	None	0.0	0.007312306025424372
76	3789	0.006186025723284205	None	0.0	0.006186025723284205
76	3853	0.0024080983918326705	None	0.0	0.0024080983918326705
76	3636	0.0007945779577879915	None	0.0	0.0007945779577879915
76	3719	0.0003576814562045793	None	0.2019931179582628	0.0003576814562045793
76	3774	0.0009184806924357762	None	0.0	0.0009184806924357762
76	3857	0.007257744698875554	None	0.0	0.007257744698875554
76	3782	0.007569439073547787	None	0.0	0.007569439073547787
30	1373	0.4605337615867805	0.4605337615867805	0.48717409376042564	0.4605337615867805
30	1528	0.2538348494635324	0.2538348494635324	0.2959285205244118	0.2538348494635324
30	1564	0.2917042735089971	0.2917042735089971	0.3151080961864644	0.2917042735089971
30	1362	0.41185955338143143	0.41185955338143143	0.4671186992076638	0.41185955338143143
30	1599	0.28587438320531455	0.28587438320531455	0.3527450521352255	0.28587438320531455
30	626	0.41710290785135734	0.41710290785135734	0.46915157155465703	0.41710290785135734
30	1600	0.0	0.0	0.0	0.0
30	1543	0.357899296275838	0.357899296275838	0.45769880903350985	0.357899296275838
30	1597	0.41117857518151624	0.41117857518151624	0.4459392994106007	0.41117857518151624
30	1499	0.35683401880521215	0.35683401880521215	0.3778674710538783	0.35683401880521215
30	1559	0.0	0.0	0.0	0.0
30	1370	0.46038889655849136	0.46038889655849136	0.47560422474554737	0.46038889655849136
30	1078	0.3864149703166383	0.3864149703166383	0.4476378183809026	0.3864149703166383
30	476	0.4605337615867805	0.4605337615867805	0.48717409376042564	0.4605337615867805
30	1510	0.2698282927633658	0.2698282927633658	0.32248478046061635	0.2698282927633658
30	1439	0.26816433284491403	0.26816433284491403	0.2861923290068197	0.26816433284491403
30	1551	0.3452492337650809	0.3452492337650809	0.3842683069285826	0.3452492337650809
30	1575	0.4632566991421602	0.4632566991421602	0.5325059230011969	0.4632566991421602
30	1351	0.3694515411992167	0.3694515411992167	0.37645249588480534	0.3694515411992167
30	1391	0.3121023961948415	0.3121023961948415	0.35355822048380137	0.3121023961948415
30	757	0.3850666454178742	0.3850666454178742	0.407147036758035	0.3850666454178742
30	1299	0.32091568272775906	0.32091568272775906	0.3244155512877997	0.32091568272775906
30	1553	0.3694515411992167	0.3694515411992167	0.37645249588480534	0.3694515411992167
30	1393	0.45323610500399897	0.45323610500399897	0.45323610500399897	0.45323610500399897
30	1593	0.25261139020643336	0.25261139020643336	0.302367406767896	0.25261139020643336
30	1509	0.3893713466034849	0.3893713466034849	0.4038528812352939	0.3893713466034849
30	1468	0.2898116522693538	0.2898116522693538	0.40439472066538873	0.2898116522693538
30	1578	0.36928695630620867	0.36928695630620867	0.37642710601016016	0.36928695630620867
30	1588	0.2637299773313734	0.2637299773313734	0.29453575809912497	0.2637299773313734
30	1306	0.4605337615867805	0.4605337615867805	0.48717409376042564	0.4605337615867805
30	879	0.3855446107213816	0.3855446107213816	0.3855446107213816	0.3855446107213816
30	1313	0.4632566991421602	0.4632566991421602	0.5325059230011969	0.4632566991421602
30	1455	0.36928695630620867	0.36928695630620867	0.37642710601016016	0.36928695630620867
30	1536	0.42790063321570404	0.42790063321570404	0.4751460054027368	0.42790063321570404
30	770	0.3855446107213816	0.3855446107213816	0.3855446107213816	0.3855446107213816
30	1574	0.2793118279311256	0.2793118279311256	0.31872461497164767	0.2793118279311256
30	1529	0.255269738430689	0.255269738430689	0.2830796919968091	0.255269738430689
30	1485	0.15691234149866157	0.15691234149866157	0.3244418458943342	0.15691234149866157
30	1538	0.33330458192116214	0.33330458192116214	0.33583550463352096	0.33330458192116214
30	1272	0.39451422198599384	0.39451422198599384	0.40804362651356313	0.39451422198599384
30	1260	0.29624774750211097	0.29624774750211097	0.34702294600488126	0.29624774750211097
30	1568	0.2227748444825859	0.2227748444825859	0.3053197201540353	0.2227748444825859
30	1267	0.4432800686048834	0.4432800686048834	0.5198739214189236	0.4432800686048834
30	1458	0.3364607902735969	0.3364607902735969	0.34625795039565216	0.3364607902735969
30	1357	0.357899296275838	0.357899296275838	0.45769880903350985	0.357899296275838
30	1522	0.3364607902735969	0.3364607902735969	0.34625795039565216	0.3364607902735969
30	1249	0.33268424980235306	0.33268424980235306	0.35164760912385257	0.33268424980235306
30	1409	0.46569425874347203	0.46569425874347203	0.5225995357794109	0.46569425874347203
30	1583	0.2652554358661074	0.2652554358661074	0.28547814249680425	0.2652554358661074
30	1431	0.371485151487878	0.371485151487878	0.3744633417176454	0.371485151487878
30	1319	0.3864149703166383	0.3864149703166383	0.4476378183809026	0.3864149703166383
30	1480	0.32091568272775906	0.32091568272775906	0.3244155512877997	0.32091568272775906
30	1572	0.2998202044093274	0.2998202044093274	0.4304952712837535	0.2998202044093274
30	1580	0.30559243432166816	0.30559243432166816	0.37885531384326454	0.30559243432166816
30	1129	0.43738999231019926	0.43738999231019926	0.45805890928486165	0.43738999231019926
30	1450	0.43738999231019926	0.43738999231019926	0.45805890928486165	0.43738999231019926
30	1405	0.2854631261620978	0.2854631261620978	0.3457527355633763	0.2854631261620978
30	1507	0.3079257789690909	0.3079257789690909	0.3643697375624614	0.3079257789690909
30	1503	0.23841577643113898	0.23841577643113898	0.3798371326684485	0.23841577643113898
30	1366	0.3364607902735969	0.3364607902735969	0.34625795039565216	0.3364607902735969
30	1421	0.4801080704675467	0.4801080704675467	0.621922100850957	0.4801080704675467
30	1092	0.44827539749336687	0.44827539749336687	0.4921446097048471	0.44827539749336687
30	1181	0.320623123260833	0.320623123260833	0.33063101951868273	0.320623123260833
30	818	0.45676351334736837	0.45676351334736837	0.4574918486548878	0.45676351334736837
30	1412	0.3930226497130139	0.3930226497130139	0.39735600852665026	0.3930226497130139
30	1569	0.2998202044093274	0.2998202044093274	0.4304952712837535	0.2998202044093274
30	1106	0.33330458192116214	0.33330458192116214	0.33583550463352096	0.33330458192116214
30	1547	0.4632566991421602	0.4632566991421602	0.5325059230011969	0.4632566991421602
30	1558	0.3030191583440537	0.3030191583440537	0.3846005413913348	0.3030191583440537
30	875	0.41117857518151624	0.41117857518151624	0.4459392994106007	0.41117857518151624
30	1514	0.3155615089589039	0.3155615089589039	0.39616616647125547	0.3155615089589039
30	841	0.35683401880521215	0.35683401880521215	0.3778674710538783	0.35683401880521215
30	1290	0.255269738430689	0.255269738430689	0.2830796919968091	0.255269738430689
30	1374	0.46569425874347203	0.46569425874347203	0.5225995357794109	0.46569425874347203
30	1339	0.3364607902735969	0.3364607902735969	0.34625795039565216	0.3364607902735969
30	1304	0.4801080704675467	0.4801080704675467	0.621922100850957	0.4801080704675467
30	1505	0.29789064685340627	0.29789064685340627	0.34341123347511016	0.29789064685340627
30	1515	0.3694515411992167	0.3694515411992167	0.37645249588480534	0.3694515411992167
30	1587	0.43937762340786063	0.43937762340786063	0.5806204889075721	0.43937762340786063
30	1355	0.2793118279311256	0.2793118279311256	0.31872461497164767	0.2793118279311256
30	1500	0.39273416535437505	0.39273416535437505	0.4034319131831464	0.39273416535437505
30	1424	0.3876344441641945	0.3876344441641945	0.4141456864562043	0.3876344441641945
30	1508	0.3850666454178742	0.3850666454178742	0.407147036758035	0.3850666454178742
30	1218	0.23841577643113898	0.23841577643113898	0.3798371326684485	0.23841577643113898
30	1595	0.3497961848696451	0.3497961848696451	0.42997579646342937	0.3497961848696451
30	1594	0.3012305217683785	0.3012305217683785	0.3387009263738593	0.3012305217683785
30	1519	0.4801080704675467	0.4801080704675467	0.621922100850957	0.4801080704675467
30	1561	0.33330458192116214	0.33330458192116214	0.33583550463352096	0.33330458192116214
30	1516	0.3855446107213816	0.3855446107213816	0.3855446107213816	0.3855446107213816
30	1478	0.42602814794594257	0.42602814794594257	0.4642069411375089	0.42602814794594257
30	1256	0.41117857518151624	0.41117857518151624	0.4459392994106007	0.41117857518151624
30	1555	0.3855446107213816	0.3855446107213816	0.3855446107213816	0.3855446107213816
30	1565	0.3923531684443443	0.3923531684443443	0.4319690301362985	0.3923531684443443
30	1513	0.40746011419980405	0.40746011419980405	0.48110037821670826	0.40746011419980405
30	1033	0.45323610500399897	0.45323610500399897	0.45323610500399897	0.45323610500399897
30	1287	0.28587438320531455	0.28587438320531455	0.3527450521352255	0.28587438320531455
30	1598	0.42790063321570404	0.42790063321570404	0.4751460054027368	0.42790063321570404
30	1428	0.3330718462550918	0.3330718462550918	0.44539709089594515	0.3330718462550918
30	1248	0.38202325893458305	0.38202325893458305	0.39581623119416265	0.38202325893458305
30	1134	0.44317738032114395	0.44317738032114395	0.46159788387583695	0.44317738032114395
139	6995	0.035535159597140625	None	0.0	0.035535159597140625
139	6714	0.0014029071205066185	None	0.4677173835652673	0.0014029071205066185
139	6992	0.014565660781313862	None	0.0	0.014565660781313862
139	6869	0.01337644958608968	None	0.0	0.01337644958608968
139	6551	0.013178416528893918	None	0.0	0.013178416528893918
139	6739	0.013709848868309242	None	0.0	0.013709848868309242
139	6439	0.013485466463801148	None	0.0	0.013485466463801148
139	6403	0.03553799290597265	None	0.0	0.03553799290597265
139	5771	0.013109584032201705	None	0.0	0.013109584032201705
139	6781	0.0355118517546773	None	0.0	0.0355118517546773
139	6998	0.0010050914024169674	None	0.0	0.0010050914024169674
139	6987	0.03662769475775535	None	0.0	0.03662769475775535
139	7038	-0.000532256324823874	None	0.0	-0.000532256324823874
139	6843	0.0020853454054072123	None	0.0	0.0020853454054072123
139	7019	0.013060781759830371	None	0.0	0.013060781759830371
139	7011	None	None	0.38125892685080076	None
139	6967	0.014881164010718083	None	0.0	0.014881164010718083
139	6616	0.004075952260508221	None	0.0	0.004075952260508221
139	7023	0.0002435477046839589	None	0.0	0.0002435477046839589
139	6866	0.01477921794332253	None	0.0	0.01477921794332253
139	7026	-9.878941090756047e-10	None	1.04424754410458	-9.878941090756047e-10
139	6052	0.0019462797378041038	None	0.0	0.0019462797378041038
139	6927	0.012487675729649813	None	0.0	0.012487675729649813
139	6792	0.015346882302006057	None	0.0	0.015346882302006057
139	7045	0.012845280285806327	None	0.0	0.012845280285806327
139	6841	0.01307413715812502	None	0.0	0.01307413715812502
139	6737	0.013501791858156451	None	0.0	0.013501791858156451
139	7027	-2.3829444346010005e-08	None	0.2736436115476827	-2.3829444346010005e-08
139	6345	0.014721061383593477	None	0.0	0.014721061383593477
139	6974	0.014122688198178614	None	0.0	0.014122688198178614
139	6558	0.014300106233140158	None	0.0	0.014300106233140158
139	6960	0.013063768179101308	None	0.0	0.013063768179101308
139	7030	0.014648960910058389	None	0.0	0.014648960910058389
139	6244	0.036627114458632336	None	0.0	0.036627114458632336
139	6840	0.0001409774642393225	None	0.0	0.0001409774642393225
139	6379	0.013439942772719551	None	0.0	0.013439942772719551
139	6772	0.01390592957049801	None	0.0	0.01390592957049801
139	6996	0.01405330141077709	None	0.0	0.01405330141077709
139	6837	0.014434520654174911	None	0.0	0.014434520654174911
139	6908	0.013578305880721392	None	0.0	0.013578305880721392
139	6609	0.01326979423868278	None	0.0	0.01326979423868278
139	6952	0.036602601758448254	None	0.0	0.036602601758448254
139	6222	0.013090715520043443	None	0.0	0.013090715520043443
139	7015	-2.000952228738284e-05	None	0.0	-2.000952228738284e-05
139	7016	0.012848694375562502	None	0.0	0.012848694375562502
139	6954	0.012381130441120014	None	0.0	0.012381130441120014
139	7048	0.003316652125291666	None	0.0	0.003316652125291666
139	6762	0.014020365862126714	None	0.0	0.014020365862126714
139	6983	0.013139901152607037	None	0.0	0.013139901152607037
139	7050	0.013751880451677306	None	0.0	0.013751880451677306
139	6619	0.03659892113613896	None	0.0	0.03659892113613896
139	7024	0.01315058316475147	None	0.0	0.01315058316475147
139	7046	4.2448234910517075e-05	None	0.0	4.2448234910517075e-05
139	7012	-5.075829754923844e-07	None	0.0	-5.075829754923844e-07
139	6975	0.0016714344281062938	None	0.0	0.0016714344281062938
139	6893	0.013220493429173816	None	0.1022139926655025	0.013220493429173816
139	6991	0.013729334109318841	None	0.0	0.013729334109318841
139	6915	0.036600188782320256	None	0.0	0.036600188782320256
139	6338	0.013765700183723766	None	0.0	0.013765700183723766
139	6836	0.013020302757365142	None	0.0	0.013020302757365142
139	6515	0.013399626870177091	None	0.0	0.013399626870177091
139	6758	0.0005570061634242725	None	0.0	0.0005570061634242725
139	6851	0.0014692167378080032	None	0.0	0.0014692167378080032
139	6847	0.01479740457534304	None	0.0	0.01479740457534304
139	6586	0.03554705997128779	None	0.0	0.03554705997128779
139	7044	0.001627754200909707	None	0.0	0.001627754200909707
139	6300	0.013036514266606543	None	0.0	0.013036514266606543
139	6921	-4.383867556661718e-06	None	0.8900162442637234	-4.383867556661718e-06
139	6816	0.0131428036551782	None	0.0	0.0131428036551782
139	6896	0.013445942760892985	None	0.0	0.013445942760892985
139	6863	0.008566050682551736	None	0.0	0.008566050682551736
139	6434	0.013152134548423003	None	0.0	0.013152134548423003
139	7001	0.003641475445789522	None	0.0	0.003641475445789522
139	6775	0.013403267938222661	None	0.0	0.013403267938222661
139	6828	0.012065252574588922	None	0.0	0.012065252574588922
139	6964	4.06496380760994e-06	None	0.0	4.06496380760994e-06
139	7034	0.013729581806519337	None	0.0	0.013729581806519337
139	6509	0.013211449213212939	None	0.0	0.013211449213212939
139	7047	0.036627123493295444	None	0.0	0.036627123493295444
139	6993	0.001144264381118616	None	0.0	0.001144264381118616
139	6343	0.012798390607222728	None	0.0	0.012798390607222728
139	6801	0.014448456761535342	None	0.0	0.014448456761535342
139	6997	-1.725075470957838e-06	None	0.0	-1.725075470957838e-06
139	6381	0.01328579488819407	None	0.0	0.01328579488819407
139	7005	0.006694512569088461	None	0.1022139926655025	0.006694512569088461
139	6890	0.012958357408698634	None	0.0	0.012958357408698634
139	5861	0.013296895072948442	None	0.0	0.013296895072948442
139	6681	0.036600747601074166	None	0.0	0.036600747601074166
139	6966	0.012794147239563595	None	0.0	0.012794147239563595
139	7036	1.5198594703388833e-05	None	0.0	1.5198594703388833e-05
139	6783	0.013117468672946414	None	0.0	0.013117468672946414
139	6924	0.03658718072714948	None	0.0	0.03658718072714948
139	6617	0.002286260485465453	None	0.0	0.002286260485465453
139	6971	0.013729334114354537	None	0.0	0.013729334114354537
139	6751	0.0038512917735257254	None	0.0	0.0038512917735257254
139	7003	0.01314302993165134	None	0.0	0.01314302993165134
139	6941	0.012689176811772455	None	0.0	0.012689176811772455
139	6955	0.013510010801911226	None	0.0	0.013510010801911226
139	7035	0.0022229925400172735	None	0.0	0.0022229925400172735
139	7018	1.3258164957580203e-09	None	0.0	1.3258164957580203e-09
71	3569	1.9100867996117736e-06	None	0.0	1.9100867996117736e-06
71	3341	0.0004652406592447957	None	0.06388374541593907	0.0004652406592447957
71	3624	0.0007819300352940327	None	0.26495288539933715	0.0007819300352940327
71	3434	0.007367490433715671	None	0.0	0.007367490433715671
71	3484	0.007351657498977358	None	0.0	0.007351657498977358
71	3607	0.012777958798471798	None	0.0	0.012777958798471798
71	3629	4.162902358857886e-08	None	0.5868613040727217	4.162902358857886e-08
71	3430	0.0007253210701776879	None	0.12622830061166415	0.0007253210701776879
71	3313	0.00012006333627394561	None	0.3290110193917864	0.00012006333627394561
71	3611	-2.236081216677874e-06	None	0.0	-2.236081216677874e-06
71	3637	None	None	0.332599738718911	None
71	3029	0.007293049824452213	None	0.0	0.007293049824452213
71	3589	0.001031683831431979	None	0.06388374541593907	0.001031683831431979
71	3531	-7.425338450542772e-07	None	0.24492631089550918	-7.425338450542772e-07
71	3439	0.013453720464132984	None	0.0	0.013453720464132984
71	3644	0.00823807130719557	None	0.0	0.00823807130719557
71	3359	-1.5214851353579352e-13	None	0.0	-1.5214851353579352e-13
71	3379	0.0007535513439795856	None	0.3655287917501434	0.0007535513439795856
71	3649	0.0007641987659907207	None	0.0	0.0007641987659907207
71	3563	0.00041005276927163917	None	0.0	0.00041005276927163917
71	3510	3.0327883774125323e-05	None	0.31675490937174555	3.0327883774125323e-05
71	3264	0.0017590015110964653	None	0.0	0.0017590015110964653
71	3575	-6.158611263157688e-09	None	0.9879209082803408	-6.158611263157688e-09
71	2997	0.0011244658960981456	None	0.24968342128493534	0.0011244658960981456
71	3645	-8.215600582299942e-06	None	0.0	-8.215600582299942e-06
71	3419	0.000441849270937684	None	0.0	0.000441849270937684
71	3522	0.000789109758849669	None	0.0	0.000789109758849669
71	3403	0.000842619003177839	None	0.2695497298255515	0.000842619003177839
71	3633	-0.00012437836402034687	None	0.0	-0.00012437836402034687
71	3120	0.0010233142973464571	None	0.0	0.0010233142973464571
71	3612	0.001149466445810744	None	0.0	0.001149466445810744
71	3327	0.0004858026804832647	None	0.0	0.0004858026804832647
71	3513	0.0007127188484555791	None	0.0	0.0007127188484555791
71	3273	0.002414513322528119	None	0.25384238490033834	0.002414513322528119
71	3344	0.00717187459360239	None	0.0	0.00717187459360239
71	3500	9.764462889893474e-05	None	0.3437451458786065	9.764462889893474e-05
71	3111	0.0005131037762925092	None	0.0	0.0005131037762925092
71	3240	0.0010039042714726255	None	0.06388374541593907	0.0010039042714726255
71	3606	0.0003501339396713131	None	0.0	0.0003501339396713131
71	3594	0.0011162931978117288	None	0.24968342128493534	0.0011162931978117288
71	3648	-5.073874414945089e-05	None	0.0	-5.073874414945089e-05
71	3251	0.0011711122354110775	None	0.24968342128493534	0.0011711122354110775
71	3502	0.00029135265447824063	None	0.3703552301120142	0.00029135265447824063
71	2948	0.0005629999476364913	None	0.0	0.0005629999476364913
71	3429	0.00013364365169836283	None	0.0	0.00013364365169836283
71	3623	-9.32237893216633e-09	None	0.3495567347941181	-9.32237893216633e-09
71	3603	2.93898358018907e-07	None	0.0	2.93898358018907e-07
71	3571	0.001669173454192909	None	0.0	0.001669173454192909
71	3377	0.0003648638865525363	None	0.0	0.0003648638865525363
71	3495	0.0006750860519400577	None	0.0	0.0006750860519400577
71	2754	0.0012168802175023577	None	0.24968342128493534	0.0012168802175023577
71	3640	0.0009768189918356069	None	0.0	0.0009768189918356069
71	3602	-2.3511023733706715e-09	None	0.0	-2.3511023733706715e-09
71	3604	-3.983355967394419e-10	None	0.6973794271996606	-3.983355967394419e-10
71	3578	-0.1	None	0.0	-0.1
71	3197	0.00028470401753907993	None	0.0	0.00028470401753907993
71	3553	0.0009003818424873877	None	0.2695497298255515	0.0009003818424873877
71	3435	4.657457915899499e-06	None	0.0	4.657457915899499e-06
71	3400	0.0006957256813385873	None	0.3692431569470983	0.0006957256813385873
71	3506	0.0073022638432890885	None	0.0	0.0073022638432890885
71	3123	0.0009472747548234484	None	0.0	0.0009472747548234484
71	3485	0.0007181225509937304	None	0.0	0.0007181225509937304
71	3587	7.2576596189829e-05	None	0.0	7.2576596189829e-05
71	3210	0.0009861766133081973	None	0.0	0.0009861766133081973
71	2904	0.00036425489230546584	None	0.0	0.00036425489230546584
71	3650	-0.1	None	0.0	-0.1
71	3173	0.00729550638752244	None	0.0	0.00729550638752244
71	3599	0.0009171994136420086	None	0.0	0.0009171994136420086
71	3410	0.0004363740379567904	None	0.0	0.0004363740379567904
71	2965	0.0007227869398594456	None	0.3655287917501434	0.0007227869398594456
71	3557	0.00017296192887868037	None	0.12622830061166415	0.00017296192887868037
71	3630	2.509487511744608e-05	None	0.0	2.509487511744608e-05
71	3568	-3.5059131064593695e-07	None	0.0	-3.5059131064593695e-07
71	3605	0.006528441631798106	None	0.0	0.006528441631798106
71	3632	-0.1	None	0.0	-0.1
71	3001	0.0005755854764548888	None	0.2897924190932035	0.0005755854764548888
71	3529	0.0018120515725917755	None	0.0	0.0018120515725917755
71	3125	0.0007647677600511447	None	0.0	0.0007647677600511447
71	3540	0.00047987572918713336	None	0.29029364820986026	0.00047987572918713336
71	3301	0.0004515757897614897	None	0.0	0.0004515757897614897
71	3492	0.0008518533194516296	None	0.26495288539933715	0.0008518533194516296
71	3431	0.000811118977460905	None	0.0	0.000811118977460905
71	3598	0.0011098871478377615	None	0.3703552301120142	0.0011098871478377615
71	3562	-0.0005394965728748161	None	0.0	-0.0005394965728748161
71	3586	3.6399451566517144e-08	None	0.6973794271996606	3.6399451566517144e-08
71	3044	0.0005458199087083013	None	0.0	0.0005458199087083013
71	3518	0.0002472370100317541	None	0.0	0.0002472370100317541
71	3543	0.0004548002683957023	None	0.0	0.0004548002683957023
71	3443	0.007279501587233129	None	0.0	0.007279501587233129
71	3336	0.012932774010081955	None	0.0	0.012932774010081955
71	3378	0.0003974498936805727	None	0.0	0.0003974498936805727
71	3030	0.0006122580182788262	None	0.3655287917501434	0.0006122580182788262
71	2954	0.0002895496056602596	None	0.0	0.0002895496056602596
71	3154	0.0006843587680463474	None	0.0	0.0006843587680463474
71	3546	0.007135425287764783	None	0.0	0.007135425287764783
71	3627	-0.1	None	0.0	-0.1
71	3636	0.0007945779577879915	None	0.0	0.0007945779577879915
71	3328	0.008207504396721892	None	0.0	0.008207504396721892
71	3394	0.000315534502442913	None	0.0	0.000315534502442913
71	3508	0.0005383004439928196	None	0.397856927181484	0.0005383004439928196
54	2617	4.5760389098609384e-07	None	0.06163260914980474	4.5760389098609384e-07
54	2579	-2.0866800946552794e-08	None	0.5068088942919059	-2.0866800946552794e-08
54	2717	3.475878311342037e-09	None	0.7235559597812058	3.475878311342037e-09
54	2675	-0.1	None	0.0	-0.1
54	2785	-0.1	None	0.0	-0.1
54	2776	7.50318349517632e-06	None	0.2108477451624609	7.50318349517632e-06
54	2723	6.12063724810777e-07	None	0.10808487103822517	6.12063724810777e-07
54	2629	5.7723784826951806e-08	None	0.3043077912312945	5.7723784826951806e-08
54	2672	-1.09573627603541e-07	None	0.6223656967392599	-1.09573627603541e-07
54	2576	4.408525688792057e-09	None	0.598824417385041	4.408525688792057e-09
54	2710	5.501031498537501e-05	None	0.0	5.501031498537501e-05
54	2771	3.323297395606163e-05	None	0.25710771671291127	3.323297395606163e-05
54	2759	-3.424837060538388e-08	None	0.25710771671291127	-3.424837060538388e-08
54	2701	0.00017135926179164514	None	0.0	0.00017135926179164514
54	2703	-1.829331205162922e-08	None	0.8473681407680547	-1.829331205162922e-08
54	2676	-2.5578645912186447e-09	None	0.0	-2.5578645912186447e-09
54	2758	-1.2341735828557885e-07	None	0.2919698341184388	-1.2341735828557885e-07
54	2631	1.7300604627002454e-09	None	0.7235559597812058	1.7300604627002454e-09
54	2628	2.2412997498820614e-08	None	0.5424287448917005	2.2412997498820614e-08
54	2571	0.0003762356431422748	None	0.17531249339618732	0.0003762356431422748
54	2600	3.3399354416140215e-06	None	0.0	3.3399354416140215e-06
54	2585	0.0006566656811019284	None	0.4132646008309133	0.0006566656811019284
54	2690	0.0003473865208942784	None	0.17531249339618732	0.0003473865208942784
54	2687	-7.867846907422574e-08	None	0.3510457894629679	-7.867846907422574e-08
54	2755	6.272199521278585e-05	None	0.508529926545288	6.272199521278585e-05
54	2553	7.96537208951328e-05	None	0.2786464040422969	7.96537208951328e-05
54	2767	-0.1	None	0.0	-0.1
54	2764	0.0003603520889619424	None	0.17531249339618732	0.0003603520889619424
54	2653	0.002452044666793582	None	0.0	0.002452044666793582
54	2752	0.00012052105037080843	None	0.25710771671291127	0.00012052105037080843
54	2775	-0.1	None	0.0	-0.1
54	2766	9.034572197911376e-05	None	0.2786464040422969	9.034572197911376e-05
54	2713	-0.00015467621808112604	None	0.4445227799585828	-0.00015467621808112604
54	2778	1.876440913259213e-05	None	0.357794260489472	1.876440913259213e-05
54	2636	-7.093655602185382e-09	None	0.0	-7.093655602185382e-09
54	2732	2.0763685140783364e-09	None	0.0	2.0763685140783364e-09
54	2639	-0.1	None	0.0	-0.1
54	2791	7.585467162306454e-06	None	0.2075848962740082	7.585467162306454e-06
54	2656	6.96897263146758e-07	None	0.0	6.96897263146758e-07
54	2712	-7.119219621516981e-08	None	0.06163260914980474	-7.119219621516981e-08
54	2798	2.1615452427542098e-05	None	0.2889149555441456	2.1615452427542098e-05
54	2720	2.124463138823049e-08	None	0.10808487103822517	2.124463138823049e-08
54	2623	0.00033336971219188075	None	0.2918978860529533	0.00033336971219188075
54	2686	1.87481767767602e-05	None	0.3494521306434258	1.87481767767602e-05
54	2751	0.00017048620505065364	None	0.0	0.00017048620505065364
54	2782	-1.5762131423738253e-07	None	0.06163260914980474	-1.5762131423738253e-07
54	2786	-6.943999841893396e-05	None	0.36657946605600733	-6.943999841893396e-05
54	2742	7.070475033337073e-05	None	0.416960364441523	7.070475033337073e-05
54	2595	-7.949196966947946e-07	None	0.3581123384482812	-7.949196966947946e-07
54	2589	9.60651518887355e-06	None	0.3494521306434258	9.60651518887355e-06
54	2614	1.3386406446520182e-05	None	0.7664606262765622	1.3386406446520182e-05
54	2783	-3.9381407995090845e-06	None	0.3158675754617191	-3.9381407995090845e-06
54	2680	-6.89707139203423e-08	None	0.40371633079333763	-6.89707139203423e-08
54	2580	-6.738147332588672e-05	None	0.36657946605600733	-6.738147332588672e-05
54	2736	-5.76635523958699e-05	None	0.0	-5.76635523958699e-05
54	2754	0.0012168802175023577	None	0.37835010564749955	0.0012168802175023577
54	2647	4.85188896870711e-09	None	0.598824417385041	4.85188896870711e-09
54	2711	-1.0001166665161265e-06	None	0.18713682084218833	-1.0001166665161265e-06
54	2780	0.00035646730980444757	None	0.17531249339618732	0.00035646730980444757
54	2561	1.3286930711804066e-06	None	0.4621452352210692	1.3286930711804066e-06
54	2709	0.0007164520069023355	None	0.0	0.0007164520069023355
54	2740	7.03633521612899e-05	None	0.4132646008309133	7.03633521612899e-05
54	2575	-9.652083463796497e-06	None	0.7054727407227727	-9.652083463796497e-06
54	2700	-0.0006224367238026969	None	0.35743642799135433	-0.0006224367238026969
54	2795	-2.311565642233951e-06	None	0.0	-2.311565642233951e-06
54	2692	1.5315876990614773e-08	None	0.10808487103822517	1.5315876990614773e-08
54	2774	-0.1	None	0.0	-0.1
54	2721	0.0001379108884134043	None	0.0	0.0001379108884134043
54	2588	0.00011243783062586539	None	0.3900595405639899	0.00011243783062586539
54	2779	-1.700052139298173e-10	None	0.06163260914980474	-1.700052139298173e-10
54	2698	-0.00011763823428602929	None	0.06163260914980474	-0.00011763823428602929
54	2688	-1.4884292380017362e-07	None	0.21029732945095098	-1.4884292380017362e-07
54	2793	6.427651643929608e-08	None	0.3087289342812404	6.427651643929608e-08
54	2599	-0.1	None	0.0	-0.1
54	2747	0.0003613921080650305	None	0.17531249339618732	0.0003613921080650305
54	2648	-1.7418186843934063e-07	None	0.3630367548155423	-1.7418186843934063e-07
54	2604	-0.1	None	0.2281194711354826	-0.1
54	2784	0.0003212410200805239	None	0.2918978860529533	0.0003212410200805239
54	2574	-0.1	None	0.521642827876277	-0.1
54	2729	3.3841255993643415e-05	None	0.5215252455757493	3.3841255993643415e-05
54	2788	3.107518665038587e-06	None	0.25710771671291127	3.107518665038587e-06
54	2643	2.907647893011892e-07	None	0.7054727407227727	2.907647893011892e-07
54	2753	1.1746797732849155e-08	None	0.6865900404010349	1.1746797732849155e-08
54	2694	-1.5440037161167394e-05	None	0.4868622008994653	-1.5440037161167394e-05
54	2634	1.5404618924683745e-05	None	0.49382633726259495	1.5404618924683745e-05
54	2789	-5.586574222871466e-06	None	0.30563861600343956	-5.586574222871466e-06
54	2761	-2.9885177636565203e-09	None	0.5215252455757493	-2.9885177636565203e-09
54	2743	6.091653554326954e-07	None	0.21939223107130848	6.091653554326954e-07
54	2665	8.225968533538755e-05	None	0.2786464040422969	8.225968533538755e-05
54	2777	0.0004542206602339233	None	0.0	0.0004542206602339233
54	2757	-7.281875430483957e-08	None	0.24145360983757103	-7.281875430483957e-08
54	2668	5.265002020915785e-08	None	0.4805944645574959	5.265002020915785e-08
54	2762	None	None	0.33966028184030894	None
54	2696	0.00028950635541889085	None	0.33071649448599794	0.00028950635541889085
54	2760	-2.0699856002356625e-08	None	0.3537205025416707	-2.0699856002356625e-08
54	2572	0.0003272328904054492	None	0.33071649448599794	0.0003272328904054492
54	2583	-1.5134496549953231e-09	None	0.6865900404010349	-1.5134496549953231e-09
54	2691	1.7170023906701336e-05	None	0.357794260489472	1.7170023906701336e-05
54	2650	-2.9976185658588496e-09	None	0.5215252455757493	-2.9976185658588496e-09
54	2796	0.00016053687365552165	None	0.5215252455757493	0.00016053687365552165
108	5310	0.013605852619096002	None	0.0	0.013605852619096002
108	4985	0.012885620599004718	None	0.0	0.012885620599004718
108	5441	-1.7288549885885344e-06	None	0.0	-1.7288549885885344e-06
108	4697	0.01283166067282137	None	0.0	0.01283166067282137
108	4968	0.01224266516044634	None	0.0	0.01224266516044634
108	5435	0.007203081862917448	None	0.0	0.007203081862917448
108	5463	-5.423882956247752e-08	None	0.0	-5.423882956247752e-08
108	5314	0.0013910725066695836	None	0.0	0.0013910725066695836
108	5479	0.010229240385578917	None	0.0	0.010229240385578917
108	5001	0.010184794096184314	None	0.0	0.010184794096184314
108	5498	0.00462943894735773	None	0.0	0.00462943894735773
108	5382	0.012945131002880295	None	0.0	0.012945131002880295
108	5440	0.007415376865122983	None	0.0	0.007415376865122983
108	5447	0.007199869254281368	None	0.0	0.007199869254281368
108	5457	0.007272363763474511	None	0.0	0.007272363763474511
108	5453	0.007427901374629076	None	0.0	0.007427901374629076
108	5276	0.012746486400318943	None	0.0	0.012746486400318943
108	5470	-1.448033168037726e-05	None	0.0	-1.448033168037726e-05
108	5373	0.005637036783726812	None	0.0	0.005637036783726812
108	5368	0.003658418051435536	None	0.0	0.003658418051435536
108	5040	0.011717925735415037	None	0.0	0.011717925735415037
108	5266	0.004722358624681151	None	0.0	0.004722358624681151
108	4896	0.007340204145471441	None	0.0	0.007340204145471441
108	4973	0.008883136061658508	None	0.0	0.008883136061658508
108	5257	0.0074229956876088595	None	0.0	0.0074229956876088595
108	5394	-4.316861572100189e-06	None	0.0	-4.316861572100189e-06
108	5416	0.007245265892792821	None	0.0	0.007245265892792821
108	5495	0.008688239522918688	None	0.0	0.008688239522918688
108	5366	7.498728519325414e-07	None	0.0	7.498728519325414e-07
108	5226	0.012594035655083604	None	0.0	0.012594035655083604
108	5242	0.007295937839244298	None	0.0	0.007295937839244298
108	5474	0.008818874235322724	None	0.0	0.008818874235322724
108	4426	0.013181040409967813	None	0.0	0.013181040409967813
108	5431	0.012651836651169389	None	0.0	0.012651836651169389
108	5323	0.013360138313637013	None	0.0	0.013360138313637013
108	5493	0.013111011736790848	None	0.0	0.013111011736790848
108	5454	-4.664064979480827e-05	None	0.0	-4.664064979480827e-05
108	5482	2.3674416306412277e-06	None	0.0	2.3674416306412277e-06
108	5247	0.006119681234656047	None	0.0	0.006119681234656047
108	4854	0.007251857346179098	None	0.0	0.007251857346179098
108	5341	0.012555967706579827	None	0.0	0.012555967706579827
108	5252	0.001920669963369578	None	0.0	0.001920669963369578
108	5350	8.821837954677489e-07	None	0.0	8.821837954677489e-07
108	5076	0.013330537966883254	None	0.0	0.013330537966883254
108	5380	0.003543742804526646	None	0.0	0.003543742804526646
108	5484	0.0007026771880066877	None	0.0	0.0007026771880066877
108	5383	0.009149253993605368	None	0.0	0.009149253993605368
108	5294	0.010753576782376473	None	0.12776749083187816	0.010753576782376473
108	5267	0.0004444685318707323	None	0.0	0.0004444685318707323
108	5445	0.013156110063746038	None	0.0	0.013156110063746038
108	5210	0.03657610859078379	None	0.372590039089758	0.03657610859078379
108	5415	0.01278124945456166	None	0.0	0.01278124945456166
108	5180	9.572745675324462e-05	None	0.33370092313000194	9.572745675324462e-05
108	5346	0.013123495303021454	None	0.0	0.013123495303021454
108	5472	0.005785076976448331	None	0.0	0.005785076976448331
108	5402	0.013394694869657976	None	0.0	0.013394694869657976
108	5488	0.009045329460706712	None	0.0	0.009045329460706712
108	5483	0.007268737666602386	None	0.0	0.007268737666602386
108	5274	0.011849699191747784	None	0.0	0.011849699191747784
108	5391	0.0006945941823823607	None	0.0	0.0006945941823823607
108	5425	0.01288627385746404	None	0.0	0.01288627385746404
108	5205	4.272824252511238e-06	None	0.0	4.272824252511238e-06
108	5054	0.01267389676051036	None	0.0	0.01267389676051036
108	5464	-2.470777338804809e-10	None	1.2223928634669643	-2.470777338804809e-10
108	4662	0.007282208554770965	None	0.0	0.007282208554770965
108	5410	0.011684872826202218	None	0.0	0.011684872826202218
108	4792	0.007281223756833542	None	0.0	0.007281223756833542
108	5153	0.010423428598521498	None	0.0	0.010423428598521498
108	5358	0.0006773841243485074	None	0.0	0.0006773841243485074
108	5462	0.00620282962859756	None	0.0	0.00620282962859756
108	5421	-1.359831566052876e-07	None	0.0	-1.359831566052876e-07
108	5395	0.0002768659626166705	None	0.0	0.0002768659626166705
108	5201	0.013511062350489775	None	0.0	0.013511062350489775
108	5477	8.570535477604592e-05	None	0.33370092313000194	8.570535477604592e-05
108	5367	0.0002681242985243985	None	0.0	0.0002681242985243985
108	5443	1.9364159721616572e-06	None	0.0	1.9364159721616572e-06
108	5460	-0.0001506933794221564	None	0.0	-0.0001506933794221564
108	5005	0.0007303977952418251	None	0.0	0.0007303977952418251
108	5365	0.013254588301051235	None	0.0	0.013254588301051235
108	5389	0.006343104653710176	None	0.0	0.006343104653710176
108	5458	1.2453343870603446e-07	None	0.0	1.2453343870603446e-07
108	5468	-0.1	None	0.6947885314922051	-0.1
108	5426	2.5890616596374026e-07	None	0.4401076454238607	2.5890616596374026e-07
108	5204	0.003441179066916279	None	0.0	0.003441179066916279
108	5187	0.012836475434268843	None	0.0	0.012836475434268843
108	5422	0.010769840538528374	None	0.0	0.010769840538528374
108	5423	0.00022053092838716983	None	0.0	0.00022053092838716983
108	5419	0.012838253188164653	None	0.0	0.012838253188164653
108	5444	0.007387452664287441	None	0.0	0.007387452664287441
108	5480	0.005622860506304814	None	0.0	0.005622860506304814
108	5071	0.0019670439689383292	None	0.0	0.0019670439689383292
108	5277	0.010636063652173488	None	0.0	0.010636063652173488
108	5494	0.0003499133925842733	None	0.0	0.0003499133925842733
108	5250	0.00367381821499358	None	0.0	0.00367381821499358
108	5400	0.0014718272969280702	None	0.0	0.0014718272969280702
108	5489	8.115700315286343e-07	None	0.0	8.115700315286343e-07
108	5207	0.011683009142896161	None	0.0	0.011683009142896161
108	4880	0.007437343418996271	None	0.0	0.007437343418996271
108	5492	0.004444731752080756	None	0.17276073980829237	0.004444731752080756
108	5446	6.726132204831578e-05	None	0.0	6.726132204831578e-05
34	1743	0.21212830078012734	0.21212830078012734	0.3533711662798389	0.21212830078012734
34	1373	0.3620505287986136	0.3620505287986136	0.3925936986762091	0.3620505287986136
34	1564	0.3046148192975945	0.3046148192975945	0.3335700129031802	0.3046148192975945
34	1362	0.40569115983892007	0.40569115983892007	0.45791295560874834	0.40569115983892007
34	1625	0.33751186723676857	0.33751186723676857	0.33751186723676857	0.33751186723676857
34	1760	0.36488557262371	0.36488557262371	0.43485869553745393	0.36488557262371
34	1629	0.33751186723676857	0.33751186723676857	0.33751186723676857	0.33751186723676857
34	1756	0.22653596626547476	0.22653596626547476	0.2435872222181779	0.22653596626547476
34	1597	0.4495953101120912	0.4495953101120912	0.4725208384931016	0.4495953101120912
34	1747	0.2549558625536335	0.2549558625536335	0.2950973657295908	0.2549558625536335
34	1610	0.3620505287986136	0.3620505287986136	0.3925936986762091	0.3620505287986136
34	1723	0.38770686058312237	0.38770686058312237	0.5594389672951168	0.38770686058312237
34	476	0.3620505287986136	0.3620505287986136	0.3925936986762091	0.3620505287986136
34	1767	0.3706514664726624	0.3706514664726624	0.429280049798965	0.3706514664726624
34	1439	0.22697982222143448	0.22697982222143448	0.23966014525459509	0.22697982222143448
34	1681	0.3367825936987714	0.3367825936987714	0.38844363198809273	0.3367825936987714
34	1575	0.5309613734516914	0.5309613734516914	0.5740286324552119	0.5309613734516914
34	1710	0.30658723117493974	0.30658723117493974	0.349823694839912	0.30658723117493974
34	1351	0.38189680139853666	0.38189680139853666	0.3936007317623445	0.38189680139853666
34	1755	0.21212830078012734	0.21212830078012734	0.3533711662798389	0.21212830078012734
34	1650	0.3590660413007351	0.3590660413007351	0.3797160625588596	0.3590660413007351
34	1391	0.313306718972418	0.313306718972418	0.33642990899139513	0.313306718972418
34	757	0.46094837649046605	0.46094837649046605	0.4899025298494471	0.46094837649046605
34	1299	0.3284304325603289	0.3284304325603289	0.33321270367364775	0.3284304325603289
34	1553	0.38189680139853666	0.38189680139853666	0.3936007317623445	0.38189680139853666
34	1761	0.32091765640521064	0.32091765640521064	0.34897286771969094	0.32091765640521064
34	1509	0.464046531159672	0.464046531159672	0.4748478236490213	0.464046531159672
34	1717	0.21212830078012734	0.21212830078012734	0.3533711662798389	0.21212830078012734
34	1578	0.33964623555342827	0.33964623555342827	0.3460325104151726	0.33964623555342827
34	1754	0.32550435301035147	0.32550435301035147	0.33103148709192093	0.32550435301035147
34	1687	0.43823637187901515	0.43823637187901515	0.4836024150557555	0.43823637187901515
34	1684	0.0	0.0	0.13533434803428052	0.0
34	1306	0.3620505287986136	0.3620505287986136	0.3925936986762091	0.3620505287986136
34	1678	0.4757155609613871	0.4757155609613871	0.5525622166411941	0.4757155609613871
34	1773	0.3178838477941675	0.3178838477941675	0.44385220532337105	0.3178838477941675
34	1720	0.37404811985437414	0.37404811985437414	0.43700230886230973	0.37404811985437414
34	1669	0.4919140227819305	0.4919140227819305	0.5695777498339877	0.4919140227819305
34	1724	0.3362158132830331	0.3362158132830331	0.3362158132830331	0.3362158132830331
34	1716	0.2919016330296388	0.2919016330296388	0.36865995980189264	0.2919016330296388
34	1574	0.4045616525892143	0.4045616525892143	0.4999528340749044	0.4045616525892143
34	1634	0.4912878852250812	0.4912878852250812	0.49156763409144844	0.4912878852250812
34	1763	0.38189680139853666	0.38189680139853666	0.3936007317623445	0.38189680139853666
34	1702	0.27271138287034463	0.27271138287034463	0.39784248436344644	0.27271138287034463
34	1692	0.3442960475230068	0.3442960475230068	0.4021837564353189	0.3442960475230068
34	1757	0.3620505287986136	0.3620505287986136	0.3925936986762091	0.3620505287986136
34	1742	0.42092985342478323	0.42092985342478323	0.5824565114480205	0.42092985342478323
34	1267	0.41748662498679084	0.41748662498679084	0.5034492604495411	0.41748662498679084
34	1458	0.5068764181328426	0.5068764181328426	0.5359684960736721	0.5068764181328426
34	1671	0.4544722071761987	0.4544722071761987	0.4544722071761987	0.4544722071761987
34	1522	0.5068764181328426	0.5068764181328426	0.5359684960736721	0.5068764181328426
34	1409	0.4294724112208158	0.4294724112208158	0.45216088401768173	0.4294724112208158
34	1769	0.3909303445245027	0.3909303445245027	0.4829642890067853	0.3909303445245027
34	1583	0.25709962282030857	0.25709962282030857	0.27246387013872014	0.25709962282030857
34	1758	0.28566945462188476	0.28566945462188476	0.2947449967000709	0.28566945462188476
34	1789	0.32091765640521064	0.32091765640521064	0.34897286771969094	0.32091765640521064
34	1319	0.37404811985437414	0.37404811985437414	0.43700230886230973	0.37404811985437414
34	1797	0.39177189973225085	0.39177189973225085	0.393771574979045	0.39177189973225085
34	1781	0.4045616525892143	0.4045616525892143	0.4999528340749044	0.4045616525892143
34	1129	0.4559861459037327	0.4559861459037327	0.48132495227673705	0.4559861459037327
34	1796	0.27857223925196867	0.27857223925196867	0.3133415711472148	0.27857223925196867
34	1677	0.3362158132830331	0.3362158132830331	0.3362158132830331	0.3362158132830331
34	1774	0.3046148192975945	0.3046148192975945	0.3335700129031802	0.3046148192975945
34	1366	0.5068764181328426	0.5068764181328426	0.5359684960736721	0.5068764181328426
34	1092	0.3633093894567915	0.3633093894567915	0.4388521587793578	0.3633093894567915
34	1647	0.32091765640521064	0.32091765640521064	0.34897286771969094	0.32091765640521064
34	1618	0.2944256030618022	0.2944256030618022	0.3518156710910704	0.2944256030618022
34	1792	0.2528917921656386	0.2528917921656386	0.27244276812158474	0.2528917921656386
34	1744	0.3633093894567915	0.3633093894567915	0.4388521587793578	0.3633093894567915
34	818	0.40246506851468344	0.40246506851468344	0.40246506851468344	0.40246506851468344
34	1705	0.37704852596092453	0.37704852596092453	0.3986028124327346	0.37704852596092453
34	1795	0.21519236846774503	0.21519236846774503	0.252127108605817	0.21519236846774503
34	1547	0.5309613734516914	0.5309613734516914	0.5740286324552119	0.5309613734516914
34	1719	0.4919140227819305	0.4919140227819305	0.5695777498339877	0.4919140227819305
34	1786	0.24763662602469835	0.24763662602469835	0.274004148534702	0.24763662602469835
34	1794	0.33751186723676857	0.33751186723676857	0.33751186723676857	0.33751186723676857
34	841	0.37704852596092453	0.37704852596092453	0.3986028124327346	0.37704852596092453
34	1798	0.5068764181328426	0.5068764181328426	0.5359684960736721	0.5068764181328426
34	1643	0.3754241036808296	0.3754241036808296	0.46836959635014663	0.3754241036808296
34	1374	0.4294724112208158	0.4294724112208158	0.45216088401768173	0.4294724112208158
34	1771	0.4559861459037327	0.4559861459037327	0.48132495227673705	0.4559861459037327
34	1703	0.24082575771184445	0.24082575771184445	0.33453148012800893	0.24082575771184445
34	1707	0.24558189299010466	0.24558189299010466	0.33343137860730937	0.24558189299010466
34	1500	0.4043406388914354	0.4043406388914354	0.41999642834645057	0.4043406388914354
34	1424	0.4210538721804601	0.4210538721804601	0.44987246600810343	0.4210538721804601
34	1780	0.4919140227819305	0.4919140227819305	0.5695777498339877	0.4919140227819305
34	1508	0.46094837649046605	0.46094837649046605	0.4899025298494471	0.46094837649046605
34	1218	0.42092985342478323	0.42092985342478323	0.5824565114480205	0.42092985342478323
34	1752	0.31209577664118404	0.31209577664118404	0.35190569348851797	0.31209577664118404
34	1594	0.29404569857593704	0.29404569857593704	0.32412511111357734	0.29404569857593704
34	1800	0.20280502952744817	0.20280502952744817	0.2433432723858508	0.20280502952744817
34	1555	0.32418065722069	0.32418065722069	0.32418065722069	0.32418065722069
34	1646	0.4495953101120912	0.4495953101120912	0.4725208384931016	0.4495953101120912
34	1513	0.36488557262371	0.36488557262371	0.43485869553745393	0.36488557262371
34	1287	0.296377639076722	0.296377639076722	0.39322807872531956	0.296377639076722
34	1654	0.33964623555342827	0.33964623555342827	0.3460325104151726	0.33964623555342827
34	1640	0.3522974103765553	0.3522974103765553	0.3928354690719954	0.3522974103765553
34	1248	0.39410861303766814	0.39410861303766814	0.4081886596066585	0.39410861303766814
34	1134	0.44686854914427104	0.44686854914427104	0.4622859137948116	0.44686854914427104
34	1700	0.274040908642524	0.274040908642524	0.32411305535602963	0.274040908642524
34	1762	0.0	0.0	0.13533434803428052	0.0
0	67	0.4900249184157106	0.4900249184157106	0.4900249184157106	0.4900249184157106
0	78	0.3503065524499235	0.3503065524499235	0.3503065524499235	0.3503065524499235
0	27	0.206716741756946	0.206716741756946	0.206716741756946	0.206716741756946
0	40	0.45924155087135715	0.45924155087135715	0.45924155087135715	0.45924155087135715
0	44	0.11424036299331222	0.11424036299331222	0.11424036299331222	0.11424036299331222
0	66	0.23169283670839072	0.23169283670839072	0.23169283670839072	0.23169283670839072
0	95	0.28015098638306457	0.28015098638306457	0.28015098638306457	0.28015098638306457
0	21	0.48330549392700084	0.48330549392700084	0.48330549392700084	0.48330549392700084
0	37	0.0	0.0	0.0	0.0
0	58	0.23909947044660945	0.23909947044660945	0.23909947044660945	0.23909947044660945
0	52	0.0	0.0	0.0	0.0
0	15	0.0	0.0	0.0	0.0
0	92	0.0	0.0	0.0	0.0
0	84	0.15778537576458018	0.15778537576458018	0.15778537576458018	0.15778537576458018
0	53	0.21917155620131376	0.21917155620131376	0.21917155620131376	0.21917155620131376
0	12	0.995835006926576	0.995835006926576	0.995835006926576	0.995835006926576
0	41	0.710373057256804	0.710373057256804	0.710373057256804	0.710373057256804
0	91	0.0	0.0	0.0	0.0
0	77	0.0	0.0	0.0	0.0
0	38	0.0	0.0	0.0	0.0
0	64	0.19756495197350682	0.19756495197350682	0.19756495197350682	0.19756495197350682
0	19	0.0	0.0	0.0	0.0
0	85	0.3426206628090726	0.3426206628090726	0.3426206628090726	0.3426206628090726
0	49	0.28269990702397463	0.28269990702397463	0.28269990702397463	0.28269990702397463
0	45	0.0	0.0	0.0	0.0
0	86	0.0	0.0	0.0	0.0
0	35	0.45011566948171	0.45011566948171	0.45011566948171	0.45011566948171
0	88	0.4260916545033922	0.4260916545033922	0.4260916545033922	0.4260916545033922
0	70	0.0	0.0	0.0	0.0
0	80	0.3646261935398021	0.3646261935398021	0.3646261935398021	0.3646261935398021
0	17	0.0	0.0	0.0	0.0
0	23	0.25055965726761736	0.25055965726761736	0.25055965726761736	0.25055965726761736
0	57	0.5552606383873787	0.5552606383873787	0.5552606383873787	0.5552606383873787
0	39	0.22490300009773737	0.22490300009773737	0.22490300009773737	0.22490300009773737
0	62	0.6101046542991044	0.6101046542991044	0.6101046542991044	0.6101046542991044
0	22	0.27597067015931637	0.27597067015931637	0.27597067015931637	0.27597067015931637
0	29	0.0	0.0	0.0	0.0
0	4	0.5166118407971132	0.5166118407971132	0.5166118407971132	0.5166118407971132
0	76	0.0	0.0	0.0	0.0
0	25	0.31267537035929904	0.31267537035929904	0.31267537035929904	0.31267537035929904
0	61	0.36136436408643696	0.36136436408643696	0.36136436408643696	0.36136436408643696
0	60	0.0	0.0	0.0	0.0
0	81	0.23909947044660945	0.23909947044660945	0.23909947044660945	0.23909947044660945
0	73	0.0	0.0	0.0	0.0
0	72	0.0	0.0	0.0	0.0
0	89	0.35295757313041465	0.35295757313041465	0.35295757313041465	0.35295757313041465
0	51	0.29968419182583783	0.29968419182583783	0.29968419182583783	0.29968419182583783
0	3	0.11424036299331222	0.11424036299331222	0.11424036299331222	0.11424036299331222
0	11	0.41544963935540835	0.41544963935540835	0.41544963935540835	0.41544963935540835
0	24	0.41687155951717453	0.41687155951717453	0.41687155951717453	0.41687155951717453
0	10	0.0	0.0	0.0	0.0
0	33	0.0	0.0	0.0	0.0
0	56	0.45924155087135715	0.45924155087135715	0.45924155087135715	0.45924155087135715
0	75	0.0	0.0	0.0	0.0
0	59	0.0	0.0	0.0	0.0
0	43	0.0	0.0	0.0	0.0
0	47	0.24479107401170067	0.24479107401170067	0.24479107401170067	0.24479107401170067
0	32	0.33719649202586827	0.33719649202586827	0.33719649202586827	0.33719649202586827
0	74	0.2518830792525752	0.2518830792525752	0.2518830792525752	0.2518830792525752
0	90	0.2697337560272625	0.2697337560272625	0.2697337560272625	0.2697337560272625
0	99	0.0	0.0	0.0	0.0
0	7	0.45924155087135715	0.45924155087135715	0.45924155087135715	0.45924155087135715
0	1	0.2221985930904368	0.2221985930904368	0.2221985930904368	0.2221985930904368
0	5	0.3750301268109523	0.3750301268109523	0.3750301268109523	0.3750301268109523
0	26	0.23909947044660945	0.23909947044660945	0.23909947044660945	0.23909947044660945
0	13	0.0	0.0	0.0	0.0
0	71	0.21025047049356588	0.21025047049356588	0.21025047049356588	0.21025047049356588
0	31	0.3289827534048361	0.3289827534048361	0.3289827534048361	0.3289827534048361
0	63	0.0	0.0	0.0	0.0
0	54	0.23909947044660945	0.23909947044660945	0.23909947044660945	0.23909947044660945
0	100	0.305546836009721	0.305546836009721	0.305546836009721	0.305546836009721
0	6	0.23909947044660945	0.23909947044660945	0.23909947044660945	0.23909947044660945
0	96	0.0	0.0	0.0	0.0
0	82	0.3796002463148214	0.3796002463148214	0.3796002463148214	0.3796002463148214
0	48	0.227974332664359	0.227974332664359	0.227974332664359	0.227974332664359
0	83	0.3479178775212738	0.3479178775212738	0.3479178775212738	0.3479178775212738
0	79	0.24479107401170067	0.24479107401170067	0.24479107401170067	0.24479107401170067
0	69	0.2449741708606683	0.2449741708606683	0.2449741708606683	0.2449741708606683
0	87	0.20597232981526986	0.20597232981526986	0.20597232981526986	0.20597232981526986
0	46	0.401904477564031	0.401904477564031	0.401904477564031	0.401904477564031
0	18	0.23909947044660945	0.23909947044660945	0.23909947044660945	0.23909947044660945
0	20	0.2634687606311494	0.2634687606311494	0.2634687606311494	0.2634687606311494
0	94	0.0	0.0	0.0	0.0
0	16	0.49190643637722714	0.49190643637722714	0.49190643637722714	0.49190643637722714
0	36	0.461087722370171	0.461087722370171	0.461087722370171	0.461087722370171
0	14	0.2327537268639317	0.2327537268639317	0.2327537268639317	0.2327537268639317
0	34	0.49948763231355253	0.49948763231355253	0.49948763231355253	0.49948763231355253
0	9	0.0	0.0	0.0	0.0
0	28	0.45924155087135715	0.45924155087135715	0.45924155087135715	0.45924155087135715
0	68	0.0	0.0	0.0	0.0
0	98	0.2861149001878188	0.2861149001878188	0.2861149001878188	0.2861149001878188
0	93	0.25499190286463175	0.25499190286463175	0.25499190286463175	0.25499190286463175
0	30	0.546692630425793	0.546692630425793	0.546692630425793	0.546692630425793
0	97	0.22475786380335921	0.22475786380335921	0.22475786380335921	0.22475786380335921
0	55	0.995835006926576	0.995835006926576	0.995835006926576	0.995835006926576
0	65	0.3916943176400117	0.3916943176400117	0.3916943176400117	0.3916943176400117
0	50	0.0	0.0	0.0	0.0
0	8	0.0	0.0	0.0	0.0
0	42	0.3750301268109523	0.3750301268109523	0.3750301268109523	0.3750301268109523
0	2	0.5535273577747952	0.5535273577747952	0.5535273577747952	0.5535273577747952
87	4370	0.00037395306499743517	None	0.0	0.00037395306499743517
87	4059	0.005661928161305218	None	0.0	0.005661928161305218
87	4345	0.000350355336126934	None	0.0	0.000350355336126934
87	3991	0.00742923458562859	None	0.0	0.00742923458562859
87	4373	0.012945452850171981	None	0.0	0.012945452850171981
87	4343	2.5523270584787403e-06	None	0.33199502790584257	2.5523270584787403e-06
87	4142	0.000565905686988791	None	0.26877632969607484	0.000565905686988791
87	4333	0.005548536994651808	None	0.0	0.005548536994651808
87	4245	0.001230583998702939	None	0.0	0.001230583998702939
87	4309	0.01344698883740391	None	0.0	0.01344698883740391
87	4441	0.0067248331527703835	None	0.0	0.0067248331527703835
87	4433	9.980732663177579e-05	None	0.27619321768013644	9.980732663177579e-05
87	4279	0.007310961649049575	None	0.0	0.007310961649049575
87	4327	0.015027537601115347	None	0.0	0.015027537601115347
87	4416	4.7220854276783575e-05	None	0.0	4.7220854276783575e-05
87	4312	1.5699690201558033e-05	None	0.4700506519972916	1.5699690201558033e-05
87	4408	0.008254743589027006	None	0.0	0.008254743589027006
87	3029	0.007293049824452213	None	0.0	0.007293049824452213
87	4326	0.0008784360710862624	None	0.0	0.0008784360710862624
87	4321	0.013193031494709379	None	0.0	0.013193031494709379
87	4448	5.316809648216656e-06	None	0.0	5.316809648216656e-06
87	3956	0.007341759382579231	None	0.0	0.007341759382579231
87	4339	1.289317046258496e-05	None	0.47180670182601786	1.289317046258496e-05
87	3439	0.013453720464132984	None	0.0	0.013453720464132984
87	4341	0.000774985116622156	None	0.0	0.000774985116622156
87	4352	0.0005208311666410394	None	0.0	0.0005208311666410394
87	4308	0.00012001146964800323	None	0.0	0.00012001146964800323
87	4209	0.007187026667984985	None	0.0	0.007187026667984985
87	4291	0.0072647264704557854	None	0.0	0.0072647264704557854
87	4415	1.0523833289783767e-05	None	0.0	1.0523833289783767e-05
87	4336	0.0014365400637398828	None	0.9809619258292704	0.0014365400637398828
87	4426	0.013181040409967813	None	0.0	0.013181040409967813
87	4250	0.0002997124745882682	None	0.17814600662519847	0.0002997124745882682
87	4251	0.01298654893048101	None	0.0	0.01298654893048101
87	4301	0.0007720742254748986	None	0.3053297037377898	0.0007720742254748986
87	4412	0.007144357256683485	None	0.0	0.007144357256683485
87	4306	0.00509345512500179	None	0.0	0.00509345512500179
87	4206	0.00721652129617817	None	0.0	0.00721652129617817
87	4287	0.007343383470871105	None	0.0	0.007343383470871105
87	4396	8.081563474660408e-12	None	0.0	8.081563474660408e-12
87	3968	0.007240526716699771	None	0.0	0.007240526716699771
87	4436	0.001056274359344553	None	0.0	0.001056274359344553
87	4430	0.0006979043011242913	None	0.0	0.0006979043011242913
87	4392	0.007362710172760908	None	0.0	0.007362710172760908
87	4164	0.0020420581943272798	None	0.34817107469379993	0.0020420581943272798
87	4444	-8.493835791061508e-05	None	0.0	-8.493835791061508e-05
87	4329	0.0019317313384610195	None	0.0	0.0019317313384610195
87	4288	0.007518607771449347	None	0.0	0.007518607771449347
87	4440	-2.995617515586372e-05	None	0.0	-2.995617515586372e-05
87	4437	0.002030869230622071	None	0.0	0.002030869230622071
87	4264	0.0031469989790645562	None	0.0	0.0031469989790645562
87	4427	9.548263869002772e-07	None	0.37871654254619924	9.548263869002772e-07
87	4211	0.010288360264787808	None	0.0	0.010288360264787808
87	3861	0.007307634052005554	None	0.0	0.007307634052005554
87	3925	0.0070839107169826145	None	0.0	0.0070839107169826145
87	4010	0.008030200291313289	None	0.0	0.008030200291313289
87	4222	0.0008436149510813382	None	0.0	0.0008436149510813382
87	4413	0.0015124726861802818	None	0.0	0.0015124726861802818
87	3825	0.0014583419001763418	None	0.33199502790584257	0.0014583419001763418
87	4172	0.006214123676270935	None	0.0	0.006214123676270935
87	3793	0.007349330408482836	None	0.0	0.007349330408482836
87	4380	0.006391001240094696	None	0.0	0.006391001240094696
87	4259	0.00727632032720532	None	0.0	0.00727632032720532
87	4332	0.007285474397951884	None	0.0	0.007285474397951884
87	4297	0.007259936229527732	None	0.0	0.007259936229527732
87	4435	0.0003514864782473735	None	0.17814600662519847	0.0003514864782473735
87	4439	-6.952131540050225e-06	None	0.0	-6.952131540050225e-06
87	4189	0.007440172806912228	None	0.0	0.007440172806912228
87	4171	0.007471357409982408	None	0.0	0.007471357409982408
87	4356	-1.6799388974923637e-05	None	0.34956019316932696	-1.6799388974923637e-05
87	4424	0.007497398629412865	None	0.0	0.007497398629412865
87	4080	0.013446894891202805	None	0.0	0.013446894891202805
87	4350	0.007931436256647544	None	0.0	0.007931436256647544
87	4311	0.00032069741369627607	None	0.17814600662519847	0.00032069741369627607
87	4213	0.0010825900596437834	None	0.352315034795866	0.0010825900596437834
87	4060	0.006277073523273292	None	0.0	0.006277073523273292
87	4280	0.0072924930826363515	None	0.0	0.0072924930826363515
87	4414	0.0052944732741905115	None	0.0	0.0052944732741905115
87	4443	0.0002810411818699398	None	0.0	0.0002810411818699398
87	4401	0.0001329824027268349	None	0.0	0.0001329824027268349
87	4400	0.013100413148936455	None	0.0	0.013100413148936455
87	4390	0.0077100664899984695	None	0.0	0.0077100664899984695
87	4402	0.00495611571195304	None	0.0	0.00495611571195304
87	4141	5.148210046476484e-06	None	0.26877632969607484	5.148210046476484e-06
87	4421	0.007148730496317665	None	0.0	0.007148730496317665
87	4404	-0.0005852415494834965	None	0.0	-0.0005852415494834965
87	4388	0.010595402821975108	None	0.0	0.010595402821975108
87	4196	0.007154154758062358	None	0.0	0.007154154758062358
87	4092	0.007367490433753241	None	0.0	0.007367490433753241
87	4153	0.007499858748000623	None	0.0	0.007499858748000623
87	3336	0.012932774010081955	None	0.0	0.012932774010081955
87	4228	0.0025988839784893167	None	0.0	0.0025988839784893167
87	4239	0.0008765537024524961	None	0.3053297037377898	0.0008765537024524961
87	3789	0.006186025723284205	None	0.0	0.006186025723284205
87	4118	0.007307634084957412	None	0.0	0.007307634084957412
87	4419	0.001281324095696088	None	0.0	0.001281324095696088
87	4195	0.010123684808275489	None	0.0	0.010123684808275489
87	4286	0.007423726849935682	None	0.0	0.007423726849935682
87	4319	0.0001424672690286104	None	0.0	0.0001424672690286104
87	3782	0.007569439073547787	None	0.0	0.007569439073547787
51	2617	4.5760389098609384e-07	None	0.17983909464507172	4.5760389098609384e-07
51	2598	-0.1	None	0.0	-0.1
51	2601	2.678303101387772e-07	None	0.24310568101892832	2.678303101387772e-07
51	2093	None	None	0.3327412171637715	None
51	2640	-0.1	None	0.4581097464675038	-0.1
51	2579	-2.0866800946552794e-08	None	0.5018613500667264	-2.0866800946552794e-08
51	2584	-1.2878045593250014e-05	None	0.2241158520341759	-1.2878045593250014e-05
51	2629	5.7723784826951806e-08	None	0.2633794593161115	5.7723784826951806e-08
51	2576	4.408525688792057e-09	None	0.3327412171637715	4.408525688792057e-09
51	2602	-1.626574712351542e-05	None	0.4582451484464463	-1.626574712351542e-05
51	2556	-0.1	None	0.0	-0.1
51	2541	None	None	0.6650208554671859	None
51	2592	-0.1	None	0.6032653280691338	-0.1
51	2395	None	None	0.361311161475692	None
51	2621	-0.1	None	0.0	-0.1
51	2309	None	None	0.35691988769378724	None
51	2624	1.2627292915449062e-08	None	0.29560174779652976	1.2627292915449062e-08
51	1767	None	None	0.4176712815893505	None
51	2631	1.7300604627002454e-09	None	0.7144427004601378	1.7300604627002454e-09
51	2645	-2.5815918636057095e-05	None	0.32312777701481654	-2.5815918636057095e-05
51	2597	-0.1	None	0.3450522072822322	-0.1
51	2628	2.2412997498820614e-08	None	0.34655947730024883	2.2412997498820614e-08
51	2552	-0.1	None	0.0	-0.1
51	2571	0.0003762356431422748	None	0.26504932555953536	0.0003762356431422748
51	2348	None	None	0.40150822966223776	None
51	2600	3.3399354416140215e-06	None	0.10751960118235922	3.3399354416140215e-06
51	2533	None	None	0.3327412171637715	None
51	2585	0.0006566656811019284	None	0.43977531950148974	0.0006566656811019284
51	2581	-0.1	None	0.0	-0.1
51	2171	None	None	0.4651250382067159	None
51	2646	-4.854019976466733e-07	None	0.10751960118235922	-4.854019976466733e-07
51	2544	None	None	0.3562078068886323	None
51	2635	-1.0744264397989809e-07	None	0.4280086439786082	-1.0744264397989809e-07
51	2608	-0.1	None	0.40150822966223776	-0.1
51	2596	None	None	0.36468904384821865	None
51	2613	-0.1	None	0.30820096206906095	-0.1
51	2553	7.96537208951328e-05	None	0.37231333706815106	7.96537208951328e-05
51	2518	None	None	0.36468904384821865	None
51	2416	None	None	0.492203820403953	None
51	2605	None	None	0.44056869301578194	None
51	2517	None	None	0.3714790077431154	None
51	2636	-7.093655602185382e-09	None	0.10751960118235922	-7.093655602185382e-09
51	2639	-0.1	None	0.0	-0.1
51	2557	-0.1	None	0.0	-0.1
51	2594	None	None	0.23317722875605007	None
51	2623	0.00033336971219188075	None	0.34351745945480017	0.00033336971219188075
51	2503	None	None	0.3842250628311846	None
51	2619	-0.1	None	0.0	-0.1
51	2611	-0.1	None	0.0	-0.1
51	2595	-7.949196966947946e-07	None	0.3811050869572924	-7.949196966947946e-07
51	2589	9.60651518887355e-06	None	0.3753404560693138	9.60651518887355e-06
51	2637	-0.1	None	0.0	-0.1
51	2614	1.3386406446520182e-05	None	0.515228726391548	1.3386406446520182e-05
51	2013	None	None	0.6590275622535132	None
51	2582	-0.1	None	0.0	-0.1
51	2578	-5.896600240774682e-10	None	0.3491695684853523	-5.896600240774682e-10
51	2034	None	None	0.4582451484464463	None
51	2612	0.00038839075068090455	None	0.26504932555953536	0.00038839075068090455
51	2580	-6.738147332588672e-05	None	0.46001885655135516	-6.738147332588672e-05
51	1522	None	None	0.5427279672862706	None
51	2647	4.85188896870711e-09	None	0.3327412171637715	4.85188896870711e-09
51	2569	5.6328051388533285e-08	None	0.24310568101892832	5.6328051388533285e-08
51	2649	4.4579876715473206e-08	None	0.5122108849183122	4.4579876715473206e-08
51	2561	1.3286930711804066e-06	None	0.4494234395104497	1.3286930711804066e-06
51	2563	-0.1	None	0.492203820403953	-0.1
51	2627	-0.1	None	0.0	-0.1
51	2610	-0.1	None	0.28414329720376486	-0.1
51	2260	None	None	0.5951221010045671	None
51	2632	-0.1	None	0.24699151619230525	-0.1
51	2575	-9.652083463796497e-06	None	0.4582451484464463	-9.652083463796497e-06
51	2439	None	None	0.47108362525307185	None
51	2616	-0.1	None	0.0	-0.1
51	2538	None	None	0.3756415569667124	None
51	2390	None	None	0.48058147720903044	None
51	2324	None	None	0.3450522072822322	None
51	2609	-9.870844824626162e-14	None	0.10751960118235922	-9.870844824626162e-14
51	2500	None	None	0.36575325993493163	None
51	2588	0.00011243783062586539	None	0.3440425993830687	0.00011243783062586539
51	2522	None	None	0.5486814664203292	None
51	2599	-0.1	None	0.0	-0.1
51	2648	-1.7418186843934063e-07	None	0.392448176360933	-1.7418186843934063e-07
51	2604	-0.1	None	0.37529324317617807	-0.1
51	2644	1.3592832311169902e-08	None	0.34655947730024883	1.3592832311169902e-08
51	2551	-0.1	None	0.40150822966223776	-0.1
51	2574	-0.1	None	0.40150822966223776	-0.1
51	2425	None	None	0.34110628235175866	None
51	2643	2.907647893011892e-07	None	0.4582451484464463	2.907647893011892e-07
51	2535	None	None	0.3491695684853523	None
51	1839	None	None	0.34655947730024883	None
51	2634	1.5404618924683745e-05	None	0.5504544785177669	1.5404618924683745e-05
51	2630	-0.1	None	0.35595269426828335	-0.1
51	2638	-0.1	None	0.0	-0.1
51	2591	-1.2523265556665342e-13	None	0.10751960118235922	-1.2523265556665342e-13
51	2593	-1.0508565481346318e-09	None	0.5427279672862706	-1.0508565481346318e-09
51	2543	None	None	0.5719489329248061	None
51	2618	-0.1	None	0.0	-0.1
51	2590	-5.387497719318602e-07	None	0.2581654174487048	-5.387497719318602e-07
51	2572	0.0003272328904054492	None	0.35691988769378724	0.0003272328904054492
51	2583	-1.5134496549953231e-09	None	0.5122108849183122	-1.5134496549953231e-09
[truncated: 13,001 more rows]
