# Supplementary material for: Constrained by Design: Influence of Genetic Encodings on Evolved Traits of Robots
Source: Front Robot AI. 2021 Jun 15;8:672379. doi: 10.3389/frobt.2021.672379 (PMC8239187; doi:10.3389/frobt.2021.672379)
Supplement: Supplementary file 2 [file DataSheet1.ZIP › hyperplasticoding_plane_3_all_measures.tsv]

robot_id	velocity	displacement_velocity	displacement_velocity_hill	head_balance	contacts	branching	branching_modules_count	limbs	extremities	length_of_limbs	extensiveness	coverage	joints	hinge_count	active_hinges_count	brick_count	touch_sensor_count	brick_sensor_count	proportion	width	height	size	absolute_size	sensors	symmetry	avg_period	dev_period	avg_phase_offset	dev_phase_offset	avg_amplitude	dev_amplitude	avg_intra_dev_params	avg_inter_dev_params	sensors_reach	recurrence	synaptic_reception
4373	6.70585088255497e-05	7.71700880155663e-08	7.608732609846517e-08	0.9999975420867809	None	0	0	0.6666666666666666	2	0.5	1	0.6666666666666666	0.5	3	1	0	0	0	0.6666666666666666	2	3	0.26666666666666666	4	0.0	0	0.04450688913119315	0.5630506224670044	0.09843720027713965	0.5011863142979814	0.2781690920487002	0.5345071366367611	0.730850945257796	0.5329974507902918	0	1.0	0.0
2773	None	None	None	None	None	0.3333333333333333	5	0.40625	13	0.5777777777777777	26	0.746031746031746	0.4666666666666667	34	21	12	0	0	0.7777777777777778	9	7	3.1333333333333333	47	0.0	0.9	-0.015221480581533164	0.6899674675780553	-0.014144813527843126	0.6584072990034227	1.0439430557078382e-18	0.5000000000000012	0.6052294795109333	0.6190199801408458	0	0.9705882352941176	0.0
4104	0.0	0.0	0.0	1.0	None	0	0	0	0	0	0	1.0	0	0	0	0	0	0	1.0	1	1	0.06666666666666667	1	0.0	0	0	0	0	0	0	0	0	0	0	0	0
4	None	None	None	None	None	0.25	1	0.4	4	0.7692307692307693	10	0.234375	0.7692307692307693	14	10	0	0	0	1.0	8	8	1.0	15	0.0	0.8571428571428571	0.0026570547900988837	0.5061914602497023	0.007215539357322649	0.5394942410507124	4.523639029756324e-09	0.5000026941642493	0.5078117241456238	0.5152523191089845	0	1.0	0.0
7051	5.933276852530256e-09	5.941666618413001e-09	-4.288208673231143e-09	0.9999997255420525	None	0	0	0	0	0	0	1.0	0	0	0	0	2	0	1.0	1	1	0.06666666666666667	1	0.5	0	0	0	0	0	0	0	0	0	0	0	0
1702	None	None	None	None	None	0.2	1	0.3333333333333333	4	0.8	12	0.20987654320987653	0.8	16	12	0	0	0	1.0	9	9	1.1333333333333333	17	0.0	1.0	-0.09946630246251686	0.5389094654872272	1.0692147593221817e-05	0.5000044338899543	0.0668590176613421	0.573502325006688	0.6640806731831513	0.5376060135758713	0	0.5	0.0
131	None	None	None	None	None	0	0	0.08333333333333333	4	0.9142857142857143	64	0.8888888888888888	0	0	0	71	6	0	1.0	9	9	4.8	72	0.0410958904109589	0.9206349206349206	0	0	0	0	0	0	0	0	0	0	0
4445	0.004008544950481537	0.001929890074136122	0.0006323299502874138	0.9871996986268231	None	0	0	0.3333333333333333	2	0.8571428571428571	6	0.36	0.8571428571428571	8	6	0	0	0	1.0	5	5	0.6	9	0.0	0	0.18209484867073444	0.5342179115523873	0.013589943739939192	0.516216793397236	0.09999999973622033	0.5000000011489737	0.6693642266401122	0.5168249673059399	0	1.0	0.0
1977	None	None	None	None	None	0	0	0	0	0	0	1.0	0	0	0	0	3	0	1.0	1	1	0.06666666666666667	1	0.75	0	0	0	0	0	0	0	0	0	0	0	0
784	None	None	None	None	None	0.07142857142857142	1	0.3870967741935484	12	0.5681818181818182	25	0.6388888888888888	0.3409090909090909	25	15	20	0	0	0.8888888888888888	8	9	3.066666666666667	46	0.0	0.631578947368421	0.06350062515330276	0.5446301758529217	-0.006222833789655878	0.6644109981750643	0.099923735197025	0.5003223773641782	0.6137048469697923	0.5714493157787256	0	1.0	0.0
4512	0.0037041486260358343	0.0005144142624980752	-1.0707920872302133e-05	0.9950652619427159	None	0.2	1	0.3333333333333333	4	0.8	12	0.20987654320987653	0.8	16	12	0	0	0	1.0	9	9	1.1333333333333333	17	0.0	1.0	0.0005248108749700242	0.5048355744144892	-0.09999999952393276	0.5000000112956231	0.17422826473719993	0.9475550146540994	0.7564005019164723	0.7253495358602147	0	1.0	0.0
6386	0.04158953893448103	0.014099496827626727	0.012531370413218054	0.9847361141429286	None	0.3333333333333333	3	0.47619047619047616	10	0.5172413793103449	15	0.5740740740740741	0.3448275862068966	19	10	11	2	0	0.6666666666666666	6	9	2.066666666666667	31	0.11764705882352941	0.46153846153846156	0.09988034169092298	0.501115401005153	0.31557407642364127	0.6005773849395509	0.16268188039317388	0.9982161746900866	0.7431799476805835	0.90434943915101	1.0	1.0	0.0
3813	0.003656574543744864	0.0016953731973438104	0.0016251368521885072	0.9991489791777569	None	0.25	1	0.36363636363636365	4	0.7857142857142857	11	0.2222222222222222	0.7857142857142857	15	11	0	0	0	0.8888888888888888	8	9	1.0666666666666667	16	0.0	1.0	0.09999999237558384	0.5000000265794516	-0.0999999947001503	0.5000001758707926	0.1237232869039027	0.6228244852099648	0.7317284875971657	0.5416991620924031	0	0.9333333333333333	0.0
3266	0.002061810608428034	0.00024016753642107288	0.00011343704661334913	0.9985451895010441	None	0.25	1	0.36363636363636365	4	0.7857142857142857	11	0.2222222222222222	0.7857142857142857	15	11	0	0	0	0.8888888888888888	8	9	1.0666666666666667	16	0.0	1.0	0.09999994409181195	0.5000000996166254	-0.099999988467362	0.5000004902446966	0.09905081864982437	0.5061056313436756	0.719215947277234	0.502035496992606	0	0.8666666666666667	0.0
5661	0.013805960905725665	0.000592863769118043	0.0005656912681768188	0.9455464501157725	None	0.25	1	0.4	4	0.7692307692307693	10	0.23809523809523808	0.7692307692307693	14	10	0	0	0	0.7777777777777778	7	9	1.0	15	0.0	1.0	-0.28491872290179676	1.0	0.10230187774839024	0.6087562200835389	0.12930514003921068	0.9999822665243623	0.945370125069922	0.9999999999308877	0	0	0.0
7224	None	None	None	None	None	0	0	0.2037037037037037	11	0.759493670886076	60	1.0	0.5569620253164557	53	44	27	0	0	1.0	9	9	5.4	81	0.0	1.0	0.05416060650540956	0.5283039214922541	-0.0598779956360185	0.6248375952477608	-0.012163642707384391	0.6664637019315529	0.6522228922984793	0.6079177280139276	0	1.0	0.0
4161	0.00029888242474835865	5.973768827074105e-06	-2.8304448766821785e-06	0.9999997120155749	None	0.2	1	0.3333333333333333	4	0.8	12	0.20987654320987653	0.8	16	12	0	0	0	1.0	9	9	1.1333333333333333	17	0.0	1.0	-0.13743622516209766	0.996233164425457	4.0432024350447496e-05	0.5001964757878167	0.20495645610272578	0.6410675334455419	0.8658358993778633	0.8862346908850866	0	0.1875	0.0
5138	1.214230903130853e-07	1.1631017244603841e-07	4.3051392075706024e-11	0.9999840917691705	None	0	0	0.018518518518518517	1	1.0	79	1.0	0	0	0	80	0	0	1.0	9	9	5.4	81	0.0	1.0	0	0	0	0	0	0	0	0	0	0	0
2140	None	None	None	None	None	0	0	0.018518518518518517	1	1.0	79	1.0	0	0	0	80	0	0	1.0	9	9	5.4	81	0.0	1.0	0	0	0	0	0	0	0	0	0	0	0
4456	0.0	0.0	0.0	1.0	None	0	0	0	0	0	0	1.0	0	0	0	0	0	0	1.0	1	1	0.06666666666666667	1	0.0	0	0	0	0	0	0	0	0	0	0	0	0
7473	1.485232898303141e-06	7.722513275959627e-08	5.623896993850295e-08	0.9999662208574981	None	0	0	1.0	2	0.0	0	0.75	0	2	0	0	1	0	1.0	2	2	0.2	3	0.5	0	0	0	0	0	0	0	0	0	0	0	0
6934	None	None	None	None	None	0	0	0.08823529411764706	3	0.9183673469387755	45	0.9444444444444444	0.04081632653061224	4	2	46	0	0	0.6666666666666666	9	6	3.4	51	0.0	0.9333333333333333	-0.058635229326814683	0.502291440102849	0.09999998623056669	0.5000000174371548	0.0999935555363632	0.5000423655043866	0.6786889592116231	0.5007779457345514	0	1.0	0.0
1051	None	None	None	None	None	0.09090909090909091	1	0.25	6	0.7878787878787878	26	0.43209876543209874	0.6666666666666666	28	22	6	0	0	1.0	9	9	2.3333333333333335	35	0.0	0.6153846153846154	-0.05440177196260674	0.5312858693115452	0.09999108416947863	0.5000533485994331	0.03724598116058951	0.5644251823377656	0.657785844820109	0.5320113081258071	0	0.6785714285714286	0.0
5181	0.04172478370933871	0.0144054741755331	0.013253953967125308	0.98481223578842	None	0.3333333333333333	3	0.47619047619047616	10	0.5172413793103449	15	0.5740740740740741	0.3448275862068966	19	10	11	2	0	0.6666666666666666	6	9	2.066666666666667	31	0.11764705882352941	0.46153846153846156	0.09988034169092298	0.501115401005153	0.31557407642364127	0.6005773849395509	0.16268188039317388	0.9982161746900866	0.7431799476805835	0.90434943915101	1.0	1.0	0.0
3494	0.0	0.0	0.0	1.0	None	0	0	0	0	0	0	1.0	0	0	0	0	0	0	1.0	1	1	0.06666666666666667	1	0.0	0	0	0	0	0	0	0	0	0	0	0	0
1106	None	None	None	None	None	0.125	2	0.4	14	0.54	27	0.8253968253968254	0.36	30	18	21	5	0	0.7777777777777778	7	9	3.466666666666667	52	0.14705882352941177	0.7555555555555555	-0.09999928216491699	0.5000113027898252	-0.07800698070561521	0.6276187261424389	0.10153257944370497	0.6271992888409398	0.7090225366277414	0.5859934260351013	1.0	1.0	0.0
1741	None	None	None	None	None	0	0	0	0	0	0	1.0	0	0	0	0	4	0	1.0	1	1	0.06666666666666667	1	1.0	0	0	0	0	0	0	0	0	0	0	0	0
5350	0.00020222944858209357	1.9423634010228508e-06	1.9358436322642155e-06	0.9999885739455275	None	0.07142857142857142	1	0.3870967741935484	12	0.5454545454545454	24	0.5679012345679012	0.13636363636363635	13	6	32	18	0	1.0	9	9	3.066666666666667	46	0.29508196721311475	0.5365853658536586	0.09999362363612457	0.5002192486229153	2.791716113563619e-09	0.5000002373712156	0.1305455958559724	0.6348132274205459	0.6358789259759774	0.5460193768656623	1.0	0.9230769230769231	0.0
3302	0.0014635604841513495	0.00024203338290229194	0.00023226608789636005	0.9965170538170639	None	0.2	1	0.3333333333333333	4	0.8	12	0.20987654320987653	0.8	16	12	0	0	0	1.0	9	9	1.1333333333333333	17	0.0	1.0	0.0017549995288663523	0.5669248721309496	0.09687094915815762	0.5513645379598847	0.04104750150731397	0.5891591884484056	0.6007220896413724	0.569218629748429	0	0	0.0
1780	None	None	None	None	None	0.08695652173913043	2	0.3541666666666667	17	0.5652173913043478	39	0.8765432098765432	0.2028985507246377	29	14	41	3	0	1.0	9	9	4.733333333333333	71	0.04225352112676056	0.8571428571428571	1.0847058714263404e-12	0.5654341389278937	0.04433437967758844	0.5594510320425424	0.22708173258453965	0.6643597763952951	0.7307103932425971	0.5974829377548767	1.0	1.0	0.0
6925	0.0	0.0	0.0	1.0	None	0	0	0	0	0	0	1.0	0	0	0	0	0	0	1.0	1	1	0.06666666666666667	1	0.0	0	0	0	0	0	0	0	0	0	0	0	0
4933	0.0003615974733857938	4.4761891363201884e-05	-4.443307322873573e-05	0.9997678270180022	None	0.2	1	0.3333333333333333	4	0.8	12	0.20987654320987653	0.8	16	12	0	0	0	1.0	9	9	1.1333333333333333	17	0.0	1.0	0.06117955564277575	0.5804586302877279	0.010099482044897435	0.5165973954460596	0.04010137881407755	0.5971613956860173	0.5729649556018247	0.5650231602951435	0	0.9375	0.0
994	None	None	None	None	None	0.18181818181818182	2	0.3333333333333333	8	0.696969696969697	23	0.43209876543209874	0.48484848484848486	23	16	11	3	0	1.0	9	9	2.3333333333333335	35	0.15789473684210525	0.9230769230769231	-0.11644787520361936	0.9998737037842171	0.09932645321494026	0.5774191319901812	-0.04972346659747651	0.6587187999280195	0.8128842181905395	0.9649570984655315	0.34782608695652173	0.13043478260869565	0.0
3882	0.009346070374889957	0.0066197206397959375	0.004744208209855468	0.9796524561099564	None	0.2	1	0.3333333333333333	4	0.8	12	0.20987654320987653	0.8	16	12	0	0	0	1.0	9	9	1.1333333333333333	17	0.0	1.0	0.2020718274152069	0.5078094226509294	4.136238849626869e-06	0.5001367912455281	-0.06525729769930386	0.664675747515374	0.7556032074919278	0.5593841188973849	0	1.0	0.0
1542	None	None	None	None	None	0	0	0.25	1	1.0	3	1.0	1.0	4	3	0	3	0	0.2	5	1	0.3333333333333333	5	1.0	0	0.13067136484598021	0.5222969845222831	-0.15212662037178118	0.6081328183841289	0.005327501410078037	0.5243220891261048	0.7607975107758341	0.5519850170272141	0.75	1.0	0.0
6211	0.041991401666316916	0.014100778466566287	0.012849938927999164	0.984716273974589	None	0.3333333333333333	3	0.47619047619047616	10	0.5172413793103449	15	0.5740740740740741	0.3448275862068966	19	10	11	2	0	0.6666666666666666	6	9	2.066666666666667	31	0.11764705882352941	0.46153846153846156	0.09988034169092298	0.501115401005153	0.31557407642364127	0.6005773849395509	0.16268188039317388	0.9982161746900866	0.7431799476805835	0.90434943915101	1.0	1.0	0.0
6782	6.9389878551050895e-09	6.953281670917183e-09	4.916712620991241e-09	0.9999996803202348	None	0	0	0	0	0	0	1.0	0	0	0	0	2	0	1.0	1	1	0.06666666666666667	1	0.5	0	0	0	0	0	0	0	0	0	0	0	0
6354	0.034700493398556215	0.0019986870995182047	-0.0014000914826918242	0.9868876826684487	None	0	0	0.22727272727272727	5	0.7741935483870968	24	0.4074074074074074	0.45161290322580644	18	14	14	8	0	1.0	9	9	2.2	33	0.2857142857142857	0.5161290322580645	0.09815257924776169	0.5046567607530689	0.29397597105685425	0.6700036977273396	0.09529281384855141	0.9997572192928718	0.753592080031004	0.9533205050933242	1.0	0.8888888888888888	0.4554332916059736
773	None	None	None	None	None	0	0	1.0	2	0.0	0	0.75	0	2	0	0	0	0	1.0	2	2	0.2	3	0.0	0	0	0	0	0	0	0	0	0	0	0	0
1161	None	None	None	None	None	0.0625	1	0.2	7	0.78	39	0.6419753086419753	0.22	15	11	36	6	0	1.0	9	9	3.466666666666667	52	0.08333333333333333	0.4888888888888889	0.010158457464840853	0.5532470255354806	0.04385562058753874	0.5679999750861026	-0.05751887172697745	0.654326364996535	0.5837702045659746	0.5927153400683635	0.0	0	0.0
3923	0.0020867579054164574	0.0005457247050620014	0.0005332065720980567	0.9978746449343727	None	0.25	1	0.36363636363636365	4	0.7857142857142857	11	0.2222222222222222	0.7857142857142857	15	11	0	0	0	0.8888888888888888	8	9	1.0666666666666667	16	0.0	1.0	7.902762784127648e-27	0.5	-0.09999997846694197	0.5000006672700416	0.09707399251390043	0.5587221640323757	0.6909525731657703	0.5196548920424382	0	1.0	0.0
4479	0.0	0.0	0.0	1.0	None	0	0	0	0	0	0	1.0	0	0	0	0	0	0	1.0	1	1	0.06666666666666667	1	0.0	0	0	0	0	0	0	0	0	0	0	0	0
6722	None	None	None	None	None	0.047619047619047616	1	0.25	11	0.71875	46	0.8148148148148148	0.5	43	32	22	5	0	1.0	9	9	4.4	66	0.13513513513513514	0.7796610169491526	0.09978964151683868	0.5004431207641546	-0.007459253828389074	0.67285329548287	0.043127473549642845	0.5868457556833319	0.6125273152667049	0.5885426529686643	1.0	1.0	0.0
6588	0.04197242056551842	0.014111872548923921	0.012745603922272267	0.98463642938302	None	0.3333333333333333	3	0.47619047619047616	10	0.5172413793103449	15	0.5740740740740741	0.3448275862068966	19	10	11	2	0	0.6666666666666666	6	9	2.066666666666667	31	0.11764705882352941	0.46153846153846156	0.09988034169092298	0.501115401005153	0.31557407642364127	0.6005773849395509	0.16268188039317388	0.9982161746900866	0.7431799476805835	0.90434943915101	1.0	1.0	0.0
4918	0.006564333648461173	0.004106767186468641	0.0013015963746829482	0.9840263760561399	None	0.2	1	0.3333333333333333	4	0.8	12	0.20987654320987653	0.8	16	12	0	0	0	1.0	9	9	1.1333333333333333	17	0.0	1.0	0.2507073106778171	0.539727443055279	0.0997832644959428	0.5008925102117531	-0.028840294042530506	0.6751624111428486	0.7675546340006613	0.5739896714882712	0	1.0	0.0
7145	0.0023048228746662047	0.0012171186383987472	0.0002233204186371872	0.9972593555414939	None	0.2	1	0.3333333333333333	4	0.8	12	0.20987654320987653	0.8	16	12	0	0	0	1.0	9	9	1.1333333333333333	17	0.0	1.0	0.08033672827972382	0.5917835237489067	2.0323604955914253e-05	0.5000323443435576	0.07423410353749785	0.5453512302836088	0.5894145123040881	0.5459844816191861	0	1.0	0.0
100	None	None	None	None	None	0	0	0	0	0	0	1.0	0	0	0	0	0	0	1.0	1	1	0.06666666666666667	1	0.0	0	0	0	0	0	0	0	0	0	0	0	0
5758	0.00033256138260494105	2.11107428334027e-06	-1.8494006861185808e-06	0.999999969005358	None	0.2	1	0.3333333333333333	4	0.8	12	0.20987654320987653	0.8	16	12	0	0	0	1.0	9	9	1.1333333333333333	17	0.0	1.0	0.08612148153222474	0.5819906046569098	4.869065920169378e-07	0.5000029993379134	0.13363949687521753	0.9939928812427229	0.7536647082373168	0.8597540955387452	0	1.0	0.0
3090	None	None	None	None	None	0	0	0.14583333333333334	7	0.8285714285714286	58	0.8888888888888888	0.45714285714285713	37	32	34	0	0	1.0	9	9	4.8	72	0.0	0.8571428571428571	0.04931226585112611	0.6982671419839693	0.03241334080025796	0.5063208470723556	0.05005148307027446	0.611882060238931	0.60840349161285	0.6082252524485418	0	1.0	0.0
4098	0.003975901201913492	0.0008614866882855848	0.00013266428833121486	0.9978581260171131	None	0.2	1	0.3333333333333333	4	0.8	12	0.20987654320987653	0.8	16	12	0	0	0	1.0	9	9	1.1333333333333333	17	0.0	1.0	0.18713645017641486	0.5299149332641001	-0.09999998062690044	0.5000006924415527	0.02427795379277007	0.580948796098601	0.7665716575221565	0.5371377364567458	0	1.0	0.0
6638	0.0001172701942560537	1.0384834198798332e-06	2.2332151527611492e-08	0.9999857126429689	None	0	0	0.09615384615384616	5	0.8933333333333333	67	0.9506172839506173	0.04	7	3	69	0	0	1.0	9	9	5.133333333333334	77	0.0	0.9411764705882353	0.09999822984543609	0.5000031466913238	7.902762784127648e-27	0.5	0.03887208950557521	0.5160688093394075	0.601469809726031	0.5053589586376408	0	1.0	0.0
2916	0.003685982580151343	0.0006258639463874257	-0.0005529665155956106	0.9932104240775268	None	0.2	1	0.3333333333333333	4	0.8	12	0.20987654320987653	0.8	16	12	0	0	0	1.0	9	9	1.1333333333333333	17	0.0	1.0	2.4392725720636316e-08	0.5008941799174829	0.18618712132009682	0.9997457398326651	0.07362433510402312	0.6203287089575251	0.7074873748899703	0.9490107939308583	0	0.9375	0.0
3456	0.00015819725652134516	1.622219793200204e-06	1.2189381828986812e-07	0.999999685951057	None	0.2	1	0.3333333333333333	4	0.8	12	0.20987654320987653	0.8	16	12	0	0	0	1.0	9	9	1.1333333333333333	17	0.0	1.0	0.009422050334697042	0.5784263954451837	0.08689497862764572	0.5115680153392433	0.010810669892127858	0.5776663726830797	0.5955020540578343	0.556079566669369	0	0	0.0
5667	0.0028957192164716225	0.002717965337254748	0.0023331064021996847	0.9982839759745759	None	0	0	0.5	2	0.6666666666666666	2	0.625	0.6666666666666666	4	2	0	0	0	0.5	2	4	0.3333333333333333	5	0.0	0	0.09955746638587204	0.5005962895224774	0.30364504528269876	0.5780337518979098	-0.13341352023589068	0.981108922010726	0.8777650719921489	0.8057084275288628	0	1.0	0.0
6812	0.0033754066511222734	0.0004146431239181366	0.00041415452873283656	0.9986660277370415	None	0	0	0.5	2	0.75	3	0.6	0.75	5	3	0	0	0	0.4	2	5	0.4	6	0.0	0	0.08888261801062106	0.5189673539772174	7.902762784127648e-27	0.5	-0.10410000979123482	0.9620625548027127	0.6967669495315683	0.7508247048495452	0	1.0	0.0
572	None	None	None	None	None	0	0	0	0	0	0	1.0	0	0	0	0	4	0	1.0	1	1	0.06666666666666667	1	1.0	0	0	0	0	0	0	0	0	0	0	0	0
3500	0.0017091724068472505	0.0002558244027580796	-0.0001664133766597604	0.9978505114889611	None	0.2	1	0.3333333333333333	4	0.8	12	0.20987654320987653	0.8	16	12	0	0	0	1.0	9	9	1.1333333333333333	17	0.0	1.0	-0.0023841948003895026	0.6819761899429152	0.5855943621549358	0.7643197320995813	-0.020687901843546314	0.6763111400370823	0.940539244056446	0.7093198498059133	0	0.9375	0.0
2294	None	None	None	None	None	0	0	1.0	2	0.0	0	0.75	0	2	0	0	0	0	1.0	2	2	0.2	3	0.0	0	0	0	0	0	0	0	0	0	0	0	0
1045	None	None	None	None	None	0	0	1.0	2	0.0	0	0.75	0	2	0	0	2	0	1.0	2	2	0.2	3	1.0	0	0	0	0	0	0	0	0	0	0	0	0
7183	0.002275973428613955	0.00046995921181114614	-0.0003630988832063936	0.99706163784038	None	0.2	1	0.3333333333333333	4	0.8	12	0.20987654320987653	0.8	16	12	0	0	0	1.0	9	9	1.1333333333333333	17	0.0	1.0	0.06529601556784156	0.5779338106785127	0.12861986580117563	0.5521878124134667	-0.09969509048988419	0.5008529887633478	0.7233661278450411	0.5438225586673264	0	1.0	0.0
4950	1.1453127408433722e-06	3.2239985803628055e-08	2.6045472804621e-08	0.9999828245973946	None	0	0	1.0	2	0.0	0	0.75	0	2	0	0	0	0	1.0	2	2	0.2	3	0.0	0	0	0	0	0	0	0	0	0	0	0	0
2464	None	None	None	None	None	0	0	0.3333333333333333	1	1.0	2	1.0	1.0	3	2	0	1	0	0.25	1	4	0.26666666666666666	4	0.3333333333333333	0	0.1585033634976595	0.507973848288772	0.14596780260731207	0.5725650065831064	0.09821847348469055	0.5025575030065439	0.5704527829929925	0.5278421909273584	1.0	1.0	0.0
2842	4.1598865819205845e-05	1.5832084862396987e-07	-1.0634546811168591e-08	0.9999971538635524	None	0	0	0.3333333333333333	1	1.0	2	1.0	1.0	3	2	0	1	0	0.25	1	4	0.26666666666666666	4	0.3333333333333333	0	0.0008091985205334757	0.5031241950827902	0.15634923084169977	0.5389779005701238	0.05057855819415809	0.5294472262518742	0.6566866985486934	0.5238694180022072	1.0	1.0	0.0
5188	1.5827553152144119e-07	1.4651777218430345e-07	-6.168786439729723e-11	0.9999785419707056	None	0	0	0.08695652173913043	4	0.9253731343283582	62	0.8518518518518519	0	0	0	68	0	0	1.0	9	9	4.6	69	0.0	1.0	0	0	0	0	0	0	0	0	0	0	0
1615	None	None	None	None	None	0	0	0	0	0	0	1.0	0	0	0	0	0	0	1.0	1	1	0.06666666666666667	1	0.0	0	0	0	0	0	0	0	0	0	0	0	0
7285	0.00256636727529434	0.0002279109174355382	-0.00014688626823585526	0.9972347920358852	None	0.2	1	0.3333333333333333	4	0.8	12	0.20987654320987653	0.8	16	12	0	0	0	1.0	9	9	1.1333333333333333	17	0.0	1.0	0.016075155297970482	0.515949641913874	0.013062121713700511	0.5789341303019382	0.10986497437350355	0.5257206847783858	0.6103695046349994	0.5403448700116162	0	1.0	0.0
1459	None	None	None	None	None	0.041666666666666664	1	0.18	9	0.7945205479452054	58	0.9259259259259259	0.1095890410958904	16	8	58	0	0	1.0	9	9	5.0	75	0.0	0.9090909090909091	0.10552668117644896	0.6327564034123004	0.09979582305470176	0.5009247870145689	-0.08399051186029657	0.5770183606895373	0.7008941655482174	0.5710414576190763	0	0.4375	0.0
1175	None	None	None	None	None	0.2	1	0.3333333333333333	4	0.8	12	0.20987654320987653	0.8	16	12	0	0	0	1.0	9	9	1.1333333333333333	17	0.0	1.0	8.355757234740809e-07	0.5000811583363425	0.01794914201606401	0.5644796879277137	0.05722304590382984	0.556752400390913	0.5627777834009148	0.5405507146470724	0	0	0.0
4485	1.7948747557117793e-05	1.3670995799738292e-07	5.7369827292853745e-08	0.9951354425242461	None	0	0	0.4	4	0.5384615384615384	7	0.5	0	0	0	14	13	0	0.8333333333333334	5	6	1.0	15	0.40625	0.16666666666666666	0	0	0	0	0	0	0	0	0	0	0
1212	None	None	None	None	None	0	0	0	0	0	0	1.0	0	0	0	0	4	0	1.0	1	1	0.06666666666666667	1	1.0	0	0	0	0	0	0	0	0	0	0	0	0
2860	1.0149290788244815e-07	8.960335670930272e-08	-1.9609844791086575e-11	0.999984787083942	None	0	0	0.03773584905660377	2	0.974025974025974	75	0.9753086419753086	0	0	0	78	0	0	1.0	9	9	5.266666666666667	79	0.0	1.0	0	0	0	0	0	0	0	0	0	0	0
4345	0.002051597548579867	5.33907477455788e-05	-7.575626055656856e-06	0.996597126103786	None	0.25	1	0.4	4	0.75	9	0.25925925925925924	0.75	13	9	0	0	0	0.6666666666666666	9	6	0.9333333333333333	14	0.0	1.0	0.09930709826188225	0.5008235674736131	-0.04310918255171471	0.6618630043413143	0.068879078183777	0.6324166673338533	0.6474701201518878	0.6000883829193825	0	1.0	0.0
7088	2.887287325947947e-05	8.59774906263366e-08	-2.425295667351184e-08	0.9999769734917026	None	0	0	0.09433962264150944	5	0.8961038961038961	69	0.9753086419753086	0.012987012987012988	4	1	74	0	0	1.0	9	9	5.266666666666667	79	0.0	0.9714285714285714	8.014143923237118e-07	0.5000011301425549	6.826590801438598e-12	0.500000000034978	0.057747712765750706	0.5120711191344335	0.5676386745251246	0.5040247781810827	0	0	0.0
4785	0.0002760888574484994	2.7066342518330856e-06	-1.2132880035350026e-06	0.999985194172077	None	0	0	0.3333333333333333	2	0.8571428571428571	6	0.36	0.8571428571428571	8	6	0	0	0	1.0	5	5	0.6	9	0.0	0	0.0012893456771158195	0.5008216887601228	0.017104140561563994	0.5265717970755773	-0.09999104952544209	0.5001189523980308	0.626905099238677	0.5091781344290155	0	0.875	0.0
5925	None	None	None	None	None	0	0	0.25	5	0.7777777777777778	21	0.35802469135802467	0.7777777777777778	26	21	2	0	0	1.0	9	9	1.9333333333333333	29	0.0	0.6956521739130435	0.07516681713679267	0.6904892526172303	-0.0997062097754698	0.5051175260822218	1.5094723247780094e-05	0.5177351442105119	0.6707551786451478	0.5739411999801493	0	1.0	0.0
2424	None	None	None	None	None	0	0	1.0	1	0	0	1.0	0	0	0	1	6	0	0.5	1	2	0.13333333333333333	2	1.0	0	0	0	0	0	0	0	0	0	0	0	0
2581	None	None	None	None	None	0.043478260869565216	1	0.16666666666666666	8	0.8142857142857143	57	0.8888888888888888	0.07142857142857142	11	5	60	1	0	1.0	9	9	4.8	72	0.00847457627118644	0.8888888888888888	-0.023439557274596064	0.5094383284058538	-0.03598885638448917	0.5167452190182883	-0.09999999896686736	0.5000000087853963	0.5822569965667411	0.5087294269759814	1.0	1.0	0.0
3820	0.005955208556399563	0.0027127604868948194	0.002211289681316849	0.9922478540512019	None	0.2	1	0.3333333333333333	4	0.8	12	0.20987654320987653	0.8	16	12	0	0	0	1.0	9	9	1.1333333333333333	17	0.0	1.0	0.09999441459003582	0.50000826885705	0.35017782805553405	0.644966867395516	0.16070143992464775	0.9995824771577062	0.8173017018318003	0.942274169104299	0	1.0	0.0
4208	0.016440683236589475	0.0007361418696904309	-0.0006857725792989252	0.9780751012957591	None	0.2	1	0.3333333333333333	4	0.8	12	0.20987654320987653	0.8	16	12	0	0	0	1.0	9	9	1.1333333333333333	17	0.0	1.0	6.319055105807049e-12	0.500193911851886	0.051873769530286475	0.5208992083061131	0.28875765400138415	0.6300242096816551	0.7792684249615953	0.5512149081656329	0	1.0	0.0
843	None	None	None	None	None	0	0	0.25	2	0.8888888888888888	8	0.6875	0	0	0	10	0	0	1.0	4	4	0.7333333333333333	11	0.0	0.5714285714285714	0	0	0	0	0	0	0	0	0	0	0
4096	0.0	0.0	0.0	1.0	None	0	0	0	0	0	0	1.0	0	0	0	0	0	0	1.0	1	1	0.06666666666666667	1	0.0	0	0	0	0	0	0	0	0	0	0	0	0
3377	0.003975369873791095	0.0005068385724425359	0.0001734146298779909	0.9961417018913569	None	0.2	1	0.3333333333333333	4	0.8	12	0.20987654320987653	0.8	16	12	0	0	0	1.0	9	9	1.1333333333333333	17	0.0	1.0	0.03543441059498623	0.5809201566916842	0.04278791452137139	0.6384606235119851	0.19947651595075847	0.515868090054496	0.6955604167437671	0.5792214519882006	0	1.0	0.0
802	None	None	None	None	None	0	0	0.3333333333333333	1	1.0	2	1.0	0.5	1	1	2	2	0	0.25	1	4	0.26666666666666666	4	0.25	0	0.0019796786995696734	0.5	0.0013972432838097904	0.5	6.585967448193552e-17	0.5	0.5020767522942512	0.5	1.0	1.0	0.0
3726	3.608543122681582e-07	1.90851493068036e-08	-4.806000987352483e-10	0.9999970668029169	None	0	0	0.3333333333333333	1	1.0	2	1.0	1.0	3	2	0	0	0	0.25	4	1	0.26666666666666666	4	0.0	0	0.09988327682620914	0.5000335822512713	-0.09967137005990619	0.500079337729333	0.0006931245127784812	0.5011003783368664	0.693106553488759	0.5004044332766946	0	1.0	0.0
3775	0.0	0.0	0.0	1.0	None	0	0	0	0	0	0	1.0	0	0	0	0	0	0	1.0	1	1	0.06666666666666667	1	0.0	0	0	0	0	0	0	0	0	0	0	0	0
6057	0.04240974856949766	0.014627273951498711	0.01326986445439908	0.9847174270973635	None	0.3333333333333333	3	0.47619047619047616	10	0.5172413793103449	15	0.5740740740740741	0.3448275862068966	19	10	11	2	0	0.6666666666666666	6	9	2.066666666666667	31	0.11764705882352941	0.46153846153846156	0.09988034169092298	0.501115401005153	0.31557407642364127	0.6005773849395509	0.16268188039317388	0.9982161746900866	0.7431799476805835	0.90434943915101	1.0	1.0	0.0
855	None	None	None	None	None	0.25	1	0.4	4	0.6666666666666666	8	0.3111111111111111	0.6666666666666666	12	8	1	0	0	0.5555555555555556	9	5	0.9333333333333333	14	0.0	0.8888888888888888	-0.05231425480903399	0.5369510142000264	0.12347628862799262	0.586543498921114	0.09968584426622165	0.5017745208950412	0.6855251485757926	0.5419732070596049	0	1.0	0.0
6870	0.005846243980501684	0.00035579994546265664	0.00035576838659669353	0.9890708866639983	None	0.5	1	0.5714285714285714	4	0.375	3	0.5	0.25	6	2	3	4	0	0.8	5	4	0.6666666666666666	10	0.6666666666666666	0.3333333333333333	0.0981782311903421	0.5165280787010007	0.12621447953894113	0.5507023053231757	0.09499502189596333	0.9999999777142494	0.7617535709844282	0.9974343841382559	1.0	1.0	0.0
4543	0.0	0.0	0.0	1.0	None	0	0	0	0	0	0	1.0	0	0	0	0	0	0	1.0	1	1	0.06666666666666667	1	0.0	0	0	0	0	0	0	0	0	0	0	0	0
3344	1.4882635258774121e-05	1.6111083495567825e-06	3.851959800539633e-09	0.994669134888283	None	0	0	0.08333333333333333	2	0.9393939393939394	31	0.7777777777777778	0	0	0	34	2	0	0.5555555555555556	5	9	2.3333333333333335	35	0.027777777777777776	0.967741935483871	0	0	0	0	0	0	0	0	0	0	0
2610	2.8152212587725137e-08	2.7797897112277574e-08	-4.279604826324718e-10	0.9999967961519138	None	0.5	1	0.6666666666666666	4	0.42857142857142855	3	0.6	0	0	0	8	0	0	0.6	5	3	0.6	9	0.0	1.0	0	0	0	0	0	0	0	0	0	0	0
7203	0.04303841146657961	0.014525083616847765	0.012906171800364599	0.9847427787243902	None	0.3333333333333333	3	0.47619047619047616	10	0.5172413793103449	15	0.5740740740740741	0.3448275862068966	19	10	11	2	0	0.6666666666666666	6	9	2.066666666666667	31	0.11764705882352941	0.46153846153846156	0.09988034169092298	0.501115401005153	0.31557407642364127	0.6005773849395509	0.16268188039317388	0.9982161746900866	0.7431799476805835	0.90434943915101	1.0	1.0	0.0
4316	0.005764864038508523	0.0042543455130934224	0.0041824410721362365	0.9950076945301658	None	0.2	1	0.3333333333333333	4	0.8	12	0.20987654320987653	0.8	16	12	0	0	0	1.0	9	9	1.1333333333333333	17	0.0	1.0	0.09999042865134615	0.5000421859218219	-0.0999997234633651	0.5000030416725996	-0.20841738394214288	0.9999977841457433	0.8049002081521981	0.9871314528327733	0	0.875	0.0
4073	0.009048588895215747	0.0012863965819087829	-7.021776350899051e-05	0.9895538189912647	None	0.2	1	0.3333333333333333	4	0.8	12	0.20987654320987653	0.8	16	12	0	0	0	1.0	9	9	1.1333333333333333	17	0.0	1.0	0.0999693618427849	0.5000679571123426	1.004339043215021e-09	0.5000000091697802	-0.16498041192818877	0.9999994502723968	0.8320193031768024	0.9918754302694167	0	1.0	0.0
5457	0.04249805489252963	0.014452174433136483	0.013233292729415964	0.9846775844868935	None	0.3333333333333333	3	0.47619047619047616	10	0.5172413793103449	15	0.5740740740740741	0.3448275862068966	19	10	11	2	0	0.6666666666666666	6	9	2.066666666666667	31	0.11764705882352941	0.46153846153846156	0.09988034169092298	0.501115401005153	0.31557407642364127	0.6005773849395509	0.16268188039317388	0.9982161746900866	0.7431799476805835	0.90434943915101	1.0	1.0	0.0
795	None	None	None	None	None	0	0	1.0	3	0.0	0	0.6666666666666666	0	3	0	0	1	0	0.6666666666666666	3	2	0.26666666666666666	4	1.0	1.0	0	0	0	0	0	0	0	0	0	0	0
1534	None	None	None	None	None	0	0	0.5	2	0.75	3	0.5	0.75	5	3	0	0	0	0.75	3	4	0.4	6	0.0	0	1.4395247653514469e-15	0.5000000000000029	7.339559408760368e-06	0.5000810951657957	7.233553181417686e-06	0.5000309985724978	0.500016012890119	0.5000373645796128	0	1.0	0.0
3695	0.011747122324188394	0.0022191129639512236	0.0019255857825822235	0.9613163094079873	None	0.2	1	0.3333333333333333	4	0.8	12	0.20987654320987653	0.8	16	12	0	0	0	1.0	9	9	1.1333333333333333	17	0.0	1.0	0.2457938574767166	1.0	0.002589623186151643	0.557316729928124	0.0999999596738262	0.5000003397948276	0.9030071136680374	0.9999999897041384	0	1.0	0.0
5418	1.2138784047332016e-07	1.1761235749037875e-07	4.148155080929946e-11	0.9999846728086935	None	0	0	0.018518518518518517	1	1.0	79	1.0	0	0	0	80	0	0	1.0	9	9	5.4	81	0.0	1.0	0	0	0	0	0	0	0	0	0	0	0
1443	None	None	None	None	None	0.05263157894736842	1	0.15	6	0.8448275862068966	49	0.7407407407407407	0.15517241379310345	14	9	45	0	0	1.0	9	9	4.0	60	0.0	0.9411764705882353	0.08844555795202144	0.9999991187670875	-0.007267585037852424	0.6555305926604889	0.06633552798740934	0.5383174507274054	0.6557813165272031	0.9927031181440078	0	1.0	0.0
7113	3.9123270355943524e-09	3.4118871552299634e-09	2.896798234235726e-10	0.9999998443824027	None	0	0	0	0	0	0	1.0	0	0	0	0	1	0	1.0	1	1	0.06666666666666667	1	0.25	0	0	0	0	0	0	0	0	0	0	0	0
2069	None	None	None	None	None	0.2	1	0.5	6	0.5625	9	0.5	0.375	11	6	6	4	0	1.0	6	6	1.2	18	0.36363636363636365	0.5	1.497981024505535e-08	0.5008447153345544	0.0001067492024336279	0.5036588310854181	0.06683422035844695	0.5623664042328556	0.5781197536717718	0.5223838644122694	0.9545454545454546	0.9090909090909091	0.41922022938566383
1010	None	None	None	None	None	0	0	0	0	0	0	1.0	0	0	0	0	4	0	1.0	1	1	0.06666666666666667	1	1.0	0	0	0	0	0	0	0	0	0	0	0	0
4698	0.009330762394357319	0.006670797429843538	0.004746890152036568	0.9798122252655095	None	0.2	1	0.3333333333333333	4	0.8	12	0.20987654320987653	0.8	16	12	0	0	0	1.0	9	9	1.1333333333333333	17	0.0	1.0	0.2020718274152069	0.5078094226509294	4.136238849626869e-06	0.5001367912455281	-0.06525729769930386	0.664675747515374	0.7556032074919278	0.5593841188973849	0	1.0	0.0
5162	0.009747973675920658	0.002640462520797023	0.0021088612982599966	0.9919226738729466	None	0.2	1	0.3333333333333333	4	0.8	12	0.20987654320987653	0.8	16	12	0	0	0	1.0	9	9	1.1333333333333333	17	0.0	1.0	0.304602611035746	0.5252202981833713	0.1389653651026844	0.6637754951580904	0.09393067146314968	0.5413772850411254	0.7151730615868834	0.5782694723904814	0	1.0	0.0
7456	0.0012360420002034433	0.00015663858328087975	9.71844487362867e-06	0.9956982075793708	None	0	0	0.40625	13	0.4782608695652174	22	0.7619047619047619	0.17391304347826086	19	8	28	0	0	0.7777777777777778	7	9	3.2	48	0.0	0.8636363636363636	0.09910721812392323	0.5472060064445383	0.4025578722116977	0.6277562492214459	0.02061200366852674	0.5905601181243125	0.8393869236886757	0.5889010343761898	0	0.15789473684210525	0.0
5958	0.0018153810876768769	0.00031514265266449637	0.0002933180544615831	0.9915753803267529	None	0.2	1	0.3333333333333333	4	0.8	12	0.20987654320987653	0.8	16	12	0	0	0	1.0	9	9	1.1333333333333333	17	0.0	1.0	0.010575475010526808	0.5773327203539788	0.00013759058742599073	0.5033504076534308	0.07827008696427255	0.5684812803287754	0.5953303574696236	0.5499076542984421	0	1.0	0.0
4379	0.007832542166674847	0.00026085207126769444	-8.664579350087461e-05	0.9828641282136583	None	0.2	1	0.3333333333333333	4	0.8	12	0.20987654320987653	0.8	16	12	0	0	0	1.0	9	9	1.1333333333333333	17	0.0	1.0	0.17565285856915308	0.9999995695613381	0.01422873768197735	0.5658397105580734	0.04769452303696272	0.6582673158061391	0.7004662105673504	0.994475265155735	0	1.0	0.0
15	None	None	None	None	None	0	0	0	0	0	0	1.0	0	0	0	0	4	0	1.0	1	1	0.06666666666666667	1	1.0	0	0	0	0	0	0	0	0	0	0	0	0
4029	0.002237151295812952	0.0006351527665900772	0.0003300357766367289	0.9971617815280448	None	0.25	1	0.4	4	0.7692307692307693	10	0.23809523809523808	0.7692307692307693	14	10	0	0	0	0.7777777777777778	7	9	1.0	15	0.0	1.0	0.09999983583959626	0.5000002927190103	-0.09999996689084434	0.5000007377915087	0.16875191128880776	0.6317239429544366	0.7576914631941641	0.5448477955690751	0	1.0	0.0
6521	0.0425953743963218	0.014810185159069896	0.013142014021424151	0.9847112568736537	None	0.3333333333333333	3	0.47619047619047616	10	0.5172413793103449	15	0.5740740740740741	0.3448275862068966	19	10	11	2	0	0.6666666666666666	6	9	2.066666666666667	31	0.11764705882352941	0.46153846153846156	0.09988034169092298	0.501115401005153	0.31557407642364127	0.6005773849395509	0.16268188039317388	0.9982161746900866	0.7431799476805835	0.90434943915101	1.0	1.0	0.0
6161	None	None	None	None	None	0	0	0.3235294117647059	11	0.6326530612244898	31	0.6296296296296297	0.42857142857142855	31	21	19	0	0	1.0	9	9	3.4	51	0.0	0.6511627906976745	0.09531840324999366	0.5092067000963396	0.38453494899136514	0.7533145051871897	0.09849227291966142	0.5600248313922894	0.7981188015508374	0.6141571775909731	0	0.8709677419354839	0.0
3549	0.0045937642430271255	0.001011859243526116	-0.0005913347952449481	0.9974569909691672	None	0.2	1	0.3333333333333333	4	0.8	12	0.20987654320987653	0.8	16	12	0	0	0	1.0	9	9	1.1333333333333333	17	0.0	1.0	0.09999979105732727	0.500000489724124	-0.09999999967581144	0.5000000131951003	-0.10898483387350551	0.5920440550162113	0.7240778056872269	0.5309955265986932	0	1.0	0.0
4942	0.0	0.0	0.0	1.0	None	0	0	0	0	0	0	1.0	0	0	0	0	0	0	1.0	1	1	0.06666666666666667	1	0.0	0	0	0	0	0	0	0	0	0	0	0	0
3389	0.0018668697160712185	0.00023064382201251293	0.0002174553498287643	0.9995078868151921	None	0	0	0.3333333333333333	2	0.8333333333333334	5	0.4	0.8333333333333334	7	5	0	0	0	0.8	4	5	0.5333333333333333	8	0.0	0	-0.033523411821356514	0.5071892579487396	0.0028550366357363998	0.5128632096052871	0.19527465654783363	0.5918668421657153	0.7290991569197073	0.537588232314147	0	1.0	0.0
238	None	None	None	None	None	0	0	1.0	2	0.0	0	0.75	0	2	0	0	0	0	1.0	2	2	0.2	3	0.0	0	0	0	0	0	0	0	0	0	0	0	0
2855	1.474757972556212e-05	2.165900006256125e-06	-7.695542364806782e-09	0.9946994477832052	None	0	0	0.22727272727272727	5	0.7666666666666667	23	0.7619047619047619	0	1	0	30	12	0	0.8571428571428571	6	7	2.1333333333333333	32	0.19047619047619047	0.6923076923076923	0	0	0	0	0	0	0	0	0	0	0
2929	1.5369476696856156e-08	1.4810921000305763e-08	-1.2786362391544802e-08	0.9999978627684731	None	0.25	1	0.36363636363636365	4	0.7857142857142857	11	0.2222222222222222	0.7857142857142857	14	11	1	2	0	0.8888888888888888	9	8	1.0666666666666667	16	0.6666666666666666	1.0	0.04529889125587179	0.5874327762247668	0.04786078096931554	0.665939841345904	4.203668428366395e-20	0.5000000000049448	0.5903787361793892	0.5860711179917836	0.0	0.14285714285714285	0.0
7185	0.04052522846982107	0.013849134831692516	0.012552490086454893	0.985004750594467	None	0.3333333333333333	3	0.47619047619047616	10	0.5172413793103449	15	0.5740740740740741	0.3448275862068966	19	10	11	2	0	0.6666666666666666	6	9	2.066666666666667	31	0.11764705882352941	0.46153846153846156	0.09988034169092298	0.501115401005153	0.31557407642364127	0.6005773849395509	0.16268188039317388	0.9982161746900866	0.7431799476805835	0.90434943915101	1.0	1.0	0.0
2775	0.0011309221207607204	0.00022944771228949144	0.00022941063637469625	0.998798682511126	None	0	0	0.25	1	1.0	3	1.0	1.0	4	3	0	3	0	0.2	1	5	0.3333333333333333	5	1.0	0	0.012699671530153256	0.5548997260915381	-0.0204683138587222	0.5063700712443612	0.18141141101350458	0.5438877018591923	0.7078745397202217	0.5351065752823646	1.0	1.0	0.1619242413530336
1338	None	None	None	None	None	0	0	0.2222222222222222	6	0.7631578947368421	29	0.6349206349206349	0.05263157894736842	5	2	34	0	0	0.7777777777777778	7	9	2.6666666666666665	40	0.0	0.9090909090909091	-0.09147971173215357	0.5223259069632473	-0.09998893171303441	0.5003795675241328	0.013736105389237325	0.5727949763352218	0.6280064625844364	0.5319684245655291	0	0.6	0.0
1749	None	None	None	None	None	0	0	0	0	0	0	1.0	0	0	0	0	1	0	1.0	1	1	0.06666666666666667	1	0.25	0	0	0	0	0	0	0	0	0	0	0	0
4350	0.002128345051825402	0.0012037368291082818	-0.0005938503921015313	0.996054113962493	None	0.2857142857142857	2	0.35294117647058826	6	0.7391304347826086	17	0.30864197530864196	0.7391304347826086	23	17	1	0	0	1.0	9	9	1.6666666666666667	25	0.0	1.0	0.14725636375150883	0.5233590571050437	0.09997741227370463	0.5001589594113931	-0.03526366569768747	0.6595703294910408	0.6858276148641923	0.5626293506908786	0	0.9565217391304348	0.0
1819	None	None	None	None	None	0	0	0.5	2	0.6666666666666666	2	0.5555555555555556	0	0	0	4	9	0	1.0	3	3	0.3333333333333333	5	0.75	0	0	0	0	0	0	0	0	0	0	0	0
1214	None	None	None	None	None	0.5	1	0.6666666666666666	4	0.5	3	0.4	0.5	7	3	0	0	0	0.8	5	4	0.5333333333333333	8	0.0	1.0	0.019098145159566822	0.5229434971842254	2.986121180187056e-08	0.5000000394034461	0.013012328376559235	0.5290795170007532	0.5325500313885606	0.5173503745132366	0	1.0	0.0
2872	1.5311638275452106e-07	1.3226189829894175e-07	-1.3157203694763932e-07	0.9999757157321365	None	0	0	0.09090909090909091	3	0.9148936170212766	43	0.875	0	0	0	48	7	0	0.875	8	7	3.2666666666666666	49	0.07	0.7727272727272727	0	0	0	0	0	0	0	0	0	0	0
6551	0.0002840275754374905	1.5578338898776597e-06	-8.503920206375571e-08	0.9999875958279534	None	0	0	0.09803921568627451	5	0.8918918918918919	66	0.9382716049382716	0.05405405405405406	8	4	67	0	0	1.0	9	9	5.066666666666666	76	0.0	0.9411764705882353	0.09999716352284489	0.5000169589321013	1.3336322821728345e-17	0.5000000000005757	0.045505780891933696	0.518179297355486	0.600968787691528	0.5060677932139639	0	1.0	0.0
5675	0.00608087458480272	0.002620862374612353	0.0021586740124814154	0.9923129456532258	None	0.2	1	0.3333333333333333	4	0.8	12	0.20987654320987653	0.8	16	12	0	0	0	1.0	9	9	1.1333333333333333	17	0.0	1.0	0.09999441459003582	0.50000826885705	0.35017782805553405	0.644966867395516	0.16070143992464775	0.9995824771577062	0.8173017018318003	0.942274169104299	0	1.0	0.0
14	None	None	None	None	None	0	0	0.2391304347826087	11	0.7014925373134329	47	0.8518518518518519	0.1044776119402985	14	7	54	2	0	1.0	9	9	4.6	69	0.01904761904761905	0.8524590163934426	1.0458383438002278e-05	0.5709119076932954	0.09999380407972197	0.5003543806810976	0.05831977760353564	0.5820553646635531	0.6034780217203686	0.5513357002187738	0.42857142857142855	0.2857142857142857	0.0
5110	0.0014791662820114223	0.0012807660376222805	-0.001279391233760192	0.9970380566942286	None	0	0	0.375	3	0.7777777777777778	7	0.3142857142857143	0.7777777777777778	10	7	0	1	0	0.7142857142857143	7	5	0.7333333333333333	11	1.0	0.6666666666666666	0.09931245118541794	0.5015559731743527	0.32290180454166933	0.6266082501254632	0.14749433744014595	0.9933709608393655	0.8555838529822509	0.863482467089013	1.0	1.0	0.0
3874	0.0	0.0	0.0	1.0	None	0	0	0	0	0	0	1.0	0	0	0	0	0	0	1.0	1	1	0.06666666666666667	1	0.0	0	0	0	0	0	0	0	0	0	0	0	0
4804	0.0001264102849075141	4.307509223442662e-05	8.36180920103343e-06	0.9999953309464077	None	0	0	0.25	1	1.0	3	1.0	1.0	4	3	0	2	0	0.2	5	1	0.3333333333333333	5	0.6666666666666666	0	0.054966984703175625	0.528315724384441	0.31942709438814115	0.5438614192081751	-0.023993747775140673	0.9937010533260622	0.8736726818058275	0.8561217736636264	1.0	1.0	0.0
3548	0.0003738545263263975	7.757158010809587e-05	-7.620565892573424e-05	0.9995626463376565	None	0.2	1	0.3333333333333333	4	0.8	12	0.20987654320987653	0.8	16	12	0	0	0	1.0	9	9	1.1333333333333333	17	0.0	1.0	-0.07317149728454507	0.6508146927820796	0.09124173688296627	0.5331777804433309	0.035751109338800366	0.5189712515989234	0.6551418834244246	0.5688473764587496	0	0.0625	0.0
3023	0.0014069981287586962	0.0002833993309161283	0.0002760082627513773	0.9966098549449028	None	0.2	1	0.3333333333333333	4	0.8	12	0.20987654320987653	0.8	16	12	0	0	0	1.0	9	9	1.1333333333333333	17	0.0	1.0	0.0017549995288663523	0.5669248721309496	0.09687094915815762	0.5513645379598847	0.04104750150731397	0.5891591884484056	0.6007220896413724	0.569218629748429	0	0	0.0
70	None	None	None	None	None	0	0	0	0	0	0	1.0	0	0	0	0	2	0	1.0	1	1	0.06666666666666667	1	0.5	0	0	0	0	0	0	0	0	0	0	0	0
4476	0.0	0.0	0.0	0.9999999999999998	None	0	0	0	0	0	0	1.0	0	0	0	0	4	0	1.0	1	1	0.06666666666666667	1	1.0	0	0	0	0	0	0	0	0	0	0	0	0
1809	None	None	None	None	None	0	0	0.18421052631578946	7	0.7777777777777778	42	0.691358024691358	0	0	0	55	12	0	1.0	9	9	3.7333333333333334	56	0.10526315789473684	0.9166666666666666	0	0	0	0	0	0	0	0	0	0	0
522	None	None	None	None	None	0	0	0.15	3	0.8571428571428571	24	0.37037037037037035	0	0	0	29	13	0	1.0	9	9	2.0	30	0.20967741935483872	0.15384615384615385	0	0	0	0	0	0	0	0	0	0	0
476	None	None	None	None	None	0.3	3	0.36363636363636365	8	0.7096774193548387	22	0.4074074074074074	0.7096774193548387	30	22	2	0	0	1.0	9	9	2.2	33	0.0	1.0	0.12671209091526725	0.6424590557701441	0.029407229290297966	0.5875163560262876	0.016132479121214877	0.6317395367010893	0.635335308316506	0.6208480105269737	0	1.0	0.0
5369	0.00021515036203420052	3.514926544422143e-06	3.41546413337283e-06	0.9999999947146823	None	0.2	1	0.3333333333333333	4	0.8	12	0.20987654320987653	0.8	16	12	0	0	0	1.0	9	9	1.1333333333333333	17	0.0	1.0	0.08275848445006688	0.5279908538722425	0.00026952886575117463	0.5014409310588775	-0.031851095679341246	0.6769974694612225	0.6172330184392005	0.571004478164949	0	0.625	0.0
1625	None	None	None	None	None	0	0	0.15789473684210525	3	0.8461538461538461	22	0.6666666666666666	0	0	0	27	4	0	0.8571428571428571	6	7	1.8666666666666667	28	0.06896551724137931	0.34782608695652173	0	0	0	0	0	0	0	0	0	0	0
4803	0.00013056864509794602	1.6200389122180084e-06	-1.1926028076008793e-07	0.9999999781963499	None	0.2	1	0.3333333333333333	4	0.8	12	0.20987654320987653	0.8	16	12	0	0	0	1.0	9	9	1.1333333333333333	17	0.0	1.0	0.09979436301368613	0.5019885426928112	-0.09997746934871571	0.500304783923441	-0.010765953501560916	0.6011925745090757	0.6953892226172748	0.5349106035551684	0	1.0	0.0
6160	0.0	0.0	0.0	1.0	None	0	0	0	0	0	0	1.0	0	0	0	0	0	0	1.0	1	1	0.06666666666666667	1	0.0	0	0	0	0	0	0	0	0	0	0	0	0
6817	0.0004983637613042891	7.855491350197175e-06	-9.937592893040481e-07	0.9999705245908047	None	0.2	2	0.4090909090909091	9	0.6129032258064516	19	0.5238095238095238	0.3225806451612903	17	10	15	6	0	0.7777777777777778	7	9	2.2	33	0.2222222222222222	0.38461538461538464	0.0998172900532218	0.5048538845817202	0.14897005831722215	0.6385178793418125	-0.12176313308612711	0.9158698843335774	0.7810990357283223	0.7294737639007082	0.9705882352941176	1.0	0.8075144001475073
2704	0.00017935963646938742	3.437461659237673e-06	-2.7267684171252457e-06	0.9959039360521855	None	0.1111111111111111	1	0.38095238095238093	8	0.5517241379310345	16	0.7380952380952381	0.20689655172413793	10	6	20	8	0	0.8571428571428571	7	6	2.066666666666667	31	0.2	0.42857142857142855	0.05567648967267351	0.5899731990192071	0.017889773708728813	0.678085641695741	-0.04214705032491288	0.5064701593401695	0.6376009826929838	0.5934489218729988	1.0	1.0	0.46481899808173377
3683	0.002649145808970889	0.0006557838989746065	0.0006557630800619442	0.9966822519934808	None	0.25	1	0.36363636363636365	4	0.7857142857142857	11	0.2222222222222222	0.7857142857142857	15	11	0	0	0	0.8888888888888888	8	9	1.0666666666666667	16	0.0	1.0	7.902762784127648e-27	0.5	-0.09999997846694197	0.5000006672700416	0.09707399251390043	0.5587221640323757	0.6909525731657703	0.5196548920424382	0	1.0	0.0
1762	None	None	None	None	None	0	0	0.4	4	0.6923076923076923	9	0.42857142857142855	0.6153846153846154	11	8	3	7	0	0.7142857142857143	7	5	1.0	15	1.0	0.6	1.4176756982260283e-14	0.5000004648290025	0.02836733396714537	0.5332980930422647	0.1514863246317642	0.5605967557828104	0.6604842832081766	0.5313733926654925	1.0	1.0	0.0
4072	0.0	0.0	0.0	0.9999999999999998	None	0	0	0	0	0	0	1.0	0	0	0	0	4	0	1.0	1	1	0.06666666666666667	1	1.0	0	0	0	0	0	0	0	0	0	0	0	0
7034	0.007483690291014948	0.00040403679917380724	3.319795710441141e-05	0.9956423976769351	None	0.25	1	0.4	4	0.75	9	0.25925925925925924	0.75	13	9	0	0	0	0.6666666666666666	6	9	0.9333333333333333	14	0.0	1.0	0.12259949686980923	0.5465288255939337	0.004259921005765683	0.662117999878541	-0.08364971919730416	0.6081919836870513	0.7155349294506941	0.6065994410742023	0	0.6153846153846154	0.0
375	None	None	None	None	None	0.2	1	0.3333333333333333	4	0.8	12	0.20987654320987653	0.8	16	12	0	0	0	1.0	9	9	1.1333333333333333	17	0.0	1.0	5.2656750921389255e-17	0.5000000000299267	0.05465644989252707	0.517896964863645	0.00013667116102543907	0.50387086279261	0.5639351647272335	0.507258008189706	0	0.8125	0.0
3041	0.00022746521061477716	2.9285570742116017e-06	2.0034412216990526e-06	0.9999973741206619	None	0.3	3	0.5217391304347826	12	0.4375	14	0.4722222222222222	0.34375	21	11	12	4	0	0.8888888888888888	8	9	2.2666666666666666	34	0.2222222222222222	0.5517241379310345	5.894524988542539e-06	0.5000297198934752	0.08499763186327851	0.6135364439401603	-0.05038484128800108	0.6507717064620213	0.6328005602941692	0.5894239852927415	0.0	0	0.0
5010	0.0	0.0	0.0	1.0	None	0	0	0	0	0	0	1.0	0	0	0	0	0	0	1.0	1	1	0.06666666666666667	1	0.0	0	0	0	0	0	0	0	0	0	0	0	0
7290	0.0	0.0	0.0	1.0	None	0	0	0	0	0	0	1.0	0	0	0	0	0	0	1.0	1	1	0.06666666666666667	1	0.0	0	0	0	0	0	0	0	0	0	0	0	0
2952	0.000163589047666526	2.490374195102212e-05	-2.102072549367829e-05	0.9956053108620965	None	0.5	2	0.6	6	0.4166666666666667	5	0.4666666666666667	0.16666666666666666	6	2	7	6	0	0.8333333333333334	6	5	0.9333333333333333	14	0.42857142857142855	0.75	0.1471242790773996	0.989436573848523	0.09999214076778472	0.5001503989916115	0.09999971904327598	0.5000002773555448	0.7641793220856876	0.819571475429196	0.25	0	0.0
330	None	None	None	None	None	0	0	0	0	0	0	1.0	0	0	0	0	0	0	1.0	1	1	0.06666666666666667	1	0.0	0	0	0	0	0	0	0	0	0	0	0	0
7255	0.03464977921801169	0.0033461108835064046	-0.0010197511675436761	0.9927528253728604	None	0	0	0.2631578947368421	5	0.7307692307692307	19	0.6222222222222222	0.5769230769230769	20	15	7	4	0	0.5555555555555556	5	9	1.8666666666666667	28	0.3076923076923077	0.6956521739130435	0.09980362586481253	0.5362147454676991	7.815894409608093e-09	0.5000000942411043	0.09407776475692362	1.0	0.6508107269796248	0.999999995921399	1.0	1.0	0.3333333333333333
5709	9.125673609507554e-06	3.497800459779909e-08	-3.424481924861968e-08	0.9999999979485483	None	1.0	1	0.8	4	0.4	2	0.4666666666666667	0.4	6	2	0	0	0	0.6	3	5	0.4666666666666667	7	0.0	1.0	0.09134601806060033	0.507505415381245	0.2209852705917227	0.5225926778383622	0.14337211966651492	0.5750824163700807	0.6331439737650565	0.5351978798567812	0	1.0	0.0
7323	0.0428297951301438	0.014523609974196104	0.012906685431640481	0.9847192846465141	None	0.3333333333333333	3	0.47619047619047616	10	0.5172413793103449	15	0.5740740740740741	0.3448275862068966	19	10	11	2	0	0.6666666666666666	6	9	2.066666666666667	31	0.11764705882352941	0.46153846153846156	0.09988034169092298	0.501115401005153	0.31557407642364127	0.6005773849395509	0.16268188039317388	0.9982161746900866	0.7431799476805835	0.90434943915101	1.0	1.0	0.0
5488	1.1336691801078186e-07	9.707779937515067e-08	-5.956862364232116e-09	0.9999829797578378	None	0	0	0.11764705882352941	4	0.875	42	0.7936507936507936	0	0	0	49	1	0	0.7777777777777778	7	9	3.3333333333333335	50	0.00980392156862745	0.9767441860465116	0	0	0	0	0	0	0	0	0	0	0
6084	0.041698638962236384	0.013851581157934256	0.012554762181595297	0.9849802838356924	None	0.3333333333333333	3	0.47619047619047616	10	0.5172413793103449	15	0.5740740740740741	0.3448275862068966	19	10	11	2	0	0.6666666666666666	6	9	2.066666666666667	31	0.11764705882352941	0.46153846153846156	0.09988034169092298	0.501115401005153	0.31557407642364127	0.6005773849395509	0.16268188039317388	0.9982161746900866	0.7431799476805835	0.90434943915101	1.0	1.0	0.0
3939	0.0027571909192765	0.0012284061218687922	0.0011885707145238768	0.9982825929492255	None	0.2	1	0.3333333333333333	4	0.8	12	0.20987654320987653	0.8	16	12	0	0	0	1.0	9	9	1.1333333333333333	17	0.0	1.0	0.0999461259616324	0.5000549098117549	-0.09999999963012365	0.5000000094702516	-0.11403528509253413	0.9999880351208953	0.7266527776584556	0.9776410134481524	0	0.0625	0.0
7114	1.3898296520218555e-07	5.053159112681378e-08	3.39819609515206e-08	0.9999906427436751	None	0	0	0.42857142857142855	3	0.75	6	0.3333333333333333	0.75	9	6	0	1	0	0.8333333333333334	5	6	0.6666666666666666	10	1.0	0.4	0.098327321069692	0.526421207634989	0.3053004241463193	0.5893427122784067	1.622941986243738e-07	0.5000545278437816	0.7851261620500702	0.5388590052644798	1.0	1.0	0.0
7064	0.00017211700009784372	1.9250971066828363e-06	6.879699129073208e-07	0.9999972421274443	None	0	0	0.42857142857142855	3	0.75	6	0.4166666666666667	0.75	9	6	0	0	0	0.375	3	8	0.6666666666666666	10	0.0	0.8571428571428571	0.09999624468278479	0.5000122421978026	-0.09999848252497069	0.500014264355547	0.09978722608904078	0.5008742737027536	0.7195522170202007	0.5003002603462788	0	1.0	0.0
5467	2.9116505193310806e-05	1.9014034964656968e-05	1.8746269480746172e-05	0.9948242586338369	None	0	0	0.19047619047619047	4	0.7931034482758621	23	0.6888888888888889	0	1	0	29	1	0	0.5555555555555556	5	9	2.066666666666667	31	0.01639344262295082	1.0	0	0	0	0	0	0	0	0	0	0	0
2064	None	None	None	None	None	0	0	0.07692307692307693	4	0.9210526315789473	70	0.9629629629629629	0.07894736842105263	8	6	69	0	0	1.0	9	9	5.2	78	0.0	0.9565217391304348	0.09999999144344549	0.5000000183458106	-0.09999972092364262	0.5000112208116935	0.0005348359779295813	0.5002046276831152	0.693492662107735	0.5000719556168517	0	1.0	0.0
2306	None	None	None	None	None	0	0	1.0	2	0.0	0	0.75	0	2	0	0	2	0	1.0	2	2	0.2	3	1.0	0	0	0	0	0	0	0	0	0	0	0	0
5492	0.00028764833392802276	4.940670047812635e-07	4.5135036224028675e-07	0.9999999708890333	None	0.2	1	0.3333333333333333	4	0.8	12	0.20987654320987653	0.8	16	12	0	0	0	1.0	9	9	1.1333333333333333	17	0.0	1.0	0.08842003214479081	0.5257401095592956	0.22515655032399015	0.5970867298299054	-0.28257545858329813	0.9999999984784342	0.9052143338497827	0.9990261764677852	0	1.0	0.0
7245	0.0	0.0	0.0	0.9999999999999998	None	0	0	0	0	0	0	1.0	0	0	0	0	4	0	1.0	1	1	0.06666666666666667	1	1.0	0	0	0	0	0	0	0	0	0	0	0	0
342	None	None	None	None	None	0	0	0.3333333333333333	2	0.8571428571428571	6	0.36	0.8571428571428571	8	6	0	2	0	1.0	5	5	0.6	9	1.0	0	-0.02680675959179865	0.668321416452069	0.03517813931977269	0.5158167712904224	-0.06784071286275818	0.6598645259395715	0.6387012404933122	0.6166911335643984	1.0	1.0	0.0
7308	0.00143726484621483	5.2447803126574855e-06	-4.727352610586277e-06	0.9960016249562079	None	0	0	0.32142857142857145	9	0.6410256410256411	25	0.6507936507936508	0.48717948717948717	27	19	13	2	0	0.7777777777777778	7	9	2.7333333333333334	41	0.09090909090909091	0.6666666666666666	3.323697523005678e-05	0.5010074593935205	0.14630673707890157	0.6355117365074001	0.002189095698868367	0.5401051672029342	0.6610844027948023	0.5597737853628382	0.9814814814814814	0.9259259259259259	0.0
2223	None	None	None	None	None	0	0	0.5	3	0.5714285714285714	4	0.6	0	0	0	8	0	0	0.6	5	3	0.6	9	0.0	0.5	0	0	0	0	0	0	0	0	0	0	0
2423	None	None	None	None	None	0.2857142857142857	2	0.35294117647058826	6	0.7391304347826086	17	0.30864197530864196	0.7391304347826086	23	17	1	0	0	1.0	9	9	1.6666666666666667	25	0.0	1.0	-0.06294369078420259	0.61469012051719	0.04099602562815717	0.5511726435041303	0.0463336367008169	0.6644643727803475	0.6239823900394526	0.6110935172749	0	1.0	0.0
7305	0.0036012414168512773	8.30801969906467e-05	-1.9544138364225796e-05	0.9960717400863257	None	0.2	1	0.3333333333333333	4	0.8	12	0.20987654320987653	0.8	16	12	0	0	0	1.0	9	9	1.1333333333333333	17	0.0	1.0	2.0511250287776687e-05	0.50201559183529	0.23525346138531494	0.6178615691908632	0.15093231187702066	0.999054931541659	0.7739005042000109	0.923009005519969	0	1.0	0.0
6056	0.04270220290137573	0.01476321497130063	0.013103863709553378	0.9845743452333722	None	0.3333333333333333	3	0.47619047619047616	10	0.5172413793103449	15	0.5740740740740741	0.3448275862068966	19	10	11	2	0	0.6666666666666666	6	9	2.066666666666667	31	0.11764705882352941	0.46153846153846156	0.09988034169092298	0.501115401005153	0.31557407642364127	0.6005773849395509	0.16268188039317388	0.9982161746900866	0.7431799476805835	0.90434943915101	1.0	1.0	0.0
5754	0.0016073885914603522	0.00027419786028554213	0.00025499256383278954	0.99752278538122	None	0.2	1	0.46153846153846156	6	0.5882352941176471	10	0.76	0.47058823529411764	14	8	4	0	0	1.0	5	5	1.2666666666666666	19	0.0	0.7142857142857143	0.09517988929301048	0.5028366632667407	0.338420086588767	0.6661060106573865	0.05867218959762717	0.5840798867171313	0.7781903111923298	0.585931678999109	0	1.0	0.0
6022	0.0002124286899874244	5.037986919547553e-05	5.166971931168206e-06	0.9986935688044285	None	0.3333333333333333	1	0.4444444444444444	4	0.7272727272727273	8	0.2708333333333333	0.7272727272727273	12	8	0	0	0	0.75	6	8	0.8666666666666667	13	0.0	0.8571428571428571	0.07312652338177095	0.5517291337108379	0.15315013872452315	0.5909729382166515	0.06881307698027588	0.551157710845831	0.602364910960048	0.5647180577738299	0	1.0	0.0
7369	3.430503430837278e-06	9.522153844778305e-08	-3.6564183436461908e-09	0.9999845670367021	None	0	0	0.07407407407407407	4	0.9230769230769231	72	0.9876543209876543	0	2	0	77	0	0	1.0	9	9	5.333333333333333	80	0.0	1.0	0	0	0	0	0	0	0	0	0	0	0
4911	None	None	None	None	None	0	0	0.018518518518518517	1	1.0	79	1.0	0.22784810126582278	19	18	61	0	0	1.0	9	9	5.4	81	0.0	1.0	0.09995518217739259	0.5004109727328401	0.36234313400226625	0.6509465752600532	0.09996106461905764	0.500871096480129	0.7750560103789773	0.5521703332217566	0	0.7894736842105263	0.0
5774	0.04128072899521584	0.014121741571849913	0.012830094011723732	0.9848138276579345	None	0.3333333333333333	3	0.47619047619047616	10	0.5172413793103449	15	0.5740740740740741	0.3448275862068966	19	10	11	2	0	0.6666666666666666	6	9	2.066666666666667	31	0.11764705882352941	0.46153846153846156	0.09988034169092298	0.501115401005153	0.31557407642364127	0.6005773849395509	0.16268188039317388	0.9982161746900866	0.7431799476805835	0.90434943915101	1.0	1.0	0.0
6351	0.0001381474713934179	3.1367177278782176e-05	-9.750090990113903e-06	0.9999951822525206	None	0	0	0.25	1	1.0	3	1.0	1.0	4	3	0	2	0	0.2	5	1	0.3333333333333333	5	0.6666666666666666	0	0.027172840431148447	0.5586466150780188	0.24078921434673756	0.5428449646013417	0.2919221547688412	0.9998784706759599	0.9231857895942381	0.9585487326231598	1.0	1.0	0.0
7526	0.0015679773988681114	0.0004761579338206549	0.00042853704414247363	0.9987571770916917	None	0.2	1	0.3333333333333333	4	0.8	12	0.20987654320987653	0.8	16	12	0	0	0	1.0	9	9	1.1333333333333333	17	0.0	1.0	0.09816331854456223	0.5087446764178022	0.27392025802695896	0.6428806720799691	-0.03608208622222633	0.6782569950940006	0.7732210079832512	0.6121158526253899	0	1.0	0.0
5164	0.0026115690599072053	0.000256754648597813	-0.00025321458842136353	0.9977622133765989	None	0.2	1	0.3333333333333333	4	0.8	12	0.20987654320987653	0.8	16	12	0	0	0	1.0	9	9	1.1333333333333333	17	0.0	1.0	0.05387366584820079	0.5671583404120266	0.317209257504386	0.6198265169097127	-0.2182405738786363	0.9044220008747023	0.8926263092157034	0.731479899054478	0	1.0	0.0
1674	None	None	None	None	None	0	0	0	0	0	0	1.0	0	0	0	0	0	0	1.0	1	1	0.06666666666666667	1	0.0	0	0	0	0	0	0	0	0	0	0	0	0
6042	0.00010214256837083722	5.1044767891459425e-05	1.942798067679607e-06	0.9999952722858751	None	0	0	0.25	1	1.0	3	1.0	1.0	4	3	0	0	0	0.2	5	1	0.3333333333333333	5	0.0	0	0.09800853010688171	0.523975125743597	3.0300602224091677e-06	0.5000030827331259	-0.09339954539066402	0.5186501175446092	0.6802144092125658	0.5142146295254382	0	1.0	0.0
3130	0.0	0.0	0.0	1.0	None	0	0	0	0	0	0	1.0	0	0	0	0	0	0	1.0	1	1	0.06666666666666667	1	0.0	0	0	0	0	0	0	0	0	0	0	0	0
2324	None	None	None	None	None	0	0	0.17391304347826086	8	0.7910447761194029	53	0.8518518518518519	0.1044776119402985	13	7	55	0	0	1.0	9	9	4.6	69	0.0	0.8	0.05836366138297903	0.5831921391541905	0.08857491769051622	0.5544201366175245	0.2250881716069808	0.5663083650684455	0.6629688010998902	0.5680126869221007	0	0.46153846153846156	0.0
1287	None	None	None	None	None	0	0	0.2727272727272727	3	0.7857142857142857	11	0.45714285714285713	0.6428571428571429	12	9	3	1	0	0.7142857142857143	7	5	1.0666666666666667	16	0.14285714285714285	0	0.10387784144767095	0.5964879794577812	0.0443918856198926	0.6702444238699388	-0.11185372603529409	0.9102994527321652	0.7493869240370501	0.7575229506156119	1.0	1.0	0.0
3214	0.0002743369414311713	2.336270447485165e-06	1.974480066783743e-06	0.9999425994287151	None	0.3333333333333333	1	0.5	4	0.7	7	0.2857142857142857	0.7	11	7	0	0	0	0.8571428571428571	6	7	0.8	12	0.0	0.8	0.015221427112737818	0.5547888101493801	0.05669300377549803	0.5797773462400587	0.29376072068870734	0.5944904276487264	0.7675469222066896	0.5764343122308543	0	0.09090909090909091	0.0
1877	None	None	None	None	None	0.1	1	0.18181818181818182	4	0.8387096774193549	26	0.6875	0.12903225806451613	7	4	25	6	0	0.75	8	6	2.2	33	0.11764705882352941	0.35714285714285715	5.099642224036326e-11	0.5000000002917111	0.058979787842805054	0.5569208573260301	0.2544512777966333	0.5509202755289464	0.7541311032967358	0.5360261625238355	0.9285714285714286	0.8571428571428571	0.0
4929	5.6016316544068315e-05	1.1423320277394164e-05	7.503592245610769e-06	0.9999303829473982	None	0	0	0.25	1	1.0	3	1.0	1.0	4	3	0	0	0	0.2	5	1	0.3333333333333333	5	0.0	0	-0.022768625177212665	0.6608997105514937	0.2876246400756821	0.5648192880568912	0.07470377721484442	0.5604647040581383	0.7798727533882127	0.5963708761072138	0	1.0	0.0
1999	None	None	None	None	None	0.2	1	0.3333333333333333	4	0.8	12	0.20987654320987653	0.8	16	12	0	0	0	1.0	9	9	1.1333333333333333	17	0.0	1.0	1.921040920675082e-06	0.5000991965510038	0.03616425187147233	0.5583892119796189	6.572425156715154e-06	0.5000147450999155	0.5425103847959526	0.5195802379265072	0	0	0.0
835	None	None	None	None	None	0.2	1	0.3333333333333333	4	0.8	12	0.20987654320987653	0.8	16	12	0	0	0	1.0	9	9	1.1333333333333333	17	0.0	1.0	0.001230252993551583	0.5073998795022754	5.313961502446118e-17	0.5000000000001296	0.08984664447572784	0.5421568318458946	0.6036455153355212	0.5165464806639589	0	0	0.0
736	None	None	None	None	None	0.125	1	0.2777777777777778	5	0.7916666666666666	19	0.4642857142857143	0.375	13	9	12	0	0	0.875	7	8	1.7333333333333334	26	0.0	0.3157894736842105	0.29583385403241014	0.5884326836794213	0.05371720312640105	0.63237174286694	0.09928910514708762	0.5011304286620415	0.7411718568845431	0.574802387331916	0	1.0	0.0
5119	0.000336777192332991	4.537735365229477e-07	-2.987078170033306e-07	0.9999613083659568	None	0.25	1	0.36363636363636365	4	0.7857142857142857	11	0.2222222222222222	0.7857142857142857	15	11	0	0	0	0.8888888888888888	8	9	1.0666666666666667	16	0.0	1.0	0.011334931098728001	0.5434451179349133	0.2977571965516099	0.625009700803782	0.11407021449338609	0.7088846223705929	0.7865615410952379	0.6283208531661282	0	1.0	0.0
7270	None	None	None	None	None	0.041666666666666664	1	0.21568627450980393	11	0.7567567567567568	56	0.9382716049382716	0.5	46	37	29	0	0	1.0	9	9	5.066666666666666	76	0.0	0.9411764705882353	0.0999452894264788	0.5010444778400958	4.027664206536039e-06	0.5120755418285073	4.543145809542679e-06	0.529942920436038	0.6156292881135447	0.5143631013768163	0	1.0	0.0
3418	0.0017239778897870802	0.000547615749588393	-2.892130341321193e-06	0.9992079434280934	None	0.2	1	0.3333333333333333	4	0.8	12	0.20987654320987653	0.8	16	12	0	0	0	1.0	9	9	1.1333333333333333	17	0.0	1.0	0.09999392005558025	0.5000819416814645	-0.09990676193500378	0.502297921402725	0.09999633327248685	0.5000346003590695	0.7195731702236683	0.5008048258458955	0	1.0	0.0
521	None	None	None	None	None	0	0	0	0	0	0	1.0	0	0	0	0	4	0	1.0	1	1	0.06666666666666667	1	1.0	0	0	0	0	0	0	0	0	0	0	0	0
1768	None	None	None	None	None	0	0	0.08571428571428572	3	0.92	46	0.6419753086419753	0	0	0	51	8	0	1.0	9	9	3.466666666666667	52	0.07547169811320754	0.5957446808510638	0	0	0	0	0	0	0	0	0	0	0
2875	0.0	0.0	0.0	1.0	None	0	0	0	0	0	0	1.0	0	0	0	0	0	0	1.0	1	1	0.06666666666666667	1	0.0	0	0	0	0	0	0	0	0	0	0	0	0
6146	0.0	0.0	0.0	1.0	None	0	0	0	0	0	0	1.0	0	0	0	0	0	0	1.0	1	1	0.06666666666666667	1	0.0	0	0	0	0	0	0	0	0	0	0	0	0
1743	None	None	None	None	None	0	0	0.75	3	0.5	2	0.5	0.5	5	2	0	1	0	0.75	4	3	0.4	6	1.0	0.6666666666666666	0.0010718458224146337	0.5030869120649101	0.09143936706926696	0.6011121785532247	0.09961450607188652	0.5004896192934993	0.6098102352434249	0.5353084345053195	1.0	1.0	0.0
1252	None	None	None	None	None	0.2222222222222222	4	0.34210526315789475	13	0.6666666666666666	36	0.691358024691358	0.6666666666666666	49	36	6	0	0	1.0	9	9	3.7333333333333334	56	0.0	0.851063829787234	0.06569355311268713	0.584847249068964	0.00432110230790208	0.6696764461850196	-0.008110321106386629	0.6523073984739054	0.636125422563504	0.6363463586739386	0	0.9795918367346939	0.0
2284	None	None	None	None	None	0	0	0.5	1	1.0	1	1.0	1.0	2	1	0	3	0	0.3333333333333333	3	1	0.2	3	1.0	0	2.76623776155801e-06	0.500003567570829	-0.00041840555578072646	0.7071368441767916	0.0023000865223241095	0.5042805423569072	0.6034221744056459	0.5743329637604125	1.0	0.5	0.01824476735290511
3830	0.016412443600064455	0.0005169222469362752	0.0005168629430746813	0.9853832978643506	None	0	0	0.3333333333333333	3	0.8181818181818182	9	0.28888888888888886	0.8181818181818182	12	9	0	0	0	0.5555555555555556	9	5	0.8666666666666667	13	0.0	1.0	0.01974803213183774	0.5754434662428393	-0.04814436505092902	0.5159158691665648	0.35126922685225015	0.6355387824408218	0.8509190844012421	0.5763834802306874	0	1.0	0.0
7033	0.0019333036947685699	0.001632971178813633	-0.0015113019920036106	0.9996095062515276	None	0	0	0.45	9	0.4444444444444444	12	0.5370370370370371	0.25925925925925924	14	7	14	2	0	0.6666666666666666	6	9	1.9333333333333333	29	0.08	0.7857142857142857	0.09999951426779663	0.5000085293074729	0.23839151211226461	0.576722151531404	-0.1115527890709671	0.9999377893146134	0.8154529437321522	0.9654914178068807	0.3214285714285714	0.5714285714285714	0.0
7435	0.00044980446622784885	0.00019659344632155855	-8.724250086533119e-07	0.9988385436119759	None	0	0	0.6	3	0.6	3	0.4666666666666667	0.6	6	3	0	0	0	0.6	5	3	0.4666666666666667	7	0.0	1.0	0.0997888036674	0.5002276330669363	0.23254663297525102	0.5870680635632688	0.16443452729213656	0.661161585544675	0.6497336438390716	0.5842912020848261	0	0.8333333333333334	0.0
4971	0.0011202316399682793	0.0004982701209872247	-0.00043549659312207506	0.9993985819233026	None	0	0	0.25	1	1.0	3	1.0	1.0	4	3	0	0	0	0.2	5	1	0.3333333333333333	5	0.0	0	0.08049767207324766	0.5880328947439254	-0.0999972585521551	0.5000185076957853	0.09586328529548295	0.5181381896198142	0.7094831888140795	0.5356475850114328	0	0.75	0.0
3844	0.0006549114100479126	2.2057747727785144e-05	-3.4843904415711285e-06	0.9993125049448365	None	0.2	1	0.3333333333333333	4	0.8	12	0.20987654320987653	0.8	16	12	0	0	0	1.0	9	9	1.1333333333333333	17	0.0	1.0	0.002837586921785977	0.5040187572302921	0.36162915970893755	0.6278978269261172	-0.010857493521861782	0.6372602760992658	0.8415295412519777	0.5908770704268955	0	1.0	0.0
6290	0.0	0.0	0.0	0.9999999999999998	None	0	0	0	0	0	0	1.0	0	0	0	0	4	0	1.0	1	1	0.06666666666666667	1	1.0	0	0	0	0	0	0	0	0	0	0	0	0
3282	0.0	0.0	0.0	1.0	None	0	0	0	0	0	0	1.0	0	0	0	0	0	0	1.0	1	1	0.06666666666666667	1	0.0	0	0	0	0	0	0	0	0	0	0	0	0
5715	0.04043584234091837	0.01391331446131329	0.012692375956729536	0.984816046234696	None	0.3333333333333333	3	0.47619047619047616	10	0.5172413793103449	15	0.5740740740740741	0.3448275862068966	19	10	11	2	0	0.6666666666666666	6	9	2.066666666666667	31	0.11764705882352941	0.46153846153846156	0.09988034169092298	0.501115401005153	0.31557407642364127	0.6005773849395509	0.16268188039317388	0.9982161746900866	0.7431799476805835	0.90434943915101	1.0	1.0	0.0
3618	0.0022879601604242467	0.001898711369404042	-0.0018869949546724682	0.9981360709375406	None	0.2	1	0.3333333333333333	4	0.8	12	0.20987654320987653	0.8	16	12	0	0	0	1.0	9	9	1.1333333333333333	17	0.0	1.0	0.09999999943528978	0.5000000021216048	-0.03079374058708565	0.516691017130301	0.03354249224817807	0.7367500781722167	0.6382655960019042	0.590325528520741	0	0.5	0.0
6150	3.937757435245242e-09	3.540292224956016e-09	-3.383620639957091e-10	0.9999998554104861	None	0	0	0	0	0	0	1.0	0	0	0	0	1	0	1.0	1	1	0.06666666666666667	1	0.25	0	0	0	0	0	0	0	0	0	0	0	0
344	None	None	None	None	None	0.2	4	0.3953488372093023	17	0.5806451612903226	36	0.7901234567901234	0.5161290322580645	49	32	14	1	0	1.0	9	9	4.266666666666667	64	0.06666666666666667	0.8	0.12367567046274645	0.6247653830787914	-0.06479066286645982	0.5762654067153349	0.09980757005569604	0.5066384762635684	0.7071616764076697	0.5698601040736718	1.0	0.9591836734693877	0.0
3134	0.0029367103433840013	0.0006187957578177431	0.0006063290742056373	0.9938354312927182	None	0.25	1	0.36363636363636365	4	0.7857142857142857	11	0.2222222222222222	0.7857142857142857	15	11	0	0	0	0.8888888888888888	8	9	1.0666666666666667	16	0.0	1.0	0.09999796738553422	0.5000027537265797	-0.09999999601990674	0.500000120718347	0.05795102485629129	0.6296168368614017	0.7028641983949818	0.5441005119870478	0	1.0	0.0
828	None	None	None	None	None	0.125	1	0.5263157894736842	10	0.38461538461538464	10	0.7777777777777778	0.2692307692307692	14	7	13	5	0	1.0	6	6	1.8666666666666667	28	0.21739130434782608	0.36363636363636365	0.0999985848765996	0.500006556624842	-0.06590121548002652	0.6115487704162994	0.00028666789531265463	0.5203192965782784	0.6637757491793209	0.5444800429137808	1.0	1.0	0.0
2254	None	None	None	None	None	0.3333333333333333	1	0.4444444444444444	4	0.7272727272727273	8	0.2708333333333333	0.7272727272727273	12	8	0	0	0	0.75	6	8	0.8666666666666667	13	0.0	0.8571428571428571	0.003318204069720333	0.5106821649275817	0.09970148038740598	0.5008139161003247	0.099996869200862	0.5003098556566349	0.6116822981992462	0.5039357730834791	0	1.0	0.0
5548	0.00011106311173684969	5.361140468889298e-08	2.2448360227151296e-08	0.9999978208181494	None	0	0	0.5	3	0.7142857142857143	5	0.5625	0.7142857142857143	8	5	0	1	0	0.25	2	8	0.6	9	1.0	0.8571428571428571	0.04663109119286737	0.6058615697056381	0.20653846431871742	0.5432588078212865	0.09819515773021958	0.507446570905534	0.6606972702442724	0.552572198483789	1.0	1.0	0.0
6433	1.4084323247401457e-06	1.55065306171915e-08	-1.521902846363738e-08	0.9999993829652143	None	0	0	1.0	1	0	0	1.0	0	1	0	0	2	0	0.5	2	1	0.13333333333333333	2	0.6666666666666666	0	0	0	0	0	0	0	0	0	0	0	0
1159	None	None	None	None	None	0	0	0.4	2	0.8	4	0.4666666666666667	0.8	6	4	0	0	0	0.6	3	5	0.4666666666666667	7	0.0	0	0.000796451779740096	0.5038338772671003	-0.35119510770837625	1.0	0.0988201836135589	0.5037452961094316	0.9977864590798657	0.9999997386484661	0	1.0	0.0
4521	4.6470581446770554e-08	4.4410293677916324e-08	3.152682884333351e-08	0.9999920120586314	None	0.3333333333333333	1	0.5	4	0.6666666666666666	6	0.3055555555555556	0.6666666666666666	10	6	0	0	0	1.0	6	6	0.7333333333333333	11	0.0	0.4	-0.011675134874793904	0.643110052486848	0.09415894864762833	0.5790162579145889	3.254002561187431e-16	0.5000000000016234	0.6008649449918365	0.5750637094046728	0	1.0	0.0
1983	None	None	None	None	None	0.10526315789473684	2	0.35	14	0.6140350877192983	35	0.7283950617283951	0.2982456140350877	30	17	28	1	0	1.0	9	9	3.933333333333333	59	0.02127659574468085	0.6666666666666666	-0.0054550110474505965	0.6321402573276481	0.20729017724829463	0.9999996816147579	0.01817066980539232	0.5810125844755731	0.7860686910199299	0.9949137480143511	1.0	1.0	0.0
3805	0.0	0.0	0.0	1.0	None	0	0	0	0	0	0	1.0	0	0	0	0	0	0	1.0	1	1	0.06666666666666667	1	0.0	0	0	0	0	0	0	0	0	0	0	0	0
1917	None	None	None	None	None	0	0	0.018518518518518517	1	1.0	79	1.0	0	0	0	80	0	0	1.0	9	9	5.4	81	0.0	1.0	0	0	0	0	0	0	0	0	0	0	0
2686	0.0019626438826365966	0.0003379080225806862	1.820783029999304e-05	0.9959331111574334	None	0	0	0.3333333333333333	2	0.8571428571428571	6	0.36	0.8571428571428571	8	6	0	2	0	1.0	5	5	0.6	9	1.0	0	-0.08750013860371449	0.5128626030488708	0.018928666457778923	0.5531829092732514	0.09999997861938725	0.5000000543937297	0.6854236139432925	0.5220690992901588	0.75	0.5	0.0
4953	0.0014171136806802051	0.0002933237483841834	0.0002697830836834591	0.998022849519159	None	0.25	1	0.36363636363636365	4	0.7857142857142857	11	0.2222222222222222	0.7857142857142857	15	11	0	0	0	0.8888888888888888	8	9	1.0666666666666667	16	0.0	1.0	-0.06539172525759232	0.6492512274065819	0.0022368220770596376	0.5060178794817661	-0.01651879612999842	0.6671526100375281	0.5987291568882196	0.6094622340783404	0	0.6666666666666666	0.0
6303	3.815396793496265e-09	3.820021599084877e-09	3.6660550501540542e-09	0.9999998637761572	None	0	0	0	0	0	0	1.0	0	0	0	0	1	0	1.0	1	1	0.06666666666666667	1	0.25	0	0	0	0	0	0	0	0	0	0	0	0
315	None	None	None	None	None	0.2	1	0.3333333333333333	4	0.8	12	0.20987654320987653	0.8	16	12	0	0	0	1.0	9	9	1.1333333333333333	17	0.0	1.0	0.2201089485644558	0.6367082887461035	0.09999700464875336	0.5000190525430429	-0.19754904650335758	0.9999068451732768	0.8921061902893906	0.9637634892291319	0	1.0	0.0
3696	0.0021370317676335016	0.0011414638740857603	-0.00010190930226393178	0.9989704098915942	None	0.2	1	0.3333333333333333	4	0.8	12	0.20987654320987653	0.8	16	12	0	0	0	1.0	9	9	1.1333333333333333	17	0.0	1.0	0.09999966732503818	0.5000056753774644	0.02599801095674842	0.5075519261524202	0.09999216530964847	0.5000117241699683	0.5863337453796491	0.5025232785932493	0	1.0	0.0
1411	None	None	None	None	None	0	0	1.0	1	0	0	1.0	0	1	0	0	3	0	0.5	2	1	0.13333333333333333	2	1.0	0	0	0	0	0	0	0	0	0	0	0	0
2128	None	None	None	None	None	0.2	1	0.3333333333333333	4	0.8	12	0.20987654320987653	0.8	16	12	0	0	0	1.0	9	9	1.1333333333333333	17	0.0	1.0	0.08754963402218298	0.631669416512757	0.09525020162673986	0.5206201655009638	0.05027537139633813	0.5277222962808612	0.5776700082350678	0.5607743415333242	0	1.0	0.0
3470	2.1649440342020312e-05	1.690769370151254e-07	7.620405113653896e-08	0.9999658356561204	None	0	0	0.5	3	0.7142857142857143	5	0.5625	0.7142857142857143	8	5	0	1	0	0.25	2	8	0.6	9	1.0	0.8571428571428571	0.023902574201239445	0.6599394294420663	-0.012934637665332645	0.6774488841454466	0.002484211075153142	0.5797542814903314	0.5956086934676884	0.6400590669621502	0.25	0	0.0
6861	None	None	None	None	None	0.22727272727272727	5	0.34782608695652173	16	0.6417910447761194	43	0.8518518518518519	0.6119402985074627	57	41	11	0	0	1.0	9	9	4.6	69	0.0	0.9180327868852459	-0.09338318152553313	0.5039097178038514	0.09963589898248984	0.5014520790116863	0.09999995180866564	0.5000206692946566	0.7131734192332287	0.5017941755925804	0	0.42105263157894735	0.0
1800	None	None	None	None	None	0.25	1	0.4	4	0.75	9	0.25	0.75	13	9	0	0	0	0.875	8	7	0.9333333333333333	14	0.0	0.8571428571428571	0.00010857229103088456	0.5149892929497147	0.025310051978444003	0.5413480187575846	0.09571691846639245	0.5678620680615887	0.5946872747725426	0.5414777537453382	0	1.0	0.0
6910	0.005352158079635505	0.001332315627545104	0.001259057739204987	0.9953847976751596	None	0.2	1	0.3333333333333333	4	0.8	12	0.20987654320987653	0.8	16	12	0	0	0	1.0	9	9	1.1333333333333333	17	0.0	1.0	0.08917091572270038	0.5319316865563324	-0.09999748286725074	0.500026002892762	-0.12522891214360393	0.9942768174867874	0.793933627753106	0.8534389339710554	0	1.0	0.0
1616	None	None	None	None	None	0	0	0.6666666666666666	2	0.5	1	0.6666666666666666	0.5	3	1	0	2	0	0.6666666666666666	3	2	0.26666666666666666	4	1.0	0	0.08389769690031601	0.5492228840559348	-0.05611005074261817	0.5071080935028076	0.032228645945210986	0.5056329051566592	0.640624834985845	0.5206963500069304	1.0	1.0	0.4656067448262244
7312	0.00010439541016287988	2.7469527952541464e-05	1.5102210323537619e-05	0.9997191057280641	None	0	0	0.3333333333333333	2	0.8571428571428571	6	1.0	0.8571428571428571	8	6	0	1	0	0.1111111111111111	1	9	0.6	9	0.5	1.0	0.09453718415845783	0.514038833952565	0.2361149756510632	0.6022443702380318	0.18468573893555265	0.9804951105228485	0.6955973894095939	0.81195994601381	1.0	1.0	0.0
1767	None	None	None	None	None	0.2	1	0.3333333333333333	4	0.8	12	0.20987654320987653	0.8	16	12	0	0	0	1.0	9	9	1.1333333333333333	17	0.0	1.0	-0.09995794307249464	0.5438146626008458	-0.07476412485863752	0.6603028502612597	0.07275970252158485	0.7469419220239741	0.6991297556406849	0.6549585244276006	0	1.0	0.0
7420	0.02614357666255011	0.00496390953356933	-0.004614964963209285	0.99525622547268	None	0.09090909090909091	1	0.48	12	0.4	14	0.8222222222222222	0.2571428571428571	19	9	17	0	0	0.5555555555555556	5	9	2.466666666666667	37	0.0	1.0	0.21984872682050577	0.5818482276380573	0.2174819973543113	0.5428887656087107	0.09988226431137953	0.503991155551541	0.636418060064051	0.5430852003179313	0	1.0	0.0
5244	0.041641891208110106	0.014089042388086389	0.012828019227343066	0.9845771096441912	None	0.3333333333333333	3	0.47619047619047616	10	0.5172413793103449	15	0.5740740740740741	0.3448275862068966	19	10	11	2	0	0.6666666666666666	6	9	2.066666666666667	31	0.11764705882352941	0.46153846153846156	0.09988034169092298	0.501115401005153	0.31557407642364127	0.6005773849395509	0.16268188039317388	0.9982161746900866	0.7431799476805835	0.90434943915101	1.0	1.0	0.0
4988	6.77190591391652e-06	8.26052271576184e-08	-8.235187962719633e-08	0.9999993839383648	None	0	0	1.0	1	0	0	1.0	0	1	0	0	1	0	0.5	2	1	0.13333333333333333	2	0.3333333333333333	0	0	0	0	0	0	0	0	0	0	0	0
2835	0.0	0.0	0.0	0.9999999999999998	None	0	0	0	0	0	0	1.0	0	0	0	0	4	0	1.0	1	1	0.06666666666666667	1	1.0	0	0	0	0	0	0	0	0	0	0	0	0
5651	4.553973924668808e-05	4.518321725139795e-07	2.128150701245433e-08	0.9999980615699318	None	0	0	0.6666666666666666	2	0.5	1	0.6666666666666666	0.5	3	1	0	2	0	0.6666666666666666	2	3	0.26666666666666666	4	1.0	0	0.09378670143083333	0.5056159656265059	0.1289136261627935	0.5276064031851485	-0.25357653347706155	0.9190560888476758	0.8456569243219594	0.701446993681611	0.0	0.3333333333333333	0.0
5037	4.3381815489151755e-09	4.072883839034244e-09	1.6581617467166858e-11	0.999999868585707	None	0	0	0	0	0	0	1.0	0	0	0	0	3	0	1.0	1	1	0.06666666666666667	1	0.75	0	0	0	0	0	0	0	0	0	0	0	0
2836	7.231387817577556e-05	6.612346982384272e-06	-6.291920208477836e-06	0.999996166282538	None	0	0	0.25	1	1.0	3	1.0	1.0	4	3	0	1	0	0.2	1	5	0.3333333333333333	5	0.3333333333333333	0	-0.049458494914147735	0.609911419696684	0.0039595608782170616	0.518772914434633	0.07332585044737375	0.5786109357325767	0.6379393949283194	0.5694759919295416	1.0	1.0	0.0
5433	None	None	None	None	None	0.1875	3	0.3142857142857143	11	0.7	35	0.6419753086419753	0.56	35	28	16	3	0	1.0	9	9	3.466666666666667	52	0.10344827586206896	0.8444444444444444	0.0999110144950331	0.5007970628236347	3.315229467051139e-10	0.5000002676888848	-0.020354584740425445	0.6969788355070928	0.6285043832406958	0.5692308926218823	1.0	1.0	0.0
4294	2.1942182440090987e-08	2.1870187101682057e-08	1.375302341107889e-09	0.9999973535232153	None	0.25	1	0.4	4	0.7692307692307693	10	0.23809523809523808	0.7692307692307693	14	10	0	0	0	0.7777777777777778	7	9	1.0	15	0.0	1.0	-0.16927214454826384	0.9903739683292136	0.01890476591143003	0.5665794767544816	8.439573091121635e-22	0.5	0.7441103988792634	0.8366950232857372	0	1.0	0.0
2251	None	None	None	None	None	0.2	1	0.3333333333333333	4	0.8	12	0.20987654320987653	0.8	16	12	0	0	0	1.0	9	9	1.1333333333333333	17	0.0	1.0	0.26953316649961345	0.6430933236258228	-0.0999928211455364	0.5000092828974532	0.18472261836919251	0.668008723762773	0.8285637811571022	0.6057180606071189	0	0.9375	0.0
5324	0.0015270442731673205	0.0011159243617456917	0.00014181626547893816	0.9991831071987388	None	0.2	1	0.3333333333333333	4	0.8	12	0.20987654320987653	0.8	16	12	0	0	0	1.0	9	9	1.1333333333333333	17	0.0	1.0	0.09999153028930331	0.5000373320673022	1.7088768202522472e-07	0.5000043325537289	-0.042596004723607514	0.5161376840847218	0.645101924985074	0.5053947758918972	0	1.0	0.0
4565	0.0024905659455314697	0.00010290074495061328	0.00010144558846254616	0.9957820975718337	None	0.2	1	0.3333333333333333	4	0.8	12	0.20987654320987653	0.8	16	12	0	0	0	1.0	9	9	1.1333333333333333	17	0.0	1.0	0.0946039855810988	0.5516536708014969	0.09949439875663979	0.5013764482337775	-0.04999599082489359	0.6734837264611465	0.6607720853585695	0.5774420353307842	0	1.0	0.0
2559	9.740115860276411e-11	4.386773727370826e-13	1.661780794400666e-13	0.9999999999999998	None	0.2	1	0.3333333333333333	4	0.8	12	0.20987654320987653	0.8	16	12	0	0	0	1.0	9	9	1.1333333333333333	17	0.0	1.0	0.07996254874869832	0.5566506732943687	-0.008719116118194824	0.6211048122636106	3.9693313287177723e-23	0.5	0.6051543150126723	0.5598631562406611	0	1.0	0.0
3997	0.003707191491471198	0.0006971536074845546	0.000697104637296102	0.9958936615367708	None	0.25	1	0.36363636363636365	4	0.7857142857142857	11	0.2222222222222222	0.7857142857142857	15	11	0	0	0	0.8888888888888888	9	8	1.0666666666666667	16	0.0	1.0	0.09997071136273349	0.5001495630128936	0.3559435471622756	0.6463096503587044	0.2238883460137669	1.0	0.8821709319216732	0.9999999999866995	0	1.0	0.0
4357	0.0032979064889890075	0.00015550271000077154	-0.00015311926716205434	0.9970181153925829	None	0.25	1	0.36363636363636365	4	0.7857142857142857	11	0.2222222222222222	0.7857142857142857	15	11	0	0	0	0.8888888888888888	8	9	1.0666666666666667	16	0.0	1.0	0.013618544300190327	0.5019537950823618	0.03211792784387828	0.5958629479432414	0.0664913754050325	0.6526093128333754	0.5794292566437572	0.584724867098528	0	1.0	0.0
6498	0.0	0.0	0.0	1.0	None	0	0	0	0	0	0	1.0	0	0	0	0	0	0	1.0	1	1	0.06666666666666667	1	0.0	0	0	0	0	0	0	0	0	0	0	0	0
4454	1.2363608875800903e-07	1.2363814401741116e-07	4.013776256296082e-11	0.9999858130314975	None	0	0	0.018518518518518517	1	1.0	79	1.0	0	0	0	80	0	0	1.0	9	9	5.4	81	0.0	1.0	0	0	0	0	0	0	0	0	0	0	0
3059	0.005840903615337206	0.00039777411155440476	0.00035107682268423765	0.9906705939586234	None	0.2	1	0.3333333333333333	4	0.8	12	0.20987654320987653	0.8	16	12	0	0	0	1.0	9	9	1.1333333333333333	17	0.0	1.0	0.040432082741741635	0.5827901339136433	-0.09999535823242718	0.5006323612071258	0.3634752026548313	0.6556826450276151	0.8723330667476079	0.581019542592762	0	1.0	0.0
3649	0.0019765922857251273	0.00039745525769255844	-0.0003970351414235477	0.98856415532415	None	0	0	0.42857142857142855	3	0.75	6	0.3333333333333333	0.75	9	6	0	1	0	0.8333333333333334	6	5	0.6666666666666666	10	1.0	0.4	0.00024197588190114848	0.5118019585678817	1.7883785590484995e-20	0.5000000000000021	0.09992767066810726	0.5041802718617593	0.6153494563655327	0.5053279717792606	1.0	1.0	0.0
6184	0.04160615819600576	0.014097585578905173	0.012531175857803462	0.9847261823668355	None	0.3333333333333333	3	0.47619047619047616	10	0.5172413793103449	15	0.5740740740740741	0.3448275862068966	19	10	11	2	0	0.6666666666666666	6	9	2.066666666666667	31	0.11764705882352941	0.46153846153846156	0.09988034169092298	0.501115401005153	0.31557407642364127	0.6005773849395509	0.16268188039317388	0.9982161746900866	0.7431799476805835	0.90434943915101	1.0	1.0	0.0
4151	0.0	0.0	0.0	1.0	None	0	0	0	0	0	0	1.0	0	0	0	0	0	0	1.0	1	1	0.06666666666666667	1	0.0	0	0	0	0	0	0	0	0	0	0	0	0
426	None	None	None	None	None	0	0	0.375	6	0.5714285714285714	12	0.575	0.47619047619047616	14	10	8	7	0	0.625	8	5	1.5333333333333334	23	0.4375	0.5263157894736842	9.122542172833198e-05	0.5029590407531036	-0.08121285463513986	0.6587978430472878	0.09999302816199628	0.5001212647076207	0.6772212833292948	0.5556240559862015	1.0	1.0	0.0
777	None	None	None	None	None	0	0	0.13636363636363635	3	0.8666666666666667	26	0.8888888888888888	0	1	0	30	8	0	0.4444444444444444	4	9	2.1333333333333333	32	0.12698412698412698	0.8571428571428571	0	0	0	0	0	0	0	0	0	0	0
2506	None	None	None	None	None	0	0	0.2631578947368421	10	0.6851851851851852	37	0.691358024691358	0	0	0	55	20	0	1.0	9	9	3.7333333333333334	56	0.17543859649122806	0.7843137254901961	0	0	0	0	0	0	0	0	0	0	0
5842	0.00011723175357329421	4.943693062102234e-05	-8.734127131112444e-06	0.9998279462410513	None	0.2	1	0.3333333333333333	4	0.8	12	0.20987654320987653	0.8	16	12	0	0	0	1.0	9	9	1.1333333333333333	17	0.0	1.0	0.015131101947281783	0.5642488830822409	1.7548055191795944e-09	0.5000000469486152	0.02953465348786687	0.5382514689018199	0.5380545686607549	0.53425706249964	0	0.75	0.0
5179	4.1354937323943414e-05	3.3578860382589585e-07	3.1015941603207684e-07	0.9999562524339712	None	0.3333333333333333	1	0.5	4	0.7	7	0.2857142857142857	0.7	11	7	0	0	0	0.8571428571428571	7	6	0.8	12	0.0	0.6666666666666666	0.013504598436159771	0.5447631523311695	0.4019267318004601	0.5728966207488839	0.01254952832235887	0.5832310176944506	0.8566086374712869	0.5670326568386141	0	1.0	0.0
3063	0.0019104020776163331	0.0008628479157361994	0.0007975593074483023	0.9978789065798961	None	0.25	1	0.36363636363636365	4	0.7857142857142857	11	0.2222222222222222	0.7857142857142857	15	11	0	0	0	0.8888888888888888	8	9	1.0666666666666667	16	0.0	1.0	7.902762784127648e-27	0.5	-0.09999997846694197	0.5000006672700416	0.09707399251390043	0.5587221640323757	0.6909525731657703	0.5196548920424382	0	1.0	0.0
2197	None	None	None	None	None	0.2	1	0.3333333333333333	4	0.8	12	0.20987654320987653	0.8	16	12	0	0	0	1.0	9	9	1.1333333333333333	17	0.0	1.0	-0.07323704325086726	0.5609011348174133	0.050887746715051606	0.6506837450335444	0.070516564015269	0.5464329801632465	0.6642501889260382	0.586870943812932	0	0.1875	0.0
4314	0.01179378687047442	0.0021462718794907094	0.0018343552741432673	0.9619732052977781	None	0.2	1	0.3333333333333333	4	0.8	12	0.20987654320987653	0.8	16	12	0	0	0	1.0	9	9	1.1333333333333333	17	0.0	1.0	0.2457938574767166	1.0	0.002589623186151643	0.557316729928124	0.0999999596738262	0.5000003397948276	0.9030071136680374	0.9999999897041384	0	1.0	0.0
3729	0.0022709735208509903	0.0004244694551615688	-0.0002541387469423303	0.9970958710131398	None	0.25	1	0.36363636363636365	4	0.7857142857142857	11	0.2222222222222222	0.7857142857142857	15	11	0	0	0	0.8888888888888888	8	9	1.0666666666666667	16	0.0	1.0	0.093887318731766	0.5275908093131627	-0.09999999745726654	0.5000000546604437	0.031575654296206214	0.6530612080574605	0.7043832565058021	0.561601954466157	0	0.9333333333333333	0.0
6438	None	None	None	None	None	0	0	0.21428571428571427	6	0.7692307692307693	30	0.5061728395061729	0.7692307692307693	36	30	4	0	0	1.0	9	9	2.7333333333333334	41	0.0	0.8648648648648649	0.08146640379616582	0.5521266414195023	1.2998264988210599e-21	0.5000000000004464	0.06683968123718702	0.6477080725351896	0.5994549878476936	0.5677676433399865	0	0.9722222222222222	0.0
3144	3.1161554364724355e-05	3.116205027466908e-05	-3.1161899310863776e-05	0.9988910398826437	None	0.2	1	0.3333333333333333	4	0.8	12	0.20987654320987653	0.8	16	12	0	0	0	1.0	9	9	1.1333333333333333	17	0.0	1.0	0.09999593684013272	0.5001193949965146	0.09961126937899756	0.5008586338660761	3.5861570837980096e-06	0.5400655970914103	0.615366713368871	0.5137064693020966	0	1.0	0.0
1078	None	None	None	None	None	0	0	0.3333333333333333	1	1.0	2	1.0	0.5	1	1	2	2	0	0.25	1	4	0.26666666666666666	4	0.25	0	0.0019796786995696734	0.5	0.0013972432838097904	0.5	6.585967448193552e-17	0.5	0.5020767522942512	0.5	1.0	1.0	0.0
5961	0.008671278559008212	0.0004070053571041424	-0.00010811945568777613	0.9772644843572366	None	0	0	0.42857142857142855	3	0.75	6	0.3333333333333333	0.75	9	6	0	0	0	0.8333333333333334	5	6	0.6666666666666666	10	0.0	0.4	0.2269763835160814	0.9579832460055309	2.1008035826535965e-13	0.5000000008231383	-0.2065544217879062	0.9996256854923015	0.9138001033678833	0.9752113230865233	0	1.0	0.0
3328	0.0	0.0	0.0	0.9999999999999998	None	0	0	0	0	0	0	1.0	0	0	0	0	4	0	1.0	1	1	0.06666666666666667	1	1.0	0	0	0	0	0	0	0	0	0	0	0	0
2720	1.2158507505975544e-07	9.54917768011599e-08	6.003349086200795e-11	0.9999782482919407	None	0	0	0.018518518518518517	1	1.0	79	1.0	0	0	0	80	0	0	1.0	9	9	5.4	81	0.0	1.0	0	0	0	0	0	0	0	0	0	0	0
2091	None	None	None	None	None	0.42857142857142855	3	0.5625	9	0.47619047619047616	10	0.42592592592592593	0.42857142857142855	18	9	4	3	0	0.6666666666666666	6	9	1.5333333333333334	23	1.0	0.23529411764705882	7.344237710228361e-07	0.5000018359492978	0.0001187800714341657	0.5056490638144676	3.5264461429435656e-05	0.5002820177566069	0.5001367380671815	0.5019777089965993	1.0	0.5	0.0
6554	8.682418430584994e-05	2.7267125176282304e-06	2.6409286900061517e-06	0.995732854187968	None	0	0	0.3	3	0.75	9	0.56	0.25	4	3	9	10	0	1.0	5	5	0.9333333333333333	14	0.47619047619047616	0	0.09931468172428719	0.506359406384109	0.2972725408795155	0.5285748214943242	0.06970144896095243	0.574486198243176	0.7353094636464523	0.5366045318913095	1.0	1.0	0.0
2960	None	None	None	None	None	0	0	0.391304347826087	9	0.5625	18	0.6296296296296297	0.34375	18	11	15	0	0	0.6666666666666666	6	9	2.2666666666666666	34	0.0	0.5714285714285714	0.019012210988303867	0.5069710801130772	0.08472418284325234	0.543174099335397	0.14117449111519387	0.5777880862511908	0.6228417574501907	0.5427878803676486	0	1.0	0.0
3982	6.0325677857498825e-06	7.582740265189942e-08	7.579896690998739e-08	0.999999374041668	None	0	0	1.0	1	0	0	1.0	0	1	0	0	0	0	0.5	2	1	0.13333333333333333	2	0.0	0	0	0	0	0	0	0	0	0	0	0	0
840	None	None	None	None	None	0	0	0.25	10	0.6896551724137931	40	0.7407407407407407	0.1724137931034483	18	10	41	0	0	1.0	9	9	4.0	60	0.0	0.7547169811320755	0.07368619546252454	0.6535504633245378	0.04300330639177196	0.5491285691077636	0.3168194840323127	0.5980353463454933	0.7850982260287575	0.6010174337755779	0	1.0	0.0
5107	0.042794265879480764	0.014523021957941976	0.013234286004757656	0.984714388265019	None	0.3333333333333333	3	0.47619047619047616	10	0.5172413793103449	15	0.5740740740740741	0.3448275862068966	19	10	11	2	0	0.6666666666666666	6	9	2.066666666666667	31	0.11764705882352941	0.46153846153846156	0.09988034169092298	0.501115401005153	0.31557407642364127	0.6005773849395509	0.16268188039317388	0.9982161746900866	0.7431799476805835	0.90434943915101	1.0	1.0	0.0
7190	0.0	0.0	0.0	1.0	None	0	0	0	0	0	0	1.0	0	0	0	0	0	0	1.0	1	1	0.06666666666666667	1	0.0	0	0	0	0	0	0	0	0	0	0	0	0
6148	0.0006719130032647811	8.969049326828405e-06	-7.45031903919305e-06	0.9999410945981343	None	0.09523809523809523	2	0.24444444444444444	11	0.7230769230769231	47	0.8271604938271605	0.2153846153846154	24	14	42	0	0	1.0	9	9	4.466666666666667	67	0.0	0.7796610169491526	0.09931627728898167	0.5032578723347052	0.2675785927130329	0.5996587687112432	0.27541582639385226	0.6262079414133173	0.6910001660190119	0.577134051572314	0	0.5833333333333334	0.0
3910	None	None	None	None	None	0	0	0.2692307692307692	7	0.6666666666666666	24	0.8444444444444444	0.1388888888888889	10	5	27	0	0	0.5555555555555556	9	5	2.533333333333333	38	0.0	0.9411764705882353	0.406801645901668	0.6215372546088046	0.03929429082661558	0.5098936578922768	-0.09493649065413909	0.6925438381983832	0.8779472720407651	0.6104567016324229	0	0.6	0.0
780	None	None	None	None	None	0	0	0	0	0	0	1.0	0	0	0	0	0	0	1.0	1	1	0.06666666666666667	1	0.0	0	0	0	0	0	0	0	0	0	0	0	0
3980	0.012088255946302253	0.00204702551850721	0.0017364713025496401	0.9622299649446285	None	0.2	1	0.3333333333333333	4	0.8	12	0.20987654320987653	0.8	16	12	0	0	0	1.0	9	9	1.1333333333333333	17	0.0	1.0	0.2457938574767166	1.0	0.002589623186151643	0.557316729928124	0.0999999596738262	0.5000003397948276	0.9030071136680374	0.9999999897041384	0	1.0	0.0
1753	None	None	None	None	None	0	0	0	0	0	0	1.0	0	0	0	0	3	0	1.0	1	1	0.06666666666666667	1	0.75	0	0	0	0	0	0	0	0	0	0	0	0
1779	None	None	None	None	None	0	0	0	0	0	0	1.0	0	0	0	0	0	0	1.0	1	1	0.06666666666666667	1	0.0	0	0	0	0	0	0	0	0	0	0	0	0
2063	None	None	None	None	None	0	0	0.5	1	1.0	1	1.0	1.0	2	1	0	2	0	0.3333333333333333	3	1	0.2	3	0.6666666666666666	0	0.018997227637539894	0.5051033579523401	0.09868439024708622	0.5011500570286742	0.026372403881385703	0.5084067620653397	0.5890954716366039	0.5048868939209651	0.0	0	0.0
3098	0.0001725530664468429	1.7582874290848778e-06	1.7300370939433888e-06	0.9999999961118088	None	0.2	1	0.3333333333333333	4	0.8	12	0.20987654320987653	0.8	16	12	0	0	0	1.0	9	9	1.1333333333333333	17	0.0	1.0	0.08363514642950698	0.587620101307266	-0.0012777867329092937	0.6607277086864384	-0.04102056420835463	0.5222005243962001	0.6427548106183489	0.5914215227970416	0	1.0	0.0
916	None	None	None	None	None	0.2	3	0.3333333333333333	11	0.6808510638297872	32	0.6049382716049383	0.6808510638297872	43	32	5	0	0	1.0	9	9	3.2666666666666666	49	0.0	1.0	-0.044234270340574734	0.5264417503695392	-0.058516401443507914	0.6013734857586096	-0.094657854959663	0.6841299473285891	0.5836857469733865	0.6058636392838568	0	1.0	0.0
3437	5.883164456338493e-08	5.6045086106607233e-08	-4.869543239810777e-08	0.9999904850030893	None	0	0	0.043478260869565216	2	0.9701492537313433	65	0.8518518518518519	0	0	0	68	6	0	1.0	9	9	4.6	69	0.04285714285714286	0.8709677419354839	0	0	0	0	0	0	0	0	0	0	0
4634	0.00014991450045238465	5.209932884289726e-07	1.308386795564308e-07	0.9999999715460142	None	0.2	1	0.3333333333333333	4	0.8	12	0.20987654320987653	0.8	16	12	0	0	0	1.0	9	9	1.1333333333333333	17	0.0	1.0	0.0998825131936554	0.5004900097414889	-0.09999999994092748	0.5000000007799686	-0.097844494599079	0.9962964374694971	0.726369753787928	0.865944844584361	0	1.0	0.0
3760	0.00039718769233794654	0.00018001419597968226	2.5417003328331915e-07	0.998900165882268	None	0	0	0.3333333333333333	1	1.0	2	1.0	1.0	3	2	0	3	0	0.25	4	1	0.26666666666666666	4	1.0	0	0.09762565303101213	0.5009839923536606	-0.06675620496177798	0.6132403782719105	0.09672646443118751	0.505644872902057	0.6841247271087392	0.5405333599441624	1.0	1.0	0.867692774563061
3411	8.304280359899954e-06	7.845812902262855e-06	7.843927429092934e-06	0.9993553973626648	None	0.2	1	0.3333333333333333	4	0.8	12	0.20987654320987653	0.8	16	12	0	0	0	1.0	9	9	1.1333333333333333	17	0.0	1.0	0.02534858645304211	0.5077086529297953	-0.09999907544991227	0.5000210852221387	0.007884144208046598	0.5821453216298906	0.63761588615768	0.530172278786245	0	0.375	0.0
3022	0.004480213057039474	0.0010928678943518844	0.00024424140414862176	0.9922173326675828	None	0	0	0.3333333333333333	3	0.8181818181818182	9	0.28888888888888886	0.8181818181818182	12	9	0	1	0	0.5555555555555556	9	5	0.8666666666666667	13	1.0	1.0	0.09949634741640917	0.5534154110123682	0.028053964240412354	0.5086317594708414	0.09533755726371955	0.5276158992940385	0.5745598401785325	0.5299297320006257	0.9166666666666666	0.9166666666666666	0.0
2857	None	None	None	None	None	0.125	2	0.4117647058823529	14	0.5	24	0.6172839506172839	0.375	31	18	18	2	0	1.0	9	9	3.3333333333333335	50	0.07407407407407407	0.7272727272727273	0.014502529081883273	0.6639519253052824	0.09999224755271505	0.5000312469867263	0.19699204228130554	0.6674838979216614	0.6604658003748135	0.6128486955095008	1.0	1.0	0.0
687	None	None	None	None	None	0	0	1.0	2	0.0	0	0.75	0	2	0	0	0	0	1.0	2	2	0.2	3	0.0	0	0	0	0	0	0	0	0	0	0	0	0
472	None	None	None	None	None	0	0	0	0	0	0	1.0	0	0	0	0	1	0	1.0	1	1	0.06666666666666667	1	0.25	0	0	0	0	0	0	0	0	0	0	0	0
452	None	None	None	None	None	0	0	0.19444444444444445	7	0.7692307692307693	40	0.6666666666666666	0.09615384615384616	8	5	45	2	0	1.0	9	9	3.6	54	0.02197802197802198	0.7111111111111111	0.0863372886408596	0.5419180282370643	-0.06560386988893056	0.6254002657061655	0.1018115202836111	0.5398724483377446	0.6904169701578203	0.5695813278412494	0.0	0	0.0
2126	None	None	None	None	None	0.5	1	0.6666666666666666	4	0.42857142857142855	3	0.6	0	0	0	8	0	0	0.6	5	3	0.6	9	0.0	1.0	0	0	0	0	0	0	0	0	0	0	0
2623	0.0	0.0	0.0	0.9999999999999998	None	0	0	0	0	0	0	1.0	0	0	0	0	4	0	1.0	1	1	0.06666666666666667	1	1.0	0	0	0	0	0	0	0	0	0	0	0	0
5821	0.0	0.0	0.0	0.9999999999999998	None	0	0	0	0	0	0	1.0	0	0	0	0	4	0	1.0	1	1	0.06666666666666667	1	1.0	0	0	0	0	0	0	0	0	0	0	0	0
3920	0.003520785850992963	0.0007872202344465348	0.0007671439161882318	0.9957863086503497	None	0.25	1	0.36363636363636365	4	0.7857142857142857	11	0.2222222222222222	0.7857142857142857	15	11	0	0	0	0.8888888888888888	8	9	1.0666666666666667	16	0.0	1.0	7.902762784127648e-27	0.5	-0.09999997846694197	0.5000006672700416	0.09707399251390043	0.5587221640323757	0.6909525731657703	0.5196548920424382	0	1.0	0.0
4892	0.00024057874603452861	2.9344573265821522e-06	2.933512103751485e-06	0.9999999906805246	None	0.2	1	0.3333333333333333	4	0.8	12	0.20987654320987653	0.8	16	12	0	0	0	1.0	9	9	1.1333333333333333	17	0.0	1.0	0.09999460140719002	0.500032005758201	-0.045671290756926206	0.6307624962588274	0.07734095167795077	0.6163376703278406	0.6535285922888008	0.5833521940967838	0	0.9375	0.0
4501	0.0010751442798746166	0.00034846930795690045	0.0003213080759657339	0.9995186298689737	None	0.2	1	0.3333333333333333	4	0.8	12	0.20987654320987653	0.8	16	12	0	0	0	1.0	9	9	1.1333333333333333	17	0.0	1.0	0.027487691263897062	0.5047220291497564	1.1063205012804588e-09	0.5000000341087106	0.09564622048560771	0.5840620009195119	0.5995588414563754	0.529827852873155	0	1.0	0.0
1439	None	None	None	None	None	0.2	1	0.3333333333333333	4	0.8	12	0.20987654320987653	0.8	16	12	0	0	0	1.0	9	9	1.1333333333333333	17	0.0	1.0	0.027032609953189096	0.5701453363153066	4.701448645900612e-23	0.5	0.08776402751160661	0.5894877595194045	0.5980184057036916	0.5534856080836618	0	1.0	0.0
4351	0.0035347146826746473	0.00018838343154270516	-0.00015501725665926572	0.9893826353042704	None	0.2	1	0.3333333333333333	4	0.8	12	0.20987654320987653	0.8	16	12	0	0	0	1.0	9	9	1.1333333333333333	17	0.0	1.0	0.005492472491160924	0.5765390570244585	7.966828659862376e-06	0.5021917540006096	0.09994644233474548	0.5042766962151614	0.6124349554129865	0.5278425076870752	0	0.9375	0.0
2593	0.0	0.0	0.0	0.9999999999999998	None	0	0	0	0	0	0	1.0	0	0	0	0	4	0	1.0	1	1	0.06666666666666667	1	1.0	0	0	0	0	0	0	0	0	0	0	0	0
3571	8.986339018010761e-07	2.833223738296094e-08	2.6660163267204263e-08	0.9999902307259266	None	0	0	0.6666666666666666	4	0.42857142857142855	3	0.45	0	1	0	7	0	0	0.8	4	5	0.6	9	0.0	0.8	0	0	0	0	0	0	0	0	0	0	0
3372	0.0017755303752890871	0.0002835271197058799	0.0002628067813594974	0.998088129458444	None	0.2	1	0.3333333333333333	4	0.8	12	0.20987654320987653	0.8	16	12	0	0	0	1.0	9	9	1.1333333333333333	17	0.0	1.0	-0.06422770033422982	0.6152011677241103	-0.09999982596980958	0.500003739214861	0.0999751671195668	0.500857426367502	0.7052059250366354	0.5393081581617438	0	1.0	0.0
1577	None	None	None	None	None	0	0	0.20930232558139536	9	0.7741935483870968	48	0.7901234567901234	0.20967741935483872	19	13	44	0	0	1.0	9	9	4.266666666666667	64	0.0	0.7272727272727273	2.3847112888659576e-09	0.5371812552497617	0.0027736135807488213	0.5303741257958452	1.0233938137860187e-08	0.5000236186244937	0.5038855848332254	0.5225464360642341	0	1.0	0.0
2241	None	None	None	None	None	0.5	1	0.6666666666666666	4	0.42857142857142855	3	0.6	0	0	0	8	0	0	0.6	5	3	0.6	9	0.0	1.0	0	0	0	0	0	0	0	0	0	0	0
5624	0.04286252627615325	0.014606603804610253	0.01299123274209152	0.9845517208328726	None	0.3333333333333333	3	0.47619047619047616	10	0.5172413793103449	15	0.5740740740740741	0.3448275862068966	19	10	11	2	0	0.6666666666666666	6	9	2.066666666666667	31	0.11764705882352941	0.46153846153846156	0.09988034169092298	0.501115401005153	0.31557407642364127	0.6005773849395509	0.16268188039317388	0.9982161746900866	0.7431799476805835	0.90434943915101	1.0	1.0	0.0
6133	0.04176505108048968	0.014410590447748658	0.013145014833170475	0.9846269347709359	None	0.3333333333333333	3	0.47619047619047616	10	0.5172413793103449	15	0.5740740740740741	0.3448275862068966	19	10	11	2	0	0.6666666666666666	6	9	2.066666666666667	31	0.11764705882352941	0.46153846153846156	0.09988034169092298	0.501115401005153	0.31557407642364127	0.6005773849395509	0.16268188039317388	0.9982161746900866	0.7431799476805835	0.90434943915101	1.0	1.0	0.0
6609	0.04170029562899537	0.014077784576904687	0.012565505833619248	0.9846602057432108	None	0.3333333333333333	3	0.47619047619047616	10	0.5172413793103449	15	0.5740740740740741	0.3448275862068966	19	10	11	2	0	0.6666666666666666	6	9	2.066666666666667	31	0.11764705882352941	0.46153846153846156	0.09988034169092298	0.501115401005153	0.31557407642364127	0.6005773849395509	0.16268188039317388	0.9982161746900866	0.7431799476805835	0.90434943915101	1.0	1.0	0.0
350	None	None	None	None	None	0.25	1	0.4	4	0.75	9	0.25	0.75	12	9	1	2	0	0.875	8	7	0.9333333333333333	14	0.6666666666666666	0.8571428571428571	0.07705999776995387	0.5787550730840921	2.1527356724237176e-06	0.5000614894775058	0.0356340075475446	0.5807510871236446	0.5952690819270883	0.5534424384790655	1.0	1.0	0.0
7049	None	None	None	None	None	0.045454545454545456	1	0.2608695652173913	12	0.6865671641791045	46	0.8518518518518519	0.19402985074626866	20	13	48	5	0	1.0	9	9	4.6	69	0.053763440860215055	0.8888888888888888	-0.06877678936773604	0.6687104658957314	0.36906104537390294	0.6192502927310348	0.05047124302727167	0.5676538038905651	0.8620465194405348	0.6194003086080416	0.95	1.0	0.3512591233815993
5930	0.041885192114397285	0.014111872548932076	0.012745603922291066	0.9846394711630064	None	0.3333333333333333	3	0.47619047619047616	10	0.5172413793103449	15	0.5740740740740741	0.3448275862068966	19	10	11	2	0	0.6666666666666666	6	9	2.066666666666667	31	0.11764705882352941	0.46153846153846156	0.09988034169092298	0.501115401005153	0.31557407642364127	0.6005773849395509	0.16268188039317388	0.9982161746900866	0.7431799476805835	0.90434943915101	1.0	1.0	0.0
6875	0.00013377293171873634	1.2161876872705144e-06	-1.3662200504935514e-07	0.999983830145309	None	0	0	0.037037037037037035	2	0.9746835443037974	77	1.0	0.02531645569620253	4	2	76	0	0	1.0	9	9	5.4	81	0.0	1.0	0.09999978237341449	0.500000325424894	3.2631223292952015e-07	0.5000013193475362	0.2849547070236521	0.5527620982393431	0.7650292407412257	0.5176463024808652	0	1.0	0.0
1773	None	None	None	None	None	0	0	0.3684210526315789	14	0.5185185185185185	28	0.7777777777777778	0.2962962962962963	29	16	26	2	0	0.8888888888888888	9	8	3.7333333333333334	56	0.046511627906976744	0.8936170212765957	3.0158228650835758e-05	0.532957870389445	0.1484234171059881	0.6113569168513652	0.051572367486260665	0.5207858310839417	0.648114661864325	0.5554570406337987	1.0	1.0	0.0
1372	None	None	None	None	None	0	0	0.5	3	0.5714285714285714	4	0.6	0	0	0	8	0	0	0.6	5	3	0.6	9	0.0	0.5	0	0	0	0	0	0	0	0	0	0	0
2431	None	None	None	None	None	0	0	0.2647058823529412	9	0.6875	33	0.7936507936507936	0.2708333333333333	21	13	28	3	0	0.7777777777777778	7	9	3.3333333333333335	50	0.057692307692307696	0.8636363636363636	0.012682158325132153	0.5505538532392349	0.0025360062690536972	0.5464898311919408	3.120192867729468e-05	0.5041112765234143	0.5242483745207549	0.5337695306946291	0.7142857142857143	0	0.0
1536	None	None	None	None	None	0.5	1	0.5714285714285714	4	0.625	5	0.3333333333333333	0.625	9	5	0	0	0	0.8333333333333334	5	6	0.6666666666666666	10	0.0	1.0	0.07537524551062519	0.5531160056631851	-0.017637712762275957	0.6656284475732772	0.09876551896740132	0.5082627285729395	0.6149566524676279	0.5772758735337414	0	0	0.0
5009	0.002412209611430961	0.0004161556312981888	0.00027176016436843717	0.9973843914601008	None	0.2	1	0.3333333333333333	4	0.8	12	0.20987654320987653	0.8	16	12	0	0	0	1.0	9	9	1.1333333333333333	17	0.0	1.0	-0.09902313185049257	0.5155070893921555	-0.03161645832613087	0.660391611176204	0.09999997579981346	0.5000075204881379	0.7055742458253758	0.5602982883371171	0	1.0	0.0
5862	3.1491415700720417e-07	3.223512931317492e-08	3.195407782989305e-08	0.99999568288589	None	0	0	0.23076923076923078	6	0.7222222222222222	26	0.5277777777777778	0.08333333333333333	6	3	31	15	0	0.8888888888888888	8	9	2.533333333333333	38	0.23809523809523808	0.45714285714285713	0.09999950843687458	0.5000042802208282	-0.09999999288975575	0.5000000799014293	1.8993609292827487e-06	0.5008915209821986	0.6934917179625587	0.5002986273142398	1.0	1.0	0.9161581185531897
1964	None	None	None	None	None	0.3333333333333333	1	0.5	4	0.7	7	0.2857142857142857	0.7	11	7	0	0	0	0.8571428571428571	7	6	0.8	12	0.0	0.6666666666666666	1.3192031711545492e-07	0.5000003623233591	0.0011605761463269796	0.5437813069486712	0.01553572532609398	0.5268355626068889	0.5210038803822509	0.5235676746105052	0	1.0	0.0
6315	0.002732497244923059	0.0004902556092636473	-0.0003349612986690205	0.9942156914692654	None	0	0	0.4166666666666667	5	0.5	8	0.5142857142857142	0.1875	5	3	12	1	0	0.7142857142857143	5	7	1.2	18	0.038461538461538464	0.9230769230769231	0.09953663213225303	0.5014073416122112	0.23507145642073107	0.7163828616305212	0.3187183742554228	1.0	0.8095993292435856	1.0	1.0	1.0	0.0
2112	None	None	None	None	None	0	0	0.05660377358490566	3	0.948051948051948	73	0.9753086419753086	0	0	0	78	0	0	1.0	9	9	5.266666666666667	79	0.0	0.9859154929577465	0	0	0	0	0	0	0	0	0	0	0
5469	0.0001075006808773119	4.364032997803091e-05	2.7260702213971745e-06	0.9999951605713495	None	0	0	0.25	1	1.0	3	1.0	1.0	4	3	0	0	0	0.2	5	1	0.3333333333333333	5	0.0	0	0.09995851465885286	0.5003999565907207	0.2945342399354997	0.5681837358202572	0.2265742609832561	0.9999331477732867	0.7277440074319554	0.9643028491467488	0	1.0	0.0
4868	0.04188019212039381	0.01410963865308658	0.012744734192889589	0.9846326425236238	None	0.3333333333333333	3	0.47619047619047616	10	0.5172413793103449	15	0.5740740740740741	0.3448275862068966	19	10	11	2	0	0.6666666666666666	6	9	2.066666666666667	31	0.11764705882352941	0.46153846153846156	0.09988034169092298	0.501115401005153	0.31557407642364127	0.6005773849395509	0.16268188039317388	0.9982161746900866	0.7431799476805835	0.90434943915101	1.0	1.0	0.0
1646	None	None	None	None	None	0	0	0.32142857142857145	9	0.6153846153846154	24	0.5061728395061729	0.46153846153846156	26	18	14	0	0	1.0	9	9	2.7333333333333334	41	0.0	0.5263157894736842	0.05466582414872079	0.6780359300823895	-0.09746429483676436	0.6464347957376795	0.019495152368894476	0.6647640379061619	0.6807316497269869	0.6632000204331954	0	0.9615384615384616	0.0
2469	None	None	None	None	None	0	0	0	0	0	0	1.0	0	0	0	0	0	0	1.0	1	1	0.06666666666666667	1	0.0	0	0	0	0	0	0	0	0	0	0	0	0
6086	0.042821186203844605	0.014570554337327632	0.012951613998694038	0.9847586244532727	None	0.3333333333333333	3	0.47619047619047616	10	0.5172413793103449	15	0.5740740740740741	0.3448275862068966	19	10	11	2	0	0.6666666666666666	6	9	2.066666666666667	31	0.11764705882352941	0.46153846153846156	0.09988034169092298	0.501115401005153	0.31557407642364127	0.6005773849395509	0.16268188039317388	0.9982161746900866	0.7431799476805835	0.90434943915101	1.0	1.0	0.0
6167	8.424931581114214e-06	5.461317055911485e-08	-5.4196772725352805e-08	0.9999898379769335	None	0.3	3	0.5909090909090909	13	0.3	9	0.7111111111111111	0	12	0	19	0	0	0.5555555555555556	5	9	2.1333333333333333	32	0.0	1.0	0	0	0	0	0	0	0	0	0	0	0
4317	0.00564512090163703	0.0041351468352497965	0.004058799262230441	0.9950267976359776	None	0.2	1	0.3333333333333333	4	0.8	12	0.20987654320987653	0.8	16	12	0	0	0	1.0	9	9	1.1333333333333333	17	0.0	1.0	0.09999042865134615	0.5000421859218219	-0.0999997234633651	0.5000030416725996	-0.20841738394214288	0.9999977841457433	0.8049002081521981	0.9871314528327733	0	0.875	0.0
2779	0.0075111412081178665	0.0007717885773733895	0.00012914162347837737	0.9958331859776025	None	0.4	2	0.6666666666666666	8	0.3333333333333333	5	0.425	0.3333333333333333	13	5	3	1	0	0.625	8	5	1.1333333333333333	17	0.5	0.6666666666666666	0.002744656620354607	0.688013644285701	-0.014603345592353087	0.664585627367278	0.09999911003609706	0.5000207166460834	0.6732269267589055	0.6204777144563135	0.38461538461538464	0.23076923076923078	0.0
4328	0.0036482017598649936	0.0008200606753047895	0.0007074545739439999	0.9952283348442056	None	0.25	1	0.4	4	0.75	9	0.25925925925925924	0.75	13	9	0	0	0	0.6666666666666666	6	9	0.9333333333333333	14	0.0	1.0	0.23234392898110787	0.5358750056073988	-0.09999068885133697	0.5001913449705754	0.09626445358086956	0.6053653919870836	0.7965728282216608	0.5475545241028059	0	1.0	0.0
4462	0.0	0.0	0.0	1.0	None	0	0	0	0	0	0	1.0	0	0	0	0	0	0	1.0	1	1	0.06666666666666667	1	0.0	0	0	0	0	0	0	0	0	0	0	0	0
1347	None	None	None	None	None	0	0	0.16326530612244897	8	0.8309859154929577	59	0.9012345679012346	0.2676056338028169	25	19	47	5	0	1.0	9	9	4.866666666666666	73	0.05434782608695652	0.9696969696969697	-0.09932156867927273	0.5106431545985313	-0.05040979749585904	0.6622086078665377	0.09999854526520802	0.5000266907987622	0.7054229082756877	0.5593717275494603	1.0	1.0	0.0
744	None	None	None	None	None	0	0	0.3333333333333333	2	0.8571428571428571	6	1.0	0.8571428571428571	8	6	0	0	0	0.1111111111111111	1	9	0.6	9	0.0	1.0	-0.0996310002134405	0.5012588561028547	0.0779409750600821	0.5435931931210581	0.12631187752276463	0.5711993332249858	0.7262074347274753	0.5388049842818138	0	0	0.0
761	None	None	None	None	None	0.25	1	0.4	4	0.7692307692307693	10	0.23809523809523808	0.7692307692307693	14	10	0	0	0	0.7777777777777778	9	7	1.0	15	0.0	1.0	0.09957724746163801	0.5190855963328985	0.019273333009852584	0.6556977362337298	0.06620488564829516	0.562953933511373	0.5953538705055559	0.580438293781278	0	1.0	0.0
6819	0.005166287539816262	0.004074705271407675	0.004000215814857631	0.9964128054469545	None	0.2	1	0.3333333333333333	4	0.8	12	0.20987654320987653	0.8	16	12	0	0	0	1.0	9	9	1.1333333333333333	17	0.0	1.0	0.09973777311778592	0.5012228260383611	-0.024635577595533708	0.5092928567303421	0.1909550401366428	0.9999013899952027	0.912604311516872	0.9564270822251262	0	0.9375	0.0
1860	None	None	None	None	None	0	0	0.5	5	0.46153846153846156	6	0.6	0.23076923076923078	5	3	9	4	0	1.0	5	5	1.0	15	0.2	0.4	-0.06007876719956885	0.5135376971997143	0.22222035201320867	0.5399026314445372	0.09689340841163765	0.5044296103635143	0.7604117572120421	0.519309858392892	1.0	0.6	0.0
1053	None	None	None	None	None	0	0	0.5	2	0.6666666666666666	2	0.625	0.3333333333333333	2	1	2	7	0	0.5	4	2	0.3333333333333333	5	1.0	0	0.13499864071428053	0.5299376456369187	0.10493295403437286	0.539646179567513	7.902762784127648e-27	0.5	0.6409411375654639	0.5232176514739972	1.0	1.0	0.6042425042569761
2790	0.0008724985838899473	1.5209428239160234e-05	-2.7248542863948908e-08	0.9993361106804894	None	0	0	0.2	8	0.7931034482758621	46	0.7407407407407407	0.3103448275862069	25	18	34	1	0	1.0	9	9	4.0	60	0.015384615384615385	0.7450980392156863	-0.03130529945746397	0.6706470959792941	0.2327835306709042	0.6632797906998189	0.1201406538067793	0.6558483171479789	0.7361980975847684	0.6632850871003997	0.0	0	0.0
7137	0.019271752632221598	0.004324122525218451	0.002224009172351594	0.9964941437367664	None	0	0	0.3333333333333333	5	0.65	13	0.4888888888888889	0.55	15	11	6	2	0	0.5555555555555556	5	9	1.4666666666666666	22	0.16666666666666666	0.11764705882352941	0.09995864850205412	0.5006502229021059	0.3905172161994178	0.6280618318225163	0.056734928741492954	0.5823104771317407	0.8204310059101554	0.5710800505814312	1.0	0.8666666666666667	0.0
2466	None	None	None	None	None	0	0	0.2222222222222222	2	0.9090909090909091	10	0.28888888888888886	0.8181818181818182	11	9	1	1	0	0.5555555555555556	9	5	0.8666666666666667	13	0.25	0	2.5552229093535547e-16	0.5000000000173799	-0.09995394093554366	0.5001589309333733	0.0999720288489508	0.5021537775524846	0.6933801719519472	0.5007709066657607	1.0	0.9090909090909091	0.0
3507	1.2446650293583728e-07	1.228991088094606e-07	4.098831618558101e-11	0.9999854215865748	None	0	0	0.018518518518518517	1	1.0	79	1.0	0	0	0	80	0	0	1.0	9	9	5.4	81	0.0	1.0	0	0	0	0	0	0	0	0	0	0	0
3028	0.00033519958359548986	3.987744423001056e-06	2.9753331788280924e-06	0.9999881709026801	None	0	0	0.3333333333333333	2	0.8571428571428571	6	0.36	0.8571428571428571	8	6	0	0	0	1.0	5	5	0.6	9	0.0	0	0.09901359548709338	0.5013190452530265	0.050105171702971615	0.559041217742243	0.09357367788047374	0.5217238601288259	0.5554395025818429	0.5274306113860755	0	1.0	0.0
4223	0.004018737603299434	0.0021908029623102557	0.0018915030111114415	0.9950094967782582	None	0.2	1	0.3333333333333333	4	0.8	12	0.20987654320987653	0.8	16	12	0	0	0	1.0	9	9	1.1333333333333333	17	0.0	1.0	7.902762784127648e-27	0.5	0.0021633203530722436	0.5283642797532749	0.08960095169793905	0.5935180768483544	0.5927978300548465	0.5409172314886658	0	1.0	0.0
3735	1.1010655304499146e-08	1.0354436975754306e-08	1.032848395477418e-08	0.9999984897825719	None	0.25	1	0.36363636363636365	4	0.7857142857142857	11	0.2222222222222222	0.7857142857142857	15	11	0	0	0	0.8888888888888888	9	8	1.0666666666666667	16	0.0	1.0	0.11567822567449555	0.9999999999808864	2.0950342747667133e-05	0.5004913255320323	5.003017937803795e-06	0.5005412260827018	0.9776172058934599	0.9997330677129683	0	1.0	0.0
4972	0.0	0.0	0.0	1.0	None	0	0	0	0	0	0	1.0	0	0	0	0	0	0	1.0	1	1	0.06666666666666667	1	0.0	0	0	0	0	0	0	0	0	0	0	0	0
7509	0.0	0.0	0.0	0.9999999999999998	None	0	0	0	0	0	0	1.0	0	0	0	0	4	0	1.0	1	1	0.06666666666666667	1	1.0	0	0	0	0	0	0	0	0	0	0	0	0
2684	9.893866624860873e-05	1.1899723336391117e-06	-6.556964558275772e-07	0.9999959357857711	None	0	0	0.5	2	0.75	3	0.5	0.75	5	3	0	0	0	0.75	4	3	0.4	6	0.0	0	7.401596532915264e-24	0.5	0.07358368433084198	0.514976895172473	0.09996600528272251	0.5002185282975258	0.6042268942776062	0.505066461632576	0	1.0	0.0
3314	0.0021636435341066637	0.0006185586996764491	0.0003282863297288697	0.9972443900086003	None	0.25	1	0.4	4	0.7692307692307693	10	0.23809523809523808	0.7692307692307693	14	10	0	0	0	0.7777777777777778	7	9	1.0	15	0.0	1.0	0.09999983583959626	0.5000002927190103	-0.09999996689084434	0.5000007377915087	0.16875191128880776	0.6317239429544366	0.7576914631941641	0.5448477955690751	0	1.0	0.0
7186	0.0061284885943392285	0.001035950427137212	0.0007828241568573047	0.9983705417620228	None	0	0	0.25	1	1.0	3	1.0	1.0	4	3	0	2	0	0.2	1	5	0.3333333333333333	5	0.6666666666666666	0	0.09864866842807493	0.5043441907656376	0.3923053475086459	0.5982572652907633	0.18622310763558347	0.9999999999955864	0.823126680012601	0.9998572073983517	1.0	1.0	0.0
3109	0.017491449342894864	0.00136704971339781	0.0013634123499709839	0.9854933739002087	None	0	0	0.3333333333333333	3	0.8181818181818182	9	0.28888888888888886	0.8181818181818182	12	9	0	0	0	0.5555555555555556	9	5	0.8666666666666667	13	0.0	1.0	0.01974803213183774	0.5754434662428393	-0.04814436505092902	0.5159158691665648	0.35126922685225015	0.6355387824408218	0.8509190844012421	0.5763834802306874	0	1.0	0.0
933	None	None	None	None	None	0	0	0.21428571428571427	3	0.7777777777777778	14	0.4444444444444444	0.7222222222222222	16	13	3	0	0	0.5555555555555556	9	5	1.3333333333333333	20	0.0	0.5333333333333333	0.049801283560418096	0.6590109611910826	-0.019784706204378676	0.6488999989616213	0.00625433266911306	0.6813842913376357	0.640595253278201	0.6632354512755139	0	1.0	0.0
2031	None	None	None	None	None	0	0	0.3	6	0.6428571428571429	18	0.6666666666666666	0.39285714285714285	16	11	13	6	0	0.5555555555555556	5	9	2.0	30	0.24	0.64	-0.032232661803447346	0.5024603778035153	0.05249419538005325	0.5676005502680448	0.09990098144247561	0.5001972191561221	0.6334477019755991	0.523540796793227	1.0	0.9375	0.5308043191784062
2522	None	None	None	None	None	0	0	0	0	0	0	1.0	0	0	0	0	0	0	1.0	1	1	0.06666666666666667	1	0.0	0	0	0	0	0	0	0	0	0	0	0	0
1423	None	None	None	None	None	0	0	0.018518518518518517	1	1.0	79	1.0	0.06329113924050633	5	5	75	0	0	1.0	9	9	5.4	81	0.0	1.0	0.0752312905184798	0.5365790674030588	0.3569250710524259	0.5328322261420599	0.1216484666374277	0.5806675505000516	0.780273481251303	0.5501318775454992	0	1.0	0.0
1561	None	None	None	None	None	0.5	1	0.5714285714285714	4	0.625	5	0.4166666666666667	0.625	9	5	0	0	0	0.375	3	8	0.6666666666666666	10	0.0	1.0	1.5369669084081702e-06	0.5042201603140883	0.20641744568018927	0.8875444296679965	-0.0693658802891474	0.5239205156308677	0.7619873629720213	0.6739661896323691	0	1.0	0.0
5220	1.5589293088464504e-07	1.5466931144867183e-07	-5.449179933596461e-11	0.9999818404918489	None	0	0	0.08695652173913043	4	0.9253731343283582	62	0.8518518518518519	0	0	0	68	0	0	1.0	9	9	4.6	69	0.0	1.0	0	0	0	0	0	0	0	0	0	0	0
545	None	None	None	None	None	0	0	0.13157894736842105	5	0.8545454545454545	47	0.7916666666666666	0	0	0	56	10	0	0.8888888888888888	9	8	3.8	57	0.08620689655172414	0.8979591836734694	0	0	0	0	0	0	0	0	0	0	0
6324	0.00010837661504988333	3.0690102182387496e-05	2.2153530451989314e-06	0.9999606576779566	None	0	0	0.25	1	1.0	3	1.0	1.0	4	3	0	0	0	0.2	5	1	0.3333333333333333	5	0.0	0	0.08863685740965883	0.5035147930687315	0.13268300635495517	0.5662099389673945	0.08795453631980117	0.5415117246002996	0.5527337285195543	0.537172422888062	0	1.0	0.0
2352	None	None	None	None	None	0.3333333333333333	2	0.4	6	0.7	14	0.2716049382716049	0.7	20	14	1	0	0	1.0	9	9	1.4666666666666666	22	0.0	0.7692307692307693	0.073690457382482	0.5836676720784102	0.0991676136788298	0.506959802823128	-0.09989860700075937	0.5073751627075503	0.7075343298628544	0.5328851059363326	0	0	0.0
6398	None	None	None	None	None	0	0	0.2564102564102564	10	0.7142857142857143	40	0.7160493827160493	0.5178571428571429	39	29	18	0	0	1.0	9	9	3.8666666666666667	58	0.0	0.6923076923076923	0.09998841137031361	0.500061918277762	0.36593261976130653	0.6278010355504612	0.1388027566576796	1.0	0.7941183780515852	0.9999999974730753	0	0.9230769230769231	0.0
2018	None	None	None	None	None	0	0	1.0	1	0	0	1.0	0	1	0	0	2	0	0.5	1	2	0.13333333333333333	2	0.6666666666666666	0	0	0	0	0	0	0	0	0	0	0	0
948	None	None	None	None	None	0.25	1	0.4	4	0.75	9	0.25	0.75	13	9	0	0	0	0.875	8	7	0.9333333333333333	14	0.0	0.8571428571428571	0.1816151412331045	0.5776784910474332	6.148142736056095e-20	0.5	0.09989329663104303	0.5003660589876043	0.6775682638033727	0.5262022090921258	0	1.0	0.0
5371	0.00023323341980752697	9.215941921366496e-07	-8.8989696164354e-07	0.9999993509946505	None	0.2	1	0.3333333333333333	4	0.8	12	0.20987654320987653	0.8	16	12	0	0	0	1.0	9	9	1.1333333333333333	17	0.0	1.0	0.0927630203026075	0.5171365655972482	5.569852620146841e-06	0.5004836101039896	0.08997952356721241	0.5183324092246052	0.6047387995030196	0.51198687644435	0	0.125	0.0
6414	None	None	None	None	None	0	0	0.1875	6	0.7777777777777778	35	0.8703703703703703	0.022222222222222223	3	1	43	7	0	0.6666666666666666	6	9	3.1333333333333333	47	0.07954545454545454	0.8292682926829268	0.05075042248316532	0.5132632205447828	-0.09999214007820614	0.5000149259905592	-0.33953646065898146	0.9999999999999927	0.9067007539354749	0.9999809162527017	1.0	1.0	0.0
6936	0.0068005703069199406	0.001900706786597731	-0.0004443992296025829	0.9965323506182365	None	0	0	0.3125	10	0.6444444444444445	29	0.8703703703703703	0.5111111111111111	32	23	14	0	0	0.6666666666666666	6	9	3.1333333333333333	47	0.0	0.9523809523809523	0.09978873075061455	0.5071632211521209	0.316151718750454	0.6108048880774093	0.10036858329256977	0.9959322108900424	0.7750017286439405	0.8800929213588207	0	1.0	0.0
7281	1.6926161504363428e-05	1.4607263127044417e-07	-1.4310186347932087e-07	0.9999961053832678	None	0	0	0.25	1	1.0	3	1.0	1.0	4	3	0	0	0	0.2	5	1	0.3333333333333333	5	0.0	0	0.09998335633596867	0.5005159363046747	-0.06194614384855518	0.5094882336050974	0.009295311016758939	0.5157550457655871	0.6603181738113566	0.5085876795682248	0	1.0	0.0
1220	None	None	None	None	None	0	0	0.6666666666666666	4	0.42857142857142855	3	0.5625	0.14285714285714285	5	1	3	4	0	1.0	4	4	0.6	9	0.6666666666666666	0.8	0.04891608057899204	0.582472976015276	0.00047159186697478433	0.5003959950820739	0.18933623825568074	0.5554160896549155	0.6851752283874507	0.5462917354287112	0.0	0	0.0
2619	None	None	None	None	None	0	0	0.2	5	0.7714285714285715	27	0.6607142857142857	0.5142857142857142	22	18	14	1	0	0.875	7	8	2.466666666666667	37	0.03571428571428571	0.7333333333333333	0.03330124795318117	0.6521915864196359	0.07234077918125352	0.5691007278015489	-0.036821479594659014	0.5135375698626223	0.6406658105528551	0.5794081808644048	1.0	1.0	0.0
2234	None	None	None	None	None	0	0	0.2916666666666667	14	0.6428571428571429	45	0.8888888888888888	0.22857142857142856	25	16	46	4	0	1.0	9	9	4.8	72	0.04597701149425287	0.8571428571428571	2.392439579090542e-12	0.5000000056401525	-0.09913443872724623	0.5535434305825723	0.0999994072131331	0.5000088038879229	0.6927409729816301	0.5179117756996977	0.96	0.96	0.5345804604190955
6043	0.042873576542728	0.014329887691693242	0.013072393533968437	0.9848281404987606	None	0.3333333333333333	3	0.47619047619047616	10	0.5172413793103449	15	0.5740740740740741	0.3448275862068966	19	10	11	2	0	0.6666666666666666	6	9	2.066666666666667	31	0.11764705882352941	0.46153846153846156	0.09988034169092298	0.501115401005153	0.31557407642364127	0.6005773849395509	0.16268188039317388	0.9982161746900866	0.7431799476805835	0.90434943915101	1.0	1.0	0.0
519	None	None	None	None	None	0.25	1	0.36363636363636365	4	0.7857142857142857	11	0.2222222222222222	0.7857142857142857	15	11	0	0	0	0.8888888888888888	9	8	1.0666666666666667	16	0.0	1.0	0.10461792816170354	0.6526729594924433	0.09941691800799576	0.5017153771213093	0.34462713592662225	0.6428352318914636	0.7522209085063708	0.6007171293613376	0	1.0	0.0
740	None	None	None	None	None	0	0	0.42857142857142855	3	0.75	6	0.3333333333333333	0.75	9	6	0	0	0	0.8333333333333334	6	5	0.6666666666666666	10	0.0	0.4	-0.09999943848058843	0.5000017464635028	0.13460277786521357	0.5495656644804634	0.052148965763558694	0.5572096882022679	0.724612691878726	0.5356699893247217	0	0.3333333333333333	0.0
4092	0.001863137657984061	0.0009857449025042618	0.000851710661270798	0.9982442193969764	None	0.25	1	0.36363636363636365	4	0.7857142857142857	11	0.2222222222222222	0.7857142857142857	15	11	0	0	0	0.8888888888888888	8	9	1.0666666666666667	16	0.0	1.0	7.902762784127648e-27	0.5	-0.09999997846694197	0.5000006672700416	0.09707399251390043	0.5587221640323757	0.6909525731657703	0.5196548920424382	0	1.0	0.0
898	None	None	None	None	None	0.5	1	0.5714285714285714	4	0.625	5	0.3333333333333333	0.625	9	5	0	0	0	0.8333333333333334	6	5	0.6666666666666666	10	0.0	1.0	0.1359963096409858	0.5718283654077239	4.6130687171016155e-05	0.5744805326341154	9.90476807454716e-05	0.5093709477234282	0.6546906187756651	0.5520572076634171	0	0.8888888888888888	0.0
5674	2.1641170395290578e-05	2.6342385699594555e-07	-2.314386353949237e-07	0.9999760240716755	None	0	0	0.07547169811320754	4	0.922077922077922	71	0.9753086419753086	0.012987012987012988	4	1	74	0	0	1.0	9	9	5.266666666666667	79	0.0	0.9714285714285714	-0.059259618364574565	0.588695836746923	0.2663404487308237	0.5496891770466652	0.04195108752497949	0.5169393340911715	0.7961323032412086	0.5519596414718461	0	1.0	0.0
615	None	None	None	None	None	0	0	0.75	3	0.3333333333333333	1	0.625	0.3333333333333333	4	1	0	1	0	0.5	4	2	0.3333333333333333	5	1.0	0.6666666666666666	0.013542039256826049	0.5170764548518703	0.18129946678469983	0.566014787627998	0.09944861580633695	0.5012128090086752	0.6630483234689389	0.5282028148869149	0.0	0	0.0
4461	0.0021826493046132197	0.0007833770762863113	0.0007830988443729964	0.9966451420782765	None	0.2	1	0.3333333333333333	4	0.8	12	0.20987654320987653	0.8	16	12	0	0	0	1.0	9	9	1.1333333333333333	17	0.0	1.0	7.902762784127648e-27	0.5000000000000004	0.30982331418450293	0.5920995709896977	0.05009035593606838	0.6499093497494267	0.7946245853833144	0.5818642004379591	0	1.0	0.0
1996	None	None	None	None	None	0	0	0.09615384615384616	5	0.8947368421052632	68	0.9629629629629629	0.05263157894736842	8	4	69	0	0	1.0	9	9	5.2	78	0.0	0.9855072463768116	0.10458014996196563	0.50801956663003	2.3202481918456828e-10	0.5000000091475624	0.39532776991653795	1.0	0.9104215755418442	0.99999970457447	0	0.125	0.0
7198	None	None	None	None	None	0	0	0.05555555555555555	3	0.9493670886075949	75	1.0	0.02531645569620253	4	2	76	0	0	1.0	9	9	5.4	81	0.0	1.0	0.09999939428659681	0.5000019335782457	0.30091769202915225	0.5719442826502877	1.1878964546069561	1.0	0.999962048736175	1.0	0	1.0	0.0
537	None	None	None	None	None	0	0	0.5	2	0.75	3	0.6	0.75	5	3	0	2	0	0.4	2	5	0.4	6	1.0	0	0.09806827075426408	0.5176796898592417	-0.08331891108636116	0.5409059271675514	0.05937125554531473	0.5046398487761319	0.682302571837187	0.5210956706089989	1.0	1.0	0.0
5473	0.0005119384917648677	0.0003458710554073697	-0.00033600870057995966	0.9988635703050092	None	0.25	1	0.36363636363636365	4	0.7857142857142857	11	0.2222222222222222	0.7857142857142857	15	11	0	0	0	0.8888888888888888	9	8	1.0666666666666667	16	0.0	1.0	0.09861494742060613	0.5090637264866017	0.16190625947840456	0.62238419649637	-0.06492398677123469	0.8415717465944758	0.7384826242670687	0.6759678706854095	0	1.0	0.0
2995	0.0012567135029364453	0.0002525952350464601	2.3227703697752138e-05	0.9985085351184572	None	0.25	1	0.4	4	0.75	9	0.25925925925925924	0.75	13	9	0	0	0	0.6666666666666666	9	6	0.9333333333333333	14	0.0	1.0	0.0977434139477145	0.5186363334905721	0.030074041963749305	0.674658059644543	0.008018797913327842	0.6356365837784196	0.6678101519531273	0.6114619079789272	0	1.0	0.0
3228	0.003853643510172094	0.0008075699951383482	8.07874018566273e-05	0.9952000458808762	None	0.2	1	0.3333333333333333	4	0.8	12	0.20987654320987653	0.8	16	12	0	0	0	1.0	9	9	1.1333333333333333	17	0.0	1.0	0.04189660094063925	0.5901535728678058	-1.4432798306328594	0.999997989452269	0.09042234808878122	0.995500781968664	0.9998441745625893	0.9981554640484458	0	0.5	0.0
1469	None	None	None	None	None	0	0	0.6666666666666666	2	0.5	1	1.0	0	0	0	3	5	0	0.25	1	4	0.26666666666666666	4	0.5	0.6666666666666666	0	0	0	0	0	0	0	0	0	0	0
7044	0.00012372214759346977	2.032247877106237e-06	-7.763639918085679e-07	0.9997949445347694	None	0	0	0.07692307692307693	4	0.92	69	0.9506172839506173	0.04	6	3	70	0	0	1.0	9	9	5.133333333333334	77	0.0	0.9411764705882353	0.02601250633402183	0.521899918148984	0.1939522243951831	0.5091557914029279	0.11911048351918241	0.6211420415777528	0.6687558638643908	0.5513748366759885	0	1.0	0.0
7089	6.225686554792188e-06	2.1343703722994224e-08	-4.5876725520556945e-09	0.999982790126062	None	0	0	0.037037037037037035	2	0.9746835443037974	77	1.0	0	1	0	79	0	0	1.0	9	9	5.4	81	0.0	1.0	0	0	0	0	0	0	0	0	0	0	0
1119	None	None	None	None	None	0.16666666666666666	3	0.42105263157894735	16	0.5185185185185185	28	0.691358024691358	0.3888888888888889	36	21	19	0	0	1.0	9	9	3.7333333333333334	56	0.0	0.72	0.16095918624312003	0.6600272645599101	0.06856288033767304	0.5636309400725781	-0.06540426785165325	0.7027596489338059	0.7061855815298748	0.6441143885629144	0	0.9722222222222222	0.0
1883	None	None	None	None	None	0.2	1	0.3333333333333333	4	0.8	12	0.20987654320987653	0.8	16	12	0	0	0	1.0	9	9	1.1333333333333333	17	0.0	1.0	0.09446413553081591	0.5145596068348015	0.002310984669012285	0.5102995137758257	0.13367138537763257	0.5627531833124172	0.6342719966171949	0.5292832901767386	0	0	0.0
4214	0.00028285044039831484	3.6253097554121003e-06	2.3396829647253074e-06	0.9999885540938201	None	0	0	0.3333333333333333	2	0.8571428571428571	6	0.36	0.8571428571428571	8	6	0	0	0	1.0	5	5	0.6	9	0.0	0	0.03742296750525165	0.6557226416400526	-0.0999999971309186	0.5000002638402798	0.09926843098904074	0.5005767454687171	0.7047068783495241	0.5536755660002418	0	1.0	0.0
3056	0.0014579123094771913	0.0002772937617771024	0.0002700670966437353	0.9966064021271217	None	0.2	1	0.3333333333333333	4	0.8	12	0.20987654320987653	0.8	16	12	0	0	0	1.0	9	9	1.1333333333333333	17	0.0	1.0	0.0017549995288663523	0.5669248721309496	0.09687094915815762	0.5513645379598847	0.04104750150731397	0.5891591884484056	0.6007220896413724	0.569218629748429	0	0	0.0
1048	None	None	None	None	None	0	0	0.25	1	1.0	3	1.0	1.0	4	3	0	0	0	0.2	1	5	0.3333333333333333	5	0.0	0	0.07427947005516064	0.5240437259923464	0.034822205102755605	0.5667459530784955	-0.09999753432060868	0.500017164442581	0.6817534238713913	0.5303712868343853	0	1.0	0.0
5168	1.2509088834478824e-07	1.210051167450751e-07	4.0088499399724284e-11	0.9999854189088607	None	0	0	0.018518518518518517	1	1.0	79	1.0	0	0	0	80	0	0	1.0	9	9	5.4	81	0.0	1.0	0	0	0	0	0	0	0	0	0	0	0
2015	None	None	None	None	None	0.5	1	0.6666666666666666	4	0.5714285714285714	4	0.36	0.5714285714285714	8	4	0	0	0	1.0	5	5	0.6	9	0.0	1.0	-0.002955467068209897	0.6406269174848642	-0.0636679975488957	0.5957219767740469	0.2890393168426445	0.884741066126768	0.8418809701513373	0.7313122151772417	0	1.0	0.0
623	None	None	None	None	None	0	0	0.10204081632653061	5	0.8873239436619719	63	0.9012345679012346	0.028169014084507043	2	2	70	4	0	1.0	9	9	4.866666666666666	73	0.027777777777777776	0.9230769230769231	0.09842292310956952	0.5020442195044942	0.09549631088778332	0.5099075951337977	0.0027260021660039193	0.5054816028551123	0.6094098449680627	0.5058113868047236	0.0	0	0.0
7336	8.198875625201747e-05	5.205643770799721e-07	-1.6830979935516495e-07	0.9999999814062499	None	0.2	1	0.3333333333333333	4	0.8	12	0.20987654320987653	0.8	16	12	0	0	0	1.0	9	9	1.1333333333333333	17	0.0	1.0	0.09999781582644564	0.500007304527739	0.20501950290102844	0.5037366959527774	-0.13758670168926765	0.98638753104116	0.8231293685481602	0.8073185154034822	0	1.0	0.0
4762	0.012255052451366525	0.0045232213059195146	-0.0034400749501727252	0.9867352357383663	None	0.2	1	0.3333333333333333	4	0.8	12	0.20987654320987653	0.8	16	12	0	0	0	1.0	9	9	1.1333333333333333	17	0.0	1.0	0.09999673857144062	0.5000140791484765	-0.026533446805078943	0.5090927603812415	0.12601600518289982	1.0	0.7668369747696595	0.9999999984968464	0	0.875	0.0
3032	1.1164844635250213e-05	2.411608217506435e-06	-1.1891348134299246e-08	0.995771381231277	None	0	0	0.16129032258064516	5	0.8181818181818182	36	0.7301587301587301	0	0	0	45	12	0	0.7777777777777778	7	9	3.066666666666667	46	0.1276595744680851	0.85	0	0	0	0	0	0	0	0	0	0	0
601	None	None	None	None	None	0.2	1	0.3333333333333333	4	0.8	12	0.20987654320987653	0.8	16	12	0	0	0	1.0	9	9	1.1333333333333333	17	0.0	1.0	0.05468782508913732	0.5807908106124282	6.946683182213971e-06	0.500442387121703	2.349148486651973e-11	0.5000724939531027	0.5640915730134582	0.5273127938917409	0	1.0	0.0
4729	None	None	None	None	None	0	0	0.3333333333333333	10	0.6046511627906976	26	0.5555555555555556	0.4418604651162791	27	19	17	0	0	1.0	9	9	3.0	45	0.0	0.6486486486486487	0.2230329366817701	0.5764725790212951	0.07859349441732147	0.59349228311861	-0.007363588407361428	0.6648995687575877	0.7275652417604342	0.6123763568329093	0	0.8518518518518519	0.0
6401	0.005149697992027111	0.0003143487430471986	0.00026818145485011866	0.996758752379097	None	0.2	1	0.3333333333333333	4	0.8	12	0.20987654320987653	0.8	16	12	0	0	0	1.0	9	9	1.1333333333333333	17	0.0	1.0	0.06979960812063095	0.5151123370701264	-0.09996570952000461	0.5003136834011975	0.11534147217320712	0.7688916906320366	0.71686850951193	0.6037852072623119	0	0.5625	0.0
3131	0.0003192267351938125	9.749060954305321e-06	7.629081595213167e-06	0.9999946040837973	None	0.25	1	0.4	4	0.7692307692307693	10	0.23809523809523808	0.7692307692307693	14	10	0	0	0	0.7777777777777778	7	9	1.0	15	0.0	1.0	-0.09998635682052293	0.5077929323838181	0.09995252119664519	0.5002129506506202	0.29504109902181563	0.6340826188748984	0.8336943912202777	0.5483317609405663	0	1.0	0.0
1310	None	None	None	None	None	0	0	0.25	1	1.0	3	1.0	1.0	4	3	0	3	0	0.2	5	1	0.3333333333333333	5	1.0	0	-0.09979696731653118	0.5016013474429748	0.0698947487675698	0.5227230265737326	0.018293317914794164	0.6834149285027679	0.692684099675775	0.5717407178943081	1.0	1.0	0.0
5986	None	None	None	None	None	0.1111111111111111	2	0.34210526315789475	13	0.6363636363636364	35	0.7037037037037037	0.34545454545454546	29	19	27	0	0	1.0	9	9	3.8	57	0.0	0.7450980392156863	0.08537522095515737	0.560172255764969	-0.0772079724177406	0.6495668303621377	0.0049462945776643525	0.5935053376241538	0.6695742960288216	0.6016849668839733	0	1.0	0.0
3160	None	None	None	None	None	0	0	0.2857142857142857	6	0.7241379310344828	21	0.4305555555555556	0.6206896551724138	23	18	7	6	0	0.8888888888888888	8	9	2.066666666666667	31	0.46153846153846156	0.6153846153846154	0.00988584847470569	0.5755227437569403	4.937689179473686e-05	0.5014153954409845	0.2998287220441368	0.6597624093863818	0.7970685064047419	0.5803245506516033	1.0	1.0	0.0
7046	0.00025153723180751294	2.3001576609174224e-06	-1.6019012951499937e-06	0.9999891286065931	None	0	0	0.42857142857142855	3	0.75	6	0.3333333333333333	0.75	9	6	0	1	0	0.8333333333333334	5	6	0.6666666666666666	10	1.0	0.4	0.10472630808143488	0.5453730767648143	0.30317791778106545	0.6383740126366215	0.09634665140550104	0.620346740722235	0.7264311287234131	0.6019928693018036	1.0	1.0	0.0
6579	0.0417225355663554	0.013986825330462433	0.012868770358935569	0.984799589946358	None	0.3333333333333333	3	0.47619047619047616	10	0.5172413793103449	15	0.5740740740740741	0.3448275862068966	19	10	11	2	0	0.6666666666666666	6	9	2.066666666666667	31	0.11764705882352941	0.46153846153846156	0.09988034169092298	0.501115401005153	0.31557407642364127	0.6005773849395509	0.16268188039317388	0.9982161746900866	0.7431799476805835	0.90434943915101	1.0	1.0	0.0
1493	None	None	None	None	None	0	0	0	0	0	0	1.0	0	0	0	0	4	0	1.0	1	1	0.06666666666666667	1	1.0	0	0	0	0	0	0	0	0	0	0	0	0
6194	0.04167196934607324	0.014077784576967279	0.01256550583358718	0.9846717783296779	None	0.3333333333333333	3	0.47619047619047616	10	0.5172413793103449	15	0.5740740740740741	0.3448275862068966	19	10	11	2	0	0.6666666666666666	6	9	2.066666666666667	31	0.11764705882352941	0.46153846153846156	0.09988034169092298	0.501115401005153	0.31557407642364127	0.6005773849395509	0.16268188039317388	0.9982161746900866	0.7431799476805835	0.90434943915101	1.0	1.0	0.0
1097	None	None	None	None	None	0.2	1	0.3333333333333333	4	0.8	12	0.20987654320987653	0.8	16	12	0	0	0	1.0	9	9	1.1333333333333333	17	0.0	1.0	0.005209743926193938	0.6736281027193216	0.027740535335514394	0.5515532435972201	9.784545174082102e-05	0.500818927400256	0.5896389277760476	0.577281025221803	0	1.0	0.0
5781	6.94001206821224e-05	2.2525850254175157e-07	-2.248102998218629e-07	0.9999876812911497	None	0	0	0.10204081632653061	5	0.8873239436619719	63	0.9012345679012346	0.04225352112676056	6	3	66	2	0	1.0	9	9	4.866666666666666	73	0.015037593984962405	0.8923076923076924	0.09777872849831451	0.5074133843835176	0.016427946418185402	0.6451324345125473	0.06419803139930225	0.5828353723231102	0.5944416940906543	0.5794696979657719	1.0	1.0	0.0
3821	0.008525322604996308	0.00021986765742193474	-3.8648471068278806e-05	0.9900998852685087	None	0.2	1	0.3333333333333333	4	0.8	12	0.20987654320987653	0.8	16	12	0	0	0	1.0	9	9	1.1333333333333333	17	0.0	1.0	6.319055105807049e-12	0.500193911851886	0.051873769530286475	0.5208992083061131	0.28875765400138415	0.6300242096816551	0.7792684249615953	0.5512149081656329	0	1.0	0.0
1575	None	None	None	None	None	0	0	0.4375	7	0.45454545454545453	10	0.8	0.45454545454545453	16	10	7	5	0	0.8333333333333334	5	6	1.6	24	0.4166666666666667	0.5555555555555556	3.873329489832099e-07	0.5000015530152969	-0.08518046899645115	0.8476546513918259	0.0012656700728213345	0.5413219169970472	0.6133193448744368	0.6518841845456894	1.0	1.0	0.0
4439	5.316961616842942e-05	2.225749445703015e-07	6.235814965800205e-08	0.9999978272615696	None	0.3333333333333333	1	0.5	4	0.7	7	0.3333333333333333	0.7	11	7	0	0	0	0.4444444444444444	4	9	0.8	12	0.0	1.0	0.09875555083890628	0.5027001133735683	1.1021621933916337e-22	0.5	0.09052313083355142	0.5812265559457113	0.6104254800424705	0.5281876738730285	0	0.8181818181818182	0.0
6253	0.0056733066772467295	0.002521603258560821	0.0007429224001179829	0.9954535708837737	None	0.2	1	0.3333333333333333	4	0.8	12	0.20987654320987653	0.8	16	12	0	0	0	1.0	9	9	1.1333333333333333	17	0.0	1.0	0.09930670085040846	0.5032785392726311	-0.04526820472186471	0.5211423301187078	-0.20261483190940338	0.9999989386102038	0.8253183266564192	0.9902229096273453	0	1.0	0.0
7388	1.3457465766980636e-05	2.967087706812357e-07	-1.3943547232725768e-08	0.9950132623118692	None	0.1111111111111111	1	0.3	6	0.7037037037037037	19	0.6444444444444445	0	5	0	23	4	0	0.5555555555555556	5	9	1.9333333333333333	29	0.08888888888888889	0.8333333333333334	0	0	0	0	0	0	0	0	0	0	0
448	None	None	None	None	None	0	0	0	0	0	0	1.0	0	0	0	0	2	0	1.0	1	1	0.06666666666666667	1	0.5	0	0	0	0	0	0	0	0	0	0	0	0
6169	None	None	None	None	None	0	0	0.2631578947368421	5	0.7307692307692307	19	0.6666666666666666	0.038461538461538464	4	1	23	7	0	0.8571428571428571	6	7	1.8666666666666667	28	0.14893617021276595	0.45454545454545453	0.015227669838003804	0.5740745676655696	0.1555171604542696	0.5257333084384708	0.026282468456346086	0.6633632555905296	0.6610326096044059	0.5890273271833004	1.0	1.0	0.0
169	None	None	None	None	None	0.2	1	0.3333333333333333	4	0.8	12	0.20987654320987653	0.8	16	12	0	0	0	1.0	9	9	1.1333333333333333	17	0.0	1.0	-0.2519547140496083	0.7248933682590355	3.3305754917011655e-06	0.517103309767542	-0.09870300617485703	0.5169676741142372	0.7386128822134099	0.5910725069872995	0	1.0	0.0
2396	None	None	None	None	None	0	0	0.14285714285714285	1	1.0	8	0.6666666666666666	0	0	0	9	5	0	0.6	3	5	0.6666666666666666	10	0.22727272727272727	0.5714285714285714	0	0	0	0	0	0	0	0	0	0	0
2122	None	None	None	None	None	0.18181818181818182	2	0.44	11	0.5428571428571428	19	0.4567901234567901	0.42857142857142855	26	15	10	2	0	1.0	9	9	2.466666666666667	37	0.15384615384615385	0.45161290322580644	0.09957129158993816	0.5406644936704208	0.2533504662959284	0.9999999996798399	0.2054439742397233	0.6904225011033249	0.8849383484885925	0.9995043300479495	0.0	0	0.0
866	None	None	None	None	None	0	0	0.23529411764705882	8	0.75	36	0.6172839506172839	0.125	12	6	37	0	0	1.0	9	9	3.3333333333333335	50	0.0	0.6363636363636364	0.12957312006722094	0.6406512399352179	0.08811936341474944	0.5693126581733612	1.9101051195951686	1.0	0.9998235130132093	1.0	0	1.0	0.0
434	None	None	None	None	None	0.2	1	0.3333333333333333	4	0.8	12	0.20987654320987653	0.8	16	12	0	0	0	1.0	9	9	1.1333333333333333	17	0.0	1.0	0.10157009460171566	0.999773905312001	0.09110873452998583	0.5513208738879515	1.7301938423491572e-16	0.5000000004837868	0.6184369257792668	0.9461796012684911	0	1.0	0.0
2837	0.008421132754679437	0.0004814597623334783	-0.00042478765480838187	0.9812000576394936	None	0.2	1	0.3333333333333333	4	0.8	12	0.20987654320987653	0.8	16	12	0	0	0	1.0	9	9	1.1333333333333333	17	0.0	1.0	2.157409295820714e-07	0.5000009705911476	0.04237950543800854	0.5907304692823467	0.23326411569146516	0.5980390542529499	0.7389675475642283	0.5633486460356658	0	0.5	0.0
1437	None	None	None	None	None	0	0	0.15	3	0.8571428571428571	24	0.37037037037037035	0	0	0	29	13	0	1.0	9	9	2.0	30	0.20967741935483872	0.15384615384615385	0	0	0	0	0	0	0	0	0	0	0
174	None	None	None	None	None	0	0	1.0	1	0	0	1.0	0	1	0	0	0	0	0.5	2	1	0.13333333333333333	2	0.0	0	0	0	0	0	0	0	0	0	0	0	0
5619	None	None	None	None	None	0	0	0.25	9	0.7254901960784313	37	0.654320987654321	0.5882352941176471	37	30	15	0	0	1.0	9	9	3.533333333333333	53	0.0	0.9090909090909091	0.09574350567094124	0.5093291968617015	0.13481298997293806	0.5111956989739159	0.121671175406184	0.7252574247093198	0.592358697296154	0.5868441737480127	0	0.972972972972973	0.0
6820	0.0005102259556187161	2.515689091798987e-06	-2.515673230124428e-06	0.9999999742251192	None	0.2	1	0.3333333333333333	4	0.8	12	0.20987654320987653	0.8	16	12	0	0	0	1.0	9	9	1.1333333333333333	17	0.0	1.0	0.08484917886670051	0.538180589426728	0.28833367151906564	0.6365037249899829	0.14945910191959902	0.6122892948385096	0.7118243527715085	0.5962976952931813	0	1.0	0.0
7498	None	None	None	None	None	0	0	0.3333333333333333	8	0.6470588235294118	22	0.4444444444444444	0.5294117647058824	26	18	9	1	0	1.0	9	9	2.4	36	0.07142857142857142	0.5925925925925926	0.09897832895810113	0.5199959623711244	0.0035672459190426364	0.6589734376656773	-0.12845613900654168	0.9999999999999962	0.7471431042143416	0.9999879141211341	1.0	0.9615384615384616	0.0
6481	0.00045887426621936145	3.1353939077182616e-06	3.1180770760525352e-06	0.9999999693723207	None	0.2	1	0.3333333333333333	4	0.8	12	0.20987654320987653	0.8	16	12	0	0	0	1.0	9	9	1.1333333333333333	17	0.0	1.0	0.07472803509972276	0.5463692771911807	0.24120731392856748	0.5858738217428038	-0.20782306412142187	1.0	0.8977298914067584	1.0	0	0.9375	0.0
5432	0.0005358846234006877	0.0001911129370521895	0.00019044999074175999	0.999467277611501	None	0.2	1	0.3333333333333333	4	0.8	12	0.20987654320987653	0.8	16	12	0	0	0	1.0	9	9	1.1333333333333333	17	0.0	1.0	0.06571282473126663	0.6094833867632239	0.05827000395611427	0.6707996966824631	0.039723904810123334	0.5719655424961005	0.6077790547234966	0.6182845781520946	0	1.0	0.0
1349	None	None	None	None	None	0.07142857142857142	1	0.22580645161290322	7	0.75	33	0.6388888888888888	0	3	0	42	6	0	0.8888888888888888	9	8	3.066666666666667	46	0.07058823529411765	0.6829268292682927	0	0	0	0	0	0	0	0	0	0	0
379	None	None	None	None	None	0.09090909090909091	1	0.32	8	0.6571428571428571	23	0.8809523809523809	0.4857142857142857	23	17	13	0	0	0.8571428571428571	7	6	2.466666666666667	37	0.0	0.45161290322580644	0.09273337960611495	0.5670863684575839	0.050400371213126016	0.5839068307963092	0.049618147189309736	0.5876146755848238	0.5710814742380824	0.5795613502194866	0	0.9130434782608695	0.0
6436	0.041874083221083935	0.01410801158456153	0.01274508727867108	0.9846447154615704	None	0.3333333333333333	3	0.47619047619047616	10	0.5172413793103449	15	0.5740740740740741	0.3448275862068966	19	10	11	2	0	0.6666666666666666	6	9	2.066666666666667	31	0.11764705882352941	0.46153846153846156	0.09988034169092298	0.501115401005153	0.31557407642364127	0.6005773849395509	0.16268188039317388	0.9982161746900866	0.7431799476805835	0.90434943915101	1.0	1.0	0.0
5549	0.04240974856949766	0.014627273951498711	0.01326986445439908	0.9847174270973635	None	0.3333333333333333	3	0.47619047619047616	10	0.5172413793103449	15	0.5740740740740741	0.3448275862068966	19	10	11	2	0	0.6666666666666666	6	9	2.066666666666667	31	0.11764705882352941	0.46153846153846156	0.09988034169092298	0.501115401005153	0.31557407642364127	0.6005773849395509	0.16268188039317388	0.9982161746900866	0.7431799476805835	0.90434943915101	1.0	1.0	0.0
715	None	None	None	None	None	0	0	0.5	2	0.6666666666666666	2	0.625	0.3333333333333333	3	1	1	2	0	0.5	2	4	0.3333333333333333	5	0.5	0.5	0.09092196987315522	0.5173744720646589	9.529600320935308e-06	0.5229736502638057	0.0010835197976423359	0.5010674210668737	0.6049162317343072	0.5138093973772752	1.0	1.0	0.0
4717	3.9422881955774223e-05	6.546926866721995e-07	-6.438498130642398e-07	0.9999966346732241	None	0.25	1	0.4	4	0.75	9	0.25925925925925924	0.75	13	9	0	0	0	0.6666666666666666	6	9	0.9333333333333333	14	0.0	1.0	0.29807199520899436	0.9998715777276594	5.2055677967388306e-11	0.5000000001868676	0.092947061160411	0.6958106016545875	0.8062535366601435	0.9631195194668227	0	0	0.0
5016	0.04162053025193451	0.014510093866636646	0.013212225233494747	0.9845704455915505	None	0.3333333333333333	3	0.47619047619047616	10	0.5172413793103449	15	0.5740740740740741	0.3448275862068966	19	10	11	2	0	0.6666666666666666	6	9	2.066666666666667	31	0.11764705882352941	0.46153846153846156	0.09988034169092298	0.501115401005153	0.31557407642364127	0.6005773849395509	0.16268188039317388	0.9982161746900866	0.7431799476805835	0.90434943915101	1.0	1.0	0.0
6608	0.006031552011769658	0.005225637902008884	0.005109823046345023	0.9986938143877692	None	0.2	1	0.3333333333333333	4	0.8	12	0.20987654320987653	0.8	16	12	0	0	0	1.0	9	9	1.1333333333333333	17	0.0	1.0	-0.09974180524696516	0.5001851619060043	0.012648530387963647	0.5307932742913368	0.09999950629186785	0.500024567583942	0.6938094358781002	0.5103458646335882	0	0.9375	0.0
3241	0.0012819987976610454	0.0007951062773226378	0.0007506853850962852	0.99915404040246	None	0	0	0.5	2	0.75	3	0.6	0.75	5	3	0	0	0	0.4	5	2	0.4	6	0.0	0	0.09854577916516505	0.5031572325375174	0.07154676855384642	0.5571633368915202	0.016765131795082596	0.6767588719678578	0.5842462639799341	0.5810457252078093	0	1.0	0.0
4986	8.190672465842719e-05	3.165597773887386e-07	3.095427027329949e-07	0.9999999825445315	None	0.2	1	0.3333333333333333	4	0.8	12	0.20987654320987653	0.8	16	12	0	0	0	1.0	9	9	1.1333333333333333	17	0.0	1.0	0.09999920011911317	0.5000009873584434	7.902762784127648e-27	0.5	-0.10119683306316014	0.9682579129299799	0.7048124258970812	0.7575485831393955	0	1.0	0.0
2620	0.0	0.0	0.0	0.9999999999999998	None	0	0	0	0	0	0	1.0	0	0	0	0	4	0	1.0	1	1	0.06666666666666667	1	1.0	0	0	0	0	0	0	0	0	0	0	0	0
6328	0.0004783769171377858	9.850439920558288e-07	-1.6629625074551219e-07	0.9999846952921354	None	0.14285714285714285	1	0.3125	5	0.7727272727272727	17	0.3333333333333333	0.6363636363636364	19	14	4	0	0	0.8888888888888888	8	9	1.6	24	0.0	0.5333333333333333	0.07579957612603425	0.582449226062086	7.902762784127648e-27	0.5000000000000001	0.07468072904658268	0.5785029258002542	0.5909030051157754	0.5539118246424971	0	1.0	0.0
4025	0.0010090553999726074	4.7686830632054936e-05	-1.8219033449364357e-06	0.9991887904592085	None	0	0	0.3333333333333333	2	0.8571428571428571	6	1.0	0.8571428571428571	8	6	0	0	0	0.1111111111111111	9	1	0.6	9	0.0	1.0	-0.03277101791075583	0.5343882749712036	-0.0611824745167691	0.638529457910538	0.09999758128114808	0.5000062518870008	0.6636380615688963	0.5586276473864703	0	1.0	0.0
5947	0.0002218666236183047	2.4132469862438513e-05	-1.5133999400625544e-05	0.999505839019906	None	0	0	0.5	2	0.75	3	0.6	0.75	5	3	0	2	0	0.4	2	5	0.4	6	1.0	0	0.039771972610333994	0.5657809089587589	0.3211672848977833	0.5449763188026332	0.11990922937160786	0.6560632785729877	0.7754022194507	0.589915654277951	1.0	1.0	0.0
1848	None	None	None	None	None	0.25	1	0.4	4	0.7692307692307693	10	0.23809523809523808	0.7692307692307693	14	10	0	0	0	0.7777777777777778	7	9	1.0	15	0.0	1.0	9.74223172980971e-07	0.501435496316453	-0.08142624925911818	0.5361772249349804	0.005942635888496693	0.5778537034220764	0.6020596878158757	0.5386455199384746	0	0.9285714285714286	0.0
4937	0.0014925952619779632	6.04667802833846e-05	3.3741626921857405e-05	0.9962636946840077	None	0.2	1	0.3333333333333333	4	0.8	12	0.20987654320987653	0.8	16	12	0	0	0	1.0	9	9	1.1333333333333333	17	0.0	1.0	0.09999148931103792	0.5000242415122573	-0.14594038878780452	0.9996151757413834	0.07016241374669803	0.5965474258386734	0.7996166052964617	0.9399798757314565	0	1.0	0.0
7532	None	None	None	None	None	0	0	0.05555555555555555	3	0.9493670886075949	75	1.0	0.06329113924050633	7	5	73	0	0	1.0	9	9	5.4	81	0.0	1.0	0.08934213988835905	0.5182466710988398	0.532963357922063	0.617840900708061	0.0727614725310747	0.6637051057127606	0.8972781380430258	0.6013486184014524	0	1.0	0.0
6552	0.0	0.0	0.0	0.9999999999999998	None	0	0	0	0	0	0	1.0	0	0	0	0	4	0	1.0	1	1	0.06666666666666667	1	1.0	0	0	0	0	0	0	0	0	0	0	0	0
6027	0.04168603166303136	0.01407961396724923	0.012572018758465158	0.9846774083779622	None	0.3333333333333333	3	0.47619047619047616	10	0.5172413793103449	15	0.5740740740740741	0.3448275862068966	19	10	11	2	0	0.6666666666666666	6	9	2.066666666666667	31	0.11764705882352941	0.46153846153846156	0.09988034169092298	0.501115401005153	0.31557407642364127	0.6005773849395509	0.16268188039317388	0.9982161746900866	0.7431799476805835	0.90434943915101	1.0	1.0	0.0
7444	0.04186682058583612	0.014139828241202525	0.01271868925786086	0.9846339035092104	None	0.3333333333333333	3	0.47619047619047616	10	0.5172413793103449	15	0.5740740740740741	0.3448275862068966	19	10	11	2	0	0.6666666666666666	6	9	2.066666666666667	31	0.11764705882352941	0.46153846153846156	0.09988034169092298	0.501115401005153	0.31557407642364127	0.6005773849395509	0.16268188039317388	0.9982161746900866	0.7431799476805835	0.90434943915101	1.0	1.0	0.0
2236	None	None	None	None	None	0	0	0.3333333333333333	2	0.8571428571428571	6	1.0	0.8571428571428571	8	6	0	0	0	0.1111111111111111	1	9	0.6	9	0.0	1.0	0.09999618067317115	0.5000115135351707	-0.09998646137308467	0.500188241047633	0.0849083839791213	0.5715469005642829	0.7128515301433618	0.5240617565611184	0	0.875	0.0
1647	None	None	None	None	None	0	0	0	0	0	0	1.0	0	0	0	0	2	0	1.0	1	1	0.06666666666666667	1	0.5	0	0	0	0	0	0	0	0	0	0	0	0
7367	3.1982940253425445e-05	2.3307473745571973e-05	2.330742181953193e-05	0.9993804557337244	None	0	0	1.0	2	0.0	0	0.75	0	2	0	0	0	0	1.0	2	2	0.2	3	0.0	0	0	0	0	0	0	0	0	0	0	0	0
5904	0.0002883364665193474	6.46524124002504e-07	3.0762781636501014e-07	0.9999955779491216	None	0	0	0.375	3	0.7777777777777778	7	0.34375	0.7777777777777778	10	7	0	0	0	0.5	8	4	0.7333333333333333	11	0.0	0.8571428571428571	0.0037076580480067713	0.5699335179202273	0.3417982941602471	0.5691171776003693	0.09999331186979689	0.5000941629268518	0.7892617028965572	0.5465487095611257	0	1.0	0.0
2632	0.00147783200471568	0.00024069821456473105	0.00023022809385355117	0.9965568879454377	None	0.2	1	0.3333333333333333	4	0.8	12	0.20987654320987653	0.8	16	12	0	0	0	1.0	9	9	1.1333333333333333	17	0.0	1.0	0.0017549995288663523	0.5669248721309496	0.09687094915815762	0.5513645379598847	0.04104750150731397	0.5891591884484056	0.6007220896413724	0.569218629748429	0	0	0.0
3520	0.0	0.0	0.0	1.0	None	0	0	0	0	0	0	1.0	0	0	0	0	0	0	1.0	1	1	0.06666666666666667	1	0.0	0	0	0	0	0	0	0	0	0	0	0	0
3204	0.0030164635597772706	4.889022622898453e-05	-4.876728628342732e-05	0.9959123719431049	None	0.25	1	0.4	4	0.75	9	0.25	0.75	13	9	0	0	0	0.875	8	7	0.9333333333333333	14	0.0	0.8571428571428571	4.118335989450942e-07	0.5002634974030142	1.5816615234643816e-13	0.5000000000037186	-0.09999992495878687	0.5000028157700983	0.6157163019085777	0.500088771066142	0	0.9230769230769231	0.0
1872	None	None	None	None	None	0	0	0.1	3	0.9069767441860465	39	0.7142857142857143	0	0	0	44	2	0	0.7777777777777778	9	7	3.0	45	0.021739130434782608	0.75	0	0	0	0	0	0	0	0	0	0	0
2576	1.252035617670022e-05	5.635041709788894e-08	1.3277181387384297e-08	0.9999999995511301	None	1.0	1	1.0	4	0.0	0	0.5555555555555556	0	4	0	0	0	0	1.0	3	3	0.3333333333333333	5	0.0	1.0	0	0	0	0	0	0	0	0	0	0	0
5712	0.010683094545369616	9.236383326761379e-05	2.4359741685328637e-05	0.9959779969289899	None	0	0	0.3	3	0.7692307692307693	10	0.42857142857142855	0.6153846153846154	11	8	3	2	0	0.7142857142857143	7	5	1.0	15	0.2857142857142857	0.2	0.09995414855826895	0.5011394893371117	0.35531977157307243	0.8135100422360784	0.09979633458409455	0.5013746650423605	0.7692666633222495	0.6211296653676535	1.0	0.9090909090909091	0.12061001402081388
1076	None	None	None	None	None	0.10526315789473684	2	0.275	11	0.7068965517241379	41	0.7407407407407407	0.25862068965517243	24	15	35	0	0	1.0	9	9	4.0	60	0.0	0.9411764705882353	0.23722971735303355	0.6229317437824607	-0.12373998398859669	0.5518032452816625	-0.14274209239850713	0.7788727973034656	0.8509334144782877	0.6584422081980996	0	0.9583333333333334	0.0
3068	0.008634198368484258	0.0002479585628481803	-0.00010497237277955344	0.9812781233990426	None	0.2	1	0.3333333333333333	4	0.8	12	0.20987654320987653	0.8	16	12	0	0	0	1.0	9	9	1.1333333333333333	17	0.0	1.0	2.157409295820714e-07	0.5000009705911476	0.04237950543800854	0.5907304692823467	0.23326411569146516	0.5980390542529499	0.7389675475642283	0.5633486460356658	0	0.5	0.0
1322	None	None	None	None	None	0.25	1	0.36363636363636365	4	0.7857142857142857	11	0.2222222222222222	0.7857142857142857	15	11	0	0	0	0.8888888888888888	8	9	1.0666666666666667	16	0.0	1.0	0.27037261887930514	0.5805349684731758	0.01010060858499377	0.5802791709801564	-0.021978878886157745	0.6592584290336212	0.7769462355175366	0.6073755059765552	0	1.0	0.0
3687	0.0048272113080611075	0.0017689584977133934	0.0009264633566325347	0.9942426755490626	None	0.2	1	0.3333333333333333	4	0.8	12	0.20987654320987653	0.8	16	12	0	0	0	1.0	9	9	1.1333333333333333	17	0.0	1.0	0.09743192278161862	0.5567185073504446	0.010652015349771672	0.6574237816836319	0.09947455829344451	0.5210482885214517	0.59984907006564	0.5796436673093577	0	1.0	0.0
7283	0.042861451596344906	0.014502014951399009	0.012906524387712717	0.9847031847533471	None	0.3333333333333333	3	0.47619047619047616	10	0.5172413793103449	15	0.5740740740740741	0.3448275862068966	19	10	11	2	0	0.6666666666666666	6	9	2.066666666666667	31	0.11764705882352941	0.46153846153846156	0.09988034169092298	0.501115401005153	0.31557407642364127	0.6005773849395509	0.16268188039317388	0.9982161746900866	0.7431799476805835	0.90434943915101	1.0	1.0	0.0
947	None	None	None	None	None	0	0	0	0	0	0	1.0	0	0	0	0	0	0	1.0	1	1	0.06666666666666667	1	0.0	0	0	0	0	0	0	0	0	0	0	0	0
892	None	None	None	None	None	0	0	0.75	3	0.3333333333333333	1	0.625	0.3333333333333333	4	1	0	0	0	0.5	4	2	0.3333333333333333	5	0.0	0.6666666666666666	0.0027357206549432937	0.5017871502196606	0.027476719672560934	0.552843217236507	0.07193574662213024	0.535598568763343	0.5716612884072495	0.5301259161706621	0	1.0	0.0
6219	None	None	None	None	None	0.058823529411764705	1	0.3055555555555556	11	0.6470588235294118	33	0.654320987654321	0.5882352941176471	41	30	11	0	0	1.0	9	9	3.533333333333333	53	0.0	0.851063829787234	0.09999994659729136	0.5000012330402057	-0.09999996116086823	0.5000037426242873	0.11817659370967122	0.6505843791903158	0.7287798717412716	0.5516178443542531	0	0.926829268292683	0.0
4538	0.0009593846306503427	7.703896143568748e-05	-7.703831156282265e-05	0.9993768101307565	None	0.25	1	0.36363636363636365	4	0.7857142857142857	11	0.2222222222222222	0.7857142857142857	15	11	0	0	0	0.8888888888888888	9	8	1.0666666666666667	16	0.0	1.0	7.902762784127648e-27	0.5	0.24488044965095063	0.6347931184544171	0.01139668776680228	0.546152798397935	0.7555573212872132	0.5611895343957565	0	1.0	0.0
2883	0.00020467252732050194	6.26045064175374e-06	-6.137636208382088e-06	0.9999354626783988	None	0	0	0.09259259259259259	5	0.8987341772151899	71	1.0	0.12658227848101267	14	10	66	0	0	1.0	9	9	5.4	81	0.0	1.0	0.0012014860357629693	0.55826378299244	0.10322629431858706	0.5764835618991236	-0.1654642026122475	0.9954411384413873	0.7791226320740171	0.8782750058640117	0	1.0	0.0
1939	None	None	None	None	None	0	0	0	0	0	0	1.0	0	0	0	0	0	0	1.0	1	1	0.06666666666666667	1	0.0	0	0	0	0	0	0	0	0	0	0	0	0
2801	0.0018136688913806876	0.00036229647181450567	0.00035014847047947075	0.9979778393120505	None	0.2	1	0.3333333333333333	4	0.8	12	0.20987654320987653	0.8	16	12	0	0	0	1.0	9	9	1.1333333333333333	17	0.0	1.0	0.030497345837792834	0.6539178566824732	0.13514161942386818	0.8776489903490803	0.08449927918427072	0.5614234314701236	0.6193509873395174	0.7213563944075401	0	0	0.0
2634	1.053563042184578e-05	1.1709658686607303e-07	9.648070675510538e-08	0.9999888842825602	None	0	0	0.3333333333333333	2	0.8571428571428571	6	0.36	0.8571428571428571	8	6	0	2	0	1.0	5	5	0.6	9	1.0	0	0.019540527333415453	0.5450740815797113	0.0014804613013868176	0.5136763059698521	0.00017410437085049564	0.5069927185735537	0.5153291988497655	0.5219424555563169	0.0	0.5	0.0
7053	0.042405690975713464	0.01446926896367996	0.012999381599013671	0.98445665904222	None	0.3333333333333333	3	0.47619047619047616	10	0.5172413793103449	15	0.5740740740740741	0.3448275862068966	19	10	11	2	0	0.6666666666666666	6	9	2.066666666666667	31	0.11764705882352941	0.46153846153846156	0.09988034169092298	0.501115401005153	0.31557407642364127	0.6005773849395509	0.16268188039317388	0.9982161746900866	0.7431799476805835	0.90434943915101	1.0	1.0	0.0
1993	None	None	None	None	None	0	0	0	0	0	0	1.0	0	0	0	0	4	0	1.0	1	1	0.06666666666666667	1	1.0	0	0	0	0	0	0	0	0	0	0	0	0
5078	0.007679600452845374	0.003617810801435521	0.0035845483916939203	0.9919978777151415	None	0.2	1	0.3333333333333333	4	0.8	12	0.20987654320987653	0.8	16	12	0	0	0	1.0	9	9	1.1333333333333333	17	0.0	1.0	0.09987762084571473	0.5011846225090678	-0.09956814861392851	0.5035047187281005	-0.1927871179382274	1.0	0.8339980670302769	0.9999987756629882	0	0.9375	0.0
277	None	None	None	None	None	0	0	0.75	3	0.3333333333333333	1	0.5555555555555556	0.3333333333333333	4	1	0	1	0	1.0	3	3	0.3333333333333333	5	1.0	1.0	0.09833666808804423	0.5017633405445266	0.07187236107600789	0.5575848945896253	9.382970702855177e-19	0.5000000000000001	0.6035181069985294	0.5198578464896633	1.0	1.0	0.0
331	None	None	None	None	None	0	0	0.5	2	0.75	3	1.0	0.75	5	3	0	0	0	0.16666666666666666	1	6	0.4	6	0.0	0.8	-0.0781356867435016	0.5672599942322416	0.02365850365672474	0.5411124384710109	0.0999738638700912	0.5002227677694969	0.6751071378626142	0.5363021424989026	0	1.0	0.0
640	None	None	None	None	None	0.25	1	0.45454545454545453	5	0.5	7	0.5333333333333333	0.5	12	7	3	0	0	0.8333333333333334	6	5	1.0666666666666667	16	0.0	0.9090909090909091	0.09779077393166713	0.5139788712701608	-0.04360737814354078	0.5205816643430923	0.09890774894932071	0.5042149410627592	0.6613915305824527	0.5129274039286127	0	0.25	0.0
6231	0.0002631453533536151	2.4765684943909413e-06	-3.5410263473708664e-07	0.9998671553163067	None	0	0	0.42857142857142855	3	0.75	6	0.3333333333333333	0.75	9	6	0	1	0	0.8333333333333334	6	5	0.6666666666666666	10	1.0	0.4	0.09992262527333354	0.5003204867594744	0.3025599280725945	0.5867525454796735	0.08894378526558205	0.9912321986036423	0.8833521474102696	0.8446489574769898	0.1111111111111111	0.4444444444444444	0.0
2477	None	None	None	None	None	0	0	0	0	0	0	1.0	0	0	0	0	0	0	1.0	1	1	0.06666666666666667	1	0.0	0	0	0	0	0	0	0	0	0	0	0	0
3578	0.0018937604314091597	0.00029528326056832237	-0.00012597557568381845	0.9964879301258355	None	0.2	1	0.3333333333333333	4	0.8	12	0.20987654320987653	0.8	16	12	0	0	0	1.0	9	9	1.1333333333333333	17	0.0	1.0	5.2025101737949173e-23	0.5	-0.09999998278989317	0.5000006659345743	-0.002645707552514709	0.6772200159143391	0.6217843430008573	0.5614402548666614	0	0.875	0.0
3501	0.0	0.0	0.0	1.0	None	0	0	0	0	0	0	1.0	0	0	0	0	0	0	1.0	1	1	0.06666666666666667	1	0.0	0	0	0	0	0	0	0	0	0	0	0	0
6050	0.0014668922313433872	0.00033365958878854476	-9.174305341511155e-05	0.9983561717740269	None	0.2	1	0.3333333333333333	4	0.8	12	0.20987654320987653	0.8	16	12	0	0	0	1.0	9	9	1.1333333333333333	17	0.0	1.0	0.09501321870118737	0.5220749812953546	0.36380047804943677	0.6822178551770969	0.09352960047531281	0.5278231199869652	0.7843229643794887	0.5796286862861897	0	0.875	0.0
1759	None	None	None	None	None	0.2	1	0.3333333333333333	4	0.8	12	0.20987654320987653	0.8	16	12	0	0	0	1.0	9	9	1.1333333333333333	17	0.0	1.0	4.620350761874378e-06	0.5000482082409777	0.04501388238829015	0.655084157206762	0.1251714113350945	0.571165040413154	0.6503649915260596	0.5767438592721131	0	1.0	0.0
2944	0.0	0.0	0.0	1.0	None	0	0	0	0	0	0	1.0	0	0	0	0	0	0	1.0	1	1	0.06666666666666667	1	0.0	0	0	0	0	0	0	0	0	0	0	0	0
7187	0.00013197148232281202	2.9761556405679704e-07	1.2700181635374476e-07	0.9999999835436499	None	0.2	1	0.3333333333333333	4	0.8	12	0.20987654320987653	0.8	16	12	0	0	0	1.0	9	9	1.1333333333333333	17	0.0	1.0	0.09982993495451395	0.5001555222766453	-0.05911697679017795	0.6655267442473243	0.027447364141119673	0.5363486464641415	0.6575745508126171	0.5690799861857807	0	1.0	0.0
2732	1.9494011976879415e-08	1.6864745609698925e-08	-1.6860764570922705e-08	0.9999974623640436	None	0	0	0.5	1	1.0	1	1.0	0	0	0	2	3	0	0.3333333333333333	1	3	0.2	3	0.375	0	0	0	0	0	0	0	0	0	0	0	0
2295	None	None	None	None	None	0	0	0	0	0	0	1.0	0	0	0	0	0	0	1.0	1	1	0.06666666666666667	1	0.0	0	0	0	0	0	0	0	0	0	0	0	0
153	None	None	None	None	None	0	0	1.0	1	0	0	1.0	0	0	0	1	3	0	0.5	2	1	0.13333333333333333	2	0.5	0	0	0	0	0	0	0	0	0	0	0	0
3559	6.102980781514501e-09	6.0743357480738676e-09	4.44489215359832e-09	0.9999997952272156	None	0	0	0	0	0	0	1.0	0	0	0	0	2	0	1.0	1	1	0.06666666666666667	1	0.5	0	0	0	0	0	0	0	0	0	0	0	0
4577	0.002819970792367665	0.00125172414424685	0.0012150065194326024	0.9982797212552428	None	0.2	1	0.3333333333333333	4	0.8	12	0.20987654320987653	0.8	16	12	0	0	0	1.0	9	9	1.1333333333333333	17	0.0	1.0	0.0999461259616324	0.5000549098117549	-0.09999999963012365	0.5000000094702516	-0.11403528509253413	0.9999880351208953	0.7266527776584556	0.9776410134481524	0	0.0625	0.0
6664	1.485142486964745e-05	1.050738778413009e-07	1.0320317720868798e-07	0.9999963835658926	None	0.5	1	0.5714285714285714	4	0.625	5	0.3333333333333333	0.625	9	5	0	0	0	0.8333333333333334	6	5	0.6666666666666666	10	0.0	1.0	0.09324507782545373	0.5169319272500409	0.2432887474628424	0.6255493014145045	0.003022021386809879	0.5639786859892849	0.7187000974309109	0.5694031200745536	0	1.0	0.0
2789	4.116224831069953e-08	3.8471388933301716e-08	3.293642618618559e-08	0.9999931232430623	None	0	0	0.14285714285714285	4	0.8461538461538461	33	0.5694444444444444	0	0	0	40	26	0	0.8888888888888888	8	9	2.7333333333333334	41	0.30952380952380953	0.5789473684210527	0	0	0	0	0	0	0	0	0	0	0
2361	None	None	None	None	None	0.3333333333333333	1	0.4444444444444444	4	0.7272727272727273	8	0.2708333333333333	0.7272727272727273	12	8	0	0	0	0.75	6	8	0.8666666666666667	13	0.0	0.8571428571428571	0.003318204069720333	0.5106821649275817	0.09970148038740598	0.5008139161003247	0.099996869200862	0.5003098556566349	0.6116822981992462	0.5039357730834791	0	1.0	0.0
2959	0.004717206269087775	0.00016024915039364017	0.00014608597211128544	0.9875908530945179	None	0.2	2	0.5	11	0.43333333333333335	13	0.4444444444444444	0.36666666666666664	21	11	10	0	0	0.8888888888888888	8	9	2.1333333333333333	32	0.0	0.6923076923076923	6.27760191030551e-06	0.5011181669417736	0.005001523475168837	0.5335583634406208	0.19235457532496497	0.6252314030458322	0.7117758619230043	0.5540151622738199	0	0.47619047619047616	0.0
1884	None	None	None	None	None	1.0	1	1.0	4	0.0	0	0.5555555555555556	0	2	0	2	5	0	1.0	3	3	0.3333333333333333	5	0.8333333333333334	1.0	0	0	0	0	0	0	0	0	0	0	0
3804	0.0027050313122787086	0.0004500021539303392	0.0004486715453808232	0.9963249197148655	None	0.2	1	0.3333333333333333	4	0.8	12	0.20987654320987653	0.8	16	12	0	0	0	1.0	9	9	1.1333333333333333	17	0.0	1.0	0.1050955397072588	0.5565881136647928	0.03206286883386913	0.5	-0.05562032475835077	0.6662582571635304	0.6542775412354315	0.5759604086196278	0	1.0	0.0
3262	0.0	0.0	0.0	1.0	None	0	0	0	0	0	0	1.0	0	0	0	0	0	0	1.0	1	1	0.06666666666666667	1	0.0	0	0	0	0	0	0	0	0	0	0	0	0
3472	7.508290577402153e-05	1.2563864842174777e-06	-1.1009845587198383e-06	0.9999380624092638	None	0.25	1	0.36363636363636365	4	0.7857142857142857	11	0.2222222222222222	0.7857142857142857	15	11	0	0	0	0.8888888888888888	8	9	1.0666666666666667	16	0.0	1.0	-0.0046575292271263365	0.6760633354839682	-0.019571841710383057	0.5077769961410993	0.0037784508278727383	0.5772949024389084	0.5961449381964047	0.5889216284979022	0	1.0	0.0
1270	None	None	None	None	None	0	0	0.2857142857142857	6	0.6896551724137931	20	0.6326530612244898	0.13793103448275862	7	4	23	10	0	1.0	7	7	2.066666666666667	31	0.2127659574468085	0.75	0.2419989923369561	0.5174566432076524	0.0305384698978945	0.5836948480322676	0.01551103220386009	0.6314075140849554	0.7373352082909792	0.5781925934951982	1.0	1.0	0.0
5251	0.0	0.0	0.0	1.0	None	0	0	0	0	0	0	1.0	0	0	0	0	0	0	1.0	1	1	0.06666666666666667	1	0.0	0	0	0	0	0	0	0	0	0	0	0	0
5730	1.252242506124211e-07	5.999955230785018e-10	8.63314001896785e-11	0.9999998592098697	None	0	0	1.0	2	0.0	0	1.0	0	2	0	0	1	0	0.3333333333333333	1	3	0.2	3	0.5	1.0	0	0	0	0	0	0	0	0	0	0	0
6980	None	None	None	None	None	0	0	0.23684210526315788	9	0.7454545454545455	41	0.7037037037037037	0.5272727272727272	37	29	19	0	0	1.0	9	9	3.8	57	0.0	0.8333333333333334	0.09999999422810302	0.500000168448474	-0.09999999994207615	0.5000000408446946	-0.20298212766251647	0.6897341943941715	0.778660869377656	0.5661825156026983	0	0.972972972972973	0.0
4315	0.04297799581868023	0.013991664403529731	0.01276287996609294	0.9846269347709359	None	0.3333333333333333	3	0.47619047619047616	10	0.5172413793103449	15	0.5740740740740741	0.3448275862068966	19	10	11	2	0	0.6666666666666666	6	9	2.066666666666667	31	0.11764705882352941	0.46153846153846156	0.09988034169092298	0.501115401005153	0.31557407642364127	0.6005773849395509	0.16268188039317388	0.9982161746900866	0.7431799476805835	0.90434943915101	1.0	1.0	0.0
5495	None	None	None	None	None	0.1111111111111111	2	0.38461538461538464	15	0.5535714285714286	31	0.7160493827160493	0.48214285714285715	41	27	16	0	0	1.0	9	9	3.8666666666666667	58	0.0	0.8571428571428571	0.09999998706087374	0.5000004489264438	-0.09999982810257077	0.5000070751440713	0.0024469168887574543	0.662087526577164	0.7071881015746458	0.5558197618259175	0	0.975609756097561	0.0
4002	0.0050437267121071355	0.0008636740111308751	0.00047794010045005945	0.9884667253387958	None	0.2	1	0.3333333333333333	4	0.8	12	0.20987654320987653	0.8	16	12	0	0	0	1.0	9	9	1.1333333333333333	17	0.0	1.0	0.2672706451765253	0.5356041506305681	0.3554319873688925	0.6641757128823474	0.03570604098954765	0.6740014499875188	0.8201148953540419	0.6264425708523031	0	1.0	0.0
1831	None	None	None	None	None	0	0	0.5	2	0.75	3	0.6	0	0	0	5	12	0	0.4	5	2	0.4	6	0.8571428571428571	0	0	0	0	0	0	0	0	0	0	0	0
308	None	None	None	None	None	0.2	1	0.3333333333333333	4	0.8	12	0.20987654320987653	0.8	16	12	0	0	0	1.0	9	9	1.1333333333333333	17	0.0	1.0	0.03467449942618163	0.5522156561082099	0.00472603626718036	0.5797337456294832	0.007686889668941416	0.5519483334022098	0.5558258883449507	0.5613438428176363	0	1.0	0.0
3577	0.0025381914132348435	0.0013772275135071263	0.0013712027108728618	0.9972914539319725	None	0.2	1	0.3333333333333333	4	0.8	12	0.20987654320987653	0.8	16	12	0	0	0	1.0	9	9	1.1333333333333333	17	0.0	1.0	7.902762784127648e-27	0.5	7.902762784127648e-27	0.5	0.06341257741818836	0.6332778660717838	0.5841174662916846	0.5454000151042742	0	1.0	0.0
2192	None	None	None	None	None	0	0	0	0	0	0	1.0	0	0	0	0	0	0	1.0	1	1	0.06666666666666667	1	0.0	0	0	0	0	0	0	0	0	0	0	0	0
6526	0.00036829019002368837	3.7616419002938193e-06	3.6122222497919536e-07	0.9999275327492831	None	0	0	0.037037037037037035	2	0.9746835443037974	77	1.0	0.05063291139240506	5	4	75	0	0	1.0	9	9	5.4	81	0.0	1.0	0.04441823878499562	0.5108622224087178	-0.09986046402483359	0.5001623038864278	0.09999973338466385	0.500015513629419	0.6989459441986359	0.5036805165979358	0	0.8	0.0
4047	0.003913503516592724	0.002304665628648845	0.002001392023868124	0.9969744950203558	None	0.2	1	0.3333333333333333	4	0.8	12	0.20987654320987653	0.8	16	12	0	0	0	1.0	9	9	1.1333333333333333	17	0.0	1.0	7.902762784127648e-27	0.5	0.038011642059049965	0.5374440979688657	-0.2041348287827834	0.9999997342980063	0.7717516928193224	0.9939219968425729	0	1.0	0.0
6355	None	None	None	None	None	0	0	0.1111111111111111	6	0.8734177215189873	69	1.0	0.12658227848101267	13	10	67	0	0	1.0	9	9	5.4	81	0.0	1.0	0.09999980031878711	0.5000008279930311	0.4039161414284319	0.7165498839209508	0.09997249483828001	0.5002748379022617	0.8073676774033219	0.5767643821945332	0	1.0	0.0
2256	None	None	None	None	None	0	0	0.19607843137254902	10	0.7567567567567568	56	0.9382716049382716	0.08108108108108109	10	6	65	5	0	1.0	9	9	5.066666666666666	76	0.038461538461538464	0.9411764705882353	0.25913467756600894	0.7061510702776045	0.05047055609307679	0.5930705541741487	0.06289082888874502	0.5252295181713394	0.7344546239514309	0.6109911236656324	1.0	0.9	0.15462182000578223
3603	0.006379096037813292	0.0010747381741324858	-5.054605469968845e-05	0.9959026297335192	None	0.3333333333333333	1	0.5	4	0.7	7	0.2857142857142857	0.7	11	7	0	0	0	0.8571428571428571	6	7	0.8	12	0.0	0.6666666666666666	0.09999993532894488	0.5000003513147387	-0.06349455933718648	0.6761585589025894	0.09635744286986578	0.5306224593551913	0.6823672091577033	0.5710834027033925	0	1.0	0.0
915	None	None	None	None	None	0	0	0.3333333333333333	3	0.8181818181818182	9	0.28888888888888886	0.8181818181818182	12	9	0	1	0	0.5555555555555556	9	5	0.8666666666666667	13	1.0	1.0	0.006020929867251944	0.547986350087624	0.07769610104478923	0.612734950912876	0.07452230026638662	0.526193382160011	0.5816140722213531	0.5626876268520569	0.8333333333333334	0.25	0.0
3608	0.0014407869735405718	0.0009298198124715776	0.0009073569689154001	0.998857821458759	None	0.25	1	0.36363636363636365	4	0.7857142857142857	11	0.2222222222222222	0.7857142857142857	15	11	0	0	0	0.8888888888888888	8	9	1.0666666666666667	16	0.0	1.0	7.902762784127648e-27	0.5	-0.09999997846694197	0.5000006672700416	0.09707399251390043	0.5587221640323757	0.6909525731657703	0.5196548920424382	0	1.0	0.0
2010	None	None	None	None	None	0	0	0	0	0	0	1.0	0	0	0	0	4	0	1.0	1	1	0.06666666666666667	1	1.0	0	0	0	0	0	0	0	0	0	0	0	0
4697	0.0001817822740214576	1.1619294225918954e-07	-6.741750906951535e-08	0.9999959904380279	None	0.5	1	0.6666666666666666	4	0.5	3	0.4444444444444444	0.5	7	3	0	0	0	0.5	3	6	0.5333333333333333	8	0.0	1.0	-0.09884957876891419	0.5016233793115912	7.396538228854652e-08	0.5000000909169158	0.04735282723942497	0.6841593595783565	0.6478277272987253	0.5645909774026595	0	1.0	0.0
7359	0.0015592120975203593	0.0004083786611867328	-0.00019206779501884346	0.9972624475173996	None	0	0	0.3333333333333333	1	1.0	2	1.0	1.0	3	2	0	1	0	0.25	4	1	0.26666666666666666	4	0.3333333333333333	0	0.099996713738215	0.5000068831718757	0.31037855731073916	0.5969323033903106	0.09999939958077551	0.5000061144841211	0.7294320976782104	0.5326825981087835	1.0	1.0	0.0
535	None	None	None	None	None	0	0	0.3333333333333333	3	0.8181818181818182	9	0.28888888888888886	0.8181818181818182	12	9	0	0	0	0.5555555555555556	9	5	0.8666666666666667	13	0.0	1.0	0.0957694907521156	0.5446279050230253	0.0492596177699805	0.5814442831429661	0.03856165626545453	0.6771422474810663	0.5895772781718479	0.602554636693326	0	0.9166666666666666	0.0
976	None	None	None	None	None	0.25	1	0.36363636363636365	4	0.7857142857142857	11	0.2222222222222222	0.7857142857142857	15	11	0	0	0	0.8888888888888888	9	8	1.0666666666666667	16	0.0	1.0	-0.04147715718358869	0.5162556022896091	-0.09503667726546702	0.6638361958994825	0.04770163302423479	0.5690368837783795	0.6339991498516271	0.5844661976209818	0	1.0	0.0
6569	2.696642760270373e-05	2.429214358464477e-07	2.4139683409149246e-07	0.9999985575320507	None	0	0	0.5	1	1.0	1	1.0	1.0	2	1	0	1	0	0.3333333333333333	3	1	0.2	3	0.3333333333333333	0	0.0997003424203444	0.5005024909719603	0.28983097290460347	0.5141344871323105	0.0787457842834512	0.5232601730872144	0.721170135225204	0.512636548374434	1.0	1.0	0.0
2359	None	None	None	None	None	0	0	0	0	0	0	1.0	0	0	0	0	0	0	1.0	1	1	0.06666666666666667	1	0.0	0	0	0	0	0	0	0	0	0	0	0	0
207	None	None	None	None	None	0.3333333333333333	3	0.42857142857142855	9	0.6206896551724138	18	0.38271604938271603	0.6206896551724138	27	18	3	1	0	1.0	9	9	2.066666666666667	31	1.0	0.8181818181818182	-0.3949813045588276	0.7311472345895283	3.700390027812794e-05	0.5000219865232562	0.10622741855044993	0.5516317227126204	0.8993687314845025	0.5993125475856366	1.0	1.0	0.0
3766	0.0017377695207608606	6.091399537254794e-05	-5.553809399089059e-05	0.9955895344909348	None	0.2	1	0.3333333333333333	4	0.8	12	0.20987654320987653	0.8	16	12	0	0	0	1.0	9	9	1.1333333333333333	17	0.0	1.0	3.690732609681022e-05	0.5108306062735156	0.4122734986096077	0.6627340665488424	0.0035899594809080254	0.681482722913667	0.8851004330215163	0.6208462840754787	0	1.0	0.0
4851	1.2614883505336262e-05	1.2508831437349812e-06	-4.983327419529859e-07	0.9995297918964658	None	0.2	1	0.3333333333333333	4	0.8	12	0.20987654320987653	0.8	16	12	0	0	0	1.0	9	9	1.1333333333333333	17	0.0	1.0	0.09999840706513803	0.5000044839272793	0.04519113363022781	0.6802831866210437	0.019531200452429932	0.5780540179251135	0.6027827726645424	0.5882237194542771	0	1.0	0.0
143	None	None	None	None	None	0	0	0.3333333333333333	2	0.8571428571428571	6	1.0	0.8571428571428571	8	6	0	0	0	0.1111111111111111	1	9	0.6	9	0.0	1.0	-0.0996310002134405	0.5012588561028547	0.0779409750600821	0.5435931931210581	0.12631187752276463	0.5711993332249858	0.7262074347274753	0.5388049842818138	0	0	0.0
6257	0.007401042226172458	0.003974597868357482	0.003948550091455696	0.9896554259077797	None	0.2	1	0.3333333333333333	4	0.8	12	0.20987654320987653	0.8	16	12	0	0	0	1.0	9	9	1.1333333333333333	17	0.0	1.0	0.09999904645085646	0.5000057951946513	0.3255732835309865	0.6244774218384321	0.1709195231498529	0.9989642071650967	0.9253526931300586	0.9212938093768432	0	1.0	0.0
6082	0.0008420044810135786	9.427150579699956e-06	8.936660146233092e-06	0.9999742593211259	None	0	0	0.35714285714285715	5	0.5555555555555556	10	0.35714285714285715	0.2777777777777778	9	5	10	0	0	0.875	7	8	1.3333333333333333	20	0.0	0.47058823529411764	0.0999999446455289	0.5000003690258754	2.8813066317219575e-08	0.5000006575854307	-0.013484380663930016	0.6440150433758868	0.6239128568725418	0.5492429994703902	0	1.0	0.0
7513	0.042429154221131506	0.014972055182550317	0.013260161555698093	0.9846970010495145	None	0.3333333333333333	3	0.47619047619047616	10	0.5172413793103449	15	0.5740740740740741	0.3448275862068966	19	10	11	2	0	0.6666666666666666	6	9	2.066666666666667	31	0.11764705882352941	0.46153846153846156	0.09988034169092298	0.501115401005153	0.31557407642364127	0.6005773849395509	0.16268188039317388	0.9982161746900866	0.7431799476805835	0.90434943915101	1.0	1.0	0.0
4707	1.0717061332211743e-07	1.0366620118457242e-07	1.2933370702737068e-08	0.9999853017207061	None	0	0	0.16279069767441862	7	0.8064516129032258	50	0.7901234567901234	0	0	0	63	17	0	1.0	9	9	4.266666666666667	64	0.13076923076923078	0.847457627118644	0	0	0	0	0	0	0	0	0	0	0
461	None	None	None	None	None	0	0	0	0	0	0	1.0	0	0	0	0	1	0	1.0	1	1	0.06666666666666667	1	0.25	0	0	0	0	0	0	0	0	0	0	0	0
5858	0.0004006891818059999	7.181938649083664e-06	-5.115405732504565e-06	0.9999506923996463	None	0	0	0.375	3	0.8	8	0.3	0.8	11	8	0	1	0	0.625	8	5	0.8	12	1.0	0.8571428571428571	0.09455554643838833	0.511262500596188	0.3173312978813277	0.6175033174773986	0.11886311789303314	0.9999740986070882	0.892764973544885	0.9757566294056159	1.0	1.0	0.0
659	None	None	None	None	None	0	0	0.14285714285714285	5	0.84	42	0.7222222222222222	0	1	0	50	0	0	0.8888888888888888	9	8	3.466666666666667	52	0.0	0.6382978723404256	0	0	0	0	0	0	0	0	0	0	0
2259	None	None	None	None	None	0	0	0.15625	5	0.8222222222222222	37	0.5802469135802469	0.2	12	9	34	2	0	1.0	9	9	3.1333333333333333	47	0.028985507246376812	0.7619047619047619	0.14119321057280002	0.5796752101586734	0.0084379473927928	0.5331036160775984	-0.025722082074313875	0.5063945804655657	0.6731217360830061	0.5398841158279555	0.9166666666666666	1.0	0.07250094317371222
6997	0.003384760074032593	0.002055454122774694	-0.0012931549618658757	0.9959799295434668	None	0	0	0.35714285714285715	5	0.5555555555555556	10	0.37037037037037035	0.16666666666666666	7	3	12	1	0	0.6666666666666666	6	9	1.3333333333333333	20	0.041666666666666664	0.7058823529411765	0.09679740973147474	0.5072463489493431	0.3071104197311863	0.6221472921273883	0.10200009017559446	0.9942541934206223	0.8742128837842089	0.8691799515606488	0.7142857142857143	1.0	0.0
1116	None	None	None	None	None	0	0	0.20689655172413793	6	0.7560975609756098	31	0.5972222222222222	0	0	0	42	1	0	0.8888888888888888	8	9	2.8666666666666667	43	0.011363636363636364	1.0	0	0	0	0	0	0	0	0	0	0	0
6421	0.0	0.0	0.0	0.9999999999999998	None	0	0	0	0	0	0	1.0	0	0	0	0	4	0	1.0	1	1	0.06666666666666667	1	1.0	0	0	0	0	0	0	0	0	0	0	0	0
861	None	None	None	None	None	0.2	1	0.3333333333333333	4	0.8	12	0.20987654320987653	0.8	16	12	0	0	0	1.0	9	9	1.1333333333333333	17	0.0	1.0	-0.09943596324786413	0.5104168644106519	0.49467063738014005	0.9969941974469989	0.009122272982529992	0.5763231985701661	0.9271270368425352	0.8860678582388021	0	1.0	0.0
932	None	None	None	None	None	0.05555555555555555	1	0.23684210526315788	9	0.7454545454545455	41	0.7037037037037037	0.2	14	11	42	3	0	1.0	9	9	3.8	57	0.03529411764705882	0.8979591836734694	-0.0995727195654031	0.5056910656258807	0.09258487326000839	0.5158652896254443	-0.017820582205992856	0.6664826519746194	0.6976656718061655	0.5645188625335823	1.0	1.0	0.0
6728	0.0014544308875604165	0.0005499057836269523	0.0005492315942941176	0.998267141105057	None	0.25	1	0.4	4	0.75	9	0.25925925925925924	0.75	13	9	0	0	0	0.6666666666666666	6	9	0.9333333333333333	14	0.0	1.0	0.008673699814765498	0.596388875655537	0.13637770444742636	0.5606292745707865	-0.0998778467906847	0.5008530167017322	0.7243168227202343	0.5529317126841882	0	1.0	0.0
963	None	None	None	None	None	0	0	0.3333333333333333	2	0.8571428571428571	6	0.36	0.8571428571428571	8	6	0	0	0	1.0	5	5	0.6	9	0.0	0	-0.2772106302627296	0.6031604739482014	0.06453668419566834	0.5828478901952089	-0.05571103000668613	0.5325854808364116	0.7823542728541675	0.573109970921819	0	1.0	0.0
178	None	None	None	None	None	0	0	0.2777777777777778	5	0.76	19	0.3333333333333333	0.76	24	19	2	0	0	1.0	9	9	1.8	27	0.0	0.6956521739130435	-0.04475046855641243	0.6625858296924735	0.012405082500133651	0.5978377185047874	-0.09442359781852364	0.5562923319603759	0.650648152467862	0.6064649643353135	0	0.9166666666666666	0.0
4872	0.005914689195389257	0.005321529150823067	0.005138705216674397	0.9986948565193471	None	0.2	1	0.3333333333333333	4	0.8	12	0.20987654320987653	0.8	16	12	0	0	0	1.0	9	9	1.1333333333333333	17	0.0	1.0	-0.09974180524696516	0.5001851619060043	0.012648530387963647	0.5307932742913368	0.09999950629186785	0.500024567583942	0.6938094358781002	0.5103458646335882	0	0.9375	0.0
351	None	None	None	None	None	0.3125	5	0.4411764705882353	15	0.5306122448979592	26	0.6296296296296297	0.1836734693877551	21	9	29	11	0	1.0	9	9	3.4	51	0.22	0.6666666666666666	-0.021609146606256048	0.6715644394774358	0.004356909691887019	0.5156929155559133	-0.0779083300734699	0.6443212583137679	0.6038994106239802	0.6123996669877867	0.0	0	0.0
3099	None	None	None	None	None	0	0	0.26	13	0.6666666666666666	48	0.9135802469135802	0.1388888888888889	17	10	56	3	0	1.0	9	9	4.933333333333334	74	0.027522935779816515	0.9393939393939394	0.054807533445858134	0.6052148832467972	0.018734683160517233	0.5063399286311796	0.09978195454555847	0.5029742188669808	0.5914927642782839	0.5386311920726493	0.7647058823529411	0	0.0
5099	0.0038293917664266913	0.0013252458117304813	0.0002201912662181788	0.9965608947228741	None	0.2	1	0.3333333333333333	4	0.8	12	0.20987654320987653	0.8	16	12	0	0	0	1.0	9	9	1.1333333333333333	17	0.0	1.0	0.16483365273092151	0.547450079743901	-0.09999999935130902	0.5000000154037307	-0.08107178357327481	0.5816341839105638	0.7696740382338435	0.5432134819895651	0	1.0	0.0
7349	0.00034424166869276393	3.082820883490961e-06	3.546831557585764e-07	0.9999999875902947	None	0.2	1	0.3333333333333333	4	0.8	12	0.20987654320987653	0.8	16	12	0	0	0	1.0	9	9	1.1333333333333333	17	0.0	1.0	0.04938718746362104	0.5337885764708762	0.4556633518004497	0.5793670300900688	0.00558786699207983	0.6727720376510864	0.8815706379290009	0.5967869761179976	0	0.8125	0.0
2697	0.0	0.0	0.0	0.9999999999999998	None	0	0	0	0	0	0	1.0	0	0	0	0	4	0	1.0	1	1	0.06666666666666667	1	1.0	0	0	0	0	0	0	0	0	0	0	0	0
2166	None	None	None	None	None	0.2	1	0.3333333333333333	4	0.8	12	0.20987654320987653	0.8	16	12	0	0	0	1.0	9	9	1.1333333333333333	17	0.0	1.0	1.063913320160722e-09	0.5000001164334492	0.08342926784697145	0.5840982600356451	0.036196475404287214	0.6581931041423831	0.5999045620937479	0.5821545553976131	0	1.0	0.0
3019	1.707018772942497e-07	1.4522581811179218e-07	3.693098277745711e-08	0.9999690941876861	None	0	0	0.04	2	0.9726027397260274	71	0.9259259259259259	0	0	0	74	0	0	1.0	9	9	5.0	75	0.0	0.9090909090909091	0	0	0	0	0	0	0	0	0	0	0
1446	None	None	None	None	None	1.0	1	1.0	4	0.0	0	0.5555555555555556	0	2	0	2	5	0	1.0	3	3	0.3333333333333333	5	0.8333333333333334	1.0	0	0	0	0	0	0	0	0	0	0	0
6956	0.00013156610505639022	6.795064135826511e-06	-6.733827971217257e-06	0.9999960250289127	None	0	0	0.25	1	1.0	3	1.0	1.0	4	3	0	2	0	0.2	1	5	0.3333333333333333	5	0.6666666666666666	0	0.06162000124049134	0.5079999071566557	0.11733700645457004	0.7522004202949739	0.004408025066454652	0.5683689575674999	0.6183801824518284	0.6159819660908843	1.0	1.0	0.0
5370	0.0	0.0	0.0	1.0	None	0	0	0	0	0	0	1.0	0	0	0	0	0	0	1.0	1	1	0.06666666666666667	1	0.0	0	0	0	0	0	0	0	0	0	0	0	0
1388	None	None	None	None	None	0	0	1.0	1	0	0	1.0	0	0	0	1	3	0	0.5	2	1	0.13333333333333333	2	0.5	0	0	0	0	0	0	0	0	0	0	0	0
4777	0.02343145884929631	0.0035431810601147407	0.0006133867296293948	0.987410053775654	None	0.2	1	0.3333333333333333	4	0.8	12	0.20987654320987653	0.8	16	12	0	0	0	1.0	9	9	1.1333333333333333	17	0.0	1.0	0.24598380802917283	0.5693296625294607	2.2977589907935888e-09	0.50000021953508	0.09999999162689734	0.5000001582859626	0.7330312411412291	0.5232430882796857	0	0.8125	0.0
6309	0.04066797079523331	0.01382408395030234	0.012616334925444898	0.9847924962909814	None	0.3333333333333333	3	0.47619047619047616	10	0.5172413793103449	15	0.5740740740740741	0.3448275862068966	19	10	11	2	0	0.6666666666666666	6	9	2.066666666666667	31	0.11764705882352941	0.46153846153846156	0.09988034169092298	0.501115401005153	0.31557407642364127	0.6005773849395509	0.16268188039317388	0.9982161746900866	0.7431799476805835	0.90434943915101	1.0	1.0	0.0
904	None	None	None	None	None	0	0	0	0	0	0	1.0	0	0	0	0	0	0	1.0	1	1	0.06666666666666667	1	0.0	0	0	0	0	0	0	0	0	0	0	0	0
7320	None	None	None	None	None	0.05555555555555555	1	0.21052631578947367	8	0.7777777777777778	42	0.691358024691358	0.7037037037037037	45	38	10	1	0	1.0	9	9	3.7333333333333334	56	0.058823529411764705	0.92	0.09791960522267108	0.516221753745185	1.5919841005709545e-26	0.5000000000000167	0.05506955198182136	0.6083544228283013	0.6026020063353037	0.5420099043636456	0.9111111111111111	1.0	0.0
5393	None	None	None	None	None	0.05	1	0.23255813953488372	10	0.7419354838709677	46	0.7901234567901234	0.43548387096774194	35	27	28	0	0	1.0	9	9	4.266666666666667	64	0.0	0.8727272727272727	0.11061831964815463	0.7903293600637332	0.09064621406416629	0.5748687292875428	3.372045072996959e-08	0.5088818270084975	0.6381631973622485	0.6352320283764548	0	0.05714285714285714	0.0
5224	0.04287660546156182	0.014086480158319417	0.012828390002995616	0.9846090744781663	None	0.3333333333333333	3	0.47619047619047616	10	0.5172413793103449	15	0.5740740740740741	0.3448275862068966	19	10	11	2	0	0.6666666666666666	6	9	2.066666666666667	31	0.11764705882352941	0.46153846153846156	0.09988034169092298	0.501115401005153	0.31557407642364127	0.6005773849395509	0.16268188039317388	0.9982161746900866	0.7431799476805835	0.90434943915101	1.0	1.0	0.0
90	None	None	None	None	None	0.3333333333333333	1	0.5	4	0.7	7	0.2857142857142857	0.7	11	7	0	0	0	0.8571428571428571	6	7	0.8	12	0.0	0.6666666666666666	0.5107586776169377	0.9999999998930009	0.01381042909223949	0.5103022906170703	-0.2108363253572326	0.7318658757284018	0.9908392294932488	0.9996650436570663	0	1.0	0.0
4371	0.009387952887888441	0.006369121241706087	0.004525315241063418	0.9794824286390263	None	0.2	1	0.3333333333333333	4	0.8	12	0.20987654320987653	0.8	16	12	0	0	0	1.0	9	9	1.1333333333333333	17	0.0	1.0	0.2020718274152069	0.5078094226509294	4.136238849626869e-06	0.5001367912455281	-0.06525729769930386	0.664675747515374	0.7556032074919278	0.5593841188973849	0	1.0	0.0
5924	0.04158424005729043	0.014101234655852599	0.012531333478673265	0.9847192846465141	None	0.3333333333333333	3	0.47619047619047616	10	0.5172413793103449	15	0.5740740740740741	0.3448275862068966	19	10	11	2	0	0.6666666666666666	6	9	2.066666666666667	31	0.11764705882352941	0.46153846153846156	0.09988034169092298	0.501115401005153	0.31557407642364127	0.6005773849395509	0.16268188039317388	0.9982161746900866	0.7431799476805835	0.90434943915101	1.0	1.0	0.0
4593	5.828434174529166e-09	5.969986197626094e-09	4.368534421646608e-09	0.9999997177390084	None	0	0	0	0	0	0	1.0	0	0	0	0	2	0	1.0	1	1	0.06666666666666667	1	0.5	0	0	0	0	0	0	0	0	0	0	0	0
6537	None	None	None	None	None	0.041666666666666664	1	0.06	3	0.958904109589041	70	0.9259259259259259	0.0958904109589041	9	7	65	0	0	1.0	9	9	5.0	75	0.0	0.9552238805970149	0.09999981942631912	0.5000020031062445	4.527669868096914e-08	0.5000004497623743	0.09965550859735064	0.5195832844232692	0.6155243402460121	0.5065315485163886	0	1.0	0.0
5232	0.041848023582109	0.014122261188434713	0.012612348589187618	0.9845657255400914	None	0.3333333333333333	3	0.47619047619047616	10	0.5172413793103449	15	0.5740740740740741	0.3448275862068966	19	10	11	2	0	0.6666666666666666	6	9	2.066666666666667	31	0.11764705882352941	0.46153846153846156	0.09988034169092298	0.501115401005153	0.31557407642364127	0.6005773849395509	0.16268188039317388	0.9982161746900866	0.7431799476805835	0.90434943915101	1.0	1.0	0.0
2826	7.204307244017726e-06	2.182681016905767e-08	-2.074644932847594e-08	0.9999988733303687	None	0	0	0.6666666666666666	2	0.5	1	1.0	0.5	3	1	0	1	0	0.25	4	1	0.26666666666666666	4	0.5	0.6666666666666666	0.008761768077247803	0.5515391424098527	0.08539054550356664	0.5	0.008544156361732502	0.6007052891170964	0.5894629113077452	0.5510956855695007	1.0	1.0	0.0
7160	0.0041264298049457976	0.0017124125977947796	-0.0006613853591438458	0.9969020464397964	None	0.2	1	0.3333333333333333	4	0.8	12	0.20987654320987653	0.8	16	12	0	0	0	1.0	9	9	1.1333333333333333	17	0.0	1.0	0.07450746640449078	0.5895054790469725	-0.09999820131478139	0.5000219734886019	-0.13729174967273594	0.9999999814907122	0.7540446953788775	0.9976609473686159	0	1.0	0.0
5870	0.0	0.0	0.0	1.0	None	0	0	0	0	0	0	1.0	0	0	0	0	0	0	1.0	1	1	0.06666666666666667	1	0.0	0	0	0	0	0	0	0	0	0	0	0	0
5632	0.0008235145752098805	5.266411041044981e-05	-5.1599175563306885e-05	0.9937403894059552	None	0	0	0.018518518518518517	1	1.0	79	1.0	0.012658227848101266	1	1	79	0	0	1.0	9	9	5.4	81	0.0	1.0	0.09999620225631245	0.5	0.091727041838529	0.5	-0.22151056873106137	0.5	0.8170500414805596	0.5	0	0	0.0
5404	0.0002482870770987777	2.7790364149683697e-06	2.778431729759145e-06	0.9999999916657243	None	0.2	1	0.3333333333333333	4	0.8	12	0.20987654320987653	0.8	16	12	0	0	0	1.0	9	9	1.1333333333333333	17	0.0	1.0	-0.023317435045795643	0.649737451708363	0.16308364872765635	0.6231067997536717	0.08986844363695363	0.5246359301829472	0.688915325316892	0.6002295525196126	0	0.0625	0.0
27	None	None	None	None	None	0	0	0	0	0	0	1.0	0	0	0	0	4	0	1.0	1	1	0.06666666666666667	1	1.0	0	0	0	0	0	0	0	0	0	0	0	0
7417	3.872839381261148e-09	3.857036015049682e-09	6.061643735240012e-11	0.999999897162345	None	0	0	0	0	0	0	1.0	0	0	0	0	1	0	1.0	1	1	0.06666666666666667	1	0.25	0	0	0	0	0	0	0	0	0	0	0	0
6996	0.0001198457486350988	4.453828070638337e-07	1.319482360765387e-07	0.9999965653849978	None	0	0	0.5	2	0.6666666666666666	2	0.625	0.6666666666666666	4	2	0	2	0	0.5	2	4	0.3333333333333333	5	1.0	0	0.09182159698656925	0.557327004087552	-0.047863308507575676	0.5127485175987166	-0.03803323834898299	0.9664845885080386	0.8306098683440841	0.7710639551429174	1.0	1.0	0.0
4531	0.0038153557380149567	0.0004479050825268748	-7.290616779883891e-05	0.9943588659657017	None	0.25	1	0.4	4	0.7692307692307693	10	0.23809523809523808	0.7692307692307693	14	10	0	0	0	0.7777777777777778	7	9	1.0	15	0.0	1.0	8.821632387243006e-13	0.5000000000499326	-0.009493752626209665	0.6937767834514739	0.1523413616433525	0.9788891666325872	0.8084512715021488	0.8251287364656715	0	1.0	0.0
5937	0.0024387268333458463	0.0002479301791434719	4.9989396468967755e-05	0.996589414904274	None	0.2	1	0.3333333333333333	4	0.8	12	0.20987654320987653	0.8	16	12	0	0	0	1.0	9	9	1.1333333333333333	17	0.0	1.0	0.01203316185860962	0.5249219763039795	0.4468931340303183	0.7604996570896579	-0.04746968016383333	0.6556503565419892	0.9000257572877552	0.6531815870406741	0	1.0	0.0
5639	0.0002682306156774967	9.911700132011415e-06	4.087737447294386e-06	0.999981906958178	None	0	0	0.36363636363636365	4	0.7142857142857143	10	0.38095238095238093	0.5714285714285714	12	8	3	3	0	0.8571428571428571	6	7	1.0666666666666667	16	0.5	0.36363636363636365	0.04277261902079448	0.5550047979327082	0.34294276923530864	0.6427589703291658	0.09845359445052045	0.5363648773488764	0.7806871256440084	0.5788358783653911	1.0	1.0	0.0
4390	0.04232501364406972	0.015124143709977758	0.013399608843045011	0.9847217297795854	None	0.3333333333333333	3	0.47619047619047616	10	0.5172413793103449	15	0.5740740740740741	0.3448275862068966	19	10	11	2	0	0.6666666666666666	6	9	2.066666666666667	31	0.11764705882352941	0.46153846153846156	0.09988034169092298	0.501115401005153	0.31557407642364127	0.6005773849395509	0.16268188039317388	0.9982161746900866	0.7431799476805835	0.90434943915101	1.0	1.0	0.0
954	None	None	None	None	None	0	0	0.75	3	0.5	2	0.5	0.5	5	2	0	1	0	0.75	4	3	0.4	6	1.0	0.6666666666666666	0.0010718458224146337	0.5030869120649101	0.09143936706926696	0.6011121785532247	0.09961450607188652	0.5004896192934993	0.6098102352434249	0.5353084345053195	1.0	1.0	0.0
1596	None	None	None	None	None	0.5	1	0.6666666666666666	4	0.5714285714285714	4	0.36	0.5714285714285714	8	4	0	0	0	1.0	5	5	0.6	9	0.0	1.0	-0.002955467068209897	0.6406269174848642	-0.0636679975488957	0.5957219767740469	0.2890393168426445	0.884741066126768	0.8418809701513373	0.7313122151772417	0	1.0	0.0
5636	0.0020369848024202274	0.000392286283826446	-0.00038531620860962786	0.9976271178505266	None	0.2	1	0.3333333333333333	4	0.8	12	0.20987654320987653	0.8	16	12	0	0	0	1.0	9	9	1.1333333333333333	17	0.0	1.0	2.4097950289726138e-05	0.5012305461744024	0.32244785229134754	0.6126747353226888	-0.06529545901761931	0.8420664288769689	0.8546065188510217	0.6709294856713718	0	1.0	0.0
4398	0.005977260637874785	0.002562827941551092	0.002068879027062626	0.9922774281762438	None	0.2	1	0.3333333333333333	4	0.8	12	0.20987654320987653	0.8	16	12	0	0	0	1.0	9	9	1.1333333333333333	17	0.0	1.0	0.09999441459003582	0.50000826885705	0.35017782805553405	0.644966867395516	0.16070143992464775	0.9995824771577062	0.8173017018318003	0.942274169104299	0	1.0	0.0
6356	0.0009299590337830412	0.0005367221813292266	-0.00034433496348383066	0.998821463232186	None	0.25	1	0.4	4	0.75	9	0.25	0.75	13	9	0	0	0	0.875	8	7	0.9333333333333333	14	0.0	0.8571428571428571	0.09999951370097039	0.5000006682183913	-0.0519586963473627	0.5198602612973963	-0.03342441219841378	0.6219611876411385	0.6634454132634832	0.5479659034161453	0	1.0	0.0
6957	2.2445982964426376e-05	1.6188979367056935e-07	-1.56335488520572e-07	0.9999954025188725	None	0	0	0.25	1	1.0	3	1.0	1.0	4	3	0	0	0	0.2	5	1	0.3333333333333333	5	0.0	0	0.09999973165424501	0.5000014240563453	3.6815623640889823e-08	0.5000006645011779	-0.028702446644935025	0.6599214066437129	0.6357992785705449	0.5550222983357371	0	1.0	0.0
940	None	None	None	None	None	0.25	3	0.34615384615384615	9	0.6944444444444444	25	0.5277777777777778	0.3333333333333333	21	12	16	7	0	0.8888888888888888	9	8	2.533333333333333	38	0.25925925925925924	0.7333333333333333	0.2746750198813774	0.6155863037881897	-0.08982980053828465	0.6643602493247601	0.09727558620785291	0.5057817966499369	0.8158360371840288	0.596825843372276	1.0	0.9523809523809523	0.0
6798	2.5808835357664624e-05	1.5751842079107762e-07	1.6559809308816226e-10	0.9999800094129966	None	0	0	0.05660377358490566	3	0.948051948051948	73	0.9753086419753086	0.012987012987012988	3	1	75	0	0	1.0	9	9	5.266666666666667	79	0.0	0.9714285714285714	0.04912979696812824	0.5033139092652669	0.18561706806350883	0.5450347222234032	-0.0514094663442923	0.5025369328381984	0.7253913506362578	0.5169961200483361	0	1.0	0.0
2776	0.004026994923652943	0.0008129909274632562	0.00046468070731550963	0.992470472572142	None	0.2	1	0.3333333333333333	4	0.8	12	0.20987654320987653	0.8	16	12	0	0	0	1.0	9	9	1.1333333333333333	17	0.0	1.0	3.818517547799379e-05	0.5012959278205963	1.770277322070531e-09	0.5572491315086715	-0.099999985071702	0.5000116096576456	0.6157343496145076	0.5195929070153142	0	0.0625	0.0
7504	0.04265021504664549	0.01453870024271693	0.013209891857855423	0.9848300954037789	None	0.3333333333333333	3	0.47619047619047616	10	0.5172413793103449	15	0.5740740740740741	0.3448275862068966	19	10	11	2	0	0.6666666666666666	6	9	2.066666666666667	31	0.11764705882352941	0.46153846153846156	0.09988034169092298	0.501115401005153	0.31557407642364127	0.6005773849395509	0.16268188039317388	0.9982161746900866	0.7431799476805835	0.90434943915101	1.0	1.0	0.0
1040	None	None	None	None	None	0	0	0	0	0	0	1.0	0	0	0	0	4	0	1.0	1	1	0.06666666666666667	1	1.0	0	0	0	0	0	0	0	0	0	0	0	0
1030	None	None	None	None	None	0	0	0.3333333333333333	3	0.8181818181818182	9	0.28888888888888886	0.8181818181818182	12	9	0	1	0	0.5555555555555556	9	5	0.8666666666666667	13	1.0	1.0	-0.09472662450243138	0.6044784105326075	0.09994314219951421	0.5009881820349494	0.13201999349768034	0.5532862581036658	0.7221283344368575	0.5533025928869894	0.0	0	0.0
2368	None	None	None	None	None	0.047619047619047616	1	0.2727272727272727	12	0.6666666666666666	42	0.8024691358024691	0.1746031746031746	18	11	46	0	0	1.0	9	9	4.333333333333333	65	0.0	0.8571428571428571	0.0965406596963406	0.7859490979902418	0.07535194526564988	0.5544995837835721	0.031158063658700757	0.5972114156107761	0.5782519583100062	0.6542563870165369	0	0.3888888888888889	0.0
2385	None	None	None	None	None	0	0	1.0	2	0.0	0	0.75	0	0	0	2	3	0	1.0	2	2	0.2	3	0.375	0	0	0	0	0	0	0	0	0	0	0	0
1766	None	None	None	None	None	0	0	0	0	0	0	1.0	0	0	0	0	4	0	1.0	1	1	0.06666666666666667	1	1.0	0	0	0	0	0	0	0	0	0	0	0	0
5590	0.0	0.0	0.0	1.0	None	0	0	0	0	0	0	1.0	0	0	0	0	0	0	1.0	1	1	0.06666666666666667	1	0.0	0	0	0	0	0	0	0	0	0	0	0	0
3542	0.0025780469536602255	0.0010363110638996573	7.947418403701015e-05	0.996520418077004	None	0.2	1	0.3333333333333333	4	0.8	12	0.20987654320987653	0.8	16	12	0	0	0	1.0	9	9	1.1333333333333333	17	0.0	1.0	3.972373365574224e-24	0.5	0.2998141161191791	0.6593554051597886	0.0999998355122242	0.5000362330191783	0.776680770132072	0.5548259949619038	0	0	0.0
544	None	None	None	None	None	0.1	1	0.45454545454545453	10	0.4666666666666667	14	0.3950617283950617	0.2	15	6	16	0	0	1.0	9	9	2.1333333333333333	32	0.0	0.2	-0.004894897670522541	0.6747438098460514	7.25762192403173e-05	0.5136884562616645	0.039336751056989444	0.6560426397539421	0.6035860433478657	0.6169758506547998	0	0.8666666666666667	0.0
7497	0.0013646846770977135	0.0001795521649762659	-0.00013489939332870222	0.9982699630459294	None	0.2	1	0.3333333333333333	4	0.8	12	0.20987654320987653	0.8	16	12	0	0	0	1.0	9	9	1.1333333333333333	17	0.0	1.0	0.09056249436644456	0.5657382297622923	1.6691412923001834e-22	0.5000000000000104	-0.009544757863232408	0.6675799750996363	0.6209591780361254	0.5794659097549125	0	1.0	0.0
5448	None	None	None	None	None	0	0	0.35	7	0.5714285714285714	16	0.5555555555555556	0.21428571428571427	13	6	16	6	0	0.6666666666666666	6	9	2.0	30	0.20689655172413793	0.6666666666666666	0.09997813502810018	0.5001230074407796	2.0905689794458412e-08	0.5000002818292503	0.20048460042443955	0.5739518952369791	0.693912797442236	0.5248533741723643	1.0	1.0	0.0
3441	0.004013740187284183	0.0012410997106095932	0.0011282600041891454	0.9949827486290653	None	0.25	1	0.36363636363636365	4	0.7857142857142857	11	0.2222222222222222	0.7857142857142857	15	11	0	0	0	0.8888888888888888	8	9	1.0666666666666667	16	0.0	1.0	7.902762784127648e-27	0.5	-0.09999997846694197	0.5000006672700416	0.09707399251390043	0.5587221640323757	0.6909525731657703	0.5196548920424382	0	1.0	0.0
2627	1.7495015807547255e-05	4.930312869644516e-06	-2.0988942865145812e-08	0.9988780383185639	None	0.2	1	0.3333333333333333	4	0.8	12	0.20987654320987653	0.8	16	12	0	0	0	1.0	9	9	1.1333333333333333	17	0.0	1.0	0.5022741524618349	0.6201403776458393	0.09842379234918125	0.5185321148997891	0.0016751749758702147	0.5147290274815893	0.8971496173896903	0.5517506507584055	0	0.5	0.0
1886	None	None	None	None	None	0	0	0.6666666666666666	2	0.5	1	0.6666666666666666	0.5	3	1	0	0	0	0.6666666666666666	2	3	0.26666666666666666	4	0.0	0	-0.09155733950351241	0.6445311372808109	0.04571450650059615	0.5045149745124756	0.5310846288112157	0.8067183444733969	0.9351112956809523	0.6638853898163991	0	0.6666666666666666	0.0
3938	8.5496036522889e-08	8.153608598178076e-08	1.5508236215537872e-12	0.9999892176383807	None	0	0	0.057692307692307696	3	0.9466666666666667	71	0.9506172839506173	0	0	0	76	0	0	1.0	9	9	5.133333333333334	77	0.0	1.0	0	0	0	0	0	0	0	0	0	0	0
3333	0.002510897067058794	0.0011637585634270552	0.0005962140758691549	0.9968893221108144	None	0.125	2	0.38235294117647056	13	0.5714285714285714	28	0.6296296296296297	0.40816326530612246	31	20	19	0	0	1.0	9	9	3.4	51	0.0	0.8571428571428571	0.09999996481850953	0.500005102009109	0.02143517697675302	0.5058444935575501	0.08035293035548127	0.5479730455155637	0.5840267928095393	0.5179825517295485	0	1.0	0.0
2770	8.332727025341919e-09	8.52293256522026e-09	4.61828600248537e-09	0.9999994841391674	None	0	0	1.0	1	0	0	1.0	0	1	0	0	2	0	0.5	2	1	0.13333333333333333	2	0.6666666666666666	0	0	0	0	0	0	0	0	0	0	0	0
1635	None	None	None	None	None	0.2	1	0.3333333333333333	4	0.8125	13	0.3333333333333333	0.75	16	12	1	0	0	0.6666666666666666	9	6	1.2	18	0.0	0.6666666666666666	0.08883891364354789	0.6023023629323166	0.0021307807942902066	0.5325801318333359	0.09930493466285847	0.5353197427082006	0.6053072603632716	0.5570083295050249	0	0.9375	0.0
4156	2.7958658187583873e-08	2.2914614526807132e-08	9.981539714921625e-10	0.9999954548366049	None	1.0	1	0.6	3	0.4	2	0.4666666666666667	0	0	0	6	0	0	0.6	3	5	0.4666666666666667	7	0.0	1.0	0	0	0	0	0	0	0	0	0	0	0
4034	0.0	0.0	0.0	0.9999999999999998	None	0	0	0	0	0	0	1.0	0	0	0	0	4	0	1.0	1	1	0.06666666666666667	1	1.0	0	0	0	0	0	0	0	0	0	0	0	0
2366	None	None	None	None	None	0	0	0.037037037037037035	2	0.9746835443037974	77	1.0	0	1	0	79	0	0	1.0	9	9	5.4	81	0.0	1.0	0	0	0	0	0	0	0	0	0	0	0
173	None	None	None	None	None	0	0	0.018518518518518517	1	1.0	79	1.0	0	0	0	80	0	0	1.0	9	9	5.4	81	0.0	1.0	0	0	0	0	0	0	0	0	0	0	0
5028	0.0	0.0	0.0	1.0	None	0	0	0	0	0	0	1.0	0	0	0	0	0	0	1.0	1	1	0.06666666666666667	1	0.0	0	0	0	0	0	0	0	0	0	0	0	0
3769	0.0	0.0	0.0	1.0	None	0	0	0	0	0	0	1.0	0	0	0	0	0	0	1.0	1	1	0.06666666666666667	1	0.0	0	0	0	0	0	0	0	0	0	0	0	0
7536	0.0014065534224905743	0.00021927249379736472	0.00021408288635923673	0.9953553712687854	None	0	0	0.2777777777777778	10	0.6470588235294118	33	0.9814814814814815	0.058823529411764705	11	3	41	1	0	0.6666666666666666	6	9	3.533333333333333	53	0.01282051282051282	0.9787234042553191	0.15989001265753464	0.5739707091012477	7.902762784127648e-27	0.5	0.05537694378866714	0.539686094591166	0.6607761164558401	0.5380222258732372	1.0	1.0	0.0
7317	1.1802034910006314e-07	1.1980114151237786e-07	4.082416712955816e-11	0.9999850821798996	None	0	0	0.018518518518518517	1	1.0	79	1.0	0	0	0	80	0	0	1.0	9	9	5.4	81	0.0	1.0	0	0	0	0	0	0	0	0	0	0	0
1353	None	None	None	None	None	0	0	0.25	1	1.0	3	1.0	1.0	4	3	0	0	0	0.2	1	5	0.3333333333333333	5	0.0	0	5.1820742888365406e-06	0.5001672495496294	-0.08807431646452374	0.5577123814142642	0.21089428591764497	0.5149009294835454	0.7771663247717008	0.5243285536189289	0	1.0	0.0
6884	None	None	None	None	None	0.07692307692307693	1	0.39285714285714285	11	0.5641025641025641	22	0.5061728395061729	0.48717948717948717	30	19	10	4	0	1.0	9	9	2.7333333333333334	41	0.3076923076923077	0.22857142857142856	0.09433871719650402	0.5346985526157705	0.28590675426509093	0.6399240146636158	0.0911518375638403	0.9458510252113795	0.7476238067535663	0.7670031585445977	1.0	1.0	0.0
76	None	None	None	None	None	0	0	0	0	0	0	1.0	0	0	0	0	0	0	1.0	1	1	0.06666666666666667	1	0.0	0	0	0	0	0	0	0	0	0	0	0	0
3069	0.0036050314182948773	0.00014065127784687785	-8.95467657552633e-05	0.9949178792205603	None	0.2	1	0.3333333333333333	4	0.8	12	0.20987654320987653	0.8	16	12	0	0	0	1.0	9	9	1.1333333333333333	17	0.0	1.0	6.958556671355027e-23	0.5000000000000008	0.14402931370284297	0.5496055467963744	-0.031190228226322447	0.6569112228837335	0.6745826683376024	0.5702518842521414	0	0.75	0.0
219	None	None	None	None	None	0.09090909090909091	1	0.32	8	0.6571428571428571	23	0.8809523809523809	0.4857142857142857	23	17	13	0	0	0.8571428571428571	7	6	2.466666666666667	37	0.0	0.45161290322580644	0.09273337960611495	0.5670863684575839	0.050400371213126016	0.5839068307963092	0.049618147189309736	0.5876146755848238	0.5710814742380824	0.5795613502194866	0	0.9130434782608695	0.0
4691	0.0034544621669247754	0.00047962484564523163	-8.869550862626755e-06	0.9954243275215536	None	0.2	1	0.3333333333333333	4	0.8	12	0.20987654320987653	0.8	16	12	0	0	0	1.0	9	9	1.1333333333333333	17	0.0	1.0	0.027089561407445357	0.5448974664573034	0.05937716330558294	0.5722976955202708	0.0999999725724682	0.500000374770751	0.5790940252019857	0.5391951092320234	0	0.875	0.0
563	None	None	None	None	None	0	0	0	0	0	0	1.0	0	0	0	0	0	0	1.0	1	1	0.06666666666666667	1	0.0	0	0	0	0	0	0	0	0	0	0	0	0
5768	0.00969776845124213	0.0069612231463321555	0.0019672283055487245	0.9858916354169832	None	0.25	1	0.36363636363636365	4	0.7857142857142857	11	0.2222222222222222	0.7857142857142857	15	11	0	0	0	0.8888888888888888	9	8	1.0666666666666667	16	0.0	1.0	0.16939632246776865	0.5123942271951242	0.09661948184737713	0.5123719623712258	0.09999999965979285	0.500000031982893	0.5835829621457749	0.5082563451242752	0	0.9333333333333333	0.0
7508	3.871613667943293e-09	3.6851157708126323e-09	1.3658644091018643e-10	0.9999998779880954	None	0	0	0	0	0	0	1.0	0	0	0	0	1	0	1.0	1	1	0.06666666666666667	1	0.25	0	0	0	0	0	0	0	0	0	0	0	0
6336	0.005991271028140119	0.0016214022457171316	0.0015028333475258472	0.9908333606179837	None	0.1875	3	0.35294117647058826	12	0.6458333333333334	31	0.6172839506172839	0.5833333333333334	40	28	9	0	0	1.0	9	9	3.3333333333333335	50	0.0	0.7804878048780488	0.16911836922779586	0.5436539913693605	-0.01240224111140797	0.6672187917110601	0.09997781027597294	0.5002505211143816	0.6618095303647603	0.5721345747206653	0	1.0	0.0
5248	None	None	None	None	None	0	0	0.2222222222222222	8	0.7647058823529411	39	0.654320987654321	0.6666666666666666	41	34	11	0	0	1.0	9	9	3.533333333333333	53	0.0	0.9090909090909091	0.09998035561804201	0.5001771663320171	0.35394829279783	0.6752500566896874	0.07086868723551179	0.6212850460554195	0.777239832704629	0.600907423933196	0	1.0	0.0
2558	None	None	None	None	None	0.0625	1	0.34285714285714286	12	0.6	30	0.6419753086419753	0.4	31	20	20	7	0	1.0	9	9	3.466666666666667	52	0.21212121212121213	0.6222222222222222	-0.047932690522795356	0.5445775193210994	0.03842849417162872	0.596036789838196	0.13770967454231353	0.7930207118285938	0.6970566589369025	0.654074537603966	1.0	1.0	0.0
2736	1.7630707981513987e-07	1.5672763562452697e-07	2.191050435151185e-11	0.9999752781919893	None	0	0	0.075	3	0.9298245614035088	53	0.7283950617283951	0	0	0	58	0	0	1.0	9	9	3.933333333333333	59	0.0	1.0	0	0	0	0	0	0	0	0	0	0	0
6921	0.042404714324168376	0.014972055182452064	0.01326016155570477	0.9846641859423505	None	0.3333333333333333	3	0.47619047619047616	10	0.5172413793103449	15	0.5740740740740741	0.3448275862068966	19	10	11	2	0	0.6666666666666666	6	9	2.066666666666667	31	0.11764705882352941	0.46153846153846156	0.09988034169092298	0.501115401005153	0.31557407642364127	0.6005773849395509	0.16268188039317388	0.9982161746900866	0.7431799476805835	0.90434943915101	1.0	1.0	0.0
5361	None	None	None	None	None	0.11764705882352941	2	0.25	9	0.7647058823529411	39	0.654320987654321	0.43137254901960786	29	22	23	2	0	1.0	9	9	3.533333333333333	53	0.046511627906976744	0.8181818181818182	0.09978433397527868	0.5007243045756276	0.40439603926354695	0.7020805986294207	0.06175516120536527	0.6451862972251672	0.8194565015073506	0.6191690813757461	0.0	0.034482758620689655	0.0
2674	0.0	0.0	0.0	1.0	None	0	0	0	0	0	0	1.0	0	0	0	0	0	0	1.0	1	1	0.06666666666666667	1	0.0	0	0	0	0	0	0	0	0	0	0	0	0
1600	None	None	None	None	None	0.5	1	0.6666666666666666	4	0.5714285714285714	4	0.36	0.5714285714285714	8	4	0	0	0	1.0	5	5	0.6	9	0.0	0.5	0.0015308533718712022	0.5361702991719732	7.967124078637577e-10	0.500000044197876	0.0530931806971124	0.5458119881133007	0.5582737928642215	0.5273641211260657	0	1.0	0.0
1896	None	None	None	None	None	0.2	1	0.3333333333333333	4	0.8	12	0.20987654320987653	0.8	16	12	0	0	0	1.0	9	9	1.1333333333333333	17	0.0	1.0	7.86268087205833e-11	0.5012421773998812	0.008145787051457454	0.678060514702562	0.14836762800730469	0.6582188657955765	0.6499386884474014	0.6150056659309159	0	0.875	0.0
874	None	None	None	None	None	0.1	1	0.3181818181818182	7	0.7	21	0.6666666666666666	0.5	21	15	10	7	0	0.75	6	8	2.1333333333333333	32	0.3888888888888889	0.6153846153846154	0.04167823937007053	0.5087964138999119	1.694559307069844e-08	0.500000091608131	3.027516249255008e-21	0.5000000000007838	0.5489608596504536	0.5029324374426429	1.0	0.9523809523809523	0.0
7117	0.005762148711832582	0.0007610597782421836	-0.00020963785843216505	0.997903520297333	None	0	0	0.42857142857142855	3	0.75	6	0.3333333333333333	0.75	9	6	0	0	0	0.8333333333333334	6	5	0.6666666666666666	10	0.0	0.4	0.09382753796310438	0.5135027452904936	0.1622746417805454	0.5942085225688352	0.09983031748324371	0.502564754831074	0.5741454722454644	0.5370713551397289	0	0.1111111111111111	0.0
1196	None	None	None	None	None	1.0	1	0.8	4	0.4	2	0.4375	0.4	6	2	0	0	0	1.0	4	4	0.4666666666666667	7	0.0	0.6666666666666666	1.0441664495767866e-11	0.5000000001882855	7.509923936162454e-14	0.5000000000060164	0.34656859016848773	0.8859521532520538	0.8366813375347347	0.6644855914693296	0	1.0	0.0
292	None	None	None	None	None	0	0	0.5	2	0.5	2	0.6	0.5	4	2	1	3	0	0.4	2	5	0.4	6	0.75	0	0.06022223555269015	0.591754775582233	1.7717186932393636e-15	0.5000000000001357	0.06642795966242351	0.581881343868691	0.5743750655174262	0.5582119595373908	1.0	1.0	0.0
3420	0.0	0.0	0.0	1.0	None	0	0	0	0	0	0	1.0	0	0	0	0	0	0	1.0	1	1	0.06666666666666667	1	0.0	0	0	0	0	0	0	0	0	0	0	0	0
1122	None	None	None	None	None	0	0	1.0	2	0.0	0	0.75	0	2	0	0	0	0	1.0	2	2	0.2	3	0.0	0	0	0	0	0	0	0	0	0	0	0	0
565	None	None	None	None	None	0	0	0	0	0	0	1.0	0	0	0	0	0	0	1.0	1	1	0.06666666666666667	1	0.0	0	0	0	0	0	0	0	0	0	0	0	0
5036	0.0001290496904821618	1.812338651247754e-06	-1.0451567918609565e-06	0.9999957269062236	None	0	0	0.5	2	0.75	3	0.5	0.75	5	3	0	0	0	0.75	3	4	0.4	6	0.0	0	-0.09997832914769153	0.500019255230386	0.09953506280656588	0.500489546405642	0.0998688125857636	0.5000728706139584	0.7193627400267856	0.5001938907925952	0	1.0	0.0
5573	0.042995473490109605	0.013725201971356321	0.01283037309017307	0.9846931724506228	None	0.3333333333333333	3	0.47619047619047616	10	0.5172413793103449	15	0.5740740740740741	0.3448275862068966	19	10	11	2	0	0.6666666666666666	6	9	2.066666666666667	31	0.11764705882352941	0.46153846153846156	0.09988034169092298	0.501115401005153	0.31557407642364127	0.6005773849395509	0.16268188039317388	0.9982161746900866	0.7431799476805835	0.90434943915101	1.0	1.0	0.0
6077	0.002843105884626339	0.0018062091033568372	-0.0017623759143848051	0.9969785576844835	None	0	0	0.3333333333333333	2	0.8333333333333334	5	1.0	0.8333333333333334	7	5	0	2	0	0.125	1	8	0.5333333333333333	8	1.0	0.8571428571428571	0.09999957327840443	0.5000020530240553	0.24768979284566842	0.5633132145373527	0.22153969952831817	0.9999427568879288	0.8772321444155017	0.9658063899168381	0.6428571428571428	0.8571428571428571	0.0
525	None	None	None	None	None	0	0	0.3333333333333333	3	0.8181818181818182	9	0.28888888888888886	0.8181818181818182	12	9	0	1	0	0.5555555555555556	5	9	0.8666666666666667	13	1.0	1.0	0.058432150200403196	0.5657412842099098	-0.004979485213196031	0.6816710208416675	0.1990601453528555	0.5771270521665073	0.7346562006097015	0.6096043955836404	1.0	1.0	0.0
5167	0.00024184693521868352	5.8687412038753264e-05	3.7198035317320234e-05	0.9999933431394478	None	0	0	0.4	2	0.8	4	0.4666666666666667	0.8	6	4	0	1	0	0.6	5	3	0.4666666666666667	7	0.5	0	0.09981592752231225	0.5009119457038527	-0.09506267652319776	0.5094267432129441	-0.11664711064891989	0.9904481245249338	0.7260102486602741	0.8264862451655232	1.0	1.0	0.0
5782	0.0003460613350892846	2.8883052024673174e-06	2.7472923221509072e-06	0.9999999102647567	None	0.2	1	0.3333333333333333	4	0.8	12	0.20987654320987653	0.8	16	12	0	0	0	1.0	9	9	1.1333333333333333	17	0.0	1.0	0.05191354072276018	0.5711642209767485	-0.09998888157091768	0.5000895099531203	0.13464151688180123	0.7403157550024285	0.7321953783014397	0.6094157544477912	0	0.0625	0.0
2792	None	None	None	None	None	0	0	0.21428571428571427	9	0.7377049180327869	45	0.7777777777777778	0.6065573770491803	45	37	17	0	0	1.0	9	9	4.2	63	0.0	0.7586206896551724	-0.021996224265126506	0.6625959379661603	0.04147462874456501	0.5521035956338505	0.1608187098613304	0.6305481314953113	0.6893258661708821	0.6160641545605502	0	1.0	0.0
441	None	None	None	None	None	0	0	0.05	2	0.9655172413793104	56	0.7407407407407407	0	0	0	59	4	0	1.0	9	9	4.0	60	0.03278688524590164	0.6909090909090909	0	0	0	0	0	0	0	0	0	0	0
5319	0.002159829956767566	0.0012289609012198564	0.0001772442210654536	0.9986839585434659	None	0.2	1	0.3333333333333333	4	0.8	12	0.20987654320987653	0.8	16	12	0	0	0	1.0	9	9	1.1333333333333333	17	0.0	1.0	0.09916494657225314	0.5024598704479682	2.376972649088465e-18	0.500000000000255	-0.09978819640915153	0.9632587177570655	0.7154426099069762	0.7487744894416978	0	0.9375	0.0
1299	None	None	None	None	None	0	0	0.21875	7	0.7333333333333333	33	0.5802469135802469	0.2222222222222222	14	10	32	8	0	1.0	9	9	3.1333333333333333	47	0.125	0.7142857142857143	6.555579873827001e-06	0.5295902758229396	0.427517129790675	0.8419687215925604	-0.0973607989005674	0.5176917968550684	0.9023224520045057	0.6503888175346292	1.0	1.0	0.0
3876	0.007504799981994628	0.0020032816907703545	-0.0016917524717039666	0.9993409119848239	None	0.25	1	0.36363636363636365	4	0.7857142857142857	11	0.2222222222222222	0.7857142857142857	15	11	0	0	0	0.8888888888888888	9	8	1.0666666666666667	16	0.0	1.0	0.09321453972248317	0.5727339838822336	-0.045232583734668826	0.506603358118334	0.3803618996373785	0.6073824472244141	0.8539369694512856	0.5626483804947211	0	0.9333333333333333	0.0
2698	0.0028189904485613126	0.00036558412303699304	-5.034412943941955e-05	0.9963214161956144	None	0	0	0.3333333333333333	2	0.8571428571428571	6	0.36	0.8571428571428571	8	6	0	2	0	1.0	5	5	0.6	9	1.0	0	0.07453411847364491	0.6107769052413818	5.614904412252018e-18	0.5000000000002361	0.12997783848853078	0.5456194030457855	0.6333736362982445	0.5526017707324106	0.0	0	0.0
1071	None	None	None	None	None	0	0	0.3333333333333333	2	0.8571428571428571	6	0.36	0.8571428571428571	8	6	0	2	0	1.0	5	5	0.6	9	1.0	0	0.04290702121365024	0.5596036922185589	5.11549399342966e-06	0.5000148886891753	0.09999689178847315	0.5000136537031076	0.6018579185904542	0.5199617167545708	0.0	0	0.0
6178	0.002769661156823619	8.438454523950429e-06	-5.595792629815743e-06	0.9999806507939885	None	0	0	0.018518518518518517	1	1.0	79	1.0	0.012658227848101266	1	1	79	0	0	1.0	9	9	5.4	81	0.0	1.0	0.0986972157465802	0.5	0.42235589791729194	0.5	0.09999998814394608	0.5	0.8209328270395267	0.5	0	0	0.0
366	None	None	None	None	None	0	0	0.3888888888888889	7	0.56	14	0.9	0.4	16	10	10	0	0	0.8333333333333334	5	6	1.8	27	0.0	0.18181818181818182	0.08584925818070777	0.5578047699584254	-0.03385432929966368	0.6256986032524228	0.0038803370906981905	0.50567518017924	0.6289956757690524	0.5637156041562157	0	1.0	0.0
2443	None	None	None	None	None	0	0	1.0	2	0.0	0	0.75	0	2	0	0	2	0	1.0	2	2	0.2	3	1.0	0	0	0	0	0	0	0	0	0	0	0	0
1271	None	None	None	None	None	0	0	0.42857142857142855	3	0.75	6	0.3333333333333333	0.75	9	6	0	0	0	0.8333333333333334	5	6	0.6666666666666666	10	0.0	0.4	-0.049324644061011245	0.6493819200228438	2.9415126627960396e-10	0.5000699473036946	0.030788329405383508	0.5819917574285121	0.5991095149642354	0.5783132166838328	0	0	0.0
6583	0.0	0.0	0.0	1.0	None	0	0	0	0	0	0	1.0	0	0	0	0	0	0	1.0	1	1	0.06666666666666667	1	0.0	0	0	0	0	0	0	0	0	0	0	0	0
7267	0.00017502656409966268	5.45317745968653e-05	2.6025841894334123e-05	0.9999953018220127	None	0	0	0.5	2	0.75	3	0.6	0.75	5	3	0	1	0	0.4	5	2	0.4	6	0.5	0	0.09994255962663078	0.5006209221424555	-0.09059609345057076	0.6418987012454372	0.23874779337593632	0.9772101345324089	0.79460865650629	0.8097153032452021	1.0	0.8	0.0
681	None	None	None	None	None	0	0	0.5	3	0.5	3	0.6666666666666666	0	0	0	7	10	0	0.75	4	3	0.5333333333333333	8	0.5555555555555556	1.0	0	0	0	0	0	0	0	0	0	0	0
3867	0.0	0.0	0.0	0.9999999999999998	None	0	0	0	0	0	0	1.0	0	0	0	0	4	0	1.0	1	1	0.06666666666666667	1	1.0	0	0	0	0	0	0	0	0	0	0	0	0
6144	0.04261404486937471	0.014564246549049302	0.012960939898370315	0.9844720901037753	None	0.3333333333333333	3	0.47619047619047616	10	0.5172413793103449	15	0.5740740740740741	0.3448275862068966	19	10	11	2	0	0.6666666666666666	6	9	2.066666666666667	31	0.11764705882352941	0.46153846153846156	0.09988034169092298	0.501115401005153	0.31557407642364127	0.6005773849395509	0.16268188039317388	0.9982161746900866	0.7431799476805835	0.90434943915101	1.0	1.0	0.0
6783	0.0001354463477350163	3.1816128418834955e-05	2.7653265614535823e-05	0.9997028525294587	None	0.2	1	0.3333333333333333	4	0.8	12	0.20987654320987653	0.8	16	12	0	0	0	1.0	9	9	1.1333333333333333	17	0.0	1.0	0.09897093399589867	0.5042860946214214	0.3866950501216397	0.6368300898027989	-0.12434212778633516	0.9999999873898365	0.9054253802298519	0.9980844756770078	0	1.0	0.0
6928	0.0	0.0	0.0	0.9999999999999998	None	0	0	0	0	0	0	1.0	0	0	0	0	4	0	1.0	1	1	0.06666666666666667	1	1.0	0	0	0	0	0	0	0	0	0	0	0	0
7012	0.0031682468721769908	0.0013608958063760234	0.0002501250375238879	0.9973917803159631	None	0.2	1	0.3333333333333333	4	0.8	12	0.20987654320987653	0.8	16	12	0	0	0	1.0	9	9	1.1333333333333333	17	0.0	1.0	0.09790408924937918	0.5187537177383976	0.0016691847607716054	0.5230987550775028	-0.09802795690779771	0.5014912449267462	0.68994843159125	0.5144522989632339	0	0.0625	0.0
1219	None	None	None	None	None	0.125	1	0.42105263157894735	8	0.5769230769230769	15	0.6222222222222222	0.4230769230769231	19	11	8	0	0	0.5555555555555556	5	9	1.8666666666666667	28	0.0	0.9473684210526315	0.0869108448063303	0.6996230789398782	0.001064539962994853	0.5082551090468423	0.017901762890714608	0.5531396344580363	0.5891078646356204	0.589999617467008	0	0	0.0
6596	0.041678078245396266	0.014077784576778439	0.012565505833615688	0.9846597053917595	None	0.3333333333333333	3	0.47619047619047616	10	0.5172413793103449	15	0.5740740740740741	0.3448275862068966	19	10	11	2	0	0.6666666666666666	6	9	2.066666666666667	31	0.11764705882352941	0.46153846153846156	0.09988034169092298	0.501115401005153	0.31557407642364127	0.6005773849395509	0.16268188039317388	0.9982161746900866	0.7431799476805835	0.90434943915101	1.0	1.0	0.0
5733	3.859410701664357e-09	3.5692311306785718e-09	-3.7556148782860314e-10	0.9999998643175917	None	0	0	0	0	0	0	1.0	0	0	0	0	1	0	1.0	1	1	0.06666666666666667	1	0.25	0	0	0	0	0	0	0	0	0	0	0	0
2288	None	None	None	None	None	0	0	0.3076923076923077	8	0.6111111111111112	22	0.4691358024691358	0.05555555555555555	5	2	32	5	0	1.0	9	9	2.533333333333333	38	0.07692307692307693	0.24242424242424243	0.06585691049680464	0.5153949748374868	-0.03076191387790183	0.6495556131635216	0.09474382984498313	0.5245544751350836	0.6113711196018868	0.5643890420350779	1.0	1.0	0.0
4149	0.012358275684429355	0.0015753438985266687	0.00013626992715421495	0.9907843873236185	None	0.25	1	0.4	4	0.75	9	0.25	0.75	13	9	0	0	0	0.875	7	8	0.9333333333333333	14	0.0	0.8571428571428571	0.09999999995891799	0.5000000000506812	0.058337473465934285	0.6760708884715524	0.09984872075443528	0.5046261532015989	0.5489089509637598	0.5625274877495934	0	1.0	0.0
756	None	None	None	None	None	0	0	0	0	0	0	1.0	0	0	0	0	0	0	1.0	1	1	0.06666666666666667	1	0.0	0	0	0	0	0	0	0	0	0	0	0	0
1611	None	None	None	None	None	0	0	0.35714285714285715	5	0.631578947368421	12	0.3888888888888889	0.47368421052631576	13	9	7	0	0	0.6666666666666666	6	9	1.4	21	0.0	0.5	1.3478293058389336e-05	0.5259070435616917	0.06766204933900376	0.5406351607407248	0.09646093465541292	0.6175695182305307	0.6027674965473052	0.5618372772957356	0	0	0.0
6937	None	None	None	None	None	0.07142857142857142	1	0.3225806451612903	10	0.6363636363636364	28	0.6388888888888888	0.20454545454545456	14	9	31	0	0	0.8888888888888888	8	9	3.066666666666667	46	0.0	0.9	0.3177810788529366	0.6141208879987357	3.3193396796330123e-09	0.5000076162061903	0.002533398429386329	0.5735515088397214	0.8084562075601107	0.5630832370887412	0	1.0	0.0
7392	0.0002699969338982492	1.3261116500055784e-06	-1.28910211364678e-07	0.9999961746059524	None	0	0	0.3333333333333333	3	0.8181818181818182	9	0.28888888888888886	0.8181818181818182	12	9	0	1	0	0.5555555555555556	5	9	0.8666666666666667	13	1.0	1.0	0.09948578306350445	0.50368183937806	0.314591832594334	0.6080283891790325	0.15330453399110588	0.9980068340530711	0.7841821742730698	0.9023193659676381	1.0	1.0	0.0
1818	None	None	None	None	None	0	0	0.25	1	1.0	3	1.0	1.0	4	3	0	0	0	0.2	1	5	0.3333333333333333	5	0.0	0	0.06646895093076864	0.6235096524665205	-0.04464445443741255	0.5475789078939258	0.05169043356111421	0.5905643272969405	0.6207954522678567	0.5875600747792237	0	1.0	0.0
5227	0.04119903416559811	0.013933915692248727	0.012860813001371962	0.9846432712600124	None	0.3333333333333333	3	0.47619047619047616	10	0.5172413793103449	15	0.5740740740740741	0.3448275862068966	19	10	11	2	0	0.6666666666666666	6	9	2.066666666666667	31	0.11764705882352941	0.46153846153846156	0.09988034169092298	0.501115401005153	0.31557407642364127	0.6005773849395509	0.16268188039317388	0.9982161746900866	0.7431799476805835	0.90434943915101	1.0	1.0	0.0
5004	1.4681420593734133e-07	1.301219041123914e-07	-8.434967079681911e-12	0.9999776203163839	None	0	0	0.057692307692307696	3	0.9466666666666667	71	0.9506172839506173	0	0	0	76	0	0	1.0	9	9	5.133333333333334	77	0.0	1.0	0	0	0	0	0	0	0	0	0	0	0
5536	0.001320670581538373	3.7534165645413344e-05	1.207524243649674e-05	0.9964862769309215	None	0	0	0.5	7	0.3684210526315789	7	0.7	0.10526315789473684	9	2	11	5	0	0.8333333333333334	5	6	1.4	21	0.2631578947368421	0.2222222222222222	-0.08317285673638442	0.6140737078612715	0.07126971110641642	0.6864841265099418	0.07704760273896165	0.8357864885211449	0.6940728167666653	0.7228151942671595	1.0	1.0	0.0
370	None	None	None	None	None	0	0	0.16666666666666666	7	0.8360655737704918	51	0.7777777777777778	0.4098360655737705	30	25	32	0	0	1.0	9	9	4.2	63	0.0	0.7407407407407407	0.0539225210694194	0.5922213290651004	0.12068986210749355	0.579894132578722	0.09868935120533477	0.6024799654725209	0.5999194882268472	0.5915639863648198	0	0.9666666666666667	0.0
6587	0.0021694217799080487	0.0016019493203127003	0.0009240969921753736	0.9980851706969734	None	0.2	1	0.3333333333333333	4	0.8	12	0.20987654320987653	0.8	16	12	0	0	0	1.0	9	9	1.1333333333333333	17	0.0	1.0	0.09906662322194335	0.5014488863475711	1.0064935403885346e-16	0.5000000000067378	-0.04955356388715212	0.6018425382862747	0.6498869722653	0.5348553613498651	0	1.0	0.0
7258	None	None	None	None	None	0.1111111111111111	2	0.3076923076923077	12	0.6785714285714286	38	0.7160493827160493	0.6428571428571429	48	36	9	0	0	1.0	9	9	3.8666666666666667	58	0.0	0.6938775510204082	0.09997238911746939	0.5001338395802042	0.17291841309677106	0.6682784610131767	0.017764787390772425	0.6754972112931634	0.6734990610337133	0.6172833143370141	0	1.0	0.0
4055	4.842751578073889e-06	1.4829939261992819e-06	-1.452414679266948e-06	0.9999018670115959	None	0.2	1	0.3333333333333333	4	0.8	12	0.20987654320987653	0.8	16	12	0	0	0	1.0	9	9	1.1333333333333333	17	0.0	1.0	-0.09999781309434541	0.5000028640596034	0.020135431903079763	0.561061713839952	0.03788267219846675	0.5421809217162236	0.6600899676661609	0.5344958785052671	0	1.0	0.0
4370	0.0	0.0	0.0	1.0	None	0	0	0	0	0	0	1.0	0	0	0	0	0	0	1.0	1	1	0.06666666666666667	1	0.0	0	0	0	0	0	0	0	0	0	0	0	0
3095	0.0002364280274968545	2.2246253891244003e-06	1.3041232376555017e-06	0.9999973105816582	None	0.3	3	0.5217391304347826	12	0.4375	14	0.4722222222222222	0.34375	21	11	12	4	0	0.8888888888888888	8	9	2.2666666666666666	34	0.2222222222222222	0.5517241379310345	5.894524988542539e-06	0.5000297198934752	0.08499763186327851	0.6135364439401603	-0.05038484128800108	0.6507717064620213	0.6328005602941692	0.5894239852927415	0.0	0	0.0
2849	0.0	0.0	0.0	1.0	None	0	0	0	0	0	0	1.0	0	0	0	0	0	0	1.0	1	1	0.06666666666666667	1	0.0	0	0	0	0	0	0	0	0	0	0	0	0
1771	None	None	None	None	None	0	0	0.018518518518518517	1	1.0	79	1.0	0	0	0	80	0	0	1.0	9	9	5.4	81	0.0	1.0	0	0	0	0	0	0	0	0	0	0	0
1413	None	None	None	None	None	0	0	0	0	0	0	1.0	0	0	0	0	0	0	1.0	1	1	0.06666666666666667	1	0.0	0	0	0	0	0	0	0	0	0	0	0	0
6952	1.2434503000714668e-07	1.0077428121114514e-07	5.775635635645536e-11	0.9999792350133369	None	0	0	0.018518518518518517	1	1.0	79	1.0	0	0	0	80	0	0	1.0	9	9	5.4	81	0.0	1.0	0	0	0	0	0	0	0	0	0	0	0
7124	0.003964188067692576	0.0007220640484373443	-0.0007220239939004654	0.9930506221821265	None	0.2	1	0.3333333333333333	4	0.8	12	0.20987654320987653	0.8	16	12	0	0	0	1.0	9	9	1.1333333333333333	17	0.0	1.0	0.12635128268452434	0.5069820436225987	3.141871826359346e-09	0.5000007524051708	0.021922255952670968	0.6787495368633373	0.6370452261295229	0.5643055594283615	0	0.875	0.0
4205	2.2136513001695037e-08	6.716713275918446e-11	-6.71281739024467e-11	0.9999999854112258	None	0.2	1	0.3333333333333333	4	0.8	12	0.20987654320987653	0.8	16	12	0	0	0	1.0	9	9	1.1333333333333333	17	0.0	1.0	4.3806047290529694e-05	0.5005324421941124	0.09998693066318023	0.500235329921016	2.082997872753579e-06	0.5000526382597568	0.6156658875561187	0.5002734701706364	0	1.0	0.0
3434	0.002298993107018176	0.000692581508319067	0.0006469092821531228	0.9956818872857186	None	0	0	0.3333333333333333	3	0.8181818181818182	9	0.28888888888888886	0.8181818181818182	12	9	0	0	0	0.5555555555555556	5	9	0.8666666666666667	13	0.0	1.0	0.09997458188095351	0.5000451455675063	5.487022725953982e-09	0.5000002982221539	0.09727928386060987	0.5747053617132714	0.6142039275229096	0.5250836811733145	0	1.0	0.0
3318	0.01092115654953117	0.0012269959705963093	0.001212660603171652	0.9873914027635332	None	0.2	1	0.3333333333333333	4	0.8	12	0.20987654320987653	0.8	16	12	0	0	0	1.0	9	9	1.1333333333333333	17	0.0	1.0	6.319055105807049e-12	0.500193911851886	0.051873769530286475	0.5208992083061131	0.28875765400138415	0.6300242096816551	0.7792684249615953	0.5512149081656329	0	1.0	0.0
6651	0.0	0.0	0.0	1.0	None	0	0	0	0	0	0	1.0	0	0	0	0	0	0	1.0	1	1	0.06666666666666667	1	0.0	0	0	0	0	0	0	0	0	0	0	0	0
1226	None	None	None	None	None	0	0	0	0	0	0	1.0	0	0	0	0	0	0	1.0	1	1	0.06666666666666667	1	0.0	0	0	0	0	0	0	0	0	0	0	0	0
5600	2.94786400572264e-07	2.769575038555093e-08	-1.6972462859799768e-10	0.9999958113165607	None	0	0	0.25	1	1.0	3	1.0	1.0	4	3	0	3	0	0.2	5	1	0.3333333333333333	5	1.0	0	0.09741738566530996	0.5121528908190858	0.2313778281558843	0.5285912888177621	9.826400216738165e-07	0.5001908953016564	0.7208170611492044	0.5136528364036556	1.0	1.0	0.0
468	None	None	None	None	None	0.3333333333333333	1	0.4444444444444444	4	0.7272727272727273	8	0.2653061224489796	0.7272727272727273	12	8	0	0	0	1.0	7	7	0.8666666666666667	13	0.0	0.6666666666666666	0.0007809896070076854	0.5027496483534454	0.01673613170041069	0.5439008873546166	0.09981297861101382	0.5023216507795567	0.6069545862839488	0.5163560183376957	0	1.0	0.0
1707	None	None	None	None	None	0	0	0	0	0	0	1.0	0	0	0	0	0	0	1.0	1	1	0.06666666666666667	1	0.0	0	0	0	0	0	0	0	0	0	0	0	0
3667	0.007519186016863977	0.004934569920151841	0.0022301424637972606	0.994858071943611	None	0.2	1	0.3333333333333333	4	0.8	12	0.20987654320987653	0.8	16	12	0	0	0	1.0	9	9	1.1333333333333333	17	0.0	1.0	0.09985592373762739	0.5001473854885835	-0.0999999963182796	0.5000000498262817	-0.2342796199797969	0.9999059966641668	0.8817318149852614	0.9565154819697942	0	1.0	0.0
5629	None	None	None	None	None	0.05555555555555555	1	0.3684210526315789	14	0.5636363636363636	31	0.7037037037037037	0.45454545454545453	38	25	18	1	0	1.0	9	9	3.8	57	0.037037037037037035	0.8333333333333334	-0.05685237413477588	0.6241332171066242	0.4557642701809739	0.6399016782616211	-0.1402576281765831	0.9998425986736373	0.9300435449106758	0.9637202138710046	1.0	1.0	0.0
3385	0.002515457552312578	0.0011637585633126	0.0005962140761817347	0.9969006728556246	None	0.125	2	0.38235294117647056	13	0.5714285714285714	28	0.6296296296296297	0.40816326530612246	31	20	19	0	0	1.0	9	9	3.4	51	0.0	0.8571428571428571	0.09999996481850953	0.500005102009109	0.02143517697675302	0.5058444935575501	0.08035293035548127	0.5479730455155637	0.5840267928095393	0.5179825517295485	0	1.0	0.0
2892	None	None	None	None	None	0.125	2	0.37142857142857144	13	0.6	30	0.6419753086419753	0.6	43	30	8	0	0	1.0	9	9	3.466666666666667	52	0.0	0.9302325581395349	0.0787358326947139	0.5873377034118222	0.04735899156466865	0.5088992972653305	1.765468021523011e-06	0.5000054447325838	0.5803777243158965	0.532337557839702	0	0.2558139534883721	0.0
1284	None	None	None	None	None	0.5	1	0.6666666666666666	4	0.5714285714285714	4	0.36	0.5714285714285714	8	4	0	0	0	1.0	5	5	0.6	9	0.0	0.5	0.0015308533718712022	0.5361702991719732	7.967124078637577e-10	0.500000044197876	0.0530931806971124	0.5458119881133007	0.5582737928642215	0.5273641211260657	0	1.0	0.0
2246	None	None	None	None	None	0	0	0.14285714285714285	3	0.896551724137931	26	0.49206349206349204	0.3103448275862069	12	9	18	0	0	0.7777777777777778	7	9	2.066666666666667	31	0.0	1.0	-0.19778803611955903	0.9999999999999956	3.6905070260332057e-06	0.5119992815400706	-0.15992827916744273	0.9906060090597161	0.8202409998823585	0.9999965823754011	0	0.3333333333333333	0.0
2606	None	None	None	None	None	0.13636363636363635	3	0.391304347826087	18	0.5454545454545454	36	0.8395061728395061	0.25757575757575757	33	17	34	3	0	1.0	9	9	4.533333333333333	68	0.05357142857142857	0.9333333333333333	3.993514685933436e-08	0.5000707162721614	0.08171864751491184	0.5518281597067433	1.0736947945940991e-06	0.5000524201870756	0.5951179212793241	0.5173723799476837	1.0	1.0	0.0
2940	0.0004911296661522971	2.818037036170839e-06	1.1747303587414771e-06	0.99999997450489	None	0.2	1	0.3333333333333333	4	0.8	12	0.20987654320987653	0.8	16	12	0	0	0	1.0	9	9	1.1333333333333333	17	0.0	1.0	0.01846847704442627	0.5761581392651535	5.157706697812129e-21	0.5001861752208061	0.09869934121034762	0.5291788276561863	0.6063104971798188	0.535325590839464	0	0.9375	0.0
1875	None	None	None	None	None	0	0	0.2608695652173913	12	0.6716417910447762	45	0.8518518518518519	0.04477611940298507	12	3	56	2	0	1.0	9	9	4.6	69	0.018691588785046728	0.8333333333333334	0.0017868040729452264	0.5933118149039733	0.09999828892520894	0.500111054078618	7.902762784127648e-27	0.5	0.6147281266434669	0.531468147889807	1.0	1.0	0.7764278861874256
2780	0.00042253496845041705	2.8485148051603223e-06	-2.712717321448475e-06	0.9999999609262655	None	0.2	1	0.3333333333333333	4	0.8	12	0.20987654320987653	0.8	16	12	0	0	0	1.0	9	9	1.1333333333333333	17	0.0	1.0	0.0018809384953208063	0.5158555618836557	-0.09507165771255124	0.502491471578159	0.09999071395117054	0.5006774910926663	0.6892613610458985	0.5063429475592454	0	1.0	0.0
2239	None	None	None	None	None	0.14285714285714285	2	0.41935483870967744	13	0.5454545454545454	24	0.5679012345679012	0.13636363636363635	16	6	29	9	0	1.0	9	9	3.066666666666667	46	0.17307692307692307	0.7	0.017847348645179062	0.5555677167183406	0.02119381882801117	0.5205831477115459	2.4803793695765702e-23	0.5000000000156533	0.5317090415899033	0.5254423362258052	1.0	1.0	0.0
7252	1.20957329233962e-07	1.1701443021476182e-07	4.187145225902071e-11	0.9999844972270574	None	0	0	0.018518518518518517	1	1.0	79	1.0	0	0	0	80	0	0	1.0	9	9	5.4	81	0.0	1.0	0	0	0	0	0	0	0	0	0	0	0
2185	None	None	None	None	None	0	0	0	0	0	0	1.0	0	0	0	0	0	0	1.0	1	1	0.06666666666666667	1	0.0	0	0	0	0	0	0	0	0	0	0	0	0
4136	0.007384641629452176	0.0018832227890065085	-0.0018826085647730703	0.992705784984107	None	0.25	1	0.4	4	0.75	9	0.25925925925925924	0.75	13	9	0	0	0	0.6666666666666666	6	9	0.9333333333333333	14	0.0	1.0	-0.09958938951322252	0.5114859828723511	0.038802915871447186	0.6177909873861106	0.09999980638099647	0.5000005922438331	0.6978221404198279	0.5437327109989344	0	1.0	0.0
1942	None	None	None	None	None	0	0	0.14285714285714285	3	0.896551724137931	26	0.49206349206349204	0.3103448275862069	12	9	18	0	0	0.7777777777777778	7	9	2.066666666666667	31	0.0	1.0	-0.19778803611955903	0.9999999999999956	3.6905070260332057e-06	0.5119992815400706	-0.15992827916744273	0.9906060090597161	0.8202409998823585	0.9999965823754011	0	0.3333333333333333	0.0
6955	1.2481291605519222e-07	1.068128790292234e-07	5.3621541837413285e-11	0.9999805912309135	None	0	0	0.018518518518518517	1	1.0	79	1.0	0	0	0	80	0	0	1.0	9	9	5.4	81	0.0	1.0	0	0	0	0	0	0	0	0	0	0	0
4902	0.0003921888769945082	6.6814564293502885e-06	8.555841060203107e-07	0.9999967443851762	None	0.3333333333333333	1	0.5	4	0.7	7	0.2857142857142857	0.7	11	7	0	0	0	0.8571428571428571	6	7	0.8	12	0.0	1.0	0.0999974821882578	0.5000131849289889	-0.043434882421272594	0.5146348468399221	-0.1071710272912362	0.9999998693070207	0.9289122682766645	0.9950480416050553	0	0.18181818181818182	0.0
767	None	None	None	None	None	0	0	0	0	0	0	1.0	0	0	0	0	0	0	1.0	1	1	0.06666666666666667	1	0.0	0	0	0	0	0	0	0	0	0	0	0	0
788	None	None	None	None	None	0	0	0	0	0	0	1.0	0	0	0	0	4	0	1.0	1	1	0.06666666666666667	1	1.0	0	0	0	0	0	0	0	0	0	0	0	0
1298	None	None	None	None	None	0	0	0.16666666666666666	9	0.7974683544303798	63	1.0	0.11392405063291139	18	9	62	0	0	1.0	9	9	5.4	81	0.0	1.0	-0.05769450442993318	0.5945395278433033	-0.49368244449351034	0.9999999994188562	0.2573263581264795	0.5305056900992279	0.9564027163145693	0.9992952673118388	0	0	0.0
220	None	None	None	None	None	0	0	0	0	0	0	1.0	0	0	0	0	4	0	1.0	1	1	0.06666666666666667	1	1.0	0	0	0	0	0	0	0	0	0	0	0	0
1155	None	None	None	None	None	0	0	0.36363636363636365	4	0.5714285714285714	8	0.5333333333333333	0	0	0	15	9	0	0.8333333333333334	6	5	1.0666666666666667	16	0.2647058823529412	0.15384615384615385	0	0	0	0	0	0	0	0	0	0	0
978	None	None	None	None	None	0.5	1	0.5714285714285714	4	0.625	5	0.3333333333333333	0.625	9	5	0	0	0	0.8333333333333334	6	5	0.6666666666666666	10	0.0	1.0	0.1359963096409858	0.5718283654077239	4.6130687171016155e-05	0.5744805326341154	9.90476807454716e-05	0.5093709477234282	0.6546906187756651	0.5520572076634171	0	0.8888888888888888	0.0
2206	None	None	None	None	None	0.05555555555555555	1	0.23684210526315788	9	0.7272727272727273	40	0.9047619047619048	0.07272727272727272	10	4	46	1	0	0.7777777777777778	7	9	3.8	57	0.011111111111111112	0.9411764705882353	8.972631038415275e-05	0.5007160706442366	0.0019493499554330434	0.5152061746238901	0.024749911970968125	0.68130749065815	0.5918480954342329	0.5681968846340657	0.0	0	0.0
458	None	None	None	None	None	0.1	2	0.30952380952380953	13	0.639344262295082	39	0.7777777777777778	0.2459016393442623	26	15	36	1	0	1.0	9	9	4.2	63	0.015384615384615385	0.8571428571428571	0.003259646551772106	0.6072304883431101	-0.031238191848153483	0.6802486703137697	0.0017761625459463786	0.5096121310925468	0.6032135515735886	0.6010122307795616	1.0	1.0	0.0
4130	None	None	None	None	None	0.10526315789473684	2	0.24390243902439024	10	0.7627118644067796	45	0.7530864197530864	0.3220338983050847	27	19	33	0	0	1.0	9	9	4.066666666666666	61	0.0	0.7692307692307693	0.09979453869387991	0.5008462611092358	0.31754498841272866	0.7379491131413322	0.08801941630342172	0.9839168289147331	0.8505805063747092	0.8478060725704714	0	1.0	0.0
4552	0.0027347355586818125	0.0007601517644219861	0.0007600379052136542	0.9991360692299154	None	0.2	1	0.3333333333333333	4	0.8	12	0.20987654320987653	0.8	16	12	0	0	0	1.0	9	9	1.1333333333333333	17	0.0	1.0	0.09999326321727617	0.500057132388493	-0.09999778480102203	0.500013253391578	-0.0676986062583255	0.5158153739869907	0.7060876532117043	0.5052968143034869	0	0.875	0.0
2161	None	None	None	None	None	0	0	0.1875	9	0.7714285714285715	54	0.8888888888888888	0	7	0	64	0	0	1.0	9	9	4.8	72	0.0	0.9090909090909091	0	0	0	0	0	0	0	0	0	0	0
1833	None	None	None	None	None	0	0	0.3333333333333333	3	0.8181818181818182	9	0.28888888888888886	0.8181818181818182	12	9	0	0	0	0.5555555555555556	5	9	0.8666666666666667	13	0.0	1.0	0.19385460180308337	0.6429990326553424	0.03254937671800429	0.6284975777582846	0.09999288641935651	0.5004858105044542	0.6544076252821361	0.5919522055397454	0	0.16666666666666666	0.0
6680	0.0009788427844413554	0.0003606811358254978	-0.00020315350726991552	0.9992918431882589	None	0.2	1	0.3333333333333333	4	0.8	12	0.20987654320987653	0.8	16	12	0	0	0	1.0	9	9	1.1333333333333333	17	0.0	1.0	0.08531182199603449	0.5702059764567283	0.3431596057015114	0.6216204287717018	0.09044868071328528	0.5688339858033592	0.7843659996299781	0.5871201711038138	0	0.8125	0.0
7413	None	None	None	None	None	0	0	0.25925925925925924	7	0.6842105263157895	26	0.49382716049382713	0.5263157894736842	26	20	13	2	0	1.0	9	9	2.6666666666666665	40	0.08333333333333333	0.6857142857142857	-0.053190543396095566	0.640042893765937	0.3696908084332037	0.7153320361722507	0.09896179140148337	0.5573952285533446	0.8406435532720911	0.6401135480247009	1.0	1.0	0.0
1620	None	None	None	None	None	0.1	2	0.32558139534883723	14	0.6129032258064516	38	0.8888888888888888	0.3870967741935484	36	24	27	6	0	0.8888888888888888	8	9	4.266666666666667	64	0.13043478260869565	0.9285714285714286	0.06815567549212016	0.6078308053703169	0.012814596187789878	0.5466553670337929	-0.05860773129652497	0.5824754614694617	0.6482156285070888	0.5791871916943481	0.9583333333333333	1.0	0.0
6858	0.00012280264781908406	1.5332552546739946e-06	-1.3527729181216964e-06	0.9999931209462773	None	0	0	0.4	2	0.8	4	0.4666666666666667	0.8	6	4	0	0	0	0.6	3	5	0.4666666666666667	7	0.0	0	0.09946988698118457	0.501446634445296	0.0007176043313790516	0.5103238650607739	-0.061787138861583525	0.6636235694492272	0.6598176159717959	0.5602534418114111	0	1.0	0.0
6559	0.04307684950419199	0.014237868556960185	0.012993969002632	0.9847903007769353	None	0.3333333333333333	3	0.47619047619047616	10	0.5172413793103449	15	0.5740740740740741	0.3448275862068966	19	10	11	2	0	0.6666666666666666	6	9	2.066666666666667	31	0.11764705882352941	0.46153846153846156	0.09988034169092298	0.501115401005153	0.31557407642364127	0.6005773849395509	0.16268188039317388	0.9982161746900866	0.7431799476805835	0.90434943915101	1.0	1.0	0.0
356	None	None	None	None	None	0.3333333333333333	1	0.3333333333333333	3	0.7272727272727273	8	0.28888888888888886	0.7272727272727273	11	8	1	3	0	0.5555555555555556	9	5	0.8666666666666667	13	1.0	1.0	0.09893929559926525	0.5027310698331323	-0.05485871702225942	0.6600765490554513	0.0471517491381319	0.6069145887702508	0.6641295559772946	0.5913720595992359	1.0	1.0	0.0
4428	0.000299545350079921	5.597255381849951e-07	2.2069294517954902e-08	0.9999999433060149	None	0.2	1	0.3333333333333333	4	0.8	12	0.20987654320987653	0.8	16	12	0	0	0	1.0	9	9	1.1333333333333333	17	0.0	1.0	0.03494414889144348	0.6475844251693111	0.03140355263570073	0.5903626071113347	0.05129483072501865	0.5813777808252661	0.5732158487358489	0.6068550312754971	0	1.0	0.0
7199	3.988275889926542e-09	3.862143484108045e-09	1.0744455362985429e-10	0.999999885849582	None	0	0	0	0	0	0	1.0	0	0	0	0	1	0	1.0	1	1	0.06666666666666667	1	0.25	0	0	0	0	0	0	0	0	0	0	0	0
4833	None	None	None	None	None	0	0	0.24	6	0.7714285714285715	27	0.4567901234567901	0.7714285714285715	33	27	3	0	0	1.0	9	9	2.466666666666667	37	0.0	0.8	0.09955092267623385	0.5027846261373129	2.4611695065759728e-05	0.500875187087966	0.09040357336140517	0.5528317717289871	0.6102028764816442	0.5188875286838595	0	1.0	0.0
3161	0.0014594087769204537	0.0002772942143742419	0.00027006747051423904	0.9966072369063277	None	0.2	1	0.3333333333333333	4	0.8	12	0.20987654320987653	0.8	16	12	0	0	0	1.0	9	9	1.1333333333333333	17	0.0	1.0	0.0017549995288663523	0.5669248721309496	0.09687094915815762	0.5513645379598847	0.04104750150731397	0.5891591884484056	0.6007220896413724	0.569218629748429	0	0	0.0
7136	0.00027445277096365626	3.3102849744170216e-06	3.29802541863749e-06	0.9999999676929254	None	0.2	1	0.3333333333333333	4	0.8	12	0.20987654320987653	0.8	16	12	0	0	0	1.0	9	9	1.1333333333333333	17	0.0	1.0	0.09943470102840475	0.5020340369385715	0.2563106180213823	0.6369001334235745	0.06060151706028684	0.550741311853563	0.6948433434030602	0.5641230685345517	0	1.0	0.0
2809	None	None	None	None	None	0.14285714285714285	2	0.36666666666666664	11	0.6190476190476191	26	0.5432098765432098	0.42857142857142855	28	18	15	1	0	1.0	9	9	2.933333333333333	44	0.041666666666666664	0.9142857142857143	0.0023424420461382275	0.6827223148651761	0.5129907602044659	0.703399759723816	0.09999943672273456	0.5000023996485305	0.9127553808811479	0.6325766932203971	1.0	1.0	0.0
5008	0.041847136127370226	0.014242625482403229	0.012998122257201858	0.9847738172638761	None	0.3333333333333333	3	0.47619047619047616	10	0.5172413793103449	15	0.5740740740740741	0.3448275862068966	19	10	11	2	0	0.6666666666666666	6	9	2.066666666666667	31	0.11764705882352941	0.46153846153846156	0.09988034169092298	0.501115401005153	0.31557407642364127	0.6005773849395509	0.16268188039317388	0.9982161746900866	0.7431799476805835	0.90434943915101	1.0	1.0	0.0
4665	0.0027447057996552032	0.0002785390887566953	0.0001268132035992679	0.9963455213927215	None	0.25	1	0.36363636363636365	4	0.7857142857142857	11	0.2222222222222222	0.7857142857142857	15	11	0	0	0	0.8888888888888888	8	9	1.0666666666666667	16	0.0	1.0	1.741822984396909e-17	0.5000000000000044	0.006909395214242282	0.5187338243111873	0.2939246358101674	0.9999533125932473	0.8707480353641746	0.9660716350352438	0	1.0	0.0
2060	None	None	None	None	None	0	0	0.5	4	0.4	4	0.6	0	0	0	11	0	0	0.8	4	5	0.8	12	0.0	1.0	0	0	0	0	0	0	0	0	0	0	0
5288	None	None	None	None	None	0.07142857142857142	1	0.23333333333333334	7	0.7619047619047619	32	0.5432098765432098	0.6666666666666666	35	28	8	0	0	1.0	9	9	2.933333333333333	44	0.0	0.8	0.09210433767761997	0.5159248766960095	-0.04613987930139169	0.538392667232173	-0.09452301857198821	0.6348515172927949	0.6861297522247165	0.5638725896626263	0	1.0	0.0
154	None	None	None	None	None	0.5	1	0.6666666666666666	4	0.5714285714285714	4	0.375	0.5714285714285714	8	4	0	0	0	0.6666666666666666	4	6	0.6	9	0.0	0.6666666666666666	0.018776997648954675	0.5181437061722702	-0.01680901810758754	0.6623629500696467	0.09967758256164014	0.5034271712759798	0.6200547627166134	0.5630097159341881	0	1.0	0.0
6535	7.449227575334494e-08	6.124692214797728e-08	4.724434852308671e-11	0.9999884626030168	None	0	0	0.08	2	0.9428571428571428	33	0.8222222222222222	0	0	0	36	0	0	0.5555555555555556	5	9	2.466666666666667	37	0.0	1.0	0	0	0	0	0	0	0	0	0	0	0
549	None	None	None	None	None	0	0	0.08695652173913043	4	0.9104477611940298	61	0.8518518518518519	0	1	0	67	5	0	1.0	9	9	4.6	69	0.0364963503649635	0.819672131147541	0	0	0	0	0	0	0	0	0	0	0
3815	0.0	0.0	0.0	1.0	None	0	0	0	0	0	0	1.0	0	0	0	0	0	0	1.0	1	1	0.06666666666666667	1	0.0	0	0	0	0	0	0	0	0	0	0	0	0
2542	None	None	None	None	None	0	0	0	0	0	0	1.0	0	0	0	0	2	0	1.0	1	1	0.06666666666666667	1	0.5	0	0	0	0	0	0	0	0	0	0	0	0
6122	0.001363480488306326	0.0001010290302173682	9.713704555437753e-05	0.9990103078610925	None	0.2	1	0.3333333333333333	4	0.8	12	0.20987654320987653	0.8	16	12	0	0	0	1.0	9	9	1.1333333333333333	17	0.0	1.0	1.572982791285971e-17	0.5000000000000028	8.729824339390016e-09	0.5000001301498286	0.05136637299404889	0.6112000501151763	0.5602417591154336	0.5376253955725404	0	1.0	0.0
2548	None	None	None	None	None	0	0	0.6666666666666666	2	0.5	1	1.0	0	0	0	3	5	0	0.25	1	4	0.26666666666666666	4	0.5	0.6666666666666666	0	0	0	0	0	0	0	0	0	0	0
670	None	None	None	None	None	0	0	0	0	0	0	1.0	0	0	0	0	4	0	1.0	1	1	0.06666666666666667	1	1.0	0	0	0	0	0	0	0	0	0	0	0	0
1334	None	None	None	None	None	0	0	0.2	5	0.8	28	0.7551020408163265	0.2571428571428571	13	9	23	6	0	1.0	7	7	2.466666666666667	37	0.13043478260869565	0.7333333333333333	0.10687429847910282	0.5624630518746754	-0.0976219701294718	0.5069429022463257	-0.0993848706388778	0.501200981310386	0.721992589889805	0.5236275243228087	1.0	1.0	0.0
2682	0.0	0.0	0.0	1.0	None	0	0	0	0	0	0	1.0	0	0	0	0	0	0	1.0	1	1	0.06666666666666667	1	0.0	0	0	0	0	0	0	0	0	0	0	0	0
2108	None	None	None	None	None	0	0	0.5	2	0.75	3	0.6	0	0	0	5	12	0	0.4	5	2	0.4	6	0.8571428571428571	0	0	0	0	0	0	0	0	0	0	0	0
6984	None	None	None	None	None	0	0	0.20408163265306123	10	0.7605633802816901	54	0.9012345679012346	0.6197183098591549	53	44	19	0	0	1.0	9	9	4.866666666666666	73	0.0	0.9846153846153847	0.09999839091486024	0.5000917682878941	2.0659481701107848e-07	0.5000036194358527	0.09999169854384662	0.5005127283175687	0.6157081206532713	0.5002027053962506	0	1.0	0.0
4828	0.003498778284530677	0.00017321840284408716	-8.618170582989156e-05	0.9948110222082359	None	0.2	1	0.3333333333333333	4	0.8	12	0.20987654320987653	0.8	16	12	0	0	0	1.0	9	9	1.1333333333333333	17	0.0	1.0	0.010488902714200462	0.5757090473123224	0.0999982637891889	0.500002241353875	0.09996140441168296	0.5098209473404508	0.6011285984932035	0.5286752316193902	0	1.0	0.0
244	None	None	None	None	None	0.2	1	0.3333333333333333	4	0.8	12	0.20987654320987653	0.8	16	12	0	0	0	1.0	9	9	1.1333333333333333	17	0.0	1.0	-0.09978141492316021	0.5332964230794164	0.08125563983808005	0.5477722404890701	0.08046758732721666	0.5526016165817474	0.6953312723240821	0.5445684487823214	0	0.25	0.0
5088	0.0	0.0	0.0	0.9999999999999998	None	0	0	0	0	0	0	1.0	0	0	0	0	4	0	1.0	1	1	0.06666666666666667	1	1.0	0	0	0	0	0	0	0	0	0	0	0	0
7381	None	None	None	None	None	0	0	0.09259259259259259	5	0.8987341772151899	71	1.0	0.22784810126582278	22	18	58	0	0	1.0	9	9	5.4	81	0.0	1.0	0.04267641756510397	0.5174590900081115	-0.09999999953831258	0.5000000198787349	0.06304218503515258	0.5636010781357247	0.6748528598353842	0.5271112793016381	0	0	0.0
1257	None	None	None	None	None	0	0	0.42857142857142855	3	0.75	6	0.3333333333333333	0.75	9	6	0	1	0	0.8333333333333334	5	6	0.6666666666666666	10	1.0	0.4	-0.06194877142465317	0.5224482609747327	-0.6963147155884276	0.9999999348788982	0.0684380489138515	0.5216498758751447	0.9769494311766924	0.9962209939465099	0.0	0	0.0
1653	None	None	None	None	None	0	0	0.3181818181818182	14	0.609375	39	0.8148148148148148	0.328125	33	21	32	5	0	1.0	9	9	4.4	66	0.08928571428571429	0.8620689655172413	0.09354639125487277	0.6928836383198583	0.09999991979872012	0.5000011032203968	-0.006876997485884703	0.6774576744789598	0.653486299518073	0.6268166369491541	1.0	1.0	0.0
6860	1.6821236343705468e-05	2.8303466902418575e-06	2.3794065780926693e-08	0.9958495799702108	None	0	0	0.4	4	0.5	6	0.4666666666666667	0	3	0	10	9	0	0.8333333333333334	5	6	0.9333333333333333	14	0.42857142857142855	0.6	0	0	0	0	0	0	0	0	0	0	0
3708	0.002628275254378408	0.0005947424428235015	0.0005947143387366571	0.9971439290461377	None	0.25	1	0.36363636363636365	4	0.7857142857142857	11	0.2222222222222222	0.7857142857142857	15	11	0	0	0	0.8888888888888888	8	9	1.0666666666666667	16	0.0	1.0	7.902762784127648e-27	0.5	-0.09999997846694197	0.5000006672700416	0.09707399251390043	0.5587221640323757	0.6909525731657703	0.5196548920424382	0	1.0	0.0
2907	0.0005755375375327503	4.657998747472915e-06	1.618963950434166e-06	0.9999964894899148	None	0.25	1	0.4	4	0.75	9	0.25925925925925924	0.75	13	9	0	0	0	0.6666666666666666	6	9	0.9333333333333333	14	0.0	1.0	0.056178900340385675	0.5484619466560021	-0.127703739971688	0.542922924515668	0.3333286845852122	0.5725683008093994	0.8639948071787232	0.5546895813555023	0	1.0	0.0
324	None	None	None	None	None	0	0	1.0	2	0.0	0	0.75	0	2	0	0	2	0	1.0	2	2	0.2	3	1.0	0	0	0	0	0	0	0	0	0	0	0	0
5946	8.259539713618779e-05	9.223750596680818e-08	6.884646915992341e-08	0.9999999653241046	None	0.2	1	0.3333333333333333	4	0.8	12	0.20987654320987653	0.8	16	12	0	0	0	1.0	9	9	1.1333333333333333	17	0.0	1.0	0.06733113415772592	0.5127708957275091	0.3313636470968084	0.6766978219280402	0.011752884260914118	0.5309247317538415	0.7992067027824621	0.5755494660688302	0	1.0	0.0
3247	0.002167097761306794	0.0006870252983389846	0.00036584823297903087	0.9972167426472889	None	0.25	1	0.4	4	0.7692307692307693	10	0.23809523809523808	0.7692307692307693	14	10	0	0	0	0.7777777777777778	7	9	1.0	15	0.0	1.0	0.09999983583959626	0.5000002927190103	-0.09999996689084434	0.5000007377915087	0.16875191128880776	0.6317239429544366	0.7576914631941641	0.5448477955690751	0	1.0	0.0
5173	3.210586765517407e-08	2.9151571115894748e-08	2.1661311874159465e-09	0.9999956946170465	None	0	0	0.25	1	1.0	3	1.0	0	0	0	4	4	0	0.2	5	1	0.3333333333333333	5	0.3333333333333333	0	0	0	0	0	0	0	0	0	0	0	0
5314	1.4011823299512593e-06	1.606402871265085e-08	-1.556836556181742e-08	0.9999994332725175	None	0	0	1.0	1	0	0	1.0	0	1	0	0	0	0	0.5	2	1	0.13333333333333333	2	0.0	0	0	0	0	0	0	0	0	0	0	0	0
5816	None	None	None	None	None	0	0	0.05555555555555555	3	0.9493670886075949	75	1.0	0.06329113924050633	5	5	75	0	0	1.0	9	9	5.4	81	0.0	1.0	0.0991590628028944	0.5011877132606704	1.2020420549723295e-22	0.5	0.19235198589787753	0.6462493581729346	0.6868426818516593	0.5504398462553468	0	1.0	0.0
4671	0.0	0.0	0.0	1.0	None	0	0	0	0	0	0	1.0	0	0	0	0	0	0	1.0	1	1	0.06666666666666667	1	0.0	0	0	0	0	0	0	0	0	0	0	0	0
2727	0.0012099335010523353	0.00018643587242756589	0.00018641473161427763	0.9988044605055841	None	0	0	0.25	1	1.0	3	1.0	1.0	4	3	0	3	0	0.2	1	5	0.3333333333333333	5	1.0	0	0.012699671530153256	0.5548997260915381	-0.0204683138587222	0.5063700712443612	0.18141141101350458	0.5438877018591923	0.7078745397202217	0.5351065752823646	1.0	1.0	0.1619242413530336
4935	0.0025734633533230425	9.342676481452002e-05	-6.76859260162812e-05	0.9931147472371225	None	0.2	1	0.3333333333333333	4	0.8	12	0.20987654320987653	0.8	16	12	0	0	0	1.0	9	9	1.1333333333333333	17	0.0	1.0	-0.005722138971043377	0.5764154314306278	-0.7832693222797653	0.8831757541032278	0.09942712093055946	0.5052177285051404	0.9807520931383268	0.6865272687031208	0	1.0	0.0
3264	3.9508388543055355e-09	3.934665365958884e-09	5.7901212282757084e-11	0.999999898179953	None	0	0	0	0	0	0	1.0	0	0	0	0	1	0	1.0	1	1	0.06666666666666667	1	0.25	0	0	0	0	0	0	0	0	0	0	0	0
4289	0.014317322275120677	0.00308214928271767	0.0025770585028926842	0.9539700347115626	None	0.2	1	0.3333333333333333	4	0.8	12	0.20987654320987653	0.8	16	12	0	0	0	1.0	9	9	1.1333333333333333	17	0.0	1.0	0.18960526753379434	1.0	0.0005025749745023874	0.5477642693868555	0.09999998032658179	0.5000001782996614	0.8976185853410641	0.9999999977773797	0	1.0	0.0
2817	3.960800992903937e-09	3.850236312147751e-09	3.6950519544808057e-09	0.999999872472337	None	0	0	0	0	0	0	1.0	0	0	0	0	1	0	1.0	1	1	0.06666666666666667	1	0.25	0	0	0	0	0	0	0	0	0	0	0	0
1676	None	None	None	None	None	0.4	2	0.46153846153846156	6	0.6470588235294118	11	0.3877551020408163	0.29411764705882354	11	5	7	3	0	1.0	7	7	1.2666666666666666	19	0.25	0.6666666666666666	0.061363543525129474	0.5866983128051406	0.09975258549019964	0.5044195218481057	-0.1729677733957628	0.9707590305661352	0.7736749361436824	0.7841764679079429	1.0	1.0	0.0
854	None	None	None	None	None	0	0	0.75	3	0.3333333333333333	1	0.625	0.3333333333333333	4	1	0	0	0	0.5	4	2	0.3333333333333333	5	0.0	0.6666666666666666	0.0027357206549432937	0.5017871502196606	0.027476719672560934	0.552843217236507	0.07193574662213024	0.535598568763343	0.5716612884072495	0.5301259161706621	0	1.0	0.0
1556	None	None	None	None	None	0.25	3	0.46153846153846156	12	0.5277777777777778	19	0.4691358024691358	0.5	30	18	7	0	0	1.0	9	9	2.533333333333333	38	0.0	0.5517241379310345	0.06559012833367345	0.5801896163471725	-0.007046431128876288	0.6618096915261815	2.0520039868537415e-26	0.5000000000000093	0.6034055359050006	0.5821584491192112	0	0.9333333333333333	0.0
7428	None	None	None	None	None	0.05555555555555555	1	0.21052631578947367	8	0.7818181818181819	43	0.9047619047619048	0.45454545454545453	31	25	25	3	0	0.7777777777777778	9	7	3.8	57	0.0625	0.9019607843137255	0.0013193414842494005	0.5103482338151498	0.2518863231891958	0.6543413294780348	0.0926689684606258	0.6581426221558336	0.7375011950539501	0.609418381778541	1.0	0.9032258064516129	0.0
4048	0.0017118643163273918	0.0006656177053276486	0.0005765442769109886	0.9995606356194553	None	0.2	1	0.3333333333333333	4	0.8	12	0.20987654320987653	0.8	16	12	0	0	0	1.0	9	9	1.1333333333333333	17	0.0	1.0	7.902762784127648e-27	0.5	-0.09998981399471005	0.500311564814998	0.09884703885233381	0.5087725082674053	0.6922723249829443	0.5030282874475676	0	1.0	0.0
2838	0.002608466915044646	0.0002386806548221054	-5.9032492723270665e-05	0.9944263357837384	None	0.2	1	0.3333333333333333	4	0.8	12	0.20987654320987653	0.8	16	12	0	0	0	1.0	9	9	1.1333333333333333	17	0.0	1.0	0.17821048869772263	0.646497578029318	0.06639438066287966	0.555003473396862	0.05483131957456957	0.5643414397681901	0.6469379352365643	0.5893137581188331	0	1.0	0.0
709	None	None	None	None	None	0.08333333333333333	1	0.4444444444444444	12	0.4473684210526316	17	0.49382716049382713	0.18421052631578946	17	7	22	0	0	1.0	9	9	2.6666666666666665	40	0.0	0.29411764705882354	0.03492041313100047	0.5433552014326595	-0.06468268597121703	0.5900777593510943	9.265123173436722e-08	0.5005984536368914	0.5888809360667542	0.5449233694708714	0	0.9411764705882353	0.0
2337	None	None	None	None	None	0.2	1	0.3333333333333333	4	0.8	12	0.20987654320987653	0.8	16	12	0	0	0	1.0	9	9	1.1333333333333333	17	0.0	1.0	0.012857100618984837	0.5918606563801961	-0.17511467472813264	0.9999992862594568	-0.11624573600641472	0.9999999998613633	0.8601052556759943	0.9999959136628691	0	1.0	0.0
4152	0.007659030989140002	0.004900920888437523	0.0021354718193873083	0.9949099516528982	None	0.2	1	0.3333333333333333	4	0.8	12	0.20987654320987653	0.8	16	12	0	0	0	1.0	9	9	1.1333333333333333	17	0.0	1.0	0.09985592373762739	0.5001473854885835	-0.0999999963182796	0.5000000498262817	-0.2342796199797969	0.9999059966641668	0.8817318149852614	0.9565154819697942	0	1.0	0.0
5239	0.0	0.0	0.0	1.0	None	0	0	0	0	0	0	1.0	0	0	0	0	0	0	1.0	1	1	0.06666666666666667	1	0.0	0	0	0	0	0	0	0	0	0	0	0	0
6659	0.0014854670292258152	0.0001070537668343929	0.00010502101805904986	0.9960077440804271	None	0	0	0.057692307692307696	3	0.9466666666666667	71	0.9506172839506173	0.013333333333333334	1	1	75	2	0	1.0	9	9	5.133333333333334	77	0.012987012987012988	0.9565217391304348	7.366267419860978e-10	0.5	-0.09999867516555834	0.5	0.04779150807058267	0.5	0.6492562180497957	0.5	1.0	1.0	0.0
2600	1.2721212118821173e-05	1.030549315386855e-07	-4.912199855471415e-08	0.9999999995240919	None	1.0	1	1.0	4	0.0	0	0.5555555555555556	0	4	0	0	0	0	1.0	3	3	0.3333333333333333	5	0.0	1.0	0	0	0	0	0	0	0	0	0	0	0
2519	None	None	None	None	None	0.2	1	0.3333333333333333	4	0.8	12	0.20987654320987653	0.8	16	12	0	0	0	1.0	9	9	1.1333333333333333	17	0.0	1.0	0.14268280188575994	0.6152672442447819	0.09954144885630073	0.5039113824773552	2.2208111308785492e-07	0.5000055788391947	0.6454461653195481	0.5403434335909628	0	0.1875	0.0
3759	0.008372098255208068	0.0012000765853612501	-0.0010866976242642282	0.9928636847453364	None	0.2	1	0.3333333333333333	4	0.8	12	0.20987654320987653	0.8	16	12	0	0	0	1.0	9	9	1.1333333333333333	17	0.0	1.0	1.2856246204109737e-07	0.5018122170500765	0.03513455745794192	0.5103480512045193	0.09999422665288256	0.5002959275891014	0.601869489737735	0.5041524650780155	0	1.0	0.0
486	None	None	None	None	None	0.08333333333333333	1	0.2962962962962963	8	0.7105263157894737	27	0.49382716049382713	0.39473684210526316	22	15	17	0	0	1.0	9	9	2.6666666666666665	40	0.0	0.7096774193548387	0.06111696438292833	0.5688866338397135	0.0019915446427700234	0.6601232790310487	0.07514859643679468	0.5961184914773665	0.595262143980816	0.6090904437187658	0	0.8181818181818182	0.0
1892	None	None	None	None	None	1.0	1	0.8	4	0.4	2	0.4375	0.4	6	2	0	0	0	1.0	4	4	0.4666666666666667	7	0.0	0.6666666666666666	1.0441664495767866e-11	0.5000000001882855	7.509923936162454e-14	0.5000000000060164	0.34656859016848773	0.8859521532520538	0.8366813375347347	0.6644855914693296	0	1.0	0.0
852	None	None	None	None	None	0	0	0	0	0	0	1.0	0	0	0	0	3	0	1.0	1	1	0.06666666666666667	1	0.75	0	0	0	0	0	0	0	0	0	0	0	0
5506	8.221181970738908e-07	7.284621033500033e-07	1.7289102759835362e-08	0.9952834974744247	None	0	0	0.15	3	0.8571428571428571	24	0.6666666666666666	0	0	0	29	11	0	0.5555555555555556	5	9	2.0	30	0.1774193548387097	0.48	0	0	0	0	0	0	0	0	0	0	0
7335	6.602379420531679e-05	7.459226873758039e-07	1.7742445222137856e-07	0.9999798181000216	None	0	0	0.16666666666666666	8	0.8	56	0.8888888888888888	0.014285714285714285	5	1	66	0	0	1.0	9	9	4.8	72	0.0	0.96875	0.04873409357991431	0.5058117605586088	0.3559102245275584	0.5975722359833009	0.17142260994229358	0.9863047450273046	0.8810614413353701	0.8270946118027017	0	1.0	0.0
2983	0.004122265677376957	0.0008007606876025651	0.0006687145553306385	0.9882426856527908	None	0.25	1	0.4	4	0.7692307692307693	10	0.23809523809523808	0.7692307692307693	14	10	0	0	0	0.7777777777777778	9	7	1.0	15	0.0	1.0	2.2629978566569494e-07	0.5002125200483926	-0.02578422037174214	0.5090947287481251	0.11108374271753294	0.5775939639681325	0.6439537769835103	0.5291450172025183	0	1.0	0.0
6138	0.0	0.0	0.0	0.9999999999999998	None	0	0	0	0	0	0	1.0	0	0	0	0	4	0	1.0	1	1	0.06666666666666667	1	1.0	0	0	0	0	0	0	0	0	0	0	0	0
4609	8.374948850649433e-05	1.473862137960358e-07	-1.4254355162792e-07	0.9999999945600947	None	0.2	1	0.3333333333333333	4	0.8	12	0.20987654320987653	0.8	16	12	0	0	0	1.0	9	9	1.1333333333333333	17	0.0	1.0	0.09999975403877755	0.500001786793607	0.00046894348044198094	0.503221801095844	0.18938260472011506	0.6364734917791537	0.6839926657803945	0.5476041316600055	0	1.0	0.0
5696	1.218419919009285e-07	1.0335037575923261e-07	5.7563750273589535e-11	0.9999795585406341	None	0	0	0.018518518518518517	1	1.0	79	1.0	0	0	0	80	0	0	1.0	9	9	5.4	81	0.0	1.0	0	0	0	0	0	0	0	0	0	0	0
6814	0.0040920141059238475	0.0004217763702054598	0.0003615205468957041	0.9967510579365394	None	0.3333333333333333	4	0.38461538461538464	10	0.6666666666666666	24	0.4691358024691358	0.6666666666666666	34	24	3	0	0	1.0	9	9	2.533333333333333	38	0.0	0.896551724137931	0.21449278869920002	0.5243163344457972	6.774943802521139e-13	0.5000116916070034	0.09993504137183498	0.50052751601683	0.7060842442070193	0.5082908200185053	0	0.9411764705882353	0.0
7031	3.786420425759015e-05	1.7839136321233318e-07	-1.358383809855565e-08	0.9999993954285576	None	0	0	0.42857142857142855	3	0.75	6	0.5555555555555556	0.75	9	6	0	0	0	0.2222222222222222	2	9	0.6666666666666666	10	0.0	1.0	0.08740515342065766	0.5094090743879518	0.268959519303073	0.5879392724260349	0.027595679483624326	0.5719374356355698	0.7416160309566037	0.5566600742030037	0	1.0	0.0
1516	None	None	None	None	None	0	0	0	0	0	0	1.0	0	0	0	0	0	0	1.0	1	1	0.06666666666666667	1	0.0	0	0	0	0	0	0	0	0	0	0	0	0
4120	0.00230689203994206	0.0009541803493829014	-0.00035406911310224235	0.9971989893949911	None	0.25	1	0.4	4	0.7692307692307693	10	0.23809523809523808	0.7692307692307693	14	10	0	0	0	0.7777777777777778	7	9	1.0	15	0.0	1.0	3.9433565819346773e-08	0.5000174209975383	8.19959113982191e-08	0.5000007809975257	0.07896653295610775	0.5603511068919355	0.5920025089233024	0.5202106430788742	0	1.0	0.0
4873	0.0033404313553332945	0.0006125061457208077	-0.0004145917083938642	0.9944295697218718	None	0	0	0.25	1	1.0	3	1.0	1.0	4	3	0	0	0	0.2	5	1	0.3333333333333333	5	0.0	0	-0.09894097727108789	0.5017895295465596	0.00090537353077368	0.509816088711599	0.099998703127943	0.5000023288444984	0.6925739108125157	0.5038696614530264	0	1.0	0.0
6081	None	None	None	None	None	0.07692307692307693	1	0.3793103448275862	11	0.5365853658536586	22	0.5308641975308642	0.14634146341463414	14	6	28	13	0	1.0	9	9	2.8666666666666667	43	0.25	0.5945945945945946	0.09895322725534364	0.5062614169033041	0.19351989952895662	0.6967802621183564	0.06480337276390243	0.9999986092961324	0.7495985156256644	0.9916814955533801	1.0	1.0	0.0
2700	0.008780092844839736	0.000692008399736916	-0.00012955966177990498	0.9882501341430721	None	0	0	0.3333333333333333	3	0.8181818181818182	9	0.28888888888888886	0.8181818181818182	12	9	0	1	0	0.5555555555555556	5	9	0.8666666666666667	13	1.0	1.0	8.821075980646225e-17	0.5000000001027752	-0.16719441287563672	0.5490770481614105	0.05765034782277636	0.587497770903852	0.7218454116441682	0.5457527489650542	0.8333333333333334	0.9166666666666666	0.0
1305	None	None	None	None	None	0	0	0	0	0	0	1.0	0	0	0	0	4	0	1.0	1	1	0.06666666666666667	1	1.0	0	0	0	0	0	0	0	0	0	0	0	0
5325	0.0035659271968224468	0.0005147014201317708	0.0004232202460576139	0.9990948138574715	None	0.2	1	0.3333333333333333	4	0.8	12	0.20987654320987653	0.8	16	12	0	0	0	1.0	9	9	1.1333333333333333	17	0.0	1.0	0.056713110595128624	0.520980501384734	-0.09669600589975427	0.5276339488393639	-0.16491766725866014	0.9998379682098006	0.7367022532846088	0.9513883260554142	0	1.0	0.0
7488	0.003727811380885111	0.0002156230657653441	0.0001307413839969591	0.996679455645866	None	0.2	1	0.3333333333333333	4	0.8	12	0.20987654320987653	0.8	16	12	0	0	0	1.0	9	9	1.1333333333333333	17	0.0	1.0	0.04180337840782995	0.5611734839419603	2.3484402746482127e-23	0.5000000000000004	0.16127719384911696	0.8972903388878696	0.6675532254887759	0.6909290791632048	0	1.0	0.0
7483	None	None	None	None	None	0.15	3	0.35714285714285715	15	0.5833333333333334	35	0.7654320987654321	0.25	28	15	33	5	0	1.0	9	9	4.133333333333334	62	0.08771929824561403	0.7142857142857143	0.09809324275044116	0.5125408543127198	0.40829051876337114	0.6840174953790423	0.10714761315433421	0.9999999913452403	0.8463883084566702	0.9984416098390789	1.0	1.0	0.0
7326	0.042843853910624514	0.014523609974100017	0.012906685431707345	0.9847308330723007	None	0.3333333333333333	3	0.47619047619047616	10	0.5172413793103449	15	0.5740740740740741	0.3448275862068966	19	10	11	2	0	0.6666666666666666	6	9	2.066666666666667	31	0.11764705882352941	0.46153846153846156	0.09988034169092298	0.501115401005153	0.31557407642364127	0.6005773849395509	0.16268188039317388	0.9982161746900866	0.7431799476805835	0.90434943915101	1.0	1.0	0.0
7396	0.000294274015484727	1.9403953636971277e-05	-1.6912030406120997e-05	0.9999986139534462	None	0.25	1	0.36363636363636365	4	0.7857142857142857	11	0.2222222222222222	0.7857142857142857	15	11	0	0	0	0.8888888888888888	8	9	1.0666666666666667	16	0.0	1.0	0.08037336934184296	0.5268554521698727	0.16232779013363513	0.540884267283022	0.1942162796043042	0.9999999999944189	0.638457293793593	0.9998379898030683	0	1.0	0.0
7197	None	None	None	None	None	0	0	0.1320754716981132	7	0.8441558441558441	65	0.9753086419753086	0.05194805194805195	8	4	70	0	0	1.0	9	9	5.266666666666667	79	0.0	0.9714285714285714	-0.07796500452510542	0.6002988230133	0.24730342839528507	0.5982125595143759	0.06238648984000779	0.9343400674346638	0.7871396948359503	0.760124396737897	0	0.5	0.0
103	None	None	None	None	None	0	0	0	0	0	0	1.0	0	0	0	0	4	0	1.0	1	1	0.06666666666666667	1	1.0	0	0	0	0	0	0	0	0	0	0	0	0
91	None	None	None	None	None	0	0	0	0	0	0	1.0	0	0	0	0	2	0	1.0	1	1	0.06666666666666667	1	0.5	0	0	0	0	0	0	0	0	0	0	0	0
5276	1.0332578601105821e-05	7.768315041014347e-08	5.760114468256615e-08	0.9999974746237728	None	0	0	0.375	3	0.8	8	0.3333333333333333	0.8	11	8	0	0	0	0.4444444444444444	4	9	0.8	12	0.0	1.0	0.09997092070196253	0.5001241314859126	0.351889957057575	0.58914634814153	0.02439290159447887	0.5777676894762	0.800533930690271	0.5559768838923176	0	0.5454545454545454	0.0
1801	None	None	None	None	None	0	0	0	0	0	0	1.0	0	0	0	0	4	0	1.0	1	1	0.06666666666666667	1	1.0	0	0	0	0	0	0	0	0	0	0	0	0
6887	0.041723583473242745	0.014408893705995797	0.013143051918334805	0.9846271680497498	None	0.3333333333333333	3	0.47619047619047616	10	0.5172413793103449	15	0.5740740740740741	0.3448275862068966	19	10	11	2	0	0.6666666666666666	6	9	2.066666666666667	31	0.11764705882352941	0.46153846153846156	0.09988034169092298	0.501115401005153	0.31557407642364127	0.6005773849395509	0.16268188039317388	0.9982161746900866	0.7431799476805835	0.90434943915101	1.0	1.0	0.0
628	None	None	None	None	None	0.3333333333333333	1	0.4444444444444444	4	0.7272727272727273	8	0.2708333333333333	0.7272727272727273	12	8	0	0	0	0.75	8	6	0.8666666666666667	13	0.0	0.8571428571428571	0.05897821022375892	0.5633762165339365	-0.09999962245422053	0.5000008113994274	1.0468838569005788e-15	0.5000000000265915	0.6584061445112459	0.5212271472516337	0	1.0	0.0
2708	1.2454994353448228e-07	1.0234145559648128e-07	5.668186427381359e-11	0.9999796064367992	None	0	0	0.018518518518518517	1	1.0	79	1.0	0	0	0	80	0	0	1.0	9	9	5.4	81	0.0	1.0	0	0	0	0	0	0	0	0	0	0	0
1383	None	None	None	None	None	0	0	0.05405405405405406	2	0.9622641509433962	51	0.873015873015873	0	0	0	54	9	0	0.7777777777777778	7	9	3.6666666666666665	55	0.08035714285714286	0.9583333333333334	0	0	0	0	0	0	0	0	0	0	0
3206	6.906790818871758e-06	1.4561296770468715e-08	-1.4536352397896619e-08	0.999999525516178	None	0	0	1.0	1	0	0	1.0	0	1	0	0	3	0	0.5	2	1	0.13333333333333333	2	1.0	0	0	0	0	0	0	0	0	0	0	0	0
5669	0.042404670718310736	0.014594574885943578	0.01336267671074206	0.9848258827729653	None	0.3333333333333333	3	0.47619047619047616	10	0.5172413793103449	15	0.5740740740740741	0.3448275862068966	19	10	11	2	0	0.6666666666666666	6	9	2.066666666666667	31	0.11764705882352941	0.46153846153846156	0.09988034169092298	0.501115401005153	0.31557407642364127	0.6005773849395509	0.16268188039317388	0.9982161746900866	0.7431799476805835	0.90434943915101	1.0	1.0	0.0
1931	None	None	None	None	None	0	0	0.2857142857142857	4	0.7368421052631579	14	0.5	0	0	0	20	9	0	0.8571428571428571	6	7	1.4	21	0.20454545454545456	0.3157894736842105	0	0	0	0	0	0	0	0	0	0	0
3366	None	None	None	None	None	0.1	1	0.36363636363636365	8	0.6333333333333333	19	0.5079365079365079	0.6	26	18	5	0	0	0.7777777777777778	7	9	2.1333333333333333	32	0.0	0.32	0.1925816004768635	0.6039473351244108	0.1590621259269412	0.6588287780777609	0.2170078541991562	0.6498256246718583	0.5704752246492297	0.6378621552391406	0	0.7307692307692307	0.0
3933	0.0029066281874538715	0.0011618125983590176	0.0011209047124879088	0.9982603831415024	None	0.2	1	0.3333333333333333	4	0.8	12	0.20987654320987653	0.8	16	12	0	0	0	1.0	9	9	1.1333333333333333	17	0.0	1.0	0.0999461259616324	0.5000549098117549	-0.09999999963012365	0.5000000094702516	-0.11403528509253413	0.9999880351208953	0.7266527776584556	0.9776410134481524	0	0.0625	0.0
3720	0.0	0.0	0.0	1.0	None	0	0	0	0	0	0	1.0	0	0	0	0	0	0	1.0	1	1	0.06666666666666667	1	0.0	0	0	0	0	0	0	0	0	0	0	0	0
4374	0.0009957244028118326	0.0007652051783983358	-0.00041959576829814536	0.9976353849693943	None	0	0	0.3333333333333333	2	0.8571428571428571	6	0.36	0.8571428571428571	8	6	0	0	0	1.0	5	5	0.6	9	0.0	0	0.09999997417823839	0.5000001719585835	0.1699884691672883	0.5759757578466177	0.08280438291398122	0.6425464984216017	0.6137849438983513	0.5738483375485793	0	1.0	0.0
2274	None	None	None	None	None	0	0	0.6666666666666666	2	0.5	1	0.6666666666666666	0	0	0	3	9	0	0.6666666666666666	3	2	0.26666666666666666	4	0.9	0	0	0	0	0	0	0	0	0	0	0	0
104	None	None	None	None	None	0	0	0	0	0	0	1.0	0	0	0	0	0	0	1.0	1	1	0.06666666666666667	1	0.0	0	0	0	0	0	0	0	0	0	0	0	0
6685	None	None	None	None	None	0	0	0.3333333333333333	8	0.6363636363636364	21	0.5555555555555556	0.6363636363636364	27	21	7	0	0	0.7777777777777778	9	7	2.3333333333333335	35	0.0	0.8461538461538461	0.09998307659878984	0.5002002556902525	4.654372065139447e-06	0.5000894197123118	-0.09185260254976425	0.9988950727146223	0.7049894067420611	0.9063060108067068	0	1.0	0.0
3525	0.002432105666843366	0.001124616117883878	0.0005785952514682915	0.9968968543861898	None	0.125	2	0.38235294117647056	13	0.5714285714285714	28	0.6296296296296297	0.40816326530612246	31	20	19	0	0	1.0	9	9	3.4	51	0.0	0.8571428571428571	0.09999996481850953	0.500005102009109	0.02143517697675302	0.5058444935575501	0.08035293035548127	0.5479730455155637	0.5840267928095393	0.5179825517295485	0	1.0	0.0
6964	0.04261430138405186	0.014800251772339849	0.013134665557907458	0.9847295036538583	None	0.3333333333333333	3	0.47619047619047616	10	0.5172413793103449	15	0.5740740740740741	0.3448275862068966	19	10	11	2	0	0.6666666666666666	6	9	2.066666666666667	31	0.11764705882352941	0.46153846153846156	0.09988034169092298	0.501115401005153	0.31557407642364127	0.6005773849395509	0.16268188039317388	0.9982161746900866	0.7431799476805835	0.90434943915101	1.0	1.0	0.0
1834	None	None	None	None	None	0	0	0.3333333333333333	2	0.8571428571428571	6	0.36	0.8571428571428571	8	6	0	0	0	1.0	5	5	0.6	9	0.0	0	0.04160240932418817	0.6683539944453617	-0.12957208942932283	0.5575553203730804	0.09999993718716502	0.5000020005079533	0.7276478252479845	0.5770483124526601	0	0.875	0.0
1399	None	None	None	None	None	0	0	0.6	3	0.6	3	0.4666666666666667	0.6	6	3	0	1	0	0.6	5	3	0.4666666666666667	7	1.0	1.0	2.963419426402454e-20	0.5000000000000006	1.8979221759655652e-14	0.5000000000014944	9.113659431748882e-07	0.5003154394770792	0.5000010740550623	0.5001051465052578	1.0	1.0	0.0
6871	None	None	None	None	None	0.045454545454545456	1	0.34782608695652173	16	0.5970149253731343	40	0.8518518518518519	0.373134328358209	38	25	30	1	0	1.0	9	9	4.6	69	0.0196078431372549	0.9375	0.09988059690777293	0.5009076577694894	0.017319883171115106	0.6752593305920518	-0.09741795417547727	0.6092558746322162	0.7107651895765756	0.5970757251226977	1.0	0.7894736842105263	0.0
4337	0.009670379667918248	0.0049958447602232465	-0.003865045365424991	0.9932672245101374	None	0.2	1	0.3333333333333333	4	0.8	12	0.20987654320987653	0.8	16	12	0	0	0	1.0	9	9	1.1333333333333333	17	0.0	1.0	0.09756135304194817	0.5045707530923123	-0.026958256334675683	0.5097150953329531	-0.20303416089192808	0.999999264809849	0.792902067681201	0.9912226233120376	0	0.125	0.0
1900	None	None	None	None	None	0	0	0.13157894736842105	5	0.8518518518518519	46	0.8888888888888888	0	2	0	53	1	0	0.7777777777777778	9	7	3.7333333333333334	56	0.009259259259259259	0.9387755102040817	0	0	0	0	0	0	0	0	0	0	0
1313	None	None	None	None	None	0	0	0.5	5	0.5384615384615384	7	0.5	0.23076923076923078	6	3	8	8	0	0.8333333333333334	5	6	1.0	15	0.47058823529411764	0.6	0.030662173100429298	0.5470209182511545	0.000854255667641436	0.5023808681157446	0.007687849541429655	0.6448707143774778	0.5775233660337108	0.5658431050060135	0.0	0	0.0
599	None	None	None	None	None	0.35714285714285715	5	0.4666666666666667	14	0.5476190476190477	23	0.5432098765432098	0.5476190476190477	37	23	6	0	0	1.0	9	9	2.933333333333333	44	0.0	0.6285714285714286	-0.09928436912726142	0.5455408468096355	-0.24642161229500875	0.9999999999999851	0.04021914339898508	0.5843454208622502	0.8908640589016652	0.9999792933892828	0	0.9459459459459459	0.0
2475	None	None	None	None	None	0.5	1	0.6666666666666666	4	0.5	3	0.4	0.5	7	3	0	0	0	0.8	4	5	0.5333333333333333	8	0.0	1.0	-0.03569313753191875	0.5069554024659855	0.005324950668817918	0.5058343491184493	3.046242000045978e-08	0.5000000479225926	0.5454026604616783	0.5042634010124885	0	0	0.0
6880	0.00039269106555247515	3.5198060988488728e-06	-2.61094407049971e-06	0.9998727881703958	None	0.3333333333333333	1	0.5	4	0.7	7	0.2857142857142857	0.7	11	7	0	0	0	0.8571428571428571	7	6	0.8	12	0.0	0.8	0.014885587104799378	0.5526955280506564	0.2023204480008854	0.5524042445601346	0.2009845993769893	0.9992241812005336	0.8976486373370937	0.9260535541839503	0	1.0	0.0
1085	None	None	None	None	None	0.09090909090909091	1	0.375	9	0.6176470588235294	21	0.6428571428571429	0.23529411764705882	14	8	21	0	0	0.875	7	8	2.4	36	0.0	0.41379310344827586	-0.06610287751495839	0.5390552409828079	0.09691748318322893	0.5013397849659741	0.09999742696762241	0.5000048865239315	0.6848180998316227	0.5134899374941178	0	0	0.0
1696	None	None	None	None	None	0	0	0.4	4	0.5833333333333334	7	0.4	0.5833333333333334	10	7	3	3	0	0.7142857142857143	7	5	0.9333333333333333	14	0.42857142857142855	0.2222222222222222	2.202767043874893e-11	0.5000001193426035	-0.12106320999165507	0.5632183189528077	0.06367834945416709	0.5649195364164209	0.687152615809869	0.5428435660399087	1.0	0.9	0.0
2601	0.003018020777058835	0.0009031883416215354	-0.0004384492291656192	0.9987359541411931	None	0.2	1	0.3333333333333333	4	0.8	12	0.20987654320987653	0.8	16	12	0	0	0	1.0	9	9	1.1333333333333333	17	0.0	1.0	0.09707074777518485	0.5335633511109595	0.07783478542776887	0.5356113564182153	-0.09487852461522975	0.5877011641215839	0.6967680665611127	0.5524408348245446	0	0	0.0
2084	None	None	None	None	None	0.2222222222222222	2	0.47619047619047616	10	0.5172413793103449	15	0.49206349206349204	0.41379310344827586	22	12	8	1	0	0.7777777777777778	9	7	2.066666666666667	31	0.1	0.64	-0.09313485345031383	0.536631508115221	8.682710633233069e-07	0.5000032148263465	-0.09999904493571461	0.5000064390679061	0.6120906967950996	0.5122331959723075	0.0	0.13636363636363635	0.0
1908	None	None	None	None	None	0	0	0.5	1	1.0	1	1.0	1.0	2	1	0	3	0	0.3333333333333333	1	3	0.2	3	1.0	0	-0.31637732486846337	0.5953333076503714	0.0019381417101368222	0.5010248888283496	3.1942227494399194e-06	0.5000001939557737	0.8169795225549354	0.5324674192256303	1.0	1.0	0.0
1178	None	None	None	None	None	0	0	0	0	0	0	1.0	0	0	0	0	0	0	1.0	1	1	0.06666666666666667	1	0.0	0	0	0	0	0	0	0	0	0	0	0	0
2003	None	None	None	None	None	0	0	0.037037037037037035	2	0.9746835443037974	77	1.0	0	1	0	79	0	0	1.0	9	9	5.4	81	0.0	1.0	0	0	0	0	0	0	0	0	0	0	0
4180	None	None	None	None	None	0.043478260869565216	1	0.20833333333333334	10	0.7536231884057971	52	0.8765432098765432	0.13043478260869565	17	9	53	0	0	1.0	9	9	4.733333333333333	71	0.0	0.875	0.09999993650839806	0.5000035008477851	2.554464412585185e-23	0.500000000132383	0.18224855585244004	0.6107119816692659	0.678132372323773	0.5374563613756769	0	1.0	0.0
446	None	None	None	None	None	0	0	0.5	4	0.6	6	0.6666666666666666	0.3	7	3	4	1	0	0.5	6	3	0.8	12	0.125	0.2	-0.037745771496591626	0.5667779485103125	-0.11591688560232431	0.9330923083467159	0.09309046660214067	0.5176372247682728	0.7031307471565708	0.7293831489540374	1.0	1.0	0.0
2375	None	None	None	None	None	0	0	0.3333333333333333	1	1.0	2	1.0	0.5	1	1	2	2	0	0.25	1	4	0.26666666666666666	4	0.25	0	0.0019796786995696734	0.5	0.0013972432838097904	0.5	6.585967448193552e-17	0.5	0.5020767522942512	0.5	1.0	1.0	0.0
5515	0.0	0.0	0.0	0.9999999999999998	None	0	0	0	0	0	0	1.0	0	0	0	0	4	0	1.0	1	1	0.06666666666666667	1	1.0	0	0	0	0	0	0	0	0	0	0	0	0
3786	None	None	None	None	None	0	0	0.375	9	0.5294117647058824	18	0.6666666666666666	0.35294117647058826	19	12	16	4	0	0.6666666666666666	6	9	2.4	36	0.13793103448275862	0.8387096774193549	0.13124659761377042	0.6247609439254515	0.0997424064417418	0.5045988455420529	0.2519615242713008	0.6078839299360317	0.6539183544318383	0.5798625685847192	1.0	1.0	0.0
5132	None	None	None	None	None	0.15384615384615385	2	0.3793103448275862	11	0.5853658536585366	24	0.5972222222222222	0.5365853658536586	33	22	9	0	0	0.8888888888888888	8	9	2.8666666666666667	43	0.0	0.6111111111111112	0.09998296335178233	0.5000372369518896	0.2176428525249161	0.6662259758285353	0.14976031204740828	0.9711991423202014	0.6503596232922872	0.8026827446081143	0	0.9090909090909091	0.0
7373	0.0	0.0	0.0	0.9999999999999998	None	0	0	0	0	0	0	1.0	0	0	0	0	4	0	1.0	1	1	0.06666666666666667	1	1.0	0	0	0	0	0	0	0	0	0	0	0	0
6327	1.250436100247072e-07	1.1070390969750025e-07	4.6991900010093893e-11	0.9999824995183191	None	0	0	0.018518518518518517	1	1.0	79	1.0	0	0	0	80	0	0	1.0	9	9	5.4	81	0.0	1.0	0	0	0	0	0	0	0	0	0	0	0
7115	None	None	None	None	None	0.08333333333333333	1	0.25925925925925924	7	0.7105263157894737	27	0.5555555555555556	0.07894736842105263	6	3	33	15	0	0.8888888888888888	8	9	2.6666666666666665	40	0.22388059701492538	0.7368421052631579	0.09929046993036525	0.5092903976337878	0.3328958527640973	0.7510651330957895	0.05402264423320567	0.5687599404446975	0.7640896513841376	0.6160352648047436	1.0	0.8333333333333334	0.0
897	None	None	None	None	None	0	0	0.25	1	1.0	3	1.0	1.0	4	3	0	3	0	0.2	1	5	0.3333333333333333	5	1.0	0	-0.09189928448784337	0.5731360873715892	-0.03826891823654286	0.5014142002377913	1.0804144942689488e-12	0.5000000003145322	0.5933085939514472	0.5250053510253717	1.0	1.0	0.0
5874	4.459970756902804e-06	1.6173208502516035e-07	-7.481107109100613e-09	0.9999834229519473	None	0	0	0.037037037037037035	2	0.9746835443037974	77	1.0	0.012658227848101266	2	1	78	0	0	1.0	9	9	5.4	81	0.0	1.0	0.09998772503673906	0.5000114374521474	0.2766201766149104	0.5281110104421631	0.018833704460322655	0.5162428723943581	0.7458940689026802	0.5147959165446082	0	0.5	0.0
7418	None	None	None	None	None	0	0	0.037037037037037035	2	0.9746835443037974	77	1.0	0.11392405063291139	10	9	70	0	0	1.0	9	9	5.4	81	0.0	1.0	0.09999583630939034	0.5000145566045966	0.27556728917969536	0.5782133202605614	0.15092771109179054	0.5700525579578928	0.676941191167694	0.5496332528845149	0	1.0	0.0
3837	None	None	None	None	None	0	0	0.2727272727272727	12	0.6825396825396826	43	0.8024691358024691	0.42857142857142855	37	27	27	0	0	1.0	9	9	4.333333333333333	65	0.0	0.7142857142857143	0.23513525402689334	0.6267141338099878	0.025050264742711808	0.5077882186989815	0.09999997124431134	0.5000006299603825	0.7082930137795297	0.5456478634228004	0	1.0	0.0
1580	None	None	None	None	None	0	0	0	0	0	0	1.0	0	0	0	0	4	0	1.0	1	1	0.06666666666666667	1	1.0	0	0	0	0	0	0	0	0	0	0	0	0
158	None	None	None	None	None	0.2	1	0.5	6	0.5	8	0.5	0.375	10	6	7	0	0	1.0	6	6	1.2	18	0.0	0.16666666666666666	0.18895212978958295	0.8815828166807224	0.05739927447589416	0.5459690669552129	-0.0935951980001402	0.5065633502250739	0.7586809687045344	0.6768615042014268	0	1.0	0.0
396	None	None	None	None	None	0	0	1.0	1	0	0	1.0	0	1	0	0	0	0	0.5	2	1	0.13333333333333333	2	0.0	0	0	0	0	0	0	0	0	0	0	0	0
7075	0.00011220717912101993	1.9524075953164872e-07	-3.669820652413535e-08	0.9999985689696752	None	0	0	0.5	2	0.75	3	1.0	0.75	5	3	0	1	0	0.16666666666666666	1	6	0.4	6	0.5	0.8	0.07373605011263537	0.5490553371890019	0.03955873281780929	0.5111897596261951	0.17271546938787247	0.6725323410296916	0.6375301976122383	0.5794283942379731	1.0	1.0	0.0
1361	None	None	None	None	None	0	0	0	0	0	0	1.0	0	0	0	0	4	0	1.0	1	1	0.06666666666666667	1	1.0	0	0	0	0	0	0	0	0	0	0	0	0
400	None	None	None	None	None	0	0	0	0	0	0	1.0	0	0	0	0	0	0	1.0	1	1	0.06666666666666667	1	0.0	0	0	0	0	0	0	0	0	0	0	0	0
1828	None	None	None	None	None	0	0	0.2037037037037037	11	0.7468354430379747	59	1.0	0.4430379746835443	43	35	37	0	0	1.0	9	9	5.4	81	0.0	1.0	0.024541080636245934	0.5786950813400555	0.08245694169616542	0.5846023212991173	7.735009661618324e-20	0.5000052378324027	0.5945707503314039	0.5547080419370672	0	1.0	0.0
7334	0.0	0.0	0.0	1.0	None	0	0	0	0	0	0	1.0	0	0	0	0	0	0	1.0	1	1	0.06666666666666667	1	0.0	0	0	0	0	0	0	0	0	0	0	0	0
7300	0.0	0.0	0.0	1.0	None	0	0	0	0	0	0	1.0	0	0	0	0	0	0	1.0	1	1	0.06666666666666667	1	0.0	0	0	0	0	0	0	0	0	0	0	0	0
2005	None	None	None	None	None	0.25	1	0.4	4	0.75	9	0.25925925925925924	0.75	13	9	0	0	0	0.6666666666666666	6	9	0.9333333333333333	14	0.0	1.0	0.009895247939824577	0.6294633322953944	0.16338355375381883	0.5336181462344265	7.902762784127648e-27	0.5	0.6849483613513232	0.5551571919438562	0	0.9230769230769231	0.0
2264	None	None	None	None	None	0.1111111111111111	2	0.2894736842105263	11	0.6666666666666666	36	0.691358024691358	0.4074074074074074	30	22	25	4	0	1.0	9	9	3.7333333333333334	56	0.08695652173913043	0.7058823529411765	0.06823613901590467	0.5199157807823465	0.06876152264530122	0.575615473406769	-0.006416680726104426	0.6647374780419655	0.6029390168289125	0.5881512182302502	0.9833333333333334	1.0	0.0
1953	None	None	None	None	None	0	0	0.018518518518518517	1	1.0	79	1.0	0	0	0	80	0	0	1.0	9	9	5.4	81	0.0	1.0	0	0	0	0	0	0	0	0	0	0	0
3173	0.0	0.0	0.0	1.0	None	0	0	0	0	0	0	1.0	0	0	0	0	0	0	1.0	1	1	0.06666666666666667	1	0.0	0	0	0	0	0	0	0	0	0	0	0	0
5581	None	None	None	None	None	0	0	0.16666666666666666	7	0.8166666666666667	49	0.7654320987654321	0.3	23	18	38	0	0	1.0	9	9	4.133333333333334	62	0.0	0.8518518518518519	0.099994914381459	0.5004305768783776	0.2213505182074817	0.5547976088556372	-0.04776895338110913	0.7037041752649712	0.725360874657914	0.5895887284354446	0	1.0	0.0
5773	None	None	None	None	None	0	0	0.1	5	0.9041095890410958	66	0.9259259259259259	0.4657534246575342	37	34	37	0	0	1.0	9	9	5.0	75	0.0	0.9565217391304348	0.05228441257724623	0.5715593979315935	0.1736309121594945	0.6576294694752601	-0.013570589722882562	0.6686461283121834	0.688647600843179	0.6335965813493681	0	0.972972972972973	0.0
352	None	None	None	None	None	0	0	0.4	2	0.8	4	0.4666666666666667	0.8	6	4	0	0	0	0.6	3	5	0.4666666666666667	7	0.0	0	0.1108755998449396	0.578566475790123	0.10620373623052737	0.556395812039653	0.08905491853818884	0.5309913057406274	0.5497262167173603	0.5554018319377041	0	0	0.0
2529	None	None	None	None	None	0	0	0.25	2	0.7777777777777778	7	0.55	0	0	0	10	11	0	0.8	5	4	0.7333333333333333	11	0.4583333333333333	0.5	0	0	0	0	0	0	0	0	0	0	0
5866	0.042716582860991684	0.014606603804800333	0.012991232742077979	0.9845534370655872	None	0.3333333333333333	3	0.47619047619047616	10	0.5172413793103449	15	0.5740740740740741	0.3448275862068966	19	10	11	2	0	0.6666666666666666	6	9	2.066666666666667	31	0.11764705882352941	0.46153846153846156	0.09988034169092298	0.501115401005153	0.31557407642364127	0.6005773849395509	0.16268188039317388	0.9982161746900866	0.7431799476805835	0.90434943915101	1.0	1.0	0.0
3070	None	None	None	None	None	0	0	0.3	12	0.6491228070175439	37	0.7283950617283951	0.5614035087719298	41	32	17	0	0	1.0	9	9	3.933333333333333	59	0.0	0.8	0.01842486264099101	0.5937916681815244	0.17434155201797802	0.6387249169349207	0.15463572305135587	0.6672634499841682	0.6545497861578885	0.6337743942772577	0	0.2926829268292683	0.0
1701	None	None	None	None	None	0	0	0	0	0	0	1.0	0	0	0	0	4	0	1.0	1	1	0.06666666666666667	1	1.0	0	0	0	0	0	0	0	0	0	0	0	0
7157	0.00027446920791669607	2.1287299179107477e-06	2.079651900225587e-06	0.9999893144172888	None	0.2	1	0.3333333333333333	4	0.8	12	0.20987654320987653	0.8	16	12	0	0	0	1.0	9	9	1.1333333333333333	17	0.0	1.0	0.09988566486893975	0.5003185950591791	0.28440406452254163	0.624114445005733	0.01704506156977382	0.6751311480606189	0.7989917075756666	0.6018716088500989	0	1.0	0.0
4987	0.0001481459713670623	7.566598702029208e-05	-2.210204894942195e-08	0.9999952045590594	None	0	0	0.25	1	1.0	3	1.0	1.0	4	3	0	0	0	0.2	5	1	0.3333333333333333	5	0.0	0	0.09926425272781261	0.5073780147312341	0.33542325949231333	0.5414529706787039	0.16543389364899258	0.9868922527571352	0.8647846731230419	0.8184213375400528	0	1.0	0.0
5672	0.0002652135233050676	3.888502653445716e-06	-5.638850581542792e-08	0.9999964827262868	None	0	0	0.5	3	0.6666666666666666	4	0.5714285714285714	0.6666666666666666	7	4	0	0	0	0.2857142857142857	2	7	0.5333333333333333	8	0.0	0.6666666666666666	0.09932300700822796	0.5023931287918629	1.487797804354525e-10	0.500000000737567	0.22864891804711968	0.999945721787835	0.9215779237513569	0.963630193212743	0	1.0	0.0
1857	None	None	None	None	None	0	0	0.5	2	0.75	3	0.6	0.75	5	3	0	2	0	0.4	2	5	0.4	6	1.0	0	0.015652676134647235	0.5711404991293694	-0.18882375432045673	0.5722059675777275	0.028394176086813345	0.6841631159011736	0.7399457941263311	0.6106656653309779	0.9	0.8	0.0
2521	None	None	None	None	None	0.25	1	0.6	6	0.46153846153846156	6	0.4166666666666667	0.38461538461538464	7	5	7	5	0	1.0	6	6	1.0	15	0.3125	0.2222222222222222	0.14581125655467417	0.975885953014779	8.798630211619856e-05	0.5635141793769533	-0.09981699181917965	0.5007106274433153	0.7327405290155149	0.7891168306970718	1.0	1.0	0.9938535374791789
384	None	None	None	None	None	0	0	0.3333333333333333	2	0.8571428571428571	6	0.36	0.8571428571428571	8	6	0	0	0	1.0	5	5	0.6	9	0.0	0	0.050567694451058486	0.5700864500868658	0.023472744522107642	0.6829490452891589	0.0995450036824193	0.5033145557794072	0.6000949460314567	0.5876534695760363	0	0	0.0
3369	0.0028977730539523306	0.0009755890027074852	0.00015887292519874968	0.9971585151162559	None	0.2	1	0.3333333333333333	4	0.8	12	0.20987654320987653	0.8	16	12	0	0	0	1.0	9	9	1.1333333333333333	17	0.0	1.0	0.09999991187558785	0.5000076517638281	-0.033701077204743704	0.6529631988805026	0.09979056190907662	0.5006382454923275	0.6523025497713884	0.5526930766395712	0	0.9375	0.0
5585	0.00019729265498616736	4.6174650192286694e-07	4.2516685999588753e-07	0.9999999791576746	None	0.2	1	0.3333333333333333	4	0.8	12	0.20987654320987653	0.8	16	12	0	0	0	1.0	9	9	1.1333333333333333	17	0.0	1.0	0.0994976568592178	0.5016832875334009	0.04742255677830255	0.6719079051751194	0.060626310086132285	0.5439220394499352	0.5606029943762594	0.5744182566454262	0	0	0.0
5980	0.00011219172944662323	1.5177611534567188e-06	1.4991429567346223e-06	0.9999999956990839	None	0.2	1	0.3333333333333333	4	0.8	12	0.20987654320987653	0.8	16	12	0	0	0	1.0	9	9	1.1333333333333333	17	0.0	1.0	0.09998571187197051	0.5001007915337192	0.33605438002793575	0.6447840160793472	-0.13182043310803915	1.0	0.8800457156913283	0.9999999715343463	0	0.9375	0.0
5194	0.000494996240552508	1.54869245136157e-05	-5.819475577047077e-06	0.9989474905327045	None	0.2	1	0.3333333333333333	4	0.8	12	0.20987654320987653	0.8	16	12	0	0	0	1.0	9	9	1.1333333333333333	17	0.0	1.0	0.00012070259320010241	0.5045925150614365	9.47161464526059e-09	0.5000001652284264	0.029447754920562935	0.5791785749106586	0.534172673097698	0.5281180950573824	0	1.0	0.0
6719	0.0023575887922714428	0.0005050342056245694	-6.18361284460719e-05	0.995563915213851	None	0	0	0.3	9	0.6190476190476191	26	0.9777777777777777	0.16666666666666666	13	7	30	2	0	0.5555555555555556	5	9	2.933333333333333	44	0.034482758620689655	0.9743589743589743	0.09998689300272881	0.5000591049695389	0.010910398371489374	0.5362434646472668	0.09999563081688086	0.5001664464668162	0.6034565772006597	0.5121751579872148	1.0	1.0	0.0
2402	None	None	None	None	None	0.5	1	0.5714285714285714	4	0.625	5	0.3333333333333333	0.625	9	5	0	0	0	0.8333333333333334	5	6	0.6666666666666666	10	0.0	1.0	-0.09999452179032971	0.5000108360312969	0.02443241410906387	0.6450075236840785	2.501753087956859e-15	0.5000000000008252	0.6314141695049619	0.5496036914318483	0	1.0	0.0
3004	0.006771716505800043	0.001954707660305607	0.001045369323882284	0.9914380724253548	None	0.14285714285714285	1	0.3125	5	0.7619047619047619	16	0.2839506172839506	0.7619047619047619	21	16	1	0	0	1.0	9	9	1.5333333333333334	23	0.0	0.8571428571428571	-0.09544556243497633	0.692847880883131	0.030236790483934257	0.5108976510977992	0.09868003846061482	0.5264984780440005	0.6913956151826615	0.5795807868617313	0	1.0	0.0
5538	0.04161545904359985	0.014080431132275036	0.012531322606358622	0.9847031847533471	None	0.3333333333333333	3	0.47619047619047616	10	0.5172413793103449	15	0.5740740740740741	0.3448275862068966	19	10	11	2	0	0.6666666666666666	6	9	2.066666666666667	31	0.11764705882352941	0.46153846153846156	0.09988034169092298	0.501115401005153	0.31557407642364127	0.6005773849395509	0.16268188039317388	0.9982161746900866	0.7431799476805835	0.90434943915101	1.0	1.0	0.0
466	None	None	None	None	None	0.3333333333333333	1	0.4444444444444444	4	0.7272727272727273	8	0.2653061224489796	0.7272727272727273	12	8	0	0	0	1.0	7	7	0.8666666666666667	13	0.0	1.0	-0.0648244441484475	0.5557196781537374	0.05461309169772762	0.6021911591999282	0.00013027224428303034	0.5020826018263076	0.625270653177708	0.5536874065891791	0	0	0.0
38	None	None	None	None	None	0	0	0	0	0	0	1.0	0	0	0	0	0	0	1.0	1	1	0.06666666666666667	1	0.0	0	0	0	0	0	0	0	0	0	0	0	0
7235	0.04266840337452473	0.01446256953986864	0.01317749750943586	0.9845482205055148	None	0.3333333333333333	3	0.47619047619047616	10	0.5172413793103449	15	0.5740740740740741	0.3448275862068966	19	10	11	2	0	0.6666666666666666	6	9	2.066666666666667	31	0.11764705882352941	0.46153846153846156	0.09988034169092298	0.501115401005153	0.31557407642364127	0.6005773849395509	0.16268188039317388	0.9982161746900866	0.7431799476805835	0.90434943915101	1.0	1.0	0.0
3678	0.0027994192976845	0.002281381252914949	0.0017954706061534458	0.9957635601481207	None	0.2	1	0.3333333333333333	4	0.8	12	0.20987654320987653	0.8	16	12	0	0	0	1.0	9	9	1.1333333333333333	17	0.0	1.0	7.902762784127648e-27	0.5	-0.09999869182504362	0.5000208529911337	0.06402466505045981	0.5987242810881173	0.6630519876254296	0.5333036041163126	0	0.875	0.0
1797	None	None	None	None	None	0	0	0.3333333333333333	1	1.0	2	1.0	0.5	1	1	2	2	0	0.25	1	4	0.26666666666666666	4	0.25	0	0.0019796786995696734	0.5	0.0013972432838097904	0.5	6.585967448193552e-17	0.5	0.5020767522942512	0.5	1.0	1.0	0.0
3271	0.00251526671236407	0.0011629562462298353	0.0005958506218084995	0.9969053679463551	None	0.125	2	0.38235294117647056	13	0.5714285714285714	28	0.6296296296296297	0.40816326530612246	31	20	19	0	0	1.0	9	9	3.4	51	0.0	0.8571428571428571	0.09999996481850953	0.500005102009109	0.02143517697675302	0.5058444935575501	0.08035293035548127	0.5479730455155637	0.5840267928095393	0.5179825517295485	0	1.0	0.0
5725	0.0	0.0	0.0	1.0	None	0	0	0	0	0	0	1.0	0	0	0	0	0	0	1.0	1	1	0.06666666666666667	1	0.0	0	0	0	0	0	0	0	0	0	0	0	0
4931	None	None	None	None	None	0.09090909090909091	1	0.3333333333333333	8	0.6666666666666666	22	0.7142857142857143	0.24242424242424243	15	8	19	2	0	1.0	7	7	2.3333333333333335	35	0.05714285714285714	0.5714285714285714	-0.021616833639476966	0.5856067581499983	0.08987953941291085	0.5753473287879397	0.16366770160863892	0.5975764450303811	0.7001426598077907	0.5862062836234065	0.8666666666666667	1.0	0.0
4591	0.014500070403695012	0.0030132708661514073	0.002608736224301634	0.9540631121990082	None	0.2	1	0.3333333333333333	4	0.8	12	0.20987654320987653	0.8	16	12	0	0	0	1.0	9	9	1.1333333333333333	17	0.0	1.0	0.18960526753379434	1.0	0.0005025749745023874	0.5477642693868555	0.09999998032658179	0.5000001782996614	0.8976185853410641	0.9999999977773797	0	1.0	0.0
5962	9.587062921091798e-05	3.461022469268744e-07	-2.4270205034777716e-07	0.9999544551363434	None	0.3333333333333333	1	0.5555555555555556	5	0.45454545454545453	5	0.5416666666666666	0.2727272727272727	8	3	4	0	0	0.6666666666666666	6	4	0.8666666666666667	13	0.0	0.6	0.09957495131608836	0.5088620914375503	0.20653927871585295	0.6420207172435314	0.09828026532424702	0.5372053613651352	0.6343349957354832	0.5637096921879466	0	1.0	0.0
983	None	None	None	None	None	0.09090909090909091	1	0.4583333333333333	11	0.5	17	0.5714285714285714	0.058823529411764705	10	2	25	8	0	0.7777777777777778	9	7	2.4	36	0.17391304347826086	0.7586206896551724	-0.08636340299106879	0.5052934399860205	0.16142050927898244	0.5442047705127913	2.2791512661279035e-12	0.5000146738528751	0.7348401479985673	0.5165368986312218	1.0	1.0	0.0
2002	None	None	None	None	None	0	0	0.20833333333333334	10	0.7428571428571429	52	0.8888888888888888	0.22857142857142856	24	16	47	0	0	1.0	9	9	4.8	72	0.0	0.8571428571428571	0.04831869530148937	0.5926900694354083	2.357781103071766e-05	0.5005490240608561	0.015711516009747007	0.5460559107683053	0.5493925825460494	0.5467002068058852	0	1.0	0.0
1426	None	None	None	None	None	0	0	0.3333333333333333	6	0.5833333333333334	14	0.65	0.25	10	6	15	1	0	0.625	8	5	1.7333333333333334	26	0.03333333333333333	0.47619047619047616	3.0576060198826474e-05	0.5069951237167378	0.3223849051762294	0.5361792896985471	2.9422298583231245e-08	0.5000001071817611	0.8204891167667187	0.5144087821461384	1.0	1.0	0.0
3431	0.006122154411989442	0.0017368856310103016	-0.0015654952843657884	0.9884647899831	None	0.2	1	0.3333333333333333	4	0.8	12	0.20987654320987653	0.8	16	12	0	0	0	1.0	9	9	1.1333333333333333	17	0.0	1.0	0.2566565352246285	0.5971847111991394	0.09868099505256844	0.5062670607430657	0.05858710986825829	0.5243655477599573	0.6992350196315009	0.5429238634952789	0	0.375	0.0
4836	0.0018271483949832733	0.0008898507169374094	0.0008372628800910065	0.9991823318818673	None	0.11764705882352941	2	0.3611111111111111	13	0.6078431372549019	31	0.654320987654321	0.37254901960784315	30	19	22	7	0	1.0	9	9	3.533333333333333	53	0.1891891891891892	0.7916666666666666	0.09999899411188366	0.5000288854946529	0.03568429710051174	0.6194627016110372	-0.007272617864463926	0.6660004989876291	0.6191019352591316	0.5968871659705234	1.0	0.9666666666666667	0.36391089525946896
1618	None	None	None	None	None	0	0	0	0	0	0	1.0	0	0	0	0	0	0	1.0	1	1	0.06666666666666667	1	0.0	0	0	0	0	0	0	0	0	0	0	0	0
10	None	None	None	None	None	0	0	0	0	0	0	1.0	0	0	0	0	0	0	1.0	1	1	0.06666666666666667	1	0.0	0	0	0	0	0	0	0	0	0	0	0	0
6742	5.61678448416361e-06	7.00784071560111e-08	-4.8709531670858436e-08	0.9999885537625101	None	0	0	0.4	8	0.48148148148148145	13	0.5370370370370371	0.07407407407407407	6	2	22	8	0	0.6666666666666666	6	9	1.9333333333333333	29	0.18181818181818182	0.72	2.713753486346378e-05	0.500050535563965	1.5426831965047403e-25	0.5000000000000001	5.205283189761963e-05	0.5715947647485298	0.500067432676502	0.5240283827179105	1.0	1.0	0.19174046581439783
4985	0.0	0.0	0.0	1.0	None	0	0	0	0	0	0	1.0	0	0	0	0	0	0	1.0	1	1	0.06666666666666667	1	0.0	0	0	0	0	0	0	0	0	0	0	0	0
2081	None	None	None	None	None	0	0	0.5	1	1.0	1	1.0	1.0	2	1	0	0	0	0.3333333333333333	1	3	0.2	3	0.0	0	-0.0717347613125554	0.5527207660409955	0.09679841906576678	0.5033452944193162	-0.3469188825087808	0.6566281559003868	0.8616269619234509	0.572269910054938	0	0	0.0
973	None	None	None	None	None	0.14285714285714285	1	0.4375	7	0.5714285714285714	12	0.36507936507936506	0.5714285714285714	19	12	3	0	0	0.7777777777777778	7	9	1.5333333333333334	23	0.0	0.625	-0.09994615387452203	0.5004023348479053	0.0017528180297467985	0.5162143262526635	0.1957003695243455	0.6241296973553779	0.7733042314784198	0.5476551944051219	0	0	0.0
3251	0.0017058639232118743	0.00017823078112786894	0.00017815733699414168	0.9973859305949709	None	0	0	0.25	1	1.0	3	1.0	1.0	4	3	0	3	0	0.2	1	5	0.3333333333333333	5	1.0	0	0.03498162468533509	0.5900647432377937	7.902762784127648e-27	0.5	0.14355241324010942	0.5067548191550219	0.6496553366119547	0.5325583604581381	1.0	1.0	0.0
5622	0.04287172304071039	0.014088095896823619	0.012828744595213496	0.9845989154662198	None	0.3333333333333333	3	0.47619047619047616	10	0.5172413793103449	15	0.5740740740740741	0.3448275862068966	19	10	11	2	0	0.6666666666666666	6	9	2.066666666666667	31	0.11764705882352941	0.46153846153846156	0.09988034169092298	0.501115401005153	0.31557407642364127	0.6005773849395509	0.16268188039317388	0.9982161746900866	0.7431799476805835	0.90434943915101	1.0	1.0	0.0
980	None	None	None	None	None	0.14285714285714285	2	0.41935483870967744	13	0.5	22	0.8214285714285714	0.13636363636363635	16	6	29	0	0	0.875	7	8	3.066666666666667	46	0.0	0.7692307692307693	0.0020749227511168956	0.5078897319655429	-0.05693360483430547	0.516700391262885	0.03847667936164968	0.5176788899334587	0.5964763264524768	0.514090686456747	0	1.0	0.0
7159	0.00013222216258667875	2.7810206249984955e-07	1.66635214494695e-07	0.9999967393322693	None	0.25	1	0.4	4	0.75	9	0.25925925925925924	0.75	13	9	0	0	0	0.6666666666666666	6	9	0.9333333333333333	14	0.0	1.0	0.09856157498472772	0.5108986468800472	0.22500504071639313	0.5846576163205135	0.10028636946781899	0.6032079657360803	0.6377912187681067	0.5666324899054291	0	1.0	0.0
5502	0.005357804133593596	0.0007600020274504828	-9.251682773586893e-05	0.9959499114628706	None	0.2	1	0.3333333333333333	4	0.8	12	0.20987654320987653	0.8	16	12	0	0	0	1.0	9	9	1.1333333333333333	17	0.0	1.0	0.17177230004364738	0.5616869031038457	0.03276108002884352	0.6225494944189558	0.09644020717781243	0.5425755586879464	0.6309291713420407	0.5759990070179976	0	1.0	0.0
5121	0.0004095419216040488	4.706043219251278e-06	4.602465524225802e-06	0.9999999806480874	None	0.2	1	0.3333333333333333	4	0.8	12	0.20987654320987653	0.8	16	12	0	0	0	1.0	9	9	1.1333333333333333	17	0.0	1.0	0.09999785079042423	0.5000078704971829	-0.031486700257336075	0.6866929481041448	0.007008948314023766	0.9967401950405577	0.8042616436625265	0.8974480683323629	0	0.9375	0.0
1814	None	None	None	None	None	0	0	0	0	0	0	1.0	0	0	0	0	4	0	1.0	1	1	0.06666666666666667	1	1.0	0	0	0	0	0	0	0	0	0	0	0	0
6036	0.04209994001984291	0.014458958790163267	0.013161054325451395	0.9846151766511361	None	0.3333333333333333	3	0.47619047619047616	10	0.5172413793103449	15	0.5740740740740741	0.3448275862068966	19	10	11	2	0	0.6666666666666666	6	9	2.066666666666667	31	0.11764705882352941	0.46153846153846156	0.09988034169092298	0.501115401005153	0.31557407642364127	0.6005773849395509	0.16268188039317388	0.9982161746900866	0.7431799476805835	0.90434943915101	1.0	1.0	0.0
6687	0.004075606709560762	0.0004218820228453284	0.0003618231118437638	0.9967152493800779	None	0.3333333333333333	4	0.38461538461538464	10	0.6666666666666666	24	0.4691358024691358	0.6666666666666666	34	24	3	0	0	1.0	9	9	2.533333333333333	38	0.0	0.896551724137931	0.21449278869920002	0.5243163344457972	6.774943802521139e-13	0.5000116916070034	0.09993504137183498	0.50052751601683	0.7060842442070193	0.5082908200185053	0	0.9411764705882353	0.0
997	None	None	None	None	None	0	0	0	0	0	0	1.0	0	0	0	0	4	0	1.0	1	1	0.06666666666666667	1	1.0	0	0	0	0	0	0	0	0	0	0	0	0
4393	0.005280391802310571	0.001396630094789229	0.001047921973995355	0.993304575010637	None	0.2	1	0.3333333333333333	4	0.8	12	0.20987654320987653	0.8	16	12	0	0	0	1.0	9	9	1.1333333333333333	17	0.0	1.0	0.03257896782203646	0.6670954341868722	0.09711494006770725	0.5193808349789883	0.15300563125178515	0.6254814237468046	0.6502049405428958	0.605516992636415	0	1.0	0.0
3783	0.003259978831906042	0.0002677324556975785	0.00022083195231252018	0.9961151225874926	None	0.2	1	0.3333333333333333	4	0.8	12	0.20987654320987653	0.8	16	12	0	0	0	1.0	9	9	1.1333333333333333	17	0.0	1.0	-0.00574666548665795	0.6367564539179594	-0.05327701247758319	0.5774855302058466	0.0999999868808939	0.5000000753719106	0.6680454311929559	0.5723040603862692	0	0.3125	0.0
5785	0.0020633245809907053	0.00020200335669967828	-0.00015401448003807622	0.9995525934679732	None	0	0	0.25	1	1.0	3	1.0	1.0	4	3	0	3	0	0.2	5	1	0.3333333333333333	5	1.0	0	0.039160281965458496	0.5357552122280523	0.28748941954727897	0.616446064068119	0.1731874787776695	0.98158846493878	0.7705137091714612	0.8221989125421549	1.0	1.0	0.36300628236095245
11	None	None	None	None	None	0	0	0	0	0	0	1.0	0	0	0	0	0	0	1.0	1	1	0.06666666666666667	1	0.0	0	0	0	0	0	0	0	0	0	0	0	0
136	None	None	None	None	None	0	0	0	0	0	0	1.0	0	0	0	0	0	0	1.0	1	1	0.06666666666666667	1	0.0	0	0	0	0	0	0	0	0	0	0	0	0
2626	1.2174365242105022e-07	1.1834271573416785e-07	4.2973040568675936e-11	0.9999845734537546	None	0	0	0.018518518518518517	1	1.0	79	1.0	0	0	0	80	0	0	1.0	9	9	5.4	81	0.0	1.0	0	0	0	0	0	0	0	0	0	0	0
7460	1.2189978335995627e-07	1.1517663732607091e-07	4.3767023985846955e-11	0.999983763590964	None	0	0	0.018518518518518517	1	1.0	79	1.0	0	0	0	80	0	0	1.0	9	9	5.4	81	0.0	1.0	0	0	0	0	0	0	0	0	0	0	0
4821	0.0	0.0	0.0	1.0	None	0	0	0	0	0	0	1.0	0	0	0	0	0	0	1.0	1	1	0.06666666666666667	1	0.0	0	0	0	0	0	0	0	0	0	0	0	0
197	None	None	None	None	None	0.2	1	0.3333333333333333	4	0.8	12	0.20987654320987653	0.8	16	12	0	0	0	1.0	9	9	1.1333333333333333	17	0.0	1.0	0.00025937011111044976	0.5036919375924809	8.94116322555024e-06	0.5013270957199335	-0.031005156623178154	0.6733439859443956	0.5847282085106403	0.5616369889685963	0	0.375	0.0
5184	0.0001320755948790223	8.634562762652408e-07	-8.608274913907471e-07	0.9999958042725433	None	0	0	0.3333333333333333	3	0.8181818181818182	9	0.28888888888888886	0.8181818181818182	12	9	0	0	0	0.5555555555555556	5	9	0.8666666666666667	13	0.0	1.0	0.09973167146875994	0.5015111793036356	0.20689881972436366	0.6298728104039236	0.07919810447496292	0.5505906022241503	0.6374841806449302	0.5614193464690531	0	1.0	0.0
6919	0.0034163847945190913	0.0003414661605994442	0.0003274678487662304	0.9982541663772923	None	0	0	0.6	3	0.6	3	0.4666666666666667	0.6	6	3	0	1	0	0.6	3	5	0.4666666666666667	7	1.0	1.0	0.08750348472913425	0.5289333253995312	0.2612365475402519	0.5935449775623434	0.43033939163903645	0.999998616637367	0.8685167552436537	0.9906393097461272	1.0	1.0	0.0
7238	7.660285171913018e-05	1.8129983055740615e-06	5.343822094542131e-07	0.9996549589806631	None	0	0	0.5	2	0.6666666666666666	2	0.5555555555555556	0.6666666666666666	4	2	0	0	0	1.0	3	3	0.3333333333333333	5	0.0	0	0.09979247485626139	0.500343332526989	-0.09999998702014072	0.500000023065345	0.13165581940254745	0.5775703948286298	0.7359957245873422	0.526157841287454	0	1.0	0.0
2902	None	None	None	None	None	0	0	0.20454545454545456	9	0.7777777777777778	49	0.8024691358024691	0.4603174603174603	37	29	27	0	0	1.0	9	9	4.333333333333333	65	0.0	0.7142857142857143	1.654157632463692e-05	0.5135048264476682	0.08829204300607678	0.5445610847780005	-0.0525700808488778	0.5250383686743862	0.6439903625868396	0.527720569455622	0	0.8918918918918919	0.0
3426	0.0	0.0	0.0	1.0	None	0	0	0	0	0	0	1.0	0	0	0	0	0	0	1.0	1	1	0.06666666666666667	1	0.0	0	0	0	0	0	0	0	0	0	0	0	0
2453	None	None	None	None	None	0	0	0.07692307692307693	4	0.92	69	0.9506172839506173	0	1	0	75	0	0	1.0	9	9	5.133333333333334	77	0.0	0.9411764705882353	0	0	0	0	0	0	0	0	0	0	0
4457	0.004889929986266979	0.001992613494302297	0.0002515963494188445	0.9901932107106195	None	0.2	1	0.3333333333333333	4	0.8	12	0.20987654320987653	0.8	16	12	0	0	0	1.0	9	9	1.1333333333333333	17	0.0	1.0	0.09999041528189234	0.5000224638729462	0.2137231958854155	0.6441606018927052	0.22359805819651246	0.9988871460446604	0.8945791956528325	0.9216098813695912	0	1.0	0.0
6669	2.693324291047462e-05	1.7718557547573884e-07	-1.996332637747198e-08	0.9999833238532981	None	0	0	0.07547169811320754	4	0.922077922077922	71	0.9753086419753086	0.012987012987012988	4	1	74	0	0	1.0	9	9	5.266666666666667	79	0.0	0.9714285714285714	0.09999671197041367	0.5000047720919236	0.038595853892499955	0.6395086602879629	0.02848548876163115	0.6693759038529934	0.6194831012003622	0.6049670975576369	0	1.0	0.0
4455	0.011632367355665436	0.0011791250271588765	-0.000371590469961507	0.9841641231919208	None	0	0	0.3333333333333333	3	0.8181818181818182	9	0.28888888888888886	0.8181818181818182	12	9	0	1	0	0.5555555555555556	9	5	0.8666666666666667	13	1.0	1.0	0.15196890917444308	0.6212551972062021	-0.04343343256745886	0.5239668814504337	0.09997230034237474	0.500036127580587	0.6908407025084677	0.5490884377650861	0.9166666666666666	1.0	0.0
2270	None	None	None	None	None	0.25	1	0.4	4	0.6923076923076923	9	0.42857142857142855	0.6923076923076923	13	9	1	0	0	0.7142857142857143	5	7	1.0	15	0.0	0.4	0.00014053025951791682	0.5239129424244184	-0.1218726031717002	0.99244614992398	0.038289205784448985	0.5408331548411821	0.7123209360720516	0.8471618772578483	0	1.0	0.0
3287	0.006482474439848695	0.0029662943295118032	-0.0012747443911243256	0.9900733721094724	None	0.2857142857142857	2	0.35294117647058826	6	0.7391304347826086	17	0.30864197530864196	0.7391304347826086	23	17	1	0	0	1.0	9	9	1.6666666666666667	25	0.0	1.0	-0.09996251051547886	0.5997397519876847	0.030853263472403313	0.5070052658514441	0.09959781173512608	0.5039720825555913	0.6956989612250852	0.5372883414699055	0	1.0	0.0
2016	None	None	None	None	None	0	0	0	0	0	0	1.0	0	0	0	0	4	0	1.0	1	1	0.06666666666666667	1	1.0	0	0	0	0	0	0	0	0	0	0	0	0
2511	None	None	None	None	None	0	0	0	0	0	0	1.0	0	0	0	0	4	0	1.0	1	1	0.06666666666666667	1	1.0	0	0	0	0	0	0	0	0	0	0	0	0
3376	0.0018371646838232034	0.0003896761227713483	0.000389052521606178	0.9980669020476653	None	0.25	1	0.36363636363636365	4	0.7857142857142857	11	0.2222222222222222	0.7857142857142857	15	11	0	0	0	0.8888888888888888	8	9	1.0666666666666667	16	0.0	1.0	7.902762784127648e-27	0.5	-0.09999997846694197	0.5000006672700416	0.09707399251390043	0.5587221640323757	0.6909525731657703	0.5196548920424382	0	1.0	0.0
5839	0.0024465395261234193	0.001638943991689092	5.029119305459024e-05	0.9966201118852797	None	0.2	1	0.3333333333333333	4	0.8	12	0.20987654320987653	0.8	16	12	0	0	0	1.0	9	9	1.1333333333333333	17	0.0	1.0	0.0999999147878315	0.5000003261751309	0.30315448277059104	0.6058556234483217	0.16215461918155788	0.8659041027723856	0.742388480907641	0.682448755683269	0	0.9375	0.0
1199	None	None	None	None	None	0.3333333333333333	1	0.4444444444444444	4	0.7272727272727273	8	0.2708333333333333	0.7272727272727273	12	8	0	0	0	0.75	8	6	0.8666666666666667	13	0.0	0.8571428571428571	0.16668611672804923	0.9398285439652018	0.03369211647724789	0.5454646526570838	0.09828501465591644	0.5602967528824717	0.6470697575393426	0.7422589419296389	0	0.6666666666666666	0.0
1422	None	None	None	None	None	0	0	0	0	0	0	1.0	0	0	0	0	0	0	1.0	1	1	0.06666666666666667	1	0.0	0	0	0	0	0	0	0	0	0	0	0	0
524	None	None	None	None	None	0	0	0.037037037037037035	2	0.9743589743589743	76	0.9876543209876543	0.01282051282051282	2	1	77	1	0	1.0	9	9	5.333333333333333	80	0.006369426751592357	0.9859154929577465	-0.07294052301137968	0.547894514658449	0.09719058439240347	0.5001362103277658	0.0995981755650713	0.5006089130131762	0.6916284787820826	0.5162565800774166	1.0	1.0	0.0
4418	0.003586132808249398	0.00018216359381800304	1.5681630960957077e-05	0.996781269287923	None	0.2	1	0.3333333333333333	4	0.8	12	0.20987654320987653	0.8	16	12	0	0	0	1.0	9	9	1.1333333333333333	17	0.0	1.0	0.08444926693696835	0.5549859501833155	-0.09999998102203574	0.5000004389328983	0.16793695327805347	0.6877219672151242	0.7506384603269101	0.5834072776388952	0	1.0	0.0
3165	None	None	None	None	None	0	0	0.037037037037037035	2	0.9746835443037974	77	1.0	0.02531645569620253	4	2	76	0	0	1.0	9	9	5.4	81	0.0	1.0	7.902762784127648e-27	0.5	7.902762784127648e-27	0.5	0.04613713536681734	0.568943137193096	0.5541598101118406	0.5231118916849152	0	1.0	0.0
4401	0.006014069480075232	0.0053144805013553165	0.005162365324795594	0.9987577971522854	None	0.2	1	0.3333333333333333	4	0.8	12	0.20987654320987653	0.8	16	12	0	0	0	1.0	9	9	1.1333333333333333	17	0.0	1.0	-0.09974180524696516	0.5001851619060043	0.012648530387963647	0.5307932742913368	0.09999950629186785	0.500024567583942	0.6938094358781002	0.5103458646335882	0	0.9375	0.0
2340	None	None	None	None	None	0	0	0	0	0	0	1.0	0	0	0	0	3	0	1.0	1	1	0.06666666666666667	1	0.75	0	0	0	0	0	0	0	0	0	0	0	0
6452	0.0002935943155815991	1.5726943538155612e-06	3.248111179389103e-07	0.999990508060184	None	0	0	0.3333333333333333	2	0.8333333333333334	5	0.4	0.8333333333333334	7	5	0	2	0	0.8	4	5	0.5333333333333333	8	1.0	0	0.04020029132509135	0.5646999403540259	0.3284399756020845	0.5918773718608312	0.16040988754990576	0.9994416175878124	0.8343619612848056	0.9374560025550189	0.9285714285714286	1.0	0.0
2517	None	None	None	None	None	0	0	0.21739130434782608	5	0.75	24	0.7555555555555555	0	3	0	30	8	0	0.5555555555555556	9	5	2.2666666666666666	34	0.13114754098360656	0.8275862068965517	0	0	0	0	0	0	0	0	0	0	0
1526	None	None	None	None	None	0.25	1	0.4	4	0.75	9	0.25925925925925924	0.75	13	9	0	0	0	0.6666666666666666	6	9	0.9333333333333333	14	0.0	1.0	-0.0999731269304128	0.5174373211111031	0.0805921869707942	0.5342772452429021	0.08832210261066918	0.5211076576862316	0.6997399683676643	0.5242794564164739	0	1.0	0.0
515	None	None	None	None	None	0	0	0.5	2	0.75	3	0.6	0.75	5	3	0	1	0	0.4	5	2	0.4	6	0.5	0	-0.08179253667951517	0.5389196063585905	0.013080870215152385	0.5148053866249618	-0.07040828601701873	0.5646991419760806	0.607366837757471	0.5395413023083188	0.8	0.6	0.0
4580	0.006078710009673629	0.0026854427355241127	0.00219955550442894	0.992265323484171	None	0.2	1	0.3333333333333333	4	0.8	12	0.20987654320987653	0.8	16	12	0	0	0	1.0	9	9	1.1333333333333333	17	0.0	1.0	0.09999441459003582	0.50000826885705	0.35017782805553405	0.644966867395516	0.16070143992464775	0.9995824771577062	0.8173017018318003	0.942274169104299	0	1.0	0.0
701	None	None	None	None	None	0.3333333333333333	1	0.5	4	0.6666666666666666	6	0.3055555555555556	0.6666666666666666	10	6	0	0	0	1.0	6	6	0.7333333333333333	11	0.0	0.4	-0.022438893527235892	0.5987011994062736	0.20654089493526567	0.5323211616759009	-0.07933668246729753	0.6449095113392121	0.7702271955306453	0.5927679000889686	0	1.0	0.0
6822	0.041399862417382194	0.014970460561817061	0.013925649905861601	0.9848211605011051	None	0.3333333333333333	3	0.47619047619047616	10	0.5172413793103449	15	0.5740740740740741	0.3448275862068966	19	10	11	2	0	0.6666666666666666	6	9	2.066666666666667	31	0.11764705882352941	0.46153846153846156	0.09988034169092298	0.501115401005153	0.31557407642364127	0.6005773849395509	0.16268188039317388	0.9982161746900866	0.7431799476805835	0.90434943915101	1.0	1.0	0.0
2215	None	None	None	None	None	0	0	0.5	2	0.3333333333333333	1	0.625	0.3333333333333333	3	1	1	2	0	0.5	2	4	0.3333333333333333	5	0.5	0.6666666666666666	0.08301842731164616	0.5143788532271104	0.008363613182670126	0.5016035539611524	-0.09999995122353365	0.500000086370282	0.6794797367032751	0.5053286198578495	1.0	1.0	0.0
7364	1.9500010409286686e-05	3.5023122233922587e-06	3.1482026907507174e-08	0.9943239932734266	None	0.2222222222222222	2	0.42857142857142855	9	0.5517241379310345	16	0.6888888888888889	0	5	0	25	17	0	0.5555555555555556	5	9	2.066666666666667	31	0.3469387755102041	0.5925925925925926	0	0	0	0	0	0	0	0	0	0	0
6284	0.0030665578667542384	0.0003038984690724501	-0.00017417730824994355	0.9958149982142683	None	0.2	1	0.3333333333333333	4	0.8	12	0.20987654320987653	0.8	16	12	0	0	0	1.0	9	9	1.1333333333333333	17	0.0	1.0	0.1296909745902665	0.540518490775673	-0.0614565674321344	0.5394776612864373	-0.06060138495633777	0.6671795337631738	0.7114678967497055	0.5838768192562689	0	0.9375	0.0
3681	0.0010177021668844705	0.000420724348182344	-0.0004206878340115851	0.9988144397970566	None	0.2	1	0.3333333333333333	4	0.8	12	0.20987654320987653	0.8	16	12	0	0	0	1.0	9	9	1.1333333333333333	17	0.0	1.0	0.024262084821078528	0.5250478681711083	-0.052914483320736394	0.5358369865337037	0.08440962468944545	0.6926530104260309	0.6455981710558524	0.5871365387537788	0	1.0	0.0
5869	4.5362141483162605e-05	8.684378123010691e-07	-6.583189960701075e-07	0.9999999958002161	None	0.3333333333333333	1	0.4444444444444444	4	0.7272727272727273	8	0.28888888888888886	0.7272727272727273	12	8	0	0	0	0.5555555555555556	5	9	0.8666666666666667	13	0.0	1.0	0.09008913367201485	0.5096656245111862	0.20016596187544575	0.5861898986917108	0.09793333535700907	0.5133322509985926	0.623175693105183	0.5366214349292322	0	0.9166666666666666	0.0
4329	0.007885235735571377	0.005025143715584674	0.0021886367345345884	0.9947964632438542	None	0.2	1	0.3333333333333333	4	0.8	12	0.20987654320987653	0.8	16	12	0	0	0	1.0	9	9	1.1333333333333333	17	0.0	1.0	0.09985592373762739	0.5001473854885835	-0.0999999963182796	0.5000000498262817	-0.2342796199797969	0.9999059966641668	0.8817318149852614	0.9565154819697942	0	1.0	0.0
1098	None	None	None	None	None	0	0	0	0	0	0	1.0	0	0	0	0	4	0	1.0	1	1	0.06666666666666667	1	1.0	0	0	0	0	0	0	0	0	0	0	0	0
6710	None	None	None	None	None	0	0	0.4444444444444444	8	0.4166666666666667	10	0.5416666666666666	0.2916666666666667	13	7	12	6	0	0.75	6	8	1.7333333333333334	26	0.2727272727272727	0.5714285714285714	0.09884899387697098	0.5146360688770972	0.14029587969784604	0.5472889936060121	0.06652647084207289	0.5759873773970418	0.5877075753979534	0.5460860320716157	1.0	1.0	0.0
3269	2.1560098743339235e-06	1.5084488533065075e-07	1.3075180401603469e-08	0.9999795654472965	None	0	0	0.14583333333333334	7	0.8285714285714286	58	0.8888888888888888	0	1	0	70	9	0	1.0	9	9	4.8	72	0.06293706293706294	0.8571428571428571	0	0	0	0	0	0	0	0	0	0	0
3078	0.0	0.0	0.0	0.9999999999999998	None	0	0	0	0	0	0	1.0	0	0	0	0	4	0	1.0	1	1	0.06666666666666667	1	1.0	0	0	0	0	0	0	0	0	0	0	0	0
4236	0.01205611938705941	0.0021986115028234956	0.0019242779548606734	0.9608897893834639	None	0.2	1	0.3333333333333333	4	0.8	12	0.20987654320987653	0.8	16	12	0	0	0	1.0	9	9	1.1333333333333333	17	0.0	1.0	0.2457938574767166	1.0	0.002589623186151643	0.557316729928124	0.0999999596738262	0.5000003397948276	0.9030071136680374	0.9999999897041384	0	1.0	0.0
6841	7.412514732791456e-05	2.6407863864223776e-05	2.4104121741713588e-05	0.999854744126708	None	0	0	0.6666666666666666	2	0.5	1	0.6666666666666666	0.5	3	1	0	1	0	0.6666666666666666	2	3	0.26666666666666666	4	0.5	0	0.008526886416208312	0.511862299413583	0.19610454098790847	0.5399247092282642	-0.4559381728554996	0.9999999999999956	0.9982039132509114	0.9999847895091606	1.0	1.0	0.0
6400	0.04246999798688978	0.0145874940425247	0.013357489980251755	0.9848211719269626	None	0.3333333333333333	3	0.47619047619047616	10	0.5172413793103449	15	0.5740740740740741	0.3448275862068966	19	10	11	2	0	0.6666666666666666	6	9	2.066666666666667	31	0.11764705882352941	0.46153846153846156	0.09988034169092298	0.501115401005153	0.31557407642364127	0.6005773849395509	0.16268188039317388	0.9982161746900866	0.7431799476805835	0.90434943915101	1.0	1.0	0.0
2828	0.0005539550710308308	3.6423427497513544e-05	8.558070276104833e-06	0.9959265561593863	None	0.2	2	0.4782608695652174	11	0.5	16	0.41975308641975306	0.40625	24	13	9	0	0	1.0	9	9	2.2666666666666666	34	0.0	0.64	0.06257717997302736	0.5615206637436118	-0.08645394864710283	0.5456239713148117	0.04033921405707454	0.5173962151216744	0.6596097122392921	0.5415666577732944	0	1.0	0.0
603	None	None	None	None	None	0	0	0.16666666666666666	9	0.810126582278481	64	1.0	0.05063291139240506	10	4	70	0	0	1.0	9	9	5.4	81	0.0	1.0	0.09873214017971572	0.5123574518509215	0.0599620137359251	0.5437607023516806	0.09085198589978898	0.5444429328812636	0.5384115330011086	0.5335473427468984	0	1.0	0.0
4869	None	None	None	None	None	0	0	0.15384615384615385	8	0.8266666666666667	62	0.9506172839506173	0.3333333333333333	30	25	46	1	0	1.0	9	9	5.133333333333334	77	0.01098901098901099	0.9705882352941176	0.08982154296761184	0.5312685934725538	1.2257090743313822e-06	0.5000255080605718	-0.09630187229642165	0.5155919955253367	0.6780720707328817	0.5156389014227455	1.0	1.0	0.0
5886	None	None	None	None	None	0	0	0.125	5	0.8771929824561403	50	0.7283950617283951	0.38596491228070173	26	22	32	3	0	1.0	9	9	3.933333333333333	59	0.046875	0.7169811320754716	-0.09946754483506991	0.5314797507306067	0.322276074330483	0.6845058428060671	0.1703770429010354	0.6482885647771207	0.8509338251333933	0.6234120047194092	0.0	0	0.0
2612	6.142013376830729e-09	6.1506255134267516e-09	4.500717151240136e-09	0.9999997810800078	None	0	0	0	0	0	0	1.0	0	0	0	0	2	0	1.0	1	1	0.06666666666666667	1	0.5	0	0	0	0	0	0	0	0	0	0	0	0
4919	0.012319331268816451	0.0011950729892286033	-0.000789622510107006	0.978899578300408	None	0.3333333333333333	1	0.5	4	0.7	7	0.2857142857142857	0.7	11	7	0	0	0	0.8571428571428571	7	6	0.8	12	0.0	0.6666666666666666	0.1849722600475085	0.5960186471829191	0.06169313510959239	0.6499971258295794	0.4536774754218184	0.6551637285400024	0.8579274919084521	0.6341158895276099	0	1.0	0.0
6944	0.00029259440630951584	1.638818968360597e-06	1.579625329765138e-06	0.9999974341389484	None	0.25	1	0.4	4	0.7692307692307693	10	0.23809523809523808	0.7692307692307693	14	10	0	0	0	0.7777777777777778	7	9	1.0	15	0.0	1.0	0.08435813519607982	0.5687766019954515	0.27821794342437184	0.6641274084528095	-0.16581547173365685	0.9912091097197153	0.8403959207722443	0.8692796269907525	0	1.0	0.0
4333	1.0615864542405347e-05	9.423758506744794e-08	-9.355020208072115e-08	0.9999950788534484	None	0	0	0.5714285714285714	4	0.5	4	0.4166666666666667	0	2	0	7	1	0	0.6666666666666666	4	6	0.6666666666666666	10	0.0625	0.5	0	0	0	0	0	0	0	0	0	0	0
4594	0.0	0.0	0.0	0.9999999999999998	None	0	0	0	0	0	0	1.0	0	0	0	0	4	0	1.0	1	1	0.06666666666666667	1	1.0	0	0	0	0	0	0	0	0	0	0	0	0
930	None	None	None	None	None	0	0	0.2777777777777778	10	0.6862745098039216	35	0.7361111111111112	0.45098039215686275	32	23	20	0	0	0.8888888888888888	9	8	3.533333333333333	53	0.0	0.6222222222222222	7.902762784127648e-27	0.5	0.018255585300458933	0.6679948769590065	7.108171772401755e-06	0.5169214767334412	0.5829778362258896	0.5635578012301731	0	0.6875	0.0
2543	None	None	None	None	None	1.0	1	1.0	4	0.0	0	0.5555555555555556	0	0	0	4	8	0	1.0	3	3	0.3333333333333333	5	0.6666666666666666	1.0	0	0	0	0	0	0	0	0	0	0	0
6850	None	None	None	None	None	0	0	0.25	3	0.8	12	0.5666666666666667	0.6666666666666666	13	10	3	1	0	0.8333333333333334	6	5	1.1333333333333333	17	0.14285714285714285	0.6666666666666666	0.1701602039142509	0.5165417895696179	0.09996606236477454	0.5002453819042908	-0.04957069911664701	0.5873882356719597	0.7142812010210571	0.5349721119043185	1.0	1.0	0.0
4614	0.005669642369486717	0.004149424091598438	0.004075609576666282	0.9951479793773365	None	0.2	1	0.3333333333333333	4	0.8	12	0.20987654320987653	0.8	16	12	0	0	0	1.0	9	9	1.1333333333333333	17	0.0	1.0	0.09999042865134615	0.5000421859218219	-0.0999997234633651	0.5000030416725996	-0.20841738394214288	0.9999977841457433	0.8049002081521981	0.9871314528327733	0	0.875	0.0
3731	0.001987768293862948	0.00040471639387374553	0.00039165817828400493	0.9965930362594888	None	0.2	1	0.3333333333333333	4	0.8	12	0.20987654320987653	0.8	16	12	0	0	0	1.0	9	9	1.1333333333333333	17	0.0	1.0	-0.06143303891249428	0.6041145903674608	7.09853605381891e-11	0.5000000028839602	0.098107442063774	0.5815853179282803	0.6371253520954036	0.5623343312971357	0	1.0	0.0
5266	9.019465642116174e-05	4.132423891697176e-05	3.8745203489929094e-06	0.9999953634788229	None	0	0	0.25	1	1.0	3	1.0	1.0	4	3	0	0	0	0.2	5	1	0.3333333333333333	5	0.0	0	0.002877353952504675	0.6467214342073573	0.2557502031878671	0.537041846128786	0.21089541669016185	0.8866311790018413	0.787719204042569	0.7184178102551749	0	1.0	0.0
6918	0.0	0.0	0.0	1.0	None	0	0	0	0	0	0	1.0	0	0	0	0	0	0	1.0	1	1	0.06666666666666667	1	0.0	0	0	0	0	0	0	0	0	0	0	0	0
168	None	None	None	None	None	0.25	1	0.36363636363636365	4	0.7857142857142857	11	0.2222222222222222	0.7857142857142857	15	11	0	0	0	0.8888888888888888	8	9	1.0666666666666667	16	0.0	1.0	-0.03312849671786441	0.6766928719029517	0.024413075583733283	0.5882561730672634	0.007456065240245449	0.5313878835433342	0.5893130383553796	0.6003757368699137	0	1.0	0.0
2689	0.001871645191550623	0.0003261782727018647	-0.0002554525628582177	0.9980046662294854	None	0.2	1	0.3333333333333333	4	0.8	12	0.20987654320987653	0.8	16	12	0	0	0	1.0	9	9	1.1333333333333333	17	0.0	1.0	-0.04488400163212031	0.5569652828436028	0.09847415623356592	0.5032326166939075	0.09997419977586733	0.5260098427579001	0.6631725951354789	0.5287946694982844	0	1.0	0.0
7195	None	None	None	None	None	0	0	0.2	4	0.8571428571428571	24	0.37037037037037035	0.5357142857142857	19	15	10	4	0	1.0	9	9	2.0	30	0.2	0.6666666666666666	0.08099013743693965	0.5307989113875367	-0.027238598012194713	0.5139185787476409	0.04769991422737442	0.5296452777036462	0.6161290699365082	0.5247930558862065	1.0	1.0	0.0
1083	None	None	None	None	None	0.09090909090909091	1	0.4166666666666667	10	0.48484848484848486	16	0.546875	0.15151515151515152	12	5	22	7	0	1.0	8	8	2.3333333333333335	35	0.17073170731707318	0.4666666666666667	0.07373676024021616	0.5989277587095677	0.03618179219372031	0.5594000037631965	-0.17862985359670694	0.9995051483241205	0.7778203039497625	0.9399224662565744	1.0	1.0	0.0
996	None	None	None	None	None	0	0	0.5	2	0.75	3	1.0	0.25	3	1	2	2	0	0.6666666666666666	2	3	0.4	6	0.3333333333333333	0	-0.05489895017178812	0.5093574445829433	0.12319987970041354	0.5305874366059228	0.041682532099233185	0.5847990776356916	0.6876344704231775	0.5417726228875898	0.0	0	0.0
5766	0.0024988732938498307	0.0009881914311295414	-0.000254696306216466	0.9982156238358155	None	0.2	1	0.3333333333333333	4	0.8	12	0.20987654320987653	0.8	16	12	0	0	0	1.0	9	9	1.1333333333333333	17	0.0	1.0	0.0999243786414643	0.5002494532076815	-0.09997488248662985	0.5001111657385542	-0.08169407702042628	0.5324962680262633	0.7113178871365312	0.5109658274393001	0	1.0	0.0
3222	1.5969776397477427e-06	6.903176014327104e-07	4.669076285484669e-07	0.9996829496195792	None	0	0	0.3333333333333333	2	0.8571428571428571	6	0.36	0.8571428571428571	8	6	0	0	0	1.0	5	5	0.6	9	0.0	0	0.07307804842018255	0.57024923616825	0.08325783917316418	0.5241899103660651	6.216145119785028e-08	0.5004900185216554	0.5916930459686969	0.5317624559059214	0	0	0.0
710	None	None	None	None	None	0	0	1.0	3	0.0	0	0.6666666666666666	0	1	0	2	0	0	0.6666666666666666	2	3	0.26666666666666666	4	0.0	1.0	0	0	0	0	0	0	0	0	0	0	0
4330	0.00013026470554572896	6.0209758888801e-05	1.0439306734991213e-05	0.9997664293191187	None	0.25	1	0.4	4	0.75	9	0.25925925925925924	0.75	13	9	0	0	0	0.6666666666666666	6	9	0.9333333333333333	14	0.0	1.0	0.0363654686123866	0.5076583825096312	0.4240731251162245	0.6940255658784984	0.027663329071255505	0.5726897016075821	0.8631173734927966	0.5940722096005786	0	0.23076923076923078	0.0
1553	None	None	None	None	None	0	0	0.1	4	0.8947368421052632	51	0.8194444444444444	0	0	0	58	9	0	0.8888888888888888	8	9	3.933333333333333	59	0.075	0.9411764705882353	0	0	0	0	0	0	0	0	0	0	0
3283	1.1508743965783134e-07	8.490449284501855e-08	-9.764861901228405e-09	0.9999771392373656	None	0	0	0.037037037037037035	2	0.9743589743589743	76	0.9876543209876543	0	0	0	79	0	0	1.0	9	9	5.333333333333333	80	0.0	0.9859154929577465	0	0	0	0	0	0	0	0	0	0	0
1235	None	None	None	None	None	0	0	0.03333333333333333	1	1.0	43	1.0	0	0	0	44	0	0	0.5555555555555556	9	5	3.0	45	0.0	1.0	0	0	0	0	0	0	0	0	0	0	0
6325	1.255137773457363e-07	1.1403123170822021e-07	4.8391128431804964e-11	0.9999825040114886	None	0	0	0.018518518518518517	1	1.0	79	1.0	0	0	0	80	0	0	1.0	9	9	5.4	81	0.0	1.0	0	0	0	0	0	0	0	0	0	0	0
959	None	None	None	None	None	0	0	0.21428571428571427	3	0.7777777777777778	14	0.4444444444444444	0.7222222222222222	16	13	3	0	0	0.5555555555555556	9	5	1.3333333333333333	20	0.0	0.5333333333333333	0.049801283560418096	0.6590109611910826	-0.019784706204378676	0.6488999989616213	0.00625433266911306	0.6813842913376357	0.640595253278201	0.6632354512755139	0	1.0	0.0
870	None	None	None	None	None	0	0	0.3333333333333333	2	0.8571428571428571	6	0.36	0.8571428571428571	8	6	0	0	0	1.0	5	5	0.6	9	0.0	0	-0.2772106302627296	0.6031604739482014	0.06453668419566834	0.5828478901952089	-0.05571103000668613	0.5325854808364116	0.7823542728541675	0.573109970921819	0	1.0	0.0
638	None	None	None	None	None	0.5	1	0.6666666666666666	4	0.5714285714285714	4	0.375	0.5714285714285714	8	4	0	0	0	0.6666666666666666	6	4	0.6	9	0.0	0.6666666666666666	0.005860703430116248	0.524674810774319	-0.019002045028409083	0.6683078012311063	0.09987968006937646	0.5002080664690389	0.6275377400836841	0.5662869341306171	0	1.0	0.0
4267	0.0	0.0	0.0	1.0	None	0	0	0	0	0	0	1.0	0	0	0	0	0	0	1.0	1	1	0.06666666666666667	1	0.0	0	0	0	0	0	0	0	0	0	0	0	0
721	None	None	None	None	None	0.11764705882352941	2	0.2702702702702703	10	0.6981132075471698	37	0.7638888888888888	0.32075471698113206	24	17	30	4	0	0.8888888888888888	9	8	3.6666666666666665	55	0.07017543859649122	0.9361702127659575	0.12468390987696161	0.5317054680423902	0.06953901054205738	0.5227292141047397	-0.10157853782064644	0.6398611130629506	0.7279431369367896	0.5656793726274493	0.9583333333333334	1.0	0.09274173663308413
6791	0.0001808084010415678	1.8496149983821855e-06	-1.6658209231300627e-06	0.9999999889253097	None	0.2	1	0.3333333333333333	4	0.8	12	0.20987654320987653	0.8	16	12	0	0	0	1.0	9	9	1.1333333333333333	17	0.0	1.0	0.0958837845883971	0.5083847046432515	-0.09999994608911425	0.5000002658011767	-0.023737064168919846	0.6421503826862898	0.7004322481683772	0.5513394854920597	0	1.0	0.0
6970	0.04164974834922895	0.014508111837548396	0.01321236496042229	0.984606215690906	None	0.3333333333333333	3	0.47619047619047616	10	0.5172413793103449	15	0.5740740740740741	0.3448275862068966	19	10	11	2	0	0.6666666666666666	6	9	2.066666666666667	31	0.11764705882352941	0.46153846153846156	0.09988034169092298	0.501115401005153	0.31557407642364127	0.6005773849395509	0.16268188039317388	0.9982161746900866	0.7431799476805835	0.90434943915101	1.0	1.0	0.0
3680	0.043056901642584355	0.014138164239199467	0.012719042025611107	0.9846259193476325	None	0.3333333333333333	3	0.47619047619047616	10	0.5172413793103449	15	0.5740740740740741	0.3448275862068966	19	10	11	2	0	0.6666666666666666	6	9	2.066666666666667	31	0.11764705882352941	0.46153846153846156	0.09988034169092298	0.501115401005153	0.31557407642364127	0.6005773849395509	0.16268188039317388	0.9982161746900866	0.7431799476805835	0.90434943915101	1.0	1.0	0.0
2643	3.987307408269573e-09	3.92956354764932e-09	7.368241334612308e-11	0.999999894104101	None	0	0	0	0	0	0	1.0	0	0	0	0	1	0	1.0	1	1	0.06666666666666667	1	0.25	0	0	0	0	0	0	0	0	0	0	0	0
262	None	None	None	None	None	0.2	1	0.3333333333333333	4	0.8	12	0.20987654320987653	0.8	16	12	0	0	0	1.0	9	9	1.1333333333333333	17	0.0	1.0	-0.031898247263778476	0.6299778984024244	3.578822440790853e-21	0.5000000016142906	0.1863960861863659	0.6032188519525337	0.7177803438126097	0.5785943544553849	0	1.0	0.0
507	None	None	None	None	None	0	0	0.6666666666666666	2	0.5	1	0.6666666666666666	0	0	0	3	9	0	0.6666666666666666	2	3	0.26666666666666666	4	0.9	0	0	0	0	0	0	0	0	0	0	0	0
4736	5.160725222365448e-06	7.224323183754164e-07	7.224322419743997e-07	0.9997972216774269	None	0	0	1.0	2	0.0	0	1.0	0	2	0	0	1	0	0.3333333333333333	1	3	0.2	3	0.5	1.0	0	0	0	0	0	0	0	0	0	0	0
4297	0.0	0.0	0.0	1.0	None	0	0	0	0	0	0	1.0	0	0	0	0	0	0	1.0	1	1	0.06666666666666667	1	0.0	0	0	0	0	0	0	0	0	0	0	0	0
1303	None	None	None	None	None	0	0	0.1111111111111111	2	0.92	23	1.0	0	0	0	26	0	0	0.3333333333333333	3	9	1.8	27	0.0	1.0	0	0	0	0	0	0	0	0	0	0	0
5051	None	None	None	None	None	0	0	0.2727272727272727	12	0.6825396825396826	43	0.8024691358024691	0.42857142857142855	37	27	27	0	0	1.0	9	9	4.333333333333333	65	0.0	0.7142857142857143	0.099465999763109	0.5068008329278569	0.3405939543555016	0.6167086396768713	0.049345727418671284	0.640839360332639	0.7754818321731112	0.5891869065507335	0	0.24324324324324326	0.0
2806	0.0	0.0	0.0	1.0	None	0	0	0	0	0	0	1.0	0	0	0	0	0	0	1.0	1	1	0.06666666666666667	1	0.0	0	0	0	0	0	0	0	0	0	0	0	0
3665	None	None	None	None	None	0	0	0.3103448275862069	9	0.6585365853658537	27	0.5308641975308642	0.4146341463414634	25	17	17	0	0	1.0	9	9	2.8666666666666667	43	0.0	0.5789473684210527	-0.09999999818463585	0.5000000388665319	0.09991719163331055	0.5003170895849866	0.44172133884055353	0.6459019446101973	0.9034963997190661	0.5500272466231609	0	1.0	0.0
241	None	None	None	None	None	0.5	1	0.8333333333333334	5	0.16666666666666666	1	0.5	0.16666666666666666	5	1	2	4	0	1.0	4	4	0.5333333333333333	8	1.0	0.5	0.11602081505602457	0.5212365584097074	0.0543670788076545	0.5758927371627841	-0.07795144987690483	0.5259029867617818	0.6941147048795853	0.5411266378933274	1.0	1.0	0.0
503	None	None	None	None	None	0	0	0.08333333333333333	4	0.9130434782608695	63	0.8765432098765432	0.15942028985507245	15	11	55	0	0	1.0	9	9	4.733333333333333	71	0.0	0.9523809523809523	-0.0993691460009879	0.5030012138865899	8.043199923128515e-16	0.5000000002670966	-0.06602297734066977	0.6447798002357582	0.6134837733397248	0.550508469312416	0	0.5333333333333333	0.0
6577	0.0	0.0	0.0	1.0	None	0	0	0	0	0	0	1.0	0	0	0	0	0	0	1.0	1	1	0.06666666666666667	1	0.0	0	0	0	0	0	0	0	0	0	0	0	0
7056	3.97040601711178e-09	3.4986137615227295e-09	2.8149815924914296e-10	0.9999998476727614	None	0	0	0	0	0	0	1.0	0	0	0	0	1	0	1.0	1	1	0.06666666666666667	1	0.25	0	0	0	0	0	0	0	0	0	0	0	0
4692	0.0037710479838954387	0.00034971745439673805	-0.00032289924201139316	0.9961035469607067	None	0.2	1	0.3333333333333333	4	0.8	12	0.20987654320987653	0.8	16	12	0	0	0	1.0	9	9	1.1333333333333333	17	0.0	1.0	0.12189551882561948	0.6720314711241194	2.8717227082235546e-06	0.5000754536280122	-0.07232271427765005	0.9916428750827244	0.7275243537305499	0.8619180249494275	0	0.9375	0.0
3776	1.3806522021190968e-05	1.2021461350111263e-06	-4.152432904378681e-09	0.9947758507209774	None	0	0	0.11538461538461539	3	0.8918918918918919	33	0.8666666666666667	0	0	0	38	0	0	0.5555555555555556	5	9	2.6	39	0.0	1.0	0	0	0	0	0	0	0	0	0	0	0
3048	0.0	0.0	0.0	0.9999999999999998	None	0	0	0	0	0	0	1.0	0	0	0	0	4	0	1.0	1	1	0.06666666666666667	1	1.0	0	0	0	0	0	0	0	0	0	0	0	0
2997	None	None	None	None	None	0	0	0.2916666666666667	14	0.6231884057971014	43	0.8765432098765432	0.15942028985507245	23	11	47	0	0	1.0	9	9	4.733333333333333	71	0.0	0.9354838709677419	0.0959645927219118	0.5665799540198116	0.42046249252412143	0.74360932696148	0.0355644821685332	0.588578444167094	0.8382794173107146	0.6372863459456635	0	1.0	0.0
4177	8.195356970324357e-06	3.102105398257959e-07	2.7232171315280306e-07	0.9999585339333746	None	0.2	1	0.3333333333333333	4	0.8	12	0.20987654320987653	0.8	16	12	0	0	0	1.0	9	9	1.1333333333333333	17	0.0	1.0	0.053067412834512474	0.5274190177328446	0.3163165656342547	0.6392697533487184	0.0029395710304933377	0.5264462121145842	0.7970941671399969	0.5652807235247347	0	1.0	0.0
3033	0.0020400552915761628	0.0003014722264164893	0.0002654801070044504	0.9981706998605137	None	0.2	1	0.3333333333333333	4	0.8	12	0.20987654320987653	0.8	16	12	0	0	0	1.0	9	9	1.1333333333333333	17	0.0	1.0	0.0673875362724351	0.6508217856005912	0.13264248062082315	0.5532171517802001	0.05667591047425398	0.628246021812709	0.5910850173796254	0.6115131090944346	0	1.0	0.0
1165	None	None	None	None	None	0.3333333333333333	1	0.625	5	0.5	5	0.42857142857142855	0.1	5	1	6	4	0	0.5714285714285714	4	7	0.8	12	0.3333333333333333	0.4444444444444444	0.00038970736032010463	0.5039931012739415	0.06211002467528898	0.518696301548799	7.902762784127648e-27	0.5	0.5721758685336562	0.5075654921562798	1.0	1.0	0.0
737	None	None	None	None	None	0.2	1	0.3333333333333333	4	0.8	12	0.20987654320987653	0.8	16	12	0	0	0	1.0	9	9	1.1333333333333333	17	0.0	1.0	0.11341349489666974	0.5793307959050775	0.09962773419143675	0.5013278996666891	0.0532433169451582	0.5820384130861498	0.574493768995581	0.5544898469614784	0	0	0.0
7517	0.004004792849122051	0.00310490049212125	-0.002875861083931175	0.9986561137099906	None	0	0	0.38461538461538464	10	0.5277777777777778	19	0.4691358024691358	0.3333333333333333	20	12	17	8	0	1.0	9	9	2.533333333333333	38	0.26666666666666666	0.5625	0.09142733624195062	0.5066697178235026	0.29385370390419113	0.6623973404576899	0.0005523168142676071	0.6603021788377118	0.783032464759034	0.6118525049212314	1.0	1.0	0.0
7324	0.0036270190251294905	0.0014898405926497846	9.13963662282723e-05	0.9963955834660455	None	0.2	1	0.3333333333333333	4	0.8	12	0.20987654320987653	0.8	16	12	0	0	0	1.0	9	9	1.1333333333333333	17	0.0	1.0	-0.04954964701467511	0.6604594958206046	0.2779452609001431	0.6027825217696617	0.15969706254072596	0.9606223822620452	0.8267282565814945	0.8062147617003839	0	1.0	0.0
7434	0.00334354732509042	0.00024961448217353477	-0.0002473263227097669	0.994981462859568	None	0	0	0.25	1	1.0	3	1.0	1.0	4	3	0	3	0	0.2	5	1	0.3333333333333333	5	1.0	0	0.0962962946913444	0.5066782383506748	0.4796661830901673	0.6422644215801273	0.13241194153101707	0.999975684398303	0.8780714583066214	0.9769198016447613	1.0	1.0	0.0
1427	None	None	None	None	None	0	0	0.3333333333333333	5	0.7	14	0.5238095238095238	0.2	7	4	14	3	0	0.8571428571428571	7	6	1.4666666666666666	22	0.10344827586206896	0.5	1.482112692503544e-05	0.5000191010949344	0.05043407167098253	0.5407109668802537	0.0999692486351744	0.5000931134614848	0.6027729955428867	0.5136344542856112	1.0	1.0	0.0
3927	0.0021673853240970534	0.001183143171797507	-0.00017276346706083273	0.9977841385077841	None	0.25	1	0.36363636363636365	4	0.7857142857142857	11	0.2222222222222222	0.7857142857142857	15	11	0	0	0	0.8888888888888888	8	9	1.0666666666666667	16	0.0	1.0	7.902762784127648e-27	0.5	1.3172797178923425e-08	0.5000003869660604	-0.0625434884855722	0.6569436892646877	0.5938270689022227	0.5539314780249567	0	1.0	0.0
4000	0.0017164333114333546	0.0004313349559430047	0.00027884938771026544	0.9986792275004901	None	0.2	1	0.3333333333333333	4	0.8	12	0.20987654320987653	0.8	16	12	0	0	0	1.0	9	9	1.1333333333333333	17	0.0	1.0	0.024294770246663273	0.5504013127145179	-0.13836346775405642	0.9999998670483564	0.09999995465164904	0.5000003563124475	0.7345701070532942	0.9952516163679324	0	1.0	0.0
3207	0.0	0.0	0.0	1.0	None	0	0	0	0	0	0	1.0	0	0	0	0	0	0	1.0	1	1	0.06666666666666667	1	0.0	0	0	0	0	0	0	0	0	0	0	0	0
4090	0.00302788299898422	8.941201352643407e-05	8.929539321140837e-05	0.9948846079069181	None	0.2	1	0.3333333333333333	4	0.8	12	0.20987654320987653	0.8	16	12	0	0	0	1.0	9	9	1.1333333333333333	17	0.0	1.0	0.09999642954449531	0.5000069890116597	-0.09992707432648676	0.5006673413925155	0.12890017970691184	0.9999765212117059	0.8778646288142673	0.9721865773512259	0	1.0	0.0
4024	7.059690993906697e-06	2.163418849965062e-08	-2.9912960548560756e-09	0.9999955409547177	None	0	0	0.5	3	0.6666666666666666	4	0.4444444444444444	0.6666666666666666	7	4	0	1	0	0.5	3	6	0.5333333333333333	8	1.0	0.4	0.08277730086787091	0.5314304901507457	-0.09810681884193403	0.5047155717630228	0.0022696728063821493	0.5385245479666132	0.6769826941973494	0.5249089475716072	1.0	1.0	0.0
2485	None	None	None	None	None	0	0	0.3181818181818182	7	0.6333333333333333	19	0.5925925925925926	0.26666666666666666	13	8	18	0	0	0.6666666666666666	6	9	2.1333333333333333	32	0.0	0.37037037037037035	0.2271133329472737	0.6983351470061219	-0.07969368854261945	0.6552020057375592	-0.13050331285295028	0.997525418300243	0.8502819925788827	0.9236866177494526	0	0.15384615384615385	0.0
859	None	None	None	None	None	0.2	1	0.3333333333333333	4	0.8	12	0.20987654320987653	0.8	16	12	0	0	0	1.0	9	9	1.1333333333333333	17	0.0	1.0	1.1116788336320719e-07	0.5000006217746777	5.3196401413659704e-08	0.5000008625482507	0.09995576614812336	0.5000871883450213	0.6156667594860963	0.5000295575562433	0	0.75	0.0
6299	0.043083888936531825	0.013824083950163024	0.01261633492537049	0.9847944109642112	None	0.3333333333333333	3	0.47619047619047616	10	0.5172413793103449	15	0.5740740740740741	0.3448275862068966	19	10	11	2	0	0.6666666666666666	6	9	2.066666666666667	31	0.11764705882352941	0.46153846153846156	0.09988034169092298	0.501115401005153	0.31557407642364127	0.6005773849395509	0.16268188039317388	0.9982161746900866	0.7431799476805835	0.90434943915101	1.0	1.0	0.0
2317	None	None	None	None	None	0	0	0.6666666666666666	2	0.5	1	1.0	0	0	0	3	5	0	0.25	1	4	0.26666666666666666	4	0.5	0.6666666666666666	0	0	0	0	0	0	0	0	0	0	0
1174	None	None	None	None	None	0	0	0.22727272727272727	5	0.8	24	0.5925925925925926	0.2	9	6	22	0	0	0.6666666666666666	9	6	2.1333333333333333	32	0.0	0.42857142857142855	0.001249509166215884	0.5167646260747916	0.09966488643145398	0.5003284025946876	-0.07288467913976744	0.5264207398176016	0.669328991894524	0.5145108197459632	0	1.0	0.0
3806	0.00031089159509020003	1.2865304819709448e-06	1.2754226282298858e-06	0.999999956364081	None	0.2	1	0.3333333333333333	4	0.8	12	0.20987654320987653	0.8	16	12	0	0	0	1.0	9	9	1.1333333333333333	17	0.0	1.0	-0.020473706043945168	0.6600457246564977	0.07920717913488436	0.5606798542948239	-0.0027892140457641094	0.6704954485637278	0.6025321713519058	0.6316454078599965	0	1.0	0.0
3273	0.001763126894836341	0.00038768168720461804	-0.00029832018721239086	0.9987726822875022	None	0.2	1	0.3333333333333333	4	0.8	12	0.20987654320987653	0.8	16	12	0	0	0	1.0	9	9	1.1333333333333333	17	0.0	1.0	0.09999998719833263	0.5000000293014593	-0.09999995511957858	0.5000019673442437	0.04148963324243228	0.5286415111264048	0.6983798441766503	0.5095571348785568	0	1.0	0.0
7519	0.00031047043504821184	1.3094822639657994e-07	-2.196386856952647e-09	0.9999621744856534	None	0	0	0	0	0	0	1.0	0	0	0	0	1	0	1.0	1	1	0.06666666666666667	1	0.25	0	0	0	0	0	0	0	0	0	0	0	0
6163	0.0009154429936262873	0.0004988207081086264	0.00047898246308336433	0.9957337441392794	None	0	0	0.15625	5	0.8260869565217391	38	0.5925925925925926	0.043478260869565216	5	2	42	8	0	1.0	9	9	3.2	48	0.09411764705882353	0.7441860465116279	0.0830344516750732	0.5454120568405616	0.21287627670705014	0.5584998959155171	0.08322074218665808	0.5876714074662607	0.6432387715796928	0.5639457129724548	1.0	1.0	0.0
6513	1.4972191997697382e-05	2.534861617852977e-06	-6.172182578329732e-07	0.9991544445329347	None	0	0	1.0	2	0.0	0	0.75	0	2	0	0	0	0	1.0	2	2	0.2	3	0.0	0	0	0	0	0	0	0	0	0	0	0	0
3854	0.003781239276951298	0.001493121281218347	0.0013457764068381063	0.996875020303437	None	0.25	1	0.36363636363636365	4	0.7857142857142857	11	0.2222222222222222	0.7857142857142857	15	11	0	0	0	0.8888888888888888	8	9	1.0666666666666667	16	0.0	1.0	7.902762784127648e-27	0.5	-0.09999997846694197	0.5000006672700416	0.09707399251390043	0.5587221640323757	0.6909525731657703	0.5196548920424382	0	1.0	0.0
3535	0.0001817163418630621	1.4534657073214991e-05	-1.1500848145161531e-05	0.9999951448562756	None	0	0	0.5	2	0.75	3	0.6	0.75	5	3	0	2	0	0.4	2	5	0.4	6	1.0	0	0.09095768105250539	0.5454515565623501	0.06863185418265663	0.5909753692050121	0.09241030537670089	0.5124552475121991	0.5318286064701322	0.5498455286305535	1.0	1.0	0.0
2613	0.000589302086542865	4.386008262083485e-06	4.376684541036379e-06	0.9999999534099663	None	0.2	1	0.3333333333333333	4	0.8	12	0.20987654320987653	0.8	16	12	0	0	0	1.0	9	9	1.1333333333333333	17	0.0	1.0	-0.05221920703978553	0.6703110803368219	0.06326615495613377	0.6492142760068027	0.1289695733859176	0.9999999992779662	0.9399395980359607	0.9994235486061822	0	1.0	0.0
3042	0.0001947091599676467	1.4922873729628344e-06	1.4835179723817216e-06	0.9999867494865328	None	0	0	0.3333333333333333	2	0.8571428571428571	6	0.36	0.8571428571428571	8	6	0	0	0	1.0	5	5	0.6	9	0.0	0	0.04087724154900553	0.6507890317906027	9.192877724393039e-06	0.5143629136685329	0.09977060752171266	0.5008984265747229	0.6136401713482952	0.5567190191225848	0	0.125	0.0
5171	0.0	0.0	0.0	0.9999999999999998	None	0	0	0	0	0	0	1.0	0	0	0	0	4	0	1.0	1	1	0.06666666666666667	1	1.0	0	0	0	0	0	0	0	0	0	0	0	0
6254	0.0001487859522219131	0.0001318639665805178	-1.1207485097539119e-06	0.9999953513099196	None	0	0	0.25	1	1.0	3	1.0	1.0	4	3	0	0	0	0.2	5	1	0.3333333333333333	5	0.0	0	0.09997233649952522	0.5001046176463952	8.086161809568121e-07	0.5000488973028682	-0.1726768443796453	0.9858265036405073	0.7557417313432832	0.804433876952284	0	1.0	0.0
7206	0.00032091173160285746	4.806683692280856e-06	4.788940399674961e-06	0.9999999690806598	None	0.2	1	0.3333333333333333	4	0.8	12	0.20987654320987653	0.8	16	12	0	0	0	1.0	9	9	1.1333333333333333	17	0.0	1.0	0.09985695286144892	0.5007303047343374	0.17917340767947612	0.5548113740604413	-0.13000389717207933	0.9687284481388447	0.8027457673329893	0.7718480103909492	0	1.0	0.0
4877	0.0	0.0	0.0	1.0	None	0	0	0	0	0	0	1.0	0	0	0	0	0	0	1.0	1	1	0.06666666666666667	1	0.0	0	0	0	0	0	0	0	0	0	0	0	0
6723	0.0006068975406347145	7.68530166371505e-05	7.683479935415038e-05	0.9959998062753466	None	0	0	0.6666666666666666	2	0.5	1	0.6666666666666666	0.5	3	1	0	1	0	0.6666666666666666	2	3	0.26666666666666666	4	0.5	0	0.000131399082946138	0.5675349762348407	0.2413536042508782	0.5233299610853921	-0.2933666252802757	0.9999999999956404	0.9843394140012576	0.9998553828190957	0.6666666666666666	1.0	0.0
4287	0.0	0.0	0.0	1.0	None	0	0	0	0	0	0	1.0	0	0	0	0	0	0	1.0	1	1	0.06666666666666667	1	0.0	0	0	0	0	0	0	0	0	0	0	0	0
3412	0.007534228564697457	0.004921484890636606	0.0021766352404617357	0.9948228092348539	None	0.2	1	0.3333333333333333	4	0.8	12	0.20987654320987653	0.8	16	12	0	0	0	1.0	9	9	1.1333333333333333	17	0.0	1.0	0.09985592373762739	0.5001473854885835	-0.0999999963182796	0.5000000498262817	-0.2342796199797969	0.9999059966641668	0.8817318149852614	0.9565154819697942	0	1.0	0.0
1114	None	None	None	None	None	0	0	0	0	0	0	1.0	0	0	0	0	4	0	1.0	1	1	0.06666666666666667	1	1.0	0	0	0	0	0	0	0	0	0	0	0	0
35	None	None	None	None	None	0	0	0.25	5	0.7037037037037037	19	0.5918367346938775	0	2	0	26	6	0	1.0	7	7	1.9333333333333333	29	0.1111111111111111	0.5454545454545454	0	0	0	0	0	0	0	0	0	0	0
3941	0.0035267320516974023	0.0011730024322997553	-0.0004262317675452496	0.9981790178997556	None	0.2	1	0.3333333333333333	4	0.8	12	0.20987654320987653	0.8	16	12	0	0	0	1.0	9	9	1.1333333333333333	17	0.0	1.0	0.09999999996618036	0.5000000001166096	5.949371135338738e-07	0.5000190321946065	-0.09822568256825215	0.5938523517585835	0.6919536914320135	0.5316235726625271	0	0.8125	0.0
1570	None	None	None	None	None	0	0	0.3333333333333333	2	0.8571428571428571	6	0.36	0.8571428571428571	8	6	0	2	0	1.0	5	5	0.6	9	1.0	0	1.440319510450048e-10	0.5000006290821924	7.181874553352849e-12	0.5000000014141169	-0.13845457815996154	0.9999799878820949	0.7041941594550638	0.9735678134672073	1.0	1.0	0.0
3174	0.0005747995138054515	4.105181057866609e-06	1.2202943183194376e-06	0.9999999114110895	None	0.2	1	0.3333333333333333	4	0.8	12	0.20987654320987653	0.8	16	12	0	0	0	1.0	9	9	1.1333333333333333	17	0.0	1.0	-0.036703338546495524	0.5166392981931738	0.05235936259011638	0.6160133946473582	0.22126070108036594	0.6340163846491725	0.7449903878792034	0.5897446032983796	0	0.0625	0.0
1899	None	None	None	None	None	0	0	0.05660377358490566	3	0.948051948051948	73	0.9753086419753086	0.012987012987012988	2	1	76	2	0	1.0	9	9	5.266666666666667	79	0.012903225806451613	0.9859154929577465	0.0007523114232260988	0.5018798422693133	0.04089927515776633	0.540373162884357	6.287437055418091e-12	0.5000000000145005	0.5476210493055642	0.5141099535968938	1.0	1.0	0.5
5258	None	None	None	None	None	0	0	0.3103448275862069	9	0.6585365853658537	27	0.5308641975308642	0.3170731707317073	22	13	20	6	0	1.0	9	9	2.8666666666666667	43	0.17142857142857143	0.631578947368421	0.09726316095660723	0.5264343587845242	0.17758509593873226	0.6076093799987542	0.0888132832472526	0.9948614034442534	0.734984593945783	0.873946342629165	1.0	1.0	0.0
2961	0.00018152447100507204	1.6739632091907722e-05	3.140300042886862e-07	0.9995891618475667	None	0	0	0.25	1	1.0	3	1.0	1.0	4	3	0	2	0	0.2	5	1	0.3333333333333333	5	0.6666666666666666	0	0.044736494938947546	0.6324300254995592	0.001392199080194992	0.5014858218763999	-0.003172154047084214	0.6481620103934163	0.5734310293367575	0.5954454067902295	1.0	1.0	0.0
3750	0.011464318840467254	0.007241059765625283	-0.006987892904592172	0.9951810277987791	None	0.2	1	0.3333333333333333	4	0.8	12	0.20987654320987653	0.8	16	12	0	0	0	1.0	9	9	1.1333333333333333	17	0.0	1.0	-0.09999578412490875	0.5000056662178223	0.00418672505082447	0.5172873824722275	-0.017112691678944324	0.6747296500545064	0.6245527583720837	0.5661806661524219	0	1.0	0.0
2411	None	None	None	None	None	0	0	0.391304347826087	9	0.53125	17	0.8095238095238095	0.09375	9	3	24	3	0	0.8571428571428571	7	6	2.2666666666666666	34	0.06521739130434782	0.5	-0.07417705128097336	0.6220125890430455	0.007061761602837761	0.5367213376720442	0.05942258826440642	0.5791020756650042	0.6554000013121098	0.5796766255987655	1.0	1.0	0.0
3512	1.2718814256398193e-07	2.4370617797873958e-08	-2.437054623138645e-08	0.9999961456559601	None	0.25	1	0.4	4	0.75	9	0.25925925925925924	0.75	13	9	0	0	0	0.6666666666666666	9	6	0.9333333333333333	14	0.0	1.0	0.010027448871441405	0.654027846836888	2.9348444835729525e-11	0.5000000469400295	1.5318973600558278e-06	0.5006229292555678	0.5636297435359778	0.5530729470258884	0	1.0	0.0
5567	2.9489608162624646e-05	1.495986081419231e-06	-7.371446855066725e-08	0.9986843554656478	None	0.16666666666666666	1	0.3333333333333333	5	0.75	15	0.2716049382716049	0.75	20	15	1	0	0	1.0	9	9	1.4666666666666666	22	0.0	0.7692307692307693	0.0705750497442582	0.5566004009893021	0.02886719130710107	0.662108661198844	0.005417704697296499	0.5166983514981419	0.5961531751356656	0.5798846573067932	0	0.95	0.0
3973	0.00039280970498744124	3.136411906408586e-06	1.3352406365697228e-06	0.9953785099973164	None	0.09090909090909091	1	0.36	9	0.5714285714285714	20	0.8222222222222222	0.3142857142857143	19	11	17	0	0	0.5555555555555556	5	9	2.466666666666667	37	0.0	0.75	0.09990917057398366	0.500617121135523	6.699515173232175e-10	0.500000083192349	2.3568637203878556e-10	0.5117941430145649	0.6154800037511051	0.5041377508180449	0	1.0	0.0
1017	None	None	None	None	None	0	0	0.2777777777777778	5	0.6666666666666666	16	0.6190476190476191	0.5	16	12	9	0	0	0.8571428571428571	7	6	1.7333333333333334	26	0.0	0.5454545454545454	0.09999947283477653	0.5000026705842467	3.2686673409199956e-07	0.5000442625474907	0.000973384399454034	0.5698931672428678	0.6151785216395994	0.5234497029592092	0	1.0	0.0
2356	None	None	None	None	None	0.2	1	0.3333333333333333	4	0.8	12	0.20987654320987653	0.8	16	12	0	0	0	1.0	9	9	1.1333333333333333	17	0.0	1.0	-0.01736661807388533	0.6592485267823786	0.04411879637816365	0.653800373605649	0.007215483343779236	0.5885053347381896	0.5920588997535196	0.6344080514244076	0	0	0.0
6071	0.00019359627150485937	1.6200695962775426e-06	-1.6198806708796402e-06	0.9999900612749192	None	0	0	0.43478260869565216	10	0.5	16	0.6296296296296297	0.25	15	8	18	3	0	0.6666666666666666	6	9	2.2666666666666666	34	0.09090909090909091	0.7096774193548387	0.0999991363954977	0.5000109006493967	-0.054959262247495776	0.6694300973622234	0.09966277324967511	0.5542662539610633	0.6610127424746779	0.5763624668626138	1.0	0.8666666666666667	0.10420971096898939
3935	0.004361548871008273	0.0006961394484498152	0.00060547170132647	0.9874978850849364	None	0.25	1	0.4	4	0.7692307692307693	10	0.23809523809523808	0.7692307692307693	14	10	0	0	0	0.7777777777777778	9	7	1.0	15	0.0	1.0	2.2629978566569494e-07	0.5002125200483926	-0.02578422037174214	0.5090947287481251	0.11108374271753294	0.5775939639681325	0.6439537769835103	0.5291450172025183	0	1.0	0.0
2651	0.0	0.0	0.0	0.9999999999999998	None	0	0	0	0	0	0	1.0	0	0	0	0	4	0	1.0	1	1	0.06666666666666667	1	1.0	0	0	0	0	0	0	0	0	0	0	0	0
5823	None	None	None	None	None	0.11764705882352941	2	0.2777777777777778	10	0.7307692307692307	38	0.6666666666666666	0.4423076923076923	32	23	21	0	0	1.0	9	9	3.6	54	0.0	0.7555555555555555	0.06454165807873194	0.5556545305569837	1.2668370187437593e-08	0.5000011484389867	0.0986690533604175	0.539729272449781	0.6003985866763288	0.5318569386269109	0	1.0	0.0
3326	0.0001930665647124606	2.056317402482097e-07	-1.6278636084385323e-07	0.9999999551969377	None	0.2	1	0.3333333333333333	4	0.8	12	0.20987654320987653	0.8	16	12	0	0	0	1.0	9	9	1.1333333333333333	17	0.0	1.0	3.169397945277263e-06	0.5000422963593089	1.9244110252165043e-25	0.5000000000007164	-0.09396112197752113	0.5239160992339867	0.6089665139435888	0.5079915394062481	0	0.9375	0.0
2649	1.198353922942566e-07	1.1694902451206753e-07	4.41062841922755e-11	0.9999840894067978	None	0	0	0.018518518518518517	1	1.0	79	1.0	0	0	0	80	0	0	1.0	9	9	5.4	81	0.0	1.0	0	0	0	0	0	0	0	0	0	0	0
360	None	None	None	None	None	0	0	0.22	11	0.7397260273972602	54	0.9259259259259259	0.2191780821917808	24	16	50	2	0	1.0	9	9	5.0	75	0.020833333333333332	0.9552238805970149	0.0040938419056944135	0.5978301532663775	-0.09959313801402342	0.5205452119574588	1.2210049314583196e-10	0.5110192669478824	0.617586112890192	0.5434520749676605	0.20833333333333334	0.2916666666666667	0.0
7128	None	None	None	None	None	0.15384615384615385	2	0.42857142857142855	12	0.5128205128205128	20	0.7592592592592593	0.10256410256410256	14	4	26	6	0	0.6666666666666666	6	9	2.7333333333333334	41	0.13043478260869565	0.7428571428571429	0.09999075883186226	0.5000653057798385	-0.028278792361862155	0.5237955229559776	-0.5779176711657611	0.9999999999989688	0.9674470591143494	0.9999021442073669	1.0	1.0	0.0
3984	0.0	0.0	0.0	1.0	None	0	0	0	0	0	0	1.0	0	0	0	0	0	0	1.0	1	1	0.06666666666666667	1	0.0	0	0	0	0	0	0	0	0	0	0	0	0
1958	None	None	None	None	None	0.21428571428571427	3	0.36666666666666664	11	0.5952380952380952	25	0.5432098765432098	0.5238095238095238	33	22	10	0	0	1.0	9	9	2.933333333333333	44	0.0	0.7428571428571429	-0.04582345550487309	0.6645149361669886	-0.06971675597403328	0.6440413418445419	0.06651828268202688	0.6695294373195562	0.6246834592082792	0.659446496630877	0	1.0	0.0
7329	0.0	0.0	0.0	1.0	None	0	0	0	0	0	0	1.0	0	0	0	0	0	0	1.0	1	1	0.06666666666666667	1	0.0	0	0	0	0	0	0	0	0	0	0	0	0
5124	0.000908824935128011	3.5321910339454687e-05	3.5228100097790336e-05	0.9985420720699556	None	0	0	0.25	1	1.0	3	1.0	1.0	4	3	0	0	0	0.2	1	5	0.3333333333333333	5	0.0	0	-0.037276154724919554	0.6056651893019972	0.2521507267574782	0.617352949330073	-0.07338532166697416	0.528629511581896	0.8112454613555615	0.5843604169153983	0	1.0	0.0
4579	0.006069141935126094	0.0027769817020457197	0.0005181660502949218	0.9950225520502572	None	0.2	1	0.3333333333333333	4	0.8	12	0.20987654320987653	0.8	16	12	0	0	0	1.0	9	9	1.1333333333333333	17	0.0	1.0	0.09554776370750073	0.5325231303403727	-0.09999938372301984	0.5011935486016874	-0.15400416253278845	0.9889129377066138	0.7607533521600858	0.823749378695575	0	0	0.0
966	None	None	None	None	None	0	0	1.0	1	0	0	1.0	0	1	0	0	0	0	0.5	1	2	0.13333333333333333	2	0.0	0	0	0	0	0	0	0	0	0	0	0	0
4206	0.010190776498767923	0.0022019484596142455	0.001224751361251788	0.9810758362632133	None	0.2	1	0.3333333333333333	4	0.8	12	0.20987654320987653	0.8	16	12	0	0	0	1.0	9	9	1.1333333333333333	17	0.0	1.0	0.18243630452246204	1.0	0.0005616427913819442	0.5569507929613681	0.09999995466359958	0.5000008303821784	0.7263917480488712	0.9999999855849737	0	1.0	0.0
4263	0.002252823811655988	0.00012772054560448724	0.00012169204821982364	0.9961044544561563	None	0.2	1	0.3333333333333333	4	0.8	12	0.20987654320987653	0.8	16	12	0	0	0	1.0	9	9	1.1333333333333333	17	0.0	1.0	-0.09474889804516456	0.5092821622702041	-0.18340009253519557	0.5439388463358183	-0.07351315814856155	0.6640691157699421	0.627357535985972	0.574020660382036	0	1.0	0.0
6072	0.0002329101817935025	2.2689597638182165e-06	2.268678574017225e-06	0.9999967345394368	None	0.25	1	0.4	4	0.75	9	0.25925925925925924	0.75	13	9	0	0	0	0.6666666666666666	6	9	0.9333333333333333	14	0.0	1.0	0.09814121678326068	0.5085377153779073	0.33916547002553205	0.630588737817196	0.11944610399964942	0.7350107892909115	0.7597225919171894	0.629412639945054	0	1.0	0.0
6679	0.00019514936243634904	4.854015421088872e-06	3.5434604061898834e-06	0.999993912237807	None	0.3333333333333333	1	0.5	4	0.7	7	0.2857142857142857	0.7	11	7	0	0	0	0.8571428571428571	6	7	0.8	12	0.0	0.6666666666666666	-0.048921256854941794	0.551934989698588	0.012260950258607864	0.5144545331316428	0.0752320272924947	0.5972453494658978	0.6121231321903708	0.5548061258371872	0	1.0	0.0
2832	0.005281633203783557	0.00044344128871811765	5.007455655827808e-05	0.9949695800957945	None	0.25	1	0.4	4	0.75	9	0.25	0.75	13	9	0	0	0	0.875	7	8	0.9333333333333333	14	0.0	0.8571428571428571	0.09431315400772838	0.5219160292761228	0.09255258669341981	0.5144817565068757	0.297403946271768	0.589829585214573	0.7270770350174693	0.5423089582843856	0	0.15384615384615385	0.0
5703	0.04280111814985415	0.014519595373988479	0.013233927241686153	0.9847160210650222	None	0.3333333333333333	3	0.47619047619047616	10	0.5172413793103449	15	0.5740740740740741	0.3448275862068966	19	10	11	2	0	0.6666666666666666	6	9	2.066666666666667	31	0.11764705882352941	0.46153846153846156	0.09988034169092298	0.501115401005153	0.31557407642364127	0.6005773849395509	0.16268188039317388	0.9982161746900866	0.7431799476805835	0.90434943915101	1.0	1.0	0.0
77	None	None	None	None	None	0	0	0.3333333333333333	2	0.8571428571428571	6	0.36	0.8571428571428571	8	6	0	2	0	1.0	5	5	0.6	9	1.0	0	7.902762784127648e-27	0.5000000000000002	0.0984429121482786	0.5815040352965803	-0.07967405096247808	0.5759965354677578	0.6622104445766992	0.5527455823316294	1.0	1.0	0.0
7499	3.8534509763085775e-09	3.745810039933677e-09	-3.675361360114761e-09	0.9999998486318482	None	0	0	0	0	0	0	1.0	0	0	0	0	1	0	1.0	1	1	0.06666666666666667	1	0.25	0	0	0	0	0	0	0	0	0	0	0	0
6218	None	None	None	None	None	0	0	0.2857142857142857	8	0.675	27	0.5833333333333334	0.3	18	12	23	7	0	0.8888888888888888	8	9	2.8	42	0.1590909090909091	0.8108108108108109	0.09999983331834893	0.5000035628374452	-0.03489194010156399	0.5149450454927759	0.07331429608222455	0.7779795896548334	0.6460158296907034	0.607761963480932	1.0	1.0	0.0
3751	0.0	0.0	0.0	1.0	None	0	0	0	0	0	0	1.0	0	0	0	0	0	0	1.0	1	1	0.06666666666666667	1	0.0	0	0	0	0	0	0	0	0	0	0	0	0
4331	0.0013126257479067305	1.9626221944433587e-05	-8.689908138767268e-06	0.9999869140273455	None	0.09090909090909091	1	0.4166666666666667	10	0.5	17	0.4444444444444444	0.4117647058823529	22	14	13	9	0	1.0	9	9	2.4	36	0.4090909090909091	0.48484848484848486	0.08534979830529624	0.5329888555151738	0.3293341625101581	0.6931138484187678	0.07183344220769099	0.9754178529251685	0.8313251442334452	0.8238380326014946	1.0	0.9545454545454546	0.0
1	None	None	None	None	None	0	0	0.2826086956521739	13	0.6567164179104478	44	0.9583333333333334	0.40298507462686567	38	27	30	5	0	0.8888888888888888	9	8	4.6	69	0.09433962264150944	0.9508196721311475	-0.13212053116425443	0.9999927919350992	0.19320137309330973	0.6226633496468535	0.03641207540127457	0.5496245422368629	0.8190825557160266	0.9849336172657635	0.9736842105263158	1.0	0.3205116880644618
172	None	None	None	None	None	0.2	1	0.3333333333333333	4	0.8	12	0.20987654320987653	0.8	16	12	0	0	0	1.0	9	9	1.1333333333333333	17	0.0	1.0	0.09796056579418336	0.5079325226265102	0.06978908920981441	0.5744787768774884	0.23801372060684076	0.6652507380146364	0.6931664254294214	0.5840822872088071	0	1.0	0.0
1136	None	None	None	None	None	0	0	0	0	0	0	1.0	0	0	0	0	0	0	1.0	1	1	0.06666666666666667	1	0.0	0	0	0	0	0	0	0	0	0	0	0	0
5000	0.006555538665725777	0.003081846077766413	0.00011807296471088834	0.990851106175608	None	0.2	1	0.3333333333333333	4	0.8	12	0.20987654320987653	0.8	16	12	0	0	0	1.0	9	9	1.1333333333333333	17	0.0	1.0	0.1640784752389221	0.6429381442738265	0.057380016096892396	0.6775513781133898	0.09999974372818089	0.5000019886047434	0.662600296712219	0.609107695378385	0	1.0	0.0
4367	0.00763891371232033	0.0022662094541910072	0.0022507316548467556	0.9874290489456954	None	0.25	1	0.36363636363636365	4	0.7857142857142857	11	0.2222222222222222	0.7857142857142857	15	11	0	0	0	0.8888888888888888	8	9	1.0666666666666667	16	0.0	1.0	0.15924119442076892	0.6310131779617305	0.00059294549985436	0.5117782236375681	0.09999998793282093	0.500000189533733	0.6581938463981264	0.5484878210862835	0	1.0	0.0
7146	0.0014054686425088493	0.001025737541425114	0.0004633792445001358	0.9973538850299498	None	0.2	1	0.3333333333333333	4	0.8	12	0.20987654320987653	0.8	16	12	0	0	0	1.0	9	9	1.1333333333333333	17	0.0	1.0	0.09997210020413053	0.5001316342817111	-0.03114472949651697	0.5081668694382113	0.02716547421287786	0.5809688950206969	0.6338048252542938	0.5299598158252573	0	1.0	0.0
3291	6.867212250811864e-09	6.86732659856717e-09	-4.98155432291293e-09	0.9999997963867255	None	0	0	0	0	0	0	1.0	0	0	0	0	2	0	1.0	1	1	0.06666666666666667	1	0.5	0	0	0	0	0	0	0	0	0	0	0	0
2099	None	None	None	None	None	0	0	1.0	2	0.0	0	0.75	0	2	0	0	0	0	1.0	2	2	0.2	3	0.0	0	0	0	0	0	0	0	0	0	0	0	0
4894	0.00015986267379931545	1.0230299927055786e-06	7.994773562692176e-07	0.9999918675204639	None	0.3333333333333333	1	0.5	4	0.6666666666666666	6	0.3055555555555556	0.6666666666666666	10	6	0	0	0	1.0	6	6	0.7333333333333333	11	0.0	0.4	0.09998817268303453	0.5000422335050508	-0.09999981057593565	0.5000009398456435	-0.004881250589298916	0.6199819737963699	0.6955740346117033	0.5407133602187809	0	1.0	0.0
2323	None	None	None	None	None	0	0	0.04	2	0.9722222222222222	70	0.9135802469135802	0	0	0	73	5	0	1.0	9	9	4.933333333333334	74	0.03333333333333333	0.9090909090909091	0	0	0	0	0	0	0	0	0	0	0
1195	None	None	None	None	None	0	0	0.2777777777777778	5	0.75	18	0.3611111111111111	0.5	15	12	10	1	0	0.8888888888888888	9	8	1.7333333333333334	26	0.047619047619047616	0.5263157894736842	0.10666225080928401	0.6572554328076303	-0.09999781393170491	0.5000691540129625	-0.0658434254541608	0.5479113128246267	0.7190687783482723	0.5698403089527241	0.8666666666666667	1.0	0.0
3568	0.002376105927409621	0.0010740820166350543	0.0008364386642302755	0.9980879757191022	None	0.25	1	0.36363636363636365	4	0.7857142857142857	11	0.2222222222222222	0.7857142857142857	15	11	0	0	0	0.8888888888888888	8	9	1.0666666666666667	16	0.0	1.0	7.902762784127648e-27	0.5	-0.09999997846694197	0.5000006672700416	0.09707399251390043	0.5587221640323757	0.6909525731657703	0.5196548920424382	0	1.0	0.0
2499	None	None	None	None	None	0	0	0.07692307692307693	2	0.9459459459459459	35	0.8666666666666667	0	0	0	38	7	0	0.5555555555555556	5	9	2.6	39	0.0875	0.8571428571428571	0	0	0	0	0	0	0	0	0	0	0
2470	None	None	None	None	None	0	0	0.25	12	0.6857142857142857	48	0.8888888888888888	0.14285714285714285	20	10	51	0	0	1.0	9	9	4.8	72	0.0	0.9523809523809523	-0.09999998331774267	0.5001316108160728	0.1370506819747886	0.5822219211723572	-0.05497130272948767	0.5702969380766522	0.7419276107622871	0.551111717453844	0	1.0	0.0
4588	1.6861020121276334e-06	2.8092234487912977e-08	-1.4761210464779599e-08	0.999993349784697	None	0.3333333333333333	1	0.5	4	0.7	7	0.2857142857142857	0.7	11	7	0	0	0	0.8571428571428571	6	7	0.8	12	0.0	0.6666666666666666	0.13151784311579312	0.5474628380819535	-0.09997145467056154	0.5001028771658452	0.0005973333788227761	0.5060358690360696	0.7206914262101871	0.5179074088075794	0	0.9090909090909091	0.0
3856	0.007269742269229256	0.0012564488622048677	0.0012141264097886176	0.9929476309796593	None	0.2	1	0.3333333333333333	4	0.8	12	0.20987654320987653	0.8	16	12	0	0	0	1.0	9	9	1.1333333333333333	17	0.0	1.0	0.09959350519015515	0.5016311635534295	-0.09999944907413666	0.5000198787050341	0.15600889277950364	0.6205614882541525	0.7497910665485407	0.5414493511626013	0	1.0	0.0
3635	0.002433882546366854	0.0011295311311916537	0.0005818248464961688	0.9969170565308909	None	0.125	2	0.38235294117647056	13	0.5714285714285714	28	0.6296296296296297	0.40816326530612246	31	20	19	0	0	1.0	9	9	3.4	51	0.0	0.8571428571428571	0.09999996481850953	0.500005102009109	0.02143517697675302	0.5058444935575501	0.08035293035548127	0.5479730455155637	0.5840267928095393	0.5179825517295485	0	1.0	0.0
3905	0.0017946929715233562	0.00021433703945398946	-0.00021423771618683154	0.9987308920865581	None	0.2	1	0.3333333333333333	4	0.8	12	0.20987654320987653	0.8	16	12	0	0	0	1.0	9	9	1.1333333333333333	17	0.0	1.0	2.2946822731156706e-12	0.5000000022709139	-0.09999989892175679	0.5000049924385221	0.006197575540494394	0.6531795805868031	0.6201151357308419	0.5525605137081917	0	0.875	0.0
59	None	None	None	None	None	0.2	1	0.3333333333333333	4	0.8	12	0.20987654320987653	0.8	16	12	0	0	0	1.0	9	9	1.1333333333333333	17	0.0	1.0	0.07852809013411743	0.5920794908134862	0.09420908893885997	0.5232070347128356	0.05270314109703942	0.6362195556132254	0.5299505339564825	0.5845513368915902	0	1.0	0.0
1841	None	None	None	None	None	0.25	1	0.4	4	0.75	9	0.25925925925925924	0.75	13	9	0	0	0	0.6666666666666666	9	6	0.9333333333333333	14	0.0	1.0	0.04671883607462558	0.5111177167401436	0.0432107289269069	0.5355353648033069	-0.17642726336492845	0.6782274684589557	0.7378442332317285	0.5770884572234067	0	1.0	0.0
2399	None	None	None	None	None	1.0	1	1.0	4	0.0	0	0.5555555555555556	0	4	0	0	0	0	1.0	3	3	0.3333333333333333	5	0.0	1.0	0	0	0	0	0	0	0	0	0	0	0
5847	0.04237214983679276	0.01510796236816856	0.013397918903227949	0.9846701006098872	None	0.3333333333333333	3	0.47619047619047616	10	0.5172413793103449	15	0.5740740740740741	0.3448275862068966	19	10	11	2	0	0.6666666666666666	6	9	2.066666666666667	31	0.11764705882352941	0.46153846153846156	0.09988034169092298	0.501115401005153	0.31557407642364127	0.6005773849395509	0.16268188039317388	0.9982161746900866	0.7431799476805835	0.90434943915101	1.0	1.0	0.0
3306	0.003330883582554897	0.0010033584588310625	0.0002952610334896561	0.9982945943501293	None	0.25	1	0.36363636363636365	4	0.7857142857142857	11	0.2222222222222222	0.7857142857142857	15	11	0	0	0	0.8888888888888888	8	9	1.0666666666666667	16	0.0	1.0	0.09950348503872271	0.5010652435082638	-0.09999999366376884	0.5000001779421301	0.3375896273949801	0.7004067216243763	0.8567671303262714	0.5706488728576259	0	1.0	0.0
5517	0.04242604947553331	0.014972055182289825	0.013260161555556232	0.9846736851078834	None	0.3333333333333333	3	0.47619047619047616	10	0.5172413793103449	15	0.5740740740740741	0.3448275862068966	19	10	11	2	0	0.6666666666666666	6	9	2.066666666666667	31	0.11764705882352941	0.46153846153846156	0.09988034169092298	0.501115401005153	0.31557407642364127	0.6005773849395509	0.16268188039317388	0.9982161746900866	0.7431799476805835	0.90434943915101	1.0	1.0	0.0
3936	0.011697076738421045	0.002294061968498239	0.002064082868001179	0.9596854189639872	None	0.2	1	0.3333333333333333	4	0.8	12	0.20987654320987653	0.8	16	12	0	0	0	1.0	9	9	1.1333333333333333	17	0.0	1.0	0.2457938574767166	1.0	0.002589623186151643	0.557316729928124	0.0999999596738262	0.5000003397948276	0.9030071136680374	0.9999999897041384	0	1.0	0.0
1641	None	None	None	None	None	0.3333333333333333	1	0.4444444444444444	4	0.7272727272727273	8	0.28888888888888886	0.7272727272727273	12	8	0	0	0	0.5555555555555556	9	5	0.8666666666666667	13	0.0	1.0	0.016117640709421878	0.6697495159939314	6.468877225239434e-06	0.5696873976084482	-0.03943909618537914	0.9999999949483398	0.7304777989632516	0.998766984922372	0	0.8333333333333334	0.0
2954	0.000547212882349169	2.4174628004679958e-06	1.5857401570617351e-06	0.9999999465029952	None	0.2	1	0.3333333333333333	4	0.8	12	0.20987654320987653	0.8	16	12	0	0	0	1.0	9	9	1.1333333333333333	17	0.0	1.0	0.03831013241563004	0.5590635140866949	0.09941693793754013	0.5053729520483866	0.1841657240398229	0.6228382148864181	0.6421965701351526	0.5630351120829179	0	0	0.0
5746	None	None	None	None	None	0.05263157894736842	1	0.25	10	0.7413793103448276	43	0.7407407407407407	0.6724137931034483	48	39	11	0	0	1.0	9	9	4.0	60	0.0	0.7407407407407407	0.09946718042474352	0.5103788460790805	0.0047153987726181925	0.6690874907321616	-0.01279827461306699	0.6688144758649025	0.6603644114893842	0.6184096342344395	0	1.0	0.0
3627	0.0	0.0	0.0	0.9999999999999998	None	0	0	0	0	0	0	1.0	0	0	0	0	4	0	1.0	1	1	0.06666666666666667	1	1.0	0	0	0	0	0	0	0	0	0	0	0	0
6834	0.00014255637412019954	1.701105614903297e-06	-2.047141914562895e-08	0.9999840142388311	None	0	0	0.037037037037037035	2	0.9746835443037974	77	1.0	0.05063291139240506	5	4	75	0	0	1.0	9	9	5.4	81	0.0	1.0	0.099987815536523	0.5000861158546142	0.36996677749621687	0.595852878865329	0.04332869075114071	0.5345407305029465	0.8061424387840986	0.5437993341987742	0	1.0	0.0
6838	0.0014739654438227878	0.0002487484820587184	0.0002137640961376971	0.9990320513618071	None	0	0	0.3333333333333333	2	0.8571428571428571	6	0.36	0.8571428571428571	8	6	0	1	0	1.0	5	5	0.6	9	0.5	0	0.08352498488287179	0.5227469071950981	9.272851732963286e-24	0.5	-0.023931492481758486	0.6816363525514738	0.6368729804053536	0.5705553945082205	1.0	1.0	0.0
4349	7.942855612281883e-05	4.134162766145682e-07	1.2603685641624458e-07	0.9999860241380046	None	0	0	0.09615384615384616	5	0.8933333333333333	67	0.9506172839506173	0.04	7	3	69	0	0	1.0	9	9	5.133333333333334	77	0.0	0.9411764705882353	0.09999066539220158	0.5000140526549495	-0.04072702006053998	0.6496420772434617	0.03860699076182371	0.5148156979060836	0.6401471597247281	0.5561622209488631	0	1.0	0.0
2913	5.159992310683185e-07	1.6668901556063975e-07	-1.6668901163765308e-07	0.99995030806385	None	0	0	1.0	1	0	0	1.0	0	1	0	0	3	0	0.5	1	2	0.13333333333333333	2	1.0	0	0	0	0	0	0	0	0	0	0	0	0
1189	None	None	None	None	None	0	0	0.5714285714285714	4	0.5	4	0.5555555555555556	0.125	2	1	7	10	0	0.5	6	3	0.6666666666666666	10	0.5882352941176471	0.5	0.0999724074051871	0.5000231646648602	-9.491300821130233	1.0	-0.09619182601273296	0.5042489356101018	1.0	0.9999999999999327	1.0	1.0	0.6838719762829735
3466	0.0	0.0	0.0	0.9999999999999998	None	0	0	0	0	0	0	1.0	0	0	0	0	4	0	1.0	1	1	0.06666666666666667	1	1.0	0	0	0	0	0	0	0	0	0	0	0	0
6661	0.0	0.0	0.0	1.0	None	0	0	0	0	0	0	1.0	0	0	0	0	0	0	1.0	1	1	0.06666666666666667	1	0.0	0	0	0	0	0	0	0	0	0	0	0	0
2984	9.528267236781976e-09	8.260753010639522e-09	-8.119940307949884e-09	0.9999968312923959	None	0	0	0.3333333333333333	2	0.8571428571428571	6	1.0	0.42857142857142855	4	3	4	10	0	0.1111111111111111	1	9	0.6	9	0.9090909090909091	1.0	0.0005275861586974954	0.5092027594392754	-0.15273158307918358	0.6178169129851171	6.0216533582053976e-05	0.5001701662093806	0.6729093674250537	0.5430422225986357	1.0	1.0	0.0
2695	0.004591124534510493	0.0008665596584193668	0.00016899507370163734	0.99219206428593	None	0	0	0.3333333333333333	3	0.8181818181818182	9	0.28888888888888886	0.8181818181818182	12	9	0	1	0	0.5555555555555556	9	5	0.8666666666666667	13	1.0	1.0	0.09949634741640917	0.5534154110123682	0.028053964240412354	0.5086317594708414	0.09533755726371955	0.5276158992940385	0.5745598401785325	0.5299297320006257	0.9166666666666666	0.9166666666666666	0.0
3021	0.0021991456659356855	0.0006150645195475009	0.0002951572560177495	0.9972379742622282	None	0.25	1	0.4	4	0.7692307692307693	10	0.23809523809523808	0.7692307692307693	14	10	0	0	0	0.7777777777777778	7	9	1.0	15	0.0	1.0	0.09999983583959626	0.5000002927190103	-0.09999996689084434	0.5000007377915087	0.16875191128880776	0.6317239429544366	0.7576914631941641	0.5448477955690751	0	1.0	0.0
5682	0.00014089169365107197	5.366204116843482e-07	5.354221431390448e-07	0.999988910671437	None	0	0	0.3333333333333333	2	0.8571428571428571	6	0.36	0.8571428571428571	8	6	0	2	0	1.0	5	5	0.6	9	1.0	0	-0.0999715179688302	0.5001200957472778	0.1170322977331063	0.525005073694642	-0.0029211567979313562	0.6660836418487422	0.7175102625288474	0.5655463442792785	1.0	1.0	0.0
2693	2.3217937849137057e-06	7.671099653162503e-07	-7.671060225569971e-07	0.9997692685999817	None	0.5	1	0.6666666666666666	4	0.5714285714285714	4	0.375	0.5714285714285714	8	4	0	0	0	0.6666666666666666	4	6	0.6	9	0.0	0.6666666666666666	4.8868303434263766e-05	0.5002841684378597	0.09999962016485617	0.5000001934785854	7.197387081739874e-06	0.5000112535577613	0.6156844241966871	0.5000985385003258	0	1.0	0.0
1770	None	None	None	None	None	0.08333333333333333	1	0.2692307692307692	7	0.75	27	0.5277777777777778	0.4722222222222222	24	17	13	3	0	0.8888888888888888	9	8	2.533333333333333	38	0.13043478260869565	0.9333333333333333	7.173252400644864e-05	0.5043417990116293	-0.026367625597077095	0.6518334402580669	1.7762413262622928e-05	0.5042870037410597	0.5701779662379928	0.5549129525823403	1.0	0.9166666666666666	0.9768069378641471
1806	None	None	None	None	None	0	0	0.3269230769230769	17	0.5733333333333334	43	0.9506172839506173	0.26666666666666666	36	20	40	0	0	1.0	9	9	5.133333333333334	77	0.0	0.9411764705882353	0.003872213053516601	0.6706867236721307	0.38573174395900345	0.6657420285764982	0.09122163092188851	0.5383875364262733	0.8516372908903608	0.6266904883352201	0	0.9166666666666666	0.0
4131	0.014662757192768877	0.0010316883180906404	-0.0009186529414830022	0.9698656258233717	None	0.25	1	0.4	4	0.7692307692307693	10	0.23809523809523808	0.7692307692307693	14	10	0	0	0	0.7777777777777778	7	9	1.0	15	0.0	1.0	0.18621498858543545	0.9954290698744436	0.00017093541420443224	0.5008038768039632	0.09999844821048312	0.5000122558739534	0.7571014049548931	0.8576092939380054	0	1.0	0.0
1344	None	None	None	None	None	0	0	0	0	0	0	1.0	0	0	0	0	4	0	1.0	1	1	0.06666666666666667	1	1.0	0	0	0	0	0	0	0	0	0	0	0	0
7171	1.7120144818637807e-05	2.028215695082698e-06	2.0239201824374743e-06	0.9956358748834953	None	0	0	0.26666666666666666	4	0.75	15	0.6111111111111112	0	0	0	21	14	0	1.0	6	6	1.4666666666666666	22	0.30434782608695654	0.25	0	0	0	0	0	0	0	0	0	0	0
1718	None	None	None	None	None	0	0	0	0	0	0	1.0	0	0	0	0	0	0	1.0	1	1	0.06666666666666667	1	0.0	0	0	0	0	0	0	0	0	0	0	0	0
5430	8.543271508756322e-05	1.1407440932500972e-06	-3.38276786589038e-08	0.9999887311170598	None	0.08	2	0.19230769230769232	10	0.7866666666666666	59	0.9506172839506173	0.02666666666666667	10	2	66	0	0	1.0	9	9	5.133333333333334	77	0.0	0.9705882352941176	-0.03694725550167162	0.6487121690084896	0.397167156502339	0.6130878604232436	0.08332093969306878	0.5402106788594109	0.8604644717541823	0.601478229474283	0	1.0	0.0
3319	0.00016724624692244133	7.229680592091906e-05	-2.199548973452652e-05	0.9996332390747994	None	0	0	0.3333333333333333	2	0.8571428571428571	6	0.36	0.8571428571428571	8	6	0	2	0	1.0	5	5	0.6	9	1.0	0	0.09999985021143135	0.5000001525638424	0.44275623307678974	0.6737006027406598	0.02604451044895542	0.5479732705385737	0.8599793951124352	0.575864338868137	1.0	0.75	0.0
4602	0.0	0.0	0.0	0.9999999999999998	None	0	0	0	0	0	0	1.0	0	0	0	0	4	0	1.0	1	1	0.06666666666666667	1	1.0	0	0	0	0	0	0	0	0	0	0	0	0
3084	0.004192495081686667	0.0009685044196314208	0.000938521378760823	0.9958717102288047	None	0.2	1	0.3333333333333333	4	0.8	12	0.20987654320987653	0.8	16	12	0	0	0	1.0	9	9	1.1333333333333333	17	0.0	1.0	0.011327876695622036	0.5301645875158235	0.09900526331582873	0.5006549261959948	0.170899928640579	0.5555542980730801	0.6566160178845465	0.5288481934575269	0	0.125	0.0
418	None	None	None	None	None	0	0	0.5	3	0.5	3	0.6666666666666666	0	0	0	7	10	0	0.75	4	3	0.5333333333333333	8	0.5555555555555556	1.0	0	0	0	0	0	0	0	0	0	0	0
410	None	None	None	None	None	0.5	1	0.6666666666666666	4	0.5714285714285714	4	0.36	0.5714285714285714	8	4	0	0	0	1.0	5	5	0.6	9	0.0	0.5	0.03991520548021062	0.611186611344577	0.07544437012562044	0.6158173010166585	0.03406278820000821	0.5752398459125839	0.5686236049979968	0.6008798381890381	0	0	0.0
4582	1.476379917981535e-08	1.504199363735291e-08	3.2659140693201672e-09	0.9999986039476562	None	0.047619047619047616	1	0.18181818181818182	8	0.796875	51	0.8148148148148148	0.09375	12	6	53	0	0	1.0	9	9	4.4	66	0.0	0.9152542372881356	0.0007610264837260387	0.5229114686546859	0.0006941863951891471	0.5029056739851244	1.236579097902405e-16	0.5000000000000412	0.5028714983076553	0.508610225957759	0	1.0	0.0
1514	None	None	None	None	None	0	0	0.15625	5	0.8222222222222222	37	0.6527777777777778	0.06666666666666667	6	3	40	8	0	0.8888888888888888	8	9	3.1333333333333333	47	0.09876543209876543	0.7142857142857143	-0.06869460646807776	0.54005135139202	0.34688610428608174	0.6141995185418597	0.6088807159796488	0.7134416457227872	0.9429475810570865	0.6254085387665437	1.0	1.0	0.6566282840207069
3990	2.7104496300415048e-05	2.6508862941850584e-06	-2.4090350771015484e-08	0.9992367358628034	None	0.2	1	0.3333333333333333	4	0.8	12	0.20987654320987653	0.8	16	12	0	0	0	1.0	9	9	1.1333333333333333	17	0.0	1.0	0.0999977382206679	0.5000035940282943	0.2319353013782238	0.6425960620807436	0.015224892564118835	0.5577300731167536	0.7120552906404249	0.5677980686180657	0	1.0	0.0
3495	0.0	0.0	0.0	0.9999999999999998	None	0	0	0	0	0	0	1.0	0	0	0	0	4	0	1.0	1	1	0.06666666666666667	1	1.0	0	0	0	0	0	0	0	0	0	0	0	0
3107	0.0020711822107509093	0.0004195665238434149	-0.0003861275028041608	0.9965142353800628	None	0.2	1	0.3333333333333333	4	0.8	12	0.20987654320987653	0.8	16	12	0	0	0	1.0	9	9	1.1333333333333333	17	0.0	1.0	0.1350755909393328	0.6236141224227698	7.392374048424551e-05	0.5646962412284593	0.052888074793694353	0.5	0.6348076893285144	0.5634199685299054	0	1.0	0.0
5046	0.01156061586823874	0.002571678351460892	0.0012124069855811118	0.9963387137992593	None	0.2	1	0.3333333333333333	4	0.8	12	0.20987654320987653	0.8	16	12	0	0	0	1.0	9	9	1.1333333333333333	17	0.0	1.0	-0.09999883457425604	0.5000011593609462	4.519918050993507e-05	0.5	0.09999974966445524	0.5000048285476335	0.6934907806837928	0.5000019959695267	0	1.0	0.0
3630	0.0	0.0	0.0	1.0	None	0	0	0	0	0	0	1.0	0	0	0	0	0	0	1.0	1	1	0.06666666666666667	1	0.0	0	0	0	0	0	0	0	0	0	0	0	0
5060	0.04163840418935118	0.014509934922314118	0.013212318942001072	0.9845836271923764	None	0.3333333333333333	3	0.47619047619047616	10	0.5172413793103449	15	0.5740740740740741	0.3448275862068966	19	10	11	2	0	0.6666666666666666	6	9	2.066666666666667	31	0.11764705882352941	0.46153846153846156	0.09988034169092298	0.501115401005153	0.31557407642364127	0.6005773849395509	0.16268188039317388	0.9982161746900866	0.7431799476805835	0.90434943915101	1.0	1.0	0.0
2571	None	None	None	None	None	0	0	0.2222222222222222	10	0.7384615384615385	48	0.9305555555555556	0.12307692307692308	16	8	50	1	0	0.8888888888888888	9	8	4.466666666666667	67	0.010416666666666666	0.9333333333333333	0.11230324817591271	0.5611777163590501	-0.03607180703671327	0.6594596501595692	0.1694151425560121	0.6956187661616697	0.7304730661690123	0.6405572751976242	1.0	1.0	0.0
2996	None	None	None	None	None	0	0	0.03773584905660377	2	0.974025974025974	75	0.9753086419753086	0.15584415584415584	12	12	66	0	0	1.0	9	9	5.266666666666667	79	0.0	1.0	0.0492769603180034	0.576985105523152	0.18228816835197445	0.926228764714303	-0.04882007075018056	0.6503584635152048	0.7053667918089854	0.7601907469070739	0	0.9166666666666666	0.0
4258	0.0015260246567982655	0.0009162050942745261	-8.268297171564e-05	0.9992017487055943	None	0.2	1	0.3333333333333333	4	0.8	12	0.20987654320987653	0.8	16	12	0	0	0	1.0	9	9	1.1333333333333333	17	0.0	1.0	0.02421773085246563	0.5044469741223682	2.3539397562876937e-09	0.5002553755323514	0.09998694311721079	0.5008204544399519	0.6047298746933124	0.5018409657188891	0	0.125	0.0
5875	0.00031211242441992707	6.626982435173622e-06	-6.619899072240522e-06	0.9997661228453496	None	0	0	0.2037037037037037	11	0.7468354430379747	59	1.0	0.26582278481012656	30	21	50	0	0	1.0	9	9	5.4	81	0.0	1.0	0.1341227210764321	0.5322314022325034	0.5540371500240602	0.6715338024826247	0.0714311453557383	0.5670435893564321	0.8951483099178346	0.5917838718412828	0	0.8	0.0
3143	0.002339239772615232	0.0008180681347248388	0.0007530269539961037	0.9969299782761581	None	0.2	1	0.3333333333333333	4	0.8	12	0.20987654320987653	0.8	16	12	0	0	0	1.0	9	9	1.1333333333333333	17	0.0	1.0	0.03726343542531531	0.5583883887104324	0.07220515481051193	0.560719217774715	0.0999964381328721	0.5000553450282369	0.5724080621517413	0.5398260217720913	0	1.0	0.0
3628	0.006103885901224968	0.005221093775872421	0.005105052594278738	0.9987586571110776	None	0.2	1	0.3333333333333333	4	0.8	12	0.20987654320987653	0.8	16	12	0	0	0	1.0	9	9	1.1333333333333333	17	0.0	1.0	-0.09974180524696516	0.5001851619060043	0.012648530387963647	0.5307932742913368	0.09999950629186785	0.500024567583942	0.6938094358781002	0.5103458646335882	0	0.9375	0.0
1678	None	None	None	None	None	0	0	0.3333333333333333	6	0.5833333333333334	14	0.32098765432098764	0	0	0	25	15	0	1.0	9	9	1.7333333333333334	26	0.2777777777777778	0.09090909090909091	0	0	0	0	0	0	0	0	0	0	0
5040	0.008807761994274183	0.0011212372381941855	-0.0011191069105313143	0.9944709871922632	None	0.2	1	0.3333333333333333	4	0.8	12	0.20987654320987653	0.8	16	12	0	0	0	1.0	9	9	1.1333333333333333	17	0.0	1.0	0.16280850114170325	0.5221661206930749	0.0835765678605067	0.5163887485123694	0.09999267550267192	0.5000723102265132	0.5844912089697525	0.5128796804196241	0	0.9375	0.0
6147	0.0	0.0	0.0	0.9999999999999998	None	0	0	0	0	0	0	1.0	0	0	0	0	4	0	1.0	1	1	0.06666666666666667	1	1.0	0	0	0	0	0	0	0	0	0	0	0	0
6425	0.04065481340745883	0.013824083950197843	0.01261633492541128	0.9848088285664827	None	0.3333333333333333	3	0.47619047619047616	10	0.5172413793103449	15	0.5740740740740741	0.3448275862068966	19	10	11	2	0	0.6666666666666666	6	9	2.066666666666667	31	0.11764705882352941	0.46153846153846156	0.09988034169092298	0.501115401005153	0.31557407642364127	0.6005773849395509	0.16268188039317388	0.9982161746900866	0.7431799476805835	0.90434943915101	1.0	1.0	0.0
5161	None	None	None	None	None	0	0	0.2857142857142857	8	0.65	26	0.5833333333333334	0.2	16	8	25	6	0	0.8888888888888888	8	9	2.8	42	0.13043478260869565	0.8	0.09999767527456638	0.5000204864911288	0.3318311703247375	0.687329961307709	0.0440668900425375	0.5393544048991686	0.7763340333106955	0.5781452217869705	1.0	1.0	0.0
3841	0.002416096342852319	0.0004846363081310654	0.0002187287932984043	0.9978579324352664	None	0.2	1	0.3333333333333333	4	0.8	12	0.20987654320987653	0.8	16	12	0	0	0	1.0	9	9	1.1333333333333333	17	0.0	1.0	-0.048117762040121845	0.5073210612476926	-0.23296574254362926	0.9999519242218946	0.14378720725513155	0.6429753915069928	0.8747574589198625	0.9712540363421113	0	0	0.0
1744	None	None	None	None	None	0	0	0.75	3	0.3333333333333333	1	0.625	0	0	0	4	9	0	0.5	4	2	0.3333333333333333	5	0.75	0.6666666666666666	0	0	0	0	0	0	0	0	0	0	0
3633	0.0	0.0	0.0	1.0	None	0	0	0	0	0	0	1.0	0	0	0	0	0	0	1.0	1	1	0.06666666666666667	1	0.0	0	0	0	0	0	0	0	0	0	0	0	0
2165	None	None	None	None	None	0	0	0.18421052631578946	7	0.7962962962962963	43	0.7777777777777778	0.6296296296296297	40	34	15	2	0	0.8888888888888888	9	8	3.7333333333333334	56	0.07142857142857142	0.96	-0.05801510387413285	0.6462964566666375	0.0821435430457508	0.5855493176130556	0.0004032011915861446	0.5006406222701443	0.6356821126045668	0.5785895511540586	0.375	0.75	0.0
2546	None	None	None	None	None	0	0	0.18	9	0.7777777777777778	56	0.9135802469135802	0.041666666666666664	9	3	64	7	0	1.0	9	9	4.933333333333334	74	0.05555555555555555	0.9090909090909091	-0.0998003210576576	0.6015143203340295	0.09999997430768379	0.5000102588637164	9.25980219451703e-06	0.5752646450645039	0.6934913130406507	0.5593179794860282	1.0	0.8888888888888888	0.0
1125	None	None	None	None	None	0	0	0.3333333333333333	1	1.0	2	1.0	0.5	1	1	2	2	0	0.25	1	4	0.26666666666666666	4	0.25	0	0.0019796786995696734	0.5	0.0013972432838097904	0.5	6.585967448193552e-17	0.5	0.5020767522942512	0.5	1.0	1.0	0.0
1654	None	None	None	None	None	0	0	0.018518518518518517	1	1.0	79	1.0	0	0	0	80	0	0	1.0	9	9	5.4	81	0.0	1.0	0	0	0	0	0	0	0	0	0	0	0
1552	None	None	None	None	None	0.11764705882352941	2	0.4444444444444444	16	0.5	26	0.6666666666666666	0.46153846153846156	40	24	13	0	0	1.0	9	9	3.6	54	0.0	0.851063829787234	4.938368748036311e-06	0.5011931505172188	-0.008969465835119449	0.6548964952889303	0.10028010130570206	0.640109909093247	0.6676102658422508	0.6003880423304688	0	0.975	0.0
5806	0.0	0.0	0.0	1.0	None	0	0	0	0	0	0	1.0	0	0	0	0	0	0	1.0	1	1	0.06666666666666667	1	0.0	0	0	0	0	0	0	0	0	0	0	0	0
6306	4.0004120809735134e-09	3.6965813339855746e-09	1.3847808006766472e-10	0.9999998775863281	None	0	0	0	0	0	0	1.0	0	0	0	0	1	0	1.0	1	1	0.06666666666666667	1	0.25	0	0	0	0	0	0	0	0	0	0	0	0
2856	0.00014483653050420892	4.7540326657165e-06	4.737293114874009e-06	0.9999955352019407	None	0	0	0.5	2	0.75	3	0.5	0.75	5	3	0	0	0	0.75	4	3	0.4	6	0.0	0	0.0999832586167623	0.500041686820247	-0.09999585057597739	0.5000631993975172	-0.18880966933581256	0.5953881641630423	0.7698862509310263	0.5321808649587569	0	1.0	0.0
6681	None	None	None	None	None	0.18181818181818182	2	0.3333333333333333	8	0.696969696969697	23	0.43209876543209874	0.6060606060606061	28	20	6	0	0	1.0	9	9	2.3333333333333335	35	0.0	0.7692307692307693	0.0692182502289431	0.5072578905156487	2.221216637234761e-09	0.5000000571182088	0.054372362673208385	0.551355999451451	0.5733058366560203	0.5195887042232047	0	1.0	0.0
4112	0.011967430302015573	0.001881038867257172	0.0015301368738916883	0.9631984527701624	None	0.2	1	0.3333333333333333	4	0.8	12	0.20987654320987653	0.8	16	12	0	0	0	1.0	9	9	1.1333333333333333	17	0.0	1.0	0.2457938574767166	1.0	0.002589623186151643	0.557316729928124	0.0999999596738262	0.5000003397948276	0.9030071136680374	0.9999999897041384	0	1.0	0.0
4549	0.002756746128603474	0.0012405077745580226	0.0012071416710554151	0.9982548020661253	None	0.2	1	0.3333333333333333	4	0.8	12	0.20987654320987653	0.8	16	12	0	0	0	1.0	9	9	1.1333333333333333	17	0.0	1.0	0.0999461259616324	0.5000549098117549	-0.09999999963012365	0.5000000094702516	-0.11403528509253413	0.9999880351208953	0.7266527776584556	0.9776410134481524	0	0.0625	0.0
2947	0.00017343443021662194	8.046587163000791e-07	2.336708714519973e-07	0.9999999769279946	None	0.2	1	0.3333333333333333	4	0.8	12	0.20987654320987653	0.8	16	12	0	0	0	1.0	9	9	1.1333333333333333	17	0.0	1.0	0.09962315126842632	0.5031338045803423	-0.1305003951205909	0.7395189623438913	0.08499153333910522	0.5438926922159465	0.745954170940687	0.6012500481516277	0	1.0	0.0
6747	0.00024099891849843844	5.197959358149042e-07	1.8532204763611437e-07	0.9999963742635213	None	0.25	1	0.4	4	0.75	9	0.25925925925925924	0.75	13	9	0	0	0	0.6666666666666666	6	9	0.9333333333333333	14	0.0	1.0	0.09997602620201679	0.5000584498369118	9.927565279716438e-10	0.5000000335243462	0.09470931224377738	0.5284045854918022	0.6128634854162271	0.5094967526558897	0	1.0	0.0
887	None	None	None	None	None	0	0	0	0	0	0	1.0	0	0	0	0	1	0	1.0	1	1	0.06666666666666667	1	0.25	0	0	0	0	0	0	0	0	0	0	0	0
2228	None	None	None	None	None	0	0	0	0	0	0	1.0	0	0	0	0	4	0	1.0	1	1	0.06666666666666667	1	1.0	0	0	0	0	0	0	0	0	0	0	0	0
3579	0.0	0.0	0.0	0.9999999999999998	None	0	0	0	0	0	0	1.0	0	0	0	0	4	0	1.0	1	1	0.06666666666666667	1	1.0	0	0	0	0	0	0	0	0	0	0	0	0
499	None	None	None	None	None	0.2	1	0.3333333333333333	4	0.8	12	0.20987654320987653	0.8	16	12	0	0	0	1.0	9	9	1.1333333333333333	17	0.0	1.0	-0.034105071468687784	0.5485509821656472	0.03374555730325946	0.535632736414719	-0.09677054163962606	0.5155768147251784	0.6304780566895983	0.5332772501336424	0	1.0	0.0
6676	0.02593629599227898	0.0012515426811548485	0.0007641543562584535	0.9888786447281415	None	0.25	1	0.4	4	0.75	9	0.25925925925925924	0.75	13	9	0	0	0	0.6666666666666666	6	9	0.9333333333333333	14	0.0	1.0	0.09987255776627207	0.5012167565616968	0.3271480542472367	0.6149001574898703	0.15539953106228985	0.9999999616647711	0.9738483842051022	0.9971281043702369	0	1.0	0.0
2305	None	None	None	None	None	0.25	1	0.5	5	0.46153846153846156	6	0.46875	0.23076923076923078	5	3	9	6	0	0.5	8	4	1.0	15	0.3	0.9090909090909091	-0.01520850507134484	0.6530475315703742	0.07930859225943201	0.5639226810275294	-0.03648639939004396	0.504749793818568	0.6272494049474551	0.5751398451137734	1.0	1.0	0.0
1638	None	None	None	None	None	0.125	1	0.3888888888888889	7	0.64	16	0.42857142857142855	0.64	23	16	3	0	0	0.7777777777777778	7	9	1.8	27	0.0	0.6666666666666666	3.7017715767543185e-06	0.5000122249150026	0.15075018248281627	0.5464936015696256	5.804218371351395e-14	0.5000000001249018	0.6705404049367768	0.5155418350540724	0	0	0.0
7333	0.0015041555602104955	0.0005735270755292296	0.0005709871309209815	0.9982981529953414	None	0.25	1	0.4	4	0.75	9	0.25925925925925924	0.75	13	9	0	0	0	0.6666666666666666	6	9	0.9333333333333333	14	0.0	1.0	0.008673699814765498	0.596388875655537	0.13637770444742636	0.5606292745707865	-0.0998778467906847	0.5008530167017322	0.7243168227202343	0.5529317126841882	0	1.0	0.0
4105	0.002772980255440936	0.0008700247121580944	0.0007152860622652315	0.9929666979710751	None	0	0	0.2727272727272727	12	0.6825396825396826	43	0.8024691358024691	0.3968253968253968	35	25	29	0	0	1.0	9	9	4.333333333333333	65	0.0	0.7142857142857143	0.1237730135530066	0.7191416952673926	-0.09963221287500942	0.5957299937065885	0.0999999499517314	0.5000001701070252	0.7317318634287115	0.6088873818723336	0	1.0	0.0
6903	7.575237955372534e-05	9.562736144767618e-06	9.537764554106139e-06	0.9987884890362115	None	0	0	0.42857142857142855	3	0.75	6	0.5555555555555556	0.75	9	6	0	0	0	0.2222222222222222	2	9	0.6666666666666666	10	0.0	1.0	0.09982743098235118	0.5004023898202273	-0.08743734689448661	0.6794049142094627	0.08566875537253317	0.5374012138463526	0.6902784959456452	0.5746488890369832	0	1.0	0.0
2513	None	None	None	None	None	0.2	1	0.3333333333333333	4	0.8	12	0.20987654320987653	0.8	16	12	0	0	0	1.0	9	9	1.1333333333333333	17	0.0	1.0	0.0001943832305579737	0.5002760238499242	0.09004113763861071	0.584552822950305	0.0018172314215046525	0.5431214243851129	0.5988487561311445	0.5428538551179127	0	0.0625	0.0
5690	9.133450626105081e-07	1.2379969943525024e-07	3.804959656846973e-09	0.9999791173851547	None	0	0	0.08	4	0.9178082191780822	67	0.9259259259259259	0	1	0	73	6	0	1.0	9	9	5.0	75	0.040268456375838924	0.9411764705882353	0	0	0	0	0	0	0	0	0	0	0
2102	None	None	None	None	None	0	0	0.11538461538461539	6	0.8666666666666667	65	0.9506172839506173	0.013333333333333334	1	1	75	2	0	1.0	9	9	5.133333333333334	77	0.012987012987012988	0.9859154929577465	0.09472403781065923	0.5	0.00011962367587620947	0.5	-34.221396462340465	0.5	1.0	0.5	1.0	1.0	0.0
3946	0.010003105852090279	0.00208605808760118	0.0011824121127625737	0.9810354947774245	None	0.2	1	0.3333333333333333	4	0.8	12	0.20987654320987653	0.8	16	12	0	0	0	1.0	9	9	1.1333333333333333	17	0.0	1.0	0.18243630452246204	1.0	0.0005616427913819442	0.5569507929613681	0.09999995466359958	0.5000008303821784	0.7263917480488712	0.9999999855849737	0	1.0	0.0
2550	None	None	None	None	None	0	0	0.5	1	1.0	1	0.75	0	0	0	2	4	0	1.0	2	2	0.2	3	0.5	0	0	0	0	0	0	0	0	0	0	0	0
3626	0.0002982232014102092	2.4056674525007623e-06	2.3501188961552947e-06	0.9999999558589246	None	0.2	1	0.3333333333333333	4	0.8	12	0.20987654320987653	0.8	16	12	0	0	0	1.0	9	9	1.1333333333333333	17	0.0	1.0	-0.020473706043945168	0.6600457246564977	0.07920717913488436	0.5606798542948239	-0.0027892140457641094	0.6704954485637278	0.6025321713519058	0.6316454078599965	0	1.0	0.0
1937	None	None	None	None	None	0	0	1.0	2	0.0	0	0.75	0	2	0	0	2	0	1.0	2	2	0.2	3	1.0	0	0	0	0	0	0	0	0	0	0	0	0
2037	None	None	None	None	None	0	0	0.5	2	0.75	3	1.0	0.75	5	3	0	0	0	0.16666666666666666	1	6	0.4	6	0.0	0.8	-0.0781356867435016	0.5672599942322416	0.02365850365672474	0.5411124384710109	0.0999738638700912	0.5002227677694969	0.6751071378626142	0.5363021424989026	0	1.0	0.0
4272	0.0	0.0	0.0	0.9999999999999998	None	0	0	0	0	0	0	1.0	0	0	0	0	4	0	1.0	1	1	0.06666666666666667	1	1.0	0	0	0	0	0	0	0	0	0	0	0	0
7296	0.012747511398455546	0.001965969018847234	-0.0014645501132871444	0.9955444129776266	None	0.09090909090909091	1	0.375	9	0.6060606060606061	20	0.43209876543209874	0.45454545454545453	23	15	11	7	0	1.0	9	9	2.3333333333333335	35	0.3888888888888889	0.5517241379310345	0.09722991251344518	0.5328257974241803	0.4331995298072419	0.665261499645687	0.10058482445075463	0.9999999999863989	0.847335673009717	0.9998183165052591	1.0	1.0	0.0
459	None	None	None	None	None	0.35714285714285715	5	0.4666666666666667	14	0.5476190476190477	23	0.5432098765432098	0.5476190476190477	37	23	6	0	0	1.0	9	9	2.933333333333333	44	0.0	0.6285714285714286	-0.09928436912726142	0.5455408468096355	-0.24642161229500875	0.9999999999999851	0.04021914339898508	0.5843454208622502	0.8908640589016652	0.9999792933892828	0	0.9459459459459459	0.0
705	None	None	None	None	None	0	0	0.3333333333333333	2	0.8571428571428571	6	0.36	0.8571428571428571	8	6	0	0	0	1.0	5	5	0.6	9	0.0	0	-0.2772106302627296	0.6031604739482014	0.06453668419566834	0.5828478901952089	-0.05571103000668613	0.5325854808364116	0.7823542728541675	0.573109970921819	0	1.0	0.0
6888	0.0001791783114109951	4.9404623631141965e-06	-4.9132394168870845e-06	0.999997443553191	None	0	0	0.375	3	0.8	8	0.3333333333333333	0.8	11	8	0	0	0	0.4444444444444444	4	9	0.8	12	0.0	1.0	0.0681242782865068	0.5403998291515553	0.07264463455512082	0.5672223127716205	0.21802805141267861	0.9999933211749497	0.6662879417267645	0.9839575923314088	0	0.9090909090909091	0.0
4990	3.9403206276371255e-09	3.94449936096088e-09	3.785515717100986e-09	0.9999998564129526	None	0	0	0	0	0	0	1.0	0	0	0	0	1	0	1.0	1	1	0.06666666666666667	1	0.25	0	0	0	0	0	0	0	0	0	0	0	0
290	None	None	None	None	None	0	0	0.2857142857142857	10	0.64	32	0.6419753086419753	0.48	32	24	19	0	0	1.0	9	9	3.466666666666667	52	0.0	0.5957446808510638	0.04742453955631749	0.6521795968081522	0.026109275954257903	0.6634505374630344	0.003931286701988409	0.6367852904133977	0.6217416721776512	0.650883977052626	0	0.875	0.0
3483	1.49081986123426e-07	1.3875859344030169e-07	5.653852348339568e-08	0.9999755626979778	None	0	0	0.22727272727272727	5	0.7419354838709677	23	0.5238095238095238	0	0	0	32	19	0	0.7777777777777778	7	9	2.2	33	0.27941176470588236	0.8275862068965517	0	0	0	0	0	0	0	0	0	0	0
2520	None	None	None	None	None	0	0	0	0	0	0	1.0	0	0	0	0	4	0	1.0	1	1	0.06666666666666667	1	1.0	0	0	0	0	0	0	0	0	0	0	0	0
7514	0.00013225135765452525	3.30064915424549e-06	-2.547962582212327e-06	0.9999999960081946	None	0.2	1	0.3333333333333333	4	0.8	12	0.20987654320987653	0.8	16	12	0	0	0	1.0	9	9	1.1333333333333333	17	0.0	1.0	0.06895952002134428	0.564880344687046	0.3716969204414129	0.6141911258194707	0.00013735147184341606	0.5448982722445325	0.8328495242475289	0.5749342176073375	0	1.0	0.0
651	None	None	None	None	None	0	0	0.06818181818181818	3	0.9365079365079365	59	0.8024691358024691	0.1111111111111111	8	7	56	0	0	1.0	9	9	4.333333333333333	65	0.0	0.8275862068965517	0.04728731120734729	0.5577150676473968	-0.046738227892895536	0.660410200238966	0.060191267147672825	0.5331603721069237	0.6234504962583931	0.5849881134041302	0	1.0	0.0
1376	None	None	None	None	None	0	0	0	0	0	0	1.0	0	0	0	0	0	0	1.0	1	1	0.06666666666666667	1	0.0	0	0	0	0	0	0	0	0	0	0	0	0
386	None	None	None	None	None	0	0	0.4	4	0.5	6	0.4666666666666667	0	1	0	12	13	0	0.8333333333333334	6	5	0.9333333333333333	14	0.48148148148148145	1.0	0	0	0	0	0	0	0	0	0	0	0
1451	None	None	None	None	None	0.2	1	0.38461538461538464	5	0.5882352941176471	10	0.7037037037037037	0	3	0	15	0	0	0.3333333333333333	3	9	1.2666666666666666	19	0.0	1.0	0	0	0	0	0	0	0	0	0	0	0
1295	None	None	None	None	None	0	0	1.0	1	0	0	1.0	0	1	0	0	0	0	0.5	2	1	0.13333333333333333	2	0.0	0	0	0	0	0	0	0	0	0	0	0	0
1378	None	None	None	None	None	1.0	1	1.0	4	0.0	0	0.5555555555555556	0	2	0	2	5	0	1.0	3	3	0.3333333333333333	5	0.8333333333333334	1.0	0	0	0	0	0	0	0	0	0	0	0
7035	8.923646337710548e-05	1.1659603746576466e-07	-1.1659594891955358e-07	0.9999883324988248	None	0	0	0.3333333333333333	2	0.8571428571428571	6	0.36	0.8571428571428571	8	6	0	0	0	1.0	5	5	0.6	9	0.0	0	0.09999168300684841	0.5000224452741707	0.22208971867503022	0.5729011965617752	0.0024365342530695213	0.560924482336805	0.7106755005830183	0.5447716395762056	0	1.0	0.0
992	None	None	None	None	None	0	0	0	0	0	0	1.0	0	0	0	0	0	0	1.0	1	1	0.06666666666666667	1	0.0	0	0	0	0	0	0	0	0	0	0	0	0
5247	0.00013297249410475738	1.0378806178783921e-05	1.0173101366238512e-05	0.999997549143153	None	0.3333333333333333	1	0.4444444444444444	4	0.7272727272727273	8	0.2653061224489796	0.7272727272727273	12	8	0	0	0	1.0	7	7	0.8666666666666667	13	0.0	1.0	0.09854875952578901	0.5017122780511705	0.13043982721012928	0.6383394214170457	0.12400961381813647	0.6536187335168251	0.6030344967062593	0.599488045555852	0	1.0	0.0
3329	0.0014031821104598568	0.000283399329685252	0.0002760082617609743	0.996600791371087	None	0.2	1	0.3333333333333333	4	0.8	12	0.20987654320987653	0.8	16	12	0	0	0	1.0	9	9	1.1333333333333333	17	0.0	1.0	0.0017549995288663523	0.5669248721309496	0.09687094915815762	0.5513645379598847	0.04104750150731397	0.5891591884484056	0.6007220896413724	0.569218629748429	0	0	0.0
813	None	None	None	None	None	0.25	1	0.4	4	0.75	9	0.25925925925925924	0.75	13	9	0	0	0	0.6666666666666666	9	6	0.9333333333333333	14	0.0	1.0	9.737128905872921e-05	0.5002896313248436	-0.09958064036533286	0.5078111394084659	0.17423789780143534	0.6253807454768628	0.7554761312980719	0.5452802773290605	0	1.0	0.0
4196	3.3166687582901966e-08	2.979524403901321e-08	3.2787727915448116e-11	0.9999960766648882	None	0	0	0.25	1	1.0	3	1.0	1.0	4	3	0	0	0	0.2	5	1	0.3333333333333333	5	0.0	0	0.03997549767738309	0.5077807099854431	-0.09999999397690992	0.5000000935686137	1.4289523649589834e-05	0.5000606003548052	0.6430747247596579	0.5026139868692361	0	1.0	0.0
6636	None	None	None	None	None	0.4	2	0.75	9	0.1875	3	0.72	0.1875	7	3	10	0	0	1.0	5	5	1.2	18	0.0	0.9230769230769231	0.09769933829207164	0.5279196027039769	0.2415172824350933	0.5462623603996999	1.3386078333668488e-06	0.5000370985191136	0.7293785151841681	0.5247733086504355	0	1.0	0.0
5116	None	None	None	None	None	0.06666666666666667	1	0.40625	13	0.5	23	0.5925925925925926	0.15217391304347827	18	7	29	3	0	1.0	9	9	3.2	48	0.058823529411764705	0.7727272727272727	0.06296792024637085	0.6088879220378143	0.3769132756342172	0.671298151113454	0.06294168810718456	0.6404319413407724	0.8294229065287533	0.6406026029341985	1.0	1.0	0.0
4631	0.0002092134369771982	2.514726239522008e-06	2.100895359550923e-06	0.9999991329469612	None	0.25	1	0.36363636363636365	4	0.7857142857142857	11	0.2222222222222222	0.7857142857142857	15	11	0	0	0	0.8888888888888888	8	9	1.0666666666666667	16	0.0	1.0	0.09999943494509016	0.5000019515845855	9.38454205194787e-15	0.5000000000946199	-0.10886460715368478	0.6491145656595836	0.7011824076080415	0.5510842377106465	0	1.0	0.0
2604	0.0	0.0	0.0	0.9999999999999998	None	0	0	0	0	0	0	1.0	0	0	0	0	4	0	1.0	1	1	0.06666666666666667	1	1.0	0	0	0	0	0	0	0	0	0	0	0	0
2845	0.0040170321949520955	0.0003729861759311909	-0.00037161333653306977	0.995840772383442	None	0	0	0.4	4	0.6666666666666666	8	0.3111111111111111	0.6666666666666666	11	8	2	3	0	0.5555555555555556	5	9	0.9333333333333333	14	0.6	0.2222222222222222	7.902762784127648e-27	0.5	0.017333770750068866	0.60117530761229	0.0999999999887653	0.500000007213396	0.6104574679724671	0.5341438328715935	1.0	1.0	0.0
167	None	None	None	None	None	0.2	1	0.3333333333333333	4	0.8	12	0.20987654320987653	0.8	16	12	0	0	0	1.0	9	9	1.1333333333333333	17	0.0	1.0	0.005909684348459053	0.5324005645090021	0.018870147864564868	0.5571491177090219	0.06479633914349317	0.5620636002417918	0.5635429566267777	0.5505702706348765	0	0	0.0
6126	0.0	0.0	0.0	1.0	None	0	0	0	0	0	0	1.0	0	0	0	0	0	0	1.0	1	1	0.06666666666666667	1	0.0	0	0	0	0	0	0	0	0	0	0	0	0
4524	0.012007204063604397	0.0023180528720058774	-0.0019193083556958085	0.9970468180900065	None	0.2	1	0.3333333333333333	4	0.8	12	0.20987654320987653	0.8	16	12	0	0	0	1.0	9	9	1.1333333333333333	17	0.0	1.0	0.15711259795110158	0.5191225789802859	0.09999257583169656	0.5000318168527855	0.03773321067529209	0.6781391897361047	0.625501112728484	0.568065497372371	0	1.0	0.0
2021	None	None	None	None	None	0	0	0.75	3	0.3333333333333333	1	0.625	0.3333333333333333	4	1	0	1	0	0.5	2	4	0.3333333333333333	5	1.0	0.6666666666666666	0.1522369583182363	0.59548648396162	0.09999981820106055	0.5000001691695003	0.08061619221415942	0.5290605402937956	0.5766025923532991	0.541824333416258	1.0	0.75	0.0
3901	0.0	0.0	0.0	1.0	None	0	0	0	0	0	0	1.0	0	0	0	0	0	0	1.0	1	1	0.06666666666666667	1	0.0	0	0	0	0	0	0	0	0	0	0	0	0
48	None	None	None	None	None	0	0	0	0	0	0	1.0	0	0	0	0	4	0	1.0	1	1	0.06666666666666667	1	1.0	0	0	0	0	0	0	0	0	0	0	0	0
4138	0.0034083480728488496	0.0002636317045787556	0.000258413398703981	0.9951943889098646	None	0.2	1	0.3333333333333333	4	0.8	12	0.20987654320987653	0.8	16	12	0	0	0	1.0	9	9	1.1333333333333333	17	0.0	1.0	2.8568064539038527e-07	0.5000165609721076	-0.026789912699364305	0.518463837383948	0.07290957607434592	0.5783370884533352	0.6045853318585971	0.532446496224546	0	0.9375	0.0
2652	0.004290710042707881	0.0008078902828451279	0.0008059464370270727	0.9850592267071878	None	0	0	0.6	3	0.6	3	0.4666666666666667	0.6	6	3	0	0	0	0.6	3	5	0.4666666666666667	7	0.0	1.0	0.33472033996259504	0.5571363648302315	-0.08288084057658018	0.5865912888204204	-0.28330196271764435	0.9991921096510438	0.9416531910989916	0.9286789716995646	0	1.0	0.0
3422	0.009721134740450147	0.0031511938960561738	-0.0031451783237155663	0.988003166350206	None	0.25	1	0.4	4	0.7692307692307693	10	0.23809523809523808	0.7692307692307693	14	10	0	0	0	0.7777777777777778	9	7	1.0	15	0.0	1.0	0.10598769394608434	0.5867411127492569	0.003770888519530893	0.5331539849123623	0.25164124529967247	0.6740556915632536	0.7344723255561433	0.5994807788767111	0	0.42857142857142855	0.0
3752	0.0	0.0	0.0	1.0	None	0	0	0	0	0	0	1.0	0	0	0	0	0	0	1.0	1	1	0.06666666666666667	1	0.0	0	0	0	0	0	0	0	0	0	0	0	0
5265	0.0	0.0	0.0	1.0	None	0	0	0	0	0	0	1.0	0	0	0	0	0	0	1.0	1	1	0.06666666666666667	1	0.0	0	0	0	0	0	0	0	0	0	0	0	0
1837	None	None	None	None	None	0	0	0.018518518518518517	1	1.0	79	1.0	0	0	0	80	0	0	1.0	9	9	5.4	81	0.0	1.0	0	0	0	0	0	0	0	0	0	0	0
5205	0.00027017121609184585	1.0970762983097048e-05	8.919156047309449e-06	0.9999962115775972	None	0	0	0.3333333333333333	3	0.8181818181818182	9	0.28888888888888886	0.8181818181818182	12	9	0	0	0	0.5555555555555556	5	9	0.8666666666666667	13	0.0	1.0	0.0015499170125094586	0.5187106068994799	0.03852799992007626	0.6510576040694368	0.08929555220972067	0.6062143811233961	0.6049641628065059	0.5930685468901701	0	1.0	0.0
1930	None	None	None	None	None	0	0	0.39285714285714285	11	0.5384615384615384	21	0.8367346938775511	0.1282051282051282	15	5	25	0	0	1.0	7	7	2.7333333333333334	41	0.0	0.5882352941176471	0.05017574519247083	0.604216694020705	0.03286067366540522	0.6618354697969643	-0.10006109689584212	0.5728113155242055	0.6788455351175334	0.6136371923404924	0	1.0	0.0
3374	1.216464896102371e-06	1.1337532841506484e-06	-6.623297205762523e-09	0.99966593399058	None	0	0	0.5	3	0.6666666666666666	4	0.4444444444444444	0.6666666666666666	7	4	0	0	0	0.5	6	3	0.5333333333333333	8	0.0	0.4	0.0005077441269126971	0.5018094626336387	0.09830558663469033	0.5016179407434351	3.382846372875881e-07	0.500476740599303	0.6136232574818173	0.5013013829504103	0	1.0	0.0
6196	0.04286320329508911	0.014088095896910208	0.012828744595117954	0.9845905466801183	None	0.3333333333333333	3	0.47619047619047616	10	0.5172413793103449	15	0.5740740740740741	0.3448275862068966	19	10	11	2	0	0.6666666666666666	6	9	2.066666666666667	31	0.11764705882352941	0.46153846153846156	0.09988034169092298	0.501115401005153	0.31557407642364127	0.6005773849395509	0.16268188039317388	0.9982161746900866	0.7431799476805835	0.90434943915101	1.0	1.0	0.0
2133	None	None	None	None	None	0.14285714285714285	2	0.36666666666666664	11	0.627906976744186	27	0.5555555555555556	0.4186046511627907	29	18	15	0	0	1.0	9	9	3.0	45	0.0	0.8888888888888888	0.047264047594681204	0.5815822551060078	0.09999545023724567	0.5000393549459152	4.7120947013281494e-15	0.5000009560723532	0.6061668949367868	0.5274252246746336	0	1.0	0.0
195	None	None	None	None	None	0	0	0	0	0	0	1.0	0	0	0	0	4	0	1.0	1	1	0.06666666666666667	1	1.0	0	0	0	0	0	0	0	0	0	0	0	0
2566	6.087216446750778e-07	5.37162790145298e-07	-5.359486210086096e-07	0.9998363506907236	None	0	0	0.6666666666666666	2	0.5	1	0.6666666666666666	0	1	0	2	4	0	0.6666666666666666	3	2	0.26666666666666666	4	0.5714285714285714	0	0	0	0	0	0	0	0	0	0	0	0
5888	None	None	None	None	None	0	0	0.30952380952380953	13	0.6065573770491803	37	0.7777777777777778	0.18032786885245902	21	11	41	9	0	1.0	9	9	4.2	63	0.11842105263157894	0.8727272727272727	0.09875497395493515	0.5207876291002109	6.85921986250578e-07	0.500020055275439	-0.09341132368914895	0.5645271184252573	0.6854915654847512	0.5285384979751405	1.0	1.0	0.5836138013984159
1987	None	None	None	None	None	0	0	1.0	1	0	0	1.0	0	1	0	0	0	0	0.5	2	1	0.13333333333333333	2	0.0	0	0	0	0	0	0	0	0	0	0	0	0
2609	1.095324279988444e-07	6.708801894248204e-09	-1.1132652411709731e-09	0.9999965203178222	None	0	0	1.0	1	0	0	1.0	0	1	0	0	2	0	0.5	2	1	0.13333333333333333	2	0.6666666666666666	0	0	0	0	0	0	0	0	0	0	0	0
4865	0.0021624262048431024	0.0020000154462861868	-1.572061309537486e-06	0.9972121628954057	None	0.2	1	0.3333333333333333	4	0.8	12	0.20987654320987653	0.8	16	12	0	0	0	1.0	9	9	1.1333333333333333	17	0.0	1.0	0.099999983811269	0.5000000367663265	0.2220993557559173	0.6707367295334832	0.08756228449039413	0.5783549558533494	0.6630215251653314	0.5848011683263848	0	1.0	0.0
576	None	None	None	None	None	0	0	0	0	0	0	1.0	0	0	0	0	3	0	1.0	1	1	0.06666666666666667	1	0.75	0	0	0	0	0	0	0	0	0	0	0	0
6455	0.041606997752180665	0.014546903369644868	0.012985428991819613	0.9845903155607856	None	0.3333333333333333	3	0.47619047619047616	10	0.5172413793103449	15	0.5740740740740741	0.3448275862068966	19	10	11	2	0	0.6666666666666666	6	9	2.066666666666667	31	0.11764705882352941	0.46153846153846156	0.09988034169092298	0.501115401005153	0.31557407642364127	0.6005773849395509	0.16268188039317388	0.9982161746900866	0.7431799476805835	0.90434943915101	1.0	1.0	0.0
1184	None	None	None	None	None	0	0	0.09090909090909091	4	0.90625	58	0.8148148148148148	0	0	0	65	13	0	1.0	9	9	4.4	66	0.09701492537313433	0.7931034482758621	0	0	0	0	0	0	0	0	0	0	0
376	None	None	None	None	None	0.3333333333333333	1	0.4444444444444444	4	0.7272727272727273	8	0.2653061224489796	0.7272727272727273	12	8	0	0	0	1.0	7	7	0.8666666666666667	13	0.0	0.6666666666666666	-0.1572980108919142	0.7160684904610121	0.020623256903938986	0.565319521123603	0.06399156658066696	0.5687497052468772	0.70996706130167	0.6196802987780512	0	1.0	0.0
1152	None	None	None	None	None	0	0	1.0	2	0.0	0	0.75	0	2	0	0	0	0	1.0	2	2	0.2	3	0.0	0	0	0	0	0	0	0	0	0	0	0	0
4669	0.0030486334325874075	0.0004399746582949197	0.00043917508312770143	0.997280508189754	None	0.2	1	0.3333333333333333	4	0.8	12	0.20987654320987653	0.8	16	12	0	0	0	1.0	9	9	1.1333333333333333	17	0.0	1.0	0.08636531048725517	0.5350392859763865	0.07819139101529267	0.5408161671830972	0.10148860825462021	0.6221451372592872	0.5375673955241188	0.5664937323162136	0	1.0	0.0
1166	None	None	None	None	None	0	0	0.3333333333333333	1	1.0	2	1.0	0	0	0	3	4	0	0.25	4	1	0.26666666666666666	4	0.4	0	0	0	0	0	0	0	0	0	0	0	0
2458	None	None	None	None	None	0.2	1	0.3333333333333333	4	0.8	12	0.20987654320987653	0.8	16	12	0	0	0	1.0	9	9	1.1333333333333333	17	0.0	1.0	0.11194055450758841	0.6062854442457263	-0.00570409102995459	0.6734438242207705	-0.03946555058244443	0.5212141745050621	0.672572782110715	0.601921624199462	0	1.0	0.0
7415	None	None	None	None	None	0	0	0.05555555555555555	3	0.9493670886075949	75	1.0	0.22784810126582278	20	18	60	0	0	1.0	9	9	5.4	81	0.0	1.0	0.09969882029289198	0.5009588917425359	0.32065356318620575	0.608664060104699	-0.00967354272130989	0.6607955668440999	0.8017254437288562	0.5916504386957363	0	1.0	0.0
1484	None	None	None	None	None	0	0	0.3125	5	0.6190476190476191	13	0.6388888888888888	0	0	0	22	15	0	1.0	6	6	1.5333333333333334	23	0.3125	0.47058823529411764	0	0	0	0	0	0	0	0	0	0	0
6065	0.0	0.0	0.0	1.0	None	0	0	0	0	0	0	1.0	0	0	0	0	0	0	1.0	1	1	0.06666666666666667	1	0.0	0	0	0	0	0	0	0	0	0	0	0	0
1489	None	None	None	None	None	0.5	1	0.6666666666666666	4	0.5714285714285714	4	0.36	0.5714285714285714	8	4	0	0	0	1.0	5	5	0.6	9	0.0	1.0	-0.002955467068209897	0.6406269174848642	-0.0636679975488957	0.5957219767740469	0.2890393168426445	0.884741066126768	0.8418809701513373	0.7313122151772417	0	1.0	0.0
1595	None	None	None	None	None	0	0	0.25	1	1.0	3	1.0	1.0	4	3	0	0	0	0.2	1	5	0.3333333333333333	5	0.0	0	0.06498949359238128	0.5730228379134694	0.07005351284188487	0.5986588535323022	0.09999940607462784	0.500002607166855	0.569705337759129	0.5575838299719647	0	1.0	0.0
2584	2.261292722869154e-08	2.0013354204123938e-08	8.598230288891285e-09	0.9999967154854745	None	0	0	0.6666666666666666	2	0.5	1	0.6666666666666666	0	0	0	3	9	0	0.6666666666666666	3	2	0.26666666666666666	4	0.9	0	0	0	0	0	0	0	0	0	0	0	0
6059	9.690820076832223e-05	3.371231455303511e-07	-2.2151166326459904e-07	0.9999999905736462	None	0.2	1	0.3333333333333333	4	0.8	12	0.20987654320987653	0.8	16	12	0	0	0	1.0	9	9	1.1333333333333333	17	0.0	1.0	0.08058788528244323	0.6836327883835904	-0.03266685771763332	0.5134731945531794	0.06713316799436364	0.5887742220636716	0.6394375697752299	0.597351363082154	0	1.0	0.0
2676	9.216065120114139e-11	1.8077551839458525e-13	1.1179263777809184e-13	0.9999999999999998	None	0.2	1	0.3333333333333333	4	0.8	12	0.20987654320987653	0.8	16	12	0	0	0	1.0	9	9	1.1333333333333333	17	0.0	1.0	0.07996254874869832	0.5566506732943687	-0.008719116118194824	0.6211048122636106	3.9693313287177723e-23	0.5	0.6051543150126723	0.5598631562406611	0	1.0	0.0
6305	0.005626712336350784	0.002886753640174894	-0.0026785610493472527	0.9969412882053275	None	0.1111111111111111	1	0.5	10	0.4642857142857143	13	0.47619047619047616	0.25	16	7	13	6	0	0.7777777777777778	7	9	2.0	30	0.2857142857142857	0.56	0.09999416559807218	0.5000733369656876	0.2544154488328342	0.6199096325325825	0.10666835450685168	0.9999999988765051	0.7178953621521557	0.9991176978029153	1.0	0.9375	0.0
1950	None	None	None	None	None	0.2857142857142857	2	0.5625	9	0.4090909090909091	9	0.5	0.09090909090909091	9	2	14	9	0	0.75	6	8	1.6	24	0.36	0.3	0.022999560323104153	0.6340313889463337	0.01022725393333639	0.5229718697996827	-0.03251224381074118	0.6344811126793897	0.623035472721859	0.598126335963829	1.0	0.8888888888888888	0.0
5634	0.0	0.0	0.0	1.0	None	0	0	0	0	0	0	1.0	0	0	0	0	0	0	1.0	1	1	0.06666666666666667	1	0.0	0	0	0	0	0	0	0	0	0	0	0	0
1278	None	None	None	None	None	0	0	0.21951219512195122	9	0.7288135593220338	43	0.7530864197530864	0	1	0	59	11	0	1.0	9	9	4.066666666666666	61	0.09090909090909091	0.6666666666666666	0	0	0	0	0	0	0	0	0	0	0
2551	None	None	None	None	None	0.07142857142857142	1	0.4	12	0.5581395348837209	24	0.7142857142857143	0.37209302325581395	25	16	19	0	0	0.7777777777777778	7	9	3.0	45	0.0	0.8421052631578947	1.7759380578532477e-07	0.5000198056099096	-0.09982398290253164	0.5002815480575528	0.09944679340252996	0.5181307791793187	0.6928100593094956	0.5061463856659724	0	1.0	0.0
26	None	None	None	None	None	0	0	0.5	2	0.75	3	0.6	0.75	5	3	0	2	0	0.4	5	2	0.4	6	1.0	0	-0.0687165769135496	0.5058617845236116	5.811955826954421e-05	0.5000436273573893	0.02683750335654324	0.5864415974130565	0.5997378688276169	0.531034807556613	1.0	1.0	0.0
747	None	None	None	None	None	0.2857142857142857	2	0.375	6	0.7142857142857143	15	0.3194444444444444	0.7142857142857143	21	15	1	0	0	0.8888888888888888	8	9	1.5333333333333334	23	0.0	0.9333333333333333	1.1799148074055215e-05	0.5151923359779712	0.10501152634933145	0.9999999997852889	-0.04828797518876674	0.5186390957634918	0.735149961603355	0.9994279444600558	0	1.0	0.0
3386	0.0029854754638345845	0.0012673946465221236	-0.0012344891055283424	0.9931997221787444	None	0.11764705882352941	2	0.3333333333333333	12	0.6470588235294118	33	0.654320987654321	0.6470588235294118	45	33	7	0	0	1.0	9	9	3.533333333333333	53	0.0	0.9090909090909091	0.09997576459003897	0.5002928613124954	0.06891874237311302	0.6231648205516421	0.05358212120272844	0.6323555575790044	0.5848332089786644	0.5863354558581798	0	1.0	0.0
2666	0.00010683315799403589	4.016685564238414e-07	2.631138961356006e-07	0.9999964405969679	None	0.25	1	0.4	4	0.75	9	0.25925925925925924	0.75	13	9	0	0	0	0.6666666666666666	6	9	0.9333333333333333	14	0.0	1.0	6.32831566133803e-19	0.5	-0.08937990004790664	0.5918350229211127	0.018927095613996067	0.6708300819472951	0.6556073278289638	0.5893226812940409	0	0	0.0
3177	0.0019669720250640637	0.0010952766424948586	0.0009819500756500853	0.9979145903164783	None	0.25	1	0.36363636363636365	4	0.7857142857142857	11	0.2222222222222222	0.7857142857142857	15	11	0	0	0	0.8888888888888888	8	9	1.0666666666666667	16	0.0	1.0	7.902762784127648e-27	0.5	-0.09999997846694197	0.5000006672700416	0.09707399251390043	0.5587221640323757	0.6909525731657703	0.5196548920424382	0	1.0	0.0
616	None	None	None	None	None	0.3333333333333333	1	0.4444444444444444	4	0.7272727272727273	8	0.2708333333333333	0.7272727272727273	12	8	0	0	0	0.75	8	6	0.8666666666666667	13	0.0	0.8571428571428571	0.09967767209622873	0.5022373365725524	0.008023414525277796	0.6426118739542219	0.09999975431085088	0.5000260780098783	0.6065482431270909	0.5494851612587328	0	1.0	0.0
1583	None	None	None	None	None	0	0	0	0	0	0	1.0	0	0	0	0	0	0	1.0	1	1	0.06666666666666667	1	0.0	0	0	0	0	0	0	0	0	0	0	0	0
3833	0.00721805585603999	0.0008004577664433843	-0.0007073814578495821	0.9959227162849696	None	0.2	1	0.3333333333333333	4	0.8	12	0.20987654320987653	0.8	16	12	0	0	0	1.0	9	9	1.1333333333333333	17	0.0	1.0	0.013558129649691253	0.5611130234194597	0.06337768297829381	0.5821875079443108	0.09999999642272198	0.5000000386258753	0.5991927069213134	0.5479720175424929	0	1.0	0.0
4772	0.00046562862604897074	4.595933927149167e-06	4.52041238077762e-06	0.9999985329057115	None	0.25	1	0.36363636363636365	4	0.7857142857142857	11	0.2222222222222222	0.7857142857142857	15	11	0	0	0	0.8888888888888888	9	8	1.0666666666666667	16	0.0	1.0	0.09999995195119218	0.5000076437870233	0.3667902857968909	0.635743681825397	0.13656320662279994	0.9997461452637082	0.8260785064338773	0.9500339639969039	0	0	0.0
7038	None	None	None	None	None	0.1	1	0.391304347826087	9	0.53125	17	0.6296296296296297	0.125	11	4	22	8	0	0.6666666666666666	6	9	2.2666666666666666	34	0.1951219512195122	0.7096774193548387	0.07321534585814887	0.5414390812629823	0.1462069244099335	0.6172423485021498	0.17410964807418552	0.9999222297944017	0.8432991789133629	0.9667072858997559	1.0	1.0	0.0
2990	None	None	None	None	None	0.18181818181818182	2	0.4166666666666667	10	0.5454545454545454	18	0.5555555555555556	0.48484848484848486	26	16	8	0	0	0.7777777777777778	9	7	2.3333333333333335	35	0.0	0.6428571428571429	0.10181130741372109	0.9996535278049584	0.012753303059606137	0.5189092673800593	1.4047736686817534e-05	0.5007668620114012	0.6358243143742087	0.9359581520404009	0	0	0.0
121	None	None	None	None	None	0	0	0	0	0	0	1.0	0	0	0	0	0	0	1.0	1	1	0.06666666666666667	1	0.0	0	0	0	0	0	0	0	0	0	0	0	0
778	None	None	None	None	None	0	0	0.75	3	0.3333333333333333	1	0.625	0.3333333333333333	4	1	0	1	0	0.5	4	2	0.3333333333333333	5	1.0	0.6666666666666666	0.013542039256826049	0.5170764548518703	0.18129946678469983	0.566014787627998	0.09944861580633695	0.5012128090086752	0.6630483234689389	0.5282028148869149	0.0	0	0.0
7162	3.162660213529626e-05	1.2377416986357434e-06	-9.834597667050443e-07	0.9948277172637596	None	0	0	0.3076923076923077	4	0.7058823529411765	12	0.5277777777777778	0.11764705882352941	5	2	13	7	0	1.0	6	6	1.2666666666666666	19	0.25925925925925924	0.5	0.09999708856316815	0.5000600173292722	0.19884166106625561	0.7082738596413031	0.0003086821828953862	0.5868044026794306	0.648918723730162	0.6017291898583303	1.0	1.0	0.0
781	None	None	None	None	None	1.0	1	1.0	4	0.0	0	0.5555555555555556	0	4	0	0	0	0	1.0	3	3	0.3333333333333333	5	0.0	1.0	0	0	0	0	0	0	0	0	0	0	0
4975	0.00016203231589773359	5.776883856727082e-07	-2.7169071500713097e-08	0.9999990796474771	None	0.3333333333333333	1	0.5	4	0.7	7	0.3333333333333333	0.7	11	7	0	0	0	0.4444444444444444	4	9	0.8	12	0.0	1.0	-0.04640586910163341	0.6490337831691666	1.9932085562325046e-07	0.500001535737378	0.012105934796516749	0.6541609328963672	0.5801517200236229	0.6028593929310584	0	1.0	0.0
3698	0.0	0.0	0.0	1.0	None	0	0	0	0	0	0	1.0	0	0	0	0	0	0	1.0	1	1	0.06666666666666667	1	0.0	0	0	0	0	0	0	0	0	0	0	0	0
4774	0.04284651717246714	0.0141222611885647	0.012612348589087365	0.9845753861178218	None	0.3333333333333333	3	0.47619047619047616	10	0.5172413793103449	15	0.5740740740740741	0.3448275862068966	19	10	11	2	0	0.6666666666666666	6	9	2.066666666666667	31	0.11764705882352941	0.46153846153846156	0.09988034169092298	0.501115401005153	0.31557407642364127	0.6005773849395509	0.16268188039317388	0.9982161746900866	0.7431799476805835	0.90434943915101	1.0	1.0	0.0
6118	3.8928037163138496e-09	3.6823523985781437e-09	2.1147408474334074e-10	0.9999998622369557	None	0	0	0	0	0	0	1.0	0	0	0	0	1	0	1.0	1	1	0.06666666666666667	1	0.25	0	0	0	0	0	0	0	0	0	0	0	0
4619	0.005500253802424187	0.0041543989364523914	0.004081268207479384	0.995154146055517	None	0.2	1	0.3333333333333333	4	0.8	12	0.20987654320987653	0.8	16	12	0	0	0	1.0	9	9	1.1333333333333333	17	0.0	1.0	0.09999042865134615	0.5000421859218219	-0.0999997234633651	0.5000030416725996	-0.20841738394214288	0.9999977841457433	0.8049002081521981	0.9871314528327733	0	0.875	0.0
[truncated: 6,240 more rows]
