# Supplementary material for: Constrained by Design: Influence of Genetic Encodings on Evolved Traits of Robots
Source: Front Robot AI. 2021 Jun 15;8:672379. doi: 10.3389/frobt.2021.672379 (PMC8239187; doi:10.3389/frobt.2021.672379)
Supplement: Supplementary file 2 [file DataSheet1.ZIP › hyperplasticoding_plane_3_snapshots_ids.tsv]

generation	robot_id	fitness	novelty	novelty_pop	cons_fitness
145	7167	0.00217401369913507	None	0.33501235776594623	0.00217401369913507
145	6822	0.013925649905861601	None	0.0	0.013925649905861601
145	7307	None	None	0.3578495138528474	None
145	7233	7.847978090442925e-06	None	0.4016842650884933	7.847978090442925e-06
145	6445	0.013399608843014974	None	0.0	0.013399608843014974
145	6403	0.013142014021159528	None	0.0	0.013142014021159528
145	7193	0.012762481640711637	None	0.0	0.012762481640711637
145	7282	0.01271904202560401	None	0.0	0.01271904202560401
145	6946	0.012745087278551368	None	0.0	0.012745087278551368
145	6575	0.012828390003126983	None	0.0	0.012828390003126983
145	7137	0.002224009172351594	None	0.33501235776594623	0.002224009172351594
145	7312	1.5102210323537619e-05	None	0.6984798955597227	1.5102210323537619e-05
145	7235	0.01317749750943586	None	0.0	0.01317749750943586
145	7253	0.00013158693211135777	None	0.325210482506139	0.00013158693211135777
145	6879	0.013169981186304745	None	0.0	0.013169981186304745
145	6441	0.013360609664063912	None	0.0	0.013360609664063912
145	7286	0.013430226703922982	None	0.0	0.013430226703922982
145	6927	0.01299253829467662	None	0.0	0.01299253829467662
145	7166	0.013161861578330493	None	0.0	0.013161861578330493
145	7308	-4.727352610586277e-07	None	0.3828928050169433	-4.727352610586277e-07
145	6970	0.01321236496042229	None	0.0	0.01321236496042229
145	7302	0.00013707479569765254	None	0.1876527709953094	0.00013707479569765254
145	5738	0.0133996088431472	None	0.0	0.0133996088431472
145	7254	0.013160596565862123	None	0.0	0.013160596565862123
145	7336	-1.6830979935516494e-08	None	0.0	-1.6830979935516494e-08
145	7274	0.012559338498655395	None	0.0	0.012559338498655395
145	7265	-8.94323655893991e-07	None	0.34315987392634273	-8.94323655893991e-07
145	7153	0.013217863023988394	None	0.0	0.013217863023988394
145	7297	2.010595728900501e-06	None	0.3466354553988077	2.010595728900501e-06
145	7219	0.0003883594757871286	None	0.5396638877004085	0.0003883594757871286
145	7327	0.01316348100906628	None	0.0	0.01316348100906628
145	7323	0.012906685431640481	None	0.0	0.012906685431640481
145	7293	0.01274508727864034	None	0.0	0.01274508727864034
145	7321	4.944132734609928e-06	None	0.598810098682407	4.944132734609928e-06
145	7142	0.004814100724570018	None	0.0	0.004814100724570018
145	7283	0.012906524387712717	None	0.0	0.012906524387712717
145	7273	3.507677455990645e-07	None	0.2713541939296148	3.507677455990645e-07
145	6954	0.01317876985175591	None	0.0	0.01317876985175591
145	6870	0.00035576838659669353	None	0.3252295416810974	0.00035576838659669353
145	7309	0.012565505833619248	None	0.0	0.012565505833619248
145	5681	0.012987027589831217	None	0.0	0.012987027589831217
145	7057	0.013158903649508526	None	0.0	0.013158903649508526
145	7208	-4.901327839281437e-08	None	0.21790368842156935	-4.901327839281437e-08
145	7148	5.987305366920489e-06	None	0.39981112909481903	5.987305366920489e-06
145	7278	-9.93514721996779e-09	None	0.9255645378770966	-9.93514721996779e-09
145	7133	9.61888464994881e-06	None	0.39981112909481903	9.61888464994881e-06
145	7299	6.146700199325367e-07	None	0.34315987392634273	6.146700199325367e-07
145	7288	0.013992312092850895	None	0.0	0.013992312092850895
145	7052	0.013399608843123618	None	0.0	0.013399608843123618
145	6043	0.013072393533968437	None	0.0	0.013072393533968437
145	7184	0.0011567674958730101	None	0.3940054335171211	0.0011567674958730101
145	7267	2.6025841894334123e-05	None	0.4208965549253872	2.6025841894334123e-05
145	7024	0.013393675899407983	None	0.0	0.013393675899407983
145	6675	0.013259687122560551	None	0.0	0.013259687122560551
145	7151	4.337983803862453e-05	None	0.325210482506139	4.337983803862453e-05
145	7324	9.13963662282723e-05	None	0.0	9.13963662282723e-05
145	7246	0.013102832268250698	None	0.0	0.013102832268250698
145	7344	4.681057191331867e-06	None	0.33572619138142246	4.681057191331867e-06
145	6867	1.2429083801818301e-06	None	0.2713541939296148	1.2429083801818301e-06
145	7322	-2.2690160632397792e-05	None	0.5772184157431307	-2.2690160632397792e-05
145	6400	0.013357489980251755	None	0.0	0.013357489980251755
145	7206	4.788940399674961e-06	None	0.0	4.788940399674961e-06
145	7328	0.013393675899486422	None	0.0	0.013393675899486422
145	6579	0.012868770358935569	None	0.0	0.012868770358935569
145	6878	0.013134665557759878	None	0.0	0.013134665557759878
145	7276	0.012532864939196788	None	0.0	0.012532864939196788
145	7333	0.0005709871309209815	None	0.24651211423670594	0.0005709871309209815
145	7180	0.012552490086454893	None	0.0	0.012552490086454893
145	7306	-0.1	None	0.30994890739172004	-0.1
145	5911	0.013362676710817114	None	0.0	0.013362676710817114
145	7331	-0.1	None	0.30994890739172004	-0.1
145	7248	0.013344262002609728	None	0.0	0.013344262002609728
145	6728	0.0005492315942941176	None	0.24651211423670594	0.0005492315942941176
145	7059	0.012875237911032565	None	0.0	0.012875237911032565
145	7337	-2.6630107653671e-06	None	0.325210482506139	-2.6630107653671e-06
145	7216	0.013099864335885157	None	0.0	0.013099864335885157
145	7098	0.00010810647763805088	None	0.469248989222858	0.00010810647763805088
145	7061	0.01261633492542024	None	0.0	0.01261633492542024
145	6964	0.013134665557907458	None	0.0	0.013134665557907458
145	7315	-0.1	None	0.2845435275232546	-0.1
145	7203	0.012906171800364599	None	0.0	0.012906171800364599
145	7005	0.012885120606643806	None	0.0	0.012885120606643806
145	7173	0.013424035974467	None	0.0	0.013424035974467
145	7139	0.00010265093968530535	None	0.4184110075952142	0.00010265093968530535
145	7187	1.2700181635374476e-07	None	0.0	1.2700181635374476e-07
145	4862	0.015994920995262573	None	0.0	0.015994920995262573
145	7129	0.012994727940185519	None	0.0	0.012994727940185519
145	7242	0.0018220318510422156	None	0.33501235776594623	0.0018220318510422156
145	6057	0.01326986445439908	None	0.0	0.01326986445439908
145	7078	0.012525933363251168	None	0.0	0.012525933363251168
145	7330	1.5697549919543165e-06	None	0.0	1.5697549919543165e-06
145	7176	0.012993997822781612	None	0.0	0.012993997822781612
145	6829	0.013099864335892655	None	0.0	0.013099864335892655
145	6963	0.013169981186248547	None	0.0	0.013169981186248547
145	7186	0.0007828241568573047	None	0.34315987392634273	0.0007828241568573047
145	7100	0.013134665557913525	None	0.0	0.013134665557913525
145	6864	0.0008204746835946735	None	0.0	0.0008204746835946735
145	7277	0.015951987379221655	None	0.0	0.015951987379221655
145	7341	-3.0326597738068624e-09	None	0.41956874542408207	-3.0326597738068624e-09
145	7247	6.228730214577085e-06	None	0.5121614372888048	6.228730214577085e-06
143	7167	0.00217401369913507	None	0.37671660491829584	0.00217401369913507
143	6822	0.013925649905861601	None	0.0	0.013925649905861601
143	7233	7.847978090442925e-06	None	0.3675624132303503	7.847978090442925e-06
143	6445	0.013399608843014974	None	0.0	0.013399608843014974
143	7144	0.00016974878583763748	None	0.0	0.00016974878583763748
143	6403	0.013142014021159528	None	0.0	0.013142014021159528
143	6781	0.004588962433699679	None	0.0	0.004588962433699679
143	7185	0.012552490086454893	None	0.0	0.012552490086454893
143	7127	-3.1168587456715186e-08	None	0.6313267391791502	-3.1168587456715186e-08
143	7193	0.012762481640711637	None	0.0	0.012762481640711637
143	6946	0.012745087278551368	None	0.0	0.012745087278551368
143	7069	0.012524824210980137	None	0.0	0.012524824210980137
143	6575	0.012828390003126983	None	0.0	0.012828390003126983
143	7137	0.002224009172351594	None	0.37671660491829584	0.002224009172351594
143	7235	0.01317749750943586	None	0.0	0.01317749750943586
143	6879	0.013169981186304745	None	0.0	0.013169981186304745
143	7112	2.1214925806833513e-05	None	0.11058937448855259	2.1214925806833513e-05
143	6441	0.013360609664063912	None	0.0	0.013360609664063912
143	7181	-2.498897673801795e-07	None	0.1134899842379341	-2.498897673801795e-07
143	6927	0.01299253829467662	None	0.0	0.01299253829467662
143	7097	0.0005671180998735323	None	0.13449551962305573	0.0005671180998735323
143	7166	0.013161861578330493	None	0.0	0.013161861578330493
143	6970	0.01321236496042229	None	0.0	0.01321236496042229
143	5738	0.0133996088431472	None	0.0	0.0133996088431472
143	7222	-2.9378988457799563e-07	None	0.13779838756155116	-2.9378988457799563e-07
143	7146	0.0004633792445001358	None	0.0	0.0004633792445001358
143	7210	0.012940201547880302	None	0.0	0.012940201547880302
143	7160	-6.613853591438458e-05	None	0.0	-6.613853591438458e-05
143	7153	0.013217863023988394	None	0.0	0.013217863023988394
143	7219	0.0003883594757871286	None	0.5513536581380327	0.0003883594757871286
143	7211	1.8727156344519025e-06	None	0.200721496181812	1.8727156344519025e-06
143	7142	0.004814100724570018	None	0.0	0.004814100724570018
143	7241	-1.2617451722907262e-05	None	0.0	-1.2617451722907262e-05
143	6954	0.01317876985175591	None	0.0	0.01317876985175591
143	6870	0.00035576838659669353	None	0.32242488890525645	0.00035576838659669353
143	5681	0.012987027589831217	None	0.0	0.012987027589831217
143	7227	5.870546164156195e-06	None	0.0	5.870546164156195e-06
143	7057	0.013158903649508526	None	0.0	0.013158903649508526
143	7208	-4.901327839281437e-08	None	0.17908493634052075	-4.901327839281437e-08
143	7148	5.987305366920489e-06	None	0.4400696665070967	5.987305366920489e-06
143	7133	9.61888464994881e-06	None	0.4400696665070967	9.61888464994881e-06
143	7225	-0.1	None	0.10579388922480533	-0.1
143	7052	0.013399608843123618	None	0.0	0.013399608843123618
143	6043	0.013072393533968437	None	0.0	0.013072393533968437
143	7184	0.0011567674958730101	None	0.3727267179965018	0.0011567674958730101
143	7212	None	None	0.5921184906361154	None
143	6898	0.013169981186475973	None	0.0	0.013169981186475973
143	7025	0.012906717226506416	None	0.0	0.012906717226506416
143	7024	0.013393675899407983	None	0.0	0.013393675899407983
143	6608	0.005109823046345023	None	0.0	0.005109823046345023
143	7205	-9.478056548629927e-08	None	0.0	-9.478056548629927e-08
143	7244	None	None	0.22238228470865135	None
143	6675	0.013259687122560551	None	0.0	0.013259687122560551
143	7151	4.337983803862453e-05	None	0.44758872574444475	4.337983803862453e-05
143	6794	0.012793594826749185	None	0.0	0.012793594826749185
143	7154	3.181773702402946e-07	None	0.24638068940967672	3.181773702402946e-07
143	7246	0.013102832268250698	None	0.0	0.013102832268250698
143	5894	0.013209891857956065	None	0.0	0.013209891857956065
143	6867	1.2429083801818301e-06	None	0.25786652952018	1.2429083801818301e-06
143	6400	0.013357489980251755	None	0.0	0.013357489980251755
143	7206	4.788940399674961e-06	None	0.0	4.788940399674961e-06
143	7110	1.5582036485211354e-06	None	0.3675624132303503	1.5582036485211354e-06
143	6579	0.012868770358935569	None	0.0	0.012868770358935569
143	6878	0.013134665557759878	None	0.0	0.013134665557759878
143	7070	-6.0135749867180095e-05	None	0.0	-6.0135749867180095e-05
143	6027	0.012572018758465158	None	0.0	0.012572018758465158
143	6847	0.00023725390499167843	None	0.0	0.00023725390499167843
143	7180	0.012552490086454893	None	0.0	0.012552490086454893
143	7214	-0.1	None	0.0	-0.1
143	5911	0.013362676710817114	None	0.0	0.013362676710817114
143	7055	0.00012213962168323007	None	0.4400696665070967	0.00012213962168323007
143	7200	2.9502476958214525e-07	None	0.6815259768144876	2.9502476958214525e-07
143	7232	0.01276287996605395	None	0.0	0.01276287996605395
143	7248	0.013344262002609728	None	0.0	0.013344262002609728
143	6728	0.0005492315942941176	None	0.13449551962305573	0.0005492315942941176
143	7059	0.012875237911032565	None	0.0	0.012875237911032565
143	7216	0.013099864335885157	None	0.0	0.013099864335885157
143	7098	0.00010810647763805088	None	0.47489638364268927	0.00010810647763805088
143	7061	0.01261633492542024	None	0.0	0.01261633492542024
143	6964	0.013134665557907458	None	0.0	0.013134665557907458
143	7203	0.012906171800364599	None	0.0	0.012906171800364599
143	7005	0.012885120606643806	None	0.0	0.012885120606643806
143	7173	0.013424035974467	None	0.0	0.013424035974467
143	7139	0.00010265093968530535	None	0.4604639553904176	0.00010265093968530535
143	7187	1.2700181635374476e-07	None	0.0	1.2700181635374476e-07
143	6831	0.013073618580901005	None	0.0	0.013073618580901005
143	4862	0.015994920995262573	None	0.0	0.015994920995262573
143	7129	0.012994727940185519	None	0.0	0.012994727940185519
143	7242	0.0018220318510422156	None	0.37671660491829584	0.0018220318510422156
143	6057	0.01326986445439908	None	0.0	0.01326986445439908
143	7078	0.012525933363251168	None	0.0	0.012525933363251168
143	7176	0.012993997822781612	None	0.0	0.012993997822781612
143	6829	0.013099864335892655	None	0.0	0.013099864335892655
143	7236	-1.499282716699029e-05	None	0.13449551962305573	-1.499282716699029e-05
143	6963	0.013169981186248547	None	0.0	0.013169981186248547
143	7186	0.0007828241568573047	None	0.6815259768144876	0.0007828241568573047
143	7100	0.013134665557913525	None	0.0	0.013134665557913525
143	6864	0.0008204746835946735	None	0.0	0.0008204746835946735
143	7159	1.66635214494695e-07	None	0.13449551962305573	1.66635214494695e-07
143	7247	6.228730214577085e-06	None	0.5252409139402221	6.228730214577085e-06
106	4998	0.01339367589958814	None	0.0	0.01339367589958814
106	5349	6.476769038092661e-07	None	0.3840487115166999	6.476769038092661e-07
106	5264	0.013393675899529785	None	0.0	0.013393675899529785
106	5319	0.0001772442210654536	None	0.0	0.0001772442210654536
106	5339	-4.95639590440358e-07	None	0.0	-4.95639590440358e-07
106	5371	-8.8989696164354e-08	None	0.0	-8.8989696164354e-08
106	5314	-1.556836556181742e-09	None	0.6742403911436808	-1.556836556181742e-09
106	5390	-1.7288142524233336e-05	None	0.0	-1.7288142524233336e-05
106	4367	0.0022507316548467556	None	0.1014636139101244	0.0022507316548467556
106	5382	-0.1	None	0.4072699831169354	-0.1
106	5363	0.00026760897843695306	None	0.23196188978901106	0.00026760897843695306
106	4913	0.012986271921771562	None	0.0	0.012986271921771562
106	5181	0.013253953967125308	None	0.0	0.013253953967125308
106	5133	0.013160240248212211	None	0.0	0.013160240248212211
106	5368	0.013331171924913725	None	0.0	0.013331171924913725
106	4727	0.013289523220032481	None	0.0	0.013289523220032481
106	4703	0.005012187701016687	None	0.0	0.005012187701016687
106	5316	0.0004999278896673954	None	0.0	0.0004999278896673954
106	5266	3.8745203489929094e-06	None	0.3840487115166999	3.8745203489929094e-06
106	5060	0.013212318942001072	None	0.0	0.013212318942001072
106	5211	0.004059629574196405	None	0.0	0.004059629574196405
106	5398	-1.5793585718224318e-06	None	0.40131942257683184	-1.5793585718224318e-06
106	4226	0.0020939429863692845	None	0.0	0.0020939429863692845
106	5376	0.012937481954370795	None	0.0	0.012937481954370795
106	4528	0.0041803175986926105	None	0.0	0.0041803175986926105
106	5327	-7.3156449393003405e-06	None	0.0	-7.3156449393003405e-06
106	4966	0.012615153219782207	None	0.0	0.012615153219782207
106	5286	0.0012344267217489053	None	0.2701319184935616	0.0012344267217489053
106	5227	0.012860813001371962	None	0.0	0.012860813001371962
106	5320	-2.118153012144362e-10	None	0.6742403911436808	-2.118153012144362e-10
106	5244	0.012828019227343066	None	0.0	0.012828019227343066
106	5387	0.002332604925820158	None	0.0	0.002332604925820158
106	4702	0.013161429826958755	None	0.0	0.013161429826958755
106	5190	0.0014830990050114137	None	0.28646729994058945	0.0014830990050114137
106	5209	0.01282874459520119	None	0.0	0.01282874459520119
106	5056	0.012849052231022022	None	0.0	0.012849052231022022
106	5303	0.013234286004802679	None	0.0	0.013234286004802679
106	4845	0.00504909874036816	None	0.0	0.00504909874036816
106	5399	0.001882529888338306	None	0.0	0.001882529888338306
106	5234	0.013452835706447366	None	0.0	0.013452835706447366
106	5147	0.00504277058957564	None	0.0	0.00504277058957564
106	5350	1.9358436322642155e-06	None	0.41925864030532034	1.9358436322642155e-06
106	5230	-2.0082022565823076e-05	None	0.0	-2.0082022565823076e-05
106	5354	2.917198282247317e-09	None	0.11893985878356576	2.917198282247317e-09
106	5381	-3.4712809050103505e-05	None	0.0	-3.4712809050103505e-05
106	5370	-0.1	None	0.7233321167488824	-0.1
106	5224	0.012828390002995616	None	0.0	0.012828390002995616
106	5016	0.013212225233494747	None	0.0	0.013212225233494747
106	5338	-3.4223813452977986e-06	None	0.202335386175908	-3.4223813452977986e-06
106	5304	-0.1	None	0.11236555647709863	-0.1
106	5383	0.0010772708250798894	None	0.0	0.0010772708250798894
106	5333	0.013234286004847799	None	0.0	0.013234286004847799
106	5335	-0.1	None	0.5036299993643537	-0.1
106	4774	0.012612348589087365	None	0.0	0.012612348589087365
106	5345	0.013158532379363225	None	0.0	0.013158532379363225
106	4969	0.012744210675041634	None	0.0	0.012744210675041634
106	5281	0.012620373576110091	None	0.0	0.012620373576110091
106	5094	0.013212736551306323	None	0.0	0.013212736551306323
106	5369	3.41546413337283e-06	None	0.0	3.41546413337283e-06
106	4639	0.004769539862834704	None	0.0	0.004769539862834704
106	5017	0.012828769417717387	None	0.0	0.012828769417717387
106	5205	8.919156047309449e-06	None	0.28646729994058945	8.919156047309449e-06
106	5008	0.012998122257201858	None	0.0	0.012998122257201858
106	4662	0.0051438244705055754	None	0.0	0.0051438244705055754
106	5069	0.012615153219840459	None	0.0	0.012615153219840459
106	5300	0.012828744595216952	None	0.0	0.012828744595216952
106	5392	-0.1	None	0.7233321167488824	-0.1
106	5156	0.01339367589953175	None	0.0	0.01339367589953175
106	5245	0.00013294152093243613	None	0.0	0.00013294152093243613
106	5305	1.9074955164771092e-08	None	0.6742403911436808	1.9074955164771092e-08
106	4572	0.0020846959954632016	None	0.0	0.0020846959954632016
106	5321	7.454375131496142e-08	None	0.4208159954993905	7.454375131496142e-08
106	5395	0.012994727940301687	None	0.0	0.012994727940301687
106	5185	-1.870298498622773e-07	None	0.2423337180475753	-1.870298498622773e-07
106	4654	0.013209891857911504	None	0.0	0.013209891857911504
106	5357	-6.586683048959526e-06	None	0.0	-6.586683048959526e-06
106	5280	0.012853658906212434	None	0.0	0.012853658906212434
106	5311	1.0710054061564704e-08	None	0.43067513598624296	1.0710054061564704e-08
106	5204	0.0014516326088527631	None	0.3840487115166999	0.0014516326088527631
106	5263	0.0005858422002293307	None	0.0	0.0005858422002293307
106	5279	3.061304811380368e-08	None	0.43067513598624296	3.061304811380368e-08
106	5397	-7.84636386327742e-08	None	0.3840487115166999	-7.84636386327742e-08
106	5302	5.127838956266704e-08	None	0.43067513598624296	5.127838956266704e-08
106	5277	0.0004671772358529192	None	0.0	0.0004671772358529192
106	5272	-6.59944830345845e-05	None	0.1014636139101244	-6.59944830345845e-05
106	4887	0.012745087278648645	None	0.0	0.012745087278648645
106	4862	0.015994920995262573	None	0.0	0.015994920995262573
106	5270	-4.006705385302906e-08	None	0.3840487115166999	-4.006705385302906e-08
106	5113	0.00036572577279351	None	0.0	0.00036572577279351
106	5400	0.0012019111918112697	None	0.2701319184935616	0.0012019111918112697
106	5296	-1.7757125813862036e-07	None	0.41235407238784366	-1.7757125813862036e-07
106	5241	0.012998122257201858	None	0.0	0.012998122257201858
106	5196	0.012993474974114074	None	0.0	0.012993474974114074
106	5107	0.013234286004757656	None	0.0	0.013234286004757656
106	5351	-4.4691255351996543e-08	None	0.6691822063020444	-4.4691255351996543e-08
106	5375	0.0007742093342919113	None	0.0	0.0007742093342919113
106	5120	0.013161429826963477	None	0.0	0.013161429826963477
106	5183	0.00016357814660095942	None	0.3840487115166999	0.00016357814660095942
106	5347	0.0003921998880046338	None	0.3446815990147776	0.0003921998880046338
106	5356	0.012583193353102425	None	0.0	0.012583193353102425
141	7013	7.982657993423005e-05	None	0.0	7.982657993423005e-05
141	6822	0.013925649905861601	None	0.0	0.013925649905861601
141	7053	0.012999381599013671	None	0.0	0.012999381599013671
141	6445	0.013399608843014974	None	0.0	0.013399608843014974
141	7144	0.00016974878583763748	None	0.0	0.00016974878583763748
141	7040	0.00024165627880140978	None	0.0	0.00024165627880140978
141	6403	0.013142014021159528	None	0.0	0.013142014021159528
141	6994	0.0005779289147723022	None	0.20857823165659323	0.0005779289147723022
141	6781	0.004588962433699679	None	0.0	0.004588962433699679
141	7127	-3.1168587456715186e-08	None	0.4191034813055959	-3.1168587456715186e-08
141	6946	0.012745087278551368	None	0.0	0.012745087278551368
141	7069	0.012524824210980137	None	0.0	0.012524824210980137
141	6575	0.012828390003126983	None	0.0	0.012828390003126983
141	7137	0.002224009172351594	None	0.5220499888128841	0.002224009172351594
141	6981	3.39146859756402e-06	None	0.46756197282090295	3.39146859756402e-06
141	6879	0.013169981186304745	None	0.0	0.013169981186304745
141	7023	5.6018060388127954e-06	None	0.0	5.6018060388127954e-06
141	7112	2.1214925806833513e-05	None	0.10797337436809651	2.1214925806833513e-05
141	6441	0.013360609664063912	None	0.0	0.013360609664063912
141	6819	0.004000215814857631	None	0.0	0.004000215814857631
141	6927	0.01299253829467662	None	0.0	0.01299253829467662
141	7045	-3.5095450692442156e-05	None	0.0	-3.5095450692442156e-05
141	7097	0.0005671180998735323	None	0.20857823165659323	0.0005671180998735323
141	6672	0.012745603922245866	None	0.0	0.012745603922245866
141	7123	1.2498114976000887e-08	None	0.4191034813055959	1.2498114976000887e-08
141	6970	0.01321236496042229	None	0.0	0.01321236496042229
141	5738	0.0133996088431472	None	0.0	0.0133996088431472
141	7146	0.0004633792445001358	None	0.0	0.0004633792445001358
141	7081	9.463030922544719e-05	None	0.0	9.463030922544719e-05
141	6704	0.012777860374655354	None	0.0	0.012777860374655354
141	6959	2.829400330187678e-07	None	0.0	2.829400330187678e-07
141	7115	None	None	0.4691569203102185	None
141	7126	1.2082779568007687e-05	None	0.0	1.2082779568007687e-05
141	7037	0.013260621512171281	None	0.0	0.013260621512171281
141	7107	7.266684717854197e-06	None	0.10797337436809651	7.266684717854197e-06
141	6913	0.0045885275017781306	None	0.0	0.0045885275017781306
141	7142	0.004814100724570018	None	0.0	0.004814100724570018
141	7145	0.0002233204186371872	None	0.0	0.0002233204186371872
141	6954	0.01317876985175591	None	0.0	0.01317876985175591
141	6870	0.00035576838659669353	None	0.3252295416810974	0.00035576838659669353
141	5681	0.012987027589831217	None	0.0	0.012987027589831217
141	7057	0.013158903649508526	None	0.0	0.013158903649508526
141	6962	-1.30765020222553e-09	None	0.107892440653006	-1.30765020222553e-09
141	7148	5.987305366920489e-06	None	0.251814620819632	5.987305366920489e-06
141	6835	0.000569894730086786	None	0.20857823165659323	0.000569894730086786
141	7121	-0.0005782830347785113	None	0.4127155889596775	-0.0005782830347785113
141	7133	9.61888464994881e-06	None	0.251814620819632	9.61888464994881e-06
141	7122	-0.0002113812316842554	None	0.5278107703223232	-0.0002113812316842554
141	7052	0.013399608843123618	None	0.0	0.013399608843123618
141	6043	0.013072393533968437	None	0.0	0.013072393533968437
141	6898	0.013169981186475973	None	0.0	0.013169981186475973
141	7025	0.012906717226506416	None	0.0	0.012906717226506416
141	7024	0.013393675899407983	None	0.0	0.013393675899407983
141	6608	0.005109823046345023	None	0.0	0.005109823046345023
141	6675	0.013259687122560551	None	0.0	0.013259687122560551
141	6794	0.012793594826749185	None	0.0	0.012793594826749185
141	5894	0.013209891857956065	None	0.0	0.013209891857956065
141	7140	-0.1	None	0.10991298769418681	-0.1
141	6867	1.2429083801818301e-06	None	0.31760608732317086	1.2429083801818301e-06
141	6400	0.013357489980251755	None	0.0	0.013357489980251755
141	7064	6.879699129073208e-07	None	0.32663264265141073	6.879699129073208e-07
141	7110	1.5582036485211354e-06	None	0.43939088344451066	1.5582036485211354e-06
141	6579	0.012868770358935569	None	0.0	0.012868770358935569
141	6878	0.013134665557759878	None	0.0	0.013134665557759878
141	7138	-0.1	None	0.42308888837259123	-0.1
141	7070	-6.0135749867180095e-05	None	0.0	-6.0135749867180095e-05
141	7141	2.5409446641119397e-07	None	0.251814620819632	2.5409446641119397e-07
141	7135	3.358685737678095e-09	None	0.0	3.358685737678095e-09
141	6027	0.012572018758465158	None	0.0	0.012572018758465158
141	6847	0.00023725390499167843	None	0.0	0.00023725390499167843
141	7080	0.00033055337845287514	None	0.0	0.00033055337845287514
141	5911	0.013362676710817114	None	0.0	0.013362676710817114
141	7055	0.00012213962168323007	None	0.251814620819632	0.00012213962168323007
141	7114	3.39819609515206e-08	None	0.43939088344451066	3.39819609515206e-08
141	7149	-0.1	None	0.10991298769418681	-0.1
141	6896	0.01326986445414225	None	0.0	0.01326986445414225
141	6728	0.0005492315942941176	None	0.20857823165659323	0.0005492315942941176
141	6776	0.004524306885583831	None	0.0	0.004524306885583831
141	7102	9.70809197635542e-07	None	0.0	9.70809197635542e-07
141	7059	0.012875237911032565	None	0.0	0.012875237911032565
141	6953	0.00021422910208080203	None	0.0	0.00021422910208080203
141	7136	3.29802541863749e-06	None	0.0	3.29802541863749e-06
141	7098	0.00010810647763805088	None	0.46448253174807136	0.00010810647763805088
141	7061	0.01261633492542024	None	0.0	0.01261633492542024
141	6964	0.013134665557907458	None	0.0	0.013134665557907458
141	7130	1.4910759349133228e-07	None	0.4191034813055959	1.4910759349133228e-07
141	7147	-1.2871565129593692e-10	None	0.20857823165659323	-1.2871565129593692e-10
141	7005	0.012885120606643806	None	0.0	0.012885120606643806
141	7139	0.00010265093968530535	None	0.4527898530817424	0.00010265093968530535
141	6831	0.013073618580901005	None	0.0	0.013073618580901005
141	6935	0.012762481640615192	None	0.0	0.012762481640615192
141	4862	0.015994920995262573	None	0.0	0.015994920995262573
141	7129	0.012994727940185519	None	0.0	0.012994727940185519
141	6973	0.01290810665791794	None	0.0	0.01290810665791794
141	6057	0.01326986445439908	None	0.0	0.01326986445439908
141	7078	0.012525933363251168	None	0.0	0.012525933363251168
141	6829	0.013099864335892655	None	0.0	0.013099864335892655
141	6963	0.013169981186248547	None	0.0	0.013169981186248547
141	7100	0.013134665557913525	None	0.0	0.013134665557913525
141	6864	0.0008204746835946735	None	0.0	0.0008204746835946735
72	3680	0.012719042025611107	None	0.5271742804896593	0.012719042025611107
72	3678	0.0017954706061534458	None	0.0	0.0017954706061534458
72	3582	0.000575473423379308	None	0.3259916615755799	0.000575473423379308
72	3532	0.0005605538356980231	None	0.0	0.0005605538356980231
72	3448	0.00045208260972113315	None	0.3284866280789544	0.00045208260972113315
72	3432	0.0006651493942550437	None	0.0	0.0006651493942550437
72	3607	9.954802653819271e-05	None	0.1046992082941353	9.954802653819271e-05
72	3117	0.0010942964771615128	None	0.0	0.0010942964771615128
72	3457	0.00045432263960487065	None	0.0	0.00045432263960487065
72	3629	0.0011808468663910999	None	0.0	0.0011808468663910999
72	3608	0.0009073569689154001	None	0.0	0.0009073569689154001
72	3667	0.0022301424637972606	None	0.0	0.0022301424637972606
72	3611	0.0008758344035072759	None	0.0	0.0008758344035072759
72	3670	-0.00010833731606141284	None	0.0	-0.00010833731606141284
72	2801	0.00035014847047947075	None	0.0	0.00035014847047947075
72	3685	-0.1	None	0.10500242951513852	-0.1
72	3626	2.3501188961552947e-06	None	0.0	2.3501188961552947e-06
72	3478	0.0007188549457659264	None	0.0	0.0007188549457659264
72	3525	0.0005785952514682915	None	0.3259916615755799	0.0005785952514682915
72	3572	0.0003959202009866218	None	0.0	0.0003959202009866218
72	2719	0.00035757962163210854	None	0.48595879629612926	0.00035757962163210854
72	3498	0.0007843316307972103	None	0.011633245366015035	0.0007843316307972103
72	3692	None	None	0.4562023741289406	None
72	3275	0.001707864278257427	None	0.0	0.001707864278257427
72	3379	0.0011974746554185589	None	0.26129665360248117	0.0011974746554185589
72	3676	0.00010143487293366606	None	0.0	0.00010143487293366606
72	3523	0.0017973409999928764	None	0.0	0.0017973409999928764
72	3440	0.0007368014548010384	None	0.372059803904035	0.0007368014548010384
72	3681	-4.206878340115851e-05	None	0.0	-4.206878340115851e-05
72	3583	0.0020379380290080455	None	0.0	0.0020379380290080455
72	3596	0.0008481433486788912	None	0.0	0.0008481433486788912
72	3621	0.00013293331462533995	None	0.011633245366015035	0.00013293331462533995
72	3155	8.670741938377777e-05	None	0.0	8.670741938377777e-05
72	3460	0.0007436913816834733	None	0.372059803904035	0.0007436913816834733
72	3345	0.00023251673755547302	None	0.011633245366015035	0.00023251673755547302
72	3393	0.0018605932796221464	None	0.0	0.0018605932796221464
72	3639	0.002217121096007095	None	0.0	0.002217121096007095
72	3689	0.00046813762395352045	None	0.0	0.00046813762395352045
72	3635	0.0005818248464961688	None	0.3259916615755799	0.0005818248464961688
72	3226	0.0004989451321500031	None	0.22666459644464712	0.0004989451321500031
72	3581	0.00040888539898049236	None	0.0	0.00040888539898049236
72	3570	0.0009275831448196043	None	0.0	0.0009275831448196043
72	3612	0.002149569336579025	None	0.0	0.002149569336579025
72	3684	5.613961217666387e-08	None	0.4724066103718517	5.613961217666387e-08
72	3652	-0.1	None	0.10500242951513852	-0.1
72	3700	0.0006115569993676473	None	0.22666459644464712	0.0006115569993676473
72	3687	0.0009264633566325347	None	0.0	0.0009264633566325347
72	3063	0.0007975593074483023	None	0.0	0.0007975593074483023
72	3398	0.0006551291219360539	None	0.0	0.0006551291219360539
72	3603	-5.054605469968845e-06	None	0.26129665360248117	-5.054605469968845e-06
72	3646	0.0007185562499344325	None	0.0	0.0007185562499344325
72	3300	0.0005797391943242381	None	0.0	0.0005797391943242381
72	3620	0.00010857600088741792	None	0.0	0.00010857600088741792
72	3614	0.002210510612787602	None	0.0	0.002210510612787602
72	3077	0.0003392938441408815	None	0.011633245366015035	0.0003392938441408815
72	3640	-2.500367576443968e-08	None	0.38298894391013694	-2.500367576443968e-08
72	3317	0.0011254571535901027	None	0.0	0.0011254571535901027
72	3279	0.0004256269168526384	None	0.26129665360248117	0.0004256269168526384
72	3450	0.0010256422671868892	None	0.0	0.0010256422671868892
72	3695	0.0019255857825822235	None	0.0	0.0019255857825822235
72	3539	0.0006016869293529504	None	0.0	0.0006016869293529504
72	3412	0.0021766352404617357	None	0.0	0.0021766352404617357
72	3318	0.001212660603171652	None	0.0	0.001212660603171652
72	3656	0.0019876929479264046	None	0.0	0.0019876929479264046
72	3647	0.0004834910573324472	None	0.0	0.0004834910573324472
72	3669	1.0127161629085075e-05	None	0.27677063352673204	1.0127161629085075e-05
72	3638	8.054974194004116e-05	None	0.0	8.054974194004116e-05
72	3338	0.0007025196536293224	None	0.0	0.0007025196536293224
72	3673	0.0014240433478872481	None	0.0	0.0014240433478872481
72	3530	0.0006343572837922623	None	0.0	0.0006343572837922623
72	3650	4.500835375092808e-05	None	0.0	4.500835375092808e-05
72	3599	0.00039612919954226525	None	0.0	0.00039612919954226525
72	3699	2.092290006931117e-06	None	0.27677063352673204	2.092290006931117e-06
72	3671	0.00016123274456090447	None	0.0	0.00016123274456090447
72	3683	0.0006557630800619442	None	0.0	0.0006557630800619442
72	3658	0.0005897345893769786	None	0.0	0.0005897345893769786
72	3632	-0.1	None	0.10500242951513852	-0.1
72	3349	0.0011710797801000737	None	0.0	0.0011710797801000737
72	3424	0.0001563504011017086	None	0.0	0.0001563504011017086
72	3134	0.0006063290742056373	None	0.0	0.0006063290742056373
72	3567	0.0011522717492573943	None	0.0	0.0011522717492573943
72	3555	0.0009313849352448767	None	0.0	0.0009313849352448767
72	3404	0.0003056105395815253	None	0.011633245366015035	0.0003056105395815253
72	3492	0.000834374247916954	None	0.0	0.000834374247916954
72	3441	0.0011282600041891454	None	0.0	0.0011282600041891454
72	3511	0.0011256017447245012	None	0.1046992082941353	0.0011256017447245012
72	3560	4.694202609063596e-05	None	0.0	4.694202609063596e-05
72	3660	-0.1	None	0.48915807630639846	-0.1
72	3686	0.00045535631434407163	None	0.0	0.00045535631434407163
72	3518	0.00040761672420077565	None	0.0	0.00040761672420077565
72	3402	0.0006695846275174601	None	0.35488262943882154	0.0006695846275174601
72	3170	0.0005445465719071565	None	0.0	0.0005445465719071565
72	3628	0.005105052594278738	None	0.0	0.005105052594278738
72	3546	0.0010168955899450926	None	0.0	0.0010168955899450926
72	3672	-2.316116085542893e-06	None	0.0	-2.316116085542893e-06
72	3143	0.0007530269539961037	None	0.0	0.0007530269539961037
72	3574	0.0001216975601560745	None	0.5811657213548482	0.0001216975601560745
72	3438	0.0009039832338829185	None	0.0	0.0009039832338829185
72	2910	0.0004873225969482032	None	0.22666459644464712	0.0004873225969482032
72	3487	0.0011349325648819613	None	0.0	0.0011349325648819613
50	2265	None	None	0.45186655236888973	None
50	2598	-0.1	None	0.0	-0.1
50	2414	None	None	0.47338147632510036	None
50	2579	0.00043377737058793186	None	0.33959746187480383	0.00043377737058793186
50	2584	-0.1	None	0.3416336316569241	-0.1
50	2560	-3.6182263474086374e-06	None	0.15511947624744732	-3.6182263474086374e-06
50	2554	2.5918512316624415e-06	None	0.3658832193529359	2.5918512316624415e-06
50	2576	1.3277181387384297e-08	None	0.4828823750357267	1.3277181387384297e-08
50	2332	None	None	0.3754976000262088	None
50	2558	None	None	0.3039473918493236	None
50	2556	6.393446762440394e-07	None	0.15511947624744732	6.393446762440394e-07
50	2559	1.661780794400666e-13	None	0.15511947624744732	1.661780794400666e-13
50	1904	None	None	0.45490496597335134	None
50	2321	None	None	0.7296227632715785	None
50	1559	None	None	0.4383555349025373	None
50	2568	-1.0428227692341356e-05	None	0.28440946076408746	-1.0428227692341356e-05
50	2592	-0.1	None	0.0	-0.1
50	2043	None	None	0.3398370521558792	None
50	2566	-5.359486210086096e-08	None	0.3416336316569241	-5.359486210086096e-08
50	2540	None	None	0.4041160619820022	None
50	2428	None	None	0.5159956462509131	None
50	2542	None	None	0.0	None
50	2424	None	None	0.7027629132432149	None
50	2597	-1.5668839359079958e-07	None	0.30955745994761796	-1.5668839359079958e-07
50	2487	None	None	0.40391488430750255	None
50	2354	None	None	0.43162822810760637	None
50	2373	None	None	0.37780474406026376	None
50	1487	None	None	0.4828823750357267	None
50	2552	-0.1	None	0.0	-0.1
50	2600	-4.912199855471415e-09	None	0.4828823750357267	-4.912199855471415e-09
50	2533	None	None	0.2999813364534368	None
50	2154	None	None	0.4567900733574762	None
50	2431	None	None	0.32691116256784275	None
50	2441	None	None	0.5159956462509131	None
50	2331	None	None	0.4245124342591641	None
50	2544	None	None	0.330790296824662	None
50	2596	-5.768347132615865e-08	None	0.4805577220978158	-5.768347132615865e-08
50	2518	None	None	0.5058985276472796	None
50	2416	None	None	0.3355058767988286	None
50	2531	None	None	0.41512973827886784	None
50	2476	None	None	0.4058963647915516	None
50	2053	None	None	0.41512973827886784	None
50	2517	None	None	0.3582578915101287	None
50	1669	None	None	0.4170803778892756	None
50	2587	-3.923766301675601e-05	None	0.42553156747636195	-3.923766301675601e-05
50	2435	None	None	0.42152614798356713	None
50	2594	-0.1	None	0.4058963647915516	-0.1
50	2570	7.964074774789146e-07	None	0.3706519195082202	7.964074774789146e-07
50	2503	None	None	0.437382987968589	None
50	2491	None	None	0.30518120387911274	None
50	2595	-0.1	None	0.0	-0.1
50	2589	0.00018839672123633632	None	0.4337036886559675	0.00018839672123633632
50	2454	None	None	0.43890723592607983	None
50	2355	None	None	0.34746929883225713	None
50	2455	None	None	0.33606538538914055	None
50	2406	None	None	0.3543276739509934	None
50	1682	None	None	0.4828823750357267	None
50	2582	-4.0144821564344276e-08	None	0.3041315676259766	-4.0144821564344276e-08
50	2578	-5.951768163195639e-08	None	0.4805577220978158	-5.951768163195639e-08
50	2229	None	None	0.5023350235720133	None
50	2407	None	None	0.443094421708068	None
50	2546	None	None	0.24494853739200448	None
50	2490	None	None	0.3713381547469893	None
50	2550	None	None	0.4944956163441523	None
50	2561	-0.1	None	0.5159956462509131	-0.1
50	2563	-0.1	None	0.0	-0.1
50	1949	None	None	0.4460002440628651	None
50	2347	None	None	0.28462895132823895	None
50	2575	-2.847988132097091e-05	None	0.15511947624744732	-2.847988132097091e-05
50	2499	None	None	0.40044038027495993	None
50	2429	None	None	0.38826244234521556	None
50	2459	None	None	0.3928255063168342	None
50	2536	None	None	0.0	None
50	2495	None	None	0.33582403920663645	None
50	2555	-0.1	None	0.38755485486668795	-0.1
50	2462	None	None	0.0	None
50	2599	-0.1	None	0.0	-0.1
50	2236	None	None	0.604953544833816	None
50	2280	None	None	0.2833366233188405	None
50	2220	None	None	0.28462895132823895	None
50	2033	None	None	0.3408000527740772	None
50	2574	-0.1	None	0.0	-0.1
50	2203	None	None	0.4944956163441523	None
50	2565	-0.1	None	0.4944956163441523	-0.1
50	2257	None	None	0.4383555349025373	None
50	2530	None	None	0.3419633449289594	None
50	2466	None	None	0.4170803778892756	None
50	2567	-1.559122532391366e-05	None	0.45064197013847423	-1.559122532391366e-05
50	2586	-0.1	None	0.0	-0.1
50	2591	-0.1	None	0.0	-0.1
50	2573	-0.1	None	0.4245124342591641	-0.1
50	2446	None	None	0.4516700596316666	None
50	2593	-0.1	None	0.0	-0.1
50	2543	None	None	0.4828823750357267	None
50	2078	None	None	0.46042529628697426	None
50	2537	None	None	0.19522809558426185	None
50	2590	None	None	0.27729783748463943	None
50	2572	-0.1	None	0.0	-0.1
50	2583	4.36553266641729e-09	None	0.5572969380186127	4.36553266641729e-09
50	2489	None	None	0.41512973827886784	None
74	3734	0.0010696907736058006	None	0.0	0.0010696907736058006
74	3680	0.012719042025611107	None	0.5261439575775573	0.012719042025611107
74	3678	0.0017954706061534458	None	0.0	0.0017954706061534458
74	3717	0.0004815511741040354	None	0.0	0.0004815511741040354
74	3532	0.0005605538356980231	None	0.0	0.0005605538356980231
74	3729	-2.541387469423303e-05	None	0.0	-2.541387469423303e-05
74	3798	-0.1	None	0.0	-0.1
74	3432	0.0006651493942550437	None	0.0	0.0006651493942550437
74	3607	9.954802653819271e-05	None	0.14002333828837918	9.954802653819271e-05
74	3117	0.0010942964771615128	None	0.0	0.0010942964771615128
74	3753	0.0008498666781033982	None	0.0	0.0008498666781033982
74	3761	0.0005118767884961106	None	0.0	0.0005118767884961106
74	3783	0.00022083195231252018	None	0.0	0.00022083195231252018
74	3781	-1.3686273221651354e-05	None	0.14002333828837918	-1.3686273221651354e-05
74	3608	0.0009073569689154001	None	0.0	0.0009073569689154001
74	3611	0.0008758344035072759	None	0.0	0.0008758344035072759
74	3670	-0.00010833731606141284	None	0.0	-0.00010833731606141284
74	3626	2.3501188961552947e-06	None	0.0	2.3501188961552947e-06
74	3760	2.5417003328331915e-07	None	0.7038419180457841	2.5417003328331915e-07
74	3478	0.0007188549457659264	None	0.0	0.0007188549457659264
74	2719	0.00035757962163210854	None	0.46815119079195755	0.00035757962163210854
74	3498	0.0007843316307972103	None	0.08300521740928393	0.0007843316307972103
74	3275	0.001707864278257427	None	0.0	0.001707864278257427
74	3379	0.0011974746554185589	None	0.2297949012460217	0.0011974746554185589
74	3676	0.00010143487293366606	None	0.0	0.00010143487293366606
74	3523	0.0017973409999928764	None	0.0	0.0017973409999928764
74	3440	0.0007368014548010384	None	0.6391335078852937	0.0007368014548010384
74	3799	0.0018623188710167398	None	0.0	0.0018623188710167398
74	3583	0.0020379380290080455	None	0.0	0.0020379380290080455
74	3596	0.0008481433486788912	None	0.0	0.0008481433486788912
74	3155	8.670741938377777e-05	None	0.0	8.670741938377777e-05
74	3772	-5.52043244224628e-07	None	0.7265909444122097	-5.52043244224628e-07
74	3460	0.0007436913816834733	None	0.6391335078852937	0.0007436913816834733
74	3746	1.2905202878772376e-08	None	0.0	1.2905202878772376e-08
74	3345	0.00023251673755547302	None	0.08300521740928393	0.00023251673755547302
74	3393	0.0018605932796221464	None	0.0	0.0018605932796221464
74	3639	0.002217121096007095	None	0.0	0.002217121096007095
74	3635	0.0005818248464961688	None	0.3784493652272675	0.0005818248464961688
74	3754	0.0017697766149422148	None	0.0	0.0017697766149422148
74	3612	0.002149569336579025	None	0.0	0.002149569336579025
74	3735	1.032848395477418e-08	None	0.0	1.032848395477418e-08
74	3708	0.0005947143387366571	None	0.0	0.0005947143387366571
74	3728	0.0007409711285518258	None	0.0	0.0007409711285518258
74	3700	0.0006115569993676473	None	0.17673303695963974	0.0006115569993676473
74	3687	0.0009264633566325347	None	0.0	0.0009264633566325347
74	3063	0.0007975593074483023	None	0.0	0.0007975593074483023
74	3792	-1.4697924952108851e-07	None	0.0	-1.4697924952108851e-07
74	3788	-0.1	None	0.5118844881428183	-0.1
74	3733	-7.043753231147409e-07	None	0.49394359124589204	-7.043753231147409e-07
74	3706	-4.0521303989398644e-06	None	0.2297949012460217	-4.0521303989398644e-06
74	3748	0.0006332960926545121	None	0.0	0.0006332960926545121
74	3603	-5.054605469968845e-06	None	0.2297949012460217	-5.054605469968845e-06
74	3646	0.0007185562499344325	None	0.0	0.0007185562499344325
74	3300	0.0005797391943242381	None	0.0	0.0005797391943242381
74	3620	0.00010857600088741792	None	0.0	0.00010857600088741792
74	3796	0.00026680167652226285	None	0.17673303695963974	0.00026680167652226285
74	3614	0.002210510612787602	None	0.0	0.002210510612787602
74	3077	0.0003392938441408815	None	0.08300521740928393	0.0003392938441408815
74	3317	0.0011254571535901027	None	0.0	0.0011254571535901027
74	3771	-0.1	None	0.0	-0.1
74	3770	-5.738145422123209e-06	None	0.15888991124642146	-5.738145422123209e-06
74	3795	-6.253699746909344e-10	None	0.7205982131038151	-6.253699746909344e-10
74	3793	0.0008222973911774148	None	0.0	0.0008222973911774148
74	3450	0.0010256422671868892	None	0.0	0.0010256422671868892
74	3744	0.0007562312392585596	None	0.0	0.0007562312392585596
74	3776	-0.1	None	0.5305435884343999	-0.1
74	3412	0.0021766352404617357	None	0.0	0.0021766352404617357
74	3784	-1.1133495784224263e-08	None	0.0	-1.1133495784224263e-08
74	3740	0.0005083659648139013	None	0.0	0.0005083659648139013
74	3318	0.001212660603171652	None	0.0	0.001212660603171652
74	3638	8.054974194004116e-05	None	0.0	8.054974194004116e-05
74	3780	-0.1	None	0.0	-0.1
74	3338	0.0007025196536293224	None	0.0	0.0007025196536293224
74	3723	-2.956069908947532e-07	None	0.35471299382625465	-2.956069908947532e-07
74	3683	0.0006557630800619442	None	0.0	0.0006557630800619442
74	3764	5.485691339052934e-06	None	0.0	5.485691339052934e-06
74	3349	0.0011710797801000737	None	0.0	0.0011710797801000737
74	3791	0.0008038429713116929	None	0.0	0.0008038429713116929
74	3567	0.0011522717492573943	None	0.0	0.0011522717492573943
74	3777	-1.1305069138497146e-07	None	0.7265909444122097	-1.1305069138497146e-07
74	3794	0.001992558732443255	None	0.0	0.001992558732443255
74	3727	0.0001564193688495373	None	0.0	0.0001564193688495373
74	3492	0.000834374247916954	None	0.0	0.000834374247916954
74	3441	0.0011282600041891454	None	0.0	0.0011282600041891454
74	3511	0.0011256017447245012	None	0.14002333828837918	0.0011256017447245012
74	3759	-0.00010866976242642282	None	0.0	-0.00010866976242642282
74	3518	0.00040761672420077565	None	0.0	0.00040761672420077565
74	3779	None	None	0.3765105769444076	None
74	3402	0.0006695846275174601	None	0.38464261805107974	0.0006695846275174601
74	3703	0.0020877417772965177	None	0.0	0.0020877417772965177
74	3170	0.0005445465719071565	None	0.0	0.0005445465719071565
74	3628	0.005105052594278738	None	0.0	0.005105052594278738
74	3789	0.00046775887377189146	None	0.17673303695963974	0.00046775887377189146
74	3143	0.0007530269539961037	None	0.0	0.0007530269539961037
74	3800	0.00015434480399293795	None	0.0	0.00015434480399293795
74	3574	0.0001216975601560745	None	0.5624438293607628	0.0001216975601560745
74	3438	0.0009039832338829185	None	0.0	0.0009039832338829185
74	2910	0.0004873225969482032	None	0.17673303695963974	0.0004873225969482032
74	3487	0.0011349325648819613	None	0.0	0.0011349325648819613
74	3712	-0.1	None	0.0	-0.1
60	3049	1.0501884545820474e-08	None	0.7309086801256639	1.0501884545820474e-08
60	3065	9.020319856793056e-05	None	0.0699055706701399	9.020319856793056e-05
60	2834	0.00036379270661353303	None	0.0	0.00036379270661353303
60	3097	-6.049417739053217e-07	None	0.0699055706701399	-6.049417739053217e-07
60	2579	0.00043377737058793186	None	0.21043639754369617	0.00043377737058793186
60	3094	0.0007609908707698486	None	0.0	0.0007609908707698486
60	2955	2.1657150000579185e-07	None	0.3584336335325389	2.1657150000579185e-07
60	2986	-2.98014185594241e-08	None	0.04810548131123882	-2.98014185594241e-08
60	2930	-5.410279355842529e-08	None	0.0571189572757924	-5.410279355842529e-08
60	2868	2.5056645116625517e-05	None	0.2621450668518743	2.5056645116625517e-05
60	2991	8.6884555198665e-12	None	0.0	8.6884555198665e-12
60	2880	0.0007269363111853807	None	0.4507623569294251	0.0007269363111853807
60	2801	0.00035014847047947075	None	0.0	0.00035014847047947075
60	2645	2.9860149968760756e-06	None	0.42439841345241974	2.9860149968760756e-06
60	2937	0.0010809163898034785	None	0.0	0.0010809163898034785
60	2790	-2.724854286394891e-09	None	0.2666513305982272	-2.724854286394891e-09
60	3022	0.00024424140414862176	None	0.14955396941400134	0.00024424140414862176
60	2964	0.0004597374313276151	None	0.21043639754369617	0.0004597374313276151
60	2719	0.00035757962163210854	None	0.34568020061554494	0.00035757962163210854
60	3053	-0.1	None	0.0925442048885635	-0.1
60	2893	0.0002514445283960252	None	0.0	0.0002514445283960252
60	3064	-2.50676226875983e-07	None	0.0	-2.50676226875983e-07
60	3017	0.00026163187755311916	None	0.0	0.00026163187755311916
60	2664	0.000958380519249808	None	0.0	0.000958380519249808
60	2942	0.0004810591803915677	None	0.0	0.0004810591803915677
60	2932	0.00012630433101794612	None	0.0	0.00012630433101794612
60	2983	0.0006687145553306385	None	0.0818258425238999	0.0006687145553306385
60	2687	7.630699649712293e-05	None	0.2416836403559936	7.630699649712293e-05
60	3057	1.5698183932488883e-05	None	0.0699055706701399	1.5698183932488883e-05
60	2881	0.00013406498493875497	None	0.0699055706701399	0.00013406498493875497
60	2727	0.00018641473161427763	None	0.3584336335325389	0.00018641473161427763
60	3032	-0.1	None	0.35341215002586235	-0.1
60	2775	0.00022941063637469625	None	0.3584336335325389	0.00022941063637469625
60	3092	0.00012453389861080414	None	0.0	0.00012453389861080414
60	3081	0.0002250967735011301	None	0.3584336335325389	0.0002250967735011301
60	3072	-0.1	None	0.0925442048885635	-0.1
60	3050	4.691108674396082e-05	None	0.2416836403559936	4.691108674396082e-05
60	3011	-1.8899069835402104e-08	None	0.04810548131123882	-1.8899069835402104e-08
60	2993	5.2254032119440376e-06	None	0.0571189572757924	5.2254032119440376e-06
60	3009	-5.483521105956731e-05	None	0.0	-5.483521105956731e-05
60	3096	None	None	0.26185700506428794	None
60	2751	3.571795178129404e-05	None	0.1287562467688661	3.571795178129404e-05
60	3076	0.00023899805874158666	None	0.0	0.00023899805874158666
60	2611	1.2784343446392372e-05	None	0.0571189572757924	1.2784343446392372e-05
60	3056	0.0002700670966437353	None	0.0	0.0002700670966437353
60	2900	1.0562348465829881e-06	None	0.0	1.0562348465829881e-06
60	3091	0.0002723758088602611	None	0.14955396941400134	0.0002723758088602611
60	2589	0.00018839672123633632	None	0.3102361823409353	0.00018839672123633632
60	2772	2.842814590590577e-05	None	0.44495304878453734	2.842814590590577e-05
60	3063	0.0007975593074483023	None	0.04810548131123882	0.0007975593074483023
60	3021	0.0002951572560177495	None	0.0818258425238999	0.0002951572560177495
60	3059	0.00035107682268423765	None	0.0	0.00035107682268423765
60	2889	1.503263494122731e-06	None	0.04810548131123882	1.503263494122731e-06
60	3028	2.9753331788280924e-06	None	0.0571189572757924	2.9753331788280924e-06
60	3005	9.658760161715167e-07	None	0.04810548131123882	9.658760161715167e-07
60	3061	9.17851419412232e-06	None	0.0	9.17851419412232e-06
60	3077	0.0003392938441408815	None	0.0818258425238999	0.0003392938441408815
60	2856	4.737293114874009e-06	None	0.31760827906604083	4.737293114874009e-06
60	2896	4.967479318653531e-05	None	0.2416836403559936	4.967479318653531e-05
60	2709	0.00022278875404981399	None	0.0	0.00022278875404981399
60	2861	0.0006544249707408842	None	0.0818258425238999	0.0006544249707408842
60	2971	0.0012808897817825184	None	0.0	0.0012808897817825184
60	3068	-1.0497237277955344e-05	None	0.0	-1.0497237277955344e-05
60	3095	1.3041232376555017e-06	None	0.2596160501993313	1.3041232376555017e-06
60	2888	-9.644711382874905e-10	None	0.8328028200017675	-9.644711382874905e-10
60	2945	2.4642610499041953e-06	None	0.2596160501993313	2.4642610499041953e-06
60	2985	3.531242746322621e-05	None	0.2644859844221862	3.531242746322621e-05
60	2744	3.8869726714388166e-05	None	0.2859470030348917	3.8869726714388166e-05
60	2854	0.00020681733103434475	None	0.0	0.00020681733103434475
60	3055	-1.3485758196511764e-07	None	0.0	-1.3485758196511764e-07
60	2705	0.0002476079861541576	None	0.0	0.0002476079861541576
60	3002	8.077020918970502e-06	None	0.0571189572757924	8.077020918970502e-06
60	3004	0.001045369323882284	None	0.16224221878626222	0.001045369323882284
60	2926	1.5559905656569722e-05	None	0.4507623569294251	1.5559905656569722e-05
60	2904	0.0003297820410834499	None	0.0	0.0003297820410834499
60	3016	5.975267741203668e-05	None	0.0	5.975267741203668e-05
60	2929	-1.2786362391544802e-09	None	0.04810548131123882	-1.2786362391544802e-09
60	2784	0.00022848041838149086	None	0.14955396941400134	0.00022848041838149086
60	2644	0.0002006549303319329	None	0.3584336335325389	0.0002006549303319329
60	2819	0.0002770636612682139	None	0.04810548131123882	0.0002770636612682139
60	2850	0.0009293891823573814	None	0.16224221878626222	0.0009293891823573814
60	3066	0.00017368625993062056	None	0.2401392123516485	0.00017368625993062056
60	2788	9.423358853139067e-07	None	0.20865713464734145	9.423358853139067e-07
60	3001	-2.0944587372328843e-05	None	0.2631765024189762	-2.0944587372328843e-05
60	3023	0.0002760082627513773	None	0.0	0.0002760082627513773
60	3013	0.00043809688154766404	None	0.0	0.00043809688154766404
60	2634	9.648070675510538e-08	None	0.0571189572757924	9.648070675510538e-08
60	2630	9.477324565440905e-05	None	0.0	9.477324565440905e-05
60	3020	0.00021438721162325767	None	0.14955396941400134	0.00021438721162325767
60	2787	0.0003424350493555868	None	0.3102361823409353	0.0003424350493555868
60	3030	1.580058338541598e-05	None	0.3097261444854932	1.580058338541598e-05
60	3084	0.000938521378760823	None	0.0	0.000938521378760823
60	3033	0.0002654801070044504	None	0.0	0.0002654801070044504
60	2695	0.00016899507370163734	None	0.14955396941400134	0.00016899507370163734
60	2895	0.0001707304200521279	None	0.0571189572757924	0.0001707304200521279
60	3075	-9.864349608543528e-07	None	0.3097261444854932	-9.864349608543528e-07
60	2934	4.729669421065956e-05	None	0.2859470030348917	4.729669421065956e-05
60	2910	0.0004873225969482032	None	0.14955396941400134	0.0004873225969482032
60	2884	0.0007297811031997927	None	0.0	0.0007297811031997927
60	3082	-0.1	None	0.0925442048885635	-0.1
109	5469	2.7260702213971745e-06	None	0.189225364669995	2.7260702213971745e-06
109	4998	0.01339367589958814	None	0.0	0.01339367589958814
109	5264	0.013393675899529785	None	0.0	0.013393675899529785
109	5451	0.013397918903219582	None	0.0	0.013397918903219582
109	5515	-0.1	None	0.16875673381261005	-0.1
109	5371	-8.8989696164354e-08	None	0.0	-8.8989696164354e-08
109	5463	9.972391903293125e-07	None	0.0	9.972391903293125e-07
109	5440	0.0030236419701396315	None	0.0	0.0030236419701396315
109	5447	0.012762879965996713	None	0.0	0.012762879965996713
109	5513	0.012719042025611563	None	0.0	0.012719042025611563
109	5363	0.00026760897843695306	None	0.21155916539263245	0.00026760897843695306
109	4913	0.012986271921771562	None	0.0	0.012986271921771562
109	5181	0.013253953967125308	None	0.0	0.013253953967125308
109	5524	0.013112354070203162	None	0.0	0.013112354070203162
109	5368	0.013331171924913725	None	0.0	0.013331171924913725
109	4727	0.013289523220032481	None	0.0	0.013289523220032481
109	5487	0.012554762181465222	None	0.0	0.012554762181465222
109	4703	0.005012187701016687	None	0.0	0.005012187701016687
109	5526	-1.419890902220822e-05	None	0.3648473622334849	-1.419890902220822e-05
109	5211	0.004059629574196405	None	0.0	0.004059629574196405
109	4528	0.0041803175986926105	None	0.0	0.0041803175986926105
109	5527	0.012828744595117954	None	0.0	0.012828744595117954
109	5523	0.0004080208065850416	None	0.0	0.0004080208065850416
109	4966	0.012615153219782207	None	0.0	0.012615153219782207
109	5286	0.0012344267217489053	None	0.3256525056753612	0.0012344267217489053
109	5227	0.012860813001371962	None	0.0	0.012860813001371962
109	5320	-2.118153012144362e-10	None	0.7134417243339932	-2.118153012144362e-10
109	5401	0.00021412490372875277	None	0.0	0.00021412490372875277
109	5540	-0.1	None	0.16875673381261005	-0.1
109	5503	-3.5743622849663e-07	None	0.30409687512464045	-3.5743622849663e-07
109	5417	0.003924016542228409	None	0.0	0.003924016542228409
109	5471	0.012960920805631876	None	0.0	0.012960920805631876
109	5387	0.002332604925820158	None	0.0	0.002332604925820158
109	5525	0.013393675899575396	None	0.0	0.013393675899575396
109	4702	0.013161429826958755	None	0.0	0.013161429826958755
109	5190	0.0014830990050114137	None	0.3794011627396759	0.0014830990050114137
109	5209	0.01282874459520119	None	0.0	0.01282874459520119
109	5535	1.6645200493870025e-05	None	0.4036738880803165	1.6645200493870025e-05
109	5493	3.0984722823385746e-09	None	0.30706516392114025	3.0984722823385746e-09
109	5056	0.012849052231022022	None	0.0	0.012849052231022022
109	5454	0.0017133127463158002	None	0.3794011627396759	0.0017133127463158002
109	5424	-0.00010457914992262728	None	0.3378501666685509	-0.00010457914992262728
109	5502	-9.251682773586894e-06	None	0.0	-9.251682773586894e-06
109	5399	0.001882529888338306	None	0.0	0.001882529888338306
109	5234	0.013452835706447366	None	0.0	0.013452835706447366
109	5147	0.00504277058957564	None	0.0	0.00504277058957564
109	5531	0.00040446099997384737	None	0.0	0.00040446099997384737
109	5465	0.004950690854525952	None	0.0	0.004950690854525952
109	5354	2.917198282247317e-09	None	0.17143555576969907	2.917198282247317e-09
109	5224	0.012828390002995616	None	0.0	0.012828390002995616
109	5534	0.01326986445414225	None	0.0	0.01326986445414225
109	5016	0.013212225233494747	None	0.0	0.013212225233494747
109	5484	0.0014523447178218538	None	0.189225364669995	0.0014523447178218538
109	5338	-3.4223813452977986e-06	None	0.1936927785931876	-3.4223813452977986e-06
109	5333	0.013234286004847799	None	0.0	0.013234286004847799
109	4774	0.012612348589087365	None	0.0	0.012612348589087365
109	5345	0.013158532379363225	None	0.0	0.013158532379363225
109	5517	0.013260161555556232	None	0.0	0.013260161555556232
109	5508	1.7815017944503863e-07	None	0.1022139926655025	1.7815017944503863e-07
109	5504	6.467838023725027e-07	None	0.7906078798138081	6.467838023725027e-07
109	4969	0.012744210675041634	None	0.0	0.012744210675041634
109	5512	0.0019618750031528747	None	0.0	0.0019618750031528747
109	5094	0.013212736551306323	None	0.0	0.013212736551306323
109	4639	0.004769539862834704	None	0.0	0.004769539862834704
109	5483	0.00010053607512179366	None	0.0	0.00010053607512179366
109	5518	-9.749777924153639e-08	None	0.9196753024510279	-9.749777924153639e-08
109	5478	0.013269864454400206	None	0.0	0.013269864454400206
109	5427	-5.565338777966372e-07	None	0.5098339253283625	-5.565338777966372e-07
109	5464	0.012762481640618132	None	0.0	0.012762481640618132
109	4662	0.0051438244705055754	None	0.0	0.0051438244705055754
109	5069	0.012615153219840459	None	0.0	0.012615153219840459
109	5300	0.012828744595216952	None	0.0	0.012828744595216952
109	5511	-3.132386175537935e-05	None	0.0	-3.132386175537935e-05
109	5305	1.9074955164771092e-08	None	0.7134417243339932	1.9074955164771092e-08
109	4572	0.0020846959954632016	None	0.0	0.0020846959954632016
109	5452	0.00012942751130486075	None	0.29819086309436116	0.00012942751130486075
109	5412	1.282552890296083e-06	None	0.3332508648996811	1.282552890296083e-06
109	5395	0.012994727940301687	None	0.0	0.012994727940301687
109	4654	0.013209891857911504	None	0.0	0.013209891857911504
109	5520	0.00120661413417029	None	0.3256525056753612	0.00120661413417029
109	5505	-1.6704077725713732e-06	None	0.0	-1.6704077725713732e-06
109	5516	0.001452035477149483	None	0.189225364669995	0.001452035477149483
109	5549	0.01326986445439908	None	0.0	0.01326986445439908
109	5468	0.00038434998572719624	None	0.0	0.00038434998572719624
109	5426	0.013002920636809408	None	0.0	0.013002920636809408
109	5204	0.0014516326088527631	None	0.189225364669995	0.0014516326088527631
109	5497	0.000260893503725244	None	0.0	0.000260893503725244
109	5543	0.013212318941848305	None	0.0	0.013212318941848305
109	5537	0.013271300917209574	None	0.0	0.013271300917209574
109	5459	5.295062602764876e-06	None	0.189225364669995	5.295062602764876e-06
109	5277	0.0004671772358529192	None	0.0	0.0004671772358529192
109	4862	0.015994920995262573	None	0.0	0.015994920995262573
109	5113	0.00036572577279351	None	0.0	0.00036572577279351
109	5241	0.012998122257201858	None	0.0	0.012998122257201858
109	5196	0.012993474974114074	None	0.0	0.012993474974114074
109	5538	0.012531322606358622	None	0.0	0.012531322606358622
109	5120	0.013161429826963477	None	0.0	0.013161429826963477
109	5492	4.5135036224028675e-07	None	0.0	4.5135036224028675e-07
109	5481	0.012762481640625552	None	0.0	0.012762481640625552
109	5528	0.00016241196698818175	None	0.0	0.00016241196698818175
110	5469	2.7260702213971745e-06	None	0.3775665650587272	2.7260702213971745e-06
110	4998	0.01339367589958814	None	0.0	0.01339367589958814
110	5264	0.013393675899529785	None	0.0	0.013393675899529785
110	5568	-4.3261858304449825e-07	None	0.0	-4.3261858304449825e-07
110	5451	0.013397918903219582	None	0.0	0.013397918903219582
110	5515	-0.1	None	0.4180765780119846	-0.1
110	5371	-8.8989696164354e-08	None	0.0	-8.8989696164354e-08
110	5440	0.0030236419701396315	None	0.0	0.0030236419701396315
110	5447	0.012762879965996713	None	0.0	0.012762879965996713
110	5513	0.012719042025611563	None	0.0	0.012719042025611563
110	5558	-0.1	None	0.2008799826042839	-0.1
110	5586	-8.195087625088206e-08	None	0.27392307001663035	-8.195087625088206e-08
110	5181	0.013253953967125308	None	0.0	0.013253953967125308
110	5524	0.013112354070203162	None	0.0	0.013112354070203162
110	5368	0.013331171924913725	None	0.0	0.013331171924913725
110	4727	0.013289523220032481	None	0.0	0.013289523220032481
110	5487	0.012554762181465222	None	0.0	0.012554762181465222
110	4703	0.005012187701016687	None	0.0	0.005012187701016687
110	5526	-1.419890902220822e-05	None	0.323879312877429	-1.419890902220822e-05
110	5211	0.004059629574196405	None	0.0	0.004059629574196405
110	4528	0.0041803175986926105	None	0.0	0.0041803175986926105
110	5527	0.012828744595117954	None	0.0	0.012828744595117954
110	5584	0.00027830280919132594	None	0.0	0.00027830280919132594
110	4966	0.012615153219782207	None	0.0	0.012615153219782207
110	5286	0.0012344267217489053	None	0.3110547458633469	0.0012344267217489053
110	5227	0.012860813001371962	None	0.0	0.012860813001371962
110	5320	-2.118153012144362e-10	None	0.8702371969106972	-2.118153012144362e-10
110	5401	0.00021412490372875277	None	0.0	0.00021412490372875277
110	5540	-0.1	None	0.4180765780119846	-0.1
110	5503	-3.5743622849663e-07	None	0.21791813319619951	-3.5743622849663e-07
110	5417	0.003924016542228409	None	0.0	0.003924016542228409
110	5552	-3.637214787669123e-05	None	0.0	-3.637214787669123e-05
110	5471	0.012960920805631876	None	0.0	0.012960920805631876
110	5387	0.002332604925820158	None	0.0	0.002332604925820158
110	5557	0.013260161555529818	None	0.0	0.013260161555529818
110	5525	0.013393675899575396	None	0.0	0.013393675899575396
110	4702	0.013161429826958755	None	0.0	0.013161429826958755
110	5190	0.0014830990050114137	None	0.3802707368677637	0.0014830990050114137
110	5209	0.01282874459520119	None	0.0	0.01282874459520119
110	5535	1.6645200493870025e-05	None	0.4247573168728662	1.6645200493870025e-05
110	5493	3.0984722823385746e-09	None	0.31911773642252056	3.0984722823385746e-09
110	5056	0.012849052231022022	None	0.0	0.012849052231022022
110	5454	0.0017133127463158002	None	0.3802707368677637	0.0017133127463158002
110	5591	0.012994727940098608	None	0.0	0.012994727940098608
110	5573	0.01283037309017307	None	0.0	0.01283037309017307
110	5502	-9.251682773586894e-06	None	0.0	-9.251682773586894e-06
110	5399	0.001882529888338306	None	0.0	0.001882529888338306
110	5234	0.013452835706447366	None	0.0	0.013452835706447366
110	5147	0.00504277058957564	None	0.0	0.00504277058957564
110	5577	-8.898020754394102e-08	None	0.5000790296792225	-8.898020754394102e-08
110	5531	0.00040446099997384737	None	0.0	0.00040446099997384737
110	5465	0.004950690854525952	None	0.0	0.004950690854525952
110	5555	-0.1	None	0.2008799826042839	-0.1
110	5224	0.012828390002995616	None	0.0	0.012828390002995616
110	5534	0.01326986445414225	None	0.0	0.01326986445414225
110	5016	0.013212225233494747	None	0.0	0.013212225233494747
110	5484	0.0014523447178218538	None	0.3775665650587272	0.0014523447178218538
110	5338	-3.4223813452977986e-06	None	0.16038058073634667	-3.4223813452977986e-06
110	5333	0.013234286004847799	None	0.0	0.013234286004847799
110	5592	0.0021030269815956416	None	0.11499074174869033	0.0021030269815956416
110	4774	0.012612348589087365	None	0.0	0.012612348589087365
110	5345	0.013158532379363225	None	0.0	0.013158532379363225
110	5517	0.013260161555556232	None	0.0	0.013260161555556232
110	5504	6.467838023725027e-07	None	0.7212558722280645	6.467838023725027e-07
110	4969	0.012744210675041634	None	0.0	0.012744210675041634
110	5598	1.121923036422864e-10	None	0.8702371969106972	1.121923036422864e-10
110	4639	0.004769539862834704	None	0.0	0.004769539862834704
110	5483	0.00010053607512179366	None	0.0	0.00010053607512179366
110	5599	0.01253137041331295	None	0.0	0.01253137041331295
110	5563	0.004950609993278919	None	0.0	0.004950609993278919
110	5518	-9.749777924153639e-08	None	0.9106755570412026	-9.749777924153639e-08
110	5478	0.013269864454400206	None	0.0	0.013269864454400206
110	4662	0.0051438244705055754	None	0.0	0.0051438244705055754
110	5069	0.012615153219840459	None	0.0	0.012615153219840459
110	5300	0.012828744595216952	None	0.0	0.012828744595216952
110	5305	1.9074955164771092e-08	None	0.8702371969106972	1.9074955164771092e-08
110	4572	0.0020846959954632016	None	0.0	0.0020846959954632016
110	5452	0.00012942751130486075	None	0.3034053011876624	0.00012942751130486075
110	5395	0.012994727940301687	None	0.0	0.012994727940301687
110	5570	0.012565505833639447	None	0.0	0.012565505833639447
110	5553	0.012766700203500863	None	0.0	0.012766700203500863
110	5520	0.00120661413417029	None	0.3110547458633469	0.00120661413417029
110	5505	-1.6704077725713732e-06	None	0.0	-1.6704077725713732e-06
110	5516	0.001452035477149483	None	0.3775665650587272	0.001452035477149483
110	5549	0.01326986445439908	None	0.0	0.01326986445439908
110	5468	0.00038434998572719624	None	0.0	0.00038434998572719624
110	5204	0.0014516326088527631	None	0.3775665650587272	0.0014516326088527631
110	5497	0.000260893503725244	None	0.0	0.000260893503725244
110	5543	0.013212318941848305	None	0.0	0.013212318941848305
110	5537	0.013271300917209574	None	0.0	0.013271300917209574
110	5277	0.0004671772358529192	None	0.0	0.0004671772358529192
110	4862	0.015994920995262573	None	0.0	0.015994920995262573
110	5113	0.00036572577279351	None	0.0	0.00036572577279351
110	5196	0.012993474974114074	None	0.0	0.012993474974114074
110	5120	0.013161429826963477	None	0.0	0.013161429826963477
110	5587	0.013257276899349892	None	0.0	0.013257276899349892
110	5492	4.5135036224028675e-07	None	0.0	4.5135036224028675e-07
110	5481	0.012762481640625552	None	0.0	0.012762481640625552
110	5528	0.00016241196698818175	None	0.0	0.00016241196698818175
110	5589	1.788836145616473e-06	None	0.0	1.788836145616473e-06
76	3877	0.0014934259781973023	None	0.0	0.0014934259781973023
76	3870	0.001996857704911163	None	0.0	0.001996857704911163
76	3734	0.0010696907736058006	None	0.0	0.0010696907736058006
76	3680	0.012719042025611107	None	0.6076895143814642	0.012719042025611107
76	3814	-1.9381853606993674e-08	None	0.5456950892865613	-1.9381853606993674e-08
76	3678	0.0017954706061534458	None	0.0	0.0017954706061534458
76	3885	0.0006214536564432663	None	0.0	0.0006214536564432663
76	3717	0.0004815511741040354	None	0.0	0.0004815511741040354
76	3808	-2.043386088699243e-05	None	0.34050313321663767	-2.043386088699243e-05
76	3432	0.0006651493942550437	None	0.0	0.0006651493942550437
76	3806	1.2754226282298858e-06	None	0.0	1.2754226282298858e-06
76	3899	-1.2926868748079044e-11	None	0.0	-1.2926868748079044e-11
76	3117	0.0010942964771615128	None	0.0	0.0010942964771615128
76	3823	0.0021812436872697214	None	0.0	0.0021812436872697214
76	3783	0.00022083195231252018	None	0.0	0.00022083195231252018
76	3608	0.0009073569689154001	None	0.0	0.0009073569689154001
76	3611	0.0008758344035072759	None	0.0	0.0008758344035072759
76	3854	0.0013457764068381063	None	0.0	0.0013457764068381063
76	3478	0.0007188549457659264	None	0.0	0.0007188549457659264
76	3850	-1.0610985470280137e-05	None	0.0	-1.0610985470280137e-05
76	3802	7.51808291069507e-05	None	0.0	7.51808291069507e-05
76	3852	0.0006335457350660685	None	0.0	0.0006335457350660685
76	3498	0.0007843316307972103	None	0.07137197204326888	0.0007843316307972103
76	3275	0.001707864278257427	None	0.0	0.001707864278257427
76	3379	0.0011974746554185589	None	0.34050313321663767	0.0011974746554185589
76	3523	0.0017973409999928764	None	0.0	0.0017973409999928764
76	3440	0.0007368014548010384	None	0.5840993953897259	0.0007368014548010384
76	3858	5.817049990619377e-05	None	0.0	5.817049990619377e-05
76	3865	-0.00025868712022028117	None	0.0	-0.00025868712022028117
76	3827	-7.045222857510288e-05	None	0.0	-7.045222857510288e-05
76	3583	0.0020379380290080455	None	0.0	0.0020379380290080455
76	3856	0.0012141264097886176	None	0.0	0.0012141264097886176
76	3822	0.0003674917382375754	None	0.07137197204326888	0.0003674917382375754
76	3155	8.670741938377777e-05	None	0.0	8.670741938377777e-05
76	3772	-5.52043244224628e-07	None	0.5567337048891586	-5.52043244224628e-07
76	3460	0.0007436913816834733	None	0.5840993953897259	0.0007436913816834733
76	3746	1.2905202878772376e-08	None	0.0	1.2905202878772376e-08
76	3393	0.0018605932796221464	None	0.0	0.0018605932796221464
76	3862	0.00038962003136946803	None	0.0	0.00038962003136946803
76	3868	0.0012349341209778484	None	0.0	0.0012349341209778484
76	3639	0.002217121096007095	None	0.0	0.002217121096007095
76	3754	0.0017697766149422148	None	0.0	0.0017697766149422148
76	3818	0.0005850191110965147	None	0.20050538404169793	0.0005850191110965147
76	3894	-7.716510418582184e-07	None	0.7677611339041592	-7.716510418582184e-07
76	3612	0.002149569336579025	None	0.0	0.002149569336579025
76	3735	1.032848395477418e-08	None	0.0	1.032848395477418e-08
76	3851	-0.1	None	0.07071067811865475	-0.1
76	3700	0.0006115569993676473	None	0.20050538404169793	0.0006115569993676473
76	3892	0.0006175286061559769	None	0.0	0.0006175286061559769
76	3063	0.0007975593074483023	None	0.0	0.0007975593074483023
76	3882	0.004744208209855468	None	0.0	0.004744208209855468
76	3896	0.0009350350991794104	None	0.0	0.0009350350991794104
76	3866	0.0008153916059171452	None	0.0	0.0008153916059171452
76	3883	-1.7653019093355308e-07	None	0.6819433959341084	-1.7653019093355308e-07
76	3748	0.0006332960926545121	None	0.0	0.0006332960926545121
76	3873	0.00031104379868699496	None	0.4253458010607599	0.00031104379868699496
76	3861	0.0013258535451746184	None	0.0	0.0013258535451746184
76	3646	0.0007185562499344325	None	0.0	0.0007185562499344325
76	3796	0.00026680167652226285	None	0.20050538404169793	0.00026680167652226285
76	3614	0.002210510612787602	None	0.0	0.002210510612787602
76	3317	0.0011254571535901027	None	0.0	0.0011254571535901027
76	3793	0.0008222973911774148	None	0.0	0.0008222973911774148
76	3881	-2.0492847134612623e-07	None	0.0	-2.0492847134612623e-07
76	3450	0.0010256422671868892	None	0.0	0.0010256422671868892
76	3744	0.0007562312392585596	None	0.0	0.0007562312392585596
76	3820	0.002211289681316849	None	0.0	0.002211289681316849
76	3841	0.0002187287932984043	None	0.0	0.0002187287932984043
76	3893	0.00030381380981370573	None	0.0	0.00030381380981370573
76	3859	0.00042549371851036285	None	0.0	0.00042549371851036285
76	3412	0.0021766352404617357	None	0.0	0.0021766352404617357
76	3740	0.0005083659648139013	None	0.0	0.0005083659648139013
76	3318	0.001212660603171652	None	0.0	0.001212660603171652
76	3872	0.00011738024625551063	None	0.5567337048891586	0.00011738024625551063
76	3338	0.0007025196536293224	None	0.0	0.0007025196536293224
76	3804	0.0004486715453808232	None	0.0	0.0004486715453808232
76	3723	-2.956069908947532e-07	None	0.3704639539137524	-2.956069908947532e-07
76	3812	0.0007315277148219157	None	0.0	0.0007315277148219157
76	3891	-0.1	None	0.7071067811865477	-0.1
76	3764	5.485691339052934e-06	None	0.0	5.485691339052934e-06
76	3349	0.0011710797801000737	None	0.0	0.0011710797801000737
76	3567	0.0011522717492573943	None	0.0	0.0011522717492573943
76	3777	-1.1305069138497146e-07	None	0.5567337048891586	-1.1305069138497146e-07
76	3794	0.001992558732443255	None	0.0	0.001992558732443255
76	3855	0.0005347186787833618	None	0.0	0.0005347186787833618
76	3840	0.001158217005678802	None	0.0	0.001158217005678802
76	3727	0.0001564193688495373	None	0.0	0.0001564193688495373
76	3492	0.000834374247916954	None	0.0	0.000834374247916954
76	3441	0.0011282600041891454	None	0.0	0.0011282600041891454
76	3821	-3.864847106827881e-06	None	0.0	-3.864847106827881e-06
76	3511	0.0011256017447245012	None	0.15165658365439422	0.0011256017447245012
76	3863	0.0004082916584354403	None	0.0	0.0004082916584354403
76	3816	0.0012093020152229349	None	0.0	0.0012093020152229349
76	3628	0.005105052594278738	None	0.0	0.005105052594278738
76	3864	0.00209335030232847	None	0.0	0.00209335030232847
76	3789	0.00046775887377189146	None	0.20050538404169793	0.00046775887377189146
76	3143	0.0007530269539961037	None	0.0	0.0007530269539961037
76	3438	0.0009039832338829185	None	0.0	0.0009039832338829185
76	3487	0.0011349325648819613	None	0.0	0.0011349325648819613
76	3900	-2.8449839864014975e-05	None	0.15165658365439422	-2.8449839864014975e-05
76	3836	0.0022517031163523044	None	0.0	0.0022517031163523044
30	1492	0.34662764207170416	0.34662764207170416	0.36296141830634293	0.34662764207170416
30	1528	0.3435881886248531	0.3435881886248531	0.37082966171052895	0.3435881886248531
30	1599	0.25036060761824325	0.25036060761824325	0.28635808446638483	0.25036060761824325
30	1483	0.3420306649968022	0.3420306649968022	0.3468172810033462	0.3420306649968022
30	502	0.4440911246635963	0.4440911246635963	0.46933875327352165	0.4440911246635963
30	1600	0.3343291641669023	0.3343291641669023	0.3791245812221785	0.3343291641669023
30	1597	0.4527198157177842	0.4527198157177842	0.4527198157177842	0.4527198157177842
30	331	0.4440911246635963	0.4440911246635963	0.46933875327352165	0.4440911246635963
30	1452	0.4069107698671136	0.4069107698671136	0.43408092038226587	0.4069107698671136
30	1062	0.4146291532502865	0.4146291532502865	0.44699589815546414	0.4146291532502865
30	1562	0.1722513120493569	0.1722513120493569	0.3348802899341137	0.1722513120493569
30	1559	0.5041795340947247	0.5041795340947247	0.5570543682722843	0.5041795340947247
30	1479	0.3177308679999716	0.3177308679999716	0.35555842181242503	0.3177308679999716
30	1548	0.4612648665245169	0.4612648665245169	0.5154279779938492	0.4612648665245169
30	1577	0.22104653182748768	0.22104653182748768	0.30887623201133524	0.22104653182748768
30	1008	0.3420306649968022	0.3420306649968022	0.3468172810033462	0.3420306649968022
30	954	0.3476753035900987	0.3476753035900987	0.38955552242639657	0.3476753035900987
30	1221	0.41583536323961257	0.41583536323961257	0.43711652597014244	0.41583536323961257
30	802	0.4876910081051281	0.4876910081051281	0.578725324097789	0.4876910081051281
30	1487	0.5150714246720731	0.5150714246720731	0.6506005136521924	0.5150714246720731
30	1551	0.3682364977149074	0.3682364977149074	0.49493591202466297	0.3682364977149074
30	1065	0.40207399818175427	0.40207399818175427	0.40207399818175427	0.40207399818175427
30	1404	0.3896529398394881	0.3896529398394881	0.4084514796120751	0.3896529398394881
30	1081	0.3510141863488237	0.3510141863488237	0.388860851052271	0.3510141863488237
30	1576	0.2656041272308406	0.2656041272308406	0.51035325413533	0.2656041272308406
30	1556	0.3046546929157957	0.3046546929157957	0.36475607995559833	0.3046546929157957
30	1540	0.32756444538669205	0.32756444538669205	0.4212228920322258	0.32756444538669205
30	1593	0.3471630645215661	0.3471630645215661	0.4455228124046058	0.3471630645215661
30	1578	0.3284408000928229	0.3284408000928229	0.36794687136175447	0.3284408000928229
30	1202	0.459866677439452	0.459866677439452	0.5357093296631528	0.459866677439452
30	1542	0.22924550787475523	0.22924550787475523	0.51217983118656	0.22924550787475523
30	1471	0.5642135707594332	0.5642135707594332	0.5834581642159614	0.5642135707594332
30	483	0.3542128790273576	0.3542128790273576	0.4439883954361381	0.3542128790273576
30	1563	0.28833091503347613	0.28833091503347613	0.34832236607788414	0.28833091503347613
30	1016	0.31690565111822144	0.31690565111822144	0.3201280461634158	0.31690565111822144
30	1451	0.34998081162989864	0.34998081162989864	0.39436128812395677	0.34998081162989864
30	1459	0.16207384060907787	0.16207384060907787	0.2664239148236401	0.16207384060907787
30	1354	0.4359336171044955	0.4359336171044955	0.4602619048652376	0.4359336171044955
30	1486	0.4100900585649893	0.4100900585649893	0.4497661557100681	0.4100900585649893
30	1245	0.4580016662048864	0.4580016662048864	0.5891256188137817	0.4580016662048864
30	1523	0.37800248047818974	0.37800248047818974	0.4190139852383933	0.37800248047818974
30	1579	0.24309970021715097	0.24309970021715097	0.31682039921251853	0.24309970021715097
30	1153	0.4593757181977402	0.4593757181977402	0.4593757181977402	0.4593757181977402
30	1447	0.34998081162989864	0.34998081162989864	0.39436128812395677	0.34998081162989864
30	1518	0.5150714246720731	0.5150714246720731	0.6506005136521924	0.5150714246720731
30	1539	0.3755607298074438	0.3755607298074438	0.39875198870282824	0.3755607298074438
30	1337	0.4580016662048864	0.4580016662048864	0.5891256188137817	0.4580016662048864
30	1469	0.4527198157177842	0.4527198157177842	0.4527198157177842	0.4527198157177842
30	1467	0.45596472330528115	0.45596472330528115	0.5167421736073872	0.45596472330528115
30	1552	0.28192200930925654	0.28192200930925654	0.3404099581959027	0.28192200930925654
30	1225	0.44054338735675813	0.44054338735675813	0.44609600897694107	0.44054338735675813
30	1372	0.35922865295952383	0.35922865295952383	0.3896687690459578	0.35922865295952383
30	1170	0.43181580330710434	0.43181580330710434	0.4981489257954566	0.43181580330710434
30	1409	0.3755607298074438	0.3755607298074438	0.39875198870282824	0.3755607298074438
30	1582	0.374799312067176	0.374799312067176	0.39105186520153257	0.374799312067176
30	1319	0.28833091503347613	0.28833091503347613	0.34832236607788414	0.28833091503347613
30	1017	0.2984606076674665	0.2984606076674665	0.30362493569953175	0.2984606076674665
30	1572	0.3476753035900987	0.3476753035900987	0.38955552242639657	0.3476753035900987
30	1589	0.3420306649968022	0.3420306649968022	0.3468172810033462	0.3420306649968022
30	1222	0.34998081162989864	0.34998081162989864	0.39436128812395677	0.34998081162989864
30	1460	0.468138530028481	0.468138530028481	0.5232704198280864	0.468138530028481
30	1507	0.22794718165160424	0.22794718165160424	0.3676586649185405	0.22794718165160424
30	1535	0.22496997693184725	0.22496997693184725	0.4369786617939605	0.22496997693184725
30	1152	0.48918325145028013	0.48918325145028013	0.5010876714505945	0.48918325145028013
30	1569	0.22794718165160424	0.22794718165160424	0.3676586649185405	0.22794718165160424
30	710	0.4580016662048864	0.4580016662048864	0.5891256188137817	0.4580016662048864
30	1554	0.34662764207170416	0.34662764207170416	0.36296141830634293	0.34662764207170416
30	1590	0.3532370184595418	0.3532370184595418	0.378910053531868	0.3532370184595418
30	1591	0.15583537856579494	0.15583537856579494	0.26115411321945825	0.15583537856579494
30	1108	0.48918325145028013	0.48918325145028013	0.5010876714505945	0.48918325145028013
30	1207	0.4359336171044955	0.4359336171044955	0.4602619048652376	0.4359336171044955
30	1382	0.3221984282240275	0.3221984282240275	0.37423238673485926	0.3221984282240275
30	1514	0.2537531235699776	0.2537531235699776	0.3711587237463225	0.2537531235699776
30	1437	0.43335979550028575	0.43335979550028575	0.5470388483003293	0.43335979550028575
30	1456	0.29603309954341134	0.29603309954341134	0.32613738153464117	0.29603309954341134
30	1394	0.22794718165160424	0.22794718165160424	0.3676586649185405	0.22794718165160424
30	1560	0.1722513120493569	0.1722513120493569	0.3348802899341137	0.1722513120493569
30	1489	0.2938198226109849	0.2938198226109849	0.3388617405656255	0.2938198226109849
30	1339	0.4359336171044955	0.4359336171044955	0.4602619048652376	0.4359336171044955
30	1587	0.22794718165160424	0.22794718165160424	0.3676586649185405	0.22794718165160424
30	1343	0.43181580330710434	0.43181580330710434	0.4981489257954566	0.43181580330710434
30	1424	0.41583536323961257	0.41583536323961257	0.43711652597014244	0.41583536323961257
30	1586	0.3109432155548685	0.3109432155548685	0.35037341656203214	0.3109432155548685
30	1218	0.36376600139880716	0.36376600139880716	0.40169075903608265	0.36376600139880716
30	1595	0.22924550787475523	0.22924550787475523	0.51217983118656	0.22924550787475523
30	1511	0.35922865295952383	0.35922865295952383	0.3896687690459578	0.35922865295952383
30	1519	0.4359336171044955	0.4359336171044955	0.4602619048652376	0.4359336171044955
30	1541	0.4527198157177842	0.4527198157177842	0.4527198157177842	0.4527198157177842
30	1561	0.4399949252551911	0.4399949252551911	0.4573371629432873	0.4399949252551911
30	1203	0.43181580330710434	0.43181580330710434	0.4981489257954566	0.43181580330710434
30	1555	0.546891329470667	0.546891329470667	0.5976482716749236	0.546891329470667
30	1269	0.3604050840855749	0.3604050840855749	0.39320714375166893	0.3604050840855749
30	1238	0.4275158970026863	0.4275158970026863	0.5326260250760164	0.4275158970026863
30	1356	0.36376600139880716	0.36376600139880716	0.40169075903608265	0.36376600139880716
30	1584	0.3168590254375084	0.3168590254375084	0.3506457021048714	0.3168590254375084
30	1196	0.459866677439452	0.459866677439452	0.5357093296631528	0.459866677439452
30	1474	0.3717635846926495	0.3717635846926495	0.39155086709190207	0.3717635846926495
30	826	0.578155833883421	0.578155833883421	0.7194746581207989	0.578155833883421
30	1411	0.22794718165160424	0.22794718165160424	0.3676586649185405	0.22794718165160424
30	1494	0.20698548858178678	0.20698548858178678	0.2774330212106343	0.20698548858178678
139	7013	7.982657993423005e-05	None	0.0	7.982657993423005e-05
139	6822	0.013925649905861601	None	0.0	0.013925649905861601
139	6445	0.013399608843014974	None	0.0	0.013399608843014974
139	7040	0.00024165627880140978	None	0.0	0.00024165627880140978
139	6403	0.013142014021159528	None	0.0	0.013142014021159528
139	6994	0.0005779289147723022	None	0.23195082086267296	0.0005779289147723022
139	6781	0.004588962433699679	None	0.0	0.004588962433699679
139	6948	-3.5421728894547133e-09	None	0.3939169833529347	-3.5421728894547133e-09
139	6732	0.0009771601580665366	None	0.0	0.0009771601580665366
139	6946	0.012745087278551368	None	0.0	0.012745087278551368
139	7043	-7.427822095766769e-10	None	0.10631207962585472	-7.427822095766769e-10
139	6575	0.012828390003126983	None	0.0	0.012828390003126983
139	7019	-3.7561737365812096e-06	None	0.0	-3.7561737365812096e-06
139	6981	3.39146859756402e-06	None	0.7571720698708155	3.39146859756402e-06
139	6879	0.013169981186304745	None	0.0	0.013169981186304745
139	7023	5.6018060388127954e-06	None	0.0	5.6018060388127954e-06
139	6441	0.013360609664063912	None	0.0	0.013360609664063912
139	6809	0.01314799472689204	None	0.0	0.01314799472689204
139	6819	0.004000215814857631	None	0.0	0.004000215814857631
139	6927	0.01299253829467662	None	0.0	0.01299253829467662
139	7045	-3.5095450692442156e-05	None	0.0	-3.5095450692442156e-05
139	7031	-1.358383809855565e-09	None	0.4463957994564658	-1.358383809855565e-09
139	7027	-0.1	None	0.11515405499124787	-0.1
139	6672	0.012745603922245866	None	0.0	0.012745603922245866
139	6974	0.0001510948840182088	None	0.0	0.0001510948840182088
139	6970	0.01321236496042229	None	0.0	0.01321236496042229
139	6289	0.01336915392037563	None	0.0	0.01336915392037563
139	6768	0.0009775626373002236	None	0.0	0.0009775626373002236
139	5738	0.0133996088431472	None	0.0	0.0133996088431472
139	7002	0.000629433344523698	None	0.7571720698708155	0.000629433344523698
139	6704	0.012777860374655354	None	0.0	0.012777860374655354
139	6960	-1.1372755718878026e-07	None	0.7571720698708155	-1.1372755718878026e-07
139	6702	0.012759571087373522	None	0.0	0.012759571087373522
139	6959	2.829400330187678e-07	None	0.0	2.829400330187678e-07
139	6931	9.836534576726307e-08	None	1.0001157211858964	9.836534576726307e-08
139	6909	1.1283740358074756e-07	None	0.12776749083187816	1.1283740358074756e-07
139	7037	0.013260621512171281	None	0.0	0.013260621512171281
139	6913	0.0045885275017781306	None	0.0	0.0045885275017781306
139	7015	0.00017320582667489535	None	0.4160311588574087	0.00017320582667489535
139	7016	2.7761034874471945e-06	None	0.0	2.7761034874471945e-06
139	6954	0.01317876985175591	None	0.0	0.01317876985175591
139	7048	0.012531370413109855	None	0.0	0.012531370413109855
139	6870	0.00035576838659669353	None	0.3252295416810974	0.00035576838659669353
139	5681	0.012987027589831217	None	0.0	0.012987027589831217
139	5930	0.012745603922291066	None	0.0	0.012745603922291066
139	6962	-1.30765020222553e-09	None	0.10631207962585472	-1.30765020222553e-09
139	6835	0.000569894730086786	None	0.23195082086267296	0.000569894730086786
139	6368	0.012744210675118208	None	0.0	0.012744210675118208
139	6982	-0.1	None	0.29842710964041597	-0.1
139	7050	1.4119985508523822e-05	None	0.4463957994564658	1.4119985508523822e-05
139	7010	1.0810961125456156e-07	None	0.9643415876730812	1.0810961125456156e-07
139	6043	0.013072393533968437	None	0.0	0.013072393533968437
139	5333	0.013234286004847799	None	0.0	0.013234286004847799
139	6898	0.013169981186475973	None	0.0	0.013169981186475973
139	7009	-1.3320750764657526e-07	None	0.5137747792447055	-1.3320750764657526e-07
139	7025	0.012906717226506416	None	0.0	0.012906717226506416
139	7024	0.013393675899407983	None	0.0	0.013393675899407983
139	6990	-7.164587875231298e-06	None	0.0	-7.164587875231298e-06
139	6608	0.005109823046345023	None	0.0	0.005109823046345023
139	6675	0.013259687122560551	None	0.0	0.013259687122560551
139	6794	0.012793594826749185	None	0.0	0.012793594826749185
139	7012	0.0002501250375238879	None	0.0	0.0002501250375238879
139	5894	0.013209891857956065	None	0.0	0.013209891857956065
139	6867	1.2429083801818301e-06	None	0.3135147569450972	1.2429083801818301e-06
139	6838	0.0002137640961376971	None	0.5712557115940275	0.0002137640961376971
139	6400	0.013357489980251755	None	0.0	0.013357489980251755
139	6958	9.813043221801241e-05	None	0.0	9.813043221801241e-05
139	6579	0.012868770358935569	None	0.0	0.012868770358935569
139	6878	0.013134665557759878	None	0.0	0.013134665557759878
139	6911	0.004475530168742608	None	0.0	0.004475530168742608
139	6027	0.012572018758465158	None	0.0	0.012572018758465158
139	6847	0.00023725390499167843	None	0.0	0.00023725390499167843
139	6895	0.013159040962966466	None	0.0	0.013159040962966466
139	5911	0.013362676710817114	None	0.0	0.013362676710817114
139	6907	-1.5078201433063585e-07	None	0.0	-1.5078201433063585e-07
139	6896	0.01326986445414225	None	0.0	0.01326986445414225
139	7039	-3.144137801359801e-05	None	0.0	-3.144137801359801e-05
139	6863	0.013957690262988098	None	0.0	0.013957690262988098
139	7006	-0.1	None	0.11515405499124787	-0.1
139	6728	0.0005492315942941176	None	0.23195082086267296	0.0005492315942941176
139	6235	0.013245964512711877	None	0.0	0.013245964512711877
139	6776	0.004524306885583831	None	0.0	0.004524306885583831
139	7033	-0.00015113019920036107	None	0.39378095918015454	-0.00015113019920036107
139	6953	0.00021422910208080203	None	0.0	0.00021422910208080203
139	6775	0.001057116255559224	None	0.0	0.001057116255559224
139	6964	0.013134665557907458	None	0.0	0.013134665557907458
139	6977	-4.795405688682995e-06	None	0.0	-4.795405688682995e-06
139	7047	-0.1	None	0.29842710964041597	-0.1
139	7005	0.012885120606643806	None	0.0	0.012885120606643806
139	6831	0.013073618580901005	None	0.0	0.013073618580901005
139	6936	-4.443992296025829e-05	None	0.526038696846657	-4.443992296025829e-05
139	6935	0.012762481640615192	None	0.0	0.012762481640615192
139	4862	0.015994920995262573	None	0.0	0.015994920995262573
139	6973	0.01290810665791794	None	0.0	0.01290810665791794
139	6057	0.01326986445439908	None	0.0	0.01326986445439908
139	7017	0.0001286872665449817	None	0.0	0.0001286872665449817
139	6829	0.013099864335892655	None	0.0	0.013099864335892655
139	6963	0.013169981186248547	None	0.0	0.013169981186248547
139	6864	0.0008204746835946735	None	0.0	0.0008204746835946735
139	7018	None	None	0.4556578831775403	None
71	3582	0.000575473423379308	None	0.2983071393844054	0.000575473423379308
71	3532	0.0005605538356980231	None	0.0	0.0005605538356980231
71	3624	-0.1	None	0.6789539220868147	-0.1
71	3448	0.00045208260972113315	None	0.31199545083750924	0.00045208260972113315
71	3432	0.0006651493942550437	None	0.0	0.0006651493942550437
71	3607	9.954802653819271e-05	None	0.1046992082941353	9.954802653819271e-05
71	3117	0.0010942964771615128	None	0.0	0.0010942964771615128
71	3457	0.00045432263960487065	None	0.0	0.00045432263960487065
71	3509	0.0003184838601788044	None	0.0	0.0003184838601788044
71	3209	0.0002842697834978665	None	0.0	0.0002842697834978665
71	3235	0.00042990858061297253	None	0.31199545083750924	0.00042990858061297253
71	3629	0.0011808468663910999	None	0.0	0.0011808468663910999
71	3634	2.5518734817574374e-05	None	0.0	2.5518734817574374e-05
71	3608	0.0009073569689154001	None	0.0	0.0009073569689154001
71	3611	0.0008758344035072759	None	0.0	0.0008758344035072759
71	3637	-0.1	None	0.0	-0.1
71	2801	0.00035014847047947075	None	0.0	0.00035014847047947075
71	3626	2.3501188961552947e-06	None	0.0	2.3501188961552947e-06
71	3478	0.0007188549457659264	None	0.0	0.0007188549457659264
71	3525	0.0005785952514682915	None	0.2983071393844054	0.0005785952514682915
71	3572	0.0003959202009866218	None	0.0	0.0003959202009866218
71	3309	0.0002987952171645393	None	0.0	0.0002987952171645393
71	2719	0.00035757962163210854	None	0.5265546695892512	0.00035757962163210854
71	3498	0.0007843316307972103	None	0.0	0.0007843316307972103
71	3275	0.001707864278257427	None	0.0	0.001707864278257427
71	3379	0.0011974746554185589	None	0.2698178202514278	0.0011974746554185589
71	3523	0.0017973409999928764	None	0.0	0.0017973409999928764
71	3440	0.0007368014548010384	None	0.3383118624248647	0.0007368014548010384
71	3510	1.920451496275415e-07	None	0.37028301519285084	1.920451496275415e-07
71	3577	0.0013712027108728618	None	0.0	0.0013712027108728618
71	3583	0.0020379380290080455	None	0.0	0.0020379380290080455
71	3596	0.0008481433486788912	None	0.0	0.0008481433486788912
71	3621	0.00013293331462533995	None	0.0	0.00013293331462533995
71	3155	8.670741938377777e-05	None	0.0	8.670741938377777e-05
71	3460	0.0007436913816834733	None	0.3383118624248647	0.0007436913816834733
71	2983	0.0006687145553306385	None	0.0	0.0006687145553306385
71	3345	0.00023251673755547302	None	0.0	0.00023251673755547302
71	3393	0.0018605932796221464	None	0.0	0.0018605932796221464
71	3639	0.002217121096007095	None	0.0	0.002217121096007095
71	3194	0.0004978457430125894	None	0.0	0.0004978457430125894
71	3635	0.0005818248464961688	None	0.2983071393844054	0.0005818248464961688
71	3226	0.0004989451321500031	None	0.19149364737562274	0.0004989451321500031
71	3609	7.57505251930137e-07	None	0.33083575249686487	7.57505251930137e-07
71	3581	0.00040888539898049236	None	0.0	0.00040888539898049236
71	3570	0.0009275831448196043	None	0.0	0.0009275831448196043
71	3641	0.0003303361908070894	None	0.0	0.0003303361908070894
71	3612	0.002149569336579025	None	0.0	0.002149569336579025
71	3642	0.0007505153905135386	None	0.3383118624248647	0.0007505153905135386
71	3056	0.0002700670966437353	None	0.0	0.0002700670966437353
71	3504	0.00017368791406538605	None	0.19149364737562274	0.00017368791406538605
71	3063	0.0007975593074483023	None	0.0	0.0007975593074483023
71	3398	0.0006551291219360539	None	0.0	0.0006551291219360539
71	3603	-5.054605469968845e-06	None	0.2698178202514278	-5.054605469968845e-06
71	3646	0.0007185562499344325	None	0.0	0.0007185562499344325
71	3300	0.0005797391943242381	None	0.0	0.0005797391943242381
71	3620	0.00010857600088741792	None	0.0	0.00010857600088741792
71	3436	0.0010503281933141775	None	0.0	0.0010503281933141775
71	3614	0.002210510612787602	None	0.0	0.002210510612787602
71	3077	0.0003392938441408815	None	0.0	0.0003392938441408815
71	3465	0.000754383401647572	None	0.3383118624248647	0.000754383401647572
71	3640	-2.500367576443968e-08	None	0.33083575249686487	-2.500367576443968e-08
71	3317	0.0011254571535901027	None	0.0	0.0011254571535901027
71	3279	0.0004256269168526384	None	0.2698178202514278	0.0004256269168526384
71	3133	0.00033046976791260304	None	0.0	0.00033046976791260304
71	3450	0.0010256422671868892	None	0.0	0.0010256422671868892
71	3539	0.0006016869293529504	None	0.0	0.0006016869293529504
71	3412	0.0021766352404617357	None	0.0	0.0021766352404617357
71	3318	0.001212660603171652	None	0.0	0.001212660603171652
71	3647	0.0004834910573324472	None	0.0	0.0004834910573324472
71	3638	8.054974194004116e-05	None	0.0	8.054974194004116e-05
71	3442	0.0012997218007565643	None	0.0	0.0012997218007565643
71	3338	0.0007025196536293224	None	0.0	0.0007025196536293224
71	3530	0.0006343572837922623	None	0.0	0.0006343572837922623
71	3650	4.500835375092808e-05	None	0.0	4.500835375092808e-05
71	3599	0.00039612919954226525	None	0.0	0.00039612919954226525
71	3476	0.00036426913455193873	None	0.0	0.00036426913455193873
71	3632	-0.1	None	0.0	-0.1
71	3349	0.0011710797801000737	None	0.0	0.0011710797801000737
71	3424	0.0001563504011017086	None	0.0	0.0001563504011017086
71	3134	0.0006063290742056373	None	0.0	0.0006063290742056373
71	3567	0.0011522717492573943	None	0.0	0.0011522717492573943
71	3555	0.0009313849352448767	None	0.0	0.0009313849352448767
71	3404	0.0003056105395815253	None	0.0	0.0003056105395815253
71	3492	0.000834374247916954	None	0.0	0.000834374247916954
71	3441	0.0011282600041891454	None	0.0	0.0011282600041891454
71	3511	0.0011256017447245012	None	0.1046992082941353	0.0011256017447245012
71	3560	4.694202609063596e-05	None	0.0	4.694202609063596e-05
71	3451	7.757914760015208e-05	None	0.0	7.757914760015208e-05
71	3518	0.00040761672420077565	None	0.0	0.00040761672420077565
71	3402	0.0006695846275174601	None	0.36277424746270703	0.0006695846275174601
71	3486	0.0003903233344158937	None	0.0	0.0003903233344158937
71	3170	0.0005445465719071565	None	0.0	0.0005445465719071565
71	3628	0.005105052594278738	None	0.0	0.005105052594278738
71	2895	0.0001707304200521279	None	0.33083575249686487	0.0001707304200521279
71	3546	0.0010168955899450926	None	0.0	0.0010168955899450926
71	3143	0.0007530269539961037	None	0.0	0.0007530269539961037
71	3574	0.0001216975601560745	None	0.5595054403228426	0.0001216975601560745
71	3438	0.0009039832338829185	None	0.0	0.0009039832338829185
71	2910	0.0004873225969482032	None	0.19149364737562274	0.0004873225969482032
71	3487	0.0011349325648819613	None	0.0	0.0011349325648819613
54	2617	-1.684812559813423e-07	None	0.2057593596953946	-1.684812559813423e-07
54	2598	-0.1	None	0.0	-0.1
54	2671	1.8097955440657608e-08	None	0.7016831193632579	1.8097955440657608e-08
54	2579	0.00043377737058793186	None	0.310342834789824	0.00043377737058793186
54	2717	3.2131301426722173e-07	None	0.3048592896046075	3.2131301426722173e-07
54	2584	-0.1	None	0.6446072742175428	-0.1
54	2723	-2.2196207835004288e-06	None	0.0	-2.2196207835004288e-06
54	2560	-3.6182263474086374e-06	None	0.0	-3.6182263474086374e-06
54	2677	0.0002424689456874164	None	0.0	0.0002424689456874164
54	2771	-2.1018036293479965e-07	None	0.0	-2.1018036293479965e-07
54	2559	1.661780794400666e-13	None	0.0	1.661780794400666e-13
54	2568	-1.0428227692341356e-05	None	0.22259369349111296	-1.0428227692341356e-05
54	2701	6.429999308737772e-06	None	0.28465299633679514	6.429999308737772e-06
54	2624	0.00021245675493434686	None	0.35271299535639844	0.00021245675493434686
54	2758	5.083276580105547e-07	None	0.41493148903672966	5.083276580105547e-07
54	2645	2.9860149968760756e-06	None	0.40154230180021333	2.9860149968760756e-06
54	2597	-1.5668839359079958e-07	None	0.2057593596953946	-1.5668839359079958e-07
54	2790	-2.724854286394891e-09	None	0.3173672276633789	-2.724854286394891e-09
54	2719	0.00035757962163210854	None	0.1501656523930762	0.00035757962163210854
54	2664	0.000958380519249808	None	0.0	0.000958380519249808
54	2641	1.216100144088882e-05	None	0.3991575410315372	1.216100144088882e-05
54	2715	0.00023960310620735204	None	0.25931293922867543	0.00023960310620735204
54	2596	-5.768347132615865e-08	None	0.7407461800369545	-5.768347132615865e-08
54	2687	7.630699649712293e-05	None	0.3528782159273449	7.630699649712293e-05
54	2730	1.0059351734556692e-09	None	0.0	1.0059351734556692e-09
54	2755	2.722129490119895e-07	None	0.0	2.722129490119895e-07
54	2764	-1.6910817978095142e-15	None	0.0	-1.6910817978095142e-15
54	2781	3.3385525245237843e-06	None	0.0	3.3385525245237843e-06
54	2727	0.00018641473161427763	None	0.4806051038980481	0.00018641473161427763
54	2660	-0.1	None	0.0	-0.1
54	2752	1.1086508962000907e-07	None	0.0	1.1086508962000907e-07
54	2775	0.00022941063637469625	None	0.4806051038980481	0.00022941063637469625
54	2766	-3.193723178743963e-05	None	0.0	-3.193723178743963e-05
54	2713	1.4265594051954497e-06	None	0.6960620559824882	1.4265594051954497e-06
54	2778	-1.1238551228422418e-05	None	0.28921346556781974	-1.1238551228422418e-05
54	2718	-0.1	None	0.0	-0.1
54	2791	-1.1105043926238623e-07	None	0.0	-1.1105043926238623e-07
54	2798	-1.2431267158678092e-09	None	0.1014636139101244	-1.2431267158678092e-09
54	2706	-0.1	None	0.30917803560937757	-0.1
54	2655	4.9517457220341545e-09	None	0.481042226128708	4.9517457220341545e-09
54	2686	1.820783029999304e-05	None	0.25864754580615523	1.820783029999304e-05
54	2751	3.571795178129404e-05	None	0.1832868985458557	3.571795178129404e-05
54	2782	7.549910278008596e-10	None	0.4867125719871746	7.549910278008596e-10
54	2733	1.3662677108829394e-06	None	0.0	1.3662677108829394e-06
54	2611	1.2784343446392372e-05	None	0.25864754580615523	1.2784343446392372e-05
54	2742	-1.7879013680944219e-06	None	0.20554890802130918	-1.7879013680944219e-06
54	2589	0.00018839672123633632	None	0.3702130775575937	0.00018839672123633632
54	2772	2.842814590590577e-05	None	0.37959465057802483	2.842814590590577e-05
54	2799	0.0003870552227430794	None	0.0	0.0003870552227430794
54	2614	-3.5854469463745575e-15	None	0.0	-3.5854469463745575e-15
54	2794	0.00016024934019448869	None	0.0	0.00016024934019448869
54	2783	-1.964152954027564e-06	None	0.25864754580615523	-1.964152954027564e-06
54	2680	-0.1	None	0.0	-0.1
54	2642	0.0010056074402651227	None	0.1802691319847358	0.0010056074402651227
54	2754	-1.5642611485718956e-06	None	0.5036234648017253	-1.5642611485718956e-06
54	2711	-1.9120281745141933e-05	None	0.0	-1.9120281745141933e-05
54	2780	-2.712717321448475e-07	None	0.0	-2.712717321448475e-07
54	2633	-5.528165673329484e-05	None	0.0	-5.528165673329484e-05
54	2725	4.511327617297375e-10	None	0.0	4.511327617297375e-10
54	2770	4.61828600248537e-09	None	0.6960620559824882	4.61828600248537e-09
54	2726	5.523587975974018e-05	None	0.37959465057802483	5.523587975974018e-05
54	2746	-0.1	None	0.0	-0.1
54	2709	0.00022278875404981399	None	0.0	0.00022278875404981399
54	2740	0.0015519829066847665	None	0.0	0.0015519829066847665
54	2745	2.4251060517534467e-06	None	0.25864754580615523	2.4251060517534467e-06
54	2632	0.00023022809385355117	None	0.0	0.00023022809385355117
54	2739	-0.1	None	0.37600850104870254	-0.1
54	2575	-2.847988132097091e-05	None	0.0	-2.847988132097091e-05
54	2744	3.8869726714388166e-05	None	0.2899857682519051	3.8869726714388166e-05
54	2705	0.0002476079861541576	None	0.0	0.0002476079861541576
54	2779	0.00012914162347837737	None	0.48633569269166904	0.00012914162347837737
54	2654	-1.2692396744472593e-07	None	0.1014636139101244	-1.2692396744472593e-07
54	2688	-0.00030821225606203283	None	0.0	-0.00030821225606203283
54	2673	-0.1	None	0.8367139068988741	-0.1
54	2747	-5.285785878922718e-07	None	0.4806051038980481	-5.285785878922718e-07
54	2669	-2.0300755599432323e-07	None	0.1014636139101244	-2.0300755599432323e-07
54	2704	-2.7267684171252454e-07	None	0.4143803411578054	-2.7267684171252454e-07
54	2784	0.00022848041838149086	None	0.25931293922867543	0.00022848041838149086
54	2626	-0.1	None	0.13566434391463336	-0.1
54	2644	0.0002006549303319329	None	0.4806051038980481	0.0002006549303319329
54	2734	1.8093317162904106e-06	None	0.0	1.8093317162904106e-06
54	2693	-7.67106022556997e-08	None	0.40154230180021333	-7.67106022556997e-08
54	2788	9.423358853139067e-07	None	0.28518655694575257	9.423358853139067e-07
54	2735	-4.60549678841255e-08	None	0.5747816200565902	-4.60549678841255e-08
54	2659	-0.1	None	0.37600850104870254	-0.1
54	2694	0.00013434164993911943	None	0.3702130775575937	0.00013434164993911943
54	2634	9.648070675510538e-08	None	0.25864754580615523	9.648070675510538e-08
54	2761	7.350176030531814e-10	None	0.0	7.350176030531814e-10
54	2630	9.477324565440905e-05	None	0.0	9.477324565440905e-05
54	2638	4.241104523265674e-07	None	0.6475865873715854	4.241104523265674e-07
54	2699	4.367871756942346e-09	None	0.7193109100081884	4.367871756942346e-09
54	2743	5.577905252949336e-05	None	0.28921346556781974	5.577905252949336e-05
54	2787	0.0003424350493555868	None	0.3702130775575937	0.0003424350493555868
54	2777	-3.9667743335228834e-06	None	0.28921346556781974	-3.9667743335228834e-06
54	2695	0.00016899507370163734	None	0.25931293922867543	0.00016899507370163734
54	2762	-0.1	None	0.0	-0.1
54	2583	4.36553266641729e-09	None	0.7193109100081884	4.36553266641729e-09
54	2684	-6.556964558275772e-08	None	0.3048592896046075	-6.556964558275772e-08
54	2650	3.1943556515966863e-07	None	0.0	3.1943556515966863e-07
54	2796	1.1178144539388356e-05	None	0.3528782159273449	1.1178144539388356e-05
108	5404	2.778431729759145e-06	None	0.0	2.778431729759145e-06
108	5469	2.7260702213971745e-06	None	0.3633059790836116	2.7260702213971745e-06
108	4998	0.01339367589958814	None	0.0	0.01339367589958814
108	5264	0.013393675899529785	None	0.0	0.013393675899529785
108	5319	0.0001772442210654536	None	0.0	0.0001772442210654536
108	5451	0.013397918903219582	None	0.0	0.013397918903219582
108	5371	-8.8989696164354e-08	None	0.0	-8.8989696164354e-08
108	5463	9.972391903293125e-07	None	0.0	9.972391903293125e-07
108	4367	0.0022507316548467556	None	0.1022139926655025	0.0022507316548467556
108	5440	0.0030236419701396315	None	0.0	0.0030236419701396315
108	5447	0.012762879965996713	None	0.0	0.012762879965996713
108	5457	0.013233292729415964	None	0.0	0.013233292729415964
108	5363	0.00026760897843695306	None	0.2140387433661073	0.00026760897843695306
108	4913	0.012986271921771562	None	0.0	0.012986271921771562
108	5181	0.013253953967125308	None	0.0	0.013253953967125308
108	5418	-0.1	None	0.1437046616783928	-0.1
108	5475	0.000766665361039594	None	0.0	0.000766665361039594
108	5133	0.013160240248212211	None	0.0	0.013160240248212211
108	5368	0.013331171924913725	None	0.0	0.013331171924913725
108	4727	0.013289523220032481	None	0.0	0.013289523220032481
108	5487	0.012554762181465222	None	0.0	0.012554762181465222
108	4703	0.005012187701016687	None	0.0	0.005012187701016687
108	5455	-0.1	None	0.1437046616783928	-0.1
108	5211	0.004059629574196405	None	0.0	0.004059629574196405
108	5398	-1.5793585718224318e-06	None	0.2803267556970371	-1.5793585718224318e-06
108	4528	0.0041803175986926105	None	0.0	0.0041803175986926105
108	4966	0.012615153219782207	None	0.0	0.012615153219782207
108	5286	0.0012344267217489053	None	0.3635399695864448	0.0012344267217489053
108	5227	0.012860813001371962	None	0.0	0.012860813001371962
108	5320	-2.118153012144362e-10	None	0.7160501997671742	-2.118153012144362e-10
108	5474	-0.1	None	0.190905314964681	-0.1
108	5401	0.00021412490372875277	None	0.0	0.00021412490372875277
108	5244	0.012828019227343066	None	0.0	0.012828019227343066
108	5417	0.003924016542228409	None	0.0	0.003924016542228409
108	5471	0.012960920805631876	None	0.0	0.012960920805631876
108	5387	0.002332604925820158	None	0.0	0.002332604925820158
108	4702	0.013161429826958755	None	0.0	0.013161429826958755
108	5190	0.0014830990050114137	None	0.2935342359179983	0.0014830990050114137
108	5209	0.01282874459520119	None	0.0	0.01282874459520119
108	5493	3.0984722823385746e-09	None	0.2960364282718206	3.0984722823385746e-09
108	5056	0.012849052231022022	None	0.0	0.012849052231022022
108	5454	0.0017133127463158002	None	0.2935342359179983	0.0017133127463158002
108	5424	-0.00010457914992262728	None	0.31221474228673696	-0.00010457914992262728
108	5466	-3.365470661278928e-07	None	0.0	-3.365470661278928e-07
108	5399	0.001882529888338306	None	0.0	0.001882529888338306
108	5234	0.013452835706447366	None	0.0	0.013452835706447366
108	5147	0.00504277058957564	None	0.0	0.00504277058957564
108	5350	1.9358436322642155e-06	None	0.3750493605332152	1.9358436322642155e-06
108	5230	-2.0082022565823076e-05	None	0.0	-2.0082022565823076e-05
108	5465	0.004950690854525952	None	0.0	0.004950690854525952
108	5354	2.917198282247317e-09	None	0.1473633295044976	2.917198282247317e-09
108	5224	0.012828390002995616	None	0.0	0.012828390002995616
108	5016	0.013212225233494747	None	0.0	0.013212225233494747
108	5484	0.0014523447178218538	None	0.3633059790836116	0.0014523447178218538
108	5338	-3.4223813452977986e-06	None	0.19050950151123736	-3.4223813452977986e-06
108	5333	0.013234286004847799	None	0.0	0.013234286004847799
108	4774	0.012612348589087365	None	0.0	0.012612348589087365
108	5345	0.013158532379363225	None	0.0	0.013158532379363225
108	4969	0.012744210675041634	None	0.0	0.012744210675041634
108	5281	0.012620373576110091	None	0.0	0.012620373576110091
108	5094	0.013212736551306323	None	0.0	0.013212736551306323
108	4639	0.004769539862834704	None	0.0	0.004769539862834704
108	5017	0.012828769417717387	None	0.0	0.012828769417717387
108	5483	0.00010053607512179366	None	0.0	0.00010053607512179366
108	5478	0.013269864454400206	None	0.0	0.013269864454400206
108	5427	-5.565338777966372e-07	None	0.49768522434974904	-5.565338777966372e-07
108	5464	0.012762481640618132	None	0.0	0.012762481640618132
108	4662	0.0051438244705055754	None	0.0	0.0051438244705055754
108	5069	0.012615153219840459	None	0.0	0.012615153219840459
108	5300	0.012828744595216952	None	0.0	0.012828744595216952
108	5305	1.9074955164771092e-08	None	0.7160501997671742	1.9074955164771092e-08
108	4572	0.0020846959954632016	None	0.0	0.0020846959954632016
108	5452	0.00012942751130486075	None	0.2981305658742879	0.00012942751130486075
108	5321	7.454375131496142e-08	None	0.41578618352524294	7.454375131496142e-08
108	5412	1.282552890296083e-06	None	0.33442306953855383	1.282552890296083e-06
108	5395	0.012994727940301687	None	0.0	0.012994727940301687
108	5477	-0.000667254102875933	None	0.2427781896994476	-0.000667254102875933
108	4654	0.013209891857911504	None	0.0	0.013209891857911504
108	5280	0.012853658906212434	None	0.0	0.012853658906212434
108	5496	3.1189629141814515e-05	None	0.5544123071329161	3.1189629141814515e-05
108	5468	0.00038434998572719624	None	0.0	0.00038434998572719624
108	5426	0.013002920636809408	None	0.0	0.013002920636809408
108	5204	0.0014516326088527631	None	0.3633059790836116	0.0014516326088527631
108	5497	0.000260893503725244	None	0.0	0.000260893503725244
108	5279	3.061304811380368e-08	None	0.5483934884115613	3.061304811380368e-08
108	5423	-0.1	None	0.30907821642117905	-0.1
108	5459	5.295062602764876e-06	None	0.3633059790836116	5.295062602764876e-06
108	5277	0.0004671772358529192	None	0.0	0.0004671772358529192
108	5272	-6.59944830345845e-05	None	0.1022139926655025	-6.59944830345845e-05
108	4862	0.015994920995262573	None	0.0	0.015994920995262573
108	5270	-4.006705385302906e-08	None	0.3633059790836116	-4.006705385302906e-08
108	5113	0.00036572577279351	None	0.0	0.00036572577279351
108	5241	0.012998122257201858	None	0.0	0.012998122257201858
108	5196	0.012993474974114074	None	0.0	0.012993474974114074
108	5489	-9.673064379752332e-09	None	0.7160501997671742	-9.673064379752332e-09
108	5438	0.00027134184907074685	None	0.0	0.00027134184907074685
108	5406	-8.624586910725438e-06	None	0.3633059790836116	-8.624586910725438e-06
108	5120	0.013161429826963477	None	0.0	0.013161429826963477
108	5492	4.5135036224028675e-07	None	0.0	4.5135036224028675e-07
108	5481	0.012762481640625552	None	0.0	0.012762481640625552
34	1743	0.35643580224125754	0.35643580224125754	0.4095334961966638	0.35643580224125754
34	1492	0.3161152877776495	0.3161152877776495	0.3387782458689076	0.3161152877776495
34	1676	0.384032989095841	0.384032989095841	0.49470835404487595	0.384032989095841
34	1760	0.21770509831248425	0.21770509831248425	0.35912645454979375	0.21770509831248425
34	1783	0.42573795008407905	0.42573795008407905	0.5044546104277562	0.42573795008407905
34	1600	0.4070801088016058	0.4070801088016058	0.5530498600291157	0.4070801088016058
34	1597	0.36963350434593767	0.36963350434593767	0.36963350434593767	0.36963350434593767
34	1784	0.23157072434480894	0.23157072434480894	0.28441088639356277	0.23157072434480894
34	1062	0.45764784328366037	0.45764784328366037	0.4955537982286365	0.45764784328366037
34	1559	0.538724972160576	0.538724972160576	0.5943953758766982	0.538724972160576
34	1772	0.3259679673123882	0.3259679673123882	0.36560865989810953	0.3259679673123882
34	1479	0.297869893891646	0.297869893891646	0.3427754882421725	0.297869893891646
34	1790	0.01776918131239527	0.01776918131239527	0.07085505823885366	0.01776918131239527
34	1610	0.4739810458387338	0.4739810458387338	0.5090818678906395	0.4739810458387338
34	1793	0.28081357633798953	0.28081357633798953	0.35916530322351037	0.28081357633798953
34	1548	0.4086008629784613	0.4086008629784613	0.43322636866999853	0.4086008629784613
34	1008	0.4322840964324607	0.4322840964324607	0.44436674627916073	0.4322840964324607
34	954	0.35643580224125754	0.35643580224125754	0.4095334961966638	0.35643580224125754
34	1759	0.01776918131239527	0.01776918131239527	0.07085505823885366	0.01776918131239527
34	1696	0.3463290292953757	0.3463290292953757	0.3692615963522664	0.3463290292953757
34	1221	0.3772361478526965	0.3772361478526965	0.4695943901766796	0.3772361478526965
34	1726	0.32492245994098823	0.32492245994098823	0.39957557405637284	0.32492245994098823
34	1487	0.5124312065258326	0.5124312065258326	0.643647870104147	0.5124312065258326
34	1551	0.3481477773612244	0.3481477773612244	0.4233169696780711	0.3481477773612244
34	1714	0.35298169285355296	0.35298169285355296	0.39975881267748614	0.35298169285355296
34	1650	0.46764193296468887	0.46764193296468887	0.5127730527516643	0.46764193296468887
34	1666	0.21770509831248425	0.21770509831248425	0.35912645454979375	0.21770509831248425
34	1404	0.37067854103097864	0.37067854103097864	0.3844437395056579	0.37067854103097864
34	1081	0.3418363252808094	0.3418363252808094	0.39488499273083116	0.3418363252808094
34	1761	0.0	0.0	0.0	0.0
34	1616	0.38091578688380945	0.38091578688380945	0.4191280783621125	0.38091578688380945
34	1578	0.3337704628271547	0.3337704628271547	0.39466872587814994	0.3337704628271547
34	1202	0.34860212630158927	0.34860212630158927	0.4274815754673881	0.34860212630158927
34	1727	0.33356358868919844	0.33356358868919844	0.35359414913097614	0.33356358868919844
34	1754	0.4322840964324607	0.4322840964324607	0.44436674627916073	0.4322840964324607
34	1471	0.5669297190557192	0.5669297190557192	0.5948587578194244	0.5669297190557192
34	1622	0.4339482509059797	0.4339482509059797	0.44185142679278044	0.4339482509059797
34	1728	0.3337704628271547	0.3337704628271547	0.39466872587814994	0.3337704628271547
34	1773	0.261992958238943	0.261992958238943	0.2848966505767946	0.261992958238943
34	1563	0.3162568129089474	0.3162568129089474	0.3710922255554929	0.3162568129089474
34	1669	0.4185446778687937	0.4185446778687937	0.5037373117063327	0.4185446778687937
34	1624	0.36753050932007075	0.36753050932007075	0.432923463402226	0.36753050932007075
34	1724	0.14310588323419954	0.14310588323419954	0.32154830009441004	0.14310588323419954
34	1354	0.4720480047547868	0.4720480047547868	0.5008811685568791	0.4720480047547868
34	1715	0.39225950783091584	0.39225950783091584	0.4319291055369126	0.39225950783091584
34	1486	0.35298169285355296	0.35298169285355296	0.39975881267748614	0.35298169285355296
34	1523	0.44324323240540436	0.44324323240540436	0.49388340102762296	0.44324323240540436
34	1626	0.4185446778687937	0.4185446778687937	0.5037373117063327	0.4185446778687937
34	1153	0.4936140661634507	0.4936140661634507	0.4936140661634507	0.4936140661634507
34	1469	0.36963350434593767	0.36963350434593767	0.36963350434593767	0.36963350434593767
34	1736	0.3161152877776495	0.3161152877776495	0.3387782458689076	0.3161152877776495
34	1667	0.2385713139835838	0.2385713139835838	0.42890081876215164	0.2385713139835838
34	1682	0.5124312065258326	0.5124312065258326	0.643647870104147	0.5124312065258326
34	1467	0.4588377145836791	0.4588377145836791	0.5359172746939175	0.4588377145836791
34	1225	0.44962736268940573	0.44962736268940573	0.45589620238323336	0.44962736268940573
34	1372	0.3767463245850779	0.3767463245850779	0.40494317632465193	0.3767463245850779
34	1671	0.4975854082646663	0.4975854082646663	0.644678624667643	0.4975854082646663
34	1764	0.23045885535570138	0.23045885535570138	0.3511863217768266	0.23045885535570138
34	1170	0.4593965767485508	0.4593965767485508	0.5200089343749792	0.4593965767485508
34	1409	0.39225950783091584	0.39225950783091584	0.4319291055369126	0.39225950783091584
34	1769	0.36932177506129404	0.36932177506129404	0.4088809084911418	0.36932177506129404
34	1582	0.3583074228403723	0.3583074228403723	0.4001713006093045	0.3583074228403723
34	1797	0.4339482509059797	0.4339482509059797	0.44185142679278044	0.4339482509059797
34	1781	0.34860212630158927	0.34860212630158927	0.4274815754673881	0.34860212630158927
34	1731	0.28610123126332226	0.28610123126332226	0.419232212723806	0.28610123126332226
34	1796	0.3070867687088571	0.3070867687088571	0.3676302004646711	0.3070867687088571
34	1697	0.33356358868919844	0.33356358868919844	0.35359414913097614	0.33356358868919844
34	1222	0.46764193296468887	0.46764193296468887	0.5127730527516643	0.46764193296468887
34	1627	0.4169394556625282	0.4169394556625282	0.4669636770620221	0.4169394556625282
34	1774	0.43918325145028014	0.43918325145028014	0.45985589266212046	0.43918325145028014
34	1152	0.43918325145028014	0.43918325145028014	0.45985589266212046	0.43918325145028014
34	1782	0.46485892246552635	0.46485892246552635	0.49836354668414345	0.46485892246552635
34	710	0.4975854082646663	0.4975854082646663	0.644678624667643	0.4975854082646663
34	1554	0.3161152877776495	0.3161152877776495	0.3387782458689076	0.3161152877776495
34	1108	0.43918325145028014	0.43918325145028014	0.45985589266212046	0.43918325145028014
34	1668	0.3284263974074233	0.3284263974074233	0.3720715785513099	0.3284263974074233
34	1739	0.1614450874355637	0.1614450874355637	0.3985521134408222	0.1614450874355637
34	1489	0.45073118497300146	0.45073118497300146	0.5400831381000379	0.45073118497300146
34	1339	0.4720480047547868	0.4720480047547868	0.5008811685568791	0.4720480047547868
34	1788	0.1322402326141499	0.1322402326141499	0.2118805385391865	0.1322402326141499
34	1699	0.36963350434593767	0.36963350434593767	0.36963350434593767	0.36963350434593767
34	1623	0.2759128647059425	0.2759128647059425	0.30345466199433513	0.2759128647059425
34	1703	0.3481254270327438	0.3481254270327438	0.41951631806124345	0.3481254270327438
34	1713	0.27940093859961795	0.27940093859961795	0.3196071362706972	0.27940093859961795
34	1732	0.39417897733362206	0.39417897733362206	0.5197278858377534	0.39417897733362206
34	1424	0.3772361478526965	0.3772361478526965	0.4695943901766796	0.3772361478526965
34	1695	0.4739810458387338	0.4739810458387338	0.5090818678906395	0.4739810458387338
34	1519	0.4720480047547868	0.4720480047547868	0.5008811685568791	0.4720480047547868
34	1561	0.3878373404831028	0.3878373404831028	0.476142838050328	0.3878373404831028
34	1203	0.4593965767485508	0.4593965767485508	0.5200089343749792	0.4593965767485508
34	1777	0.21770509831248425	0.21770509831248425	0.35912645454979375	0.21770509831248425
34	1555	0.554490533603824	0.554490533603824	0.6060192699448159	0.554490533603824
34	1646	0.27654254832512726	0.27654254832512726	0.34459148963129743	0.27654254832512726
34	1238	0.32492245994098823	0.32492245994098823	0.39957557405637284	0.32492245994098823
34	1356	0.38091578688380945	0.38091578688380945	0.4191280783621125	0.38091578688380945
34	1635	0.27448559996530797	0.27448559996530797	0.35094618579570047	0.27448559996530797
34	1640	0.40245652195350196	0.40245652195350196	0.5321452072330228	0.40245652195350196
34	1700	0.36932177506129404	0.36932177506129404	0.4088809084911418	0.36932177506129404
34	826	0.39417897733362206	0.39417897733362206	0.5197278858377534	0.39417897733362206
34	1411	0.21770509831248425	0.21770509831248425	0.35912645454979375	0.21770509831248425
0	67	0.307400524637314	0.307400524637314	0.307400524637314	0.307400524637314
0	78	0.0	0.0	0.0	0.0
0	27	0.0	0.0	0.0	0.0
0	40	0.21799842996305124	0.21799842996305124	0.21799842996305124	0.21799842996305124
0	44	0.5635986172778849	0.5635986172778849	0.5635986172778849	0.5635986172778849
0	66	0.11918349954997529	0.11918349954997529	0.11918349954997529	0.11918349954997529
0	95	0.0	0.0	0.0	0.0
0	21	0.06838307031358049	0.06838307031358049	0.06838307031358049	0.06838307031358049
0	37	0.8095508791499497	0.8095508791499497	0.8095508791499497	0.8095508791499497
0	58	0.0	0.0	0.0	0.0
0	52	0.9685248429683805	0.9685248429683805	0.9685248429683805	0.9685248429683805
0	15	0.0	0.0	0.0	0.0
0	92	0.3651926782446352	0.3651926782446352	0.3651926782446352	0.3651926782446352
0	84	0.0	0.0	0.0	0.0
0	53	0.0	0.0	0.0	0.0
0	12	0.08643572856080226	0.08643572856080226	0.08643572856080226	0.08643572856080226
0	41	0.23544178840799415	0.23544178840799415	0.23544178840799415	0.23544178840799415
0	91	0.0	0.0	0.0	0.0
0	77	0.3651926782446352	0.3651926782446352	0.3651926782446352	0.3651926782446352
0	38	0.0	0.0	0.0	0.0
0	64	0.6501272043489469	0.6501272043489469	0.6501272043489469	0.6501272043489469
0	19	0.3264405468313047	0.3264405468313047	0.3264405468313047	0.3264405468313047
0	85	0.4184646106342256	0.4184646106342256	0.4184646106342256	0.4184646106342256
0	49	0.5034467298741816	0.5034467298741816	0.5034467298741816	0.5034467298741816
0	45	0.06838307031358049	0.06838307031358049	0.06838307031358049	0.06838307031358049
0	86	0.08643572856080226	0.08643572856080226	0.08643572856080226	0.08643572856080226
0	35	0.4081467293958022	0.4081467293958022	0.4081467293958022	0.4081467293958022
0	88	0.3651926782446352	0.3651926782446352	0.3651926782446352	0.3651926782446352
0	70	0.0	0.0	0.0	0.0
0	80	0.8095508791499497	0.8095508791499497	0.8095508791499497	0.8095508791499497
0	17	0.0	0.0	0.0	0.0
0	23	0.30079932386348907	0.30079932386348907	0.30079932386348907	0.30079932386348907
0	57	0.0	0.0	0.0	0.0
0	39	0.06838307031358049	0.06838307031358049	0.06838307031358049	0.06838307031358049
0	62	0.5260595159009979	0.5260595159009979	0.5260595159009979	0.5260595159009979
0	22	0.11918349954997529	0.11918349954997529	0.11918349954997529	0.11918349954997529
0	29	0.08643572856080226	0.08643572856080226	0.08643572856080226	0.08643572856080226
0	4	0.15959438545387067	0.15959438545387067	0.15959438545387067	0.15959438545387067
0	76	0.0	0.0	0.0	0.0
0	25	0.40838590618723714	0.40838590618723714	0.40838590618723714	0.40838590618723714
0	61	0.31361776202531194	0.31361776202531194	0.31361776202531194	0.31361776202531194
0	60	0.4246452601312086	0.4246452601312086	0.4246452601312086	0.4246452601312086
0	81	0.2371173309927114	0.2371173309927114	0.2371173309927114	0.2371173309927114
0	73	0.0	0.0	0.0	0.0
0	72	0.7017013829177137	0.7017013829177137	0.7017013829177137	0.7017013829177137
0	89	0.08643572856080226	0.08643572856080226	0.08643572856080226	0.08643572856080226
0	51	0.0	0.0	0.0	0.0
0	3	0.19431625524471152	0.19431625524471152	0.19431625524471152	0.19431625524471152
0	11	0.0	0.0	0.0	0.0
0	24	0.4099677212814812	0.4099677212814812	0.4099677212814812	0.4099677212814812
0	10	0.0	0.0	0.0	0.0
0	33	0.2512574173528059	0.2512574173528059	0.2512574173528059	0.2512574173528059
0	56	0.45993295345388024	0.45993295345388024	0.45993295345388024	0.45993295345388024
0	75	0.0	0.0	0.0	0.0
0	59	0.06838307031358049	0.06838307031358049	0.06838307031358049	0.06838307031358049
0	43	0.34479925993626337	0.34479925993626337	0.34479925993626337	0.34479925993626337
0	47	0.42197213716249937	0.42197213716249937	0.42197213716249937	0.42197213716249937
0	32	0.41872143697222625	0.41872143697222625	0.41872143697222625	0.41872143697222625
0	74	0.0	0.0	0.0	0.0
0	90	0.2577182486905509	0.2577182486905509	0.2577182486905509	0.2577182486905509
0	99	0.23086861343980844	0.23086861343980844	0.23086861343980844	0.23086861343980844
0	7	0.11918349954997529	0.11918349954997529	0.11918349954997529	0.11918349954997529
0	1	0.34627562084746916	0.34627562084746916	0.34627562084746916	0.34627562084746916
0	5	0.11918349954997529	0.11918349954997529	0.11918349954997529	0.11918349954997529
0	26	0.5256868735795795	0.5256868735795795	0.5256868735795795	0.5256868735795795
0	13	0.0	0.0	0.0	0.0
0	71	0.9685248429683805	0.9685248429683805	0.9685248429683805	0.9685248429683805
0	31	0.21333879532367295	0.21333879532367295	0.21333879532367295	0.21333879532367295
0	63	0.3303308577447027	0.3303308577447027	0.3303308577447027	0.3303308577447027
0	54	0.0	0.0	0.0	0.0
0	100	0.0	0.0	0.0	0.0
0	6	0.5252010803221675	0.5252010803221675	0.5252010803221675	0.5252010803221675
0	96	0.0	0.0	0.0	0.0
0	82	0.353716740765803	0.353716740765803	0.353716740765803	0.353716740765803
0	48	0.0	0.0	0.0	0.0
0	83	0.0	0.0	0.0	0.0
0	79	0.0	0.0	0.0	0.0
0	69	0.0	0.0	0.0	0.0
0	87	0.06838307031358049	0.06838307031358049	0.06838307031358049	0.06838307031358049
0	46	0.4345830648964471	0.4345830648964471	0.4345830648964471	0.4345830648964471
0	18	0.2577182486905509	0.2577182486905509	0.2577182486905509	0.2577182486905509
0	20	0.33780151059582364	0.33780151059582364	0.33780151059582364	0.33780151059582364
0	94	0.4559143510441956	0.4559143510441956	0.4559143510441956	0.4559143510441956
0	16	0.15959438545387067	0.15959438545387067	0.15959438545387067	0.15959438545387067
0	36	0.18994763256929423	0.18994763256929423	0.18994763256929423	0.18994763256929423
0	14	0.25608796565045316	0.25608796565045316	0.25608796565045316	0.25608796565045316
0	34	0.2524918234107315	0.2524918234107315	0.2524918234107315	0.2524918234107315
0	9	0.3980057343649376	0.3980057343649376	0.3980057343649376	0.3980057343649376
0	28	0.0	0.0	0.0	0.0
0	68	0.06838307031358049	0.06838307031358049	0.06838307031358049	0.06838307031358049
0	98	0.0	0.0	0.0	0.0
0	93	0.0	0.0	0.0	0.0
0	30	0.0	0.0	0.0	0.0
0	97	0.5256868735795795	0.5256868735795795	0.5256868735795795	0.5256868735795795
0	55	0.3651926782446352	0.3651926782446352	0.3651926782446352	0.3651926782446352
0	65	0.3651926782446352	0.3651926782446352	0.3651926782446352	0.3651926782446352
0	50	0.0	0.0	0.0	0.0
0	8	0.0	0.0	0.0	0.0
0	42	0.3281779843403979	0.3281779843403979	0.3281779843403979	0.3281779843403979
0	2	0.2524918234107315	0.2524918234107315	0.2524918234107315	0.2524918234107315
87	4385	0.0013335189852208254	None	0.0	0.0013335189852208254
87	4425	0.012554762181527675	None	0.11530777282722826	0.012554762181527675
87	4174	0.002828125479906875	None	0.0	0.002828125479906875
87	3680	0.012719042025611107	None	0.11530777282722826	0.012719042025611107
87	4320	0.012552490086290481	None	0.11530777282722826	0.012552490086290481
87	4042	0.0023182056089261953	None	0.0	0.0023182056089261953
87	4441	-6.5870256983927e-10	None	1.051864688177206	-6.5870256983927e-10
87	4187	0.0012833381929892996	None	0.0	0.0012833381929892996
87	4178	0.004888233130894579	None	0.0	0.004888233130894579
87	4188	0.0020272887804876115	None	0.0	0.0020272887804876115
87	4367	0.0022507316548467556	None	0.0	0.0022507316548467556
87	4324	0.00216005295628039	None	0.0	0.00216005295628039
87	4408	0.0001662789972688934	None	0.0	0.0001662789972688934
87	4389	1.260559628653436e-08	None	0.15888991124642146	1.260559628653436e-08
87	4326	0.0022293111524681205	None	0.0	0.0022293111524681205
87	3960	0.003881890855944407	None	0.0	0.003881890855944407
87	4448	6.196814508803857e-07	None	0.5152928532948062	6.196814508803857e-07
87	4242	0.0004971276181776809	None	0.0	0.0004971276181776809
87	4339	0.0019980089971918954	None	0.0	0.0019980089971918954
87	4397	0.00033998317344546706	None	0.0	0.00033998317344546706
87	4352	0.012778341363166825	None	0.11530777282722826	0.012778341363166825
87	4263	0.00012169204821982364	None	0.0	0.00012169204821982364
87	4186	0.005195032924309172	None	0.0	0.005195032924309172
87	4381	-4.3125199505003014e-07	None	0.3933364657650159	-4.3125199505003014e-07
87	4226	0.0020939429863692845	None	0.0	0.0020939429863692845
87	4449	0.0021819148327565756	None	0.0	0.0021819148327565756
87	4256	0.001465695968798884	None	0.0	0.001465695968798884
87	4308	-3.225921319245317e-11	None	0.649861745556572	-3.225921319245317e-11
87	4261	0.01307239353390336	None	0.11530777282722826	0.01307239353390336
87	4209	8.930038933083795e-06	None	0.0	8.930038933083795e-06
87	4426	2.2017535147209373e-07	None	0.0	2.2017535147209373e-07
87	4198	0.000716351589941326	None	0.0	0.000716351589941326
87	4365	4.144539343248232e-05	None	0.19459062763363794	4.144539343248232e-05
87	4429	0.0010415411726587618	None	0.0	0.0010415411726587618
87	4301	0.0026871537151664693	None	0.0	0.0026871537151664693
87	4403	-0.1	None	0.32930435426350596	-0.1
87	4058	0.013036008863678146	None	0.11530777282722826	0.013036008863678146
87	4432	0.0040985296959192554	None	0.0	0.0040985296959192554
87	4317	0.004058799262230441	None	0.0	0.004058799262230441
87	4152	0.0021354718193873083	None	0.0	0.0021354718193873083
87	4436	0.0051390706496106916	None	0.0	0.0051390706496106916
87	4127	0.002074464227418085	None	0.0	0.002074464227418085
87	4430	0.004066514512294191	None	0.0	0.004066514512294191
87	3932	0.004179878204678121	None	0.0	0.004179878204678121
87	4047	0.002001392023868124	None	0.0	0.002001392023868124
87	4431	0.0019396261720854469	None	0.0	0.0019396261720854469
87	4271	0.002115640937864421	None	0.0	0.002115640937864421
87	3939	0.0011885707145238768	None	0.0	0.0011885707145238768
87	4266	0.0021723128397183756	None	0.0	0.0021723128397183756
87	4377	0.002185220683403833	None	0.0	0.002185220683403833
87	4444	0.0006552405250123417	None	0.0	0.0006552405250123417
87	4440	3.265668397182444e-05	None	0.3685218517222276	3.265668397182444e-05
87	4230	0.00038660358992167294	None	0.0	0.00038660358992167294
87	3882	0.004744208209855468	None	0.0	0.004744208209855468
87	4437	0.0006211129368646756	None	0.5063453797573051	0.0006211129368646756
87	4378	0.004690413704012512	None	0.0	0.004690413704012512
87	4399	0.002257575353193731	None	0.0	0.002257575353193731
87	4407	1.0160019579669786e-06	None	0.0	1.0160019579669786e-06
87	4323	0.004120644902777369	None	0.0	0.004120644902777369
87	4359	0.0005429567969085992	None	0.0	0.0005429567969085992
87	3861	0.0013258535451746184	None	0.0	0.0013258535451746184
87	4366	0.005100077361862267	None	0.0	0.005100077361862267
87	4413	-4.464600745602921e-05	None	0.0	-4.464600745602921e-05
87	4129	1.1101198674161536e-06	None	0.5063453797573051	1.1101198674161536e-06
87	3922	0.0002874708226835105	None	0.19459062763363794	0.0002874708226835105
87	4122	0.00216207052571996	None	0.0	0.00216207052571996
87	4438	-1.78813875071751e-07	None	0.3190036400663447	-1.78813875071751e-07
87	4435	-0.1	None	0.32930435426350596	-0.1
87	4439	6.235814965800205e-08	None	0.41997416155646017	6.235814965800205e-08
87	4405	0.00024356292037683064	None	0.0	0.00024356292037683064
87	4315	0.01276287996609294	None	0.11530777282722826	0.01276287996609294
87	4068	0.00032602261583615733	None	0.11947745335450773	0.00032602261583615733
87	4248	0.005195791222990107	None	0.0	0.005195791222990107
87	4189	0.0034225694358615043	None	0.0	0.0034225694358615043
87	4423	0.0004154988526843548	None	0.5848089271328221	0.0004154988526843548
87	4157	0.0020331637568750745	None	0.0	0.0020331637568750745
87	4190	0.0013332995104348854	None	0.0	0.0013332995104348854
87	4445	0.0006323299502874138	None	0.5063453797573051	0.0006323299502874138
87	4311	0.001236337052286478	None	0.0	0.001236337052286478
87	4318	-5.197975244929109e-05	None	0.0	-5.197975244929109e-05
87	4236	0.0019242779548606734	None	0.0	0.0019242779548606734
87	4447	0.0006185172173143515	None	0.0	0.0006185172173143515
87	4406	4.7595748172175635e-05	None	0.0	4.7595748172175635e-05
87	4443	0.004023319962687918	None	0.0	0.004023319962687918
87	4401	0.005162365324795594	None	0.0	0.005162365324795594
87	4390	0.013399608843045011	None	0.11530777282722826	0.013399608843045011
87	3349	0.0011710797801000737	None	0.0	0.0011710797801000737
87	4218	1.23036528937717e-07	None	0.8798808589101299	1.23036528937717e-07
87	4316	0.0041824410721362365	None	0.0	0.0041824410721362365
87	4036	0.003940132226310078	None	0.0	0.003940132226310078
87	4421	0.002154736490614281	None	0.0	0.002154736490614281
87	4404	-1.56857545804004e-05	None	0.0	-1.56857545804004e-05
87	4289	0.0025770585028926842	None	0.0	0.0025770585028926842
87	3441	0.0011282600041891454	None	0.0	0.0011282600041891454
87	4314	0.0018343552741432673	None	0.0	0.0018343552741432673
87	4398	0.002068879027062626	None	0.0	0.002068879027062626
87	4223	0.0018915030111114415	None	0.0	0.0018915030111114415
87	3864	0.00209335030232847	None	0.0	0.00209335030232847
87	4418	1.5681630960957077e-05	None	0.0	1.5681630960957077e-05
87	3933	0.0011209047124879088	None	0.0	0.0011209047124879088
51	2617	-1.684812559813423e-07	None	0.2922082905252701	-1.684812559813423e-07
51	2598	-0.1	None	0.0	-0.1
51	2601	-4.384492291656192e-05	None	0.0	-4.384492291656192e-05
51	2414	None	None	0.4947750011479085	None
51	2640	-1.042493735890132e-06	None	0.2837324838493295	-1.042493735890132e-06
51	2579	0.00043377737058793186	None	0.32129361996702493	0.00043377737058793186
51	2584	-0.1	None	0.4383273116234805	-0.1
51	2560	-3.6182263474086374e-06	None	0.0	-3.6182263474086374e-06
51	2576	1.3277181387384297e-08	None	0.3017197167452239	1.3277181387384297e-08
51	2602	1.9855504659553844e-08	None	0.6184569221076802	1.9855504659553844e-08
51	2558	None	None	0.3242896518842947	None
51	2559	1.661780794400666e-13	None	0.0	1.661780794400666e-13
51	2568	-1.0428227692341356e-05	None	0.24821409221135152	-1.0428227692341356e-05
51	2592	-0.1	None	0.0	-0.1
51	2043	None	None	0.30064830663457504	None
51	2566	-5.359486210086096e-08	None	0.4383273116234805	-5.359486210086096e-08
51	2621	3.2081361601664315e-05	None	0.34126131991451863	3.2081361601664315e-05
51	2625	-0.1	None	0.5561145059528163	-0.1
51	2428	None	None	0.5561145059528163	None
51	2624	0.00021245675493434686	None	0.2767741646906145	0.00021245675493434686
51	2622	-0.1	None	0.2565699980329366	-0.1
51	2631	-0.1	None	0.4383273116234805	-0.1
51	2645	2.9860149968760756e-06	None	0.3925078026276515	2.9860149968760756e-06
51	2424	None	None	0.6100325269239415	None
51	2597	-1.5668839359079958e-07	None	0.2922082905252701	-1.5668839359079958e-07
51	2628	-5.016906789868373e-08	None	0.3017197167452239	-5.016906789868373e-08
51	2354	None	None	0.4317313466831341	None
51	2373	None	None	0.35921609031586965	None
51	1487	None	None	0.3017197167452239	None
51	2552	-0.1	None	0.0	-0.1
51	2600	-4.912199855471415e-09	None	0.3017197167452239	-4.912199855471415e-09
51	2431	None	None	0.3133730742150459	None
51	2441	None	None	0.5561145059528163	None
51	2641	1.216100144088882e-05	None	0.38001221151727266	1.216100144088882e-05
51	2331	None	None	0.45574777270730715	None
51	2608	-0.1	None	0.39486739964036977	-0.1
51	2596	-5.768347132615865e-08	None	0.6603664083683058	-5.768347132615865e-08
51	2613	4.376684541036379e-06	None	0.0	4.376684541036379e-06
51	2518	None	None	0.7155154120935745	None
51	2606	None	None	0.42025914831433714	None
51	2416	None	None	0.3939175242710429	None
51	2531	None	None	0.5186132851615467	None
51	2053	None	None	0.5186132851615467	None
51	2605	-0.1	None	0.27932729243871074	-0.1
51	1669	None	None	0.4360699894546595	None
51	2587	-3.923766301675601e-05	None	0.4190802546660824	-3.923766301675601e-05
51	2639	-0.1	None	0.3156917521755917	-0.1
51	2623	-0.1	None	0.0	-0.1
51	2570	7.964074774789146e-07	None	0.3848753507779	7.964074774789146e-07
51	2619	None	None	0.32049704642820426	None
51	2611	1.2784343446392372e-05	None	0.35921609031586965	1.2784343446392372e-05
51	2595	-0.1	None	0.0	-0.1
51	2589	0.00018839672123633632	None	0.4517328731560618	0.00018839672123633632
51	2454	None	None	0.3925078026276515	None
51	2455	None	None	0.33367534179001695	None
51	2406	None	None	0.3499249299110653	None
51	2614	-3.5854469463745575e-15	None	0.0	-3.5854469463745575e-15
51	2612	-0.1	None	0.0	-0.1
51	2642	0.0010056074402651227	None	0.1802691319847358	0.0010056074402651227
51	2647	-1.1081691361685228e-05	None	0.3848753507779	-1.1081691361685228e-05
51	2649	-0.1	None	0.2565699980329366	-0.1
51	2633	-5.528165673329484e-05	None	0.0	-5.528165673329484e-05
51	2561	-0.1	None	0.5561145059528163	-0.1
51	2627	-2.0988942865145813e-09	None	0.0	-2.0988942865145813e-09
51	1949	None	None	0.49641077717152327	None
51	2620	-0.1	None	0.0	-0.1
51	2347	None	None	0.43859343014237506	None
51	2610	-0.1	None	0.41999824361882077	-0.1
51	2632	0.00023022809385355117	None	0.0	0.00023022809385355117
51	2575	-2.847988132097091e-05	None	0.0	-2.847988132097091e-05
51	2499	None	None	0.3639260141041999	None
51	2616	-2.799235515490824e-09	None	0.3017197167452239	-2.799235515490824e-09
51	2495	None	None	0.3033867849593862	None
51	2462	None	None	0.0	None
51	2599	-0.1	None	0.0	-0.1
51	2648	None	None	0.3161726812462414	None
51	2604	-0.1	None	0.0	-0.1
51	2626	-0.1	None	0.2565699980329366	-0.1
51	2644	0.0002006549303319329	None	0.7384122033905474	0.0002006549303319329
51	2574	-0.1	None	0.0	-0.1
51	2203	None	None	0.5200867405096465	None
51	2565	-0.1	None	0.5200867405096465	-0.1
51	2257	None	None	0.4991338624711766	None
51	2466	None	None	0.4360699894546595	None
51	2567	-1.559122532391366e-05	None	0.5066690316589438	-1.559122532391366e-05
51	2643	-0.1	None	0.0	-0.1
51	2586	-0.1	None	0.0	-0.1
51	2634	9.648070675510538e-08	None	0.35921609031586965	9.648070675510538e-08
51	2630	9.477324565440905e-05	None	0.0	9.477324565440905e-05
51	2638	4.241104523265674e-07	None	0.4848347420983912	4.241104523265674e-07
51	2591	-0.1	None	0.0	-0.1
51	2573	-0.1	None	0.45574777270730715	-0.1
51	2446	None	None	0.46142161072869836	None
51	2543	None	None	0.3017197167452239	None
51	2078	None	None	0.45259652414617363	None
51	2618	-0.1	None	0.0	-0.1
51	2590	None	None	0.2458690503795018	None
51	2572	-0.1	None	0.0	-0.1
51	2583	4.36553266641729e-09	None	0.6852697277522817	4.36553266641729e-09
[truncated: 13,001 more rows]
