# Supplementary material for: Constrained by Design: Influence of Genetic Encodings on Evolved Traits of Robots
Source: Front Robot AI. 2021 Jun 15;8:672379. doi: 10.3389/frobt.2021.672379 (PMC8239187; doi:10.3389/frobt.2021.672379)
Supplement: Supplementary file 2 [file DataSheet1.ZIP › hyperplasticoding_plane_4_all_measures.tsv]

robot_id	velocity	displacement_velocity	displacement_velocity_hill	head_balance	contacts	branching	branching_modules_count	limbs	extremities	length_of_limbs	extensiveness	coverage	joints	hinge_count	active_hinges_count	brick_count	touch_sensor_count	brick_sensor_count	proportion	width	height	size	absolute_size	sensors	symmetry	avg_period	dev_period	avg_phase_offset	dev_phase_offset	avg_amplitude	dev_amplitude	avg_intra_dev_params	avg_inter_dev_params	sensors_reach	recurrence	synaptic_reception
4373	0.0002502186161897487	8.364338683734477e-07	8.331203231393684e-07	0.9999484518125592	None	0.2	1	0.3333333333333333	4	0.8	12	0.20987654320987653	0.8	16	12	0	0	0	1.0	9	9	1.1333333333333333	17	0.0	1.0	-0.021242443291521102	0.5141755820927726	2.871502647378282e-13	0.524021566906454	0.06440819185393998	0.5083452982395131	0.5892056684649506	0.5155168589215136	0	0	0.0
2773	0.004438583850603309	0.000272155544554794	-0.000263603845300936	0.9853023714425152	None	0.3333333333333333	1	0.5	4	0.7	7	0.2857142857142857	0.7	11	7	0	0	0	0.8571428571428571	7	6	0.8	12	0.0	0.6666666666666666	0.00010504348336860601	0.5009368262493075	0.04587366379567902	0.6217187433004999	0.09863948022859773	0.5144948063936375	0.6078879856753109	0.5464153617213544	0	0.9090909090909091	0.0
4104	0.0017549060020908497	0.00048199040222255833	0.00034795953916894973	0.9985535944414341	None	0	0	0.3333333333333333	3	0.8181818181818182	9	0.28888888888888886	0.8181818181818182	12	9	0	0	0	0.5555555555555556	5	9	0.8666666666666667	13	0.0	1.0	7.902762784127648e-27	0.5000000000000016	0.0011273701225495633	0.5035573607639959	0.09852013080355668	0.5270722930514464	0.6125383640526529	0.5102173160959345	0	0	0.0
4	None	None	None	None	None	0.09090909090909091	1	0.2916666666666667	7	0.6666666666666666	22	0.7142857142857143	0.21212121212121213	12	7	22	7	0	1.0	7	7	2.3333333333333335	35	0.16279069767441862	0.42857142857142855	0.06094665817868714	0.5466819191518176	0.07115876415275632	0.5389732985603221	0.09964590488290348	0.505977306002835	0.5396333930839058	0.5305779200654356	1.0	1.0	0.0
7051	0.007590390716872144	0.0018868280633889207	-0.0003692512137488894	0.9785214745112263	None	0.25	1	0.4	4	0.7692307692307693	10	0.23809523809523808	0.7692307692307693	14	10	0	0	0	0.7777777777777778	7	9	1.0	15	0.0	1.0	0.43243402200568043	0.6667326974812146	0	0.5	0.07271235468103751	0.586107803087239	0.8688324089539483	0.5859175993831562	0	1.0	0.0
1702	None	None	None	None	None	0	0	0.3333333333333333	2	0.8571428571428571	6	0.36	0.8571428571428571	8	6	0	2	0	1.0	5	5	0.6	9	1.0	0	-0.08833363984275215	0.5697028443760817	5.060827540106205e-13	0.5000000000015561	0.013156258252287237	0.5399132905260343	0.6122672632575594	0.5366535009148515	1.0	1.0	0.0
131	None	None	None	None	None	0.05555555555555555	1	0.34210526315789475	13	0.5818181818181818	32	0.7916666666666666	0.34545454545454546	29	19	27	0	0	0.8888888888888888	9	8	3.8	57	0.0	0.8235294117647058	-0.04274035251599163	0.6690340503640638	0.030747468605117477	0.6101059309093491	0.03132478283261676	0.6417360116897787	0.6217989691085275	0.6406442104859568	0	1.0	0.0
4445	0.008281123243777916	0.005614650980426389	0.0056030169932626	0.9939866840070237	None	0.25	1	0.4	4	0.75	9	0.25925925925925924	0.75	13	9	0	0	0	0.6666666666666666	6	9	0.9333333333333333	14	0.0	1.0	-0.09854952577206383	0.5008437343446843	0.010300504993751469	0.5227060067992269	0.0875616707037714	0.5896680260681104	0.6835739824621623	0.537997817524816	0	1.0	0.0
1977	None	None	None	None	None	0	0	0.25	1	1.0	3	1.0	1.0	4	3	0	3	0	0.2	1	5	0.3333333333333333	5	1.0	0	1.2633474024233764e-05	0.5000768210682357	-0.04774836415841181	0.5949671665096953	-0.09999245802253251	0.500004049239398	0.607088342503427	0.5320278842560021	1.0	1.0	0.0
784	None	None	None	None	None	0.2	1	0.3333333333333333	4	0.8	12	0.20987654320987653	0.8	16	12	0	0	0	1.0	9	9	1.1333333333333333	17	0.0	1.0	0.0999727973994173	0.5004560589080908	0.09612593668369612	0.5055103330229327	3.608796983649826e-06	0.504622181382733	0.613444685540539	0.5035295841086892	0	1.0	0.0
4512	None	None	None	None	None	0.08333333333333333	2	0.32	16	0.6301369863013698	46	0.9259259259259259	0.3835616438356164	41	28	33	0	0	1.0	9	9	5.0	75	0.0	0.9090909090909091	0.013607282818906616	0.5223791740544051	0.1845947523859512	0.6212180931676178	0.08232651464145062	0.616641264732983	0.6628774626143903	0.5873945187018672	0	1.0	0.0
6386	0.016542776795969934	0.005127300794861975	0.0051271440443321275	0.9818537285301102	None	0.2	1	0.3333333333333333	4	0.8	12	0.20987654320987653	0.8	16	12	0	0	0	1.0	9	9	1.1333333333333333	17	0.0	1.0	-0.09157871721944848	0.5145790525670665	0.05892671657119131	0.5507696978371442	-0.0013436118703147536	0.9999995092135945	0.8791281571212242	0.9928238487237013	0	1.0	0.0
3813	7.81491128392857e-05	3.676058107823782e-05	-2.9746630645798247e-05	0.9960757287395794	None	0.125	1	0.3157894736842105	6	0.7307692307692307	19	0.345679012345679	0.6538461538461539	22	17	5	0	0	1.0	9	9	1.8666666666666667	28	0.0	0.7368421052631579	0.1232624405723062	0.5198264340899098	0.01204263366518581	0.52013238528476	0.00015583355206703583	0.5297377301687342	0.6315381392068428	0.5232342481896681	0	1.0	0.0
3266	0.00804862146375974	0.00507274389093391	0.0007635836305285468	0.9912526558533639	None	0.2	1	0.3333333333333333	4	0.8	12	0.20987654320987653	0.8	16	12	0	0	0	1.0	9	9	1.1333333333333333	17	0.0	1.0	0.09834821931346871	0.5391804533291465	8.303290061827762e-10	0.5000007236793726	0.09783698093647641	0.5085255335136244	0.6120773919483495	0.5159239557635978	0	1.0	0.0
5661	0.0023134703702227797	0.00019896724054071783	-5.348271960318393e-05	0.9968800504959276	None	0.2	1	0.3333333333333333	4	0.8	12	0.20987654320987653	0.8	16	12	0	0	0	1.0	9	9	1.1333333333333333	17	0.0	1.0	0.008463792044551976	0.5234830555944887	0.09208881548352624	0.5579271889165074	-0.0015894202517053786	0.855354983055304	0.6583072976511908	0.6684825277210439	0	1.0	0.0
7224	0.002927702172543035	0.000186112372381898	-0.00010774604144556846	0.9946332030476618	None	0	0	0.4	4	0.6153846153846154	8	0.6	0.6153846153846154	12	8	2	0	0	1.0	5	5	1.0	15	0.0	0	-0.026797333061481778	0.5058014023540661	0	0.5	0.047749963680560024	0.6520155850219183	0.5894212643427962	0.5540477869871965	0	0	0.0
4161	0.003386863443910136	0.002171267326766975	-0.001957477872277511	0.9977156830263276	None	0.2	1	0.3333333333333333	4	0.8	12	0.20987654320987653	0.8	16	12	0	0	0	1.0	9	9	1.1333333333333333	17	0.0	1.0	0.09999727499424867	0.5000272834334976	0.000676938837864529	0.5054397350325882	0.09560502798234398	0.5353590632858942	0.6120591639105243	0.5136250986454554	0	1.0	0.0
5138	0.0	0.0	0.0	1.0	None	0	0	0	0	0	0	1.0	0	0	0	0	0	0	1.0	1	1	0.06666666666666667	1	0.0	0	0	0	0	0	0	0	0	0	0	0	0
2140	None	None	None	None	None	0	0	0.2857142857142857	2	0.875	7	1.0	0.625	7	5	2	0	0	0.4	2	5	0.6666666666666666	10	0.0	0	0.0383898676308553	0.5921286121745473	0.014805460090008871	0.6546998824181092	0.08436485032616058	0.5043085419330795	0.5805700237044373	0.5849813520911504	0	0.8571428571428571	0.0
4456	None	None	None	None	None	0.06666666666666667	1	0.18181818181818182	6	0.851063829787234	40	0.6049382716049383	0.23404255319148937	15	11	33	0	0	1.0	9	9	3.2666666666666666	49	0.0	1.0	0.07693272333442648	0.9416529547837039	0.00693216693836581	0.5843173615749647	0.07301900032846972	0.5786078193655579	0.5879227893293951	0.7588290321951529	0	0.8666666666666667	0.0
7473	0.0002827573168368525	3.483873118479838e-06	-3.428109460368451e-06	0.9999967257275643	None	0.25	1	0.4	4	0.75	9	0.25925925925925924	0.75	13	9	0	0	0	0.6666666666666666	9	6	0.9333333333333333	14	0.0	1.0	3.914586303969793e-05	0.5003262217983704	0.09891788298833003	0.5364339643267384	0.08313077494097956	0.5441184233807042	0.6009256093220865	0.5269931755224525	0	1.0	0.0
6934	0.0002955874911422678	5.251753595914825e-06	-4.242491098555604e-06	0.9999999628124626	None	0.2	1	0.3333333333333333	4	0.8	12	0.20987654320987653	0.8	16	12	0	0	0	1.0	9	9	1.1333333333333333	17	0.0	1.0	0.09999906852194833	0.5000099036357835	3.467137684801629e-05	0.5017335310491744	0.01687188323503114	0.6307203852852288	0.6163762185798193	0.5450675437329072	0	0.375	0.0
1051	None	None	None	None	None	0	0	0.75	3	0.3333333333333333	1	0.5555555555555556	0	0	0	4	0	0	1.0	3	3	0.3333333333333333	5	0.0	1.0	0	0	0	0	0	0	0	0	0	0	0
5181	6.320741108523576e-09	5.9954596342605e-09	2.1306028442846333e-09	0.999998630299232	None	0.2	1	0.3333333333333333	4	0.8	12	0.20987654320987653	0.8	16	12	0	0	0	1.0	9	9	1.1333333333333333	17	0.0	1.0	-0.07618253963999654	0.5141526152319307	0.09643875291669168	0.5155182801135262	1.3137546352371826e-07	0.5035990477797458	0.6682880322244509	0.5110911044573848	0	0.9375	0.0
3494	1.252786826688094e-08	1.0995638999612355e-08	-9.707911812282487e-09	0.9999983777672479	None	0	0	0.6666666666666666	2	0.5	1	0.6666666666666666	0	0	0	3	0	0	0.6666666666666666	3	2	0.26666666666666666	4	0.0	0	0	0	0	0	0	0	0	0	0	0	0
1106	None	None	None	None	None	0	0	0	0	0	0	1.0	0	0	0	0	0	0	1.0	1	1	0.06666666666666667	1	0.0	0	0	0	0	0	0	0	0	0	0	0	0
1741	None	None	None	None	None	0	0	1.0	1	0	0	1.0	0	1	0	0	2	0	0.5	1	2	0.13333333333333333	2	0.6666666666666666	0	0	0	0	0	0	0	0	0	0	0	0
5350	0.017502332385696193	0.006711607053859263	0.006663222844152885	0.9711453237620097	None	0.2	1	0.3333333333333333	4	0.8	12	0.20987654320987653	0.8	16	12	0	0	0	1.0	9	9	1.1333333333333333	17	0.0	1.0	0.3117808755153962	0.6354671748638545	0	0.5	0.09614254326572842	0.531364850696211	0.786292260069328	0.5565378502136122	0	0.9375	0.0
3302	0.0005361702752019734	1.987847825698222e-06	-1.9656601038173045e-06	0.999999924686738	None	0.2	1	0.3333333333333333	4	0.8	12	0.20987654320987653	0.8	16	12	0	0	0	1.0	9	9	1.1333333333333333	17	0.0	1.0	0.03785254179951799	0.5989425502125326	2.0586342487676323e-06	0.5000580306343979	0.1294779488382575	0.6579089332985013	0.6538635630683565	0.5870445246986901	0	1.0	0.0
1780	None	None	None	None	None	0.25	1	0.36363636363636365	4	0.7857142857142857	11	0.2222222222222222	0.7857142857142857	15	11	0	0	0	0.8888888888888888	8	9	1.0666666666666667	16	0.0	1.0	-0.09954372912603413	0.6219752116681097	-0.06725508782302904	0.6360180250253896	1.891043189437334e-06	0.5007221282659612	0.6084863825130385	0.5873409664938314	0	0.6666666666666666	0.0
6925	None	None	None	None	None	0.14285714285714285	2	0.36666666666666664	11	0.627906976744186	27	0.5555555555555556	0.4186046511627907	28	18	16	0	0	1.0	9	9	3.0	45	0.0	0.8888888888888888	-0.03306781730789789	0.5216327630869152	0	0.5	-0.009497084481458388	0.6616068366603136	0.5852043353508968	0.5627546801523804	0	0.9285714285714286	0.0
4933	0.0	0.0	0.0	1.0	None	0	0	0	0	0	0	1.0	0	0	0	0	0	0	1.0	1	1	0.06666666666666667	1	0.0	0	0	0	0	0	0	0	0	0	0	0	0
994	None	None	None	None	None	0	0	0.2727272727272727	6	0.6774193548387096	21	0.515625	0.25806451612903225	12	8	20	9	0	1.0	8	8	2.2	33	0.225	0.48	0.09934384682855635	0.5806377207749017	-0.16350374173664678	0.9999967766184948	-0.013819554970607512	0.6515350998819607	0.774078762383639	0.9893563101433404	1.0	0.9166666666666666	0.0
3882	0.003470999254973347	0.00026683293061371575	-6.775424348803432e-05	0.99453860315771	None	0	0	0.3333333333333333	3	0.6363636363636364	7	0.52	0.6363636363636364	10	7	2	5	0	1.0	5	5	0.8666666666666667	13	1.0	0	0.08935451432464526	0.532780182325063	0.09103289117580196	0.5464434464934587	-0.09202499681824501	0.5175133589478021	0.7005860696869335	0.5322636112264825	1.0	1.0	0.0
1542	None	None	None	None	None	0	0	0.2222222222222222	4	0.75	18	0.65	0	0	0	25	0	0	0.625	5	8	1.7333333333333334	26	0.0	0.5714285714285714	0	0	0	0	0	0	0	0	0	0	0
6211	0.0020895864046777896	0.0010573354033882039	0.00021521301255878457	0.9891400519594429	None	0.3333333333333333	1	0.5	4	0.7	7	0.2857142857142857	0.7	11	7	0	0	0	0.8571428571428571	6	7	0.8	12	0.0	0.6666666666666666	0.3839034456432021	0.6240346983485582	0	0.5	-0.03534093266238919	0.5298505588824706	0.8740195538718322	0.5519990993230018	0	1.0	0.0
6782	0.001016653255356619	0.0007456795766727118	6.281839066652033e-07	0.9959330644167526	None	0	0	0.6	3	0.6	3	0.4666666666666667	0.6	6	3	0	0	0	0.6	5	3	0.4666666666666667	7	0.0	1.0	0.2841800202032479	0.5357991408367909	0	0.5	0.06566039074793088	0.5058869732398008	0.7710409598650132	0.5139123238126261	0	1.0	0.0
6354	0.003589340598027469	0.000216154740213001	-0.00019880720733494894	0.992381861669066	None	0	0	0.5	3	0.7142857142857143	5	0.36	0.7142857142857143	8	5	0	0	0	1.0	5	5	0.6	9	0.0	1.0	1.438945071631987e-18	0.5000000000000001	0	0.5	0.1219066466199247	0.528833307948994	0.6398408469696025	0.5096205901493454	0	1.0	0.0
773	None	None	None	None	None	0	0	0.4	2	0.8	4	0.4666666666666667	0.8	6	4	0	1	0	0.6	5	3	0.4666666666666667	7	0.5	0	0.0984761744679306	0.6255631937657867	2.2883609290991915e-05	0.5000527510762274	0.014488249405436276	0.5196641251821258	0.6087504592316435	0.5491852052308954	1.0	1.0	0.0
1161	None	None	None	None	None	0	0	0.38095238095238093	8	0.5517241379310345	16	0.5740740740740741	0.5517241379310345	23	16	7	0	0	0.6666666666666666	6	9	2.066666666666667	31	0.0	0.8	0.003329780747720082	0.5874850039196824	1.54531531008155e-05	0.5013363334407898	8.523126525131548e-17	0.5000000000040294	0.5037185890701498	0.5298746652876564	0	1.0	0.0
3923	0.0	0.0	0.0	1.0	None	0	0	0	0	0	0	1.0	0	0	0	0	0	0	1.0	1	1	0.06666666666666667	1	0.0	0	0	0	0	0	0	0	0	0	0	0	0
4479	0.018849897713141918	0.002768911190612558	0.002655367604680693	0.9927115846908942	None	0.25	1	0.4	4	0.7692307692307693	10	0.23809523809523808	0.7692307692307693	14	10	0	0	0	0.7777777777777778	9	7	1.0	15	0.0	1.0	-0.09999999341250318	0.500000121495844	0	0.5	0.0995515227202656	0.5026088281148235	0.6931029868827502	0.500869656884781	0	1.0	0.0
6722	None	None	None	None	None	0	0	0.2037037037037037	11	0.7468354430379747	59	1.0	0.5189873417721519	51	41	29	0	0	1.0	9	9	5.4	81	0.0	1.0	-0.09082815451944445	0.5343732013120626	0.10608289567977192	0.5231587953512515	0.03642730578593006	0.5877844802571216	0.6981776348475811	0.548614727972386	0	1.0	0.0
6588	None	None	None	None	None	0	0	0.2702702702702703	10	0.6792452830188679	36	0.873015873015873	0.3584905660377358	25	19	29	2	0	0.7777777777777778	9	7	3.6666666666666665	55	0.03571428571428571	0.9795918367346939	0.03208411090581772	0.5629098451091952	-0.09999008243029203	0.5073029148317121	-0.07988031236169203	0.5519377588382944	0.6382794408826726	0.5408004827894791	0.98	0.96	0.0
4918	1.8221315720432119e-06	6.862835274808033e-07	-2.3618145912413108e-09	0.9997948974697517	None	0.5	1	0.5714285714285714	4	0.625	5	0.3333333333333333	0.625	9	5	0	0	0	0.8333333333333334	6	5	0.6666666666666666	10	0.0	1.0	7.902762784127648e-27	0.5	0	0.5	0	0.5	0.5	0.5	0	0.8888888888888888	0.0
7145	0.0	0.0	0.0	1.0	None	0	0	0	0	0	0	1.0	0	0	0	0	0	0	1.0	1	1	0.06666666666666667	1	0.0	0	0	0	0	0	0	0	0	0	0	0	0
100	None	None	None	None	None	0	0	0.2222222222222222	4	0.8	20	0.75	0.08	3	2	23	0	0	1.0	6	6	1.8	27	0.0	0.47619047619047616	-0.02876564233181874	0.5277796795269063	0.08570486403250124	0.5536269244478983	0.06573133406681747	0.5417376468355931	0.6222819287799218	0.5410663829867329	0	1.0	0.0
5758	0.0	0.0	0.0	1.0	None	0	0	0	0	0	0	1.0	0	0	0	0	0	0	1.0	1	1	0.06666666666666667	1	0.0	0	0	0	0	0	0	0	0	0	0	0	0
3090	0.004340584056825131	0.0002511416680163856	-0.0002511409672830209	0.9843143572280935	None	0.3333333333333333	1	0.4444444444444444	4	0.7272727272727273	8	0.2653061224489796	0.7272727272727273	12	8	0	0	0	1.0	7	7	0.8666666666666667	13	0.0	1.0	0.0026996810087377586	0.5030565396069803	0.05519289902087353	0.5755902815091084	0.18078764870274727	1.0	0.7160356773920438	0.9999999983059884	0	1.0	0.0
4098	6.169140064986112e-07	4.842501185940722e-07	3.3925709083695266e-09	0.9998644725191572	None	0	0	1.0	1	0	0	1.0	0	1	0	0	3	0	0.5	2	1	0.13333333333333333	2	1.0	0	0	0	0	0	0	0	0	0	0	0	0
6638	0.007943732587103809	0.007355146382489802	0.007355054099214676	0.9937030178968591	None	0.2	1	0.3333333333333333	4	0.8	12	0.20987654320987653	0.8	16	12	0	0	0	1.0	9	9	1.1333333333333333	17	0.0	1.0	-0.09955137289474429	0.501367009917138	0.028053813301891117	0.5886632806608801	0.06360642652662259	0.5827808398486297	0.6773214639239458	0.5579147078966187	0	1.0	0.0
2916	0.0	0.0	0.0	0.9999999999999998	None	0	0	0	0	0	0	1.0	0	0	0	0	4	0	1.0	1	1	0.06666666666666667	1	1.0	0	0	0	0	0	0	0	0	0	0	0	0
3456	None	None	None	None	None	0.08695652173913043	2	0.2857142857142857	14	0.6619718309859155	47	0.9012345679012346	0.19718309859154928	28	14	44	0	0	1.0	9	9	4.866666666666666	73	0.0	0.9090909090909091	0.030687160344251146	0.6614251414231687	0.00011203956441054327	0.5228521441878037	-0.09999692696257192	0.500057095067629	0.6433507804732108	0.5631076750750692	0	0.5357142857142857	0.0
5667	1.1526825723217299e-06	3.787277576650641e-07	3.611209903527282e-07	0.9998973613991196	None	0.14285714285714285	1	0.3125	5	0.7619047619047619	16	0.2839506172839506	0.7619047619047619	21	16	1	0	0	1.0	9	9	1.5333333333333334	23	0.0	0.8571428571428571	-0.09764142099354478	0.504696070625586	0.08287722022587858	0.5574328109315327	5.529749094690549e-05	0.502043250308258	0.6729670504658797	0.5214624341237518	0	1.0	0.0
6812	0.018538868473788217	0.006830734491863387	0.0067801167074744385	0.9710821824000059	None	0.2	1	0.3333333333333333	4	0.8	12	0.20987654320987653	0.8	16	12	0	0	0	1.0	9	9	1.1333333333333333	17	0.0	1.0	0.3117808755153962	0.6354671748638545	0	0.5	0.09614254326572842	0.531364850696211	0.786292260069328	0.5565378502136122	0	0.9375	0.0
572	None	None	None	None	None	0.09090909090909091	1	0.2916666666666667	7	0.6666666666666666	22	0.7142857142857143	0.21212121212121213	12	7	22	7	0	1.0	7	7	2.3333333333333335	35	0.16279069767441862	0.42857142857142855	0.06094665817868714	0.5466819191518176	0.07115876415275632	0.5389732985603221	0.09964590488290348	0.505977306002835	0.5396333930839058	0.5305779200654356	1.0	1.0	0.0
3500	0.006487582251238945	0.003235293872171845	-0.0028344147227939596	0.9987420950235668	None	0.2	1	0.3333333333333333	4	0.8	12	0.20987654320987653	0.8	16	12	0	0	0	1.0	9	9	1.1333333333333333	17	0.0	1.0	0.09935310158356227	0.5152971556425151	6.327365244206337e-19	0.5000000261266584	0.09992712445810352	0.5005216806128727	0.6152502999716989	0.5052743503612447	0	1.0	0.0
2294	None	None	None	None	None	0	0	0	0	0	0	1.0	0	0	0	0	0	0	1.0	1	1	0.06666666666666667	1	0.0	0	0	0	0	0	0	0	0	0	0	0	0
1045	None	None	None	None	None	0.2	1	0.3333333333333333	4	0.8	12	0.20987654320987653	0.8	16	12	0	0	0	1.0	9	9	1.1333333333333333	17	0.0	1.0	0.03982080862238	0.5368713447648056	4.195123104636926e-05	0.5184117431853467	0.020839925409644352	0.6669885735354119	0.5925682684460273	0.5757482161621778	0	0.875	0.0
7183	0.02233892602347499	0.015042444726548712	0.015032485790145196	0.9944624625919767	None	0.2	1	0.3333333333333333	4	0.8	12	0.20987654320987653	0.8	16	12	0	0	0	1.0	9	9	1.1333333333333333	17	0.0	1.0	0.09987330917389968	0.5008924263638902	0.070637840746326	0.5593796846504628	0.08253459253420267	0.5727016251533937	0.5484509564664518	0.5444735669301818	0	0.75	0.0
4950	None	None	None	None	None	0	0	0.2553191489361702	12	0.6764705882352942	46	0.8641975308641975	0.29411764705882354	30	20	39	0	0	1.0	9	9	4.666666666666667	70	0.0	0.9354838709677419	-0.09827013844006795	0.5026814372628986	0.08682941137027231	0.5139597396504448	-0.09770973118641073	0.650275288558705	0.6982584511504407	0.5569870376562476	0	0.06666666666666667	0.0
2464	None	None	None	None	None	0	0	0.2222222222222222	2	0.8181818181818182	9	0.8666666666666667	0	0	0	12	11	0	0.6	3	5	0.8666666666666667	13	0.39285714285714285	0	0	0	0	0	0	0	0	0	0	0	0
2842	1.9498914582235342e-07	1.6475780878113338e-07	1.5488968232440212e-07	0.9999608017684163	None	0	0	0.1282051282051282	5	0.8571428571428571	48	0.8055555555555556	0	0	0	57	0	0	0.8888888888888888	9	8	3.8666666666666667	58	0.0	0.8627450980392157	0	0	0	0	0	0	0	0	0	0	0
5188	None	None	None	None	None	0.07692307692307693	1	0.32142857142857145	9	0.625	25	0.7777777777777778	0.275	18	11	23	4	0	0.6666666666666666	6	9	2.8	42	0.09302325581395349	0.8888888888888888	-0.05681671037371858	0.5134786681355614	0.0036451740291135737	0.508563617098818	0.018000311861032885	0.6057755705199775	0.5832752264492026	0.5430411080814018	1.0	1.0	0.0
1615	None	None	None	None	None	0	0	0.5	1	1.0	1	1.0	1.0	2	1	0	0	0	0.3333333333333333	1	3	0.2	3	0.0	0	7.902762784127648e-27	0.5	-0.09809201467348215	0.5030667425064279	0.05115972690282179	0.6192804645815014	0.6544336191706746	0.5414680618906562	0	1.0	0.0
7285	0.0	0.0	0.0	1.0	None	0	0	0	0	0	0	1.0	0	0	0	0	0	0	1.0	1	1	0.06666666666666667	1	0.0	0	0	0	0	0	0	0	0	0	0	0	0
1459	None	None	None	None	None	0	0	0.4	4	0.6666666666666666	8	0.4666666666666667	0.3333333333333333	7	4	6	9	0	0.8333333333333334	6	5	0.9333333333333333	14	0.6923076923076923	0.4444444444444444	0.02437049713768859	0.551719783184419	0.00015739755620933435	0.500749068161904	-0.0928195001348113	0.5672098835218322	0.6238770412123172	0.5400055137449755	1.0	1.0	0.0
1175	None	None	None	None	None	0	0	0	0	0	0	1.0	0	0	0	0	3	0	1.0	1	1	0.06666666666666667	1	0.75	0	0	0	0	0	0	0	0	0	0	0	0
4485	0.0007289214459821888	0.00019071988438230762	-0.0001269033754158067	0.9984420257268227	None	0.25	1	0.36363636363636365	4	0.7857142857142857	11	0.2222222222222222	0.7857142857142857	15	11	0	0	0	0.8888888888888888	9	8	1.0666666666666667	16	0.0	1.0	-0.09999493861154035	0.500016148083907	0.012473368870034458	0.5018914024227749	0.08679307703439229	0.5147257439510359	0.6831530671869903	0.5055456270336772	0	1.0	0.0
1212	None	None	None	None	None	0	0	0	0	0	0	1.0	0	0	0	0	4	0	1.0	1	1	0.06666666666666667	1	1.0	0	0	0	0	0	0	0	0	0	0	0	0
2860	0.0	0.0	0.0	1.0	None	0	0	0	0	0	0	1.0	0	0	0	0	0	0	1.0	1	1	0.06666666666666667	1	0.0	0	0	0	0	0	0	0	0	0	0	0	0
4345	3.436552855247232e-05	4.744729021293495e-06	-4.02360241991527e-06	0.9951239242329663	None	0	0	0.11538461538461539	3	0.8888888888888888	32	0.7037037037037037	0	0	0	37	0	0	0.6666666666666666	9	6	2.533333333333333	38	0.0	0.7272727272727273	0	0	0	0	0	0	0	0	0	0	0
7088	0.000327520554322653	1.0330531313944866e-05	8.148907866804146e-06	0.9995598369106009	None	0	0	0.3333333333333333	3	0.8181818181818182	9	0.28888888888888886	0.8181818181818182	12	9	0	1	0	0.5555555555555556	9	5	0.8666666666666667	13	1.0	1.0	-0.09999999999954778	0.5000000000650967	0	0.5	0.018275695500628398	0.5245739923929906	0.6271449758762812	0.5081972013246173	1.0	1.0	0.0
4785	0.0007619136838662916	0.0002496026738251775	0.0002496008910541298	0.9994133170623533	None	0.2	1	0.3333333333333333	4	0.8	12	0.20987654320987653	0.8	16	12	0	0	0	1.0	9	9	1.1333333333333333	17	0.0	1.0	0.038370497256612554	0.5379201997220991	0.011998931483465786	0.5220390648642245	0.08413678771340294	0.5952879188131933	0.571126711501417	0.5519827614611378	0	1.0	0.0
5925	0.013134626874930284	0.0038763603847809997	0.0016823498426064827	0.9806861913034299	None	0.2	1	0.3333333333333333	4	0.8	12	0.20987654320987653	0.8	16	12	0	0	0	1.0	9	9	1.1333333333333333	17	0.0	1.0	0.4252609120774588	0.6468085598099299	0	0.5	-0.08831511705757122	0.524134111162899	0.9028194596632464	0.5582058824015548	0	0.9375	0.0
2424	None	None	None	None	None	0.3333333333333333	1	0.5	4	0.6666666666666666	6	0.3055555555555556	0.6666666666666666	10	6	0	0	0	1.0	6	6	0.7333333333333333	11	0.0	0.4	8.440478857231194e-05	0.5064870355643172	0.09899645586788412	0.514075083170796	0.0875895733394505	0.5678878836389408	0.6090523781255756	0.5295906921792789	0	1.0	0.0
2581	2.6859878713897057e-08	2.5922817368920778e-08	-1.1643033779459873e-08	0.9999900813919526	None	0.2	1	0.3333333333333333	4	0.8	12	0.20987654320987653	0.8	16	12	0	0	0	1.0	9	9	1.1333333333333333	17	0.0	1.0	2.598681623297159e-06	0.5000027877772544	0.12022941724030407	0.5819850033051708	2.8954442165456562e-06	0.5007795225316033	0.6377579757013754	0.5278093224360128	0	1.0	0.0
3820	0.004289147450227018	0.0006732620596843069	0.0006624436097231755	0.9936667470330898	None	0.2	1	0.3333333333333333	4	0.8	12	0.20987654320987653	0.8	16	12	0	0	0	1.0	9	9	1.1333333333333333	17	0.0	1.0	-0.2642252145213926	0.9981106565561227	0.0009229261538684704	0.574537065723517	0.059834679801916237	0.641870643148439	0.8291383965176523	0.9156380515885454	0	1.0	0.0
4208	0.005226920278748514	0.001056532472452206	0.0003255837110906127	0.9774964421081297	None	0	0	0.4230769230769231	11	0.5	18	0.7037037037037037	0.3333333333333333	21	12	16	3	0	0.6666666666666666	9	6	2.533333333333333	38	0.1111111111111111	0.75	0.4367796249479218	0.6527086536684246	0	0.5	0.07577101159414575	0.6171341001935865	0.8692667601033585	0.5913275518897809	0.0	0.14285714285714285	0.0
843	None	None	None	None	None	0	0	0	0	0	0	1.0	0	0	0	0	0	0	1.0	1	1	0.06666666666666667	1	0.0	0	0	0	0	0	0	0	0	0	0	0	0
4096	2.57763577665689e-06	1.7264809193571068e-08	-5.261094298152426e-09	0.9999999977708045	None	0.2	1	0.3333333333333333	4	0.8	12	0.20987654320987653	0.8	16	12	0	0	0	1.0	9	9	1.1333333333333333	17	0.0	1.0	0.3655927914394272	0.6506404045864713	0	0.5	0.00046313424867630034	0.5029531385190834	0.8484275685039914	0.5526102161270972	0	1.0	0.0
3377	0.001147249271366217	0.0010249105421449107	0.0010248930163041425	0.999250207806574	None	0.2	1	0.3333333333333333	4	0.8	12	0.20987654320987653	0.8	16	12	0	0	0	1.0	9	9	1.1333333333333333	17	0.0	1.0	-0.03401830461563915	0.6408765286212681	2.5202170826487273e-12	0.5000000000599293	0.024532628659905537	0.5841986954842795	0.6003773078676634	0.5760066414591364	0	1.0	0.0
802	None	None	None	None	None	0	0	0	0	0	0	1.0	0	0	0	0	4	0	1.0	1	1	0.06666666666666667	1	1.0	0	0	0	0	0	0	0	0	0	0	0	0
3726	0.0	0.0	0.0	1.0	None	0	0	0	0	0	0	1.0	0	0	0	0	0	0	1.0	1	1	0.06666666666666667	1	0.0	0	0	0	0	0	0	0	0	0	0	0	0
3775	1.9173875900922953e-05	7.753292813874623e-06	7.734056881554899e-06	0.9949688123245777	None	0	0	0.2777777777777778	5	0.76	19	0.3333333333333333	0.6	19	15	7	0	0	1.0	9	9	1.8	27	0.0	0.6666666666666666	7.902762784127648e-27	0.5	1.5784754031951532e-21	0.5	2.1361828803137884e-10	0.5000523035553736	0.5000000002517516	0.5000174345185144	0	1.0	0.0
6057	0.024916219503036727	0.002575980246905634	0.0025751083075786978	0.9902977239364271	None	0.1	1	0.3181818181818182	7	0.7096774193548387	22	0.4074074074074074	0.6129032258064516	26	19	6	0	0	1.0	9	9	2.2	33	0.0	0.6666666666666666	0.3142354723321514	0.6246749917768503	0	0.5	0.09868217809815498	0.5010444417725642	0.7878793920997081	0.5426971694661887	0	1.0	0.0
855	None	None	None	None	None	0	0	0	0	0	0	1.0	0	0	0	0	0	0	1.0	1	1	0.06666666666666667	1	0.0	0	0	0	0	0	0	0	0	0	0	0	0
6870	None	None	None	None	None	0	0	0.1875	6	0.7777777777777778	35	0.746031746031746	0.2	13	9	33	0	0	0.7777777777777778	9	7	3.1333333333333333	47	0.0	0.7804878048780488	0.30446604181765274	0.5819720044248317	0	0.5	-0.07169065390866775	0.5312842687257676	0.839143477847863	0.5379414800839867	0	0	0.0
4543	0.0	0.0	0.0	0.9999999999999998	None	0	0	0	0	0	0	1.0	0	0	0	0	4	0	1.0	1	1	0.06666666666666667	1	1.0	0	0	0	0	0	0	0	0	0	0	0	0
3344	0.0012600928652698937	0.0011729344336622641	0.0010964005501690598	0.997682085816877	None	0	0	0.3333333333333333	2	0.8571428571428571	6	0.36	0.8571428571428571	8	6	0	0	0	1.0	5	5	0.6	9	0.0	0	0.09990646962137864	0.5000486363950293	0.016504254900786653	0.6943571620007969	-0.04554449775077599	0.6599896154180948	0.6825417319333326	0.6212060822060587	0	1.0	0.0
2610	1.6348284512598144e-08	1.4611987264650535e-08	-1.361676853954412e-08	0.9999972950110251	None	0	0	0.6666666666666666	2	0.5	1	0.6666666666666666	0	0	0	3	3	0	0.6666666666666666	2	3	0.26666666666666666	4	0.3	0	0	0	0	0	0	0	0	0	0	0	0
7203	0.006325209993860798	0.004451306179547406	0.0027552228008330803	0.9946339431012231	None	0.2	1	0.3333333333333333	4	0.8	12	0.20987654320987653	0.8	16	12	0	0	0	1.0	9	9	1.1333333333333333	17	0.0	1.0	0.0998971419854582	0.5013424351363446	0.021219478740058438	0.5334848583218784	0.09469835668464864	0.5662625920778074	0.5883362282183294	0.5337924552283059	0	0	0.0
4316	0.003064149600352186	0.0004980614118344312	-0.00030975910693644017	0.9922916554325473	None	0.2	1	0.3333333333333333	4	0.8	12	0.20987654320987653	0.8	16	12	0	0	0	1.0	9	9	1.1333333333333333	17	0.0	1.0	1.1007938073025374e-08	0.5000015925276853	0	0.5	0.08992907451446353	0.6714614993314478	0.6113499572060525	0.5592871932267186	0	0.875	0.0
4073	0.02019221092267341	0.0035080389282402644	-0.0011327263516710268	0.9929387820576874	None	0.25	1	0.36363636363636365	4	0.7857142857142857	11	0.2222222222222222	0.7857142857142857	15	11	0	0	0	0.8888888888888888	8	9	1.0666666666666667	16	0.0	1.0	-0.09999999532348892	0.5000000539022241	0	0.5	0.14321377914120897	0.5203072326430233	0.730690113032523	0.506772406940753	0	1.0	0.0
5457	7.515702532505081e-05	1.4962341392568725e-06	7.409500351727739e-07	0.9999869342907628	None	0	0	0.3333333333333333	2	0.8571428571428571	6	0.36	0.8571428571428571	8	6	0	2	0	1.0	5	5	0.6	9	1.0	0	0.1770799166644895	0.6212155692189603	0	0.5	0.027659026224760658	0.5762704413702506	0.689455779396148	0.5664538873535796	1.0	1.0	0.0
795	None	None	None	None	None	0	0	0	0	0	0	1.0	0	0	0	0	0	0	1.0	1	1	0.06666666666666667	1	0.0	0	0	0	0	0	0	0	0	0	0	0	0
1534	None	None	None	None	None	0	0	0.5	3	0.3333333333333333	2	0.6666666666666666	0	0	0	7	12	0	0.75	4	3	0.5333333333333333	8	0.6666666666666666	0	0	0	0	0	0	0	0	0	0	0	0
3695	0.003913303669180669	0.00016269308505093306	0.0001083065965046776	0.9952250073811902	None	0.2	1	0.3333333333333333	4	0.8	12	0.20987654320987653	0.8	16	12	0	0	0	1.0	9	9	1.1333333333333333	17	0.0	1.0	0.08981319862696215	0.6394179445230379	-0.0463228229266386	0.6686565309110258	0.09845086457272068	0.5045354285962459	0.6960261073151949	0.6061200719278877	0	1.0	0.0
5418	0.00585364565995545	0.001369600399410885	0.0013487964558328053	0.9892529652784409	None	0.2	1	0.3333333333333333	4	0.8	12	0.20987654320987653	0.8	16	12	0	0	0	1.0	9	9	1.1333333333333333	17	0.0	1.0	-0.2765803364669569	0.8645532005462137	0.031720321548657636	0.5161288636301634	0.04966385859061714	0.5841820772633772	0.82383670512487	0.6797694141790844	0	1.0	0.0
1443	None	None	None	None	None	0	0	1.0	1	0	0	1.0	0	1	0	0	3	0	0.5	1	2	0.13333333333333333	2	1.0	0	0	0	0	0	0	0	0	0	0	0	0
7113	5.77658165100947e-05	5.754671736546498e-05	-5.754644734787646e-05	0.998413134158601	None	0.2	1	0.3333333333333333	4	0.8	12	0.20987654320987653	0.8	16	12	0	0	0	1.0	9	9	1.1333333333333333	17	0.0	1.0	0.39921170666470346	0.6318561959491277	0	0.5	1.8121649404532785e-05	0.5314805754857366	0.8678190686840614	0.5552960038934597	0	1.0	0.0
2069	None	None	None	None	None	0	0	0	0	0	0	1.0	0	0	0	0	0	0	1.0	1	1	0.06666666666666667	1	0.0	0	0	0	0	0	0	0	0	0	0	0	0
1010	None	None	None	None	None	0	0	0.058823529411764705	1	1.0	23	1.0	0	0	0	24	10	0	1.0	5	5	1.6666666666666667	25	0.19230769230769232	0	0	0	0	0	0	0	0	0	0	0	0
4698	0.021232204033133667	0.010006028692145267	0.0034476910021332	0.9833479904335674	None	0.25	1	0.36363636363636365	4	0.7857142857142857	11	0.2222222222222222	0.7857142857142857	15	11	0	0	0	0.8888888888888888	9	8	1.0666666666666667	16	0.0	1.0	0.3359287210574661	0.6461420200992367	0	0.5	0.09930055688117953	0.5009784495949725	0.8036505326175659	0.5503320728454346	0	1.0	0.0
5162	0.0030210782430125354	0.0011056356209335513	0.0007321251000640577	0.993018029212924	None	0.2	1	0.3333333333333333	4	0.8	12	0.20987654320987653	0.8	16	12	0	0	0	1.0	9	9	1.1333333333333333	17	0.0	1.0	-0.09939653475648537	0.5005975943836717	0.2286367296480353	0.9999999948931868	0.03440870431840187	0.6580523771088318	0.8583191437203607	0.9986185453946642	0	0.9375	0.0
7456	1.526659433762383e-05	1.5820988950976934e-07	1.4534740878999746e-07	0.9999848926867487	None	0	0	0.037037037037037035	2	0.9746835443037974	77	1.0	0.012658227848101266	3	1	77	0	0	1.0	9	9	5.4	81	0.0	1.0	0.24139890348725915	0.5029649250230656	-0.09983477273200322	0.5003729081753233	0.08289858678025433	0.5448380799212047	0.801566346482024	0.5160933471957755	0	0.6666666666666666	0.0
5958	6.261357551907629e-05	4.241514981656689e-07	3.3235194052400145e-07	0.9999820268610238	None	0.09090909090909091	2	0.2608695652173913	12	0.7014925373134329	47	0.8518518518518519	0.11940298507462686	18	8	50	2	0	1.0	9	9	4.6	69	0.02127659574468085	0.9	0.35833540991338936	0.6738250003047543	0.08796088156083834	0.5865294518432913	-0.092335286273554	0.529229120767946	0.8542570751144856	0.5980646590013501	1.0	1.0	0.15669139340442564
4379	0.000578532993115116	0.0005707149592125563	2.372036546116678e-06	0.9989152518186106	None	0.2	1	0.3333333333333333	4	0.8	12	0.20987654320987653	0.8	16	12	0	0	0	1.0	9	9	1.1333333333333333	17	0.0	1.0	-0.09999867993394156	0.5000137437450062	0.044563611970867674	0.5805090834342239	0.010861666920448283	0.5392589205578527	0.6499361948838862	0.5401035142493112	0	1.0	0.0
15	None	None	None	None	None	0	0	0.3333333333333333	3	0.8181818181818182	9	0.28888888888888886	0.8181818181818182	12	9	0	1	0	0.5555555555555556	5	9	0.8666666666666667	13	1.0	1.0	0.0019896430695145	0.5401095311795768	0.0640702473942492	0.616323233810025	0.08511691329717948	0.6027288638687253	0.5979707427778654	0.5867471600903427	0.9166666666666666	1.0	0.0
4029	0.0017197752550878527	0.0002718998018753486	-0.0002663094464727286	0.9996974143891803	None	0.2	1	0.3333333333333333	4	0.8	12	0.20987654320987653	0.8	16	12	0	0	0	1.0	9	9	1.1333333333333333	17	0.0	1.0	0.0372218001041	0.5581127465438167	0.1	0.5	0.07008317504239699	0.5553264052136798	0.5712345581084037	0.5379039534719428	0	1.0	0.0
6521	0.018398013633188697	0.0072447495136930586	0.007244338054127444	0.9711658787937769	None	0.2	1	0.3333333333333333	4	0.8	12	0.20987654320987653	0.8	16	12	0	0	0	1.0	9	9	1.1333333333333333	17	0.0	1.0	0.3117808755153962	0.6354671748638545	0	0.5	0.09614254326572842	0.531364850696211	0.786292260069328	0.5565378502136122	0	0.9375	0.0
6161	0.01860945256522724	0.006982662940197151	0.006942175311269367	0.9715053559804692	None	0.2	1	0.3333333333333333	4	0.8	12	0.20987654320987653	0.8	16	12	0	0	0	1.0	9	9	1.1333333333333333	17	0.0	1.0	0.3117808755153962	0.6354671748638545	0	0.5	0.09614254326572842	0.531364850696211	0.786292260069328	0.5565378502136122	0	0.9375	0.0
3549	0.0012920372585149406	0.0012029655276498967	0.0011244589089000581	0.997647690954579	None	0	0	0.3333333333333333	2	0.8571428571428571	6	0.36	0.8571428571428571	8	6	0	0	0	1.0	5	5	0.6	9	0.0	0	0.09990646962137864	0.5000486363950293	0.016504254900786653	0.6943571620007969	-0.04554449775077599	0.6599896154180948	0.6825417319333326	0.6212060822060587	0	1.0	0.0
4942	0.003688173741298549	0.00033996549855609594	0.0002968988348861044	0.9965102674758741	None	0.2857142857142857	2	0.35294117647058826	6	0.7391304347826086	17	0.30864197530864196	0.7391304347826086	23	17	1	0	0	1.0	9	9	1.6666666666666667	25	0.0	1.0	-0.026563812885743582	0.6731232968848959	1.4898020221272947e-08	0.5000001270984237	0.08495819410097509	0.5667717833256474	0.6169588604442768	0.581843566191781	0	0.9565217391304348	0.0
3389	0.0	0.0	0.0	0.9999999999999998	None	0	0	0	0	0	0	1.0	0	0	0	0	4	0	1.0	1	1	0.06666666666666667	1	1.0	0	0	0	0	0	0	0	0	0	0	0	0
238	None	None	None	None	None	0.3	3	0.36363636363636365	8	0.7096774193548387	22	0.4074074074074074	0.7096774193548387	30	22	2	0	0	1.0	9	9	2.2	33	0.0	1.0	0.08205898886033564	0.5876020337590947	0.08198561527874379	0.5674332470758928	-0.07052690188186321	0.6882013623598405	0.6508229020010791	0.6159493938862399	0	1.0	0.0
2855	1.7839629753900167e-05	1.6201800040385074e-06	5.336143994513221e-07	0.9994129995342104	None	0	0	0.5	2	0.75	3	0.6	0.75	5	3	0	0	0	0.4	5	2	0.4	6	0.0	0	0	0.5	0.4322413914603726	0.6915248005782335	3.162623567576311e-06	0.500039573305783	0.8846884553381594	0.5668814251670942	0	1.0	0.0
2929	None	None	None	None	None	0	0	0.14	7	0.8333333333333334	60	0.9135802469135802	0.16666666666666666	15	12	58	1	0	1.0	9	9	4.933333333333334	74	0.008547008547008548	0.8923076923076924	0.03553408777974103	0.5373585450432923	0.13348283085330878	0.554645381240084	-0.0999921173728752	0.5000449211024242	0.7216997153090502	0.5307404279610918	1.0	1.0	0.0
7185	0.0010813895737156623	7.233978263528476e-05	-8.08303095224527e-06	0.998902949686923	None	0.25	1	0.4	4	0.7692307692307693	10	0.23809523809523808	0.7692307692307693	14	10	0	0	0	0.7777777777777778	9	7	1.0	15	0.0	1.0	-0.03995641259973735	0.5222494418255565	0	0.5	0.0948058618140327	0.5082104511791387	0.6357375466508504	0.5101570472825248	0	0.8571428571428571	0.0
2775	5.206758217793365e-07	3.9506487817380047e-07	2.673845692179626e-07	0.9998525735310347	None	0.25	1	0.4	4	0.7692307692307693	10	0.23809523809523808	0.7692307692307693	14	10	0	0	0	0.7777777777777778	9	7	1.0	15	0.0	1.0	0.003800031281263215	0.6601737162226526	0.036347025950338355	0.6310336845890214	0.003442139027329078	0.5138800600002319	0.5986754061592842	0.6031846435821632	0	0.2857142857142857	0.0
1338	None	None	None	None	None	0	0	0.11538461538461539	6	0.868421052631579	66	0.9629629629629629	0.02631578947368421	7	2	70	0	0	1.0	9	9	5.2	78	0.0	0.9565217391304348	0.2860916452314239	0.5787064524369766	-0.016880185627377347	0.5035374013268652	-0.07226827482558658	0.5456572725103775	0.8232705520837854	0.5427912819523519	0	0	0.0
1749	None	None	None	None	None	0	0	0.2916666666666667	7	0.6470588235294118	22	0.5	0.08823529411764706	6	3	29	9	0	0.8888888888888888	9	8	2.4	36	0.15254237288135594	0.75	0.14913100668908724	0.543386684102204	4.958974163831724e-07	0.5111527687087981	0.022764436503834532	0.5590369443090923	0.658429708567826	0.5379151772119328	1.0	1.0	0.0
4350	6.080865433842658e-05	1.2247879083703352e-06	1.1601443885131306e-06	0.9988289340394968	None	0.15384615384615385	2	0.39285714285714285	11	0.6	24	0.5185185185185185	0.475	29	19	12	9	0	1.0	9	9	2.8	42	0.5	0.5945945945945946	0.0010907755608240504	0.6110375585834351	0.1076751142501083	0.595458560715661	0.0052330567384917944	0.5841376606417635	0.64148706614061	0.5969273388425963	1.0	1.0	0.0
1819	None	None	None	None	None	0.2222222222222222	4	0.3684210526315789	14	0.5925925925925926	32	0.691358024691358	0.46296296296296297	38	25	17	0	0	1.0	9	9	3.7333333333333334	56	0.0	0.851063829787234	0.006861728975852908	0.5753795145160143	0.0479530907904307	0.5388019471890547	0.09223073018168748	0.5277856085333555	0.5758720083704004	0.5474081271747275	0	1.0	0.0
1214	None	None	None	None	None	0	0	0.3181818181818182	7	0.6333333333333333	19	0.5079365079365079	0.13333333333333333	7	4	24	9	0	0.7777777777777778	9	7	2.1333333333333333	32	0.1836734693877551	0.46153846153846156	0.06084581954863637	0.5342096524951526	0.00015309810995910386	0.5003274140204936	0.061988150242707006	0.5373693936441571	0.5702959182636378	0.5239914974152604	1.0	1.0	0.0
2872	None	None	None	None	None	0	0	0.2647058823529412	9	0.6938775510204082	34	0.6296296296296297	0.3673469387755102	24	18	26	10	0	1.0	9	9	3.4	51	0.2	0.7272727272727273	-0.04333900778794596	0.6498008469060634	0.0004043183824422944	0.5130913620317649	0.13191912017750712	0.9976798962950514	0.7745588754971435	0.9041999500236083	1.0	1.0	0.0
6551	0.0014373506788638213	0.00020476432714239064	0.00020474667542609492	0.9988552450528286	None	0.3333333333333333	1	0.4444444444444444	4	0.7272727272727273	8	0.28888888888888886	0.7272727272727273	12	8	0	0	0	0.5555555555555556	5	9	0.8666666666666667	13	0.0	1.0	-0.04457557313206911	0.5260727140572616	0	0.5	-0.11799183049589738	0.5678197733930544	0.6195375517245254	0.5314041827596172	0	1.0	0.0
5675	0.0006012950525182588	4.715827972737825e-05	2.3889144776940927e-06	0.9987749669341782	None	0.3333333333333333	1	0.5	4	0.7	7	0.2857142857142857	0.7	11	7	0	0	0	0.8571428571428571	6	7	0.8	12	0.0	0.6666666666666666	0.14674077787753556	0.6221429697359986	0	0.5	0.035397456213919196	0.5302391843314362	0.6513234647728415	0.5514636466933711	0	1.0	0.0
14	None	None	None	None	None	0.04	1	0.17307692307692307	9	0.8026315789473685	61	0.9629629629629629	0.05263157894736842	11	4	66	0	0	1.0	9	9	5.2	78	0.0	0.9565217391304348	0.12290151588434939	0.5594479914353421	0.048551660541289496	0.5545548369524885	0.2122961414419225	0.9446764622503722	0.6682272672746149	0.7499887991915556	0	0.9090909090909091	0.0
5110	0.0	0.0	0.0	1.0	None	0	0	0	0	0	0	1.0	0	0	0	0	0	0	1.0	1	1	0.06666666666666667	1	0.0	0	0	0	0	0	0	0	0	0	0	0	0
3874	None	None	None	None	None	0	0	0.6666666666666666	4	0.42857142857142855	3	0.5625	0.2857142857142857	5	2	3	4	0	1.0	4	4	0.6	9	0.5714285714285714	0.8	0.019708921473274067	0.5253871692894223	0.07652047409069025	0.5556375844258286	-0.07197329740256977	0.6170818525090951	0.6217288650786938	0.566462051650647	1.0	1.0	0.0
4804	0.009465468719377635	0.0016546232093540923	0.00160351951997048	0.9974276132091147	None	0.2	1	0.3333333333333333	4	0.8	12	0.20987654320987653	0.8	16	12	0	0	0	1.0	9	9	1.1333333333333333	17	0.0	1.0	0.12063215192211985	0.5671427451568097	-0.0257854744843276	0.6692525871900223	0.0638859545930269	0.6093350612334623	0.6844214325845155	0.616135167586304	0	1.0	0.0
3548	0.00013439281771916926	6.094398815343006e-07	5.988006186737907e-07	0.9999970072785321	None	0.5	1	0.6666666666666666	4	0.5	3	0.4	0.5	7	3	0	0	0	0.8	4	5	0.5333333333333333	8	0.0	0.6666666666666666	-0.09909360448006445	0.62461317642493	0.04382290976610336	0.6378028438762829	-0.19284983757676064	0.9999523733621926	0.7354478972914794	0.975294066176711	0	1.0	0.0
3023	0.002612941162580829	0.0009026708634674415	0.00043168107102089967	0.9969874495902573	None	0.2	1	0.3333333333333333	4	0.8	12	0.20987654320987653	0.8	16	12	0	0	0	1.0	9	9	1.1333333333333333	17	0.0	1.0	-0.06343975147426635	0.9999996835571356	-0.1	0.5	0.1162697067719752	0.6267828844039626	0.7357940088789315	0.9942997058513589	0	1.0	0.0
70	None	None	None	None	None	0	0	0	0	0	0	1.0	0	0	0	0	0	0	1.0	1	1	0.06666666666666667	1	0.0	0	0	0	0	0	0	0	0	0	0	0	0
4476	0.0005017906515928805	0.00017803135501880934	-0.0001746633919447937	0.9992733262988591	None	0	0	0.375	3	0.7777777777777778	7	0.3142857142857143	0.7777777777777778	10	7	0	1	0	0.7142857142857143	5	7	0.7333333333333333	11	1.0	0.6666666666666666	-0.03214463404492122	0.5140334460211047	0	0.5	0.09973232713482541	0.5122028084846786	0.6361340760712357	0.5087465626155542	0.0	0	0.0
1809	None	None	None	None	None	0	0	0	0	0	0	1.0	0	0	0	0	4	0	1.0	1	1	0.06666666666666667	1	1.0	0	0	0	0	0	0	0	0	0	0	0	0
522	None	None	None	None	None	0	0	0	0	0	0	1.0	0	0	0	0	0	0	1.0	1	1	0.06666666666666667	1	0.0	0	0	0	0	0	0	0	0	0	0	0	0
476	None	None	None	None	None	0.06666666666666667	1	0.3125	10	0.6666666666666666	30	0.5802469135802469	0.5111111111111111	32	23	14	0	0	1.0	9	9	3.1333333333333333	47	0.0	0.7368421052631579	6.792588294061742e-21	0.5000000000034202	0.023503921213118176	0.5751850715980527	0.03903499234516442	0.5194046239191588	0.5470680266244646	0.5316821410097913	0	1.0	0.0
5369	0.00814110523345318	0.005609663166587195	0.005590627913116573	0.9939197772822308	None	0.25	1	0.4	4	0.75	9	0.25925925925925924	0.75	13	9	0	0	0	0.6666666666666666	6	9	0.9333333333333333	14	0.0	1.0	-0.09854952577206383	0.5008437343446843	0.010300504993751469	0.5227060067992269	0.0875616707037714	0.5896680260681104	0.6835739824621623	0.537997817524816	0	1.0	0.0
1625	None	None	None	None	None	0	0	0.3333333333333333	1	1.0	2	1.0	1.0	3	2	0	3	0	0.25	1	4	0.26666666666666666	4	1.0	0	7.902762784127648e-27	0.5	0.015939574678050936	0.5138378738039887	-0.01824322326442256	0.69144287923464	0.607968802959754	0.5713626907634277	1.0	1.0	0.0
4803	6.189374315094342e-05	2.320823675220616e-07	8.417507283355948e-08	0.999821542507414	None	0.2	1	0.3333333333333333	4	0.8	12	0.20987654320987653	0.8	16	12	0	0	0	1.0	9	9	1.1333333333333333	17	0.0	1.0	-0.0996365108751059	0.5002472269808433	0.07580571659361733	0.5762618468047049	0.010274051542029854	0.5623558057149948	0.673416194592777	0.5464625566171921	0	1.0	0.0
6160	0.0006325444856233044	0.00019200654265691985	-0.00016412542517177674	0.9996534669686005	None	0.2	1	0.3333333333333333	4	0.8	12	0.20987654320987653	0.8	16	12	0	0	0	1.0	9	9	1.1333333333333333	17	0.0	1.0	-0.0326245539306572	0.5134419314220482	0	0.5	0.010319117262713928	0.6788495222828625	0.6017137127178457	0.5664602591227204	0	0	0.0
6817	0.022672647327238674	0.017207977366012858	0.01298169327420999	0.9963052880532214	None	0.2	1	0.3333333333333333	4	0.8	12	0.20987654320987653	0.8	16	12	0	0	0	1.0	9	9	1.1333333333333333	17	0.0	1.0	0.09981011429871044	0.5010712441779521	2.455971081127178e-06	0.5001230882125294	-1.2687559912200832	0.9991453733146826	0.9980283841598315	0.9134302089142239	0	0.5625	0.0
2704	0.0061526521510085344	0.002949738852932217	-0.0028137286150417126	0.9984860116922266	None	0.2	1	0.3333333333333333	4	0.8	12	0.20987654320987653	0.8	16	12	0	0	0	1.0	9	9	1.1333333333333333	17	0.0	1.0	-0.1158375262179427	0.9999971280302752	-0.032067135970739194	0.5292510252101817	0.07830102711279605	0.579824437894938	0.7316502370016349	0.9878703674996292	0	1.0	0.0
3683	0.00012105982546241987	3.323929982358009e-06	-1.2828876545892803e-06	0.9999997879536825	None	0.2	1	0.3333333333333333	4	0.8	12	0.20987654320987653	0.8	16	12	0	0	0	1.0	9	9	1.1333333333333333	17	0.0	1.0	0.094888631977044	0.9997780212661631	1.104515508513807e-06	0.5000115853598917	0.04624254806250055	0.564733062871606	0.6617243366218738	0.9474021788824109	0	1.0	0.0
1762	None	None	None	None	None	0.07692307692307693	1	0.2857142857142857	8	0.675	27	0.65625	0.15	11	6	30	7	0	1.0	8	8	2.8	42	0.11864406779661017	0.6857142857142857	0.047412948243773304	0.5475770828383302	0.06594295464915609	0.580075752848334	0.09851086410525929	0.5062710458755393	0.5690879469540471	0.544800834716226	0.9090909090909091	0.9090909090909091	0.1627399380673911
4072	0.014432592023610512	0.003323364886031375	0.0031920286428115713	0.9947797868882527	None	0.2	1	0.3333333333333333	4	0.8	12	0.20987654320987653	0.8	16	12	0	0	0	1.0	9	9	1.1333333333333333	17	0.0	1.0	7.902762784127648e-27	0.5000000000000361	4.909348507491802e-18	0.5000073755227193	0.09910564646957923	0.5026141357579997	0.6147180574581751	0.5008738441436796	0	1.0	0.0
7034	0.018434020541684897	0.007042071574829954	0.007024778544257961	0.9720152839491629	None	0.2	1	0.3333333333333333	4	0.8	12	0.20987654320987653	0.8	16	12	0	0	0	1.0	9	9	1.1333333333333333	17	0.0	1.0	0.3117808755153962	0.6354671748638545	0	0.5	0.09614254326572842	0.531364850696211	0.786292260069328	0.5565378502136122	0	0.9375	0.0
375	None	None	None	None	None	0	0	0.1	4	0.8947368421052632	51	0.8194444444444444	0	0	0	58	0	0	0.8888888888888888	8	9	3.933333333333333	59	0.0	0.8461538461538461	0	0	0	0	0	0	0	0	0	0	0
3041	0.00034600455978266685	3.384054395172362e-06	-2.591052848007036e-06	0.999995028808737	None	0.3333333333333333	1	0.4444444444444444	4	0.7272727272727273	8	0.2653061224489796	0.7272727272727273	12	8	0	0	0	1.0	7	7	0.8666666666666667	13	0.0	0.6666666666666666	-0.09999576616060189	0.5000140682691633	1.4808183470469954e-13	0.5000000004329103	0.09975926926245099	0.5002810910576302	0.6932830943570587	0.5000983865951703	0	1.0	0.0
5010	5.784336076722565e-06	3.397719924516606e-07	1.8969762294971334e-07	0.9998717011607366	None	0.3333333333333333	1	0.4444444444444444	4	0.7272727272727273	8	0.2708333333333333	0.7272727272727273	12	8	0	0	0	0.75	6	8	0.8666666666666667	13	0.0	0.8571428571428571	2.43162030843427e-10	0.5000000107041805	0	0.5	0.0036401471253467857	0.5064916607461821	0.504289849226979	0.502163998570292	0	0.6666666666666666	0.0
7290	0.008774153926176599	0.004739487182007771	0.004737358765827371	0.981121786977248	None	0.2	1	0.3333333333333333	4	0.8	12	0.20987654320987653	0.8	16	12	0	0	0	1.0	9	9	1.1333333333333333	17	0.0	1.0	0.2957519837766499	0.5681208756952236	0	0.5	-0.07769261567974672	0.509697766547933	0.8321029164571176	0.5260584012605402	0	0.875	0.0
2952	1.2710650178233066e-07	6.209094945487039e-08	3.780464639082703e-08	0.9999650115885166	None	0.25	1	0.4	4	0.75	9	0.25925925925925924	0.75	13	9	0	0	0	0.6666666666666666	9	6	0.9333333333333333	14	0.0	1.0	0.0012177714946640776	0.5763957049939374	-0.04369262548860749	0.6779640870394693	2.3986214541694798e-05	0.5100423461004164	0.6083558180802514	0.5900568100204215	0	1.0	0.0
330	None	None	None	None	None	0	0	0.26666666666666666	8	0.6904761904761905	29	0.5432098765432098	0.2857142857142857	18	12	25	3	0	1.0	9	9	2.933333333333333	44	0.0625	0.5555555555555556	-0.04565752375813477	0.6484533751440167	0.15869899521352923	0.5900753120094252	0.08769425872690628	0.5670578426272187	0.712147270859152	0.6023964913814387	1.0	1.0	0.0
7255	2.7725336229755854e-06	4.861707448632899e-07	-4.854051227678588e-07	0.9998236492135476	None	0.2	1	0.3333333333333333	4	0.8	12	0.20987654320987653	0.8	16	12	0	0	0	1.0	9	9	1.1333333333333333	17	0.0	1.0	0	0.5	1.0143588882536331e-05	0.5003237183311281	-0.007139559398454037	0.6743003670302965	0.5863054129520715	0.5604524043060081	0	1.0	0.0
5709	0.006523510000318317	0.00030639097686781827	-4.52306063770227e-05	0.9964716675818599	None	0.2	1	0.3333333333333333	4	0.8	12	0.20987654320987653	0.8	16	12	0	0	0	1.0	9	9	1.1333333333333333	17	0.0	1.0	0.200197122622248	0.6597755698698542	0	0.5	0.05742129685450886	0.5131390100281287	0.6995882892773769	0.5592915780943493	0	0.3125	0.0
7323	0.0025292160288426973	0.001669002259680657	-0.0013911027287388062	0.9959621260216002	None	0.2	1	0.3333333333333333	4	0.8	12	0.20987654320987653	0.8	16	12	0	0	0	1.0	9	9	1.1333333333333333	17	0.0	1.0	0.09998536430245716	0.5001062816242374	0.017954863487359002	0.5321383140243918	0.03664333427753578	0.5811099289761877	0.5886594287756582	0.537967378884913	0	1.0	0.0
5488	0.0024605463970640354	0.0007618922922924544	-0.0007564951196810379	0.9973015213947225	None	0.2	1	0.3333333333333333	4	0.8	12	0.20987654320987653	0.8	16	12	0	0	0	1.0	9	9	1.1333333333333333	17	0.0	1.0	-0.08789660819559597	0.5296605350394247	0.080958368417871	0.5457294250178977	0.06245051910196262	0.6539907826623383	0.6785020602078681	0.5776043243321739	0	1.0	0.0
6084	0.0028065919575632294	0.0014750739032034338	-0.0009929949358827947	0.9957253675431655	None	0.3333333333333333	1	0.4444444444444444	4	0.7272727272727273	8	0.2653061224489796	0.7272727272727273	12	8	0	0	0	1.0	7	7	0.8666666666666667	13	0.0	0.6666666666666666	-0.09993797360835747	0.5007250260466755	0.06704667261570751	0.6589273114610513	-0.07579485922943094	0.5580088656451581	0.6809929610179221	0.5739945057345235	0	0.9166666666666666	0.0
3939	9.761753914120458e-05	1.1700897127069969e-05	-1.1497274343442608e-05	0.9997771461584253	None	0	0	0.375	3	0.7777777777777778	7	0.4074074074074074	0.7777777777777778	10	7	0	1	0	0.3333333333333333	3	9	0.7333333333333333	11	1.0	1.0	-0.011623343228791948	0.5820822042956312	0	0.5	-0.0565696466498534	0.5427621798616538	0.5731484435144519	0.5418017419872653	1.0	1.0	0.0
7114	None	None	None	None	None	0	0	0.29545454545454547	13	0.6507936507936508	41	0.8024691358024691	0.23809523809523808	25	15	39	0	0	1.0	9	9	4.333333333333333	65	0.0	0.7142857142857143	0.09999908094187596	0.5003000356964509	0.08469291142818655	0.5529653864918873	0.05678337290647288	0.6586335094123579	0.5478576051608933	0.5720834583289309	0	1.0	0.0
7064	8.738802391534593e-09	8.386088874691721e-09	-3.927983201380444e-09	0.9999992818324753	None	0	0	1.0	1	0	0	1.0	0	1	0	0	1	0	0.5	2	1	0.13333333333333333	2	0.3333333333333333	0	0	0	0	0	0	0	0	0	0	0	0
5467	0.015710964507020694	0.0060124658897368335	0.006009167902276106	0.9809153527183087	None	0.2	1	0.3333333333333333	4	0.8	12	0.20987654320987653	0.8	16	12	0	0	0	1.0	9	9	1.1333333333333333	17	0.0	1.0	-0.09157871721944848	0.5145790525670665	0.05892671657119131	0.5507696978371442	-0.0013436118703147536	0.9999995092135945	0.8791281571212242	0.9928238487237013	0	1.0	0.0
2064	None	None	None	None	None	0	0	1.0	1	0	0	1.0	0	0	0	1	2	0	0.5	2	1	0.13333333333333333	2	0.3333333333333333	0	0	0	0	0	0	0	0	0	0	0	0
2306	None	None	None	None	None	0	0	0	0	0	0	1.0	0	0	0	0	4	0	1.0	1	1	0.06666666666666667	1	1.0	0	0	0	0	0	0	0	0	0	0	0	0
5492	0.01848046636290004	0.0067171498705943964	0.006626812428734373	0.9710076382743159	None	0.2	1	0.3333333333333333	4	0.8	12	0.20987654320987653	0.8	16	12	0	0	0	1.0	9	9	1.1333333333333333	17	0.0	1.0	0.3117808755153962	0.6354671748638545	0	0.5	0.09614254326572842	0.531364850696211	0.786292260069328	0.5565378502136122	0	0.9375	0.0
7245	0.0008164994197467075	9.173850973589022e-05	-2.12648347096771e-05	0.9991436427415369	None	0.2	1	0.3333333333333333	4	0.8	12	0.20987654320987653	0.8	16	12	0	0	0	1.0	9	9	1.1333333333333333	17	0.0	1.0	0.055527798118092164	0.5277495264578295	5.6681657545933984e-05	0.5016057031892827	0.026390243407040166	0.6363355302775752	0.5779798536149252	0.5561808822652481	0	0.8125	0.0
342	None	None	None	None	None	0.18181818181818182	2	0.375	9	0.6060606060606061	20	0.6481481481481481	0.3939393939393939	20	13	14	7	0	0.6666666666666666	6	9	2.3333333333333335	35	0.28	0.7333333333333333	-0.06767815340420111	0.5487608141911671	0.053419240757152944	0.6635133028962241	-0.0984225981212897	0.5117763380127253	0.6685066647308511	0.5762154614035387	1.0	0.95	0.0
7308	0.021026042872438738	0.0148642006053771	0.01485457812510309	0.9945687604309901	None	0.2	1	0.3333333333333333	4	0.8	12	0.20987654320987653	0.8	16	12	0	0	0	1.0	9	9	1.1333333333333333	17	0.0	1.0	0.09987330917389968	0.5008924263638902	0.070637840746326	0.5593796846504628	0.08253459253420267	0.5727016251533937	0.5484509564664518	0.5444735669301818	0	0.75	0.0
2223	None	None	None	None	None	0	0	0.5	3	0.42857142857142855	3	0.75	0.2857142857142857	4	2	4	7	0	0.3333333333333333	6	2	0.6	9	0.7	0.2857142857142857	0.042317974073397116	0.5457582264942955	6.339765304179266e-12	0.5000000000164044	0.032077468309928484	0.6165083815669898	0.5836163968519045	0.5546393159835851	0.25	1.0	0.0
2423	None	None	None	None	None	0	0	0.275	11	0.6491228070175439	37	0.7283950617283951	0.21052631578947367	19	12	39	1	0	1.0	9	9	3.933333333333333	59	0.013333333333333334	0.7777777777777778	5.812323279310891e-13	0.5000000000930634	0.09988950898575982	0.5007369190491368	8.234346096429403e-08	0.5000226334097023	0.6155928857387046	0.5002531843401927	1.0	1.0	0.0
7305	0.021151385024140427	0.015346832172876896	0.015329798964002614	0.9944219693087862	None	0.2	1	0.3333333333333333	4	0.8	12	0.20987654320987653	0.8	16	12	0	0	0	1.0	9	9	1.1333333333333333	17	0.0	1.0	0.09987330917389968	0.5008924263638902	0.070637840746326	0.5593796846504628	0.08253459253420267	0.5727016251533937	0.5484509564664518	0.5444735669301818	0	0.75	0.0
6056	None	None	None	None	None	0	0	0.21212121212121213	7	0.7659574468085106	36	0.6049382716049383	0.3617021276595745	21	17	27	1	0	1.0	9	9	3.2666666666666666	49	0.018518518518518517	0.9090909090909091	0.17840601449389829	0.6469818686002289	0	0.5	-0.04690211669362636	0.6762849352165681	0.7210320743864826	0.6100486087503613	1.0	0.9523809523809523	0.0
5754	None	None	None	None	None	0.09090909090909091	1	0.3333333333333333	8	0.6764705882352942	23	0.4444444444444444	0.5588235294117647	27	19	8	0	0	1.0	9	9	2.4	36	0.0	0.6666666666666666	0.37350848435166695	0.6358852201829692	0	0.5	-0.029814019155533316	0.5959622348504918	0.8625615090617214	0.578204243016669	0	1.0	0.0
6022	0.0	0.0	0.0	1.0	None	0	0	0	0	0	0	1.0	0	0	0	0	0	0	1.0	1	1	0.06666666666666667	1	0.0	0	0	0	0	0	0	0	0	0	0	0	0
7369	8.86187329701178e-05	1.401787988345003e-05	1.3541984500112824e-05	0.998128647393794	None	0.3333333333333333	1	0.4444444444444444	4	0.7272727272727273	8	0.2653061224489796	0.7272727272727273	12	8	0	0	0	1.0	7	7	0.8666666666666667	13	0.0	0.6666666666666666	0.09859517305560608	0.5045744542655018	4.019043359317163e-09	0.5000005560392699	0.037155928032026476	0.5205815083897892	0.6003448834168224	0.5083886403164171	0	0.5	0.0
4911	0.00017538607076747787	6.922217615815979e-05	-3.333134763912092e-05	0.9944197992881724	None	0.2	1	0.4166666666666667	5	0.625	10	0.5	0.5625	14	9	3	3	0	1.0	6	6	1.2	18	0.6	0.15384615384615385	-0.036587543089889284	0.5016315340033576	0.00642455140220542	0.5141092620418332	0.02626382145368718	0.5635268693512657	0.5645641545797035	0.5265139719496438	1.0	1.0	0.0
5774	0.0	0.0	0.0	0.9999999999999998	None	0	0	0	0	0	0	1.0	0	0	0	0	4	0	1.0	1	1	0.06666666666666667	1	1.0	0	0	0	0	0	0	0	0	0	0	0	0
6351	0.0	0.0	0.0	1.0	None	0	0	0	0	0	0	1.0	0	0	0	0	0	0	1.0	1	1	0.06666666666666667	1	0.0	0	0	0	0	0	0	0	0	0	0	0	0
7526	0.021228471461317087	0.015331924471261452	0.015322274161475573	0.9945777386124913	None	0.2	1	0.3333333333333333	4	0.8	12	0.20987654320987653	0.8	16	12	0	0	0	1.0	9	9	1.1333333333333333	17	0.0	1.0	0.09987330917389968	0.5008924263638902	0.070637840746326	0.5593796846504628	0.08253459253420267	0.5727016251533937	0.5484509564664518	0.5444735669301818	0	0.75	0.0
5164	0.007158335077293116	0.0014920871331279557	-1.0969506941008463e-05	0.9838246009465286	None	0.25	1	0.36363636363636365	4	0.7857142857142857	11	0.2222222222222222	0.7857142857142857	15	11	0	0	0	0.8888888888888888	8	9	1.0666666666666667	16	0.0	1.0	0.23230562210484526	0.6321748553552635	0	0.5	0.07236051260009677	0.5274763051985499	0.7264383282146419	0.5540854234655921	0	1.0	0.0
1674	None	None	None	None	None	0	0	0.29411764705882354	5	0.6956521739130435	16	0.3968253968253968	0.391304347826087	14	9	10	0	0	0.7777777777777778	7	9	1.6666666666666667	25	0.0	0.5217391304347826	0.004398932059150589	0.5180640077462315	7.902762784127648e-27	0.5	0.08044918107123056	0.5227530664034741	0.5864372412861776	0.5136101919666125	0	1.0	0.0
6042	3.722354226624549e-05	1.4220888552980424e-07	-1.3810197296158058e-07	0.9999951107825258	None	0.3333333333333333	1	0.4444444444444444	4	0.7272727272727273	8	0.2653061224489796	0.7272727272727273	12	8	0	0	0	1.0	7	7	0.8666666666666667	13	0.0	0.6666666666666666	-0.05910827714391257	0.5345101077416328	0	0.5	0.008209781116005566	0.5088559734619232	0.5753656444626115	0.5144699464450263	0	0.9166666666666666	0.0
3130	0.0	0.0	0.0	1.0	None	0	0	0	0	0	0	1.0	0	0	0	0	0	0	1.0	1	1	0.06666666666666667	1	0.0	0	0	0	0	0	0	0	0	0	0	0	0
2324	None	None	None	None	None	0	0	0	0	0	0	1.0	0	0	0	0	0	0	1.0	1	1	0.06666666666666667	1	0.0	0	0	0	0	0	0	0	0	0	0	0	0
1287	None	None	None	None	None	0	0	0.23076923076923078	9	0.75	42	0.7160493827160493	0.21428571428571427	19	12	38	4	0	1.0	9	9	3.8666666666666667	58	0.0547945205479452	0.7058823529411765	0.09972322809989725	0.5006869405633669	-0.09999938093991181	0.5000039455360595	4.8855904942370344e-06	0.5000227300082077	0.6932514466978176	0.5002378721620079	1.0	0.6842105263157895	0.0
3214	0.0006116440110243969	0.0004698428003607853	0.0004113690713438028	0.9990041907442742	None	0.3333333333333333	1	0.5	4	0.6666666666666666	6	0.3055555555555556	0.6666666666666666	10	6	0	0	0	1.0	6	6	0.7333333333333333	11	0.0	0.4	0.09999707110714032	0.5000284612748954	0.006030124568216267	0.6395398529904827	-0.05681534881536467	0.6767419203772956	0.6779264654458551	0.6076488937532558	0	1.0	0.0
1877	None	None	None	None	None	0.06666666666666667	1	0.3125	10	0.6739130434782609	31	0.8888888888888888	0.5	33	23	14	0	0	0.6666666666666666	6	9	3.2	48	0.0	0.9523809523809523	0.08958072928244018	0.6861755563277115	0	0.5	1.5063596465333436e-23	0.5000000000000004	0.6040305244756732	0.5648247276707921	0	0.8484848484848485	0.0
4929	None	None	None	None	None	0	0	0.3	15	0.6301369863013698	46	0.9259259259259259	0.410958904109589	42	30	32	0	0	1.0	9	9	5.0	75	0.0	0.9090909090909091	1.4660507530333476e-26	0.5	0	0.5	-0.09981016942603738	0.5003767395841154	0.6155043768245159	0.5001255798824964	0	1.0	0.0
1999	None	None	None	None	None	0	0	0	0	0	0	1.0	0	0	0	0	4	0	1.0	1	1	0.06666666666666667	1	1.0	0	0	0	0	0	0	0	0	0	0	0	0
835	None	None	None	None	None	0.5	1	0.6666666666666666	4	0.5	3	0.4444444444444444	0.5	7	3	0	0	0	0.5	6	3	0.5333333333333333	8	0.0	1.0	-0.06989669526570816	0.5916015170782128	0.13676985101281852	0.5178075422604149	-0.0988382364530299	0.5069982414850528	0.7384277008972983	0.5390739169138894	0	1.0	0.0
736	None	None	None	None	None	0	0	0.3333333333333333	2	0.8571428571428571	6	1.0	0.8571428571428571	8	6	0	2	0	0.1111111111111111	9	1	0.6	9	1.0	1.0	0.09170481560573965	0.5226591176619495	-1.1313093685284892	0.9999999999682847	0.024752643227980604	0.6046393784301626	0.9986602462992947	0.9997335130688977	1.0	0.75	0.0
5119	0.00218558151135161	0.0002774425409323832	-0.0002611684208308177	0.9956637984819369	None	0.3333333333333333	1	0.5	4	0.7	7	0.2857142857142857	0.7	11	7	0	0	0	0.8571428571428571	6	7	0.8	12	0.0	0.6666666666666666	-0.09999976120812387	0.5000069283670996	-0.07771738921941082	0.644696388089501	0.05577152696676989	0.5437181750860824	0.6668876222479853	0.5639113828841272	0	1.0	0.0
7270	0.009255222075511516	0.0006853395429279575	-0.0006321619764819537	0.9967699291649175	None	0.2	1	0.3333333333333333	4	0.8	12	0.20987654320987653	0.8	16	12	0	0	0	1.0	9	9	1.1333333333333333	17	0.0	1.0	-0.07164589087135588	0.5937934403224906	0.08492644085348323	0.557757078450072	-0.0831018484403162	0.5998985113371245	0.6780029996199237	0.5839294637991389	0	1.0	0.0
3418	0.014428706969277894	0.0006800842943148225	0.00064195090795303	0.9792913011729041	None	0	0	0.3333333333333333	3	0.8181818181818182	9	0.28888888888888886	0.8181818181818182	12	9	0	1	0	0.5555555555555556	5	9	0.8666666666666667	13	1.0	1.0	0.09999983656369119	0.500000108038354	0.0014088863964251662	0.5025984011377335	0.11283700306859097	0.9863396175553193	0.7581855782668709	0.8068958630359183	1.0	1.0	0.0
521	None	None	None	None	None	0.5	1	0.6666666666666666	4	0.5	3	0.4	0.5	7	3	0	0	0	0.8	4	5	0.5333333333333333	8	0.0	0.6666666666666666	0.10676161737054816	0.5201596267883929	0.008112856492374167	0.5109155879717786	0.03026958323570251	0.5437186003986217	0.608333726497378	0.524952059233402	0	0.8571428571428571	0.0
1768	None	None	None	None	None	0.2	1	0.4166666666666667	5	0.6666666666666666	10	0.4722222222222222	0.5333333333333333	12	8	4	6	0	1.0	6	6	1.1333333333333333	17	0.75	0.36363636363636365	0.068807923536325	0.6406060673756975	2.9901326120944913e-06	0.5000206710859435	-0.062135053943066544	0.5887514825777442	0.6099514764675098	0.5774453265830752	1.0	1.0	0.0
2875	0.0	0.0	0.0	1.0	None	0	0	0	0	0	0	1.0	0	0	0	0	0	0	1.0	1	1	0.06666666666666667	1	0.0	0	0	0	0	0	0	0	0	0	0	0	0
6146	0.003376804209803542	0.00038308852427251767	0.0003717652316249134	0.9961809490402003	None	0.2	1	0.3333333333333333	4	0.8	12	0.20987654320987653	0.8	16	12	0	0	0	1.0	9	9	1.1333333333333333	17	0.0	1.0	0.21822690494724065	0.6484324698183161	0	0.5	0.03504234323704596	0.6112416920432913	0.7225580122308276	0.5878045559373134	0	0.875	0.0
1743	None	None	None	None	None	0	0	0.6666666666666666	2	0.5	1	0.6666666666666666	0.5	3	1	0	2	0	0.6666666666666666	3	2	0.26666666666666666	4	1.0	0	0.020806982322767942	0.5734789950048617	-0.09988341175202149	0.5000823064124666	6.005182488314526e-05	0.5002055491450713	0.6287577717589954	0.5247473552284599	1.0	1.0	0.0
1252	None	None	None	None	None	0	0	0	0	0	0	1.0	0	0	0	0	4	0	1.0	1	1	0.06666666666666667	1	1.0	0	0	0	0	0	0	0	0	0	0	0	0
2284	None	None	None	None	None	0.3333333333333333	1	0.5	4	0.6666666666666666	6	0.4074074074074074	0.6666666666666666	10	6	0	0	0	0.3333333333333333	9	3	0.7333333333333333	11	0.0	1.0	3.3810963296543174e-11	0.5000000016683954	-0.05987004792217395	0.5301412971520707	0.0912654597681206	0.5157082589063358	0.6508559617283013	0.5152923356187258	0	1.0	0.0
3830	0.001044341842752568	0.0001940765134306538	-4.778833145718304e-05	0.9996810712180075	None	0.25	1	0.4	4	0.7692307692307693	10	0.23809523809523808	0.7692307692307693	14	10	0	0	0	0.7777777777777778	9	7	1.0	15	0.0	1.0	-0.014665418184742828	0.6497656768086547	0	0.5	0.06756372622839904	0.5262160836828793	0.6052457043050719	0.5599576018247477	0	0.9285714285714286	0.0
7033	0.0012020992664866237	0.00017700950671625587	5.019919466214575e-05	0.9991048467122519	None	0.2	1	0.3333333333333333	4	0.8	12	0.20987654320987653	0.8	16	12	0	0	0	1.0	9	9	1.1333333333333333	17	0.0	1.0	0.09706491061095295	0.5186782661540923	0.0006859706789080631	0.5012664953274981	0.021970153313691124	0.5706663213464059	0.602152750599757	0.5303280637513507	0	1.0	0.0
7435	0.0025734980176997306	0.0004401450219201813	-0.00043775919833907896	0.996336968039383	None	0.2	1	0.3333333333333333	4	0.8	12	0.20987654320987653	0.8	16	12	0	0	0	1.0	9	9	1.1333333333333333	17	0.0	1.0	0.09748726934081928	0.5145871716094196	0.07928879060118091	0.5764135483020416	-0.01448821093445507	0.6541456308384611	0.6189217437755286	0.5828737640934794	0	1.0	0.0
4971	0.001225638102672741	0.00014588926243931769	9.195137953185028e-05	0.9975389763206647	None	0.2	1	0.3333333333333333	4	0.8	12	0.20987654320987653	0.8	16	12	0	0	0	1.0	9	9	1.1333333333333333	17	0.0	1.0	5.764755030022706e-11	0.500000006333878	0.035069637760084114	0.6574592140701093	0.04231426659153221	0.5916530956991588	0.5933280535178115	0.5844168529014939	0	0.8125	0.0
3844	1.0088113942301616e-05	8.853928201138697e-08	1.0652866259527962e-08	0.9999999970549679	None	0.2	1	0.3333333333333333	4	0.8	12	0.20987654320987653	0.8	16	12	0	0	0	1.0	9	9	1.1333333333333333	17	0.0	1.0	-0.09999999999850032	0.5000000393832991	-0.0999999923723012	0.5000087253125148	0.09980590226986764	0.526929547597928	0.7194819089248434	0.5089871642334737	0	1.0	0.0
6290	0.0014374696314778327	0.00040454667697156923	-0.00040427719398406143	0.9954386651028931	None	0.07692307692307693	1	0.35714285714285715	10	0.6153846153846154	24	0.5061728395061729	0.38461538461538464	24	15	16	0	0	1.0	9	9	2.7333333333333334	41	0.0	0.875	-0.08737966267680916	0.5543948184996629	0.05524093821875196	0.5976751474114029	0.05530937594002501	0.9823766417135894	0.7001516444406717	0.8241894798516054	0	1.0	0.0
3282	8.172217182646374e-05	8.892604752888208e-06	-4.459916623220362e-06	0.9999981478536825	None	0.3333333333333333	1	0.4444444444444444	4	0.7272727272727273	8	0.2653061224489796	0.7272727272727273	11	8	1	3	0	1.0	7	7	0.8666666666666667	13	1.0	1.0	0.16364823232161504	0.956936322514524	-0.07644284982520068	0.5355828299236236	-0.022904311149434527	0.638676564489552	0.763628100141236	0.7809283661007095	1.0	1.0	0.0
5715	0.018166644546872824	0.007077966313862844	0.006424983502798259	0.9944113582047208	None	0.2	1	0.3333333333333333	4	0.8	12	0.20987654320987653	0.8	16	12	0	0	0	1.0	9	9	1.1333333333333333	17	0.0	1.0	-0.09999882494007742	0.5000035242900164	0	0.5	0.2569842263798307	0.9999982502251065	0.8181190959297473	0.9880933320757714	0	0.4375	0.0
3618	0.0005137484642388493	0.00015039637735858436	4.1310664771642704e-05	0.9985359544762269	None	0	0	0.3333333333333333	2	0.8571428571428571	6	0.36	0.8571428571428571	8	6	0	2	0	1.0	5	5	0.6	9	1.0	0	0.07414927343820717	0.5775285467401935	0.1988931667176622	0.5922629356837	-0.031261104373929864	0.6490192244169751	0.7463887712304449	0.6067246393013423	1.0	1.0	0.0
6150	None	None	None	None	None	0	0	0.3611111111111111	13	0.5576923076923077	29	0.8571428571428571	0.2692307692307692	24	14	29	7	0	0.7777777777777778	9	7	3.6	54	0.1346153846153846	0.875	0.25438160810768096	0.6285784604390682	0	0.5	0.08920015982780609	0.5357844995838094	0.7423770658305593	0.5555617862740265	0.0	0	0.0
344	None	None	None	None	None	0	0	0.75	3	0.25	1	0.6666666666666666	0	1	0	4	3	0	1.0	3	3	0.4	6	0.2727272727272727	0	0	0	0	0	0	0	0	0	0	0	0
3134	0.0003316813414200311	5.42780441531277e-07	5.250338138247862e-07	0.9999998421548937	None	0.2	1	0.3333333333333333	4	0.8	12	0.20987654320987653	0.8	16	12	0	0	0	1.0	9	9	1.1333333333333333	17	0.0	1.0	0.00033252421054044923	0.5023474265219845	0.010540267134287412	0.565661159202817	0.09743955530841539	0.5533835317731725	0.6048401827580748	0.5405698757247152	0	1.0	0.0
828	None	None	None	None	None	0	0	0	0	0	0	1.0	0	0	0	0	0	0	1.0	1	1	0.06666666666666667	1	0.0	0	0	0	0	0	0	0	0	0	0	0	0
2254	None	None	None	None	None	0	0	0	0	0	0	1.0	0	0	0	0	4	0	1.0	1	1	0.06666666666666667	1	1.0	0	0	0	0	0	0	0	0	0	0	0	0
5548	0.01871799062561929	0.00696704358419362	0.006949735731754056	0.971835451467567	None	0.2	1	0.3333333333333333	4	0.8	12	0.20987654320987653	0.8	16	12	0	0	0	1.0	9	9	1.1333333333333333	17	0.0	1.0	0.3117808755153962	0.6354671748638545	0	0.5	0.09614254326572842	0.531364850696211	0.786292260069328	0.5565378502136122	0	0.9375	0.0
6433	None	None	None	None	None	0.21428571428571427	3	0.4	12	0.5952380952380952	25	0.5432098765432098	0.35714285714285715	27	15	16	1	0	1.0	9	9	2.933333333333333	44	0.041666666666666664	0.8571428571428571	7.902762784127648e-27	0.5	0	0.5	0.17551880992359328	0.5630728469291233	0.6958056559962825	0.5211242952140627	0.9629629629629629	1.0	0.0
1159	None	None	None	None	None	0.375	3	0.42105263157894735	8	0.6538461538461539	17	0.345679012345679	0.6538461538461539	25	17	2	0	0	1.0	9	9	1.8666666666666667	28	0.0	0.8421052631578947	0.3359067716406231	0.5598246889399378	0.04397418039981732	0.547641204377471	2.7320762542558783e-05	0.5017803399618884	0.8150381929653183	0.5364947059941675	0	0.32	0.0
4521	0.0045465571891386706	0.0004081009410085434	0.0002593101304874882	0.9941775951879782	None	0.3333333333333333	1	0.5	4	0.7	7	0.2857142857142857	0.7	11	7	0	0	0	0.8571428571428571	6	7	0.8	12	0.0	0.6666666666666666	0.13453680714040286	0.5938413648663459	0.11583561524142891	0.5937413227352671	0.07923485684596934	0.6663125308560549	0.565395033683505	0.618603582258895	0	1.0	0.0
1983	None	None	None	None	None	0	0	0.018518518518518517	1	1.0	79	1.0	0	0	0	80	0	0	1.0	9	9	5.4	81	0.0	1.0	0	0	0	0	0	0	0	0	0	0	0
3805	None	None	None	None	None	0.043478260869565216	1	0.08163265306122448	4	0.9295774647887324	66	0.9012345679012346	0.028169014084507043	4	2	68	6	0	1.0	9	9	4.866666666666666	73	0.043478260869565216	0.9375	-0.08555852874831804	0.5325841506785215	0.07009610870713193	0.5256362361286093	9.549733285385431e-07	0.5001760654593604	0.6485227860293049	0.5194785363640846	1.0	1.0	0.0
1917	None	None	None	None	None	0.2	1	0.3333333333333333	4	0.8	12	0.20987654320987653	0.8	16	12	0	0	0	1.0	9	9	1.1333333333333333	17	0.0	1.0	0.080091500994428	0.5670650543717102	-0.03409558879604576	0.650805878094965	-0.09944324115385292	0.5210083253567338	0.6905495620984149	0.5806683399991527	0	1.0	0.0
2686	0.004612891772813282	0.0005344513100167124	0.0004823511450676127	0.993846312225495	None	0.2	1	0.3333333333333333	4	0.8	12	0.20987654320987653	0.8	16	12	0	0	0	1.0	9	9	1.1333333333333333	17	0.0	1.0	0.0017565066115001135	0.5744733779041629	1.6409987782981122e-12	0.5000000001165089	0.08012969818715694	0.5925869095756132	0.5966271227799596	0.5559971165556443	0	0.125	0.0
4953	0.0	0.0	0.0	1.0	None	0	0	0	0	0	0	1.0	0	0	0	0	0	0	1.0	1	1	0.06666666666666667	1	0.0	0	0	0	0	0	0	0	0	0	0	0	0
6303	0.0	0.0	0.0	1.0	None	0	0	0	0	0	0	1.0	0	0	0	0	0	0	1.0	1	1	0.06666666666666667	1	0.0	0	0	0	0	0	0	0	0	0	0	0	0
315	None	None	None	None	None	0.13043478260869565	3	0.2653061224489796	13	0.7183098591549296	51	0.9012345679012346	0.6901408450704225	61	49	11	6	0	1.0	9	9	4.866666666666666	73	0.42857142857142855	0.9230769230769231	0.017213173294986967	0.5759265835421548	-0.09797239318490808	0.6105559045209451	0.0010522495954268095	0.507566445311831	0.6254978994849139	0.5651271537979747	0.9426229508196722	0.9508196721311475	0.0
3696	None	None	None	None	None	0	0	0.41935483870967744	13	0.5	22	0.7301587301587301	0.2727272727272727	22	12	23	1	0	0.7777777777777778	9	7	3.066666666666667	46	0.025	0.8717948717948718	-0.0459382727006001	0.664735269657903	0	0.5	-0.041836486033795486	0.6795582805653327	0.6090555784611015	0.6174495908862301	1.0	1.0	0.0
1411	None	None	None	None	None	0	0	0.5	2	0.75	3	0.6	0.75	5	3	0	2	0	0.4	2	5	0.4	6	1.0	0	-0.014277164040900184	0.6328699674720201	-0.02827958118231581	0.5039904457615847	-0.0053452200161286404	0.6221003081675255	0.5740021237391426	0.5873435529683244	1.0	1.0	0.0
2128	None	None	None	None	None	0	0	0.5	2	0.75	3	0.6	0.75	5	3	0	1	0	0.4	5	2	0.4	6	0.5	0	0.04406349069392011	0.528392973812713	-0.08291253106780161	0.5702935194516789	0.05293041221487439	0.5425980139202005	0.6503383958731327	0.54715520313215	1.0	1.0	0.0
3470	0.007613934516959268	0.0008141011141130069	0.0006776601863949329	0.9811350796192249	None	0.2	1	0.3333333333333333	4	0.8	12	0.20987654320987653	0.8	16	12	0	0	0	1.0	9	9	1.1333333333333333	17	0.0	1.0	-0.0745975481685311	0.9867797561101248	0.026469489267148427	0.5490365363725731	-0.09987075242086951	0.5077303073581662	0.7139708791492744	0.8195743958655758	0	1.0	0.0
6861	0.02343546814186521	0.010668176829529403	0.007504986293900629	0.9865538148498458	None	0.2	1	0.3333333333333333	4	0.8	12	0.20987654320987653	0.8	16	12	0	0	0	1.0	9	9	1.1333333333333333	17	0.0	1.0	0.31749448744608094	0.6057378073179737	0	0.5	0.08284261404734934	0.5437046500048873	0.7940293824396151	0.5502214920683318	0	1.0	0.0
1800	None	None	None	None	None	0	0	0.6666666666666666	2	0.5	1	0.6666666666666666	0	0	0	3	0	0	0.6666666666666666	2	3	0.26666666666666666	4	0.0	0	0	0	0	0	0	0	0	0	0	0	0
6910	0.02179707907843183	0.015360488399494008	0.015353142135930671	0.9946652311057685	None	0.2	1	0.3333333333333333	4	0.8	12	0.20987654320987653	0.8	16	12	0	0	0	1.0	9	9	1.1333333333333333	17	0.0	1.0	0.09987330917389968	0.5008924263638902	0.070637840746326	0.5593796846504628	0.08253459253420267	0.5727016251533937	0.5484509564664518	0.5444735669301818	0	0.75	0.0
1616	None	None	None	None	None	0.3333333333333333	1	0.625	5	0.4444444444444444	4	0.55	0.2222222222222222	6	2	4	4	0	0.8	5	4	0.7333333333333333	11	0.5	0.5714285714285714	0.29588067812594604	0.9991242545410988	-0.09968362423925488	0.5004206660982932	0.014604134397131954	0.6199005792565225	0.8384168359060605	0.9248484138460437	1.0	1.0	0.0
7312	0.000922906161691312	0.0004277380944983079	-6.624270256993133e-05	0.9995002505127144	None	0.2	1	0.3333333333333333	4	0.8	12	0.20987654320987653	0.8	16	12	0	0	0	1.0	9	9	1.1333333333333333	17	0.0	1.0	-0.028982637231328122	0.511508288939023	0	0.5	0.0998570213458943	0.5007103226737945	0.6345710595823589	0.5040734581942965	0	1.0	0.0
1767	None	None	None	None	None	0	0	0.25	1	1.0	3	1.0	1.0	4	3	0	3	0	0.2	5	1	0.3333333333333333	5	1.0	0	0.013272877035701791	0.5428928158539624	-0.06343174630967449	0.5078738515483301	1.777925985654201e-09	0.5000000065062722	0.5832198390297801	0.5169511713042342	1.0	1.0	0.0
7420	0.0	0.0	0.0	1.0	None	0	0	0	0	0	0	1.0	0	0	0	0	0	0	1.0	1	1	0.06666666666666667	1	0.0	0	0	0	0	0	0	0	0	0	0	0	0
5244	0.00024359694274111237	2.0583024131764e-06	-1.6652957066940065e-06	0.9999957331025652	None	0.25	1	0.4	4	0.75	9	0.25	0.75	13	9	0	0	0	0.875	8	7	0.9333333333333333	14	0.0	0.8571428571428571	0.00012075684527725709	0.5002055179100345	0.06177978936853823	0.5290525185707935	0.10090695198533381	0.6103204822918227	0.6022368507879657	0.5470126134842496	0	1.0	0.0
4988	0.0012272188532267971	0.00016990056145771738	0.000162529186026474	0.9990979504105942	None	0.2	1	0.3333333333333333	4	0.8	12	0.20987654320987653	0.8	16	12	0	0	0	1.0	9	9	1.1333333333333333	17	0.0	1.0	-0.07977742578904753	0.5184916637297478	0.09863920488990868	0.5799473958218491	0.059027314307055254	0.5919750826157394	0.6898777656709161	0.5637096582236657	0	0.1875	0.0
2835	7.963065034218672e-06	1.16428517628087e-06	2.056659388565419e-08	0.9996470581341005	None	0	0	0.6	3	0.6	3	0.4666666666666667	0.6	6	3	0	0	0	0.6	5	3	0.4666666666666667	7	0.0	1.0	0.08630508641835512	0.5147602796463536	0.07295819227466697	0.6238400882380424	0.013155894643181638	0.5188288690587378	0.5975790840917778	0.5531557978220253	0	0	0.0
5651	5.25777729653887e-05	1.1446090521179636e-05	-8.106858732493968e-06	0.9999879296442574	None	0	0	0.4	2	0.8	4	0.4666666666666667	0.8	6	4	0	2	0	0.6	3	5	0.4666666666666667	7	1.0	0	-0.09998266370363891	0.500011897221262	0.13728350734150369	0.5785653619092878	0.028471386066974674	0.5993617736498708	0.7317791127822644	0.5596923700266581	1.0	1.0	0.0
5037	0.008854236154109438	0.005170332672340205	-0.00508164506492785	0.9761710788399018	None	0	0	0.3333333333333333	2	0.8571428571428571	6	0.36	0.8571428571428571	8	6	0	2	0	1.0	5	5	0.6	9	1.0	0	0.31787682377795623	0.5137968488783093	8.503657103162731e-06	0.5000148883909221	-0.13657455157925524	0.6310249308474891	0.8702756101801268	0.5491637359987569	1.0	1.0	0.0
2836	0.0007426834367299148	0.00024343042478531754	-0.0002366075612827069	0.9992877621747085	None	0.2	1	0.3333333333333333	4	0.8	12	0.20987654320987653	0.8	16	12	0	0	0	1.0	9	9	1.1333333333333333	17	0.0	1.0	1.1040953249318043e-12	0.5000001165611032	0.4614991356603305	0.6298606814518757	-0.04314430040301448	0.8729435673661803	0.908471412100555	0.6941556156153514	0	1.0	0.0
5433	0.008545265173924165	0.005785698161286883	0.0057734780472131495	0.9938384317792396	None	0.25	1	0.4	4	0.75	9	0.25925925925925924	0.75	13	9	0	0	0	0.6666666666666666	6	9	0.9333333333333333	14	0.0	1.0	-0.09854952577206383	0.5008437343446843	0.010300504993751469	0.5227060067992269	0.0875616707037714	0.5896680260681104	0.6835739824621623	0.537997817524816	0	1.0	0.0
4294	0.00031747487534065157	3.9800007713290794e-06	3.764085984944018e-06	0.9999997453393727	None	0.2	1	0.3333333333333333	4	0.8	12	0.20987654320987653	0.8	16	12	0	0	0	1.0	9	9	1.1333333333333333	17	0.0	1.0	0.24267534162279397	0.6758390639986913	0.1685683771153476	0.6485198113319538	-0.4380390164279352	0.9999912106428474	0.9695601495003896	0.9870002233477644	0	1.0	0.0
2251	None	None	None	None	None	0	0	0.21951219512195122	9	0.7457627118644068	44	0.7530864197530864	0.13559322033898305	11	8	49	0	0	1.0	9	9	4.066666666666666	61	0.0	0.9259259259259259	0.09584035870155215	0.5666800015389748	0	0.5	0.08455343564934385	0.5189391823528421	0.6054774930657175	0.5286445409375629	0	1.0	0.0
5324	5.4373989938431185e-05	7.605410922998165e-06	7.085890018016436e-07	0.9976715190508721	None	0	0	0	0	0	0	1.0	0	0	0	0	4	0	1.0	1	1	0.06666666666666667	1	1.0	0	0	0	0	0	0	0	0	0	0	0	0
4565	None	None	None	None	None	0.07692307692307693	1	0.39285714285714285	11	0.575	23	0.5185185185185185	0.45	29	18	12	0	0	1.0	9	9	2.8	42	0.0	0.7272727272727273	0.3817881489281496	0.6993884683317025	-0.03747271217416011	0.6582481271924377	0.001590694548363536	0.6528042467407543	0.8712367084549404	0.6704949190963585	0	0.06896551724137931	0.0
2559	0.0009513672442507841	0.0002388732956408569	4.8589955536486976e-05	0.9987545077711291	None	0	0	0.5	3	0.7142857142857143	5	0.42857142857142855	0.7142857142857143	8	5	0	1	0	0.42857142857142855	3	7	0.6	9	1.0	0.6666666666666666	0.1215431864838488	0.6356688463234714	0.09999885868824293	0.5000096870408001	0.005830685445630252	0.6280918201755933	0.6230353469535367	0.5890963230918834	1.0	1.0	0.0
3997	0.0020186370886874426	0.00029199130598234636	-0.00010699475810595903	0.996172193300087	None	0.2	1	0.3333333333333333	4	0.8	12	0.20987654320987653	0.8	16	12	0	0	0	1.0	9	9	1.1333333333333333	17	0.0	1.0	1.5528393747374546e-10	0.500000000638852	0.002284091050512471	0.5096320172714607	0.02247147152452216	0.6628437250396874	0.5771682064486456	0.5592639026288009	0	0.9375	0.0
4357	0.014995805217230892	0.002187178787850284	-0.0005547884894023355	0.9755955184980784	None	0.25	1	0.4	4	0.7692307692307693	10	0.23809523809523808	0.7692307692307693	14	10	0	0	0	0.7777777777777778	7	9	1.0	15	0.0	1.0	0.38253710655581674	0.6804356724662137	0	0.5	0.1458258623713318	0.515491330960865	0.8286895832274956	0.567727805766093	0	0.35714285714285715	0.0
6498	0.0036249243876142335	6.59037634230955e-05	5.234282767482228e-05	0.9964322893157757	None	0.25	1	0.36363636363636365	4	0.7857142857142857	11	0.2222222222222222	0.7857142857142857	15	11	0	0	0	0.8888888888888888	9	8	1.0666666666666667	16	0.0	1.0	6.554907887304244e-20	0.5000000000362902	0	0.5	0.07534929069229623	0.5777546649938268	0.5878779857904625	0.52610647203792	0	0.8666666666666667	0.0
4454	0.015552392491874501	0.0010361231175759782	-0.0007811792943703223	0.9899237331132531	None	0.2	1	0.3333333333333333	4	0.8	12	0.20987654320987653	0.8	16	12	0	0	0	1.0	9	9	1.1333333333333333	17	0.0	1.0	3.86316556474984e-10	0.5000009294223432	0	0.5	0.0997326033782697	0.500271953724458	0.6154178387437107	0.5000909610568696	0	0.9375	0.0
3059	0.0005361238422149814	3.233337229172234e-06	-5.38273143157122e-07	0.9998714685923744	None	0.05	1	0.35714285714285715	15	0.55	33	0.7654320987654321	0.15	20	9	41	0	0	1.0	9	9	4.133333333333334	62	0.0	0.8727272727272727	-0.0999965106763898	0.500010901861604	-0.001855861425714194	0.6455792750553194	0.11322302410565203	0.9980398639721215	0.7401947667861624	0.9069959904872159	0	0.05	0.0
3649	0.013831048917637263	0.005657266748862758	-0.002645745730401073	0.9944469415971027	None	0.2	1	0.3333333333333333	4	0.8	12	0.20987654320987653	0.8	16	12	0	0	0	1.0	9	9	1.1333333333333333	17	0.0	1.0	0.20724086718825768	0.5732642060807267	0	0.5	-0.05977597222533863	0.6525111150861944	0.7599369741985923	0.5765009480369938	0	1.0	0.0
6184	0.0	0.0	0.0	0.9999999999999998	None	0	0	0	0	0	0	1.0	0	0	0	0	4	0	1.0	1	1	0.06666666666666667	1	1.0	0	0	0	0	0	0	0	0	0	0	0	0
4151	0.0	0.0	0.0	1.0	None	0	0	0	0	0	0	1.0	0	0	0	0	0	0	1.0	1	1	0.06666666666666667	1	0.0	0	0	0	0	0	0	0	0	0	0	0	0
426	None	None	None	None	None	0	0	0	0	0	0	1.0	0	0	0	0	1	0	1.0	1	1	0.06666666666666667	1	0.25	0	0	0	0	0	0	0	0	0	0	0	0
777	None	None	None	None	None	0	0	0	0	0	0	1.0	0	0	0	0	0	0	1.0	1	1	0.06666666666666667	1	0.0	0	0	0	0	0	0	0	0	0	0	0	0
2506	None	None	None	None	None	0	0	0.10526315789473684	2	0.9230769230769231	24	0.6222222222222222	0	1	0	26	2	0	0.5555555555555556	9	5	1.8666666666666667	28	0.03636363636363636	0.6956521739130435	0	0	0	0	0	0	0	0	0	0	0
5842	0.017986517658120545	0.006981343187363524	0.006885048538578925	0.9709121757042709	None	0.2	1	0.3333333333333333	4	0.8	12	0.20987654320987653	0.8	16	12	0	0	0	1.0	9	9	1.1333333333333333	17	0.0	1.0	0.3117808755153962	0.6354671748638545	0	0.5	0.09614254326572842	0.531364850696211	0.786292260069328	0.5565378502136122	0	0.9375	0.0
5179	None	None	None	None	None	0	0	0.3333333333333333	9	0.631578947368421	24	0.5555555555555556	0.39473684210526316	22	15	17	3	0	0.8888888888888888	9	8	2.6666666666666665	40	0.0967741935483871	0.6857142857142857	0.05704382572920119	0.6502277385612627	0.16484497468799722	0.5740609092525446	0.0006892132066780314	0.5651820049143429	0.6757216332357018	0.5971409920472552	1.0	1.0	0.0
3063	0.01722113650430445	0.007985058413667036	0.0018616081878241675	0.9807929308559948	None	0.2	1	0.3333333333333333	4	0.8	12	0.20987654320987653	0.8	16	12	0	0	0	1.0	9	9	1.1333333333333333	17	0.0	1.0	0.39824788308055376	0.6582153163575569	0	0.5	0.08741670519059816	0.5081522119688751	0.8464283189588914	0.5570803139618415	0	1.0	0.0
2197	None	None	None	None	None	0.125	1	0.3333333333333333	6	0.68	17	0.3333333333333333	0.52	17	13	9	0	0	1.0	9	9	1.8	27	0.0	0.6363636363636364	0.0009000806120518453	0.5114597252043807	6.064811818866549e-08	0.5000011883998009	0.08839885129321985	0.5147473517560838	0.6005622880762762	0.5087372942446474	0	1.0	0.0
4314	0.002051129246484844	0.00022245193127681378	-0.0001321624553476799	0.9923853162591927	None	0.2	1	0.3333333333333333	4	0.8	12	0.20987654320987653	0.8	16	12	0	0	0	1.0	9	9	1.1333333333333333	17	0.0	1.0	0.28185716189425075	0.9998029026155466	-0.04814740891482981	0.506982366755878	-0.031113926104924593	0.5304678076144801	0.8205134366915224	0.9475418997305334	0	1.0	0.0
3729	0.005321101436154653	0.003905168154914145	-0.000749286110776855	0.9925746852210721	None	0.2	1	0.3333333333333333	4	0.8	12	0.20987654320987653	0.8	16	12	0	0	0	1.0	9	9	1.1333333333333333	17	0.0	1.0	0.099656097958435	0.5164728412965323	0.01873427081866172	0.662068173106886	-0.09999961534396369	0.5000134928845785	0.707198111227521	0.5612322331727395	0	1.0	0.0
6438	0.017663438271234545	0.007212078258516165	0.007148915611980849	0.9710159038288578	None	0.2	1	0.3333333333333333	4	0.8	12	0.20987654320987653	0.8	16	12	0	0	0	1.0	9	9	1.1333333333333333	17	0.0	1.0	0.3117808755153962	0.6354671748638545	0	0.5	0.09614254326572842	0.531364850696211	0.786292260069328	0.5565378502136122	0	0.9375	0.0
3144	3.898603077051742e-06	1.3243683286465187e-06	-1.3226865711735015e-06	0.9996076134029179	None	0	0	0.6	3	0.6	3	0.5833333333333334	0.6	6	3	0	1	0	0.3333333333333333	2	6	0.4666666666666667	7	1.0	0.4	0.05964191306483304	0.5238905397897111	0.31891310847545606	0.6453243280784102	0.003022701403967104	0.5081449258066821	0.7982506170720587	0.5602694330754969	1.0	1.0	0.0
1078	None	None	None	None	None	0	0	0.75	3	0.5	2	0.5	0.5	5	2	0	1	0	0.75	4	3	0.4	6	1.0	0.6666666666666666	0.06955329778194878	0.5738648882144489	9.66928664879578e-06	0.5000321243039578	0.2605211808752176	0.5288397976029938	0.7569795900343821	0.5343834303901099	1.0	1.0	0.0
5961	0.0	0.0	0.0	0.9999999999999998	None	0	0	0	0	0	0	1.0	0	0	0	0	4	0	1.0	1	1	0.06666666666666667	1	1.0	0	0	0	0	0	0	0	0	0	0	0	0
3328	0.0	0.0	0.0	0.9999999999999998	None	0	0	0	0	0	0	1.0	0	0	0	0	4	0	1.0	1	1	0.06666666666666667	1	1.0	0	0	0	0	0	0	0	0	0	0	0	0
2720	5.96339147357974e-09	5.971753166169167e-09	4.369827400026616e-09	0.9999997238665769	None	0	0	0	0	0	0	1.0	0	0	0	0	2	0	1.0	1	1	0.06666666666666667	1	0.5	0	0	0	0	0	0	0	0	0	0	0	0
2091	None	None	None	None	None	0	0	1.0	1	0	0	1.0	0	1	0	0	3	0	0.5	2	1	0.13333333333333333	2	1.0	0	0	0	0	0	0	0	0	0	0	0	0
6554	0.0033109069020538645	0.0002120140759440543	-0.00016043699449434134	0.9919865128329545	None	0.2	1	0.3333333333333333	4	0.8	12	0.20987654320987653	0.8	16	12	0	0	0	1.0	9	9	1.1333333333333333	17	0.0	1.0	0.23535796195728223	0.6512897086824647	0	0.5	-0.010419995527076783	0.6377280375264778	0.768956661323395	0.5979049448047591	0	1.0	0.0
2960	2.5634764519697074e-05	6.671215737673533e-07	-5.619845295229172e-08	0.9999401065532952	None	0	0	0.15	6	0.8245614035087719	47	0.8194444444444444	0.017543859649122806	2	1	56	8	0	0.8888888888888888	9	8	3.933333333333333	59	0.06956521739130435	0.9019607843137255	0.2668455275155276	0.5107973640580186	0.09269692292386236	0.5651229841640303	0.09910596378394325	0.5000842136212409	0.6927546115665469	0.5254374476380655	1.0	1.0	0.5677271449016624
3982	0.007369259443831919	0.0025534881583320393	0.0022057270817943567	0.9881798631770784	None	0	0	0.3333333333333333	2	0.8571428571428571	6	0.36	0.8571428571428571	8	6	0	2	0	1.0	5	5	0.6	9	1.0	0	0.4663524360216937	0.6361897543167762	0	0.5	0.09714180872149225	0.5047382227168203	0.8818229655958976	0.5480031856108923	0.9375	1.0	0.1967535251855026
840	None	None	None	None	None	0	0	0.75	3	0.25	1	0.6666666666666666	0	1	0	4	3	0	1.0	3	3	0.4	6	0.2727272727272727	0	0	0	0	0	0	0	0	0	0	0	0
5107	2.12137967405731e-06	7.655420591495537e-07	9.784888112072444e-08	0.9997437747886371	None	0.125	1	0.3333333333333333	6	0.7083333333333334	17	0.6190476190476191	0.5	17	12	8	7	0	0.8571428571428571	7	6	1.7333333333333334	26	0.4666666666666667	0.5263157894736842	-0.09753514744421149	0.5043571904233691	0.01956250501182675	0.5310344258361122	0.0001207942266090648	0.5006601431762633	0.6241959745873605	0.512028284300662	1.0	1.0	0.0
7190	0.00029286002230389217	4.4294728476633335e-06	-2.985862563037995e-06	0.9999927547403138	None	0.3333333333333333	1	0.5	4	0.6666666666666666	6	0.3055555555555556	0.6666666666666666	10	6	0	0	0	1.0	6	6	0.7333333333333333	11	0.0	0.4	0.02847157506063408	0.6507968813726048	0	0.5	-0.09281039061871235	0.6450216664627301	0.6009144192403784	0.6002700221192212	0	1.0	0.0
6148	0.018063783822386482	0.006604108086071874	0.006577072987793719	0.9713733589647695	None	0.2	1	0.3333333333333333	4	0.8	12	0.20987654320987653	0.8	16	12	0	0	0	1.0	9	9	1.1333333333333333	17	0.0	1.0	0.3117808755153962	0.6354671748638545	0	0.5	0.09614254326572842	0.531364850696211	0.786292260069328	0.5565378502136122	0	0.9375	0.0
3910	2.2722843507550613e-08	2.127494048149308e-08	-1.7029120201116497e-09	0.9999926187738271	None	0	0	1.0	1	0	0	1.0	0	1	0	0	3	0	0.5	2	1	0.13333333333333333	2	1.0	0	0	0	0	0	0	0	0	0	0	0	0
780	None	None	None	None	None	0	0	0	0	0	0	1.0	0	0	0	0	0	0	1.0	1	1	0.06666666666666667	1	0.0	0	0	0	0	0	0	0	0	0	0	0	0
3980	0.0016948350206904027	0.0005833657220363703	-0.0005738614087837127	0.9983812842465539	None	0.3333333333333333	1	0.4444444444444444	4	0.7272727272727273	8	0.2708333333333333	0.7272727272727273	12	8	0	0	0	0.75	6	8	0.8666666666666667	13	0.0	0.8571428571428571	0.052181649655342256	0.6244596703401274	-0.04378104141931133	0.6345775693473928	-0.10123120565029897	0.6195969785857692	0.6655132865364142	0.6262325825677396	0	1.0	0.0
1753	None	None	None	None	None	0	0	0.25	1	1.0	3	1.0	1.0	4	3	0	3	0	0.2	1	5	0.3333333333333333	5	1.0	0	1.2633474024233764e-05	0.5000768210682357	-0.04774836415841181	0.5949671665096953	-0.09999245802253251	0.500004049239398	0.607088342503427	0.5320278842560021	1.0	1.0	0.0
1779	None	None	None	None	None	0.2	1	0.3333333333333333	4	0.8	12	0.20987654320987653	0.8	16	12	0	0	0	1.0	9	9	1.1333333333333333	17	0.0	1.0	0.0547322328041062	0.5777230525019184	-0.1404903866540685	0.9999936343733679	0.044858993129640715	0.5102097970253605	0.7258871522250468	0.9837980633035719	0	1.0	0.0
2063	None	None	None	None	None	0	0	0.42857142857142855	3	0.75	6	0.3333333333333333	0.75	9	6	0	1	0	0.8333333333333334	6	5	0.6666666666666666	10	1.0	0.4	0.09983537040541553	0.5185706927045374	0.0038818330787868055	0.6612584977994362	-0.03930300287066666	0.503150568349446	0.6555932986078493	0.5626545128998409	0.0	0	0.0
3098	1.946581393435133e-08	1.6971921079158243e-08	-1.6033442153578532e-08	0.9999969943630118	None	0	0	0.75	3	0.5	2	0.6	0.5	5	2	0	1	0	0.4	2	5	0.4	6	1.0	0.5	0.0031670470480499513	0.6780245686487147	0	0.5	2.561199888070708e-13	0.5000000001233094	0.5808650737735055	0.5617422960119555	1.0	1.0	0.0
916	None	None	None	None	None	0	0	0.058823529411764705	2	0.9583333333333334	46	0.7936507936507936	0.020833333333333332	2	1	47	0	0	0.7777777777777778	7	9	3.3333333333333335	50	0.0	0.8636363636363636	-0.0719477534423946	0.5299544757205631	0.09765479370654309	0.5014206996956513	0.07217360722248659	0.5352984784153183	0.679140674310138	0.5222414423415048	0	1.0	0.0
3437	0.0020841181166894535	0.0005708332789095262	2.6037271444523566e-06	0.9959370612474566	None	0	0	0.5	2	0.75	3	1.0	0.75	5	3	0	0	0	0.16666666666666666	6	1	0.4	6	0.0	0.4	-0.08518248751022608	0.5021646038086168	-0.0999756401336082	0.501686814839901	0.09833984977524965	0.5014111486691833	0.711365336622082	0.5017541897983787	0	1.0	0.0
4634	0.011872617247542494	0.007004155036737182	0.004130533761319112	0.9865264924947698	None	0.2	1	0.3333333333333333	4	0.8	12	0.20987654320987653	0.8	16	12	0	0	0	1.0	9	9	1.1333333333333333	17	0.0	1.0	0.41770671875454096	0.6355390034072654	0	0.5	0.07008244643907974	0.5128048643666251	0.8622669294520136	0.5504349425605639	0	0.8125	0.0
3760	0.006810729121022339	0.0006945500509365556	0.0003098433802236831	0.9927327029212702	None	0.25	1	0.4	4	0.75	9	0.25925925925925924	0.75	13	9	0	0	0	0.6666666666666666	6	9	0.9333333333333333	14	0.0	1.0	0.1338311570799666	0.9996575446315512	0.17507827495400485	0.7280799439371972	0.06892825585630873	0.6183062046244958	0.7595339068664427	0.9588600259412624	0	1.0	0.0
3411	6.596831172354507e-08	6.029138101602288e-08	3.4134821508368807e-08	0.9999868171339684	None	0	0	0.16666666666666666	2	0.8666666666666667	13	0.5666666666666667	0	0	0	16	8	0	0.8333333333333334	6	5	1.1333333333333333	17	0.2222222222222222	0.42857142857142855	0	0	0	0	0	0	0	0	0	0	0
3022	0.00026491676081703255	2.3053194224670444e-06	4.3573172362179295e-08	0.9999968519277882	None	0.25	1	0.4	4	0.7692307692307693	10	0.234375	0.7692307692307693	14	10	0	0	0	1.0	8	8	1.0	15	0.0	0.8571428571428571	0.0005784937558068578	0.5752981745964476	7.902762784127648e-27	0.5	0.009593681584705633	0.674505227196101	0.5984467015711378	0.5851726978477431	0	1.0	0.0
2857	0.0	0.0	0.0	0.9999999999999998	None	0	0	0	0	0	0	1.0	0	0	0	0	4	0	1.0	1	1	0.06666666666666667	1	1.0	0	0	0	0	0	0	0	0	0	0	0	0
687	None	None	None	None	None	0	0	0	0	0	0	1.0	0	0	0	0	4	0	1.0	1	1	0.06666666666666667	1	1.0	0	0	0	0	0	0	0	0	0	0	0	0
472	None	None	None	None	None	0.08333333333333333	2	0.4	20	0.5205479452054794	38	0.9259259259259259	0.4794520547945205	54	35	20	0	0	1.0	9	9	5.0	75	0.0	0.9552238805970149	0.09163395411866056	0.6142231507631297	-0.09436930604428705	0.5880375599341899	0.00391060949834037	0.5861965147540664	0.6862350658624735	0.5962202481578872	0	1.0	0.0
452	None	None	None	None	None	0	0	0	0	0	0	1.0	0	0	0	0	4	0	1.0	1	1	0.06666666666666667	1	1.0	0	0	0	0	0	0	0	0	0	0	0	0
2126	None	None	None	None	None	0	0	0.75	3	0.3333333333333333	1	0.625	0.3333333333333333	4	1	0	0	0	0.5	4	2	0.3333333333333333	5	0.0	0.6666666666666666	0.08177873201542758	0.5279632744888103	0.035328160281162674	0.6715099570313979	-0.23310871833871155	0.617934702331917	0.8019207404076896	0.6072882894090301	0	0	0.0
2623	0.0	0.0	0.0	0.9999999999999998	None	0	0	0	0	0	0	1.0	0	0	0	0	4	0	1.0	1	1	0.06666666666666667	1	1.0	0	0	0	0	0	0	0	0	0	0	0	0
5821	0.0028011030793878102	0.0008254805034799309	-0.000605021368832141	0.9972407916928794	None	0.2	1	0.3333333333333333	4	0.8	12	0.20987654320987653	0.8	16	12	0	0	0	1.0	9	9	1.1333333333333333	17	0.0	1.0	-0.0801852216675664	0.5590694914335865	0.06840572048114035	0.5518708157453155	0.08356229380859208	0.904958273240216	0.6809038868172999	0.7108941339668605	0	1.0	0.0
3920	0.01048334587525301	0.002445096616339461	-0.000566257537888407	0.9816474519630871	None	0.25	1	0.4	4	0.75	9	0.25925925925925924	0.75	13	9	0	0	0	0.6666666666666666	6	9	0.9333333333333333	14	0.0	1.0	0.2771200592258031	0.7098178589544017	0.09965727535211868	0.5001209380583836	-0.08767531172533286	0.5442792796009194	0.8159960889040285	0.5884404225835576	0	1.0	0.0
4892	0.004194706437630627	0.00023225591799833472	0.0001947298897445063	0.971390296680378	None	0.2	1	0.3333333333333333	4	0.8	12	0.20987654320987653	0.8	16	12	0	0	0	1.0	9	9	1.1333333333333333	17	0.0	1.0	0.01179728778454965	0.5554561685832011	0.005418229844769959	0.6588511172597337	0.07673121075672909	0.6023770104450205	0.595325232661849	0.6063749266991281	0	1.0	0.0
4501	6.680862509421255e-05	1.951559304041689e-06	1.9428474909484515e-06	0.9999795248470404	None	0	0	0.1956521739130435	9	0.7611940298507462	51	0.8518518518518519	0.13432835820895522	15	9	53	0	0	1.0	9	9	4.6	69	0.0	1.0	0.29201295348835477	0.584881452268121	0	0.5	0.05122943279958986	0.5369375123551761	0.7804836612900915	0.5408143803316728	0	0.8666666666666667	0.0
1439	None	None	None	None	None	0.2	1	0.3333333333333333	4	0.8	12	0.20987654320987653	0.8	16	12	0	0	0	1.0	9	9	1.1333333333333333	17	0.0	1.0	0.017952814951996198	0.5957318608503852	-0.01755118481984853	0.6494439322087079	-0.42091540691216495	0.9999629686082743	0.878353495027699	0.9767063495317014	0	0.9375	0.0
4351	0.00017438126920835356	9.99457007228349e-07	-9.013910833309061e-07	0.9999927275051043	None	0.3333333333333333	1	0.5	4	0.6666666666666666	6	0.3055555555555556	0.6666666666666666	10	6	0	0	0	1.0	6	6	0.7333333333333333	11	0.0	0.4	-0.03163132242956666	0.5110637754891161	0	0.5	0.03992113575702032	0.5619312358647011	0.5727539579786333	0.5244193835432036	0	1.0	0.0
2593	1.1738895768409235e-06	6.2266917599465006e-09	2.3360067566567805e-09	0.9999984475092406	None	0.25	1	0.36363636363636365	4	0.7857142857142857	11	0.2222222222222222	0.7857142857142857	15	11	0	0	0	0.8888888888888888	9	8	1.0666666666666667	16	0.0	1.0	-0.09999940741567805	0.5000008139271547	0.14261492622246708	0.5759667218795297	0.00016361843632886028	0.5011544989291853	0.7300804158289328	0.5258817801350272	0	1.0	0.0
3571	0.017774049683006565	0.0015276793826908852	0.0014697303799426293	0.9909967525308118	None	0.2	1	0.3333333333333333	4	0.8	12	0.20987654320987653	0.8	16	12	0	0	0	1.0	9	9	1.1333333333333333	17	0.0	1.0	0.27008557271642364	0.640136829557362	0	0.5	0.09716070016658145	0.5039993325625504	0.7534335891033285	0.5491702134543884	0	0.875	0.0
3372	0.00726400749222004	0.001346055541238181	0.0004433111147285493	0.979898117018721	None	0.25	1	0.4	4	0.75	9	0.25925925925925924	0.75	13	9	0	0	0	0.6666666666666666	6	9	0.9333333333333333	14	0.0	1.0	0.3477390909403412	0.7148278450132507	-0.09999943970721052	0.5000029686826534	-0.0351132217164552	0.6631111241099176	0.8782059302579762	0.6299611160417478	0	1.0	0.0
1577	None	None	None	None	None	0.3333333333333333	1	0.5	4	0.7	7	0.2857142857142857	0.7	11	7	0	0	0	0.8571428571428571	7	6	0.8	12	0.0	0.6666666666666666	0.11638263167404735	0.666047405642419	0.0008175245042429261	0.5029944068280454	0.1420079141416207	0.557280210798815	0.6534902352420145	0.5770862727565625	0	1.0	0.0
2241	None	None	None	None	None	0	0	0.6666666666666666	2	0.5	1	0.6666666666666666	0	0	0	3	0	0	0.6666666666666666	2	3	0.26666666666666666	4	0.0	0	0	0	0	0	0	0	0	0	0	0	0
5624	0.00011202090508545426	1.7809560385596397e-06	1.7321640577628157e-06	0.9999864642810079	None	0.3333333333333333	1	0.5	4	0.6666666666666666	6	0.4074074074074074	0.6666666666666666	10	6	0	0	0	0.3333333333333333	9	3	0.7333333333333333	11	0.0	1.0	0.09997239016236581	0.5002199113577406	0.006066965461898553	0.5033372010719027	-0.08124258992457016	0.5994948729267096	0.6769777859084974	0.534743045809543	0	1.0	0.0
6133	0.018354788482628323	0.004682530762552084	-0.0046814653278539125	0.9860647962940187	None	0.2	1	0.3333333333333333	4	0.8	12	0.20987654320987653	0.8	16	12	0	0	0	1.0	9	9	1.1333333333333333	17	0.0	1.0	0.2495595360741138	0.6745047858955602	0.020690467372929018	0.649849444738742	0.8164697791389154	1.0	0.9934281440262218	0.9999998101818403	0	1.0	0.0
6609	0.00013912462365073784	1.6390087321153964e-07	2.5825259484227954e-09	0.9999897709239477	None	0	0	0.30952380952380953	13	0.6166666666666667	37	0.7654320987654321	0.18333333333333332	20	11	41	6	0	1.0	9	9	4.133333333333334	62	0.07792207792207792	0.9090909090909091	0.06702116892332784	0.5513998000087231	-0.0998857448592724	0.5004578870961565	0.000296165732304983	0.5820577724835824	0.6819500094402429	0.5448281468736856	0.05	0.1	0.0
350	None	None	None	None	None	0	0	0	0	0	0	1.0	0	0	0	0	4	0	1.0	1	1	0.06666666666666667	1	1.0	0	0	0	0	0	0	0	0	0	0	0	0
7049	0.0018043258045170826	8.107830551617209e-05	-7.917632499176787e-05	0.9974668459439305	None	0	0	0.3333333333333333	3	0.8181818181818182	9	0.28888888888888886	0.8181818181818182	12	9	0	0	0	0.5555555555555556	5	9	0.8666666666666667	13	0.0	1.0	0.09029753964903393	0.5448471546834379	0.00738747789192524	0.5103742184837338	0.07119809349396919	0.571320449472063	0.5917163599935461	0.5422833879507954	0	0.25	0.0
5930	0.00043753013208764474	1.1890669232920938e-05	9.993499801987743e-06	0.9806023182198864	None	0	0	0.25	1	1.0	3	1.0	1.0	4	3	0	3	0	0.2	1	5	0.3333333333333333	5	1.0	0	1.5541420238429041e-07	0.5000010698135539	0	0.5	0.03673717545966902	0.6615891098388075	0.5848114148791053	0.5556343607422088	1.0	1.0	0.15916293472527487
6875	0.02288089109355008	0.010109790793318281	0.006694735244186215	0.9865949518790565	None	0.2	1	0.3333333333333333	4	0.8	12	0.20987654320987653	0.8	16	12	0	0	0	1.0	9	9	1.1333333333333333	17	0.0	1.0	0.31749448744608094	0.6057378073179737	0	0.5	0.08284261404734934	0.5437046500048873	0.7940293824396151	0.5502214920683318	0	1.0	0.0
1773	None	None	None	None	None	0	0	0	0	0	0	1.0	0	0	0	0	4	0	1.0	1	1	0.06666666666666667	1	1.0	0	0	0	0	0	0	0	0	0	0	0	0
1372	None	None	None	None	None	0	0	0.2727272727272727	6	0.7419354838709677	23	0.7857142857142857	0.12903225806451613	7	4	25	6	0	0.8571428571428571	6	7	2.2	33	0.11764705882352941	0.5925925925925926	-0.02846273089253684	0.5454694447623599	0.044024328015166925	0.5094549324929615	0.013453013282383885	0.555721712272025	0.5801397072280634	0.5369344668268484	1.0	1.0	0.0
2431	None	None	None	None	None	0.058823529411764705	1	0.3888888888888889	14	0.5384615384615384	28	0.75	0.21153846153846154	23	11	30	10	0	0.8888888888888888	9	8	3.6	54	0.19230769230769232	0.75	-0.21478986085445562	0.9980359188890676	2.0594393588497722e-20	0.5000000000000028	-0.09999999569432366	0.5000000203118008	0.7183294378111534	0.88863976306764	0.9782608695652174	1.0	0.5769877746853548
1536	None	None	None	None	None	0	0	0	0	0	0	1.0	0	0	0	0	0	0	1.0	1	1	0.06666666666666667	1	0.0	0	0	0	0	0	0	0	0	0	0	0	0
5009	0.007144375388870581	0.0017861388706706428	-0.0012567631724762032	0.9980179854920395	None	0.2	1	0.3333333333333333	4	0.8	12	0.20987654320987653	0.8	16	12	0	0	0	1.0	9	9	1.1333333333333333	17	0.0	1.0	-0.09998683959972152	0.5000250699390018	0.012502303220320166	0.5016082849666978	0.07084079486884047	0.5926158125505901	0.6701935719992462	0.5317342082322722	0	1.0	0.0
5862	0.014456970730178886	0.0051211793710432265	0.0014743876880059942	0.9818595949259634	None	0.2	1	0.3333333333333333	4	0.8	12	0.20987654320987653	0.8	16	12	0	0	0	1.0	9	9	1.1333333333333333	17	0.0	1.0	-0.0992897012930434	0.5009309341284545	0.09552014717810135	0.5494645253031769	0.004396785024462407	0.9937734348501772	0.7797369491132927	0.8529972689913637	0	1.0	0.0
1964	None	None	None	None	None	0	0	0.3333333333333333	2	0.8333333333333334	5	1.0	0.8333333333333334	7	5	0	0	0	0.125	8	1	0.5333333333333333	8	0.0	0.8571428571428571	0.00017762805928310519	0.5000505206993427	-0.09999999883981794	0.500000001998691	-0.09998138970859327	0.5001299434905959	0.6158892888176272	0.5000601553969521	0	1.0	0.0
6315	0.006625492835690564	0.001450733633471861	0.0005250123446230696	0.9931213586271094	None	0.25	1	0.36363636363636365	4	0.7857142857142857	11	0.2222222222222222	0.7857142857142857	15	11	0	0	0	0.8888888888888888	9	8	1.0666666666666667	16	0.0	1.0	0.35090045970174766	0.5867225070526053	0	0.5	0.06489000389220814	0.5770412806784694	0.8211866900684978	0.5548674893155626	0	0	0.0
2112	None	None	None	None	None	1.0	1	1.0	4	0.25	1	0.5	0.25	5	1	0	0	0	0.75	3	4	0.4	6	0.0	1.0	1.943083869091453e-07	0.5000036191007471	-0.06238363309990848	0.6688501721485018	0.07069407699000503	0.6524354258893932	0.6375222111104023	0.6092724695959159	0	1.0	0.0
5469	0.0	0.0	0.0	0.9999999999999998	None	0	0	0	0	0	0	1.0	0	0	0	0	4	0	1.0	1	1	0.06666666666666667	1	1.0	0	0	0	0	0	0	0	0	0	0	0	0
4868	0.00827861986733536	0.005581914243854624	0.005564804274537771	0.9938199006467499	None	0.25	1	0.4	4	0.75	9	0.25925925925925924	0.75	13	9	0	0	0	0.6666666666666666	6	9	0.9333333333333333	14	0.0	1.0	-0.09854952577206383	0.5008437343446843	0.010300504993751469	0.5227060067992269	0.0875616707037714	0.5896680260681104	0.6835739824621623	0.537997817524816	0	1.0	0.0
1646	None	None	None	None	None	0	0	0	0	0	0	1.0	0	0	0	0	0	0	1.0	1	1	0.06666666666666667	1	0.0	0	0	0	0	0	0	0	0	0	0	0	0
2469	None	None	None	None	None	0	0	0.38461538461538464	10	0.5277777777777778	19	0.5277777777777778	0.25	17	9	20	0	0	0.8888888888888888	8	9	2.533333333333333	38	0.0	0.5294117647058824	-0.08719690802057134	0.6043790403627357	-0.043808104990449265	0.5074390638706627	0.09964253789207142	0.5020981567769244	0.6893502350805099	0.5384154838827404	0	1.0	0.0
6086	0.018515671386563685	0.00710296756569002	0.007028767709758122	0.9708073712477734	None	0.2	1	0.3333333333333333	4	0.8	12	0.20987654320987653	0.8	16	12	0	0	0	1.0	9	9	1.1333333333333333	17	0.0	1.0	0.3117808755153962	0.6354671748638545	0	0.5	0.09614254326572842	0.531364850696211	0.786292260069328	0.5565378502136122	0	0.9375	0.0
6167	0.0015494991261033667	0.00029325927643712523	-0.0002619254869090624	0.9974860435078291	None	0.25	1	0.4	4	0.7692307692307693	10	0.23809523809523808	0.7692307692307693	14	10	0	0	0	0.7777777777777778	7	9	1.0	15	0.0	1.0	0.052068565013370025	0.6477477508183679	0	0.5	0.07676800303912315	0.5678800565754801	0.5955573632616249	0.5730045453801565	0	0	0.0
4317	1.5647943671048348e-07	1.3729669535873833e-07	-1.3153325112627292e-07	0.9999692588893356	None	0	0	0.13333333333333333	4	0.8604651162790697	37	0.8035714285714286	0	0	0	44	0	0	0.875	8	7	3.0	45	0.0	0.8421052631578947	0	0	0	0	0	0	0	0	0	0	0
2779	2.6288928355937748e-08	2.5581580468433266e-08	2.185117262977466e-08	0.9999959926842577	None	0.25	1	0.4	4	0.75	9	0.25	0.75	13	9	0	0	0	0.875	8	7	0.9333333333333333	14	0.0	0.8571428571428571	0.008786011214504567	0.5107860834380478	0.07496803654327229	0.5153992839664847	5.1036109441823235e-15	0.5000000043973868	0.5855885961592701	0.5087297518551394	0	0.8461538461538461	0.0
4328	0.00018134767392408396	7.385605311795524e-05	8.173004185182171e-08	0.999601663646454	None	0	0	0.25	1	1.0	3	1.0	1.0	4	3	0	0	0	0.2	5	1	0.3333333333333333	5	0.0	0	0.19192957406698438	0.5031843632135093	-0.056512786382026226	0.5689325095052467	0.01765539433789547	0.5595175099505414	0.7409251271701334	0.544005754079106	0	0.75	0.0
4462	0.0	0.0	0.0	1.0	None	0	0	0	0	0	0	1.0	0	0	0	0	0	0	1.0	1	1	0.06666666666666667	1	0.0	0	0	0	0	0	0	0	0	0	0	0	0
1347	None	None	None	None	None	0	0	0.75	3	0.3333333333333333	1	0.5555555555555556	0	1	0	3	0	0	1.0	3	3	0.3333333333333333	5	0.0	1.0	0	0	0	0	0	0	0	0	0	0	0
744	None	None	None	None	None	0.25	1	0.36363636363636365	4	0.7857142857142857	11	0.2222222222222222	0.7857142857142857	15	11	0	0	0	0.8888888888888888	9	8	1.0666666666666667	16	0.0	1.0	0.053829171585205005	0.6654190920009816	0.05476005372185353	0.5320594161131802	0.10749693991785225	0.5846791138620695	0.5763849981036917	0.5953165118157394	0	1.0	0.0
761	None	None	None	None	None	0.25	1	0.36363636363636365	4	0.7857142857142857	11	0.2222222222222222	0.7857142857142857	15	11	0	0	0	0.8888888888888888	8	9	1.0666666666666667	16	0.0	1.0	0.217295659366614	0.9999970766363788	-0.058968613148536575	0.529553067705946	0.0441237634234727	0.5915916911989337	0.9264097973496708	0.9879974075564201	0	1.0	0.0
6819	0.003606987585871208	0.002133914816119239	0.00017254378225677196	0.9928182152781513	None	0.2	1	0.3333333333333333	4	0.8	12	0.20987654320987653	0.8	16	12	0	0	0	1.0	9	9	1.1333333333333333	17	0.0	1.0	0.27837265661686617	0.6229104019403731	0	0.5	-0.061564284884913126	0.5761736537474887	0.810021511979886	0.5670114924286271	0	1.0	0.0
1860	None	None	None	None	None	0.125	1	0.3157894736842105	6	0.7307692307692307	19	0.5185185185185185	0.07692307692307693	6	2	21	5	0	0.6666666666666666	9	6	1.8666666666666667	28	0.11904761904761904	0.45454545454545453	-0.0056969722289175	0.6477564861120952	3.1382989781284987e-06	0.500033641914772	0.1989439241845169	0.5145446805212441	0.7235679848026361	0.5553984429861595	1.0	1.0	0.0
1053	None	None	None	None	None	0	0	0	0	0	0	1.0	0	0	0	0	0	0	1.0	1	1	0.06666666666666667	1	0.0	0	0	0	0	0	0	0	0	0	0	0	0
2790	0.01803198309665712	0.00033768611310404774	-0.00021047552276177864	0.9944605721918723	None	0.2	1	0.3333333333333333	4	0.8	12	0.20987654320987653	0.8	16	12	0	0	0	1.0	9	9	1.1333333333333333	17	0.0	1.0	1.1229997574654962e-06	0.5000038224185002	0.1097871417198879	0.5737251071152666	-0.09967542346073585	0.5053589457300192	0.7017223363078173	0.5265182472407723	0	0.9375	0.0
7137	0.004326655163944827	0.001757162143891229	-0.0014382813436317845	0.996561841585441	None	0.2	1	0.3333333333333333	4	0.8	12	0.20987654320987653	0.8	16	12	0	0	0	1.0	9	9	1.1333333333333333	17	0.0	1.0	0.13188687676997496	0.5701631979511254	0.0032856640015074155	0.9952149666114493	-0.04863493893526845	0.6738712663968762	0.8426048863396907	0.8923759357582784	0	0.25	0.0
2466	None	None	None	None	None	0.25	1	0.4	4	0.7692307692307693	10	0.234375	0.7692307692307693	14	10	0	0	0	1.0	8	8	1.0	15	0.0	0.8571428571428571	0.0125055859899908	0.5637011599169202	0.271851118750141	0.6240518869264597	-0.09808803246446099	0.5469735508904465	0.8202743005193428	0.5786278341378084	0	1.0	0.0
3507	0.00035585351394249777	4.748656623248417e-06	2.0198208616830875e-06	0.9999624554497579	None	0.25	1	0.4	4	0.75	9	0.25925925925925924	0.75	13	9	0	0	0	0.6666666666666666	6	9	0.9333333333333333	14	0.0	1.0	0.13123280467424492	0.5671494405544958	0.01488381154233566	0.6401324193535457	0.1671189030488381	0.6196499247638534	0.6443389314663507	0.609388834506872	0	1.0	0.0
3028	0.0	0.0	0.0	0.9999999999999998	None	0	0	0	0	0	0	1.0	0	0	0	0	4	0	1.0	1	1	0.06666666666666667	1	1.0	0	0	0	0	0	0	0	0	0	0	0	0
4223	0.03593113457785055	0.006497036707219461	0.003215430457212061	0.9534271817536939	None	0.2	1	0.3333333333333333	4	0.8	12	0.20987654320987653	0.8	16	12	0	0	0	1.0	9	9	1.1333333333333333	17	0.0	1.0	0.4311184173985412	0.6732766106346456	0	0.5	0.40679167526840915	0.9999827954729411	0.8823128027192759	0.9801166270004084	0	1.0	0.0
3735	0.0022438084480453932	0.0004170457378261008	0.0004096531576940251	0.9980644703305974	None	0.2	1	0.3333333333333333	4	0.8	12	0.20987654320987653	0.8	16	12	0	0	0	1.0	9	9	1.1333333333333333	17	0.0	1.0	0.05340057122567767	0.5862813755588807	-0.001813268981314777	0.6501429349173687	0.09955253649584046	0.5035789054339533	0.6027278393826504	0.5811588480575025	0	0.9375	0.0
4972	0.0	0.0	0.0	0.9999999999999998	None	0	0	0	0	0	0	1.0	0	0	0	0	4	0	1.0	1	1	0.06666666666666667	1	1.0	0	0	0	0	0	0	0	0	0	0	0	0
7509	5.118592912376543e-05	5.50418808799849e-06	-5.504166426277706e-06	0.9984427503796982	None	0.25	1	0.36363636363636365	4	0.7857142857142857	11	0.2222222222222222	0.7857142857142857	15	11	0	0	0	0.8888888888888888	9	8	1.0666666666666667	16	0.0	1.0	0.07686645281154827	0.5261098493457339	-0.09975714141154783	0.5000927378095484	0.011744543658950835	0.542386885711795	0.6738970565620102	0.522889065443193	0	1.0	0.0
2684	None	None	None	None	None	0.3333333333333333	2	0.5714285714285714	8	0.3888888888888889	7	0.5714285714285714	0.3333333333333333	12	6	7	10	0	0.7142857142857143	7	5	1.3333333333333333	20	0.8333333333333334	0.7777777777777778	0.30921601454358766	0.5467417360056164	-0.02993673190607335	0.6825642799465482	0.36750742854707436	0.7055636469583557	0.8343753181889436	0.6477149327124659	1.0	1.0	0.0
3314	0.00901186222083348	0.001608117637859126	0.001126368297597833	0.9714546772159242	None	0.2	1	0.3333333333333333	4	0.8	12	0.20987654320987653	0.8	16	12	0	0	0	1.0	9	9	1.1333333333333333	17	0.0	1.0	-0.01723006563723058	0.9995009752042378	2.5901966722069774e-05	0.5239414567922545	0.12041236098701329	0.6451254170160564	0.7970163821200498	0.9407711792186264	0	0.9375	0.0
7186	0.0	0.0	0.0	1.0	None	0	0	0	0	0	0	1.0	0	0	0	0	0	0	1.0	1	1	0.06666666666666667	1	0.0	0	0	0	0	0	0	0	0	0	0	0	0
3109	0.0004359790646553408	0.00013273576122088118	-1.5438934995467021e-06	0.9991198671478448	None	0	0	0.3333333333333333	1	1.0	2	1.0	1.0	3	2	0	0	0	0.25	4	1	0.26666666666666666	4	0.0	0	-0.044680913687331215	0.5044739621840955	0.09999994702207951	0.5000001316716697	-0.2366162817237162	0.9933570080491005	0.7987879559997678	0.8422601141950133	0	1.0	0.0
933	None	None	None	None	None	0	0	0.018518518518518517	1	1.0	79	1.0	0.012658227848101266	1	1	79	0	0	1.0	9	9	5.4	81	0.0	1.0	0.09999993029391173	0.5	7.37484910127706e-11	0.5	0.04299131336669705	0.5	0.6009878221594932	0.5	0	1.0	0.0
2031	None	None	None	None	None	0.05555555555555555	1	0.23684210526315788	9	0.7407407407407407	40	0.691358024691358	0.5555555555555556	37	30	18	1	0	1.0	9	9	3.7333333333333334	56	0.030303030303030304	0.76	5.951068687159604e-10	0.5000000029482157	-0.09999407769102937	0.5031421211310713	-0.09960984219607286	0.5772500485742882	0.615513980274881	0.5269790479876914	1.0	1.0	0.0
2522	None	None	None	None	None	0	0	0.25	1	1.0	3	1.0	1.0	4	3	0	3	0	0.2	5	1	0.3333333333333333	5	1.0	0	0.0004310617112923959	0.5002143434487878	0.0999763944683199	0.5000463646271527	0.04922192047887665	0.5947865715596496	0.6090175051851123	0.5320253936364102	1.0	1.0	0.0
1423	None	None	None	None	None	0	0	0	0	0	0	1.0	0	0	0	0	4	0	1.0	1	1	0.06666666666666667	1	1.0	0	0	0	0	0	0	0	0	0	0	0	0
1561	None	None	None	None	None	0	0	0.75	3	0.3333333333333333	1	0.5555555555555556	0	1	0	3	0	0	1.0	3	3	0.3333333333333333	5	0.0	1.0	0	0	0	0	0	0	0	0	0	0	0
5220	0.006215405854989075	0.003449269810506054	0.0026060370322934573	0.9879798268996601	None	0.2	1	0.3333333333333333	4	0.8	12	0.20987654320987653	0.8	16	12	0	0	0	1.0	9	9	1.1333333333333333	17	0.0	1.0	0.09975882333832584	0.5028903251553556	0.05867968466315328	0.5886458443964376	-0.09962185280075656	0.5006924159740294	0.7027674785801614	0.5310185550820435	0	0.0625	0.0
545	None	None	None	None	None	0	0	0.11764705882352941	2	0.9130434782608695	21	0.46296296296296297	0	0	0	24	9	0	0.6666666666666666	9	6	1.6666666666666667	25	0.17307692307692307	0.2857142857142857	0	0	0	0	0	0	0	0	0	0	0
6324	0.002192649914278633	0.0006863627800783452	-0.0006165646275313914	0.9984754598527145	None	0.2	1	0.3333333333333333	4	0.8	12	0.20987654320987653	0.8	16	12	0	0	0	1.0	9	9	1.1333333333333333	17	0.0	1.0	0.009882475451041204	0.5305126957257692	0.10057355662410243	0.5164009028421954	0.1172008526901791	0.6958149648475059	0.6338173150946735	0.5838080781344048	0	1.0	0.0
2352	None	None	None	None	None	0	0	0	0	0	0	1.0	0	0	0	0	4	0	1.0	1	1	0.06666666666666667	1	1.0	0	0	0	0	0	0	0	0	0	0	0	0
6398	1.2498980791595813e-07	9.890106774587758e-08	5.727215757235174e-11	0.9999791431344923	None	0	0	0.018518518518518517	1	1.0	79	1.0	0	0	0	80	0	0	1.0	9	9	5.4	81	0.0	1.0	0	0	0	0	0	0	0	0	0	0	0
2018	None	None	None	None	None	0	0	0	0	0	0	1.0	0	0	0	0	4	0	1.0	1	1	0.06666666666666667	1	1.0	0	0	0	0	0	0	0	0	0	0	0	0
948	None	None	None	None	None	0	0	0	0	0	0	1.0	0	0	0	0	4	0	1.0	1	1	0.06666666666666667	1	1.0	0	0	0	0	0	0	0	0	0	0	0	0
5371	0.004719401486629349	0.002322072121825364	0.0004747446071160987	0.9727706835084242	None	0	0	0.3333333333333333	2	0.8571428571428571	6	0.36	0.8571428571428571	8	6	0	2	0	1.0	5	5	0.6	9	1.0	0	0.41243397982933727	0.660163859937207	0	0.5	0.0987713642058547	0.5017816997126124	0.8531054992376029	0.5556971717357061	1.0	1.0	0.5003717045616211
6414	0.0	0.0	0.0	0.9999999999999998	None	0	0	0	0	0	0	1.0	0	0	0	0	4	0	1.0	1	1	0.06666666666666667	1	1.0	0	0	0	0	0	0	0	0	0	0	0	0
6936	0.0	0.0	0.0	1.0	None	0	0	0	0	0	0	1.0	0	0	0	0	0	0	1.0	1	1	0.06666666666666667	1	0.0	0	0	0	0	0	0	0	0	0	0	0	0
7281	0.02134668269847576	0.014961360498808163	0.014951616824833478	0.9944480791178739	None	0.2	1	0.3333333333333333	4	0.8	12	0.20987654320987653	0.8	16	12	0	0	0	1.0	9	9	1.1333333333333333	17	0.0	1.0	0.09987330917389968	0.5008924263638902	0.070637840746326	0.5593796846504628	0.08253459253420267	0.5727016251533937	0.5484509564664518	0.5444735669301818	0	0.75	0.0
1220	None	None	None	None	None	0	0	0.3333333333333333	3	0.8181818181818182	9	0.28888888888888886	0.8181818181818182	12	9	0	1	0	0.5555555555555556	9	5	0.8666666666666667	13	1.0	1.0	0.08314895479913824	0.6249369902837902	0.042167355184864135	0.5653923013389104	-0.08519458268365937	0.6424082526093121	0.6832467690372076	0.6113890917455725	0.0	0	0.0
2619	0.00024451043331505504	3.030176382815844e-06	2.939206547532236e-06	0.9999984495657293	None	0.25	1	0.36363636363636365	4	0.7857142857142857	11	0.2222222222222222	0.7857142857142857	15	11	0	0	0	0.8888888888888888	9	8	1.0666666666666667	16	0.0	1.0	6.08656804850265e-16	0.5000000000027612	0.1738971789828008	0.5797782001334807	-0.07068014537491273	0.6592191408981112	0.7217610646519436	0.5810843756338259	0	1.0	0.0
2234	None	None	None	None	None	0	0	0.3076923076923077	8	0.6666666666666666	24	0.9047619047619048	0.5555555555555556	27	20	10	1	0	0.8571428571428571	6	7	2.533333333333333	38	0.058823529411764705	0.625	0.0998424958912198	0.500737851652472	0.09820697757957932	0.5017992893258129	0.099987658478025	0.5000192542616287	0.5020073119328874	0.5008521336891114	1.0	1.0	0.0
6043	0.00014738476020089125	7.1993960940012465e-06	-3.3435116218123062e-06	0.9997670971613257	None	0	0	0.2926829268292683	12	0.6610169491525424	39	0.7530864197530864	0.2542372881355932	24	15	36	3	0	1.0	9	9	4.066666666666666	61	0.04477611940298507	0.6153846153846154	0.20537621633820385	0.599929019877712	-0.09517187503442362	0.6883798730435632	-0.04855123586722494	0.6242279949445853	0.7887509517328803	0.6383983936307537	1.0	1.0	0.0
519	None	None	None	None	None	0	0	0.25	1	1.0	3	1.0	1.0	4	3	0	0	0	0.2	5	1	0.3333333333333333	5	0.0	0	0.0808997329873558	0.5227803631036765	0.09925112102375884	0.6176040720531356	-0.026874018273137373	0.6739500323602163	0.6163655159711497	0.6064053273167402	0	1.0	0.0
740	None	None	None	None	None	0	0	0	0	0	0	1.0	0	0	0	0	0	0	1.0	1	1	0.06666666666666667	1	0.0	0	0	0	0	0	0	0	0	0	0	0	0
4092	0.00034802924516974483	2.0234907260345806e-05	-1.169057534024653e-05	0.9992923473391643	None	0.5	1	0.5714285714285714	4	0.625	5	0.3333333333333333	0.625	9	5	0	0	0	0.8333333333333334	6	5	0.6666666666666666	10	0.0	1.0	0.3244238336548213	0.7408625667362899	-0.06718485986174182	0.6851313085268262	0.020450132545056697	0.5254929710814827	0.8128439571639668	0.655504451912751	0	0.8888888888888888	0.0
898	None	None	None	None	None	0	0	0	0	0	0	1.0	0	0	0	0	3	0	1.0	1	1	0.06666666666666667	1	0.75	0	0	0	0	0	0	0	0	0	0	0	0
5674	0.01715654271276932	0.0037960711382374187	0.0008538189716407386	0.9948357860148137	None	0.18181818181818182	2	0.4166666666666667	10	0.5294117647058824	18	0.5714285714285714	0.5	25	17	10	5	0	0.7777777777777778	9	7	2.4	36	0.3125	0.625	0.2694380708456942	0.6001401785812112	0	0.5	-0.0938794833049458	0.5248167164407656	0.8234449166246244	0.54201715041402	1.0	0.64	0.0
615	None	None	None	None	None	0	0	0.25	1	1.0	3	1.0	1.0	4	3	0	3	0	0.2	1	5	0.3333333333333333	5	1.0	0	0.01708449761405604	0.6758347822307558	0.0745113471401416	0.5214379793993663	0.0002565314182314121	0.5019470235910539	0.6045516227910198	0.5685888460234125	1.0	1.0	0.0
4461	0.008556643820279446	0.005887408899140246	0.005874598491720747	0.9938309848326786	None	0.25	1	0.4	4	0.75	9	0.25925925925925924	0.75	13	9	0	0	0	0.6666666666666666	6	9	0.9333333333333333	14	0.0	1.0	-0.09854952577206383	0.5008437343446843	0.010300504993751469	0.5227060067992269	0.0875616707037714	0.5896680260681104	0.6835739824621623	0.537997817524816	0	1.0	0.0
1996	None	None	None	None	None	0	0	0.75	3	0.5	2	0.5	0.5	5	2	0	1	0	0.75	3	4	0.4	6	1.0	0.6666666666666666	0.20456553059564309	0.5243721721538664	-0.095127200434587	0.5229441875792619	0.09656343615627858	0.5360962502571839	0.7718969753272042	0.5278082647626116	1.0	1.0	0.0
7198	3.7819954060429876e-09	3.7647637776924205e-09	-3.6939586283503395e-09	0.999999891766594	None	0	0	0	0	0	0	1.0	0	0	0	0	1	0	1.0	1	1	0.06666666666666667	1	0.25	0	0	0	0	0	0	0	0	0	0	0	0
537	None	None	None	None	None	0	0	0	0	0	0	1.0	0	0	0	0	0	0	1.0	1	1	0.06666666666666667	1	0.0	0	0	0	0	0	0	0	0	0	0	0	0
5473	7.98962354307874e-05	7.265149875232036e-05	-2.127752496669046e-07	0.9984225552793056	None	0.2	1	0.3333333333333333	4	0.8	12	0.20987654320987653	0.8	16	12	0	0	0	1.0	9	9	1.1333333333333333	17	0.0	1.0	-0.09999959900486914	0.5000004417590741	0.035426740214973426	0.51488817935349	0.0029979467112277477	0.5381533635488271	0.6404585866396488	0.5176995010775302	0	1.0	0.0
2995	None	None	None	None	None	0.08	2	0.46153846153846156	24	0.4342105263157895	33	0.9629629629629629	0.19736842105263158	35	15	42	0	0	1.0	9	9	5.2	78	0.0	0.9714285714285714	3.931498738461623e-10	0.5000000235991161	0.03470142780234359	0.6646023820697358	0.006645048463643309	0.5602529182077222	0.5856041565232519	0.5765647291223112	0	1.0	0.0
3228	0.0006322140976810744	0.0002636409542706059	-1.2561533582489332e-05	0.9994924880989595	None	0.2	1	0.3333333333333333	4	0.8	12	0.20987654320987653	0.8	16	12	0	0	0	1.0	9	9	1.1333333333333333	17	0.0	1.0	-0.024500960959130184	0.5174891851686615	-0.09999203481558247	0.5178328302534264	0.09999806307603247	0.5000073242222357	0.6951182766798407	0.5117791683494469	0	0.75	0.0
1469	None	None	None	None	None	1.0	1	1.0	4	0.25	1	0.5	0.25	5	1	0	0	0	0.75	3	4	0.4	6	0.0	1.0	0.0003415317557130135	0.5004710340851589	0.07197035488420392	0.5683546910075394	0.048264631197387345	0.5288871564000942	0.5783402270547566	0.5326786054163686	0	1.0	0.0
7044	None	None	None	None	None	0.2	1	0.3333333333333333	4	0.7333333333333333	11	0.8095238095238095	0.6	12	9	4	0	0	0.42857142857142855	7	3	1.1333333333333333	17	0.0	1.0	0.09978604231414903	0.5018686809147062	0.45196761967541627	0.7279049911481159	0.05504182518985166	0.5912161936774821	0.855818719830247	0.611470221894213	0	1.0	0.0
7089	6.705879507074659e-05	8.892778575491352e-07	8.144662205520083e-07	0.9999954081438848	None	0.3333333333333333	1	0.4444444444444444	4	0.7272727272727273	8	0.2708333333333333	0.7272727272727273	12	8	0	0	0	0.75	8	6	0.8666666666666667	13	0.0	0.8571428571428571	0.34344129295833226	0.5586525667543225	0	0.5	-0.0398297699557773	0.5566882573398851	0.8507854404212947	0.5385423472182397	0	1.0	0.0
1119	None	None	None	None	None	0	0	0	0	0	0	1.0	0	0	0	0	4	0	1.0	1	1	0.06666666666666667	1	1.0	0	0	0	0	0	0	0	0	0	0	0	0
1883	None	None	None	None	None	0	0	0.21428571428571427	3	0.7894736842105263	15	0.525	0	0	0	20	14	0	0.625	8	5	1.4	21	0.3181818181818182	0.25	0	0	0	0	0	0	0	0	0	0	0
4214	0.002006407764840384	0.0003860403237446715	0.0003667570295256351	0.9973105007619264	None	0.2	1	0.3333333333333333	4	0.8	12	0.20987654320987653	0.8	16	12	0	0	0	1.0	9	9	1.1333333333333333	17	0.0	1.0	0.042012722018022065	0.6672029352663889	1.0117012586818798e-06	0.5018690563925734	0.07082816671544734	0.5881320580813456	0.6098369101901292	0.5873680168372962	0	0.9375	0.0
3056	0.011755356724688852	0.0005009240316926238	0.00046299357947848676	0.9793354002154413	None	0.25	1	0.4	4	0.75	9	0.25925925925925924	0.75	13	9	0	0	0	0.6666666666666666	6	9	0.9333333333333333	14	0.0	1.0	-0.08325154136280102	0.9600511730570165	0.030080248050830326	0.653926386175006	-0.09999563782934812	0.5000822077099191	0.7031002239524392	0.7810883075643341	0	0.38461538461538464	0.0
1048	None	None	None	None	None	0.3333333333333333	1	0.5	4	0.6666666666666666	6	0.3055555555555556	0.6666666666666666	10	6	0	0	0	1.0	6	6	0.7333333333333333	11	0.0	0.4	0.0846991793178351	0.5372890108832984	-0.04272681289135203	0.5165536205607776	0.055641695189999306	0.5748434525143531	0.6325685478864689	0.5430028704370736	0	0.3	0.0
5168	4.344266994642306e-07	7.527929284140454e-08	-5.243379469340766e-09	0.9999734361743305	None	0.25	1	0.4	4	0.7692307692307693	10	0.23809523809523808	0.7692307692307693	14	10	0	0	0	0.7777777777777778	9	7	1.0	15	0.0	1.0	-0.0975578144513832	0.5300837233763017	0.08412147800797236	0.5390494679894298	3.9115411860675834e-05	0.5255986784112529	0.6779897546293189	0.5315813468630857	0	1.0	0.0
2015	None	None	None	None	None	0	0	0.20833333333333334	5	0.7647058823529411	26	0.6428571428571429	0	0	0	35	6	0	0.875	8	7	2.4	36	0.08108108108108109	0.7586206896551724	0	0	0	0	0	0	0	0	0	0	0
623	None	None	None	None	None	0	0	0.3333333333333333	2	0.8333333333333334	5	0.4	0.8333333333333334	7	5	0	2	0	0.8	4	5	0.5333333333333333	8	1.0	0	-0.07245923019468278	0.5302649373251823	0.08409954095062558	0.5572602397463275	0.02443793844408241	0.5444507065627228	0.6609904385257013	0.5440134194232327	0.9285714285714286	1.0	0.0
7336	0.004644596948373297	0.001439647962796438	0.0014395493673492444	0.9969463152331052	None	0.2	1	0.3333333333333333	4	0.8	12	0.20987654320987653	0.8	16	12	0	0	0	1.0	9	9	1.1333333333333333	17	0.0	1.0	0.09960067716842018	0.5037236473579081	0.09998950630131373	0.5000512807549405	0.11336668584573469	0.9575134621001268	0.5302599859150657	0.7395088764261796	0	0.9375	0.0
4762	0.010113157251604572	0.00387481680068824	0.0032150718281123646	0.9898959113220613	None	0.2	1	0.3333333333333333	4	0.8	12	0.20987654320987653	0.8	16	12	0	0	0	1.0	9	9	1.1333333333333333	17	0.0	1.0	0.17541956114090831	0.6267966494425794	0	0.5	0.08916845368439578	0.5084307514021273	0.6719617412231141	0.5458892420882978	0	0.9375	0.0
3032	0.0017156067016025987	0.0007199164187732986	0.0006496169494621706	0.997469506239289	None	0.2	1	0.3333333333333333	4	0.8	12	0.20987654320987653	0.8	16	12	0	0	0	1.0	9	9	1.1333333333333333	17	0.0	1.0	-0.09995811217891105	0.5011943409494102	0.030840163346879352	0.6312313932710045	0.02243158016372459	0.6547700949567795	0.6590278682263359	0.5972736376158324	0	1.0	0.0
601	None	None	None	None	None	0	0	0.75	3	0.5	2	0.5	0.5	5	2	0	0	0	0.75	3	4	0.4	6	0.0	1.0	-0.09452721881628737	0.515446967481353	-0.09264804646505184	0.5236578083052935	-0.09069581270988368	0.5378430687484752	0.5139599685759995	0.5256584244212016	0	0.8	0.0
4729	0.008368832536054062	0.0054984213142948695	0.005483352354566674	0.9937623600778708	None	0.25	1	0.4	4	0.75	9	0.25925925925925924	0.75	13	9	0	0	0	0.6666666666666666	6	9	0.9333333333333333	14	0.0	1.0	-0.09854952577206383	0.5008437343446843	0.010300504993751469	0.5227060067992269	0.0875616707037714	0.5896680260681104	0.6835739824621623	0.537997817524816	0	1.0	0.0
6401	0.018351594772579298	0.0070621901491795	0.007049571833057311	0.9717800430197561	None	0.2	1	0.3333333333333333	4	0.8	12	0.20987654320987653	0.8	16	12	0	0	0	1.0	9	9	1.1333333333333333	17	0.0	1.0	0.3117808755153962	0.6354671748638545	0	0.5	0.09614254326572842	0.531364850696211	0.786292260069328	0.5565378502136122	0	0.9375	0.0
3131	6.219110063054835e-09	6.1895961497094865e-09	4.529233894446376e-09	0.999999698349735	None	0	0	0	0	0	0	1.0	0	0	0	0	2	0	1.0	1	1	0.06666666666666667	1	0.5	0	0	0	0	0	0	0	0	0	0	0	0
1310	None	None	None	None	None	0	0	0.3076923076923077	8	0.6111111111111112	22	0.4691358024691358	0.1388888888888889	10	5	27	4	0	1.0	9	9	2.533333333333333	38	0.07547169811320754	0.5333333333333333	-0.029615107235240988	0.6779244570696039	-0.09999999932725594	0.5000000014233126	0.0788134219780322	0.557729918576158	0.7004323258508696	0.580640017938428	0.05	0.3	0.0
5986	0.013318612897596206	0.0020856168698112055	0.0016048609636783772	0.9622960344563061	None	0.25	1	0.4	4	0.75	9	0.25925925925925924	0.75	13	9	0	0	0	0.6666666666666666	6	9	0.9333333333333333	14	0.0	1.0	0.3474078659078539	0.6217594768255643	0	0.5	0.08944026315915035	0.5168596648941786	0.8127567209215805	0.5469023051106768	0	1.0	0.0
3160	0.00034739646859646185	3.763450328484829e-06	-1.4617810085142206e-06	0.9999998402092717	None	0.2	1	0.3333333333333333	4	0.8	12	0.20987654320987653	0.8	16	12	0	0	0	1.0	9	9	1.1333333333333333	17	0.0	1.0	0.00033252421054044923	0.5023474265219845	0.010540267134287412	0.565661159202817	0.09743955530841539	0.5533835317731725	0.6048401827580748	0.5405698757247152	0	1.0	0.0
7046	4.534421303086633e-07	1.714509963850517e-08	1.0695136278663365e-08	0.9999928672905751	None	0.2	1	0.3333333333333333	4	0.8	12	0.20987654320987653	0.8	16	12	0	0	0	1.0	9	9	1.1333333333333333	17	0.0	1.0	-0.02623781857997059	0.6799288820618852	5.985763666809715e-13	0.5000000000734027	0.009213763350956946	0.5216344903635589	0.59460015145263	0.5695492493277922	0	0.125	0.0
6579	0.01845702618521432	0.007046678493576538	0.00704395376309145	0.9716334982370176	None	0.2	1	0.3333333333333333	4	0.8	12	0.20987654320987653	0.8	16	12	0	0	0	1.0	9	9	1.1333333333333333	17	0.0	1.0	0.3117808755153962	0.6354671748638545	0	0.5	0.09614254326572842	0.531364850696211	0.786292260069328	0.5565378502136122	0	0.9375	0.0
1493	None	None	None	None	None	0.14285714285714285	1	0.3125	5	0.6666666666666666	14	0.8518518518518519	0.09523809523809523	5	2	17	13	0	0.3333333333333333	9	3	1.5333333333333334	23	0.37142857142857144	0.9	0.0019384825372921975	0.5021408591812617	2.394431026580805e-08	0.5000006605904561	-0.09543262040086553	0.5123599978943204	0.6115610289054293	0.5048345324348424	1.0	1.0	0.0
6194	None	None	None	None	None	0.045454545454545456	1	0.19148936170212766	9	0.7794117647058824	53	0.8641975308641975	0.14705882352941177	17	10	52	0	0	1.0	9	9	4.666666666666667	70	0.0	0.9836065573770492	1.3599932300560113e-15	0.5000000000000051	0.08549398723522939	0.5110342037228923	-0.03432656385036657	0.6772904194632321	0.6258332972367169	0.5650862040687923	0	1.0	0.0
1097	None	None	None	None	None	0	0	1.0	2	0.0	0	1.0	0	2	0	0	0	0	0.3333333333333333	3	1	0.2	3	0.0	1.0	0	0	0	0	0	0	0	0	0	0	0
5781	4.5825498938452324e-05	4.612409756776633e-07	4.605643278880781e-07	0.9999949263789071	None	0	0	0.375	3	0.8	8	0.3	0.8	11	8	0	1	0	0.625	8	5	0.8	12	1.0	0.8571428571428571	0.305946758754198	0.6090027988968241	0	0.5	-0.062016442292901305	0.6447543750828962	0.8223741110478964	0.5857428967143036	1.0	1.0	0.0
3821	1.477072205005881e-05	1.586759387162184e-07	-5.4218251058808176e-09	0.9999999959002647	None	0.2	1	0.3333333333333333	4	0.8	12	0.20987654320987653	0.8	16	12	0	0	0	1.0	9	9	1.1333333333333333	17	0.0	1.0	-0.09999999999963564	0.5000000006677829	1.8731268565480332e-23	0.5001818490295455	0.0995206050960529	0.5336755584845725	0.693076167889624	0.5113008972936125	0	0	0.0
1575	None	None	None	None	None	0.09523809523809523	2	0.25	11	0.71875	46	0.8148148148148148	0.234375	24	15	41	0	0	1.0	9	9	4.4	66	0.0	0.8275862068965517	0.19282846686368477	0.5964548159034647	0.08814791769864627	0.5446295604117428	0.02915798959533265	0.6498603254578096	0.6779619075168475	0.5977370555671684	0	1.0	0.0
4439	None	None	None	None	None	0	0	0.26666666666666666	12	0.676923076923077	44	0.8271604938271605	0.2923076923076923	28	19	38	0	0	1.0	9	9	4.466666666666667	67	0.0	0.9333333333333333	0.4707725587054995	0.712158248997617	0	0.5	0.08589691762606246	0.5639242433230776	0.8851457294978373	0.5957203275956499	0	1.0	0.0
6253	0.01723171515372396	0.006293285216211167	-0.0051207515203189205	0.9919547438175351	None	0.2	1	0.3333333333333333	4	0.8	12	0.20987654320987653	0.8	16	12	0	0	0	1.0	9	9	1.1333333333333333	17	0.0	1.0	0.2693948690032168	0.6579352468942152	0.09274787029981808	0.5264841850922908	0.09588221636841987	0.5822604285659524	0.7170134833477608	0.5900246677131715	0	1.0	0.0
7388	0.0016081662833770914	0.0004454462520275346	-0.00043945687176875377	0.996738420824173	None	0.2	1	0.3333333333333333	4	0.8	12	0.20987654320987653	0.8	16	12	0	0	0	1.0	9	9	1.1333333333333333	17	0.0	1.0	0.09237693076805217	0.5088990121653845	-0.08874097473275853	0.5586467779162274	0.008245587301338389	0.6530589621008484	0.6851846114475002	0.5747508524877825	0	1.0	0.0
448	None	None	None	None	None	0.3	3	0.36363636363636365	8	0.7096774193548387	22	0.4074074074074074	0.7096774193548387	30	22	2	0	0	1.0	9	9	2.2	33	0.0	1.0	0.08205898886033564	0.5876020337590947	0.08198561527874379	0.5674332470758928	-0.07052690188186321	0.6882013623598405	0.6508229020010791	0.6159493938862399	0	1.0	0.0
6169	0.0	0.0	0.0	0.9999999999999998	None	0	0	0	0	0	0	1.0	0	0	0	0	4	0	1.0	1	1	0.06666666666666667	1	1.0	0	0	0	0	0	0	0	0	0	0	0	0
169	None	None	None	None	None	0.25	1	0.36363636363636365	4	0.7857142857142857	11	0.2222222222222222	0.7857142857142857	15	11	0	0	0	0.8888888888888888	8	9	1.0666666666666667	16	0.0	1.0	-0.07294308172935365	0.6594221213078211	0.29057096227821705	0.6283524888528489	-0.10679801852248982	0.9977607494594062	0.8672259120369697	0.9189686528469176	0	1.0	0.0
2396	None	None	None	None	None	0	0	0.3333333333333333	3	0.8181818181818182	9	0.28888888888888886	0.8181818181818182	12	9	0	0	0	0.5555555555555556	9	5	0.8666666666666667	13	0.0	1.0	-0.08311802918114508	0.6695201251411877	-0.07586887784703122	0.6305863683828272	0.061796205081175413	0.5744879612041006	0.6327624186631212	0.6256605207517	0	0.16666666666666666	0.0
2122	None	None	None	None	None	0.5	1	0.5	3	0.5714285714285714	4	0.75	0	0	0	8	6	0	0.75	3	4	0.6	9	0.3	0.6666666666666666	0	0	0	0	0	0	0	0	0	0	0
866	None	None	None	None	None	0	0	0.13043478260869565	3	0.875	28	0.9444444444444444	0	0	0	33	11	0	1.0	6	6	2.2666666666666666	34	0.15714285714285714	0.35714285714285715	0	0	0	0	0	0	0	0	0	0	0
434	None	None	None	None	None	0.3333333333333333	1	0.5	4	0.7	7	0.2857142857142857	0.7	11	7	0	0	0	0.8571428571428571	7	6	0.8	12	0.0	0.6666666666666666	0.12816872957145406	0.5269463392028627	-0.0018589257649824133	0.6211475308933274	0.09819714460680283	0.5039207752658185	0.6353588242203458	0.5513182419364823	0	1.0	0.0
2837	0.0	0.0	0.0	0.9999999999999998	None	0	0	0	0	0	0	1.0	0	0	0	0	4	0	1.0	1	1	0.06666666666666667	1	1.0	0	0	0	0	0	0	0	0	0	0	0	0
1437	None	None	None	None	None	0	0	0.3333333333333333	2	0.8333333333333334	5	1.0	0.8333333333333334	7	5	0	0	0	0.125	8	1	0.5333333333333333	8	0.0	0.8571428571428571	0.00017762805928310519	0.5000505206993427	-0.09999999883981794	0.500000001998691	-0.09998138970859327	0.5001299434905959	0.6158892888176272	0.5000601553969521	0	1.0	0.0
174	None	None	None	None	None	0	0	0.1836734693877551	9	0.7746478873239436	55	0.9012345679012346	0.2535211267605634	26	18	46	0	0	1.0	9	9	4.866666666666666	73	0.0	0.875	0.0024350215370778543	0.5852092883671781	-0.07237537526399385	0.5746804728422863	-0.08256816814706487	0.5875483912226801	0.6033760796840177	0.5824898449806686	0	1.0	0.0
5619	0.003943817697891435	0.0008323919129055122	-0.00031607009921771515	0.9980130326582353	None	0.2	1	0.3333333333333333	4	0.8	12	0.20987654320987653	0.8	16	12	0	0	0	1.0	9	9	1.1333333333333333	17	0.0	1.0	-0.022875646272296886	0.5075794661073387	0	0.5	0.709060672968717	1.0	0.9985047246419503	0.9999999711027929	0	1.0	0.0
6820	0.00505097373655881	0.0015634284148439595	0.0013982172696253375	0.9959820288728345	None	0.2	1	0.3333333333333333	4	0.8	12	0.20987654320987653	0.8	16	12	0	0	0	1.0	9	9	1.1333333333333333	17	0.0	1.0	1.1947148897635023e-07	0.5000572583323235	7.902762784127648e-27	0.5	-0.42641390195851103	0.9999999999997449	0.9805467667533608	0.9999365940517715	0	1.0	0.0
7498	0.02112089843787861	0.015291976479722996	0.0152780993525901	0.9945324343117237	None	0.2	1	0.3333333333333333	4	0.8	12	0.20987654320987653	0.8	16	12	0	0	0	1.0	9	9	1.1333333333333333	17	0.0	1.0	0.09987330917389968	0.5008924263638902	0.070637840746326	0.5593796846504628	0.08253459253420267	0.5727016251533937	0.5484509564664518	0.5444735669301818	0	0.75	0.0
6481	0.018036903148289495	0.00717453575496635	0.007128186623712979	0.9710072589473995	None	0.2	1	0.3333333333333333	4	0.8	12	0.20987654320987653	0.8	16	12	0	0	0	1.0	9	9	1.1333333333333333	17	0.0	1.0	0.3117808755153962	0.6354671748638545	0	0.5	0.09614254326572842	0.531364850696211	0.786292260069328	0.5565378502136122	0	0.9375	0.0
5432	None	None	None	None	None	0	0	0.28125	9	0.6956521739130435	32	0.5925925925925926	0.45652173913043476	29	21	18	3	0	1.0	9	9	3.2	48	0.09375	0.6666666666666666	0.03720749130381305	0.533960794331016	0.3090121277438786	1.0	5.471359961937656e-05	0.5774231046926288	0.8595293556457616	1.0	1.0	1.0	0.0
1349	None	None	None	None	None	0	0	1.0	2	0.0	0	0.75	0	2	0	0	2	0	1.0	2	2	0.2	3	1.0	0	0	0	0	0	0	0	0	0	0	0	0
379	None	None	None	None	None	0	0	0.2608695652173913	6	0.75	24	0.41975308641975306	0.4375	19	14	14	1	0	1.0	9	9	2.2666666666666666	34	0.037037037037037035	0.56	0.09927877939502257	0.500545892602732	0.08538052772077238	0.5940077958258436	0.024897890353141917	0.651637695742525	0.5911238380629523	0.5832985784713189	1.0	1.0	0.0
6436	0.010050181590276921	0.0037213520585289636	0.0031090169013877665	0.9898026959691839	None	0.2	1	0.3333333333333333	4	0.8	12	0.20987654320987653	0.8	16	12	0	0	0	1.0	9	9	1.1333333333333333	17	0.0	1.0	0.17541956114090831	0.6267966494425794	0	0.5	0.08916845368439578	0.5084307514021273	0.6719617412231141	0.5458892420882978	0	0.9375	0.0
5549	0.0010617309394452636	0.00021245998835088854	0.00011091611319044921	0.9990411687671356	None	0.2	1	0.3333333333333333	4	0.8	12	0.20987654320987653	0.8	16	12	0	0	0	1.0	9	9	1.1333333333333333	17	0.0	1.0	0.07846290754913762	0.5309866876855727	-0.0856785167492083	0.5632541919016947	0.04850283219993058	0.5878248780418499	0.667648836669145	0.5608195315095019	0	1.0	0.0
715	None	None	None	None	None	0	0	0.2222222222222222	4	0.76	19	0.7714285714285715	0.24	10	6	16	0	0	0.7142857142857143	7	5	1.8	27	0.0	0.18181818181818182	-0.09770921528245524	0.5300912355676625	0.00023195926256444995	0.5028068280676655	0.2047012320037857	0.553114518099765	0.7795101984076684	0.5287184153390009	0	1.0	0.0
4717	0.0024658042539200398	0.0001183022344338447	5.427319092895437e-05	0.9953985514183806	None	0.2	1	0.3333333333333333	4	0.8	12	0.20987654320987653	0.8	16	12	0	0	0	1.0	9	9	1.1333333333333333	17	0.0	1.0	3.599445307249548e-12	0.5003182913043277	0.25751660449208646	0.5800447444456037	0.026456347800183598	0.5836723172064656	0.7671335208521312	0.5549519069544921	0	1.0	0.0
5016	0.0	0.0	0.0	1.0	None	0	0	0	0	0	0	1.0	0	0	0	0	0	0	1.0	1	1	0.06666666666666667	1	0.0	0	0	0	0	0	0	0	0	0	0	0	0
6608	0.017543881225080785	0.00665389948537836	0.00658383989242354	0.9712641369267067	None	0.2	1	0.3333333333333333	4	0.8	12	0.20987654320987653	0.8	16	12	0	0	0	1.0	9	9	1.1333333333333333	17	0.0	1.0	0.3117808755153962	0.6354671748638545	0	0.5	0.09614254326572842	0.531364850696211	0.786292260069328	0.5565378502136122	0	0.9375	0.0
3241	0.0011344382759327835	0.00029856938753078686	-0.00025144015839984	0.9984127275180978	None	0.2	1	0.3333333333333333	4	0.8	12	0.20987654320987653	0.8	16	12	0	0	0	1.0	9	9	1.1333333333333333	17	0.0	1.0	0.039530141651316755	0.6434513512813707	1.3209737400113754e-05	0.5007361867846226	-0.0037637938138240035	0.6771695220470588	0.6031649745635472	0.6093795473647916	0	1.0	0.0
4986	0.00219224451343385	5.0791154904110205e-05	2.242885487341827e-05	0.9976903511937629	None	0.25	1	0.4	4	0.7692307692307693	10	0.23809523809523808	0.7692307692307693	14	10	0	0	0	0.7777777777777778	9	7	1.0	15	0.0	1.0	0.06886946578523839	0.5459792182143476	0.020762765263980097	0.5498330662527915	-0.09998863734635363	0.500004404226644	0.6713933767692842	0.5319938765400039	0	1.0	0.0
2620	0.0	0.0	0.0	0.9999999999999998	None	0	0	0	0	0	0	1.0	0	0	0	0	4	0	1.0	1	1	0.06666666666666667	1	1.0	0	0	0	0	0	0	0	0	0	0	0	0
6328	0.0	0.0	0.0	1.0	None	0	0	0	0	0	0	1.0	0	0	0	0	0	0	1.0	1	1	0.06666666666666667	1	0.0	0	0	0	0	0	0	0	0	0	0	0	0
4025	0.009255399320816293	0.0019519910376138198	0.0019232584604097793	0.997296581594789	None	0.2	1	0.3333333333333333	4	0.8	12	0.20987654320987653	0.8	16	12	0	0	0	1.0	9	9	1.1333333333333333	17	0.0	1.0	0.12063215192211985	0.5671427451568097	-0.0257854744843276	0.6692525871900223	0.0638859545930269	0.6093350612334623	0.6844214325845155	0.616135167586304	0	1.0	0.0
5947	0.0	0.0	0.0	1.0	None	0	0	0	0	0	0	1.0	0	0	0	0	0	0	1.0	1	1	0.06666666666666667	1	0.0	0	0	0	0	0	0	0	0	0	0	0	0
1848	None	None	None	None	None	0	0	0	0	0	0	1.0	0	0	0	0	0	0	1.0	1	1	0.06666666666666667	1	0.0	0	0	0	0	0	0	0	0	0	0	0	0
4937	0.006498286776831057	0.0008416700860207245	8.677020073525189e-06	0.9885460867473826	None	0	0	0.4	4	0.6153846153846154	8	0.3333333333333333	0.46153846153846156	10	6	4	5	0	0.5555555555555556	9	5	1.0	15	0.625	0.14285714285714285	0.39786519132544085	0.5608106651297345	0	0.5	0.07561029438561104	0.5086450047068107	0.8487180425103739	0.5232362681693012	1.0	1.0	0.0
7532	0.003965218490694195	0.0005340223076977326	0.0003636240917924668	0.989283829346563	None	0.2	1	0.3333333333333333	4	0.8	12	0.20987654320987653	0.8	16	12	0	0	0	1.0	9	9	1.1333333333333333	17	0.0	1.0	0.2025135346201751	0.5583355874693041	-0.04220977343177026	0.660174684973514	0.035081601213758494	0.6542989646520324	0.7420206079292847	0.6253121183881263	0	0.5625	0.0
6552	None	None	None	None	None	0	0	0.16666666666666666	6	0.8076923076923077	42	1.0	0.40384615384615385	26	21	27	0	0	0.6666666666666666	9	6	3.6	54	0.0	1.0	6.984850979016064e-07	0.500026422396845	0	0.5	-0.017184111648520527	0.6818646652355117	0.6005502426193405	0.5631985137279437	0	1.0	0.0
6027	6.559368416906424e-05	2.6348187386792554e-06	-2.5901160389800857e-06	0.9999975753503695	None	0.25	1	0.4	4	0.7692307692307693	10	0.23809523809523808	0.7692307692307693	14	10	0	0	0	0.7777777777777778	9	7	1.0	15	0.0	1.0	0.47475143307972195	0.6419495621941869	0	0.5	-0.06204602699409245	0.5789132440542436	0.9100212495603178	0.5746176714607275	0	0.9285714285714286	0.0
7444	0.0013156042826006418	0.0005465564619206186	-0.00032157703652010625	0.9981456347280968	None	0.25	1	0.36363636363636365	4	0.7857142857142857	11	0.2222222222222222	0.7857142857142857	15	11	0	0	0	0.8888888888888888	8	9	1.0666666666666667	16	0.0	1.0	0.09975864410568044	0.5012121308114634	-0.026712479052831844	0.5031674929420196	0.004856097308153005	0.6493898787759437	0.6415804552499207	0.5526274441624077	0	0.9333333333333333	0.0
2236	None	None	None	None	None	0	0	0	0	0	0	1.0	0	0	0	0	3	0	1.0	1	1	0.06666666666666667	1	0.75	0	0	0	0	0	0	0	0	0	0	0	0
1647	None	None	None	None	None	0.14285714285714285	2	0.36666666666666664	11	0.5714285714285714	24	0.6111111111111112	0.3333333333333333	22	14	21	4	0	0.8888888888888888	9	8	2.933333333333333	44	0.10526315789473684	0.717948717948718	-0.09999943427452529	0.5003759781980364	8.428486874987244e-05	0.500778530511681	-0.09986844653716502	0.5004829714086118	0.6156833512489368	0.5005458267727021	0.9772727272727273	1.0	0.0
7367	0.0	0.0	0.0	0.9999999999999998	None	0	0	0	0	0	0	1.0	0	0	0	0	4	0	1.0	1	1	0.06666666666666667	1	1.0	0	0	0	0	0	0	0	0	0	0	0	0
5904	7.129697353393869e-05	3.81982902335805e-05	3.8112196248746146e-05	0.9973553593996674	None	0.25	1	0.4	4	0.75	9	0.25925925925925924	0.75	13	9	0	0	0	0.6666666666666666	6	9	0.9333333333333333	14	0.0	1.0	0.3535350248501549	0.6797321196084494	0	0.5	0.0015952114178268272	0.5178538769171345	0.8404366940485203	0.5682371320476288	0	1.0	0.0
2632	None	None	None	None	None	0	0	0.2631578947368421	5	0.7692307692307693	20	0.5185185185185185	0.6153846153846154	21	16	6	1	0	0.6666666666666666	9	6	1.8666666666666667	28	0.09090909090909091	0.6666666666666666	0.09999928447316479	0.5000079525613836	-0.05596415857006026	0.5176720262871491	0.28364905948810004	0.9999999999987677	0.8304945631830207	0.9998952993649457	0.9523809523809523	1.0	0.0
3520	0.013204705966422668	0.0006121746070048035	0.0005445776702773936	0.9794245257965634	None	0	0	0.3333333333333333	3	0.8181818181818182	9	0.28888888888888886	0.8181818181818182	12	9	0	1	0	0.5555555555555556	5	9	0.8666666666666667	13	1.0	1.0	0.09999983656369119	0.500000108038354	0.0014088863964251662	0.5025984011377335	0.11283700306859097	0.9863396175553193	0.7581855782668709	0.8068958630359183	1.0	1.0	0.0
3204	0.001249933422963424	0.00011175184662272004	1.0672809614910613e-07	0.9915430716942498	None	0	0	0.25	1	1.0	3	1.0	1.0	4	3	0	0	0	0.2	5	1	0.3333333333333333	5	0.0	0	0.3035811861134047	0.5495554734804112	-0.02353740662035851	0.6754239285500265	0.07457161131137814	0.5091146278206926	0.7921945411939907	0.5799868263777607	0	1.0	0.0
1872	None	None	None	None	None	0	0	0.75	3	0.3333333333333333	1	0.5555555555555556	0.3333333333333333	4	1	0	0	0	1.0	3	3	0.3333333333333333	5	0.0	1.0	0.03233173599317581	0.5762453521244078	-0.10329161755302393	0.5815233257179299	0.046791501017453205	0.5613907400355048	0.6781128656999146	0.5730743737952462	0	1.0	0.0
2576	2.021861653638833e-05	3.084131202770892e-06	-1.7696154911700323e-06	0.9991258791751501	None	0	0	1.0	2	0.0	0	0.75	0	2	0	0	0	0	1.0	2	2	0.2	3	0.0	0	0	0	0	0	0	0	0	0	0	0	0
5712	0.008081659518199497	0.005442501715282351	0.005431393129488477	0.9940262096350723	None	0.25	1	0.4	4	0.75	9	0.25925925925925924	0.75	13	9	0	0	0	0.6666666666666666	6	9	0.9333333333333333	14	0.0	1.0	-0.09854952577206383	0.5008437343446843	0.010300504993751469	0.5227060067992269	0.0875616707037714	0.5896680260681104	0.6835739824621623	0.537997817524816	0	1.0	0.0
1076	None	None	None	None	None	0	0	0	0	0	0	1.0	0	0	0	0	4	0	1.0	1	1	0.06666666666666667	1	1.0	0	0	0	0	0	0	0	0	0	0	0	0
3068	0.0017572718323985337	0.00031122718922426914	8.006124785198016e-05	0.9979584729971085	None	0.2	1	0.3333333333333333	4	0.8	12	0.20987654320987653	0.8	16	12	0	0	0	1.0	9	9	1.1333333333333333	17	0.0	1.0	-0.10328682415292027	0.9999999996878259	-0.02633281416967389	0.5181960443072132	0.04110953410829722	0.5530894377636255	0.7208230870081578	0.9993836911767098	0	0.9375	0.0
1322	None	None	None	None	None	0	0	1.0	1	0	0	1.0	0	1	0	0	3	0	0.5	2	1	0.13333333333333333	2	1.0	0	0	0	0	0	0	0	0	0	0	0	0
3687	0.0012313225887495413	0.0011743845017496053	0.0010971613429140968	0.9976246713279991	None	0	0	0.3333333333333333	2	0.8571428571428571	6	0.36	0.8571428571428571	8	6	0	0	0	1.0	5	5	0.6	9	0.0	0	0.09990646962137864	0.5000486363950293	0.016504254900786653	0.6943571620007969	-0.04554449775077599	0.6599896154180948	0.6825417319333326	0.6212060822060587	0	1.0	0.0
7283	0.005169325704270628	0.0011074030149244981	-0.0003061068956724458	0.9866816013030385	None	0.25	1	0.36363636363636365	4	0.7857142857142857	11	0.2222222222222222	0.7857142857142857	15	11	0	0	0	0.8888888888888888	8	9	1.0666666666666667	16	0.0	1.0	0.25432689750703696	0.6417037453921199	0	0.5	0.002831419823802848	0.6688321898009975	0.8070831052959417	0.6055293222514306	0	1.0	0.0
947	None	None	None	None	None	0	0	0	0	0	0	1.0	0	0	0	0	0	0	1.0	1	1	0.06666666666666667	1	0.0	0	0	0	0	0	0	0	0	0	0	0	0
892	None	None	None	None	None	0	0	1.0	2	0.0	0	0.75	0	2	0	0	2	0	1.0	2	2	0.2	3	1.0	0	0	0	0	0	0	0	0	0	0	0	0
6219	0.0008348368938872012	1.98154390799648e-05	1.6832685494821e-05	0.998884426059844	None	0.25	1	0.4	4	0.7692307692307693	10	0.23809523809523808	0.7692307692307693	14	10	0	0	0	0.7777777777777778	7	9	1.0	15	0.0	1.0	0.09373166771132149	0.5971736159858814	0.06075083221489521	0.5988673665122324	0.0291027113526508	0.5333671908176767	0.5775442208385947	0.5767321021118044	0	1.0	0.0
4538	0.002485486581254849	0.0003337619731281991	0.00011048755389234683	0.9956246808615772	None	0.25	1	0.4	4	0.75	9	0.25925925925925924	0.75	13	9	0	0	0	0.6666666666666666	6	9	0.9333333333333333	14	0.0	1.0	7.902762784127648e-27	0.5000005826708788	7.902762784127648e-27	0.5	0.09911139659920273	0.5011072891428284	0.6147245158736717	0.5003692911408144	0	1.0	0.0
2883	0.0	0.0	0.0	0.9999999999999998	None	0	0	0	0	0	0	1.0	0	0	0	0	4	0	1.0	1	1	0.06666666666666667	1	1.0	0	0	0	0	0	0	0	0	0	0	0	0
1939	None	None	None	None	None	0	0	0.11428571428571428	4	0.88	44	0.8253968253968254	0	1	0	50	6	0	0.7777777777777778	9	7	3.466666666666667	52	0.05825242718446602	0.9777777777777777	0	0	0	0	0	0	0	0	0	0	0
2801	0.005215367693841952	0.0006366329901838573	-0.0005366418711145135	0.9909950224920024	None	0	0	0.3333333333333333	2	0.8333333333333334	5	0.4	0.8333333333333334	7	5	0	0	0	0.8	4	5	0.5333333333333333	8	0.0	0	0.09989824879105477	0.5205115900362872	0	0.5	0.24295010601587594	0.5427105415535404	0.7304764940397076	0.5211001243418806	0	1.0	0.0
2634	None	None	None	None	None	0.04	1	0.15384615384615385	8	0.8289473684210527	63	0.9629629629629629	0.13157894736842105	16	10	61	0	0	1.0	9	9	5.2	78	0.0	0.9565217391304348	-0.1917878753376865	0.9999998383408727	-0.14136627371297186	1.0	0.1261264836821814	1.0	0.9821182573226823	0.99999999999999	0	1.0	0.0
7053	0.021216446534924403	0.014800181149626312	0.01478406889072643	0.9944287314012811	None	0.2	1	0.3333333333333333	4	0.8	12	0.20987654320987653	0.8	16	12	0	0	0	1.0	9	9	1.1333333333333333	17	0.0	1.0	0.09987330917389968	0.5008924263638902	0.070637840746326	0.5593796846504628	0.08253459253420267	0.5727016251533937	0.5484509564664518	0.5444735669301818	0	0.75	0.0
1993	None	None	None	None	None	0	0	0.5	3	0.3333333333333333	2	0.8888888888888888	0	2	0	5	7	0	1.0	3	3	0.5333333333333333	8	0.5833333333333334	0	0	0	0	0	0	0	0	0	0	0	0
5078	0.006443153093501368	0.0007678635870386486	0.0007678625983790717	0.9916329232861412	None	0.2	1	0.3333333333333333	4	0.8	12	0.20987654320987653	0.8	16	12	0	0	0	1.0	9	9	1.1333333333333333	17	0.0	1.0	0.24598667595749907	0.625608599397756	0	0.5	0.06097951002763322	0.5533138711626926	0.7383243660931675	0.5603290188407948	0	0.9375	0.0
277	None	None	None	None	None	0.5	1	0.6666666666666666	4	0.5714285714285714	4	0.375	0.5714285714285714	8	4	0	0	0	0.6666666666666666	6	4	0.6	9	0.0	0.6666666666666666	0.21695772431635368	0.5542936424024678	0.08558361811067879	0.5718225780771491	0.009401655489156457	0.5115112395383515	0.6958332067025116	0.5459845587304927	0	1.0	0.0
331	None	None	None	None	None	0.16666666666666666	2	0.2962962962962963	8	0.7368421052631579	28	0.49382716049382713	0.6578947368421053	33	25	6	0	0	1.0	9	9	2.6666666666666665	40	0.0	0.6451612903225806	0.09999338626652632	0.5004564485740276	0.09991394680067364	0.5772449441677165	0.018571703571321686	0.54570720606595	0.5935133280233109	0.5412924228242474	0	0.6060606060606061	0.0
640	None	None	None	None	None	0.3333333333333333	1	0.4444444444444444	4	0.7272727272727273	8	0.28888888888888886	0.7272727272727273	12	8	0	0	0	0.5555555555555556	5	9	0.8666666666666667	13	0.0	1.0	-0.07945055293826024	0.5185413250228791	6.147110282754676e-07	0.5000058000268428	0.0010564514194797412	0.5265701712763312	0.5931902668983372	0.5150457412852805	0	1.0	0.0
6231	None	None	None	None	None	0.2727272727272727	3	0.4166666666666667	10	0.6176470588235294	21	0.4444444444444444	0.38235294117647056	22	13	13	1	0	1.0	9	9	2.4	36	0.047619047619047616	0.7407407407407407	0.20668737101025264	0.6094840331656892	0	0.5	-0.2700574228981582	0.7458479316259018	0.8772574366248486	0.6241602481088675	0.0	0	0.0
2477	None	None	None	None	None	0	0	0	0	0	0	1.0	0	0	0	0	0	0	1.0	1	1	0.06666666666666667	1	0.0	0	0	0	0	0	0	0	0	0	0	0	0
3578	1.6583079369083737e-05	3.129118180025417e-07	2.6780065718037286e-07	0.999998539125522	None	0.2	1	0.3333333333333333	4	0.8	12	0.20987654320987653	0.8	16	12	0	0	0	1.0	9	9	1.1333333333333333	17	0.0	1.0	1.6727294996368698	0.6198735256912862	4.2939346692320716e-05	0.504334838249668	-0.08589841868272834	0.6632443549804259	0.9996481063132033	0.5974165917023682	0	0.9375	0.0
3501	0.0	0.0	0.0	1.0	None	0	0	0	0	0	0	1.0	0	0	0	0	0	0	1.0	1	1	0.06666666666666667	1	0.0	0	0	0	0	0	0	0	0	0	0	0	0
6050	0.006403540311567264	0.0017821236096698747	0.0017788812818719615	0.9836925027304723	None	0.2	1	0.3333333333333333	4	0.8	12	0.20987654320987653	0.8	16	12	0	0	0	1.0	9	9	1.1333333333333333	17	0.0	1.0	0.012507945958244476	0.5436816234129785	0.5850306490618504	0.999999904530499	-0.09999401365650394	0.5000074183569915	0.9566686333012352	0.9957073703026911	0	1.0	0.0
1759	None	None	None	None	None	0	0	0.058823529411764705	1	1.0	23	1.0	0	0	0	24	10	0	1.0	5	5	1.6666666666666667	25	0.19230769230769232	0	0	0	0	0	0	0	0	0	0	0	0
2944	1.7820183494874787e-05	1.8414629726100503e-06	5.995009487598564e-07	0.9993614963677353	None	0	0	0.5	2	0.75	3	0.6	0.75	5	3	0	0	0	0.4	5	2	0.4	6	0.0	0	0	0.5	0.4322413914603726	0.6915248005782335	3.162623567576311e-06	0.500039573305783	0.8846884553381594	0.5668814251670942	0	1.0	0.0
7187	0.005145958647094215	0.0009584619156855174	-0.0009558299252012295	0.9854214802578964	None	0.25	1	0.4	4	0.7692307692307693	10	0.23809523809523808	0.7692307692307693	14	10	0	0	0	0.7777777777777778	7	9	1.0	15	0.0	1.0	0.34630057253142404	0.6097716442724795	0	0.5	0.07334621384780171	0.5596129358128042	0.814311422691728	0.5569142404575849	0	0.9285714285714286	0.0
2732	1.2718310481103095e-06	1.8334843519898164e-07	5.618170821487141e-08	0.9999345071409705	None	1.0	1	1.0	4	0.0	0	0.5555555555555556	0	4	0	0	0	0	1.0	3	3	0.3333333333333333	5	0.0	1.0	0	0	0	0	0	0	0	0	0	0	0
2295	None	None	None	None	None	0	0	0.2727272727272727	3	0.7142857142857143	10	0.5925925925925926	0	0	0	15	0	0	0.3333333333333333	9	3	1.0666666666666667	16	0.0	0.7692307692307693	0	0	0	0	0	0	0	0	0	0	0
153	None	None	None	None	None	0.0625	1	0.38235294117647056	13	0.5714285714285714	28	0.6296296296296297	0.3469387755102041	27	17	23	0	0	1.0	9	9	3.4	51	0.0	0.7619047619047619	0.26151012336830476	0.6663331067377927	0.039445113939417624	0.5703739021531161	0.030834373774068204	0.6657112000201072	0.7459763804094304	0.6352078829317092	0	0.9629629629629629	0.0
3559	None	None	None	None	None	0	0	0.1	3	0.9302325581395349	40	0.8333333333333334	0.023255813953488372	2	1	42	7	0	0.6666666666666666	6	9	3.0	45	0.08045977011494253	0.8717948717948718	-0.12534816698038312	0.5348514329958757	-0.06725978731284876	0.5089920423125436	0.00021320792790313755	0.5003858273078846	0.6256033920057059	0.5147580051207693	1.0	1.0	0.08333333333333333
4577	0.0018586408417200252	0.00010034338547956183	1.2549181073103185e-06	0.9951896406028551	None	0	0	0.25	1	1.0	3	1.0	1.0	4	3	0	2	0	0.2	5	1	0.3333333333333333	5	0.6666666666666666	0	-0.09999989398501556	0.5000002449629994	0	0.5	0.07654851812566502	0.5383576384400736	0.6732905143995707	0.5128083299393674	1.0	0	0.0
6664	0.013732181534187303	0.003684577888591895	-0.0017324846483812429	0.965429761761773	None	0.25	1	0.4	4	0.75	9	0.25925925925925924	0.75	13	9	0	0	0	0.6666666666666666	6	9	0.9333333333333333	14	0.0	1.0	0.3269761562257919	0.6338254246236479	0	0.5	0.09387335941085752	0.5468942842843421	0.7980439806826201	0.5610926755332117	0	1.0	0.0
2789	0.004394545312002929	0.0002314486568513643	6.967200300293505e-05	0.9841537050763114	None	0.2	1	0.3333333333333333	4	0.8	12	0.20987654320987653	0.8	16	12	0	0	0	1.0	9	9	1.1333333333333333	17	0.0	1.0	-0.28765959188965995	0.9999999636845072	0	0.5	-0.000688096363179911	0.6728764552380478	0.8091881339174395	0.997402871584676	0	1.0	0.0
2361	None	None	None	None	None	0	0	0.3333333333333333	3	0.8181818181818182	9	0.325	0.6363636363636364	9	7	3	1	0	0.625	8	5	0.8666666666666667	13	0.125	0.75	0.09846793019659719	0.5014207726940102	0.1906498902012106	0.6112294011940684	0.0004999483907866376	0.5016698899365362	0.6839537957667912	0.5386598139974127	1.0	1.0	0.0
2959	1.249713602800728e-07	1.003636185934764e-07	6.032510789736999e-11	0.9999787349627123	None	0	0	0.018518518518518517	1	1.0	79	1.0	0	0	0	80	0	0	1.0	9	9	5.4	81	0.0	1.0	0	0	0	0	0	0	0	0	0	0	0
1884	None	None	None	None	None	0.5	1	0.6666666666666666	4	0.5714285714285714	4	0.36	0.5714285714285714	8	4	0	0	0	1.0	5	5	0.6	9	0.0	1.0	-0.08909393607003495	0.5636175721380257	-0.03681031514996336	0.6433972431328104	0.09997093971441243	0.5001302208267319	0.6912380173398159	0.5700787808320406	0	1.0	0.0
3804	0.008914540424441621	0.007766745050626239	0.001301115895536597	0.9921097412332607	None	0.2	1	0.3333333333333333	4	0.8	12	0.20987654320987653	0.8	16	12	0	0	0	1.0	9	9	1.1333333333333333	17	0.0	1.0	0.09854922134567186	0.5185058492919647	7.395419836393174e-05	0.5572312953138389	0.09998789728485036	0.5000586565455398	0.612739402344619	0.5253303576405218	0	0.25	0.0
3262	6.413252664267622e-05	4.4501126641352474e-07	-3.9219654402699816e-07	0.999999986240591	None	0.2	1	0.3333333333333333	4	0.8	12	0.20987654320987653	0.8	16	12	0	0	0	1.0	9	9	1.1333333333333333	17	0.0	1.0	-0.10217296694199571	0.8274003362394475	-0.0348791382891908	0.5281718222184828	0.0013924335155922271	0.5931102468389916	0.6212788582053665	0.6649991897855237	0	1.0	0.0
3472	0.0003336471458153022	6.670268340627157e-07	-6.420571736608413e-07	0.9999999762898565	None	0.2	1	0.3333333333333333	4	0.8	12	0.20987654320987653	0.8	16	12	0	0	0	1.0	9	9	1.1333333333333333	17	0.0	1.0	0.04674385530110671	0.6094858099601721	0.03167294995773174	0.6628632578342557	-0.08529800901385347	0.6125549647190852	0.6310425352191257	0.6286505607639195	0	1.0	0.0
1270	None	None	None	None	None	0	0	0.11764705882352941	2	0.9130434782608695	21	0.6944444444444444	0.043478260869565216	2	1	22	3	0	0.4444444444444444	9	4	1.6666666666666667	25	0.06382978723404255	0.9090909090909091	1.374278889127469e-06	0.5000002196955875	-0.09989549569775977	0.5001425466376004	-0.07259275173551163	0.536611110392519	0.6051288467369133	0.5122707083370263	1.0	1.0	0.0
5251	0.013837249373983708	0.006035602870261774	0.0035115983526276167	0.980102007708239	None	0.2	1	0.3333333333333333	4	0.8	12	0.20987654320987653	0.8	16	12	0	0	0	1.0	9	9	1.1333333333333333	17	0.0	1.0	0.3805548090420005	0.646299937211431	0	0.5	0.0868285030252616	0.5091961812816878	0.8358662743631822	0.5530992924053103	0	1.0	0.0
5730	9.427186550401212e-05	5.913338736366989e-05	-4.313169216196675e-06	0.9984985734878237	None	0	0	0.09259259259259259	5	0.8987341772151899	71	1.0	0.02531645569620253	5	2	75	0	0	1.0	9	9	5.4	81	0.0	1.0	-0.09795712296578357	0.508988166303067	0	0.5	0.09700777770694394	0.5174362552716415	0.684222733024923	0.5088099091696241	0	0.6	0.0
6980	0.0007151630564960735	6.454400928355632e-05	7.804504617031239e-06	0.9992435377638967	None	0.2	1	0.3333333333333333	4	0.8	12	0.20987654320987653	0.8	16	12	0	0	0	1.0	9	9	1.1333333333333333	17	0.0	1.0	0.056858109331011764	0.6876230125844665	-0.019394566854057865	0.5388388773940312	0.015610530445804283	0.5786610447901693	0.6043257690155007	0.6036410405273762	0	1.0	0.0
4315	1.0409488990767517e-07	7.563570534215408e-08	2.6054932517566064e-08	0.999974370750857	None	0	0	0.05555555555555555	2	0.9615384615384616	50	0.8571428571428571	0	0	0	53	0	0	0.7777777777777778	7	9	3.6	54	0.0	0.9166666666666666	0	0	0	0	0	0	0	0	0	0	0
5495	0.00806679370926424	0.0003560649311280728	0.00034435155514769806	0.9944699111020979	None	0.2	1	0.3333333333333333	4	0.8	12	0.20987654320987653	0.8	16	12	0	0	0	1.0	9	9	1.1333333333333333	17	0.0	1.0	4.9051699071008e-06	0.5000454700604664	0.0967899177683023	0.5073763763173664	-0.04080468246171132	0.6594680999783195	0.6421432132929094	0.5572983762578598	0	1.0	0.0
4002	0.03617755890543479	0.006838529882478104	0.0031420274430018556	0.9530766835048449	None	0.2	1	0.3333333333333333	4	0.8	12	0.20987654320987653	0.8	16	12	0	0	0	1.0	9	9	1.1333333333333333	17	0.0	1.0	0.4311184173985412	0.6732766106346456	0	0.5	0.40679167526840915	0.9999827954729411	0.8823128027192759	0.9801166270004084	0	1.0	0.0
1831	None	None	None	None	None	0.038461538461538464	1	0.2222222222222222	12	0.7341772151898734	58	1.0	0.25316455696202533	29	20	51	0	0	1.0	9	9	5.4	81	0.0	1.0	0.012741832644963948	0.5537912392040487	-0.03061102047021339	0.5109595936032583	0.0988084213261158	0.5026481798438043	0.632206346346136	0.5225213415696326	0	0.8620689655172413	0.0
308	None	None	None	None	None	0	0	0.5	2	0.6666666666666666	2	0.625	0.6666666666666666	4	2	0	0	0	0.5	2	4	0.3333333333333333	5	0.0	0	0.09909141903495186	0.5027070663819878	0.09978873015296684	0.5020401835222612	0.04707118107296481	0.5516030045701696	0.5609778227148241	0.5188359779720683	0	1.0	0.0
3577	0.0	0.0	0.0	1.0	None	0	0	0	0	0	0	1.0	0	0	0	0	0	0	1.0	1	1	0.06666666666666667	1	0.0	0	0	0	0	0	0	0	0	0	0	0	0
2192	None	None	None	None	None	0	0	0.5	2	0.75	3	0.6	0.75	5	3	0	2	0	0.4	2	5	0.4	6	1.0	0	4.645080830217014e-05	0.5007021511740672	-0.2632937488791333	0.653161174863129	-0.09999993159103945	0.5000026919564826	0.7475085576485647	0.5527845122990916	1.0	1.0	0.0
6526	0.0002529015911586462	2.561786658166451e-06	-1.181811948212786e-06	0.9999983505492631	None	0.2	1	0.3333333333333333	4	0.8	12	0.20987654320987653	0.8	16	12	0	0	0	1.0	9	9	1.1333333333333333	17	0.0	1.0	0.0016803675212470864	0.6782540916398148	0	0.5	0.06235848559922339	0.6207728361773658	0.6075104281898682	0.6017742264875684	0	1.0	0.0
4047	4.362769811007929e-05	4.3957073985930867e-07	-4.3314081309835663e-07	0.9999969868683061	None	0.3333333333333333	1	0.625	5	0.5	5	0.4	0.4	8	4	3	3	0	0.8333333333333334	5	6	0.8	12	0.5	0.6666666666666666	-0.0968047794352087	0.5036236462478746	6.670482220142026e-07	0.5016638484764032	-0.02838736114527014	0.6779321798681632	0.6104957998107441	0.5634424829484924	1.0	1.0	0.0
6355	None	None	None	None	None	0	0	0.3333333333333333	11	0.6170212765957447	29	0.6049382716049383	0.425531914893617	29	20	19	1	0	1.0	9	9	3.2666666666666666	49	0.030303030303030304	1.0	6.70452179898241e-08	0.5000017680520594	0	0.5	0.09995619594630815	0.5001015479115993	0.6156672576046415	0.5000344386549639	1.0	0.9655172413793104	0.0
2256	None	None	None	None	None	0	0	0	0	0	0	1.0	0	0	0	0	4	0	1.0	1	1	0.06666666666666667	1	1.0	0	0	0	0	0	0	0	0	0	0	0	0
3603	0.008305938622959126	0.0013304562260450332	0.0009343691401195534	0.9743238389725494	None	0.2	1	0.3333333333333333	4	0.8	12	0.20987654320987653	0.8	16	12	0	0	0	1.0	9	9	1.1333333333333333	17	0.0	1.0	-0.01723006563723058	0.9995009752042378	2.5901966722069774e-05	0.5239414567922545	0.12041236098701329	0.6451254170160564	0.7970163821200498	0.9407711792186264	0	0.9375	0.0
915	None	None	None	None	None	0	0	0.037037037037037035	1	1.0	38	0.9523809523809523	0	0	0	39	0	0	0.8571428571428571	6	7	2.6666666666666665	40	0.0	0.5882352941176471	0	0	0	0	0	0	0	0	0	0	0
3608	0.00025431584191431444	8.148799179810615e-06	7.34111209010812e-07	0.9999941500858233	None	0.3333333333333333	1	0.5	4	0.7	7	0.2857142857142857	0.7	11	7	0	0	0	0.8571428571428571	7	6	0.8	12	0.0	0.6666666666666666	-0.05805382808777578	0.5837498966982397	2.4105926334415523e-05	0.5006404763446274	-0.044652230884698434	0.6804863109748353	0.6015928815448537	0.5903917970425356	0	1.0	0.0
2010	None	None	None	None	None	0.25	1	0.4	4	0.75	9	0.25925925925925924	0.75	13	9	0	0	0	0.6666666666666666	9	6	0.9333333333333333	14	0.0	1.0	0.0017374070482725833	0.5080571268577215	-0.09999972798084952	0.5000009307498203	0.08845188061730945	0.5602029345751529	0.6836964996771794	0.522835828688646	0	1.0	0.0
4697	0.0002682105859424074	1.094240030554715e-06	-1.0935118860922335e-06	0.9999999171787458	None	0.2	1	0.3333333333333333	4	0.8	12	0.20987654320987653	0.8	16	12	0	0	0	1.0	9	9	1.1333333333333333	17	0.0	1.0	5.397923497603051e-17	0.5000000002398168	0	0.5	0.06645849533629691	0.5156508120519315	0.5776877068216053	0.5052184527775218	0	0	0.0
7359	0.0006730482163677948	9.291804228240782e-05	9.291673937470448e-05	0.9981146708694567	None	0.25	1	0.4	4	0.7692307692307693	10	0.23809523809523808	0.7692307692307693	14	10	0	0	0	0.7777777777777778	9	7	1.0	15	0.0	1.0	0.08387810432160134	0.5700319452274667	0.08021484514628971	0.5360293149127291	-0.0045294678391679865	0.6310928351494105	0.5969123897703993	0.579588807948927	0	0.7142857142857143	0.0
535	None	None	None	None	None	0	0	0	0	0	0	1.0	0	0	0	0	4	0	1.0	1	1	0.06666666666666667	1	1.0	0	0	0	0	0	0	0	0	0	0	0	0
976	None	None	None	None	None	0.2	1	0.3333333333333333	4	0.8	12	0.20987654320987653	0.8	16	12	0	0	0	1.0	9	9	1.1333333333333333	17	0.0	1.0	0.04215123874446337	0.5618946555574449	0.043670779272083626	0.507359353806734	0.05196496041739129	0.5673774583402528	0.5368109682973126	0.545660243284655	0	1.0	0.0
6569	0.0	0.0	0.0	1.0	None	0	0	0	0	0	0	1.0	0	0	0	0	0	0	1.0	1	1	0.06666666666666667	1	0.0	0	0	0	0	0	0	0	0	0	0	0	0
2359	None	None	None	None	None	0	0	0	0	0	0	1.0	0	0	0	0	4	0	1.0	1	1	0.06666666666666667	1	1.0	0	0	0	0	0	0	0	0	0	0	0	0
207	None	None	None	None	None	0	0	0.42857142857142855	3	0.75	6	0.3333333333333333	0.75	9	6	0	1	0	0.8333333333333334	6	5	0.6666666666666666	10	1.0	0.4	0.124843314805496	0.5290902740209666	0.0995035238731243	0.5661761091953517	0.030155601357596346	0.6293757976774452	0.6157341995368	0.5754444134677531	0.7777777777777778	0.3333333333333333	0.0
3766	None	None	None	None	None	0.16666666666666666	2	0.46153846153846156	12	0.5135135135135135	19	0.48148148148148145	0.3783783783783784	25	14	13	5	0	1.0	9	9	2.6	39	0.2631578947368421	0.47058823529411764	4.854289044694528e-13	0.5000000025494417	0	0.5	0.09974067458079675	0.5043313743385494	0.6154268440520893	0.5014438244000695	1.0	1.0	0.0
4851	0.008370930661752353	0.005944085038308394	0.0059300741744146455	0.9937462249034473	None	0.25	1	0.4	4	0.75	9	0.25925925925925924	0.75	13	9	0	0	0	0.6666666666666666	6	9	0.9333333333333333	14	0.0	1.0	-0.09854952577206383	0.5008437343446843	0.010300504993751469	0.5227060067992269	0.0875616707037714	0.5896680260681104	0.6835739824621623	0.537997817524816	0	1.0	0.0
143	None	None	None	None	None	0.2	1	0.3333333333333333	4	0.8	12	0.20987654320987653	0.8	16	12	0	0	0	1.0	9	9	1.1333333333333333	17	0.0	1.0	0.06574584303502107	0.587365326794164	-0.099999975664453	0.5000018200540748	0.08005012772019038	0.5787216232910807	0.7032759546481435	0.555653389836693	0	1.0	0.0
6257	0.018679265267685215	0.0072768371558311834	0.007227474903470882	0.9712017763555816	None	0.2	1	0.3333333333333333	4	0.8	12	0.20987654320987653	0.8	16	12	0	0	0	1.0	9	9	1.1333333333333333	17	0.0	1.0	0.3117808755153962	0.6354671748638545	0	0.5	0.09614254326572842	0.531364850696211	0.786292260069328	0.5565378502136122	0	0.9375	0.0
6082	0.017479387470252912	0.006748036578757808	0.006712657926521641	0.9715351773104922	None	0.2	1	0.3333333333333333	4	0.8	12	0.20987654320987653	0.8	16	12	0	0	0	1.0	9	9	1.1333333333333333	17	0.0	1.0	0.3117808755153962	0.6354671748638545	0	0.5	0.09614254326572842	0.531364850696211	0.786292260069328	0.5565378502136122	0	0.9375	0.0
7513	4.097431843681864e-05	3.524484372355968e-05	-6.806640596004366e-06	0.9995724711307619	None	0.2	1	0.3333333333333333	4	0.8	12	0.20987654320987653	0.8	16	12	0	0	0	1.0	9	9	1.1333333333333333	17	0.0	1.0	0.027859511864648835	0.542805046556454	0.055894633387987426	0.6091187986016965	-0.033287362726686656	0.554292774252964	0.5890517281852999	0.568997029908435	0	0.875	0.0
4707	0.0	0.0	0.0	0.9999999999999998	None	0	0	0	0	0	0	1.0	0	0	0	0	4	0	1.0	1	1	0.06666666666666667	1	1.0	0	0	0	0	0	0	0	0	0	0	0	0
461	None	None	None	None	None	0	0	0.07317073170731707	3	0.9322033898305084	55	0.8472222222222222	0	1	0	59	0	0	0.8888888888888888	9	8	4.066666666666666	61	0.0	0.9811320754716981	0	0	0	0	0	0	0	0	0	0	0
5858	0.01230403846089541	0.001087380076310205	8.997968310990595e-05	0.9948467113578221	None	0.2	1	0.3333333333333333	4	0.8	12	0.20987654320987653	0.8	16	12	0	0	0	1.0	9	9	1.1333333333333333	17	0.0	1.0	-0.09999999631027326	0.5000000110571254	0	0.5	-0.3646731964600802	0.9999999999779667	0.8774802751384648	0.999719733312459	0	0.0625	0.0
659	None	None	None	None	None	0	0	0	0	0	0	1.0	0	0	0	0	0	0	1.0	1	1	0.06666666666666667	1	0.0	0	0	0	0	0	0	0	0	0	0	0	0
2259	None	None	None	None	None	0	0	0.30434782608695654	7	0.6875	22	0.5396825396825397	0.46875	21	15	12	5	0	0.7777777777777778	7	9	2.2666666666666666	34	0.22727272727272727	0.6896551724137931	-0.09925196077907858	0.62880606921576	-0.09999655656690062	0.5000053530774319	-0.07193800947453267	0.6371403698761013	0.5398588571411902	0.5898546465192895	0.9523809523809523	1.0	0.5191394060505576
6997	0.020661241702493595	0.014738711067897758	0.01472832136133145	0.9945326755160384	None	0.2	1	0.3333333333333333	4	0.8	12	0.20987654320987653	0.8	16	12	0	0	0	1.0	9	9	1.1333333333333333	17	0.0	1.0	0.09987330917389968	0.5008924263638902	0.070637840746326	0.5593796846504628	0.08253459253420267	0.5727016251533937	0.5484509564664518	0.5444735669301818	0	0.75	0.0
1116	None	None	None	None	None	0	0	0	0	0	0	1.0	0	0	0	0	0	0	1.0	1	1	0.06666666666666667	1	0.0	0	0	0	0	0	0	0	0	0	0	0	0
6421	0.0	0.0	0.0	1.0	None	0	0	0	0	0	0	1.0	0	0	0	0	0	0	1.0	1	1	0.06666666666666667	1	0.0	0	0	0	0	0	0	0	0	0	0	0	0
861	None	None	None	None	None	0	0	1.0	2	0.0	0	0.75	0	2	0	0	2	0	1.0	2	2	0.2	3	1.0	0	0	0	0	0	0	0	0	0	0	0	0
932	None	None	None	None	None	0	0	0.42857142857142855	3	0.75	6	0.4166666666666667	0.75	9	6	0	1	0	0.375	8	3	0.6666666666666666	10	1.0	0.8571428571428571	0.04859743082540362	0.5692121568801621	0.09115072114447545	0.578401774017172	0.1322551434326607	0.53067930861117	0.5881335301465287	0.5595267643836289	0.8888888888888888	0.7777777777777778	0.0
6728	0.004260851448496962	0.00027637124465401447	-0.00017194094100635512	0.994391572374674	None	0.25	1	0.4	4	0.75	9	0.25925925925925924	0.75	13	9	0	0	0	0.6666666666666666	6	9	0.9333333333333333	14	0.0	1.0	-0.00815462798306179	0.6715345186070717	0	0.5	0.0804863035084262	0.5392904128156769	0.6086251421320827	0.5722099267727934	0	0.23076923076923078	0.0
963	None	None	None	None	None	0.3333333333333333	2	0.4	6	0.7	14	0.3055555555555556	0.6	18	12	3	0	0	0.8888888888888888	9	8	1.4666666666666666	22	0.0	0.7142857142857143	0.05098837863843124	0.5263761424329422	0.06404017393398888	0.565876384288495	0.05581975128215252	0.6379682936026096	0.562312095318327	0.5774714307833833	0	1.0	0.0
178	None	None	None	None	None	0	0	0.3333333333333333	3	0.8181818181818182	9	0.28888888888888886	0.8181818181818182	12	9	0	1	0	0.5555555555555556	5	9	0.8666666666666667	13	1.0	1.0	0.06118199165252307	0.5521167190676064	0.0014202609265289731	0.5113796676668002	0.14454931058125287	0.5404056293299752	0.6453420385729369	0.5346716881795138	1.0	1.0	0.0
4872	0.004964941055563901	0.002900953110848029	0.002843651252551858	0.995353432510968	None	0.2	1	0.3333333333333333	4	0.8	12	0.20987654320987653	0.8	16	12	0	0	0	1.0	9	9	1.1333333333333333	17	0.0	1.0	-0.09761839821104963	0.5064072914538982	0.13828961324611452	0.6074874710614867	0.09704067226384598	0.6351902466443922	0.7377803255472343	0.58394291155371	0	1.0	0.0
351	None	None	None	None	None	0	0	0.24390243902439024	10	0.7288135593220338	43	0.7530864197530864	0.5932203389830508	44	35	16	0	0	1.0	9	9	4.066666666666666	61	0.0	0.7692307692307693	0.08197464837451424	0.557795789096197	0.03967409331616106	0.5322935713717788	0.00020259557634690336	0.506895562713755	0.5799737861710673	0.5323845581819248	0	1.0	0.0
3099	0.0038465723760583584	0.00035838467113259124	0.0003170900044301884	0.99808697388224	None	0.25	1	0.36363636363636365	4	0.7857142857142857	11	0.2222222222222222	0.7857142857142857	15	11	0	0	0	0.8888888888888888	8	9	1.0666666666666667	16	0.0	1.0	-0.07486463913727366	0.9527670423334621	0.021825242948210387	0.5635412487596425	0.05240466731839655	0.5617679772655702	0.639541743194519	0.7630344720360659	0	0.7333333333333333	0.0
5099	0.018427220999979232	0.007067669558441571	0.007058960084278113	0.9719589354297632	None	0.2	1	0.3333333333333333	4	0.8	12	0.20987654320987653	0.8	16	12	0	0	0	1.0	9	9	1.1333333333333333	17	0.0	1.0	0.3117808755153962	0.6354671748638545	0	0.5	0.09614254326572842	0.531364850696211	0.786292260069328	0.5565378502136122	0	0.9375	0.0
7349	0.021689094678073582	0.015415071016446237	0.015404117917840304	0.9944139232636848	None	0.2	1	0.3333333333333333	4	0.8	12	0.20987654320987653	0.8	16	12	0	0	0	1.0	9	9	1.1333333333333333	17	0.0	1.0	0.09987330917389968	0.5008924263638902	0.070637840746326	0.5593796846504628	0.08253459253420267	0.5727016251533937	0.5484509564664518	0.5444735669301818	0	0.75	0.0
2697	0.0003382775458257421	0.00011697324943666583	5.2897727455122916e-08	0.997898141577544	None	0	0	0.5	1	1.0	1	1.0	1.0	2	1	0	3	0	0.3333333333333333	3	1	0.2	3	1.0	0	-0.0999980836291873	0.5000031670122081	3.3745725420494028e-06	0.5000055342840053	0.15657863635523012	0.5088639240726345	0.7419145644226263	0.5029578168694903	0.0	0	0.0
2166	None	None	None	None	None	0.25	1	0.36363636363636365	4	0.7857142857142857	11	0.2222222222222222	0.7857142857142857	15	11	0	0	0	0.8888888888888888	8	9	1.0666666666666667	16	0.0	1.0	0.08107847855899737	0.6315764837847506	0	0.5	-0.08659471792743242	0.6358957985520733	0.644778503213064	0.5903776655050373	0	1.0	0.0
3019	0.004088585909612755	0.00033222563354261075	-0.0001536437789661314	0.9928856377964328	None	0.25	1	0.4	4	0.75	9	0.25925925925925924	0.75	13	9	0	0	0	0.6666666666666666	6	9	0.9333333333333333	14	0.0	1.0	0.00013140087677682125	0.5046420759852389	0.05409975289048628	0.5487539322500888	-0.08848838560859966	0.5244695687167279	0.6438040040170662	0.5259901123960754	0	0.9230769230769231	0.0
1446	None	None	None	None	None	0	0	0.4166666666666667	10	0.47058823529411764	16	0.75	0.08823529411764706	9	3	26	0	0	0.75	8	6	2.4	36	0.0	0.7333333333333333	0.05796455548971537	0.628110965354914	0.14004081117337144	0.6296493356169278	0.07625609753625343	0.6196738913187068	0.5935132796481132	0.6258216318136994	0	1.0	0.0
6956	0.0038428809318348522	0.0002665903071694897	-3.965981169523419e-06	0.9882219570231736	None	0	0	0.375	3	0.7777777777777778	7	0.3142857142857143	0.7777777777777778	10	7	0	0	0	0.7142857142857143	5	7	0.7333333333333333	11	0.0	0.6666666666666666	0.2285185348408425	0.6446788208250488	-0.08511744762052381	0.5279813896608	-0.06655200180335942	0.6192371489011198	0.8199212467998226	0.5982137998882504	0	0.9	0.0
5370	0.0	0.0	0.0	0.9999999999999998	None	0	0	0	0	0	0	1.0	0	0	0	0	4	0	1.0	1	1	0.06666666666666667	1	1.0	0	0	0	0	0	0	0	0	0	0	0	0
1388	None	None	None	None	None	0.3333333333333333	1	0.5	4	0.6666666666666666	6	0.3055555555555556	0.6666666666666666	10	6	0	0	0	1.0	6	6	0.7333333333333333	11	0.0	0.8	-0.09898861116783883	0.501406852851556	-0.10723106754103637	0.5666972461738283	0.1678501978745676	0.6029512480454067	0.7783124270612403	0.5573953252536162	0	1.0	0.0
4777	0.0	0.0	0.0	0.9999999999999998	None	0	0	0	0	0	0	1.0	0	0	0	0	4	0	1.0	1	1	0.06666666666666667	1	1.0	0	0	0	0	0	0	0	0	0	0	0	0
6309	0.014174051610978771	0.007611068090394972	0.004504491249407607	0.9885162910599311	None	0.2	1	0.3333333333333333	4	0.8	12	0.20987654320987653	0.8	16	12	0	0	0	1.0	9	9	1.1333333333333333	17	0.0	1.0	0.29638896403210546	0.6522117294531217	0	0.5	0.06677376859442599	0.5476858615300313	0.78064533285704	0.5679192549071177	0	0.875	0.0
904	None	None	None	None	None	0	0	0	0	0	0	1.0	0	0	0	0	0	0	1.0	1	1	0.06666666666666667	1	0.0	0	0	0	0	0	0	0	0	0	0	0	0
7320	0.0006489030155165669	0.000170842172590687	-0.00014449634730131074	0.9993483791848493	None	0.2	1	0.3333333333333333	4	0.8	12	0.20987654320987653	0.8	16	12	0	0	0	1.0	9	9	1.1333333333333333	17	0.0	1.0	0.04410935907508372	0.5121532376893537	0.04938336534541066	0.5708009258090605	0.03028904039398463	0.641525310997946	0.566248730331352	0.5757240153709517	0	0.375	0.0
5393	0.008078461374460973	0.006793451052848859	0.0038373032164738105	0.9961223999789708	None	0.25	1	0.36363636363636365	4	0.7857142857142857	11	0.2222222222222222	0.7857142857142857	15	11	0	0	0	0.8888888888888888	8	9	1.0666666666666667	16	0.0	1.0	-0.10049167476918601	0.5358338211879223	0.027640406808584206	0.5281752431206279	0.10686085483698574	0.627631953154082	0.7020692214451059	0.5645111748553655	0	1.0	0.0
5224	0.009542332514442474	0.00697690835484161	-0.00548019382361938	0.9953807709446023	None	0.25	1	0.4	4	0.75	9	0.25925925925925924	0.75	13	9	0	0	0	0.6666666666666666	6	9	0.9333333333333333	14	0.0	1.0	-0.08272517504768317	0.515097762730376	0.08135904414335327	0.5547801089065562	0.06713460110827021	0.5646876484122907	0.6800612713889044	0.5449302971737692	0	1.0	0.0
90	None	None	None	None	None	0	0	0	0	0	0	1.0	0	0	0	0	0	0	1.0	1	1	0.06666666666666667	1	0.0	0	0	0	0	0	0	0	0	0	0	0	0
4371	None	None	None	None	None	0.0625	1	0.3235294117647059	11	0.6458333333333334	31	0.6172839506172839	0.4166666666666667	29	20	20	0	0	1.0	9	9	3.3333333333333335	50	0.0	0.8292682926829268	7.902762784127648e-27	0.5000000000005623	1.426145413428657e-11	0.6136390005564581	0.09965730999722401	0.502192576776267	0.6155066080774632	0.5392031187776517	0	1.0	0.0
5924	0.001850310814148414	0.0004402039470596477	-0.00011896212622450279	0.9961559157916292	None	0.06666666666666667	1	0.2727272727272727	9	0.6808510638297872	32	0.7777777777777778	0.1276595744680851	12	6	36	6	0	0.7777777777777778	9	7	3.2666666666666666	49	0.08571428571428572	0.7619047619047619	0.22880040304929525	0.5162755454026239	0.0022722069251956438	0.628326581187429	-0.08486586752629358	0.5830325450255311	0.8001068020676856	0.5765113162654992	1.0	1.0	0.0
4593	0.0028419278457930347	0.0018073788806955366	0.0016924996389814319	0.9938008602510465	None	0.2	1	0.3333333333333333	4	0.8	12	0.20987654320987653	0.8	16	12	0	0	0	1.0	9	9	1.1333333333333333	17	0.0	1.0	0.09993940820184363	0.500005473520542	0.005479595451210166	0.5445284879647527	0.05224001114986985	0.660916672616494	0.6014786735706995	0.5700357363776773	0	1.0	0.0
6537	0.002606230201618997	0.000911538990712203	0.000904693143839515	0.9968800776154049	None	0	0	0.375	3	0.8	8	0.3	0.8	11	8	0	0	0	0.625	5	8	0.8	12	0.0	0.8571428571428571	-0.0993950804223339	0.5175113561482624	0	0.5	0.042710762016438204	0.5264360794804029	0.6446595987086252	0.5146555593577883	0	1.0	0.0
5232	2.158353949803215e-05	1.0281380399368303e-05	-9.353507939475615e-06	0.9993055005858634	None	0.25	1	0.36363636363636365	4	0.7857142857142857	11	0.2222222222222222	0.7857142857142857	15	11	0	0	0	0.8888888888888888	8	9	1.0666666666666667	16	0.0	1.0	-0.03296818544413284	0.5168532754328273	0	0.5	0.03495844520891273	0.5201982130567225	0.5684336827669502	0.5123537762663758	0	0.9333333333333333	0.0
2826	7.0912432832078e-09	6.330752869950932e-09	6.3028171138215104e-09	0.9999993268461617	None	0	0	1.0	1	0	0	1.0	0	0	0	1	0	0	0.5	1	2	0.13333333333333333	2	0.0	0	0	0	0	0	0	0	0	0	0	0	0
7160	0.0	0.0	0.0	0.9999999999999998	None	0	0	0	0	0	0	1.0	0	0	0	0	4	0	1.0	1	1	0.06666666666666667	1	1.0	0	0	0	0	0	0	0	0	0	0	0	0
5870	0.005988339422817614	0.0012464671108931658	0.0011760042985166494	0.9923247777404108	None	0.3333333333333333	1	0.5	4	0.7	7	0.2857142857142857	0.7	11	7	0	0	0	0.8571428571428571	6	7	0.8	12	0.0	0.6666666666666666	0.225290722092145	0.526058777593902	0.010652587765443661	0.5422186608756535	0.18159854415958207	0.6410102009095648	0.7087671513282583	0.5706375757381559	0	1.0	0.0
5632	None	None	None	None	None	0.047619047619047616	1	0.4090909090909091	18	0.484375	31	0.8148148148148148	0.375	42	24	23	0	0	1.0	9	9	4.4	66	0.0	0.8421052631578947	0.02954439362210526	0.5606693069435588	0.08949998148554243	0.6154468283225529	-0.06361079978455282	1.0	0.6912229989136232	0.999999978642998	0	1.0	0.0
5404	0.0003849812133642057	0.00032911177029868745	0.00032418576390291087	0.9994600476524421	None	0	0	0.3333333333333333	2	0.8571428571428571	6	0.36	0.8571428571428571	8	6	0	2	0	1.0	5	5	0.6	9	1.0	0	-0.09999999913893898	0.5000000578876926	-0.18257686062645453	0.6817484957958143	0.05764540180954889	0.5438085552597194	0.7303917678638214	0.5774956735174186	1.0	1.0	0.0
27	None	None	None	None	None	0	0	0	0	0	0	1.0	0	0	0	0	4	0	1.0	1	1	0.06666666666666667	1	1.0	0	0	0	0	0	0	0	0	0	0	0	0
7417	0.002755284357771287	0.0005678672280054522	2.4096371949062083e-05	0.9973490317796213	None	0.2	1	0.3333333333333333	4	0.8	12	0.20987654320987653	0.8	16	12	0	0	0	1.0	9	9	1.1333333333333333	17	0.0	1.0	0.09950229273277762	0.5038459207942969	1.983128412251424e-05	0.5891546039239551	0.08462345042878425	0.5655578149599663	0.6012203288226653	0.5530994571787307	0	1.0	0.0
6996	0.0022189332042680298	0.0003659565344923036	-0.0002522093594914933	0.9963932650441566	None	0.2	1	0.3333333333333333	4	0.8	12	0.20987654320987653	0.8	16	12	0	0	0	1.0	9	9	1.1333333333333333	17	0.0	1.0	-0.09999999427811586	0.5000020715466168	0	0.5	-0.018213586880825906	0.6520907487908489	0.610743347620706	0.5521636967870797	0	0.125	0.0
4531	1.1271571478777668e-07	9.907614376781158e-08	8.569063547835636e-08	0.9999777310228078	None	0.125	1	0.3888888888888889	7	0.64	16	0.3333333333333333	0.64	23	16	3	1	0	1.0	9	9	1.8	27	0.3333333333333333	0.4444444444444444	-0.08679956391489627	0.5183689504587635	0.05068714862385314	0.5413531591699192	8.304080357844913e-08	0.5025892080397196	0.63871698386658	0.5207927649302814	1.0	1.0	0.0
5937	0.005543934100340221	0.001227595083431362	0.000613321065390898	0.9974092534186807	None	0.2	1	0.3333333333333333	4	0.8	12	0.20987654320987653	0.8	16	12	0	0	0	1.0	9	9	1.1333333333333333	17	0.0	1.0	-0.09984180032317792	0.5005830402404023	0.09937857912203595	0.5099438359917742	0.08233599047536222	0.5840282976720579	0.711328985639769	0.5317443242090396	0	1.0	0.0
5639	4.68269187068666e-05	6.432683853547219e-07	5.894085791027849e-07	0.9999852442556446	None	0	0	0.3333333333333333	2	0.8571428571428571	6	0.36	0.8571428571428571	8	6	0	0	0	1.0	5	5	0.6	9	0.0	0	0.18954617121708067	0.5655786864698774	0	0.5	-0.07291367857487324	0.580960533062842	0.7515812544642616	0.5490543894587859	0	1.0	0.0
4390	0.0028367619280846115	0.00046811674549747823	-0.0004355523906632297	0.9970550143761931	None	0.2	1	0.3333333333333333	4	0.8	12	0.20987654320987653	0.8	16	12	0	0	0	1.0	9	9	1.1333333333333333	17	0.0	1.0	0.07939626456383303	0.5218097438018052	3.953208608934693e-05	0.547144492350873	0.09918736073623495	0.503890151857469	0.6050915905212751	0.5243137337124565	0	1.0	0.0
954	None	None	None	None	None	0	0	0	0	0	0	1.0	0	0	0	0	1	0	1.0	1	1	0.06666666666666667	1	0.25	0	0	0	0	0	0	0	0	0	0	0	0
1596	None	None	None	None	None	0.3333333333333333	1	0.4444444444444444	4	0.7272727272727273	8	0.2708333333333333	0.7272727272727273	12	8	0	0	0	0.75	8	6	0.8666666666666667	13	0.0	0.8571428571428571	0.06209753770202654	0.6097665875867289	0	0.5	0	0.5	0.5726644972175218	0.537125810389971	0	1.0	0.0
5636	0.00129834969247209	3.520627035540447e-05	-3.093704457462492e-06	0.9959338629962352	None	0	0	0.5	3	0.6666666666666666	4	0.4	0.6666666666666666	7	4	0	1	0	0.8	5	4	0.5333333333333333	8	1.0	0.6666666666666666	0.013428976289153505	0.5368011571355762	0	0.5	0.09949804677353612	0.5002022970054587	0.6084071110252844	0.5123541934170277	1.0	1.0	0.0
4398	None	None	None	None	None	0.041666666666666664	1	0.2	10	0.7671232876712328	56	0.9259259259259259	0.3561643835616438	34	26	40	0	0	1.0	9	9	5.0	75	0.0	0.9552238805970149	0.09094908273300198	0.6369255176337997	0	0.5	0.07840586584528964	0.587666929861291	0.6006648847370384	0.5757761940759077	0	1.0	0.0
6356	8.800330583831152e-06	2.1782287444715964e-06	1.1558882341867753e-06	0.995284093423503	None	0	0	0.16666666666666666	5	0.8095238095238095	34	0.5432098765432098	0	0	0	43	6	0	1.0	9	9	2.933333333333333	44	0.06666666666666667	0.5128205128205128	0	0	0	0	0	0	0	0	0	0	0
6957	7.902622351847346e-05	5.451773072428453e-06	5.377482611145947e-06	0.999951291360302	None	0.25	1	0.36363636363636365	4	0.7857142857142857	11	0.2222222222222222	0.7857142857142857	15	11	0	0	0	0.8888888888888888	8	9	1.0666666666666667	16	0.0	1.0	0.04378551656890441	0.6710389170440278	0	0.5	0.03270833714562849	0.5365496040165472	0.5826171025109278	0.5711265954221768	0	1.0	0.0
940	None	None	None	None	None	0	0	0.22857142857142856	8	0.72	36	0.6419753086419753	0.16	14	8	37	1	0	1.0	9	9	3.466666666666667	52	0.013888888888888888	0.5957446808510638	0.0510041583641049	0.5903913990187432	-0.09996551656115239	0.5001312870818932	0.04811211736321234	0.5951361161672227	0.6726902027975225	0.5622870945510019	1.0	1.0	0.0
6798	0.00046350287635055123	3.3792849597520494e-05	-1.8678804505290555e-05	0.9985111661850702	None	0.2	1	0.3333333333333333	4	0.8	12	0.20987654320987653	0.8	16	12	0	0	0	1.0	9	9	1.1333333333333333	17	0.0	1.0	8.495842008439261e-06	0.5007510216181712	8.806034595286513e-13	0.5000000005283327	-0.1897913745120538	0.5577358535165603	0.7099512674476415	0.5195718479742658	0	0.8125	0.0
2776	0.004489163986303901	9.713331166754124e-05	5.510391687814741e-06	0.9883872932743684	None	0	0	0.3333333333333333	3	0.8181818181818182	9	0.28888888888888886	0.8181818181818182	12	9	0	1	0	0.5555555555555556	9	5	0.8666666666666667	13	1.0	1.0	-0.1121390738848099	0.9752461231203178	-0.04097764486445854	0.5415440553736454	0.07503893588916126	0.6505583722473302	0.7161883649578638	0.8156657788731638	1.0	1.0	0.0
7504	0.0013822919647188594	0.0007114862635849755	5.2693639706752744e-05	0.9997226311350822	None	0.2	1	0.3333333333333333	4	0.8	12	0.20987654320987653	0.8	16	12	0	0	0	1.0	9	9	1.1333333333333333	17	0.0	1.0	0.06976427370967349	0.6407118221031319	4.6331893881562196e-09	0.5000000858391611	-0.03992513751977631	0.6318922651956478	0.6049927496296043	0.5921674713407832	0	1.0	0.0
1040	None	None	None	None	None	0	0	0	0	0	0	1.0	0	0	0	0	4	0	1.0	1	1	0.06666666666666667	1	1.0	0	0	0	0	0	0	0	0	0	0	0	0
1030	None	None	None	None	None	0	0	0.6	3	0.6	3	0.4666666666666667	0.6	6	3	0	1	0	0.6	5	3	0.4666666666666667	7	1.0	0.5	0.0999957448885769	0.5000067765328557	0.018978029553415886	0.5222663762519046	-0.08674036000943722	0.5200148580947679	0.6821969704124904	0.5141007428207589	1.0	1.0	0.0
2368	None	None	None	None	None	0	0	0.28125	9	0.6956521739130435	32	0.5925925925925926	0.391304347826087	26	18	21	0	0	1.0	9	9	3.2	48	0.0	0.6153846153846154	-0.09997680314729736	0.5021638730286209	0.0679314986247179	0.5910542586383387	0.03643635487040278	0.620734024486733	0.674822545862572	0.5719672303713657	0	0.38461538461538464	0.0
2385	None	None	None	None	None	0	0	0.5	2	0.75	3	0.6	0.75	5	3	0	2	0	0.4	5	2	0.4	6	1.0	0	0.004834833708942917	0.671425054014074	9.462660641616586e-06	0.5000237818240383	0.0784364394664091	0.5179957880166176	0.6037379324166215	0.5651890511124045	1.0	1.0	0.0
1766	None	None	None	None	None	1.0	1	1.0	4	0.25	1	0.5	0.25	5	1	0	0	0	0.75	3	4	0.4	6	0.0	1.0	-0.0442540880033223	0.5756800479913432	0.0022427058894915874	0.5076958442924838	0.01802370680788772	0.5635126334009911	0.6096545292518762	0.5491144774809289	0	1.0	0.0
5590	0.01772926488782518	0.006563948402215382	0.006069985849245429	0.9944927933933365	None	0.2	1	0.3333333333333333	4	0.8	12	0.20987654320987653	0.8	16	12	0	0	0	1.0	9	9	1.1333333333333333	17	0.0	1.0	-0.09999882494007742	0.5000035242900164	0	0.5	0.2569842263798307	0.9999982502251065	0.8181190959297473	0.9880933320757714	0	0.4375	0.0
3542	None	None	None	None	None	0.05263157894736842	1	0.24390243902439024	10	0.7457627118644068	44	0.7530864197530864	0.5932203389830508	44	35	16	0	0	1.0	9	9	4.066666666666666	61	0.0	0.7692307692307693	-0.08816937889523695	0.521811991333323	-0.034394058627562	0.5063281191738009	0.004048834460568354	0.6706111296931756	0.598473518799461	0.5682028419427874	0	1.0	0.0
544	None	None	None	None	None	0	0	0.42857142857142855	3	0.75	6	0.3333333333333333	0.75	9	6	0	0	0	0.8333333333333334	6	5	0.6666666666666666	10	0.0	0.4	0.09093249813849158	0.6324046993794906	-0.0219518702250353	0.575236594044323	0.08187008616733528	0.7046756122169073	0.6711657794415259	0.6391829655005798	0	1.0	0.0
7497	0.022103253230260675	0.015798964300779993	0.015785608404659337	0.9943949204049315	None	0.2	1	0.3333333333333333	4	0.8	12	0.20987654320987653	0.8	16	12	0	0	0	1.0	9	9	1.1333333333333333	17	0.0	1.0	0.09987330917389968	0.5008924263638902	0.070637840746326	0.5593796846504628	0.08253459253420267	0.5727016251533937	0.5484509564664518	0.5444735669301818	0	0.75	0.0
5448	None	None	None	None	None	0	0	0.2564102564102564	10	0.6785714285714286	38	0.7160493827160493	0.30357142857142855	24	17	33	5	0	1.0	9	9	3.8666666666666667	58	0.07936507936507936	0.7692307692307693	0.0007210046390018633	0.5012129031372231	0.0699255242927983	0.5264917711424073	0.015220564431972677	0.579561845103133	0.5761280139301386	0.5359290516055452	1.0	1.0	0.0
3441	None	None	None	None	None	0.15384615384615385	2	0.5357142857142857	15	0.4	16	0.6666666666666666	0.375	29	15	12	2	0	0.7777777777777778	9	7	2.8	42	0.14285714285714285	0.7428571428571429	0.5509272076949473	0.6988544472117676	0	0.5	0.0006282246889877662	0.5003729199423381	0.9305760857070587	0.5698191887512849	1.0	1.0	0.0
2627	None	None	None	None	None	0.08333333333333333	2	0.2	10	0.7808219178082192	57	0.9259259259259259	0.0684931506849315	10	5	64	6	0	1.0	9	9	5.0	75	0.047244094488188976	0.9411764705882353	0.09997558306497126	0.5000390503953639	0.0003574808222637258	0.5005967897097642	-0.00277899735751127	0.6684297413087714	0.6192290073468819	0.5583689093783333	1.0	1.0	0.0
1886	None	None	None	None	None	0	0	0.75	3	0.25	1	0.6666666666666666	0.25	2	1	3	7	0	1.0	3	3	0.4	6	0.7777777777777778	0	0.0018724673700749497	0.5001586914812067	9.174178714167118e-08	0.5000000441308481	-0.08977635145801545	0.5151002745303681	0.6053223648035231	0.5050876922363114	1.0	1.0	0.0
3938	0.0	0.0	0.0	1.0	None	0	0	0	0	0	0	1.0	0	0	0	0	0	0	1.0	1	1	0.06666666666666667	1	0.0	0	0	0	0	0	0	0	0	0	0	0	0
3333	0.006803910281821727	0.002433136141989615	0.0021867978205041146	0.9933086338823386	None	0.2	1	0.3333333333333333	4	0.8	12	0.20987654320987653	0.8	16	12	0	0	0	1.0	9	9	1.1333333333333333	17	0.0	1.0	0.0487335915107556	0.6674033136657541	0	0.5	0.43730112856237574	0.6056112300562813	0.8800711971171987	0.5926959735083358	0	1.0	0.0
2770	0.0	0.0	0.0	0.9999999999999998	None	0	0	0	0	0	0	1.0	0	0	0	0	4	0	1.0	1	1	0.06666666666666667	1	1.0	0	0	0	0	0	0	0	0	0	0	0	0
1635	None	None	None	None	None	0.13333333333333333	2	0.36363636363636365	12	0.5957446808510638	28	0.6049382716049383	0.44680851063829785	33	21	15	0	0	1.0	9	9	3.2666666666666666	49	0.0	0.85	-0.04858113270237317	0.6051188002179558	0	0.5	2.097526328625113e-06	0.5567020604819556	0.557004546601171	0.5543368940809986	0	0.9696969696969697	0.0
4156	0.0016389232979841593	0.0003804490829990093	6.497248957242467e-05	0.9955110486820766	None	0	0	0.2	2	0.8333333333333334	10	0.3111111111111111	0.16666666666666666	3	2	10	5	0	0.5555555555555556	9	5	0.9333333333333333	14	0.21739130434782608	0.5	-0.09999999977432675	0.5000000000942331	0	0.5	0.09284490936520448	0.5214483534599296	0.6872871138965411	0.5071533532194745	1.0	1.0	0.0
4034	3.818156289691937e-05	1.0931845894444698e-06	-4.5278931374702114e-07	0.999996550820161	None	0.25	1	0.4	4	0.75	9	0.25925925925925924	0.75	13	9	0	0	0	0.6666666666666666	9	6	0.9333333333333333	14	0.0	1.0	0.31209445957547555	0.6524982889592044	0	0.5	0.010307534693140224	0.6129696231527009	0.8096201761150296	0.5898350942120392	0	0	0.0
2366	None	None	None	None	None	0.2857142857142857	2	0.35294117647058826	6	0.7391304347826086	17	0.30864197530864196	0.7391304347826086	23	17	1	0	0	1.0	9	9	1.6666666666666667	25	0.0	1.0	0.00033832860448632036	0.5023189077923833	0.0031500060011459855	0.5354836129482459	0.09966363162237774	0.5044675334870009	0.6101583417583515	0.5141062355127487	0	0.17391304347826086	0.0
173	None	None	None	None	None	0	0	0.25	7	0.6923076923076923	27	0.8367346938775511	0	2	0	38	7	0	1.0	7	7	2.7333333333333334	41	0.08974358974358974	0.5142857142857142	0	0	0	0	0	0	0	0	0	0	0
5028	3.3658368388622445e-05	4.5820000838618386e-07	-1.4074768581723026e-07	0.999835087632675	None	1.0	1	1.0	4	0.0	0	0.5555555555555556	0	4	0	0	0	0	1.0	3	3	0.3333333333333333	5	0.0	1.0	0	0	0	0	0	0	0	0	0	0	0
3769	0.0033441212215404247	0.0017530085636811726	0.0001404457561941337	0.9938736466529979	None	0.3333333333333333	1	0.5	4	0.7	7	0.2857142857142857	0.7	11	7	0	0	0	0.8571428571428571	6	7	0.8	12	0.0	0.6666666666666666	-0.09814362889155373	0.5011249013641991	0.0863953123511415	0.5479907936945914	0.09997837709877201	0.5000673915161316	0.7122099292918057	0.5164378339788094	0	1.0	0.0
7536	3.6103466912033034e-05	1.620969898611089e-07	3.3924962695585464e-08	0.9999999306043516	None	0.2	1	0.3333333333333333	4	0.8	12	0.20987654320987653	0.8	16	12	0	0	0	1.0	9	9	1.1333333333333333	17	0.0	1.0	0.45100266011986817	0.589652297968538	0	0.5	0.045108235255443906	0.5405010659980828	0.8845505508261751	0.543629439133631	0	0.9375	0.0
7317	0.0	0.0	0.0	1.0	None	0	0	0	0	0	0	1.0	0	0	0	0	0	0	1.0	1	1	0.06666666666666667	1	0.0	0	0	0	0	0	0	0	0	0	0	0	0
1353	None	None	None	None	None	0	0	0.34615384615384615	9	0.6111111111111112	22	0.7037037037037037	0.3888888888888889	22	14	15	1	0	0.6666666666666666	6	9	2.533333333333333	38	0.038461538461538464	0.75	1.7972371872112583e-07	0.5000757513233276	0.0003526421188781863	0.5178797586590698	0.09756488345021903	0.6053434118079293	0.6118095442483117	0.5415400679514375	1.0	1.0	0.0
6884	0.018115226087871108	0.0071558952848534835	0.007086924616605437	0.9711297984000313	None	0.2	1	0.3333333333333333	4	0.8	12	0.20987654320987653	0.8	16	12	0	0	0	1.0	9	9	1.1333333333333333	17	0.0	1.0	0.3117808755153962	0.6354671748638545	0	0.5	0.09614254326572842	0.531364850696211	0.786292260069328	0.5565378502136122	0	0.9375	0.0
76	None	None	None	None	None	0	0	0	0	0	0	1.0	0	0	0	0	0	0	1.0	1	1	0.06666666666666667	1	0.0	0	0	0	0	0	0	0	0	0	0	0	0
3069	None	None	None	None	None	0	0	0.2037037037037037	11	0.759493670886076	60	1.0	0.31645569620253167	34	25	46	0	0	1.0	9	9	5.4	81	0.0	1.0	0.08646265265825785	0.5740604921797638	0.028095733669008655	0.5273709029803418	6.710839957483173e-07	0.5133407952256674	0.5933953660695275	0.5383749214560116	0	1.0	0.0
219	None	None	None	None	None	0	0	0	0	0	0	1.0	0	0	0	0	0	0	1.0	1	1	0.06666666666666667	1	0.0	0	0	0	0	0	0	0	0	0	0	0	0
4691	0.005752996282449265	0.0022023326732610723	0.002020619993441282	0.9979084300715632	None	0.2	1	0.3333333333333333	4	0.8	12	0.20987654320987653	0.8	16	12	0	0	0	1.0	9	9	1.1333333333333333	17	0.0	1.0	-0.08603757905423617	0.5073277106497117	0.043699382420538134	0.5461609119067642	0.06877414417037597	0.5823397894580917	0.6733047130062135	0.5454467032599986	0	1.0	0.0
563	None	None	None	None	None	0.14285714285714285	2	0.3870967741935484	12	0.5454545454545454	24	0.8214285714285714	0.18181818181818182	17	8	28	0	0	0.875	8	7	3.066666666666667	46	0.0	0.7692307692307693	3.852273913417918e-05	0.5013970466464035	0.021434139996681346	0.5629296365123567	0.022131704986343065	0.5798218446377463	0.5320019120531133	0.5482403707127931	0	0.9411764705882353	0.0
5768	0.008086982043407845	0.0056867067067875	0.005677254665458067	0.9937464707782566	None	0.25	1	0.4	4	0.75	9	0.25925925925925924	0.75	13	9	0	0	0	0.6666666666666666	6	9	0.9333333333333333	14	0.0	1.0	-0.09854952577206383	0.5008437343446843	0.010300504993751469	0.5227060067992269	0.0875616707037714	0.5896680260681104	0.6835739824621623	0.537997817524816	0	1.0	0.0
7508	0.0026402425054554684	0.00046929638452613295	-0.00025164695658971733	0.9975217300797513	None	0.2	1	0.3333333333333333	4	0.8	12	0.20987654320987653	0.8	16	12	0	0	0	1.0	9	9	1.1333333333333333	17	0.0	1.0	-0.020424256507302452	0.6721894114257443	0.3931593203794662	0.5861672269237698	0.08518271260629816	0.5328821386463481	0.8491694507379829	0.5985247538573633	0	1.0	0.0
6336	0.0003757794264897773	3.915083627063864e-06	2.621526764663923e-06	0.9999999781310943	None	0.2	1	0.3333333333333333	4	0.8	12	0.20987654320987653	0.8	16	12	0	0	0	1.0	9	9	1.1333333333333333	17	0.0	1.0	3.3359180354441292e-09	0.5000003430888915	0	0.5	0.0830186089192589	0.586820771198479	0.5966084764279411	0.5292033367441132	0	1.0	0.0
5248	0.008324865376857936	0.005857191352098253	0.005847455939569392	0.9937446676948826	None	0.25	1	0.4	4	0.75	9	0.25925925925925924	0.75	13	9	0	0	0	0.6666666666666666	6	9	0.9333333333333333	14	0.0	1.0	-0.09854952577206383	0.5008437343446843	0.010300504993751469	0.5227060067992269	0.0875616707037714	0.5896680260681104	0.6835739824621623	0.537997817524816	0	1.0	0.0
2558	1.3631193864178498e-05	3.888643027847274e-06	3.8883867740259484e-06	0.9951624172295184	None	0	0	0.09375	3	0.9333333333333333	42	0.8703703703703703	0	1	0	45	0	0	0.6666666666666666	9	6	3.1333333333333333	47	0.0	0.975609756097561	0	0	0	0	0	0	0	0	0	0	0
2736	0.0	0.0	0.0	0.9999999999999998	None	0	0	0	0	0	0	1.0	0	0	0	0	4	0	1.0	1	1	0.06666666666666667	1	1.0	0	0	0	0	0	0	0	0	0	0	0	0
6921	0.018147619673979442	0.0071324998535545634	0.007129529826773633	0.9713332090546339	None	0.2	1	0.3333333333333333	4	0.8	12	0.20987654320987653	0.8	16	12	0	0	0	1.0	9	9	1.1333333333333333	17	0.0	1.0	0.3117808755153962	0.6354671748638545	0	0.5	0.09614254326572842	0.531364850696211	0.786292260069328	0.5565378502136122	0	0.9375	0.0
5361	None	None	None	None	None	0.16666666666666666	2	0.34615384615384615	9	0.6756756756756757	25	0.48148148148148145	0.40540540540540543	23	15	15	0	0	1.0	9	9	2.6	39	0.0	0.8	0.03704580863866873	0.6719450751123275	0	0.5	-0.07237844842968251	0.6277117467791625	0.6094865463235712	0.6018396087671428	0	0.5217391304347826	0.0
2674	0.0	0.0	0.0	1.0	None	0	0	0	0	0	0	1.0	0	0	0	0	0	0	1.0	1	1	0.06666666666666667	1	0.0	0	0	0	0	0	0	0	0	0	0	0	0
1600	None	None	None	None	None	0.2	1	0.3333333333333333	4	0.8	12	0.20987654320987653	0.8	16	12	0	0	0	1.0	9	9	1.1333333333333333	17	0.0	1.0	-0.02086112012040257	0.6591527307286628	0.0042838662734346585	0.5287619738434396	0.015173989901554177	0.6640272761943873	0.6017155848109921	0.6190056118291403	0	1.0	0.0
1896	None	None	None	None	None	0.2	1	0.3333333333333333	4	0.8	12	0.20987654320987653	0.8	16	12	0	0	0	1.0	9	9	1.1333333333333333	17	0.0	1.0	0.043126118422803936	0.5175351580361854	0.09889756619483997	0.5024158585393071	0.04969575693903917	0.665378108142685	0.5702445308109328	0.5635861108594481	0	1.0	0.0
874	None	None	None	None	None	0	0	0.2727272727272727	3	0.7142857142857143	10	0.45714285714285713	0.5714285714285714	11	8	4	2	0	0.7142857142857143	5	7	1.0666666666666667	16	0.2222222222222222	0.36363636363636365	0.08116949890551615	0.5801941132500702	-0.0784032689501503	0.5880351444141153	0.06474769174730635	0.5535659258404715	0.6361428627903986	0.5739949408132058	1.0	1.0	0.0
7117	0.0016615120068652638	0.0001708625196432729	-0.00012027243244880485	0.9986916165126973	None	0.25	1	0.36363636363636365	4	0.7857142857142857	11	0.2222222222222222	0.7857142857142857	15	11	0	0	0	0.8888888888888888	9	8	1.0666666666666667	16	0.0	1.0	-0.027809384746018635	0.6360421859800472	0.09991591342894784	0.5003067623034203	0.09999079133285402	0.5000110473893095	0.6460948918036679	0.546490173270249	0	0.9333333333333333	0.0
1196	None	None	None	None	None	0.06666666666666667	1	0.15625	5	0.8695652173913043	40	0.7619047619047619	0.17391304347826086	11	8	36	1	0	0.7777777777777778	9	7	3.2	48	0.0136986301369863	0.8372093023255814	-0.2634054133002125	0.999999807555787	0.06073842153731226	0.5636491160195523	0.16868959484788787	0.5403096670622118	0.8721094447434621	0.9950018560690627	0.5454545454545454	0.5454545454545454	0.0
292	None	None	None	None	None	0	0	0.17391304347826086	8	0.803030303030303	53	0.8395061728395061	0.30303030303030304	27	20	40	3	0	1.0	9	9	4.533333333333333	68	0.03896103896103896	0.819672131147541	3.1354504481724753e-07	0.5017430765359315	-0.05144311409878897	0.5264102779245953	0.10536060274375414	0.6360950171124846	0.664655884199636	0.5556984609304649	0.9629629629629629	1.0	0.0
3420	0.0	0.0	0.0	0.9999999999999998	None	0	0	0	0	0	0	1.0	0	0	0	0	4	0	1.0	1	1	0.06666666666666667	1	1.0	0	0	0	0	0	0	0	0	0	0	0	0
1122	None	None	None	None	None	0	0	0.07407407407407407	2	0.9473684210526315	36	0.9523809523809523	0	0	0	39	0	0	0.8571428571428571	7	6	2.6666666666666665	40	0.0	0.5882352941176471	0	0	0	0	0	0	0	0	0	0	0
565	None	None	None	None	None	0.25	1	0.4	4	0.75	9	0.25925925925925924	0.75	13	9	0	0	0	0.6666666666666666	9	6	0.9333333333333333	14	0.0	1.0	0.07471620376090331	0.535299782708588	0.00028885229521119396	0.5805299927423394	-0.2857273651719766	0.7256918025478603	0.8259064650994085	0.6176893898363142	0	1.0	0.0
5036	0.018132404688008547	0.006899877721453081	0.006869681143453266	0.9717694998390484	None	0.2	1	0.3333333333333333	4	0.8	12	0.20987654320987653	0.8	16	12	0	0	0	1.0	9	9	1.1333333333333333	17	0.0	1.0	0.3117808755153962	0.6354671748638545	0	0.5	0.09614254326572842	0.531364850696211	0.786292260069328	0.5565378502136122	0	0.9375	0.0
5573	None	None	None	None	None	0.05263157894736842	1	0.25	10	0.7368421052631579	42	0.7283950617283951	0.6140350877192983	44	35	14	0	0	1.0	9	9	3.933333333333333	59	0.0	0.8	0.3739223380535669	0.5649189296280757	0.08642831847184643	0.5277679983182397	0.06247467243093974	0.9974555622213435	0.8489580317897858	0.8923088309585367	0	1.0	0.0
6077	0.017600897709944184	0.0066043584474370955	0.006023014950280436	0.9942806599684031	None	0.2	1	0.3333333333333333	4	0.8	12	0.20987654320987653	0.8	16	12	0	0	0	1.0	9	9	1.1333333333333333	17	0.0	1.0	-0.09999882494007742	0.5000035242900164	0	0.5	0.2569842263798307	0.9999982502251065	0.8181190959297473	0.9880933320757714	0	0.4375	0.0
525	None	None	None	None	None	1.0	1	1.0	4	0.25	1	0.5	0.25	5	1	0	0	0	0.75	3	4	0.4	6	0.0	1.0	-0.0442540880033223	0.5756800479913432	0.0022427058894915874	0.5076958442924838	0.01802370680788772	0.5635126334009911	0.6096545292518762	0.5491144774809289	0	1.0	0.0
5167	0.008319064008499074	0.005864601543857476	0.005851706219691674	0.9939416177010995	None	0.25	1	0.4	4	0.75	9	0.25925925925925924	0.75	13	9	0	0	0	0.6666666666666666	6	9	0.9333333333333333	14	0.0	1.0	-0.09854952577206383	0.5008437343446843	0.010300504993751469	0.5227060067992269	0.0875616707037714	0.5896680260681104	0.6835739824621623	0.537997817524816	0	1.0	0.0
5782	8.588597530983165e-06	6.295876927449544e-06	-1.6412380863382798e-08	0.998946497046634	None	0	0	0.25	1	1.0	3	1.0	0.6666666666666666	3	2	1	5	0	0.2	5	1	0.3333333333333333	5	1.0	0	-0.0981449940809496	0.5024712550832005	0.00609432658339879	0.507230741540822	0.019334216386370954	0.5378586724726755	0.6259844449966486	0.5158725957450241	1.0	1.0	0.0
2792	4.5683332102538615e-05	2.8386598456611668e-06	-7.927352223179215e-08	0.999195899945767	None	0	0	0.6	3	0.6	3	0.4666666666666667	0.6	6	3	0	0	0	0.6	5	3	0.4666666666666667	7	0.0	1.0	0.08803265134166115	0.5440396818442693	-0.05113664561748528	0.5170858521624655	0.020796251019256008	0.6025108303983955	0.63941228628842	0.5548553414585933	0	0.6666666666666666	0.0
441	None	None	None	None	None	0	0	0.5	2	0.75	3	0.6	0.75	5	3	0	0	0	0.4	5	2	0.4	6	0.0	0	-0.059619298330239344	0.5283069448852035	0.0792761342352559	0.5222957351614598	-0.047514847814458444	0.6562973258590685	0.6520756689047991	0.5703165270272692	0	1.0	0.0
5319	0.0015871726930945535	0.0007452949166285091	-0.0007359823884198445	0.9977528446629216	None	0.2	1	0.3333333333333333	4	0.8	12	0.20987654320987653	0.8	16	12	0	0	0	1.0	9	9	1.1333333333333333	17	0.0	1.0	0.2486711900468642	0.5330022488621803	0.08164211774491349	0.5006120548645161	-0.0321719379847909	0.5134037212632718	0.763401539150899	0.5156846152425115	0	1.0	0.0
1299	None	None	None	None	None	0.2	1	0.3076923076923077	4	0.8235294117647058	14	0.4523809523809524	0.29411764705882354	8	5	10	6	0	0.8571428571428571	7	6	1.2666666666666666	19	0.2857142857142857	0.2857142857142857	0.09999258201614729	0.500020315435171	0.005673528517629645	0.5387207208941214	0.1262897676467862	0.589349289057592	0.6142645807013078	0.5429398743740842	1.0	1.0	0.0
3876	0.0031674875815846824	0.0012985921258910837	0.001298371101737206	0.9933648091987701	None	0.25	1	0.4	4	0.7692307692307693	10	0.23809523809523808	0.7692307692307693	14	10	0	0	0	0.7777777777777778	7	9	1.0	15	0.0	1.0	4.074668919173694e-07	0.5000006132339112	1.0951643544848315e-06	0.502698101150044	-0.05666678270519658	0.6822995345421299	0.5948159126486313	0.5642392245230711	0	1.0	0.0
2698	9.2599956480379e-06	2.637089369242799e-06	-1.163907609805421e-06	0.9954202201646528	None	0	0	0.19047619047619047	4	0.7931034482758621	23	0.7380952380952381	0.06896551724137931	5	2	25	0	0	0.8571428571428571	6	7	2.066666666666667	31	0.0	0.38461538461538464	0.0061237089800529635	0.5056593290256797	0.08474257526330183	0.5326294331748482	0.0012346822990390483	0.5187827069613852	0.5949175979885907	0.5190331294332465	0	1.0	0.0
1071	None	None	None	None	None	0.3333333333333333	1	0.5	4	0.7	7	0.2857142857142857	0.7	11	7	0	0	0	0.8571428571428571	7	6	0.8	12	0.0	1.0	-0.036961141294347584	0.6161071840580766	0.0009247850001927578	0.5033461436161913	-0.10624273018420956	0.699001244347938	0.6190231985540339	0.6089727431981656	0	0.9090909090909091	0.0
6178	0.0	0.0	0.0	1.0	None	0	0	0	0	0	0	1.0	0	0	0	0	0	0	1.0	1	1	0.06666666666666667	1	0.0	0	0	0	0	0	0	0	0	0	0	0	0
366	None	None	None	None	None	0	0	0.5	2	0.6666666666666666	2	0.625	0.6666666666666666	4	2	0	0	0	0.5	2	4	0.3333333333333333	5	0.0	0	0.09909141903495186	0.5027070663819878	0.09978873015296684	0.5020401835222612	0.04707118107296481	0.5516030045701696	0.5609778227148241	0.5188359779720683	0	1.0	0.0
2443	None	None	None	None	None	0.4	2	0.6923076923076923	9	0.29411764705882354	5	0.5277777777777778	0.17647058823529413	10	3	8	0	0	1.0	6	6	1.2666666666666666	19	0.0	0.7692307692307693	2.10669035660853e-09	0.5000000325288007	0.018724698053104234	0.5170172229369391	-0.08550652360148331	0.5377161086892231	0.6105099495154533	0.5182624456041848	0	1.0	0.0
1271	None	None	None	None	None	0.25	1	0.4	4	0.75	9	0.25925925925925924	0.75	13	9	0	0	0	0.6666666666666666	9	6	0.9333333333333333	14	0.0	1.0	0.1747873442965878	0.9999931926567571	0.0798269400879632	0.5632368614814914	0.09582860374286044	0.5218321023860054	0.6569764393342045	0.983369256237891	0	0.9230769230769231	0.0
6583	0.008960705975352657	0.00031114105778080214	0.0002524380626263141	0.9787043636826789	None	0.25	1	0.4	4	0.7692307692307693	10	0.23809523809523808	0.7692307692307693	14	10	0	0	0	0.7777777777777778	7	9	1.0	15	0.0	1.0	0.3883350192778714	0.6537685979748048	0	0.5	-0.04332367502775281	0.6574972658435829	0.8616056987474173	0.6056991056172739	0	1.0	0.0
7267	0.0010263508425001331	0.00031460685246129485	0.000314531748646001	0.99700562190515	None	0	0	0.25	1	1.0	3	1.0	1.0	4	3	0	0	0	0.2	1	5	0.3333333333333333	5	0.0	0	0.0985145223903706	0.5009609397360931	0.0015256392395061509	0.5005114461834683	0.051664781106408555	0.5392554946304732	0.5990975789180832	0.5135995909270457	0	1.0	0.0
681	None	None	None	None	None	0	0	0.1	3	0.9069767441860465	39	0.8035714285714286	0	0	0	44	0	0	0.875	8	7	3.0	45	0.0	0.8421052631578947	0	0	0	0	0	0	0	0	0	0	0
3867	None	None	None	None	None	0.15384615384615385	2	0.3793103448275862	11	0.5853658536585366	24	0.6825396825396826	0.4878048780487805	30	20	12	0	0	0.7777777777777778	9	7	2.8666666666666667	43	0.0	0.7567567567567568	-0.09999999942672044	0.5000000652659268	0	0.5	0.060870708323386834	0.6752956537888253	0.6601144842559917	0.5607185097770769	0	1.0	0.0
6144	0.01865775344030611	0.006915535501788996	0.006903648653615276	0.9718599018889111	None	0.2	1	0.3333333333333333	4	0.8	12	0.20987654320987653	0.8	16	12	0	0	0	1.0	9	9	1.1333333333333333	17	0.0	1.0	0.3117808755153962	0.6354671748638545	0	0.5	0.09614254326572842	0.531364850696211	0.786292260069328	0.5565378502136122	0	0.9375	0.0
6783	0.0	0.0	0.0	1.0	None	0	0	0	0	0	0	1.0	0	0	0	0	0	0	1.0	1	1	0.06666666666666667	1	0.0	0	0	0	0	0	0	0	0	0	0	0	0
6928	0.001758544200264234	0.0009017009965639868	-0.0007859513651746191	0.9990389090225863	None	0.2	1	0.3333333333333333	4	0.8	12	0.20987654320987653	0.8	16	12	0	0	0	1.0	9	9	1.1333333333333333	17	0.0	1.0	0.09228855433005886	0.5034484929328381	0.0026186918335555425	0.51174122674948	0.08100388469712716	0.5345190788434576	0.5967949526720439	0.5165825867018217	0	0.625	0.0
7012	0.0011338072918004255	0.0005407514888295665	0.00017063278582875438	0.9993364426271301	None	0.2	1	0.3333333333333333	4	0.8	12	0.20987654320987653	0.8	16	12	0	0	0	1.0	9	9	1.1333333333333333	17	0.0	1.0	0.09837555177596455	0.5099211437107254	0.01706232798976228	0.5318597621797484	0.03279502672942779	0.5708213530200387	0.5905213328061281	0.5376373994982941	0	0.875	0.0
1219	None	None	None	None	None	0	0	0.2857142857142857	2	0.875	7	1.0	0.625	7	5	2	0	0	0.4	2	5	0.6666666666666666	10	0.0	0	0.0383898676308553	0.5921286121745473	0.014805460090008871	0.6546998824181092	0.08436485032616058	0.5043085419330795	0.5805700237044373	0.5849813520911504	0	0.8571428571428571	0.0
6596	0.0	0.0	0.0	0.9999999999999998	None	0	0	0	0	0	0	1.0	0	0	0	0	4	0	1.0	1	1	0.06666666666666667	1	1.0	0	0	0	0	0	0	0	0	0	0	0	0
5733	0.0183113428704061	0.0070992561716350985	0.007080555522017366	0.9719774800624666	None	0.2	1	0.3333333333333333	4	0.8	12	0.20987654320987653	0.8	16	12	0	0	0	1.0	9	9	1.1333333333333333	17	0.0	1.0	0.3117808755153962	0.6354671748638545	0	0.5	0.09614254326572842	0.531364850696211	0.786292260069328	0.5565378502136122	0	0.9375	0.0
2288	None	None	None	None	None	0	0	0.3333333333333333	3	0.8181818181818182	9	0.28888888888888886	0.8181818181818182	12	9	0	1	0	0.5555555555555556	9	5	0.8666666666666667	13	1.0	1.0	-0.0821703833787528	0.663639257017503	0.08948234369069122	0.5506432771617816	0.07694041131312675	0.522432082096776	0.680162164703502	0.5803485557521761	0.75	0.75	0.0
4149	0.008486565310549784	0.0018012145918861518	0.0017979903766860788	0.9945713055101929	None	0.2	1	0.3333333333333333	4	0.8	12	0.20987654320987653	0.8	16	12	0	0	0	1.0	9	9	1.1333333333333333	17	0.0	1.0	0.06266803064846943	0.5700532974190747	2.616101784281758e-06	0.5027881823098531	0.1383251173540429	0.9999999324246239	0.8650521359257128	0.9963197266534318	0	1.0	0.0
756	None	None	None	None	None	0	0	0	0	0	0	1.0	0	0	0	0	4	0	1.0	1	1	0.06666666666666667	1	1.0	0	0	0	0	0	0	0	0	0	0	0	0
1611	None	None	None	None	None	0	0	1.0	1	0	0	1.0	0	1	0	0	0	0	0.5	2	1	0.13333333333333333	2	0.0	0	0	0	0	0	0	0	0	0	0	0	0
6937	5.5264610940953004e-05	1.5326548458604416e-06	-8.015793800573957e-07	0.9999965503679842	None	0.25	1	0.4	4	0.75	9	0.25925925925925924	0.75	13	9	0	0	0	0.6666666666666666	9	6	0.9333333333333333	14	0.0	1.0	0.39914687804391064	0.6262311421309389	0	0.5	0.09830648200626428	0.5047158670462725	0.8452295972471445	0.544461086327159	0	0.9230769230769231	0.0
7392	0.02163854481592668	0.01526628722985766	0.015253002675873453	0.9944307144336887	None	0.2	1	0.3333333333333333	4	0.8	12	0.20987654320987653	0.8	16	12	0	0	0	1.0	9	9	1.1333333333333333	17	0.0	1.0	0.09987330917389968	0.5008924263638902	0.070637840746326	0.5593796846504628	0.08253459253420267	0.5727016251533937	0.5484509564664518	0.5444735669301818	0	0.75	0.0
1818	None	None	None	None	None	0	0	0.2916666666666667	7	0.6470588235294118	22	0.6666666666666666	0.08823529411764706	6	3	29	5	0	0.6666666666666666	6	9	2.4	36	0.0847457627118644	0.9032258064516129	0.0777236410326116	0.5159340346869904	0.024994679286714738	0.531561165538531	4.891810619764068e-05	0.5002225764658699	0.5789912528327317	0.5159163513691647	1.0	1.0	0.25
5227	0.0	0.0	0.0	0.9999999999999998	None	0	0	0	0	0	0	1.0	0	0	0	0	4	0	1.0	1	1	0.06666666666666667	1	1.0	0	0	0	0	0	0	0	0	0	0	0	0
5004	0.0014755546257214243	0.00019216339811861029	7.370297341499993e-05	0.9983413562632015	None	0.25	1	0.4	4	0.75	9	0.25925925925925924	0.75	13	9	0	0	0	0.6666666666666666	9	6	0.9333333333333333	14	0.0	1.0	0.056913422064865424	0.6024823220511979	0	0.5	-0.09271505142504313	0.5295796148109054	0.633861250678732	0.5444056700198223	0	1.0	0.0
5536	None	None	None	None	None	0.2857142857142857	2	0.5	8	0.5238095238095238	11	0.4791666666666667	0.38095238095238093	15	8	7	3	0	0.75	8	6	1.5333333333333334	23	0.2727272727272727	0.23529411764705882	-0.09984945668604187	0.5011381181539666	0.05290722597071673	0.5111867412486831	0.009390163164355723	0.5600586399145577	0.6551753997214611	0.5242066412273384	1.0	1.0	0.0
370	None	None	None	None	None	0	0	1.0	2	0.0	0	0.75	0	2	0	0	0	0	1.0	2	2	0.2	3	0.0	0	0	0	0	0	0	0	0	0	0	0	0
6587	0.0002841127986628107	5.342023592252264e-05	-4.7198343902526375e-05	0.9998212237867394	None	0.3333333333333333	1	0.5	4	0.6666666666666666	6	0.3142857142857143	0.6666666666666666	10	6	0	0	0	0.7142857142857143	7	5	0.7333333333333333	11	0.0	0.6666666666666666	-0.025733011648172315	0.5058681902158388	0	0.5	0.09958891841894435	0.5003190680284255	0.6318107502270909	0.5020624975493979	0	0.9	0.0
7258	0.0015781930058363018	0.000531004676945949	0.0003360984701296657	0.998020706719641	None	0.2	1	0.3333333333333333	4	0.8	12	0.20987654320987653	0.8	16	12	0	0	0	1.0	9	9	1.1333333333333333	17	0.0	1.0	0.09342378760974009	0.5379085742764572	0.1771076595009407	0.5341602130590137	0.034240291254624064	0.6487475264762963	0.6656159100502675	0.5746314114256282	0	0	0.0
4055	0.0011206296174872796	1.2708474022909405e-05	3.0579626861222927e-06	0.9982282939735375	None	0.2	1	0.3333333333333333	4	0.8	12	0.20987654320987653	0.8	16	12	0	0	0	1.0	9	9	1.1333333333333333	17	0.0	1.0	0.0015704121402596665	0.5012023025801177	-0.059335770541252296	0.9782501204658975	0.007798646439894105	0.6406206363748365	0.6078351059578601	0.8119923747151759	0	0.9375	0.0
4370	0.014227320731461933	0.006009335268237494	0.003490539031850444	0.9801424937350841	None	0.2	1	0.3333333333333333	4	0.8	12	0.20987654320987653	0.8	16	12	0	0	0	1.0	9	9	1.1333333333333333	17	0.0	1.0	0.3805548090420005	0.646299937211431	0	0.5	0.0868285030252616	0.5091961812816878	0.8358662743631822	0.5530992924053103	0	1.0	0.0
3095	3.381038700105063e-05	1.4039942263002338e-05	5.743085893646476e-07	0.9986178667085261	None	0	0	0.10526315789473684	4	0.8909090909090909	49	0.9047619047619048	0.01818181818181818	2	1	54	7	0	0.7777777777777778	7	9	3.8	57	0.06306306306306306	0.88	0.04675507898090998	0.5395004213673006	0.054669432318099107	0.507428899324375	0.09946166701078948	0.526418378044667	0.5609648742194998	0.5244655649260898	1.0	1.0	0.0
2849	0.0017886871313142867	0.00028487468268356583	8.117316317224474e-05	0.9979203681269337	None	0.2	1	0.3333333333333333	4	0.8	12	0.20987654320987653	0.8	16	12	0	0	0	1.0	9	9	1.1333333333333333	17	0.0	1.0	-0.10328682415292027	0.9999999996878259	-0.02633281416967389	0.5181960443072132	0.04110953410829722	0.5530894377636255	0.7208230870081578	0.9993836911767098	0	0.9375	0.0
1771	None	None	None	None	None	0	0	0	0	0	0	1.0	0	0	0	0	4	0	1.0	1	1	0.06666666666666667	1	1.0	0	0	0	0	0	0	0	0	0	0	0	0
1413	None	None	None	None	None	0	0	0.11538461538461539	3	0.8918918918918919	33	0.9285714285714286	0	1	0	37	4	0	0.8571428571428571	7	6	2.6	39	0.05194805194805195	0.6060606060606061	0	0	0	0	0	0	0	0	0	0	0
6952	7.672495252528101e-05	3.6959610187688675e-07	-2.2596016344358758e-07	0.9999918835623538	None	0.3333333333333333	1	0.5	4	0.6666666666666666	6	0.3055555555555556	0.6666666666666666	10	6	0	0	0	1.0	6	6	0.7333333333333333	11	0.0	0.4	-0.0999999982279403	0.5000000046497968	0	0.5	0.0380209859820896	0.5495281086036143	0.641650505607157	0.5165576321439908	0	0	0.0
7124	0.0	0.0	0.0	1.0	None	0	0	0	0	0	0	1.0	0	0	0	0	0	0	1.0	1	1	0.06666666666666667	1	0.0	0	0	0	0	0	0	0	0	0	0	0	0
4205	0.0	0.0	0.0	1.0	None	0	0	0	0	0	0	1.0	0	0	0	0	0	0	1.0	1	1	0.06666666666666667	1	0.0	0	0	0	0	0	0	0	0	0	0	0	0
3434	0.00036136585459823045	2.82228264141902e-06	2.815886323010986e-06	0.9999999689582133	None	0.2	1	0.3333333333333333	4	0.8	12	0.20987654320987653	0.8	16	12	0	0	0	1.0	9	9	1.1333333333333333	17	0.0	1.0	0.059664418767534144	0.5991188213852433	0.09999919590856465	0.500001242330673	0.08553777700532524	0.5817828409433081	0.5655036441672915	0.5606906336290689	0	0.25	0.0
3318	0.013818930251958324	0.005780596510845802	0.003437367246551736	0.9801484680466486	None	0.2	1	0.3333333333333333	4	0.8	12	0.20987654320987653	0.8	16	12	0	0	0	1.0	9	9	1.1333333333333333	17	0.0	1.0	0.3805548090420005	0.646299937211431	0	0.5	0.0868285030252616	0.5091961812816878	0.8358662743631822	0.5530992924053103	0	1.0	0.0
6651	0.003542270329200522	0.0010613764386627118	-0.00021303578745474552	0.9953112896923553	None	0.2	1	0.3333333333333333	4	0.8	12	0.20987654320987653	0.8	16	12	0	0	0	1.0	9	9	1.1333333333333333	17	0.0	1.0	0.015208365198294771	0.520394018782352	0.20851842988970026	0.5511607615106477	-0.1440009608934501	0.9997243536946501	0.8235465334653809	0.9441544443618298	0	0.9375	0.0
1226	None	None	None	None	None	0.05263157894736842	1	0.225	9	0.7413793103448276	43	0.8333333333333334	0.22413793103448276	20	13	39	6	0	0.8888888888888888	9	8	4.0	60	0.08	0.7692307692307693	0.017107906294770096	0.6663462877837012	0.09999800032303618	0.500007688889218	0.09050771732657137	0.536097404222546	0.5877247694466126	0.5692501920917529	0.0	0	0.0
5600	0.013697184227814527	0.0036600967435557142	-0.0029794686487395914	0.9986718932409989	None	0.25	1	0.36363636363636365	4	0.7857142857142857	11	0.2222222222222222	0.7857142857142857	15	11	0	0	0	0.8888888888888888	8	9	1.0666666666666667	16	0.0	1.0	0.1689313878808719	0.50769453642148	0.02899592465940843	0.5066206403128456	0.0068167989342442755	0.6732832589994107	0.6726708366164031	0.5646639265975695	0	1.0	0.0
468	None	None	None	None	None	0	0	0.34615384615384615	9	0.5555555555555556	20	0.59375	0.3611111111111111	19	13	18	9	0	1.0	8	8	2.533333333333333	38	0.2647058823529412	0.7333333333333333	0.07809908754928921	0.5936856329762652	0.09999995096021527	0.5000002676880052	0.1566669037254211	0.5425938997288011	0.5829017843941033	0.5457064939912966	0.9473684210526315	0.9473684210526315	0.0
1707	None	None	None	None	None	0	0	0.3333333333333333	2	0.8333333333333334	5	1.0	0.8333333333333334	7	5	0	0	0	0.125	8	1	0.5333333333333333	8	0.0	0.8571428571428571	0.00017762805928310519	0.5000505206993427	-0.09999999883981794	0.500000001998691	-0.09998138970859327	0.5001299434905959	0.6158892888176272	0.5000601553969521	0	1.0	0.0
3667	0.01914661882755011	0.008691029751787779	0.0027134828330563645	0.9797725276324973	None	0.2	1	0.3333333333333333	4	0.8	12	0.20987654320987653	0.8	16	12	0	0	0	1.0	9	9	1.1333333333333333	17	0.0	1.0	0.3826321658044487	0.6979947651479299	-0.09999979794307153	0.5003728451902565	0.09544178118652177	0.5241119328474613	0.8789118697933842	0.577355569109831	0	0.75	0.0
5629	None	None	None	None	None	0	0	0.2727272727272727	6	0.7	21	0.3950617283950617	0.43333333333333335	18	13	13	3	0	1.0	9	9	2.1333333333333333	32	0.12	0.6086956521739131	0.2657355307694475	0.6681675921876566	0	0.5	-0.19101594750287218	0.7562302698601648	0.8855288068705377	0.6480952081840182	0.0	0	0.0
3385	0.0067743442132065365	0.0006502908326109788	0.0005723753457980498	0.9276395149500909	None	0	0	0.2222222222222222	2	0.8181818181818182	9	0.28888888888888886	0.45454545454545453	6	5	6	8	0	0.5555555555555556	9	5	0.8666666666666667	13	0.5333333333333333	1.0	0.22065045237741399	0.9999713780011874	0.05766502807340449	0.5287024674653386	-0.06721781652981001	0.5294522936554249	0.9785256138062564	0.972474457636548	1.0	1.0	0.2572805823475709
2892	2.2754524459826726e-07	1.807659920355045e-07	1.534465994824223e-07	0.9999444568985077	None	0	0	0.024390243902439025	1	1.0	59	0.9682539682539683	0	0	0	60	0	0	0.7777777777777778	9	7	4.066666666666666	61	0.0	0.9629629629629629	0	0	0	0	0	0	0	0	0	0	0
1284	None	None	None	None	None	0	0	0	0	0	0	1.0	0	0	0	0	0	0	1.0	1	1	0.06666666666666667	1	0.0	0	0	0	0	0	0	0	0	0	0	0	0
2246	None	None	None	None	None	0	0	0	0	0	0	1.0	0	0	0	0	4	0	1.0	1	1	0.06666666666666667	1	1.0	0	0	0	0	0	0	0	0	0	0	0	0
2606	0.000730456804636627	9.405863156060709e-05	-3.138328751879918e-05	0.9952462411230439	None	0	0	0.25	4	0.7727272727272727	17	0.6857142857142857	0.13636363636363635	5	3	18	5	0	0.7142857142857143	5	7	1.6	24	0.13157894736842105	0.10526315789473684	0.13593352559927085	0.957413800704896	-0.06875010532485377	0.5387800162121	0.013208002021018347	0.5550006341191731	0.7602638239317554	0.7618794643961806	1.0	1.0	0.0
2940	0.009095209005529781	0.001615556258311182	0.0010596683403790203	0.9714573415723697	None	0.2	1	0.3333333333333333	4	0.8	12	0.20987654320987653	0.8	16	12	0	0	0	1.0	9	9	1.1333333333333333	17	0.0	1.0	-0.01723006563723058	0.9995009752042378	2.5901966722069774e-05	0.5239414567922545	0.12041236098701329	0.6451254170160564	0.7970163821200498	0.9407711792186264	0	0.9375	0.0
1875	None	None	None	None	None	0	0	0.25	2	0.7777777777777778	7	0.3142857142857143	0.7777777777777778	9	7	1	0	0	0.7142857142857143	7	5	0.7333333333333333	11	0.0	0.6666666666666666	0.0002116409567904097	0.6296100448348332	-0.09999473272679181	0.5034397561632602	-0.05341337939713444	0.683255637642553	0.6372600937162903	0.6077090676971634	0	1.0	0.0
2780	1.443488833735528e-10	1.444036921492868e-12	-1.4266479160972754e-12	0.9999999999999997	None	0.2	1	0.3333333333333333	4	0.8	12	0.20987654320987653	0.8	16	12	0	0	0	1.0	9	9	1.1333333333333333	17	0.0	1.0	0.09820859720312528	0.5113606021622483	0	0.5	7.902762784127648e-27	0.5	0.6137160798502452	0.5037874468075716	0	1.0	0.0
2239	None	None	None	None	None	0	0	0.375	3	0.7777777777777778	7	0.4074074074074074	0.7777777777777778	10	7	0	1	0	0.3333333333333333	3	9	0.7333333333333333	11	1.0	1.0	3.765746688777638e-05	0.5022377259345505	0.08744317057841114	0.5385536444282656	-0.09999989961380135	0.5000010391377385	0.6826450044719935	0.5136196651574421	1.0	1.0	0.0
7252	0.00041338679525061733	8.34924691784042e-06	-1.6699351269853372e-07	0.9999883435476845	None	0	0	0.3333333333333333	2	0.8571428571428571	6	0.36	0.8571428571428571	8	6	0	0	0	1.0	5	5	0.6	9	0.0	0	-0.05927464878588801	0.6427257436419904	0	0.5	0.09925444323674233	0.5224997047614264	0.6583907761721249	0.556201007257898	0	0.125	0.0
2185	None	None	None	None	None	0.5	1	0.6666666666666666	4	0.5	3	0.4444444444444444	0.5	7	3	0	0	0	0.5	3	6	0.5333333333333333	8	0.0	1.0	1.6129255693938128e-19	0.5000000000074291	0.5482138671283263	0.9999999999999998	0.11056862346606895	0.5171376947872298	0.9653784434518061	0.9999949774771204	0	0.2857142857142857	0.0
4136	0.00033928083944972893	2.2078075491582774e-06	-6.996467191239774e-07	0.9999936722324261	None	0.25	1	0.4	4	0.75	9	0.25	0.75	13	9	0	0	0	0.875	8	7	0.9333333333333333	14	0.0	0.8571428571428571	0.07778940899528154	0.5704866721793651	0.09999943002368977	0.5000455462283655	0.09998495991744964	0.500422667435239	0.5261288740912702	0.5237911780612123	0	0.23076923076923078	0.0
1942	None	None	None	None	None	0	0	0.3333333333333333	2	0.8571428571428571	6	0.36	0.8571428571428571	8	6	0	0	0	1.0	5	5	0.6	9	0.0	0	0.0007120491337233677	0.5035533909824353	0.06584664890810872	0.6661281337403631	0.024660845834984433	0.6028963989765846	0.6015661323262751	0.5924643389233638	0	0	0.0
6955	None	None	None	None	None	0	0	0.2727272727272727	6	0.6666666666666666	20	0.5925925925925926	0.13333333333333333	6	4	25	0	0	0.6666666666666666	9	6	2.1333333333333333	32	0.0	0.5	0.1549114594356421	0.6270797081810182	0	0.5	-0.07746057180480082	0.538338680456064	0.7244047078865563	0.5558793701821186	0	0	0.0
4902	0.00832523518762026	0.005857191410110521	0.005847456001175735	0.9937464707782566	None	0.25	1	0.4	4	0.75	9	0.25925925925925924	0.75	13	9	0	0	0	0.6666666666666666	6	9	0.9333333333333333	14	0.0	1.0	-0.09854952577206383	0.5008437343446843	0.010300504993751469	0.5227060067992269	0.0875616707037714	0.5896680260681104	0.6835739824621623	0.537997817524816	0	1.0	0.0
767	None	None	None	None	None	0	0	0	0	0	0	1.0	0	0	0	0	0	0	1.0	1	1	0.06666666666666667	1	0.0	0	0	0	0	0	0	0	0	0	0	0	0
788	None	None	None	None	None	0	0	0.2727272727272727	6	0.6774193548387096	21	0.515625	0.25806451612903225	12	8	20	9	0	1.0	8	8	2.2	33	0.225	0.48	0.09934384682855635	0.5806377207749017	-0.16350374173664678	0.9999967766184948	-0.013819554970607512	0.6515350998819607	0.774078762383639	0.9893563101433404	1.0	0.9166666666666666	0.0
1298	None	None	None	None	None	0	0	0.3333333333333333	2	0.8571428571428571	6	0.36	0.8571428571428571	8	6	0	0	0	1.0	5	5	0.6	9	0.0	0	0.09994302439419622	0.5002242462341313	0	0.5	0.02749991614037652	0.5659168811865305	0.606349794080829	0.5221611517259095	0	1.0	0.0
220	None	None	None	None	None	0	0	0	0	0	0	1.0	0	0	0	0	0	0	1.0	1	1	0.06666666666666667	1	0.0	0	0	0	0	0	0	0	0	0	0	0	0
1155	None	None	None	None	None	0.2	1	0.3333333333333333	4	0.8	12	0.20987654320987653	0.8	16	12	0	0	0	1.0	9	9	1.1333333333333333	17	0.0	1.0	0.0873045082406862	0.5648166013924636	0.01136999375680126	0.5589595559787099	0.042327037331264784	0.6046660954550749	0.5868160991992283	0.5762846678791275	0	1.0	0.0
978	None	None	None	None	None	0	0	0	0	0	0	1.0	0	0	0	0	0	0	1.0	1	1	0.06666666666666667	1	0.0	0	0	0	0	0	0	0	0	0	0	0	0
2206	None	None	None	None	None	0.2	1	0.3333333333333333	4	0.8	12	0.20987654320987653	0.8	16	12	0	0	0	1.0	9	9	1.1333333333333333	17	0.0	1.0	-0.010062299930806078	0.6597557157536121	0.08746556421713633	0.564129638777992	-0.4371508765723629	0.99999999776139	0.9234046684364204	0.9990383058137146	0	0	0.0
458	None	None	None	None	None	0.125	1	0.47368421052631576	9	0.46153846153846156	12	0.5185185185185185	0.3076923076923077	17	8	10	1	0	0.6666666666666666	9	6	1.8666666666666667	28	0.06666666666666667	0.43478260869565216	0.06542369938174951	0.6136107581773753	5.0753434811079333e-05	0.5305571476419486	0.006823704133106541	0.5066781689789428	0.5740653561010569	0.5507917741834534	1.0	1.0	0.0
4130	None	None	None	None	None	0.047619047619047616	1	0.3181818181818182	14	0.640625	41	0.8148148148148148	0.34375	34	22	31	0	0	1.0	9	9	4.4	66	0.0	0.847457627118644	1.9151985622606338e-19	0.5000000041639411	4.16616925203209e-18	0.500000002172633	0.09754617373266582	0.5067909354559074	0.6129755245697894	0.5022637710007456	0	0.9705882352941176	0.0
4552	3.844285579984988e-09	3.8489115011433615e-09	-3.776523758282437e-09	0.9999998479404865	None	0	0	0	0	0	0	1.0	0	0	0	0	1	0	1.0	1	1	0.06666666666666667	1	0.25	0	0	0	0	0	0	0	0	0	0	0	0
2161	None	None	None	None	None	0	0	0.037037037037037035	2	0.9743589743589743	76	0.9876543209876543	0	1	0	78	1	0	1.0	9	9	5.333333333333333	80	0.006289308176100629	0.9859154929577465	0	0	0	0	0	0	0	0	0	0	0
1833	None	None	None	None	None	0	0	0.25	1	1.0	3	1.0	1.0	4	3	0	3	0	0.2	1	5	0.3333333333333333	5	1.0	0	1.2633474024233764e-05	0.5000768210682357	-0.04774836415841181	0.5949671665096953	-0.09999245802253251	0.500004049239398	0.607088342503427	0.5320278842560021	1.0	1.0	0.0
6680	0.014935206666394805	0.0018924276847738398	9.140752536054745e-05	0.9959919003945668	None	0.2857142857142857	4	0.5333333333333333	16	0.42857142857142855	18	0.5432098765432098	0.38095238095238093	30	16	13	0	0	1.0	9	9	2.933333333333333	44	0.0	0.9142857142857143	0.0514771643500766	0.5322029575971164	0	0.5	-0.09959305725227541	0.5853857692419802	0.6556725984719202	0.5394108203002896	0	0.2	0.0
7413	0.0003062445259200939	3.083580766494332e-05	-1.6012821315939428e-05	0.99957781184402	None	0.2	1	0.3333333333333333	4	0.8	12	0.20987654320987653	0.8	16	12	0	0	0	1.0	9	9	1.1333333333333333	17	0.0	1.0	1.3438345669103497e-08	0.500117700561335	0	0.5	0.036176776014019876	0.5286320108176487	0.542531033604944	0.5095925126814379	0	1.0	0.0
1620	None	None	None	None	None	0	0	0.2	4	0.7777777777777778	21	0.725	0.14814814814814814	8	4	20	7	0	0.625	5	8	1.9333333333333333	29	0.175	0.5833333333333334	0.03265843605222942	0.5291374677409525	0.24180190607537191	0.6215537067549453	2.8803507215195066e-07	0.5000026506620882	0.7450746890987636	0.5508932090998242	1.0	1.0	0.0
6858	0.0	0.0	0.0	0.9999999999999998	None	0	0	0	0	0	0	1.0	0	0	0	0	4	0	1.0	1	1	0.06666666666666667	1	1.0	0	0	0	0	0	0	0	0	0	0	0	0
6559	0.012173610657398859	0.0032559146587160873	0.00010214931201885978	0.9858394116873971	None	0.2	1	0.3333333333333333	4	0.8	12	0.20987654320987653	0.8	16	12	0	0	0	1.0	9	9	1.1333333333333333	17	0.0	1.0	0.26525311533280366	0.5976099869297928	0	0.5	-0.09080463301251043	0.5346239147431722	0.8191575835018083	0.5444022405362254	0	1.0	0.0
356	None	None	None	None	None	0.08333333333333333	1	0.38461538461538464	10	0.5945945945945946	22	0.6964285714285714	0.2702702702702703	19	10	19	0	0	0.875	8	7	2.6	39	0.0	0.6451612903225806	0.029015870867446218	0.5959633576830475	0.009407395913455789	0.6312665219686842	3.510491908117017e-14	0.5000001986851064	0.5870830434318159	0.57658650590524	0	1.0	0.0
4428	0.008024486624261825	0.005782349500296189	0.005768730064537837	0.9938646036899417	None	0.25	1	0.4	4	0.75	9	0.25925925925925924	0.75	13	9	0	0	0	0.6666666666666666	6	9	0.9333333333333333	14	0.0	1.0	-0.09854952577206383	0.5008437343446843	0.010300504993751469	0.5227060067992269	0.0875616707037714	0.5896680260681104	0.6835739824621623	0.537997817524816	0	1.0	0.0
7199	0.0028168723410572504	2.8153479733154226e-05	6.655604594674071e-06	0.9914365491116907	None	0.25	1	0.4	4	0.75	9	0.25	0.75	13	9	0	0	0	0.875	7	8	0.9333333333333333	14	0.0	0.8571428571428571	0.09999253221683171	0.500038891260564	0.0001593052070913955	0.5028369513153501	-0.056912619377054253	0.6648766645785069	0.6566462839333366	0.5577911037189184	0	0.46153846153846156	0.0
4833	0.0035965701802293843	0.0005941069474916875	8.898956498133619e-06	0.9940872225039956	None	0.16666666666666666	1	0.5	7	0.5263157894736842	10	0.525	0.3684210526315789	13	7	7	2	0	0.625	5	8	1.4	21	0.16666666666666666	0.625	-0.07851062618132622	0.5118704339273423	0.0014205783938760733	0.5024837615192222	-0.07767039699257831	0.6546482502981954	0.602718441412179	0.5578202073627919	1.0	1.0	0.0
3161	1.0906034660784737e-08	1.0540232889100016e-08	-1.6913805956269045e-09	0.999997140722328	None	0.2	1	0.3333333333333333	4	0.8	12	0.20987654320987653	0.8	16	12	0	0	0	1.0	9	9	1.1333333333333333	17	0.0	1.0	-0.108348969085137	0.8970245933085995	-0.020943342773727402	0.5051119836703603	1.6125979272648403e-11	0.5041727826317063	0.6153843552876289	0.6756629457607048	0	1.0	0.0
7136	3.938616665530672e-06	7.705346669248091e-08	6.51305517810803e-08	0.9999989846373243	None	0	0	1.0	2	0.0	0	0.75	0	2	0	0	0	0	1.0	2	2	0.2	3	0.0	0	0	0	0	0	0	0	0	0	0	0	0
2809	None	None	None	None	None	0.125	3	0.45098039215686275	23	0.44594594594594594	33	0.9382716049382716	0.35135135135135137	47	26	28	0	0	1.0	9	9	5.066666666666666	76	0.0	0.9411764705882353	-0.026774383714201634	0.5145426452503864	7.902762784127648e-27	0.5	0.045826092572499574	0.635762405868591	0.579608827213686	0.5510882176082788	0	1.0	0.0
5008	0.002920282204906452	0.0004257519822491325	-2.108324938518856e-05	0.9957679833457749	None	0.25	1	0.36363636363636365	4	0.7857142857142857	11	0.2222222222222222	0.7857142857142857	15	11	0	0	0	0.8888888888888888	8	9	1.0666666666666667	16	0.0	1.0	0.23234229566339487	0.5570470186765021	0	0.5	0.05790683306673862	0.5480434097866109	0.7331318510077831	0.5351050115170845	0	1.0	0.0
4665	3.9769921278534044e-07	4.127819487701928e-08	3.148987235274155e-08	0.9999869845080542	None	0	0	0.3333333333333333	2	0.8571428571428571	6	0.36	0.8571428571428571	8	6	0	2	0	1.0	5	5	0.6	9	1.0	0	0.38636473684956923	0.6152020141963653	0	0.5	1.5393721921422917e-05	0.5007246835843115	0.8607228387718887	0.5392632410437967	1.0	1.0	0.0
2060	None	None	None	None	None	0.25	1	0.4	4	0.7692307692307693	10	0.234375	0.7692307692307693	14	10	0	0	0	1.0	8	8	1.0	15	0.0	0.8571428571428571	-0.01944187624717552	0.6662233324195036	0.006943273767664962	0.5222632348523185	-0.09974183518331856	0.5066479953623227	0.6268795519025471	0.5668357885224201	0	0.9285714285714286	0.0
5288	0.005181766892562124	0.0014815181520228381	-0.0014545933165942852	0.9954595620083109	None	0.2	1	0.3333333333333333	4	0.8	12	0.20987654320987653	0.8	16	12	0	0	0	1.0	9	9	1.1333333333333333	17	0.0	1.0	7.08456956030248e-07	0.5000037300974887	-0.6383232168425783	1.0	-0.09958832121408692	0.5010772853905446	0.9984255953758198	0.9999999999988345	0	1.0	0.0
154	None	None	None	None	None	0.2	1	0.3333333333333333	4	0.8	12	0.20987654320987653	0.8	16	12	0	0	0	1.0	9	9	1.1333333333333333	17	0.0	1.0	0.0972676183497265	0.5287178601149705	-0.04318222867915498	0.630825408341086	0.04528941809729895	0.6489597373776076	0.6634148396659978	0.6039001165091991	0	0	0.0
6535	0.018106913981661126	0.007000336297424158	0.00694819071856468	0.9712248747579064	None	0.2	1	0.3333333333333333	4	0.8	12	0.20987654320987653	0.8	16	12	0	0	0	1.0	9	9	1.1333333333333333	17	0.0	1.0	0.3117808755153962	0.6354671748638545	0	0.5	0.09614254326572842	0.531364850696211	0.786292260069328	0.5565378502136122	0	0.9375	0.0
549	None	None	None	None	None	0.5	1	0.6666666666666666	4	0.5	3	0.4	0.5	7	3	0	0	0	0.8	5	4	0.5333333333333333	8	0.0	0.6666666666666666	-0.05457520892470087	0.6280487255684181	0.09917318527385222	0.5051513645201346	-0.09960110258819033	0.5012723029479048	0.7011597105308225	0.545668225379627	0	1.0	0.0
3815	0.0019414438984466074	0.00028994681327640165	0.00026418444093665794	0.9979947964070548	None	0.2	1	0.3333333333333333	4	0.8	12	0.20987654320987653	0.8	16	12	0	0	0	1.0	9	9	1.1333333333333333	17	0.0	1.0	-0.06648567349059765	0.5866438709193409	-0.02101173141526543	0.5066993479452182	0.06582065138644713	0.5948316063686383	0.625192420558496	0.5630691911198485	0	0.8125	0.0
2542	None	None	None	None	None	0	0	0	0	0	0	1.0	0	0	0	0	4	0	1.0	1	1	0.06666666666666667	1	1.0	0	0	0	0	0	0	0	0	0	0	0	0
6122	0.018538161679091683	0.00740305327753933	0.00739505272235694	0.9712004172786494	None	0.2	1	0.3333333333333333	4	0.8	12	0.20987654320987653	0.8	16	12	0	0	0	1.0	9	9	1.1333333333333333	17	0.0	1.0	0.3117808755153962	0.6354671748638545	0	0.5	0.09614254326572842	0.531364850696211	0.786292260069328	0.5565378502136122	0	0.9375	0.0
2548	None	None	None	None	None	0	0	0.2222222222222222	2	0.8181818181818182	9	0.8666666666666667	0	0	0	12	11	0	0.6	3	5	0.8666666666666667	13	0.39285714285714285	0	0	0	0	0	0	0	0	0	0	0	0
670	None	None	None	None	None	0	0	0.3157894736842105	6	0.6538461538461539	17	0.6222222222222222	0.4230769230769231	17	11	10	3	0	0.5555555555555556	5	9	1.8666666666666667	28	0.16666666666666666	0.34782608695652173	0.1295597953244453	0.6465764686151402	-0.07218802797351438	0.5700098462122156	0.0386079926801526	0.535579692270172	0.6994941293475799	0.5848766157433647	0.9411764705882353	1.0	0.0
1334	None	None	None	None	None	0	0	0.25	1	1.0	3	1.0	1.0	4	3	0	0	0	0.2	1	5	0.3333333333333333	5	0.0	0	1.487372331396044e-05	0.5001465923525181	0.010493208299520223	0.6821609688095805	0.019201361135318017	0.6535398364381998	0.6297473944819857	0.6145110073011473	0	1.0	0.0
2682	0.00036631726714434046	3.1831152971391594e-06	2.351031728369373e-06	0.9999986414568821	None	0.25	1	0.36363636363636365	4	0.7857142857142857	11	0.2222222222222222	0.7857142857142857	15	11	0	0	0	0.8888888888888888	9	8	1.0666666666666667	16	0.0	1.0	0.035619047777225854	0.5647050281652566	0.35447172047402004	0.6136863071525472	0.018009484145520827	0.6731818922172712	0.8377512513897241	0.6181984456041892	0	0.9333333333333333	0.0
2108	None	None	None	None	None	0.125	1	0.3333333333333333	6	0.68	17	0.3333333333333333	0.52	17	13	9	0	0	1.0	9	9	1.8	27	0.0	0.6363636363636364	0.0009000806120518453	0.5114597252043807	6.064811818866549e-08	0.5000011883998009	0.08839885129321985	0.5147473517560838	0.6005622880762762	0.5087372942446474	0	1.0	0.0
6984	0.01994165585730248	0.010715213015925163	0.010181362235741368	0.9784717079187002	None	0.2	1	0.3333333333333333	4	0.8	12	0.20987654320987653	0.8	16	12	0	0	0	1.0	9	9	1.1333333333333333	17	0.0	1.0	0.23859611765047264	0.5804374055060034	0	0.5	-0.10202072063075843	0.562743275353901	0.8094850475807159	0.5479251084725709	0	0.9375	0.0
4828	0.00017344946069601885	1.6092137112390755e-05	-6.166908902448441e-06	0.9951391068881675	None	0	0	0.12121212121212122	4	0.8723404255319149	41	0.6049382716049383	0.14893617021276595	9	7	39	7	0	1.0	9	9	3.2666666666666666	49	0.0875	0.7272727272727273	0.11362178204972162	0.5354736730334064	0.02934138852545633	0.5044744325793377	0.05957761725098938	0.5923478172490139	0.5947082699590029	0.5443590133828535	1.0	1.0	0.0
244	None	None	None	None	None	0.25	1	0.36363636363636365	4	0.7857142857142857	11	0.2222222222222222	0.7857142857142857	15	11	0	0	0	0.8888888888888888	9	8	1.0666666666666667	16	0.0	1.0	4.3270109483603275e-11	0.5000005882155263	0.04806203857665417	0.5679356211455769	-0.07068966378669725	0.6932624868417387	0.6222706615806315	0.5897545304428515	0	0.5333333333333333	0.0
5088	0.008698434500739571	0.0058429525211095325	0.005830316911162436	0.9939592885716343	None	0.25	1	0.4	4	0.75	9	0.25925925925925924	0.75	13	9	0	0	0	0.6666666666666666	6	9	0.9333333333333333	14	0.0	1.0	-0.09854952577206383	0.5008437343446843	0.010300504993751469	0.5227060067992269	0.0875616707037714	0.5896680260681104	0.6835739824621623	0.537997817524816	0	1.0	0.0
7381	2.4215771357319565e-05	1.9641412341220865e-06	-1.8578849674875837e-06	0.9999893248507271	None	0	0	0.3333333333333333	2	0.8571428571428571	6	0.36	0.8571428571428571	8	6	0	2	0	1.0	5	5	0.6	9	1.0	0	0.39605277524160637	0.6024106424506448	0	0.5	-0.09106099355909247	0.5642553837835584	0.8923120605193857	0.5559291544857778	1.0	1.0	0.0
1257	None	None	None	None	None	0	0	0	0	0	0	1.0	0	0	0	0	2	0	1.0	1	1	0.06666666666666667	1	0.5	0	0	0	0	0	0	0	0	0	0	0	0
1653	None	None	None	None	None	0	0	0	0	0	0	1.0	0	0	0	0	0	0	1.0	1	1	0.06666666666666667	1	0.0	0	0	0	0	0	0	0	0	0	0	0	0
6860	None	None	None	None	None	0.16666666666666666	2	0.34615384615384615	9	0.6666666666666666	24	0.4691358024691358	0.4722222222222222	25	17	12	0	0	1.0	9	9	2.533333333333333	38	0.0	0.6896551724137931	-0.09999968699954084	0.5000498404508582	0	0.5	0.03967740173431141	0.6032615796696098	0.642834755110051	0.5348826645808036	0	1.0	0.0
3708	0.00011729598901840493	4.877033876735048e-06	-4.877033755898553e-06	0.9984433188761291	None	0.2	1	0.3333333333333333	4	0.8	12	0.20987654320987653	0.8	16	12	0	0	0	1.0	9	9	1.1333333333333333	17	0.0	1.0	0.2045769343125309	0.995050759783388	-0.03697250640739079	0.5155464875168706	5.2886954185102724e-05	0.5518549993749338	0.792082800580691	0.8650610998361712	0	1.0	0.0
2907	0.005468462955188917	0.0006080209978855333	0.0006030029637280173	0.9888781227280974	None	0.2	1	0.3333333333333333	4	0.8	12	0.20987654320987653	0.8	16	12	0	0	0	1.0	9	9	1.1333333333333333	17	0.0	1.0	0.08340411752556472	0.9999993048397552	-0.08031142602118128	0.9709114692656154	0.057279937470319744	0.6055142145168445	0.7725504010408362	0.9976205485247565	0	1.0	0.0
324	None	None	None	None	None	0.07692307692307693	1	0.21428571428571427	6	0.7692307692307693	30	0.9111111111111111	0.1794871794871795	12	7	28	5	0	0.5555555555555556	5	9	2.7333333333333334	41	0.09090909090909091	0.8888888888888888	0.09717294091476916	0.5033024933547725	-0.020539661254192425	0.6056171778077558	0.02320828640840561	0.6186650618799544	0.6439762691841608	0.5765615750669197	1.0	0.8333333333333334	0.0
5946	0.0	0.0	0.0	1.0	None	0	0	0	0	0	0	1.0	0	0	0	0	0	0	1.0	1	1	0.06666666666666667	1	0.0	0	0	0	0	0	0	0	0	0	0	0	0
3247	None	None	None	None	None	0	0	0.25	6	0.7058823529411765	24	0.4444444444444444	0.029411764705882353	3	1	32	0	0	1.0	9	9	2.4	36	0.0	0.6	0.06746066978013812	0.5283311251966093	0.057198261444788054	0.5258112007136401	0.24840202106309697	0.5569568230071633	0.7064396264803602	0.5370654758992774	0	0	0.0
5173	0.0025321402214507293	8.325000441300256e-05	-7.097754737993095e-05	0.9950643319913213	None	0.5	1	0.5714285714285714	4	0.625	5	0.3333333333333333	0.625	9	5	0	0	0	0.8333333333333334	6	5	0.6666666666666666	10	0.0	1.0	0.14468535088562107	0.6103847242214875	0.05376996208731823	0.6780883794007968	0.08974846872674364	0.5115667864643437	0.623822410658359	0.6019033071116533	0	1.0	0.0
5314	0.018528968068567752	0.007036986581696413	0.007031136750646166	0.9715450162128177	None	0.2	1	0.3333333333333333	4	0.8	12	0.20987654320987653	0.8	16	12	0	0	0	1.0	9	9	1.1333333333333333	17	0.0	1.0	0.3117808755153962	0.6354671748638545	0	0.5	0.09614254326572842	0.531364850696211	0.786292260069328	0.5565378502136122	0	0.9375	0.0
5816	0.003331503973659314	0.0002690214063559925	-0.0002229321779896679	0.9944944243226307	None	0.2	1	0.3333333333333333	4	0.8	12	0.20987654320987653	0.8	16	12	0	0	0	1.0	9	9	1.1333333333333333	17	0.0	1.0	0.03423625195090496	0.6344492538779565	0.07487685911299767	0.5	0.07439980111477429	0.6783819068779042	0.5940307507519498	0.6064862240189882	0	1.0	0.0
4671	None	None	None	None	None	0.14285714285714285	1	0.5294117647058824	9	0.43478260869565216	10	0.46296296296296297	0.43478260869565216	17	10	7	8	0	0.6666666666666666	6	9	1.6666666666666667	25	0.7272727272727273	0.8181818181818182	-0.07935812001020484	0.5112937204037249	0.046861015481597344	0.5440384934226216	0.026096042295700617	0.5516350749319278	0.6396550016883529	0.5356952926659353	1.0	1.0	0.0
2727	2.0977322454756043e-07	1.6061275036045416e-07	6.584226896544418e-08	0.9999519660347416	None	0	0	0.0625	3	0.9420289855072463	65	0.8765432098765432	0	0	0	70	4	0	1.0	9	9	4.733333333333333	71	0.027777777777777776	0.8387096774193549	0	0	0	0	0	0	0	0	0	0	0
4935	8.769422853152567e-05	5.273624307437299e-06	-1.6110802034673032e-06	0.9999999966532228	None	0.2	1	0.3333333333333333	4	0.8	12	0.20987654320987653	0.8	16	12	0	0	0	1.0	9	9	1.1333333333333333	17	0.0	1.0	-0.09999999992376436	0.5000001073558075	0.04939477620803547	0.5084289866903967	0.09324640154198052	0.5032166091837421	0.6957969117048982	0.5038821040633827	0	1.0	0.0
3264	0.0	0.0	0.0	1.0	None	0	0	0	0	0	0	1.0	0	0	0	0	0	0	1.0	1	1	0.06666666666666667	1	0.0	0	0	0	0	0	0	0	0	0	0	0	0
4289	0.0029601724749117792	0.0013100249450550792	-0.0013078487392096112	0.9991829934935473	None	0.2	1	0.3333333333333333	4	0.8	12	0.20987654320987653	0.8	16	12	0	0	0	1.0	9	9	1.1333333333333333	17	0.0	1.0	0.09999981223341692	0.5000016090967704	0	0.5	0.16250885869623688	0.7519483202599934	0.6613459902750483	0.5913814051507301	0	1.0	0.0
2817	0.0	0.0	0.0	1.0	None	0	0	0	0	0	0	1.0	0	0	0	0	0	0	1.0	1	1	0.06666666666666667	1	0.0	0	0	0	0	0	0	0	0	0	0	0	0
1676	None	None	None	None	None	0	0	0	0	0	0	1.0	0	0	0	0	4	0	1.0	1	1	0.06666666666666667	1	1.0	0	0	0	0	0	0	0	0	0	0	0	0
854	None	None	None	None	None	0	0	0.3333333333333333	2	0.8571428571428571	6	1.0	0.8571428571428571	8	6	0	2	0	0.1111111111111111	9	1	0.6	9	1.0	1.0	0.09170481560573965	0.5226591176619495	-1.1313093685284892	0.9999999999682847	0.024752643227980604	0.6046393784301626	0.9986602462992947	0.9997335130688977	1.0	0.75	0.0
1556	None	None	None	None	None	0.3333333333333333	1	0.625	5	0.4	4	0.4	0.2	5	2	6	7	0	0.8333333333333334	6	5	0.8	12	0.5384615384615384	0.2857142857142857	0.00014679552014918782	0.5016080173054863	0.00023842807600829444	0.500184409628941	0.09701554676770056	0.5324171642639177	0.6112401767515979	0.5114163932521322	0.0	0.4	0.0
7428	0.007600638620695876	0.0019978686175961204	0.0015390677827669722	0.9924820867980891	None	0.2	1	0.3333333333333333	4	0.8	12	0.20987654320987653	0.8	16	12	0	0	0	1.0	9	9	1.1333333333333333	17	0.0	1.0	0.09999873778667816	0.5000250372583621	0.032155421136651756	0.668311306410524	0.09681588711867962	0.5072837341594175	0.5766752399128089	0.5605180487501806	0	1.0	0.0
4048	0.0	0.0	0.0	0.9999999999999998	None	0	0	0	0	0	0	1.0	0	0	0	0	4	0	1.0	1	1	0.06666666666666667	1	1.0	0	0	0	0	0	0	0	0	0	0	0	0
2838	0.0	0.0	0.0	1.0	None	0	0	0	0	0	0	1.0	0	0	0	0	0	0	1.0	1	1	0.06666666666666667	1	0.0	0	0	0	0	0	0	0	0	0	0	0	0
709	None	None	None	None	None	0	0	0	0	0	0	1.0	0	0	0	0	0	0	1.0	1	1	0.06666666666666667	1	0.0	0	0	0	0	0	0	0	0	0	0	0	0
2337	None	None	None	None	None	0	0	0	0	0	0	1.0	0	0	0	0	4	0	1.0	1	1	0.06666666666666667	1	1.0	0	0	0	0	0	0	0	0	0	0	0	0
4152	0.0035475067062753643	0.001006605232572647	-0.0009059416709434287	0.9961584318012846	None	0.25	1	0.36363636363636365	4	0.7857142857142857	11	0.2222222222222222	0.7857142857142857	15	11	0	0	0	0.8888888888888888	8	9	1.0666666666666667	16	0.0	1.0	7.902762784127648e-27	0.5000000000000001	-0.09999999983000678	0.5000000069937907	0.09903512395792133	0.5027621116408182	0.6926548997206365	0.5009207145367539	0	1.0	0.0
5239	None	None	None	None	None	0.045454545454545456	1	0.34782608695652173	16	0.5671641791044776	38	0.8518518518518519	0.44776119402985076	45	30	23	0	0	1.0	9	9	4.6	69	0.0	0.9	-0.09282551165540996	0.5418660940983049	0.05022290149215549	0.5276223990403635	0.003304344336756553	0.5758448261060121	0.6482282153270277	0.5485299442934404	0	1.0	0.0
6659	0.007911740046631578	0.0003807594960583719	0.0003125668654966194	0.9846035676529495	None	0	0	0.3333333333333333	3	0.8181818181818182	9	0.28888888888888886	0.8181818181818182	12	9	0	0	0	0.5555555555555556	5	9	0.8666666666666667	13	0.0	1.0	0.1931796510794217	0.639845849709175	0	0.5	0.08588246093033922	0.5193357299948392	0.6878020991971198	0.5541267882863712	0	0.8333333333333334	0.0
2600	0.00026462579918712	8.460763195181834e-08	-4.863944252101952e-09	0.9999964262597314	None	0	0	0.5	4	0.5555555555555556	5	0.34375	0.5555555555555556	9	5	1	2	0	0.5	4	8	0.7333333333333333	11	1.0	0.2857142857142857	0.06681318979314232	0.6277923266792135	3.600510359499782e-21	0.5000000000000114	0.09810539613455106	0.6046589905286116	0.6080265999563851	0.578322564878442	1.0	0.6666666666666666	0.0
2519	None	None	None	None	None	0	0	0.3333333333333333	2	0.8571428571428571	6	0.36	0.8571428571428571	8	6	0	2	0	1.0	5	5	0.6	9	1.0	0	0.09697537955475163	0.5065067383704392	0.00547330052208546	0.5055669112365109	-0.024722733664033995	0.6712047182313482	0.6294821988985654	0.5631555313428339	1.0	1.0	0.0
3759	0.014901935906793446	0.004094481606370114	0.00401574347218842	0.9937574069417053	None	0.2	1	0.3333333333333333	4	0.8	12	0.20987654320987653	0.8	16	12	0	0	0	1.0	9	9	1.1333333333333333	17	0.0	1.0	7.902762784127648e-27	0.5	-0.09999874583651344	0.5009367345123189	0.09997914878109943	0.5016151573686621	0.6934685607712097	0.5008506320443313	0	0.9375	0.0
486	None	None	None	None	None	0.125	1	0.2777777777777778	5	0.7083333333333334	17	0.7428571428571429	0.4583333333333333	15	11	10	0	0	0.7142857142857143	7	5	1.7333333333333334	26	0.0	0.19047619047619047	-0.09903327947103738	0.5104316332732407	0.0006330481356644119	0.5161232369916278	0.1989095013095054	0.5667354738221823	0.7733505196278346	0.5311921163974691	0	1.0	0.0
1892	None	None	None	None	None	0	0	0.375	3	0.7	7	0.6	0	0	0	11	2	0	0.8	4	5	0.8	12	0.07692307692307693	0.2857142857142857	0	0	0	0	0	0	0	0	0	0	0
852	None	None	None	None	None	0	0	0.018518518518518517	1	1.0	79	1.0	0	0	0	80	0	0	1.0	9	9	5.4	81	0.0	1.0	0	0	0	0	0	0	0	0	0	0	0
5506	5.697915389753999e-06	7.177706773852036e-08	7.143917412123876e-08	0.9999995520720033	None	0	0	1.0	1	0	0	1.0	0	1	0	0	3	0	0.5	2	1	0.13333333333333333	2	1.0	0	0	0	0	0	0	0	0	0	0	0	0
7335	0.00040808428362360037	4.243169259148262e-05	4.003696582430073e-05	0.9996502875232178	None	0.2	1	0.3333333333333333	4	0.8	12	0.20987654320987653	0.8	16	12	0	0	0	1.0	9	9	1.1333333333333333	17	0.0	1.0	0.05806486037103703	0.5738698917518947	1.027417850159374e-05	0.50052707314268	-0.023959975862237155	0.6070825111360564	0.588497393057782	0.5609316051790214	0	0.9375	0.0
2983	0.0	0.0	0.0	0.9999999999999998	None	0	0	0	0	0	0	1.0	0	0	0	0	4	0	1.0	1	1	0.06666666666666667	1	1.0	0	0	0	0	0	0	0	0	0	0	0	0
6138	1.7893270137122405e-07	1.2078508123028894e-07	-1.0037844186358286e-07	0.999957442603841	None	0	0	0.2	4	0.7857142857142857	22	0.47619047619047616	0	1	0	28	1	0	0.7777777777777778	9	7	2.0	30	0.01694915254237288	0.16	0	0	0	0	0	0	0	0	0	0	0
4609	0.00012653381574840293	1.5306795197270382e-05	2.570960759800642e-07	0.9997647876855518	None	0	0	0.3333333333333333	3	0.8181818181818182	9	0.28888888888888886	0.8181818181818182	12	9	0	0	0	0.5555555555555556	9	5	0.8666666666666667	13	0.0	1.0	0.006521066045778473	0.5076348089272256	-0.031062471276380198	0.6764272359961936	-0.03695897572935762	0.5153053519734805	0.596608670646555	0.5686620272886289	0	1.0	0.0
5696	8.919429702335328e-06	8.98537605766026e-06	-8.985325930620554e-06	0.9993361645209812	None	0.2	1	0.3333333333333333	4	0.8	12	0.20987654320987653	0.8	16	12	0	0	0	1.0	9	9	1.1333333333333333	17	0.0	1.0	7.902762784127648e-27	0.5	0	0.5	0.0070609353352551005	0.5113990997582442	0.5083206238875643	0.5038002852511253	0	1.0	0.0
6814	0.0015985940717352881	0.0004938716642539446	0.000490916732410414	0.9981515376178132	None	0.2	1	0.3333333333333333	4	0.8	12	0.20987654320987653	0.8	16	12	0	0	0	1.0	9	9	1.1333333333333333	17	0.0	1.0	0.09748271265615796	0.5113683281086544	5.251846100637917e-12	0.5000000433236296	-0.00043458427057389213	0.6437206794524908	0.6096750085570527	0.5528873586297233	0	0.625	0.0
7031	0.0002572493214858106	3.139228002538729e-06	-1.9575453814699043e-07	0.999997451477911	None	0.25	1	0.4	4	0.7692307692307693	10	0.23809523809523808	0.7692307692307693	14	10	0	0	0	0.7777777777777778	9	7	1.0	15	0.0	1.0	0.09997099204291854	0.5001344420351364	0	0.5	-0.09159158782804064	0.5550066338702949	0.686146743725169	0.5184464957165884	0	0.7857142857142857	0.0
1516	None	None	None	None	None	0.2	1	0.3333333333333333	4	0.8	12	0.20987654320987653	0.8	16	12	0	0	0	1.0	9	9	1.1333333333333333	17	0.0	1.0	0.011211807619787215	0.5673631314908669	-0.06654863551865672	0.9220836503915516	0.0830262953529135	0.9995973735756661	0.8290097153408644	0.971244053992786	0	1.0	0.0
4120	0.025089606873596623	0.01226037510195898	0.002797806515225572	0.990268316588155	None	0.25	1	0.36363636363636365	4	0.7857142857142857	11	0.2222222222222222	0.7857142857142857	15	11	0	0	0	0.8888888888888888	8	9	1.0666666666666667	16	0.0	1.0	0.2897097299095545	0.6180675257295459	0	0.5	0.18831214451954947	0.6170950377437311	0.7735601391685915	0.5792097148932511	0	1.0	0.0
4873	0.0005955715048003824	0.0005361098867521939	0.0005289198864667094	0.9976363790029128	None	0.2	1	0.3333333333333333	4	0.8	12	0.20987654320987653	0.8	16	12	0	0	0	1.0	9	9	1.1333333333333333	17	0.0	1.0	1.0225494471676986	0.8735663767901861	0.029431990855238344	0.6296032163615871	0.007585722979256656	0.5762899492203587	0.9913561177374814	0.7157847723885521	0	0.875	0.0
6081	0.018619714617981127	0.006699425641125094	0.006626493655954124	0.9712099720959119	None	0.2	1	0.3333333333333333	4	0.8	12	0.20987654320987653	0.8	16	12	0	0	0	1.0	9	9	1.1333333333333333	17	0.0	1.0	0.3117808755153962	0.6354671748638545	0	0.5	0.09614254326572842	0.531364850696211	0.786292260069328	0.5565378502136122	0	0.9375	0.0
2700	0.0002467314065818526	1.1306722507598588e-06	-6.08775149081596e-07	0.9999983140824217	None	0.25	1	0.36363636363636365	4	0.7857142857142857	11	0.2222222222222222	0.7857142857142857	14	11	1	0	0	0.8888888888888888	9	8	1.0666666666666667	16	0.0	1.0	0.03282511793783367	0.6807702993808026	0.08049092679700416	0.548150933889132	0.07741205319497971	0.5596303446822463	0.5745825656451621	0.5979008317861304	0	0.9285714285714286	0.0
1305	None	None	None	None	None	0	0	0	0	0	0	1.0	0	0	0	0	4	0	1.0	1	1	0.06666666666666667	1	1.0	0	0	0	0	0	0	0	0	0	0	0	0
5325	0.002494080009703247	0.0005224690092199935	0.0004598019182543981	0.9958759493900043	None	0.18181818181818182	2	0.25	6	0.7647058823529411	26	0.6666666666666666	0.17647058823529413	11	6	24	7	0	0.6666666666666666	6	9	2.4	36	0.14893617021276595	0.7096774193548387	0.008473544005954393	0.512856644348054	0.09840527772458042	0.501432373390722	0.0008446200113365162	0.5080738637283799	0.6081114359506431	0.5074549214616347	1.0	1.0	0.0
7488	0.00017684999072430834	6.761102593074671e-07	5.144853635758877e-07	0.9999877725941608	None	0	0	0.3333333333333333	2	0.8571428571428571	6	0.36	0.8571428571428571	8	6	0	0	0	1.0	5	5	0.6	9	0.0	0	-0.011231044315892252	0.6684578976163417	0.06219513834304263	0.5328855416945131	0.011890029857870391	0.6906888370173188	0.6485421436291768	0.6330748679796039	0	0	0.0
7483	0.0004930855407365466	3.2911608209960435e-06	-2.4424743692911303e-06	0.9999476573170174	None	0	0	0.11363636363636363	5	0.9047619047619048	57	0.8024691358024691	0.09523809523809523	9	6	55	0	0	1.0	9	9	4.333333333333333	65	0.0	0.7142857142857143	-0.07966936221674659	0.5690202273774306	0	0.5	0.08639028763626985	0.5435410703219391	0.6539487222848844	0.5376338035069793	0	1.0	0.0
7326	4.3228977354142926e-09	4.234571435685145e-09	-6.422517045751456e-10	0.9999998898387077	None	0	0	0	0	0	0	1.0	0	0	0	0	3	0	1.0	1	1	0.06666666666666667	1	0.75	0	0	0	0	0	0	0	0	0	0	0	0
7396	0.003472632470517652	8.218782936549898e-05	-1.5939768283601036e-05	0.9956716172313628	None	0.125	1	0.3157894736842105	6	0.7307692307692307	19	0.6222222222222222	0.5769230769230769	21	15	6	0	0	0.5555555555555556	9	5	1.8666666666666667	28	0.0	0.782608695652174	0.06994821172112171	0.6454521832797964	0	0.5	-0.0008424200460795106	0.5551379124246341	0.5956455309077715	0.5679568683059917	0	1.0	0.0
7197	0.0	0.0	0.0	0.9999999999999998	None	0	0	0	0	0	0	1.0	0	0	0	0	4	0	1.0	1	1	0.06666666666666667	1	1.0	0	0	0	0	0	0	0	0	0	0	0	0
103	None	None	None	None	None	0	0	0	0	0	0	1.0	0	0	0	0	4	0	1.0	1	1	0.06666666666666667	1	1.0	0	0	0	0	0	0	0	0	0	0	0	0
91	None	None	None	None	None	0	0	0.1724137931034483	5	0.8048780487804879	33	0.8775510204081632	0	1	0	41	3	0	1.0	7	7	2.8666666666666667	43	0.03529411764705882	0.6111111111111112	0	0	0	0	0	0	0	0	0	0	0
5276	0.002881467587083163	0.0005067024768722433	0.0004962584980544904	0.9971900743007707	None	0.05555555555555555	1	0.3157894736842105	12	0.6545454545454545	36	0.7037037037037037	0.32727272727272727	28	18	28	2	0	1.0	9	9	3.8	57	0.04	0.7083333333333334	-0.054889253528058166	0.5038797457672649	0.04876148428070111	0.5868813306129085	0.06352537079326304	0.5972591116499807	0.6278546222286173	0.5630512877210907	1.0	1.0	0.0
1801	None	None	None	None	None	0	0	0.1111111111111111	2	0.9583333333333334	23	0.8666666666666667	0	0	0	25	0	0	0.8333333333333334	5	6	1.7333333333333334	26	0.0	1.0	0	0	0	0	0	0	0	0	0	0	0
6887	0.00026287518556581595	1.2259279663608943e-06	6.048112206970512e-07	0.9999999861981945	None	0.2	1	0.3333333333333333	4	0.8	12	0.20987654320987653	0.8	16	12	0	0	0	1.0	9	9	1.1333333333333333	17	0.0	1.0	0.0953341486427918	0.519364956337245	0.00030232695761422636	0.5088432624600501	-0.09331792696960581	0.6736568144251502	0.6685807212027348	0.5693538900961175	0	0.25	0.0
628	None	None	None	None	None	0	0	0.23809523809523808	10	0.7	42	0.7654320987654321	0.1	11	6	50	0	0	1.0	9	9	4.133333333333334	62	0.0	0.9433962264150944	-0.048084695638710664	0.6447017034793281	-0.15580175325130077	0.5355582414881049	-0.08287801928711287	0.5153851594466559	0.6245156307911024	0.5662632253345117	0	0.7272727272727273	0.0
2708	3.871601922447264e-09	3.763511576541823e-09	-3.711678348225479e-09	0.9999998528953135	None	0	0	0	0	0	0	1.0	0	0	0	0	3	0	1.0	1	1	0.06666666666666667	1	0.75	0	0	0	0	0	0	0	0	0	0	0	0
1383	None	None	None	None	None	0	0	0.5	3	0.42857142857142855	3	0.75	0.2857142857142857	4	2	4	7	0	0.3333333333333333	6	2	0.6	9	0.7	0.2857142857142857	0.042317974073397116	0.5457582264942955	6.339765304179266e-12	0.5000000000164044	0.032077468309928484	0.6165083815669898	0.5836163968519045	0.5546393159835851	0.25	1.0	0.0
3206	0.0	0.0	0.0	0.9999999999999998	None	0	0	0	0	0	0	1.0	0	0	0	0	4	0	1.0	1	1	0.06666666666666667	1	1.0	0	0	0	0	0	0	0	0	0	0	0	0
5669	0.01417329685227338	0.005598573632990115	0.005556224745418452	0.996659834547341	None	0.2	1	0.3333333333333333	4	0.8	12	0.20987654320987653	0.8	16	12	0	0	0	1.0	9	9	1.1333333333333333	17	0.0	1.0	0.3181924499876841	0.5341040358061314	0.004116159931830382	0.5150266337129747	-0.034472717946302085	0.7062904224430853	0.8240099869574532	0.588571379231275	0	1.0	0.0
1931	None	None	None	None	None	0	0	1.0	2	0.0	0	0.75	0	0	0	2	0	0	1.0	2	2	0.2	3	0.0	0	0	0	0	0	0	0	0	0	0	0	0
3366	0.0012192289926970614	0.0002453023895283505	-0.00024275024965234867	0.9986513707511466	None	0	0	0.42857142857142855	3	0.75	6	0.5555555555555556	0.75	9	6	0	0	0	0.2222222222222222	2	9	0.6666666666666666	10	0.0	1.0	-0.023338436856595243	0.6737295782132309	0.001619060341023506	0.5633144384655316	-0.015605683009092944	0.6767814439001663	0.6093037512846633	0.6394356383356783	0	1.0	0.0
3933	0.00742170717372585	0.0002809861797557865	0.00025290151857093054	0.9950320472935604	None	0.2	1	0.3333333333333333	4	0.8	12	0.20987654320987653	0.8	16	12	0	0	0	1.0	9	9	1.1333333333333333	17	0.0	1.0	7.902762784127648e-27	0.5	0.09999934782988476	0.5007754965844411	-0.040343740733923286	0.6341589236064742	0.6433367202263255	0.5459700244846463	0	0.9375	0.0
3720	2.1933870168400603e-08	2.040846636871113e-08	7.528539825098531e-10	0.9999971827101304	None	0.25	1	0.4	4	0.7692307692307693	10	0.23809523809523808	0.7692307692307693	14	10	0	0	0	0.7777777777777778	7	9	1.0	15	0.0	1.0	-0.250285352189393	0.9999996479322861	0	0.5	3.6369131676713574e-12	0.5000000002002047	0.8737384778711722	0.9929883600226984	0	0.7857142857142857	0.0
4374	0.00036598257173369977	2.016980445958539e-06	4.826907512912328e-07	0.9999999841148616	None	0.2	1	0.3333333333333333	4	0.8	12	0.20987654320987653	0.8	16	12	0	0	0	1.0	9	9	1.1333333333333333	17	0.0	1.0	-0.05283310659603353	0.6757119676260755	0	0.5	0.08248077545347623	0.5292412816096944	0.6357871300574571	0.5704640013043849	0	0.8125	0.0
2274	None	None	None	None	None	0	0	0.6666666666666666	2	0.5	1	0.6666666666666666	0	0	0	3	0	0	0.6666666666666666	2	3	0.26666666666666666	4	0.0	0	0	0	0	0	0	0	0	0	0	0	0
104	None	None	None	None	None	0	0	0	0	0	0	1.0	0	0	0	0	4	0	1.0	1	1	0.06666666666666667	1	1.0	0	0	0	0	0	0	0	0	0	0	0	0
6685	None	None	None	None	None	0.043478260869565216	1	0.14285714285714285	7	0.8450704225352113	60	0.9012345679012346	0.18309859154929578	19	13	53	0	0	1.0	9	9	4.866666666666666	73	0.0	0.875	0.42104915941563165	0.5890888186484954	0	0.5	-0.7877918169986788	1.0	0.9972125652784984	0.9999999999998619	0	0.8947368421052632	0.0
3525	0.008884791889481639	0.0011195144897308959	0.0008340199162180123	0.9859809558287027	None	0.2	1	0.3333333333333333	4	0.8	12	0.20987654320987653	0.8	16	12	0	0	0	1.0	9	9	1.1333333333333333	17	0.0	1.0	-0.08734970322959612	0.9938360578497064	-0.1	0.5	0.18423718878598447	0.7875204692522343	0.7961475917665501	0.8938767244298719	0	0.9375	0.0
6964	0.00014900877026233897	7.587740916212285e-07	2.1815086056072139e-07	0.9999974244892585	None	0.25	1	0.36363636363636365	4	0.7857142857142857	11	0.2222222222222222	0.7857142857142857	15	11	0	0	0	0.8888888888888888	9	8	1.0666666666666667	16	0.0	1.0	0.19152658815895146	0.6320882464124495	0	0.5	0.0960770953046155	0.5450915813792829	0.6866993892084953	0.5598815138139644	0	0.9333333333333333	0.0
1834	None	None	None	None	None	0	0	0	0	0	0	1.0	0	0	0	0	0	0	1.0	1	1	0.06666666666666667	1	0.0	0	0	0	0	0	0	0	0	0	0	0	0
1399	None	None	None	None	None	0.2	1	0.38461538461538464	5	0.7058823529411765	12	0.30158730158730157	0.7058823529411765	17	12	1	1	0	0.7777777777777778	7	9	1.2666666666666666	19	1.0	0.6666666666666666	-0.08270140880360712	0.5989481916109973	6.74654672153879e-06	0.5000720508623926	0.003956790583919681	0.5948303249455629	0.6118589892044123	0.5650740469392571	1.0	1.0	0.0
6871	0.0013571661485309462	9.160167082508756e-05	9.156481338061395e-05	0.994484999599482	None	0.25	1	0.36363636363636365	4	0.7857142857142857	11	0.2222222222222222	0.7857142857142857	15	11	0	0	0	0.8888888888888888	8	9	1.0666666666666667	16	0.0	1.0	3.249837393276747e-08	0.5000000437134332	0	0.5	0.049128146613817425	0.5386242141151426	0.5576406520242397	0.5128975921269168	0	1.0	0.0
4337	0.0026514706131917126	0.0003768058040518732	0.00025474650381111395	0.9967379103841912	None	0.2	1	0.3333333333333333	4	0.8	12	0.20987654320987653	0.8	16	12	0	0	0	1.0	9	9	1.1333333333333333	17	0.0	1.0	0.09327709659823012	0.5591026932087588	-0.03048106211022167	0.6024513594427363	0.06337716818140315	0.5975367219665382	0.6247223008363341	0.5864900762713399	0	0.9375	0.0
1900	None	None	None	None	None	0.2	1	0.3333333333333333	4	0.8	12	0.20987654320987653	0.8	16	12	0	0	0	1.0	9	9	1.1333333333333333	17	0.0	1.0	0.20779399923327518	0.511452904582276	0.15332948206419741	0.6712294577086972	0.0986540175500799	0.5015973210331012	0.625188486010933	0.5634854910397441	0	0.8125	0.0
1313	None	None	None	None	None	0	0	0.75	3	0.3333333333333333	1	0.5555555555555556	0	1	0	3	0	0	1.0	3	3	0.3333333333333333	5	0.0	1.0	0	0	0	0	0	0	0	0	0	0	0
599	None	None	None	None	None	0	0	0.75	3	0.25	1	0.6666666666666666	0	1	0	4	3	0	1.0	3	3	0.4	6	0.2727272727272727	0	0	0	0	0	0	0	0	0	0	0	0
2475	None	None	None	None	None	0	0	0	0	0	0	1.0	0	0	0	0	4	0	1.0	1	1	0.06666666666666667	1	1.0	0	0	0	0	0	0	0	0	0	0	0	0
6880	0.00485069756214042	0.00014507555190532192	0.00014380465536570984	0.9986875374604315	None	0.2	1	0.3333333333333333	4	0.8	12	0.20987654320987653	0.8	16	12	0	0	0	1.0	9	9	1.1333333333333333	17	0.0	1.0	0.0955722958639625	0.559294176626702	0.3203497780599155	0.5478775699701465	-0.06519337019533548	0.5725773907491596	0.830112260265482	0.5599413019885191	0	0.875	0.0
1085	None	None	None	None	None	0	0	0	0	0	0	1.0	0	0	0	0	0	0	1.0	1	1	0.06666666666666667	1	0.0	0	0	0	0	0	0	0	0	0	0	0	0
1696	None	None	None	None	None	0	0	0	0	0	0	1.0	0	0	0	0	4	0	1.0	1	1	0.06666666666666667	1	1.0	0	0	0	0	0	0	0	0	0	0	0	0
2601	None	None	None	None	None	0	0	0.25	3	0.8	12	0.9444444444444444	0.6666666666666666	13	10	3	4	0	0.5	6	3	1.1333333333333333	17	0.5714285714285714	0.9090909090909091	0.098908427809499	0.5071066006535837	0.45599925058204144	0.9999999999700568	0.02054053208076385	0.5520415995433895	0.9768756248628168	0.9997131765427142	0.9230769230769231	1.0	0.0
2084	None	None	None	None	None	0	0	0.6666666666666666	2	0.5	1	0.6666666666666666	0	0	0	3	4	0	0.6666666666666666	3	2	0.26666666666666666	4	0.4	0	0	0	0	0	0	0	0	0	0	0	0
1908	None	None	None	None	None	0	0	0.2222222222222222	4	0.76	19	0.75	0	0	0	26	14	0	1.0	6	6	1.8	27	0.25	0.34782608695652173	0	0	0	0	0	0	0	0	0	0	0
1178	None	None	None	None	None	0	0	0.14285714285714285	1	1.0	8	1.0	0.75	7	6	2	2	0	0.4	2	5	0.6666666666666666	10	0.2857142857142857	0	0.03155787969872805	0.5086080591148786	1.5372336823355663e-05	0.5002887509785976	0.008892628540972673	0.5477962873796308	0.5338704236660422	0.518937715882141	1.0	1.0	0.0
2003	None	None	None	None	None	0.5	1	0.6666666666666666	4	0.5714285714285714	4	0.36	0.5714285714285714	8	4	0	0	0	1.0	5	5	0.6	9	0.0	1.0	-0.06071455314348444	0.5984261329234741	0.06678817823439655	0.5485057447291677	0.1329159671931102	0.5734679680042949	0.6839539598670802	0.573591689912149	0	1.0	0.0
4180	0.0	0.0	0.0	1.0	None	0	0	0	0	0	0	1.0	0	0	0	0	0	0	1.0	1	1	0.06666666666666667	1	0.0	0	0	0	0	0	0	0	0	0	0	0	0
446	None	None	None	None	None	0	0	0.25	4	0.8095238095238095	17	0.6571428571428571	0.7142857142857143	18	15	4	8	0	0.7142857142857143	7	5	1.5333333333333334	23	0.8888888888888888	0.6666666666666666	0.08449446189971473	0.5717551245076228	0.117719962115128	1.0	-0.09978719992428464	0.5018906282922007	0.7608970342039113	0.9999981711684758	1.0	0.9444444444444444	0.0
2375	None	None	None	None	None	0	0	0.5	3	0.3333333333333333	2	0.6666666666666666	0	0	0	7	12	0	0.75	4	3	0.5333333333333333	8	0.6666666666666666	0	0	0	0	0	0	0	0	0	0	0	0
5515	0.003783231464358992	0.0011978065357265556	0.001184617256694476	0.9923796171142866	None	0.25	1	0.4	4	0.7692307692307693	10	0.23809523809523808	0.7692307692307693	14	10	0	0	0	0.7777777777777778	7	9	1.0	15	0.0	1.0	0.34829423794013187	0.6563433002948911	0	0.5	0.017379376986169464	0.6426155877707475	0.8334382874290757	0.601389605026267	0	0.9285714285714286	0.0
3786	0.01832721596181143	0.0022758962806335805	0.0017246297445606506	0.9914979135896592	None	0.2	1	0.3333333333333333	4	0.8	12	0.20987654320987653	0.8	16	12	0	0	0	1.0	9	9	1.1333333333333333	17	0.0	1.0	0.27008557271642364	0.640136829557362	0	0.5	0.09716070016658145	0.5039993325625504	0.7534335891033285	0.5491702134543884	0	0.875	0.0
5132	1.676518713917051e-05	1.3218208598960634e-05	-1.302951493853155e-05	0.9955120942021201	None	0.14285714285714285	1	0.3125	5	0.7619047619047619	16	0.2839506172839506	0.7142857142857143	20	15	2	1	0	1.0	9	9	1.5333333333333334	23	0.3333333333333333	0.8571428571428571	-0.09008120825918813	0.5017642160730182	0.0569054308842369	0.5673970152804244	5.972647388936642e-18	0.5000000000010069	0.6463623884829185	0.5231746953242582	1.0	1.0	0.0
7373	0.0023301485412845304	0.0010182739567718856	-0.0009699926820779943	0.995749089624041	None	0.2	1	0.3333333333333333	4	0.8	12	0.20987654320987653	0.8	16	12	0	0	0	1.0	9	9	1.1333333333333333	17	0.0	1.0	0.09999803190998932	0.5000170446539461	-0.09233185476133919	0.590455097379908	-0.05587359438842375	0.6458493458345212	0.7017784416792382	0.5798732341975313	0	1.0	0.0
6327	2.2873776451055418e-05	5.4359510591498745e-08	4.81766437073696e-08	0.9999999952856491	None	0.2	1	0.3333333333333333	4	0.8	12	0.20987654320987653	0.8	16	12	0	0	0	1.0	9	9	1.1333333333333333	17	0.0	1.0	-0.09999999815488218	0.5000009466930396	0	0.5	0.06581747900716288	0.5269248470655788	0.6641269572821201	0.5089829881798962	0	1.0	0.0
7115	0.0	0.0	0.0	1.0	None	0	0	0	0	0	0	1.0	0	0	0	0	0	0	1.0	1	1	0.06666666666666667	1	0.0	0	0	0	0	0	0	0	0	0	0	0	0
897	None	None	None	None	None	0.08	2	0.36538461538461536	19	0.5526315789473685	42	0.9629629629629629	0.3157894736842105	40	24	37	1	0	1.0	9	9	5.2	78	0.016129032258064516	0.9565217391304348	-0.10739180445539094	0.9852591890150186	0.0034360980936327555	0.5866320864512152	4.336572635238545e-05	0.5108499418953165	0.7225375334986058	0.8222866330321856	0.975	0.925	0.0
5874	0.007988949573833075	0.00012907694340778513	-9.831342201586466e-05	0.987130286302252	None	0.1111111111111111	1	0.38095238095238093	8	0.6206896551724138	18	0.49206349206349204	0.41379310344827586	18	12	12	1	0	0.7777777777777778	7	9	2.066666666666667	31	0.045454545454545456	0.3333333333333333	-0.08276601316795149	0.5127157266709621	0.0268301637194037	0.565111878324162	0.1929277480369564	0.5216046541336647	0.7561546006413116	0.5332244078099391	1.0	1.0	0.0
7418	0.002452777510983122	0.0007054374309889368	-0.0003255665831604005	0.9975272244248455	None	0.2	1	0.3333333333333333	4	0.8	12	0.20987654320987653	0.8	16	12	0	0	0	1.0	9	9	1.1333333333333333	17	0.0	1.0	0.09954735395819936	0.5020004735741834	7.902762784127648e-27	0.5	0.07591966233989396	0.5632851777788948	0.6050125162189094	0.5218616834338126	0	0.125	0.0
3837	0.012578696479087357	0.0078069525542505125	-0.0069844334387192016	0.9966820007045408	None	0.2	1	0.3333333333333333	4	0.8	12	0.20987654320987653	0.8	16	12	0	0	0	1.0	9	9	1.1333333333333333	17	0.0	1.0	-0.09999971101321278	0.5000205791322297	-0.09999984651795008	0.500074467996344	0.2776087571254335	0.6817762509369616	0.8557038612133511	0.5631876032973184	0	1.0	0.0
1580	None	None	None	None	None	0	0	0.018518518518518517	1	1.0	79	1.0	0	0	0	80	0	0	1.0	9	9	5.4	81	0.0	1.0	0	0	0	0	0	0	0	0	0	0	0
158	None	None	None	None	None	0.2	1	0.3333333333333333	4	0.8	12	0.20987654320987653	0.8	16	12	0	0	0	1.0	9	9	1.1333333333333333	17	0.0	1.0	0.06850301481112739	0.5508970404217454	0.17322055003379572	0.6776069954572319	0.19615532141090555	0.6184717907308381	0.669654489687315	0.6169729501703057	0	1.0	0.0
396	None	None	None	None	None	0	0	0	0	0	0	1.0	0	0	0	0	0	0	1.0	1	1	0.06666666666666667	1	0.0	0	0	0	0	0	0	0	0	0	0	0	0
7075	0.0	0.0	0.0	1.0	None	0	0	0	0	0	0	1.0	0	0	0	0	0	0	1.0	1	1	0.06666666666666667	1	0.0	0	0	0	0	0	0	0	0	0	0	0	0
1361	None	None	None	None	None	0	0	0.5	2	0.75	3	0.6	0.75	5	3	0	0	0	0.4	2	5	0.4	6	0.0	0	0.1295881490461705	0.5038501369260254	-0.09981130431602407	0.5006479377554859	0.09365562868949137	0.5635004028939622	0.7325194243791496	0.5227653492742267	0	1.0	0.0
400	None	None	None	None	None	0	0	0	0	0	0	1.0	0	0	0	0	4	0	1.0	1	1	0.06666666666666667	1	1.0	0	0	0	0	0	0	0	0	0	0	0	0
1828	None	None	None	None	None	0	0	0.4	2	0.6	3	0.7777777777777778	0	0	0	6	4	0	1.0	3	3	0.4666666666666667	7	0.25	0.5	0	0	0	0	0	0	0	0	0	0	0
7334	0.021656100973739108	0.015349807919723558	0.015336431096053083	0.994362797307179	None	0.2	1	0.3333333333333333	4	0.8	12	0.20987654320987653	0.8	16	12	0	0	0	1.0	9	9	1.1333333333333333	17	0.0	1.0	0.09987330917389968	0.5008924263638902	0.070637840746326	0.5593796846504628	0.08253459253420267	0.5727016251533937	0.5484509564664518	0.5444735669301818	0	0.75	0.0
7300	0.0024453602344411247	0.00048682887998362587	-0.0004768594462697129	0.9918965839664404	None	0.2	1	0.3333333333333333	4	0.8	12	0.20987654320987653	0.8	16	12	0	0	0	1.0	9	9	1.1333333333333333	17	0.0	1.0	0.09999340945066244	0.5000429132207692	-0.09999142201412518	0.500037482674974	0.05412116254099499	0.6660934369195051	0.712635960585542	0.5573210754960567	0	0	0.0
2005	None	None	None	None	None	0	0	0	0	0	0	1.0	0	0	0	0	0	0	1.0	1	1	0.06666666666666667	1	0.0	0	0	0	0	0	0	0	0	0	0	0	0
2264	None	None	None	None	None	0	0	0	0	0	0	1.0	0	0	0	0	1	0	1.0	1	1	0.06666666666666667	1	0.25	0	0	0	0	0	0	0	0	0	0	0	0
1953	None	None	None	None	None	0	0	0.24324324324324326	9	0.7169811320754716	38	0.7638888888888888	0.5283018867924528	35	28	19	0	0	0.8888888888888888	8	9	3.6666666666666665	55	0.0	0.6382978723404256	0.06097445017879499	0.6034542376084252	-0.04397992637170069	0.5574964179754822	0.09008431354557286	0.5894146850507339	0.6503269178987316	0.5835776496384445	0	0	0.0
3173	0.0003368538523959473	1.1528920709228916e-06	3.5825478879898127e-07	0.9999982098973036	None	0.25	1	0.36363636363636365	4	0.7857142857142857	11	0.2222222222222222	0.7857142857142857	15	11	0	0	0	0.8888888888888888	9	8	1.0666666666666667	16	0.0	1.0	1.4026270366254442e-06	0.500003743014415	0.058945344152029344	0.5918611969073028	0.03332001180003175	0.6657196132002832	0.5978586981420527	0.5874715753938824	0	1.0	0.0
5581	6.708198150108583e-05	7.603861812189629e-07	2.260293286053667e-07	0.9999951041885744	None	0	0	0.25	1	1.0	3	1.0	1.0	4	3	0	3	0	0.2	5	1	0.3333333333333333	5	1.0	0	0.010614678677690517	0.5145036800761019	0.043240975262116066	0.521910827941843	0.07198046315804671	0.6059336080456039	0.5751483286599369	0.5478515578590715	0.0	0	0.0
5773	0.0002271494795644155	2.8404482330997367e-06	1.9430705004864783e-06	0.9999862161025188	None	0	0	0.3333333333333333	2	0.8571428571428571	6	0.36	0.8571428571428571	8	6	0	2	0	1.0	5	5	0.6	9	1.0	0	0.10850673945234517	0.5515294335639505	0.12170181383181666	0.5276553192284766	-0.09950616834152123	0.5041813442756974	0.7386237498811058	0.5278305563477556	0.0	0	0.0
352	None	None	None	None	None	0.2222222222222222	2	0.5	10	0.48148148148148145	13	0.5370370370370371	0.48148148148148145	23	13	5	0	0	0.6666666666666666	6	9	1.9333333333333333	29	0.0	0.782608695652174	0.09203895198315161	0.6594422205807245	0.03934568321256037	0.6512211342106654	8.247451090448858e-05	0.5416290970463437	0.6046262767460692	0.6187016808508116	0	1.0	0.0
2529	None	None	None	None	None	0	0	0.23529411764705882	8	0.75	36	0.6172839506172839	0.2916666666666667	20	14	29	1	0	1.0	9	9	3.3333333333333335	50	0.017857142857142856	0.8292682926829268	0.2635729962774976	0.6651828731368656	-0.09861460213454132	0.5742933534859462	0.09427715573269463	0.546926098481931	0.8144768600696778	0.5966137225216886	0.0	0	0.0
5866	0.00044875883558446203	0.00019973205378418882	-2.0074808753750865e-07	0.9994031900984777	None	0	0	0.25	1	1.0	3	1.0	1.0	4	3	0	3	0	0.2	5	1	0.3333333333333333	5	1.0	0	0.002214088241518738	0.5007751757594082	0.03368946912547106	0.5098404687296403	-0.053320278148293945	0.6341678717199755	0.5875418388460596	0.5492239430855878	1.0	1.0	0.0
3070	0.00036413220638018825	2.731151216331625e-06	1.0643093323314903e-06	0.9999986284647078	None	0.25	1	0.36363636363636365	4	0.7857142857142857	11	0.2222222222222222	0.7857142857142857	15	11	0	0	0	0.8888888888888888	9	8	1.0666666666666667	16	0.0	1.0	0.035619047777225854	0.5647050281652566	0.35447172047402004	0.6136863071525472	0.018009484145520827	0.6731818922172712	0.8377512513897241	0.6181984456041892	0	0.9333333333333333	0.0
1701	None	None	None	None	None	0.5	1	0.6666666666666666	4	0.5	3	0.4	0.5	7	3	0	0	0	0.8	4	5	0.5333333333333333	8	0.0	0.6666666666666666	0.0010006133037480393	0.5007688027314018	4.1169351540368627e-13	0.5000000000033926	0.07493617400295838	0.5325862601868547	0.5870832553707155	0.5111319327328293	0	1.0	0.0
7157	0.0001469717191771285	3.964549070339437e-07	1.1874431336634643e-07	0.9999950306751626	None	0.3333333333333333	1	0.4444444444444444	4	0.7272727272727273	8	0.2708333333333333	0.7272727272727273	12	8	0	0	0	0.75	8	6	0.8666666666666667	13	0.0	0.8571428571428571	4.724602573641102e-09	0.5000004557932768	0	0.5	0.0191970765553693	0.6078817715482001	0.5413587131109462	0.5364700190613494	0	1.0	0.0
4987	6.886411035921998e-05	3.083512944198249e-06	1.2517503618418036e-06	0.999999831316267	None	0.2	1	0.3333333333333333	4	0.8	12	0.20987654320987653	0.8	16	12	0	0	0	1.0	9	9	1.1333333333333333	17	0.0	1.0	0.4277195673325336	0.574084308788812	0	0.5	0.05987543828106232	0.680456392643291	0.8734212756007796	0.5869735871803148	0	1.0	0.0
5672	0.001954081251875673	7.869966380008215e-05	-7.798737409228959e-05	0.9974353828925393	None	0.3333333333333333	1	0.4444444444444444	4	0.7272727272727273	8	0.2653061224489796	0.7272727272727273	12	8	0	0	0	1.0	7	7	0.8666666666666667	13	0.0	0.6666666666666666	-0.12301489847558629	0.5145681289116442	0.009628038803751135	0.5020891129980848	0.0742810236175693	0.5909197126657749	0.6951905153614021	0.536138061748777	0	1.0	0.0
1857	None	None	None	None	None	0.1	1	0.391304347826087	9	0.59375	19	0.41975308641975306	0.46875	22	15	11	2	0	1.0	9	9	2.2666666666666666	34	0.10526315789473684	0.46153846153846156	0.0999989903134788	0.5008755108435026	0	0.5	0.3118169915056428	0.5939986322262236	0.7860088607822201	0.5319582510567064	0.5227272727272727	0.18181818181818182	0.0
2521	None	None	None	None	None	0	0	0	0	0	0	1.0	0	0	0	0	4	0	1.0	1	1	0.06666666666666667	1	1.0	0	0	0	0	0	0	0	0	0	0	0	0
384	None	None	None	None	None	0	0	0.06451612903225806	2	0.9545454545454546	42	0.8214285714285714	0	0	0	45	13	0	0.875	8	7	3.066666666666667	46	0.13829787234042554	0.7692307692307693	0	0	0	0	0	0	0	0	0	0	0
3369	0.0031411519318990735	0.0009532865772181908	0.00019839198189550275	0.9772729667638518	None	0	0	0.5	3	0.6666666666666666	4	0.4444444444444444	0.6666666666666666	7	4	0	1	0	0.5	6	3	0.5333333333333333	8	1.0	0.4	-0.13175837709407395	0.9968590320524087	0	0.5	-0.0979757770926465	0.5445619915921257	0.9294487290005856	0.8786385341323603	1.0	1.0	0.0
5585	None	None	None	None	None	0	0	0.16981132075471697	9	0.7922077922077922	61	0.9753086419753086	0.2727272727272727	27	21	51	0	0	1.0	9	9	5.266666666666667	79	0.0	1.0	-0.03676868761087281	0.6250121453748626	0.047572279732205305	0.5408146713110124	0.03263557990847006	0.5885383681645491	0.6142411849895596	0.5851963564210696	0	1.0	0.0
5980	None	None	None	None	None	0.18181818181818182	2	0.28	7	0.7714285714285715	27	0.5873015873015873	0.37142857142857144	19	13	17	1	0	0.7777777777777778	9	7	2.466666666666667	37	0.03125	0.6666666666666666	0.29672350817018966	0.5414036562325234	0	0.5	-0.09874270754071492	0.5124952433799356	0.8434297428548062	0.517991072431649	1.0	1.0	0.0
5194	0.007913069736160246	0.0002570220857020888	-0.00011323153257017537	0.9961498316907019	None	0.2	1	0.3333333333333333	4	0.8	12	0.20987654320987653	0.8	16	12	0	0	0	1.0	9	9	1.1333333333333333	17	0.0	1.0	0.09943840703176336	0.5031205230546469	0	0.5	0.8473586133132468	0.9992343993270713	0.9777686069423114	0.9164852007134052	0	1.0	0.0
6719	None	None	None	None	None	0	0	0.24489795918367346	12	0.6901408450704225	49	0.9012345679012346	0.15492957746478872	20	11	52	0	0	1.0	9	9	4.866666666666666	73	0.0	0.875	-0.030038055069472425	0.5111989468346224	0	0.5	-0.08543019792654591	0.5474127593763334	0.5870844413623633	0.5195754760728173	0	1.0	0.0
2402	None	None	None	None	None	0.2	1	0.3333333333333333	4	0.8	12	0.20987654320987653	0.8	16	12	0	0	0	1.0	9	9	1.1333333333333333	17	0.0	1.0	-0.0554423489813987	0.6822281942630307	0.001221883642623229	0.5116307155983532	0.04651813745081369	0.6543611608387773	0.6032279454669944	0.6184424181606589	0	0	0.0
3004	0.002789074885049997	0.00012739624125063327	0.00012720790189293802	0.9939890313493787	None	0	0	0.25	1	1.0	3	1.0	1.0	4	3	0	3	0	0.2	1	5	0.3333333333333333	5	1.0	0	0.09999971712214614	0.500000933250541	5.737736602752196e-08	0.5000002818451975	-0.09975360038946104	0.5050977625379927	0.6932781234064231	0.5016997115459769	1.0	1.0	0.0
5538	0.0024517947797727045	0.0009137682435627551	0.000853587079392131	0.9990975028511863	None	0.2	1	0.3333333333333333	4	0.8	12	0.20987654320987653	0.8	16	12	0	0	0	1.0	9	9	1.1333333333333333	17	0.0	1.0	2.4281144110838703e-13	0.5000066036227266	0	0.5	0.09699131135752381	0.5553526371633238	0.6123548146411547	0.5185205380215869	0	0.9375	0.0
466	None	None	None	None	None	0	0	0	0	0	0	1.0	0	0	0	0	4	0	1.0	1	1	0.06666666666666667	1	1.0	0	0	0	0	0	0	0	0	0	0	0	0
38	None	None	None	None	None	0	0	0.21052631578947367	4	0.7692307692307693	20	0.7	0.15384615384615385	7	4	20	9	0	0.625	5	8	1.8666666666666667	28	0.21951219512195122	0.6086956521739131	-0.05655770661139627	0.6565782037436914	-0.09590410624761908	0.5232642297054051	0.9660240791765592	0.9999999760817057	0.9932768143368422	0.9977545684212664	1.0	1.0	0.0
7235	0.0003541417805149512	3.1479733307721974e-06	1.647374293821446e-06	0.9999974756206281	None	0.25	1	0.4	4	0.7692307692307693	10	0.23809523809523808	0.7692307692307693	14	10	0	0	0	0.7777777777777778	7	9	1.0	15	0.0	1.0	0.03961270896534051	0.5513562151670431	7.902762784127648e-27	0.5	-0.05318429669784206	0.6098008282757715	0.5932544863491663	0.5541721082244593	0	1.0	0.0
3678	0.009506971263674474	0.0014007867913008445	0.0006519818988321749	0.9726897691901218	None	0.2	1	0.3333333333333333	4	0.8	12	0.20987654320987653	0.8	16	12	0	0	0	1.0	9	9	1.1333333333333333	17	0.0	1.0	-0.01723006563723058	0.9995009752042378	2.5901966722069774e-05	0.5239414567922545	0.12041236098701329	0.6451254170160564	0.7970163821200498	0.9407711792186264	0	0.9375	0.0
1797	None	None	None	None	None	0	0	0	0	0	0	1.0	0	0	0	0	4	0	1.0	1	1	0.06666666666666667	1	1.0	0	0	0	0	0	0	0	0	0	0	0	0
3271	0.0012923614509344269	0.0012028020291061981	0.0011200278374064708	0.9976210185521684	None	0	0	0.3333333333333333	2	0.8571428571428571	6	0.36	0.8571428571428571	8	6	0	0	0	1.0	5	5	0.6	9	0.0	0	0.09990646962137864	0.5000486363950293	0.016504254900786653	0.6943571620007969	-0.04554449775077599	0.6599896154180948	0.6825417319333326	0.6212060822060587	0	1.0	0.0
5725	0.01853701888012936	0.007426554824682597	0.007374235400261948	0.9714211312926125	None	0.2	1	0.3333333333333333	4	0.8	12	0.20987654320987653	0.8	16	12	0	0	0	1.0	9	9	1.1333333333333333	17	0.0	1.0	0.3117808755153962	0.6354671748638545	0	0.5	0.09614254326572842	0.531364850696211	0.786292260069328	0.5565378502136122	0	0.9375	0.0
4931	0.009035741324124217	0.0016554008575621513	0.0011470241878312334	0.9719451642923104	None	0.2	1	0.3333333333333333	4	0.8	12	0.20987654320987653	0.8	16	12	0	0	0	1.0	9	9	1.1333333333333333	17	0.0	1.0	-0.01723006563723058	0.9995009752042378	2.5901966722069774e-05	0.5239414567922545	0.12041236098701329	0.6451254170160564	0.7970163821200498	0.9407711792186264	0	0.9375	0.0
4591	0.008038627243317505	0.005623764400747565	0.005612305632497183	0.9939233513289344	None	0.25	1	0.4	4	0.75	9	0.25925925925925924	0.75	13	9	0	0	0	0.6666666666666666	6	9	0.9333333333333333	14	0.0	1.0	-0.09854952577206383	0.5008437343446843	0.010300504993751469	0.5227060067992269	0.0875616707037714	0.5896680260681104	0.6835739824621623	0.537997817524816	0	1.0	0.0
5962	0.0078224237645991	0.005378795911315036	-0.0053612180455579654	0.9939778390887526	None	0.2	1	0.3333333333333333	4	0.8	12	0.20987654320987653	0.8	16	12	0	0	0	1.0	9	9	1.1333333333333333	17	0.0	1.0	0.1167019065854066	0.5804848227146686	0.08810822128958702	0.5464708256894577	0.14138749049978344	0.9967050632146891	0.6435816086031848	0.8883917398339751	0	0.9375	0.0
983	None	None	None	None	None	0	0	0.5	4	0.5555555555555556	5	0.34375	0.5555555555555556	9	5	1	2	0	0.5	4	8	0.7333333333333333	11	1.0	0.2857142857142857	0.06681318979314232	0.6277923266792135	3.600510359499782e-21	0.5000000000000114	0.09810539613455106	0.6046589905286116	0.6080265999563851	0.578322564878442	1.0	0.6666666666666666	0.0
2002	None	None	None	None	None	0	0	0.3333333333333333	2	0.8571428571428571	6	0.36	0.8571428571428571	8	6	0	0	0	1.0	5	5	0.6	9	0.0	0	0.13385033713669653	0.7395661471367796	0.10353387634197106	0.5388799600376974	0.09050408413336726	0.5879950912244893	0.5705729502514404	0.6267760983985102	0	1.0	0.0
1426	None	None	None	None	None	0	0	0.13043478260869565	3	0.875	28	0.9444444444444444	0	0	0	33	11	0	1.0	6	6	2.2666666666666666	34	0.15714285714285714	0.35714285714285715	0	0	0	0	0	0	0	0	0	0	0
3431	0.0	0.0	0.0	1.0	None	0	0	0	0	0	0	1.0	0	0	0	0	0	0	1.0	1	1	0.06666666666666667	1	0.0	0	0	0	0	0	0	0	0	0	0	0	0
4836	3.1918256878989056e-05	9.133950916425856e-06	-3.318799654519874e-07	0.9984552802341627	None	0	0	0.6666666666666666	2	0.5	1	0.6666666666666666	0.5	2	1	1	5	0	0.6666666666666666	3	2	0.26666666666666666	4	1.0	0	-0.09991316125319588	0.5001097139641901	0.06474627842780188	0.5017613742483666	0.08891840179665964	0.5266471264246549	0.6984929021314855	0.5095133495633237	0.0	0	0.0
1618	None	None	None	None	None	0	0	0	0	0	0	1.0	0	0	0	0	4	0	1.0	1	1	0.06666666666666667	1	1.0	0	0	0	0	0	0	0	0	0	0	0	0
10	None	None	None	None	None	0	0	0	0	0	0	1.0	0	0	0	0	4	0	1.0	1	1	0.06666666666666667	1	1.0	0	0	0	0	0	0	0	0	0	0	0	0
6742	None	None	None	None	None	0.07142857142857142	1	0.41935483870967744	13	0.5227272727272727	23	0.5679012345679012	0.1590909090909091	19	7	26	0	0	1.0	9	9	3.066666666666667	46	0.0	0.918918918918919	-0.02746432726486962	0.5144057449755166	0	0.5	0.09960432058089222	0.5002332188744204	0.6331052198486702	0.5048808289372482	0	1.0	0.0
4985	None	None	None	None	None	0.2	1	0.46153846153846156	6	0.5882352941176471	10	0.35185185185185186	0.47058823529411764	14	8	4	6	0	0.6666666666666666	9	6	1.2666666666666666	19	1.0	0.5333333333333333	0.376377608815713	0.6077633452072547	0	0.5	-0.24191400927977275	0.9351220802507444	0.9432229847534298	0.7379543642362671	0.0	0	0.0
2081	None	None	None	None	None	0	0	0	0	0	0	1.0	0	0	0	0	0	0	1.0	1	1	0.06666666666666667	1	0.0	0	0	0	0	0	0	0	0	0	0	0	0
973	None	None	None	None	None	0	0	0.07547169811320754	4	0.922077922077922	71	0.9753086419753086	0	2	0	76	2	0	1.0	9	9	5.266666666666667	79	0.012987012987012988	0.9859154929577465	0	0	0	0	0	0	0	0	0	0	0
3251	None	None	None	None	None	0.5	5	0.5454545454545454	12	0.5	15	0.5079365079365079	0.5	27	15	4	0	0	0.7777777777777778	9	7	2.1333333333333333	32	0.0	0.64	0.17509756672357096	0.9998264199177218	0.45978586511225605	0.6766314225826532	2.4071136257350742e-06	0.5001005510834161	0.8950210184316759	0.9582127278230259	0	0.9629629629629629	0.0
5622	0.0	0.0	0.0	1.0	None	0	0	0	0	0	0	1.0	0	0	0	0	0	0	1.0	1	1	0.06666666666666667	1	0.0	0	0	0	0	0	0	0	0	0	0	0	0
980	None	None	None	None	None	0	0	0.11764705882352941	2	0.9130434782608695	21	0.46296296296296297	0	0	0	24	9	0	0.6666666666666666	9	6	1.6666666666666667	25	0.17307692307692307	0.2857142857142857	0	0	0	0	0	0	0	0	0	0	0
7159	0.021135583889925966	0.01460205651627701	0.01459113844957885	0.9946313709220503	None	0.2	1	0.3333333333333333	4	0.8	12	0.20987654320987653	0.8	16	12	0	0	0	1.0	9	9	1.1333333333333333	17	0.0	1.0	0.09987330917389968	0.5008924263638902	0.070637840746326	0.5593796846504628	0.08253459253420267	0.5727016251533937	0.5484509564664518	0.5444735669301818	0	0.75	0.0
5502	7.320882446276147e-07	2.942478370760611e-07	2.0592749725881975e-07	0.9999293722345305	None	0	0	0.15384615384615385	6	0.8214285714285714	46	0.7160493827160493	0.017857142857142856	5	1	52	4	0	1.0	9	9	3.8666666666666667	58	0.038461538461538464	0.8461538461538461	0.3130136418139792	0.5576107647084031	0	0.5	0.0022747421110257734	0.5013132059072791	0.8135052385486385	0.5197167608333964	1.0	1.0	0.0
5121	0.006711897170647041	8.709041644692043e-05	2.3295115572828024e-05	0.9915087689788439	None	0.2	1	0.3333333333333333	4	0.8	12	0.20987654320987653	0.8	16	12	0	0	0	1.0	9	9	1.1333333333333333	17	0.0	1.0	0.24598667595749907	0.625608599397756	0	0.5	0.06097951002763322	0.5533138711626926	0.7383243660931675	0.5603290188407948	0	0.9375	0.0
1814	None	None	None	None	None	0.2	1	0.3333333333333333	4	0.8	12	0.20987654320987653	0.8	16	12	0	0	0	1.0	9	9	1.1333333333333333	17	0.0	1.0	-0.013647752369422218	0.6022728583037866	0.22264448234700102	0.5921526465743298	0.06621469512359306	0.5445552442283591	0.7175374928643595	0.5798530754303195	0	0.9375	0.0
6036	None	None	None	None	None	0	0	0.1935483870967742	6	0.7954545454545454	35	0.5679012345679012	0.4318181818181818	24	19	21	1	0	1.0	9	9	3.066666666666667	46	0.024390243902439025	0.8648648648648649	0.2471540199066175	0.671666382865393	0	0.5	-0.049547061898748704	0.5746455158985905	0.7722551310191637	0.5839121191161957	0.875	0.875	0.0
6687	6.094804093102695e-09	6.103423703452917e-09	4.466177249977776e-09	0.999999721445904	None	0	0	0	0	0	0	1.0	0	0	0	0	2	0	1.0	1	1	0.06666666666666667	1	0.5	0	0	0	0	0	0	0	0	0	0	0	0
997	None	None	None	None	None	0	0	0.26666666666666666	8	0.6666666666666666	28	0.5432098765432098	0.4523809523809524	24	19	19	10	0	1.0	9	9	2.933333333333333	44	0.2702702702702703	0.6	0.24587924400657632	0.9999999999999734	7.206262058400975e-05	0.5050047423184778	-0.07268588425537484	0.9966667605100654	0.8357238133686969	0.9999955668401539	1.0	1.0	0.0
4393	0.0020075720069024777	0.000692509276003559	-0.0006791443483525802	0.9982966169146988	None	0.2	1	0.3333333333333333	4	0.8	12	0.20987654320987653	0.8	16	12	0	0	0	1.0	9	9	1.1333333333333333	17	0.0	1.0	0.07033828382280369	0.6032718950504536	0.0197838653284814	0.6756287841742095	-0.06064535493070955	0.6126424655068002	0.6552153188395458	0.6311379663431892	0	0.9375	0.0
3783	0.00017125527711486714	1.2291456301206088e-06	-2.7430379632189705e-07	0.9999972849990701	None	0.25	1	0.4	4	0.7692307692307693	10	0.23809523809523808	0.7692307692307693	14	10	0	0	0	0.7777777777777778	7	9	1.0	15	0.0	1.0	0.0683240974312894	0.5848747129778139	0.0982150290767907	0.5122856613403554	0.043100082694417584	0.5391310774790425	0.5669287575448727	0.5456074514093143	0	0.8571428571428571	0.0
5785	0.000809222427261267	0.0003065256290424778	-0.0002559473829865272	0.9989320170308882	None	0.2	1	0.3333333333333333	4	0.8	12	0.20987654320987653	0.8	16	12	0	0	0	1.0	9	9	1.1333333333333333	17	0.0	1.0	0.0012178800460281906	0.501459578833925	0.09913750030275444	0.5123060654244302	0.047938631331023204	0.5796223093312368	0.603276810453697	0.531316923458647	0	0	0.0
11	None	None	None	None	None	0	0	0	0	0	0	1.0	0	0	0	0	0	0	1.0	1	1	0.06666666666666667	1	0.0	0	0	0	0	0	0	0	0	0	0	0	0
136	None	None	None	None	None	0	0	0.2894736842105263	11	0.6296296296296297	34	0.691358024691358	0.2777777777777778	25	15	30	2	0	1.0	9	9	3.7333333333333334	56	0.037037037037037035	0.68	0.2654204744182693	0.5760153833489742	0.012995624324135147	0.5876997446576842	0.04453865651559026	0.5425373329389868	0.7473622015604093	0.5688484442352009	1.0	1.0	0.0
2626	7.777491955842201e-07	6.932319246072089e-08	1.2279112555976185e-08	0.9999891422387935	None	0.041666666666666664	1	0.3	15	0.625	45	0.9135802469135802	0.027777777777777776	12	2	61	2	0	1.0	9	9	4.933333333333334	74	0.017241379310344827	0.9850746268656716	-0.09999899118581465	0.5000038426653487	0.07410904864247744	0.5269343433636942	3.731372359301332e-06	0.5075025631290714	0.6711590717702383	0.5114871152603468	1.0	1.0	0.0
7460	0.0	0.0	0.0	1.0	None	0	0	0	0	0	0	1.0	0	0	0	0	0	0	1.0	1	1	0.06666666666666667	1	0.0	0	0	0	0	0	0	0	0	0	0	0	0
4821	0.00030378957966166426	0.00024711658867566846	0.00017149853867343972	0.9940840352139964	None	0	0	0.39285714285714285	11	0.5	20	0.9333333333333333	0.15	15	6	26	6	0	0.5555555555555556	5	9	2.8	42	0.1276595744680851	0.918918918918919	-0.09999270057793627	0.5000365312813463	0.04746489925157462	0.5331110720853596	0.04546401903461019	0.5891938522430346	0.6719260339697927	0.5410257531499824	1.0	1.0	0.0
197	None	None	None	None	None	0.05	1	0.2857142857142857	12	0.6833333333333333	41	0.7654320987654321	0.2833333333333333	28	17	33	0	0	1.0	9	9	4.133333333333334	62	0.0	0.7547169811320755	-0.07623032050395892	0.6899398670112222	-0.13579313222876163	0.9983774689277647	0.02947758351508221	0.6014128957388244	0.7638705412351723	0.9271995037925984	0	1.0	0.0
5184	0.016932462759654564	0.006622958741645001	0.004306305282739352	0.976075192498691	None	0.2	1	0.3333333333333333	4	0.8	12	0.20987654320987653	0.8	16	12	0	0	0	1.0	9	9	1.1333333333333333	17	0.0	1.0	0.38734721155016133	0.5959031976377218	0	0.5	0.07442275939941242	0.5396628723077571	0.8427658358361501	0.5454912915761486	0	1.0	0.0
6919	0.00021682918051810056	4.509899253384605e-07	-4.4891660113004463e-07	0.9999091859155783	None	0.2	1	0.3333333333333333	4	0.8	12	0.20987654320987653	0.8	16	12	0	0	0	1.0	9	9	1.1333333333333333	17	0.0	1.0	0.0979518872594057	0.5187425744237361	0.023929994364319057	0.570695796584282	0.04753206506909184	0.5714214806824931	0.5830354966983797	0.5537374089467934	0	0	0.0
7238	0.007385755433038227	0.0020168028866322544	0.0015663421566403607	0.994080217814165	None	0.2	1	0.3333333333333333	4	0.8	12	0.20987654320987653	0.8	16	12	0	0	0	1.0	9	9	1.1333333333333333	17	0.0	1.0	0.0988571958234183	0.5053696556523034	0.0279407333101709	0.5318856751325106	-0.24159051538618267	0.6571133111850229	0.8136161780220538	0.5662458953103531	0	0	0.0
2902	0.003048412117869437	0.0016466964429527559	-0.0008142648870532896	0.9934954696422553	None	0.2	1	0.3333333333333333	4	0.8	12	0.20987654320987653	0.8	16	12	0	0	0	1.0	9	9	1.1333333333333333	17	0.0	1.0	-0.09999927514760101	0.5000025465856176	0.004640348977231275	0.5728074448231301	-0.01898880035797591	0.6685812697917073	0.6289714396341732	0.5821729778548564	0	0.9375	0.0
3426	None	None	None	None	None	0.04	1	0.3269230769230769	17	0.6133333333333333	46	0.9506172839506173	0.49333333333333335	53	37	23	0	0	1.0	9	9	5.133333333333334	77	0.0	0.9411764705882353	-0.09999999336584285	0.5000003292850144	0	0.5	0.28484434466217945	0.9999999999998492	0.9220038786167886	0.9999467705494496	0	0.9245283018867925	0.0
2453	None	None	None	None	None	0	0	0.1724137931034483	5	0.8048780487804879	33	0.5308641975308642	0.21951219512195122	12	9	30	1	0	1.0	9	9	2.8666666666666667	43	0.01639344262295082	0.9473684210526315	0.03441053134693226	0.5851523691349594	-0.05079719999028335	0.6587475893446432	0.08349848497276165	0.5057492898282253	0.6421380834303909	0.5845691872905497	0.6666666666666666	0.6666666666666666	0.0
4457	0.007914832135423225	0.005643464195784439	0.005636763602869071	0.9937560458459943	None	0.25	1	0.4	4	0.75	9	0.25925925925925924	0.75	13	9	0	0	0	0.6666666666666666	6	9	0.9333333333333333	14	0.0	1.0	-0.09854952577206383	0.5008437343446843	0.010300504993751469	0.5227060067992269	0.0875616707037714	0.5896680260681104	0.6835739824621623	0.537997817524816	0	1.0	0.0
6669	0.024264608518776737	0.010176275004602402	0.006775792879305135	0.9865581288186998	None	0.2	1	0.3333333333333333	4	0.8	12	0.20987654320987653	0.8	16	12	0	0	0	1.0	9	9	1.1333333333333333	17	0.0	1.0	0.31749448744608094	0.6057378073179737	0	0.5	0.08284261404734934	0.5437046500048873	0.7940293824396151	0.5502214920683318	0	1.0	0.0
4455	1.3896815591049108e-05	1.6499902181298942e-06	-4.1494664312145644e-08	0.995524932237783	None	0	0	0.3333333333333333	4	0.625	10	0.5142857142857142	0.25	7	4	10	5	0	0.7142857142857143	5	7	1.2	18	0.23809523809523808	0.46153846153846156	0.12655976424016882	0.6350030555035782	-0.09999999974195209	0.5000000025617268	0.00010418200901613662	0.5003051727397306	0.7164702369557675	0.5461153624641462	1.0	1.0	0.03755848515248439
2270	None	None	None	None	None	0	0	0.2558139534883721	11	0.6935483870967742	43	0.7901234567901234	0.3870967741935484	33	24	30	0	0	1.0	9	9	4.266666666666667	64	0.0	0.9473684210526315	-0.09999936675642672	0.500010615336536	0.22917582541550457	0.9568738136593878	0.18977898997398693	0.6490861738431751	0.8393015722395344	0.7752510310921005	0	0.3333333333333333	0.0
3287	0.0	0.0	0.0	1.0	None	0	0	0	0	0	0	1.0	0	0	0	0	0	0	1.0	1	1	0.06666666666666667	1	0.0	0	0	0	0	0	0	0	0	0	0	0	0
2016	None	None	None	None	None	0.25	1	0.4	4	0.75	9	0.25925925925925924	0.75	13	9	0	0	0	0.6666666666666666	6	9	0.9333333333333333	14	0.0	1.0	7.902762784127648e-27	0.5	-0.061588904724644	0.6273709636857455	0.0007686094205991902	0.6457914286401035	0.6021189636670611	0.5923885666018045	0	1.0	0.0
2511	None	None	None	None	None	0	0	0	0	0	0	1.0	0	0	0	0	4	0	1.0	1	1	0.06666666666666667	1	1.0	0	0	0	0	0	0	0	0	0	0	0	0
3376	0.0	0.0	0.0	1.0	None	0	0	0	0	0	0	1.0	0	0	0	0	0	0	1.0	1	1	0.06666666666666667	1	0.0	0	0	0	0	0	0	0	0	0	0	0	0
5839	None	None	None	None	None	0.2	1	0.4166666666666667	5	0.625	10	0.5142857142857142	0.125	5	2	12	4	0	0.7142857142857143	7	5	1.2	18	0.16	0.9090909090909091	0.10925460528786399	0.5328949884828187	0.05216385452072299	0.5457928849565644	0.05717288134860308	0.5325898017935179	0.5751245668466348	0.5370984339982063	1.0	1.0	0.0
1199	None	None	None	None	None	0.5	1	0.6666666666666666	4	0.5714285714285714	4	0.36	0.5714285714285714	8	4	0	0	0	1.0	5	5	0.6	9	0.0	1.0	1.5431959382406006e-08	0.5000006116881877	0.0005387597794749638	0.5009665949463111	0.09033661656835781	0.5261220381142182	0.604516395088525	0.5090366995875808	0	0.25	0.0
1422	None	None	None	None	None	0	0	0.1	5	0.8904109589041096	65	0.9259259259259259	0	0	0	74	4	0	1.0	9	9	5.0	75	0.02631578947368421	0.9552238805970149	0	0	0	0	0	0	0	0	0	0	0
524	None	None	None	None	None	0	0	0.18181818181818182	8	0.7777777777777778	49	0.9027777777777778	0.1746031746031746	17	11	47	7	0	0.8888888888888888	9	8	4.333333333333333	65	0.07608695652173914	0.8771929824561403	0.09416054601952385	0.5040311768741346	0.04835588065438781	0.5143369227729961	0.011882571598977593	0.5259434690470652	0.5826453971117793	0.5147753326070573	1.0	1.0	0.0
4418	0.0027061495088625737	0.0017867403509631286	0.0016702266680281319	0.9938520244320125	None	0.2	1	0.3333333333333333	4	0.8	12	0.20987654320987653	0.8	16	12	0	0	0	1.0	9	9	1.1333333333333333	17	0.0	1.0	0.09993940820184363	0.500005473520542	0.005479595451210166	0.5445284879647527	0.05224001114986985	0.660916672616494	0.6014786735706995	0.5700357363776773	0	1.0	0.0
3165	0.01969321043885419	0.008650031236699864	0.0030496847005228103	0.980205825105487	None	0.2	1	0.3333333333333333	4	0.8	12	0.20987654320987653	0.8	16	12	0	0	0	1.0	9	9	1.1333333333333333	17	0.0	1.0	0.3826321658044487	0.6979947651479299	-0.09999979794307153	0.5003728451902565	0.09544178118652177	0.5241119328474613	0.8789118697933842	0.577355569109831	0	0.75	0.0
4401	4.931624744969029e-06	3.240949871604801e-08	3.230070746396562e-08	0.999994399308936	None	0.2	1	0.3333333333333333	4	0.8	12	0.20987654320987653	0.8	16	12	0	0	0	1.0	9	9	1.1333333333333333	17	0.0	1.0	0.024767025987412806	0.6755927837544807	0	0.5	0.003477625032600222	0.5033873962527335	0.5979160444293227	0.5619418989909403	0	1.0	0.0
2340	None	None	None	None	None	0	0	0	0	0	0	1.0	0	0	0	0	4	0	1.0	1	1	0.06666666666666667	1	1.0	0	0	0	0	0	0	0	0	0	0	0	0
6452	0.00027421429341741027	1.6502725584576535e-05	-9.125366986034882e-07	0.9997065324567317	None	0.5	1	0.6666666666666666	4	0.5714285714285714	4	0.375	0.5714285714285714	8	4	0	0	0	0.6666666666666666	6	4	0.6	9	0.0	0.6666666666666666	-0.007941633241671537	0.6301005219868946	0.0507155147686736	0.5755120196808271	0.05779473932927522	0.535107585282721	0.5894337742858178	0.5807603394024403	0	1.0	0.0
2517	None	None	None	None	None	0.2	1	0.3333333333333333	4	0.8	12	0.20987654320987653	0.8	16	12	0	0	0	1.0	9	9	1.1333333333333333	17	0.0	1.0	-0.016788772197156982	0.9996398232552783	0	0.5	-0.04445821969086052	0.5214226352781925	0.7713975850640892	0.9353197667903836	0	1.0	0.0
1526	None	None	None	None	None	0	0	0	0	0	0	1.0	0	0	0	0	4	0	1.0	1	1	0.06666666666666667	1	1.0	0	0	0	0	0	0	0	0	0	0	0	0
515	None	None	None	None	None	0	0	1.0	1	0	0	1.0	0	0	0	1	5	0	0.5	1	2	0.13333333333333333	2	0.8333333333333334	0	0	0	0	0	0	0	0	0	0	0	0
4580	0.013732465764631224	0.006050285209717148	0.003489261972680685	0.980066442053633	None	0.2	1	0.3333333333333333	4	0.8	12	0.20987654320987653	0.8	16	12	0	0	0	1.0	9	9	1.1333333333333333	17	0.0	1.0	0.3805548090420005	0.646299937211431	0	0.5	0.0868285030252616	0.5091961812816878	0.8358662743631822	0.5530992924053103	0	1.0	0.0
701	None	None	None	None	None	0	0	0.25	2	0.8	8	0.4	0	0	0	11	14	0	0.8333333333333334	6	5	0.8	12	0.5384615384615384	0.5	0	0	0	0	0	0	0	0	0	0	0
6822	0.0	0.0	0.0	0.9999999999999998	None	0	0	0	0	0	0	1.0	0	0	0	0	4	0	1.0	1	1	0.06666666666666667	1	1.0	0	0	0	0	0	0	0	0	0	0	0	0
2215	None	None	None	None	None	0	0	0.2631578947368421	5	0.6923076923076923	18	0.6666666666666666	0	0	0	27	12	0	0.8571428571428571	7	6	1.8666666666666667	28	0.20689655172413793	0.3333333333333333	0	0	0	0	0	0	0	0	0	0	0
7364	0.0	0.0	0.0	1.0	None	0	0	0	0	0	0	1.0	0	0	0	0	0	0	1.0	1	1	0.06666666666666667	1	0.0	0	0	0	0	0	0	0	0	0	0	0	0
6284	0.006311393091279894	0.001573707781377464	-0.0015631249828118561	0.9899512744177257	None	0.2	1	0.3333333333333333	4	0.8	12	0.20987654320987653	0.8	16	12	0	0	0	1.0	9	9	1.1333333333333333	17	0.0	1.0	0.385724727407481	0.6513577439591514	0	0.5	0.0432243299485003	0.6524671202252745	0.8546671208398985	0.60307751220203	0	1.0	0.0
3681	0.0035677256407970663	0.0018135703747466556	0.0014180671270616378	0.9969655576631486	None	0.2	1	0.3333333333333333	4	0.8	12	0.20987654320987653	0.8	16	12	0	0	0	1.0	9	9	1.1333333333333333	17	0.0	1.0	0.08613507064946263	0.5117548194267146	-0.05971430071535415	0.6746656229658575	0.09999752679529003	0.5000128918005088	0.6732336110184451	0.5643448226999853	0	1.0	0.0
5869	0.00023737830528212215	2.2257227407340456e-06	-2.1813877001961375e-06	0.9955740990432647	None	0	0	0.25	3	0.7333333333333333	11	0.5666666666666667	0.13333333333333333	3	2	13	9	0	0.8333333333333334	6	5	1.1333333333333333	17	0.3103448275862069	0.15384615384615385	0.123987644092975	0.5062757096640008	9.685391151828392e-11	0.5000000050854367	0.03597122700069717	0.5729862071763295	0.6269534013441017	0.5265707378100968	1.0	1.0	0.0
4329	0.0060644481637802	0.0012056609318672764	0.0011975289631632594	0.9892970444799778	None	0.25	1	0.4	4	0.7692307692307693	10	0.23809523809523808	0.7692307692307693	14	10	0	0	0	0.7777777777777778	7	9	1.0	15	0.0	1.0	1.819089007731633e-18	0.5006750379259166	0.004529623402383441	0.5845604281859968	0.09399099160289356	0.5080040768467278	0.6076282680453544	0.5313124843257105	0	1.0	0.0
1098	None	None	None	None	None	0	0	0.3333333333333333	2	0.8333333333333334	5	1.0	0.8333333333333334	7	5	0	2	0	0.125	1	8	0.5333333333333333	8	1.0	0.8571428571428571	0.08605186396656182	0.5841040009748367	-0.18582628781336102	0.8143912497879593	-0.1287939207359519	0.9999915436847049	0.8731819163336866	0.9890095518341722	1.0	1.0	0.0
6710	0.003687214503551057	0.0008897826284474835	0.0005003662854023475	0.9887067129115081	None	0	0	0.5	3	0.6666666666666666	4	0.4444444444444444	0.6666666666666666	7	4	0	0	0	0.5	6	3	0.5333333333333333	8	0.0	0.4	0.24568550253519814	0.5676834174151604	0	0.5	0.17899418621171842	0.5636204193085587	0.7389917222375897	0.5439094539208325	0	1.0	0.0
3269	0.0017790011231773124	2.4076899541250323e-05	1.3721018727719988e-05	0.9973900957568067	None	0.2	1	0.3333333333333333	4	0.8	12	0.20987654320987653	0.8	16	12	0	0	0	1.0	9	9	1.1333333333333333	17	0.0	1.0	0.2591547561319655	0.6808974394511617	-0.09994878284393857	0.5688963392143852	0.011372870170129876	0.5492170875762099	0.813566571114994	0.601308194020722	0	1.0	0.0
3078	0.0019161894547224927	0.0006871608855625507	-0.0006699174955850188	0.9979796129217589	None	0	0	0.3888888888888889	7	0.5833333333333334	14	0.6190476190476191	0.4583333333333333	17	11	8	0	0	0.8571428571428571	7	6	1.7333333333333334	26	0.0	0.5	0.0999800749211607	0.5007106868695804	0.013360368258965766	0.6055198064063069	-0.019221337535789453	0.6707214174483542	0.6231676965876123	0.5940990613888979	0	1.0	0.0
4236	1.5019449466129979e-05	1.304742866845116e-05	1.2845934827441419e-05	0.9989447740438275	None	0.3333333333333333	1	0.4444444444444444	4	0.7272727272727273	8	0.2708333333333333	0.7272727272727273	12	8	0	0	0	0.75	6	8	0.8666666666666667	13	0.0	0.8571428571428571	-0.026973636411814196	0.5089805591668185	0	0.5	0.030088265385547347	0.5402175260384824	0.5562425249326816	0.516422797835498	0	0.9166666666666666	0.0
6841	0.01805557294588875	0.006834554903378462	0.006790644465379228	0.9713060889320982	None	0.2	1	0.3333333333333333	4	0.8	12	0.20987654320987653	0.8	16	12	0	0	0	1.0	9	9	1.1333333333333333	17	0.0	1.0	0.3117808755153962	0.6354671748638545	0	0.5	0.09614254326572842	0.531364850696211	0.786292260069328	0.5565378502136122	0	0.9375	0.0
6400	0.0004184550439792973	9.560476420295372e-06	8.561845269358888e-06	0.9973676602641669	None	0.25	1	0.36363636363636365	4	0.7857142857142857	11	0.2222222222222222	0.7857142857142857	15	11	0	0	0	0.8888888888888888	9	8	1.0666666666666667	16	0.0	1.0	0.09215243567695139	0.5355762989315003	-0.12872238849607992	0.6293066856986612	0.012014544633145472	0.6457993691367098	0.735072626427887	0.6044730986933685	0	1.0	0.0
2828	0.0012842700654655589	0.0012065659601641066	0.001123958971498469	0.9975510702242972	None	0	0	0.3333333333333333	2	0.8571428571428571	6	0.36	0.8571428571428571	8	6	0	0	0	1.0	5	5	0.6	9	0.0	0	0.09990646962137864	0.5000486363950293	0.016504254900786653	0.6943571620007969	-0.04554449775077599	0.6599896154180948	0.6825417319333326	0.6212060822060587	0	1.0	0.0
603	None	None	None	None	None	0	0	0.15384615384615385	4	0.8378378378378378	31	0.8666666666666667	0	0	0	38	4	0	0.5555555555555556	9	5	2.6	39	0.05	0.8571428571428571	0	0	0	0	0	0	0	0	0	0	0
4869	0.00012425620328889898	4.685766823798947e-05	-6.295615326468899e-08	0.9994544770532431	None	0	0	0.25	1	1.0	3	1.0	1.0	4	3	0	3	0	0.2	5	1	0.3333333333333333	5	1.0	0	-0.09830318118161395	0.5003288862341653	0.04903964283421155	0.5268632233218071	0.009073160901816141	0.5406132393981807	0.6507258580905341	0.5226248442314312	1.0	1.0	0.0
5886	0.0012160752850886379	0.00029132068301568033	-0.00024432881024000067	0.9987923524197317	None	0.2	1	0.3333333333333333	4	0.8	12	0.20987654320987653	0.8	16	12	0	0	0	1.0	9	9	1.1333333333333333	17	0.0	1.0	0.008351875428940437	0.5130503233274292	0.03732598378509462	0.5322097084838283	0.08150799608759733	0.5613552487844415	0.5795438766978199	0.5355975661199937	0	1.0	0.0
2612	0.00020053341196019992	6.265248057113475e-07	-4.815439270907315e-07	0.9999885601634874	None	0	0	0.3333333333333333	2	0.8571428571428571	6	0.36	0.8571428571428571	8	6	0	0	0	1.0	5	5	0.6	9	0.0	0	2.5763807802431905e-06	0.5000058104237788	0	0.5	-0.0855991361770702	0.5652554895077901	0.5995347090061848	0.5218645920367776	0	1.0	0.0
4919	0.015641498925283857	0.00300693590997692	0.0028654547099997082	0.9938694696489286	None	0.2	1	0.3333333333333333	4	0.8	12	0.20987654320987653	0.8	16	12	0	0	0	1.0	9	9	1.1333333333333333	17	0.0	1.0	0.16627551911938251	0.6310596426326723	0	0.5	0.09438363895980305	0.509896700677369	0.6641970895574928	0.5478825921842536	0	0.9375	0.0
6944	0.009025456901950986	0.0012630173118646254	-0.0002460984638045987	0.9759192989602565	None	0.25	1	0.4	4	0.75	9	0.25	0.75	13	9	0	0	0	0.875	7	8	0.9333333333333333	14	0.0	0.8571428571428571	0.4082849164630346	0.6699869153632114	0	0.5	-0.09294935397743675	0.5501832295420647	0.8965137362855643	0.575219458998238	0	0.07692307692307693	0.0
4333	0.00013441322879032927	1.5154113046385503e-05	-6.003165615185428e-06	0.9994959828481715	None	0	0	0.25	1	1.0	3	1.0	1.0	4	3	0	3	0	0.2	1	5	0.3333333333333333	5	1.0	0	-0.029585375782798705	0.5001747951338336	0	0.5	0.051132799530261286	0.5045939205497676	0.5825922372839154	0.5015896096325815	1.0	1.0	0.0
4594	0.0005311109834968482	3.3142850003576e-05	3.2864526510431935e-05	0.999485632690997	None	0.25	1	0.4	4	0.75	9	0.25925925925925924	0.75	13	9	0	0	0	0.6666666666666666	6	9	0.9333333333333333	14	0.0	1.0	-0.0661748830957745	0.5850731477834351	0.015496840985926307	0.5091561791248211	-0.003663739717914371	0.6435349241156049	0.6048134492774833	0.5802178678978002	0	1.0	0.0
930	None	None	None	None	None	0	0	0	0	0	0	1.0	0	0	0	0	0	0	1.0	1	1	0.06666666666666667	1	0.0	0	0	0	0	0	0	0	0	0	0	0	0
2543	None	None	None	None	None	0	0	0	0	0	0	1.0	0	0	0	0	0	0	1.0	1	1	0.06666666666666667	1	0.0	0	0	0	0	0	0	0	0	0	0	0	0
6850	0.02182740005827178	0.015084707464186829	0.015074942779296795	0.9945769073345159	None	0.2	1	0.3333333333333333	4	0.8	12	0.20987654320987653	0.8	16	12	0	0	0	1.0	9	9	1.1333333333333333	17	0.0	1.0	0.09987330917389968	0.5008924263638902	0.070637840746326	0.5593796846504628	0.08253459253420267	0.5727016251533937	0.5484509564664518	0.5444735669301818	0	0.75	0.0
4614	None	None	None	None	None	0.07142857142857142	1	0.36666666666666664	11	0.5952380952380952	25	0.6984126984126984	0.40476190476190477	27	17	16	2	0	0.7777777777777778	9	7	2.933333333333333	44	0.07692307692307693	0.5714285714285714	-0.09961050216324789	0.5009595627993358	0.08629240643746275	0.5391979519283314	0.012140013391820042	0.5859975875463986	0.6834739274630234	0.5422652599236076	1.0	1.0	0.0
3731	0.0007888858781570734	0.000263785440781977	0.00011686773076365973	0.9993690993456765	None	0.2	1	0.3333333333333333	4	0.8	12	0.20987654320987653	0.8	16	12	0	0	0	1.0	9	9	1.1333333333333333	17	0.0	1.0	-0.043017753370462014	0.5039879673499357	1.0657489971195481e-07	0.5448335313003637	0.09930426556184757	0.5008067527430988	0.644422409860612	0.5165769477191354	0	1.0	0.0
5266	0.008831711325598788	0.0063061853379594145	0.005761707320782493	0.9887714825431553	None	0.25	1	0.4	4	0.7692307692307693	10	0.23809523809523808	0.7692307692307693	13	10	1	3	0	0.7777777777777778	7	9	1.0	15	1.0	1.0	0.1707724309499933	0.5107616462061457	0.05864819743005615	0.5160564415385894	-0.0799194013580047	0.997776715246982	0.7526431309703202	0.8880804106031894	1.0	1.0	0.0
6918	0.02144426590178407	0.015670128177514335	0.015661295168536392	0.9946090546122847	None	0.2	1	0.3333333333333333	4	0.8	12	0.20987654320987653	0.8	16	12	0	0	0	1.0	9	9	1.1333333333333333	17	0.0	1.0	0.09987330917389968	0.5008924263638902	0.070637840746326	0.5593796846504628	0.08253459253420267	0.5727016251533937	0.5484509564664518	0.5444735669301818	0	0.75	0.0
168	None	None	None	None	None	0.14285714285714285	3	0.36363636363636365	16	0.6031746031746031	38	0.8024691358024691	0.5396825396825397	50	34	14	0	0	1.0	9	9	4.333333333333333	65	0.0	0.8275862068965517	0.0852398213842626	0.5102181177168557	0.04397637680661828	0.5252172887866752	0.026257335702022953	0.6612695765452588	0.5673021608408431	0.5671575502558203	0	1.0	0.0
2689	6.764290496038986e-08	5.933454975559163e-08	3.5545117764736315e-09	0.9999767913455594	None	1.0	1	0.8	4	0.4	2	0.4375	0.4	6	2	0	0	0	1.0	4	4	0.4666666666666667	7	0.0	0.6666666666666666	-0.025618341718066585	0.6683973606719281	0.05486031365604847	0.5624731183808186	0.003289532355757294	0.5046354567180115	0.5958760398786555	0.5801926626099578	0	0	0.0
7195	0.021814191324390032	0.015034413722256706	0.015024909285853668	0.9944626885828933	None	0.2	1	0.3333333333333333	4	0.8	12	0.20987654320987653	0.8	16	12	0	0	0	1.0	9	9	1.1333333333333333	17	0.0	1.0	0.09987330917389968	0.5008924263638902	0.070637840746326	0.5593796846504628	0.08253459253420267	0.5727016251533937	0.5484509564664518	0.5444735669301818	0	0.75	0.0
1083	None	None	None	None	None	0.2	1	0.3333333333333333	4	0.8	12	0.20987654320987653	0.8	16	12	0	0	0	1.0	9	9	1.1333333333333333	17	0.0	1.0	0.09999838442133072	0.5002089761146729	0.05232628233689514	0.5988529138509648	0.00019526913113259808	0.5005461129756993	0.6075237196021884	0.533591674033247	0	1.0	0.0
996	None	None	None	None	None	0	0	0.0625	2	0.9565217391304348	44	0.7619047619047619	0.043478260869565216	3	2	44	7	0	0.7777777777777778	9	7	3.2	48	0.07692307692307693	0.8837209302325582	-0.06939428782178694	0.5781867928341519	-0.043979757249769894	0.5086932045430913	0.08582961370819259	0.5760859788666434	0.6636927941964886	0.5545188001641653	1.0	0	0.0
5766	0.00032349275361322986	1.4195697215602662e-06	2.5407858704087947e-07	0.9999999759389833	None	0.2	1	0.3333333333333333	4	0.8	12	0.20987654320987653	0.8	16	12	0	0	0	1.0	9	9	1.1333333333333333	17	0.0	1.0	-0.09321993478254656	0.6495071005637749	0.13255336491201236	0.5440153339744076	0.06463335467480517	0.7494116174765241	0.7156033341190408	0.6524039191338717	0	1.0	0.0
3222	0.0009760563424372672	0.0002922543756632193	0.0002516940435641395	0.9990360791318773	None	0.2	1	0.3333333333333333	4	0.8	12	0.20987654320987653	0.8	16	12	0	0	0	1.0	9	9	1.1333333333333333	17	0.0	1.0	0.02068138171356812	0.6244899404534922	0.00491991197077721	0.5416183682802771	0.04607129284384952	0.6400101609077322	0.569250979128633	0.6027585890707969	0	0.9375	0.0
710	None	None	None	None	None	0	0	0	0	0	0	1.0	0	0	0	0	2	0	1.0	1	1	0.06666666666666667	1	0.5	0	0	0	0	0	0	0	0	0	0	0	0
4330	0.00026358072637078494	0.0001354225838617886	-0.0001305513296152957	0.9996035092370598	None	0.2	1	0.3333333333333333	4	0.8	12	0.20987654320987653	0.8	16	12	0	0	0	1.0	9	9	1.1333333333333333	17	0.0	1.0	-0.03104709837285772	0.5102987653713873	0	0.5	0.055371010137888366	0.5953995555578544	0.590756496117316	0.5355676211355158	0	1.0	0.0
1553	None	None	None	None	None	0	0	0.2857142857142857	2	0.875	7	0.4166666666666667	0	0	0	9	0	0	0.375	8	3	0.6666666666666666	10	0.0	0.2222222222222222	0	0	0	0	0	0	0	0	0	0	0
3283	0.0014919589323141682	0.00019017624353582043	8.573039619338513e-05	0.9987172624864071	None	0.2	1	0.3333333333333333	4	0.8	12	0.20987654320987653	0.8	16	12	0	0	0	1.0	9	9	1.1333333333333333	17	0.0	1.0	0.039202667283918836	0.5862270447516441	7.902762784127648e-27	0.5000000000000001	0.06919209603712181	0.6036516317493827	0.5951815691294905	0.5637423944557279	0	1.0	0.0
1235	None	None	None	None	None	0	0	0.6	3	0.6	3	0.4666666666666667	0.6	4	3	2	7	0	0.6	5	3	0.4666666666666667	7	1.0	1.0	0.0006182896465628524	0.505219860845066	7.581388821388338e-05	0.500939189206814	0.09975349575021894	0.5	0.6148823281810968	0.5020530687289085	1.0	1.0	0.16308097978215708
6325	None	None	None	None	None	0.06666666666666667	1	0.30303030303030304	10	0.6808510638297872	32	0.6049382716049383	0.48936170212765956	31	23	17	2	0	1.0	9	9	3.2666666666666666	49	0.06666666666666667	0.7	-0.04861257949085811	0.509277557926874	0.05879344737451971	0.5284911775779072	1.9229102612212625e-09	0.5000000601484829	0.6089836374406038	0.5125975859038678	0.9838709677419355	0.9354838709677419	0.0
959	None	None	None	None	None	0	0	0.75	3	0.3333333333333333	1	0.5555555555555556	0	1	0	3	0	0	1.0	3	3	0.3333333333333333	5	0.0	1.0	0	0	0	0	0	0	0	0	0	0	0
870	None	None	None	None	None	0.05263157894736842	1	0.24390243902439024	10	0.7288135593220338	43	0.7530864197530864	0.6610169491525424	48	39	12	1	0	1.0	9	9	4.066666666666666	61	0.05263157894736842	0.8363636363636363	-0.09963536071421353	0.5510919926769263	-0.12110464569888035	0.6453082539307217	0.04554054552100373	0.5698598810141579	0.6745287385317787	0.5894311048131333	1.0	0.9583333333333334	0.0
638	None	None	None	None	None	0.25	2	0.4444444444444444	8	0.5	12	0.4642857142857143	0.125	6	3	19	10	0	0.875	7	8	1.7333333333333334	26	0.2564102564102564	0.6363636363636364	1.4550675159569096e-05	0.5000146420510754	0.0008575938045688236	0.5897211522896211	0.07232366965385448	0.5695758556292129	0.5881152248400502	0.5533784986063104	1.0	1.0	0.1151211806288479
4267	0.03293765110765484	0.01057571938216624	-0.004790446327559684	0.9732128980852087	None	0.2	1	0.3333333333333333	4	0.8	12	0.20987654320987653	0.8	16	12	0	0	0	1.0	9	9	1.1333333333333333	17	0.0	1.0	0.31909626999886254	0.6604767665633824	0	0.5	0.09635789060183464	0.5129017642728836	0.7917365420601644	0.559470329083987	0	0.9375	0.0
721	None	None	None	None	None	0	0	0	0	0	0	1.0	0	0	0	0	4	0	1.0	1	1	0.06666666666666667	1	1.0	0	0	0	0	0	0	0	0	0	0	0	0
6791	0.00014410431640901153	7.105804705321055e-07	-7.101171953345019e-07	0.9999955284737257	None	0.3333333333333333	1	0.5	4	0.6666666666666666	6	0.3142857142857143	0.6666666666666666	10	6	0	0	0	0.7142857142857143	7	5	0.7333333333333333	11	0.0	0.6666666666666666	0.09903952356667693	0.5023938176483413	1.596780109185221e-14	0.5000000000001038	0.008031213099575342	0.6707075736184333	0.6194596046022849	0.5597927029602021	0	1.0	0.0
6970	0.001741958987436847	0.0014006967839288412	-1.5900775151399486e-05	0.9984783690993657	None	0.2	1	0.3333333333333333	4	0.8	12	0.20987654320987653	0.8	16	12	0	0	0	1.0	9	9	1.1333333333333333	17	0.0	1.0	0.09999222083131863	0.5000485976941127	0.08717999265857543	0.5826614320409319	-0.027146464669095333	0.6355315488295259	0.6361243108251791	0.5736213078270957	0	1.0	0.0
3680	0.0007192550232813465	0.0001306692776796439	6.179206210187886e-05	0.9946141511264923	None	0.1111111111111111	1	0.4	8	0.5555555555555556	15	0.4603174603174603	0.18518518518518517	12	5	16	9	0	0.7777777777777778	7	9	1.9333333333333333	29	0.3103448275862069	0.34782608695652173	0.09808471884579273	0.5000733551505516	0.000827282597901078	0.5263597843817006	0.04338476558389652	0.6534052891878976	0.6106163712103345	0.5613453689160894	1.0	1.0	0.0
2643	0.00026529231145974047	1.5740675624851408e-06	-9.728037556851251e-07	0.9999984367231735	None	0.25	1	0.36363636363636365	4	0.7857142857142857	11	0.2222222222222222	0.7857142857142857	15	11	0	0	0	0.8888888888888888	8	9	1.0666666666666667	16	0.0	1.0	0.00083274320374404	0.5421687302194879	8.175226121012355e-06	0.5000538016572947	0.07283992186632272	0.5105425405293291	0.5819746958169709	0.5176150546539823	0	1.0	0.0
262	None	None	None	None	None	0.1	1	0.3181818181818182	7	0.6666666666666666	20	0.7111111111111111	0.3	14	9	17	0	0	0.5555555555555556	9	5	2.1333333333333333	32	0.0	0.5925925925925926	0.00902633381207948	0.5127593356432067	4.290710302449272e-05	0.5002054567745551	0.0613592614261377	0.566431310611879	0.5677321117046438	0.5265729256692759	0	0.9285714285714286	0.0
507	None	None	None	None	None	0	0	0.2916666666666667	7	0.6470588235294118	22	0.6666666666666666	0	3	0	32	0	0	0.6666666666666666	9	6	2.4	36	0.0	0.6451612903225806	0	0	0	0	0	0	0	0	0	0	0
4736	None	None	None	None	None	0	0	0.1702127659574468	8	0.8088235294117647	55	0.8641975308641975	0.3088235294117647	28	21	41	4	0	1.0	9	9	4.666666666666667	70	0.05063291139240506	0.8387096774193549	-0.09848562024345867	0.50541570923727	0.04047306331081937	0.5258842961709361	2.5486674509517613e-05	0.501065584320181	0.642193477233887	0.510794643610392	0.14285714285714285	0.14285714285714285	0.0
4297	0.00022497112049916644	3.048657065365326e-07	-1.50637223467747e-07	0.9999984262834399	None	0	0	0.375	3	0.7777777777777778	7	0.4074074074074074	0.7777777777777778	10	7	0	0	0	0.3333333333333333	9	3	0.7333333333333333	11	0.0	1.0	0.11211998478743435	0.5203356686063125	0.07100315725222665	0.6908637930193376	0.09019440674218102	0.5210077090689809	0.5450253292898561	0.5801062414620982	0	1.0	0.0
1303	None	None	None	None	None	0	0	0.11764705882352941	4	0.875	42	0.8928571428571429	0	0	0	49	11	0	0.875	8	7	3.3333333333333335	50	0.10784313725490197	0.7906976744186046	0	0	0	0	0	0	0	0	0	0	0
5051	0.0011937870245993809	0.00042819054090761097	0.0003279981595659645	0.9993194199474513	None	0.25	1	0.4	4	0.7692307692307693	10	0.23809523809523808	0.7692307692307693	14	10	0	0	0	0.7777777777777778	7	9	1.0	15	0.0	1.0	-0.05288146679607778	0.5130648883232202	-0.08567430354353911	0.5154393711277843	0.09795321311786816	0.6656275796603739	0.6847533088252259	0.5664809795000838	0	1.0	0.0
2806	6.773605845675414e-09	6.738362759142045e-09	-4.8879982411075304e-09	0.9999997355375927	None	0	0	0	0	0	0	1.0	0	0	0	0	2	0	1.0	1	1	0.06666666666666667	1	0.5	0	0	0	0	0	0	0	0	0	0	0	0
3665	0.0014204770546554406	0.00011515967419385024	-0.00011389814737117506	0.9979093740558648	None	0.25	1	0.4	4	0.75	9	0.25	0.75	13	9	0	0	0	0.875	8	7	0.9333333333333333	14	0.0	0.8571428571428571	-0.02235685388611459	0.6540154263550054	-0.05522078308859217	0.6571711341581038	0.04045667303912327	0.6460292019448379	0.6356459368179672	0.6524199316558201	0	1.0	0.0
241	None	None	None	None	None	0	0	0.375	3	0.7777777777777778	7	0.3142857142857143	0.7777777777777778	10	7	0	0	0	0.7142857142857143	7	5	0.7333333333333333	11	0.0	0.6666666666666666	0.03684890257785836	0.6110967088750341	0.0003652969124822594	0.5148596212367549	0.05145385341402762	0.5619583629274414	0.5790450539530982	0.5630373150948825	0	1.0	0.0
503	None	None	None	None	None	0.25	1	0.36363636363636365	4	0.7857142857142857	11	0.2222222222222222	0.7857142857142857	15	11	0	0	0	0.8888888888888888	9	8	1.0666666666666667	16	0.0	1.0	0.028572826759149045	0.5502489341002569	0.3343715707905086	0.582151376652326	0.04706407498018093	0.5470521181148592	0.7971964464050065	0.5598824366840598	0	1.0	0.0
6577	0.0032865681544273183	0.00022424858202464183	-0.00018473119059652244	0.9934664160141695	None	0.2	1	0.3333333333333333	4	0.8	12	0.20987654320987653	0.8	16	12	0	0	0	1.0	9	9	1.1333333333333333	17	0.0	1.0	0.09999608688623639	0.5000202798525204	1.477280511546781e-10	0.5000000134944228	0.0027792648467872176	0.6447102602191674	0.6171205547011486	0.5494997082974924	0	0.3125	0.0
7056	8.933153735216835e-05	3.7633856886674935e-05	3.7614534869552386e-05	0.9999466879217	None	0.25	1	0.36363636363636365	4	0.7857142857142857	11	0.2222222222222222	0.7857142857142857	15	11	0	0	0	0.8888888888888888	8	9	1.0666666666666667	16	0.0	1.0	0.09970451069181376	0.5012734384393633	0.09481991062212276	0.5158023413290101	0.01902127906552087	0.523711998643385	0.5894365810759683	0.5136002597579924	0	0.8	0.0
4692	9.719859537216142e-08	5.052465843711769e-09	1.6278783633767058e-09	0.9999935371339694	None	0.25	1	0.36363636363636365	4	0.7857142857142857	11	0.2222222222222222	0.7857142857142857	15	11	0	0	0	0.8888888888888888	8	9	1.0666666666666667	16	0.0	1.0	-0.07046217256879136	0.5680776051595609	0.09990147323026338	0.5003482338279248	0.0012711524006829655	0.5212089605131043	0.6679585974996982	0.5299882828065056	0	0.06666666666666667	0.0
3776	8.232345341005445e-05	6.286911608190945e-07	6.282186485951414e-07	0.9999999765879447	None	0.2	1	0.3333333333333333	4	0.8	12	0.20987654320987653	0.8	16	12	0	0	0	1.0	9	9	1.1333333333333333	17	0.0	1.0	0.0999991297563445	0.5001987146300635	0.0006030858307595084	0.5094581833799349	0.0976965649668443	0.6234402309370932	0.6130227717374241	0.5451110157235791	0	0.3125	0.0
3048	0.0012318740021682142	0.0004976648088375263	-0.0003666932919506278	0.9985707017710026	None	0.25	1	0.4	4	0.75	9	0.25925925925925924	0.75	13	9	0	0	0	0.6666666666666666	6	9	0.9333333333333333	14	0.0	1.0	0.06820660474741341	0.5145839705385069	-0.06135555697682932	0.6400651257815166	0.04466420296561976	0.6570125333107117	0.6640836389203323	0.6053966582128336	0	1.0	0.0
2997	0.015716053851955448	0.0008152840706198664	0.000814602602023376	0.9723318068569247	None	0.2	1	0.3333333333333333	4	0.8	12	0.20987654320987653	0.8	16	12	0	0	0	1.0	9	9	1.1333333333333333	17	0.0	1.0	0.0011893707663282703	0.515925216850796	-0.08666636965736862	0.540364927959566	0.24877907085787684	0.677021470961825	0.7940196987361591	0.5797832808612907	0	1.0	0.0
4177	0.0	0.0	0.0	1.0	None	0	0	0	0	0	0	1.0	0	0	0	0	0	0	1.0	1	1	0.06666666666666667	1	0.0	0	0	0	0	0	0	0	0	0	0	0	0
3033	2.509864835527402e-05	2.1711188788213974e-06	-1.6450567094012936e-06	0.9999721536861238	None	0	0	0.375	3	0.7777777777777778	7	0.3142857142857143	0.7777777777777778	10	7	0	0	0	0.7142857142857143	5	7	0.7333333333333333	11	0.0	0.6666666666666666	-0.09986225310283418	0.5002134385250111	0.04452707314063029	0.631554721491142	-0.0037309218774908954	0.5843378796531409	0.6537197677257746	0.5728407678375194	0	0.9	0.0
1165	None	None	None	None	None	0	0	0.3333333333333333	2	0.8571428571428571	6	1.0	0.8571428571428571	8	6	0	2	0	0.1111111111111111	9	1	0.6	9	1.0	1.0	0.09170481560573965	0.5226591176619495	-1.1313093685284892	0.9999999999682847	0.024752643227980604	0.6046393784301626	0.9986602462992947	0.9997335130688977	1.0	0.75	0.0
737	None	None	None	None	None	0	0	0.11363636363636363	5	0.873015873015873	55	0.8024691358024691	0.015873015873015872	3	1	61	5	0	1.0	9	9	4.333333333333333	65	0.04032258064516129	0.8070175438596491	0.0160452396175046	0.5092004277184249	1.3726694991008905e-07	0.5000002029727422	0.06084990683324883	0.5046374230625574	0.5640217248427489	0.504612944227209	1.0	1.0	0.0
7517	0.005531044550877937	0.0008492923086870212	0.0007761552811444759	0.9930862591538151	None	0.2	1	0.3333333333333333	4	0.8	12	0.20987654320987653	0.8	16	12	0	0	0	1.0	9	9	1.1333333333333333	17	0.0	1.0	0.09834529086092812	0.5042620937383314	0.11946176007496649	0.5620611206558598	0.08799687836758288	0.5665709804489418	0.5584568514308176	0.5444204406636698	0	1.0	0.0
7324	0.001748997092216084	0.0011230373129931183	-0.0011165781605749277	0.998627882267706	None	0.2	1	0.3333333333333333	4	0.8	12	0.20987654320987653	0.8	16	12	0	0	0	1.0	9	9	1.1333333333333333	17	0.0	1.0	0.09959838849977605	0.5016257667835281	0.0016124962246653204	0.5048985830278557	0.023182700263314707	0.5664301550211396	0.6053171686439756	0.5244304411309322	0	0.375	0.0
7434	0.0	0.0	0.0	1.0	None	0	0	0	0	0	0	1.0	0	0	0	0	0	0	1.0	1	1	0.06666666666666667	1	0.0	0	0	0	0	0	0	0	0	0	0	0	0
1427	None	None	None	None	None	0	0	0	0	0	0	1.0	0	0	0	0	0	0	1.0	1	1	0.06666666666666667	1	0.0	0	0	0	0	0	0	0	0	0	0	0	0
3927	0.004655591109857232	0.0008276413967441994	0.0005505841468969468	0.9866529897738585	None	0	0	0.3333333333333333	2	0.8571428571428571	6	0.36	0.8571428571428571	8	6	0	2	0	1.0	5	5	0.6	9	1.0	0	0.2363366077569331	0.5541249483462583	0	0.5	0.09983425196009213	0.5002664040024636	0.724875887301496	0.5181933856547052	1.0	1.0	0.0
4000	0.007138156199447558	0.0022900932562007754	0.001877931062645606	0.9807003357841355	None	0.2	1	0.3333333333333333	4	0.8	12	0.20987654320987653	0.8	16	12	0	0	0	1.0	9	9	1.1333333333333333	17	0.0	1.0	0.29316151581239425	0.999880576430808	-0.03684765555479359	0.5114897188887644	0.06026308020709057	0.6713269224780751	0.8866189571379641	0.9631832717608404	0	1.0	0.0
3207	2.158087356507744e-07	2.0052434682774374e-07	1.72915458810743e-07	0.9999563435552528	None	0	0	0.07692307692307693	3	0.9285714285714286	52	0.9206349206349206	0	0	0	57	9	0	0.7777777777777778	9	7	3.8666666666666667	58	0.07627118644067797	0.9411764705882353	0	0	0	0	0	0	0	0	0	0	0
4090	0.00031716797864376865	5.032393866723478e-06	4.561412367396469e-06	0.9996982703468761	None	0.5	1	0.6666666666666666	4	0.5714285714285714	4	0.375	0.5714285714285714	8	4	0	0	0	0.6666666666666666	4	6	0.6	9	0.0	0.6666666666666666	-0.03935322424710684	0.5644935965300377	7.902762784127648e-27	0.5	-0.334955294323567	0.999999693791994	0.9572126254052005	0.9938561454258217	0	1.0	0.0
4024	0.0007962621938606485	0.00014684781669724255	0.00013197816673374055	0.9990976560227028	None	0.25	1	0.36363636363636365	4	0.7857142857142857	11	0.2222222222222222	0.7857142857142857	15	11	0	0	0	0.8888888888888888	8	9	1.0666666666666667	16	0.0	1.0	-0.012989171580994562	0.6546512272550593	0.09495992358775573	0.6561757875864218	0.0555610610678904	0.5821103132648129	0.6432092861404779	0.6316021350173777	0	0.8666666666666667	0.0
2485	None	None	None	None	None	0	0	0.19047619047619047	4	0.7931034482758621	23	0.5740740740740741	0.10344827586206896	4	3	26	0	0	0.6666666666666666	6	9	2.066666666666667	31	0.0	0.38461538461538464	0.07330727558517078	0.5527226745662479	-0.08145284620992195	0.561500967464534	-0.21552868109788564	1.0	0.8816436112703999	1.0	0	1.0	0.0
859	None	None	None	None	None	0.2	1	0.3333333333333333	4	0.8	12	0.20987654320987653	0.8	16	12	0	0	0	1.0	9	9	1.1333333333333333	17	0.0	1.0	0.07978886313648674	0.6742277385175499	0.09445948958500416	0.606262307046765	-0.051342445317629125	0.6572055632689822	0.6508204210248001	0.6464081190301482	0	0.875	0.0
6299	0.0	0.0	0.0	1.0	None	0	0	0	0	0	0	1.0	0	0	0	0	0	0	1.0	1	1	0.06666666666666667	1	0.0	0	0	0	0	0	0	0	0	0	0	0	0
2317	None	None	None	None	None	0	0	0.2	7	0.8	40	0.6419753086419753	0.1	10	5	41	1	0	1.0	9	9	3.466666666666667	52	0.012345679012345678	0.8444444444444444	0.00897281748619006	0.6499559339978228	-0.1478608699205725	0.6759795580735714	0.09136954004015625	0.6161488295113068	0.7241120227834694	0.6477457698170207	0.3	0.3	0.0
1174	None	None	None	None	None	0.058823529411764705	1	0.2777777777777778	10	0.7058823529411765	36	0.654320987654321	0.17647058823529413	17	9	35	3	0	1.0	9	9	3.533333333333333	53	0.045454545454545456	0.6086956521739131	0.07347169415451173	0.5504155809056845	1.1467776880026463e-07	0.5006546285126157	0.06082099394484643	0.5403354328729247	0.5851983410847307	0.5305171514091748	1.0	1.0	0.0
3806	0.0005355886633228012	0.00020281466208877636	-0.00014868451278887682	0.9952264174818514	None	0	0	0.25	6	0.7352941176470589	25	0.8	0.058823529411764705	5	2	30	7	0	0.5555555555555556	5	9	2.4	36	0.11475409836065574	0.9032258064516129	-0.0998442179959835	0.5001804208356175	0.06999750856453169	0.5837916717476899	0.010763690038812706	0.5359003443545417	0.6709183911718022	0.5401573919089987	1.0	1.0	0.0
3273	0.004358603434323344	7.035998035412563e-05	5.967552247132748e-05	0.9930291095373719	None	0.2	1	0.3333333333333333	4	0.8	12	0.20987654320987653	0.8	16	12	0	0	0	1.0	9	9	1.1333333333333333	17	0.0	1.0	-0.08961601396438035	0.9999621784098369	-0.040066762456350116	0.547422058920084	0.01967183002614788	0.5709842912612925	0.6260218874619067	0.9721562214578318	0	0.6875	0.0
7519	0.001785339601589742	0.00023585118073075035	-0.0002338128492063317	0.9995115862715371	None	0.25	1	0.4	4	0.75	9	0.25	0.75	13	9	0	0	0	0.875	7	8	0.9333333333333333	14	0.0	0.8571428571428571	0.04582714625034705	0.6214300562657636	4.5386964968843053e-10	0.5000001639764875	0.09311336255999225	0.5290592380624697	0.6009256533086318	0.5508231445012325	0	1.0	0.0
6163	0.008352412845010981	0.005452968300788667	0.0054394228943358035	0.9937569957031762	None	0.25	1	0.4	4	0.75	9	0.25925925925925924	0.75	13	9	0	0	0	0.6666666666666666	6	9	0.9333333333333333	14	0.0	1.0	-0.09854952577206383	0.5008437343446843	0.010300504993751469	0.5227060067992269	0.0875616707037714	0.5896680260681104	0.6835739824621623	0.537997817524816	0	1.0	0.0
6513	0.0002242027377236408	2.3575186195283785e-06	-2.339063091871019e-06	0.9999999164327061	None	0.2	1	0.3333333333333333	4	0.8	12	0.20987654320987653	0.8	16	12	0	0	0	1.0	9	9	1.1333333333333333	17	0.0	1.0	0.27997293411727586	0.5035888778568145	0.08739925316832682	0.5820707392867714	0.289820658312871	0.6253031099327857	0.718631393059846	0.5709965532544384	0	0	0.0
3854	0.017677567998517524	0.009760640388185074	-0.005491054793339411	0.9886160413719729	None	0.25	1	0.36363636363636365	4	0.7857142857142857	11	0.2222222222222222	0.7857142857142857	15	11	0	0	0	0.8888888888888888	9	8	1.0666666666666667	16	0.0	1.0	0.23531956584749958	0.5886575295747241	0	0.5	0.09996890689284502	0.5018777933996571	0.7239818399431189	0.5304563853703852	0	0.4666666666666667	0.0
3535	0.003466076501562048	0.001851860798971601	0.0013124678419708317	0.9953863393202363	None	0.2	1	0.3333333333333333	4	0.8	12	0.20987654320987653	0.8	16	12	0	0	0	1.0	9	9	1.1333333333333333	17	0.0	1.0	0.0983466847454457	0.5031893691073481	-0.007212640538907531	0.6826269093872545	0.059740676034736186	0.6567945044985132	0.6766619475031647	0.6167768812505389	0	1.0	0.0
2613	0.008401657009483268	0.0002608206598598143	-0.000253594501843844	0.9981671827167777	None	0.1111111111111111	1	0.42857142857142855	9	0.5517241379310345	16	0.38271604938271603	0.5172413793103449	24	15	6	3	0	1.0	9	9	2.066666666666667	31	0.42857142857142855	0.5454545454545454	0.010261511347340596	0.5582812882867102	0.024379062744237845	0.6037674145302381	0.0750996154191621	0.5346657375783735	0.5615574641994949	0.5658046591100679	1.0	1.0	0.0
3042	0.0005016093200359552	8.361984787783974e-06	-4.984104680871561e-06	0.9999985745645085	None	0.25	1	0.36363636363636365	4	0.7857142857142857	11	0.2222222222222222	0.7857142857142857	15	11	0	0	0	0.8888888888888888	8	9	1.0666666666666667	16	0.0	1.0	-0.04675298703733955	0.5343676802075249	1.1306614499392587e-05	0.5010301690211668	-0.10825831993773068	0.9954695385177091	0.6383566904163883	0.8635075190997803	0	0.2	0.0
5171	7.070575722729481e-08	5.6315901759704775e-08	1.1885785803709421e-08	0.9999904995674037	None	0	0	0.3	3	0.8333333333333334	10	0.4666666666666667	0.75	12	9	1	3	0	0.8333333333333334	5	6	0.9333333333333333	14	1.0	0.2222222222222222	9.322881595202944e-05	0.5000308343506608	0.05280860610480711	0.5349250940549283	4.040159596265193e-06	0.5001856151725256	0.5618548397908263	0.5117306839128609	1.0	1.0	0.0
6254	0.0	0.0	0.0	1.0	None	0	0	0	0	0	0	1.0	0	0	0	0	0	0	1.0	1	1	0.06666666666666667	1	0.0	0	0	0	0	0	0	0	0	0	0	0	0
7206	0.009866258574735554	0.007556846315125963	0.0013902136562444147	0.9912138825662484	None	0.2	1	0.3333333333333333	4	0.8	12	0.20987654320987653	0.8	16	12	0	0	0	1.0	9	9	1.1333333333333333	17	0.0	1.0	0.09985239292462604	0.500512038252693	0.0703333893628058	0.5742829017483922	-0.3921916706720841	0.8371132127793607	0.9026445643784002	0.6561310068456955	0	1.0	0.0
4877	3.655256931496595e-06	1.392205956295718e-07	7.050290460205658e-08	0.9999476860889165	None	0.25	1	0.4	4	0.75	9	0.25925925925925924	0.75	13	9	0	0	0	0.6666666666666666	6	9	0.9333333333333333	14	0.0	1.0	0.016878120612869703	0.5714656260791761	-0.08096736380886208	0.5977467974235119	0.0023648398518498004	0.5354706644777836	0.5966756373597059	0.5684050526895297	0	1.0	0.0
6723	None	None	None	None	None	0	0	0.21951219512195122	9	0.7457627118644068	44	0.7530864197530864	0.6271186440677966	44	37	16	1	0	1.0	9	9	4.066666666666666	61	0.034482758620689655	0.8846153846153846	0.3327606001589933	0.6333276030318675	0	0.5	-0.016239502008315105	0.6699253845936812	0.8373244215511211	0.6030338243468999	1.0	0.9772727272727273	0.0
4287	0.008993417225830032	0.0019611129940013926	0.001932355046217249	0.9972912162502924	None	0.2	1	0.3333333333333333	4	0.8	12	0.20987654320987653	0.8	16	12	0	0	0	1.0	9	9	1.1333333333333333	17	0.0	1.0	0.12063215192211985	0.5671427451568097	-0.0257854744843276	0.6692525871900223	0.0638859545930269	0.6093350612334623	0.6844214325845155	0.616135167586304	0	1.0	0.0
3412	5.395546860486275e-08	4.362261641067631e-08	2.2487057851012596e-08	0.9999875368591545	None	0	0	0.25	2	0.8888888888888888	8	0.3055555555555556	0	0	0	10	0	0	1.0	6	6	0.7333333333333333	11	0.0	0	0	0	0	0	0	0	0	0	0	0	0
1114	None	None	None	None	None	0	0	0.20833333333333334	5	0.7575757575757576	25	0.7142857142857143	0	1	0	33	12	0	1.0	7	7	2.3333333333333335	35	0.17391304347826086	0.42857142857142855	0	0	0	0	0	0	0	0	0	0	0
35	None	None	None	None	None	0	0	0	0	0	0	1.0	0	0	0	0	4	0	1.0	1	1	0.06666666666666667	1	1.0	0	0	0	0	0	0	0	0	0	0	0	0
3941	0.013910735220544574	0.0050476287562510784	0.003483550028290048	0.9809115696732773	None	0.2	1	0.3333333333333333	4	0.8	12	0.20987654320987653	0.8	16	12	0	0	0	1.0	9	9	1.1333333333333333	17	0.0	1.0	0.3805548090420005	0.646299937211431	0	0.5	0.0868285030252616	0.5091961812816878	0.8358662743631822	0.5530992924053103	0	1.0	0.0
1570	None	None	None	None	None	0	0	0.6666666666666666	2	0.5	1	0.6666666666666666	0.5	3	1	0	1	0	0.6666666666666666	3	2	0.26666666666666666	4	0.5	0	-0.0999891019910095	0.5000210386870277	-0.09999911485098271	0.5000019642366869	4.296113423720095e-16	0.5000000000000041	0.6157095627014899	0.5000076676412432	1.0	1.0	0.0
3174	0.00012444427082489672	1.4494804842383152e-06	-1.093094622869191e-06	0.999997334783863	None	0.25	1	0.4	4	0.7692307692307693	10	0.23809523809523808	0.7692307692307693	14	10	0	0	0	0.7777777777777778	9	7	1.0	15	0.0	1.0	0.0006635168520029564	0.5114180164300681	0.08042469110893706	0.5851429385486497	-0.03889032892880593	0.5179955699979156	0.6290775708758866	0.5383922401333024	0	1.0	0.0
1899	None	None	None	None	None	0	0	0	0	0	0	1.0	0	0	0	0	4	0	1.0	1	1	0.06666666666666667	1	1.0	0	0	0	0	0	0	0	0	0	0	0	0
5258	0.018432957362484136	0.007260762395331421	0.007260715819799663	0.9712229974734328	None	0.2	1	0.3333333333333333	4	0.8	12	0.20987654320987653	0.8	16	12	0	0	0	1.0	9	9	1.1333333333333333	17	0.0	1.0	0.3117808755153962	0.6354671748638545	0	0.5	0.09614254326572842	0.531364850696211	0.786292260069328	0.5565378502136122	0	0.9375	0.0
2961	0.0026235039437292316	0.0004955369708246867	0.0004921003331503669	0.9948791439410762	None	0.2	1	0.3333333333333333	4	0.8	12	0.20987654320987653	0.8	16	12	0	0	0	1.0	9	9	1.1333333333333333	17	0.0	1.0	1.1713193647946743e-07	0.5153048265993919	0.019009442102904207	0.5994764520251994	-0.09476820454159665	0.5926192010694279	0.6195243813011903	0.5694911621907705	0	0	0.0
3750	0.009025994359921177	0.001243512099428671	0.0008404120306127157	0.9852419034623948	None	0.2	1	0.3333333333333333	4	0.8	12	0.20987654320987653	0.8	16	12	0	0	0	1.0	9	9	1.1333333333333333	17	0.0	1.0	-0.08734970322959612	0.9938360578497064	-0.1	0.5	0.18423718878598447	0.7875204692522343	0.7961475917665501	0.8938767244298719	0	0.9375	0.0
2411	None	None	None	None	None	0	0	0	0	0	0	1.0	0	0	0	0	0	0	1.0	1	1	0.06666666666666667	1	0.0	0	0	0	0	0	0	0	0	0	0	0	0
3512	None	None	None	None	None	0.05	1	0.2619047619047619	11	0.7166666666666667	43	0.7654320987654321	0.55	42	33	19	0	0	1.0	9	9	4.133333333333334	62	0.0	0.7547169811320755	-0.09969545468869997	0.5002084718812431	0.0064179234989321324	0.5124191046352982	0.09648797939672747	0.6060322509766625	0.6902667850817236	0.5400129771188509	0	1.0	0.0
5567	0.009199028757545274	0.006345337295936582	0.005764781555323715	0.9891253869393656	None	0.25	1	0.4	4	0.7692307692307693	10	0.23809523809523808	0.7692307692307693	13	10	1	3	0	0.7777777777777778	7	9	1.0	15	1.0	1.0	0.1707724309499933	0.5107616462061457	0.05864819743005615	0.5160564415385894	-0.0799194013580047	0.997776715246982	0.7526431309703202	0.8880804106031894	1.0	1.0	0.0
3973	0.0013358098620714464	0.00014825608748146308	-0.0001481796652500156	0.9983139237318839	None	0.25	1	0.4	4	0.75	9	0.25925925925925924	0.75	13	9	0	0	0	0.6666666666666666	6	9	0.9333333333333333	14	0.0	1.0	0.07467095930839246	0.5671080275877659	0.19652779220086863	0.6797702120795754	-0.00446214451951668	0.6524175899774518	0.6884397442957371	0.634325865558234	0	1.0	0.0
1017	None	None	None	None	None	0	0	1.0	2	0.0	0	0.75	0	0	0	2	3	0	1.0	2	2	0.2	3	0.375	0	0	0	0	0	0	0	0	0	0	0	0
2356	None	None	None	None	None	0.25	3	0.4230769230769231	11	0.5833333333333334	21	0.4691358024691358	0.5277777777777778	30	19	7	0	0	1.0	9	9	2.533333333333333	38	0.0	0.6896551724137931	0.0013669180458583962	0.572282593352242	0.1057603118937562	0.6188071137925426	0.09997380427894528	0.500100257327222	0.6133584946796243	0.564313363522651	0	0.9666666666666667	0.0
6071	0.018217462384960924	0.006719065325686071	0.006083665597129013	0.994215725599009	None	0.2	1	0.3333333333333333	4	0.8	12	0.20987654320987653	0.8	16	12	0	0	0	1.0	9	9	1.1333333333333333	17	0.0	1.0	-0.09999882494007742	0.5000035242900164	0	0.5	0.2569842263798307	0.9999982502251065	0.8181190959297473	0.9880933320757714	0	0.4375	0.0
3935	None	None	None	None	None	0	0	0.3333333333333333	10	0.6190476190476191	26	0.5432098765432098	0.40476190476190477	26	17	17	0	0	1.0	9	9	2.933333333333333	44	0.0	0.7027027027027027	0.3591494290062017	0.6955991384585054	0	0.5	0.0702280271874575	0.5315641316642421	0.8260664385902561	0.5787435282353948	0	1.0	0.0
2651	1.213480279763114e-07	1.023528883824662e-07	5.848570446382008e-11	0.9999792840768921	None	0	0	0.018518518518518517	1	1.0	79	1.0	0	0	0	80	0	0	1.0	9	9	5.4	81	0.0	1.0	0	0	0	0	0	0	0	0	0	0	0
5823	0.0036395209009164476	0.0007069245892307721	0.0006924053891097808	0.9946060867601149	None	0.2	1	0.3333333333333333	4	0.8	12	0.20987654320987653	0.8	16	12	0	0	0	1.0	9	9	1.1333333333333333	17	0.0	1.0	0.27817719125150764	0.6456315821821076	0	0.5	0.03016401162656738	0.615057410678654	0.7895462972760998	0.588113253943259	0	1.0	0.0
3326	0.0012992872635745473	0.001142849748962883	0.001067775758695092	0.9976399142866258	None	0	0	0.3333333333333333	2	0.8571428571428571	6	0.36	0.8571428571428571	8	6	0	0	0	1.0	5	5	0.6	9	0.0	0	0.09990646962137864	0.5000486363950293	0.016504254900786653	0.6943571620007969	-0.04554449775077599	0.6599896154180948	0.6825417319333326	0.6212060822060587	0	1.0	0.0
2649	0.0	0.0	0.0	1.0	None	0	0	0	0	0	0	1.0	0	0	0	0	0	0	1.0	1	1	0.06666666666666667	1	0.0	0	0	0	0	0	0	0	0	0	0	0	0
360	None	None	None	None	None	0	0	0.1875	6	0.782608695652174	36	0.5925925925925926	0.13043478260869565	9	6	38	0	0	1.0	9	9	3.2	48	0.0	0.8837209302325582	0.07346887110471736	0.5409569984266572	0.0036371138227704763	0.5921213456027071	0.010676522138837834	0.5705134770720294	0.5735777193700371	0.5679833726604521	0	0	0.0
7128	0.0017629072417602316	1.958128954178375e-05	-7.16325982559267e-06	0.9970002246486247	None	0	0	0.5	2	0.75	3	0.6	0.75	5	3	0	0	0	0.4	5	2	0.4	6	0.0	0	-0.06780168211371312	0.6446686898186172	0	0.5	0.2136495429331863	0.6827445620023761	0.7684077712595117	0.6115977225965333	0	1.0	0.0
3984	1.3682301911371776e-08	1.3014382232889008e-08	3.6054946232820026e-11	0.9999984870393082	None	0.25	1	0.36363636363636365	4	0.7857142857142857	11	0.2222222222222222	0.7857142857142857	15	11	0	0	0	0.8888888888888888	8	9	1.0666666666666667	16	0.0	1.0	0.06955601580952	0.5287217845459118	0.040689812117858805	0.53542870891788	0	0.5	0.5764855976839759	0.5214007904751676	0	1.0	0.0
1958	None	None	None	None	None	0.2	1	0.3333333333333333	4	0.8	12	0.20987654320987653	0.8	16	12	0	0	0	1.0	9	9	1.1333333333333333	17	0.0	1.0	0.0004562324151438581	0.538251147954939	-0.042615628917615944	0.5060009135490476	-0.09438775586258483	0.6180853355425513	0.6000576690661797	0.5546753515872722	0	1.0	0.0
7329	0.002736192323788265	0.0008430803346574959	7.57693287193585e-05	0.997372423282419	None	0.25	1	0.36363636363636365	4	0.7857142857142857	11	0.2222222222222222	0.7857142857142857	15	11	0	0	0	0.8888888888888888	8	9	1.0666666666666667	16	0.0	1.0	-0.09834150864926232	0.5068162912039587	9.749538660790132e-06	0.5000317021489498	0.049492218060270474	0.6594169038246054	0.642184502595066	0.5570908091266046	0	1.0	0.0
5124	5.982414882959898e-10	1.0428232050137428e-10	6.211641479239013e-11	0.9999999998750286	None	0.2	1	0.3333333333333333	4	0.8	12	0.20987654320987653	0.8	16	12	0	0	0	1.0	9	9	1.1333333333333333	17	0.0	1.0	0	0.5	0.022154101174474354	0.5789679204272129	0.00043811852127996384	0.529367086328081	0.5256529011115063	0.5362812659143591	0	1.0	0.0
4579	None	None	None	None	None	0	0	0.26666666666666666	12	0.6615384615384615	43	0.8271604938271605	0.07692307692307693	14	5	52	5	0	1.0	9	9	4.466666666666667	67	0.050505050505050504	0.847457627118644	-0.09921491049357685	0.501190171596733	0.09099788497745684	0.5241970252818368	0.0017571568379693863	0.5080345263203914	0.6848486651889044	0.5111452646650828	1.0	1.0	0.0
966	None	None	None	None	None	0	0	0.038461538461538464	2	0.9736842105263158	74	0.9629629629629629	0	0	0	77	2	0	1.0	9	9	5.2	78	0.012658227848101266	0.9565217391304348	0	0	0	0	0	0	0	0	0	0	0
4206	0.004616637185454173	0.0009989543625107907	-0.0004712118904564021	0.9933091544661387	None	0.25	1	0.4	4	0.75	9	0.25925925925925924	0.75	13	9	0	0	0	0.6666666666666666	9	6	0.9333333333333333	14	0.0	1.0	0.03012302853701348	0.5932328184388084	7.560375944385497e-16	0.5000000000011261	0.14008143414350774	0.7033842445624902	0.64417866470485	0.601951712359186	0	0.6153846153846154	0.0
4263	0.008093675688360967	0.0055859716131459805	0.0055743254356879265	0.9937697255657192	None	0.25	1	0.4	4	0.75	9	0.25925925925925924	0.75	13	9	0	0	0	0.6666666666666666	6	9	0.9333333333333333	14	0.0	1.0	-0.09854952577206383	0.5008437343446843	0.010300504993751469	0.5227060067992269	0.0875616707037714	0.5896680260681104	0.6835739824621623	0.537997817524816	0	1.0	0.0
6072	0.0028889279738377426	0.0006093184038666923	0.0006092720874958566	0.9958792333199864	None	0.3333333333333333	1	0.4444444444444444	4	0.7272727272727273	8	0.2708333333333333	0.7272727272727273	12	8	0	0	0	0.75	6	8	0.8666666666666667	13	0.0	0.8571428571428571	-0.09557010717306029	0.5963693579692092	0	0.5	0.06962473780265348	0.5917501418954799	0.6621428981865324	0.5631251274072302	0	0	0.0
6679	0.018704397789781627	0.006760167242388717	0.006736466458231187	0.9717991434813621	None	0.2	1	0.3333333333333333	4	0.8	12	0.20987654320987653	0.8	16	12	0	0	0	1.0	9	9	1.1333333333333333	17	0.0	1.0	0.3117808755153962	0.6354671748638545	0	0.5	0.09614254326572842	0.531364850696211	0.786292260069328	0.5565378502136122	0	0.9375	0.0
2832	0.0003770652331484498	4.422921440894834e-05	2.057962451379431e-06	0.9995205502841099	None	0	0	0.4	2	0.8	4	0.4666666666666667	0.8	6	4	0	0	0	0.6	5	3	0.4666666666666667	7	0.0	0	0.07275764021593842	0.5246603302910063	0.09331849301360975	0.5032461942420069	-0.05440198159171546	0.6714601206008195	0.6578149310094977	0.5684428725338763	0	1.0	0.0
5703	0.00037509813425093365	2.2903963526187646e-05	-2.0945371254810253e-05	0.9996919004199258	None	0.25	1	0.4	4	0.7692307692307693	10	0.23809523809523808	0.7692307692307693	14	10	0	0	0	0.7777777777777778	9	7	1.0	15	0.0	1.0	0.1711018616836169	0.5912825042183142	0	0.5	-0.013527915297995532	0.5673377366292228	0.697071459033858	0.5531539821618986	0	1.0	0.0
77	None	None	None	None	None	0	0	0.1	3	0.9302325581395349	40	0.8333333333333334	0	0	0	44	0	0	0.6666666666666666	6	9	3.0	45	0.0	0.9743589743589743	0	0	0	0	0	0	0	0	0	0	0
7499	0.003209034815186665	0.0017154667101788672	-4.598733373326305e-06	0.9942546411472722	None	0.2	1	0.3333333333333333	4	0.8	12	0.20987654320987653	0.8	16	12	0	0	0	1.0	9	9	1.1333333333333333	17	0.0	1.0	0.09993520079875032	0.5004402767704199	0.07806506107499052	0.5838172984775682	0.011657176827911323	0.6356878725900255	0.6013352517626253	0.5741916451083361	0	1.0	0.0
6218	0.0	0.0	0.0	1.0	None	0	0	0	0	0	0	1.0	0	0	0	0	0	0	1.0	1	1	0.06666666666666667	1	0.0	0	0	0	0	0	0	0	0	0	0	0	0
3751	0.0	0.0	0.0	1.0	None	0	0	0	0	0	0	1.0	0	0	0	0	0	0	1.0	1	1	0.06666666666666667	1	0.0	0	0	0	0	0	0	0	0	0	0	0	0
4331	0.0	0.0	0.0	0.9999999999999998	None	0	0	0	0	0	0	1.0	0	0	0	0	4	0	1.0	1	1	0.06666666666666667	1	1.0	0	0	0	0	0	0	0	0	0	0	0	0
1	None	None	None	None	None	0	0	0.25	1	1.0	3	1.0	1.0	4	3	0	0	0	0.2	1	5	0.3333333333333333	5	0.0	0	0.009540605338527755	0.6875835455721513	0.008386482949970658	0.5407989330304047	0.003977339431086593	0.5064016101856225	0.5902913854504543	0.5807868920252857	0	1.0	0.0
172	None	None	None	None	None	0	0	0.3333333333333333	2	0.8571428571428571	6	0.36	0.8571428571428571	8	6	0	2	0	1.0	5	5	0.6	9	1.0	0	0.09892339839785008	0.5004811885571833	-0.0611019814069278	0.5294656129412112	0.01683803317848858	0.5372492062686768	0.6583727423872436	0.5224180700021572	1.0	1.0	0.0
1136	None	None	None	None	None	0	0	0.75	3	0.5	2	0.5	0.5	5	2	0	1	0	0.75	4	3	0.4	6	1.0	0.6666666666666666	0.06955329778194878	0.5738648882144489	9.66928664879578e-06	0.5000321243039578	0.2605211808752176	0.5288397976029938	0.7569795900343821	0.5343834303901099	1.0	1.0	0.0
5000	0.0016458440128630687	0.0005263674694564292	0.0005262648246151861	0.9970458183923246	None	0.2	1	0.3333333333333333	4	0.8	12	0.20987654320987653	0.8	16	12	0	0	0	1.0	9	9	1.1333333333333333	17	0.0	1.0	-0.09492200663478352	0.5218961844168496	0.021957213961257594	0.5621293676759578	0.07480160605581229	0.5898339200606889	0.6814498360260097	0.5581299661126493	0	1.0	0.0
4367	0.0	0.0	0.0	1.0	None	0	0	0	0	0	0	1.0	0	0	0	0	0	0	1.0	1	1	0.06666666666666667	1	0.0	0	0	0	0	0	0	0	0	0	0	0	0
7146	0.0211092320378491	0.015801652637368033	0.015787764629213247	0.9943769472736537	None	0.2	1	0.3333333333333333	4	0.8	12	0.20987654320987653	0.8	16	12	0	0	0	1.0	9	9	1.1333333333333333	17	0.0	1.0	0.09987330917389968	0.5008924263638902	0.070637840746326	0.5593796846504628	0.08253459253420267	0.5727016251533937	0.5484509564664518	0.5444735669301818	0	0.75	0.0
3291	0.010270190827742913	0.000904391363866431	0.0003699953618056882	0.9962181047534253	None	0	0	0.3142857142857143	11	0.6	30	0.6419753086419753	0.32	25	16	26	0	0	1.0	9	9	3.466666666666667	52	0.0	0.6382978723404256	0.3919430129713579	0.7691466933317346	-0.09999999445795946	0.5000003408410626	0.09998212034380906	0.5007450415506454	0.8828826790141584	0.5992065740736428	0	0.84	0.0
2099	None	None	None	None	None	0	0	0	0	0	0	1.0	0	0	0	0	4	0	1.0	1	1	0.06666666666666667	1	1.0	0	0	0	0	0	0	0	0	0	0	0	0
4894	0.008836708079368453	0.0059923820354715485	0.005977388556704947	0.9937223278790587	None	0.25	1	0.4	4	0.75	9	0.25925925925925924	0.75	13	9	0	0	0	0.6666666666666666	6	9	0.9333333333333333	14	0.0	1.0	-0.09854952577206383	0.5008437343446843	0.010300504993751469	0.5227060067992269	0.0875616707037714	0.5896680260681104	0.6835739824621623	0.537997817524816	0	1.0	0.0
2323	None	None	None	None	None	0	0	0.3333333333333333	1	1.0	2	1.0	1.0	3	2	0	2	0	0.25	1	4	0.26666666666666666	4	0.6666666666666666	0	0.09999849483934634	0.5000027343067137	0.09158313752649636	0.517207537269725	-0.0840607503518074	0.5302707514046489	0.7002574691125615	0.515836330169125	0.0	0	0.0
1195	None	None	None	None	None	0	0	0	0	0	0	1.0	0	0	0	0	0	0	1.0	1	1	0.06666666666666667	1	0.0	0	0	0	0	0	0	0	0	0	0	0	0
3568	0.0019627208652226876	6.268374446434622e-05	-1.1844666250448914e-05	0.9979765548191237	None	0.2	1	0.3333333333333333	4	0.8	12	0.20987654320987653	0.8	16	12	0	0	0	1.0	9	9	1.1333333333333333	17	0.0	1.0	0.06942180624332417	0.529826405663611	-0.09999692667526969	0.5000416269963425	0.09051355661626026	0.5151383594003283	0.7000876658538857	0.515010979230993	0	1.0	0.0
2499	None	None	None	None	None	0	0	0.07407407407407407	2	0.9473684210526315	36	0.9523809523809523	0	0	0	39	0	0	0.8571428571428571	7	6	2.6666666666666665	40	0.0	0.6470588235294118	0	0	0	0	0	0	0	0	0	0	0
2470	None	None	None	None	None	0.07692307692307693	1	0.35714285714285715	10	0.6	24	0.5185185185185185	0.525	30	21	11	5	0	1.0	9	9	2.8	42	0.29411764705882354	0.7222222222222222	7.234943740796949e-05	0.5003674802838997	0.09981884129917426	0.5009391319223517	0.09851763959565767	0.5009153396648652	0.6145578039360015	0.5007406508130139	1.0	1.0	0.0
4588	0.0002569827251927041	2.1659725930426258e-06	-1.6845004865759328e-06	0.9999932438163611	None	0.3333333333333333	1	0.5	4	0.7	7	0.2857142857142857	0.7	11	7	0	0	0	0.8571428571428571	7	6	0.8	12	0.0	0.6666666666666666	0.04871083753002322	0.5412437971358363	-0.07974412805409689	0.5435611132853368	-0.035822254347107	0.6667714129961756	0.6478263275093782	0.5852958974844152	0	1.0	0.0
3856	0.00014840620479190353	5.800919024356398e-07	-4.856983727150704e-07	0.9999976873516975	None	0.3333333333333333	1	0.5	4	0.6666666666666666	6	0.3055555555555556	0.6666666666666666	10	6	0	0	0	1.0	6	6	0.7333333333333333	11	0.0	0.8	-0.09996358601187477	0.5000021966700249	-0.047829730336529534	0.6564395374292542	0.04798364047329486	0.6767568412353983	0.6745618260784628	0.613518831566912	0	1.0	0.0
3635	0.017477737783775406	0.002182387447908076	0.0016807167095701499	0.9915026430160603	None	0.2	1	0.3333333333333333	4	0.8	12	0.20987654320987653	0.8	16	12	0	0	0	1.0	9	9	1.1333333333333333	17	0.0	1.0	0.27008557271642364	0.640136829557362	0	0.5	0.09716070016658145	0.5039993325625504	0.7534335891033285	0.5491702134543884	0	0.875	0.0
3905	None	None	None	None	None	0	0	0.23529411764705882	12	0.7027027027027027	52	0.9382716049382716	0.20270270270270271	23	15	52	0	0	1.0	9	9	5.066666666666666	76	0.0	0.9705882352941176	-0.05510135102448307	0.6683978008992536	-0.12851027591411054	0.5481356161797062	0.09999990275056447	0.6839860558747392	0.7291788569353899	0.6353905553996488	0	0.9565217391304348	0.0
59	None	None	None	None	None	0.05555555555555555	1	0.34210526315789475	13	0.5818181818181818	32	0.7916666666666666	0.34545454545454546	29	19	27	0	0	0.8888888888888888	9	8	3.8	57	0.0	0.8235294117647058	-0.04274035251599163	0.6690340503640638	0.030747468605117477	0.6101059309093491	0.03132478283261676	0.6417360116897787	0.6217989691085275	0.6406442104859568	0	1.0	0.0
1841	None	None	None	None	None	0.25	2	0.5	9	0.52	13	0.5	0.36	15	9	11	1	0	0.6666666666666666	9	6	1.8	27	0.05	0.47619047619047616	0.007956223686693072	0.5912110132088397	1.1653605034248733e-07	0.5000125483998578	0.035631286701772534	0.5714047404471612	0.5860765268598757	0.5545000145816514	1.0	1.0	0.0
2399	None	None	None	None	None	0	0	0	0	0	0	1.0	0	0	0	0	4	0	1.0	1	1	0.06666666666666667	1	1.0	0	0	0	0	0	0	0	0	0	0	0	0
5847	0.00011422769092501761	2.1716643238829825e-06	2.1687086081987342e-06	0.999996042243276	None	0.25	1	0.4	4	0.75	9	0.25	0.75	13	9	0	0	0	0.875	8	7	0.9333333333333333	14	0.0	0.8571428571428571	1.3241004367203015e-07	0.5000002067067877	0.0006915491816412364	0.5021533673627445	-0.022730376827415348	0.6534886969499848	0.5742609186454303	0.5533811312683241	0	1.0	0.0
3306	0.0005840963662864402	0.0004816419386553979	-0.00048070502759897063	0.9995025211663409	None	0.3333333333333333	1	0.5	4	0.7	7	0.2857142857142857	0.7	11	7	0	0	0	0.8571428571428571	6	7	0.8	12	0.0	0.6666666666666666	-0.0797160383602689	0.6354210149238787	0.0022544418183928993	0.5486692512168031	-0.03122091531802649	0.6260300555355716	0.6208383393661921	0.6039667471662993	0	1.0	0.0
5517	0.0030248006846638684	0.0006537949024745485	0.0005435153391909394	0.9996768420363491	None	0.375	6	0.42857142857142855	15	0.6	30	0.6419753086419753	0.6	45	30	6	0	0	1.0	9	9	3.466666666666667	52	0.0	0.7441860465116279	0.08762762171318306	0.5702617713504191	0.018260953625059063	0.5449660391440189	0.039406780823044316	0.5872214475151628	0.5670963644038179	0.5675643174449204	0	1.0	0.0
3936	0.0019476285857545534	0.00028246467067662314	-0.0002824005855835146	0.9992340804279762	None	0.2	1	0.3333333333333333	4	0.8	12	0.20987654320987653	0.8	16	12	0	0	0	1.0	9	9	1.1333333333333333	17	0.0	1.0	-0.09999999999539558	0.5000000064238738	0	0.5	0.09702323627598602	0.5095882987546533	0.6909095319739219	0.503196450046056	0	1.0	0.0
1641	None	None	None	None	None	0	0	0	0	0	0	1.0	0	0	0	0	0	0	1.0	1	1	0.06666666666666667	1	0.0	0	0	0	0	0	0	0	0	0	0	0	0
2954	0.00728241948611331	0.0009131458626648946	0.00028651025311000005	0.9848983683107667	None	0.2	1	0.3333333333333333	4	0.8	12	0.20987654320987653	0.8	16	12	0	0	0	1.0	9	9	1.1333333333333333	17	0.0	1.0	-0.082012880697381	0.9927275714972854	0.3519019576981523	0.652347597543524	-0.09995964284144196	0.5033988715651748	0.915534697881913	0.8644920775037594	0	1.0	0.0
5746	0.004332748576203678	0.0030925372057723764	-0.0023276930240277937	0.9942762099362331	None	0.2	1	0.3333333333333333	4	0.8	12	0.20987654320987653	0.8	16	12	0	0	0	1.0	9	9	1.1333333333333333	17	0.0	1.0	0.2552849752719112	0.5086957576356543	-0.08112968355014791	0.5197746568994145	-0.05675387859478627	0.5876481382816646	0.8200827865111087	0.5389358261453595	0	1.0	0.0
3627	0.0036750593389381432	0.0009778616738823469	0.00024015068355868528	0.9950068408183558	None	0.2	1	0.3333333333333333	4	0.8	12	0.20987654320987653	0.8	16	12	0	0	0	1.0	9	9	1.1333333333333333	17	0.0	1.0	0.09765855167089685	0.5699095800771219	0.05454587438505074	0.591913927823885	0.03218718463633155	0.672219224748997	0.5997645630036427	0.6123501136653196	0	1.0	0.0
6834	0.009949346777583521	0.0036395406405267177	0.0029491205960370907	0.9893254084579326	None	0.2	1	0.3333333333333333	4	0.8	12	0.20987654320987653	0.8	16	12	0	0	0	1.0	9	9	1.1333333333333333	17	0.0	1.0	0.17541956114090831	0.6267966494425794	0	0.5	0.08916845368439578	0.5084307514021273	0.6719617412231141	0.5458892420882978	0	0.9375	0.0
6838	1.3536060441549272e-09	1.9784976743501216e-10	-7.803172737048446e-11	0.9999999606903879	None	0.2	1	0.3333333333333333	4	0.8	12	0.20987654320987653	0.8	16	12	0	0	0	1.0	9	9	1.1333333333333333	17	0.0	1.0	0.2772846851191943	0.5	0.16693503559187733	0.5061505846665116	1.7275352788939308e-07	0.500018590148271	0.7576499726629728	0.5020564834290252	0	1.0	0.0
4349	0.008371367316038165	0.0056184045910546735	0.0056067663202811055	0.9940172126463944	None	0.25	1	0.4	4	0.75	9	0.25925925925925924	0.75	13	9	0	0	0	0.6666666666666666	6	9	0.9333333333333333	14	0.0	1.0	-0.09854952577206383	0.5008437343446843	0.010300504993751469	0.5227060067992269	0.0875616707037714	0.5896680260681104	0.6835739824621623	0.537997817524816	0	1.0	0.0
2913	2.057413701180401e-07	9.347388645948933e-08	7.867317872457889e-08	0.9999748376614934	None	0	0	0.08333333333333333	4	0.9142857142857143	64	0.8888888888888888	0	2	0	69	0	0	1.0	9	9	4.8	72	0.0	0.9375	0	0	0	0	0	0	0	0	0	0	0
1189	None	None	None	None	None	0	0	0.5	3	0.6666666666666666	4	0.4	0.6666666666666666	7	4	0	1	0	0.8	5	4	0.5333333333333333	8	1.0	0.6666666666666666	0.04534307419846088	0.6285815635031736	0.09999999962922257	0.500000012391349	0.08811461942764946	0.55421022539377	0.5573808818981271	0.5616704795002464	1.0	1.0	0.0
3466	0.007184639775842173	0.0010779613492176306	-0.00020276810524958914	0.9791976391827844	None	0.25	1	0.4	4	0.75	9	0.25925925925925924	0.75	13	9	0	0	0	0.6666666666666666	6	9	0.9333333333333333	14	0.0	1.0	0.3477390909403412	0.7148278450132507	-0.09999943970721052	0.5000029686826534	-0.0351132217164552	0.6631111241099176	0.8782059302579762	0.6299611160417478	0	1.0	0.0
6661	0.02182401266770908	0.01521978192217446	0.015210987060695525	0.9944846555971402	None	0.2	1	0.3333333333333333	4	0.8	12	0.20987654320987653	0.8	16	12	0	0	0	1.0	9	9	1.1333333333333333	17	0.0	1.0	0.09987330917389968	0.5008924263638902	0.070637840746326	0.5593796846504628	0.08253459253420267	0.5727016251533937	0.5484509564664518	0.5444735669301818	0	0.75	0.0
2984	1.8878122003293974e-05	1.2356956885481134e-06	-9.915567247959752e-07	0.999997550192701	None	0	0	0.5	2	0.6666666666666666	2	0.5555555555555556	0.3333333333333333	2	1	2	0	0	1.0	3	3	0.3333333333333333	5	0.0	0	2.979849875946184e-05	0.5000358602192655	-0.09063576266151625	0.5201348500641184	-0.05195846800957356	0.5155803266342895	0.5918323159382584	0.5119200666671637	0	1.0	0.0
2695	6.405502714750906e-06	1.2105781426148924e-08	-1.1754846424842071e-08	0.9999995019887825	None	0	0	1.0	1	0	0	1.0	0	1	0	0	1	0	0.5	2	1	0.13333333333333333	2	0.3333333333333333	0	0	0	0	0	0	0	0	0	0	0	0
3021	0.0018455826751062891	7.715245449462139e-05	-6.38566450572702e-05	0.9964535891865594	None	0	0	0.3333333333333333	2	0.8571428571428571	6	0.36	0.8571428571428571	8	6	0	2	0	1.0	5	5	0.6	9	1.0	0	0.005291359240524299	0.5322419299184684	0.027540466727370018	0.5636126882743463	-0.1496446494493157	0.9449664260579975	0.7063620811167286	0.7457482832107506	0.0	0.375	0.0
5682	0.003146394157443487	0.0007023990328026401	0.0004012777693958322	0.9971547527942687	None	0.2	1	0.3333333333333333	4	0.8	12	0.20987654320987653	0.8	16	12	0	0	0	1.0	9	9	1.1333333333333333	17	0.0	1.0	-0.0999317691738186	0.5096089892978004	0	0.5	0.09980838007858786	0.5001506217833531	0.6932242489977205	0.5032535521820365	0	0.875	0.0
2693	0.0	0.0	0.0	1.0	None	0	0	0	0	0	0	1.0	0	0	0	0	0	0	1.0	1	1	0.06666666666666667	1	0.0	0	0	0	0	0	0	0	0	0	0	0	0
1770	None	None	None	None	None	1.0	1	1.0	4	0.25	1	0.5	0.25	5	1	0	0	0	0.75	4	3	0.4	6	0.0	1.0	0.23012387694537068	0.5158179772641266	-0.09957733555354491	0.5097125932431532	0.0002512014941890372	0.5990528111466451	0.7981544911103752	0.5418740488570765	0	1.0	0.0
1806	None	None	None	None	None	0.2	1	0.3333333333333333	4	0.8	12	0.20987654320987653	0.8	16	12	0	0	0	1.0	9	9	1.1333333333333333	17	0.0	1.0	0.006196689849405204	0.5650234036517682	0.053911848369335845	0.5959845296397317	-0.09998883745050906	0.5005095309600813	0.664595550349694	0.5541513244237951	0	1.0	0.0
4131	0.0	0.0	0.0	1.0	None	0	0	0	0	0	0	1.0	0	0	0	0	0	0	1.0	1	1	0.06666666666666667	1	0.0	0	0	0	0	0	0	0	0	0	0	0	0
1344	None	None	None	None	None	0	0	0.6666666666666666	2	0.5	1	0.6666666666666666	0	0	0	3	0	0	0.6666666666666666	2	3	0.26666666666666666	4	0.0	0	0	0	0	0	0	0	0	0	0	0	0
7171	0.018165041447192408	0.007259560320474767	0.007207819031369416	0.971250424962229	None	0.2	1	0.3333333333333333	4	0.8	12	0.20987654320987653	0.8	16	12	0	0	0	1.0	9	9	1.1333333333333333	17	0.0	1.0	0.3117808755153962	0.6354671748638545	0	0.5	0.09614254326572842	0.531364850696211	0.786292260069328	0.5565378502136122	0	0.9375	0.0
1718	None	None	None	None	None	0	0	0.058823529411764705	1	1.0	23	1.0	0	0	0	24	10	0	1.0	5	5	1.6666666666666667	25	0.19230769230769232	0	0	0	0	0	0	0	0	0	0	0	0
5430	0.008808420284745204	0.00575338575775849	0.005193766855076064	0.9890729361018463	None	0.25	1	0.4	4	0.7692307692307693	10	0.23809523809523808	0.7692307692307693	13	10	1	3	0	0.7777777777777778	7	9	1.0	15	1.0	1.0	0.1707724309499933	0.5107616462061457	0.05864819743005615	0.5160564415385894	-0.0799194013580047	0.997776715246982	0.7526431309703202	0.8880804106031894	1.0	1.0	0.0
3319	0.004667536829682169	0.001035883886378912	-0.0004687070169159553	0.9943406574361557	None	0.25	1	0.4	4	0.7692307692307693	10	0.23809523809523808	0.7692307692307693	14	10	0	0	0	0.7777777777777778	7	9	1.0	15	0.0	1.0	0.24008589275972608	0.5666757668057681	-0.09999692015543485	0.5001139146968698	0.06450091923032777	0.5707148519126121	0.8004082816846535	0.5459966695946642	0	0	0.0
4602	0.0013927886958780087	0.00021386932186100253	-3.075234683012786e-05	0.9965018481689203	None	0	0	0.3333333333333333	2	0.8571428571428571	6	0.36	0.8571428571428571	8	6	0	2	0	1.0	5	5	0.6	9	1.0	0	0.052555418068605385	0.6552327802287914	-0.012514588458062382	0.6402019426832176	0.08356639001808774	0.5212596592724101	0.6185924005551641	0.606943878678357	1.0	0.875	0.0
3084	0.00239476301627177	0.0001642931609083134	-0.00014451622255902654	0.9736783695085712	None	0	0	0.3333333333333333	2	0.8571428571428571	6	0.36	0.8571428571428571	8	6	0	2	0	1.0	5	5	0.6	9	1.0	0	0.5981177887614143	0.9999386327557749	0.09809090411351223	0.5086684527660402	-0.098587566836563	0.5130897796979591	0.9493710280441873	0.9630974441867306	1.0	1.0	0.0
418	None	None	None	None	None	0.25	1	0.4	4	0.7692307692307693	10	0.23809523809523808	0.7692307692307693	14	10	0	0	0	0.7777777777777778	9	7	1.0	15	0.0	1.0	0.09648764325488002	0.997293640545345	4.717266185357011e-05	0.5001093601181886	0.19202176984130648	0.9999999991384523	0.7748669406591171	0.9998673136343814	0	0	0.0
410	None	None	None	None	None	0	0	0.06976744186046512	3	0.9354838709677419	58	0.8888888888888888	0	0	0	63	0	0	0.8888888888888888	9	8	4.266666666666667	64	0.0	0.9285714285714286	0	0	0	0	0	0	0	0	0	0	0
4582	0.008473869357463467	0.00595375506892251	0.005939729259628989	0.9938705682295703	None	0.25	1	0.4	4	0.75	9	0.25925925925925924	0.75	13	9	0	0	0	0.6666666666666666	6	9	0.9333333333333333	14	0.0	1.0	-0.09854952577206383	0.5008437343446843	0.010300504993751469	0.5227060067992269	0.0875616707037714	0.5896680260681104	0.6835739824621623	0.537997817524816	0	1.0	0.0
1514	None	None	None	None	None	0	0	0	0	0	0	1.0	0	0	0	0	0	0	1.0	1	1	0.06666666666666667	1	0.0	0	0	0	0	0	0	0	0	0	0	0	0
3990	0.00241478697742312	0.0005140455985299603	-0.0001873408408439453	0.9987901570937086	None	0	0	0.25	3	0.8666666666666667	13	0.37777777777777777	0.8	15	12	1	2	0	0.5555555555555556	5	9	1.1333333333333333	17	0.6666666666666666	0.6666666666666666	-0.03863831135845757	0.517402577836751	0	0.5	0.08018230323496459	0.5929472220200166	0.6199630574484954	0.5370818698639779	1.0	1.0	0.0
3495	0.009331466554693297	0.0005560704298568597	0.0004133822696396144	0.9780690117699895	None	0.25	1	0.4	4	0.75	9	0.25925925925925924	0.75	13	9	0	0	0	0.6666666666666666	6	9	0.9333333333333333	14	0.0	1.0	0.00022030070157496483	0.5573336150847389	0.06412396063751397	0.5691390368219902	-0.09956572239197449	0.5174242733883969	0.6635514987512092	0.5480522569425006	0	1.0	0.0
3107	None	None	None	None	None	0.06666666666666667	1	0.2727272727272727	9	0.7021276595744681	33	0.7777777777777778	0.5106382978723404	33	24	15	5	0	0.7777777777777778	9	7	3.2666666666666666	49	0.2	0.6666666666666666	0.008322450456366887	0.5879657838354128	0.03234542215797188	0.6655827974521736	1.4154303927204623e-06	0.5047841820605502	0.5943145180340171	0.5876658560403232	1.0	1.0	0.0
5046	6.035496659665817e-07	1.8522564692510785e-07	1.804040580831345e-07	0.9999504795837008	None	0.25	1	0.4	4	0.75	9	0.25925925925925924	0.75	13	9	0	0	0	0.6666666666666666	6	9	0.9333333333333333	14	0.0	1.0	-0.02812838901870602	0.5182462755021322	0	0.5	0.007349999721174697	0.5323778290255746	0.5381496916410043	0.5168861028450376	0	1.0	0.0
3630	0.0023851998463361767	0.0016929270294316246	0.00023032448978713472	0.9991417453094277	None	0.3333333333333333	1	0.5	4	0.7	7	0.2857142857142857	0.7	11	7	0	0	0	0.8571428571428571	6	7	0.8	12	0.0	0.6666666666666666	0.12471304822023858	0.5375530614851627	0.06612283995913465	0.5947165385577428	0.07888672952228837	0.5417139898182868	0.5743497597243542	0.558171920703466	0	1.0	0.0
5060	6.757667860270081e-09	6.767053263798379e-09	4.785029251468389e-09	0.9999997822595278	None	0	0	0	0	0	0	1.0	0	0	0	0	2	0	1.0	1	1	0.06666666666666667	1	0.5	0	0	0	0	0	0	0	0	0	0	0	0
2571	2.5118105256267738e-08	2.2934307069414705e-08	1.2719803698116805e-08	0.9999960169594834	None	0	0	0.3333333333333333	2	0.6666666666666666	4	0.6666666666666666	0	0	0	7	3	0	0.75	4	3	0.5333333333333333	8	0.16666666666666666	1.0	0	0	0	0	0	0	0	0	0	0	0
2996	1.828039632536193e-08	1.664603789680532e-08	-7.7796758037158e-11	0.99999767915536	None	0.5	1	0.6666666666666666	4	0.5714285714285714	4	0.36	0.5714285714285714	8	4	0	0	0	1.0	5	5	0.6	9	0.0	1.0	0.08496251927908369	0.5091560421135555	-0.005448781721814575	0.6425424137297915	7.210408858459832e-24	0.5000000000000003	0.6028135431351501	0.5517345487565241	0	1.0	0.0
4258	0.002824128514895365	0.001236598139390148	0.0009911269059732425	0.9990897030296515	None	0.2	1	0.3333333333333333	4	0.8	12	0.20987654320987653	0.8	16	12	0	0	0	1.0	9	9	1.1333333333333333	17	0.0	1.0	7.902762784127648e-27	0.5000000000000361	4.909348507491802e-18	0.5000073755227193	0.09910564646957923	0.5026141357579997	0.6147180574581751	0.5008738441436796	0	1.0	0.0
5875	8.324114710695038e-06	1.7978175974664632e-07	1.8641862133037617e-08	0.9999983801722044	None	0	0	0.5	1	1.0	1	1.0	1.0	2	1	0	2	0	0.3333333333333333	1	3	0.2	3	0.6666666666666666	0	0.011938040035966591	0.5000030520343518	0	0.5	-0.05158761815581223	0.5762884280633989	0.5688799386683145	0.5256082000507312	1.0	1.0	0.0
3143	None	None	None	None	None	0.42857142857142855	3	0.47058823529411764	8	0.6086956521739131	14	0.30864197530864196	0.6086956521739131	22	14	2	0	0	1.0	9	9	1.6666666666666667	25	0.0	0.625	8.233190731052347e-05	0.557226123787012	-0.09999999998318954	0.5000000003646605	0.22201312468268028	0.6779979447217459	0.7934185355595534	0.5805015769116546	0	1.0	0.0
3628	3.2633710975948774e-08	3.0755780911645775e-08	1.8428291268513975e-08	0.9999943025198893	None	0	0	0.45454545454545453	5	0.42857142857142855	6	0.5333333333333333	0	0	0	15	0	0	0.8333333333333334	5	6	1.0666666666666667	16	0.0	1.0	0	0	0	0	0	0	0	0	0	0	0
1678	None	None	None	None	None	0	0	1.0	2	0.0	0	1.0	0	2	0	0	0	0	0.3333333333333333	3	1	0.2	3	0.0	1.0	0	0	0	0	0	0	0	0	0	0	0
5040	0.008238542143406061	0.005635793836411998	0.005614655671582969	0.9938978302689918	None	0.25	1	0.4	4	0.75	9	0.25925925925925924	0.75	13	9	0	0	0	0.6666666666666666	6	9	0.9333333333333333	14	0.0	1.0	-0.09854952577206383	0.5008437343446843	0.010300504993751469	0.5227060067992269	0.0875616707037714	0.5896680260681104	0.6835739824621623	0.537997817524816	0	1.0	0.0
6147	None	None	None	None	None	0.15384615384615385	2	0.42857142857142855	12	0.55	22	0.5185185185185185	0.5	32	20	9	0	0	1.0	9	9	2.8	42	0.0	0.5454545454545454	-0.08863279975633076	0.5118562300440729	0.0197877955566628	0.5876924893016711	0.04525333690429926	0.5810627282261226	0.6679624451149294	0.5604532877781342	0	1.0	0.0
6425	0.0007595813419637542	0.00017116810103148125	-0.0001686252304434605	0.9995899808734144	None	0.25	1	0.4	4	0.7692307692307693	10	0.23809523809523808	0.7692307692307693	14	10	0	0	0	0.7777777777777778	9	7	1.0	15	0.0	1.0	0.09206149610321145	0.613077871003082	0.09509434260741019	0.6507686429502315	0.03700535785460616	0.5514538143859746	0.5965935015846294	0.605812736574293	0	0	0.0
5161	None	None	None	None	None	0	0	0.21875	7	0.7777777777777778	35	0.746031746031746	0.7333333333333333	40	33	6	0	0	0.7777777777777778	7	9	3.1333333333333333	47	0.0	1.0	0.09357195584984063	0.5398266078951627	0.09234006501825576	0.5745862703325121	0.00043465745756291277	0.5454111787796552	0.60763737057245	0.5533280103697754	0	1.0	0.0
3841	0.00017017786685457877	1.166511488726003e-06	6.698387320583246e-07	0.9999998731989836	None	0.2	1	0.3333333333333333	4	0.8	12	0.20987654320987653	0.8	16	12	0	0	0	1.0	9	9	1.1333333333333333	17	0.0	1.0	1.1061573624619385e-22	0.5	0	0.5	-0.03964949880827281	0.565601671209723	0.546591820269151	0.5219798375506104	0	1.0	0.0
1744	None	None	None	None	None	0.1111111111111111	1	0.42857142857142855	9	0.5517241379310345	16	0.5535714285714286	0.4482758620689655	20	13	10	0	0	0.875	7	8	2.066666666666667	31	0.0	0.7857142857142857	0.03916576931972891	0.5909228857289108	-0.03221640074404905	0.6610010953758556	0.05730519831138	0.6159820628861891	0.6052391304688489	0.6230912081600022	0	0.1	0.0
3633	0.010141125560204309	0.00024771839500403725	0.00014096117401022387	0.9917399556665598	None	0.2	1	0.3333333333333333	4	0.8	12	0.20987654320987653	0.8	16	12	0	0	0	1.0	9	9	1.1333333333333333	17	0.0	1.0	3.099427301557835e-07	0.5584207063351496	0.1227286913051214	0.6053564360180679	0.1996169075566459	0.6908743454878014	0.6972185635706096	0.619855088917966	0	0.6875	0.0
2165	None	None	None	None	None	0.2	1	0.3333333333333333	4	0.8	12	0.20987654320987653	0.8	16	12	0	0	0	1.0	9	9	1.1333333333333333	17	0.0	1.0	0.04167418627787883	0.5280990547367376	0	0.5	8.523922962280729e-20	0.5000005126135041	0.5489561488734966	0.5093753025624634	0	1.0	0.0
2546	None	None	None	None	None	0	0	0.15217391304347827	7	0.8507462686567164	57	0.8518518518518519	0.34328358208955223	28	23	40	0	0	1.0	9	9	4.6	69	0.0	1.0	0.09793399109590888	0.9025710073056853	0	0.5	3.937250652438612e-11	0.5015898366114553	0.6134091480095757	0.6779050742170272	0	1.0	0.0
1125	None	None	None	None	None	1.0	1	1.0	4	0.0	0	0.6666666666666666	0	2	0	3	2	0	1.0	3	3	0.4	6	0.25	0.6666666666666666	0	0	0	0	0	0	0	0	0	0	0
1654	None	None	None	None	None	0.25	1	0.4	4	0.7692307692307693	10	0.23809523809523808	0.7692307692307693	14	10	0	0	0	0.7777777777777778	9	7	1.0	15	0.0	1.0	8.331218513815664e-05	0.5101105939397922	-0.05345891648257062	0.5901879926228133	0.010386373604995548	0.5621227406266048	0.585429179955043	0.5543652310451896	0	0	0.0
1552	None	None	None	None	None	0	0	0.09523809523809523	4	0.9	54	0.7654320987654321	0.016666666666666666	3	1	58	0	0	1.0	9	9	4.133333333333334	62	0.0	0.9056603773584906	0.05531499957234339	0.5228839177575065	1.0080404897192877e-05	0.5000482004478793	0.007366961402240774	0.5664482148829927	0.56669389981258	0.529894874110264	0	1.0	0.0
5806	0.0	0.0	0.0	0.9999999999999998	None	0	0	0	0	0	0	1.0	0	0	0	0	4	0	1.0	1	1	0.06666666666666667	1	1.0	0	0	0	0	0	0	0	0	0	0	0	0
6306	0.01136768144970913	0.005035468611337479	0.004116486158251275	0.9878208956405687	None	0.2	1	0.3333333333333333	4	0.8	12	0.20987654320987653	0.8	16	12	0	0	0	1.0	9	9	1.1333333333333333	17	0.0	1.0	0.30557195693749567	0.5258855646337514	0	0.5	0.09955476441131567	0.5005541693742828	0.7811636579302833	0.5088200510048914	0	1.0	0.0
2856	0.0	0.0	0.0	0.9999999999999998	None	0	0	0	0	0	0	1.0	0	0	0	0	4	0	1.0	1	1	0.06666666666666667	1	1.0	0	0	0	0	0	0	0	0	0	0	0	0
6681	0.010974469245942321	0.0019698929671320225	-0.0019295770244551881	0.9912802129897216	None	0.25	1	0.4	4	0.75	9	0.25925925925925924	0.75	13	9	0	0	0	0.6666666666666666	6	9	0.9333333333333333	14	0.0	1.0	0.2798171440622215	0.6040692646820989	0	0.5	-0.09595925408489554	0.5060306672589236	0.8311969454655835	0.5371458852504961	0	0.9230769230769231	0.0
4112	0.014710642181726342	0.0028573584731848034	-0.0022691812299713092	0.9803321103995715	None	0.2	1	0.3333333333333333	4	0.8	12	0.20987654320987653	0.8	16	12	0	0	0	1.0	9	9	1.1333333333333333	17	0.0	1.0	0.36594790797620086	0.6374298019833625	0	0.5	0.08820469475254292	0.5047625071776697	0.8262589144791644	0.5484538492247941	0	1.0	0.0
4549	0.008418121653372673	0.005899220973280328	0.0058837622574968405	0.9938173516879902	None	0.25	1	0.4	4	0.75	9	0.25925925925925924	0.75	13	9	0	0	0	0.6666666666666666	6	9	0.9333333333333333	14	0.0	1.0	-0.09854952577206383	0.5008437343446843	0.010300504993751469	0.5227060067992269	0.0875616707037714	0.5896680260681104	0.6835739824621623	0.537997817524816	0	1.0	0.0
2947	1.60216030100565e-05	5.226046848505849e-06	-5.2260428535440975e-06	0.9985353814553493	None	0.5	1	0.7142857142857143	5	0.375	3	0.4166666666666667	0.375	8	3	1	0	0	0.6666666666666666	4	6	0.6666666666666666	10	0.0	0.5	0.05756546633241873	0.6117611639062399	0.01192994281582151	0.5204637663649698	1.8090903096116487e-10	0.5000000012890108	0.5610667724659998	0.5445996515450258	0	1.0	0.0
6747	0.00038512582778907513	4.385456922201394e-06	3.649255833531706e-06	0.9999999870896554	None	0.2	1	0.3333333333333333	4	0.8	12	0.20987654320987653	0.8	16	12	0	0	0	1.0	9	9	1.1333333333333333	17	0.0	1.0	-0.07045703403580147	0.6631281822609916	0	0.5	-0.08536584837148549	0.5478507116262397	0.6034525233214338	0.5719354360723711	0	0.875	0.0
887	None	None	None	None	None	0	0	0.3	6	0.6428571428571429	18	0.37037037037037035	0	2	0	27	4	0	1.0	9	9	2.0	30	0.07142857142857142	0.3076923076923077	0	0	0	0	0	0	0	0	0	0	0
2228	None	None	None	None	None	0	0	0	0	0	0	1.0	0	0	0	0	0	0	1.0	1	1	0.06666666666666667	1	0.0	0	0	0	0	0	0	0	0	0	0	0	0
3579	0.00016907686790071976	1.8493981317349058e-06	-5.550136823499989e-07	0.9999998796966012	None	0.2	1	0.3333333333333333	4	0.8	12	0.20987654320987653	0.8	16	12	0	0	0	1.0	9	9	1.1333333333333333	17	0.0	1.0	-0.10976449370518337	0.6229631337323494	0	0.5	-0.06494070216973787	0.6704226419793273	0.6350356092430767	0.5996676554958423	0	0	0.0
499	None	None	None	None	None	0	0	0.16666666666666666	7	0.8	48	0.7654320987654321	0.016666666666666666	2	1	59	5	0	1.0	9	9	4.133333333333334	62	0.04132231404958678	0.7924528301886793	0.0003034117602305143	0.5007579194927886	6.634476413763701e-05	0.5001447301453539	0.00024227340123014916	0.5002927454369117	0.5003174913957629	0.5003984651466638	1.0	1.0	0.07702913648663118
6676	0.0002978023725294741	3.3889669276167036e-06	3.376913166785458e-06	0.9999999730185513	None	0.2	1	0.3333333333333333	4	0.8	12	0.20987654320987653	0.8	16	12	0	0	0	1.0	9	9	1.1333333333333333	17	0.0	1.0	0.006474410435314343	0.5133760367340412	-0.04634637036558424	0.588603613835953	0.07829365105094711	0.5747607729550265	0.6248647922532041	0.5591397646211206	0	1.0	0.0
2305	None	None	None	None	None	0	0	0.6666666666666666	4	0.3333333333333333	2	0.5	0	0	0	7	0	0	1.0	4	4	0.5333333333333333	8	0.0	0.5	0	0	0	0	0	0	0	0	0	0	0
1638	None	None	None	None	None	0	0	0	0	0	0	1.0	0	0	0	0	0	0	1.0	1	1	0.06666666666666667	1	0.0	0	0	0	0	0	0	0	0	0	0	0	0
7333	5.062002523502588e-05	5.077054706971594e-07	4.650463762220454e-07	0.9999999963548192	None	0.2	1	0.3333333333333333	4	0.8	12	0.20987654320987653	0.8	16	12	0	0	0	1.0	9	9	1.1333333333333333	17	0.0	1.0	0.09997914608922562	0.500141113924493	0.2799145910552025	0.9999999952809633	0.02087478211806807	0.5798218828666163	0.7456811300499061	0.9984959509848652	0	0.5	0.0
4105	0.013756431835590837	0.005161258374200604	0.0032325639263756953	0.9806728154561184	None	0.2	1	0.3333333333333333	4	0.8	12	0.20987654320987653	0.8	16	12	0	0	0	1.0	9	9	1.1333333333333333	17	0.0	1.0	0.3805548090420005	0.646299937211431	0	0.5	0.0868285030252616	0.5091961812816878	0.8358662743631822	0.5530992924053103	0	1.0	0.0
6903	None	None	None	None	None	0.07142857142857142	1	0.3548387096774194	11	0.6136363636363636	27	0.5679012345679012	0.5	33	22	12	0	0	1.0	9	9	3.066666666666667	46	0.0	0.918918918918919	0.2565113208086439	0.6146732081855198	0	0.5	0.037953618031947786	0.5386200191488555	0.7543779761554559	0.5516309170663997	0	0.9393939393939394	0.0
2513	None	None	None	None	None	0	0	0.3333333333333333	2	0.8333333333333334	5	0.4	0	0	0	7	13	0	0.8	5	4	0.5333333333333333	8	0.7222222222222222	0	0	0	0	0	0	0	0	0	0	0	0
5690	0.0004062986491330979	9.80554615711904e-05	6.345406475108002e-05	0.9995579668346748	None	0.25	1	0.4	4	0.75	9	0.25	0.75	12	9	1	3	0	0.875	8	7	0.9333333333333333	14	1.0	0.8571428571428571	-0.04398559639621023	0.5165900755790399	0.05918492225107016	0.5144890989861858	0.0659537238343311	0.5772194127595957	0.622329078394862	0.5362468375068195	1.0	1.0	0.0
2102	None	None	None	None	None	0	0	1.0	1	0	0	1.0	0	1	0	0	3	0	0.5	1	2	0.13333333333333333	2	1.0	0	0	0	0	0	0	0	0	0	0	0	0
3946	0.0027186098477921957	0.00018319256790974778	0.00017560738805504831	0.9984881154327607	None	0.2	1	0.3333333333333333	4	0.8	12	0.20987654320987653	0.8	16	12	0	0	0	1.0	9	9	1.1333333333333333	17	0.0	1.0	0.012747985693287936	0.6617291052129457	0.0578804108656271	0.5644318657678618	0.0006945857613432236	0.6764088335505923	0.6296062913370524	0.6354874791994654	0	1.0	0.0
2550	None	None	None	None	None	1.0	1	0.8	4	0.4	2	0.4375	0.4	6	2	0	0	0	1.0	4	4	0.4666666666666667	7	0.0	0.6666666666666666	7.902762784127648e-27	0.5	0.09853451765695728	0.5044048893687894	0.04358743447896609	0.507082461987018	0.5994282370391434	0.5038292381538416	0	1.0	0.0
3626	0.00927240347829581	0.0012608216277672564	0.0007399105446852606	0.9752057256010855	None	0.2	1	0.3333333333333333	4	0.8	12	0.20987654320987653	0.8	16	12	0	0	0	1.0	9	9	1.1333333333333333	17	0.0	1.0	-0.01723006563723058	0.9995009752042378	2.5901966722069774e-05	0.5239414567922545	0.12041236098701329	0.6451254170160564	0.7970163821200498	0.9407711792186264	0	0.9375	0.0
1937	None	None	None	None	None	0	0	0	0	0	0	1.0	0	0	0	0	1	0	1.0	1	1	0.06666666666666667	1	0.25	0	0	0	0	0	0	0	0	0	0	0	0
2037	None	None	None	None	None	0	0	0.3333333333333333	4	0.6	9	0.5666666666666667	0.2	7	3	9	0	0	0.8333333333333334	5	6	1.1333333333333333	17	0.0	0.9090909090909091	0.18114344336234625	0.527138212485954	-0.09074822182017318	0.5410536163094796	0.0494182057063413	0.6410013947914771	0.7477369759137921	0.5706048261891871	0	1.0	0.0
4272	None	None	None	None	None	0.04	1	0.21153846153846154	11	0.75	57	0.9629629629629629	0.17105263157894737	23	13	54	0	0	1.0	9	9	5.2	78	0.0	1.0	3.8041400951723484e-11	0.5000091130395428	1.1026472091114027e-05	0.5560852057505692	0.09999659038458528	0.5001244956067077	0.6156820295625774	0.5188097296063622	0	1.0	0.0
7296	0.0002441211560200362	1.7332341710289285e-06	-1.1952500800143485e-06	0.9999999795225953	None	0.2	1	0.3333333333333333	4	0.8	12	0.20987654320987653	0.8	16	12	0	0	0	1.0	9	9	1.1333333333333333	17	0.0	1.0	-0.09928371142039986	0.6173038414048848	0	0.5	0.06885864837007853	0.5025417155474676	0.6655624484460044	0.5406009864987101	0	1.0	0.0
459	None	None	None	None	None	0	0	0.5	2	0.75	3	0.6	0.75	5	3	0	0	0	0.4	2	5	0.4	6	0.0	0	-0.023807025680156402	0.5187228450146734	0.02467884960314342	0.5141496722432138	-0.1183884211742187	0.6078387296682887	0.6488952077425518	0.5473391732940044	0	1.0	0.0
705	None	None	None	None	None	0	0	0.11764705882352941	2	0.9130434782608695	21	0.46296296296296297	0	0	0	24	9	0	0.6666666666666666	9	6	1.6666666666666667	25	0.17307692307692307	0.2857142857142857	0	0	0	0	0	0	0	0	0	0	0
6888	0.0017824123940378795	0.00013048155120745034	-0.00013034485001490383	0.9990882573108862	None	0.25	1	0.36363636363636365	4	0.7857142857142857	11	0.2222222222222222	0.7857142857142857	15	11	0	0	0	0.8888888888888888	8	9	1.0666666666666667	16	0.0	1.0	0.09541401404995427	0.5201432495909026	1.1068902493502157e-10	0.5000009522144747	0.21907197583228988	0.5450642699270647	0.7108490182341122	0.5217668999895423	0	1.0	0.0
4990	6.271685927289362e-08	4.143406680090723e-08	-5.61653527914755e-11	0.999981210175687	None	0	0	0.5555555555555556	5	0.2727272727272727	3	0.52	0	1	0	11	0	0	1.0	5	5	0.8666666666666667	13	0.0	1.0	0	0	0	0	0	0	0	0	0	0	0
290	None	None	None	None	None	0	0	0.10344827586206896	3	0.9024390243902439	37	0.7962962962962963	0	0	0	42	9	0	0.6666666666666666	9	6	2.8666666666666667	43	0.10227272727272728	0.8421052631578947	0	0	0	0	0	0	0	0	0	0	0
3483	0.0	0.0	0.0	1.0	None	0	0	0	0	0	0	1.0	0	0	0	0	0	0	1.0	1	1	0.06666666666666667	1	0.0	0	0	0	0	0	0	0	0	0	0	0	0
2520	None	None	None	None	None	0.3333333333333333	1	0.5	4	0.6666666666666666	6	0.3142857142857143	0.6666666666666666	10	6	0	0	0	0.7142857142857143	7	5	0.7333333333333333	11	0.0	0.6666666666666666	-0.008483812749941713	0.6604935070100179	0.048076627450430655	0.5366693859434871	0.2267446485891747	0.5244864581981757	0.7361472973089477	0.5752946261991365	0	1.0	0.0
7514	0.022274700793590098	0.015803242034188262	0.015792007231243944	0.9946543471230854	None	0.2	1	0.3333333333333333	4	0.8	12	0.20987654320987653	0.8	16	12	0	0	0	1.0	9	9	1.1333333333333333	17	0.0	1.0	0.09987330917389968	0.5008924263638902	0.070637840746326	0.5593796846504628	0.08253459253420267	0.5727016251533937	0.5484509564664518	0.5444735669301818	0	0.75	0.0
651	None	None	None	None	None	0.5	1	0.6666666666666666	4	0.5	3	0.4	0.5	7	3	0	0	0	0.8	5	4	0.5333333333333333	8	0.0	0.6666666666666666	-0.12671093552057713	0.5474528745705051	2.9965068170742928e-05	0.5000488395854774	0.09275893267819502	0.554123740114515	0.6982011768835994	0.5339415855417935	0	1.0	0.0
1376	None	None	None	None	None	0	0	1.0	2	0.0	0	1.0	0	2	0	0	0	0	0.3333333333333333	3	1	0.2	3	0.0	1.0	0	0	0	0	0	0	0	0	0	0	0
386	None	None	None	None	None	0	0	0.18518518518518517	10	0.7848101265822784	62	1.0	0.4050632911392405	41	32	39	0	0	1.0	9	9	5.4	81	0.0	1.0	0.07861510704024222	0.5657485765781797	1.689427978974099e-05	0.5000502363256062	-0.11150896858541795	1.0	0.694001658121611	1.0	0	0	0.0
1451	None	None	None	None	None	0	0	0.125	3	0.8823529411764706	30	0.6666666666666666	0	0	0	35	0	0	0.6666666666666666	6	9	2.4	36	0.0	0.5806451612903226	0	0	0	0	0	0	0	0	0	0	0
1295	None	None	None	None	None	0	0	0.2222222222222222	4	0.76	19	0.7714285714285715	0.24	10	6	16	0	0	0.7142857142857143	7	5	1.8	27	0.0	0.18181818181818182	-0.09770921528245524	0.5300912355676625	0.00023195926256444995	0.5028068280676655	0.2047012320037857	0.553114518099765	0.7795101984076684	0.5287184153390009	0	1.0	0.0
1378	None	None	None	None	None	0.3	6	0.42857142857142855	18	0.5409836065573771	33	0.7777777777777778	0.4426229508196721	43	27	19	3	0	1.0	9	9	4.2	63	0.11538461538461539	0.7407407407407407	0.0943284645090332	0.5989402823392931	0.0525225282813205	0.5322999974082204	-0.049357012315537616	0.6627873793578692	0.6455563912016585	0.599181881281741	1.0	1.0	0.0
7035	0.0	0.0	0.0	1.0	None	0	0	0	0	0	0	1.0	0	0	0	0	0	0	1.0	1	1	0.06666666666666667	1	0.0	0	0	0	0	0	0	0	0	0	0	0	0
992	None	None	None	None	None	0	0	1.0	1	0	0	1.0	0	1	0	0	3	0	0.5	2	1	0.13333333333333333	2	1.0	0	0	0	0	0	0	0	0	0	0	0	0
5247	0.016937909235790354	0.005563309610680174	0.0002240199240344625	0.9648034769590502	None	0.25	1	0.4	4	0.75	9	0.25	0.75	13	9	0	0	0	0.875	7	8	0.9333333333333333	14	0.0	0.8571428571428571	0.43815443998988196	0.6351465232408453	0	0.5	-0.11867010247636164	0.5265959178987168	0.9192384550229473	0.5548487275444622	0	1.0	0.0
3329	0.0002296030586722193	1.3943735394484582e-06	-1.392582312194202e-06	0.9999997420648612	None	0.2	1	0.3333333333333333	4	0.8	12	0.20987654320987653	0.8	16	12	0	0	0	1.0	9	9	1.1333333333333333	17	0.0	1.0	-0.1021208901199927	0.9693099901984072	1.6409288462008324e-13	0.5000000015893623	0.09949612488598343	0.5011891625413054	0.7178071216758352	0.7599614151542937	0	1.0	0.0
813	None	None	None	None	None	0.25	1	0.4	4	0.5833333333333334	7	0.35	0.4166666666666667	9	5	4	3	0	0.625	5	8	0.9333333333333333	14	0.375	0.6666666666666666	-0.031803557597223066	0.6441483261981935	-0.047607116533316965	0.5286966795279867	0.010945361287786835	0.5583341157238687	0.5797297002870234	0.5779208261605191	0.0	0.1111111111111111	0.0
4196	None	None	None	None	None	0	0	0.037037037037037035	2	0.9746835443037974	77	1.0	0.012658227848101266	2	1	78	0	0	1.0	9	9	5.4	81	0.0	1.0	0.09999811037486891	0.5000000000901913	0.056486574507893225	0.5024249418337233	-0.05642638578425733	0.5846539741907989	0.6594976307152918	0.5292671761063968	0	0	0.0
6636	0.02415346840065693	0.01106183152651871	0.007774385319127255	0.9860708215167986	None	0.2	1	0.3333333333333333	4	0.8	12	0.20987654320987653	0.8	16	12	0	0	0	1.0	9	9	1.1333333333333333	17	0.0	1.0	0.31749448744608094	0.6057378073179737	0	0.5	0.08284261404734934	0.5437046500048873	0.7940293824396151	0.5502214920683318	0	1.0	0.0
5116	3.696766882894149e-05	5.511149687726777e-06	4.349944371981839e-09	0.9984354535612203	None	0.2	1	0.3333333333333333	4	0.8	12	0.20987654320987653	0.8	16	12	0	0	0	1.0	9	9	1.1333333333333333	17	0.0	1.0	-0.09858278308085452	0.502454505954366	0.027710563077749724	0.5391866914804289	4.361830524586632e-05	0.5489901684531763	0.6325791500008863	0.5302528660364895	0	1.0	0.0
4631	6.334447245701911e-06	3.7114887714860234e-07	1.1364928027143657e-08	0.999999999381821	None	0.2	1	0.3333333333333333	4	0.8	12	0.20987654320987653	0.8	16	12	0	0	0	1.0	9	9	1.1333333333333333	17	0.0	1.0	0.0762730279498601	0.5608850273523135	0.294219163020404	0.7074454324941558	0.00031207385151279176	0.521979245775107	0.7787924452421723	0.5999473840047217	0	1.0	0.0
2604	0.000733360692003682	0.00021408127918758697	-0.00020497156047099728	0.999043125365088	None	0.3333333333333333	2	0.42857142857142855	6	0.6666666666666666	12	0.24691358024691357	0.6666666666666666	18	12	1	0	0	1.0	9	9	1.3333333333333333	20	0.0	0.9090909090909091	0.08197921590380057	0.5693493568475803	-0.055771861603735776	0.6720446477497825	-0.05970921529216022	0.5448257283619454	0.6623956437148035	0.596798553324072	0	1.0	0.0
2845	0.0015447360366802612	0.00028664083775712583	0.0002860525672698614	0.9963859627763798	None	0	0	0.4375	7	0.5238095238095238	11	0.6388888888888888	0.19047619047619047	11	4	11	5	0	1.0	6	6	1.5333333333333334	23	0.2631578947368421	0.2222222222222222	2.5869746677194137e-08	0.5007524597384941	0.03494417537239484	0.5714802693297364	-0.2221405052146023	0.5877371996306922	0.7568926459110514	0.5535868968364734	1.0	1.0	0.0
167	None	None	None	None	None	0	0	0.2857142857142857	8	0.6410256410256411	25	0.6507936507936508	0.07692307692307693	6	3	34	15	0	0.7777777777777778	9	7	2.7333333333333334	41	0.21739130434782608	0.5294117647058824	0.09201019774084347	0.5328131083351584	6.742610532031777e-08	0.5000001969931973	-0.09998939208215685	0.5000229478383234	0.6865626537959771	0.5109594049931867	0.0	0	0.0
6126	None	None	None	None	None	0	0	0.23255813953488372	10	0.7419354838709677	46	0.7901234567901234	0.6612903225806451	50	41	13	0	0	1.0	9	9	4.266666666666667	64	0.0	0.8571428571428571	0.09754720796375185	0.5195742111419404	-0.35287485153415776	1.0	0.07207503863044588	0.5936526021646855	0.9373310436467671	0.9999999907788889	0	0.46	0.0
4524	0.0022432357968371463	0.0002789697312297481	0.0002241564492757921	0.9976971631457198	None	0.14285714285714285	1	0.29411764705882354	5	0.782608695652174	18	0.30864197530864196	0.782608695652174	23	18	1	0	0	1.0	9	9	1.6666666666666667	25	0.0	1.0	-0.09999996054418751	0.5000005319594709	0	0.5	-0.016904669924483213	0.5514569190011438	0.6075540919758906	0.5172066289588616	0	0.9565217391304348	0.0
2021	None	None	None	None	None	0.25	1	0.36363636363636365	4	0.7857142857142857	11	0.2222222222222222	0.7857142857142857	15	11	0	0	0	0.8888888888888888	9	8	1.0666666666666667	16	0.0	1.0	0.05402862123666269	0.5867290379356784	-0.014376906756515536	0.6462330047028059	-0.13152383199740822	0.9964713317705385	0.6982075754800352	0.9001381369571857	0	0	0.0
3901	0.007579788571613622	0.0011331430326790384	-0.0009083579144463654	0.9690875094124817	None	0.2	1	0.3333333333333333	4	0.8	12	0.20987654320987653	0.8	16	12	0	0	0	1.0	9	9	1.1333333333333333	17	0.0	1.0	0.41925627979387825	1.0	-0.10996537145983412	0.9721655342631881	-0.09999963606109544	0.5005473978644761	0.9931443641686458	1.0	0	1.0	0.0
48	None	None	None	None	None	0.14285714285714285	2	0.4666666666666667	14	0.4418604651162791	19	0.625	0.3023255813953488	24	13	20	3	0	0.8888888888888888	9	8	3.0	45	0.09090909090909091	0.6153846153846154	4.6124226208950244e-07	0.506067142104071	5.124716421350784e-06	0.5073278293941	0.0515911919009	0.5768143267417598	0.5604998022738544	0.53023743845873	1.0	1.0	0.0
4138	0.0	0.0	0.0	1.0	None	0	0	0	0	0	0	1.0	0	0	0	0	0	0	1.0	1	1	0.06666666666666667	1	0.0	0	0	0	0	0	0	0	0	0	0	0	0
2652	0.0022303866953054625	0.0007828288430017072	-0.0006826438646480544	0.9962506382051082	None	0	0	0.3076923076923077	12	0.6428571428571429	36	0.7160493827160493	0.4642857142857143	36	26	21	2	0	1.0	9	9	3.8666666666666667	58	0.05555555555555555	0.6938775510204082	0.023966994464011744	0.6307134847911466	0.1290294910011181	0.6516884293298005	-0.09628441532710026	0.6141170430017744	0.724965065774427	0.632308506932405	0.9861111111111112	1.0	0.0
3422	0.0	0.0	0.0	0.9999999999999998	None	0	0	0	0	0	0	1.0	0	0	0	0	4	0	1.0	1	1	0.06666666666666667	1	1.0	0	0	0	0	0	0	0	0	0	0	0	0
3752	0.008315849787862593	0.005865259984843439	0.0058529655651960374	0.9938381183437921	None	0.25	1	0.4	4	0.75	9	0.25925925925925924	0.75	13	9	0	0	0	0.6666666666666666	6	9	0.9333333333333333	14	0.0	1.0	-0.09854952577206383	0.5008437343446843	0.010300504993751469	0.5227060067992269	0.0875616707037714	0.5896680260681104	0.6835739824621623	0.537997817524816	0	1.0	0.0
5265	0.011839928146819214	0.004083581894670469	0.0030090733632470294	0.9884009733115006	None	0.2	1	0.3333333333333333	4	0.8	12	0.20987654320987653	0.8	16	12	0	0	0	1.0	9	9	1.1333333333333333	17	0.0	1.0	0.23827312448915255	0.6493696031336761	0	0.5	0.07722394867695961	0.6002920771413764	0.73100754149891	0.5844294982947055	0	1.0	0.0
1837	None	None	None	None	None	0.07692307692307693	1	0.32142857142857145	9	0.6410256410256411	25	0.6507936507936508	0.3076923076923077	19	12	21	0	0	0.7777777777777778	9	7	2.7333333333333334	41	0.0	0.6666666666666666	0.05174475501684671	0.6225064514339526	-0.03799572306984121	0.6795580341563657	0.32407029740426413	0.9570160938499416	0.7934569437209748	0.8102515438669402	0	0.6842105263157895	0.0
5205	1.2362409242633493e-07	1.2362614752039772e-07	4.0128916383287187e-11	0.9999858135430127	None	0	0	0.018518518518518517	1	1.0	79	1.0	0	0	0	80	0	0	1.0	9	9	5.4	81	0.0	1.0	0	0	0	0	0	0	0	0	0	0	0
1930	None	None	None	None	None	0	0	0.3333333333333333	2	0.8571428571428571	6	0.36	0.8571428571428571	8	6	0	0	0	1.0	5	5	0.6	9	0.0	0	0.07791024040954105	0.5330821746056247	-0.047846297232326966	0.6427054770932419	0.016179256505907	0.6552560810007112	0.6575524535836129	0.6115797670469502	0	0.875	0.0
3374	0.009502727823522399	0.00042587994688241643	-0.00041739043615947677	0.9915900896256794	None	0.2	1	0.3333333333333333	4	0.8	12	0.20987654320987653	0.8	16	12	0	0	0	1.0	9	9	1.1333333333333333	17	0.0	1.0	3.099427301557835e-07	0.5584207063351496	0.1227286913051214	0.6053564360180679	0.1996169075566459	0.6908743454878014	0.6972185635706096	0.619855088917966	0	0.6875	0.0
6196	0.0014157238432138226	0.0006113339503544117	-0.0005543614857284084	0.9985740860137654	None	0.2	1	0.3333333333333333	4	0.8	12	0.20987654320987653	0.8	16	12	0	0	0	1.0	9	9	1.1333333333333333	17	0.0	1.0	-0.06399344333870931	0.5188303724278407	0.03914266256744491	0.5728711087618599	0.06553358104611913	0.5584610098039858	0.6467446355414792	0.5501516673201775	0	1.0	0.0
2133	None	None	None	None	None	0.1111111111111111	1	0.42857142857142855	9	0.4827586206896552	14	0.8857142857142857	0.034482758620689655	8	1	22	0	0	0.7142857142857143	7	5	2.066666666666667	31	0.0	0.46153846153846156	4.009899862135391e-10	0.5000362853868096	0	0.5	0.06537831017640458	0.6573814488553406	0.6064355943944618	0.5541033320396945	0	1.0	0.0
195	None	None	None	None	None	0	0	0.75	3	0.5	2	0.5	0.5	4	2	1	1	0	0.75	3	4	0.4	6	0.25	0.6666666666666666	-0.18871014325204807	0.6946212122792882	0.2028798390951673	0.5563248282533619	0.0819001232667037	0.5370373739698928	0.8372220267572994	0.5984069033977707	1.0	1.0	0.0
2566	0.0005842688331425003	7.339375372490256e-06	4.0148107950136656e-06	0.9999999256911445	None	0.2	1	0.3333333333333333	4	0.8	12	0.20987654320987653	0.8	16	12	0	0	0	1.0	9	9	1.1333333333333333	17	0.0	1.0	2.403921286044438e-10	0.500009525456071	0.14268169439687892	0.5905614713555312	0.12348728580137161	0.5253564731182039	0.6530119057907854	0.5389076842443494	0	1.0	0.0
5888	0.009072362431595909	0.006295214832120276	0.005745963341899751	0.9889474912313587	None	0.25	1	0.4	4	0.7692307692307693	10	0.23809523809523808	0.7692307692307693	13	10	1	3	0	0.7777777777777778	7	9	1.0	15	1.0	1.0	0.1707724309499933	0.5107616462061457	0.05864819743005615	0.5160564415385894	-0.0799194013580047	0.997776715246982	0.7526431309703202	0.8880804106031894	1.0	1.0	0.0
1987	None	None	None	None	None	0	0	0.6666666666666666	4	0.3333333333333333	2	0.5	0	0	0	7	0	0	1.0	4	4	0.5333333333333333	8	0.0	0.5	0	0	0	0	0	0	0	0	0	0	0
2609	0.0	0.0	0.0	0.9999999999999998	None	0	0	0	0	0	0	1.0	0	0	0	0	4	0	1.0	1	1	0.06666666666666667	1	1.0	0	0	0	0	0	0	0	0	0	0	0	0
4865	8.212261107902697e-08	7.846142433934676e-08	8.059597733333792e-09	0.9999758018403938	None	0.5	1	0.6666666666666666	4	0.5714285714285714	4	0.36	0.5714285714285714	8	4	0	0	0	1.0	5	5	0.6	9	0.0	1.0	-0.052721803788680646	0.5155229089007078	0.009456299212444652	0.510030142178339	0.0016493385383604606	0.5178843293011484	0.5683856784515484	0.5144797331974416	0	1.0	0.0
576	None	None	None	None	None	0.25	1	0.4	4	0.7692307692307693	10	0.23809523809523808	0.7692307692307693	14	10	0	0	0	0.7777777777777778	7	9	1.0	15	0.0	1.0	0.09999907559689833	0.5000158769217959	0.0060104752356736875	0.5166254954170343	0.09717132829213919	0.5195535725949476	0.6057033523588998	0.5120680069772261	0	1.0	0.0
6455	0.0009020964597531477	0.0007393451661205226	-0.0004986185502617871	0.9968595074873321	None	0.25	1	0.4	4	0.7692307692307693	10	0.23809523809523808	0.7692307692307693	14	10	0	0	0	0.7777777777777778	7	9	1.0	15	0.0	1.0	-0.09999628275072177	0.5000038203047875	0.08614924239578811	0.5686877884022281	0.04099156868421995	0.5720561975274294	0.6855211442450185	0.5470900262669254	0	1.0	0.0
1184	None	None	None	None	None	0	0	0.5	4	0.5555555555555556	5	0.34375	0.5555555555555556	9	5	1	2	0	0.5	4	8	0.7333333333333333	11	1.0	0.2857142857142857	0.06681318979314232	0.6277923266792135	3.600510359499782e-21	0.5000000000000114	0.09810539613455106	0.6046589905286116	0.6080265999563851	0.578322564878442	1.0	0.6666666666666666	0.0
376	None	None	None	None	None	0	0	0.06060606060606061	2	0.9574468085106383	45	0.7777777777777778	0	0	0	48	9	0	0.7777777777777778	7	9	3.2666666666666666	49	0.09	0.7906976744186046	0	0	0	0	0	0	0	0	0	0	0
1152	None	None	None	None	None	0	0	0.05555555555555555	3	0.9487179487179487	74	0.9876543209876543	0	3	0	76	0	0	1.0	9	9	5.333333333333333	80	0.0	0.9859154929577465	0	0	0	0	0	0	0	0	0	0	0
4669	2.1513574892935457e-09	9.630245964020165e-10	-9.093155899408891e-10	0.9999994352760623	None	0.2	1	0.3333333333333333	4	0.8	12	0.20987654320987653	0.8	16	12	0	0	0	1.0	9	9	1.1333333333333333	17	0.0	1.0	0.011327682836888129	0.5109139525398882	0.005962356573803429	0.5117118187253591	4.6881545357500337e-05	0.5008971033486403	0.5129516396362366	0.507841607684102	0	1.0	0.0
1166	None	None	None	None	None	0	0	0.10526315789473684	2	0.9230769230769231	24	0.7777777777777778	0.07692307692307693	2	2	25	0	0	1.0	6	6	1.8666666666666667	28	0.0	0.7272727272727273	7.902762784127648e-27	0.5	0.04388148762436476	0.5034217115047636	0.05061932056991721	0.5639854125426658	0.5606859185691728	0.5225712944219202	0	1.0	0.0
2458	None	None	None	None	None	0	0	0.6666666666666666	4	0.3333333333333333	2	0.5	0	0	0	7	0	0	1.0	4	4	0.5333333333333333	8	0.0	0.5	0	0	0	0	0	0	0	0	0	0	0
7415	6.029885087472187e-05	2.2461720027703205e-05	-2.1759184119910832e-05	0.9987667922561817	None	0.2	1	0.3333333333333333	4	0.8	12	0.20987654320987653	0.8	16	12	0	0	0	1.0	9	9	1.1333333333333333	17	0.0	1.0	0.09991807982018448	0.5006890358056286	0.0024568512039316224	0.5474438204003172	0.013904474565770208	0.5254746520197467	0.6066892315016175	0.5245711083308884	0	1.0	0.0
1484	None	None	None	None	None	0	0	0	0	0	0	1.0	0	0	0	0	4	0	1.0	1	1	0.06666666666666667	1	1.0	0	0	0	0	0	0	0	0	0	0	0	0
6065	None	None	None	None	None	0.1	2	0.35714285714285715	15	0.5737704918032787	35	0.7777777777777778	0.19672131147540983	23	12	39	1	0	1.0	9	9	4.2	63	0.014084507042253521	0.6666666666666666	0.04598456166358414	0.6777786006642788	0	0.5	-0.2632047339463349	0.6782875761136385	0.8210077550203358	0.6216360822475309	0.782608695652174	0.9565217391304348	0.0
1489	None	None	None	None	None	1.0	1	1.0	4	0.25	1	0.5	0.25	5	1	0	0	0	0.75	3	4	0.4	6	0.0	1.0	-0.0442540880033223	0.5756800479913432	0.0022427058894915874	0.5076958442924838	0.01802370680788772	0.5635126334009911	0.6096545292518762	0.5491144774809289	0	1.0	0.0
1595	None	None	None	None	None	0	0	0	0	0	0	1.0	0	0	0	0	0	0	1.0	1	1	0.06666666666666667	1	0.0	0	0	0	0	0	0	0	0	0	0	0	0
2584	1.9408294840844845e-05	3.79851226876745e-06	-3.7957363966302194e-06	0.995109830387431	None	0	0	0.11764705882352941	2	0.9130434782608695	21	0.625	0	0	0	24	12	0	0.625	8	5	1.6666666666666667	25	0.23076923076923078	0.38095238095238093	0	0	0	0	0	0	0	0	0	0	0
6059	0.0012313034744059462	0.00017964866513466474	-0.00016128807238293997	0.9968099654430993	None	0.25	1	0.4	4	0.7692307692307693	10	0.23809523809523808	0.7692307692307693	14	10	0	0	0	0.7777777777777778	7	9	1.0	15	0.0	1.0	-0.09999997052094808	0.5000085411287396	0	0.5	-0.027790121843094068	0.598123593890497	0.6104615011930495	0.5330921359773065	0	1.0	0.0
2676	0.0	0.0	0.0	0.9999999999999998	None	0	0	0	0	0	0	1.0	0	0	0	0	4	0	1.0	1	1	0.06666666666666667	1	1.0	0	0	0	0	0	0	0	0	0	0	0	0
6305	None	None	None	None	None	0	0	0.2222222222222222	12	0.7341772151898734	58	1.0	0.35443037974683544	37	28	43	0	0	1.0	9	9	5.4	81	0.0	1.0	0.207424675743052	0.6737475883856818	0	0.5	0.003282065456979492	0.5037955404130012	0.7254918773140251	0.561385978114363	0	0.9459459459459459	0.0
1950	None	None	None	None	None	0.3333333333333333	1	0.5	4	0.6666666666666666	6	0.34375	0.6666666666666666	10	6	0	0	0	0.5	8	4	0.7333333333333333	11	0.0	0.8571428571428571	0.005056555889150371	0.5190353698780763	-0.04367182935115441	0.5860334397885423	4.4108882278536184e-05	0.5003125213222646	0.5558825412690602	0.5353592139923328	0	0.8	0.0
5634	0.00023421245286244663	1.3412064222592977e-06	5.263843081958261e-07	0.9999984886027395	None	0.25	1	0.36363636363636365	4	0.7857142857142857	11	0.2222222222222222	0.7857142857142857	15	11	0	0	0	0.8888888888888888	9	8	1.0666666666666667	16	0.0	1.0	7.902762784127648e-27	0.500000000000005	0	0.5	0.09770832189091877	0.524323093134915	0.6131568462847158	0.5081133900783321	0	1.0	0.0
1278	None	None	None	None	None	0	0	0.2857142857142857	2	0.875	7	0.4166666666666667	0	0	0	9	0	0	0.375	8	3	0.6666666666666666	10	0.0	0.2222222222222222	0	0	0	0	0	0	0	0	0	0	0
2551	8.480942741931722e-06	2.761211419003238e-06	2.7612112996662473e-06	0.9992036560860991	None	0	0	0.6	3	0.6	3	0.4666666666666667	0.6	6	3	0	0	0	0.6	3	5	0.4666666666666667	7	0.0	1.0	0.09882408734062567	0.7544265283004548	0	0.5	3.3280828666445954e-21	0.5	0.6144036949438546	0.5924542776640436	0	1.0	0.0
26	None	None	None	None	None	0	0	0	0	0	0	1.0	0	0	0	0	0	0	1.0	1	1	0.06666666666666667	1	0.0	0	0	0	0	0	0	0	0	0	0	0	0
747	None	None	None	None	None	0	0	0	0	0	0	1.0	0	0	0	0	4	0	1.0	1	1	0.06666666666666667	1	1.0	0	0	0	0	0	0	0	0	0	0	0	0
3386	0.01219071980874886	0.001345785749604584	-0.0013381307993445577	0.9650442919157971	None	0.2	1	0.3333333333333333	4	0.8	12	0.20987654320987653	0.8	16	12	0	0	0	1.0	9	9	1.1333333333333333	17	0.0	1.0	-0.24828879305015833	0.9999998128016221	4.933026876128473	1.0	0.12141980077724843	0.6208689415236529	0.9999999999957752	1.0	0	1.0	0.0
2666	0.0	0.0	0.0	1.0	None	0	0	0	0	0	0	1.0	0	0	0	0	0	0	1.0	1	1	0.06666666666666667	1	0.0	0	0	0	0	0	0	0	0	0	0	0	0
3177	0.0009688241791527566	9.130987741924281e-05	-9.127170643393896e-05	0.9988538542593842	None	0.3333333333333333	1	0.5	4	0.7	7	0.2857142857142857	0.7	11	7	0	0	0	0.8571428571428571	6	7	0.8	12	0.0	0.6666666666666666	0.03202740941242778	0.6447863978699138	-0.14586101789830005	0.68126479261928	-0.016913866188472553	0.6908884548838236	0.6983789087085011	0.6726118872602367	0	1.0	0.0
616	None	None	None	None	None	0	0	0	0	0	0	1.0	0	0	0	0	0	0	1.0	1	1	0.06666666666666667	1	0.0	0	0	0	0	0	0	0	0	0	0	0	0
1583	None	None	None	None	None	0	0	0.3076923076923077	8	0.6216216216216216	23	0.48148148148148145	0.16216216216216217	10	6	28	1	0	1.0	9	9	2.6	39	0.017857142857142856	0.7096774193548387	5.449247184089024e-05	0.5021253711094908	0.03380011812861845	0.6740763800728897	0.01928284993405378	0.6352754866550179	0.6155298930730192	0.605881495638395	0.9	1.0	0.0
3833	0.009071556196642443	0.00226551243991949	0.0022569058412776604	0.9973125042569742	None	0.2	1	0.3333333333333333	4	0.8	12	0.20987654320987653	0.8	16	12	0	0	0	1.0	9	9	1.1333333333333333	17	0.0	1.0	0.12063215192211985	0.5671427451568097	-0.0257854744843276	0.6692525871900223	0.0638859545930269	0.6093350612334623	0.6844214325845155	0.616135167586304	0	1.0	0.0
4772	0.008285853948627622	0.005763438806853525	0.0057498572047226006	0.9939091896540306	None	0.25	1	0.4	4	0.75	9	0.25925925925925924	0.75	13	9	0	0	0	0.6666666666666666	6	9	0.9333333333333333	14	0.0	1.0	-0.09854952577206383	0.5008437343446843	0.010300504993751469	0.5227060067992269	0.0875616707037714	0.5896680260681104	0.6835739824621623	0.537997817524816	0	1.0	0.0
7038	0.0030963067571305376	0.0003839015402535842	-0.0003566343182985396	0.9965854382861016	None	0.25	1	0.4	4	0.75	9	0.25925925925925924	0.75	13	9	0	0	0	0.6666666666666666	6	9	0.9333333333333333	14	0.0	1.0	0.04782822301369879	0.6748431507956462	8.32539445309339e-10	0.5000025591345653	0.09684196013960591	0.501758991413654	0.6076434667925292	0.5611275988368921	0	1.0	0.0
2990	0.0	0.0	0.0	1.0	None	0	0	0	0	0	0	1.0	0	0	0	0	0	0	1.0	1	1	0.06666666666666667	1	0.0	0	0	0	0	0	0	0	0	0	0	0	0
121	None	None	None	None	None	0	0	0	0	0	0	1.0	0	0	0	0	4	0	1.0	1	1	0.06666666666666667	1	1.0	0	0	0	0	0	0	0	0	0	0	0	0
778	None	None	None	None	None	0	0	0.3333333333333333	8	0.6060606060606061	20	0.7777777777777778	0.48484848484848486	24	16	10	3	0	0.5555555555555556	9	5	2.3333333333333335	35	0.1875	0.6666666666666666	0.08520853659169589	0.5684564829258422	0.00025978269174228277	0.5025134720255351	0.07934036520325478	0.5922405278281516	0.6010151465368542	0.55468420077022	0.0	0	0.0
7162	0.021175602495957787	0.015417914040882923	0.015407487167989585	0.9943994825840188	None	0.2	1	0.3333333333333333	4	0.8	12	0.20987654320987653	0.8	16	12	0	0	0	1.0	9	9	1.1333333333333333	17	0.0	1.0	0.09987330917389968	0.5008924263638902	0.070637840746326	0.5593796846504628	0.08253459253420267	0.5727016251533937	0.5484509564664518	0.5444735669301818	0	0.75	0.0
781	None	None	None	None	None	0	0	0.3333333333333333	2	0.8571428571428571	6	1.0	0.8571428571428571	8	6	0	2	0	0.1111111111111111	9	1	0.6	9	1.0	1.0	0.09170481560573965	0.5226591176619495	-1.1313093685284892	0.9999999999682847	0.024752643227980604	0.6046393784301626	0.9986602462992947	0.9997335130688977	1.0	0.75	0.0
4975	None	None	None	None	None	0.058823529411764705	1	0.2972972972972973	11	0.6415094339622641	34	0.6790123456790124	0.2830188679245283	23	15	31	4	0	1.0	9	9	3.6666666666666665	55	0.06896551724137931	0.75	-0.09458024543234869	0.5057196381135898	-0.09769823334768304	0.5589366671417516	-0.08994884426317389	0.9998269232405078	0.6850321469379846	0.9513752776113688	1.0	1.0	0.0
3698	1.437316961720222e-07	4.986090858362492e-10	-1.448753017661884e-10	0.9999999999247814	None	0.2	1	0.3333333333333333	4	0.8	12	0.20987654320987653	0.8	16	12	0	0	0	1.0	9	9	1.1333333333333333	17	0.0	1.0	7.914467782390362e-15	0.5000000000013233	0.06350357299275397	0.5844493858976321	1.4886079008353246e-05	0.5004526820964967	0.5742827043276527	0.5285419780239755	0	0	0.0
4774	0.0048088126804851005	0.0005518754038092376	0.0005267753773277451	0.9861982498698807	None	0	0	0.3333333333333333	5	0.6	12	0.4888888888888889	0.15	5	3	16	0	0	0.5555555555555556	9	5	1.4666666666666666	22	0.0	0.7058823529411765	0.6179488122113398	0.6583364832218437	0	0.5	0.07836431633133613	0.5444124752019276	0.9397451080451484	0.5690565752700568	0	1.0	0.0
6118	0.003127679110679709	0.0014592062190107965	0.00044041186271001035	0.9976385642534219	None	0.2	1	0.3333333333333333	4	0.8	12	0.20987654320987653	0.8	16	12	0	0	0	1.0	9	9	1.1333333333333333	17	0.0	1.0	-0.0748115559032703	0.5376747875991597	0	0.5	0.09037358656957319	0.5449162434668232	0.6556737138815639	0.5275666797368302	0	1.0	0.0
4619	None	None	None	None	None	0	0	0.2857142857142857	8	0.7	28	0.5185185185185185	0.575	31	23	10	2	0	1.0	9	9	2.8	42	0.125	0.631578947368421	0.44615500668687424	0.7424612023050849	0	0.5	0.07316377436706221	0.5061386717917771	0.875850999321686	0.589311217471288	1.0	0.8709677419354839	0.0
7219	0.021123361980865153	0.015329638563654775	0.01531634404555103	0.9943941811408712	None	0.2	1	0.3333333333333333	4	0.8	12	0.20987654320987653	0.8	16	12	0	0	0	1.0	9	9	1.1333333333333333	17	0.0	1.0	0.09987330917389968	0.5008924263638902	0.070637840746326	0.5593796846504628	0.08253459253420267	0.5727016251533937	0.5484509564664518	0.5444735669301818	0	0.75	0.0
3859	0.013798186063557323	0.005788495876049819	0.003436021162454242	0.9801446949744809	None	0.2	1	0.3333333333333333	4	0.8	12	0.20987654320987653	0.8	16	12	0	0	0	1.0	9	9	1.1333333333333333	17	0.0	1.0	0.3805548090420005	0.646299937211431	0	0.5	0.0868285030252616	0.5091961812816878	0.8358662743631822	0.5530992924053103	0	1.0	0.0
4662	0.0006086527181763802	4.139713111093458e-05	4.137767168332553e-05	0.9983210111875104	None	0.3333333333333333	1	0.5	4	0.7	7	0.2857142857142857	0.7	11	7	0	0	0	0.8571428571428571	7	6	0.8	12	0.0	0.6666666666666666	0.3453439710994359	0.6321750438678094	0	0.5	0.09999981589361287	0.5000085959941056	0.8101346814666416	0.545010614835572	0	1.0	0.0
7019	0.0014848974283746986	6.113511946171618e-05	5.493597072844542e-05	0.9992571630477473	None	0.2	1	0.3333333333333333	4	0.8	12	0.20987654320987653	0.8	16	12	0	0	0	1.0	9	9	1.1333333333333333	17	0.0	1.0	-0.03819591584544689	0.5272433313162773	-0.099469923577252	0.6087995584000235	-0.09274863728690859	0.5492630003449793	0.567929976161643	0.5620980426158332	0	0	0.0
2711	0.004830132629026316	0.0009212410072122095	0.00085062648880497	0.9929444056755417	None	0.2	1	0.3333333333333333	4	0.8	12	0.20987654320987653	0.8	16	12	0	0	0	1.0	9	9	1.1333333333333333	17	0.0	1.0	-0.0760551963003695	0.9988555808299976	-0.1	0.5	0.13324349148440828	0.6619740614299096	0.770376596989495	0.9228184611143816	0	1.0	0.0
5213	3.444726974757036e-06	2.7931843237650824e-08	-4.174058236447853e-09	0.9999959072986397	None	0.25	1	0.4	4	0.7692307692307693	10	0.23809523809523808	0.7692307692307693	14	10	0	0	0	0.7777777777777778	7	9	1.0	15	0.0	1.0	0.1388172208158957	0.5835695416618369	0	0.5	4.075710442661183e-05	0.5372976920012136	0.6579617796294014	0.5404872074820098	0	1.0	0.0
5320	4.186938204728317e-05	6.685819409713382e-06	3.2688952564107617e-06	0.998859165345448	None	0	0	0.3333333333333333	3	0.8181818181818182	9	0.28888888888888886	0.8181818181818182	12	9	0	0	0	0.5555555555555556	5	9	0.8666666666666667	13	0.0	1.0	0.31774964812634965	0.6825467163896777	0	0.5	0.007143630121970358	0.5251061961129428	0.8136012661769865	0.5716704644790791	0	0	0.0
2597	5.325394744812512e-05	1.002188408487177e-06	-4.441110215859219e-09	0.9999947287252997	None	0	0	0.375	3	0.8	8	0.3	0.8	11	8	0	1	0	0.625	5	8	0.8	12	1.0	0.8571428571428571	0.007303930103052475	0.5363683611101229	0.12817760589116695	0.94994872252338	0.0028649498444480686	0.5671658881204308	0.6874570861407817	0.7539508794990674	1.0	1.0	0.0
6683	0.00018848693295740374	6.459140083274716e-06	-4.0721380443699965e-08	0.9999999837453477	None	0.2	1	0.3333333333333333	4	0.8	12	0.20987654320987653	0.8	16	12	0	0	0	1.0	9	9	1.1333333333333333	17	0.0	1.0	-0.015102732042575315	0.6577205080132419	3.538551453326866e-08	0.5001249464999504	-0.054635409319459205	0.6186685817113693	0.5868699140056381	0.5936763666148137	0	0.875	0.0
1014	None	None	None	None	None	0.18181818181818182	2	0.3333333333333333	8	0.696969696969697	23	0.546875	0.30303030303030304	16	10	18	2	0	1.0	8	8	2.3333333333333335	35	0.058823529411764705	0.6666666666666666	-0.0651908020441482	0.5616326807733509	-0.0998941961259973	0.5004142362471824	0.008055638351092093	0.5429661411101202	0.6097009234913879	0.5350870090318395	1.0	0.9375	0.0
6930	0.0	0.0	0.0	1.0	None	0	0	0	0	0	0	1.0	0	0	0	0	0	0	1.0	1	1	0.06666666666666667	1	0.0	0	0	0	0	0	0	0	0	0	0	0	0
3286	0.019132159442285534	0.008420005374543887	0.002613903461172447	0.979813457284842	None	0.2	1	0.3333333333333333	4	0.8	12	0.20987654320987653	0.8	16	12	0	0	0	1.0	9	9	1.1333333333333333	17	0.0	1.0	0.3826321658044487	0.6979947651479299	-0.09999979794307153	0.5003728451902565	0.09544178118652177	0.5241119328474613	0.8789118697933842	0.577355569109831	0	0.75	0.0
5700	0.00011130669385310127	1.174264409807867e-06	-7.115400774790476e-07	0.999998668583952	None	0.5	1	0.5714285714285714	4	0.625	5	0.3333333333333333	0.625	9	5	0	0	0	0.8333333333333334	5	6	0.6666666666666666	10	0.0	1.0	1.5739329763839884e-10	0.5000000030492683	0	0.5	0.09800950765049801	0.5081378483808922	0.6134935630915163	0.5027128300835588	0	1.0	0.0
3956	1.189337561625454e-05	2.164489481996291e-06	3.235841245026223e-08	0.9956873520808522	None	0.1	1	0.3181818181818182	7	0.6451612903225806	20	0.5892857142857143	0.5161290322580645	22	16	10	7	0	0.875	7	8	2.2	33	0.3888888888888889	0.5	0.0711758637019124	0.531244755606498	0.05494054912396394	0.5685730233405383	2.7965867427162837e-06	0.5132946101979345	0.5786749269388953	0.5377914999053396	1.0	1.0	0.0
1588	None	None	None	None	None	0	0	0.5	2	0.75	3	0.6	0.25	2	1	3	0	0	0.4	2	5	0.4	6	0.0	0	-0.09607193987493007	0.5019914351378888	0.0001086551031207058	0.5000800250791035	0.05565836898561505	0.514654371061105	0.651807863527747	0.5055764487764468	0	1.0	0.0
2437	None	None	None	None	None	0	0	0	0	0	0	1.0	0	0	0	0	1	0	1.0	1	1	0.06666666666666667	1	0.25	0	0	0	0	0	0	0	0	0	0	0	0
1554	None	None	None	None	None	0	0	0.07407407407407407	2	0.9473684210526315	36	0.8888888888888888	0	0	0	39	0	0	0.5555555555555556	9	5	2.6666666666666665	40	0.0	0.9142857142857143	0	0	0	0	0	0	0	0	0	0	0
2768	0.0	0.0	0.0	1.0	None	0	0	0	0	0	0	1.0	0	0	0	0	0	0	1.0	1	1	0.06666666666666667	1	0.0	0	0	0	0	0	0	0	0	0	0	0	0
[truncated: 6,222 more rows]
