# Supplementary material for: Constrained by Design: Influence of Genetic Encodings on Evolved Traits of Robots
Source: Front Robot AI. 2021 Jun 15;8:672379. doi: 10.3389/frobt.2021.672379 (PMC8239187; doi:10.3389/frobt.2021.672379)
Supplement: Supplementary file 2 [file DataSheet1.ZIP › hyperplasticoding_plane_4_snapshots_ids.tsv]

generation	robot_id	fitness	novelty	novelty_pop	cons_fitness
145	7195	0.015024909285853668	None	0.0	0.015024909285853668
145	7111	0.015442596730511998	None	0.0	0.015442596730511998
145	7307	0.006938607208949315	None	0.0	0.006938607208949315
145	6807	0.015106661461658552	None	0.0	0.015106661461658552
145	7334	0.015336431096053083	None	0.0	0.015336431096053083
145	7329	7.57693287193585e-05	None	0.08568534980542415	7.57693287193585e-05
145	7014	0.015307668019860218	None	0.0	0.015307668019860218
145	6696	0.007837868831601834	None	0.0	0.007837868831601834
145	7282	0.015088225835755	None	0.0	0.015088225835755
145	6538	0.007800347349493777	None	0.0	0.007800347349493777
145	7264	0.015481791863989432	None	0.0	0.015481791863989432
145	7169	0.008076943095495524	None	0.0	0.008076943095495524
145	7304	0.0005847895915456618	None	0.0	0.0005847895915456618
145	6989	0.015516628398964758	None	0.0	0.015516628398964758
145	7286	0.015445486772124645	None	0.0	0.015445486772124645
145	6122	0.00739505272235694	None	0.0	0.00739505272235694
145	5695	0.0072726817275743285	None	0.0	0.0072726817275743285
145	7177	0.015326984196774066	None	0.0	0.015326984196774066
145	6874	0.015509258428543816	None	0.0	0.015509258428543816
145	7281	0.014951616824833478	None	0.0	0.014951616824833478
145	6793	0.00696630916908511	None	0.0	0.00696630916908511
145	7004	0.015481303130908066	None	0.0	0.015481303130908066
145	7256	0.007074270421476257	None	0.0	0.007074270421476257
145	7104	0.0156985254915126	None	0.0	0.0156985254915126
145	7274	0.006769262437764591	None	0.0	0.006769262437764591
145	7265	0.0008175238368245164	None	0.0	0.0008175238368245164
145	7297	-2.9410081484504223e-06	None	0.0	-2.9410081484504223e-06
145	7327	0.007771764794790302	None	0.0	0.007771764794790302
145	7231	0.007554901422362658	None	0.0	0.007554901422362658
145	7238	0.0015663421566403607	None	0.0	0.0015663421566403607
145	7348	1.052971521496184e-06	None	0.0	1.052971521496184e-06
145	7342	0.00022803162325351386	None	0.24860624254204686	0.00022803162325351386
145	7194	0.015343696370349151	None	0.0	0.015343696370349151
145	6913	0.01574236841607486	None	0.0	0.01574236841607486
145	7172	0.006128651700888368	None	0.15165658365439422	0.006128651700888368
145	7016	0.006785143485500975	None	0.0	0.006785143485500975
145	6636	0.007774385319127255	None	0.0	0.007774385319127255
145	7109	7.401666006363825e-05	None	0.0	7.401666006363825e-05
145	7060	0.004374716710298328	None	0.08568534980542415	0.004374716710298328
145	7310	0.0004522321356202703	None	0.0	0.0004522321356202703
145	6592	0.015231755557474963	None	0.0	0.015231755557474963
145	7008	0.015868451701457127	None	0.0	0.015868451701457127
145	7284	0.006062983850194345	None	0.07137197204326888	0.006062983850194345
145	7325	0.015272948317505341	None	0.0	0.015272948317505341
145	7050	0.01493681929490349	None	0.0	0.01493681929490349
145	7288	0.015063519608685632	None	0.0	0.015063519608685632
145	7122	0.001088650967572449	None	0.36992982716806094	0.001088650967572449
145	7010	0.007028588365648303	None	0.0	0.007028588365648303
145	7290	0.004737358765827371	None	0.0	0.004737358765827371
145	7349	0.015404117917840304	None	0.0	0.015404117917840304
145	7009	0.015775174512361927	None	0.0	0.015775174512361927
145	5956	0.015222234882460994	None	0.0	0.015222234882460994
145	7155	0.015029041286068464	None	0.0	0.015029041286068464
145	6675	0.014980039954688797	None	0.0	0.014980039954688797
145	7324	-0.00011165781605749277	None	0.0	-0.00011165781605749277
145	6985	0.007726187791517426	None	0.0	0.007726187791517426
145	7188	0.002974614726137554	None	0.0	0.002974614726137554
145	7228	0.0015339259975461932	None	0.0	0.0015339259975461932
145	7140	0.008433520821089887	None	0.0	0.008433520821089887
145	7322	0.00018450118889426912	None	0.0	0.00018450118889426912
145	6515	0.007740506965543913	None	0.0	0.007740506965543913
145	7328	1.5122916211839031e-07	None	0.07137197204326888	1.5122916211839031e-07
145	7065	0.01577093408462012	None	0.0	0.01577093408462012
145	7280	1.519828684266775e-07	None	1.1108822051755551	1.519828684266775e-07
145	6850	0.015074942779296795	None	0.0	0.015074942779296795
145	7138	0.007191059287837564	None	0.0	0.007191059287837564
145	7079	0.015456172731346796	None	0.0	0.015456172731346796
145	7303	0.0047378443108691244	None	0.0	0.0047378443108691244
145	7333	4.650463762220454e-07	None	0.0	4.650463762220454e-07
145	7306	-4.1960808149664865e-08	None	0.0	-4.1960808149664865e-08
145	7055	0.0001625938386450096	None	0.0	0.0001625938386450096
145	7331	0.006914604665043999	None	0.0	0.006914604665043999
145	7164	0.0008244636404716706	None	0.0	0.0008244636404716706
145	6481	0.007128186623712979	None	0.0	0.007128186623712979
145	7346	0.01554389730371028	None	0.0	0.01554389730371028
145	6701	0.014800625130337268	None	0.0	0.014800625130337268
145	7318	1.463039815857761e-05	None	0.29249626152753727	1.463039815857761e-05
145	7183	0.015032485790145196	None	0.0	0.015032485790145196
145	6912	0.007460349237037712	None	0.0	0.007460349237037712
145	7226	0.0006724136103051776	None	0.0	0.0006724136103051776
145	7059	0.015239361580542333	None	0.0	0.015239361580542333
145	6953	0.014980026586221547	None	0.0	0.014980026586221547
145	6628	0.007769322661425141	None	0.0	0.007769322661425141
145	7216	4.1815046778311624e-05	None	0.0	4.1815046778311624e-05
145	6885	0.0074121839695424074	None	0.0	0.0074121839695424074
145	7196	0.015181911226436463	None	0.0	0.015181911226436463
145	7294	0.01589199408243268	None	0.0	0.01589199408243268
145	7094	0.014707012019899933	None	0.0	0.014707012019899933
145	7315	-6.351888232672472e-08	None	0.0	-6.351888232672472e-08
145	6803	0.007212215088555688	None	0.0	0.007212215088555688
145	6102	0.015332744435640916	None	0.0	0.015332744435640916
145	7139	0.0072774339080221425	None	0.0	0.0072774339080221425
145	7192	0.00018120425436192147	None	0.0	0.00018120425436192147
145	7301	0.015891393780848626	None	0.0	0.015891393780848626
145	7305	0.015329798964002614	None	0.0	0.015329798964002614
145	7223	0.0005182065048381236	None	0.0	0.0005182065048381236
145	6918	0.015661295168536392	None	0.0	0.015661295168536392
145	7207	0.0032887034874319976	None	0.0	0.0032887034874319976
145	7159	0.01459113844957885	None	0.0	0.01459113844957885
145	7345	0.015074799067685055	None	0.0	0.015074799067685055
143	6810	0.01533167439752414	None	0.0	0.01533167439752414
143	7195	0.015024909285853668	None	0.0	0.015024909285853668
143	7111	0.015442596730511998	None	0.0	0.015442596730511998
143	6807	0.015106661461658552	None	0.0	0.015106661461658552
143	7014	0.015307668019860218	None	0.0	0.015307668019860218
143	7156	0.00028137508292256855	None	0.0	0.00028137508292256855
143	6696	0.007837868831601834	None	0.0	0.007837868831601834
143	7193	0.0070491283826488	None	0.0	0.0070491283826488
143	6538	0.007800347349493777	None	0.0	0.007800347349493777
143	7169	0.008076943095495524	None	0.0	0.008076943095495524
143	7235	1.647374293821446e-06	None	0.07097884708147421	1.647374293821446e-06
143	6989	0.015516628398964758	None	0.0	0.015516628398964758
143	7103	0.015283198004445537	None	0.0	0.015283198004445537
143	7090	0.0043734771208167435	None	0.07290860072223634	0.0043734771208167435
143	6122	0.00739505272235694	None	0.0	0.00739505272235694
143	5695	0.0072726817275743285	None	0.0	0.0072726817275743285
143	7177	0.015326984196774066	None	0.0	0.015326984196774066
143	6874	0.015509258428543816	None	0.0	0.015509258428543816
143	7166	0.014852511902356641	None	0.0	0.014852511902356641
143	6793	0.00696630916908511	None	0.0	0.00696630916908511
143	7004	0.015481303130908066	None	0.0	0.015481303130908066
143	7104	0.0156985254915126	None	0.0	0.0156985254915126
143	7222	0.01521452646834478	None	0.0	0.01521452646834478
143	7153	4.849865583285259e-09	None	1.215414850263827	4.849865583285259e-09
143	7231	0.007554901422362658	None	0.0	0.007554901422362658
143	7238	0.0015663421566403607	None	0.0	0.0015663421566403607
143	6909	0.015781523443704024	None	0.0	0.015781523443704024
143	7199	6.655604594674071e-06	None	0.16570637731731783	6.655604594674071e-06
143	7194	0.015343696370349151	None	0.0	0.015343696370349151
143	6913	0.01574236841607486	None	0.0	0.01574236841607486
143	7241	3.977285003357127e-05	None	0.4086701350063325	3.977285003357127e-05
143	7172	0.006128651700888368	None	0.12426066306729924	0.006128651700888368
143	7016	0.006785143485500975	None	0.0	0.006785143485500975
143	6636	0.007774385319127255	None	0.0	0.007774385319127255
143	6827	0.003197162325278342	None	0.0	0.003197162325278342
143	7109	7.401666006363825e-05	None	0.0	7.401666006363825e-05
143	6706	0.012756729314508681	None	0.0	0.012756729314508681
143	7060	0.004374716710298328	None	0.07290860072223634	0.004374716710298328
143	6592	0.015231755557474963	None	0.0	0.015231755557474963
143	7008	0.015868451701457127	None	0.0	0.015868451701457127
143	7218	0.0016368258997817209	None	0.28314883138227487	0.0016368258997817209
143	7202	6.081434370759772e-07	None	0.5311745753748344	6.081434370759772e-07
143	6487	0.007058980647250227	None	0.0	0.007058980647250227
143	6986	0.007198695894318878	None	0.0	0.007198695894318878
143	7050	0.01493681929490349	None	0.0	0.01493681929490349
143	7122	0.001088650967572449	None	0.29014986503849505	0.001088650967572449
143	7158	-3.4665244358298574e-07	None	0.12426066306729924	-3.4665244358298574e-07
143	7010	0.007028588365648303	None	0.0	0.007028588365648303
143	7212	0.00026123011134287507	None	1.1236681649762512	0.00026123011134287507
143	7009	0.015775174512361927	None	0.0	0.015775174512361927
143	5956	0.015222234882460994	None	0.0	0.015222234882460994
143	7024	0.0007140101487822795	None	0.07097884708147421	0.0007140101487822795
143	7155	0.015029041286068464	None	0.0	0.015029041286068464
143	6675	0.014980039954688797	None	0.0	0.014980039954688797
143	7154	0.0007755698120488349	None	0.0	0.0007755698120488349
143	6985	0.007726187791517426	None	0.0	0.007726187791517426
143	7246	1.155178926643588e-06	None	0.07290860072223634	1.155178926643588e-06
143	7188	0.002974614726137554	None	0.0	0.002974614726137554
143	7228	0.0015339259975461932	None	0.0	0.0015339259975461932
143	7140	0.008433520821089887	None	0.0	0.008433520821089887
143	7077	0.0004554070123768358	None	0.0	0.0004554070123768358
143	6515	0.007740506965543913	None	0.0	0.007740506965543913
143	7065	0.01577093408462012	None	0.0	0.01577093408462012
143	6850	0.015074942779296795	None	0.0	0.015074942779296795
143	7138	0.007191059287837564	None	0.0	0.007191059287837564
143	7079	0.015456172731346796	None	0.0	0.015456172731346796
143	7135	0.002051495006819139	None	0.07290860072223634	0.002051495006819139
143	7055	0.0001625938386450096	None	0.0	0.0001625938386450096
143	7229	3.384713988143245e-06	None	0.0	3.384713988143245e-06
143	7164	0.0008244636404716706	None	0.0	0.0008244636404716706
143	7149	-3.5843346035067624e-08	None	0.07097884708147421	-3.5843346035067624e-08
143	6481	0.007128186623712979	None	0.0	0.007128186623712979
143	6701	0.014800625130337268	None	0.0	0.014800625130337268
143	7248	0.00773386493593989	None	0.0	0.00773386493593989
143	7006	0.015232607032871825	None	0.0	0.015232607032871825
143	7183	0.015032485790145196	None	0.0	0.015032485790145196
143	6912	0.007460349237037712	None	0.0	0.007460349237037712
143	7226	0.0006724136103051776	None	0.0	0.0006724136103051776
143	7059	0.015239361580542333	None	0.0	0.015239361580542333
143	6953	0.014980026586221547	None	0.0	0.014980026586221547
143	6628	0.007769322661425141	None	0.0	0.007769322661425141
143	7234	-3.191879742592226e-07	None	0.0	-3.191879742592226e-07
143	7216	4.1815046778311624e-05	None	0.0	4.1815046778311624e-05
143	6885	0.0074121839695424074	None	0.0	0.0074121839695424074
143	7196	0.015181911226436463	None	0.0	0.015181911226436463
143	7094	0.014707012019899933	None	0.0	0.014707012019899933
143	7203	0.0027552228008330803	None	0.0	0.0027552228008330803
143	6803	0.007212215088555688	None	0.0	0.007212215088555688
143	6102	0.015332744435640916	None	0.0	0.015332744435640916
143	6679	0.006736466458231187	None	0.0	0.006736466458231187
143	7221	3.74151186009032e-05	None	0.0	3.74151186009032e-05
143	7139	0.0072774339080221425	None	0.0	0.0072774339080221425
143	7192	0.00018120425436192147	None	0.0	0.00018120425436192147
143	7129	0.0006832891716578247	None	0.0	0.0006832891716578247
143	7242	0.01578942803057974	None	0.0	0.01578942803057974
143	6695	0.002636626532830969	None	0.12426066306729924	0.002636626532830969
143	7223	0.0005182065048381236	None	0.0	0.0005182065048381236
143	6918	0.015661295168536392	None	0.0	0.015661295168536392
143	7207	0.0032887034874319976	None	0.0	0.0032887034874319976
143	7159	0.01459113844957885	None	0.0	0.01459113844957885
106	5088	0.005830316911162436	None	0.0	0.005830316911162436
106	5298	0.0057516953291899325	None	0.0	0.0057516953291899325
106	4751	0.0030024662730549555	None	0.0	0.0030024662730549555
106	5312	8.554288794157652e-07	None	0.0	8.554288794157652e-07
106	5099	0.007058960084278113	None	0.0	0.007058960084278113
106	5158	1.658002363997019e-05	None	0.38358966787881804	1.658002363997019e-05
106	5371	0.0004747446071160987	None	0.6274613551352426	0.0004747446071160987
106	5314	0.007031136750646166	None	0.0	0.007031136750646166
106	4693	0.004503480053523089	None	0.0	0.004503480053523089
106	5260	0.0056219492685762595	None	0.0	0.0056219492685762595
106	4627	0.005602911180954388	None	0.0	0.005602911180954388
106	5382	-2.3862153913328527e-08	None	0.6335934287032502	-2.3862153913328527e-08
106	5289	0.003116061469515872	None	0.0	0.003116061469515872
106	5223	0.0005064609902844375	None	0.0	0.0005064609902844375
106	5276	0.0004962584980544904	None	0.3276640691306793	0.0004962584980544904
106	4769	0.005862272808327967	None	0.0	0.005862272808327967
106	5373	-7.098885705375524e-08	None	0.0	-7.098885705375524e-08
106	5297	4.3029309049986376e-09	None	1.0889191969468413	4.3029309049986376e-09
106	5228	0.0061997441167585	None	0.08143271756210524	0.0061997441167585
106	5368	0.001138907219253059	None	0.0	0.001138907219253059
106	5316	2.2086102566740404e-07	None	0.0	2.2086102566740404e-07
106	5295	3.793027983412207e-05	None	0.0	3.793027983412207e-05
106	5266	0.005761707320782493	None	0.08143271756210524	0.005761707320782493
106	5257	-0.1	None	0.7463488122690805	-0.1
106	5394	0.002844672617859394	None	0.0	0.002844672617859394
106	5167	0.005851706219691674	None	0.0	0.005851706219691674
106	5376	0.0011401016717895343	None	0.0	0.0011401016717895343
106	5366	8.616878910971407e-09	None	0.6677410365048568	8.616878910971407e-09
106	5327	3.419798455495854e-10	None	0.0	3.419798455495854e-10
106	5320	3.2688952564107617e-06	None	0.2691971449452024	3.2688952564107617e-06
106	5244	-1.6652957066940066e-07	None	0.15888991124642146	-1.6652957066940066e-07
106	5378	0.0073999384980617585	None	0.4142265045878431	0.0073999384980617585
106	5275	0.006924477365664684	None	0.0	0.006924477365664684
106	5340	-4.839419249025399e-10	None	0.0	-4.839419249025399e-10
106	4903	0.00045673736016611815	None	0.0	0.00045673736016611815
106	5315	0.005815703572067867	None	0.0	0.005815703572067867
106	5384	-1.2960735526030249e-05	None	0.0	-1.2960735526030249e-05
106	4162	0.005694563414163114	None	0.0	0.005694563414163114
106	5350	0.006663222844152885	None	0.0	0.006663222844152885
106	5329	0.00011436352424761482	None	0.0	0.00011436352424761482
106	4674	0.0067132702124434885	None	0.0	0.0067132702124434885
106	4173	0.005604531416369111	None	0.0	0.005604531416369111
106	4855	0.005767409679901697	None	0.0	0.005767409679901697
106	5380	-2.544463599534732e-06	None	0.0	-2.544463599534732e-06
106	5383	2.9640649280094893e-06	None	0.32470027248230354	2.9640649280094893e-06
106	4930	0.005864817739301178	None	0.0	0.005864817739301178
106	5331	0.00588003176109425	None	0.0	0.00588003176109425
106	5111	0.006878047127473893	None	0.0	0.006878047127473893
106	4969	0.006361648465203755	None	0.0	0.006361648465203755
106	5121	2.3295115572828024e-05	None	0.0	2.3295115572828024e-05
106	5337	0.0006632041471994394	None	0.0	0.0006632041471994394
106	5388	-3.646558432965296e-05	None	0.0	-3.646558432965296e-05
106	5393	0.0038373032164738105	None	0.0	0.0038373032164738105
106	4738	0.005724170126121787	None	0.0	0.005724170126121787
106	5283	0.005924397499994468	None	0.0	0.005924397499994468
106	5377	-1.9081984759155663e-07	None	0.7364299014511808	-1.9081984759155663e-07
106	5177	0.005577215358282359	None	0.0	0.005577215358282359
106	5074	0.005846359141180414	None	0.0	0.005846359141180414
106	5240	0.007066150389711894	None	0.0	0.007066150389711894
106	5178	0.0010620420414467846	None	0.0	0.0010620420414467846
106	4912	0.005576033001559515	None	0.0	0.005576033001559515
106	5198	0.0011309064869779748	None	0.0	0.0011309064869779748
106	5153	0.00700649672087872	None	0.0	0.00700649672087872
106	5300	0.006822966815564204	None	0.0	0.006822966815564204
106	5358	2.5574730526604417e-07	None	0.0	2.5574730526604417e-07
106	5392	7.145654486793453e-05	None	0.0	7.145654486793453e-05
106	5156	0.003327786522389744	None	0.0	0.003327786522389744
106	5332	0.0017004845857562585	None	0.0	0.0017004845857562585
106	5321	0.005057321214816198	None	0.0	0.005057321214816198
106	4794	0.005906048402246517	None	0.0	0.005906048402246517
106	5367	2.46807720665975e-06	None	0.15778537576458018	2.46807720665975e-06
106	5005	0.006849614441498301	None	0.0	0.006849614441498301
106	4882	0.005803672155045835	None	0.0	0.005803672155045835
106	5357	0.0038318461192789637	None	0.0	0.0038318461192789637
106	5036	0.006869681143453266	None	0.0	0.006869681143453266
106	5256	1.3091983563555619e-08	None	0.0	1.3091983563555619e-08
106	5082	0.005920498065974724	None	0.0	0.005920498065974724
106	5159	0.005852783447002827	None	0.0	0.005852783447002827
106	4570	0.005713276747326888	None	0.0	0.005713276747326888
106	5279	0.00036128935224191005	None	0.2691971449452024	0.00036128935224191005
106	4899	0.005881228806484	None	0.0	0.005881228806484
106	5360	1.612240019070476e-07	None	0.41341088412775306	1.612240019070476e-07
106	5258	0.007260715819799663	None	0.0	0.007260715819799663
106	5359	-5.248162389779199e-07	None	0.614203598904783	-5.248162389779199e-07
106	5317	0.00023296567216728447	None	0.0	0.00023296567216728447
106	5302	0.005739969926561169	None	0.0	0.005739969926561169
106	5125	0.003882910527424957	None	0.0	0.003882910527424957
106	5277	-1.0677740630279472e-06	None	0.7014388354659191	-1.0677740630279472e-06
106	5385	0.002741935017625294	None	0.0	0.002741935017625294
106	4862	0.0029468436501979057	None	0.0	0.0029468436501979057
106	4474	0.0005517433209217846	None	0.0	0.0005517433209217846
106	4729	0.005483352354566674	None	0.0	0.005483352354566674
106	5400	-1.6615525584162477e-07	None	0.0	-1.6615525584162477e-07
106	4762	0.0032150718281123646	None	0.0	0.0032150718281123646
106	5336	0.0006161944048018389	None	0.9212195754864906	0.0006161944048018389
106	5334	0.0032904745292850705	None	0.0	0.0032904745292850705
106	4603	0.00572413406473306	None	0.0	0.00572413406473306
106	5100	0.0006784771339683948	None	0.0	0.0006784771339683948
106	4243	0.0036908076998784243	None	0.0	0.0036908076998784243
106	4832	0.005747634393622632	None	0.0	0.005747634393622632
141	6810	0.01533167439752414	None	0.0	0.01533167439752414
141	7111	0.015442596730511998	None	0.0	0.015442596730511998
141	6807	0.015106661461658552	None	0.0	0.015106661461658552
141	7014	0.015307668019860218	None	0.0	0.015307668019860218
141	6994	6.564999688164138e-06	None	0.5646801630206526	6.564999688164138e-06
141	6696	0.007837868831601834	None	0.0	0.007837868831601834
141	7128	-7.16325982559267e-07	None	0.9541544465136734	-7.16325982559267e-07
141	6538	0.007800347349493777	None	0.0	0.007800347349493777
141	7043	-3.847196324670035e-07	None	0.0	-3.847196324670035e-07
141	7132	6.524941510862464e-06	None	0.5646801630206526	6.524941510862464e-06
141	7088	8.148907866804146e-06	None	0.28377719161107123	8.148907866804146e-06
141	6989	0.015516628398964758	None	0.0	0.015516628398964758
141	7103	0.015283198004445537	None	0.0	0.015283198004445537
141	7090	0.0043734771208167435	None	0.07215822196685824	0.0043734771208167435
141	6122	0.00739505272235694	None	0.0	0.00739505272235694
141	5695	0.0072726817275743285	None	0.0	0.0072726817275743285
141	6874	0.015509258428543816	None	0.0	0.015509258428543816
141	6793	0.00696630916908511	None	0.0	0.00696630916908511
141	7004	0.015481303130908066	None	0.0	0.015481303130908066
141	7104	0.0156985254915126	None	0.0	0.0156985254915126
141	7002	0.007313361774132832	None	0.0	0.007313361774132832
141	7146	0.015787764629213247	None	0.0	0.015787764629213247
141	6340	0.013942995931825918	None	0.0	0.013942995931825918
141	6704	0.007044070893928031	None	0.0	0.007044070893928031
141	6960	0.007196466142646509	None	0.0	0.007196466142646509
141	7030	0.007089064819123601	None	0.0	0.007089064819123601
141	6549	0.007092550087243996	None	0.0	0.007092550087243996
141	6909	0.015781523443704024	None	0.0	0.015781523443704024
141	7107	4.4589365067839385e-05	None	0.0	4.4589365067839385e-05
141	6913	0.01574236841607486	None	0.0	0.01574236841607486
141	7142	0.0007173171181943035	None	0.0	0.0007173171181943035
141	7016	0.006785143485500975	None	0.0	0.006785143485500975
141	6636	0.007774385319127255	None	0.0	0.007774385319127255
141	7086	-7.006674166275727e-06	None	0.0	-7.006674166275727e-06
141	6827	0.003197162325278342	None	0.0	0.003197162325278342
141	7109	7.401666006363825e-05	None	0.0	7.401666006363825e-05
141	6706	0.012756729314508681	None	0.0	0.012756729314508681
141	7060	0.004374716710298328	None	0.07215822196685824	0.004374716710298328
141	6592	0.015231755557474963	None	0.0	0.015231755557474963
141	7008	0.015868451701457127	None	0.0	0.015868451701457127
141	7148	0.0005189464137083246	None	0.0	0.0005189464137083246
141	7072	0.015776741534979027	None	0.0	0.015776741534979027
141	6487	0.007058980647250227	None	0.0	0.007058980647250227
141	7121	0.0007799563341457463	None	0.04731923138764948	0.0007799563341457463
141	6986	0.007198695894318878	None	0.0	0.007198695894318878
141	7050	0.01493681929490349	None	0.0	0.01493681929490349
141	7122	0.001088650967572449	None	0.35566563164559406	0.001088650967572449
141	7052	-6.875584933411074e-06	None	0.5226222016541784	-6.875584933411074e-06
141	7010	0.007028588365648303	None	0.0	0.007028588365648303
141	7009	0.015775174512361927	None	0.0	0.015775174512361927
141	5956	0.015222234882460994	None	0.0	0.015222234882460994
141	7024	0.0007140101487822795	None	0.04731923138764948	0.0007140101487822795
141	7105	7.022543123937518e-07	None	0.0	7.022543123937518e-07
141	6675	0.014980039954688797	None	0.0	0.014980039954688797
141	6985	0.007726187791517426	None	0.0	0.007726187791517426
141	7140	0.008433520821089887	None	0.0	0.008433520821089887
141	7125	0.0007819155787382251	None	0.0	0.0007819155787382251
141	7077	0.0004554070123768358	None	0.0	0.0004554070123768358
141	6515	0.007740506965543913	None	0.0	0.007740506965543913
141	7065	0.01577093408462012	None	0.0	0.01577093408462012
141	6958	0.0002750706065288278	None	0.0	0.0002750706065288278
141	7110	-0.1	None	0.7015201810190319	-0.1
141	6850	0.015074942779296795	None	0.0	0.015074942779296795
141	7138	0.007191059287837564	None	0.0	0.007191059287837564
141	7079	0.015456172731346796	None	0.0	0.015456172731346796
141	7106	-5.308487234829153e-07	None	0.6634122522710515	-5.308487234829153e-07
141	7141	-3.655407550971578e-07	None	0.6572479565185795	-3.655407550971578e-07
141	7135	0.002051495006819139	None	0.07215822196685824	0.002051495006819139
141	7091	1.5700374618037736e-07	None	0.5226222016541784	1.5700374618037736e-07
141	7101	0.002686036497498921	None	0.0	0.002686036497498921
141	7055	0.0001625938386450096	None	0.0	0.0001625938386450096
141	7150	-0.1	None	0.7015201810190319	-0.1
141	7074	-1.4054445406096493e-05	None	0.04731923138764948	-1.4054445406096493e-05
141	7143	0.003037614661598892	None	0.0	0.003037614661598892
141	7149	-3.5843346035067624e-08	None	0.04731923138764948	-3.5843346035067624e-08
141	7083	0.004165997676959812	None	0.0	0.004165997676959812
141	6481	0.007128186623712979	None	0.0	0.007128186623712979
141	6701	0.014800625130337268	None	0.0	0.014800625130337268
141	7006	0.015232607032871825	None	0.0	0.015232607032871825
141	7068	0.00683276896685431	None	0.0	0.00683276896685431
141	6912	0.007460349237037712	None	0.0	0.007460349237037712
141	7059	0.015239361580542333	None	0.0	0.015239361580542333
141	6953	0.014980026586221547	None	0.0	0.014980026586221547
141	6628	0.007769322661425141	None	0.0	0.007769322661425141
141	7136	6.51305517810803e-08	None	1.1690360871769938	6.51305517810803e-08
141	6885	0.0074121839695424074	None	0.0	0.0074121839695424074
141	7034	0.007024778544257961	None	0.0	0.007024778544257961
141	7094	0.014707012019899933	None	0.0	0.014707012019899933
141	7130	-2.0260839045201084e-07	None	0.6434381606440037	-2.0260839045201084e-07
141	6972	0.00312821048682517	None	0.0	0.00312821048682517
141	6803	0.007212215088555688	None	0.0	0.007212215088555688
141	6102	0.015332744435640916	None	0.0	0.015332744435640916
141	6861	0.007504986293900629	None	0.0	0.007504986293900629
141	6679	0.006736466458231187	None	0.0	0.006736466458231187
141	7139	0.0072774339080221425	None	0.0	0.0072774339080221425
141	6924	0.0010644776082234205	None	0.0	0.0010644776082234205
141	7129	0.0006832891716578247	None	0.0	0.0006832891716578247
141	6695	0.002636626532830969	None	0.12013123321223432	0.002636626532830969
141	7100	0.0011450570532675819	None	0.17276073980829237	0.0011450570532675819
141	6918	0.015661295168536392	None	0.0	0.015661295168536392
72	3488	0.0013952247025642971	None	0.0	0.0013952247025642971
72	3680	6.179206210187886e-05	None	0.574236707038134	6.179206210187886e-05
72	3284	0.0005981635005991551	None	0.0	0.0005981635005991551
72	3654	0.003424873989089405	None	0.0	0.003424873989089405
72	3678	0.0006519818988321749	None	0.0	0.0006519818988321749
72	3607	0.0036824963881206766	None	0.0	0.0036824963881206766
72	3618	4.1310664771642704e-05	None	0.13114538481075272	4.1310664771642704e-05
72	3668	-1.900038542420061e-09	None	0.5223818018182799	-1.900038542420061e-09
72	3634	0.0005247406199750978	None	0.0	0.0005247406199750978
72	3608	7.34111209010812e-07	None	0.24632553668966942	7.34111209010812e-07
72	3667	0.0027134828330563645	None	0.0	0.0027134828330563645
72	3566	0.0004339013853323283	None	0.04810548131123882	0.0004339013853323283
72	3685	2.997237223145479e-06	None	0.3936298217526742	2.997237223145479e-06
72	3626	0.0007399105446852606	None	0.0	0.0007399105446852606
72	3525	0.0008340199162180123	None	0.0	0.0008340199162180123
72	3572	4.790625421230116e-07	None	0.0	4.790625421230116e-07
72	3657	7.983341467397982e-06	None	0.22515602273827415	7.983341467397982e-06
72	3473	0.001181830248485263	None	0.0	0.001181830248485263
72	3692	0.000973366528414194	None	0.19036190000684675	0.000973366528414194
72	3491	0.001960829837824146	None	0.0	0.001960829837824146
72	3661	0.0008427757100883367	None	0.0	0.0008427757100883367
72	3535	0.0013124678419708317	None	0.0	0.0013124678419708317
72	3681	0.0014180671270616378	None	0.0	0.0014180671270616378
72	3583	0.003461010248595788	None	0.0	0.003461010248595788
72	3408	0.0007645085354046218	None	0.0	0.0007645085354046218
72	3060	0.0008068216793101378	None	0.0	0.0008068216793101378
72	3621	0.0005257971802289317	None	0.0	0.0005257971802289317
72	3373	0.003403498419580193	None	0.0	0.003403498419580193
72	3460	0.0010949452535996883	None	0.13114538481075272	0.0010949452535996883
72	3693	0.0005789637911892207	None	0.0	0.0005789637911892207
72	3645	1.672034983638292e-07	None	0.39903575518882556	1.672034983638292e-07
72	3639	0.0016267044076720874	None	0.0	0.0016267044076720874
72	3421	0.0019407938148262385	None	0.0	0.0019407938148262385
72	3303	0.002678647596100086	None	0.22515602273827415	0.002678647596100086
72	3635	0.0016807167095701499	None	0.0	0.0016807167095701499
72	3032	0.0006496169494621706	None	0.0	0.0006496169494621706
72	3092	0.0006855407519261688	None	0.0	0.0006855407519261688
72	3595	0.003097648154797516	None	0.0	0.003097648154797516
72	3564	0.0010532672899833623	None	0.04810548131123882	0.0010532672899833623
72	3641	0.00033133275616556684	None	0.04810548131123882	0.00033133275616556684
72	3385	0.0005723753457980498	None	0.4301490271464686	0.0005723753457980498
72	3513	0.0008588549306226221	None	0.0	0.0008588549306226221
72	3182	0.0005073875382203986	None	0.0	0.0005073875382203986
72	3257	0.001409252194081226	None	0.0	0.001409252194081226
72	3505	0.0020199470027014626	None	0.0	0.0020199470027014626
72	3463	0.0010301316351278703	None	0.0	0.0010301316351278703
72	3653	-1.8170427727539183e-06	None	0.7955344206344624	-1.8170427727539183e-06
72	3549	0.0011244589089000581	None	0.13114538481075272	0.0011244589089000581
72	3452	0.0034398605536208895	None	0.0	0.0034398605536208895
72	3700	0.002019736009692248	None	0.0	0.002019736009692248
72	3687	0.0010971613429140968	None	0.13114538481075272	0.0010971613429140968
72	3140	0.0007316638674032043	None	0.0	0.0007316638674032043
72	2938	0.0006444526775559065	None	0.0	0.0006444526775559065
72	3153	0.0016833559781117631	None	0.0	0.0016833559781117631
72	3122	0.0006378891264835185	None	0.0	0.0006378891264835185
72	3622	-2.238519735614761e-06	None	0.0	-2.238519735614761e-06
72	3145	3.782719571909752e-05	None	0.0	3.782719571909752e-05
72	3012	0.0011276455939350136	None	0.13114538481075272	0.0011276455939350136
72	3603	0.0009343691401195534	None	0.0	0.0009343691401195534
72	3646	0.0006430648961356837	None	0.0	0.0006430648961356837
72	3571	0.0014697303799426293	None	0.0	0.0014697303799426293
72	3674	0.00022301122812306111	None	0.3240504707717831	0.00022301122812306111
72	3655	-2.6936513228529626e-06	None	0.0	-2.6936513228529626e-06
72	3027	0.0008331014216648305	None	0.0	0.0008331014216648305
72	3604	0.0007714209738046865	None	0.0	0.0007714209738046865
72	3675	3.964881657475142e-05	None	0.0	3.964881657475142e-05
72	3690	0.0006404661931062854	None	0.0	0.0006404661931062854
72	3695	0.0001083065965046776	None	0.0	0.0001083065965046776
72	3503	0.0017060161582407353	None	0.0	0.0017060161582407353
72	3400	0.0019438882302535007	None	0.0	0.0019438882302535007
72	3682	0.0007578065922553746	None	0.0	0.0007578065922553746
72	3688	0.00034296039835399124	None	0.04810548131123882	0.00034296039835399124
72	3485	0.00053452130675732	None	0.04810548131123882	0.00053452130675732
72	3318	0.003437367246551736	None	0.0	0.003437367246551736
72	3210	0.001878015635656083	None	0.0	0.001878015635656083
72	3669	3.841788768840292e-07	None	0.7955344206344624	3.841788768840292e-07
72	3625	0.00043646110137894053	None	0.04810548131123882	0.00043646110137894053
72	3314	0.001126368297597833	None	0.0	0.001126368297597833
72	3591	0.003246193387584979	None	0.0	0.003246193387584979
72	3673	-1.7075937470295604e-05	None	0.0	-1.7075937470295604e-05
72	3579	-5.5501368234999894e-08	None	0.0	-5.5501368234999894e-08
72	3662	0.0012370217041819047	None	0.0	0.0012370217041819047
72	3671	0.0020204959612367297	None	0.0	0.0020204959612367297
72	3683	-1.2828876545892802e-07	None	0.0	-1.2828876545892802e-07
72	3340	0.0013229766815415702	None	0.0	0.0013229766815415702
72	3643	8.711744820253434e-07	None	0.2920068873477183	8.711744820253434e-07
72	3332	0.0010284771824542011	None	0.0	0.0010284771824542011
72	3698	-1.4487530176618839e-11	None	0.0	-1.4487530176618839e-11
72	3694	-3.150049359401934e-11	None	0.8428886849627022	-3.150049359401934e-11
72	3258	0.0005430005147749568	None	0.0	0.0005430005147749568
72	3660	0.0011309982165022623	None	0.13114538481075272	0.0011309982165022623
72	3286	0.002613903461172447	None	0.0	0.002613903461172447
72	3390	0.0019607604714673766	None	0.0	0.0019607604714673766
72	3528	-4.238224522086555e-06	None	0.3936298217526742	-4.238224522086555e-06
72	3672	0.0004559619077377867	None	0.44507114110252954	0.0004559619077377867
72	3636	0.00010389779102576113	None	0.0	0.00010389779102576113
72	3552	8.254160802202465e-07	None	0.7178758700399783	8.254160802202465e-07
72	3619	0.0008773457140296928	None	0.0	0.0008773457140296928
72	3664	5.8042979357683795e-05	None	0.0	5.8042979357683795e-05
72	3394	0.005425945208281745	None	0.11262741770128422	0.005425945208281745
50	2480	None	None	0.3801455485047939	None
50	2598	-1.8623639405068193e-05	None	0.39843971435408754	-1.8623639405068193e-05
50	2448	None	None	0.36773786581249435	None
50	2579	-5.6521308133971073e-05	None	0.3727835200269848	-5.6521308133971073e-05
50	2560	-0.1	None	0.0	-0.1
50	2554	-0.1	None	0.0	-0.1
50	2576	-1.7696154911700323e-07	None	0.5259107509982738	-1.7696154911700323e-07
50	2473	None	None	0.38872288082232503	None
50	2558	3.8883867740259484e-06	None	0.4147348281199424	3.8883867740259484e-06
50	2556	-0.1	None	0.4513930784405774	-0.1
50	2559	4.8589955536486976e-05	None	0.3896975171301791	4.8589955536486976e-05
50	2541	None	None	0.35295615137986086	None
50	2282	None	None	0.4531652792400388	None
50	2568	None	None	0.2838854512322981	None
50	2175	None	None	0.36773786581249435	None
50	2592	-0.1	None	0.0	-0.1
50	2168	None	None	0.48692163013824574	None
50	2464	None	None	0.43913940294386766	None
50	2566	4.0148107950136656e-06	None	0.20093609820820615	4.0148107950136656e-06
50	2540	None	None	0.3124513493433251	None
50	2296	None	None	0.3850278208212154	None
50	2428	None	None	0.4373639360908543	None
50	2577	1.5397858954496265e-06	None	0.32450421593517553	1.5397858954496265e-06
50	2341	None	None	0.41285196557114306	None
50	2424	None	None	0.362827786839868	None
50	2415	None	None	0.4324356069867973	None
50	2597	-4.441110215859219e-10	None	0.363754046365562	-4.441110215859219e-10
50	2552	0.0008553563413042088	None	0.4426645527425145	0.0008553563413042088
50	2392	None	None	0.3901111457495075	None
50	2504	None	None	0.3774678465996509	None
50	2600	-4.863944252101953e-10	None	0.40636550441968416	-4.863944252101953e-10
50	2533	None	None	0.42245495378589093	None
50	2581	-1.1643033779459873e-09	None	0.20093609820820615	-1.1643033779459873e-09
50	1379	None	None	0.4513930784405774	None
50	2239	None	None	0.39997314406826456	None
50	2285	None	None	0.4295667026846933	None
50	2036	None	None	0.49243253062882336	None
50	2534	None	None	0.362827786839868	None
50	2596	-0.1	None	0.0	-0.1
50	2241	None	None	0.3745014674207253	None
50	2516	None	None	0.45008400764859513	None
50	2553	-0.1	None	0.45008400764859513	-0.1
50	2319	None	None	0.5414474159520737	None
50	2284	None	None	0.40743859218607004	None
50	2443	None	None	0.40697450525686624	None
50	1693	None	None	0.4025311079142136	None
50	2022	None	None	0.40636550441968416	None
50	2458	None	None	0.3453518947487776	None
50	2053	None	None	0.40487898804277006	None
50	2528	None	None	0.4092394101357491	None
50	2587	-0.1	None	0.3453518947487776	-0.1
50	2474	None	None	0.45897000460112547	None
50	1574	None	None	0.7717791590242703	None
50	2557	1.3654237587470995e-12	None	0.4981890826850711	1.3654237587470995e-12
50	2408	None	None	0.7717791590242703	None
50	2435	None	None	0.31809789615581835	None
50	2291	None	None	0.40697450525686624	None
50	2103	None	None	0.3453518947487776	None
50	2570	-0.1	None	0.0	-0.1
50	2491	None	None	0.4095975093469195	None
50	2595	7.300850302805314e-07	None	0.22350031402252596	7.300850302805314e-07
50	2589	-0.1	None	0.0	-0.1
50	2510	None	None	0.41704905440383866	None
50	2582	-2.3056040744893825e-05	None	0.20093609820820615	-2.3056040744893825e-05
50	2407	None	None	0.4295667026846933	None
50	2580	-7.998823534429349e-10	None	0.28004327837186016	-7.998823534429349e-10
50	2550	None	None	0.48692163013824574	None
50	2214	None	None	0.4095975093469195	None
50	2569	-0.1	None	0.0	-0.1
50	2561	-0.1	None	0.0	-0.1
50	2357	None	None	0.4094706711930546	None
50	2563	None	None	0.3682566345305036	None
50	2545	None	None	0.39843971435408754	None
50	2575	-0.1	None	0.0	-0.1
50	2564	4.0309670136984757e-07	None	0.426261425165351	4.0309670136984757e-07
50	2440	None	None	0.5003484549079668	None
50	2555	None	None	0.5117837202978235	None
50	2588	-6.904365845031288e-05	None	0.3072997634421755	-6.904365845031288e-05
50	2391	None	None	0.46140304449881386	None
50	2522	None	None	0.5619511696527194	None
50	2599	-0.1	None	0.0	-0.1
50	2300	None	None	0.5501715416161774	None
50	2551	2.7612112996662473e-06	None	0.32450421593517553	2.7612112996662473e-06
50	2574	-0.1	None	0.3745014674207253	-0.1
50	1560	None	None	0.4295667026846933	None
50	2310	None	None	0.5927198939324793	None
50	2565	-0.1	None	0.4373639360908543	-0.1
50	2493	None	None	0.4981890826850711	None
50	2361	None	None	0.3977963181312291	None
50	2567	None	None	0.38778729302635584	None
50	2519	None	None	0.5927198939324793	None
50	2535	None	None	0.4095975093469195	None
50	2383	None	None	0.4513930784405774	None
50	2446	None	None	0.7717791590242703	None
50	2593	2.3360067566567805e-09	None	0.22350031402252596	2.3360067566567805e-09
50	2590	None	None	0.4545812926237768	None
50	2562	-0.1	None	0.0	-0.1
50	2572	-0.1	None	0.0	-0.1
50	2583	-0.1	None	0.0	-0.1
50	2210	None	None	0.2865780725003764	None
74	3488	0.0013952247025642971	None	0.0	0.0013952247025642971
74	3724	1.928062528932612e-08	None	0.585235840141246	1.928062528932612e-08
74	3709	0.0014093664235433805	None	0.0	0.0014093664235433805
74	3680	6.179206210187886e-05	None	0.5960535937434187	6.179206210187886e-05
74	3284	0.0005981635005991551	None	0.0	0.0005981635005991551
74	3654	0.003424873989089405	None	0.0	0.003424873989089405
74	3731	0.00011686773076365973	None	0.0	0.00011686773076365973
74	3730	0.0003444951643226447	None	0.0	0.0003444951643226447
74	3765	-0.1	None	0.09883846182474329	-0.1
74	3607	0.0036824963881206766	None	0.0	0.0036824963881206766
74	3753	0.0015584743478337013	None	0.0	0.0015584743478337013
74	3761	9.49296164675996e-09	None	1.00418519441497	9.49296164675996e-09
74	3634	0.0005247406199750978	None	0.0	0.0005247406199750978
74	3608	7.34111209010812e-07	None	0.2737428730793571	7.34111209010812e-07
74	3667	0.0027134828330563645	None	0.0	0.0027134828330563645
74	3566	0.0004339013853323283	None	0.03682948973880722	0.0004339013853323283
74	3626	0.0007399105446852606	None	0.0	0.0007399105446852606
74	3760	0.0003098433802236831	None	0.042615748557094615	0.0003098433802236831
74	3525	0.0008340199162180123	None	0.0	0.0008340199162180123
74	3473	0.001181830248485263	None	0.0	0.001181830248485263
74	3692	0.000973366528414194	None	0.1888247069464101	0.000973366528414194
74	3491	0.001960829837824146	None	0.0	0.001960829837824146
74	3661	0.0008427757100883367	None	0.0	0.0008427757100883367
74	3535	0.0013124678419708317	None	0.0	0.0013124678419708317
74	3773	6.693769346707407e-06	None	0.3097616057835796	6.693769346707407e-06
74	3681	0.0014180671270616378	None	0.0	0.0014180671270616378
74	3583	0.003461010248595788	None	0.0	0.003461010248595788
74	3373	0.003403498419580193	None	0.0	0.003403498419580193
74	3693	0.0005789637911892207	None	0.0	0.0005789637911892207
74	3787	0.0008132944552220378	None	0.0	0.0008132944552220378
74	3639	0.0016267044076720874	None	0.0	0.0016267044076720874
74	3303	0.002678647596100086	None	0.30962824920045084	0.002678647596100086
74	3635	0.0016807167095701499	None	0.0	0.0016807167095701499
74	3739	0.005754854365064514	None	0.042615748557094615	0.005754854365064514
74	3032	0.0006496169494621706	None	0.0	0.0006496169494621706
74	3092	0.0006855407519261688	None	0.0	0.0006855407519261688
74	3595	0.003097648154797516	None	0.0	0.003097648154797516
74	3564	0.0010532672899833623	None	0.03682948973880722	0.0010532672899833623
74	3641	0.00033133275616556684	None	0.03682948973880722	0.00033133275616556684
74	3790	-6.124383301208579e-05	None	0.042615748557094615	-6.124383301208579e-05
74	3385	0.0005723753457980498	None	0.444889688597057	0.0005723753457980498
74	3752	0.0058529655651960374	None	0.042615748557094615	0.0058529655651960374
74	3182	0.0005073875382203986	None	0.0	0.0005073875382203986
74	3749	1.117036831223443e-06	None	0.16077342400213102	1.117036831223443e-06
74	3257	0.001409252194081226	None	0.0	0.001409252194081226
74	3463	0.0010301316351278703	None	0.0	0.0010301316351278703
74	3549	0.0011244589089000581	None	0.3738813254399559	0.0011244589089000581
74	3758	0.00015159881872187078	None	0.0	0.00015159881872187078
74	3452	0.0034398605536208895	None	0.0	0.0034398605536208895
74	3732	0.003580731059020801	None	0.0	0.003580731059020801
74	3140	0.0007316638674032043	None	0.0	0.0007316638674032043
74	3153	0.0016833559781117631	None	0.0	0.0016833559781117631
74	3122	0.0006378891264835185	None	0.0	0.0006378891264835185
74	3792	0.0008236048503503926	None	0.0	0.0008236048503503926
74	3733	0.0016566266515760566	None	0.0	0.0016566266515760566
74	3603	0.0009343691401195534	None	0.0	0.0009343691401195534
74	3646	0.0006430648961356837	None	0.0	0.0006430648961356837
74	3571	0.0014697303799426293	None	0.0	0.0014697303799426293
74	3750	0.0008404120306127157	None	0.0	0.0008404120306127157
74	3771	0.0033651561782893904	None	0.0	0.0033651561782893904
74	3604	0.0007714209738046865	None	0.0	0.0007714209738046865
74	3770	0.0006160001987274275	None	0.0	0.0006160001987274275
74	3793	0.0034346969323883606	None	0.0	0.0034346969323883606
74	3690	0.0006404661931062854	None	0.0	0.0006404661931062854
74	3695	0.0001083065965046776	None	0.0	0.0001083065965046776
74	3503	0.0017060161582407353	None	0.0	0.0017060161582407353
74	3776	6.282186485951414e-07	None	0.0	6.282186485951414e-07
74	3400	0.0019438882302535007	None	0.0	0.0019438882302535007
74	3682	0.0007578065922553746	None	0.0	0.0007578065922553746
74	3688	0.00034296039835399124	None	0.03682948973880722	0.00034296039835399124
74	3485	0.00053452130675732	None	0.03682948973880722	0.00053452130675732
74	3740	0.0011016310261080385	None	0.3738813254399559	0.0011016310261080385
74	3318	0.003437367246551736	None	0.0	0.003437367246551736
74	3210	0.001878015635656083	None	0.0	0.001878015635656083
74	3669	3.841788768840292e-07	None	1.047725166751392	3.841788768840292e-07
74	3625	0.00043646110137894053	None	0.03682948973880722	0.00043646110137894053
74	3314	0.001126368297597833	None	0.0	0.001126368297597833
74	3591	0.003246193387584979	None	0.0	0.003246193387584979
74	3778	0.0019925034345839587	None	0.0	0.0019925034345839587
74	3745	0.003431032110039936	None	0.0	0.003431032110039936
74	3671	0.0020204959612367297	None	0.0	0.0020204959612367297
74	3340	0.0013229766815415702	None	0.0	0.0013229766815415702
74	3643	8.711744820253434e-07	None	0.3067092664398373	8.711744820253434e-07
74	3332	0.0010284771824542011	None	0.0	0.0010284771824542011
74	3777	0.0014748084143784096	None	0.0	0.0014748084143784096
74	3694	-3.150049359401934e-11	None	0.6133600360421255	-3.150049359401934e-11
74	3727	0.0003341962105922674	None	0.042615748557094615	0.0003341962105922674
74	3775	7.734056881554899e-06	None	0.411553964244	7.734056881554899e-06
74	3759	0.00401574347218842	None	0.0	0.00401574347218842
74	3660	0.0011309982165022623	None	0.3738813254399559	0.0011309982165022623
74	3286	0.002613903461172447	None	0.0	0.002613903461172447
74	3390	0.0019607604714673766	None	0.0	0.0019607604714673766
74	3528	-4.238224522086555e-06	None	0.4462064398581157	-4.238224522086555e-06
74	3797	0.0007076851435372802	None	0.6988283756416068	0.0007076851435372802
74	3737	0.003428479987452616	None	0.0	0.003428479987452616
74	3719	0.0017003204693694222	None	0.0	0.0017003204693694222
74	3774	0.00020338962663183838	None	0.0	0.00020338962663183838
74	3394	0.005425945208281745	None	0.042615748557094615	0.005425945208281745
74	3718	0.0006606489183243602	None	0.0	0.0006606489183243602
74	3782	-0.1	None	0.09883846182474329	-0.1
60	2908	3.986886589734006e-06	None	0.33917092150044476	3.986886589734006e-06
60	3040	0.0001607662591827185	None	0.0	0.0001607662591827185
60	2640	0.0007913032776851707	None	0.0	0.0007913032776851707
60	3065	0.00015590953644651782	None	0.0	0.00015590953644651782
60	2834	0.0002445437284875425	None	0.0	0.0002445437284875425
60	3058	7.011076427047284e-05	None	0.3624562075231537	7.011076427047284e-05
60	3067	0.00010695717850749089	None	0.5715896709507112	0.00010695717850749089
60	3094	0.0009354538619116065	None	0.0	0.0009354538619116065
60	2785	0.0011279299980857182	None	0.18358094052407442	0.0011279299980857182
60	2776	5.510391687814741e-06	None	0.31791053070217223	5.510391687814741e-06
60	2868	0.0006460786896477928	None	0.0	0.0006460786896477928
60	3047	0.0010918473632904858	None	0.18358094052407442	0.0010918473632904858
60	2559	4.8589955536486976e-05	None	0.3624562075231537	4.8589955536486976e-05
60	2759	0.0007640021614247885	None	0.0	0.0007640021614247885
60	2970	0.0001201655110290035	None	0.39455126255773765	0.0001201655110290035
60	2951	0.00014830034057164706	None	0.10666483310310867	0.00014830034057164706
60	2917	0.0007277789083486747	None	0.0	0.0007277789083486747
60	3080	0.00046465162554030316	None	0.0	0.00046465162554030316
60	3008	0.0003230858927964131	None	0.0	0.0003230858927964131
60	2880	0.0002942644893575742	None	0.33732091943069953	0.0002942644893575742
60	2662	5.022926757767226e-05	None	0.1401294367624289	5.022926757767226e-05
60	2958	0.0005896885983381863	None	0.0	0.0005896885983381863
60	3053	0.0005965832054327508	None	0.0	0.0005965832054327508
60	3074	5.668559647863514e-08	None	0.3031196559757068	5.668559647863514e-08
60	3086	0.00016980886210219952	None	0.0	0.00016980886210219952
60	3007	-3.870337756589082e-09	None	0.0	-3.870337756589082e-09
60	3087	2.480220603353447e-06	None	0.0	2.480220603353447e-06
60	3017	0.00021878546099029047	None	0.10666483310310867	0.00021878546099029047
60	3054	0.0007563513357295167	None	0.0	0.0007563513357295167
60	3060	0.0008068216793101378	None	0.0	0.0008068216793101378
60	2946	2.7889390138071897e-05	None	0.29808896911792415	2.7889390138071897e-05
60	2927	0.0002500036554417255	None	0.0	0.0002500036554417255
60	2851	9.023903874671213e-05	None	0.0	9.023903874671213e-05
60	2997	0.000814602602023376	None	0.0	0.000814602602023376
60	3015	2.645669366657625e-05	None	0.0	2.645669366657625e-05
60	3032	0.0006496169494621706	None	0.0	0.0006496169494621706
60	3092	0.0006855407519261688	None	0.0	0.0006855407519261688
60	3081	0.00026161763805662296	None	0.0	0.00026161763805662296
60	2914	0.00015947184646428848	None	0.3191796769307132	0.00015947184646428848
60	2979	0.0011344293833615907	None	0.18358094052407442	0.0011344293833615907
60	3050	-1.229971604790776e-05	None	0.0	-1.229971604790776e-05
60	3025	0.0007224112367150757	None	0.0	0.0007224112367150757
60	2791	0.0008567108708160255	None	0.0	0.0008567108708160255
60	3011	-2.345452130429895e-07	None	0.0	-2.345452130429895e-07
60	2993	3.3516853202089856e-06	None	0.0	3.3516853202089856e-06
60	3096	4.245582954982749e-06	None	0.5715896709507112	4.245582954982749e-06
60	2686	0.0004823511450676127	None	0.0	0.0004823511450676127
60	3088	0.0005982236060315027	None	0.3318828370891465	0.0005982236060315027
60	3014	-1.2989382223026046e-05	None	0.0	-1.2989382223026046e-05
60	3056	0.00046299357947848676	None	0.1401294367624289	0.00046299357947848676
60	3091	0.0003031844489512331	None	0.0	0.0003031844489512331
60	3083	0.0019600613363171733	None	0.0	0.0019600613363171733
60	2938	0.0006444526775559065	None	0.0	0.0006444526775559065
60	3063	0.0018616081878241675	None	0.0	0.0018616081878241675
60	2831	0.00036019919778848097	None	0.0	0.00036019919778848097
60	3059	-5.3827314315712205e-08	None	0.3476476776806854	-5.3827314315712205e-08
60	3061	4.37236149855723e-05	None	0.0	4.37236149855723e-05
60	2612	-4.8154392709073146e-08	None	0.18358094052407442	-4.8154392709073146e-08
60	2931	2.9762872798934237e-12	None	0.1401294367624289	2.9762872798934237e-12
60	3012	0.0011276455939350136	None	0.18358094052407442	0.0011276455939350136
60	3043	5.270166487748098e-05	None	0.2883891985862487	5.270166487748098e-05
60	2876	2.810983556433587e-05	None	0.29808896911792415	2.810983556433587e-05
60	2711	0.00085062648880497	None	0.0	0.00085062648880497
60	3027	0.0008331014216648305	None	0.0	0.0008331014216648305
60	2911	0.0020477069854810976	None	0.0	0.0020477069854810976
60	2940	0.0010596683403790203	None	0.0	0.0010596683403790203
60	2971	-2.6774507830105783e-08	None	0.18358094052407442	-2.6774507830105783e-08
60	3068	8.006124785198016e-05	None	0.0	8.006124785198016e-05
60	2888	0.0005799078630127052	None	0.3091764861191115	0.0005799078630127052
60	2795	0.00027513309503732886	None	0.0	0.00027513309503732886
60	2820	8.187776602966639e-13	None	0.0	8.187776602966639e-13
60	2744	0.00013444906837992713	None	0.3191796769307132	0.00013444906837992713
60	3042	-4.984104680871561e-07	None	0.0	-4.984104680871561e-07
60	2750	2.7601888001715257e-05	None	0.0	2.7601888001715257e-05
60	2926	0.0002499448330376206	None	0.0	0.0002499448330376206
60	2894	1.898602492315631e-08	None	0.5778962840957196	1.898602492315631e-08
60	2802	-3.5389209036485327e-09	None	0.6063249798458238	-3.5389209036485327e-09
60	2669	8.099885583042603e-05	None	0.0	8.099885583042603e-05
60	3016	3.5885841675633897e-06	None	0.0	3.5885841675633897e-06
60	2878	3.692615258270469e-07	None	0.0	3.692615258270469e-07
60	3006	-2.250769144327996e-08	None	0.3240504707717831	-2.250769144327996e-08
60	3099	0.0003170900044301884	None	0.0	0.0003170900044301884
60	2850	3.377296234551438e-05	None	0.31181616520297856	3.377296234551438e-05
60	2788	2.9897798100903026e-06	None	0.38891933529679673	2.9897798100903026e-06
60	2907	0.0006030029637280173	None	0.0	0.0006030029637280173
60	3051	0.000667304514642739	None	0.0	0.000667304514642739
60	3052	-8.023151695633901e-07	None	0.28291871096685367	-8.023151695633901e-07
60	2944	5.995009487598564e-07	None	0.5662120102997814	5.995009487598564e-07
60	2963	-4.1100256745062036e-10	None	1.135698494190199	-4.1100256745062036e-10
60	2992	0.00041811342658050715	None	0.31181616520297856	0.00041811342658050715
60	3020	0.0005426419374889466	None	0.0	0.0005426419374889466
60	2743	2.71279888714557e-05	None	0.29808896911792415	2.71279888714557e-05
60	2822	0.0006936118872038675	None	0.0	0.0006936118872038675
60	3084	-1.4451622255902654e-05	None	0.18358094052407442	-1.4451622255902654e-05
60	3073	0.00028743198441446313	None	0.3577915077196958	0.00028743198441446313
60	2935	2.8962384602729806e-06	None	0.38891933529679673	2.8962384602729806e-06
60	2849	8.117316317224474e-05	None	0.0	8.117316317224474e-05
60	2848	0.0001298745885729065	None	0.0	0.0001298745885729065
60	3082	0.0002341682401658757	None	0.3052662335416417	0.0002341682401658757
60	2974	0.00010759408334569342	None	0.5715896709507112	0.00010759408334569342
109	5088	0.005830316911162436	None	0.0	0.005830316911162436
109	5548	0.006949735731754056	None	0.0	0.006949735731754056
109	5485	-4.6949467962858616e-05	None	0.20937555717960188	-4.6949467962858616e-05
109	5521	4.37944142626614e-09	None	0.0	4.37944142626614e-09
109	5433	0.0057734780472131495	None	0.0	0.0057734780472131495
109	5099	0.007058960084278113	None	0.0	0.007058960084278113
109	5434	0.007057202119439621	None	0.0	0.007057202119439621
109	5451	0.007344401215557753	None	0.0	0.007344401215557753
109	5314	0.007031136750646166	None	0.0	0.007031136750646166
109	4693	0.004503480053523089	None	0.0	0.004503480053523089
109	4627	0.005602911180954388	None	0.0	0.005602911180954388
109	5513	0.004174371105033257	None	0.012026370327809704	0.004174371105033257
109	5289	0.003116061469515872	None	0.012026370327809704	0.003116061469515872
109	4769	0.005862272808327967	None	0.0	0.005862272808327967
109	5524	0.00024420222723574623	None	0.0	0.00024420222723574623
109	5418	0.0013487964558328053	None	0.0	0.0013487964558328053
109	5297	4.3029309049986376e-09	None	1.053396176186087	4.3029309049986376e-09
109	5545	0.006742896000676471	None	0.0	0.006742896000676471
109	5228	0.0061997441167585	None	0.05816622683007518	0.0061997441167585
109	5539	2.4496324974554913e-05	None	0.3558543167021833	2.4496324974554913e-05
109	5316	2.2086102566740404e-07	None	0.0	2.2086102566740404e-07
109	5266	0.005761707320782493	None	0.05816622683007518	0.005761707320782493
109	5526	0.00018733601411686495	None	0.484362329032594	0.00018733601411686495
109	5394	0.002844672617859394	None	0.0	0.002844672617859394
109	5376	0.0011401016717895343	None	0.012026370327809704	0.0011401016717895343
109	5527	0.005807246101301328	None	0.0	0.005807246101301328
109	5547	-1.0405897529324224e-05	None	0.0	-1.0405897529324224e-05
109	5522	0.005698743483214271	None	0.0	0.005698743483214271
109	5320	3.2688952564107617e-06	None	0.20937555717960188	3.2688952564107617e-06
109	5401	0.00560453141787147	None	0.0	0.00560453141787147
109	5471	1.140328791877092e-06	None	0.0	1.140328791877092e-06
109	5340	-4.839419249025399e-10	None	0.0	-4.839419249025399e-10
109	4903	0.00045673736016611815	None	0.0	0.00045673736016611815
109	5546	3.446445696981558e-05	None	1.3032638158483192	3.446445696981558e-05
109	5535	0.005682686006074342	None	0.0	0.005682686006074342
109	5424	7.195740175986912e-06	None	0.0	7.195740175986912e-06
109	5482	0.0029708169872573317	None	0.0	0.0029708169872573317
109	5315	0.005815703572067867	None	0.0	0.005815703572067867
109	5466	0.0003799069400036167	None	0.15530706149997092	0.0003799069400036167
109	5530	0.0012613449906848685	None	0.0	0.0012613449906848685
109	5550	0.00022093058324462836	None	0.0	0.00022093058324462836
109	5533	0.005803672322570112	None	0.0	0.005803672322570112
109	5350	0.006663222844152885	None	0.0	0.006663222844152885
109	5465	0.006773283074995473	None	0.0	0.006773283074995473
109	4674	0.0067132702124434885	None	0.0	0.0067132702124434885
109	4855	0.005767409679901697	None	0.0	0.005767409679901697
109	5380	-2.544463599534732e-06	None	0.0	-2.544463599534732e-06
109	4930	0.005864817739301178	None	0.0	0.005864817739301178
109	5517	0.0005435153391909394	None	0.37556348838838727	0.0005435153391909394
109	5111	0.006878047127473893	None	0.0	0.006878047127473893
109	5445	0.00017437401921387486	None	0.0	0.00017437401921387486
109	5504	8.075097394488412e-05	None	0.012026370327809704	8.075097394488412e-05
109	4969	0.006361648465203755	None	0.0	0.006361648465203755
109	5512	0.006048307360648427	None	0.05816622683007518	0.006048307360648427
109	5415	0.005918382624383296	None	0.0	0.005918382624383296
109	5491	6.128804052010626e-06	None	0.0	6.128804052010626e-06
109	5337	0.0006632041471994394	None	0.0	0.0006632041471994394
109	5472	0.0056734815693671725	None	0.0	0.0056734815693671725
109	5402	0.0058624779352829115	None	0.0	0.0058624779352829115
109	5393	0.0038373032164738105	None	0.012026370327809704	0.0038373032164738105
109	4738	0.005724170126121787	None	0.0	0.005724170126121787
109	5283	0.005924397499994468	None	0.0	0.005924397499994468
109	5450	0.0006618836970699335	None	0.0	0.0006618836970699335
109	5478	0.0005985176128275268	None	0.0	0.0005985176128275268
109	5514	2.644917203159167e-05	None	0.0	2.644917203159167e-05
109	5509	0.0018117947301508179	None	0.0	0.0018117947301508179
109	5427	0.00574940817566712	None	0.0	0.00574940817566712
109	5240	0.007066150389711894	None	0.0	0.007066150389711894
109	5464	0.0006668352987757823	None	0.0	0.0006668352987757823
109	4912	0.005576033001559515	None	0.0	0.005576033001559515
109	5410	2.2521276226529236e-07	None	1.2301006593638901	2.2521276226529236e-07
109	5198	0.0011309064869779748	None	0.012026370327809704	0.0011309064869779748
109	5153	0.00700649672087872	None	0.0	0.00700649672087872
109	5300	0.006822966815564204	None	0.0	0.006822966815564204
109	5156	0.003327786522389744	None	0.0	0.003327786522389744
109	5321	0.005057321214816198	None	0.0	0.005057321214816198
109	5412	2.116664222338413e-05	None	0.32254221270281247	2.116664222338413e-05
109	5421	0.0071084277179060875	None	0.0	0.0071084277179060875
109	5460	0.005943350328420503	None	0.0	0.005943350328420503
109	5005	0.006849614441498301	None	0.0	0.006849614441498301
109	4882	0.005803672155045835	None	0.0	0.005803672155045835
109	5256	1.3091983563555619e-08	None	0.012026370327809704	1.3091983563555619e-08
109	5467	0.006009167902276106	None	0.0	0.006009167902276106
109	5516	0.0002802734611360373	None	0.0	0.0002802734611360373
109	5082	0.005920498065974724	None	0.0	0.005920498065974724
109	5549	0.00011091611319044921	None	0.0	0.00011091611319044921
109	5426	0.0018925949594331623	None	0.0	0.0018925949594331623
109	5279	0.00036128935224191005	None	0.20937555717960188	0.00036128935224191005
109	5360	1.612240019070476e-07	None	0.3156830215338074	1.612240019070476e-07
109	5543	9.260160981380572e-05	None	0.0	9.260160981380572e-05
109	5258	0.007260715819799663	None	0.0	0.007260715819799663
109	5302	0.005739969926561169	None	0.0	0.005739969926561169
109	5125	0.003882910527424957	None	0.012026370327809704	0.003882910527424957
109	5385	0.002741935017625294	None	0.0	0.002741935017625294
109	4862	0.0029468436501979057	None	0.0	0.0029468436501979057
109	4762	0.0032150718281123646	None	0.0	0.0032150718281123646
109	5538	0.000853587079392131	None	0.0	0.000853587079392131
109	5430	0.005193766855076064	None	0.05816622683007518	0.005193766855076064
109	5492	0.006626812428734373	None	0.0	0.006626812428734373
109	4832	0.005747634393622632	None	0.0	0.005747634393622632
110	5088	0.005830316911162436	None	0.0	0.005830316911162436
110	5548	0.006949735731754056	None	0.0	0.006949735731754056
110	5099	0.007058960084278113	None	0.0	0.007058960084278113
110	5596	-0.0002842872409784951	None	0.7342357407125487	-0.0002842872409784951
110	5568	0.0005004888156350351	None	0.0	0.0005004888156350351
110	5434	0.007057202119439621	None	0.0	0.007057202119439621
110	5451	0.007344401215557753	None	0.0	0.007344401215557753
110	5314	0.007031136750646166	None	0.0	0.007031136750646166
110	4693	0.004503480053523089	None	0.0	0.004503480053523089
110	4627	0.005602911180954388	None	0.0	0.005602911180954388
110	5513	0.004174371105033257	None	0.0	0.004174371105033257
110	5586	8.179372278094655e-05	None	0.0	8.179372278094655e-05
110	4769	0.005862272808327967	None	0.0	0.005862272808327967
110	5418	0.0013487964558328053	None	0.0	0.0013487964558328053
110	5545	0.006742896000676471	None	0.0	0.006742896000676471
110	5228	0.0061997441167585	None	0.02326649073203007	0.0061997441167585
110	5539	2.4496324974554913e-05	None	0.31580133269794625	2.4496324974554913e-05
110	5571	9.82825031561239e-05	None	0.0	9.82825031561239e-05
110	5316	2.2086102566740404e-07	None	0.0	2.2086102566740404e-07
110	5266	0.005761707320782493	None	0.02326649073203007	0.005761707320782493
110	5566	3.177318648190331e-06	None	0.9282193367703305	3.177318648190331e-06
110	5526	0.00018733601411686495	None	0.5724984893896324	0.00018733601411686495
110	5376	0.0011401016717895343	None	0.0	0.0011401016717895343
110	5527	0.005807246101301328	None	0.0	0.005807246101301328
110	5584	0.0006196757273344463	None	0.02326649073203007	0.0006196757273344463
110	5522	0.005698743483214271	None	0.0	0.005698743483214271
110	5320	3.2688952564107617e-06	None	0.23928635106240215	3.2688952564107617e-06
110	5401	0.00560453141787147	None	0.0	0.00560453141787147
110	5471	1.140328791877092e-06	None	0.0	1.140328791877092e-06
110	4903	0.00045673736016611815	None	0.0	0.00045673736016611815
110	5590	0.006069985849245429	None	0.0	0.006069985849245429
110	5535	0.005682686006074342	None	0.0	0.005682686006074342
110	5482	0.0029708169872573317	None	0.0	0.0029708169872573317
110	5315	0.005815703572067867	None	0.0	0.005815703572067867
110	5466	0.0003799069400036167	None	0.14200683818812215	0.0003799069400036167
110	5530	0.0012613449906848685	None	0.0	0.0012613449906848685
110	5591	0.0059393004437052225	None	0.02326649073203007	0.0059393004437052225
110	5551	4.595964842937712e-05	None	0.4341283694847693	4.595964842937712e-05
110	5533	0.005803672322570112	None	0.0	0.005803672322570112
110	5561	1.0096557149309916e-05	None	0.0	1.0096557149309916e-05
110	5350	0.006663222844152885	None	0.0	0.006663222844152885
110	5465	0.006773283074995473	None	0.0	0.006773283074995473
110	5560	0.00013561709611337438	None	0.0	0.00013561709611337438
110	4674	0.0067132702124434885	None	0.0	0.0067132702124434885
110	4855	0.005767409679901697	None	0.0	0.005767409679901697
110	5583	1.2338933248483842e-11	None	0.0	1.2338933248483842e-11
110	5380	-2.544463599534732e-06	None	0.0	-2.544463599534732e-06
110	5564	4.748272757249896e-10	None	0.0	4.748272757249896e-10
110	4930	0.005864817739301178	None	0.0	0.005864817739301178
110	5517	0.0005435153391909394	None	0.39682801004303	0.0005435153391909394
110	5111	0.006878047127473893	None	0.0	0.006878047127473893
110	5445	0.00017437401921387486	None	0.0	0.00017437401921387486
110	5504	8.075097394488412e-05	None	0.0	8.075097394488412e-05
110	4969	0.006361648465203755	None	0.0	0.006361648465203755
110	5512	0.006048307360648427	None	0.02326649073203007	0.006048307360648427
110	5337	0.0006632041471994394	None	0.0	0.0006632041471994394
110	5472	0.0056734815693671725	None	0.0	0.0056734815693671725
110	5402	0.0058624779352829115	None	0.0	0.0058624779352829115
110	5393	0.0038373032164738105	None	0.0	0.0038373032164738105
110	4738	0.005724170126121787	None	0.0	0.005724170126121787
110	5283	0.005924397499994468	None	0.0	0.005924397499994468
110	5450	0.0006618836970699335	None	0.0	0.0006618836970699335
110	5478	0.0005985176128275268	None	0.0	0.0005985176128275268
110	5514	2.644917203159167e-05	None	0.0	2.644917203159167e-05
110	5509	0.0018117947301508179	None	0.0	0.0018117947301508179
110	5427	0.00574940817566712	None	0.0	0.00574940817566712
110	5240	0.007066150389711894	None	0.0	0.007066150389711894
110	5554	5.0529020886033436e-06	None	0.0	5.0529020886033436e-06
110	4912	0.005576033001559515	None	0.0	0.005576033001559515
110	5198	0.0011309064869779748	None	0.0	0.0011309064869779748
110	5153	0.00700649672087872	None	0.0	0.00700649672087872
110	5300	0.006822966815564204	None	0.0	0.006822966815564204
110	5156	0.003327786522389744	None	0.0	0.003327786522389744
110	5595	0.003418809088112125	None	0.0	0.003418809088112125
110	5580	0.005603016931986434	None	0.0	0.005603016931986434
110	5321	0.005057321214816198	None	0.0	0.005057321214816198
110	5412	2.116664222338413e-05	None	0.27779538328527903	2.116664222338413e-05
110	5421	0.0071084277179060875	None	0.0	0.0071084277179060875
110	5460	0.005943350328420503	None	0.0	0.005943350328420503
110	5005	0.006849614441498301	None	0.0	0.006849614441498301
110	4882	0.005803672155045835	None	0.0	0.005803672155045835
110	5575	-0.00024170954632071924	None	0.14200683818812215	-0.00024170954632071924
110	5594	-4.682972612789841e-05	None	0.0	-4.682972612789841e-05
110	5256	1.3091983563555619e-08	None	0.0	1.3091983563555619e-08
110	5467	0.006009167902276106	None	0.0	0.006009167902276106
110	5516	0.0002802734611360373	None	0.0	0.0002802734611360373
110	5082	0.005920498065974724	None	0.0	0.005920498065974724
110	5549	0.00011091611319044921	None	0.0	0.00011091611319044921
110	5426	0.0018925949594331623	None	0.0	0.0018925949594331623
110	5279	0.00036128935224191005	None	0.23928635106240215	0.00036128935224191005
110	5258	0.007260715819799663	None	0.0	0.007260715819799663
110	5567	0.005764781555323715	None	0.02326649073203007	0.005764781555323715
110	5125	0.003882910527424957	None	0.0	0.003882910527424957
110	5385	0.002741935017625294	None	0.0	0.002741935017625294
110	4862	0.0029468436501979057	None	0.0	0.0029468436501979057
110	5538	0.000853587079392131	None	0.0	0.000853587079392131
110	5569	0.00029292999380600894	None	0.47271275998299755	0.00029292999380600894
110	5430	0.005193766855076064	None	0.02326649073203007	0.005193766855076064
110	5492	0.006626812428734373	None	0.0	0.006626812428734373
110	4832	0.005747634393622632	None	0.0	0.005747634393622632
76	3876	0.001298371101737206	None	0.0799648688043148	0.001298371101737206
76	3488	0.0013952247025642971	None	0.0	0.0013952247025642971
76	3870	0.0006650650784646196	None	0.0	0.0006650650784646196
76	3709	0.0014093664235433805	None	0.0	0.0014093664235433805
76	3680	6.179206210187886e-05	None	0.613715196524699	6.179206210187886e-05
76	3654	0.003424873989089405	None	0.0	0.003424873989089405
76	3885	-8.986033076952806e-08	None	0.0	-8.986033076952806e-08
76	3899	0.0017762517340246572	None	0.0	0.0017762517340246572
76	3607	0.0036824963881206766	None	0.0	0.0036824963881206766
76	3753	0.0015584743478337013	None	0.0	0.0015584743478337013
76	3761	9.49296164675996e-09	None	1.1319497580362288	9.49296164675996e-09
76	3843	-2.701181403359084e-05	None	0.0	-2.701181403359084e-05
76	3667	0.0027134828330563645	None	0.0	0.0027134828330563645
76	3566	0.0004339013853323283	None	0.04303456972501442	0.0004339013853323283
76	3626	0.0007399105446852606	None	0.0	0.0007399105446852606
76	3760	0.0003098433802236831	None	0.06588223928912469	0.0003098433802236831
76	3888	0.0005397305762465563	None	0.168028649533552	0.0005397305762465563
76	3802	0.0014485384182906747	None	0.168028649533552	0.0014485384182906747
76	3473	0.001181830248485263	None	0.0	0.001181830248485263
76	3491	0.001960829837824146	None	0.0	0.001960829837824146
76	3842	0.0014335327136083152	None	0.0799648688043148	0.0014335327136083152
76	3661	0.0008427757100883367	None	0.0	0.0008427757100883367
76	3535	0.0013124678419708317	None	0.0	0.0013124678419708317
76	3583	0.003461010248595788	None	0.0	0.003461010248595788
76	3373	0.003403498419580193	None	0.0	0.003403498419580193
76	3787	0.0008132944552220378	None	0.0	0.0008132944552220378
76	3639	0.0016267044076720874	None	0.0	0.0016267044076720874
76	3303	0.002678647596100086	None	0.3111368229068239	0.002678647596100086
76	3815	0.00026418444093665794	None	0.0	0.00026418444093665794
76	3635	0.0016807167095701499	None	0.0	0.0016807167095701499
76	3739	0.005754854365064514	None	0.06588223928912469	0.005754854365064514
76	3595	0.003097648154797516	None	0.0	0.003097648154797516
76	3564	0.0010532672899833623	None	0.04303456972501442	0.0010532672899833623
76	3818	0.0030650967118162216	None	0.0	0.0030650967118162216
76	3894	0.002985190939638992	None	0.0	0.002985190939638992
76	3385	0.0005723753457980498	None	0.44927697271913336	0.0005723753457980498
76	3752	0.0058529655651960374	None	0.06588223928912469	0.0058529655651960374
76	3182	0.0005073875382203986	None	0.0	0.0005073875382203986
76	3749	1.117036831223443e-06	None	0.1577650243754548	1.117036831223443e-06
76	3257	0.001409252194081226	None	0.0	0.001409252194081226
76	3549	0.0011244589089000581	None	0.4175342818153139	0.0011244589089000581
76	3869	-5.637492364235249e-09	None	0.0	-5.637492364235249e-09
76	3758	0.00015159881872187078	None	0.0	0.00015159881872187078
76	3452	0.0034398605536208895	None	0.0	0.0034398605536208895
76	3732	0.003580731059020801	None	0.0	0.003580731059020801
76	3153	0.0016833559781117631	None	0.0	0.0016833559781117631
76	3122	0.0006378891264835185	None	0.0	0.0006378891264835185
76	3792	0.0008236048503503926	None	0.0	0.0008236048503503926
76	3896	0.0011001418751609626	None	0.4175342818153139	0.0011001418751609626
76	3733	0.0016566266515760566	None	0.0	0.0016566266515760566
76	3866	4.971497380035053e-05	None	0.0799648688043148	4.971497380035053e-05
76	3849	-3.733649196900529e-10	None	1.0933196677047234	-3.733649196900529e-10
76	3883	0.0016845702402004121	None	0.0	0.0016845702402004121
76	3861	0.00324411737819716	None	0.0	0.00324411737819716
76	3646	0.0006430648961356837	None	0.0	0.0006430648961356837
76	3571	0.0014697303799426293	None	0.0	0.0014697303799426293
76	3771	0.0033651561782893904	None	0.0	0.0033651561782893904
76	3770	0.0006160001987274275	None	0.0	0.0006160001987274275
76	3810	0.0016515306836135195	None	0.0	0.0016515306836135195
76	3793	0.0034346969323883606	None	0.0	0.0034346969323883606
76	3881	1.5588392892324918e-06	None	0.2487007474004001	1.5588392892324918e-06
76	3690	0.0006404661931062854	None	0.0	0.0006404661931062854
76	3884	-2.954368154967032e-05	None	0.0	-2.954368154967032e-05
76	3695	0.0001083065965046776	None	0.0	0.0001083065965046776
76	3503	0.0017060161582407353	None	0.0	0.0017060161582407353
76	3875	0.0031655690859279844	None	0.0	0.0031655690859279844
76	3820	0.0006624436097231755	None	0.0	0.0006624436097231755
76	3832	0.0019419378433420014	None	0.0	0.0019419378433420014
76	3400	0.0019438882302535007	None	0.0	0.0019438882302535007
76	3833	0.0022569058412776604	None	0.0	0.0022569058412776604
76	3688	0.00034296039835399124	None	0.04303456972501442	0.00034296039835399124
76	3740	0.0011016310261080385	None	0.4175342818153139	0.0011016310261080385
76	3880	0.0022551093168444287	None	0.0	0.0022551093168444287
76	3210	0.001878015635656083	None	0.0	0.001878015635656083
76	3625	0.00043646110137894053	None	0.04303456972501442	0.00043646110137894053
76	3314	0.001126368297597833	None	0.0	0.001126368297597833
76	3591	0.003246193387584979	None	0.0	0.003246193387584979
76	3745	0.003431032110039936	None	0.0	0.003431032110039936
76	3809	-2.6323044000051482e-09	None	0.6698631403854791	-2.6323044000051482e-09
76	3891	0.0003867533861528153	None	0.4444812737854539	0.0003867533861528153
76	3834	0.00046718389859799097	None	0.15710326797803725	0.00046718389859799097
76	3340	0.0013229766815415702	None	0.0	0.0013229766815415702
76	3887	-2.4640149818496186e-05	None	0.0	-2.4640149818496186e-05
76	3777	0.0014748084143784096	None	0.0	0.0014748084143784096
76	3855	3.784641975661342e-10	None	0.6776669597510143	3.784641975661342e-10
76	3727	0.0003341962105922674	None	0.06588223928912469	0.0003341962105922674
76	3860	0.0007848407351203641	None	0.0	0.0007848407351203641
76	3759	0.00401574347218842	None	0.0	0.00401574347218842
76	3660	0.0011309982165022623	None	0.4175342818153139	0.0011309982165022623
76	3824	0.0017926102364287384	None	0.0	0.0017926102364287384
76	3286	0.002613903461172447	None	0.0	0.002613903461172447
76	3803	0.000562026381700701	None	0.0	0.000562026381700701
76	3390	0.0019607604714673766	None	0.0	0.0019607604714673766
76	3797	0.0007076851435372802	None	0.6164118053508921	0.0007076851435372802
76	3864	1.6016234789256108e-06	None	0.40918818843284566	1.6016234789256108e-06
76	3737	0.003428479987452616	None	0.0	0.003428479987452616
76	3817	0.0006855935629152275	None	0.0	0.0006855935629152275
76	3719	0.0017003204693694222	None	0.0	0.0017003204693694222
76	3774	0.00020338962663183838	None	0.0	0.00020338962663183838
76	3394	0.005425945208281745	None	0.06588223928912469	0.005425945208281745
30	1433	0.3304394594708855	0.3304394594708855	0.34687970158798015	0.3304394594708855
30	1517	0.3388096843761345	0.3388096843761345	0.36274183450825087	0.3388096843761345
30	1600	0.025553498166375626	0.025553498166375626	0.10090788130287072	0.025553498166375626
30	1543	0.30705069819628583	0.30705069819628583	0.34095771945945297	0.30705069819628583
30	1452	0.43716384797474106	0.43716384797474106	0.4405668823251691	0.43716384797474106
30	1499	0.48026569250782725	0.48026569250782725	0.48795799140944157	0.48026569250782725
30	1559	0.3634634197838996	0.3634634197838996	0.4047588244058938	0.3634634197838996
30	1308	0.4209709318799124	0.4209709318799124	0.4550834890814941	0.4209709318799124
30	1361	0.36853019652965857	0.36853019652965857	0.47745824342860005	0.36853019652965857
30	1548	0.38548157349935186	0.38548157349935186	0.3972718239518747	0.38548157349935186
30	1577	0.25663542137669726	0.25663542137669726	0.28061790014954513	0.25663542137669726
30	1495	0.39116442017968145	0.39116442017968145	0.42406212784115976	0.39116442017968145
30	1241	0.3395905130801254	0.3395905130801254	0.3846704658101171	0.3395905130801254
30	399	0.4281723662285435	0.4281723662285435	0.4491630142826398	0.4281723662285435
30	1052	0.5023243225409495	0.5023243225409495	0.5419312105751994	0.5023243225409495
30	1441	0.3669077612598789	0.3669077612598789	0.3742162792343655	0.3669077612598789
30	1379	0.5079020988871854	0.5079020988871854	0.5494811828263513	0.5079020988871854
30	1581	0.5731286086594561	0.5731286086594561	0.6586723488453778	0.5731286086594561
30	1243	0.38548157349935186	0.38548157349935186	0.3972718239518747	0.38548157349935186
30	983	0.43992254310801204	0.43992254310801204	0.47903763088228235	0.43992254310801204
30	1278	0.4199284006202437	0.4199284006202437	0.4564688447698943	0.4199284006202437
30	1576	0.3793338080411112	0.3793338080411112	0.44994064301278736	0.3793338080411112
30	1570	0.3041459225140387	0.3041459225140387	0.3235827185465724	0.3041459225140387
30	1556	0.4209709318799124	0.4209709318799124	0.4550834890814941	0.4209709318799124
30	1540	0.2687944148601712	0.2687944148601712	0.3191268258835859	0.2687944148601712
30	1578	0.32575634858328895	0.32575634858328895	0.3668006656496486	0.32575634858328895
30	1376	0.4403260258471871	0.4403260258471871	0.5306358492194585	0.4403260258471871
30	1542	0.33385481693188845	0.33385481693188845	0.39870572448663133	0.33385481693188845
30	1588	0.4506542967563618	0.4506542967563618	0.46211967748559835	0.4506542967563618
30	1199	0.32575634858328895	0.32575634858328895	0.3668006656496486	0.32575634858328895
30	1501	0.45069846750475123	0.45069846750475123	0.4625069491282886	0.45069846750475123
30	1574	0.4403260258471871	0.4403260258471871	0.5306358492194585	0.4403260258471871
30	1294	0.46632209452918244	0.46632209452918244	0.49857909690308766	0.46632209452918244
30	646	0.4403260258471871	0.4403260258471871	0.5306358492194585	0.4403260258471871
30	1454	0.539047961552275	0.539047961552275	0.6104382892143301	0.539047961552275
30	1246	0.539047961552275	0.539047961552275	0.6104382892143301	0.539047961552275
30	1523	0.2959835012434966	0.2959835012434966	0.31594634215445655	0.2959835012434966
30	1023	0.2809446867409524	0.2809446867409524	0.3179013697360821	0.2809446867409524
30	1538	0.3422370372401812	0.3422370372401812	0.34540689198580166	0.3422370372401812
30	726	0.3998717802145309	0.3998717802145309	0.4414623832023737	0.3998717802145309
30	1518	0.1577919137200922	0.1577919137200922	0.18128580114812326	0.1577919137200922
30	1329	0.40596735076859447	0.40596735076859447	0.41066836878245755	0.40596735076859447
30	742	0.47658341645244506	0.47658341645244506	0.47658341645244506	0.47658341645244506
30	1295	0.43307672900826316	0.43307672900826316	0.44978905759202076	0.43307672900826316
30	1185	0.3634634197838996	0.3634634197838996	0.4047588244058938	0.3634634197838996
30	1522	0.43716384797474106	0.43716384797474106	0.4405668823251691	0.43716384797474106
30	1133	0.4741850459659229	0.4741850459659229	0.4741850459659229	0.4741850459659229
30	1583	0.3079136316568104	0.3079136316568104	0.343165513932653	0.3079136316568104
30	1582	0.31377693414752195	0.31377693414752195	0.3787973803927597	0.31377693414752195
30	1493	0.38548157349935186	0.38548157349935186	0.3972718239518747	0.38548157349935186
30	383	0.42082093775064794	0.42082093775064794	0.45327623625944913	0.42082093775064794
30	1353	0.32769579772192886	0.32769579772192886	0.39978288223652914	0.32769579772192886
30	485	0.3041459225140387	0.3041459225140387	0.3235827185465724	0.3041459225140387
30	922	0.47776546598992936	0.47776546598992936	0.6034000697252129	0.47776546598992936
30	1217	0.40774206007403285	0.40774206007403285	0.42265366215391725	0.40774206007403285
30	1572	0.31900846418544754	0.31900846418544754	0.3540144219166189	0.31900846418544754
30	1589	0.4343049760453625	0.4343049760453625	0.4819955540276896	0.4343049760453625
30	1324	0.2930081596521781	0.2930081596521781	0.3189260537517195	0.2930081596521781
30	1405	0.4643881442722607	0.4643881442722607	0.6331014496331587	0.4643881442722607
30	1507	0.45371800339938895	0.45371800339938895	0.4610814870712542	0.45371800339938895
30	1503	0.30565368006578575	0.30565368006578575	0.3800934193463682	0.30565368006578575
30	1220	0.289471092666175	0.289471092666175	0.33621841100727556	0.289471092666175
30	1566	0.462212587372221	0.462212587372221	0.50289349824313	0.462212587372221
30	1569	0.20339714259968544	0.20339714259968544	0.23716183933602167	0.20339714259968544
30	1137	0.3419443999130126	0.3419443999130126	0.35291956173137945	0.3419443999130126
30	1392	0.3188074211547577	0.3188074211547577	0.3838383208198703	0.3188074211547577
30	1554	0.3334560100011795	0.3334560100011795	0.40571287915152154	0.3334560100011795
30	1401	0.47095061283433787	0.47095061283433787	0.47911710263951707	0.47095061283433787
30	1590	0.0	0.0	0.14624940645653536	0.0
30	1349	0.39116442017968145	0.39116442017968145	0.42406212784115976	0.39116442017968145
30	1344	0.4295352560948896	0.4295352560948896	0.4417420329740379	0.4295352560948896
30	1443	0.43716384797474106	0.43716384797474106	0.4405668823251691	0.43716384797474106
30	1228	0.3735022992251854	0.3735022992251854	0.37994114930039646	0.3735022992251854
30	1560	0.2809446867409524	0.2809446867409524	0.3179013697360821	0.2809446867409524
30	1242	0.42719864856576484	0.42719864856576484	0.44237851792155636	0.42719864856576484
30	1383	0.4885692296834578	0.4885692296834578	0.5002908278224021	0.4885692296834578
30	1465	0.3419443999130126	0.3419443999130126	0.35291956173137945	0.3419443999130126
30	1230	0.3984694791720974	0.3984694791720974	0.426974293252231	0.3984694791720974
30	1515	0.3041459225140387	0.3041459225140387	0.3235827185465724	0.3041459225140387
30	1587	0.3749180604300101	0.3749180604300101	0.40427881425247075	0.3749180604300101
30	1438	0.3152825022279111	0.3152825022279111	0.3803277084731771	0.3152825022279111
30	1107	0.39116442017968145	0.39116442017968145	0.42406212784115976	0.39116442017968145
30	1571	0.24622453061287564	0.24622453061287564	0.3718157752245405	0.24622453061287564
30	1519	0.43063538280967817	0.43063538280967817	0.6469200421423988	0.43063538280967817
30	1541	0.5703768058464294	0.5703768058464294	0.5852290747649149	0.5703768058464294
30	1561	0.3028373203705648	0.3028373203705648	0.3044398027777942	0.3028373203705648
30	373	0.3028373203705648	0.3028373203705648	0.3044398027777942	0.3028373203705648
30	1323	0.2837623486794996	0.2837623486794996	0.39988709727077687	0.2837623486794996
30	1478	0.4545675532738878	0.4545675532738878	0.5357031971320345	0.4545675532738878
30	1534	0.4281723662285435	0.4281723662285435	0.4491630142826398	0.4281723662285435
30	1565	0.6808509684646492	0.6808509684646492	0.6850643732741631	0.6808509684646492
30	1340	0.4403260258471871	0.4403260258471871	0.5306358492194585	0.4403260258471871
30	1033	0.32575634858328895	0.32575634858328895	0.3668006656496486	0.32575634858328895
30	1598	0.0	0.0	0.14624940645653536	0.0
30	1573	0.2687944148601712	0.2687944148601712	0.3191268258835859	0.2687944148601712
30	1347	0.3028373203705648	0.3028373203705648	0.3044398027777942	0.3028373203705648
30	1592	0.3537372045632421	0.3537372045632421	0.3639734757032607	0.3537372045632421
30	785	0.3877238780279768	0.3877238780279768	0.4225917092328417	0.3877238780279768
30	1224	0.43716384797474106	0.43716384797474106	0.4405668823251691	0.43716384797474106
30	1557	0.2959835012434966	0.2959835012434966	0.31594634215445655	0.2959835012434966
139	6995	-5.9547255789703114e-09	None	0.7756101682957108	-5.9547255789703114e-09
139	6703	0.0007741150647933013	None	0.18987557928116156	0.0007741150647933013
139	6852	0.007289168741426571	None	0.0	0.007289168741426571
139	6810	0.01533167439752414	None	0.0	0.01533167439752414
139	6807	0.015106661461658552	None	0.0	0.015106661461658552
139	7014	0.015307668019860218	None	0.0	0.015307668019860218
139	6994	6.564999688164138e-06	None	0.5915922214593398	6.564999688164138e-06
139	6976	0.015392078536930419	None	0.0	0.015392078536930419
139	6696	0.007837868831601834	None	0.0	0.007837868831601834
139	6998	-7.722383328583067e-06	None	0.0	-7.722383328583067e-06
139	6538	0.007800347349493777	None	0.0	0.007800347349493777
139	7043	-3.847196324670035e-07	None	0.0	-3.847196324670035e-07
139	7019	5.493597072844542e-05	None	0.0	5.493597072844542e-05
139	7011	0.0007502761937028238	None	0.07019259715788488	0.0007502761937028238
139	6989	0.015516628398964758	None	0.0	0.015516628398964758
139	6927	-2.133251910098447e-06	None	0.419945077235801	-2.133251910098447e-06
139	6122	0.00739505272235694	None	0.0	0.00739505272235694
139	5695	0.0072726817275743285	None	0.0	0.0072726817275743285
139	6883	0.003196122111523277	None	0.0	0.003196122111523277
139	6841	0.006790644465379228	None	0.0	0.006790644465379228
139	6874	0.015509258428543816	None	0.0	0.015509258428543816
139	7027	0.0006583790982329709	None	0.0	0.0006583790982329709
139	7022	1.6323232380047377e-07	None	0.07019259715788488	1.6323232380047377e-07
139	6793	0.00696630916908511	None	0.0	0.00696630916908511
139	7004	0.015481303130908066	None	0.0	0.015481303130908066
139	7041	0.0006551072289766809	None	0.0	0.0006551072289766809
139	7002	0.007313361774132832	None	0.0	0.007313361774132832
139	6340	0.013942995931825918	None	0.0	0.013942995931825918
139	7029	0.0005274510276457242	None	0.0	0.0005274510276457242
139	6704	0.007044070893928031	None	0.0	0.007044070893928031
139	6960	0.007196466142646509	None	0.0	0.007196466142646509
139	7030	0.007089064819123601	None	0.0	0.007089064819123601
139	6984	0.010181362235741368	None	0.0	0.010181362235741368
139	6961	0.0002567632260305628	None	0.0	0.0002567632260305628
139	6910	0.015353142135930671	None	0.0	0.015353142135930671
139	6549	0.007092550087243996	None	0.0	0.007092550087243996
139	7020	0.007027968518090935	None	0.0	0.007027968518090935
139	6909	0.015781523443704024	None	0.0	0.015781523443704024
139	7037	0.002979015181619971	None	0.0	0.002979015181619971
139	6913	0.01574236841607486	None	0.0	0.01574236841607486
139	7015	0.0006272972875774969	None	0.4248592296475694	0.0006272972875774969
139	7016	0.006785143485500975	None	0.0	0.006785143485500975
139	6636	0.007774385319127255	None	0.0	0.007774385319127255
139	7048	-0.1	None	0.9690210586784431	-0.1
139	6827	0.003197162325278342	None	0.0	0.003197162325278342
139	6706	0.012756729314508681	None	0.0	0.012756729314508681
139	6592	0.015231755557474963	None	0.0	0.015231755557474963
139	7008	0.015868451701457127	None	0.0	0.015868451701457127
139	6715	0.007022629984940054	None	0.0	0.007022629984940054
139	6487	0.007058980647250227	None	0.0	0.007058980647250227
139	6986	0.007198695894318878	None	0.0	0.007198695894318878
139	7050	0.01493681929490349	None	0.0	0.01493681929490349
139	7010	0.007028588365648303	None	0.0	0.007028588365648303
139	7009	0.015775174512361927	None	0.0	0.015775174512361927
139	5956	0.015222234882460994	None	0.0	0.015222234882460994
139	7024	0.0007140101487822795	None	0.07019259715788488	0.0007140101487822795
139	6969	0.015076158078813028	None	0.0	0.015076158078813028
139	6675	0.014980039954688797	None	0.0	0.014980039954688797
139	6985	0.007726187791517426	None	0.0	0.007726187791517426
139	6515	0.007740506965543913	None	0.0	0.007740506965543913
139	6958	0.0002750706065288278	None	0.0	0.0002750706065288278
139	6850	0.015074942779296795	None	0.0	0.015074942779296795
139	6824	0.015249925254426467	None	0.0	0.015249925254426467
139	7044	None	None	0.6035722765380497	None
139	6875	0.006694735244186215	None	0.0	0.006694735244186215
139	6921	0.007129529826773633	None	0.0	0.007129529826773633
139	6892	0.015264469833810825	None	0.0	0.015264469833810825
139	6481	0.007128186623712979	None	0.0	0.007128186623712979
139	6701	0.014800625130337268	None	0.0	0.014800625130337268
139	7006	0.015232607032871825	None	0.0	0.015232607032871825
139	5898	0.006953733712016608	None	0.0	0.006953733712016608
139	6912	0.007460349237037712	None	0.0	0.007460349237037712
139	6905	9.889635959060155e-05	None	0.3604223299684948	9.889635959060155e-05
139	7033	5.019919466214575e-05	None	0.0	5.019919466214575e-05
139	7001	0.0064364404509774775	None	0.0	0.0064364404509774775
139	6953	0.014980026586221547	None	0.0	0.014980026586221547
139	6628	0.007769322661425141	None	0.0	0.007769322661425141
139	6885	0.0074121839695424074	None	0.0	0.0074121839695424074
139	6828	0.006791067924215755	None	0.0	0.006791067924215755
139	6964	2.1815086056072139e-07	None	0.08568534980542415	2.1815086056072139e-07
139	7034	0.007024778544257961	None	0.0	0.007024778544257961
139	6642	0.006786830913327552	None	0.0	0.006786830913327552
139	7049	-7.917632499176788e-06	None	0.3031676751214233	-7.917632499176788e-06
139	7047	0.004544246270298429	None	0.08568534980542415	0.004544246270298429
139	6343	0.00719818852977821	None	0.0	0.00719818852977821
139	6906	0.015168717406314055	None	0.0	0.015168717406314055
139	6972	0.00312821048682517	None	0.0	0.00312821048682517
139	6997	0.01472832136133145	None	0.0	0.01472832136133145
139	6803	0.007212215088555688	None	0.0	0.007212215088555688
139	6102	0.015332744435640916	None	0.0	0.015332744435640916
139	6861	0.007504986293900629	None	0.0	0.007504986293900629
139	6673	0.007046632528599106	None	0.0	0.007046632528599106
139	6679	0.006736466458231187	None	0.0	0.006736466458231187
139	7036	0.0020693516319959704	None	0.07751548465513972	0.0020693516319959704
139	6924	0.0010644776082234205	None	0.0	0.0010644776082234205
139	6695	0.002636626532830969	None	0.07751548465513972	0.002636626532830969
139	7017	-1.3203730257653837e-05	None	0.0	-1.3203730257653837e-05
139	6963	0.007756597349228611	None	0.0	0.007756597349228611
139	6933	0.015710557209356383	None	0.0	0.015710557209356383
139	6918	0.015661295168536392	None	0.0	0.015661295168536392
71	3326	0.001067775758695092	None	0.25103726511152474	0.001067775758695092
71	3488	0.0013952247025642971	None	0.0	0.0013952247025642971
71	3284	0.0005981635005991551	None	0.0	0.0005981635005991551
71	3607	0.0036824963881206766	None	0.0	0.0036824963881206766
71	3618	4.1310664771642704e-05	None	0.25103726511152474	4.1310664771642704e-05
71	3305	0.0007847917427479862	None	0.0	0.0007847917427479862
71	3634	0.0005247406199750978	None	0.0	0.0005247406199750978
71	3608	7.34111209010812e-07	None	0.18125332973059946	7.34111209010812e-07
71	3611	-4.5900765856687964e-06	None	0.10666483310310867	-4.5900765856687964e-06
71	3566	0.0004339013853323283	None	0.04960623882199503	0.0004339013853323283
71	3637	-2.897481320871424e-06	None	1.2956135892105265	-2.897481320871424e-06
71	3551	2.176549477769894e-06	None	0.04960623882199503	2.176549477769894e-06
71	3626	0.0007399105446852606	None	0.0	0.0007399105446852606
71	3469	0.0028448481641430447	None	0.0	0.0028448481641430447
71	3525	0.0008340199162180123	None	0.0	0.0008340199162180123
71	3572	4.790625421230116e-07	None	0.0	4.790625421230116e-07
71	3644	-3.3610056224763686e-08	None	0.9944871887898385	-3.3610056224763686e-08
71	3473	0.001181830248485263	None	0.0	0.001181830248485263
71	3275	0.0007848360457321293	None	0.0	0.0007848360457321293
71	3491	0.001960829837824146	None	0.0	0.001960829837824146
71	3563	9.564360049394165e-05	None	0.0	9.564360049394165e-05
71	3535	0.0013124678419708317	None	0.0	0.0013124678419708317
71	3583	0.003461010248595788	None	0.0	0.003461010248595788
71	3408	0.0007645085354046218	None	0.0	0.0007645085354046218
71	3060	0.0008068216793101378	None	0.0	0.0008068216793101378
71	3621	0.0005257971802289317	None	0.0	0.0005257971802289317
71	3373	0.003403498419580193	None	0.0	0.003403498419580193
71	3460	0.0010949452535996883	None	0.25103726511152474	0.0010949452535996883
71	3613	-6.322935393565598e-05	None	0.13610610538141366	-6.322935393565598e-05
71	3645	1.672034983638292e-07	None	0.3849744350912775	1.672034983638292e-07
71	3639	0.0016267044076720874	None	0.0	0.0016267044076720874
71	3421	0.0019407938148262385	None	0.0	0.0019407938148262385
71	3303	0.002678647596100086	None	0.1899850736692498	0.002678647596100086
71	3635	0.0016807167095701499	None	0.0	0.0016807167095701499
71	3032	0.0006496169494621706	None	0.0	0.0006496169494621706
71	3092	0.0006855407519261688	None	0.0	0.0006855407519261688
71	3595	0.003097648154797516	None	0.0	0.003097648154797516
71	3564	0.0010532672899833623	None	0.04960623882199503	0.0010532672899833623
71	3641	0.00033133275616556684	None	0.04960623882199503	0.00033133275616556684
71	3385	0.0005723753457980498	None	0.4184238831920756	0.0005723753457980498
71	3513	0.0008588549306226221	None	0.0	0.0008588549306226221
71	3182	0.0005073875382203986	None	0.0	0.0005073875382203986
71	3257	0.001409252194081226	None	0.0	0.001409252194081226
71	3505	0.0020199470027014626	None	0.0	0.0020199470027014626
71	3463	0.0010301316351278703	None	0.0	0.0010301316351278703
71	3549	0.0011244589089000581	None	0.25103726511152474	0.0011244589089000581
71	3452	0.0034398605536208895	None	0.0	0.0034398605536208895
71	3504	0.00011491458059139452	None	0.0	0.00011491458059139452
71	3140	0.0007316638674032043	None	0.0	0.0007316638674032043
71	2938	0.0006444526775559065	None	0.0	0.0006444526775559065
71	3153	0.0016833559781117631	None	0.0	0.0016833559781117631
71	3122	0.0006378891264835185	None	0.0	0.0006378891264835185
71	3622	-2.238519735614761e-06	None	0.0	-2.238519735614761e-06
71	3145	3.782719571909752e-05	None	0.0	3.782719571909752e-05
71	3012	0.0011276455939350136	None	0.25103726511152474	0.0011276455939350136
71	3603	0.0009343691401195534	None	0.0	0.0009343691401195534
71	3646	0.0006430648961356837	None	0.0	0.0006430648961356837
71	3620	-5.6267989652337234e-05	None	0.44863095371642264	-5.6267989652337234e-05
71	3571	0.0014697303799426293	None	0.0	0.0014697303799426293
71	3614	0.0008620404479400043	None	0.0	0.0008620404479400043
71	3027	0.0008331014216648305	None	0.0	0.0008331014216648305
71	3604	0.0007714209738046865	None	0.0	0.0007714209738046865
71	3578	2.6780065718037286e-07	None	0.0	2.6780065718037286e-07
71	3172	0.0005632252990258996	None	0.0	0.0005632252990258996
71	3503	0.0017060161582407353	None	0.0	0.0017060161582407353
71	3415	0.0019470928944342245	None	0.0	0.0019470928944342245
71	3400	0.0019438882302535007	None	0.0	0.0019438882302535007
71	3485	0.00053452130675732	None	0.04960623882199503	0.00053452130675732
71	3318	0.003437367246551736	None	0.0	0.003437367246551736
71	3210	0.001878015635656083	None	0.0	0.001878015635656083
71	3461	-5.6312922091217896e-08	None	0.0	-5.6312922091217896e-08
71	3625	0.00043646110137894053	None	0.04960623882199503	0.00043646110137894053
71	3314	0.001126368297597833	None	0.0	0.001126368297597833
71	3591	0.003246193387584979	None	0.0	0.003246193387584979
71	3631	-6.066871936371231e-07	None	0.6377718479451087	-6.066871936371231e-07
71	3650	-2.9789347088811914e-07	None	0.18125332973059946	-2.9789347088811914e-07
71	3579	-5.5501368234999894e-08	None	0.0	-5.5501368234999894e-08
71	3557	0.0017192509145119905	None	0.0	0.0017192509145119905
71	3630	0.00023032448978713472	None	0.18125332973059946	0.00023032448978713472
71	3605	0.0005010702344168253	None	0.10666483310310867	0.0005010702344168253
71	3340	0.0013229766815415702	None	0.0	0.0013229766815415702
71	3643	8.711744820253434e-07	None	0.26512432520550117	8.711744820253434e-07
71	3332	0.0010284771824542011	None	0.0	0.0010284771824542011
71	3610	-0.1	None	0.5789292551935725	-0.1
71	3617	0.00046224388642806754	None	0.1899850736692498	0.00046224388642806754
71	3372	0.0004433111147285493	None	0.13610610538141366	0.0004433111147285493
71	3258	0.0005430005147749568	None	0.0	0.0005430005147749568
71	3286	0.002613903461172447	None	0.0	0.002613903461172447
71	3586	-0.1	None	0.8639788908479753	-0.1
71	3132	0.00022221129555959713	None	0.3837975719258532	0.00022221129555959713
71	3390	0.0019607604714673766	None	0.0	0.0019607604714673766
71	3528	-4.238224522086555e-06	None	0.4137110779270837	-4.238224522086555e-06
71	3276	7.225342500894138e-07	None	0.0	7.225342500894138e-07
71	3468	-4.118762046678075e-06	None	0.0	-4.118762046678075e-06
71	3573	2.3785511087449294e-08	None	0.1899850736692498	2.3785511087449294e-08
71	3636	0.00010389779102576113	None	0.0	0.00010389779102576113
71	3552	8.254160802202465e-07	None	0.7345523660392956	8.254160802202465e-07
71	3619	0.0008773457140296928	None	0.0	0.0008773457140296928
71	3297	0.00039969590974248354	None	0.0	0.00039969590974248354
71	3394	0.005425945208281745	None	0.13610610538141366	0.005425945208281745
54	2598	-1.8623639405068193e-05	None	0.33987891233270306	-1.8623639405068193e-05
54	2640	0.0007913032776851707	None	0.0	0.0007913032776851707
54	2717	-0.1	None	0.0	-0.1
54	2800	-4.9641208485894204e-08	None	0.08300521740928393	-4.9641208485894204e-08
54	2675	3.7747332818659544e-06	None	0.24053682420612305	3.7747332818659544e-06
54	2785	0.0011279299980857182	None	0.4010238991938082	0.0011279299980857182
54	2776	5.510391687814741e-06	None	0.30255858825740456	5.510391687814741e-06
54	2723	7.411441788730132e-07	None	0.3764903674159659	7.411441788730132e-07
54	2677	-0.1	None	0.7618400324941552	-0.1
54	2576	-1.7696154911700323e-07	None	0.730262564610942	-1.7696154911700323e-07
54	2602	2.2907748852242086e-07	None	0.35338184249295235	2.2907748852242086e-07
54	2771	-7.25670056244969e-05	None	0.0	-7.25670056244969e-05
54	2558	3.8883867740259484e-06	None	0.24053682420612305	3.8883867740259484e-06
54	2559	4.8589955536486976e-05	None	0.4235702203828212	4.8589955536486976e-05
54	2759	0.0007640021614247885	None	0.0	0.0007640021614247885
54	2701	-3.261324405615848e-08	None	0.4603315068742074	-3.261324405615848e-08
54	2707	6.281026304363172e-07	None	0.14002333828837918	6.281026304363172e-07
54	2681	-2.2087435450232134e-05	None	0.0	-2.2087435450232134e-05
54	2703	-0.1	None	0.2502248952987447	-0.1
54	2566	4.0148107950136656e-06	None	0.0	4.0148107950136656e-06
54	2662	5.022926757767226e-05	None	0.14002333828837918	5.022926757767226e-05
54	2758	-9.109346541269248e-10	None	0.0	-9.109346541269248e-10
54	2597	-4.441110215859219e-10	None	0.29999309250783224	-4.441110215859219e-10
54	2790	-2.1047552276177864e-05	None	0.0	-2.1047552276177864e-05
54	2552	0.0008553563413042088	None	0.5327130922306664	0.0008553563413042088
54	2768	-0.1	None	0.0	-0.1
54	2600	-4.863944252101953e-10	None	0.4772335259760159	-4.863944252101953e-10
54	2581	-1.1643033779459873e-09	None	0.0	-1.1643033779459873e-09
54	2607	-6.010647705377098e-07	None	0.30969685548769643	-6.010647705377098e-07
54	2670	9.566433421381344e-10	None	0.0	9.566433421381344e-10
54	2715	1.9830055568050637e-07	None	0.35338184249295235	1.9830055568050637e-07
54	2730	2.402955003521628e-06	None	0.0	2.402955003521628e-06
54	2755	0.0002508488399870123	None	0.0	0.0002508488399870123
54	2767	6.153826845122756e-06	None	0.26954892460574686	6.153826845122756e-06
54	2764	6.609235374322062e-07	None	0.759436155652575	6.609235374322062e-07
54	2714	-3.279255893475771e-06	None	0.5503844031830505	-3.279255893475771e-06
54	2781	-4.43408228278588e-05	None	0.33903727692834823	-4.43408228278588e-05
54	2727	-0.1	None	0.2559553353337568	-0.1
54	2752	5.676394438347187e-08	None	0.3764903674159659	5.676394438347187e-08
54	2775	2.673845692179626e-07	None	0.08300521740928393	2.673845692179626e-07
54	2765	-0.1	None	0.0	-0.1
54	2778	1.3361837500946912e-08	None	0.0	1.3361837500946912e-08
54	2732	5.618170821487141e-08	None	1.0092933367353303	5.618170821487141e-08
54	2791	0.0008567108708160255	None	0.0	0.0008567108708160255
54	2557	1.3654237587470995e-12	None	1.0092933367353303	1.3654237587470995e-12
54	2619	2.939206547532236e-06	None	0.0	2.939206547532236e-06
54	2655	-0.1	None	0.4232624624499962	-0.1
54	2686	0.0004823511450676127	None	0.0	0.0004823511450676127
54	2751	-1.236799898342986e-09	None	0.4898379315363079	-1.236799898342986e-09
54	2782	-4.178108976539237e-09	None	0.730262564610942	-4.178108976539237e-09
54	2733	2.560430866922826e-06	None	0.0	2.560430866922826e-06
54	2742	-3.3761092007416855e-08	None	0.40502152982522954	-3.3761092007416855e-08
54	2661	-6.617620589261813e-08	None	0.4505804981858656	-6.617620589261813e-08
54	2614	0.00023840660634017938	None	0.08300521740928393	0.00023840660634017938
54	2794	9.584746358024274e-07	None	0.2726051868460405	9.584746358024274e-07
54	2582	-2.3056040744893825e-05	None	0.0	-2.3056040744893825e-05
54	2612	-4.8154392709073146e-08	None	0.4010238991938082	-4.8154392709073146e-08
54	2642	-8.576498035290304e-08	None	0.7668323475243933	-8.576498035290304e-08
54	2580	-7.998823534429349e-10	None	0.426471926527978	-7.998823534429349e-10
54	2736	-0.1	None	0.0	-0.1
54	2711	0.00085062648880497	None	0.0	0.00085062648880497
54	2780	-1.4266479160972753e-13	None	0.0	-1.4266479160972753e-13
54	2633	-0.1	None	0.0	-0.1
54	2561	-0.1	None	0.0	-0.1
54	2756	3.517925444175632e-08	None	0.23301673227471076	3.517925444175632e-08
54	2725	-7.286421040457885e-05	None	0.0	-7.286421040457885e-05
54	2737	2.41432906248628e-08	None	0.0	2.41432906248628e-08
54	2770	-0.1	None	0.0	-0.1
54	2726	0.0002658609963405438	None	0.0	0.0002658609963405438
54	2746	9.280320392707178e-12	None	0.0	9.280320392707178e-12
54	2709	-7.377421259115514e-08	None	0.5270224456925894	-7.377421259115514e-08
54	2745	-8.232146726805429e-10	None	0.11122293787249501	-8.232146726805429e-10
54	2564	4.0309670136984757e-07	None	0.4898379315363079	4.0309670136984757e-07
54	2700	-6.08775149081596e-08	None	0.0	-6.08775149081596e-08
54	2685	3.10952319191176e-08	None	0.2965515600847475	3.10952319191176e-08
54	2795	0.00027513309503732886	None	0.0	0.00027513309503732886
54	2744	0.00013444906837992713	None	0.4407597551399139	0.00013444906837992713
54	2769	3.5876109596262644e-09	None	0.7153370284923568	3.5876109596262644e-09
54	2750	2.7601888001715257e-05	None	0.0	2.7601888001715257e-05
54	2705	-1.0430153124301983e-13	None	0.0	-1.0430153124301983e-13
54	2779	2.185117262977466e-08	None	0.11122293787249501	2.185117262977466e-08
54	2654	9.810326789725461e-05	None	0.11122293787249501	9.810326789725461e-05
54	2657	3.1167676962540384e-07	None	0.3526307709685127	3.1167676962540384e-07
54	2747	3.638544957765159e-06	None	0.24053682420612305	3.638544957765159e-06
54	2669	8.099885583042603e-05	None	0.0	8.099885583042603e-05
54	2551	2.7612112996662473e-06	None	0.2965515600847475	2.7612112996662473e-06
54	2734	-1.4924505589077735e-07	None	0.0	-1.4924505589077735e-07
54	2574	-0.1	None	0.5719054059864389	-0.1
54	2729	8.030190769634384e-07	None	0.0	8.030190769634384e-07
54	2788	2.9897798100903026e-06	None	0.2965515600847475	2.9897798100903026e-06
54	2659	5.278529540338416e-08	None	0.26307884905615786	5.278529540338416e-08
54	2789	6.967200300293505e-05	None	0.0	6.967200300293505e-05
54	2761	-1.224036506962469e-06	None	0.08300521740928393	-1.224036506962469e-06
54	2699	-2.130509249220159e-09	None	0.11122293787249501	-2.130509249220159e-09
54	2792	-7.927352223179216e-09	None	0.2965515600847475	-7.927352223179216e-09
54	2743	2.71279888714557e-05	None	0.33903727692834823	2.71279888714557e-05
54	2787	-0.1	None	0.0	-0.1
54	2593	2.3360067566567805e-09	None	0.0	2.3360067566567805e-09
54	2777	4.8305387234759915e-08	None	0.4340197426773664	4.8305387234759915e-08
54	2695	-1.1754846424842072e-09	None	0.7618400324941552	-1.1754846424842072e-09
108	5088	0.005830316911162436	None	0.0	0.005830316911162436
108	4751	0.0030024662730549555	None	0.0	0.0030024662730549555
108	5441	0.006483896743179137	None	0.0	0.006483896743179137
108	5485	-4.6949467962858616e-05	None	0.23928635106240215	-4.6949467962858616e-05
108	5433	0.0057734780472131495	None	0.0	0.0057734780472131495
108	5099	0.007058960084278113	None	0.0	0.007058960084278113
108	5158	1.658002363997019e-05	None	0.38829417300173746	1.658002363997019e-05
108	5434	0.007057202119439621	None	0.0	0.007057202119439621
108	5451	0.007344401215557753	None	0.0	0.007344401215557753
108	5490	-5.662454237715597e-05	None	0.0	-5.662454237715597e-05
108	5476	-1.97376349268013e-05	None	0.3476857155153818	-1.97376349268013e-05
108	5314	0.007031136750646166	None	0.0	0.007031136750646166
108	4693	0.004503480053523089	None	0.0	0.004503480053523089
108	4627	0.005602911180954388	None	0.0	0.005602911180954388
108	5453	1.6241302447663578e-07	None	0.3833401452924702	1.6241302447663578e-07
108	5289	0.003116061469515872	None	0.012026370327809704	0.003116061469515872
108	4769	0.005862272808327967	None	0.0	0.005862272808327967
108	5418	0.0013487964558328053	None	0.0	0.0013487964558328053
108	5297	4.3029309049986376e-09	None	1.220200373462832	4.3029309049986376e-09
108	5228	0.0061997441167585	None	0.08143271756210524	0.0061997441167585
108	5368	0.001138907219253059	None	0.0	0.001138907219253059
108	5316	2.2086102566740404e-07	None	0.0	2.2086102566740404e-07
108	5266	0.005761707320782493	None	0.08143271756210524	0.005761707320782493
108	5408	1.554952075694629e-08	None	0.0	1.554952075694629e-08
108	5394	0.002844672617859394	None	0.0	0.002844672617859394
108	5376	0.0011401016717895343	None	0.012026370327809704	0.0011401016717895343
108	5495	0.00034435155514769806	None	0.0	0.00034435155514769806
108	5320	3.2688952564107617e-06	None	0.23928635106240215	3.2688952564107617e-06
108	5474	-2.8512387708914638e-06	None	0.352250101797888	-2.8512387708914638e-06
108	5401	0.00560453141787147	None	0.0	0.00560453141787147
108	5471	1.140328791877092e-06	None	0.0	1.140328791877092e-06
108	5340	-4.839419249025399e-10	None	0.0	-4.839419249025399e-10
108	4903	0.00045673736016611815	None	0.0	0.00045673736016611815
108	5424	7.195740175986912e-06	None	0.0	7.195740175986912e-06
108	5482	0.0029708169872573317	None	0.0	0.0029708169872573317
108	5315	0.005815703572067867	None	0.0	0.005815703572067867
108	5466	0.0003799069400036167	None	0.15778537576458018	0.0003799069400036167
108	5384	-1.2960735526030249e-05	None	0.0	-1.2960735526030249e-05
108	5350	0.006663222844152885	None	0.0	0.006663222844152885
108	5465	0.006773283074995473	None	0.0	0.006773283074995473
108	5329	0.00011436352424761482	None	0.0	0.00011436352424761482
108	4674	0.0067132702124434885	None	0.0	0.0067132702124434885
108	4173	0.005604531416369111	None	0.0	0.005604531416369111
108	4855	0.005767409679901697	None	0.0	0.005767409679901697
108	5380	-2.544463599534732e-06	None	0.0	-2.544463599534732e-06
108	4930	0.005864817739301178	None	0.0	0.005864817739301178
108	5111	0.006878047127473893	None	0.0	0.006878047127473893
108	5445	0.00017437401921387486	None	0.0	0.00017437401921387486
108	4969	0.006361648465203755	None	0.0	0.006361648465203755
108	5415	0.005918382624383296	None	0.0	0.005918382624383296
108	5491	6.128804052010626e-06	None	0.0	6.128804052010626e-06
108	5337	0.0006632041471994394	None	0.0	0.0006632041471994394
108	5472	0.0056734815693671725	None	0.0	0.0056734815693671725
108	5402	0.0058624779352829115	None	0.0	0.0058624779352829115
108	5393	0.0038373032164738105	None	0.012026370327809704	0.0038373032164738105
108	5488	-7.56495119681038e-05	None	0.0	-7.56495119681038e-05
108	4738	0.005724170126121787	None	0.0	0.005724170126121787
108	5283	0.005924397499994468	None	0.0	0.005924397499994468
108	5483	5.718514697462137e-05	None	0.0	5.718514697462137e-05
108	5450	0.0006618836970699335	None	0.0	0.0006618836970699335
108	5478	0.0005985176128275268	None	0.0	0.0005985176128275268
108	5427	0.00574940817566712	None	0.0	0.00574940817566712
108	5240	0.007066150389711894	None	0.0	0.007066150389711894
108	5464	0.0006668352987757823	None	0.0	0.0006668352987757823
108	4912	0.005576033001559515	None	0.0	0.005576033001559515
108	5410	2.2521276226529236e-07	None	0.9965036571969664	2.2521276226529236e-07
108	5198	0.0011309064869779748	None	0.012026370327809704	0.0011309064869779748
108	5153	0.00700649672087872	None	0.0	0.00700649672087872
108	5300	0.006822966815564204	None	0.0	0.006822966815564204
108	5392	7.145654486793453e-05	None	0.012026370327809704	7.145654486793453e-05
108	5156	0.003327786522389744	None	0.0	0.003327786522389744
108	5332	0.0017004845857562585	None	0.0	0.0017004845857562585
108	5321	0.005057321214816198	None	0.0	0.005057321214816198
108	5412	2.116664222338413e-05	None	0.32920022217513484	2.116664222338413e-05
108	5421	0.0071084277179060875	None	0.0	0.0071084277179060875
108	5460	0.005943350328420503	None	0.0	0.005943350328420503
108	5005	0.006849614441498301	None	0.0	0.006849614441498301
108	4882	0.005803672155045835	None	0.0	0.005803672155045835
108	5357	0.0038318461192789637	None	0.012026370327809704	0.0038318461192789637
108	5256	1.3091983563555619e-08	None	0.012026370327809704	1.3091983563555619e-08
108	5467	0.006009167902276106	None	0.0	0.006009167902276106
108	5082	0.005920498065974724	None	0.0	0.005920498065974724
108	5496	0.005685739555406756	None	0.0	0.005685739555406756
108	5426	0.0018925949594331623	None	0.0	0.0018925949594331623
108	5486	0.005860973653356304	None	0.0	0.005860973653356304
108	5279	0.00036128935224191005	None	0.23928635106240215	0.00036128935224191005
108	5360	1.612240019070476e-07	None	0.3833401452924702	1.612240019070476e-07
108	5258	0.007260715819799663	None	0.0	0.007260715819799663
108	5302	0.005739969926561169	None	0.0	0.005739969926561169
108	5125	0.003882910527424957	None	0.012026370327809704	0.003882910527424957
108	5385	0.002741935017625294	None	0.0	0.002741935017625294
108	4862	0.0029468436501979057	None	0.0	0.0029468436501979057
108	4762	0.0032150718281123646	None	0.0	0.0032150718281123646
108	5438	0.003361167284512147	None	0.0	0.003361167284512147
108	5334	0.0032904745292850705	None	0.0	0.0032904745292850705
108	5430	0.005193766855076064	None	0.08143271756210524	0.005193766855076064
108	4603	0.00572413406473306	None	0.0	0.00572413406473306
108	5492	0.006626812428734373	None	0.0	0.006626812428734373
108	4832	0.005747634393622632	None	0.0	0.005747634393622632
108	5473	-2.127752496669046e-08	None	0.0	-2.127752496669046e-08
34	1642	0.37884812342763335	0.37884812342763335	0.3822511577780614	0.37884812342763335
34	1433	0.39699786606347004	0.39699786606347004	0.43858636241849264	0.39699786606347004
34	1694	0.3133354281177465	0.3133354281177465	0.3330641168157158	0.3133354281177465
34	1606	0.32990618184780685	0.32990618184780685	0.35512805553458565	0.32990618184780685
34	1760	0.411078218826722	0.411078218826722	0.42783144887081265	0.411078218826722
34	1559	0.4064456033414781	0.4064456033414781	0.4678188447072918	0.4064456033414781
34	1772	0.46443271699216454	0.46443271699216454	0.48251091425680526	0.46443271699216454
34	1747	0.43117375004396363	0.43117375004396363	0.44731239995132144	0.43117375004396363
34	1308	0.3543575823778269	0.3543575823778269	0.3764943162318482	0.3543575823778269
34	1793	0.43117375004396363	0.43117375004396363	0.44731239995132144	0.43117375004396363
34	1548	0.40263310519722395	0.40263310519722395	0.40263310519722395	0.40263310519722395
34	1723	0.3839610425960669	0.3839610425960669	0.5409705444944355	0.3839610425960669
34	1718	0.38936176387910165	0.38936176387910165	0.4031384373195908	0.38936176387910165
34	1759	0.38936176387910165	0.38936176387910165	0.4031384373195908	0.38936176387910165
34	1767	0.2975571127815992	0.2975571127815992	0.4767574339365592	0.2975571127815992
34	1681	0.44212202487161756	0.44212202487161756	0.4681170604328642	0.44212202487161756
34	1495	0.42554524251815423	0.42554524251815423	0.45844295017963266	0.42554524251815423
34	1241	0.39857910133724017	0.39857910133724017	0.4695026527177619	0.39857910133724017
34	1630	0.3593910551068561	0.3593910551068561	0.36643952012165687	0.3593910551068561
34	1052	0.41307510040091183	0.41307510040091183	0.43698990699615603	0.41307510040091183
34	1714	0.38480393308765004	0.38480393308765004	0.4346275897573809	0.38480393308765004
34	1379	0.44212202487161756	0.44212202487161756	0.4681170604328642	0.44212202487161756
34	1708	0.34837040389053553	0.34837040389053553	0.3638053047954609	0.34837040389053553
34	1666	0.4653549441340565	0.4653549441340565	0.47416057066584855	0.4653549441340565
34	983	0.44570532763098825	0.44570532763098825	0.49751787480577814	0.44570532763098825
34	1576	0.4056330978685604	0.4056330978685604	0.5097817867080078	0.4056330978685604
34	1660	0.23600229881375445	0.23600229881375445	0.2558669744213832	0.23600229881375445
34	1540	0.278510959345628	0.278510959345628	0.3308355793062401	0.278510959345628
34	1616	0.34022117522918655	0.34022117522918655	0.3449741602336749	0.34022117522918655
34	1717	0.24358432236141367	0.24358432236141367	0.2549657054514881	0.24358432236141367
34	1578	0.389503639180758	0.389503639180758	0.43446997842598656	0.389503639180758
34	1376	0.42513185404708215	0.42513185404708215	0.5154416774193535	0.42513185404708215
34	1754	0.3049760233751174	0.3049760233751174	0.30965049958483876	0.3049760233751174
34	1693	0.44023707828848047	0.44023707828848047	0.46214230254658606	0.44023707828848047
34	1622	0.292078795988356	0.292078795988356	0.33727944367339574	0.292078795988356
34	1770	0.5211680166349604	0.5211680166349604	0.5676407841400192	0.5211680166349604
34	1678	0.42513185404708215	0.42513185404708215	0.5154416774193535	0.42513185404708215
34	1737	0.0	0.0	0.0	0.0
34	1778	0.25774308847887195	0.25774308847887195	0.3073081305457972	0.25774308847887195
34	1716	0.44648643971829294	0.44648643971829294	0.47148643971829307	0.44648643971829294
34	1574	0.42513185404708215	0.42513185404708215	0.5154416774193535	0.42513185404708215
34	1294	0.411078218826722	0.411078218826722	0.42783144887081265	0.411078218826722
34	646	0.42513185404708215	0.42513185404708215	0.5154416774193535	0.42513185404708215
34	1634	0.4868650360993271	0.4868650360993271	0.4868650360993271	0.4868650360993271
34	1454	0.1970176550550453	0.1970176550550453	0.3275079192123981	0.1970176550550453
34	1246	0.1970176550550453	0.1970176550550453	0.3275079192123981	0.1970176550550453
34	1689	0.2975571127815992	0.2975571127815992	0.4767574339365592	0.2975571127815992
34	1791	0.2817428317484703	0.2817428317484703	0.3263312289431194	0.2817428317484703
34	1736	0.37884812342763335	0.37884812342763335	0.3822511577780614	0.37884812342763335
34	742	0.4922218947013202	0.4922218947013202	0.5240847527090976	0.4922218947013202
34	1295	0.43583560055358295	0.43583560055358295	0.44893158692421087	0.43583560055358295
34	1683	0.25706021211083213	0.25706021211083213	0.3017309037792423	0.25706021211083213
34	1701	0.3049760233751174	0.3049760233751174	0.30965049958483876	0.3049760233751174
34	1769	0.32556757847130735	0.32556757847130735	0.356387075995244	0.32556757847130735
34	1493	0.40263310519722395	0.40263310519722395	0.40263310519722395	0.40263310519722395
34	1758	0.2670145801034046	0.2670145801034046	0.2884626844171883	0.2670145801034046
34	383	0.38480393308765004	0.38480393308765004	0.4346275897573809	0.38480393308765004
34	1740	0.1595435557876283	0.1595435557876283	0.25774061194578657	0.1595435557876283
34	1217	0.3565523756511781	0.3565523756511781	0.3657208173634862	0.3565523756511781
34	1731	0.5211680166349604	0.5211680166349604	0.5676407841400192	0.5211680166349604
34	1766	0.5211680166349604	0.5211680166349604	0.5676407841400192	0.5211680166349604
34	1796	0.29819536530312274	0.29819536530312274	0.31340350584329507	0.29819536530312274
34	1677	0.36985864680345437	0.36985864680345437	0.41122962220764825	0.36985864680345437
34	1776	0.30439783257429986	0.30439783257429986	0.31424902250709363	0.30439783257429986
34	1507	0.46443271699216454	0.46443271699216454	0.48251091425680526	0.46443271699216454
34	1706	0.346560269181465	0.346560269181465	0.4006007190376343	0.346560269181465
34	1785	0.29765760860799345	0.29765760860799345	0.413148796507757	0.29765760860799345
34	1636	0.280411224665223	0.280411224665223	0.3178108412710807	0.280411224665223
34	1744	0.2231293053365618	0.2231293053365618	0.271854013830459	0.2231293053365618
34	1782	0.07076923621602137	0.07076923621602137	0.2822983076224705	0.07076923621602137
34	1137	0.38936176387910165	0.38936176387910165	0.4031384373195908	0.38936176387910165
34	1392	0.2878052995957416	0.2878052995957416	0.330276638445583	0.2878052995957416
34	1401	0.4630052625910467	0.4630052625910467	0.47758010912204335	0.4630052625910467
34	1615	0.3961026524439077	0.3961026524439077	0.5147675643474405	0.3961026524439077
34	1349	0.42554524251815423	0.42554524251815423	0.45844295017963266	0.42554524251815423
34	1786	0.2841039427842647	0.2841039427842647	0.3175415904470184	0.2841039427842647
34	1344	0.4098895274635462	0.4098895274635462	0.4343607387317506	0.4098895274635462
34	1794	0.2231293053365618	0.2231293053365618	0.271854013830459	0.2231293053365618
34	1443	0.37884812342763335	0.37884812342763335	0.3822511577780614	0.37884812342763335
34	1560	0.5211680166349604	0.5211680166349604	0.5676407841400192	0.5211680166349604
34	1242	0.3897730436796835	0.3897730436796835	0.40495291303547487	0.3897730436796835
34	1383	0.48725257826979823	0.48725257826979823	0.5118304634831069	0.48725257826979823
34	1465	0.38936176387910165	0.38936176387910165	0.4031384373195908	0.38936176387910165
34	1230	0.37576403373374634	0.37576403373374634	0.4105707363392538	0.37576403373374634
34	1788	0.207173116247946	0.207173116247946	0.28402545593125506	0.207173116247946
34	1587	0.39007342082116947	0.39007342082116947	0.4244044273258633	0.39007342082116947
34	1732	0.42554524251815423	0.42554524251815423	0.45844295017963266	0.42554524251815423
34	1753	0.2975571127815992	0.2975571127815992	0.4767574339365592	0.2975571127815992
34	1541	0.4653549441340565	0.4653549441340565	0.47416057066584855	0.4653549441340565
34	1657	0.2962553950284165	0.2962553950284165	0.31839784554959144	0.2962553950284165
34	373	0.4070282471446374	0.4070282471446374	0.43372355033082244	0.4070282471446374
34	1478	0.4094997438385787	0.4094997438385787	0.46150942063664974	0.4094997438385787
34	1658	0.4094997438385787	0.4094997438385787	0.46150942063664974	0.4094997438385787
34	1800	0.4098895274635462	0.4098895274635462	0.4343607387317506	0.4098895274635462
34	1777	0.3049760233751174	0.3049760233751174	0.30965049958483876	0.3049760233751174
34	1565	0.6985612980912452	0.6985612980912452	0.7264306338824883	0.6985612980912452
34	1745	0.4070282471446374	0.4070282471446374	0.43372355033082244	0.4070282471446374
34	1347	0.4070282471446374	0.4070282471446374	0.43372355033082244	0.4070282471446374
34	1679	0.4386421595130665	0.4386421595130665	0.47858602971818076	0.4386421595130665
34	1762	0.23324374394733102	0.23324374394733102	0.2983968978705155	0.23324374394733102
0	67	0.29160631095562434	0.29160631095562434	0.29160631095562434	0.29160631095562434
0	78	0.3256913590416922	0.3256913590416922	0.3256913590416922	0.3256913590416922
0	27	0.0	0.0	0.0	0.0
0	40	0.0	0.0	0.0	0.0
0	44	0.0	0.0	0.0	0.0
0	66	0.0	0.0	0.0	0.0
0	95	0.827418767779835	0.827418767779835	0.827418767779835	0.827418767779835
0	21	0.15030649174948588	0.15030649174948588	0.15030649174948588	0.15030649174948588
0	37	0.0	0.0	0.0	0.0
0	58	0.923028472330335	0.923028472330335	0.923028472330335	0.923028472330335
0	52	0.43853928267711506	0.43853928267711506	0.43853928267711506	0.43853928267711506
0	15	0.19463614199145507	0.19463614199145507	0.19463614199145507	0.19463614199145507
0	92	0.14472536406522907	0.14472536406522907	0.14472536406522907	0.14472536406522907
0	84	0.47230518462694115	0.47230518462694115	0.47230518462694115	0.47230518462694115
0	53	0.0	0.0	0.0	0.0
0	12	0.0	0.0	0.0	0.0
0	41	0.1970342913895698	0.1970342913895698	0.1970342913895698	0.1970342913895698
0	91	0.3064267392840859	0.3064267392840859	0.3064267392840859	0.3064267392840859
0	77	0.34350212633493843	0.34350212633493843	0.34350212633493843	0.34350212633493843
0	38	0.3657059887801924	0.3657059887801924	0.3657059887801924	0.3657059887801924
0	64	0.19463614199145507	0.19463614199145507	0.19463614199145507	0.19463614199145507
0	19	0.25828488643391434	0.25828488643391434	0.25828488643391434	0.25828488643391434
0	85	0.1918098715319127	0.1918098715319127	0.1918098715319127	0.1918098715319127
0	49	0.47230518462694115	0.47230518462694115	0.47230518462694115	0.47230518462694115
0	45	0.0	0.0	0.0	0.0
0	86	0.923028472330335	0.923028472330335	0.923028472330335	0.923028472330335
0	35	0.0	0.0	0.0	0.0
0	88	0.2212780444176087	0.2212780444176087	0.2212780444176087	0.2212780444176087
0	70	0.0	0.0	0.0	0.0
0	80	0.0	0.0	0.0	0.0
0	17	0.2695336675576553	0.2695336675576553	0.2695336675576553	0.2695336675576553
0	23	0.48909554543281286	0.48909554543281286	0.48909554543281286	0.48909554543281286
0	57	0.0	0.0	0.0	0.0
0	39	0.0	0.0	0.0	0.0
0	62	0.37829699267359196	0.37829699267359196	0.37829699267359196	0.37829699267359196
0	22	0.2317514642332171	0.2317514642332171	0.2317514642332171	0.2317514642332171
0	29	0.19463614199145507	0.19463614199145507	0.19463614199145507	0.19463614199145507
0	4	0.3403006213523321	0.3403006213523321	0.3403006213523321	0.3403006213523321
0	76	0.0	0.0	0.0	0.0
0	25	0.0	0.0	0.0	0.0
0	61	0.19463614199145507	0.19463614199145507	0.19463614199145507	0.19463614199145507
0	60	0.1918098715319127	0.1918098715319127	0.1918098715319127	0.1918098715319127
0	81	0.21600434560499523	0.21600434560499523	0.21600434560499523	0.21600434560499523
0	73	0.31631366349335	0.31631366349335	0.31631366349335	0.31631366349335
0	72	0.3866686268608511	0.3866686268608511	0.3866686268608511	0.3866686268608511
0	89	0.0	0.0	0.0	0.0
0	51	0.1918098715319127	0.1918098715319127	0.1918098715319127	0.1918098715319127
0	3	0.13864423404509596	0.13864423404509596	0.13864423404509596	0.13864423404509596
0	11	0.0	0.0	0.0	0.0
0	24	0.0	0.0	0.0	0.0
0	10	0.0	0.0	0.0	0.0
0	33	0.0	0.0	0.0	0.0
0	56	0.3428951925566751	0.3428951925566751	0.3428951925566751	0.3428951925566751
0	75	0.5195880966300688	0.5195880966300688	0.5195880966300688	0.5195880966300688
0	59	0.2826750574543702	0.2826750574543702	0.2826750574543702	0.2826750574543702
0	43	0.8467384489311864	0.8467384489311864	0.8467384489311864	0.8467384489311864
0	47	0.2798400425082999	0.2798400425082999	0.2798400425082999	0.2798400425082999
0	32	0.28553202633994923	0.28553202633994923	0.28553202633994923	0.28553202633994923
0	74	0.2950273702751705	0.2950273702751705	0.2950273702751705	0.2950273702751705
0	90	0.0	0.0	0.0	0.0
0	99	0.3170423231149316	0.3170423231149316	0.3170423231149316	0.3170423231149316
0	7	0.2797916870735285	0.2797916870735285	0.2797916870735285	0.2797916870735285
0	1	0.8467384489311864	0.8467384489311864	0.8467384489311864	0.8467384489311864
0	5	0.20501003341234947	0.20501003341234947	0.20501003341234947	0.20501003341234947
0	26	0.0	0.0	0.0	0.0
0	13	0.13864423404509596	0.13864423404509596	0.13864423404509596	0.13864423404509596
0	71	0.212637871389099	0.212637871389099	0.212637871389099	0.212637871389099
0	31	0.0	0.0	0.0	0.0
0	63	0.47230518462694115	0.47230518462694115	0.47230518462694115	0.47230518462694115
0	54	0.34440667888106163	0.34440667888106163	0.34440667888106163	0.34440667888106163
0	100	0.2965366726610897	0.2965366726610897	0.2965366726610897	0.2965366726610897
0	6	0.27257572527952323	0.27257572527952323	0.27257572527952323	0.27257572527952323
0	96	0.47230518462694115	0.47230518462694115	0.47230518462694115	0.47230518462694115
0	82	0.1722895480386362	0.1722895480386362	0.1722895480386362	0.1722895480386362
0	48	0.3576376775225197	0.3576376775225197	0.3576376775225197	0.3576376775225197
0	83	0.2898620264924208	0.2898620264924208	0.2898620264924208	0.2898620264924208
0	79	0.26625393525080937	0.26625393525080937	0.26625393525080937	0.26625393525080937
0	69	0.0	0.0	0.0	0.0
0	87	0.15030649174948588	0.15030649174948588	0.15030649174948588	0.15030649174948588
0	46	0.15030649174948588	0.15030649174948588	0.15030649174948588	0.15030649174948588
0	18	0.0	0.0	0.0	0.0
0	20	0.39343220891711966	0.39343220891711966	0.39343220891711966	0.39343220891711966
0	94	0.15030649174948588	0.15030649174948588	0.15030649174948588	0.15030649174948588
0	16	0.2507676209508488	0.2507676209508488	0.2507676209508488	0.2507676209508488
0	36	0.32563086082344883	0.32563086082344883	0.32563086082344883	0.32563086082344883
0	14	0.25022854470066724	0.25022854470066724	0.25022854470066724	0.25022854470066724
0	34	0.24335694127607632	0.24335694127607632	0.24335694127607632	0.24335694127607632
0	9	0.0	0.0	0.0	0.0
0	28	1.0554708411053795	1.0554708411053795	1.0554708411053795	1.0554708411053795
0	68	0.42973119532060516	0.42973119532060516	0.42973119532060516	0.42973119532060516
0	98	0.31920240883234535	0.31920240883234535	0.31920240883234535	0.31920240883234535
0	93	0.0	0.0	0.0	0.0
0	30	0.14472536406522907	0.14472536406522907	0.14472536406522907	0.14472536406522907
0	97	0.18368281696767239	0.18368281696767239	0.18368281696767239	0.18368281696767239
0	55	0.21964609612446337	0.21964609612446337	0.21964609612446337	0.21964609612446337
0	65	0.14472536406522907	0.14472536406522907	0.14472536406522907	0.14472536406522907
0	50	0.0	0.0	0.0	0.0
0	8	0.19463614199145507	0.19463614199145507	0.19463614199145507	0.19463614199145507
0	42	0.5603132730174777	0.5603132730174777	0.5603132730174777	0.5603132730174777
0	2	0.26819366629201313	0.26819366629201313	0.26819366629201313	0.26819366629201313
87	4370	0.003490539031850444	None	0.0	0.003490539031850444
87	4072	0.0031920286428115713	None	0.0	0.0031920286428115713
87	4179	1.576499900319792e-05	None	0.2359126789651575	1.576499900319792e-05
87	4343	6.254598962210413e-05	None	0.0	6.254598962210413e-05
87	3654	0.003424873989089405	None	0.0	0.003424873989089405
87	4411	2.3054397779660616e-07	None	0.7244849823632522	2.3054397779660616e-07
87	4361	-1.5283065006671327e-08	None	0.4268203395766162	-1.5283065006671327e-08
87	4150	0.0014612864235152869	None	0.0	0.0014612864235152869
87	4320	0.005962440319819404	None	0.0	0.005962440319819404
87	4240	0.003508884262375539	None	0.0	0.003508884262375539
87	4450	9.457328584408566e-06	None	0.20937555717960188	9.457328584408566e-06
87	4384	-4.7954939396166775e-06	None	0.0	-4.7954939396166775e-06
87	4309	9.850663970787789e-05	None	0.0	9.850663970787789e-05
87	3952	0.0029210218534812225	None	0.0	0.0029210218534812225
87	4355	-7.343693372481094e-09	None	0.47250108956363945	-7.343693372481094e-09
87	4295	0.002007149474965225	None	0.0	0.002007149474965225
87	4416	0.0010045722555937526	None	0.1528733185172797	0.0010045722555937526
87	4082	0.00030011855063552165	None	0.0	0.00030011855063552165
87	4312	0.0034692059470894142	None	0.0	0.0034692059470894142
87	4389	0.0002856538274597501	None	0.0	0.0002856538274597501
87	4321	0.0009020187560774549	None	0.0	0.0009020187560774549
87	4448	0.00346391387161499	None	0.0	0.00346391387161499
87	4397	7.015088562332675e-07	None	0.4442765470535477	7.015088562332675e-07
87	4254	-5.435756576427752e-08	None	0.0	-5.435756576427752e-08
87	4197	0.0058195754720658304	None	0.0	0.0058195754720658304
87	4219	0.0055743254356879265	None	0.0	0.0055743254356879265
87	4263	0.0055743254356879265	None	0.0	0.0055743254356879265
87	4338	0.0012139446849566877	None	0.0	0.0012139446849566877
87	4449	0.0033562436421882354	None	0.0	0.0033562436421882354
87	3661	0.0008427757100883367	None	0.0	0.0008427757100883367
87	4428	0.005768730064537837	None	0.0	0.005768730064537837
87	3583	0.003461010248595788	None	0.0	0.003461010248595788
87	4212	0.0015558205961868896	None	0.0	0.0015558205961868896
87	3373	0.003403498419580193	None	0.0	0.003403498419580193
87	4415	0.0022194928120435474	None	0.0	0.0022194928120435474
87	4426	-4.894925213419253e-05	None	0.0	-4.894925213419253e-05
87	4301	0.0006860234239354239	None	0.2906706137795877	0.0006860234239354239
87	4403	3.4837249127169655e-08	None	0.5215122791517982	3.4837249127169655e-08
87	4353	-1.1853865513675811e-07	None	0.0	-1.1853865513675811e-07
87	4058	0.0018828529935256506	None	0.0	0.0018828529935256506
87	4432	9.14571602182434e-06	None	0.06238298790518284	9.14571602182434e-06
87	4347	0.0015304182441666324	None	0.0	0.0015304182441666324
87	4442	0.0021495196038533197	None	0.0	0.0021495196038533197
87	4430	-1.0395128875771048e-07	None	0.0	-1.0395128875771048e-07
87	4162	0.005694563414163114	None	0.0	0.005694563414163114
87	3752	0.0058529655651960374	None	0.0	0.0058529655651960374
87	4002	0.0031420274430018556	None	0.0	0.0031420274430018556
87	4431	-1.0536846720022433e-05	None	0.06238298790518284	-1.0536846720022433e-05
87	4362	0.002253164247916614	None	0.0	0.002253164247916614
87	4173	0.005604531416369111	None	0.0	0.005604531416369111
87	3452	0.0034398605536208895	None	0.0	0.0034398605536208895
87	4202	0.0028264030626320882	None	0.0	0.0028264030626320882
87	4377	0.0030649529385045385	None	0.0	0.0030649529385045385
87	3122	0.0006378891264835185	None	0.0	0.0006378891264835185
87	4440	2.211607286527351e-08	None	0.3219923268279436	2.211607286527351e-08
87	4437	0.00031087512691639174	None	0.06238298790518284	0.00031087512691639174
87	4375	-6.242440400102416e-06	None	0.0	-6.242440400102416e-06
87	4446	0.003824547362605627	None	0.0	0.003824547362605627
87	4413	0.002517051447310385	None	0.0	0.002517051447310385
87	4217	0.0019852956018250986	None	0.0	0.0019852956018250986
87	4387	0.0010777388835728047	None	0.0	0.0010777388835728047
87	3793	0.0034346969323883606	None	0.0	0.0034346969323883606
87	4265	0.004081740922991746	None	0.0	0.004081740922991746
87	4435	0.000823976623730397	None	0.2906706137795877	0.000823976623730397
87	4405	-0.1	None	0.22890115021078045	-0.1
87	4068	0.0016833559781117631	None	0.0	0.0016833559781117631
87	4077	0.0057380455690686505	None	0.0	0.0057380455690686505
87	4031	0.005584987224079452	None	0.0	0.005584987224079452
87	3503	0.0017060161582407353	None	0.0	0.0017060161582407353
87	4248	0.003394851246043285	None	0.0	0.003394851246043285
87	4420	-1.52899132268519e-06	None	0.7943003863871267	-1.52899132268519e-06
87	3880	0.0022551093168444287	None	0.0	0.0022551093168444287
87	4424	0.0018748748782060844	None	0.0	0.0018748748782060844
87	4445	0.0056030169932626	None	0.0	0.0056030169932626
87	4311	0.003362297311931094	None	0.0	0.003362297311931094
87	4386	0.003423492741516843	None	0.0	0.003423492741516843
87	4348	0.003474118010135002	None	0.0	0.003474118010135002
87	4069	0.0019620809028121243	None	0.0	0.0019620809028121243
87	3745	0.003431032110039936	None	0.0	0.003431032110039936
87	4406	5.857204796324665e-08	None	0.0	5.857204796324665e-08
87	4401	3.230070746396562e-08	None	0.0	3.230070746396562e-08
87	4400	0.004419581222440834	None	0.0	0.004419581222440834
87	4165	0.0029933130916341773	None	0.0	0.0029933130916341773
87	4141	0.0025806352546214376	None	0.0	0.0025806352546214376
87	4404	-1.700469799722719e-10	None	0.20937555717960188	-1.700469799722719e-10
87	4394	0.0019368877074902374	None	0.0	0.0019368877074902374
87	3996	0.003312795147746349	None	0.0	0.003312795147746349
87	4349	0.0056067663202811055	None	0.0	0.0056067663202811055
87	4153	0.0017045123728900748	None	0.0	0.0017045123728900748
87	4334	0.0016504845116689533	None	0.0	0.0016504845116689533
87	4410	-1.265605507327515e-05	None	0.3603723670496085	-1.265605507327515e-05
87	4223	0.003215430457212061	None	0.0	0.003215430457212061
87	4417	2.0131376639399522e-06	None	0.3965220620177533	2.0131376639399522e-06
87	4170	0.0016847777215232935	None	0.0	0.0016847777215232935
87	4418	0.0016702266680281319	None	0.0	0.0016702266680281319
87	4369	0.002405863727435851	None	0.0	0.002405863727435851
87	4195	0.0026748050027547822	None	0.0	0.0026748050027547822
87	4001	0.0021052585059601883	None	0.0	0.0021052585059601883
87	4243	0.0036908076998784243	None	0.06238298790518284	0.0036908076998784243
87	3394	0.005425945208281745	None	0.0	0.005425945208281745
51	2480	None	None	0.3197737148256592	None
51	2617	-0.1	None	0.3197737148256592	-0.1
51	2598	-1.8623639405068193e-05	None	0.40483758225412564	-1.8623639405068193e-05
51	2601	None	None	0.5495729562829609	None
51	2640	0.0007913032776851707	None	0.11801917476707421	0.0007913032776851707
51	2579	-5.6521308133971073e-05	None	0.3638881518384181	-5.6521308133971073e-05
51	2560	-0.1	None	0.0	-0.1
51	2629	-0.1	None	0.0	-0.1
51	2554	-0.1	None	0.0	-0.1
51	2576	-1.7696154911700323e-07	None	0.7244518449385808	-1.7696154911700323e-07
51	2602	2.2907748852242086e-07	None	0.33063412580524265	2.2907748852242086e-07
51	2615	-5.859585348680161e-06	None	0.16895259036355512	-5.859585348680161e-06
51	2558	3.8883867740259484e-06	None	0.41116309922281163	3.8883867740259484e-06
51	2556	-0.1	None	0.3958122986808886	-0.1
51	2559	4.8589955536486976e-05	None	0.3597698694083791	4.8589955536486976e-05
51	2282	None	None	0.46097269520781864	None
51	2592	-0.1	None	0.0	-0.1
51	2168	None	None	0.5617631084524565	None
51	2566	4.0148107950136656e-06	None	0.11801917476707421	4.0148107950136656e-06
51	2540	None	None	0.32595844092636644	None
51	2621	2.7408059355805633e-06	None	0.2756099312190131	2.7408059355805633e-06
51	2625	-6.219729344840145e-06	None	0.36367251219949515	-6.219729344840145e-06
51	2428	None	None	0.4548003949063736	None
51	2624	-0.1	None	0.0	-0.1
51	2622	-0.1	None	0.0	-0.1
51	2577	1.5397858954496265e-06	None	0.3492896613098081	1.5397858954496265e-06
51	2341	None	None	0.47445892554496955	None
51	2645	-0.1	None	0.3505173868309909	-0.1
51	2597	-4.441110215859219e-10	None	0.33279920471190066	-4.441110215859219e-10
51	2552	0.0008553563413042088	None	0.47478521183184996	0.0008553563413042088
51	2600	-4.863944252101953e-10	None	0.4209791394788736	-4.863944252101953e-10
51	2533	None	None	0.4421584669984971	None
51	2581	-1.1643033779459873e-09	None	0.11801917476707421	-1.1643033779459873e-09
51	1379	None	None	0.3958122986808886	None
51	2239	None	None	0.3932165009616684	None
51	2285	None	None	0.4955793307383355	None
51	2607	-6.010647705377098e-07	None	0.28572269857415383	-6.010647705377098e-07
51	2646	-3.5008854175684345e-07	None	0.4700191804953082	-3.5008854175684345e-07
51	2534	None	None	0.4769085290087762	None
51	2635	None	None	0.3286991203643197	None
51	2613	-2.53594501843844e-05	None	0.38796221558331406	-2.53594501843844e-05
51	2516	None	None	0.5595555632571474	None
51	2553	-0.1	None	0.5595555632571474	-0.1
51	1693	None	None	0.40172132733616317	None
51	2606	-3.138328751879918e-06	None	0.41567571659392577	-3.138328751879918e-06
51	2053	None	None	0.365752013661133	None
51	2528	None	None	0.397084835555838	None
51	2605	0.0011333775111084718	None	0.36367251219949515	0.0011333775111084718
51	2587	-0.1	None	0.4173529813090088	-0.1
51	1574	None	None	0.8039193419398574	None
51	2639	1.565271496902941e-08	None	0.4445125035008285	1.565271496902941e-08
51	2557	1.3654237587470995e-12	None	0.6323033772164559	1.3654237587470995e-12
51	2408	None	None	0.8039193419398574	None
51	2103	None	None	0.4173529813090088	None
51	2623	-0.1	None	0.0	-0.1
51	2570	-0.1	None	0.0	-0.1
51	2619	2.939206547532236e-06	None	0.10248846515138868	2.939206547532236e-06
51	2595	7.300850302805314e-07	None	0.10248846515138868	7.300850302805314e-07
51	2589	-0.1	None	0.0	-0.1
51	2637	-0.1	None	0.365752013661133	-0.1
51	2614	0.00023840660634017938	None	0.18133807823773987	0.00023840660634017938
51	2510	None	None	0.4128221686720532	None
51	2582	-2.3056040744893825e-05	None	0.11801917476707421	-2.3056040744893825e-05
51	2612	-4.8154392709073146e-08	None	0.36367251219949515	-4.8154392709073146e-08
51	2642	-8.576498035290304e-08	None	0.5752385607677073	-8.576498035290304e-08
51	2580	-7.998823534429349e-10	None	0.29423079352450515	-7.998823534429349e-10
51	2647	-0.1	None	0.0	-0.1
51	2550	None	None	0.5617631084524565	None
51	2649	-0.1	None	0.0	-0.1
51	2633	-0.1	None	0.0	-0.1
51	2561	-0.1	None	0.0	-0.1
51	2545	None	None	0.40483758225412564	None
51	2610	-0.1	None	0.3779970962445973	-0.1
51	2632	None	None	0.3988263600096781	None
51	2575	-0.1	None	0.0	-0.1
51	2564	4.0309670136984757e-07	None	0.49965954291109593	4.0309670136984757e-07
51	2440	None	None	0.544008529019649	None
51	2609	-0.1	None	0.0	-0.1
51	2588	-6.904365845031288e-05	None	0.3260400780212924	-6.904365845031288e-05
51	2391	None	None	0.519311917704271	None
51	2599	-0.1	None	0.0	-0.1
51	2648	-5.443430282249904e-08	None	0.397084835555838	-5.443430282249904e-08
51	2604	-2.049715604709973e-05	None	0.2528288269961506	-2.049715604709973e-05
51	2644	-3.889177694272301e-05	None	0.45390465487285675	-3.889177694272301e-05
51	2551	2.7612112996662473e-06	None	0.3492896613098081	2.7612112996662473e-06
51	2574	-0.1	None	0.3779970962445973	-0.1
51	1560	None	None	0.4955793307383355	None
51	2565	-0.1	None	0.4548003949063736	-0.1
51	2361	None	None	0.3695171643739249	None
51	2643	-9.728037556851252e-08	None	0.10248846515138868	-9.728037556851252e-08
51	2535	None	None	0.42488630156463936	None
51	2630	-0.1	None	0.3197737148256592	-0.1
51	2638	-0.1	None	0.0	-0.1
51	2446	None	None	0.8039193419398574	None
51	2593	2.3360067566567805e-09	None	0.10248846515138868	2.3360067566567805e-09
51	2618	-0.1	None	0.0	-0.1
51	2562	-0.1	None	0.0	-0.1
51	2572	-0.1	None	0.0	-0.1
51	2583	-0.1	None	0.0	-0.1
[truncated: 13,001 more rows]
