# Supplementary material for: Constrained by Design: Influence of Genetic Encodings on Evolved Traits of Robots
Source: Front Robot AI. 2021 Jun 15;8:672379. doi: 10.3389/frobt.2021.672379 (PMC8239187; doi:10.3389/frobt.2021.672379)
Supplement: Supplementary file 2 [file DataSheet1.ZIP › hyperplasticoding_plane_5_all_measures.tsv]

robot_id	velocity	displacement_velocity	displacement_velocity_hill	head_balance	contacts	branching	branching_modules_count	limbs	extremities	length_of_limbs	extensiveness	coverage	joints	hinge_count	active_hinges_count	brick_count	touch_sensor_count	brick_sensor_count	proportion	width	height	size	absolute_size	sensors	symmetry	avg_period	dev_period	avg_phase_offset	dev_phase_offset	avg_amplitude	dev_amplitude	avg_intra_dev_params	avg_inter_dev_params	sensors_reach	recurrence	synaptic_reception
4373	0.0002210559879297715	7.99385697734359e-05	1.523056651085503e-05	0.9971443368137434	None	0.2	1	0.3333333333333333	4	0.8	12	0.20987654320987653	0.8	16	12	0	0	0	1.0	9	9	1.1333333333333333	17	0.0	1.0	0.39665542532621656	0.9999999348768152	0.08628093157153596	0.9975021829396827	0.00741368380343445	0.5320319390228889	0.9304667609227908	0.9994768096774989	0	0.0625	0.0
2773	4.7672554518872464e-05	3.051977848066322e-07	-1.5403820352174147e-07	0.9999854930764175	None	0	0	0.19230769230769232	10	0.7631578947368421	58	0.9629629629629629	0	9	0	68	0	0	1.0	9	9	5.2	78	0.0	1.0	0	0	0	0	0	0	0	0	0	0	0
4104	0.007648660959213966	0.0006178138800878944	-6.057929095250509e-05	0.9838141299772825	None	0	0	0.375	3	0.7777777777777778	7	0.3142857142857143	0.7777777777777778	10	7	0	0	0	0.7142857142857143	5	7	0.7333333333333333	11	0.0	0.6666666666666666	2.4352133497296783e-06	0.5010224192588592	0.12472699318729977	0.866212200690784	1.8445621104343375	0.9999999787975065	0.9996605098471593	0.99851921920352	0	1.0	0.0
4	None	None	None	None	None	0	0	0.3333333333333333	2	0.8571428571428571	6	1.0	0.8571428571428571	8	6	0	0	0	0.1111111111111111	1	9	0.6	9	0.0	1.0	0.04501898965338932	0.6826074695467824	-0.032431218934357464	0.6573508805106741	0.04863751402123943	0.6161671824478036	0.6370193688365138	0.6525350321888848	0	0.125	0.0
7051	0.0013258011041770007	5.612416977186741e-05	-2.4900435214562e-05	0.9940506970711884	None	0.25	2	0.5555555555555556	10	0.36	9	0.6	0.16	11	4	15	5	0	0.5555555555555556	9	5	1.8	27	0.18518518518518517	0.5454545454545454	0.05321041098747601	0.5640694967171023	0.0159549471193355	0.5210301391709433	0.01876746570412488	0.6556067291507479	0.5645798905721198	0.5814058562083557	1.0	1.0	0.4772322239826145
1702	None	None	None	None	None	0	0	0.5	3	0.5	3	0.6666666666666666	0	0	0	7	3	0	0.75	3	4	0.5333333333333333	8	0.16666666666666666	1.0	0	0	0	0	0	0	0	0	0	0	0
131	None	None	None	None	None	0.125	2	0.3235294117647059	11	0.673469387755102	33	0.6296296296296297	0.32653061224489793	25	16	25	5	0	1.0	9	9	3.4	51	0.1111111111111111	0.6666666666666666	-0.0223336428181905	0.632885392530573	0.04138409303854076	0.5413809501247321	-0.16054523267100787	0.9965164333004175	0.7334187608672826	0.8930463098500612	1.0	1.0	0.0
4445	0.005547489790021496	0.0012993796523922277	0.0007890524107925978	0.9810814048969018	None	0	0	0.3333333333333333	2	0.8333333333333334	5	0.4	0.8333333333333334	7	5	0	0	0	0.8	5	4	0.5333333333333333	8	0.0	0	0.24779760800376355	0.5496621497880836	0.07964977940372724	0.509429532575817	0.09285529462660573	0.5400335982181367	0.6954271540606719	0.5330771408626515	0	0.42857142857142855	0.0
1977	None	None	None	None	None	0	0	0	0	0	0	1.0	0	0	0	0	0	0	1.0	1	1	0.06666666666666667	1	0.0	0	0	0	0	0	0	0	0	0	0	0	0
784	None	None	None	None	None	0.25	1	0.4	4	0.75	9	0.25925925925925924	0.75	13	9	0	0	0	0.6666666666666666	9	6	0.9333333333333333	14	0.0	1.0	3.496034989063578e-09	0.5000128860583588	0.026721982074669713	0.5848960152939063	0.03708832124048806	0.556852055914801	0.561333499289163	0.5474693122967503	0	0.9230769230769231	0.0
4512	0.005076819576112715	0.002711361786355287	0.002598202420423321	0.9968165599510654	None	0.25	1	0.4	4	0.7692307692307693	10	0.23809523809523808	0.7692307692307693	14	10	0	0	0	0.7777777777777778	9	7	1.0	15	0.0	1.0	0.09995638665264228	0.5036626591564226	-0.09999921310991441	0.5000069588964097	0.14220819781435634	0.6247234006369234	0.7410408312542266	0.54358281345131	0	0.21428571428571427	0.0
6386	0.00019274946027665664	6.3870341852063514e-06	-5.780924027103922e-06	0.9999999823671885	None	0.2	1	0.3333333333333333	4	0.8	12	0.20987654320987653	0.8	16	12	0	0	0	1.0	9	9	1.1333333333333333	17	0.0	1.0	-0.0998985187410975	0.5008364113081094	-0.21352052174653	0.9999999999510061	0.08619417046317042	0.6870847492022425	0.9251871695269885	0.9997188660336471	0	1.0	0.0
3813	0.0	0.0	0.0	0.9999999999999998	None	0	0	0	0	0	0	1.0	0	0	0	0	4	0	1.0	1	1	0.06666666666666667	1	1.0	0	0	0	0	0	0	0	0	0	0	0	0
3266	0.0	0.0	0.0	1.0	None	0	0	0	0	0	0	1.0	0	0	0	0	0	0	1.0	1	1	0.06666666666666667	1	0.0	0	0	0	0	0	0	0	0	0	0	0	0
5661	3.828086524331961e-09	3.828149275109573e-09	-3.775460286942754e-09	0.9999998987336022	None	0	0	0	0	0	0	1.0	0	0	0	0	3	0	1.0	1	1	0.06666666666666667	1	0.75	0	0	0	0	0	0	0	0	0	0	0	0
7224	0.007906231687941233	0.008400981937335968	0.008400809464383208	0.9929067254188303	None	0.25	1	0.4	4	0.7692307692307693	10	0.23809523809523808	0.7692307692307693	14	10	0	0	0	0.7777777777777778	7	9	1.0	15	0.0	1.0	-0.09983132354290106	0.5002593877133864	0.0668166529858437	0.5584500997491545	-0.09452940281652444	0.660691061063083	0.6793844148550406	0.574628874179866	0	1.0	0.0
4161	0.0007967545152480157	5.5573172216658155e-05	4.788478768290813e-05	0.9973055230899073	None	0	0	0.3333333333333333	2	0.8571428571428571	6	0.36	0.8571428571428571	8	6	0	2	0	1.0	5	5	0.6	9	1.0	0	0.1784803313961834	0.5811299310383492	0.09968380486938436	0.5224818382466357	0.039177971413831	0.5779281703026069	0.6412091480399751	0.5606725225472142	1.0	1.0	0.0
5138	0.000887461634538141	0.00021972578854039063	-0.00020829499452727087	0.9985302281688985	None	0.25	1	0.36363636363636365	4	0.7857142857142857	11	0.2222222222222222	0.7857142857142857	15	11	0	0	0	0.8888888888888888	8	9	1.0666666666666667	16	0.0	1.0	-0.09999439168670268	0.50002242129545	0.09751760401456053	0.5052067142982055	-0.02897052026106419	0.6241333834941577	0.6952051726989058	0.5438906634439803	0	0.9333333333333333	0.0
2140	None	None	None	None	None	0.25	1	0.5	5	0.5833333333333334	7	0.56	0.16666666666666666	7	2	6	4	0	1.0	5	5	0.9333333333333333	14	0.36363636363636365	0.4	0.12822594464315867	0.5597212389066857	1.775232830181397e-05	0.5023238127457922	7.902762784127648e-27	0.5	0.6454805330486078	0.5207652254754936	0.5	0.14285714285714285	0.0
4456	0.0	0.0	0.0	0.9999999999999998	None	0	0	0	0	0	0	1.0	0	0	0	0	4	0	1.0	1	1	0.06666666666666667	1	1.0	0	0	0	0	0	0	0	0	0	0	0	0
7473	None	None	None	None	None	0	0	0.35	14	0.5689655172413793	33	0.7407407407407407	0.3620689655172414	33	21	26	6	0	1.0	9	9	4.0	60	0.13636363636363635	0.8235294117647058	-0.14899342623061065	0.5807258413113218	1.291105954783739e-17	0.5000012288389862	-0.050677008212023	0.672438440069215	0.6751012200661258	0.5862128106211579	1.0	1.0	0.0
6934	None	None	None	None	None	0.13333333333333333	2	0.40625	13	0.5434782608695652	25	0.5925925925925926	0.391304347826087	31	18	16	0	0	1.0	9	9	3.2	48	0.0	0.6829268292682927	0.00024384180596093093	0.5004108047903708	0.05602807725923596	0.5681861421769456	-0.274531541369443	0.9710379327065285	0.8264703710010739	0.7795121053578995	0	1.0	0.0
1051	None	None	None	None	None	0.045454545454545456	1	0.2978723404255319	14	0.6323529411764706	43	0.8641975308641975	0.10294117647058823	17	7	52	0	0	1.0	9	9	4.666666666666667	70	0.0	0.9508196721311475	0.10454727798010095	0.5668743211681543	-0.05582912192437621	0.8965452781053154	0.005365337340829722	0.5042999111765938	0.6927443331391514	0.6932253104059016	0	0.9411764705882353	0.0
5181	0.010356897322215975	0.0030818362675274135	-0.002814428190325434	0.9895039268950938	None	0	0	0.3333333333333333	3	0.8181818181818182	9	0.28888888888888886	0.8181818181818182	12	9	0	1	0	0.5555555555555556	5	9	0.8666666666666667	13	1.0	1.0	-0.09999882999486749	0.5006879992046751	-0.021491347788590513	0.6537499123874595	0.1312073944620354	0.5500752958510544	0.7336837986231427	0.569488241462681	0.9166666666666666	1.0	0.0
3494	0.0030961074877928953	8.800044069363273e-05	-7.615281752204325e-06	0.9969559676877383	None	0.2	1	0.3333333333333333	4	0.8	12	0.20987654320987653	0.8	16	12	0	0	0	1.0	9	9	1.1333333333333333	17	0.0	1.0	0.010893716807776864	0.656652721997211	-0.017007890634666484	0.6606264645716184	0.099999158993421	0.5000066224989387	0.6563192427478008	0.6078242093834386	0	1.0	0.0
1106	None	None	None	None	None	0	0	0.25	1	1.0	3	1.0	1.0	4	3	0	3	0	0.2	5	1	0.3333333333333333	5	1.0	0	0.03133634094007907	0.5015141010958317	0.0990340494670956	0.5004306682738198	0.09993056435895094	0.5001071871173994	0.5796322961599054	0.5006839866477829	1.0	1.0	0.0
1741	None	None	None	None	None	0	0	0.38636363636363635	17	0.5	32	0.8148148148148148	0.296875	35	19	30	0	0	1.0	9	9	4.4	66	0.0	0.8421052631578947	7.040250003895299e-11	0.5000000020301066	0.06818851797001632	0.5855375849366928	-0.041536541523299136	0.6572645341305983	0.6075885829796546	0.5823007157917792	0	0.9714285714285714	0.0
5350	2.7899535318568687e-05	1.8230395270043717e-07	-2.970891682179864e-08	0.9999999977828393	None	0.2	1	0.3333333333333333	4	0.8	12	0.20987654320987653	0.8	16	12	0	0	0	1.0	9	9	1.1333333333333333	17	0.0	1.0	1.3687855943040275e-08	0.5000010795684355	0.08847404190777083	0.5719482744403875	0.005051839317953935	0.5155619717015286	0.5996931143136945	0.5293061073542101	0	1.0	0.0
3302	0.0007623314154997434	0.0004343763183071898	4.3963559886483086e-07	0.998485877589947	None	0	0	0.25	1	1.0	3	1.0	1.0	4	3	0	0	0	0.2	5	1	0.3333333333333333	5	0.0	0	0.027699647165984637	0.6731214119321528	0.06131016054764592	0.5799990132984867	-0.09493179798676184	0.5187699092688486	0.6709225693828522	0.5922819872238246	0	1.0	0.0
1780	None	None	None	None	None	0	0	0.11363636363636363	5	0.875	56	0.8148148148148148	0.03125	6	2	59	5	0	1.0	9	9	4.4	66	0.0423728813559322	0.9310344827586207	0.08693737675528292	0.6636561896998022	0.13744656041106096	0.5576847414813239	0.06218947304369969	0.5432529680771233	0.6012879540807342	0.5894314587294578	1.0	1.0	0.0
6925	0.005060855210014882	0.00035558514921960163	0.0003114601392554224	0.9945569290812043	None	0	0	0.3333333333333333	3	0.8181818181818182	9	0.28888888888888886	0.8181818181818182	12	9	0	0	0	0.5555555555555556	5	9	0.8666666666666667	13	0.0	1.0	0.10029231075762697	0.510657656049085	0.06831442466892401	0.6105139176990835	-0.04614013687655887	0.5954768020155949	0.6533430510462823	0.5727111228988316	0	1.0	0.0
4933	7.54326743968754e-09	6.618593655927728e-09	6.597348681879403e-09	0.9999993975990931	None	0	0	1.0	1	0	0	1.0	0	0	0	1	0	0	0.5	1	2	0.13333333333333333	2	0.0	0	0	0	0	0	0	0	0	0	0	0	0
994	None	None	None	None	None	0.5	1	0.6666666666666666	4	0.5714285714285714	4	0.375	0.5714285714285714	8	4	0	0	0	0.6666666666666666	4	6	0.6	9	0.0	0.6666666666666666	0.0717104361997853	0.6140849761495786	0.05051513485509991	0.5981255361704791	0.1572802362220162	0.6443175040546871	0.6386672185108866	0.6190324255494133	0	1.0	0.0
3882	0.0	0.0	0.0	0.9999999999999998	None	0	0	0	0	0	0	1.0	0	0	0	0	4	0	1.0	1	1	0.06666666666666667	1	1.0	0	0	0	0	0	0	0	0	0	0	0	0
1542	None	None	None	None	None	0.08333333333333333	1	0.4230769230769231	11	0.5277777777777778	19	0.5277777777777778	0.5277777777777778	29	19	8	0	0	0.8888888888888888	8	9	2.533333333333333	38	0.0	0.5454545454545454	0.0926760520830871	0.5309025226434376	0.00654246814135148	0.5810151242099076	0.08400975677222385	0.5774095933345065	0.5820622720596824	0.5632311723252882	0	0.9655172413793104	0.0
6211	0.0	0.0	0.0	1.0	None	0	0	0	0	0	0	1.0	0	0	0	0	0	0	1.0	1	1	0.06666666666666667	1	0.0	0	0	0	0	0	0	0	0	0	0	0	0
6782	0.003909091494379974	0.0014797920668149524	-0.00147977243647891	0.9950074862750329	None	0	0	0.25	1	1.0	3	1.0	1.0	4	3	0	0	0	0.2	1	5	0.3333333333333333	5	0.0	0	-0.09629685880838676	0.5019881154934328	5.570563898431693e-08	0.5000096659309218	-0.4393405153959023	0.5	0.8682457993244052	0.5006659302402781	0	1.0	0.0
6354	0.0011739143864216825	0.0005359078729475867	-0.0005164733626148	0.9987467558752834	None	0	0	0.24444444444444444	11	0.6923076923076923	45	0.8271604938271605	0.18461538461538463	21	12	45	6	0	1.0	9	9	4.466666666666667	67	0.07058823529411765	0.8135593220338984	6.459804725988594e-05	0.5007644830937008	0.05786002899391324	0.5334842949359727	-0.025741788306166025	0.5948290125015765	0.5861425632294047	0.5433211652132016	1.0	1.0	0.0
773	None	None	None	None	None	0	0	0.5	2	0.75	3	0.6	0.75	5	3	0	0	0	0.4	2	5	0.4	6	0.0	0	-0.08097542397367402	0.5533237667323917	0.09942276565689867	0.5010424075645347	0.0002195147281072239	0.5002389024220153	0.6755760095896968	0.518261417732233	0	0.8	0.0
1161	None	None	None	None	None	0.3333333333333333	1	0.5	4	0.6666666666666666	6	0.3055555555555556	0.6666666666666666	10	6	0	0	0	1.0	6	6	0.7333333333333333	11	0.0	0.4	-0.05383212315528785	0.5981520825833893	0.07354758917985713	0.5769715259463838	0.09981291876361467	0.5018230407148797	0.6600348449222133	0.559337142178843	0	0	0.0
3923	5.973007049968351e-09	2.4888371716236086e-09	2.2499299050364975e-09	0.9999997159697329	None	0	0	0	0	0	0	1.0	0	0	0	0	4	0	1.0	1	1	0.06666666666666667	1	1.0	0	0	0	0	0	0	0	0	0	0	0	0
4479	0.0	0.0	0.0	1.0	None	0	0	0	0	0	0	1.0	0	0	0	0	0	0	1.0	1	1	0.06666666666666667	1	0.0	0	0	0	0	0	0	0	0	0	0	0	0
6722	0.0	0.0	0.0	1.0	None	0	0	0	0	0	0	1.0	0	0	0	0	0	0	1.0	1	1	0.06666666666666667	1	0.0	0	0	0	0	0	0	0	0	0	0	0	0
6588	4.620382587232584e-06	2.8266288790419273e-06	2.8243629788766865e-06	0.9991654452556321	None	0	0	0.5	3	0.6666666666666666	4	0.4	0.6666666666666666	7	4	0	1	0	0.8	4	5	0.5333333333333333	8	1.0	0.5	0.0826755226093783	0.5287456828580859	0.10367690256667217	0.5	0.020367247553416495	0.5137654891003404	0.594921057020758	0.5141783262341351	1.0	1.0	0.0
4918	0.0	0.0	0.0	1.0	None	0	0	0	0	0	0	1.0	0	0	0	0	0	0	1.0	1	1	0.06666666666666667	1	0.0	0	0	0	0	0	0	0	0	0	0	0	0
7145	0.007687466763093736	0.008057064716442054	0.008056981443781839	0.9928944294349997	None	0.25	1	0.4	4	0.7692307692307693	10	0.23809523809523808	0.7692307692307693	14	10	0	0	0	0.7777777777777778	7	9	1.0	15	0.0	1.0	-0.09983132354290106	0.5002593877133864	0.0668166529858437	0.5584500997491545	-0.09452940281652444	0.660691061063083	0.6793844148550406	0.574628874179866	0	1.0	0.0
100	None	None	None	None	None	0	0	0	0	0	0	1.0	0	0	0	0	0	0	1.0	1	1	0.06666666666666667	1	0.0	0	0	0	0	0	0	0	0	0	0	0	0
5758	0.0030831895584943723	0.001414821727960958	0.0014097026684740447	0.9929020986291833	None	0.2	1	0.3333333333333333	4	0.8	12	0.20987654320987653	0.8	16	12	0	0	0	1.0	9	9	1.1333333333333333	17	0.0	1.0	-0.09903127223237032	0.5016841321636067	0.09998148978218484	0.5005949274574562	0.04334893778124627	0.6371467427430197	0.6982066806835425	0.5475325088390584	0	0	0.0
3090	9.012301546372056e-06	1.0515624991628517e-07	-1.0511197259974409e-07	0.9999911301164486	None	0	0	1.0	2	0.0	0	0.75	0	2	0	0	2	0	1.0	2	2	0.2	3	1.0	0	0	0	0	0	0	0	0	0	0	0	0
4098	0.0	0.0	0.0	1.0	None	0	0	0	0	0	0	1.0	0	0	0	0	0	0	1.0	1	1	0.06666666666666667	1	0.0	0	0	0	0	0	0	0	0	0	0	0	0
6638	0.010710302278707586	0.009604284039504772	0.00959121035085365	0.9909802351163736	None	0	0	0.3333333333333333	3	0.8181818181818182	9	0.28888888888888886	0.8181818181818182	12	9	0	0	0	0.5555555555555556	5	9	0.8666666666666667	13	0.0	1.0	-0.09995855111668499	0.500148859542541	0.04684998397822677	0.5471399954687417	-0.09661914145412803	0.6614149027833607	0.6667474750058993	0.5711246068450385	0	1.0	0.0
2916	0.002910430397674755	0.0007566032101749217	0.0007565564395925383	0.9882260159426057	None	0	0	0.6	3	0.6	3	0.4666666666666667	0.6	6	3	0	0	0	0.6	3	5	0.4666666666666667	7	0.0	1.0	0.20447887015096863	0.523948795713216	0.06861060423369507	0.5213593476256878	0.09999706829312176	0.500085435951857	0.6412797241614387	0.515137014966163	0	1.0	0.0
3456	0.0027609880637260247	0.0008005752928113799	0.000303967306170628	0.9963706247557815	None	0.3333333333333333	1	0.5	4	0.7	7	0.2857142857142857	0.7	11	7	0	0	0	0.8571428571428571	6	7	0.8	12	0.0	0.6666666666666666	-0.0755230176140713	0.5163543191487189	0.10260272317314718	0.6418301577431053	0.12796936492310665	0.7232315465010076	0.7393568909249629	0.6309827362580748	0	1.0	0.0
5667	0.0	0.0	0.0	1.0	None	0	0	0	0	0	0	1.0	0	0	0	0	0	0	1.0	1	1	0.06666666666666667	1	0.0	0	0	0	0	0	0	0	0	0	0	0	0
6812	0.0001850730103557381	1.030009412474761e-06	-7.425652710250484e-07	0.9999998570444794	None	0.2	1	0.3333333333333333	4	0.8	12	0.20987654320987653	0.8	16	12	0	0	0	1.0	9	9	1.1333333333333333	17	0.0	1.0	1.0798693865187765e-07	0.5000001482982606	0.08820668097770207	0.524432575940913	-0.02459227223584623	0.6267052919958351	0.6077961616342833	0.5511468864873991	0	1.0	0.0
572	None	None	None	None	None	0	0	0	0	0	0	1.0	0	0	0	0	0	0	1.0	1	1	0.06666666666666667	1	0.0	0	0	0	0	0	0	0	0	0	0	0	0
3500	7.804295505255609e-05	7.737509481047098e-07	2.589325174168518e-07	0.9999980341490938	None	0.5	1	0.6666666666666666	4	0.5714285714285714	4	0.36	0.5714285714285714	8	4	0	0	0	1.0	5	5	0.6	9	0.0	1.0	0.1299258773174814	0.523520214554324	-0.09999965399947089	0.5000016103207825	-0.09993511373550597	0.5008283332216278	0.7470019692802826	0.5081217957134264	0	0.875	0.0
2294	None	None	None	None	None	0.1	1	0.2727272727272727	6	0.7	21	0.5714285714285714	0.2	11	6	20	0	0	0.875	8	7	2.1333333333333333	32	0.0	0.5833333333333334	0.2664269574988413	0.6815432343022078	0.18878522285187044	0.5490984217712692	6.729816526952893e-10	0.5000022938009638	0.7537634923840987	0.5791545212218276	0	1.0	0.0
1045	None	None	None	None	None	0.3333333333333333	1	0.625	5	0.5	5	0.4	0.5	10	5	1	1	0	0.8333333333333334	5	6	0.8	12	1.0	0.3333333333333333	0.02713864102508149	0.5467127818238527	0.07255135047687053	0.5788344446189064	9.25336678177336e-05	0.6762682421595483	0.5927572685135233	0.6020516197702341	0.8	1.0	0.0
7183	0.0004473235442871368	6.21383191957501e-05	1.5186582599926914e-07	0.9994057096225684	None	0	0	0.25	1	1.0	3	1.0	1.0	4	3	0	0	0	0.2	5	1	0.3333333333333333	5	0.0	0	-0.041383582295155596	0.5665343330597801	0.09989247956971581	0.5000680289477606	0.06532153739492434	0.5927796336140194	0.6546655974909	0.5534174865284979	0	1.0	0.0
4950	0.007787126002784981	0.00024360933762143506	-0.00024338606886916656	0.9915511467362818	None	0.2	1	0.3333333333333333	4	0.8	12	0.20987654320987653	0.8	16	12	0	0	0	1.0	9	9	1.1333333333333333	17	0.0	1.0	0.2741464916452088	0.6141019441486066	0.09994697639429391	0.5000998201676646	-0.11664076063614622	0.9799398470529952	0.8401617250764291	0.8101903655309153	0	0.75	0.0
2464	None	None	None	None	None	0.3333333333333333	2	0.4	6	0.7	14	0.34375	0.7	20	14	1	0	0	1.0	8	8	1.4666666666666666	22	0.0	0.8571428571428571	0.00083018845907729	0.5295518611096705	0.0999996542136656	0.5000022424407193	-0.02219348326396161	0.6102079875823215	0.6291081478436632	0.5470719312787837	0	1.0	0.0
2842	1.2532409189096893e-08	9.885636359682876e-09	-1.4914433006883312e-11	0.9999987774356355	None	0	0	0.5	1	1.0	1	1.0	1.0	2	1	0	3	0	0.3333333333333333	3	1	0.2	3	1.0	0	0.09593652079261605	0.5075859925454765	-0.09999456487610552	0.500002368458927	8.364306123424371e-06	0.5000169128214174	0.6899693429461052	0.502535263597996	1.0	1.0	0.0
5188	0.006090716528761738	0.00214354222842415	-0.0011154300322210736	0.9986800740547107	None	0.2	1	0.3333333333333333	4	0.8	12	0.20987654320987653	0.8	16	12	0	0	0	1.0	9	9	1.1333333333333333	17	0.0	1.0	0.2589583517454484	0.5748736290946592	0.04384992375205934	0.5693774936594108	0.07200060484374822	0.5756270824433014	0.7174255784034103	0.5732950384771778	0	0.625	0.0
1615	None	None	None	None	None	0.2	2	0.3181818181818182	7	0.7419354838709677	23	0.4074074074074074	0.7419354838709677	30	23	2	0	0	1.0	9	9	2.2	33	0.0	1.0	0.0999998280065439	0.5000034852436867	1.4271076622594033e-05	0.5151165050731457	0.04010110177836519	0.5831268062541145	0.6061440852926231	0.5329622051555296	0	1.0	0.0
7285	0.0	0.0	0.0	1.0	None	0	0	0	0	0	0	1.0	0	0	0	0	0	0	1.0	1	1	0.06666666666666667	1	0.0	0	0	0	0	0	0	0	0	0	0	0	0
1459	None	None	None	None	None	0.2	1	0.3333333333333333	4	0.8	12	0.20987654320987653	0.8	16	12	0	0	0	1.0	9	9	1.1333333333333333	17	0.0	1.0	0.009575912136108847	0.6014572164843103	0.08879290596545367	0.5244825519417599	0.13688130586334912	0.6608754551942201	0.632994798837489	0.5968239917556819	0	0.9375	0.0
1175	None	None	None	None	None	0	0	0	0	0	0	1.0	0	0	0	0	0	0	1.0	1	1	0.06666666666666667	1	0.0	0	0	0	0	0	0	0	0	0	0	0	0
4485	0.0019182928762779938	0.0002040664447688377	-8.725467250096014e-05	0.9961568020596466	None	0	0	0.3333333333333333	2	0.8571428571428571	6	0.36	0.8571428571428571	8	6	0	0	0	1.0	5	5	0.6	9	0.0	0	0.044754255594451266	0.6676572204460107	0.09999531639145877	0.5027013741295838	-0.09869972648492316	0.5271368776839872	0.7085157592875716	0.5676711976876521	0	0.375	0.0
1212	None	None	None	None	None	0	0	0	0	0	0	1.0	0	0	0	0	4	0	1.0	1	1	0.06666666666666667	1	1.0	0	0	0	0	0	0	0	0	0	0	0	0
2860	0.0007141546726963903	0.0003450691264166684	0.0003450592828245119	0.9984471548811736	None	0.5	1	0.6666666666666666	4	0.5	3	0.4444444444444444	0.5	7	3	0	0	0	0.5	3	6	0.5333333333333333	8	0.0	1.0	-0.01763751880398529	0.6588156475742653	0.0999999190580232	0.5000019179406204	-0.07887694390833311	0.5181271027066983	0.6985113364892508	0.5605816266989159	0	1.0	0.0
4345	0.0	0.0	0.0	0.9999999999999998	None	0	0	0	0	0	0	1.0	0	0	0	0	4	0	1.0	1	1	0.06666666666666667	1	1.0	0	0	0	0	0	0	0	0	0	0	0	0
7088	0.005462296815528108	0.002979923550042247	0.002962663762834891	0.9959002050792882	None	0.2	1	0.3333333333333333	4	0.8	12	0.20987654320987653	0.8	16	12	0	0	0	1.0	9	9	1.1333333333333333	17	0.0	1.0	-0.09861724961290538	0.519736119684529	0.09974337265855784	0.5174468004948878	-0.06480012778702529	0.6480717133689508	0.7039294011477526	0.5629455197313332	0	0.9375	0.0
4785	0.0031365160852343337	0.0009692582771984048	0.0009192550520955382	0.9963773130530862	None	0	0	0.5	2	0.75	3	0.6	0.75	5	3	0	0	0	0.4	2	5	0.4	6	0.0	0	0.09998622521792692	0.5002962379606433	-0.09999997505465634	0.5000000328727522	-0.0995644687636631	0.504056669581129	0.7193277890532644	0.5014510057481869	0	1.0	0.0
5925	0.0	0.0	0.0	0.9999999999999998	None	0	0	0	0	0	0	1.0	0	0	0	0	4	0	1.0	1	1	0.06666666666666667	1	1.0	0	0	0	0	0	0	0	0	0	0	0	0
2424	None	None	None	None	None	0	0	0	0	0	0	1.0	0	0	0	0	0	0	1.0	1	1	0.06666666666666667	1	0.0	0	0	0	0	0	0	0	0	0	0	0	0
2581	0.002911740267031917	0.0007449989243690575	-0.0002942362347904946	0.996445412832885	None	0.125	1	0.3684210526315789	7	0.6153846153846154	16	0.7777777777777778	0.46153846153846156	19	12	8	5	0	0.4444444444444444	9	4	1.8666666666666667	28	0.38461538461538464	0.6666666666666666	0.0005224477565843883	0.5074259043230244	0.0002765308160353936	0.5017740994163142	0.09982423818633702	0.5032525255701147	0.6138721787509802	0.5041509475323785	1.0	1.0	0.0
3820	0.0075243322011146144	0.003524160351821244	-0.0034782762357643323	0.9777388135118471	None	0	0	0.42857142857142855	3	0.75	6	0.3333333333333333	0.75	9	6	0	1	0	0.8333333333333334	5	6	0.6666666666666666	10	1.0	0.4	0.28748856287567687	0.617783619478787	0.17078961681392818	0.657900214226881	0.1831873902443398	0.5677627211633153	0.6359888107453102	0.6151337117955618	0.0	0	0.0
4208	0.0	0.0	0.0	1.0	None	0	0	0	0	0	0	1.0	0	0	0	0	0	0	1.0	1	1	0.06666666666666667	1	0.0	0	0	0	0	0	0	0	0	0	0	0	0
843	None	None	None	None	None	0.3333333333333333	1	0.3333333333333333	3	0.7272727272727273	8	0.30952380952380953	0.36363636363636365	6	4	6	5	0	0.8571428571428571	7	6	0.8666666666666667	13	0.35714285714285715	0.2	-0.011445426532954769	0.6363393582317051	0.07898375968357632	0.6328288025520463	-0.059208110089939855	0.6506676911375237	0.690376181907416	0.6399819949539379	0.8333333333333334	0.8333333333333334	0.0
4096	0.002278296928605312	0.0006319794894982466	-9.096630527048495e-05	0.9971544166846851	None	0.2	1	0.3333333333333333	4	0.8	12	0.20987654320987653	0.8	16	12	0	0	0	1.0	9	9	1.1333333333333333	17	0.0	1.0	-0.033105015143877835	0.6664501844475349	0.0018405704562364836	0.5038360787168902	0.0928660952206013	0.5602219004313501	0.6215557457470117	0.5784775791587917	0	0.125	0.0
3377	0.0013502566618756868	0.00023305112170873276	-0.0001837718139313012	0.9983457880796563	None	0.2	1	0.3333333333333333	4	0.8	12	0.20987654320987653	0.8	16	12	0	0	0	1.0	9	9	1.1333333333333333	17	0.0	1.0	0.09982422715363737	0.5007407343267806	0.07840152365001314	0.6356967166858889	0.05976951147999583	0.5239560749985549	0.5507492956029206	0.5544165730047703	0	1.0	0.0
802	None	None	None	None	None	0.2	1	0.3333333333333333	4	0.8	12	0.20987654320987653	0.8	16	12	0	0	0	1.0	9	9	1.1333333333333333	17	0.0	1.0	0.0023786666907347756	0.5605533310213368	-0.04466105764581444	0.6077363081031044	0.030882150239257812	0.650068882308726	0.5869384982641879	0.6067136442519023	0	1.0	0.0
3726	0.00030976913719418125	1.648102810135436e-05	1.6099655355410374e-05	0.9999999675843584	None	0.2	1	0.3333333333333333	4	0.8	12	0.20987654320987653	0.8	16	12	0	0	0	1.0	9	9	1.1333333333333333	17	0.0	1.0	0.02735188169994001	0.5618624787778925	-0.01690028783525094	0.6831683513470627	0.0989793226010884	0.5150628435400832	0.6192151098636628	0.5888277699741278	0	1.0	0.0
3775	0.0	0.0	0.0	0.9999999999999998	None	0	0	0	0	0	0	1.0	0	0	0	0	4	0	1.0	1	1	0.06666666666666667	1	1.0	0	0	0	0	0	0	0	0	0	0	0	0
6057	0.0	0.0	0.0	1.0	None	0	0	0	0	0	0	1.0	0	0	0	0	0	0	1.0	1	1	0.06666666666666667	1	0.0	0	0	0	0	0	0	0	0	0	0	0	0
855	None	None	None	None	None	0	0	1.0	1	0	0	1.0	0	1	0	0	0	0	0.5	2	1	0.13333333333333333	2	0.0	0	0	0	0	0	0	0	0	0	0	0	0
6870	0.010589461965658051	0.0056837027886522465	-9.66919885510801e-05	0.9893852559667611	None	0.2	1	0.3333333333333333	4	0.8	12	0.20987654320987653	0.8	16	12	0	0	0	1.0	9	9	1.1333333333333333	17	0.0	1.0	-0.09998052755487516	0.5146066371946222	0.06961132242082783	0.567268648418763	0.1331749500330481	0.5768251420010598	0.7273351892149884	0.5530423977730893	0	0.0625	0.0
4543	0.0050803762606515465	0.0007331790818218575	0.00011343645424033446	0.994995742205146	None	0.2	1	0.3333333333333333	4	0.8	12	0.20987654320987653	0.8	16	12	0	0	0	1.0	9	9	1.1333333333333333	17	0.0	1.0	-0.006133550141116874	0.644225304892468	0.04624758946623279	0.6418642125761935	-0.22587058051172967	0.7249314184953662	0.7630116239769056	0.6715985582826954	0	1.0	0.0
3344	0.0044082990251981735	0.00048377120757262123	0.0004558939285593847	0.9981406224402687	None	0.2	1	0.3333333333333333	4	0.8	12	0.20987654320987653	0.8	16	12	0	0	0	1.0	9	9	1.1333333333333333	17	0.0	1.0	-0.09473652054807602	0.6212920066165041	7.902762784127648e-27	0.5	0.019846457157078876	0.6580824131619458	0.6187108420234976	0.5946604346110862	0	1.0	0.0
2610	0.0002183279625173751	1.132992687565022e-05	1.0850936524464776e-05	0.999983674506291	None	0.3333333333333333	1	0.4444444444444444	4	0.7272727272727273	8	0.2653061224489796	0.7272727272727273	12	8	0	0	0	1.0	7	7	0.8666666666666667	13	0.0	0.6666666666666666	0.00011977876524044708	0.5002275246825236	0.0003091459491570764	0.5243886922455226	0.07076806125106651	0.5750156090092916	0.5820347413671324	0.5333576343020002	0	0.3333333333333333	0.0
7203	0.0	0.0	0.0	1.0	None	0	0	0	0	0	0	1.0	0	0	0	0	0	0	1.0	1	1	0.06666666666666667	1	0.0	0	0	0	0	0	0	0	0	0	0	0	0
4316	0.004874777184764467	0.0006581574090038611	0.00028448450944207023	0.9947368612149866	None	0.2	1	0.3333333333333333	4	0.8	12	0.20987654320987653	0.8	16	12	0	0	0	1.0	9	9	1.1333333333333333	17	0.0	1.0	5.9598552245507564e-05	0.5017495532582399	6.152052019491069e-08	0.519347583814141	-0.3743389976391352	0.8906356908880533	0.8538014598414132	0.6741962505016174	0	0.625	0.0
4073	3.387465439024317e-05	5.435018058686408e-06	-2.1604279085848668e-08	0.9990395718203535	None	0.25	1	0.4	4	0.75	9	0.25	0.75	13	9	0	0	0	0.875	7	8	0.9333333333333333	14	0.0	0.8571428571428571	0.045088242056600156	0.6811955802150532	0.05859387958566442	0.5571820447102481	-0.02938485602137571	0.5280546437665649	0.6310415259079584	0.5907613935349072	0	0.3076923076923077	0.0
5457	0.011963274840422176	0.005485661385455214	-0.001615986690749071	0.9892347290549156	None	0.2	1	0.3333333333333333	4	0.8	12	0.20987654320987653	0.8	16	12	0	0	0	1.0	9	9	1.1333333333333333	17	0.0	1.0	-0.09999537460272405	0.5000505655932097	0.01225475070660485	0.5449548113898932	-0.205968747110186	0.5001858653301753	0.7091532858390117	0.5150997296673059	0	1.0	0.0
795	None	None	None	None	None	0	0	0.6	3	0.6	3	0.5833333333333334	0.6	6	3	0	1	0	0.3333333333333333	6	2	0.4666666666666667	7	1.0	0.4	-0.0635313620359518	0.5633729669705388	0.03780442035859286	0.5361949893599951	0.030051337810217533	0.5254121937110058	0.6078946309879545	0.5417055897357718	1.0	1.0	0.0
1534	None	None	None	None	None	0.3333333333333333	1	0.5	4	0.6666666666666666	6	0.3055555555555556	0.6666666666666666	10	6	0	0	0	1.0	6	6	0.7333333333333333	11	0.0	0.4	0.049687004107222765	0.6418059532035588	0.048384618916919295	0.6532282215142243	-0.052435401873816775	0.6351484322015233	0.6350787697676573	0.6434293078918372	0	1.0	0.0
3695	1.6552985269788977e-09	1.5536022379681575e-09	-1.423354445248625e-09	0.9999998738115882	None	0	0	0	0	0	0	1.0	0	0	0	0	0	0	1.0	1	1	0.06666666666666667	1	0.0	0	0	0	0	0	0	0	0	0	0	0	0
5418	0.005463966025029091	0.0022553217176558183	-0.0007888321998615033	0.9907917776426378	None	0.2	1	0.3333333333333333	4	0.8	12	0.20987654320987653	0.8	16	12	0	0	0	1.0	9	9	1.1333333333333333	17	0.0	1.0	-0.09996332580522398	0.540881038476412	-0.07507029836841796	0.5781879269207304	-0.07962233985618379	0.631807908129046	0.5624972362437503	0.5841265290913927	0	1.0	0.0
1443	None	None	None	None	None	0.07692307692307693	1	0.39285714285714285	11	0.525	21	0.5833333333333334	0	7	0	34	13	0	0.8888888888888888	9	8	2.8	42	0.2	0.6666666666666666	0	0	0	0	0	0	0	0	0	0	0
7113	1.4349428320716337e-05	1.2626231269476925e-06	-1.2626117266818047e-06	0.9947778716078927	None	0	0	0.09090909090909091	2	0.9354838709677419	29	0.7333333333333333	0	0	0	32	0	0	0.5555555555555556	9	5	2.2	33	0.0	0.8571428571428571	0	0	0	0	0	0	0	0	0	0	0
2069	None	None	None	None	None	0	0	0.75	3	0.3333333333333333	1	0.625	0.3333333333333333	4	1	0	1	0	0.5	2	4	0.3333333333333333	5	1.0	0.6666666666666666	0.09308665462719996	0.5246619329250829	1.7763803314942848e-14	0.5000000031679979	0.08171715223201033	0.5427722003633743	0.6025816963024201	0.5225044380755111	1.0	1.0	0.0
1010	None	None	None	None	None	0	0	0	0	0	0	1.0	0	0	0	0	1	0	1.0	1	1	0.06666666666666667	1	0.25	0	0	0	0	0	0	0	0	0	0	0	0
4698	0.00040794551900274323	7.520253710966966e-05	1.1968751380510851e-05	0.998799535027312	None	0.2	1	0.3333333333333333	4	0.8	12	0.20987654320987653	0.8	16	12	0	0	0	1.0	9	9	1.1333333333333333	17	0.0	1.0	0.17528597021491152	0.6578359176666285	0.12261124316088264	0.6230153660711052	-0.09894839768417736	0.5336031845851635	0.7725039442504581	0.6059252103265395	0	0.5	0.0
5162	7.449091592916912e-06	7.099706423807368e-06	1.1204228211763285e-07	0.9991569513863825	None	0.2	1	0.3333333333333333	4	0.8	12	0.20987654320987653	0.8	16	12	0	0	0	1.0	9	9	1.1333333333333333	17	0.0	1.0	-0.09999999263879301	0.5000002324202788	-0.09887010816512842	0.5046741466229409	0.0014552945018051554	0.5255303538324897	0.616918398609294	0.5100743334992396	0	1.0	0.0
7456	4.413867691696048e-06	3.7744543261358045e-06	1.3545172666201958e-08	0.9988805982067808	None	0	0	0.018518518518518517	1	1.0	79	1.0	0.02531645569620253	2	2	78	0	0	1.0	9	9	5.4	81	0.0	1.0	2.2418559345083666e-05	0.5000014324719281	0.14745569202361414	0.5443233657711161	-0.006460079114891705	0.5	0.6705748797529988	0.5148094836836437	0	0	0.0
5958	None	None	None	None	None	0	0	0.3333333333333333	7	0.6551724137931034	19	0.38271604938271603	0.3793103448275862	17	11	13	4	0	1.0	9	9	2.066666666666667	31	0.16666666666666666	0.45454545454545453	-0.09957228347017558	0.5007933825367014	0.028722822675330117	0.5714469094352764	-0.08086428892415545	0.5105667721926105	0.6414865605393196	0.5277384795648259	1.0	1.0	0.0
4379	0.014803734084836767	0.014539188519903868	0.014539103801536892	0.9864700479715618	None	0.2	1	0.3333333333333333	4	0.8	12	0.20987654320987653	0.8	16	12	0	0	0	1.0	9	9	1.1333333333333333	17	0.0	1.0	0.09998911247666342	0.5000121854297819	0.014318317283311099	0.5196682739569596	0.1947633881349215	1.0	0.9469179120669851	0.9999955132543821	0	1.0	0.0
15	None	None	None	None	None	0	0	0.19047619047619047	4	0.7931034482758621	23	0.6326530612244898	0.13793103448275862	5	4	25	0	0	1.0	7	7	2.066666666666667	31	0.0	0.3076923076923077	-0.09992862072873789	0.5002707668477923	0.0852379068658091	0.5389050835482823	0.0016908952448923373	0.5048907777626942	0.680681310078104	0.5147109484822826	0	1.0	0.0
4029	0.0037544337869402015	0.0034612096271070384	-3.2279055741692316e-05	0.9971671910692502	None	0	0	0.3333333333333333	2	0.8571428571428571	6	1.0	0.8571428571428571	8	6	0	1	0	0.1111111111111111	9	1	0.6	9	0.5	1.0	0.0996185255055336	0.5011632906275298	0.04113137722586287	0.5	-0.08142505568047023	0.5520892094703099	0.6796502773895364	0.5178065272531767	1.0	1.0	0.0
6521	5.909131501310656e-06	5.6092798482578506e-08	5.604066734091978e-08	0.9999994865937308	None	0	0	1.0	1	0	0	1.0	0	1	0	0	2	0	0.5	2	1	0.13333333333333333	2	0.6666666666666666	0	0	0	0	0	0	0	0	0	0	0	0
6161	0.0014838621520881108	0.0009498571313142621	-0.00094891131764215	0.997902740659447	None	0	0	0.3333333333333333	2	0.8571428571428571	6	0.36	0.8571428571428571	8	6	0	0	0	1.0	5	5	0.6	9	0.0	0	-0.079447966001627	0.5486146230606418	0.12589223509706454	0.5529687615334242	-0.06077040969827631	0.5559151813980429	0.7212656022400648	0.5525014229241133	0	1.0	0.0
3549	0.030503267594342666	0.0053392312850619305	0.0018900570983522457	0.9944224452232195	None	0.2	1	0.3333333333333333	4	0.8	12	0.20987654320987653	0.8	16	12	0	0	0	1.0	9	9	1.1333333333333333	17	0.0	1.0	0.09910274609649464	0.5037507799786578	0.06743038699818908	0.5679435537153621	0.09999914612964274	0.5000078062333582	0.5379308722896768	0.524023190571237	0	1.0	0.0
4942	0.0003731016010480085	7.794550402009626e-06	7.243142120176459e-06	0.9999930196099183	None	0.3333333333333333	1	0.5	4	0.6666666666666666	6	0.3055555555555556	0.6666666666666666	10	6	0	0	0	1.0	6	6	0.7333333333333333	11	0.0	0.4	-0.017355953111472356	0.6030581257988074	-0.09999999346272723	0.5000000238520654	0.22598381141221974	0.5708673662879649	0.7985829616705205	0.5583672455867681	0	1.0	0.0
3389	0.0007469639996083033	0.00017939536414458604	-1.8376992381518224e-05	0.9987955694510392	None	0	0	0.3333333333333333	2	0.8571428571428571	6	0.36	0.8571428571428571	8	6	0	2	0	1.0	5	5	0.6	9	1.0	0	0.12277792517254009	0.596226197613422	0.00492635275188868	0.6498933249678083	0.12602373621091129	0.5836229405925925	0.6491432219697457	0.6103221370196575	1.0	0.875	0.0
238	None	None	None	None	None	0.25	1	0.4	4	0.7692307692307693	10	0.234375	0.7692307692307693	14	10	0	0	0	1.0	8	8	1.0	15	0.0	0.8571428571428571	-0.03887110982395102	0.5112230418144327	-0.143346341016355	1.0	0.09985199594948375	0.5006968544112996	0.884399034429592	0.9999999999999389	0	0.21428571428571427	0.0
2855	None	None	None	None	None	0	0	0.14634146341463414	6	0.8305084745762712	49	0.7530864197530864	0.3898305084745763	27	23	33	6	0	1.0	9	9	4.066666666666666	61	0.09090909090909091	0.9824561403508771	0.09999039011436885	0.5140760281426728	0.006855999978762956	0.5193515290193204	-0.219603718793638	0.999999999953602	0.9364501305980276	0.9996564528455767	0.5555555555555556	0.5185185185185185	0.0
2929	0.0	0.0	0.0	0.9999999999999998	None	0	0	0	0	0	0	1.0	0	0	0	0	4	0	1.0	1	1	0.06666666666666667	1	1.0	0	0	0	0	0	0	0	0	0	0	0	0
7185	1.2633672793086263e-09	1.2464011282961225e-09	-1.2463746467251505e-09	0.9999999999982224	None	0.2	1	0.3333333333333333	4	0.8	12	0.20987654320987653	0.8	16	12	0	0	0	1.0	9	9	1.1333333333333333	17	0.0	1.0	0.3107313530727173	0.6423986619340805	0.014219873071590287	0.5	6.029850835598295e-22	0.5000000000000031	0.8072848479400652	0.5486613435180006	0	0.9375	0.0
2775	0.000518218449510305	0.00011711717174597814	3.2554176158980156e-07	0.9978717538739935	None	0	0	1.0	1	0	0	1.0	0	1	0	0	3	0	0.5	2	1	0.13333333333333333	2	1.0	0	0	0	0	0	0	0	0	0	0	0	0
1338	None	None	None	None	None	0	0	0.42105263157894735	8	0.46153846153846156	12	0.5185185185185185	0.07692307692307693	6	2	21	4	0	0.6666666666666666	9	6	1.8666666666666667	28	0.09523809523809523	0.2608695652173913	0.09200729705301487	0.6135723722055563	-0.022957419468701678	0.6555107483292599	0.03326023068961945	0.5149850174528169	0.6007466261871804	0.5959346729054422	0.41666666666666663	1.0	0.0
1749	None	None	None	None	None	0.25	1	0.4	4	0.75	9	0.25	0.75	13	9	0	0	0	0.875	8	7	0.9333333333333333	14	0.0	0.8571428571428571	0.09237410846124922	0.6426351242100589	0.05179850979129673	0.5481611821326734	0.057037678420419555	0.5375155830836869	0.5634888498881986	0.5769184995618265	0	1.0	0.0
4350	0.004149293934074439	0.0024716201589369746	0.0024637927904415905	0.9915699122412005	None	0.3333333333333333	1	0.5	4	0.6666666666666666	6	0.3142857142857143	0.6666666666666666	10	6	0	0	0	0.7142857142857143	5	7	0.7333333333333333	11	0.0	0.6666666666666666	0.23460397566582447	0.559079665058441	0.09999689426611967	0.5000497726487703	0.09708744729754859	0.53188593991125	0.6584084057275164	0.5304077567654233	0	0	0.0
1819	None	None	None	None	None	0	0	0.5	2	0.75	3	1.0	0.75	5	3	0	2	0	0.16666666666666666	6	1	0.4	6	1.0	0.4	9.421186910619567e-08	0.5000035873215575	0.000965138747291661	0.5049200145482831	0.017096343907104385	0.5783653943405265	0.5195941839899001	0.5279509799247604	1.0	1.0	0.0
1214	None	None	None	None	None	0	0	0	0	0	0	1.0	0	0	0	0	0	0	1.0	1	1	0.06666666666666667	1	0.0	0	0	0	0	0	0	0	0	0	0	0	0
2872	None	None	None	None	None	0	0	0.16666666666666666	3	0.88	22	1.0	0.8	23	20	3	1	0	0.3333333333333333	9	3	1.8	27	0.14285714285714285	1.0	0.002682946495282516	0.5311608742556659	0.19471730556423558	0.5838300784406703	-0.02799825204201396	0.5068434316032281	0.7246930745161826	0.5408004949684307	1.0	1.0	0.0
6551	0.0	0.0	0.0	1.0	None	0	0	0	0	0	0	1.0	0	0	0	0	0	0	1.0	1	1	0.06666666666666667	1	0.0	0	0	0	0	0	0	0	0	0	0	0	0
5675	None	None	None	None	None	0	0	0.2727272727272727	6	0.7333333333333333	22	0.3950617283950617	0.7333333333333333	28	22	3	0	0	1.0	9	9	2.1333333333333333	32	0.0	0.6956521739130435	-0.09999904280023163	0.5035778677350023	0.052313250182311345	0.5976945775341658	-0.13115814357865374	0.9233942168405441	0.6964182962810321	0.7244255641438542	0	1.0	0.0
14	None	None	None	None	None	0	0	0.125	4	0.8695652173913043	40	0.8571428571428571	0	0	0	47	0	0	0.875	8	7	3.2	48	0.0	0.7317073170731707	0	0	0	0	0	0	0	0	0	0	0
5110	0.0	0.0	0.0	1.0	None	0	0	0	0	0	0	1.0	0	0	0	0	0	0	1.0	1	1	0.06666666666666667	1	0.0	0	0	0	0	0	0	0	0	0	0	0	0
3874	0.00028638067983577636	1.7388892179411164e-06	6.894029550079597e-07	0.9999957327243444	None	0.25	1	0.4	4	0.75	9	0.25	0.75	13	9	0	0	0	0.875	7	8	0.9333333333333333	14	0.0	0.8571428571428571	0.11896828219104016	0.5753627810012767	0.030705982282783817	0.5778180228764709	0.09997115036396902	0.5000622734367431	0.5937051987945391	0.5513052237932808	0	0.9230769230769231	0.0
4804	0.0033767024539874554	0.001293165963135323	-0.0007668091606896746	0.9954646078548072	None	0.2	1	0.3333333333333333	4	0.8	12	0.20987654320987653	0.8	16	12	0	0	0	1.0	9	9	1.1333333333333333	17	0.0	1.0	0.4021291193455597	0.6743647721959346	7.485082502947634e-05	0.5	0.02908998827800241	0.5073931367236111	0.8619323336698966	0.5627973215395194	0	1.0	0.0
3548	None	None	None	None	None	0.05	1	0.2619047619047619	11	0.7049180327868853	43	0.875	0.5573770491803278	44	34	18	0	0	0.8888888888888888	9	8	4.2	63	0.0	0.8571428571428571	-0.07779406662543374	0.9914367345599974	0.0895796429083269	0.5915504880634662	0.1520754536793704	0.6307630200828689	0.7227004243880895	0.8682813907024923	0	0.9545454545454546	0.0
3023	0.0	0.0	0.0	0.9999999999999998	None	0	0	0	0	0	0	1.0	0	0	0	0	4	0	1.0	1	1	0.06666666666666667	1	1.0	0	0	0	0	0	0	0	0	0	0	0	0
70	None	None	None	None	None	0	0	0	0	0	0	1.0	0	0	0	0	0	0	1.0	1	1	0.06666666666666667	1	0.0	0	0	0	0	0	0	0	0	0	0	0	0
4476	0.004935771722905459	0.0027033781025058196	0.0025798439547609136	0.9968465310248393	None	0.25	1	0.4	4	0.7692307692307693	10	0.23809523809523808	0.7692307692307693	14	10	0	0	0	0.7777777777777778	9	7	1.0	15	0.0	1.0	0.09995638665264228	0.5036626591564226	-0.09999921310991441	0.5000069588964097	0.14220819781435634	0.6247234006369234	0.7410408312542266	0.54358281345131	0	0.21428571428571427	0.0
1809	None	None	None	None	None	0.15789473684210525	3	0.375	15	0.5862068965517241	34	0.7407407407407407	0.41379310344827586	36	24	23	2	0	1.0	9	9	4.0	60	0.05263157894736842	0.7450980392156863	7.902762784127648e-27	0.5	0.09355882091162238	0.5849703075941918	1.433091926135462e-14	0.5000010750523243	0.6085069358310372	0.5285701220790943	1.0	0.9722222222222222	0.0
522	None	None	None	None	None	0.25	1	0.4	4	0.7692307692307693	10	0.23809523809523808	0.7692307692307693	14	10	0	0	0	0.7777777777777778	9	7	1.0	15	0.0	1.0	0.09999987304726421	0.5000161562730149	0.09726791519956332	0.5728159712078406	-0.08450846503360236	0.5886182525593433	0.7033745237974446	0.5540933343932194	0	1.0	0.0
476	None	None	None	None	None	0	0	0.30303030303030304	10	0.6595744680851063	31	0.6049382716049383	0.5106382978723404	33	24	15	0	0	1.0	9	9	3.2666666666666666	49	0.0	0.7441860465116279	0.010775551861263265	0.5882771023260748	0.05682004837898328	0.5857686772342185	0.05797051510917882	0.9418065106100806	0.5730276668125535	0.7617790785304824	0	0.9393939393939394	0.0
5369	0.007896524027556587	0.007989171811582175	0.007989027596609907	0.9930534474535444	None	0.25	1	0.4	4	0.7692307692307693	10	0.23809523809523808	0.7692307692307693	14	10	0	0	0	0.7777777777777778	7	9	1.0	15	0.0	1.0	-0.09983132354290106	0.5002593877133864	0.0668166529858437	0.5584500997491545	-0.09452940281652444	0.660691061063083	0.6793844148550406	0.574628874179866	0	1.0	0.0
1625	None	None	None	None	None	0	0	0	0	0	0	1.0	0	0	0	0	4	0	1.0	1	1	0.06666666666666667	1	1.0	0	0	0	0	0	0	0	0	0	0	0	0
4803	0.0	0.0	0.0	1.0	None	0	0	0	0	0	0	1.0	0	0	0	0	0	0	1.0	1	1	0.06666666666666667	1	0.0	0	0	0	0	0	0	0	0	0	0	0	0
6160	0.010653063455956364	0.0035762399327078516	-0.0018334489269103322	0.9824610826127128	None	0.2	1	0.3333333333333333	4	0.8	12	0.20987654320987653	0.8	16	12	0	0	0	1.0	9	9	1.1333333333333333	17	0.0	1.0	0.29963889348989	0.6941158546949565	-0.06639803303110771	0.5	0.09999849154741285	0.5000246917806848	0.8171275063317031	0.5678727058716646	0	0.875	0.0
6817	7.984976568000465e-06	5.398765011946926e-08	-2.970704129184324e-08	0.9999878411476392	None	0.5	1	0.6666666666666666	4	0.5	3	0.4444444444444444	0.5	7	3	0	0	0	0.5	3	6	0.5333333333333333	8	0.0	1.0	-0.02760473366181836	0.5467091966330501	0.03101147830279844	0.5376502258219983	0.004402100668278614	0.5063244155181044	0.5642732641452046	0.5302603638659925	0	1.0	0.0
2704	1.6713375883824201e-09	6.087034603678142e-11	-5.525715068449769e-11	0.9999999994764086	None	1.0	1	1.0	4	0.0	0	0.5555555555555556	0	4	0	0	0	0	1.0	3	3	0.3333333333333333	5	0.0	1.0	0	0	0	0	0	0	0	0	0	0	0
3683	0.0001547386150227833	4.662398884430386e-05	5.48304157874818e-07	0.9999943281403149	None	0	0	0.25	1	1.0	3	1.0	1.0	4	3	0	3	0	0.2	5	1	0.3333333333333333	5	1.0	0	0.09999980466212408	0.5000006874258103	1.1108613340613672e-10	0.500000000747985	0.2864296232690643	0.6164901396504615	0.7662862680959367	0.5394743246520388	1.0	1.0	0.0
1762	None	None	None	None	None	0	0	0	0	0	0	1.0	0	0	0	0	2	0	1.0	1	1	0.06666666666666667	1	0.5	0	0	0	0	0	0	0	0	0	0	0	0
4072	0.0018085013394766609	0.00047852288062158607	0.0004189189069118269	0.992680132916774	None	0.25	1	0.36363636363636365	4	0.7857142857142857	11	0.2222222222222222	0.7857142857142857	15	11	0	0	0	0.8888888888888888	9	8	1.0666666666666667	16	0.0	1.0	0.37424029081950866	0.6754635618990493	0.0020197749439363664	0.5005593568789861	0.03366571919711138	0.5078327074788341	0.8432739576991196	0.5635356929335517	0	0.9333333333333333	0.0
7034	0.0006694155453571399	0.00013161368576309961	-5.88912241177002e-05	0.9977774240524563	None	0.043478260869565216	1	0.20408163265306123	10	0.7605633802816901	54	0.9012345679012346	0.11267605633802817	16	8	56	0	0	1.0	9	9	4.866666666666666	73	0.0	0.875	-0.09999879499884454	0.5000057620835995	0.002944171478953621	0.5951059676777576	0.08768230876934617	0.5681631515556377	0.6901278213083466	0.5547378965686212	0	0.1875	0.0
375	None	None	None	None	None	0	0	1.0	2	0.0	0	0.75	0	2	0	0	2	0	1.0	2	2	0.2	3	1.0	0	0	0	0	0	0	0	0	0	0	0	0
3041	0.0	0.0	0.0	1.0	None	0	0	0	0	0	0	1.0	0	0	0	0	0	0	1.0	1	1	0.06666666666666667	1	0.0	0	0	0	0	0	0	0	0	0	0	0	0
5010	None	None	None	None	None	0	0	0.25	6	0.7575757575757576	25	0.43209876543209874	0.6363636363636364	27	21	7	0	0	1.0	9	9	2.3333333333333335	35	0.0	0.5517241379310345	0.11399763095196631	0.618636228294284	0.06202628612436197	0.5523621333565177	0.046596849200718396	0.5281882487882275	0.5921876284286088	0.5668355797361996	0	0.4074074074074074	0.0
7290	None	None	None	None	None	0.13333333333333333	2	0.28125	9	0.7333333333333333	33	0.5802469135802469	0.37777777777777777	25	17	21	0	0	1.0	9	9	3.1333333333333333	47	0.0	0.717948717948718	0.21530616399075386	0.5928049969144935	0.09820011451389012	0.5	0.09999998227093612	0.5000012413635123	0.6336366733996116	0.5312573749153536	0	1.0	0.0
2952	None	None	None	None	None	0.07142857142857142	1	0.3333333333333333	10	0.6511627906976745	28	0.5555555555555556	0.6046511627906976	36	26	8	1	0	1.0	9	9	3.0	45	0.1	0.8888888888888888	0.0020056906880886603	0.5171315712148674	0.3204177056076144	0.5754862516349359	0.0664633355428934	0.6063601398066658	0.7980173328974393	0.5666723778356134	1.0	0.6111111111111112	0.0
330	None	None	None	None	None	0	0	0.17073170731707318	7	0.8135593220338984	48	0.7530864197530864	0.0847457627118644	8	5	52	0	0	1.0	9	9	4.066666666666666	61	0.0	0.7777777777777778	-0.09986611314446614	0.5001428629985518	0.09999461044481041	0.500010332378163	-0.04998941759693922	0.509497371333535	0.7004322033525444	0.5032171919934066	0	1.0	0.0
7255	7.225450468971306e-06	2.271603398602838e-06	2.2418204259680987e-06	0.9992291853430265	None	0	0	0.4	2	0.8	4	0.4666666666666667	0.8	6	4	0	1	0	0.6	3	5	0.4666666666666667	7	0.5	0	0.05673356801743923	0.5316439756833415	0.05554160690685759	0.5551314440480596	0.006015486393670664	0.5658893380284292	0.5588183401459093	0.5509286378087275	1.0	1.0	0.0
5709	0.008143959409024222	0.008127669705222945	0.008127507101079116	0.9930405472770747	None	0.25	1	0.4	4	0.7692307692307693	10	0.23809523809523808	0.7692307692307693	14	10	0	0	0	0.7777777777777778	7	9	1.0	15	0.0	1.0	-0.09983132354290106	0.5002593877133864	0.0668166529858437	0.5584500997491545	-0.09452940281652444	0.660691061063083	0.6793844148550406	0.574628874179866	0	1.0	0.0
7323	0.0025600463639932655	0.0006023224288312525	0.0005915370403011411	0.9948036473760433	None	0.2	1	0.3333333333333333	4	0.8	12	0.20987654320987653	0.8	16	12	0	0	0	1.0	9	9	1.1333333333333333	17	0.0	1.0	0.16761354373141982	0.6338503834408052	0.04702348298164766	0.5	0.027440631423372615	0.5962150669584562	0.6382733246072212	0.577575878076533	0	1.0	0.0
5488	None	None	None	None	None	0	0	0.23076923076923078	12	0.72	54	0.9506172839506173	0.44	43	33	33	0	0	1.0	9	9	5.133333333333334	77	0.0	0.9411764705882353	0.007806488174209991	0.6651209257064982	0.03487090226052281	0.5	0.41132953168442965	0.5977854605220322	0.8618208983537051	0.5892377626473492	0	1.0	0.0
6084	0.0005129003346069746	0.0005322427415576622	0.0005322092334007888	0.9992711198834566	None	0	0	0.3333333333333333	2	0.8333333333333334	5	0.4	0.8333333333333334	7	5	0	0	0	0.8	4	5	0.5333333333333333	8	0.0	0	-0.09999948614177859	0.5000004169433301	-0.042457123072570026	0.6512182461617504	0.05225609753135585	0.5440343266671418	0.671973491158961	0.5663558472491766	0	1.0	0.0
3939	None	None	None	None	None	0	0	0.05555555555555555	3	0.9620253164556962	76	1.0	0.21518987341772153	18	17	62	0	0	1.0	9	9	5.4	81	0.0	1.0	0.044146571298677585	0.5353479003417394	0.049951298555520864	0.6184769961479202	0.10973454062195646	0.5362714828242366	0.5871716623988961	0.5638214598434476	0	1.0	0.0
7114	0.003612298735814336	0.0003787816282036104	-0.0003692765251076606	0.994717021553859	None	0.25	1	0.36363636363636365	4	0.7857142857142857	11	0.2222222222222222	0.7857142857142857	15	11	0	0	0	0.8888888888888888	9	8	1.0666666666666667	16	0.0	1.0	1.0490217362363443e-06	0.5000277421459485	0.09968137582374362	0.5181238965252538	0.14698795085959618	0.5050425014765728	0.64836202792714	0.5077334682463959	0	0	0.0
7064	0.0038117291450170863	0.00019871849235351223	-0.00015577878647260793	0.9961395717190241	None	0.25	1	0.4	4	0.75	9	0.25925925925925924	0.75	13	9	0	0	0	0.6666666666666666	6	9	0.9333333333333333	14	0.0	1.0	-0.08552316910240283	0.5256410172501345	0.04332812356414906	0.6677964119302903	-0.09901784528970232	0.6701812838045549	0.6653156921482593	0.6232341042205821	0	1.0	0.0
5467	3.7786068272129665e-09	2.8084859868558573e-09	-2.220919093114793e-09	0.9999986595523118	None	0.2	1	0.3333333333333333	4	0.8	12	0.20987654320987653	0.8	16	12	0	0	0	1.0	9	9	1.1333333333333333	17	0.0	1.0	-0.09999989222768227	0.5000086852658009	-0.11406687702663935	0.6213043124604641	1.4208020042627696e-06	0.5025181692674956	0.6251479842341616	0.5420004221740586	0	0.8125	0.0
2064	None	None	None	None	None	0	0	0.21739130434782608	5	0.75	24	0.6296296296296297	0	0	0	33	12	0	0.6666666666666666	9	6	2.2666666666666666	34	0.17142857142857143	0.7142857142857143	0	0	0	0	0	0	0	0	0	0	0
2306	None	None	None	None	None	0.2	1	0.3333333333333333	4	0.8	12	0.20987654320987653	0.8	16	12	0	0	0	1.0	9	9	1.1333333333333333	17	0.0	1.0	0.13619358488728292	0.6449294960080776	0.3918778047123581	0.9999999999998712	0.04419924073127051	0.6211056769341055	0.8140910598973112	0.9999648901261824	0	1.0	0.0
5492	0.0	0.0	0.0	1.0	None	0	0	0	0	0	0	1.0	0	0	0	0	0	0	1.0	1	1	0.06666666666666667	1	0.0	0	0	0	0	0	0	0	0	0	0	0	0
7245	0.0	0.0	0.0	1.0	None	0	0	0	0	0	0	1.0	0	0	0	0	0	0	1.0	1	1	0.06666666666666667	1	0.0	0	0	0	0	0	0	0	0	0	0	0	0
342	None	None	None	None	None	0	0	0	0	0	0	1.0	0	0	0	0	2	0	1.0	1	1	0.06666666666666667	1	0.5	0	0	0	0	0	0	0	0	0	0	0	0
7308	0.001637450767559083	3.4252111053116854e-05	-4.546337382641552e-06	0.9981101386642641	None	0	0	0.25	1	1.0	3	1.0	1.0	4	3	0	3	0	0.2	5	1	0.3333333333333333	5	1.0	0	0.0789684997730777	0.5492977662504884	0.10613074700554301	0.5250984096876421	0.55087787935582	0.9999997596496704	0.8969287699462403	0.9944025258867148	1.0	1.0	0.0
2223	None	None	None	None	None	0.2	2	0.36363636363636365	8	0.6774193548387096	21	0.4074074074074074	0.6451612903225806	28	20	4	0	0	1.0	9	9	2.2	33	0.0	0.8888888888888888	0.09934964232119593	0.5008590122660403	-0.15391957062117706	0.7597614328059245	0.00991723887331723	0.6828574560624834	0.7486089342448976	0.654884774809018	0	1.0	0.0
2423	None	None	None	None	None	0.25	1	0.36363636363636365	4	0.7857142857142857	11	0.2222222222222222	0.7857142857142857	15	11	0	0	0	0.8888888888888888	8	9	1.0666666666666667	16	0.0	1.0	0.05985399343358554	0.6196422650001195	7.902762784127648e-27	0.5	0.12272042234889677	0.9490261858527294	0.6429479121901687	0.7571991640978345	0	1.0	0.0
7305	0.0024653781148333844	0.00023250910469632268	5.675272875288901e-05	0.9981693978246095	None	0.2857142857142857	2	0.35294117647058826	6	0.7391304347826086	17	0.30864197530864196	0.7391304347826086	23	17	1	0	0	1.0	9	9	1.6666666666666667	25	0.0	1.0	0.04157873156083499	0.5200852343425055	-0.017356546025495155	0.5	0.09999992772677437	0.5000013970599374	0.6177446581368189	0.5066987476637296	0	1.0	0.0
6056	0.005627915482650611	0.001852806542280933	-0.0018497143367498798	0.9939954469193598	None	0.2	1	0.3333333333333333	4	0.8	12	0.20987654320987653	0.8	16	12	0	0	0	1.0	9	9	1.1333333333333333	17	0.0	1.0	-0.07026076359652438	0.520715002256764	0.09997708277126519	0.5008256452620572	-1.0100585029045717	0.9998578109830933	0.9974499545609001	0.9517301184827646	0	1.0	0.0
5754	0.0	0.0	0.0	0.9999999999999998	None	0	0	0	0	0	0	1.0	0	0	0	0	4	0	1.0	1	1	0.06666666666666667	1	1.0	0	0	0	0	0	0	0	0	0	0	0	0
6022	3.8616684942369655e-07	3.723930592615431e-08	-3.723929677092222e-08	0.999989680633797	None	0	0	0.5	3	0.5	3	0.5333333333333333	0.5	6	3	1	3	0	0.6	3	5	0.5333333333333333	8	1.0	0	-0.09998357982090175	0.5000110668358919	0.09949469814456566	0.5040936663932228	0.009572010038126749	0.5336796981292894	0.6935614771713393	0.512609192676791	0.0	0	0.0
7369	0.00518977467606338	0.0001420940332510784	-0.00014115944470358133	0.9915649532565961	None	0.2	1	0.3333333333333333	4	0.8	12	0.20987654320987653	0.8	16	12	0	0	0	1.0	9	9	1.1333333333333333	17	0.0	1.0	0.2647089613091878	0.5861750224971943	0.01048355430117671	0.5	0.09999999996628611	0.5000000004207554	0.7413304421610003	0.5289820838991859	0	1.0	0.0
4911	0.007192543548954169	0.0015765134366287552	0.0015740953305620363	0.9930519837983112	None	0	0	0.3333333333333333	3	0.8181818181818182	9	0.28888888888888886	0.8181818181818182	12	9	0	0	0	0.5555555555555556	5	9	0.8666666666666667	13	0.0	1.0	-0.09877559841878321	0.5067597671693462	-0.1011684074232925	0.7321930317388714	-0.09288143759528229	0.6657279921774498	0.5542928910225864	0.6396660153175593	0	1.0	0.0
5774	0.000556593450280216	0.00029310736236420025	0.00010307735201674648	0.999593656275136	None	0.2	1	0.3333333333333333	4	0.8	12	0.20987654320987653	0.8	16	12	0	0	0	1.0	9	9	1.1333333333333333	17	0.0	1.0	-0.033092168235112976	0.5176260732919288	-5.269416646632719e-05	0.9312756546777178	-0.06416233357340886	0.5391102601221633	0.6899558094579574	0.7200243109577044	0	1.0	0.0
6351	0.0	0.0	0.0	1.0	None	0	0	0	0	0	0	1.0	0	0	0	0	0	0	1.0	1	1	0.06666666666666667	1	0.0	0	0	0	0	0	0	0	0	0	0	0	0
7526	0.018749711662003635	0.0027836632191997183	0.0004198077992685434	0.9779942108273587	None	0.2	1	0.3333333333333333	4	0.8	12	0.20987654320987653	0.8	16	12	0	0	0	1.0	9	9	1.1333333333333333	17	0.0	1.0	0.30285584970078777	0.6519067854734121	0.003912592112700114	0.5	0.09999160026001583	0.5001563623885772	0.7766425192393033	0.5521477375283289	0	1.0	0.0
5164	0.0	0.0	0.0	1.0	None	0	0	0	0	0	0	1.0	0	0	0	0	0	0	1.0	1	1	0.06666666666666667	1	0.0	0	0	0	0	0	0	0	0	0	0	0	0
1674	None	None	None	None	None	0	0	0.5	1	1.0	1	1.0	1.0	2	1	0	0	0	0.3333333333333333	1	3	0.2	3	0.0	0	0.05229352931213539	0.5017067109235815	0.09997463355899872	0.500000110853561	-0.0721621186367529	0.5496398668257206	0.6739776527258349	0.5171635063219372	0	1.0	0.0
6042	0.0021448689368152407	0.0004063298498167364	-0.00026149920128357374	0.996461493188068	None	0	0	0.35	7	0.6296296296296297	17	0.6444444444444445	0.5185185185185185	20	14	8	5	0	0.5555555555555556	5	9	1.9333333333333333	29	0.35714285714285715	0.3333333333333333	0.02809459202676451	0.5642204838910969	0.06119936618044421	0.6200548848403937	0.0658276953531987	0.5628248487097781	0.5527983998082676	0.5826289283232031	1.0	1.0	0.0
3130	7.421979011976504e-08	6.783802596537675e-08	5.026474556646129e-08	0.9999835938414058	None	0	0	0.2	6	0.7674418604651163	33	0.625	0	0	0	44	0	0	0.8888888888888888	9	8	3.0	45	0.0	0.918918918918919	0	0	0	0	0	0	0	0	0	0	0
2324	None	None	None	None	None	0.09090909090909091	1	0.32	8	0.6285714285714286	22	0.5873015873015873	0.02857142857142857	3	1	33	0	0	0.7777777777777778	9	7	2.466666666666667	37	0.0	1.0	0.08527243153011561	0.5144540150030369	-0.08789915765840914	0.6491352603303026	0.08215195616635575	0.5095095966581991	0.6862362537129434	0.5589837026125662	0	1.0	0.0
1287	None	None	None	None	None	0	0	0.4	2	0.8	4	1.0	0.8	6	4	0	1	0	0.14285714285714285	1	7	0.4666666666666667	7	0.5	0.6666666666666666	-0.0008744761401236978	0.6725105600418542	0.13912641505152842	0.5601039565393441	0.13834438264441706	0.5688512153992878	0.6731884176855484	0.6017520183397944	1.0	1.0	0.0
3214	0.013311656727565046	0.001569799498524575	0.001476600538702632	0.9964616929623983	None	0.5	1	0.5714285714285714	4	0.625	5	0.4166666666666667	0.625	9	5	0	0	0	0.375	8	3	0.6666666666666666	10	0.0	1.0	0.171695570448179	0.6239034246973489	0.09999995199463273	0.5033874729566706	0.0999997856163756	0.5000005341400255	0.5856414226307483	0.5432005054200313	0	1.0	0.0
1877	None	None	None	None	None	0	0	0.4090909090909091	9	0.4838709677419355	15	0.6111111111111112	0.1935483870967742	14	6	18	5	0	0.6666666666666666	6	9	2.2	33	0.15625	0.8275862068965517	-0.017903588262646087	0.6472635404475897	0.24617170299892654	0.7178292816477767	1.2997604949781737e-13	0.5071506698130905	0.7504175903104351	0.627876761281424	0.7857142857142857	1.0	0.0
4929	None	None	None	None	None	0.047619047619047616	1	0.3333333333333333	15	0.6	39	0.8271604938271605	0.5076923076923077	47	33	19	0	0	1.0	9	9	4.466666666666667	67	0.0	0.8666666666666667	0.09969147439553064	0.5189295908875369	5.03880805795193e-09	0.5000047559995872	0.23911904606090822	0.7199320587131198	0.7272373879953978	0.5841822815827179	0	0.9787234042553191	0.0
1999	None	None	None	None	None	0	0	0	0	0	0	1.0	0	0	0	0	0	0	1.0	1	1	0.06666666666666667	1	0.0	0	0	0	0	0	0	0	0	0	0	0	0
835	None	None	None	None	None	0	0	1.0	3	0.0	0	0.6666666666666666	0	3	0	0	1	0	0.6666666666666666	2	3	0.26666666666666666	4	1.0	1.0	0	0	0	0	0	0	0	0	0	0	0
736	None	None	None	None	None	0.07142857142857142	1	0.3870967741935484	12	0.5681818181818182	25	0.8518518518518519	0.29545454545454547	23	13	22	0	0	0.6666666666666666	9	6	3.066666666666667	46	0.0	1.0	0.05103334511934186	0.524189823100556	-0.04208110546989219	0.6572031126438949	0.09918489871318095	0.5093442266653135	0.634218431021271	0.5650517811686948	0	1.0	0.0
5119	0.0	0.0	0.0	0.9999999999999998	None	0	0	0	0	0	0	1.0	0	0	0	0	4	0	1.0	1	1	0.06666666666666667	1	1.0	0	0	0	0	0	0	0	0	0	0	0	0
7270	6.906623593999234e-05	1.0822072371770257e-06	-4.675061161963516e-07	0.9999999376441836	None	0.2	1	0.3333333333333333	4	0.8	12	0.20987654320987653	0.8	16	12	0	0	0	1.0	9	9	1.1333333333333333	17	0.0	1.0	0.3253301791881739	0.6467456308571178	0.0927702288422764	0.5	0.013955459038894788	0.6729109127201764	0.8093849049929607	0.6087470032602912	0	1.0	0.0
3418	0.0003835307592837357	5.276949140603335e-06	4.564728349927422e-06	0.9999998744859085	None	0.2	1	0.3333333333333333	4	0.8	12	0.20987654320987653	0.8	16	12	0	0	0	1.0	9	9	1.1333333333333333	17	0.0	1.0	0.161569466013101	0.6330591095612084	0.03230696479635134	0.5501208438789268	0.19933325543172492	0.7490634754140496	0.7047099294669206	0.6487118726315048	0	0.75	0.0
521	None	None	None	None	None	0	0	0	0	0	0	1.0	0	0	0	0	0	0	1.0	1	1	0.06666666666666667	1	0.0	0	0	0	0	0	0	0	0	0	0	0	0
1768	None	None	None	None	None	0	0	0.5	3	0.6666666666666666	4	0.4	0.6666666666666666	7	4	0	0	0	0.8	4	5	0.5333333333333333	8	0.0	1.0	0.35839463169392766	0.9704973858997593	0.05441499388193467	0.5660127084357329	0.09999727377622969	0.5000257360430547	0.8120358536222402	0.7778207055103846	0	0.42857142857142855	0.0
2875	None	None	None	None	None	0.125	1	0.5263157894736842	10	0.4230769230769231	11	0.8	0.3076923076923077	16	8	11	0	0	0.7142857142857143	5	7	1.8666666666666667	28	0.0	0.5833333333333334	0.024510069510239884	0.5575009418279927	1.4884711551352188e-21	0.5000000003238275	0.16710762744526286	0.6503789931735013	0.6836187555752273	0.570504664020033	0	1.0	0.0
6146	0.0048272739017084475	0.0035790451841655317	0.003010564929841812	0.9950649005086587	None	0.2	1	0.3333333333333333	4	0.8	12	0.20987654320987653	0.8	16	12	0	0	0	1.0	9	9	1.1333333333333333	17	0.0	1.0	-0.09999998561143252	0.5000940193973022	-0.0014370646182969072	0.6385452513169283	-0.11340594392836068	0.9371919987631118	0.6523791110974968	0.7485221383724444	0	0.3125	0.0
1743	None	None	None	None	None	0	0	0.4	4	0.5384615384615384	7	0.625	0.23076923076923078	5	3	9	2	0	0.6666666666666666	4	6	1.0	15	0.1	0.4444444444444444	-0.09871534910168196	0.5503802488506954	0.00660023037459163	0.5330747164495753	0.068355667061004	0.6000871238769294	0.6556776200341516	0.5613991931224499	1.0	1.0	0.0
1252	None	None	None	None	None	0	0	0.018518518518518517	1	1.0	78	0.9876543209876543	0	0	0	79	0	0	1.0	9	9	5.333333333333333	80	0.0	0.9859154929577465	0	0	0	0	0	0	0	0	0	0	0
2284	None	None	None	None	None	0	0	0.3333333333333333	1	1.0	2	1.0	1.0	3	2	0	2	0	0.25	4	1	0.26666666666666666	4	0.6666666666666666	0	9.973724887286759e-07	0.5000000251953065	0.039615345294481956	0.5609215282648452	-0.021667034465463583	0.683345211887611	0.5953759268513082	0.5837119843113233	1.0	1.0	0.0
3830	0.0	0.0	0.0	0.9999999999999998	None	0	0	0	0	0	0	1.0	0	0	0	0	4	0	1.0	1	1	0.06666666666666667	1	1.0	0	0	0	0	0	0	0	0	0	0	0	0
7033	0.0010763815047202443	0.0004181417371497938	3.426969846004792e-05	0.9986417108854476	None	0.058823529411764705	1	0.25	9	0.7307692307692307	38	0.6666666666666666	0.17307692307692307	17	9	36	0	0	1.0	9	9	3.6	54	0.0	0.5306122448979592	-0.09622620099129744	0.5241788737243768	0.09435580252533365	0.5266142408032104	0.005613456720937835	0.6808157843780082	0.6978859394799752	0.5793950891931577	0	0.7647058823529411	0.0
7435	1.9215935610036537e-08	1.9606190228992818e-08	1.1571058413116006e-09	0.9999946398322689	None	0.2	1	0.3333333333333333	4	0.8	12	0.20987654320987653	0.8	16	12	0	0	0	1.0	9	9	1.1333333333333333	17	0.0	1.0	0.00018019600903317875	0.514400851509177	0.030672420041932002	0.5159250794723846	7.379529261505599e-05	0.5045692728350062	0.5358256677313538	0.5116328015102409	0	1.0	0.0
4971	0.012715695188133145	0.002262857353761494	0.002051735179133267	0.984563770897749	None	0.2	1	0.3333333333333333	4	0.8	12	0.20987654320987653	0.8	16	12	0	0	0	1.0	9	9	1.1333333333333333	17	0.0	1.0	0.18395560185029625	0.6126797741365705	0.08146375521539008	0.7472607469901241	0.43477906307566433	0.9325872977081434	0.8166367787008133	0.8005803094253865	0	0.375	0.0
3844	0.0	0.0	0.0	0.9999999999999998	None	0	0	0	0	0	0	1.0	0	0	0	0	4	0	1.0	1	1	0.06666666666666667	1	1.0	0	0	0	0	0	0	0	0	0	0	0	0
6290	0.015449571849680911	0.0010540023121879101	0.0009491192276374535	0.9941153948996891	None	0.09090909090909091	1	0.375	9	0.5454545454545454	18	0.7777777777777778	0.3333333333333333	19	11	15	1	0	0.5555555555555556	9	5	2.3333333333333335	35	0.038461538461538464	0.8	0.02638413937714775	0.6339407704321012	0.09989500598312709	0.5004444557923722	-0.04064171947864557	0.6467496745580923	0.6707224227594915	0.5951363493070911	1.0	1.0	0.0
3282	0.0	0.0	0.0	0.9999999999999998	None	0	0	0	0	0	0	1.0	0	0	0	0	4	0	1.0	1	1	0.06666666666666667	1	1.0	0	0	0	0	0	0	0	0	0	0	0	0
5715	0.002693432946303169	0.00012874605568830155	1.4639053993465469e-05	0.995584007866159	None	0.2	1	0.3333333333333333	4	0.8	12	0.20987654320987653	0.8	16	12	0	0	0	1.0	9	9	1.1333333333333333	17	0.0	1.0	4.8340968825193446e-08	0.5000064399945728	0.09953329607023262	0.5614806332597727	-0.09739354527390771	0.5483979855442016	0.6849410376746987	0.5367170398942704	0	0.6875	0.0
3618	0.006207337671329706	0.003649085732703194	0.003531014771417645	0.9963592774176103	None	0.2	1	0.3333333333333333	4	0.8	12	0.20987654320987653	0.8	16	12	0	0	0	1.0	9	9	1.1333333333333333	17	0.0	1.0	0.09975311247299687	0.5165791086258884	-0.09999994439709141	0.5000029250190121	0.13807306929199467	0.635133407953737	0.7385713956555685	0.5515376184830645	0	0.4375	0.0
6150	0.0	0.0	0.0	0.9999999999999998	None	0	0	0	0	0	0	1.0	0	0	0	0	4	0	1.0	1	1	0.06666666666666667	1	1.0	0	0	0	0	0	0	0	0	0	0	0	0
344	None	None	None	None	None	0	0	0.08695652173913043	4	0.9090909090909091	60	0.8395061728395061	0	1	0	66	1	0	1.0	9	9	4.533333333333333	68	0.007407407407407408	0.7796610169491526	0	0	0	0	0	0	0	0	0	0	0
3134	5.8294312897069706e-05	3.331265404056008e-07	1.8237130987569352e-07	0.9999999774086602	None	0.2	1	0.3333333333333333	4	0.8	12	0.20987654320987653	0.8	16	12	0	0	0	1.0	9	9	1.1333333333333333	17	0.0	1.0	0.21733538676614123	0.6728801582988196	0.0802752896988306	0.537362222518354	0.026463479860337015	0.5037555350229482	0.6944147224035381	0.5733005880268226	0	1.0	0.0
828	None	None	None	None	None	0	0	0.2857142857142857	8	0.675	27	0.75	0.675	34	27	7	5	0	0.875	8	7	2.8	42	0.45454545454545453	0.8108108108108109	0.06098180645274291	0.6708067789862636	0.024278143093873956	0.6630915507450115	-0.0999105514687362	0.5037756733733078	0.6856839936549387	0.6149135163654973	1.0	1.0	0.0
2254	None	None	None	None	None	0	0	0.29411764705882354	5	0.7391304347826086	17	0.5102040816326531	0.043478260869565216	2	1	22	6	0	1.0	7	7	1.6666666666666667	25	0.1276595744680851	0.2	0.12736816785458985	0.5154067199193834	0.07001383971218965	0.5304597368128294	0.2713681394017751	0.5273800869295254	0.7007800014588366	0.5244194250020128	0.25	1.0	0.0
5548	5.522769573012528e-07	4.6452867307721504e-07	4.7932736292123647e-11	0.9998690980767883	None	0	0	1.0	1	0	0	1.0	0	1	0	0	0	0	0.5	2	1	0.13333333333333333	2	0.0	0	0	0	0	0	0	0	0	0	0	0	0
6433	0.004313280602420213	0.002897620876166136	-0.0014375000707331077	0.9938304674083357	None	0.25	1	0.36363636363636365	4	0.7857142857142857	11	0.2222222222222222	0.7857142857142857	15	11	0	0	0	0.8888888888888888	9	8	1.0666666666666667	16	0.0	1.0	-0.0999366074157362	0.5000803799902893	0.06790969898957325	0.5345624346305109	0.07126182471871782	0.6067417698478258	0.6868962659662227	0.5475582028937386	0	0	0.0
1159	None	None	None	None	None	0	0	0	0	0	0	1.0	0	0	0	0	0	0	1.0	1	1	0.06666666666666667	1	0.0	0	0	0	0	0	0	0	0	0	0	0	0
4521	0.0	0.0	0.0	1.0	None	0	0	0	0	0	0	1.0	0	0	0	0	0	0	1.0	1	1	0.06666666666666667	1	0.0	0	0	0	0	0	0	0	0	0	0	0	0
1983	None	None	None	None	None	0	0	0	0	0	0	1.0	0	0	0	0	2	0	1.0	1	1	0.06666666666666667	1	0.5	0	0	0	0	0	0	0	0	0	0	0	0
3805	0.0	0.0	0.0	1.0	None	0	0	0	0	0	0	1.0	0	0	0	0	0	0	1.0	1	1	0.06666666666666667	1	0.0	0	0	0	0	0	0	0	0	0	0	0	0
1917	None	None	None	None	None	0.2	1	0.3333333333333333	4	0.8	12	0.20987654320987653	0.8	16	12	0	0	0	1.0	9	9	1.1333333333333333	17	0.0	1.0	6.753996544760011e-05	0.5013382249189744	0.062414128775206246	0.6002052415577808	0.09999982243055176	0.5000023442870494	0.6038455058443177	0.5342531509695524	0	0.9375	0.0
2686	0.0	0.0	0.0	0.9999999999999998	None	0	0	0	0	0	0	1.0	0	0	0	0	4	0	1.0	1	1	0.06666666666666667	1	1.0	0	0	0	0	0	0	0	0	0	0	0	0
4953	0.0	0.0	0.0	0.9999999999999998	None	0	0	0	0	0	0	1.0	0	0	0	0	4	0	1.0	1	1	0.06666666666666667	1	1.0	0	0	0	0	0	0	0	0	0	0	0	0
6303	None	None	None	None	None	0	0	0.2727272727272727	9	0.7021276595744681	33	0.6049382716049383	0.6808510638297872	41	32	7	0	0	1.0	9	9	3.2666666666666666	49	0.0	0.6	-0.09999999962587802	0.5001920547407852	0.06377770556995313	0.9623572656902726	0.005371185460043708	0.5242286313317193	0.6706797069549436	0.752688260910124	0	0.14634146341463414	0.0
315	None	None	None	None	None	0	0	0.04	2	0.9726027397260274	71	0.9259259259259259	0.0410958904109589	3	3	71	5	0	1.0	9	9	5.0	75	0.03424657534246575	0.9696969696969697	5.40679618333822e-05	0.5441016497346264	-0.09996406648726844	0.5043776492048287	0.012938783766138096	0.5169982900685088	0.6252696842851688	0.5218524566340612	1.0	1.0	0.174130710883296
3696	None	None	None	None	None	0.14285714285714285	1	0.4375	7	0.5238095238095238	11	0.5476190476190477	0.3333333333333333	13	7	9	0	0	0.8571428571428571	7	6	1.5333333333333334	23	0.0	0.8235294117647058	0.0999047006830891	0.5270334083151217	-0.0485803515641025	0.5227549632208703	0.4814888979434621	0.6584268018241294	0.9072303197604763	0.5708216964942828	0	1.0	0.0
1411	None	None	None	None	None	1.0	1	1.0	4	0.0	0	0.5555555555555556	0	4	0	0	0	0	1.0	3	3	0.3333333333333333	5	0.0	1.0	0	0	0	0	0	0	0	0	0	0	0
2128	None	None	None	None	None	0	0	0.125	2	0.9047619047619048	19	0.5111111111111111	0.14285714285714285	4	3	18	4	0	0.5555555555555556	9	5	1.5333333333333334	23	0.10256410256410256	0.8888888888888888	0.14188013608631145	0.542077379774485	0.00748293731256205	0.566787727294685	0.002489779314181495	0.5117960905790278	0.6474687934751284	0.5403006089466886	0.125	0	0.0
3470	0.012714278287231436	0.0022771836368447153	0.0020153177097151833	0.9850137625804154	None	0.2	1	0.3333333333333333	4	0.8	12	0.20987654320987653	0.8	16	12	0	0	0	1.0	9	9	1.1333333333333333	17	0.0	1.0	0.18395560185029625	0.6126797741365705	0.08146375521539008	0.7472607469901241	0.43477906307566433	0.9325872977081434	0.8166367787008133	0.8005803094253865	0	0.375	0.0
6861	None	None	None	None	None	0.18181818181818182	2	0.4166666666666667	10	0.5757575757575758	19	0.4861111111111111	0.42424242424242425	23	14	11	0	0	0.8888888888888888	9	8	2.3333333333333335	35	0.0	0.8888888888888888	-0.0999564935822582	0.5001115089805186	0.2378978910678856	0.9961587031616822	0.09910927190173005	0.5415692923340228	0.8261833902723686	0.8708394568016032	0	1.0	0.0
1800	None	None	None	None	None	0.25	1	0.36363636363636365	4	0.7857142857142857	11	0.2222222222222222	0.7857142857142857	15	11	0	0	0	0.8888888888888888	9	8	1.0666666666666667	16	0.0	1.0	0.23822726608479527	0.6473364001930856	0.09999998655099497	0.5000013969161156	0.09964774297464886	0.5024244687978411	0.657414756572531	0.5512407274633871	0	1.0	0.0
6910	0.0033860685679888156	0.0004488066244254903	-6.273625920958364e-05	0.9949637528007615	None	0.25	1	0.36363636363636365	4	0.7857142857142857	11	0.2222222222222222	0.7857142857142857	15	11	0	0	0	0.8888888888888888	8	9	1.0666666666666667	16	0.0	1.0	2.7711130014835063e-09	0.5000535463100686	0.06085664677983675	0.6621605637068426	-0.09930103181960276	0.5420378575237101	0.6384882593588114	0.5696852127838301	0	1.0	0.0
1616	None	None	None	None	None	0	0	0.24324324324324326	9	0.6981132075471698	37	0.6790123456790124	0.03773584905660377	5	2	49	10	0	1.0	9	9	3.6666666666666665	55	0.10101010101010101	0.6938775510204082	-0.020510480985563906	0.6502662610343191	-0.10761860930880791	0.5269062541058752	0.05502276412321161	0.5781967227348704	0.6644391364908504	0.5860770289025892	1.0	1.0	0.0
7312	0.0	0.0	0.0	1.0	None	0	0	0	0	0	0	1.0	0	0	0	0	0	0	1.0	1	1	0.06666666666666667	1	0.0	0	0	0	0	0	0	0	0	0	0	0	0
1767	None	None	None	None	None	0	0	0.125	2	0.9047619047619048	19	0.5111111111111111	0.14285714285714285	4	3	18	4	0	0.5555555555555556	9	5	1.5333333333333334	23	0.10256410256410256	0.8888888888888888	0.14188013608631145	0.542077379774485	0.00748293731256205	0.566787727294685	0.002489779314181495	0.5117960905790278	0.6474687934751284	0.5403006089466886	0.125	0	0.0
7420	0.029657659571024755	0.008266217245607152	0.008143767051799755	0.9726823939278396	None	0.2	1	0.3333333333333333	4	0.8	12	0.20987654320987653	0.8	16	12	0	0	0	1.0	9	9	1.1333333333333333	17	0.0	1.0	0.3381856498607632	0.6409735428985771	0.07276515078450273	0.5	0.0999999953299103	0.5000000546317123	0.7671361213430772	0.548149686279442	0	0.9375	0.0
5244	0.0	0.0	0.0	1.0	None	0	0	0	0	0	0	1.0	0	0	0	0	0	0	1.0	1	1	0.06666666666666667	1	0.0	0	0	0	0	0	0	0	0	0	0	0	0
4988	0.008149334991072796	0.0025600490867394732	-0.0001870249413883403	0.9905648845657236	None	0.2	1	0.3333333333333333	4	0.8	12	0.20987654320987653	0.8	16	12	0	0	0	1.0	9	9	1.1333333333333333	17	0.0	1.0	-0.09999851469711238	0.5087340471967455	0.12685314803156975	0.6026258073187457	-0.19820865115096734	0.6682310310092402	0.7942531088884167	0.5948015745694462	0	0.9375	0.0
2835	0.0011018655131453594	0.0001242224977713734	0.00010682309899557026	0.996301716825265	None	0	0	0.4	2	0.8	4	0.4666666666666667	0.8	6	4	0	2	0	0.6	3	5	0.4666666666666667	7	1.0	0	-0.22592290988612493	0.6076131490760494	0.0477514287091585	0.6517811452374371	0.09959904103206303	0.5080069762910752	0.8013354773124888	0.5903468695391754	1.0	1.0	0.0
5651	0.0	0.0	0.0	0.9999999999999998	None	0	0	0	0	0	0	1.0	0	0	0	0	4	0	1.0	1	1	0.06666666666666667	1	1.0	0	0	0	0	0	0	0	0	0	0	0	0
5037	0.006742026748807263	0.005042967205542032	-0.0014985258436844612	0.9926511982054027	None	0.2	1	0.3333333333333333	4	0.8	12	0.20987654320987653	0.8	16	12	0	0	0	1.0	9	9	1.1333333333333333	17	0.0	1.0	-0.09999960671518768	0.5001176854101436	0.04110364421978029	0.5991939989032661	-0.08215109621131614	0.5351975977768395	0.6523106365231447	0.5451766480459571	0	0.5625	0.0
2836	1.4908972519134108e-06	1.4439329616193168e-08	-1.0982109260359601e-08	0.9999985104715272	None	0	0	0.5	1	1.0	1	1.0	1.0	2	1	0	1	0	0.3333333333333333	1	3	0.2	3	0.3333333333333333	0	-0.017146255430311307	0.5007072096026176	0.07764394706638907	0.5090484010050601	0.0046574265944781205	0.5043096687130668	0.6000180777084397	0.5046886540567593	0.0	0	0.0
5433	0.0	0.0	0.0	0.9999999999999998	None	0	0	0	0	0	0	1.0	0	0	0	0	4	0	1.0	1	1	0.06666666666666667	1	1.0	0	0	0	0	0	0	0	0	0	0	0	0
4294	0.0	0.0	0.0	0.9999999999999998	None	0	0	0	0	0	0	1.0	0	0	0	0	4	0	1.0	1	1	0.06666666666666667	1	1.0	0	0	0	0	0	0	0	0	0	0	0	0
2251	None	None	None	None	None	0	0	0	0	0	0	1.0	0	0	0	0	0	0	1.0	1	1	0.06666666666666667	1	0.0	0	0	0	0	0	0	0	0	0	0	0	0
5324	0.011183018700603726	0.0040855800217981676	0.003978369265352701	0.9773509982046413	None	0.2	1	0.3333333333333333	4	0.8	12	0.20987654320987653	0.8	16	12	0	0	0	1.0	9	9	1.1333333333333333	17	0.0	1.0	0.27883078788192006	0.6153394291438243	0.09956154984613012	0.5085768551301239	-0.1640457164538313	0.9792750064579149	0.8658908992463994	0.8104902047148272	0	0.5625	0.0
4565	0.0	0.0	0.0	1.0	None	0	0	0	0	0	0	1.0	0	0	0	0	0	0	1.0	1	1	0.06666666666666667	1	0.0	0	0	0	0	0	0	0	0	0	0	0	0
2559	0.001671638826930322	0.0002821733109159774	-0.00017508731502213353	0.9984159265259701	None	0	0	0.3333333333333333	3	0.8181818181818182	9	0.28888888888888886	0.8181818181818182	12	9	0	0	0	0.5555555555555556	9	5	0.8666666666666667	13	0.0	1.0	0.059810291228093594	0.5489440793127576	0.004292182967630225	0.5900091058644772	-0.09999958787701674	0.5000309032490834	0.6652159510999148	0.5465755705986098	0	0.5	0.0
3997	0.00033857552750759466	4.4929638624391206e-05	4.430753293510856e-05	0.9996564283417958	None	0	0	0.3333333333333333	3	0.8181818181818182	9	0.28888888888888886	0.8181818181818182	12	9	0	0	0	0.5555555555555556	5	9	0.8666666666666667	13	0.0	1.0	0.0078037762409784595	0.6348748983661644	-0.0999999994031274	0.5000000249077552	0.02972672378455974	0.5867876401554181	0.6469566075405323	0.5747594152389337	0	0.6666666666666666	0.0
4357	0.0017539924238942485	6.396568315469945e-05	-2.1601603474641257e-06	0.9944967680229776	None	0	0	0.25	1	1.0	3	1.0	1.0	4	3	0	3	0	0.2	5	1	0.3333333333333333	5	1.0	0	0.16275194594606954	0.5465630881971651	0.0790648035094091	0.5288433619981489	0.0998922587513934	0.5000991552905453	0.5880247264992395	0.5252029474957406	1.0	0	0.0
6498	1.2145817022362782e-07	1.214601264564895e-07	3.9841810815773875e-11	0.9999855860876822	None	0	0	0.018518518518518517	1	1.0	79	1.0	0	0	0	80	0	0	1.0	9	9	5.4	81	0.0	1.0	0	0	0	0	0	0	0	0	0	0	0
4454	3.815702217729036e-09	3.4899738716143106e-09	-3.564034124968797e-10	0.9999998617318379	None	0	0	0	0	0	0	1.0	0	0	0	0	1	0	1.0	1	1	0.06666666666666667	1	0.25	0	0	0	0	0	0	0	0	0	0	0	0
3059	0.004037900934529943	0.0006790817039691895	0.00036838027942640543	0.9949679425034184	None	0.2	1	0.3333333333333333	4	0.8	12	0.20987654320987653	0.8	16	12	0	0	0	1.0	9	9	1.1333333333333333	17	0.0	1.0	0.09260772123014653	0.5225249385109769	0.032362837708510186	0.5372208104850819	0.09999893219089538	0.5000045949872297	0.572550116093512	0.519934289325789	0	1.0	0.0
3649	0.0001376943484741334	1.4699035383974963e-05	-2.2948120274384625e-06	0.9999998890748353	None	0.2	1	0.3333333333333333	4	0.8	12	0.20987654320987653	0.8	16	12	0	0	0	1.0	9	9	1.1333333333333333	17	0.0	1.0	0.3687998148355104	0.6506129519606456	0.05765598542007962	0.5724654610932349	-0.08231202818368441	0.631609425462724	0.8655575674715219	0.6187532591518929	0	0.875	0.0
6184	None	None	None	None	None	0.07142857142857142	1	0.3	9	0.6976744186046512	30	0.5555555555555556	0.5581395348837209	32	24	12	3	0	1.0	9	9	3.0	45	0.15	0.8205128205128205	-0.09999902447573254	0.5018961882292418	-0.028713106863719196	0.6732660403854231	0.09732482793760341	0.5091203649622774	0.7057410790640719	0.5635760613705666	1.0	0.9375	0.0
4151	0.004227550967187719	0.0011510434184776974	0.0011426508379857553	0.9933845168332599	None	0.2	1	0.3333333333333333	4	0.8	12	0.20987654320987653	0.8	16	12	0	0	0	1.0	9	9	1.1333333333333333	17	0.0	1.0	0.0999951820436448	0.5000132482607973	-0.01627158683167226	0.5831840251949012	0.09999999468096091	0.5000000309336913	0.6336933600854023	0.5279633812234976	0	1.0	0.0
426	None	None	None	None	None	0	0	0	0	0	0	1.0	0	0	0	0	0	0	1.0	1	1	0.06666666666666667	1	0.0	0	0	0	0	0	0	0	0	0	0	0	0
777	None	None	None	None	None	0	0	0.75	3	0.5	2	0.6	0.5	5	2	0	0	0	0.4	2	5	0.4	6	0.0	1.0	0.04627215961430395	0.5115943681396325	0.1517982478275312	0.5622367245608608	0.007374404500889923	0.5184738431800723	0.635939432180554	0.5308407561228087	0	1.0	0.0
2506	None	None	None	None	None	0	0	0.12	3	0.8857142857142857	31	0.7708333333333334	0	0	0	36	0	0	0.75	8	6	2.466666666666667	37	0.0	0.6666666666666666	0	0	0	0	0	0	0	0	0	0	0
5842	0.0010530034810333946	0.0005894341728715441	0.000582964836660199	0.9986817387617164	None	0.2	1	0.3333333333333333	4	0.8	12	0.20987654320987653	0.8	16	12	0	0	0	1.0	9	9	1.1333333333333333	17	0.0	1.0	-0.09999026859228086	0.5032402322220608	0.13323942827621607	0.6015778978379964	-0.11327624800062135	0.537700413157207	0.7601774820860062	0.547860810532573	0	0.5	0.0
5179	0.0002820619440129905	6.305776921609889e-06	4.882865254440102e-06	0.9999997186352148	None	0.2	1	0.3333333333333333	4	0.8	12	0.20987654320987653	0.8	16	12	0	0	0	1.0	9	9	1.1333333333333333	17	0.0	1.0	3.291421547400421e-06	0.5006142100431442	0.08229385270808744	0.5091136523029779	-0.07661787570114068	0.5874537093299942	0.6559877997875017	0.532650514488431	0	0.125	0.0
3063	0.0005990933791050887	4.0155346821515836e-07	-5.4150963996372305e-08	0.9999970902634773	None	0.25	1	0.4	4	0.7692307692307693	10	0.23809523809523808	0.7692307692307693	14	10	0	0	0	0.7777777777777778	9	7	1.0	15	0.0	1.0	0.03329483910612444	0.6081823677502912	7.902762784127648e-27	0.5	0.3191057886494936	0.6114589618660266	0.7986304456409286	0.5738823937831851	0	1.0	0.0
2197	None	None	None	None	None	0	0	0.6363636363636364	7	0.2857142857142857	4	0.5	0.21428571428571427	9	3	6	3	0	0.5	8	4	1.0666666666666667	16	0.3	0.8571428571428571	0.023749189621346253	0.5358931025227771	0.01356040002260946	0.5540208638280716	4.2201294761276763e-13	0.5000000000047169	0.5281094691191965	0.5300263245745787	1.0	1.0	0.0
4314	0.0	0.0	0.0	1.0	None	0	0	0	0	0	0	1.0	0	0	0	0	0	0	1.0	1	1	0.06666666666666667	1	0.0	0	0	0	0	0	0	0	0	0	0	0	0
3729	0.003114575242327812	0.002512649238514882	-0.0023333649479907875	0.9991795623148217	None	0	0	0.5	2	0.6666666666666666	2	1.0	0.6666666666666666	4	2	0	2	0	0.2	1	5	0.3333333333333333	5	1.0	0.5	0.09657239497981632	0.5025251249518823	-0.09997608113755382	0.5000038131557664	0.2636675804066772	0.6334424338037059	0.8157883699691384	0.5462944743314874	1.0	1.0	0.0
6438	0.0001952015532774965	0.00014702082563874006	2.714175950207147e-05	0.9995216271329287	None	0	0	0.3333333333333333	2	0.8571428571428571	6	0.36	0.8571428571428571	8	6	0	2	0	1.0	5	5	0.6	9	1.0	0	-0.09969510478665962	0.5001671918347492	0.04145014470160197	0.6623724536550231	0.008424269996744787	0.6242730247168241	0.6584845467085312	0.5972675754822822	1.0	1.0	0.0
3144	0.0	0.0	0.0	0.9999999999999998	None	0	0	0	0	0	0	1.0	0	0	0	0	4	0	1.0	1	1	0.06666666666666667	1	1.0	0	0	0	0	0	0	0	0	0	0	0	0
1078	None	None	None	None	None	0	0	0	0	0	0	1.0	0	0	0	0	0	0	1.0	1	1	0.06666666666666667	1	0.0	0	0	0	0	0	0	0	0	0	0	0	0
5961	0.0	0.0	0.0	1.0	None	0	0	0	0	0	0	1.0	0	0	0	0	0	0	1.0	1	1	0.06666666666666667	1	0.0	0	0	0	0	0	0	0	0	0	0	0	0
3328	0.00284754168585186	0.00032717391233895096	0.0003222934093900352	0.9969194902024325	None	0.25	1	0.36363636363636365	4	0.7857142857142857	11	0.2222222222222222	0.7857142857142857	15	11	0	0	0	0.8888888888888888	8	9	1.0666666666666667	16	0.0	1.0	0.16063568247455864	0.593162555241214	0.09975703598458086	0.519086263133368	-0.04606908338803438	0.6255165935346995	0.7052866512770906	0.5798495397276888	0	0.5333333333333333	0.0
2720	0.0	0.0	0.0	0.9999999999999998	None	0	0	0	0	0	0	1.0	0	0	0	0	4	0	1.0	1	1	0.06666666666666667	1	1.0	0	0	0	0	0	0	0	0	0	0	0	0
2091	None	None	None	None	None	0	0	0.11764705882352941	4	0.8958333333333334	43	0.78125	0.16666666666666666	11	8	38	7	0	1.0	8	8	3.3333333333333335	50	0.09090909090909091	0.6363636363636364	0.09972147224997122	0.5008130394106292	0.09998511081167474	0.5009153403094084	0.00048316541702440587	0.5007501856635426	0.61498513630322	0.5008261884766214	1.0	1.0	0.0
6554	None	None	None	None	None	0.125	1	0.3333333333333333	6	0.68	17	0.5625	0.12	7	3	19	0	0	0.75	6	8	1.8	27	0.0	0.6666666666666666	-0.08639626787355344	0.5034848767423197	0.05691565921117375	0.5122763503937231	0.029421562218562975	0.6557913870114291	0.6574380544051501	0.5586988994507703	0	1.0	0.0
2960	4.104525599609276e-05	1.2293341034069882e-07	-3.981687627246145e-09	0.9999960971606985	None	0.25	1	0.4	4	0.75	9	0.25	0.75	13	9	0	0	0	0.875	7	8	0.9333333333333333	14	0.0	0.8571428571428571	5.869189198011818e-06	0.5000845840283764	0.14397379959232282	0.9998814700831958	0.002105002641562809	0.5731465346969965	0.9388167201156568	0.9573750396491988	0	1.0	0.0
3982	0.0006068374918565008	3.4966420313795214e-06	-3.328943767760143e-06	0.9999999514743413	None	0.2	1	0.3333333333333333	4	0.8	12	0.20987654320987653	0.8	16	12	0	0	0	1.0	9	9	1.1333333333333333	17	0.0	1.0	-0.09999996695317019	0.5000156593922018	0.09318932407443106	0.6026616401966561	-0.20533210096890406	0.9999999999999796	0.7744537112698904	0.9999761860765805	0	0.5625	0.0
840	None	None	None	None	None	0	0	0	0	0	0	1.0	0	0	0	0	4	0	1.0	1	1	0.06666666666666667	1	1.0	0	0	0	0	0	0	0	0	0	0	0	0
5107	0.011074091828634608	0.004095312975021723	0.003919951760408802	0.9780121147820799	None	0.2	1	0.3333333333333333	4	0.8	12	0.20987654320987653	0.8	16	12	0	0	0	1.0	9	9	1.1333333333333333	17	0.0	1.0	0.27883078788192006	0.6153394291438243	0.09956154984613012	0.5085768551301239	-0.1640457164538313	0.9792750064579149	0.8658908992463994	0.8104902047148272	0	0.5625	0.0
7190	0.029715332108435986	0.009152047882415287	0.008996641198402763	0.9728488301424632	None	0.2	1	0.3333333333333333	4	0.8	12	0.20987654320987653	0.8	16	12	0	0	0	1.0	9	9	1.1333333333333333	17	0.0	1.0	0.3381856498607632	0.6409735428985771	0.07276515078450273	0.5	0.0999999953299103	0.5000000546317123	0.7671361213430772	0.548149686279442	0	0.9375	0.0
6148	0.009639339256472505	0.007328547435669403	0.007323286286755401	0.9934584511673817	None	0.2	1	0.3333333333333333	4	0.8	12	0.20987654320987653	0.8	16	12	0	0	0	1.0	9	9	1.1333333333333333	17	0.0	1.0	-0.09999983750372185	0.5000415431159393	0.054613200561581046	0.6140654377425532	-0.27818741973477046	0.6486076855917235	0.7936363995894108	0.5888406765052605	0	0.4375	0.0
3910	0.0	0.0	0.0	0.9999999999999998	None	0	0	0	0	0	0	1.0	0	0	0	0	4	0	1.0	1	1	0.06666666666666667	1	1.0	0	0	0	0	0	0	0	0	0	0	0	0
780	None	None	None	None	None	0	0	0	0	0	0	1.0	0	0	0	0	1	0	1.0	1	1	0.06666666666666667	1	0.25	0	0	0	0	0	0	0	0	0	0	0	0
3980	0.0	0.0	0.0	1.0	None	0	0	0	0	0	0	1.0	0	0	0	0	0	0	1.0	1	1	0.06666666666666667	1	0.0	0	0	0	0	0	0	0	0	0	0	0	0
1753	None	None	None	None	None	0	0	0.6666666666666666	4	0.2857142857142857	2	0.5625	0	0	0	8	0	0	1.0	4	4	0.6	9	0.0	0.8	0	0	0	0	0	0	0	0	0	0	0
1779	None	None	None	None	None	0	0	0	0	0	0	1.0	0	0	0	0	4	0	1.0	1	1	0.06666666666666667	1	1.0	0	0	0	0	0	0	0	0	0	0	0	0
2063	None	None	None	None	None	0	0	0.38636363636363635	17	0.5	32	0.8148148148148148	0.21875	28	14	37	2	0	1.0	9	9	4.4	66	0.03125	0.8421052631578947	0.060999316459695876	0.5240691453293904	0.09927368899897794	0.5190501368085331	9.296694746311865e-24	0.5000000000000003	0.6005719432825819	0.5143784098544056	1.0	1.0	0.0
3098	0.00011596149650549016	1.5185632208187147e-06	4.1346010156866726e-07	0.9999990582862227	None	0.2	1	0.3333333333333333	4	0.8	12	0.20987654320987653	0.8	16	12	0	0	0	1.0	9	9	1.1333333333333333	17	0.0	1.0	-0.19233417417829693	0.9999998743245164	0.13925723386600017	0.9746070163967481	-0.06154588490975902	0.9996398259050777	0.9834133907348619	0.9998943453312159	0	0.875	0.0
916	None	None	None	None	None	0	0	0	0	0	0	1.0	0	0	0	0	4	0	1.0	1	1	0.06666666666666667	1	1.0	0	0	0	0	0	0	0	0	0	0	0	0
3437	5.725758925175615e-08	5.198366388495059e-08	5.166215611621509e-08	0.9999836060268951	None	0.2	1	0.3333333333333333	4	0.8	12	0.20987654320987653	0.8	16	12	0	0	0	1.0	9	9	1.1333333333333333	17	0.0	1.0	0.04414619244891825	0.560416988161024	0.0966197476486827	0.5201390745139278	0.00016957037599364618	0.5038146471369426	0.5990601284949265	0.5281961656135702	0	1.0	0.0
4634	None	None	None	None	None	0.4	6	0.46875	15	0.5434782608695652	25	0.5925925925925926	0.5434782608695652	40	25	7	0	0	1.0	9	9	3.2	48	0.0	0.7317073170731707	0.4840238144478496	0.7171542725251595	7.105858914562477e-18	0.5	0.4026285943221721	0.5906153455274481	0.893049115043117	0.6064226838164009	0	1.0	0.0
3760	0.0001025304895705017	1.3599387765482284e-05	6.672178755224889e-07	0.9999963896255201	None	0	0	0.25	1	1.0	3	1.0	1.0	4	3	0	3	0	0.2	5	1	0.3333333333333333	5	1.0	0	0.03664648476401622	0.5145506491638724	0.047132831764214525	0.5	0.09999973575178456	0.5000053876619319	0.5689144769334026	0.5048532297392949	1.0	1.0	0.0
3411	4.860875467690237e-05	1.201281049660856e-06	-9.767069246701147e-07	0.9999924867393094	None	0.5	1	0.6666666666666666	4	0.42857142857142855	3	0.6	0.42857142857142855	7	3	1	0	0	0.6	3	5	0.6	9	0.0	0.3333333333333333	0.1468778258649845	0.8228316721211522	7.902762784127648e-27	0.5	0.09466177101311328	0.5267790328107121	0.6455830255218121	0.633584017721603	0	0.42857142857142855	0.0
3022	0.0	0.0	0.0	0.9999999999999998	None	0	0	0	0	0	0	1.0	0	0	0	0	4	0	1.0	1	1	0.06666666666666667	1	1.0	0	0	0	0	0	0	0	0	0	0	0	0
2857	0.0002838934069307756	1.6448948606759316e-06	-3.440916299345586e-07	0.9999999581062383	None	0.2	1	0.3333333333333333	4	0.8	12	0.20987654320987653	0.8	16	12	0	0	0	1.0	9	9	1.1333333333333333	17	0.0	1.0	0.09129339352024171	0.5835986238566547	-0.09802294056080453	0.6937405821801302	0.009261289297474013	0.6770115632087885	0.6916408350386736	0.652890032888691	0	1.0	0.0
687	None	None	None	None	None	0.2	1	0.3333333333333333	4	0.8	12	0.20987654320987653	0.8	16	12	0	0	0	1.0	9	9	1.1333333333333333	17	0.0	1.0	0.053189453907481844	0.5690535261470113	0.1957945840955169	0.6287567938344524	0.0007146909356425378	0.5368726962531035	0.6918401630927377	0.5787259779611666	0	1.0	0.0
472	None	None	None	None	None	0.3333333333333333	1	0.5	4	0.6666666666666666	6	0.34375	0.6666666666666666	10	6	0	0	0	0.5	8	4	0.7333333333333333	11	0.0	0.8571428571428571	1.6513055204280886e-10	0.5000000088387463	0.09861740141049305	0.5046621981815651	3.267796264723753e-05	0.5000691375328763	0.6141284368752443	0.5015771546619033	0	1.0	0.0
452	None	None	None	None	None	0	0	0.75	3	0.5	2	0.6	0.5	5	2	0	0	0	0.4	2	5	0.4	6	0.0	1.0	0.04627215961430395	0.5115943681396325	0.1517982478275312	0.5622367245608608	0.007374404500889923	0.5184738431800723	0.635939432180554	0.5308407561228087	0	1.0	0.0
2126	None	None	None	None	None	0.3333333333333333	1	0.625	5	0.4	4	0.6	0.2	4	2	7	0	0	0.8	5	4	0.8	12	0.0	1.0	2.9472260301819743e-10	0.5000000004047884	0.001813433265710529	0.7262773750430359	0.06532610125360232	0.5038007865519719	0.6297512506407172	0.5818421152288786	0	1.0	0.0
2623	0.00025006767543344553	5.072308184834657e-07	-1.0440603690372264e-07	0.9999958300703675	None	0.25	1	0.4	4	0.75	9	0.25	0.75	13	9	0	0	0	0.875	7	8	0.9333333333333333	14	0.0	0.8571428571428571	7.216630168355672e-05	0.5704840534327229	0.07488362108543986	0.5422702200554631	0.09304589402720681	0.5305236004799981	0.59583913386239	0.5478166050856524	0	1.0	0.0
5821	0.0	0.0	0.0	1.0	None	0	0	0	0	0	0	1.0	0	0	0	0	0	0	1.0	1	1	0.06666666666666667	1	0.0	0	0	0	0	0	0	0	0	0	0	0	0
3920	0.0	0.0	0.0	0.9999999999999998	None	0	0	0	0	0	0	1.0	0	0	0	0	4	0	1.0	1	1	0.06666666666666667	1	1.0	0	0	0	0	0	0	0	0	0	0	0	0
4892	1.100869682028037e-05	2.660300811837545e-07	-5.830609531366618e-09	0.9950274635135848	None	0	0	0.07142857142857142	2	0.95	38	0.9333333333333333	0	0	0	41	4	0	0.5555555555555556	5	9	2.8	42	0.046511627906976744	0.918918918918919	0	0	0	0	0	0	0	0	0	0	0
4501	0.011070896797778082	0.002631622126094445	0.0008471892840424733	0.998231727202646	None	0.2	1	0.3333333333333333	4	0.8	12	0.20987654320987653	0.8	16	12	0	0	0	1.0	9	9	1.1333333333333333	17	0.0	1.0	-0.059436422411143594	0.5456876592445865	0.06957353347756651	0.5795636870554421	0.19063028866745999	0.6000229550940993	0.7381665298103955	0.575241302962855	0	1.0	0.0
1439	None	None	None	None	None	0.16666666666666666	2	0.4074074074074074	11	0.5789473684210527	22	0.5555555555555556	0.5	27	19	12	5	0	0.8888888888888888	8	9	2.6666666666666665	40	0.25	0.5625	0.0324703698516902	0.5169458362718516	-0.15363780111292508	0.7611351251109014	3.9479531846462266e-06	0.500036277919722	0.6962760968464591	0.600837466258623	1.0	1.0	0.0
4351	0.003940094268752895	0.0004012020243217472	-0.00021787971473957908	0.9953985127418212	None	0.2	1	0.3333333333333333	4	0.8	12	0.20987654320987653	0.8	16	12	0	0	0	1.0	9	9	1.1333333333333333	17	0.0	1.0	0.09084729091732875	0.6685324256449192	0.034380368037789676	0.6559003327094413	0.09840671235057465	0.5063373694099423	0.6119166553357046	0.6123800526680631	0	0	0.0
2593	0.00021582287989831828	5.8065060400948915e-06	-1.160701751250976e-07	0.998375833637866	None	0.25	2	0.6666666666666666	12	0.20833333333333334	5	0.5306122448979592	0.041666666666666664	13	1	12	0	0	1.0	7	7	1.7333333333333334	26	0.0	0.7368421052631579	0.09488092151926487	0.544548555437	0.09815357150708273	0.5802406430386449	0.2187014637510773	0.9999998939263902	0.8850670092900098	0.9960122031252433	0	1.0	0.0
3571	None	None	None	None	None	0.07142857142857142	1	0.3548387096774194	11	0.6136363636363636	27	0.5679012345679012	0.38636363636363635	26	17	19	0	0	1.0	9	9	3.066666666666667	46	0.0	0.918918918918919	0.04149391769295482	0.621083439999786	3.4300721685614156e-05	0.5001126582341187	0.3057815822060521	0.5453917133729543	0.8009910914476706	0.5561511569443328	0	1.0	0.0
3372	1.2156817185361022e-07	8.830853331359036e-08	6.548539291068037e-11	0.9999762055796617	None	0	0	0.018518518518518517	1	1.0	79	1.0	0	0	0	80	0	0	1.0	9	9	5.4	81	0.0	1.0	0	0	0	0	0	0	0	0	0	0	0
1577	None	None	None	None	None	0	0	0.07142857142857142	3	0.9344262295081968	57	0.875	0.06557377049180328	4	4	58	0	0	0.8888888888888888	8	9	4.2	63	0.0	0.9454545454545454	6.401855881915177e-05	0.5003153763613767	0.03891124478133513	0.5070222859028166	0.023286418866382413	0.6636322290172384	0.5735120902105987	0.5587996287475399	0	1.0	0.0
2241	None	None	None	None	None	0	0	0	0	0	0	1.0	0	0	0	0	2	0	1.0	1	1	0.06666666666666667	1	0.5	0	0	0	0	0	0	0	0	0	0	0	0
5624	0.0027942190122324045	0.0011886471930198292	-0.0011832855722544158	0.9971749865715147	None	0.2	1	0.3333333333333333	4	0.8	12	0.20987654320987653	0.8	16	12	0	0	0	1.0	9	9	1.1333333333333333	17	0.0	1.0	-0.07588365357386403	0.6276554053093287	0.09108387105517939	0.5375492131960022	0.07599353808989807	0.6639605817319647	0.6796278515117172	0.6109281536139354	0	1.0	0.0
6133	0.004212621930778279	0.0004386668511776946	3.318446255324849e-05	0.990687069592245	None	0	0	0.3333333333333333	6	0.5833333333333334	14	0.65	0.5833333333333334	20	14	5	2	0	0.625	8	5	1.7333333333333334	26	0.25	0.47619047619047616	0.000819528848092899	0.5015720434313578	-0.30090466694702955	0.9999198922799816	-0.09946428641023287	0.5174258090633157	0.9228531214726564	0.959664791362291	1.0	1.0	0.0
6609	0.00023479361585853405	8.429059515635137e-05	1.279276384870215e-05	0.9996626757918783	None	1.0	1	0.8	4	0.4	2	0.4375	0.4	6	2	0	0	0	1.0	4	4	0.4666666666666667	7	0.0	0.6666666666666666	-0.06046307830859523	0.5305389267325938	0.0017591008002649934	0.6478057458070213	0.14607193573212682	0.5412989619605691	0.7037528550281225	0.5742215943342924	0	1.0	0.0
350	None	None	None	None	None	0	0	0	0	0	0	1.0	0	0	0	0	0	0	1.0	1	1	0.06666666666666667	1	0.0	0	0	0	0	0	0	0	0	0	0	0	0
7049	1.2498980791586025e-07	9.887985672794744e-08	5.726979685911517e-11	0.9999791415868126	None	0	0	0.018518518518518517	1	1.0	79	1.0	0	0	0	80	0	0	1.0	9	9	5.4	81	0.0	1.0	0	0	0	0	0	0	0	0	0	0	0
5930	None	None	None	None	None	0.21428571428571427	3	0.3	9	0.7142857142857143	30	0.5432098765432098	0.6904761904761905	38	29	5	0	0	1.0	9	9	2.933333333333333	44	0.0	0.8	0.09170635492023409	0.6591088095751481	-0.09999932197097125	0.5000694713589436	0.04581372511101017	0.6851944021555536	0.6959733726968689	0.6175393046445603	0	0.868421052631579	0.0
6875	3.550383717011227e-06	1.1574335528617451e-08	1.1202250271812711e-08	0.9999994234073796	None	0.2	1	0.3333333333333333	4	0.8	12	0.20987654320987653	0.8	16	12	0	0	0	1.0	9	9	1.1333333333333333	17	0.0	1.0	-0.09981601843628711	0.5004745384865794	0.09991007767449332	0.5002493152747912	0.00027196259914653533	0.5111327038671948	0.693241102781405	0.5039527169915344	0	1.0	0.0
1773	None	None	None	None	None	0	0	0.2127659574468085	10	0.7352941176470589	50	0.8641975308641975	0.08823529411764706	11	6	58	0	0	1.0	9	9	4.666666666666667	70	0.0	0.9032258064516129	0.09645685042184832	0.5442317285898574	-0.061671966955152056	0.5343700727730214	-0.09610095920749541	0.5603103534603003	0.6988589433195243	0.5463259016555941	0	1.0	0.0
1372	None	None	None	None	None	0.1111111111111111	1	0.4	8	0.5925925925925926	16	0.4027777777777778	0.5925925925925926	24	16	4	2	0	0.8888888888888888	9	8	1.9333333333333333	29	0.5	0.5	0.16087735546478782	0.5432710709271807	0.25705832302612214	0.9997875089232494	1.6703776268696603e-16	0.500000085627343	0.8859236895541128	0.9466794588779545	1.0	1.0	0.0
2431	None	None	None	None	None	0.5	1	0.5	3	0.5714285714285714	4	0.6	0	1	0	7	0	0	0.6	3	5	0.6	9	0.0	0.6666666666666666	0	0	0	0	0	0	0	0	0	0	0
1536	None	None	None	None	None	0.0625	1	0.29411764705882354	10	0.6530612244897959	32	0.796875	0.12244897959183673	12	6	38	0	0	1.0	8	8	3.4	51	0.0	0.6976744186046512	0.06386849283776033	0.6087011399460939	0.12153122925680648	0.6722983994108359	0.08513827582538754	0.5400672490424703	0.5816433280792347	0.6083438569619637	0	1.0	0.0
5009	1.9215833909951423e-07	1.5273700700302057e-07	1.5263140644841832e-07	0.9999491209395679	None	1.0	1	0.8	4	0.2	1	0.7777777777777778	0	1	0	5	0	0	1.0	3	3	0.4666666666666667	7	0.0	1.0	0	0	0	0	0	0	0	0	0	0	0
5862	0.009270182932381828	0.002979733923826693	0.0016251892207274248	0.9923729898008189	None	0.2	1	0.3333333333333333	4	0.8	12	0.20987654320987653	0.8	16	12	0	0	0	1.0	9	9	1.1333333333333333	17	0.0	1.0	-0.0999992464598482	0.5008667048252431	0.03673359242848515	0.5689048062268642	1.2739948763800424	1.0	0.9979999746204194	0.9999999784687337	0	0.5	0.0
1964	None	None	None	None	None	0.058823529411764705	1	0.2222222222222222	8	0.7450980392156863	38	0.654320987654321	0.21568627450980393	18	11	34	0	0	1.0	9	9	3.533333333333333	53	0.0	0.7727272727272727	0.063374323115248	0.5692982932314576	-0.0663307291261294	0.6679896142467734	-0.15698559192497338	0.9999908941631408	0.7646528029609078	0.9851514572375951	0	1.0	0.0
6315	0.0015121406584035044	0.0002328136968393676	-1.3705221717751604e-06	0.9975181901410671	None	0.2	1	0.3333333333333333	4	0.8	12	0.20987654320987653	0.8	16	12	0	0	0	1.0	9	9	1.1333333333333333	17	0.0	1.0	-0.09331983389561486	0.5217960795317408	0.05523576676170046	0.5292866778574781	-0.0001644594716224831	0.6268976527561287	0.6578309420614536	0.5599971184737755	0	0.875	0.0
2112	None	None	None	None	None	0	0	0	0	0	0	1.0	0	0	0	0	4	0	1.0	1	1	0.06666666666666667	1	1.0	0	0	0	0	0	0	0	0	0	0	0	0
5469	0.0	0.0	0.0	1.0	None	0	0	0	0	0	0	1.0	0	0	0	0	0	0	1.0	1	1	0.06666666666666667	1	0.0	0	0	0	0	0	0	0	0	0	0	0	0
4868	0.0002759407265221015	1.4878225990372912e-06	1.4022223888352986e-06	0.9999999888781589	None	0.2	1	0.3333333333333333	4	0.8	12	0.20987654320987653	0.8	16	12	0	0	0	1.0	9	9	1.1333333333333333	17	0.0	1.0	0.1188361968652131	0.5546962471773019	0.09719610968126842	0.5899298750625536	0.09931308839723708	0.5001174244718495	0.5301238470292177	0.5484978117375986	0	1.0	0.0
1646	None	None	None	None	None	0.25	1	0.36363636363636365	4	0.7857142857142857	11	0.5925925925925926	0.6428571428571429	13	9	2	0	0	0.3333333333333333	3	9	1.0666666666666667	16	0.0	0.6153846153846154	0.09999973135268717	0.5000432623745318	0.1280614185200934	0.5919185053943117	1.4104636522192806e-14	0.5000000000012262	0.6340467810238825	0.5309665755546911	0	1.0	0.0
2469	None	None	None	None	None	0.3333333333333333	2	0.42857142857142855	6	0.6842105263157895	13	0.3333333333333333	0.6842105263157895	19	13	1	0	0	0.7777777777777778	9	7	1.4	21	0.0	0.8571428571428571	0.09143180671051218	0.625827997987875	0.046860338232117986	0.5346510052793085	0.020761329745692295	0.562378580570286	0.5660400662036138	0.5747690474564973	0	0	0.0
6086	0.0010333765552226586	0.00033005082924506235	2.376221006590695e-05	0.999142969026629	None	0.2	1	0.3333333333333333	4	0.8	12	0.20987654320987653	0.8	16	12	0	0	0	1.0	9	9	1.1333333333333333	17	0.0	1.0	-0.06051868444194264	0.5277611928075843	0.06483723519275576	0.7035002969033356	0.0433152442528443	0.5887745630310979	0.6407362193002657	0.6093770233328558	0	1.0	0.0
6167	1.2140737441269942e-07	1.1015900326439849e-07	4.7350545674589824e-11	0.9999823451499126	None	0	0	0.018518518518518517	1	1.0	79	1.0	0	0	0	80	0	0	1.0	9	9	5.4	81	0.0	1.0	0	0	0	0	0	0	0	0	0	0	0
4317	0.0037467645236047183	0.0021476554148118455	0.0009388383953761865	0.9957506567673	None	0.2	1	0.3333333333333333	4	0.8	12	0.20987654320987653	0.8	16	12	0	0	0	1.0	9	9	1.1333333333333333	17	0.0	1.0	0.09999238130687464	0.5018230568619156	-0.09999998744308324	0.5000009287297111	0.09974812117275278	0.5591606846453624	0.7194296487315672	0.5204096872955164	0	0	0.0
2779	5.731577762312797e-06	3.042328173491918e-08	-3.008806959873863e-08	0.9999994446189646	None	0	0	1.0	1	0	0	1.0	0	1	0	0	0	0	0.5	2	1	0.13333333333333333	2	0.0	0	0	0	0	0	0	0	0	0	0	0	0
4328	0.0	0.0	0.0	0.9999999999999998	None	0	0	0	0	0	0	1.0	0	0	0	0	4	0	1.0	1	1	0.06666666666666667	1	1.0	0	0	0	0	0	0	0	0	0	0	0	0
4462	0.00353376083180213	0.0004294898398036979	0.0003108737932591494	0.9943407040709901	None	0	0	0.42857142857142855	9	0.4482758620689655	13	0.6888888888888889	0.3448275862068966	18	10	12	6	0	0.5555555555555556	5	9	2.066666666666667	31	0.3	0.6153846153846154	0.10735828748617648	0.5915347375186019	0.07780241378834925	0.5149241638021846	0.09950438248017679	0.5014222419107314	0.5349123977134972	0.5362460494310218	1.0	1.0	0.0
1347	None	None	None	None	None	0	0	0	0	0	0	1.0	0	0	0	0	0	0	1.0	1	1	0.06666666666666667	1	0.0	0	0	0	0	0	0	0	0	0	0	0	0
744	None	None	None	None	None	0	0	0.1111111111111111	3	0.8947368421052632	34	0.6349206349206349	0.05263157894736842	3	2	36	9	0	0.7777777777777778	9	7	2.6666666666666665	40	0.12	0.48484848484848486	0.09998794701780725	0.500002700082432	-1.018096254040681	0.9999992939311197	0.09595197406898405	0.5000511941548116	0.9948377770318837	0.991174592944873	0.0	0	0.0
761	None	None	None	None	None	0.2	1	0.3333333333333333	4	0.8	12	0.20987654320987653	0.8	16	12	0	0	0	1.0	9	9	1.1333333333333333	17	0.0	1.0	0.03121174796201819	0.5103974058884889	0.046451339553536086	0.5875989127444406	0.09999984881846194	0.500000187259565	0.582211694918946	0.5329226770684166	0	1.0	0.0
6819	0.007619132723740561	0.0007856505769142416	0.0007472377108365684	0.9880619500954445	None	0.25	1	0.4	4	0.75	9	0.25925925925925924	0.75	13	9	0	0	0	0.6666666666666666	6	9	0.9333333333333333	14	0.0	1.0	0.2092367613836552	0.5370006698648149	0.06688749341834935	0.5581490045629237	-0.08106017276374633	0.6495059301462784	0.7552702631184663	0.5824725382663534	0	0.46153846153846156	0.0
1860	None	None	None	None	None	0.3333333333333333	1	0.4444444444444444	4	0.7272727272727273	8	0.2653061224489796	0.7272727272727273	12	8	0	0	0	1.0	7	7	0.8666666666666667	13	0.0	0.6666666666666666	1.8259845718949295e-06	0.5100166587917808	0.0997219144922733	0.500805070945212	0.021697474193901826	0.5529796556598662	0.6054152845603088	0.5213211782988729	0	1.0	0.0
1053	None	None	None	None	None	0.09090909090909091	2	0.2826086956521739	13	0.6666666666666666	44	0.8395061728395061	0.13636363636363635	17	9	50	1	0	1.0	9	9	4.533333333333333	68	0.010416666666666666	0.8135593220338984	-0.3104265065884748	1.0	0.032834308139481475	0.6076751634678378	0.008727793399368484	0.5085073399370008	0.8641410702310822	0.9999999999999873	1.0	0.23529411764705882	0.0
2790	4.242327397853432e-05	1.1648118367457501e-05	1.164683183364794e-05	0.9989063269981641	None	0	0	0.20833333333333334	5	0.7575757575757576	25	0.4861111111111111	0.09090909090909091	5	3	29	15	0	0.8888888888888888	8	9	2.3333333333333335	35	0.25	0.8275862068965517	-0.05916885089136355	0.6809868550220644	2.4467072095862144e-19	0.5318014404824154	0.048107159625952654	0.5598945164927077	0.6044997527686355	0.5927810546522967	0.0	0	0.0
7137	1.2370105694630677e-07	9.105043002116313e-08	-5.9311704164690224e-08	0.9999635606465306	None	0.5	1	0.6666666666666666	4	0.5714285714285714	4	0.42857142857142855	0.5714285714285714	8	4	0	0	0	0.42857142857142855	3	7	0.6	9	0.0	1.0	1.354518528227199e-06	0.5000023877729376	0.001911113365910267	0.523275948833839	0.007325536756471367	0.588831838106489	0.5115890683821349	0.5376220104047008	0	1.0	0.0
2466	None	None	None	None	None	0	0	0.5	2	0.75	3	0.6	0	1	0	4	10	0	0.4	2	5	0.4	6	0.9090909090909091	0	0	0	0	0	0	0	0	0	0	0	0
3507	0.0002828711862032394	2.114873835417649e-06	-1.7879090188326647e-06	0.9993487267953293	None	0	0	0.6	3	0.6	3	0.4666666666666667	0.6	6	3	0	0	0	0.6	3	5	0.4666666666666667	7	0.0	0.5	0.18049554483368563	0.5589134827355844	0.09540468275312071	0.513524531603727	0.09577704701506617	0.5080711972100302	0.5982679311585916	0.5269033722801919	0	1.0	0.0
3028	0.0012116402452005813	0.0001853118835468717	-7.860147185384083e-05	0.9961902640838776	None	0	0	0.5	2	0.6666666666666666	2	0.5555555555555556	0.6666666666666666	4	2	0	2	0	1.0	3	3	0.3333333333333333	5	1.0	0	0.17889534572378102	0.5227724197184713	-0.09870698306745142	0.5048919434163145	0.36753373609020995	0.5138826230143704	0.870950475387366	0.5138519468166276	1.0	0.75	0.0
4223	None	None	None	None	None	0.05555555555555555	1	0.2894736842105263	11	0.6909090909090909	38	0.7037037037037037	0.2545454545454545	23	14	33	0	0	1.0	9	9	3.8	57	0.0	0.75	0.09962733217876808	0.5006730100158532	-0.19879831230477354	0.6638984682924245	0.041204202493606665	0.5237693789856614	0.7863872448831388	0.5645180652466996	0	0.9565217391304348	0.0
3735	0.0017481985338821304	0.00038439132065256026	0.0003441608618510723	0.9972742836122231	None	0	0	0.375	12	0.5217391304347826	24	0.5925925925925926	0.5	35	23	12	0	0	1.0	9	9	3.2	48	0.0	0.6666666666666666	0.09999848319056837	0.5000705247852043	0.03710088854671113	0.5815952951975828	0.05116663565718066	0.6481863851371541	0.5896269998176046	0.5777543466471964	0	0.9714285714285714	0.0
4972	0.010755610076065764	0.003937943558339238	0.003863561010726371	0.9772110683167052	None	0.2	1	0.3333333333333333	4	0.8	12	0.20987654320987653	0.8	16	12	0	0	0	1.0	9	9	1.1333333333333333	17	0.0	1.0	0.27883078788192006	0.6153394291438243	0.09956154984613012	0.5085768551301239	-0.1640457164538313	0.9792750064579149	0.8658908992463994	0.8104902047148272	0	0.5625	0.0
7509	0.008027996165614348	0.008020372597614848	0.008020294120134117	0.992860626471614	None	0.25	1	0.4	4	0.7692307692307693	10	0.23809523809523808	0.7692307692307693	14	10	0	0	0	0.7777777777777778	7	9	1.0	15	0.0	1.0	-0.09983132354290106	0.5002593877133864	0.0668166529858437	0.5584500997491545	-0.09452940281652444	0.660691061063083	0.6793844148550406	0.574628874179866	0	1.0	0.0
2684	None	None	None	None	None	0	0	0.2857142857142857	8	0.6410256410256411	25	0.9111111111111111	0.5897435897435898	31	23	9	0	0	0.5555555555555556	5	9	2.7333333333333334	41	0.0	0.8888888888888888	0.0019072872806825101	0.5340717245290544	0.11820031021282992	0.685559387113395	0.042150760506626195	0.6633669995765178	0.6511405444042736	0.6298152850724243	0	0.967741935483871	0.0
3314	0.00349524318286678	0.001125167375982146	-0.0010416595738117081	0.9902247386889461	None	0	0	0.3333333333333333	2	0.8571428571428571	6	0.36	0.8571428571428571	8	6	0	2	0	1.0	5	5	0.6	9	1.0	0	-0.09792411704482826	0.5013211848744488	-0.07640474911669845	0.5336740212487078	0.09999397088513404	0.500030534625624	0.7082519374209177	0.511690134295647	1.0	1.0	0.0
7186	0.0043363709276555565	0.0012916984843766492	-0.0012809191956239803	0.9832784522225144	None	0	0	0.5	3	0.7142857142857143	5	0.36	0.7142857142857143	8	5	0	0	0	1.0	5	5	0.6	9	0.0	0.5	0.2973272875057167	0.5228783765783854	0.08600637710238446	0.5407277158846037	0.09631444983002192	0.5493169689399532	0.7284645337925584	0.537658665780188	0	1.0	0.0
3109	4.342004987696838e-06	4.3691506037061945e-09	-1.244141139536198e-09	0.9999998981518664	None	0	0	0	0	0	0	1.0	0	0	0	0	4	0	1.0	1	1	0.06666666666666667	1	1.0	0	0	0	0	0	0	0	0	0	0	0	0
933	None	None	None	None	None	0.3333333333333333	1	0.5	4	0.7	7	0.2857142857142857	0.7	11	7	0	0	0	0.8571428571428571	7	6	0.8	12	0.0	0.6666666666666666	0.2504390096894546	0.5458869158704758	0.00038245108648708736	0.557076399441596	0.21171289128885623	0.5903707808433524	0.7492442611463386	0.5645436195986925	0	1.0	0.0
2031	None	None	None	None	None	0	0	0.5	4	0.5	5	0.48	0	0	0	11	14	0	1.0	5	5	0.8	12	0.5384615384615384	0.8571428571428571	0	0	0	0	0	0	0	0	0	0	0
2522	None	None	None	None	None	0	0	0.18181818181818182	6	0.7872340425531915	37	0.6805555555555556	0	2	0	46	0	0	0.8888888888888888	9	8	3.2666666666666666	49	0.0	0.8292682926829268	0	0	0	0	0	0	0	0	0	0	0
1423	None	None	None	None	None	0	0	0.5	3	0.6666666666666666	4	0.4	0.6666666666666666	7	4	0	1	0	0.8	5	4	0.5333333333333333	8	1.0	0.6666666666666666	-0.06923048277612529	0.6037067637321432	-0.023332290599778503	0.640036627942731	0.09570496054056281	0.5033861890615973	0.668599851905982	0.5833807716621869	0.0	0	0.0
1561	None	None	None	None	None	0.14285714285714285	1	0.6470588235294118	11	0.17391304347826086	4	0.3968253968253968	0	10	0	14	2	0	0.7777777777777778	9	7	1.6666666666666667	25	0.09090909090909091	0.38095238095238093	0	0	0	0	0	0	0	0	0	0	0
5220	0.001961087563033465	0.0005294272084057262	3.621575629611148e-05	0.9979948342456594	None	0.2	1	0.3333333333333333	4	0.8	12	0.20987654320987653	0.8	16	12	0	0	0	1.0	9	9	1.1333333333333333	17	0.0	1.0	0.034044141979855905	0.6571547418542774	0.09308297971435023	0.5263566235463131	0.05911748869842283	0.755348302408757	0.6338407433007118	0.6519986227140543	0	0	0.0
545	None	None	None	None	None	0.25	1	0.6	6	0.25	3	0.56	0.08333333333333333	7	1	6	2	0	1.0	5	5	0.9333333333333333	14	0.2	0	-0.09996816117162485	0.5002833999134411	-0.0637082782278077	0.5453437420615868	0.09981583328952288	0.501738576928268	0.7045429906060084	0.5158249290036648	1.0	1.0	0.0
6324	0.0004391306473838465	0.00018368292659824272	0.00017009865936228754	0.9994017964125125	None	0	0	0.5	3	0.7142857142857143	5	0.36	0.7142857142857143	8	5	0	0	0	1.0	5	5	0.6	9	0.0	0.5	-0.06793270071247107	0.5187629323765557	0.15478859778034498	0.5662433274119226	0.06856073507220398	0.6823232373475039	0.7261399858764905	0.5911445148732712	0	1.0	0.0
2352	None	None	None	None	None	0	0	0.2972972972972973	11	0.6226415094339622	33	0.6790123456790124	0.2641509433962264	23	14	31	0	0	1.0	9	9	3.6666666666666665	55	0.0	0.782608695652174	8.809984180113653e-05	0.5010408971057236	0.03255658169976372	0.6474625421481729	-0.18338890410289094	0.6858747981894205	0.7562498155518423	0.6140393769263336	0	0.17391304347826086	0.0
6398	0.009387476542285488	0.006861302551970624	0.006851944482205057	0.9935717446830455	None	0.2	1	0.3333333333333333	4	0.8	12	0.20987654320987653	0.8	16	12	0	0	0	1.0	9	9	1.1333333333333333	17	0.0	1.0	-0.09999983750372185	0.5000415431159393	0.054613200561581046	0.6140654377425532	-0.27818741973477046	0.6486076855917235	0.7936363995894108	0.5888406765052605	0	0.4375	0.0
2018	None	None	None	None	None	0	0	0.36363636363636365	8	0.5333333333333333	16	0.7111111111111111	0.3333333333333333	15	10	16	6	0	0.5555555555555556	5	9	2.1333333333333333	32	0.1935483870967742	0.5925925925925926	0.0999951909408458	0.5000284964789827	0.04277882664496893	0.5243369890700164	0.08392736607865295	0.6098616157243306	0.5688901552858021	0.5452317944793837	1.0	1.0	0.0
948	None	None	None	None	None	0.08333333333333333	1	0.19230769230769232	5	0.8055555555555556	29	0.8444444444444444	0.16666666666666666	9	6	28	2	0	0.5555555555555556	5	9	2.533333333333333	38	0.03508771929824561	0.7878787878787878	0.004735556014874044	0.5793519430706916	0.08690546015320047	0.5830961250354565	0.025596187537392946	0.613210488283033	0.607729083405414	0.5919773936169982	1.0	1.0	0.0
5371	None	None	None	None	None	0	0	0.018518518518518517	1	1.0	79	1.0	0.0759493670886076	6	6	74	0	0	1.0	9	9	5.4	81	0.0	1.0	-0.09999999831174387	0.5000000066502918	0.047971665624527954	0.5555407461321484	0.002855786432097173	0.5069296523163596	0.6499827692237605	0.5208881674959474	0	0	0.0
6414	0.0001801208718406561	1.2792233180933948e-06	1.0870525544709645e-06	0.9999999746137289	None	0.2	1	0.3333333333333333	4	0.8	12	0.20987654320987653	0.8	16	12	0	0	0	1.0	9	9	1.1333333333333333	17	0.0	1.0	-0.09999752432053485	0.5000236555004233	-0.05037025288893119	0.6748758821409511	0.027731038386969414	0.5940518044048979	0.6584336446153243	0.5915521965005905	0	0.9375	0.0
6936	0.0	0.0	0.0	1.0	None	0	0	0	0	0	0	1.0	0	0	0	0	0	0	1.0	1	1	0.06666666666666667	1	0.0	0	0	0	0	0	0	0	0	0	0	0	0
7281	0.0001808403010604982	4.4237292098520415e-06	4.407481939855723e-06	0.9999960273358777	None	0	0	0.5	2	0.75	3	1.0	0.75	5	3	0	0	0	0.16666666666666666	1	6	0.4	6	0.0	0.4	-0.08872687086392636	0.6115196440429869	0.07633143384300628	0.5466207840714543	0.08431355660052473	0.5	0.6851196376801731	0.5531921957640996	0	1.0	0.0
1220	None	None	None	None	None	0	0	1.0	1	0	0	1.0	0	1	0	0	2	0	0.5	2	1	0.13333333333333333	2	0.6666666666666666	0	0	0	0	0	0	0	0	0	0	0	0
2619	1.2536004420307602e-07	1.2020295683640536e-07	4.0340043766466685e-11	0.9999852808342605	None	0	0	0.018518518518518517	1	1.0	79	1.0	0	0	0	80	0	0	1.0	9	9	5.4	81	0.0	1.0	0	0	0	0	0	0	0	0	0	0	0
2234	None	None	None	None	None	0	0	0	0	0	0	1.0	0	0	0	0	4	0	1.0	1	1	0.06666666666666667	1	1.0	0	0	0	0	0	0	0	0	0	0	0	0
6043	0.0012209520543674068	2.5751785522372085e-05	8.51022685872523e-06	0.9985670677138755	None	0	0	0.375	3	0.7777777777777778	7	0.3142857142857143	0.7777777777777778	10	7	0	0	0	0.7142857142857143	5	7	0.7333333333333333	11	0.0	0.6666666666666666	0.06143283802276234	0.5355507938205368	0.13987317323984166	0.999710200718717	-0.07791245948374295	0.6531157386927537	0.7056230768312108	0.9513738799003274	0	0	0.0
519	None	None	None	None	None	0.3333333333333333	1	0.4444444444444444	4	0.7272727272727273	8	0.28888888888888886	0.7272727272727273	12	8	0	0	0	0.5555555555555556	5	9	0.8666666666666667	13	0.0	1.0	-0.02038192533136251	0.6708692269062392	0.0008354582718496205	0.5005174054872411	0.09993961556148087	0.5043300291590919	0.6289071622190856	0.5606588552558961	0	0.25	0.0
740	None	None	None	None	None	0	0	0.04	2	0.9726027397260274	71	0.9259259259259259	0	0	0	74	0	0	1.0	9	9	5.0	75	0.0	0.9552238805970149	0	0	0	0	0	0	0	0	0	0	0
4092	0.0015765252265252578	0.0006900684360656671	0.0006900406079813309	0.9966281834754721	None	0	0	0.6	3	0.6	3	0.4666666666666667	0.6	6	3	0	1	0	0.6	3	5	0.4666666666666667	7	1.0	1.0	0.0923953969926971	0.5048261136429374	-0.05083065966491453	0.502957634277644	0.09601696423969612	0.53495124363628	0.6656369899071733	0.51426022212165	1.0	1.0	0.0
898	None	None	None	None	None	0.5	1	0.5714285714285714	4	0.625	5	0.3333333333333333	0.625	9	5	0	0	0	0.8333333333333334	5	6	0.6666666666666666	10	0.0	0.5	-0.06754353532005088	0.5427883884772647	0.012331665016847959	0.6476841340350973	0.08327717776871862	0.5769608271116804	0.6702498943026264	0.589908210124245	0	1.0	0.0
5674	0.016603769633949696	0.01004026720082481	-0.009889768794594994	0.9839287324792525	None	0.2	1	0.3333333333333333	4	0.8	12	0.20987654320987653	0.8	16	12	0	0	0	1.0	9	9	1.1333333333333333	17	0.0	1.0	0.49533112524652567	0.6977262364837751	0.06253514822594389	0.5	0.09999999999982881	0.5000000000350753	0.8763053019454119	0.569259662463673	0	1.0	0.0
615	None	None	None	None	None	0	0	0	0	0	0	1.0	0	0	0	0	4	0	1.0	1	1	0.06666666666666667	1	1.0	0	0	0	0	0	0	0	0	0	0	0	0
4461	0.0002342179196219926	4.361565222807027e-05	3.104415224340216e-06	0.9999958103372006	None	0	0	0.25	1	1.0	3	1.0	1.0	4	3	0	3	0	0.2	5	1	0.3333333333333333	5	1.0	0	0.09997021527567436	0.5003288025885155	-0.09999999660765277	0.500000011541803	-0.0998777030581423	0.5009787188176799	0.7194600348088074	0.5004358446380772	0.0	0	0.0
1996	None	None	None	None	None	0	0	0.18181818181818182	6	0.7872340425531915	37	0.875	0.0425531914893617	7	2	41	0	0	0.875	7	8	3.2666666666666666	49	0.0	0.8095238095238095	0.1334643505911211	0.5452787219275864	0.09999972401025607	0.5000011122183573	0.062348537484879084	0.5231499276355863	0.5713142422725769	0.5228409946547113	0	0	0.0
7198	0.010675412992435405	0.009518513124661428	0.009507104956954168	0.9909795954695712	None	0	0	0.3333333333333333	3	0.8181818181818182	9	0.28888888888888886	0.8181818181818182	12	9	0	0	0	0.5555555555555556	5	9	0.8666666666666667	13	0.0	1.0	-0.09995855111668499	0.500148859542541	0.04684998397822677	0.5471399954687417	-0.09661914145412803	0.6614149027833607	0.6667474750058993	0.5711246068450385	0	1.0	0.0
537	None	None	None	None	None	0	0	0	0	0	0	1.0	0	0	0	0	0	0	1.0	1	1	0.06666666666666667	1	0.0	0	0	0	0	0	0	0	0	0	0	0	0
5473	0.001066126531215548	0.0002819943646470449	2.601678419193502e-05	0.9992482945986357	None	0.25	1	0.36363636363636365	4	0.7857142857142857	11	0.2222222222222222	0.7857142857142857	15	11	0	0	0	0.8888888888888888	8	9	1.0666666666666667	16	0.0	1.0	-0.04615831900339728	0.519501496900554	0.0999375416232592	0.5013280509788618	-0.03859574083565129	0.6696110442494458	0.6757151945199495	0.5654378459821355	0	0.6	0.0
2995	0.0011673865111375737	0.0001388948489416863	2.1567597603684466e-05	0.9981930337866787	None	0.25	1	0.4	4	0.7692307692307693	10	0.234375	0.7692307692307693	14	10	0	0	0	1.0	8	8	1.0	15	0.0	0.8571428571428571	0.028999701178678273	0.6702980855881642	0.09984530917703242	0.5033182289754919	-0.06808863411361013	0.6596250008189117	0.6820493942025855	0.6133644410675461	0	0.9285714285714286	0.0
3228	0.007561954593771136	0.0003822585383232584	0.00035154194129189445	0.9885361390780504	None	0.14285714285714285	1	0.29411764705882354	5	0.782608695652174	18	0.30864197530864196	0.782608695652174	23	18	1	0	0	1.0	9	9	1.6666666666666667	25	0.0	1.0	-0.08196952446884281	0.6774190094669174	0.04108627213829112	0.5666644310893636	0.09999968281336727	0.5000035827114141	0.6809429215789627	0.5833971962129347	0	1.0	0.0
1469	None	None	None	None	None	0	0	0	0	0	0	1.0	0	0	0	0	4	0	1.0	1	1	0.06666666666666667	1	1.0	0	0	0	0	0	0	0	0	0	0	0	0
7044	0.0009661742892935514	0.00025541809377695857	-0.0002547785194875807	0.9990825258622323	None	0.16666666666666666	1	0.35714285714285715	5	0.7222222222222222	13	0.4166666666666667	0.7222222222222222	18	13	1	1	0	0.75	6	8	1.3333333333333333	20	1.0	0.8571428571428571	-0.010819977848262342	0.6105746072618611	0.09972741664164733	0.521260225354114	0.04612331816783386	0.6781911608224798	0.6546818469822335	0.6051006689490274	1.0	1.0	0.0
7089	3.25649721175008e-07	2.175178342421008e-07	1.0206959264731507e-10	0.9999387272563853	None	0	0	1.0	1	0	0	1.0	0	1	0	0	3	0	0.5	2	1	0.13333333333333333	2	1.0	0	0	0	0	0	0	0	0	0	0	0	0
1119	None	None	None	None	None	0	0	0	0	0	0	1.0	0	0	0	0	0	0	1.0	1	1	0.06666666666666667	1	0.0	0	0	0	0	0	0	0	0	0	0	0	0
1883	None	None	None	None	None	0.3333333333333333	1	0.4444444444444444	4	0.7272727272727273	8	0.2653061224489796	0.7272727272727273	12	8	0	0	0	1.0	7	7	0.8666666666666667	13	0.0	0.6666666666666666	0.09999915287852854	0.5000026993159707	0.06545916771405466	0.5720719797841075	0.09220468080397833	0.5645768294389846	0.5379912220927892	0.5457118933493242	0	1.0	0.0
4214	0.005906919344751674	0.0026505863987562306	0.0003787973406433127	0.9950852535507736	None	0.25	1	0.36363636363636365	4	0.7857142857142857	11	0.2222222222222222	0.7857142857142857	15	11	0	0	0	0.8888888888888888	9	8	1.0666666666666667	16	0.0	1.0	-0.07783668334754547	0.5538716090401963	0.19693831966555747	0.6545016756565225	0.1340875063233095	0.6391269081771903	0.7631948594962386	0.6167074882660253	0	0.9333333333333333	0.0
3056	0.0	0.0	0.0	1.0	None	0	0	0	0	0	0	1.0	0	0	0	0	0	0	1.0	1	1	0.06666666666666667	1	0.0	0	0	0	0	0	0	0	0	0	0	0	0
1048	None	None	None	None	None	0.047619047619047616	1	0.2222222222222222	10	0.7384615384615385	48	0.8271604938271605	0.12307692307692308	15	8	51	4	0	1.0	9	9	4.466666666666667	67	0.04040404040404041	0.9310344827586207	6.663072097294162e-10	0.5000000769179084	0.07872654620898058	0.9999999943887543	-0.09061278820478881	0.8225852822509692	0.8172979243384002	0.9989354647324743	1.0	1.0	0.0
5168	0.0020639324314193582	0.00027376403357732415	0.000242622130690476	0.9969652790431708	None	0.3333333333333333	1	0.4444444444444444	4	0.7272727272727273	8	0.2653061224489796	0.7272727272727273	12	8	0	0	0	1.0	7	7	0.8666666666666667	13	0.0	0.6666666666666666	-0.0998597927950837	0.5001537186056824	0.06307279741339827	0.5568403664214829	0.062117523500331284	0.6594507895851343	0.6818596008563244	0.5736120570333234	0	1.0	0.0
2015	None	None	None	None	None	0	0	0.1875	9	0.7681159420289855	53	0.8765432098765432	0.14492753623188406	18	10	52	0	0	1.0	9	9	4.733333333333333	71	0.0	0.875	0.08230222701298777	0.553814366208924	-0.18637798075808898	0.999999857010319	0.09999169410898896	0.5000948800735041	0.8484862002141295	0.9951583954821545	0	1.0	0.0
623	None	None	None	None	None	0	0	0	0	0	0	1.0	0	0	0	0	4	0	1.0	1	1	0.06666666666666667	1	1.0	0	0	0	0	0	0	0	0	0	0	0	0
7336	0.0	0.0	0.0	0.9999999999999998	None	0	0	0	0	0	0	1.0	0	0	0	0	4	0	1.0	1	1	0.06666666666666667	1	1.0	0	0	0	0	0	0	0	0	0	0	0	0
4762	0.003635427492940651	0.003194919460820952	0.002950289402424969	0.9953899587353525	None	0	0	0.2	5	0.7714285714285715	27	0.4567901234567901	0.11428571428571428	6	4	30	10	0	1.0	9	9	2.466666666666667	37	0.16129032258064516	0.7058823529411765	0.09792830619073585	0.5001563288257136	0.0954189025314248	0.5194444188845403	0.18907772823269978	0.5396682178807273	0.6063990262450126	0.5197771162709819	1.0	1.0	0.0
3032	0.0012781551590595242	0.0001547299245861425	-7.96014734272916e-05	0.9987339775121167	None	0.25	1	0.4	4	0.75	9	0.25925925925925924	0.75	13	9	0	0	0	0.6666666666666666	6	9	0.9333333333333333	14	0.0	1.0	-0.05176659326108971	0.5341820767767994	0.025309490345095987	0.5047428496681168	0.09064621070654061	0.520033677817785	0.6419163400792778	0.5196641453430502	0	0.23076923076923078	0.0
601	None	None	None	None	None	0	0	0.5	2	0.6666666666666666	2	0.625	0.6666666666666666	4	2	0	0	0	0.5	4	2	0.3333333333333333	5	0.0	0	-0.06689440082930773	0.5683075990268073	8.95222893246684e-14	0.5000000000332768	0.0014345432202015483	0.5022680370355281	0.5794855222340348	0.5236508146878691	0	1.0	0.0
4729	0.00021213543449812123	1.4590059655391569e-05	1.0180773954064471e-05	0.9999986240095831	None	0.25	1	0.36363636363636365	4	0.7857142857142857	11	0.2222222222222222	0.7857142857142857	15	11	0	0	0	0.8888888888888888	9	8	1.0666666666666667	16	0.0	1.0	0.1670960556562023	0.6440051271015441	0.2054372644979709	0.5960699739914384	0.08027868442013958	0.5499755046708207	0.6215291776751009	0.597283611123327	0	1.0	0.0
6401	0.00037746852268493624	0.00012817819365450064	0.00012816588005390566	0.9980879531467525	None	0	0	0.5	1	1.0	1	1.0	1.0	2	1	0	3	0	0.3333333333333333	1	3	0.2	3	1.0	0	-0.0998195627725105	0.5001309315166571	1.1411108903876303e-06	0.5000003863986513	0.0965360818999596	0.5	0.6903286002628208	0.5000437726393219	0.0	0	0.0
3131	0.0020296653351911096	0.00013444021096667262	0.0001320910117682694	0.9972321004932589	None	0	0	0.3333333333333333	2	0.8571428571428571	6	0.36	0.8571428571428571	8	6	0	2	0	1.0	5	5	0.6	9	1.0	0	0.010795455818919721	0.5590517385484399	-0.09959333144799781	0.5003086004766357	0.11472619127014846	0.5351225978445878	0.7057585098277467	0.5315638904331139	1.0	1.0	0.0
1310	None	None	None	None	None	0	0	0.42857142857142855	3	0.625	5	0.5	0	0	0	9	0	0	0.8	4	5	0.6666666666666666	10	0.0	0.8	0	0	0	0	0	0	0	0	0	0	0
5986	0.015115613296977193	0.006569657303626562	0.006400291062771986	0.9703468006937606	None	0.2	1	0.3333333333333333	4	0.8	12	0.20987654320987653	0.8	16	12	0	0	0	1.0	9	9	1.1333333333333333	17	0.0	1.0	0.3942773649334156	0.6649581669026842	0.0810717175990869	0.5	0.09999999762306785	0.5000000190155166	0.8075140140026345	0.5568751732344265	0	0.9375	0.0
3160	0.0	0.0	0.0	1.0	None	0	0	0	0	0	0	1.0	0	0	0	0	0	0	1.0	1	1	0.06666666666666667	1	0.0	0	0	0	0	0	0	0	0	0	0	0	0
7046	0.0010336865287551725	0.0009763560363769831	2.5757920059247398e-05	0.9982728674920749	None	0	0	0.3333333333333333	2	0.8571428571428571	6	0.36	0.8571428571428571	8	6	0	0	0	1.0	5	5	0.6	9	0.0	0	-0.09468422285409958	0.5018134448827037	0.07156142336323838	0.5055323551623749	0.027720858212131393	0.5705674042754968	0.6699492751237995	0.5261054613376097	0	1.0	0.0
6579	0.0034478931190514662	0.0010165518640330522	0.0009971969985445631	0.9925387357192271	None	0.2	1	0.3333333333333333	4	0.8	12	0.20987654320987653	0.8	16	12	0	0	0	1.0	9	9	1.1333333333333333	17	0.0	1.0	-0.09996179022102256	0.5005417956964291	0.04190636654231682	0.5153488169214738	0.032363965763969806	0.629867634028425	0.6540651176062053	0.5494404769509421	0	1.0	0.0
1493	None	None	None	None	None	0.25	1	0.4	4	0.75	9	0.25	0.75	13	9	0	0	0	0.875	7	8	0.9333333333333333	14	0.0	0.8571428571428571	0.024168418078762348	0.6716149837940323	-0.06006457249156677	0.663806136643588	0.09977525728213664	0.5050957474548334	0.6762064073631455	0.6158715583384089	0	0.9230769230769231	0.0
6194	0.0	0.0	0.0	0.9999999999999998	None	0	0	0	0	0	0	1.0	0	0	0	0	4	0	1.0	1	1	0.06666666666666667	1	1.0	0	0	0	0	0	0	0	0	0	0	0	0
1097	None	None	None	None	None	0	0	0	0	0	0	1.0	0	0	0	0	4	0	1.0	1	1	0.06666666666666667	1	1.0	0	0	0	0	0	0	0	0	0	0	0	0
5781	0.007906181891169376	0.008301455610669846	0.00830136979184486	0.992959207640259	None	0.25	1	0.4	4	0.7692307692307693	10	0.23809523809523808	0.7692307692307693	14	10	0	0	0	0.7777777777777778	7	9	1.0	15	0.0	1.0	-0.09983132354290106	0.5002593877133864	0.0668166529858437	0.5584500997491545	-0.09452940281652444	0.660691061063083	0.6793844148550406	0.574628874179866	0	1.0	0.0
3821	0.0	0.0	0.0	0.9999999999999998	None	0	0	0	0	0	0	1.0	0	0	0	0	4	0	1.0	1	1	0.06666666666666667	1	1.0	0	0	0	0	0	0	0	0	0	0	0	0
1575	None	None	None	None	None	0	0	0.6666666666666666	2	0.5	1	0.6666666666666666	0	1	0	2	0	0	0.6666666666666666	3	2	0.26666666666666666	4	0.0	0	0	0	0	0	0	0	0	0	0	0	0
4439	0.0042419769674414565	0.0022659642043176827	0.0022580672207105855	0.9917765352716067	None	0.3333333333333333	1	0.5	4	0.6666666666666666	6	0.3142857142857143	0.6666666666666666	10	6	0	0	0	0.7142857142857143	5	7	0.7333333333333333	11	0.0	0.6666666666666666	0.23460397566582447	0.559079665058441	0.09999689426611967	0.5000497726487703	0.09708744729754859	0.53188593991125	0.6584084057275164	0.5304077567654233	0	0	0.0
6253	0.009468396780340806	0.007051606714267824	0.007042185279828976	0.9937194601665835	None	0.2	1	0.3333333333333333	4	0.8	12	0.20987654320987653	0.8	16	12	0	0	0	1.0	9	9	1.1333333333333333	17	0.0	1.0	-0.09999983750372185	0.5000415431159393	0.054613200561581046	0.6140654377425532	-0.27818741973477046	0.6486076855917235	0.7936363995894108	0.5888406765052605	0	0.4375	0.0
7388	0.0021775202000666235	0.0017128234246545017	1.3522877888966366e-05	0.998342387110334	None	0.25	1	0.4	4	0.75	9	0.25925925925925924	0.75	13	9	0	0	0	0.6666666666666666	9	6	0.9333333333333333	14	0.0	1.0	-0.09980755956899383	0.5005931801029148	0.0988198652626864	0.5037800223449475	0.05717524732751885	0.5225392130942216	0.7004414164298911	0.5089749604118492	0	0	0.0
448	None	None	None	None	None	0	0	0.375	3	0.7777777777777778	7	0.4074074074074074	0.7777777777777778	10	7	0	1	0	0.3333333333333333	3	9	0.7333333333333333	11	1.0	1.0	0.03714259621893056	0.5831309373216199	0.14289017901142304	0.9997536867701852	0.008727646268176802	0.5480283581643688	0.6528962199908254	0.950058399533779	1.0	1.0	0.0
6169	0.000838187633929685	0.00033575950582147887	-9.324857231360449e-07	0.9994535778136745	None	0	0	0.25	1	1.0	3	1.0	1.0	4	3	0	0	0	0.2	5	1	0.3333333333333333	5	0.0	0	0.20074400239612405	0.5256697549100028	0.09029820442927108	0.5319747466846019	0.03613786645798424	0.5907572321525469	0.6662720141449269	0.5496640097816347	0	1.0	0.0
169	None	None	None	None	None	0	0	0	0	0	0	1.0	0	0	0	0	4	0	1.0	1	1	0.06666666666666667	1	1.0	0	0	0	0	0	0	0	0	0	0	0	0
2396	None	None	None	None	None	0	0	0.22727272727272727	5	0.7666666666666667	23	0.8	0.5666666666666667	21	17	10	0	0	0.625	8	5	2.1333333333333333	32	0.0	0.8571428571428571	0.3544423040112518	0.6676588979995249	0.0999480305565918	0.5074315732496438	0.09376142351564283	0.5158547629940264	0.7714963065524293	0.5655197635252135	0	1.0	0.0
2122	None	None	None	None	None	0.15384615384615385	2	0.2857142857142857	8	0.717948717948718	28	0.5061728395061729	0.4358974358974359	24	17	16	0	0	1.0	9	9	2.7333333333333334	41	0.0	0.5	0.021855066258173194	0.6664361669533516	-0.027683637425588214	0.6696790663577489	0.09991660074183387	0.5000513699063078	0.669533450276669	0.6145194458437284	0	1.0	0.0
866	None	None	None	None	None	0.25	2	0.3157894736842105	6	0.6923076923076923	18	0.6222222222222222	0.6538461538461539	23	17	4	0	0	0.5555555555555556	5	9	1.8666666666666667	28	0.0	0.9565217391304348	0.09929205620221192	0.5033116834421223	0.07985551485551795	0.5348271230665554	0.06351643262478472	0.5433263773633104	0.5426936689488407	0.5271833877880211	0	1.0	0.0
434	None	None	None	None	None	0	0	0	0	0	0	1.0	0	0	0	0	4	0	1.0	1	1	0.06666666666666667	1	1.0	0	0	0	0	0	0	0	0	0	0	0	0
2837	4.5263424869522125e-08	4.4881975261141065e-08	4.475365258453008e-08	0.9999940846878116	None	0.1	2	0.30952380952380953	13	0.6333333333333333	38	0.7654320987654321	0.3333333333333333	31	20	30	1	0	1.0	9	9	4.133333333333334	62	0.018867924528301886	0.7547169811320755	4.214282107834655e-08	0.5000075991937981	-0.06556403783097228	0.6549494461960798	1.8366763446122766e-08	0.5000001742548814	0.5804660301877993	0.553205982177995	1.0	1.0	0.0
1437	None	None	None	None	None	0.5	1	0.5714285714285714	4	0.625	5	0.3333333333333333	0.625	9	5	0	0	0	0.8333333333333334	5	6	0.6666666666666666	10	0.0	1.0	0.06379693135884204	0.5231439166586042	-0.06905028432280264	0.562434230101073	0.09999696136593629	0.5000065008124054	0.6755217122836129	0.5286116296177088	0	0	0.0
174	None	None	None	None	None	0.3333333333333333	1	0.5	4	0.7	7	0.3333333333333333	0.7	11	7	0	0	0	0.4444444444444444	9	4	0.8	12	0.0	1.0	0.04619693166244917	0.5980238112415271	0.08244205720705534	0.5503948011298222	0.06262876455487443	0.5619888368140878	0.5486031275937775	0.5702604262057884	0	1.0	0.0
5619	0.0	0.0	0.0	1.0	None	0	0	0	0	0	0	1.0	0	0	0	0	0	0	1.0	1	1	0.06666666666666667	1	0.0	0	0	0	0	0	0	0	0	0	0	0	0
6820	0.0002927354595056537	2.3788955017558213e-05	-2.3772551678352495e-05	0.997762857312084	None	0	0	0.3333333333333333	1	1.0	2	1.0	1.0	3	2	0	0	0	0.25	1	4	0.26666666666666666	4	0.0	0	-0.09462500292786752	0.5167009524645843	0.09193428920218376	0.5027059579988821	0.082941001525547	0.5	0.7024593134867263	0.5064706894136662	0	1.0	0.0
7498	0.00015065260054957544	4.175155159521322e-06	-8.486108014943682e-07	0.998487370365476	None	0	0	0.42857142857142855	3	0.75	6	0.3333333333333333	0.75	9	6	0	1	0	0.8333333333333334	5	6	0.6666666666666666	10	1.0	0.4	-0.09992203742580988	0.5003137443567528	0.5125431319649849	0.9999999999288705	-0.008508961257625793	0.6090939927506549	0.9375669716550694	0.9996428839624055	0.0	0	0.0
6481	0.0079125299852956	0.008298230014987468	0.008298144249796387	0.992899523049924	None	0.25	1	0.4	4	0.7692307692307693	10	0.23809523809523808	0.7692307692307693	14	10	0	0	0	0.7777777777777778	7	9	1.0	15	0.0	1.0	-0.09983132354290106	0.5002593877133864	0.0668166529858437	0.5584500997491545	-0.09452940281652444	0.660691061063083	0.6793844148550406	0.574628874179866	0	1.0	0.0
5432	0.006440822431126587	0.003373419249894676	0.0032786551033780766	0.9965292838726918	None	0.2	1	0.3333333333333333	4	0.8	12	0.20987654320987653	0.8	16	12	0	0	0	1.0	9	9	1.1333333333333333	17	0.0	1.0	0.09975311247299687	0.5165791086258884	-0.09999994439709141	0.5000029250190121	0.13807306929199467	0.635133407953737	0.7385713956555685	0.5515376184830645	0	0.4375	0.0
1349	None	None	None	None	None	0	0	0.045454545454545456	1	1.0	31	0.825	0	0	0	32	12	0	0.625	5	8	2.2	33	0.17647058823529413	0.8571428571428571	0	0	0	0	0	0	0	0	0	0	0
379	None	None	None	None	None	0	0	0	0	0	0	1.0	0	0	0	0	2	0	1.0	1	1	0.06666666666666667	1	0.5	0	0	0	0	0	0	0	0	0	0	0	0
6436	None	None	None	None	None	0	0	0.07407407407407407	4	0.9230769230769231	72	0.9876543209876543	0.05128205128205128	7	4	72	0	0	1.0	9	9	5.333333333333333	80	0.0	0.9859154929577465	-0.09570314997952584	0.5015070369219188	0.0955043748550491	0.5126318981740653	-0.5020167782514411	0.7425468824262457	0.922583003612346	0.5919272558251241	0	1.0	0.0
5549	0.0014891608055652944	0.0008064848676732922	6.111666773416534e-05	0.9932358625511714	None	0	0	0.3	3	0.8333333333333334	10	0.4666666666666667	0.75	12	9	1	3	0	0.8333333333333334	5	6	0.9333333333333333	14	1.0	0.2222222222222222	-0.0993531367657687	0.5028786040945843	0.10645823182821908	0.7053058533788474	0.036070357833854386	0.6025582588179954	0.7130168337503867	0.6066967221019607	1.0	1.0	0.0
715	None	None	None	None	None	0.25	1	0.36363636363636365	4	0.7857142857142857	11	0.2222222222222222	0.7857142857142857	15	11	0	0	0	0.8888888888888888	8	9	1.0666666666666667	16	0.0	1.0	0.0999641833729583	0.5000509635419041	0.18007328682122256	0.9999999999998392	0.022120884323209616	0.5523949919781406	0.8766373464390467	0.9999493093355679	0	0.6666666666666666	0.0
4717	1.2505007132577516e-07	1.1462269610435704e-07	4.412649054786107e-11	0.9999836069645237	None	0	0	0.018518518518518517	1	1.0	79	1.0	0	0	0	80	0	0	1.0	9	9	5.4	81	0.0	1.0	0	0	0	0	0	0	0	0	0	0	0
5016	2.0391812034994144e-06	1.8665858878131462e-07	-1.8614186188505438e-07	0.9999450877572189	None	0	0	0	0	0	0	1.0	0	0	0	0	4	0	1.0	1	1	0.06666666666666667	1	1.0	0	0	0	0	0	0	0	0	0	0	0	0
6608	0.008055722542233603	0.008126666185456847	0.008126521716512144	0.9928891364440211	None	0.25	1	0.4	4	0.7692307692307693	10	0.23809523809523808	0.7692307692307693	14	10	0	0	0	0.7777777777777778	7	9	1.0	15	0.0	1.0	-0.09983132354290106	0.5002593877133864	0.0668166529858437	0.5584500997491545	-0.09452940281652444	0.660691061063083	0.6793844148550406	0.574628874179866	0	1.0	0.0
3241	None	None	None	None	None	0.21052631578947367	4	0.475	19	0.46551724137931033	27	0.7407407407407407	0.41379310344827586	42	24	17	0	0	1.0	9	9	4.0	60	0.0	0.8301886792452831	0.003858763320879136	0.5633200725537995	0.09067054768923706	0.7066813772136312	0.0801113549407592	0.7096064486616409	0.6403505967199756	0.662803737989504	0	0.9285714285714286	0.0
4986	0.0006943079626198528	0.00017756475639298986	-4.472709027977761e-05	0.9969899357391119	None	0.2	1	0.3333333333333333	4	0.8	12	0.20987654320987653	0.8	16	12	0	0	0	1.0	9	9	1.1333333333333333	17	0.0	1.0	0.40175980676242	0.6476624037935977	0.0999977617470241	0.5048256479860693	0.00463098365422316	0.5319900260558723	0.8405816336528283	0.5626865977028062	0	0.3125	0.0
2620	0.010243341516487245	0.0009106368433223082	-0.0007028492334875546	0.9902033737014612	None	0.3333333333333333	1	0.5	4	0.7	7	0.2857142857142857	0.7	11	7	0	0	0	0.8571428571428571	7	6	0.8	12	0.0	0.6666666666666666	0.09991402470580125	0.5007424402633548	7.902762784127648e-27	0.5	0.22228573053368544	0.5423247218945065	0.7128081924002129	0.514385592843079	0	0	0.0
6328	0.00815275207249064	0.008135991950933695	0.008135829415550976	0.9930085022607505	None	0.25	1	0.4	4	0.7692307692307693	10	0.23809523809523808	0.7692307692307693	14	10	0	0	0	0.7777777777777778	7	9	1.0	15	0.0	1.0	-0.09983132354290106	0.5002593877133864	0.0668166529858437	0.5584500997491545	-0.09452940281652444	0.660691061063083	0.6793844148550406	0.574628874179866	0	1.0	0.0
4025	0.015660856338045683	0.0019935615358082585	0.001170810592393081	0.9970951926409264	None	0.2	1	0.3333333333333333	4	0.8	12	0.20987654320987653	0.8	16	12	0	0	0	1.0	9	9	1.1333333333333333	17	0.0	1.0	0.061597129978497554	0.5421110043307713	-0.007473556002676659	0.6617792388177443	1.0634214469899455	0.9965781383289495	0.9926652264606132	0.8976522730483604	0	1.0	0.0
5947	1.2049496362915738e-07	1.0377233284629184e-07	5.0620768958175066e-11	0.9999808726818874	None	0	0	0.018518518518518517	1	1.0	79	1.0	0	0	0	80	0	0	1.0	9	9	5.4	81	0.0	1.0	0	0	0	0	0	0	0	0	0	0	0
1848	None	None	None	None	None	0	0	0	0	0	0	1.0	0	0	0	0	0	0	1.0	1	1	0.06666666666666667	1	0.0	0	0	0	0	0	0	0	0	0	0	0	0
4937	3.0348997958729057e-06	1.1401111452033302e-06	6.0750446528060654e-09	0.9996702818716696	None	0	0	0.42857142857142855	3	0.75	6	0.3333333333333333	0.75	9	6	0	0	0	0.8333333333333334	5	6	0.6666666666666666	10	0.0	0.8	0.051523465065036314	0.675607157714297	1.6146527865437274e-06	0.5678823734197929	0	0.5	0.589043113673575	0.583127230793014	0	0.6666666666666666	0.0
7532	4.315473086404434e-06	1.181042064410129e-06	1.66477738206313e-07	0.9995483505018927	None	0	0	0.3333333333333333	2	0.8333333333333334	5	0.4	0.8333333333333334	7	5	0	2	0	0.8	5	4	0.5333333333333333	8	1.0	0	-0.09965243393701154	0.5004121247974769	0.059537908090978496	0.523960903286095	0	0.5	0.6587369848845627	0.5081297486489925	1.0	1.0	0.0
6552	0.001356736085178587	0.0004472052229348673	-0.0004403965006260208	0.9972049417339489	None	0.25	1	0.4	4	0.7692307692307693	10	0.23809523809523808	0.7692307692307693	14	10	0	0	0	0.7777777777777778	7	9	1.0	15	0.0	1.0	-0.09994176393542943	0.5000945949225484	0.09991448715672077	0.5045766674234797	-0.04713103974778632	0.61798318741449	0.6996371790033449	0.5415441822766996	0	1.0	0.0
6027	0.0	0.0	0.0	1.0	None	0	0	0	0	0	0	1.0	0	0	0	0	0	0	1.0	1	1	0.06666666666666667	1	0.0	0	0	0	0	0	0	0	0	0	0	0	0
7444	0.002123932544146685	0.0009343011769696475	0.0007911433001416919	0.9976803892997612	None	0.2	1	0.3333333333333333	4	0.8	12	0.20987654320987653	0.8	16	12	0	0	0	1.0	9	9	1.1333333333333333	17	0.0	1.0	-0.09981794612459072	0.5006963605976097	0.21255918092954004	0.9999999995496351	0.09632978182999175	0.5470931113385427	0.7858347898689954	0.9992814527953985	0	1.0	0.0
2236	None	None	None	None	None	0.5	1	0.5	3	0.5714285714285714	4	0.6	0	1	0	7	0	0	0.6	3	5	0.6	9	0.0	0.6666666666666666	0	0	0	0	0	0	0	0	0	0	0
1647	None	None	None	None	None	0.6666666666666666	2	0.75	6	0.3	3	0.6	0.2	6	2	5	1	0	0.8	5	4	0.8	12	0.1	0.8571428571428571	0.053942712145723125	0.5560248890076127	0.017340510786897793	0.5253054699998724	0.07385487854563764	0.559079539193818	0.5662486935687012	0.5468439047355106	1.0	1.0	0.0
7367	0.0	0.0	0.0	1.0	None	0	0	0	0	0	0	1.0	0	0	0	0	0	0	1.0	1	1	0.06666666666666667	1	0.0	0	0	0	0	0	0	0	0	0	0	0	0
5904	0.0011290093565517556	5.1979046101303945e-05	-5.166127353006209e-05	0.995743980802694	None	0	0	0.3333333333333333	1	1.0	2	1.0	1.0	3	2	0	2	0	0.25	1	4	0.26666666666666666	4	0.6666666666666666	0	4.2146799132931665e-06	0.5000032986829375	0.09876648293665234	0.5010599218486137	0.2737025677528511	0.6240470097690793	0.7561528245031767	0.5424818717471511	0.0	0	0.0
2632	0.003724459777730555	0.0006513888730423802	-0.0006249581548565715	0.9956922727466981	None	0	0	0.3333333333333333	8	0.6060606060606061	20	0.9722222222222222	0.3939393939393939	19	13	15	7	0	1.0	6	6	2.3333333333333335	35	0.25	0.3448275862068966	0.11110539577971443	0.6054980488982191	0.0999999223678069	0.5000013012164392	0.05641331603207437	0.5514862621159257	0.5611808481118332	0.5527290510354405	0.8421052631578947	0.6842105263157895	0.0
3520	1.2474817028061488e-07	8.960896116289956e-08	6.45074183574961e-11	0.999976572612827	None	0	0	0.018518518518518517	1	1.0	79	1.0	0	0	0	80	0	0	1.0	9	9	5.4	81	0.0	1.0	0	0	0	0	0	0	0	0	0	0	0
3204	0.001981295407105184	0.0004812685613481863	0.00012325485855620337	0.9979568319198088	None	0	0	0.4	2	0.6	3	0.4375	0.6	5	3	1	4	0	1.0	4	4	0.4666666666666667	7	1.0	0	-0.09711127611702682	0.5051011417760048	0.09999999913831102	0.5000000048192665	0.1817277600048197	0.5779114987555498	0.7620098110641113	0.5278553801001679	1.0	1.0	0.0
1872	None	None	None	None	None	0.2	1	0.3333333333333333	4	0.8	12	0.20987654320987653	0.8	16	12	0	0	0	1.0	9	9	1.1333333333333333	17	0.0	1.0	6.670839178008855e-20	0.5000000000000261	0.18711195997211408	0.826414263950875	0.09999676784751114	0.5001233908604131	0.6824589119434094	0.6272193249976843	0	1.0	0.0
2576	0.0003975201561888696	7.664943473112481e-06	5.863649908069493e-06	0.9999658069210202	None	0.14285714285714285	1	0.375	6	0.6818181818181818	15	0.4444444444444444	0.45454545454545453	15	10	8	6	0	0.6666666666666666	6	9	1.6	24	0.4	0.4444444444444444	0.012580343520501127	0.6326052129763556	-0.035063582472530094	0.6691168891610505	0.04857706154855083	0.5314558925462596	0.6089866228555577	0.6125074244372558	1.0	1.0	0.0
5712	0.005004534080551942	0.004094881906327167	-0.0038657915031165154	0.9962194177670014	None	0.2	1	0.3333333333333333	4	0.8	12	0.20987654320987653	0.8	16	12	0	0	0	1.0	9	9	1.1333333333333333	17	0.0	1.0	-0.09998842263397513	0.5077922367549935	0.05658438627557516	0.5808439803832143	0.08577216553976658	0.5575136274514462	0.6937367295720476	0.5488839902877517	0	0.125	0.0
1076	None	None	None	None	None	0	0	0.5	2	0.6666666666666666	2	0.5555555555555556	0.6666666666666666	4	2	0	1	0	1.0	3	3	0.3333333333333333	5	0.5	0	0.09357392729823091	0.520594095626862	0.05712751591439295	0.5579420586552227	-0.008008673834770181	0.6868058080547228	0.6142711695138314	0.5906907854476929	1.0	1.0	0.0
3068	0.0010208561610430594	3.0797274121711234e-05	-3.564543595002114e-06	0.995824630177012	None	0	0	0.5	3	0.6666666666666666	4	0.4	0.6666666666666666	7	4	0	0	0	0.8	5	4	0.5333333333333333	8	0.0	0.6666666666666666	5.425390780160138e-06	0.5002217507455332	-0.0832271815405417	0.6077908651873912	-0.010709127917767802	0.6374695837859128	0.6025291584268042	0.5828393711925512	0	1.0	0.0
1322	None	None	None	None	None	0	0	0.36363636363636365	8	0.5333333333333333	16	0.7111111111111111	0.3333333333333333	15	10	16	6	0	0.5555555555555556	5	9	2.1333333333333333	32	0.1935483870967742	0.5925925925925926	0.0999951909408458	0.5000284964789827	0.04277882664496893	0.5243369890700164	0.08392736607865295	0.6098616157243306	0.5688901552858021	0.5452317944793837	1.0	1.0	0.0
3687	0.012673499972724173	0.0025772541475284276	0.002284995911990638	0.9849575717558876	None	0.2	1	0.3333333333333333	4	0.8	12	0.20987654320987653	0.8	16	12	0	0	0	1.0	9	9	1.1333333333333333	17	0.0	1.0	0.18395560185029625	0.6126797741365705	0.08146375521539008	0.7472607469901241	0.43477906307566433	0.9325872977081434	0.8166367787008133	0.8005803094253865	0	0.375	0.0
7283	1.218752057735888e-07	1.0961687830253414e-07	4.772897110580963e-11	0.9999821915753154	None	0	0	0.018518518518518517	1	1.0	79	1.0	0	0	0	80	0	0	1.0	9	9	5.4	81	0.0	1.0	0	0	0	0	0	0	0	0	0	0	0
947	None	None	None	None	None	0	0	1.0	3	0.0	0	0.6666666666666666	0	3	0	0	0	0	0.6666666666666666	3	2	0.26666666666666666	4	0.0	1.0	0	0	0	0	0	0	0	0	0	0	0
892	None	None	None	None	None	0	0	0	0	0	0	1.0	0	0	0	0	3	0	1.0	1	1	0.06666666666666667	1	0.75	0	0	0	0	0	0	0	0	0	0	0	0
6219	0.007888966766378158	0.007872641014015535	0.0078724831865112	0.9930331768852882	None	0.25	1	0.4	4	0.7692307692307693	10	0.23809523809523808	0.7692307692307693	14	10	0	0	0	0.7777777777777778	7	9	1.0	15	0.0	1.0	-0.09983132354290106	0.5002593877133864	0.0668166529858437	0.5584500997491545	-0.09452940281652444	0.660691061063083	0.6793844148550406	0.574628874179866	0	1.0	0.0
4538	0.0034564825033234882	0.0023978383802561202	0.0017986486162942363	0.9935503305904859	None	0.25	1	0.4	4	0.7692307692307693	10	0.23809523809523808	0.7692307692307693	14	10	0	0	0	0.7777777777777778	7	9	1.0	15	0.0	1.0	0.0997098701882037	0.5009775880148226	-0.0999999768696059	0.5000015975276543	-0.09978136385928636	0.5038677348614429	0.7184616615653607	0.5016156606425439	0	0.7142857142857143	0.0
2883	0.0	0.0	0.0	1.0	None	0	0	0	0	0	0	1.0	0	0	0	0	0	0	1.0	1	1	0.06666666666666667	1	0.0	0	0	0	0	0	0	0	0	0	0	0	0
1939	None	None	None	None	None	0	0	0.4	2	0.6	3	0.5833333333333334	0.6	4	3	2	3	0	0.3333333333333333	6	2	0.4666666666666667	7	0.42857142857142855	0.4	0.09958457710592236	0.5003865301629539	-0.03025398861998747	0.6342697293008023	-0.20150191269795972	0.6452454478516123	0.7759130857515001	0.5947032407169528	0.0	0.5	0.0
2801	0.0006711302779812431	2.3486231241422917e-06	-3.362322793719733e-07	0.9999999843484161	None	0.2	1	0.3333333333333333	4	0.8	12	0.20987654320987653	0.8	16	12	0	0	0	1.0	9	9	1.1333333333333333	17	0.0	1.0	0.05054371804688564	0.5460402209830434	0.046136071490039426	0.5696072824722546	0.2068164243552631	0.6206365087965545	0.6894015376647469	0.5790954623870164	0	0.625	0.0
2634	0.005423708346753223	0.0006911787878670955	0.0005377713809743448	0.9946278853863615	None	0.25	1	0.4	4	0.75	9	0.25	0.75	13	9	0	0	0	0.875	7	8	0.9333333333333333	14	0.0	0.8571428571428571	-0.08672454461451759	0.5333044683241804	0.3331298062290403	0.5855624168710929	0.2644729810727892	0.6314165983534025	0.8631166684878298	0.5839771227913477	0	0.38461538461538464	0.0
7053	1.5208931265563309e-05	1.5666909991348725e-05	-4.892189451423961e-07	0.9990907180840448	None	0.2	1	0.3333333333333333	4	0.8	12	0.20987654320987653	0.8	16	12	0	0	0	1.0	9	9	1.1333333333333333	17	0.0	1.0	-0.09968328476948116	0.5072530527986976	5.360095866945893e-06	0.5227021147519446	0.00405845651279514	0.5265964949727544	0.6178797236726182	0.5188553605317624	0	0.9375	0.0
1993	None	None	None	None	None	0	0	0	0	0	0	1.0	0	0	0	0	4	0	1.0	1	1	0.06666666666666667	1	1.0	0	0	0	0	0	0	0	0	0	0	0	0
5078	1.82805580925771e-06	7.32251243762698e-07	4.959600230721067e-07	0.9996666910735177	None	0	0	0.3333333333333333	2	0.8571428571428571	6	0.36	0.8571428571428571	8	6	0	0	0	1.0	5	5	0.6	9	0.0	0	-0.05015665931589432	0.6531554021871355	6.211701310271056e-05	0.5001149888130441	0.009251816045997804	0.5232867831860041	0.5879759316393152	0.5602567821549237	0	0	0.0
277	None	None	None	None	None	0	0	0	0	0	0	1.0	0	0	0	0	4	0	1.0	1	1	0.06666666666666667	1	1.0	0	0	0	0	0	0	0	0	0	0	0	0
331	None	None	None	None	None	0	0	0.10416666666666667	5	0.8857142857142857	62	0.8888888888888888	0	0	0	71	0	0	1.0	9	9	4.8	72	0.0	0.9230769230769231	0	0	0	0	0	0	0	0	0	0	0
640	None	None	None	None	None	0	0	0.16	4	0.8285714285714286	29	0.578125	0	0	0	36	8	0	1.0	8	8	2.466666666666667	37	0.10526315789473684	0.5625	0	0	0	0	0	0	0	0	0	0	0
6231	0.00815280352809569	0.008135991952974073	0.00813582941759161	0.9930084340645271	None	0.25	1	0.4	4	0.7692307692307693	10	0.23809523809523808	0.7692307692307693	14	10	0	0	0	0.7777777777777778	7	9	1.0	15	0.0	1.0	-0.09983132354290106	0.5002593877133864	0.0668166529858437	0.5584500997491545	-0.09452940281652444	0.660691061063083	0.6793844148550406	0.574628874179866	0	1.0	0.0
2477	None	None	None	None	None	0.125	1	0.3888888888888889	7	0.5416666666666666	13	0.7222222222222222	0.25	10	6	15	0	0	1.0	6	6	1.7333333333333334	26	0.0	0.5	0.17812376322347273	0.5733599198702656	0.010706899656850344	0.6845683166367309	0.09614341916628277	0.5631068298438012	0.661048403963126	0.6085925623148642	0	0.1	0.0
3578	0.002790908900232733	0.0003681242502576756	-2.0098961954437448e-06	0.9940795815853458	None	0	0	0.5	2	0.6666666666666666	2	1.0	0.6666666666666666	4	2	0	2	0	0.2	5	1	0.3333333333333333	5	1.0	1.0	0.28852028996859436	0.5924376659127062	0.08136179312212846	0.5	0.09999890835299098	0.5000009247535245	0.7182438658136016	0.5311309687024182	1.0	1.0	0.3859955245822944
3501	0.009028392935335229	0.0009437422755861189	0.0007425415768839582	0.9911438918062555	None	0.3333333333333333	1	0.5	4	0.7	7	0.2857142857142857	0.7	11	7	0	0	0	0.8571428571428571	7	6	0.8	12	0.0	1.0	0.0999999811647931	0.5000001133344931	0.03478062578635608	0.5512481521379539	-0.25410684189249316	0.6676667373862459	0.8232847952606381	0.5747168050070035	0	0	0.0
6050	1.2191007862982808e-07	1.2097947422638924e-07	4.357716469158244e-11	0.999984412825758	None	0	0	0.018518518518518517	1	1.0	79	1.0	0	0	0	80	0	0	1.0	9	9	5.4	81	0.0	1.0	0	0	0	0	0	0	0	0	0	0	0
1759	None	None	None	None	None	0.3333333333333333	1	0.5	4	0.6666666666666666	6	0.3055555555555556	0.6666666666666666	10	6	0	0	0	1.0	6	6	0.7333333333333333	11	0.0	0.4	0.022690962474715866	0.5657864774049248	0.06305860663634134	0.5737685958669917	0.16868379512867335	0.9996348436471394	0.6585041130973085	0.944042635607245	0	1.0	0.0
2944	0.0003222466526910529	8.148320096397198e-05	4.9932260361443785e-05	0.9997022081388638	None	0.2	1	0.3333333333333333	4	0.8	12	0.20987654320987653	0.8	16	12	0	0	0	1.0	9	9	1.1333333333333333	17	0.0	1.0	0.06873834808341535	0.5912317912965885	4.400069914685441e-06	0.5756316732184767	0.03528150351182321	0.5509579460049755	0.5706125900872583	0.5726870307690454	0	1.0	0.0
7187	0.008142884602365457	0.008400981937328392	0.008400809464376434	0.992900091454021	None	0.25	1	0.4	4	0.7692307692307693	10	0.23809523809523808	0.7692307692307693	14	10	0	0	0	0.7777777777777778	7	9	1.0	15	0.0	1.0	-0.09983132354290106	0.5002593877133864	0.0668166529858437	0.5584500997491545	-0.09452940281652444	0.660691061063083	0.6793844148550406	0.574628874179866	0	1.0	0.0
2732	9.893174565741578e-08	9.456124210033812e-08	7.35214522344806e-08	0.9999829652360893	None	0	0	0.06521739130434782	3	0.9393939393939394	62	0.8395061728395061	0	0	0	67	7	0	1.0	9	9	4.533333333333333	68	0.050724637681159424	0.8333333333333334	0	0	0	0	0	0	0	0	0	0	0
2295	None	None	None	None	None	0	0	0	0	0	0	1.0	0	0	0	0	2	0	1.0	1	1	0.06666666666666667	1	0.5	0	0	0	0	0	0	0	0	0	0	0	0
153	None	None	None	None	None	0	0	0	0	0	0	1.0	0	0	0	0	4	0	1.0	1	1	0.06666666666666667	1	1.0	0	0	0	0	0	0	0	0	0	0	0	0
3559	None	None	None	None	None	0	0	0.3	3	0.75	9	0.3888888888888889	0.6666666666666666	11	8	2	5	0	0.4444444444444444	4	9	0.9333333333333333	14	1.0	0	0.18382798466759115	0.6968850419648903	0.08907568937427485	0.5615773549738202	0.04919620956821212	0.5181984849564604	0.6326924834986418	0.5949098373979244	1.0	1.0	0.0
4577	0.00510035313036907	0.0024919569589562252	0.002356048993795171	0.9966652056900462	None	0.25	1	0.4	4	0.7692307692307693	10	0.23809523809523808	0.7692307692307693	14	10	0	0	0	0.7777777777777778	9	7	1.0	15	0.0	1.0	0.09995638665264228	0.5036626591564226	-0.09999921310991441	0.5000069588964097	0.14220819781435634	0.6247234006369234	0.7410408312542266	0.54358281345131	0	0.21428571428571427	0.0
6664	0.0005403384218602974	0.00017544490144781927	0.0001744014841923409	0.9977486840314909	None	0	0	0.3333333333333333	2	0.8571428571428571	6	0.36	0.8571428571428571	8	6	0	0	0	1.0	5	5	0.6	9	0.0	0	-0.09999257982372549	0.500011593785152	-0.4677946912337454	1.0	0.006792475627841232	0.6420857786515619	0.9988362086029562	0.9999999984337322	0	1.0	0.0
2789	0.0	0.0	0.0	1.0	None	0	0	0	0	0	0	1.0	0	0	0	0	0	0	1.0	1	1	0.06666666666666667	1	0.0	0	0	0	0	0	0	0	0	0	0	0	0
2361	None	None	None	None	None	0	0	0	0	0	0	1.0	0	0	0	0	4	0	1.0	1	1	0.06666666666666667	1	1.0	0	0	0	0	0	0	0	0	0	0	0	0
2959	0.0011644654985753014	9.334872307322907e-05	8.600637806557802e-05	0.9962266910231851	None	0	0	0.4	2	0.8	4	0.4666666666666667	0.8	6	4	0	2	0	0.6	3	5	0.4666666666666667	7	1.0	0	-0.22592290988612493	0.6076131490760494	0.0477514287091585	0.6517811452374371	0.09959904103206303	0.5080069762910752	0.8013354773124888	0.5903468695391754	1.0	1.0	0.0
1884	None	None	None	None	None	0	0	0.18518518518518517	10	0.782051282051282	61	0.9876543209876543	0.3076923076923077	33	24	46	0	0	1.0	9	9	5.333333333333333	80	0.0	0.9859154929577465	0.055745786447126175	0.6500538341780057	7.346460593496992e-13	0.5285961880928595	3.570701013611454e-07	0.5345689197151653	0.5829918188230541	0.5721823627234097	0	0.3939393939393939	0.0
3804	0.002110246713030306	0.0010573288159258704	-0.0010573267081692653	0.9956767235419852	None	0	0	0.25	1	1.0	3	1.0	1.0	4	3	0	3	0	0.2	1	5	0.3333333333333333	5	1.0	0	0.11337873261391136	0.5037457455561202	0.09503226361859926	0.5020527106960682	0.09999995413256402	0.5000002564550587	0.5193666368617592	0.5019329218094521	1.0	1.0	0.0
3262	0.005636238814118657	0.00010541905188350836	-7.49667430161098e-05	0.9993904052893423	None	0.2	1	0.3333333333333333	4	0.8	12	0.20987654320987653	0.8	16	12	0	0	0	1.0	9	9	1.1333333333333333	17	0.0	1.0	-0.0674366644589953	0.5767785276445997	0.09947097568152877	0.545011353631209	0.09999808833252607	0.5000351323789497	0.6804034306803219	0.5407624508650704	0	1.0	0.0
3472	0.0003711108218695368	0.00012767435132418896	-0.00012592221691793307	0.9996781089096911	None	0	0	0.4	2	0.8	4	1.0	0.8	6	4	0	0	0	0.14285714285714285	1	7	0.4666666666666667	7	0.0	0.6666666666666666	-0.016798014524274634	0.6373145984486703	0.010781020123506152	0.6563720873104165	-0.09991995626689167	0.5000775843626974	0.6371529043984097	0.5995848112819226	0	1.0	0.0
1270	None	None	None	None	None	0	0	0.6666666666666666	2	0.5	1	0.6666666666666666	0	0	0	3	1	0	0.6666666666666666	2	3	0.26666666666666666	4	0.1	0	0	0	0	0	0	0	0	0	0	0	0
5251	8.581294326647464e-08	7.397726327344523e-08	-3.058486304789515e-08	0.9999831517101991	None	0	0	0.35714285714285715	5	0.5789473684210527	11	0.4666666666666667	0	0	0	20	7	0	0.5555555555555556	5	9	1.4	21	0.1590909090909091	0.3333333333333333	0	0	0	0	0	0	0	0	0	0	0
5730	0.007991184052392146	0.008431038395197309	0.008430863033717817	0.9928727489433654	None	0.25	1	0.4	4	0.7692307692307693	10	0.23809523809523808	0.7692307692307693	14	10	0	0	0	0.7777777777777778	7	9	1.0	15	0.0	1.0	-0.09983132354290106	0.5002593877133864	0.0668166529858437	0.5584500997491545	-0.09452940281652444	0.660691061063083	0.6793844148550406	0.574628874179866	0	1.0	0.0
6980	0.008440189823711865	0.008019624513957322	0.008018020721612746	0.9901513949629996	None	0.2	1	0.3333333333333333	4	0.8	12	0.20987654320987653	0.8	16	12	0	0	0	1.0	9	9	1.1333333333333333	17	0.0	1.0	-0.09995305754906039	0.5001491833571695	0.09612561854198753	0.5497319565078647	-0.09151356081498839	0.6747003798751943	0.7080077627887995	0.5768613832552567	0	1.0	0.0
4315	0.0	0.0	0.0	0.9999999999999998	None	0	0	0	0	0	0	1.0	0	0	0	0	4	0	1.0	1	1	0.06666666666666667	1	1.0	0	0	0	0	0	0	0	0	0	0	0	0
5495	0.006377877918664972	0.004380718320536918	0.003510428905529008	0.9961119033437762	None	0.2	1	0.3333333333333333	4	0.8	12	0.20987654320987653	0.8	16	12	0	0	0	1.0	9	9	1.1333333333333333	17	0.0	1.0	-0.09983284656014282	0.5162518363459146	0.03248968553369817	0.529929791443268	0.23206778366917033	0.8167489240291725	0.7961767976630335	0.6364037359951448	0	1.0	0.0
4002	3.7040164733247816e-06	6.338346570187155e-07	2.0274488670908063e-07	0.9997767410318559	None	0.2	1	0.3333333333333333	4	0.8	12	0.20987654320987653	0.8	16	12	0	0	0	1.0	9	9	1.1333333333333333	17	0.0	1.0	0.04714380362536006	0.5140282299894682	0.0983068965178544	0.5103273906371397	0.008492551958672623	0.5420487494135886	0.5899697407247104	0.5221551739470743	0	0	0.0
1831	None	None	None	None	None	0.3333333333333333	1	0.5	4	0.7	7	0.2857142857142857	0.7	11	7	0	0	0	0.8571428571428571	7	6	0.8	12	0.0	0.6666666666666666	0.1534675138432287	0.6908807667102863	-0.05017323648620041	0.6632384471842404	0.09999995979282401	0.5000004219765383	0.7050405740716625	0.6210483804936031	0	0.5454545454545454	0.0
308	None	None	None	None	None	0.3333333333333333	1	0.5	4	0.6666666666666666	6	0.36666666666666664	0.5555555555555556	6	5	4	0	0	0.8333333333333334	5	6	0.7333333333333333	11	0.0	0.8	0.008403589030913082	0.5576204451955235	0.09999852845649133	0.5000989041604441	0.05973545744050936	0.5566059420991344	0.594406502341184	0.538200788017036	0	1.0	0.0
3577	0.008162142010982618	0.0019150360483848469	0.00032566867630300024	0.9836963719336012	None	0.2	1	0.3333333333333333	4	0.8	12	0.20987654320987653	0.8	16	12	0	0	0	1.0	9	9	1.1333333333333333	17	0.0	1.0	0.24818472576883802	0.6417337918946845	0.051405773669988816	0.592080335324173	0.09999992856234889	0.5000002395828913	0.689506154203653	0.5789562328071564	0	1.0	0.0
2192	None	None	None	None	None	0.2	4	0.42857142857142855	18	0.5409836065573771	33	0.7777777777777778	0.4918032786885246	47	30	15	0	0	1.0	9	9	4.2	63	0.0	0.8148148148148148	-0.04451613541340459	0.525076402502472	0.10792412541639543	0.6713259145138265	3.121589826639652e-08	0.5681805565171201	0.6470034123738667	0.589767232083339	0	0.3617021276595745	0.0
6526	0.006308031002527428	0.005386722141536565	0.005362554632143158	0.9956059321032606	None	0.25	1	0.36363636363636365	4	0.7857142857142857	11	0.2222222222222222	0.7857142857142857	15	11	0	0	0	0.8888888888888888	8	9	1.0666666666666667	16	0.0	1.0	-0.09950985393471513	0.5080858163065306	0.03890457919800082	0.5075087040526616	0.07997245199362402	0.5837642838706129	0.6833445856654452	0.5333361984069647	0	1.0	0.0
4047	0.011912025040105644	0.0023788648173210195	0.002108009983955122	0.9851720187878028	None	0.2	1	0.3333333333333333	4	0.8	12	0.20987654320987653	0.8	16	12	0	0	0	1.0	9	9	1.1333333333333333	17	0.0	1.0	0.18395560185029625	0.6126797741365705	0.08146375521539008	0.7472607469901241	0.43477906307566433	0.9325872977081434	0.8166367787008133	0.8005803094253865	0	0.375	0.0
6355	0.00032014908626181094	1.4154711166320832e-06	-1.2617269667563108e-06	0.9999999847748656	None	0.2	1	0.3333333333333333	4	0.8	12	0.20987654320987653	0.8	16	12	0	0	0	1.0	9	9	1.1333333333333333	17	0.0	1.0	0.07494248204784744	0.5204530097991138	0.09999792933002494	0.5002475601928478	-0.07378090102646628	0.6573614261006657	0.679475802605123	0.5608966662840306	0	1.0	0.0
2256	None	None	None	None	None	0	0	0.75	3	0.5	2	0.5	0.5	5	2	0	0	0	0.75	3	4	0.4	6	0.0	1.0	0.012324131757548474	0.521013889955226	0.09926224244790667	0.5799133301622559	0.016464070976365798	0.5317889693895443	0.5978093500949387	0.5443705027774363	0	1.0	0.0
3603	0.0005638757994374416	8.203358098706548e-05	7.564490631309214e-05	0.9997893720506721	None	0	0	0.4	2	0.8	4	1.0	0.8	6	4	0	2	0	0.14285714285714285	7	1	0.4666666666666667	7	1.0	0.6666666666666666	3.4537206014428324e-15	0.5000000000003435	0.09844275852719296	0.5	0.042498155676185465	0.5019023589288777	0.5994419768404604	0.5006341223629293	1.0	1.0	0.0
915	None	None	None	None	None	0.3333333333333333	1	0.5	4	0.7	7	0.6666666666666666	0.6	9	6	2	0	0	0.5	6	3	0.8	12	0.0	0.3333333333333333	0.031527241974363095	0.5524144580252665	0.07926431830081852	0.5292915549044432	0.0620837299011008	0.5865132604744449	0.5630177862446389	0.5562032493921211	0	1.0	0.0
3608	0.01286270790763234	0.002236778410422062	0.001989115522314228	0.9840867959648857	None	0.2	1	0.3333333333333333	4	0.8	12	0.20987654320987653	0.8	16	12	0	0	0	1.0	9	9	1.1333333333333333	17	0.0	1.0	0.18395560185029625	0.6126797741365705	0.08146375521539008	0.7472607469901241	0.43477906307566433	0.9325872977081434	0.8166367787008133	0.8005803094253865	0	0.375	0.0
2010	None	None	None	None	None	0	0	0	0	0	0	1.0	0	0	0	0	4	0	1.0	1	1	0.06666666666666667	1	1.0	0	0	0	0	0	0	0	0	0	0	0	0
4697	0.0031277231418052197	0.0001889409421803527	-0.0001507002209381715	0.9966629685949063	None	0.2	1	0.3333333333333333	4	0.8	12	0.20987654320987653	0.8	16	12	0	0	0	1.0	9	9	1.1333333333333333	17	0.0	1.0	-0.03626766198269911	0.5295943534762456	0.03762945750620683	0.5711264695160295	0.1690553549607892	0.6400707895808652	0.7025176494308891	0.5809997106705359	0	1.0	0.0
7359	0.0	0.0	0.0	1.0	None	0	0	0	0	0	0	1.0	0	0	0	0	0	0	1.0	1	1	0.06666666666666667	1	0.0	0	0	0	0	0	0	0	0	0	0	0	0
535	None	None	None	None	None	0	0	0	0	0	0	1.0	0	0	0	0	4	0	1.0	1	1	0.06666666666666667	1	1.0	0	0	0	0	0	0	0	0	0	0	0	0
976	None	None	None	None	None	0	0	0.16129032258064516	5	0.8181818181818182	36	0.71875	0	0	0	45	16	0	1.0	8	8	3.066666666666667	46	0.1702127659574468	0.7894736842105263	0	0	0	0	0	0	0	0	0	0	0
6569	0.00136217111310624	0.0005218775874500441	0.00014018476203554684	0.9964541503440881	None	0	0	0.3333333333333333	2	0.8571428571428571	6	0.36	0.8571428571428571	8	6	0	0	0	1.0	5	5	0.6	9	0.0	0	-0.09900016428278918	0.5016630706861175	0.05826025674688111	0.5446265705222051	-0.03873995080407574	0.632032290308301	0.6708365053407789	0.5602541043477005	0	1.0	0.0
2359	None	None	None	None	None	0	0	0	0	0	0	1.0	0	0	0	0	4	0	1.0	1	1	0.06666666666666667	1	1.0	0	0	0	0	0	0	0	0	0	0	0	0
207	None	None	None	None	None	0.5	1	0.5714285714285714	4	0.625	5	0.3333333333333333	0.625	9	5	0	0	0	0.8333333333333334	5	6	0.6666666666666666	10	0.0	1.0	0.9586096378301994	0.9416628078919558	1.4000673229981684e-09	0.5000000795419357	0.04404610831798034	0.5242606961703918	0.9880944281918613	0.7230234740222783	0	0.1111111111111111	0.0
3766	0.0034964967799900673	0.0018852264657477082	0.0018053911716177083	0.9953071426412072	None	0.2	1	0.3333333333333333	4	0.8	12	0.20987654320987653	0.8	16	12	0	0	0	1.0	9	9	1.1333333333333333	17	0.0	1.0	0.09817978585178347	0.5034536719022812	0.043218039769230034	0.5247260529755389	0.0622247033840899	0.5266814131073068	0.5569730543542187	0.5182940793030375	0	1.0	0.0
4851	0.0030251591159455443	0.0013786561938361331	0.0011289920821261938	0.9985466114990508	None	0.2	1	0.3333333333333333	4	0.8	12	0.20987654320987653	0.8	16	12	0	0	0	1.0	9	9	1.1333333333333333	17	0.0	1.0	-0.09999997101584016	0.5000925888969333	6.648303145436456e-05	0.5371904751777331	-0.21841329105518445	0.718670459333584	0.7097566618876203	0.5896280336374498	0	0.5625	0.0
143	None	None	None	None	None	0	0	0.3333333333333333	2	0.8571428571428571	6	0.36	0.8571428571428571	8	6	0	0	0	1.0	5	5	0.6	9	0.0	0	-0.027099933522271923	0.6459978322989332	0.09992998731321386	0.500126686519344	0.09763154788550629	0.5043427273199971	0.6449812730189664	0.5514317089743034	0	1.0	0.0
6257	0.0	0.0	0.0	1.0	None	0	0	0	0	0	0	1.0	0	0	0	0	0	0	1.0	1	1	0.06666666666666667	1	0.0	0	0	0	0	0	0	0	0	0	0	0	0
6082	0.0008821482993264974	4.369998574232462e-05	-3.331378984895796e-05	0.9977032543336182	None	0	0	0.3333333333333333	2	0.8571428571428571	6	0.36	0.8571428571428571	8	6	0	2	0	1.0	5	5	0.6	9	1.0	0	0.003188334447148988	0.6078275206737753	0.050742537361920984	0.5352407152210777	-0.0716954829532708	0.6009729508564471	0.6384780652619026	0.5816707354797802	1.0	1.0	0.0
7513	0.0008656217919424837	0.00010469621270760843	-0.00010219734702019846	0.9986689331366995	None	0.3333333333333333	1	0.4444444444444444	4	0.7272727272727273	8	0.2708333333333333	0.7272727272727273	12	8	0	0	0	0.75	6	8	0.8666666666666667	13	0.0	0.8571428571428571	-0.06703237344017077	0.6526109380658284	0.09932599139776407	0.5	0.09999999923501512	0.5000000057871822	0.6869318772763455	0.5523520705006197	0	1.0	0.0
4707	0.011102975224335324	0.0029839904076226667	0.002941706176488447	0.9779672829154135	None	0.2	1	0.3333333333333333	4	0.8	12	0.20987654320987653	0.8	16	12	0	0	0	1.0	9	9	1.1333333333333333	17	0.0	1.0	0.41950493023002544	0.6794374405219007	1.0435271603601617e-09	0.5	0.09999999603925944	0.5000000302422091	0.8568128756105263	0.5622739538561109	0	1.0	0.0
461	None	None	None	None	None	0	0	0.044444444444444446	2	0.9692307692307692	63	0.9305555555555556	0	0	0	66	9	0	0.8888888888888888	8	9	4.466666666666667	67	0.0661764705882353	0.9333333333333333	0	0	0	0	0	0	0	0	0	0	0
5858	0.001181612596918055	8.463952818421598e-05	7.764809340428322e-05	0.9947959651401139	None	0.2	1	0.3333333333333333	4	0.8	12	0.20987654320987653	0.8	16	12	0	0	0	1.0	9	9	1.1333333333333333	17	0.0	1.0	0.00011052571888143107	0.5129787772550602	0.3153965441015971	0.6507794342173785	-0.040138590266253237	0.5156072664898141	0.8302297263582411	0.5610967613524608	0	0.1875	0.0
659	None	None	None	None	None	0	0	0	0	0	0	1.0	0	0	0	0	0	0	1.0	1	1	0.06666666666666667	1	0.0	0	0	0	0	0	0	0	0	0	0	0	0
2259	None	None	None	None	None	0.2	1	0.3333333333333333	4	0.8	12	0.20987654320987653	0.8	16	12	0	0	0	1.0	9	9	1.1333333333333333	17	0.0	1.0	0.0525922863478792	0.5802699520199139	0.20567504766484088	0.5937096667520523	0.06899097355120327	0.5632661991341923	0.6646725090215949	0.5791319191685825	0	1.0	0.0
6997	None	None	None	None	None	0.29411764705882354	5	0.4722222222222222	17	0.5	26	0.6666666666666666	0.4230769230769231	38	22	15	6	0	1.0	9	9	3.6	54	0.3333333333333333	0.7391304347826086	-0.0990477201121093	0.505666970789155	0.30779207971132166	0.6611118559819242	-0.10268962202464431	0.998570833232599	0.8986822632366511	0.9178423062398368	1.0	1.0	0.0
1116	None	None	None	None	None	0	0	0	0	0	0	1.0	0	0	0	0	2	0	1.0	1	1	0.06666666666666667	1	0.5	0	0	0	0	0	0	0	0	0	0	0	0
6421	0.005917115008183832	0.003150986174356696	0.0009053184407637931	0.9994707759404756	None	0.2	1	0.3333333333333333	4	0.8	12	0.20987654320987653	0.8	16	12	0	0	0	1.0	9	9	1.1333333333333333	17	0.0	1.0	-0.09999940971878711	0.5000420626175475	0.15678943904572834	0.9956866785842934	0.06295002929113593	0.5683537886478954	0.7485133628848987	0.870532680670555	0	1.0	0.0
861	None	None	None	None	None	0.5	1	0.6666666666666666	4	0.5	3	0.4444444444444444	0.5	7	3	0	0	0	0.5	3	6	0.5333333333333333	8	0.0	1.0	0.029597150742066314	0.5899251643563208	-0.1896954143254358	0.9690200011343904	0.0021199078038855886	0.5100873688688984	0.7979801778998382	0.7828441170605905	0	1.0	0.0
932	None	None	None	None	None	0	0	0.23529411764705882	8	0.7551020408163265	37	0.6296296296296297	0.3469387755102041	24	17	26	0	0	1.0	9	9	3.4	51	0.0	0.7142857142857143	-0.05970841478492552	0.5518525696576448	0.09996289671685603	0.6198382889266225	7.902762784127648e-27	0.5025125021163117	0.6532621035383852	0.5586512998085152	0	1.0	0.0
6728	0.0053292905239637495	0.00289392728274859	0.0028756029198287124	0.9958920436560936	None	0.2	1	0.3333333333333333	4	0.8	12	0.20987654320987653	0.8	16	12	0	0	0	1.0	9	9	1.1333333333333333	17	0.0	1.0	-0.09861724961290538	0.519736119684529	0.09974337265855784	0.5174468004948878	-0.06480012778702529	0.6480717133689508	0.7039294011477526	0.5629455197313332	0	0.9375	0.0
963	None	None	None	None	None	0.25	1	0.36363636363636365	4	0.7857142857142857	11	0.2222222222222222	0.7857142857142857	15	11	0	0	0	0.8888888888888888	9	8	1.0666666666666667	16	0.0	1.0	0.060939287810673856	0.5724121889485825	0.0869491898304278	0.556577086808448	0.04738218273162243	0.5633028743063239	0.5538439240490103	0.5641084343771837	0	1.0	0.0
178	None	None	None	None	None	0.2857142857142857	2	0.5294117647058824	9	0.4782608695652174	11	0.5208333333333334	0.4782608695652174	20	11	4	0	0	0.75	6	8	1.6666666666666667	25	0.0	0.8421052631578947	0.04805321118869224	0.5860923980866962	0.15545585817474955	0.5918452792135749	0.004189923696523334	0.5029575531792292	0.6562700000964788	0.5606387166046932	0	1.0	0.0
4872	0.0005184469242659833	5.28960551288358e-05	-5.821455617705582e-06	0.9992348388975519	None	0.25	1	0.36363636363636365	4	0.7857142857142857	11	0.2222222222222222	0.7857142857142857	15	11	0	0	0	0.8888888888888888	8	9	1.0666666666666667	16	0.0	1.0	7.670116056890444e-08	0.5000007739005237	0.09830615794177919	0.569684235897343	0.013537421387541038	0.5671215050869017	0.6070856600965397	0.5457617913442608	0	0.9333333333333333	0.0
351	None	None	None	None	None	0.2	1	0.3333333333333333	4	0.8	12	0.20987654320987653	0.8	16	12	0	0	0	1.0	9	9	1.1333333333333333	17	0.0	1.0	0.25399566973413157	0.5908828431453851	0.20306562983502427	0.9999973999665013	0.08713437344375845	0.5186796542157109	0.8863573016387523	0.988273610123787	0	0.5	0.0
3099	0.0015478620763842385	0.00010501172259196058	9.326150338350635e-05	0.9982938905080865	None	0.25	1	0.4	4	0.75	9	0.25	0.75	13	9	0	0	0	0.875	7	8	0.9333333333333333	14	0.0	0.8571428571428571	0.025523347377137552	0.6633362673894003	0.09909875733063869	0.5541950566940036	-0.09016198563646702	0.6489182640669645	0.687996793479213	0.6232517767049894	0	1.0	0.0
5099	0.01573928812996591	0.009623503166303286	0.006597820136797927	0.982717697279967	None	0.2	1	0.3333333333333333	4	0.8	12	0.20987654320987653	0.8	16	12	0	0	0	1.0	9	9	1.1333333333333333	17	0.0	1.0	-0.09997833801547842	0.5019558007617257	0.044638275525188384	0.550654275715091	-0.31338337998680227	0.8736283177823257	0.8084499844232731	0.671473079607662	0	0.1875	0.0
7349	0.0046625212397584355	0.00016378973547719747	-9.379729595168011e-05	0.9898722996437339	None	0.2	1	0.3333333333333333	4	0.8	12	0.20987654320987653	0.8	16	12	0	0	0	1.0	9	9	1.1333333333333333	17	0.0	1.0	0.09999999940954993	0.5000000544117064	-0.09000694095303356	0.5	0.03824420566725649	0.6616215847355802	0.6945056252613118	0.555645964490482	0	1.0	0.0
2697	None	None	None	None	None	0	0	0.15789473684210525	6	0.8518518518518519	46	0.691358024691358	0.12962962962962962	11	7	44	0	0	1.0	9	9	3.7333333333333334	56	0.0	0.76	-0.19121144418135896	0.9989465712876108	0.12024789569391854	0.6193369828181283	-0.0869340703489641	0.6286502606956628	0.8798984972223243	0.932302343082218	0	0	0.0
2166	None	None	None	None	None	0.3333333333333333	1	0.5	4	0.6666666666666666	6	0.3055555555555556	0.6666666666666666	10	6	0	0	0	1.0	6	6	0.7333333333333333	11	0.0	0.8	-0.04864193153809489	0.6436865220453669	0.09962425299896961	0.5011288464776877	0.00029725554515038145	0.5014508537605565	0.6490266058423457	0.5499758834552002	0	0.6	0.0
3019	8.488215062465819e-05	1.648724889349826e-06	-1.4715038094084846e-06	0.9999963383011828	None	0	0	0.25	1	1.0	3	1.0	1.0	4	3	0	3	0	0.2	1	5	0.3333333333333333	5	1.0	0	0.031808738765425476	0.5196806063109289	-0.0705430094912733	0.6881530172003402	0.03224112941919387	0.5042089848547375	0.6186146993569146	0.5733908520516381	1.0	1.0	0.0
1446	None	None	None	None	None	0	0	0.5	1	1.0	1	0.75	0	0	0	2	0	0	1.0	2	2	0.2	3	0.0	0	0	0	0	0	0	0	0	0	0	0	0
6956	0.0006851278634978293	0.0006509389068519635	-2.097643352300148e-06	0.9998199144847041	None	0	0	0.25	1	1.0	3	1.0	1.0	4	3	0	0	0	0.2	5	1	0.3333333333333333	5	0.0	0	-0.0998817102290063	0.5000502547646115	0.10040042947958794	0.5332202904787734	0.03594843419976043	0.5533602318445463	0.697615463776061	0.5289289090622271	0	1.0	0.0
5370	0.0	0.0	0.0	1.0	None	0	0	0	0	0	0	1.0	0	0	0	0	0	0	1.0	1	1	0.06666666666666667	1	0.0	0	0	0	0	0	0	0	0	0	0	0	0
1388	None	None	None	None	None	0.3333333333333333	1	0.5	4	0.6666666666666666	6	0.3142857142857143	0.6666666666666666	10	6	0	0	0	0.7142857142857143	5	7	0.7333333333333333	11	0.0	0.6666666666666666	-0.07420090329483275	0.6680090381995901	0.09476107427634203	0.519260388486097	0.04012561610855505	0.5169002661143804	0.6629055404738824	0.5698649465306297	0	1.0	0.0
4777	0.0003182687411470113	0.0001856769641111056	2.2499123243506054e-05	0.9991343522792834	None	0	0	0.3333333333333333	1	1.0	2	1.0	1.0	3	2	0	2	0	0.25	1	4	0.26666666666666666	4	0.6666666666666666	0	0.2576774687237388	0.539827107083711	0.04290977723421228	0.5269828305743085	0.03354747965895523	0.5943687838697819	0.7379223169490321	0.5539342156950404	0.0	0	0.0
6309	0.0006768248869619409	6.158796475522039e-05	-1.285360885598988e-05	0.9995724202003519	None	0.2	1	0.3333333333333333	4	0.8	12	0.20987654320987653	0.8	16	12	0	0	0	1.0	9	9	1.1333333333333333	17	0.0	1.0	-0.028521114134589465	0.5114496264717706	0.07292147204561142	0.6686765593528641	0.0836831220963142	0.5364020567308706	0.6322665843541008	0.5739436026919854	0	0	0.0
904	None	None	None	None	None	0.25	1	0.36363636363636365	4	0.7857142857142857	11	0.2222222222222222	0.7857142857142857	14	11	1	3	0	0.8888888888888888	8	9	1.0666666666666667	16	1.0	1.0	-0.08433706897494517	0.5808931049262327	0.08080306644611959	0.5194086531783615	-0.050865215345868665	0.6408443276489839	0.6660369828470107	0.5812033004085201	1.0	1.0	0.0
7320	0.00011198386952532685	1.0197917729120181e-06	1.0163363297926175e-06	0.9999859826267476	None	0.2	1	0.3333333333333333	4	0.8	12	0.20987654320987653	0.8	16	12	0	0	0	1.0	9	9	1.1333333333333333	17	0.0	1.0	-0.0997979539622732	0.500860738766676	0.008592184095572265	0.6331655323139367	0.0831156757223892	0.5775316108279013	0.6811295934331424	0.5713360368286257	0	1.0	0.0
5393	0.0	0.0	0.0	1.0	None	0	0	0	0	0	0	1.0	0	0	0	0	0	0	1.0	1	1	0.06666666666666667	1	0.0	0	0	0	0	0	0	0	0	0	0	0	0
5224	0.0	0.0	0.0	1.0	None	0	0	0	0	0	0	1.0	0	0	0	0	0	0	1.0	1	1	0.06666666666666667	1	0.0	0	0	0	0	0	0	0	0	0	0	0	0
90	None	None	None	None	None	0	0	0	0	0	0	1.0	0	0	0	0	0	0	1.0	1	1	0.06666666666666667	1	0.0	0	0	0	0	0	0	0	0	0	0	0	0
4371	0.0005283139775128285	6.840379153158106e-05	-6.602028910531439e-05	0.9990098529951488	None	0.2	1	0.3333333333333333	4	0.8	12	0.20987654320987653	0.8	16	12	0	0	0	1.0	9	9	1.1333333333333333	17	0.0	1.0	4.063488287238395e-05	0.5037163954254869	0.024143626776745614	0.5683024299122169	0.025483119455676845	0.6210893880154085	0.5713704586485654	0.5649614861861529	0	1.0	0.0
5924	0.002612089643376124	0.0005669062738102855	0.0001649799750956604	0.996227784560706	None	0.25	2	0.3684210526315789	7	0.6153846153846154	16	0.3888888888888889	0.5	20	13	7	0	0	0.8888888888888888	8	9	1.8666666666666667	28	0.0	0.3333333333333333	-0.049472424123234535	0.5104148673740942	0.2727158556384105	0.9857775874098847	0.0013621222897596597	0.6949818482245631	0.8151373892008944	0.8456997320310851	0	1.0	0.0
4593	0.0003019220779670133	2.974496850677287e-05	-2.2953362669549224e-06	0.9988644106817769	None	0.5	1	0.6666666666666666	4	0.5714285714285714	4	0.36	0.5714285714285714	8	4	0	0	0	1.0	5	5	0.6	9	0.0	0.5	-0.05905289320217777	0.5047093393615164	0.13816731527001855	0.658679129631538	0.08216403568055257	0.5182146311047817	0.694273269021871	0.5621061218500734	0	0.625	0.0
6537	0.0	0.0	0.0	0.9999999999999998	None	0	0	0	0	0	0	1.0	0	0	0	0	4	0	1.0	1	1	0.06666666666666667	1	1.0	0	0	0	0	0	0	0	0	0	0	0	0
5232	0.0022272191672852355	0.00033425362242986504	-0.00014372423717865578	0.9964270816247831	None	0.2	1	0.3333333333333333	4	0.8	12	0.20987654320987653	0.8	16	12	0	0	0	1.0	9	9	1.1333333333333333	17	0.0	1.0	-0.06470650938231888	0.5942868174304567	0.12394786977757344	0.8673467649454576	0.0930320813352148	0.5752112861415897	0.6883395638268878	0.7014447587377038	0	1.0	0.0
2826	0.001065364010834992	5.310927010699102e-05	4.530218482058872e-05	0.9984636965512371	None	0.2	1	0.3333333333333333	4	0.8	12	0.20987654320987653	0.8	16	12	0	0	0	1.0	9	9	1.1333333333333333	17	0.0	1.0	-0.057781132827517886	0.6014547047035311	0.09999979631558722	0.5244100004641646	0.05740281825190854	0.6251745832408409	0.6621662467626921	0.5842567828184916	0	1.0	0.0
7160	4.404589563418999e-08	6.173231729863603e-09	-4.617409254358152e-09	0.9999935836639833	None	0	0	0.6666666666666666	2	0.5	1	0.6666666666666666	0.5	3	1	0	1	0	0.6666666666666666	2	3	0.26666666666666666	4	0.5	0	0.0002494905334975625	0.5002939492566497	0.060909405246068506	0.5059685472419203	0.0008965067480497579	0.5009270133965097	0.5706499351071392	0.5023965798163919	1.0	1.0	0.0
5870	0.021069467927482877	0.00918680247655668	0.002930178347802766	0.9838590428941315	None	0.2857142857142857	2	0.375	6	0.7142857142857143	15	0.2839506172839506	0.7142857142857143	21	15	1	0	0	1.0	9	9	1.5333333333333334	23	0.0	0.8571428571428571	0.3407916856820907	0.6423287796845009	0.05015848504985084	0.5	0.09999979214911105	0.5000062238016879	0.7805715018988172	0.5486382893336026	0	1.0	0.0
5632	0.0	0.0	0.0	1.0	None	0	0	0	0	0	0	1.0	0	0	0	0	0	0	1.0	1	1	0.06666666666666667	1	0.0	0	0	0	0	0	0	0	0	0	0	0	0
5404	0.004966435079615125	0.00019399850299794494	2.9526800732933e-05	0.9916533288142546	None	0.2	1	0.3333333333333333	4	0.8	12	0.20987654320987653	0.8	16	12	0	0	0	1.0	9	9	1.1333333333333333	17	0.0	1.0	0.0493721002686628	0.5502468854316668	-0.06121659513011357	0.5598436160570085	-0.21565426022435022	0.9999999999996814	0.8678862285147272	0.9999410613993641	0	1.0	0.0
27	None	None	None	None	None	0	0	0	0	0	0	1.0	0	0	0	0	0	0	1.0	1	1	0.06666666666666667	1	0.0	0	0	0	0	0	0	0	0	0	0	0	0
7417	0.005012702385903964	0.0007074241304275075	-0.0007058050491863582	0.9956094167360524	None	0	0	0.42857142857142855	3	0.75	6	0.4166666666666667	0.75	9	6	0	0	0	0.375	3	8	0.6666666666666666	10	0.0	0.8571428571428571	-0.06796535086349023	0.531371320509328	0.09993558674156389	0.5051417117405408	-15.82631976031937	1.0	1.0	0.9999999994780566	0	1.0	0.0
6996	3.086309270672205e-05	4.3252420873909815e-06	-2.7921086170435826e-07	0.9983965907289593	None	0.2	1	0.3333333333333333	4	0.8	12	0.20987654320987653	0.8	16	12	0	0	0	1.0	9	9	1.1333333333333333	17	0.0	1.0	-0.09979623339259677	0.5021581083165478	0.04239307796111229	0.5697857526718727	0.003799350045687418	0.5377413607444681	0.647807826418769	0.5366725861196628	0	0.875	0.0
4531	0.0	0.0	0.0	0.9999999999999998	None	0	0	0	0	0	0	1.0	0	0	0	0	4	0	1.0	1	1	0.06666666666666667	1	1.0	0	0	0	0	0	0	0	0	0	0	0	0
5937	0.00791125172853875	0.008367796892695088	0.008367622957953175	0.9930195009370286	None	0.25	1	0.4	4	0.7692307692307693	10	0.23809523809523808	0.7692307692307693	14	10	0	0	0	0.7777777777777778	7	9	1.0	15	0.0	1.0	-0.09983132354290106	0.5002593877133864	0.0668166529858437	0.5584500997491545	-0.09452940281652444	0.660691061063083	0.6793844148550406	0.574628874179866	0	1.0	0.0
5639	0.007830957562101577	0.000530756719274836	-0.0004997988814378845	0.9824417528365084	None	0.2	1	0.3333333333333333	4	0.8	12	0.20987654320987653	0.8	16	12	0	0	0	1.0	9	9	1.1333333333333333	17	0.0	1.0	0.005010045476623566	0.5408778082285548	-0.09953531850319927	0.5032126504684559	0.13810887517965448	0.5554830275809599	0.7256290654593499	0.5332489940217465	0	0	0.0
4390	0.0	0.0	0.0	0.9999999999999998	None	0	0	0	0	0	0	1.0	0	0	0	0	4	0	1.0	1	1	0.06666666666666667	1	1.0	0	0	0	0	0	0	0	0	0	0	0	0
954	None	None	None	None	None	0.2	1	0.3333333333333333	4	0.8	12	0.20987654320987653	0.8	16	12	0	0	0	1.0	9	9	1.1333333333333333	17	0.0	1.0	-0.599203732746324	0.9992211020534506	0.15314666701140794	0.634192293409988	0.021528463171659875	0.5185980692719638	0.9720234777591031	0.93046412937533	0	1.0	0.0
1596	None	None	None	None	None	0	0	0.11320754716981132	6	0.8701298701298701	67	0.9753086419753086	0.23376623376623376	19	18	59	0	0	1.0	9	9	5.266666666666667	79	0.0	1.0	0.09999273796730038	0.5000879278576298	0.008987801135063016	0.5824720713783572	0.07736549216547337	0.5847996633332936	0.602100144590323	0.556078872229968	0	1.0	0.0
5636	0.000170465335554097	0.00012441456641756974	0.00011042048837689177	0.9997466871606782	None	0.2	1	0.3333333333333333	4	0.8	12	0.20987654320987653	0.8	16	12	0	0	0	1.0	9	9	1.1333333333333333	17	0.0	1.0	-0.09999987165383376	0.5001814952150865	0.19443171366728057	0.65973977719906	0.017233300007718243	0.5049193744696402	0.7704160584397222	0.556634160659172	0	0.5625	0.0
4398	None	None	None	None	None	0.0625	1	0.29411764705882354	10	0.6666666666666666	32	0.7936507936507936	0.20833333333333334	19	10	30	1	0	0.7777777777777778	7	9	3.3333333333333335	50	0.01818181818181818	0.8372093023255814	0.49014259634962476	0.6238752843222549	9.368614554744529e-07	0.5	0.09999999976488205	0.5000000054496925	0.8923171536598994	0.542069445217189	1.0	1.0	0.0
6356	0.0015271580341943258	0.00010364683269648364	-9.181902346141839e-05	0.9983035512931939	None	0.2	1	0.3333333333333333	4	0.8	12	0.20987654320987653	0.8	16	12	0	0	0	1.0	9	9	1.1333333333333333	17	0.0	1.0	-0.0028598772558003607	0.6701564326004458	-0.29382187268908727	1.0	0.06526652214920137	0.5791321739099435	0.9019185780600416	1.0	0	1.0	0.0
6957	0.0054522275748095745	0.0043547438365197635	-0.00425408531278964	0.991836972597127	None	0.2	1	0.3333333333333333	4	0.8	12	0.20987654320987653	0.8	16	12	0	0	0	1.0	9	9	1.1333333333333333	17	0.0	1.0	-0.0999747410071895	0.5001232795117906	0.08832413252448301	0.7106202452566105	0.09411174792548263	0.6594297631226057	0.7012100359155536	0.6271201363014224	0	0.0625	0.0
940	None	None	None	None	None	0	0	0	0	0	0	1.0	0	0	0	0	0	0	1.0	1	1	0.06666666666666667	1	0.0	0	0	0	0	0	0	0	0	0	0	0	0
6798	None	None	None	None	None	0	0	0.23529411764705882	4	0.8260869565217391	19	0.30864197530864196	0.782608695652174	22	18	2	0	0	1.0	9	9	1.6666666666666667	25	0.0	0.8421052631578947	-0.09919607505996228	0.5007744225614471	4.8347991254431344e-11	0.5000052434173144	-0.009656343972047565	0.6542352719128284	0.6098322674739178	0.5532001261566372	0	0.36363636363636365	0.0
2776	0.004144977812235499	0.0007171638450971971	0.0004166978134553286	0.9948704471362563	None	0.2	1	0.3333333333333333	4	0.8	12	0.20987654320987653	0.8	16	12	0	0	0	1.0	9	9	1.1333333333333333	17	0.0	1.0	0.09260772123014653	0.5225249385109769	0.032362837708510186	0.5372208104850819	0.09999893219089538	0.5000045949872297	0.572550116093512	0.519934289325789	0	1.0	0.0
7504	1.238921349575771e-07	1.0370369420931701e-07	5.4904811836134007e-11	0.9999800595351388	None	0	0	0.018518518518518517	1	1.0	79	1.0	0	0	0	80	0	0	1.0	9	9	5.4	81	0.0	1.0	0	0	0	0	0	0	0	0	0	0	0
1040	None	None	None	None	None	0	0	0	0	0	0	1.0	0	0	0	0	0	0	1.0	1	1	0.06666666666666667	1	0.0	0	0	0	0	0	0	0	0	0	0	0	0
1030	None	None	None	None	None	0.2	1	0.3333333333333333	4	0.8	12	0.20987654320987653	0.8	16	12	0	0	0	1.0	9	9	1.1333333333333333	17	0.0	1.0	0.09858414747106498	0.6249588523050803	0.06629338419955222	0.5627737060837342	-0.24992012691325066	0.8876773603704803	0.8272309788517167	0.7197933032509447	0	0.8125	0.0
2368	None	None	None	None	None	0.14285714285714285	1	0.6470588235294118	11	0.17391304347826086	4	0.3968253968253968	0	10	0	14	2	0	0.7777777777777778	9	7	1.6666666666666667	25	0.09090909090909091	0.38095238095238093	0	0	0	0	0	0	0	0	0	0	0
2385	None	None	None	None	None	0	0	0	0	0	0	1.0	0	0	0	0	3	0	1.0	1	1	0.06666666666666667	1	0.75	0	0	0	0	0	0	0	0	0	0	0	0
1766	None	None	None	None	None	0	0	0.3333333333333333	8	0.6060606060606061	20	0.9722222222222222	0.3939393939393939	19	13	15	7	0	1.0	6	6	2.3333333333333335	35	0.25	0.3448275862068966	0.11110539577971443	0.6054980488982191	0.0999999223678069	0.5000013012164392	0.05641331603207437	0.5514862621159257	0.5611808481118332	0.5527290510354405	0.8421052631578947	0.6842105263157895	0.0
5590	0.013001098316626573	0.0023821834446275995	0.0021046264347286564	0.9784490300533658	None	0.2	1	0.3333333333333333	4	0.8	12	0.20987654320987653	0.8	16	12	0	0	0	1.0	9	9	1.1333333333333333	17	0.0	1.0	0.2945260670393488	0.6898766314971014	0.03709200513090826	0.5433983588748126	-0.3024450314058527	0.9999999999999927	0.9711202305411771	0.9999859258737775	0	1.0	0.0
3542	None	None	None	None	None	0.3333333333333333	2	0.5333333333333333	8	0.5	10	0.6111111111111112	0.5	17	10	4	3	0	1.0	6	6	1.4666666666666666	22	0.6	0.625	-0.044720394830526145	0.6553278203529013	0.0007330241117493318	0.6520047626076709	0.09981826554051201	0.5234400589590079	0.6734268247495734	0.6117667209734102	0.0	0	0.0
544	None	None	None	None	None	0	0	0.3333333333333333	2	0.8571428571428571	6	1.0	0.8571428571428571	8	6	0	0	0	0.1111111111111111	1	9	0.6	9	0.0	1.0	0.04501898965338932	0.6826074695467824	-0.032431218934357464	0.6573508805106741	0.04863751402123943	0.6161671824478036	0.6370193688365138	0.6525350321888848	0	0.125	0.0
7497	None	None	None	None	None	0.1	1	0.3181818181818182	7	0.7096774193548387	22	0.4074074074074074	0.6451612903225806	27	20	5	1	0	1.0	9	9	2.2	33	0.14285714285714285	0.5	0.0999999999999482	0.5000000000055252	-0.04288299994417278	0.5	0.498856666185152	0.6252104217298934	0.9082507524906883	0.542540531569701	1.0	0.9629629629629629	0.0
5448	0.01323817153409923	0.004547848110580627	0.004508687691452356	0.9773588733340122	None	0.2	1	0.3333333333333333	4	0.8	12	0.20987654320987653	0.8	16	12	0	0	0	1.0	9	9	1.1333333333333333	17	0.0	1.0	0.27511325347151444	0.6220651922179325	0.0996660802453593	0.5034704745780196	-0.330327693648507	0.9796264172432818	0.9256380128259659	0.8117944573645053	0	0.5625	0.0
3441	0.00012362369591833254	6.746568296289282e-05	-3.963223631385058e-07	0.9987279908395627	None	0.2	1	0.3333333333333333	4	0.8	12	0.20987654320987653	0.8	16	12	0	0	0	1.0	9	9	1.1333333333333333	17	0.0	1.0	0.08141740594486895	0.6572081708253158	0.0940157268980979	0.6675088586950468	0.0030290545610829394	0.5726455046375166	0.6105328299363119	0.6333982590425757	0	0.9375	0.0
2627	1.3743948392686071e-08	1.3373434435610403e-08	1.3368900922402822e-08	0.9999987228915779	None	0	0	0.5	1	1.0	1	1.0	1.0	2	1	0	3	0	0.3333333333333333	1	3	0.2	3	1.0	0	-0.0944101293573641	0.5089638901761117	-0.09533138847483638	0.5000063460278616	3.8472548696233965e-12	0.5000000000056326	0.610040498265336	0.5029903632590911	0.0	0	0.0
1886	None	None	None	None	None	0.2	1	0.3333333333333333	4	0.8	12	0.20987654320987653	0.8	16	12	0	0	0	1.0	9	9	1.1333333333333333	17	0.0	1.0	-0.062394462999788826	0.6599794153443775	-0.09193575535072736	0.514983384245351	0.09999617996667497	0.5007515615073107	0.7072272747016031	0.5602196170054257	0	1.0	0.0
3938	0.006849978575073816	0.00026183848369436133	2.8143542827015262e-05	0.9833915168914467	None	0	0	0.42857142857142855	3	0.75	6	0.3333333333333333	0.75	9	6	0	1	0	0.8333333333333334	6	5	0.6666666666666666	10	1.0	0.4	0.1553139226671123	0.6187015800449713	0.08306236435283107	0.5950084003499163	0.2887220295046991	0.9996731355403184	0.8154216792783553	0.9509581478714929	1.0	0.4444444444444444	0.0
3333	0.0032278114567873065	0.00029068201519740215	8.240898404410479e-05	0.9945059023023132	None	0	0	0.3333333333333333	2	0.8333333333333334	5	1.0	0.8333333333333334	7	5	0	0	0	0.125	8	1	0.5333333333333333	8	0.0	0.8571428571428571	0.19518000764190363	0.5811639249320439	0.0027119921645485804	0.5780389143985295	-0.09638786353002214	0.6743456744019819	0.731465201659912	0.6122379750265557	0	1.0	0.0
2770	0.00013193138075768532	4.4239720830731895e-06	-4.168836281545558e-06	0.9993199646339843	None	0.25	1	0.4	4	0.7692307692307693	10	0.23809523809523808	0.7692307692307693	14	10	0	0	0	0.7777777777777778	7	9	1.0	15	0.0	1.0	0.07008935316124336	0.5797312978900261	-0.08431879466243238	0.6903983938277712	-0.030367429317710665	0.5235926340085693	0.6576406845149072	0.6001358538482983	0	1.0	0.0
1635	None	None	None	None	None	0.2	3	0.34375	11	0.6521739130434783	30	0.7619047619047619	0.13043478260869565	16	6	31	0	0	0.7777777777777778	7	9	3.2	48	0.0	0.7317073170731707	0.002375674564768413	0.5072650465986974	1.45810821564879e-07	0.5000096460009952	0.06464341777593242	0.55617433215088	0.5734292754141506	0.5212164826120447	0	1.0	0.0
4156	0.00013083606432584034	3.66808782355045e-06	1.927205034706469e-06	0.9999946045988719	None	0	0	0.25	1	1.0	3	1.0	1.0	4	3	0	3	0	0.2	5	1	0.3333333333333333	5	1.0	0	0.0999991324910239	0.5000027253360503	-0.12303824238522103	0.6363834213151227	-0.08696738923291909	0.506189343505466	0.7270737806112035	0.5485524271203871	1.0	1.0	0.0
4034	0.0041847133757689685	0.0007319883927911635	0.0006786893154079167	0.9918546910547508	None	0.2	1	0.3333333333333333	4	0.8	12	0.20987654320987653	0.8	16	12	0	0	0	1.0	9	9	1.1333333333333333	17	0.0	1.0	0.20545645608700047	0.6390813683205558	0.13877875321551456	0.5698197896427508	0.0707523727330684	0.576453236993387	0.64120602625975	0.5955382608182498	0	0.375	0.0
2366	None	None	None	None	None	0	0	0	0	0	0	1.0	0	0	0	0	4	0	1.0	1	1	0.06666666666666667	1	1.0	0	0	0	0	0	0	0	0	0	0	0	0
173	None	None	None	None	None	0	0	0	0	0	0	1.0	0	0	0	0	1	0	1.0	1	1	0.06666666666666667	1	0.25	0	0	0	0	0	0	0	0	0	0	0	0
5028	0.006020571957465616	0.0035706958606230117	-0.0009973993457993015	0.9956561477407604	None	0.2	1	0.3333333333333333	4	0.8	12	0.20987654320987653	0.8	16	12	0	0	0	1.0	9	9	1.1333333333333333	17	0.0	1.0	-0.09999989182179418	0.500010990737252	0.002590170658801614	0.5891848182668004	-0.19546120416102136	1.0	0.7959560489603922	0.9999992926098705	0	1.0	0.0
3769	0.0004728755386078081	5.608989289922357e-06	-1.1371955469620768e-06	0.999958462196279	None	0.2	1	0.3333333333333333	4	0.8	12	0.20987654320987653	0.8	16	12	0	0	0	1.0	9	9	1.1333333333333333	17	0.0	1.0	0.0999717451457354	0.5008721847459524	0.05612401426687872	0.5528303665250325	0.09665853278243355	0.5109408457121968	0.5499315832230713	0.5216009046007247	0	1.0	0.0
7536	None	None	None	None	None	0.043478260869565216	1	0.22448979591836735	11	0.7323943661971831	52	0.9012345679012346	0.14084507042253522	18	10	54	0	0	1.0	9	9	4.866666666666666	73	0.0	0.875	-0.09935493069162052	0.5148149162128569	0.04457473905033278	0.5125814044927689	-0.03174245024299592	0.6564913678697181	0.6516017114302766	0.5627762026362512	0	1.0	0.0
7317	7.570525684536154e-09	6.549511596669762e-09	6.5263704357865016e-09	0.9999993768589338	None	0	0	1.0	1	0	0	1.0	0	0	0	1	0	0	0.5	1	2	0.13333333333333333	2	0.0	0	0	0	0	0	0	0	0	0	0	0	0
1353	None	None	None	None	None	1.0	1	0.8	4	0.4	2	0.4666666666666667	0.4	6	2	0	0	0	0.6	5	3	0.4666666666666667	7	0.0	1.0	0.11892086862908054	0.5155585228387044	0.16714956260541824	0.5565061044278442	0.11696231903201786	0.5620349684415008	0.5593937714423481	0.5447692218190557	0	1.0	0.0
6884	0.008022399518587651	0.008139172690195276	0.008139027371317912	0.9928792631027338	None	0.25	1	0.4	4	0.7692307692307693	10	0.23809523809523808	0.7692307692307693	14	10	0	0	0	0.7777777777777778	7	9	1.0	15	0.0	1.0	-0.09983132354290106	0.5002593877133864	0.0668166529858437	0.5584500997491545	-0.09452940281652444	0.660691061063083	0.6793844148550406	0.574628874179866	0	1.0	0.0
76	None	None	None	None	None	0.2	1	0.3333333333333333	4	0.8	12	0.20987654320987653	0.8	16	12	0	0	0	1.0	9	9	1.1333333333333333	17	0.0	1.0	0.11321481224826573	0.5900488031585354	0.08422753001605836	0.5632003568113578	0.0993710893113043	0.5106785706472652	0.5437371395737797	0.5548655794260092	0	1.0	0.0
3069	0.0002566258295678776	1.5879553550990571e-06	-1.7489383552707587e-07	0.9999999907540401	None	0.2	1	0.3333333333333333	4	0.8	12	0.20987654320987653	0.8	16	12	0	0	0	1.0	9	9	1.1333333333333333	17	0.0	1.0	-0.07941615793893106	0.5468005468418733	-0.09999320617110882	0.5002975485442357	0.044439677099422155	0.5651094325530512	0.6521009962786206	0.5375016850956083	0	1.0	0.0
219	None	None	None	None	None	0	0	0.3333333333333333	2	0.8571428571428571	6	1.0	0.8571428571428571	8	6	0	0	0	0.1111111111111111	1	9	0.6	9	0.0	1.0	0.04501898965338932	0.6826074695467824	-0.032431218934357464	0.6573508805106741	0.04863751402123943	0.6161671824478036	0.6370193688365138	0.6525350321888848	0	0.125	0.0
4691	0.0	0.0	0.0	0.9999999999999998	None	0	0	0	0	0	0	1.0	0	0	0	0	4	0	1.0	1	1	0.06666666666666667	1	1.0	0	0	0	0	0	0	0	0	0	0	0	0
563	None	None	None	None	None	0	0	0.3333333333333333	1	1.0	2	1.0	1.0	3	2	0	3	0	0.25	4	1	0.26666666666666666	4	1.0	0	-0.039859889460755346	0.6769682534177813	-0.09999960558034066	0.5000000850772385	-0.07979557815711993	0.5030085767757447	0.5621483113873245	0.5623330824343346	0.0	0.6666666666666666	0.0
5768	0.0031897209143220647	0.0010809330135865276	-0.0010807804791769565	0.996754711570451	None	0.2	1	0.3333333333333333	4	0.8	12	0.20987654320987653	0.8	16	12	0	0	0	1.0	9	9	1.1333333333333333	17	0.0	1.0	-0.047202968220517304	0.6744585511800852	0.053625585342364765	0.605665352738476	0.09930155044382909	0.5021917712782248	0.6491648728248182	0.5959869901382807	0	1.0	0.0
7508	0.004027437979872514	0.000868941388678917	0.0005182416580081096	0.9924203985624028	None	0.2	1	0.3333333333333333	4	0.8	12	0.20987654320987653	0.8	16	12	0	0	0	1.0	9	9	1.1333333333333333	17	0.0	1.0	-0.09785988907715848	0.501388077954761	0.07551219237778835	0.6678785717622925	0.08644844983944211	0.6760163375952433	0.6895144535044163	0.6177228605116937	0	0	0.0
6336	6.725108110758993e-06	5.516612714386335e-06	-4.317760283325634e-07	0.9991872946339596	None	0.2	1	0.3333333333333333	4	0.8	12	0.20987654320987653	0.8	16	12	0	0	0	1.0	9	9	1.1333333333333333	17	0.0	1.0	0.005366924496075441	0.5839906097469465	-0.029461025262484362	0.6744237168350515	0.010839641292230456	0.5224732655016264	0.5878748220919987	0.5952706267414158	0	0.4375	0.0
5248	0.001938551383722846	0.0013581024370416964	0.0013533197032651917	0.9987479166052529	None	0.5	1	0.5714285714285714	4	0.625	5	0.3333333333333333	0.625	9	5	0	0	0	0.8333333333333334	6	5	0.6666666666666666	10	0.0	0.5	-0.09987787388424457	0.5001645292963689	0.11178731985892851	0.7069070857818736	-0.04639470519961923	0.6317130357517239	0.7096835744342765	0.6162228989674822	0	1.0	0.0
2558	1.2462805138787404e-07	1.19543019296778e-07	4.3161013895123534e-11	0.9999844027853201	None	0	0	0.018518518518518517	1	1.0	79	1.0	0	0	0	80	0	0	1.0	9	9	5.4	81	0.0	1.0	0	0	0	0	0	0	0	0	0	0	0
2736	0.0	0.0	0.0	0.9999999999999998	None	0	0	0	0	0	0	1.0	0	0	0	0	4	0	1.0	1	1	0.06666666666666667	1	1.0	0	0	0	0	0	0	0	0	0	0	0	0
6921	0.00034785390782629257	2.1946364994682156e-05	-9.476828463764698e-06	0.9989080380851478	None	0.3333333333333333	1	0.5	4	0.7	7	0.2857142857142857	0.7	11	7	0	0	0	0.8571428571428571	6	7	0.8	12	0.0	0.6666666666666666	-0.09986686197630841	0.500313882743326	0.10006270249245237	0.5829874978299641	0.0680072436788939	0.5348878599137478	0.7118289354932864	0.5395905849973325	0	1.0	0.0
5361	0.007679992966168141	0.00815984275864142	0.008159675666797645	0.9929620997711672	None	0.25	1	0.4	4	0.7692307692307693	10	0.23809523809523808	0.7692307692307693	14	10	0	0	0	0.7777777777777778	7	9	1.0	15	0.0	1.0	-0.09983132354290106	0.5002593877133864	0.0668166529858437	0.5584500997491545	-0.09452940281652444	0.660691061063083	0.6793844148550406	0.574628874179866	0	1.0	0.0
2674	0.0	0.0	0.0	0.9999999999999998	None	0	0	0	0	0	0	1.0	0	0	0	0	4	0	1.0	1	1	0.06666666666666667	1	1.0	0	0	0	0	0	0	0	0	0	0	0	0
1600	None	None	None	None	None	0.2	1	0.3333333333333333	4	0.8	12	0.20987654320987653	0.8	16	12	0	0	0	1.0	9	9	1.1333333333333333	17	0.0	1.0	0.41204961120141625	0.5482220051290203	0.014245998616769645	0.5946968541538213	0.08861725907225362	0.9998604857540263	0.8473712075122232	0.9589626727609227	0	0.9375	0.0
1896	None	None	None	None	None	0.3	3	0.5	11	0.5161290322580645	16	0.5892857142857143	0.45161290322580644	23	14	9	6	0	0.875	7	8	2.2	33	0.46153846153846156	0.5384615384615384	-0.042123094390072675	0.5062975828095387	0.07227886886600014	0.6557647547311992	7.902762784127648e-27	0.5000050177653723	0.6139341764627704	0.555576783716869	0.0	0	0.0
874	None	None	None	None	None	0	0	0	0	0	0	1.0	0	0	0	0	4	0	1.0	1	1	0.06666666666666667	1	1.0	0	0	0	0	0	0	0	0	0	0	0	0
7117	0.0	0.0	0.0	0.9999999999999998	None	0	0	0	0	0	0	1.0	0	0	0	0	4	0	1.0	1	1	0.06666666666666667	1	1.0	0	0	0	0	0	0	0	0	0	0	0	0
1196	None	None	None	None	None	0	0	0.75	3	0.3333333333333333	1	0.5555555555555556	0.3333333333333333	4	1	0	1	0	1.0	3	3	0.3333333333333333	5	1.0	1.0	3.094476259184433e-07	0.5000008195791711	0.13829624711431365	0.5738080092766842	-0.09993728839334685	0.5002215103732215	0.7264988654660975	0.5248373947772248	0.0	0	0.0
292	None	None	None	None	None	0	0	0	0	0	0	1.0	0	0	0	0	0	0	1.0	1	1	0.06666666666666667	1	0.0	0	0	0	0	0	0	0	0	0	0	0	0
3420	0.007314915913822296	0.0002371984762246416	0.00023385777772786623	0.9855205082355039	None	0.25	1	0.36363636363636365	4	0.7857142857142857	11	0.2222222222222222	0.7857142857142857	15	11	0	0	0	0.8888888888888888	8	9	1.0666666666666667	16	0.0	1.0	0.0285721061145795	0.5899250991784766	-0.05126031553771952	0.5320884280784096	0.13679665614671857	0.5950942082421851	0.692078827636226	0.5725877850825667	0	0	0.0
1122	None	None	None	None	None	0.3333333333333333	1	0.5	4	0.7	7	0.2857142857142857	0.7	11	7	0	0	0	0.8571428571428571	7	6	0.8	12	0.0	0.6666666666666666	0.05043225061540211	0.6482591248115993	-0.004394652070094067	0.6655040703871463	0.26586494364801067	0.5571761446742914	0.7928345714515204	0.6247302950468487	0	0.6363636363636364	0.0
565	None	None	None	None	None	0	0	0	0	0	0	1.0	0	0	0	0	0	0	1.0	1	1	0.06666666666666667	1	0.0	0	0	0	0	0	0	0	0	0	0	0	0
5036	0.005228425530552966	0.00019406178267436747	-0.0001756144026449884	0.9939197551592422	None	0.2	1	0.3333333333333333	4	0.8	12	0.20987654320987653	0.8	16	12	0	0	0	1.0	9	9	1.1333333333333333	17	0.0	1.0	-0.015912800920032902	0.6672043052561344	0.06799239173889823	0.5971843102469964	-0.46465023025007923	1.0	0.9851951995821591	1.0	0	0.6875	0.0
5573	0.008237729322065372	0.00028097646288121545	-0.0002719619567731533	0.9879197429836862	None	0.3333333333333333	1	0.5	4	0.6666666666666666	6	0.3055555555555556	0.6666666666666666	10	6	0	0	0	1.0	6	6	0.7333333333333333	11	0.0	0.4	-0.09990202347008251	0.5005944759542537	0.09999650814077213	0.5003079400697673	-0.11190209257709434	0.9503093790517549	0.72548216215825	0.72807155124019	0	1.0	0.0
6077	0.0	0.0	0.0	1.0	None	0	0	0	0	0	0	1.0	0	0	0	0	0	0	1.0	1	1	0.06666666666666667	1	0.0	0	0	0	0	0	0	0	0	0	0	0	0
525	None	None	None	None	None	0.25	1	0.4	4	0.75	9	0.25925925925925924	0.75	13	9	0	0	0	0.6666666666666666	9	6	0.9333333333333333	14	0.0	1.0	-0.042971827473959355	0.6581538676587642	0.0219723456176976	0.6504416644145256	0.08356379758737256	0.6435468944842103	0.6463495590598484	0.6507377833689992	0	0.9230769230769231	0.0
5167	0.007496323268647346	0.005535955819721143	0.005228343574193895	0.9929493098820895	None	0.2	1	0.3333333333333333	4	0.8	12	0.20987654320987653	0.8	16	12	0	0	0	1.0	9	9	1.1333333333333333	17	0.0	1.0	-0.09999985668428894	0.5001561085758895	0.04121987656613953	0.5519512030855697	0.5456725227251333	0.9999208752947983	0.9885063162551807	0.9615009776578686	0	0.625	0.0
5782	0.0019062757991864887	0.00019446109528226918	0.00016069747020559525	0.9975801354628709	None	0.2	1	0.3333333333333333	4	0.8	12	0.20987654320987653	0.8	16	12	0	0	0	1.0	9	9	1.1333333333333333	17	0.0	1.0	-0.09161932998983006	0.5484860109559813	0.07059498722722816	0.5944898736931641	-0.0617575035339228	0.5391775561879971	0.6667197180427487	0.5608752886001077	0	0.9375	0.0
2792	0.00515464566329054	0.0027201632382142797	0.0026078787227887964	0.9967731757225565	None	0.25	1	0.4	4	0.7692307692307693	10	0.23809523809523808	0.7692307692307693	14	10	0	0	0	0.7777777777777778	9	7	1.0	15	0.0	1.0	0.09995638665264228	0.5036626591564226	-0.09999921310991441	0.5000069588964097	0.14220819781435634	0.6247234006369234	0.7410408312542266	0.54358281345131	0	0.21428571428571427	0.0
441	None	None	None	None	None	0.25	1	0.36363636363636365	4	0.7857142857142857	11	0.2222222222222222	0.7857142857142857	14	11	1	0	0	0.8888888888888888	9	8	1.0666666666666667	16	0.0	1.0	-0.06164941740544154	0.5699068606100408	0.006614634437790365	0.6515645161076877	0.08595523677563492	0.5770876602232649	0.6676810686744457	0.6001462646093294	0	1.0	0.0
5319	0.0028424950781525227	0.0013509483054490157	0.0013117099504579353	0.996373424999642	None	0.2	1	0.4166666666666667	5	0.6875	11	0.3333333333333333	0.6875	16	11	1	1	0	0.6666666666666666	6	9	1.2	18	1.0	0.6666666666666666	-0.1829677250211976	0.5851362270174095	0.08847893961789596	0.7512075865893896	-0.02324158370707975	0.6502920856393546	0.7406846050044814	0.6659136085954845	1.0	1.0	0.0
1299	None	None	None	None	None	0.15384615384615385	2	0.39285714285714285	11	0.5897435897435898	23	0.5694444444444444	0.2564102564102564	20	10	20	5	0	0.8888888888888888	9	8	2.7333333333333334	41	0.14705882352941177	0.47368421052631576	0.08369559586489732	0.5992383850329048	0.09999796845030191	0.5002599068718065	0.09660348250213681	0.5434127355657016	0.5329547047445035	0.547970467425661	1.0	1.0	0.4951326396404805
3876	0.00018487569444108204	1.4029049079506643e-06	1.187032022056473e-06	0.9999890142487646	None	0	0	0.3333333333333333	2	0.8571428571428571	6	0.36	0.8571428571428571	8	6	0	2	0	1.0	5	5	0.6	9	1.0	0	0.09965576245668675	0.5005615134322452	0.09939270275307266	0.5222577876792319	0.09996951160629897	0.500265822655012	0.5005994808585178	0.5076993392974961	1.0	1.0	0.0
2698	0.0	0.0	0.0	1.0	None	0	0	0	0	0	0	1.0	0	0	0	0	0	0	1.0	1	1	0.06666666666666667	1	0.0	0	0	0	0	0	0	0	0	0	0	0	0
1071	None	None	None	None	None	0	0	0.5	1	1.0	1	1.0	0	1	0	1	5	0	0.3333333333333333	3	1	0.2	3	1.0	0	0	0	0	0	0	0	0	0	0	0	0
6178	None	None	None	None	None	0	0	0.4117647058823529	7	0.5217391304347826	12	0.625	0.2608695652173913	13	6	11	5	0	0.625	5	8	1.6666666666666667	25	0.2631578947368421	0.5	0.008339864524860165	0.5754665670852551	0.03040767937871667	0.6680845389195254	0.004486653365413569	0.6954823650688287	0.6111124747484834	0.6479104963629781	1.0	1.0	0.0
366	None	None	None	None	None	0	0	0.3333333333333333	2	0.8571428571428571	6	1.0	0.8571428571428571	8	6	0	0	0	0.1111111111111111	1	9	0.6	9	0.0	1.0	0.04501898965338932	0.6826074695467824	-0.032431218934357464	0.6573508805106741	0.04863751402123943	0.6161671824478036	0.6370193688365138	0.6525350321888848	0	0.125	0.0
2443	None	None	None	None	None	1.0	1	0.8	4	0.4	2	0.4375	0.4	6	2	0	0	0	1.0	4	4	0.4666666666666667	7	0.0	0.6666666666666666	0.08532020787350586	0.5264670155088694	0.08521985613451066	0.6509534724208229	2.883925925383812e-07	0.5001422739472776	0.6020476968416743	0.5605159765472463	0	1.0	0.0
1271	None	None	None	None	None	0	0	0	0	0	0	1.0	0	0	0	0	4	0	1.0	1	1	0.06666666666666667	1	1.0	0	0	0	0	0	0	0	0	0	0	0	0
6583	0.0	0.0	0.0	1.0	None	0	0	0	0	0	0	1.0	0	0	0	0	0	0	1.0	1	1	0.06666666666666667	1	0.0	0	0	0	0	0	0	0	0	0	0	0	0
7267	0.0003767130002607373	2.156538971338222e-06	2.153435063336968e-06	0.9999999664665592	None	0.2	1	0.3333333333333333	4	0.8	12	0.20987654320987653	0.8	16	12	0	0	0	1.0	9	9	1.1333333333333333	17	0.0	1.0	-0.09982365449912665	0.5007850208371877	3.3042100424456987e-10	0.500924106149355	-0.038449134643521746	0.6408361230963406	0.601456961708475	0.5486647459960804	0	0	0.0
681	None	None	None	None	None	1.0	1	1.0	4	0.0	0	0.5555555555555556	0	4	0	0	0	0	1.0	3	3	0.3333333333333333	5	0.0	1.0	0	0	0	0	0	0	0	0	0	0	0
3867	0.0001312084470930106	8.042883451611914e-07	-5.091490844574931e-07	0.9999999266004788	None	0.2	1	0.3333333333333333	4	0.8	12	0.20987654320987653	0.8	16	12	0	0	0	1.0	9	9	1.1333333333333333	17	0.0	1.0	0.16792519348915066	0.6016572772267963	-0.09997204153330726	0.5004935531927928	-0.03151340171986332	0.6621480333334395	0.7572922616125294	0.5896237627582532	0	0.6875	0.0
6144	0.0027220679463220046	0.0005412251201104723	-0.0004735429911057839	0.9960096513495235	None	0.5	1	0.5714285714285714	4	0.625	5	0.35714285714285715	0.625	9	5	0	0	0	0.5714285714285714	4	7	0.6666666666666666	10	0.0	0.6666666666666666	-0.10165300162269017	0.5394937046017166	0.4640546327051401	0.9999933773849374	0.1472199618087977	0.5284344278201307	0.9795223085153432	0.9831386519738511	0	1.0	0.0
6783	0.0	0.0	0.0	1.0	None	0	0	0	0	0	0	1.0	0	0	0	0	0	0	1.0	1	1	0.06666666666666667	1	0.0	0	0	0	0	0	0	0	0	0	0	0	0
6928	0.008119051214130889	0.007990781701801446	0.00799063632752815	0.9929081189016303	None	0.25	1	0.4	4	0.7692307692307693	10	0.23809523809523808	0.7692307692307693	14	10	0	0	0	0.7777777777777778	7	9	1.0	15	0.0	1.0	-0.09983132354290106	0.5002593877133864	0.0668166529858437	0.5584500997491545	-0.09452940281652444	0.660691061063083	0.6793844148550406	0.574628874179866	0	1.0	0.0
7012	0.007997658444654204	0.008253508469853255	0.008253424219562055	0.9929115446506687	None	0.25	1	0.4	4	0.7692307692307693	10	0.23809523809523808	0.7692307692307693	14	10	0	0	0	0.7777777777777778	7	9	1.0	15	0.0	1.0	-0.09983132354290106	0.5002593877133864	0.0668166529858437	0.5584500997491545	-0.09452940281652444	0.660691061063083	0.6793844148550406	0.574628874179866	0	1.0	0.0
1219	None	None	None	None	None	0	0	0	0	0	0	1.0	0	0	0	0	4	0	1.0	1	1	0.06666666666666667	1	1.0	0	0	0	0	0	0	0	0	0	0	0	0
6596	0.0	0.0	0.0	1.0	None	0	0	0	0	0	0	1.0	0	0	0	0	0	0	1.0	1	1	0.06666666666666667	1	0.0	0	0	0	0	0	0	0	0	0	0	0	0
5733	0.0011789865659701828	0.00020201067658040598	0.0002017497301779958	0.9985065694591656	None	0.25	1	0.36363636363636365	4	0.7857142857142857	11	0.2222222222222222	0.7857142857142857	15	11	0	0	0	0.8888888888888888	9	8	1.0666666666666667	16	0.0	1.0	-0.061633566031761546	0.5563209035810863	0.0013336989970965019	0.570133003094743	-0.07432284465038512	0.5363993162261864	0.5896796343873214	0.5543257697205838	0	1.0	0.0
2288	None	None	None	None	None	0	0	0	0	0	0	1.0	0	0	0	0	4	0	1.0	1	1	0.06666666666666667	1	1.0	0	0	0	0	0	0	0	0	0	0	0	0
4149	3.429002736257163e-05	9.204298919262928e-08	4.3231291596774425e-08	0.999971279500177	None	0	0	0.75	3	0.3333333333333333	1	0.625	0.3333333333333333	4	1	0	0	0	0.5	4	2	0.3333333333333333	5	0.0	0.6666666666666666	0.09972869521345855	0.5024822058852131	0.005918637117272296	0.5033065267999441	0.09999980933366656	0.500000354025678	0.6089458725697936	0.5019297088538126	0	1.0	0.0
756	None	None	None	None	None	0.3333333333333333	1	0.5	4	0.7	7	0.2857142857142857	0.7	11	7	0	0	0	0.8571428571428571	6	7	0.8	12	0.0	0.6666666666666666	0.0766041184199087	0.5838985590146807	0.008883834523007308	0.6528061221582584	0.10053085075523335	0.5240579601480709	0.6076953239432169	0.5879507753104896	0	0.7272727272727273	0.0
1611	None	None	None	None	None	0.3333333333333333	1	0.5	4	0.6666666666666666	6	0.3055555555555556	0.6666666666666666	10	6	0	0	0	1.0	6	6	0.7333333333333333	11	0.0	0.4	0.05333673987107852	0.5373917230367887	0.06445060361358035	0.596763691662084	-0.09938007298036629	0.5067692678957928	0.6895086714195134	0.5472687398232157	0	1.0	0.0
6937	1.2187590534490398e-07	1.1235559210624836e-07	4.58074688519681e-11	0.9999829688537604	None	0	0	0.018518518518518517	1	1.0	79	1.0	0	0	0	80	0	0	1.0	9	9	5.4	81	0.0	1.0	0	0	0	0	0	0	0	0	0	0	0
7392	0.004548500575440358	0.000994844887105701	-0.0009914144470804047	0.9932778052606213	None	0.2	1	0.3333333333333333	4	0.8	12	0.20987654320987653	0.8	16	12	0	0	0	1.0	9	9	1.1333333333333333	17	0.0	1.0	0.09052168692698379	0.5909480845344374	0.07386314279055373	0.542579072914582	0.09287022220714893	0.5333873647895832	0.5402935943030632	0.5557970007640866	0	1.0	0.0
1818	None	None	None	None	None	0	0	0.5	2	0.6666666666666666	2	0.5555555555555556	0.6666666666666666	4	2	0	1	0	1.0	3	3	0.3333333333333333	5	0.5	0	0.09357392729823091	0.520594095626862	0.05712751591439295	0.5579420586552227	-0.008008673834770181	0.6868058080547228	0.6142711695138314	0.5906907854476929	1.0	1.0	0.0
5227	0.007318786841556789	0.00536661263366689	0.0050733025570112045	0.9929117648901122	None	0.2	1	0.3333333333333333	4	0.8	12	0.20987654320987653	0.8	16	12	0	0	0	1.0	9	9	1.1333333333333333	17	0.0	1.0	-0.09999985668428894	0.5001561085758895	0.04121987656613953	0.5519512030855697	0.5456725227251333	0.9999208752947983	0.9885063162551807	0.9615009776578686	0	0.625	0.0
5004	0.005918741356461975	0.0010629228799043525	0.0004603333450309965	0.9907661210931422	None	0.2	1	0.3333333333333333	4	0.8	12	0.20987654320987653	0.8	16	12	0	0	0	1.0	9	9	1.1333333333333333	17	0.0	1.0	0.16039705372270335	0.5610594586154931	8.946020574637418e-08	0.5200807212328984	0.08573973691553709	0.5690630160764809	0.6589198572551375	0.5501523114305942	0	1.0	0.0
5536	0.008136965813322265	0.0045047906454984375	-0.003820628485092133	0.9917553592436649	None	0.2	1	0.3333333333333333	4	0.8	12	0.20987654320987653	0.8	16	12	0	0	0	1.0	9	9	1.1333333333333333	17	0.0	1.0	-0.09997774072127066	0.5021643406987463	0.03912507262420461	0.5487879496296527	0.7891400656021209	0.998750258928141	0.9798693972550787	0.908545232233875	0	1.0	0.0
370	None	None	None	None	None	0	0	0.42857142857142855	3	0.5	4	0.5	0.25	4	2	5	7	0	0.8	4	5	0.6666666666666666	10	0.5833333333333334	0	0.1598321097576195	0.5201793621397107	0.006815820739316435	0.6603188417285377	0.011098602498242498	0.516643370184046	0.6676308417381507	0.5672626843194897	1.0	0.75	0.0
6587	0.007905232934497025	0.008157632500274853	0.0081574650779766	0.9929110084852063	None	0.25	1	0.4	4	0.7692307692307693	10	0.23809523809523808	0.7692307692307693	14	10	0	0	0	0.7777777777777778	7	9	1.0	15	0.0	1.0	-0.09983132354290106	0.5002593877133864	0.0668166529858437	0.5584500997491545	-0.09452940281652444	0.660691061063083	0.6793844148550406	0.574628874179866	0	1.0	0.0
7258	0.0	0.0	0.0	1.0	None	0	0	0	0	0	0	1.0	0	0	0	0	0	0	1.0	1	1	0.06666666666666667	1	0.0	0	0	0	0	0	0	0	0	0	0	0	0
4055	None	None	None	None	None	0.09523809523809523	2	0.3409090909090909	15	0.59375	38	0.8148148148148148	0.40625	39	26	26	0	0	1.0	9	9	4.4	66	0.0	0.9032258064516129	0.2294911120772989	0.6396933303334204	-0.09997530844779032	0.5004556622346522	7.836844380907185e-08	0.500036103814023	0.7988156442361817	0.5478531207242221	0	1.0	0.0
4370	0.0	0.0	0.0	1.0	None	0	0	0	0	0	0	1.0	0	0	0	0	0	0	1.0	1	1	0.06666666666666667	1	0.0	0	0	0	0	0	0	0	0	0	0	0	0
3095	None	None	None	None	None	0.16666666666666666	1	0.2857142857142857	4	0.8421052631578947	16	0.25925925925925924	0.7368421052631579	18	14	2	2	0	1.0	9	9	1.4	21	0.5	0.6666666666666666	0.024526491938691886	0.5900725118632042	7.902762784127648e-27	0.5	0.00012142184803538486	0.5015705549763727	0.5285993138355558	0.5308397507665196	1.0	0.8888888888888888	0.8815264306000168
2849	0.0002853683250478721	3.5230251193518623e-06	2.5820566608552463e-06	0.9999974887747187	None	0.25	1	0.4	4	0.7692307692307693	10	0.23809523809523808	0.7692307692307693	14	10	0	0	0	0.7777777777777778	7	9	1.0	15	0.0	1.0	0.09570966114717364	0.5338415497699157	1.7822508332916035e-26	0.5	0.16552466267549604	0.6760480761471663	0.6636534618959576	0.5720975283406114	0	0.9285714285714286	0.0
1771	None	None	None	None	None	0	0	0	0	0	0	1.0	0	0	0	0	0	0	1.0	1	1	0.06666666666666667	1	0.0	0	0	0	0	0	0	0	0	0	0	0	0
1413	None	None	None	None	None	0.18181818181818182	2	0.4166666666666667	10	0.5294117647058824	18	0.6666666666666666	0.23529411764705882	15	8	20	6	0	0.6666666666666666	6	9	2.4	36	0.16216216216216217	0.8484848484848485	-0.039982390533278477	0.678432006585152	0.06480709317521165	0.6095062655321264	4.8454031245567206e-12	0.5000000044073821	0.6266445562203428	0.5980317782994599	1.0	1.0	0.0
6952	0.0	0.0	0.0	1.0	None	0	0	0	0	0	0	1.0	0	0	0	0	0	0	1.0	1	1	0.06666666666666667	1	0.0	0	0	0	0	0	0	0	0	0	0	0	0
7124	1.2139771405601702e-07	1.0537949844344337e-07	5.091336201381846e-11	0.9999809883044891	None	0	0	0.018518518518518517	1	1.0	79	1.0	0	0	0	80	0	0	1.0	9	9	5.4	81	0.0	1.0	0	0	0	0	0	0	0	0	0	0	0
4205	0.0052268620635266445	0.0008076406938254133	-0.0006467962940557593	0.9920734444408216	None	0.2	1	0.3333333333333333	4	0.8	12	0.20987654320987653	0.8	16	12	0	0	0	1.0	9	9	1.1333333333333333	17	0.0	1.0	0.1363047658310858	0.6645342989555582	0.09712914865922548	0.9999999999999973	0.08094062552811505	0.5276084733990826	0.5976622258016768	0.9999893608379604	0	0.125	0.0
3434	0.002078980085026916	0.0006427134059695647	0.00022596020227167932	0.9978291214562265	None	0.2	1	0.3333333333333333	4	0.8	12	0.20987654320987653	0.8	16	12	0	0	0	1.0	9	9	1.1333333333333333	17	0.0	1.0	0.04307443193858439	0.6748748611723921	0.036913518316903544	0.6682542531598404	0.08862722009392776	0.5520478295364248	0.6446880800349116	0.6333282326118476	0	0.9375	0.0
3318	0.003923244989507518	0.00022380953910986452	0.00018475953862567748	0.9952969857521867	None	0.25	1	0.4	4	0.7692307692307693	10	0.23809523809523808	0.7692307692307693	14	10	0	0	0	0.7777777777777778	7	9	1.0	15	0.0	1.0	0.08522845159543621	0.5789082594802052	0.11179310901446608	0.9875956180394394	0.09999917472195628	0.5000031709394549	0.5811782369045932	0.827094893006756	0	1.0	0.0
6651	0.0	0.0	0.0	1.0	None	0	0	0	0	0	0	1.0	0	0	0	0	0	0	1.0	1	1	0.06666666666666667	1	0.0	0	0	0	0	0	0	0	0	0	0	0	0
1226	None	None	None	None	None	0	0	0	0	0	0	1.0	0	0	0	0	0	0	1.0	1	1	0.06666666666666667	1	0.0	0	0	0	0	0	0	0	0	0	0	0	0
5600	0.0	0.0	0.0	1.0	None	0	0	0	0	0	0	1.0	0	0	0	0	0	0	1.0	1	1	0.06666666666666667	1	0.0	0	0	0	0	0	0	0	0	0	0	0	0
468	None	None	None	None	None	0	0	0.5	1	1.0	1	1.0	1.0	2	1	0	3	0	0.3333333333333333	3	1	0.2	3	1.0	0	0.0032126741853132066	0.5009625133031544	0.007046199146251197	0.5064298700109262	-0.09804370810097511	0.5014512393158984	0.6193273041986781	0.5029479599642488	1.0	0.5	0.34777748756726906
1707	None	None	None	None	None	0	0	0.5	3	0.7142857142857143	5	0.36	0.7142857142857143	8	5	0	0	0	1.0	5	5	0.6	9	0.0	0.5	-0.09999966139097853	0.5000019969419753	-0.08339454225304994	0.6871944692321764	0.09998356888432772	0.5000818482832787	0.7165611173176745	0.5652401817045608	0	0.625	0.0
3667	0.0	0.0	0.0	1.0	None	0	0	0	0	0	0	1.0	0	0	0	0	0	0	1.0	1	1	0.06666666666666667	1	0.0	0	0	0	0	0	0	0	0	0	0	0	0
5629	7.047658938126547e-05	2.6569778198849433e-07	-1.511506707376294e-08	0.9999963730903257	None	0	0	0.375	3	0.8	8	0.3333333333333333	0.8	11	8	0	0	0	0.4444444444444444	4	9	0.8	12	0.0	1.0	0.0976002702004663	0.5172716763217896	0.033444720672176305	0.5432487279118831	0.025231466814374482	0.5222453051302985	0.583509039107103	0.5276037794678254	0	1.0	0.0
3385	0.0004907316028980339	4.657109117880848e-06	-1.8245146616168536e-06	0.99999990331892	None	0.2	1	0.3333333333333333	4	0.8	12	0.20987654320987653	0.8	16	12	0	0	0	1.0	9	9	1.1333333333333333	17	0.0	1.0	0.05184567516175757	0.555708276767283	-0.05988991692421207	0.6289346162551954	0.09993487927319843	0.500305106748993	0.6627293221838116	0.5623923929617425	0	1.0	0.0
2892	0.000394412404715122	5.2289975880038535e-06	3.3433840467866593e-07	0.9999999815782513	None	0.2	1	0.3333333333333333	4	0.8	12	0.20987654320987653	0.8	16	12	0	0	0	1.0	9	9	1.1333333333333333	17	0.0	1.0	0.023613814454126678	0.5526997097755139	0.09999999999950222	0.7039179928484182	0.09999999992719934	0.5000000002488075	0.5918500623104161	0.5888475755229973	0	1.0	0.0
1284	None	None	None	None	None	0.25	1	0.36363636363636365	4	0.7857142857142857	11	0.5925925925925926	0.6428571428571429	13	9	2	0	0	0.3333333333333333	3	9	1.0666666666666667	16	0.0	0.6153846153846154	0.09999973135268717	0.5000432623745318	0.1280614185200934	0.5919185053943117	1.4104636522192806e-14	0.5000000000012262	0.6340467810238825	0.5309665755546911	0	1.0	0.0
2246	None	None	None	None	None	0	0	0.35	7	0.5925925925925926	16	0.4603174603174603	0.37037037037037035	16	10	12	6	0	0.7777777777777778	7	9	1.9333333333333333	29	0.2727272727272727	0.8571428571428571	0.0034897989958910026	0.5780100242630644	0.04539757666415785	0.5682511057831141	0.03968728501362158	0.5752770195413827	0.5450739262794148	0.5738511031868428	1.0	1.0	0.0
2606	0.0005289819945730909	0.00011766515690498674	0.00011403740906313476	0.9986516504686302	None	1.0	1	0.8	4	0.4	2	0.4666666666666667	0.4	6	2	0	0	0	0.6	3	5	0.4666666666666667	7	0.0	1.0	1.820456960433589e-05	0.5000436172362178	0.007025465135002134	0.5224206511363735	-0.1774331567904771	0.8505104527772247	0.7023091304718133	0.6478288271245622	0	0.3333333333333333	0.0
2940	0.00021644915245085206	3.7553024574304554e-07	-1.6676359536108944e-07	0.9999974960317817	None	0.25	1	0.4	4	0.7692307692307693	10	0.23809523809523808	0.7692307692307693	14	10	0	0	0	0.7777777777777778	9	7	1.0	15	0.0	1.0	0.09999751463529287	0.5001696823877849	-0.09999916219371566	0.5000251647303157	0.046153951255031904	0.6099207780875789	0.6995113056745462	0.5372441046839838	0	0.21428571428571427	0.0
1875	None	None	None	None	None	0	0	0.14705882352941177	5	0.8367346938775511	41	0.8095238095238095	0	0	0	50	0	0	0.7777777777777778	9	7	3.4	51	0.0	1.0	0	0	0	0	0	0	0	0	0	0	0
2780	0.0034856900446905794	0.0015156932965380543	0.0014426058180387277	0.9971724780466166	None	0	0	0.4	4	0.6153846153846154	8	0.375	0.5384615384615384	11	7	3	4	0	0.625	5	8	1.0	15	0.6666666666666666	0.14285714285714285	0.09995007711196612	0.507991874952235	-0.09999901649736243	0.5000016986389209	0.15180070666823048	0.6072774386923618	0.7475604112915295	0.5389094507907185	0.7272727272727273	0.9090909090909091	0.0
2239	None	None	None	None	None	0	0	0.25	1	1.0	3	1.0	1.0	4	3	0	0	0	0.2	1	5	0.3333333333333333	5	0.0	0	0.08089178072865866	0.5831008350990952	0.07536365792152105	0.5751975691798237	0.054789223882353966	0.5135804267392021	0.5541228285533155	0.5574896463157175	0	1.0	0.0
7252	0.0	0.0	0.0	1.0	None	0	0	0	0	0	0	1.0	0	0	0	0	0	0	1.0	1	1	0.06666666666666667	1	0.0	0	0	0	0	0	0	0	0	0	0	0	0
2185	None	None	None	None	None	0	0	1.0	1	0	0	1.0	0	0	0	1	4	0	0.5	2	1	0.13333333333333333	2	0.6666666666666666	0	0	0	0	0	0	0	0	0	0	0	0
4136	0.006164508654516919	0.003434972493900182	0.0033366924336831485	0.9964292838542466	None	0.2	1	0.3333333333333333	4	0.8	12	0.20987654320987653	0.8	16	12	0	0	0	1.0	9	9	1.1333333333333333	17	0.0	1.0	0.09975311247299687	0.5165791086258884	-0.09999994439709141	0.5000029250190121	0.13807306929199467	0.635133407953737	0.7385713956555685	0.5515376184830645	0	0.4375	0.0
1942	None	None	None	None	None	0	0	0	0	0	0	1.0	0	0	0	0	4	0	1.0	1	1	0.06666666666666667	1	1.0	0	0	0	0	0	0	0	0	0	0	0	0
6955	1.3589596789237777e-05	8.536990707300682e-06	-8.535865332893311e-06	0.9985850510353187	None	0	0	0.42857142857142855	3	0.625	5	0.625	0.375	5	3	4	4	0	0.25	2	8	0.6666666666666666	10	0.4	0.25	-0.09997677775015343	0.5000203339210877	1.0337120083028532e-08	0.5000000250978058	0.01882141982820391	0.5146768140404081	0.6274563931041082	0.5049003066276709	1.0	1.0	0.0
4902	0.0	0.0	0.0	0.9999999999999998	None	0	0	0	0	0	0	1.0	0	0	0	0	4	0	1.0	1	1	0.06666666666666667	1	1.0	0	0	0	0	0	0	0	0	0	0	0	0
767	None	None	None	None	None	0.25	3	0.46153846153846156	12	0.5405405405405406	20	0.48148148148148145	0.5405405405405406	32	20	6	1	0	1.0	9	9	2.6	39	0.25	0.7058823529411765	0.02477684367385587	0.5652661694031662	0.06548221328196455	0.6572952414661662	0.002664284915078622	0.6638377857554784	0.6075659458375644	0.6298150777668086	1.0	1.0	0.0
788	None	None	None	None	None	0	0	0	0	0	0	1.0	0	0	0	0	4	0	1.0	1	1	0.06666666666666667	1	1.0	0	0	0	0	0	0	0	0	0	0	0	0
1298	None	None	None	None	None	0.09090909090909091	1	0.375	9	0.5454545454545454	18	0.43209876543209874	0.24242424242424243	14	8	20	1	0	1.0	9	9	2.3333333333333335	35	0.02631578947368421	0.4827586206896552	8.887145821151721e-07	0.5005625114456049	0.09488677079904964	0.5642282249824251	0.09134644379375209	0.5551585898264365	0.6146575903493783	0.5400909337028977	0.9285714285714286	0.9285714285714286	0.0
220	None	None	None	None	None	0	0	0	0	0	0	1.0	0	0	0	0	0	0	1.0	1	1	0.06666666666666667	1	0.0	0	0	0	0	0	0	0	0	0	0	0	0
1155	None	None	None	None	None	0	0	0.375	3	0.7777777777777778	7	0.3142857142857143	0.7777777777777778	10	7	0	0	0	0.7142857142857143	7	5	0.7333333333333333	11	0.0	0.6666666666666666	2.7893631702979556e-05	0.5007521965884661	0.044163538027052	0.5931345902698996	0.02768536917127954	0.572804991133375	0.5595714249773575	0.5558700810559152	0	1.0	0.0
978	None	None	None	None	None	0	0	0.018518518518518517	1	1.0	79	1.0	0	0	0	80	0	0	1.0	9	9	5.4	81	0.0	1.0	0	0	0	0	0	0	0	0	0	0	0
2206	None	None	None	None	None	1.0	1	0.8	4	0.4	2	0.4375	0.4	6	2	0	0	0	1.0	4	4	0.4666666666666667	7	0.0	0.6666666666666666	0.018241713806622206	0.5309104760966574	0.04384365043487597	0.5075463819285652	0.09397484120020408	0.5214625270831263	0.5691256593663969	0.5199802292412307	0	0.3333333333333333	0.0
458	None	None	None	None	None	0	0	0.06382978723404255	3	0.9411764705882353	64	0.8641975308641975	0	0	0	69	4	0	1.0	9	9	4.666666666666667	70	0.028169014084507043	0.8923076923076924	0	0	0	0	0	0	0	0	0	0	0
4130	9.92726674872328e-10	8.79591641568074e-10	-7.60848003880244e-10	0.9999999743294027	None	0.2	1	0.3333333333333333	4	0.8	12	0.20987654320987653	0.8	16	12	0	0	0	1.0	9	9	1.1333333333333333	17	0.0	1.0	-0.07209701528426446	0.587450026615396	0.05593326146468891	0.5958241123378483	5.972697918234357e-06	0.5000464909397426	0.6548901312402099	0.5614966574444404	0	0.4375	0.0
4552	0.0029838742831683886	0.00016756701577216594	-0.00016677068654508045	0.9977759532249659	None	0.2	1	0.3333333333333333	4	0.8	12	0.20987654320987653	0.8	16	12	0	0	0	1.0	9	9	1.1333333333333333	17	0.0	1.0	0.05151723010237774	0.527021025147813	-0.053092713919869125	0.5039317785806194	0.23463119879137925	0.69883470344931	0.7677802292887024	0.5797849457105271	0	0.0625	0.0
2161	None	None	None	None	None	0	0	0.5	4	0.4444444444444444	4	0.55	0	0	0	10	0	0	0.8	4	5	0.7333333333333333	11	0.0	0.2857142857142857	0	0	0	0	0	0	0	0	0	0	0
1833	None	None	None	None	None	0	0	0.6666666666666666	2	0.5	1	1.0	0.5	3	1	0	0	0	0.25	4	1	0.26666666666666666	4	0.0	0.6666666666666666	-0.0945153743927635	0.508923433305334	0.022859149384409094	0.6893499781342884	0.18500582170961608	0.542811020124442	0.7622711299776996	0.5829304019805591	0	1.0	0.0
6680	0.0	0.0	0.0	1.0	None	0	0	0	0	0	0	1.0	0	0	0	0	0	0	1.0	1	1	0.06666666666666667	1	0.0	0	0	0	0	0	0	0	0	0	0	0	0
7413	0.0007547311003065403	0.0001683040760374525	8.262986086332944e-05	0.9970909869581196	None	0.2	1	0.3333333333333333	4	0.8	12	0.20987654320987653	0.8	16	12	0	0	0	1.0	9	9	1.1333333333333333	17	0.0	1.0	2.6261681274923848e-23	0.500000003725018	0.08930159179794521	0.5	0.005501276782232785	0.5690801486166809	0.6012097060408715	0.5231583506609533	0	1.0	0.0
1620	None	None	None	None	None	0	0	0	0	0	0	1.0	0	0	0	0	0	0	1.0	1	1	0.06666666666666667	1	0.0	0	0	0	0	0	0	0	0	0	0	0	0
6858	0.029045234712844932	0.008616461985770658	0.008455737071437472	0.9728957208965263	None	0.2	1	0.3333333333333333	4	0.8	12	0.20987654320987653	0.8	16	12	0	0	0	1.0	9	9	1.1333333333333333	17	0.0	1.0	0.3381856498607632	0.6409735428985771	0.07276515078450273	0.5	0.0999999953299103	0.5000000546317123	0.7671361213430772	0.548149686279442	0	0.9375	0.0
6559	0.008170103049619907	0.008273486671964805	0.008273336182862205	0.9930398157158736	None	0.25	1	0.4	4	0.7692307692307693	10	0.23809523809523808	0.7692307692307693	14	10	0	0	0	0.7777777777777778	7	9	1.0	15	0.0	1.0	-0.09983132354290106	0.5002593877133864	0.0668166529858437	0.5584500997491545	-0.09452940281652444	0.660691061063083	0.6793844148550406	0.574628874179866	0	1.0	0.0
356	None	None	None	None	None	0	0	0.6666666666666666	2	0.5	1	0.6666666666666666	0	0	0	3	0	0	0.6666666666666666	2	3	0.26666666666666666	4	0.0	0	0	0	0	0	0	0	0	0	0	0	0
4428	0.0025898802537968947	0.00012102867561628637	-2.1216266274466565e-05	0.9950228372551486	None	0.25	1	0.36363636363636365	4	0.7857142857142857	11	0.2222222222222222	0.7857142857142857	15	11	0	0	0	0.8888888888888888	9	8	1.0666666666666667	16	0.0	1.0	0.0032230113885584758	0.657852140144177	7.06681386495286e-21	0.5000000000003243	0.08840719408751815	0.5026264953346299	0.6080383145862658	0.5551285711624226	0	1.0	0.0
7199	0.0	0.0	0.0	0.9999999999999998	None	0	0	0	0	0	0	1.0	0	0	0	0	4	0	1.0	1	1	0.06666666666666667	1	1.0	0	0	0	0	0	0	0	0	0	0	0	0
4833	0.0	0.0	0.0	0.9999999999999998	None	0	0	0	0	0	0	1.0	0	0	0	0	4	0	1.0	1	1	0.06666666666666667	1	1.0	0	0	0	0	0	0	0	0	0	0	0	0
3161	0.0007223881146555733	0.0003624783206907438	0.00036246553193851246	0.9985339169688092	None	0.5	1	0.6666666666666666	4	0.5	3	0.4444444444444444	0.5	7	3	0	0	0	0.5	3	6	0.5333333333333333	8	0.0	1.0	-0.01763751880398529	0.6588156475742653	0.0999999190580232	0.5000019179406204	-0.07887694390833311	0.5181271027066983	0.6985113364892508	0.5605816266989159	0	1.0	0.0
7136	1.1844901119070424e-07	1.101693903223467e-07	4.7363318817989164e-11	0.9999823420955053	None	0	0	0.018518518518518517	1	1.0	79	1.0	0	0	0	80	0	0	1.0	9	9	5.4	81	0.0	1.0	0	0	0	0	0	0	0	0	0	0	0
2809	6.747843974450669e-09	6.959470505074656e-09	-5.04838946852916e-09	0.9999997568754371	None	0	0	0	0	0	0	1.0	0	0	0	0	2	0	1.0	1	1	0.06666666666666667	1	0.5	0	0	0	0	0	0	0	0	0	0	0	0
5008	0.00472081656120061	0.0002538643595051652	0.0002477187761530894	0.9837287366129004	None	0.25	1	0.36363636363636365	4	0.7857142857142857	11	0.2222222222222222	0.7857142857142857	15	11	0	0	0	0.8888888888888888	9	8	1.0666666666666667	16	0.0	1.0	1.288649333357279e-05	0.500882239963957	0.048064728311387896	0.5235924269949778	0.1475867542747111	0.5148899787036226	0.6488450123014522	0.513125844476285	0	0.13333333333333333	0.0
4665	0.006075098935996327	0.0029177584954571674	0.002776296903766848	0.9918199008166827	None	0.2	1	0.3333333333333333	4	0.8	12	0.20987654320987653	0.8	16	12	0	0	0	1.0	9	9	1.1333333333333333	17	0.0	1.0	0.12449993936691447	0.567881419832245	5.890133969856847e-13	0.5009504369623591	0.08822965494671589	0.558425154952224	0.6346636135070258	0.5425458167209234	0	0.4375	0.0
2060	None	None	None	None	None	0	0	0.08695652173913043	2	0.9375	30	0.9714285714285714	0	0	0	33	8	0	0.7142857142857143	7	5	2.2666666666666666	34	0.11428571428571428	0.6206896551724138	0	0	0	0	0	0	0	0	0	0	0
5288	0.0042471617559558875	0.0004751074559934377	-0.0002726823743149187	0.9926410377594014	None	0.2	1	0.3333333333333333	4	0.8	12	0.20987654320987653	0.8	16	12	0	0	0	1.0	9	9	1.1333333333333333	17	0.0	1.0	0.21581283854061115	0.6215013774887719	0.07433864824014318	0.5778500355627393	-0.058920003391964695	0.6364486450878272	0.75652131410305	0.6122122481499302	0	0.9375	0.0
154	None	None	None	None	None	0	0	0.10869565217391304	5	0.8787878787878788	58	0.8395061728395061	0	0	0	67	2	0	1.0	9	9	4.533333333333333	68	0.014492753623188406	0.9	0	0	0	0	0	0	0	0	0	0	0
6535	0.010752691713873271	0.009588531406203285	0.009506486836431393	0.9933253763101109	None	0.25	1	0.36363636363636365	4	0.7857142857142857	11	0.2222222222222222	0.7857142857142857	15	11	0	0	0	0.8888888888888888	8	9	1.0666666666666667	16	0.0	1.0	-0.09995839241026852	0.5001618190063565	0.054403418566142316	0.52480169949408	-0.2921760659631182	1.0	0.8091532037185994	0.9999999872723603	0	1.0	0.0
549	None	None	None	None	None	0	0	0	0	0	0	1.0	0	0	0	0	0	0	1.0	1	1	0.06666666666666667	1	0.0	0	0	0	0	0	0	0	0	0	0	0	0
3815	0.008754466639153967	0.00012803843405530198	-4.96544197366612e-05	0.995369685242701	None	0.25	1	0.4	4	0.75	9	0.25925925925925924	0.75	13	9	0	0	0	0.6666666666666666	6	9	0.9333333333333333	14	0.0	1.0	2.0793142963971177e-14	0.500000457034898	-0.055971341322412285	0.5206569590594262	0.24575129260897238	0.5536160073948552	0.783408567587144	0.524810314723906	0	0.8461538461538461	0.0
2542	None	None	None	None	None	0	0	0.3333333333333333	5	0.6	12	0.5238095238095238	0	0	0	21	0	0	0.8571428571428571	6	7	1.4666666666666666	22	0.0	0.9333333333333333	0	0	0	0	0	0	0	0	0	0	0
6122	0.0	0.0	0.0	0.9999999999999998	None	0	0	0	0	0	0	1.0	0	0	0	0	4	0	1.0	1	1	0.06666666666666667	1	1.0	0	0	0	0	0	0	0	0	0	0	0	0
2548	None	None	None	None	None	0	0	0.4	4	0.6923076923076923	9	0.46875	0.6923076923076923	13	9	1	0	0	0.5	8	4	1.0	15	0.0	0.5454545454545454	0.06081873055794863	0.6227874304426885	0.04764285253785332	0.5850599743915669	3.375304781107369e-05	0.5181269447907201	0.5746185055456347	0.5758692296299626	0	1.0	0.0
670	None	None	None	None	None	0.07692307692307693	1	0.2857142857142857	8	0.717948717948718	28	0.6507936507936508	0.4358974358974359	23	17	17	6	0	0.7777777777777778	9	7	2.7333333333333334	41	0.1875	0.6470588235294118	0.02354790820308566	0.5401080433852311	-0.029866352077385017	0.5124678356260579	0.03597253619904617	0.6178701028914222	0.584926555345764	0.5573446456811965	1.0	1.0	0.1647936991038233
1334	None	None	None	None	None	0	0	0.25	1	1.0	3	1.0	1.0	4	3	0	1	0	0.2	1	5	0.3333333333333333	5	0.3333333333333333	0	0.10649175867037448	0.5316249983931651	0.03426351407350446	0.58735617457552	0.044213212144949485	0.548954689639306	0.587786410659586	0.5561096537120261	1.0	1.0	0.0
2682	0.0006724983183248331	8.380197330670185e-06	5.6521906518329535e-06	0.9999985825183325	None	0.25	1	0.36363636363636365	4	0.7857142857142857	11	0.2222222222222222	0.7857142857142857	15	11	0	0	0	0.8888888888888888	8	9	1.0666666666666667	16	0.0	1.0	0.09979310900669278	0.5034362916734075	0.07439618013518574	0.5852197804981188	0.23216409865566884	0.5608462637888745	0.649972861665093	0.5500469633716931	0	1.0	0.0
2108	None	None	None	None	None	0	0	0.3333333333333333	8	0.6363636363636364	21	0.43209876543209874	0.24242424242424243	12	8	22	3	0	1.0	9	9	2.3333333333333335	35	0.06818181818181818	0.5384615384615384	0.033088642126973766	0.5575639468236332	0.008800858284046253	0.6828610362010099	0.023059033576490216	0.518528123415375	0.5901547469109498	0.588425354719918	1.0	1.0	0.0
6984	0.0013435113688810996	0.00021553857411608958	0.00020600719733080734	0.9984359383284921	None	0.3333333333333333	1	0.4444444444444444	4	0.7272727272727273	8	0.2653061224489796	0.7272727272727273	12	8	0	0	0	1.0	7	7	0.8666666666666667	13	0.0	0.6666666666666666	-0.06556935513045467	0.5284973915784847	7.207797969351513e-19	0.5000000000761589	-0.08489916938496825	0.6772179491929309	0.5944788605303156	0.5707821514408488	0	1.0	0.0
4828	0.0	0.0	0.0	0.9999999999999998	None	0	0	0	0	0	0	1.0	0	0	0	0	4	0	1.0	1	1	0.06666666666666667	1	1.0	0	0	0	0	0	0	0	0	0	0	0	0
244	None	None	None	None	None	0	0	0.2857142857142857	6	0.7241379310344828	21	0.49206349206349204	0.7241379310344828	27	21	3	0	0	0.7777777777777778	9	7	2.066666666666667	31	0.0	0.6666666666666666	0.0344471014514894	0.5356046881816015	0.014233821446161879	0.6668626369589957	-0.06764268973073737	0.6183889177571963	0.6256481854553527	0.60821176963443	0	1.0	0.0
5088	3.79367886318369e-09	3.7786870878776125e-09	-3.7076200787044577e-09	0.9999998304361774	None	0	0	0	0	0	0	1.0	0	0	0	0	1	0	1.0	1	1	0.06666666666666667	1	0.25	0	0	0	0	0	0	0	0	0	0	0	0
7381	0.0024625887381049595	9.306791500129055e-05	7.970178528133575e-05	0.9948617145182174	None	0.0625	1	0.23529411764705882	8	0.7346938775510204	36	0.6296296296296297	0.16326530612244897	13	8	37	6	0	1.0	9	9	3.4	51	0.0821917808219178	0.6222222222222222	0.09319728560074933	0.5293810672963379	0.16527511601432074	0.6163667337126337	-0.043046826148153486	0.627441202805344	0.6928682684408096	0.591706227764923	1.0	1.0	0.0
1257	None	None	None	None	None	0.2	1	0.3333333333333333	4	0.8125	13	0.3333333333333333	0.625	14	10	3	0	0	0.6666666666666666	6	9	1.2	18	0.0	0.6666666666666666	0.008436938178831354	0.5126342580967793	0.013316967056643352	0.5247386785219448	0.08845273624919406	0.6113558765955757	0.5886307928948601	0.5500483816763331	0	1.0	0.0
1653	None	None	None	None	None	0	0	0.13636363636363635	3	0.9032258064516129	28	0.673469387755102	0	0	0	32	11	0	1.0	7	7	2.2	33	0.16176470588235295	0.6875	0	0	0	0	0	0	0	0	0	0	0
6860	0.002295099448037937	0.0004743165490824788	0.0004071360235141223	0.9952413372618465	None	0.3333333333333333	1	0.4444444444444444	4	0.7272727272727273	8	0.2708333333333333	0.7272727272727273	12	8	0	0	0	0.75	6	8	0.8666666666666667	13	0.0	0.8571428571428571	-0.09999917171998157	0.5000017108786373	0.06355309382275035	0.5413752790057101	0.04437519333657371	0.607642420901152	0.6765300170226384	0.5501062715409412	0	1.0	0.0
3708	0.00033762747632297885	1.909463928574549e-06	-5.760652799008519e-07	0.9999998608715673	None	0.2	1	0.3333333333333333	4	0.8	12	0.20987654320987653	0.8	16	12	0	0	0	1.0	9	9	1.1333333333333333	17	0.0	1.0	0.006865475542746334	0.6257360414212485	0.09305504565424319	0.5014910241422093	0.0999999514192488	0.5000009763428657	0.6044985032324955	0.5432198149789805	0	0.875	0.0
2907	1.3727595029982624e-05	4.666658918906493e-08	-9.363129180817672e-09	0.999999999668261	None	1.0	1	1.0	4	0.0	0	0.5555555555555556	0	4	0	0	0	0	1.0	3	3	0.3333333333333333	5	0.0	1.0	0	0	0	0	0	0	0	0	0	0	0
324	None	None	None	None	None	0	0	0.25	1	1.0	3	1.0	1.0	4	3	0	0	0	0.2	5	1	0.3333333333333333	5	0.0	0	7.397031769899297e-05	0.5000550502721032	0.00600758973725939	0.5192253549217086	0.008822664531639702	0.6767013199356292	0.5849852653712811	0.5675685327978309	0	1.0	0.0
5946	0.000722131240086366	2.0231403003572374e-05	-1.151123329519924e-06	0.9994674226365303	None	0	0	0.25	1	1.0	3	1.0	1.0	4	3	0	0	0	0.2	5	1	0.3333333333333333	5	0.0	0	-0.05405264138404162	0.5022407111373743	0.09992398040696955	0.5000318022486442	-0.0013764691528211858	0.6869722058944067	0.6723648407499973	0.5658725334036115	0	1.0	0.0
3247	None	None	None	None	None	0	0	0.1388888888888889	5	0.8653846153846154	45	1.0	0.019230769230769232	4	1	49	0	0	0.6666666666666666	6	9	3.6	54	0.0	1.0	-0.06546532730131038	0.5288272938259043	0.09999410329221992	0.5000092612064477	0.08548668454049853	0.5238864530163143	0.6788841083203141	0.5175838154790323	0	1.0	0.0
5173	0.0029384192825110474	0.0007950778297338301	9.539886228289659e-05	0.9928591872078323	None	0.25	1	0.4	4	0.75	9	0.25	0.75	13	9	0	0	0	0.875	7	8	0.9333333333333333	14	0.0	0.8571428571428571	0.14691934147796093	0.5700759031445845	2.3585479822097282e-07	0.5012126708936868	0.04401238699817977	0.5468400132881469	0.6492284325340498	0.5394944342795429	0	0.23076923076923078	0.0
5314	0.0	0.0	0.0	0.9999999999999998	None	0	0	0	0	0	0	1.0	0	0	0	0	4	0	1.0	1	1	0.06666666666666667	1	1.0	0	0	0	0	0	0	0	0	0	0	0	0
5816	0.0	0.0	0.0	1.0	None	0	0	0	0	0	0	1.0	0	0	0	0	0	0	1.0	1	1	0.06666666666666667	1	0.0	0	0	0	0	0	0	0	0	0	0	0	0
4671	None	None	None	None	None	0.3333333333333333	3	0.6	12	0.37037037037037035	10	0.6444444444444445	0.2962962962962963	17	8	11	6	0	0.5555555555555556	5	9	1.9333333333333333	29	0.35294117647058826	0.64	0.07691987031173023	0.6817631297861104	-0.09998759912186708	0.5006914088832619	0.24960258281789613	0.6447319032755745	0.8190413068597713	0.6114800798763255	0.0	0	0.0
2727	7.43729305799888e-06	2.7925134489973753e-07	1.89555752879984e-07	0.9999531835006412	None	0	0	0.25	10	0.6896551724137931	40	0.8333333333333334	0.034482758620689655	10	2	49	5	0	0.8888888888888888	9	8	4.0	60	0.05319148936170213	0.9230769230769231	0.0990365357853356	0.5092158332182106	0.06743628346299373	0.572893097353439	0.002992892567995221	0.578476768404011	0.5991734154687102	0.5537132486968054	1.0	0.9	0.05949352153858513
4935	0.0	0.0	0.0	1.0	None	0	0	0	0	0	0	1.0	0	0	0	0	0	0	1.0	1	1	0.06666666666666667	1	0.0	0	0	0	0	0	0	0	0	0	0	0	0
3264	0.0	0.0	0.0	1.0	None	0	0	0	0	0	0	1.0	0	0	0	0	0	0	1.0	1	1	0.06666666666666667	1	0.0	0	0	0	0	0	0	0	0	0	0	0	0
4289	0.0014669279621171405	0.0002405824963101753	0.00022039877848312745	0.9981575526952716	None	0.25	1	0.4	4	0.75	9	0.25925925925925924	0.75	13	9	0	0	0	0.6666666666666666	6	9	0.9333333333333333	14	0.0	1.0	0.03949332570904472	0.5715762872420764	0.049910893693995276	0.51828803786435	0.09974095289221516	0.5035309642116134	0.5706965659899255	0.5312586936494996	0	0.9230769230769231	0.0
2817	0.0029013703859493843	0.0004407153753485605	-2.720854813929952e-05	0.9985676935114995	None	0.3333333333333333	1	0.5	4	0.7	7	0.2857142857142857	0.6	9	6	2	0	0	0.8571428571428571	7	6	0.8	12	0.0	1.0	-0.09337542869003003	0.5379558642054864	0.02254613921887299	0.5045695239470886	0.0826867650469054	0.5823908688172432	0.6648340391975638	0.5418179687523246	0	0.7777777777777778	0.0
1676	None	None	None	None	None	0.25	1	0.4	4	0.7692307692307693	10	0.23809523809523808	0.7692307692307693	14	10	0	0	0	0.7777777777777778	7	9	1.0	15	0.0	1.0	0.06017331797978028	0.6597675568537331	0.0999827765186053	0.5000808184989298	-0.09572574213159005	0.5628886341131122	0.7038266437588373	0.5757030776115583	0	1.0	0.0
854	None	None	None	None	None	0	0	0.6666666666666666	2	0.5	1	0.6666666666666666	0	1	0	2	0	0	0.6666666666666666	2	3	0.26666666666666666	4	0.0	0	0	0	0	0	0	0	0	0	0	0	0
1556	None	None	None	None	None	0	0	1.0	3	0.0	0	0.6666666666666666	0	3	0	0	0	0	0.6666666666666666	3	2	0.26666666666666666	4	0.0	1.0	0	0	0	0	0	0	0	0	0	0	0
7428	0.014514471366494254	0.005152335470285563	2.691775508658125e-06	0.9848447509749096	None	0.2	1	0.3333333333333333	4	0.8	12	0.20987654320987653	0.8	16	12	0	0	0	1.0	9	9	1.1333333333333333	17	0.0	1.0	0.29877507474024123	0.5989752574874178	0.07647576362963493	0.5	0.09999822133150467	0.5000213632444003	0.7305024475636737	0.5333904477999492	0	0	0.0
4048	6.48097460171164e-07	2.975964165272268e-07	-1.655041641926355e-07	0.9998526675430864	None	0	0	0.42857142857142855	3	0.75	6	0.3333333333333333	0.75	9	6	0	1	0	0.8333333333333334	5	6	0.6666666666666666	10	1.0	0.4	0.09990904305336543	0.5001411638154925	0.013614351178552619	0.5150532840652361	1.7532980561619908e-06	0.5000106759179522	0.6087927442671359	0.5050697177210857	1.0	1.0	0.0
2838	0.0007976212028730801	9.22005925886503e-05	5.490451963872491e-05	0.9990775029896184	None	0	0	0.3333333333333333	3	0.8181818181818182	9	0.28888888888888886	0.8181818181818182	12	9	0	0	0	0.5555555555555556	9	5	0.8666666666666667	13	0.0	1.0	-0.04465968680045389	0.6524744830391911	0.08649890947065912	0.5633669564821104	0.04349804818261779	0.6582586162659243	0.6504438035990794	0.6256122037327791	0	1.0	0.0
709	None	None	None	None	None	0.2	1	0.3333333333333333	4	0.8	12	0.20987654320987653	0.8	16	12	0	0	0	1.0	9	9	1.1333333333333333	17	0.0	1.0	0.0003330408310456806	0.6576672272956248	1.7848288091932852e-11	0.5000008480574974	0.22363917981679723	0.6469118100245719	0.7427173428649264	0.603356522428431	0	0.1875	0.0
2337	None	None	None	None	None	0.2857142857142857	2	0.35294117647058826	6	0.7391304347826086	17	0.30864197530864196	0.7391304347826086	23	17	1	0	0	1.0	9	9	1.6666666666666667	25	0.0	1.0	4.232635989323586e-15	0.5000000001554017	0.031495633695838125	0.5797634584908722	0.04875558030746027	0.6596123782117028	0.5938143535016345	0.5812215340489673	0	1.0	0.0
4152	0.002762709880174069	0.0002772844678246299	-5.301181491169537e-05	0.9973503686910736	None	0.2	1	0.3333333333333333	4	0.8	12	0.20987654320987653	0.8	16	12	0	0	0	1.0	9	9	1.1333333333333333	17	0.0	1.0	0.09915908341304744	0.5409770934215306	-0.09999996547496023	0.500003827827939	0.09199242736796207	0.6735925078419538	0.7150102762917332	0.5735272470298562	0	0.6875	0.0
5239	6.81444373567526e-05	3.471118281481822e-05	9.865906518606598e-06	0.9993697663466456	None	0.2	1	0.3333333333333333	4	0.8	12	0.20987654320987653	0.8	16	12	0	0	0	1.0	9	9	1.1333333333333333	17	0.0	1.0	0.0021598772160552372	0.5398758166360178	0.08943099789256896	0.5709266309830351	0.018086697557311054	0.5388341622177643	0.5822738926192589	0.5499268672770693	0	0.1875	0.0
6659	0.007460724788393141	0.0013516533807392459	0.00023698749737193636	0.9861250665970361	None	0.2	1	0.3333333333333333	4	0.8	12	0.20987654320987653	0.8	16	12	0	0	0	1.0	9	9	1.1333333333333333	17	0.0	1.0	0.04322208279105386	0.5876179859325174	0.06724786768561833	0.6048254305981557	-0.3569532548909861	0.9999978376595587	0.8907518805467975	0.9901268957826386	0	0.1875	0.0
2600	0.0	0.0	0.0	1.0	None	0	0	0	0	0	0	1.0	0	0	0	0	0	0	1.0	1	1	0.06666666666666667	1	0.0	0	0	0	0	0	0	0	0	0	0	0	0
2519	None	None	None	None	None	0	0	0	0	0	0	1.0	0	0	0	0	0	0	1.0	1	1	0.06666666666666667	1	0.0	0	0	0	0	0	0	0	0	0	0	0	0
3759	0.013226482192939294	0.0024889851512178316	0.0024300520585907124	0.996125113372036	None	0.5	1	0.5714285714285714	4	0.625	5	0.4166666666666667	0.625	9	5	0	0	0	0.375	8	3	0.6666666666666666	10	0.0	1.0	0.171695570448179	0.6239034246973489	0.09999995199463273	0.5033874729566706	0.0999997856163756	0.5000005341400255	0.5856414226307483	0.5432005054200313	0	1.0	0.0
486	None	None	None	None	None	0	0	0.4	4	0.6923076923076923	9	0.42857142857142855	0.6923076923076923	13	9	1	2	0	0.7142857142857143	5	7	1.0	15	1.0	0.4	0.043313325699039416	0.5482190429890977	0.09982299580315297	0.5040881671859626	0.6201078443467847	1.0	0.9933578303860859	0.999999999793447	0.9230769230769231	1.0	0.0
1892	None	None	None	None	None	0	0	0	0	0	0	1.0	0	0	0	0	0	0	1.0	1	1	0.06666666666666667	1	0.0	0	0	0	0	0	0	0	0	0	0	0	0
852	None	None	None	None	None	0.14285714285714285	1	0.6470588235294118	11	0.17391304347826086	4	0.3968253968253968	0	10	0	14	2	0	0.7777777777777778	9	7	1.6666666666666667	25	0.09090909090909091	0.38095238095238093	0	0	0	0	0	0	0	0	0	0	0
5506	0.0016308894367626323	0.00013644177209811873	8.68117845341319e-06	0.9956909835057448	None	0.2857142857142857	2	0.375	6	0.7272727272727273	16	0.2962962962962963	0.6818181818181818	21	15	2	1	0	1.0	9	9	1.6	24	0.5	0.5333333333333333	-0.12839895697472406	0.9999926731020569	0.08396960266344	0.57531420227834	0.014759957254898126	0.5602209478864403	0.7990377718805971	0.9840652850615061	0.0	0	0.0
7335	None	None	None	None	None	0.1	1	0.4090909090909091	9	0.5483870967741935	17	0.7857142857142857	0.3225806451612903	18	10	14	0	0	0.8571428571428571	6	7	2.2	33	0.0	0.37037037037037035	0.00020846651668174907	0.5007012104208596	0.10288419200579187	0.6526191064030527	0.06436800445296952	0.5196445258406165	0.6042406577618852	0.5590559944091712	0	1.0	0.0
2983	0.0023429371664559014	0.0001515809160884254	0.00015136511677901548	0.9965546849559372	None	0.25	1	0.36363636363636365	4	0.7857142857142857	11	0.2222222222222222	0.7857142857142857	15	11	0	0	0	0.8888888888888888	9	8	1.0666666666666667	16	0.0	1.0	-0.05212705235286408	0.6417842075928374	-0.0039409642592592555	0.68009189447939	0.061729785189183775	0.605486345087626	0.6649986725524493	0.6430353592359874	0	1.0	0.0
6138	0.007906237810634256	0.00815683043324121	0.008156662972741823	0.9929000914539624	None	0.25	1	0.4	4	0.7692307692307693	10	0.23809523809523808	0.7692307692307693	14	10	0	0	0	0.7777777777777778	7	9	1.0	15	0.0	1.0	-0.09983132354290106	0.5002593877133864	0.0668166529858437	0.5584500997491545	-0.09452940281652444	0.660691061063083	0.6793844148550406	0.574628874179866	0	1.0	0.0
4609	0.009690607251672792	0.0006990064764285987	-0.0006343248530138754	0.9866543005932715	None	0	0	0.3333333333333333	2	0.8571428571428571	6	0.36	0.8571428571428571	8	6	0	0	0	1.0	5	5	0.6	9	0.0	0	0.09999999523306116	0.5000000034493496	0.02930620061750284	0.5091115738240694	0.2595703977343579	0.6505379925303192	0.7212710702794475	0.554602639823251	0	0	0.0
5696	1.0509134652523802e-05	2.198768837935056e-06	-2.198473437687028e-06	0.9998362071645739	None	0.25	1	0.4	4	0.7692307692307693	10	0.23809523809523808	0.7692307692307693	14	10	0	0	0	0.7777777777777778	7	9	1.0	15	0.0	1.0	0.23177800200474427	0.6360765538426674	0.1	0.7089029024633472	0.00019734360121319278	0.5253426150090742	0.7293364189484218	0.6263597599502372	0	0.9285714285714286	0.0
6814	0.016158731876526552	0.009222970258787369	0.00680615986914763	0.9828315129915434	None	0.2	1	0.3333333333333333	4	0.8	12	0.20987654320987653	0.8	16	12	0	0	0	1.0	9	9	1.1333333333333333	17	0.0	1.0	-0.09997833801547842	0.5019558007617257	0.044638275525188384	0.550654275715091	-0.31338337998680227	0.8736283177823257	0.8084499844232731	0.671473079607662	0	0.1875	0.0
7031	0.007915065796238093	0.00800004476936754	0.00799990017623491	0.9929794255982515	None	0.25	1	0.4	4	0.7692307692307693	10	0.23809523809523808	0.7692307692307693	14	10	0	0	0	0.7777777777777778	7	9	1.0	15	0.0	1.0	-0.09983132354290106	0.5002593877133864	0.0668166529858437	0.5584500997491545	-0.09452940281652444	0.660691061063083	0.6793844148550406	0.574628874179866	0	1.0	0.0
1516	None	None	None	None	None	0	0	0.21052631578947367	4	0.8461538461538461	22	0.5185185185185185	0.7307692307692307	23	19	4	0	0	0.6666666666666666	9	6	1.8666666666666667	28	0.0	0.6956521739130435	0.0005931068517353812	0.5031957560833252	-0.07436713265575028	0.6534487605134927	0.0999395467077777	0.5016223297081396	0.6700604327610928	0.5542444990199138	0	0.17391304347826086	0.0
4120	6.447614602894221e-06	6.2710069243748314e-06	9.837901010304697e-09	0.9994513166202957	None	0.25	1	0.36363636363636365	4	0.7857142857142857	11	0.2222222222222222	0.7857142857142857	15	11	0	0	0	0.8888888888888888	9	8	1.0666666666666667	16	0.0	1.0	-0.03371466256901189	0.5164830516106816	0.09978934516266276	0.5082436994904872	0.010380371907928822	0.5456381227411896	0.6335737887819218	0.5234823707590016	0	1.0	0.0
4873	6.579703985756476e-08	5.265902331121942e-08	-4.8475643297477374e-08	0.9999867662698424	None	0	0	0.09090909090909091	4	0.9047619047619048	57	0.8024691358024691	0	0	0	64	0	0	1.0	9	9	4.333333333333333	65	0.0	0.8620689655172413	0	0	0	0	0	0	0	0	0	0	0
6081	0.0010305527625854387	0.0004662932180969708	0.00046628237459751077	0.9940779383626215	None	0	0	0.25	1	1.0	3	1.0	1.0	4	3	0	3	0	0.2	1	5	0.3333333333333333	5	1.0	0	0.3079812423623821	0.5385071832001949	0.0931074471686624	0.5	0.04102240765192283	0.6643902126341046	0.7552150263648097	0.5693218734207436	1.0	1.0	0.0
2700	1.3268477447714056e-08	1.3548355113280902e-08	1.3412123539300694e-08	0.9999985845927252	None	0.25	1	0.36363636363636365	4	0.7857142857142857	11	0.2222222222222222	0.7857142857142857	15	11	0	0	0	0.8888888888888888	9	8	1.0666666666666667	16	0.0	1.0	-0.05259077614011898	0.6536176987708429	0.03644395009456987	0.6509722631196742	2.120143020112737e-13	0.5000000003311142	0.61158149406839	0.6033472592014556	0	0.9333333333333333	0.0
1305	None	None	None	None	None	0	0	0.5	1	1.0	1	1.0	1.0	2	1	0	2	0	0.3333333333333333	3	1	0.2	3	0.6666666666666666	0	-0.0639313834094553	0.5267073874924226	-0.09855560787520957	0.5026197299656274	0.08915665900742291	0.5327423633592855	0.6934460238065084	0.5207021150609328	1.0	1.0	0.0
5325	0.008485942037215526	0.0008602749741652789	-0.0005752842898900485	0.9878526462631072	None	0.2	1	0.3333333333333333	4	0.8	12	0.20987654320987653	0.8	16	12	0	0	0	1.0	9	9	1.1333333333333333	17	0.0	1.0	0.3095350819209649	0.6628610121935004	0.025753856655524505	0.5645674334966855	-0.3591219734985812	0.799716588982555	0.9392048055792541	0.6842641278041712	0	0.1875	0.0
7488	0.007875991372561782	0.00810008869216799	0.008100001504933027	0.9929744373724579	None	0.25	1	0.4	4	0.7692307692307693	10	0.23809523809523808	0.7692307692307693	14	10	0	0	0	0.7777777777777778	7	9	1.0	15	0.0	1.0	-0.09983132354290106	0.5002593877133864	0.0668166529858437	0.5584500997491545	-0.09452940281652444	0.660691061063083	0.6793844148550406	0.574628874179866	0	1.0	0.0
7483	1.2190882175792018e-07	1.1459500740927491e-07	4.414466979780385e-11	0.9999835994586442	None	0	0	0.018518518518518517	1	1.0	79	1.0	0	0	0	80	0	0	1.0	9	9	5.4	81	0.0	1.0	0	0	0	0	0	0	0	0	0	0	0
7326	0.03081247327814091	0.008758591852494255	0.008602622297472237	0.9732795509799177	None	0.2	1	0.3333333333333333	4	0.8	12	0.20987654320987653	0.8	16	12	0	0	0	1.0	9	9	1.1333333333333333	17	0.0	1.0	0.3381856498607632	0.6409735428985771	0.07276515078450273	0.5	0.0999999953299103	0.5000000546317123	0.7671361213430772	0.548149686279442	0	0.9375	0.0
7396	0.004831879772320917	0.004541906738300675	0.004541889974121634	0.9933023708902528	None	0.25	1	0.36363636363636365	4	0.7857142857142857	11	0.2222222222222222	0.7857142857142857	15	11	0	0	0	0.8888888888888888	8	9	1.0666666666666667	16	0.0	1.0	-0.0999765340619173	0.5000497206864608	0.052820045842906706	0.564912219783692	-0.08545171646363163	0.6639581618480649	0.6701433520955031	0.5778861064386718	0	1.0	0.0
7197	0.030788794004506473	0.00873493864213248	0.008582755545697157	0.9729355977983001	None	0.2	1	0.3333333333333333	4	0.8	12	0.20987654320987653	0.8	16	12	0	0	0	1.0	9	9	1.1333333333333333	17	0.0	1.0	0.3381856498607632	0.6409735428985771	0.07276515078450273	0.5	0.0999999953299103	0.5000000546317123	0.7671361213430772	0.548149686279442	0	0.9375	0.0
103	None	None	None	None	None	0	0	0.2	1	1.0	5	0.7	0	0	0	6	9	0	0.4	2	5	0.4666666666666667	7	0.5625	0	0	0	0	0	0	0	0	0	0	0	0
91	None	None	None	None	None	0	0	0.5	3	0.7142857142857143	5	0.42857142857142855	0.7142857142857143	8	5	0	1	0	0.42857142857142855	7	3	0.6	9	1.0	0.6666666666666666	0.009159885641897184	0.5132137112317099	-0.1417577271226329	0.5834598819553213	0.03377479505497104	0.5339961937241611	0.6839333505046061	0.543725931241144	0.875	0.875	0.0
5276	0.003919112265743394	0.000647698100565173	-0.0005455163332755037	0.9988715857083762	None	0.2	1	0.3333333333333333	4	0.8	12	0.20987654320987653	0.8	16	12	0	0	0	1.0	9	9	1.1333333333333333	17	0.0	1.0	0.0999999997637851	0.500000049155731	0.09009491252409335	0.5	0.09999994562957551	0.5000002751494719	0.5116710965053519	0.5000001081017343	0	1.0	0.0
1801	None	None	None	None	None	0	0	0.3333333333333333	3	0.8181818181818182	9	0.28888888888888886	0.8181818181818182	12	9	0	1	0	0.5555555555555556	9	5	0.8666666666666667	13	1.0	1.0	-0.08843766605411438	0.6224899945247746	0.03584283582096222	0.6563068984705325	0.05336169820712762	0.5306391733805079	0.6508251386317506	0.6042583186973434	1.0	0.5	0.0
6887	0.005149589597225495	0.00035085783933070947	-6.520609892491204e-05	0.9871285026801276	None	0.3333333333333333	1	0.5	4	0.7	7	0.2857142857142857	0.7	11	7	0	0	0	0.8571428571428571	7	6	0.8	12	0.0	0.6666666666666666	0.009568590156668989	0.5302530960492157	-0.00890989559752971	0.6348646934210584	0.09639508012087816	0.5519509029164662	0.6004296492545789	0.5730453011791412	0	0.9090909090909091	0.0
628	None	None	None	None	None	0	0	0.25	4	0.8095238095238095	17	0.42592592592592593	0.6666666666666666	18	14	4	0	0	0.6666666666666666	9	6	1.5333333333333334	23	0.0	0.9411764705882353	0.08663891862782311	0.5711837281191516	0.03997079765237394	0.632070820005274	0.09984086643684154	0.5004649712774706	0.5714141720506619	0.5687004718734199	0	0.9444444444444444	0.0
2708	0.0011924918838403286	0.00016233249624836098	3.0989791297823365e-05	0.9983667263256689	None	0.25	1	0.4	4	0.7692307692307693	10	0.234375	0.7692307692307693	14	10	0	0	0	1.0	8	8	1.0	15	0.0	0.8571428571428571	0.028999701178678273	0.6702980855881642	0.09984530917703242	0.5033182289754919	-0.06808863411361013	0.6596250008189117	0.6820493942025855	0.6133644410675461	0	0.9285714285714286	0.0
1383	None	None	None	None	None	0	0	0.6	3	0.6	3	0.4375	0.6	6	3	0	1	0	1.0	4	4	0.4666666666666667	7	1.0	0.6666666666666666	0.06199228324285618	0.5585801949446734	-0.0920486712954727	0.5420427638922556	-0.30580997843512614	0.9995757052099732	0.8730743144878675	0.9383630972000457	0.8333333333333334	0.6666666666666666	0.0
3206	0.00011234990305478972	4.4625111277595627e-07	2.0779271708145725e-07	0.9999865863059824	None	0	0	0.3333333333333333	2	0.8571428571428571	6	0.36	0.8571428571428571	8	6	0	2	0	1.0	5	5	0.6	9	1.0	0	0.07799060826829342	0.6459462262833762	0.09999999995586846	0.5000000000780712	0.05312336640283991	0.5254022952702773	0.56511168200867	0.5583137760611827	0.5	0.375	0.0
5669	0.008083966573130421	0.008067201180231987	0.008067037231316056	0.9929934532049677	None	0.25	1	0.4	4	0.7692307692307693	10	0.23809523809523808	0.7692307692307693	14	10	0	0	0	0.7777777777777778	7	9	1.0	15	0.0	1.0	-0.09983132354290106	0.5002593877133864	0.0668166529858437	0.5584500997491545	-0.09452940281652444	0.660691061063083	0.6793844148550406	0.574628874179866	0	1.0	0.0
1931	None	None	None	None	None	0	0	0.3333333333333333	3	0.8181818181818182	9	0.28888888888888886	0.8181818181818182	12	9	0	0	0	0.5555555555555556	9	5	0.8666666666666667	13	0.0	1.0	0.07092545722083862	0.5698204379721131	-0.09973213051581568	0.5072035375627446	0.18201052843746401	0.6227568705982646	0.7640400648503024	0.5671911858775728	0	0.9166666666666666	0.0
3366	0.016054515586888904	7.229523141714594e-05	-3.2240137103652294e-05	0.9947623864254149	None	0.4	2	0.5	6	0.4666666666666667	7	0.4857142857142857	0.3333333333333333	10	5	6	3	0	0.7142857142857143	5	7	1.1333333333333333	17	0.2727272727272727	0.5	0.09999667381689195	0.5000056093539466	3.9104381958518e-06	0.502695487999664	0.09999842399973155	0.5000033092185375	0.6157076715647496	0.5009014765849573	1.0	1.0	0.0
3933	0.0	0.0	0.0	0.9999999999999998	None	0	0	0	0	0	0	1.0	0	0	0	0	4	0	1.0	1	1	0.06666666666666667	1	1.0	0	0	0	0	0	0	0	0	0	0	0	0
3720	0.0035952687119281275	0.0018678418668053637	0.0017889209949644828	0.9953264188551298	None	0.2	1	0.3333333333333333	4	0.8	12	0.20987654320987653	0.8	16	12	0	0	0	1.0	9	9	1.1333333333333333	17	0.0	1.0	0.09817978585178347	0.5034536719022812	0.043218039769230034	0.5247260529755389	0.0622247033840899	0.5266814131073068	0.5569730543542187	0.5182940793030375	0	1.0	0.0
4374	0.0002531940390305175	1.8673021929653857e-06	-1.8193552542085725e-06	0.9999999748402645	None	0.2	1	0.3333333333333333	4	0.8	12	0.20987654320987653	0.8	16	12	0	0	0	1.0	9	9	1.1333333333333333	17	0.0	1.0	0.09965435261590269	0.5052004937829	-0.042762706263783715	0.5099187669883363	0.14041204014240344	0.5935043604632511	0.6885713914635724	0.5365144083322954	0	0.25	0.0
2274	None	None	None	None	None	0.10526315789473684	2	0.3	12	0.6551724137931034	38	0.7407407407407407	0.3620689655172414	32	21	27	0	0	1.0	9	9	4.0	60	0.0	0.9411764705882353	0.005711980516429274	0.6638509731284336	-0.05534436933649933	0.6735218831137165	0.14163888203914385	0.728565143251886	0.7064816974290821	0.6894048746929654	0	1.0	0.0
104	None	None	None	None	None	0.25	1	0.36363636363636365	4	0.7857142857142857	11	0.2222222222222222	0.7857142857142857	15	11	0	0	0	0.8888888888888888	9	8	1.0666666666666667	16	0.0	1.0	0.09727702110643785	0.5659478985028855	0.21246017736905443	0.6696762757504988	8.090109454695118e-09	0.5001684081818661	0.7158472265225861	0.5803582260157081	0	0.4666666666666667	0.0
6685	None	None	None	None	None	0.15789473684210525	3	0.425	17	0.5263157894736842	30	0.7283950617283951	0.43859649122807015	41	25	17	0	0	1.0	9	9	3.933333333333333	59	0.0	0.68	0.09999999973335649	0.5000011656697263	0.16107898588465755	0.5	0.09999999997092132	0.5000000256867975	0.5714890673388986	0.5000003971188413	0	0.07317073170731707	0.0
3525	None	None	None	None	None	0.043478260869565216	1	0.375	18	0.5285714285714286	37	0.8888888888888888	0.3	37	21	34	0	0	1.0	9	9	4.8	72	0.0	0.9523809523809523	0.09554203335900424	0.5162398960507318	0.07205505401657004	0.5449631237680107	-0.0007342491334443762	0.6789840871460014	0.6033208964998202	0.5821185566250452	0	1.0	0.0
6964	0.005860967809106682	0.0007169920900096212	0.0005308787526952592	0.9859449770121707	None	0.2	1	0.3333333333333333	4	0.8	12	0.20987654320987653	0.8	16	12	0	0	0	1.0	9	9	1.1333333333333333	17	0.0	1.0	-0.20501701581260115	0.9903232148846924	0.09999000531500615	0.500893196873129	0.0936232319907379	0.664357276127763	0.834353420847553	0.8546502080943653	0	1.0	0.0
1834	None	None	None	None	None	0	0	0.15789473684210525	6	0.8148148148148148	44	0.691358024691358	0.1111111111111111	8	6	47	2	0	1.0	9	9	3.7333333333333334	56	0.020833333333333332	0.851063829787234	0.028747852876427067	0.5689188897069039	0.0014644273218162485	0.58472445691159	0.011495935619570557	0.5878120651297901	0.5472942154417271	0.5805072350457413	1.0	0.875	0.0
1399	None	None	None	None	None	0	0	0	0	0	0	1.0	0	0	0	0	4	0	1.0	1	1	0.06666666666666667	1	1.0	0	0	0	0	0	0	0	0	0	0	0	0
6871	0.0035552452019476785	0.001435081641211447	0.0010340038223131582	0.995642042090275	None	0.2	1	0.3333333333333333	4	0.8	12	0.20987654320987653	0.8	16	12	0	0	0	1.0	9	9	1.1333333333333333	17	0.0	1.0	-0.09908492734990622	0.5068797844423637	0.09981627815824959	0.5288328089609826	0.07444432668976476	0.5546527031862221	0.707561223848698	0.5301689699139587	0	1.0	0.0
4337	0.0031122753986193353	0.0003307127125184877	5.947141687830114e-05	0.9898005575116647	None	0.2	1	0.3333333333333333	4	0.8	12	0.20987654320987653	0.8	16	12	0	0	0	1.0	9	9	1.1333333333333333	17	0.0	1.0	0.0006954913942251199	0.5032045010442403	0.21454823417320085	0.5267362758823398	0.07524912055672409	0.5387540288186845	0.7081865581315687	0.5229166866497692	0	1.0	0.0
1900	None	None	None	None	None	0	0	0.5	4	0.5	5	0.5	0	1	0	10	5	0	0.6666666666666666	6	4	0.8	12	0.21739130434782608	0.6666666666666666	0	0	0	0	0	0	0	0	0	0	0
1313	None	None	None	None	None	0	0	0.4444444444444444	4	0.5454545454545454	6	0.65	0	0	0	12	6	0	0.8	4	5	0.8666666666666667	13	0.21428571428571427	0.2	0	0	0	0	0	0	0	0	0	0	0
599	None	None	None	None	None	0	0	0.018518518518518517	1	1.0	79	1.0	0	0	0	80	0	0	1.0	9	9	5.4	81	0.0	1.0	0	0	0	0	0	0	0	0	0	0	0
2475	None	None	None	None	None	0.2	1	0.3333333333333333	4	0.8	12	0.20987654320987653	0.8	16	12	0	0	0	1.0	9	9	1.1333333333333333	17	0.0	1.0	-0.06250777056274184	0.6529106779262592	0.022157700856502684	0.6518458633005646	0.06932063485067796	0.6992699462086023	0.6778994378005192	0.6683979833265579	0	1.0	0.0
6880	0.007897587360854802	0.007976370760682498	0.007976225470457584	0.9930070752569553	None	0.25	1	0.4	4	0.7692307692307693	10	0.23809523809523808	0.7692307692307693	14	10	0	0	0	0.7777777777777778	7	9	1.0	15	0.0	1.0	-0.09983132354290106	0.5002593877133864	0.0668166529858437	0.5584500997491545	-0.09452940281652444	0.660691061063083	0.6793844148550406	0.574628874179866	0	1.0	0.0
1085	None	None	None	None	None	0	0	0.18518518518518517	10	0.7721518987341772	61	1.0	0.3670886075949367	38	29	42	0	0	1.0	9	9	5.4	81	0.0	1.0	0.47149470064957055	0.9999999991259798	0.12788949266714256	0.6294033324768108	-0.026912689526814148	0.5411861841133306	0.9524441779605243	0.9992421231627703	0	0.9736842105263158	0.0
1696	None	None	None	None	None	1.0	1	1.0	4	0.0	0	0.5555555555555556	0	4	0	0	0	0	1.0	3	3	0.3333333333333333	5	0.0	1.0	0	0	0	0	0	0	0	0	0	0	0
2601	None	None	None	None	None	0.10526315789473684	2	0.375	15	0.5517241379310345	32	0.7407407407407407	0.3448275862068966	33	20	26	0	0	1.0	9	9	4.0	60	0.0	0.7450980392156863	0.09954644787825759	0.5071473138300249	0.08933245405448245	0.9999862093889257	6.430345330929125e-06	0.6197290714619582	0.6036338104374832	0.9802147079139085	0	0.6666666666666666	0.0
2084	None	None	None	None	None	0	0	0	0	0	0	1.0	0	0	0	0	0	0	1.0	1	1	0.06666666666666667	1	0.0	0	0	0	0	0	0	0	0	0	0	0	0
1908	None	None	None	None	None	0.3333333333333333	2	0.5333333333333333	8	0.5	10	0.4583333333333333	0.35	14	7	7	5	0	0.75	6	8	1.4666666666666666	22	0.45454545454545453	0.625	0.01544893991632316	0.526998508600252	0.08428326278082017	0.5474894564473995	0.05240213448199612	0.5725558338202071	0.5877103056372086	0.549084561392278	0.0	0	0.0
1178	None	None	None	None	None	0	0	0.5	2	0.5	2	0.6	0.5	3	2	2	4	0	0.4	5	2	0.4	6	0.5714285714285714	0	0.09061169378730068	0.5239283518998039	0.06235140765917326	0.5591964612830006	0.0992631743758863	0.5127606264326865	0.5393236608876814	0.5320179400496577	1.0	1.0	0.0
2003	None	None	None	None	None	0.2	1	0.3333333333333333	4	0.8	12	0.20987654320987653	0.8	16	12	0	0	0	1.0	9	9	1.1333333333333333	17	0.0	1.0	0.09972395408455362	0.5084473662856659	-0.05376881271354763	0.5877454925314588	0.2918932854709319	0.6512218439153934	0.8167645159256162	0.5836122848083393	0	0.75	0.0
4180	1.3175063914898502e-05	4.108321469632955e-06	1.177193625171037e-10	0.998848462943721	None	0	0	0.25	1	1.0	3	1.0	1.0	4	3	0	3	0	0.2	5	1	0.3333333333333333	5	1.0	0	0.025826417231713354	0.6801450508941119	-0.09999999606404855	0.5000000047743121	0.00011439197195792615	0.5008609799795667	0.6432722359942111	0.5628231055362732	0.0	0	0.0
446	None	None	None	None	None	0.1111111111111111	1	0.35	7	0.6666666666666666	18	0.5178571428571429	0.5555555555555556	20	15	8	0	0	0.875	8	7	1.9333333333333333	29	0.0	0.5714285714285714	0.03679746157105849	0.6299792445271066	-0.03626254222237265	0.5351372555993836	0.04530129899583136	0.5376597242002484	0.6002854382807677	0.5682245941640782	0	1.0	0.0
2375	None	None	None	None	None	1.0	1	0.8	4	0.4	2	0.4375	0.4	6	2	0	0	0	1.0	4	4	0.4666666666666667	7	0.0	0.6666666666666666	0.018241713806622206	0.5309104760966574	0.04384365043487597	0.5075463819285652	0.09397484120020408	0.5214625270831263	0.5691256593663969	0.5199802292412307	0	0.3333333333333333	0.0
5515	0.0	0.0	0.0	1.0	None	0	0	0	0	0	0	1.0	0	0	0	0	0	0	1.0	1	1	0.06666666666666667	1	0.0	0	0	0	0	0	0	0	0	0	0	0	0
3786	None	None	None	None	None	0	0	0.20512820512820512	8	0.7857142857142857	44	0.7160493827160493	0.42857142857142855	30	24	27	1	0	1.0	9	9	3.8666666666666667	58	0.019230769230769232	0.7843137254901961	0.14990804409113834	0.6599890980463672	-0.08777066385135648	0.548350151718932	0.12126407832703838	0.6018639151731692	0.7415931470894599	0.6043196655907864	1.0	0.9666666666666667	0.0
5132	3.099226685346783e-08	3.099053027879037e-08	3.8107812127404e-10	0.9999962351392286	None	0.2857142857142857	2	0.35294117647058826	6	0.7391304347826086	17	0.30864197530864196	0.7391304347826086	23	17	1	0	0	1.0	9	9	1.6666666666666667	25	0.0	1.0	-0.17893178988744515	0.9784934591022303	0.19068008012545504	0.6217081922635327	5.7726941882708755e-06	0.5000129449042776	0.8199009591207603	0.8081712981119278	0	0.08695652173913043	0.0
7373	0.0	0.0	0.0	0.9999999999999998	None	0	0	0	0	0	0	1.0	0	0	0	0	4	0	1.0	1	1	0.06666666666666667	1	1.0	0	0	0	0	0	0	0	0	0	0	0	0
6327	None	None	None	None	None	0.08695652173913043	2	0.2708333333333333	13	0.6956521739130435	48	0.8765432098765432	0.3333333333333333	34	23	36	0	0	1.0	9	9	4.733333333333333	71	0.0	0.9206349206349206	-0.09999987599066033	0.5000009473519735	0.19413408313928496	0.5805022344046676	-0.09024241386599206	0.5589649541227156	0.7884321669589154	0.546680466177595	0	0.9705882352941176	0.0
7115	0.0002955100223389032	2.5438348935609657e-06	2.075923827664039e-06	0.9999999823286657	None	0.2	1	0.3333333333333333	4	0.8	12	0.20987654320987653	0.8	16	12	0	0	0	1.0	9	9	1.1333333333333333	17	0.0	1.0	-0.04421378777000005	0.6296069731561194	-0.049476687983629884	0.6587921899855339	0.05653184879091101	0.6469766803135907	0.6124273376646119	0.6452156716174005	0	1.0	0.0
897	None	None	None	None	None	0	0	0.2727272727272727	3	0.8571428571428571	12	0.5714285714285714	0.7142857142857143	13	10	2	4	0	0.5714285714285714	7	4	1.0666666666666667	16	0.8	0.6666666666666666	0.177535636928001	0.5303577932264268	0.011162666054266825	0.5382019843887443	0.09095764576286128	0.5150903646098799	0.6645716774137324	0.527893246602132	0.0	0	0.0
5874	0.019770091185320728	0.001885117543274974	0.0010471508348336952	0.9935379077239603	None	0.2	1	0.3333333333333333	4	0.8	12	0.20987654320987653	0.8	16	12	0	0	0	1.0	9	9	1.1333333333333333	17	0.0	1.0	-0.09999997038007578	0.5000001883069638	0.23640736460198183	0.6398792662356726	-0.12927166254681827	0.5285498817978527	0.8401228797845542	0.5571791659449074	0	0.9375	0.0
7418	2.7115448052720623e-08	2.7258139909143752e-08	-2.562624047999121e-08	0.9999966663086765	None	0	0	0.3333333333333333	3	0.7272727272727273	8	0.52	0	0	0	12	15	0	1.0	5	5	0.8666666666666667	13	0.5357142857142857	0.4444444444444444	0	0	0	0	0	0	0	0	0	0	0
3837	0.005513448325923389	0.0008284549050849623	-0.0007557943369250291	0.9975053166488678	None	0	0	0.25	1	1.0	3	1.0	1.0	4	3	0	0	0	0.2	1	5	0.3333333333333333	5	0.0	0	0.09999749044168062	0.5000020947100176	-0.0999999993698655	0.5000000003438266	0.25063148735403934	0.5702711838284708	0.8079227278337938	0.5235630365424382	0	0	0.0
1580	None	None	None	None	None	0	0	0.6666666666666666	2	0.5	1	1.0	0.5	3	1	0	0	0	0.25	4	1	0.26666666666666666	4	0.0	0.6666666666666666	-0.0945153743927635	0.508923433305334	0.022859149384409094	0.6893499781342884	0.18500582170961608	0.542811020124442	0.7622711299776996	0.5829304019805591	0	1.0	0.0
158	None	None	None	None	None	1.0	1	1.0	4	0.0	0	0.5555555555555556	0	1	0	3	0	0	1.0	3	3	0.3333333333333333	5	0.0	1.0	0	0	0	0	0	0	0	0	0	0	0
396	None	None	None	None	None	0	0	0	0	0	0	1.0	0	0	0	0	4	0	1.0	1	1	0.06666666666666667	1	1.0	0	0	0	0	0	0	0	0	0	0	0	0
7075	0.0	0.0	0.0	1.0	None	0	0	0	0	0	0	1.0	0	0	0	0	0	0	1.0	1	1	0.06666666666666667	1	0.0	0	0	0	0	0	0	0	0	0	0	0	0
1361	None	None	None	None	None	0	0	0.5	1	1.0	1	1.0	1.0	2	1	0	3	0	0.3333333333333333	1	3	0.2	3	1.0	0	-0.08989001160614515	0.5225311050556383	0.09834108697162688	0.5494436507070383	0.09988298940866444	0.5000663990655236	0.7098685059869277	0.5240542639156234	0.0	1.0	0.0
400	None	None	None	None	None	0.07142857142857142	1	0.3	9	0.6666666666666666	28	0.8148148148148148	0.23809523809523808	16	10	27	4	0	0.6666666666666666	9	6	2.933333333333333	44	0.07692307692307693	0.8947368421052632	0.01615685847886516	0.6708848510533055	0.06453696039602115	0.5274182574518624	0.09769818974816784	0.5040034695091733	0.5847772867857942	0.5693817286222161	0.34375	0.4375	0.0
1828	None	None	None	None	None	0	0	0	0	0	0	1.0	0	0	0	0	2	0	1.0	1	1	0.06666666666666667	1	0.5	0	0	0	0	0	0	0	0	0	0	0	0
7334	None	None	None	None	None	0.07142857142857142	1	0.36666666666666664	11	0.5813953488372093	25	0.5555555555555556	0.46511627906976744	29	20	15	6	0	1.0	9	9	3.0	45	0.24	0.8333333333333334	-0.09986208538637922	0.5003080959027036	0.0999758843729148	0.5076415020916747	-0.05265879349895464	0.5371593911918833	0.7011621539465686	0.5150548565705944	0.0	0	0.0
7300	0.0006388635769297557	1.7628502084004345e-05	-1.2854591918077808e-05	0.9992726136527591	None	0	0	0.4	2	0.8	4	0.4666666666666667	0.8	6	4	0	0	0	0.6	5	3	0.4666666666666667	7	0.0	0	-0.04711371717395246	0.5234839401782694	-0.028070502490357464	0.5875467041424064	0.12365962021386641	0.5808546122358194	0.6916070704303231	0.5641544464669129	0	1.0	0.0
2005	None	None	None	None	None	0	0	0.2222222222222222	8	0.7307692307692307	38	1.0	0.38461538461538464	27	20	26	0	0	0.6666666666666666	9	6	3.6	54	0.0	1.0	-0.0832874602615633	0.6183790401056712	-0.00741657559375776	0.6703068984753892	0.07097353053937688	0.5865718992400631	0.6770498085181771	0.6257482894435079	0	0.5925925925925926	0.0
2264	None	None	None	None	None	0.14285714285714285	1	0.6470588235294118	11	0.17391304347826086	4	0.3968253968253968	0	10	0	14	2	0	0.7777777777777778	9	7	1.6666666666666667	25	0.09090909090909091	0.38095238095238093	0	0	0	0	0	0	0	0	0	0	0
1953	None	None	None	None	None	0.23076923076923078	3	0.41379310344827586	12	0.5365853658536586	22	0.7678571428571429	0.3902439024390244	28	16	14	0	0	0.875	7	8	2.8666666666666667	43	0.0	0.7777777777777778	0.2835959560522447	0.9999999997863696	-0.007183670991372413	0.6765363103721014	0.13329651250642027	0.9968388288205333	0.9657202254157037	0.9999313284282767	0	0.9285714285714286	0.0
3173	1.8510012064198762e-05	4.236047427409354e-08	3.306404167544656e-08	0.9999972928537185	None	0.25	1	0.4	4	0.7692307692307693	10	0.23809523809523808	0.7692307692307693	14	10	0	0	0	0.7777777777777778	7	9	1.0	15	0.0	1.0	0.0997175038089058	0.5965211247315649	1.6948796780335482e-23	0.5000000000115857	0.004218454129483195	0.543853158650537	0.6100328574023224	0.547097875237832	0	0.35714285714285715	0.0
5581	0.0010214501101729974	7.3824172684338e-05	2.511249682879065e-05	0.9986630659981215	None	0.2	1	0.3333333333333333	4	0.8	12	0.20987654320987653	0.8	16	12	0	0	0	1.0	9	9	1.1333333333333333	17	0.0	1.0	0.09730951741128421	0.5671583688845526	0.029064762433972824	0.542237566424599	0.05089152810602843	0.5765056143771907	0.5807471374914267	0.5620177673819556	0	0.25	0.0
5773	0.0059817774355914455	0.0014903367225480666	0.001453199215732026	0.9872855953493194	None	0	0	0.375	3	0.8	8	0.3333333333333333	0.8	11	8	0	0	0	0.4444444444444444	4	9	0.8	12	0.0	1.0	0.2744191315820612	0.6297477955800079	8.200555018544823e-15	0.5000000005844369	-0.1108388323856457	0.6810357014967944	0.8385677770579433	0.605847445746639	0	0.9090909090909091	0.0
352	None	None	None	None	None	0	0	0.25	1	1.0	3	1.0	1.0	4	3	0	0	0	0.2	5	1	0.3333333333333333	5	0.0	0	7.397031769899297e-05	0.5000550502721032	0.00600758973725939	0.5192253549217086	0.008822664531639702	0.6767013199356292	0.5849852653712811	0.5675685327978309	0	1.0	0.0
2529	None	None	None	None	None	0	0	0	0	0	0	1.0	0	0	0	0	0	0	1.0	1	1	0.06666666666666667	1	0.0	0	0	0	0	0	0	0	0	0	0	0	0
5866	0.00012463281761027363	3.4103793400781943e-06	-8.601081500204869e-08	0.9999645722292818	None	0.2	1	0.3333333333333333	4	0.8	12	0.20987654320987653	0.8	16	12	0	0	0	1.0	9	9	1.1333333333333333	17	0.0	1.0	-0.023953025497012958	0.5783309230338645	0.062072114630425924	0.545335634227706	0.0069751887529165505	0.5300602966668589	0.5936040632164756	0.551331324861765	0	1.0	0.0
3070	0.0	0.0	0.0	0.9999999999999998	None	0	0	0	0	0	0	1.0	0	0	0	0	4	0	1.0	1	1	0.06666666666666667	1	1.0	0	0	0	0	0	0	0	0	0	0	0	0
1701	None	None	None	None	None	0	0	1.0	1	0	0	1.0	0	1	0	0	1	0	0.5	1	2	0.13333333333333333	2	0.3333333333333333	0	0	0	0	0	0	0	0	0	0	0	0
7157	0.002704826039568968	0.0004527480781686184	-1.8612728885152542e-05	0.9962930437364285	None	0.2	1	0.3333333333333333	4	0.8	12	0.20987654320987653	0.8	16	12	0	0	0	1.0	9	9	1.1333333333333333	17	0.0	1.0	-0.1427807766063174	0.844149016665599	0.2233248455434936	0.8533001086658116	-0.020724332345565942	0.6418074546060047	0.8577723361082689	0.7932218153903383	0	1.0	0.0
4987	None	None	None	None	None	0.375	9	0.46	23	0.5416666666666666	39	0.9135802469135802	0.5416666666666666	62	39	11	0	0	1.0	9	9	4.933333333333334	74	0.0	0.8923076923076924	-0.002854445749058679	0.660703840849771	0.03322072769630942	0.5814678302291435	-0.10960177239451421	0.9999947389797639	0.7870386549701304	0.9876719264486339	0	0.3548387096774194	0.0
5672	0.0	0.0	0.0	1.0	None	0	0	0	0	0	0	1.0	0	0	0	0	0	0	1.0	1	1	0.06666666666666667	1	0.0	0	0	0	0	0	0	0	0	0	0	0	0
1857	None	None	None	None	None	0	0	0.5	2	0.6666666666666666	2	0.5555555555555556	0.3333333333333333	2	1	2	2	0	1.0	3	3	0.3333333333333333	5	0.2857142857142857	0.5	0.00012352134134055817	0.5003036001576585	-1.0289574879733983	0.9999992399413485	0.1403224628010062	0.5076256232786568	0.9987686987537656	0.9910507520421934	1.0	1.0	0.0
2521	None	None	None	None	None	0.05263157894736842	1	0.25	10	0.7368421052631579	42	0.7283950617283951	0.2807017543859649	24	16	34	3	0	1.0	9	9	3.933333333333333	59	0.046875	0.8	-0.03272403666418437	0.5317544206235851	0.103649690554901	0.6515951594241551	1.8391511192737818e-09	0.5001574169122959	0.6438761780564971	0.5624945497550475	1.0	1.0	0.0
384	None	None	None	None	None	0	0	0.23529411764705882	4	0.7391304347826086	17	0.7142857142857143	0	0	0	24	9	0	0.7142857142857143	7	5	1.6666666666666667	25	0.17307692307692307	0.4	0	0	0	0	0	0	0	0	0	0	0
3369	3.0194526269025656e-07	1.2267701436522738e-07	-5.450051641056135e-08	0.9999504705638543	None	0	0	0.375	3	0.7777777777777778	7	0.3142857142857143	0.7777777777777778	10	7	0	1	0	0.7142857142857143	5	7	0.7333333333333333	11	1.0	0.6666666666666666	0.02972622795660207	0.5274611116768192	0.08316228575036218	0.5905174866735097	0.0007173074279705545	0.5002548486581079	0.5841933325773435	0.5396730542354412	0.0	0.3	0.0
5585	0.005535727166985566	0.0009634407066102415	-0.0005625199358172185	0.9942114966330206	None	0	0	0.3333333333333333	3	0.8181818181818182	9	0.28888888888888886	0.8181818181818182	12	9	0	0	0	0.5555555555555556	9	5	0.8666666666666667	13	0.0	1.0	-0.09953561676566511	0.50456946432338	0.0893348289786325	0.6489446351942757	0.038873052704437853	0.5622979447112189	0.6853763192684684	0.5730709641543297	0	0	0.0
5980	0.0009304970088735232	0.0001275855465914939	2.698725478982438e-05	0.9982487794842864	None	0.25	1	0.4	4	0.75	9	0.25	0.75	13	9	0	0	0	0.875	7	8	0.9333333333333333	14	0.0	0.8571428571428571	-0.09851397017428136	0.5063580807554503	0.09747474987690441	0.5559773162131515	-0.03401499022378919	0.6242517621498144	0.6921230526983148	0.5628261838667322	0	1.0	0.0
5194	0.004439572017738563	0.0009266114461983691	-0.0009236051705278931	0.991046875568902	None	0.3333333333333333	1	0.5	4	0.6666666666666666	6	0.3055555555555556	0.6666666666666666	10	6	0	0	0	1.0	6	6	0.7333333333333333	11	0.0	0.4	-0.09999171044808605	0.5000192595814684	0.08338672808302378	0.5715321579513112	0.09772682716799494	0.5025138618731765	0.7108290497595824	0.5248326880557393	0	1.0	0.0
6719	0.0	0.0	0.0	1.0	None	0	0	0	0	0	0	1.0	0	0	0	0	0	0	1.0	1	1	0.06666666666666667	1	0.0	0	0	0	0	0	0	0	0	0	0	0	0
2402	None	None	None	None	None	0.2	1	0.3333333333333333	4	0.8	12	0.20987654320987653	0.8	16	12	0	0	0	1.0	9	9	1.1333333333333333	17	0.0	1.0	-0.08348913293533673	0.6155665634299523	3.5089661384084363e-06	0.5000435159984924	0.02465766443327331	0.6534490067408685	0.6178066179809281	0.5910707760470195	0	1.0	0.0
3004	0.0	0.0	0.0	1.0	None	0	0	0	0	0	0	1.0	0	0	0	0	0	0	1.0	1	1	0.06666666666666667	1	0.0	0	0	0	0	0	0	0	0	0	0	0	0
5538	0.005060786502651686	0.00465826503899733	0.004628311895699	0.9975424988656968	None	0.2	1	0.3333333333333333	4	0.8	12	0.20987654320987653	0.8	16	12	0	0	0	1.0	9	9	1.1333333333333333	17	0.0	1.0	-0.09999449001461133	0.500721701015193	0.18211385341550665	0.6352684053078622	-0.06952298960937178	0.5558922777636021	0.7795459834722134	0.5648231119492695	0	1.0	0.0
466	None	None	None	None	None	0	0	1.0	1	0	0	1.0	0	1	0	0	3	0	0.5	1	2	0.13333333333333333	2	1.0	0	0	0	0	0	0	0	0	0	0	0	0
38	None	None	None	None	None	0	0	0.06382978723404255	3	0.9411764705882353	64	0.8641975308641975	0.029411764705882353	3	2	66	8	0	1.0	9	9	4.666666666666667	70	0.05925925925925926	0.9354838709677419	-0.007770931005742959	0.5268202533931207	1.2082482050610246e-11	0.5001048714074202	0.08732388226242874	0.5295048534189236	0.5989961765704761	0.518821124480958	1.0	1.0	0.0
7235	0.018381932244034494	0.0030557587797497786	-0.003052404822248995	0.9916456092741928	None	0.14285714285714285	1	0.29411764705882354	5	0.782608695652174	18	0.30864197530864196	0.782608695652174	23	18	1	0	0	1.0	9	9	1.6666666666666667	25	0.0	1.0	0.09999999991997424	0.5000000180592447	0.01612325043889842	0.5	0.09999993072536606	0.5000060898036645	0.5975816227015252	0.500002035954303	0	1.0	0.0
3678	0.0	0.0	0.0	0.9999999999999998	None	0	0	0	0	0	0	1.0	0	0	0	0	4	0	1.0	1	1	0.06666666666666667	1	1.0	0	0	0	0	0	0	0	0	0	0	0	0
1797	None	None	None	None	None	0.2	1	0.3333333333333333	4	0.8	12	0.20987654320987653	0.8	16	12	0	0	0	1.0	9	9	1.1333333333333333	17	0.0	1.0	0.3020250950337062	0.6119527858369553	0.09899124322140578	0.5042503323668671	0.09927735580231975	0.5174564352124207	0.7236671744234282	0.5450759502133559	0	1.0	0.0
3271	None	None	None	None	None	0.42857142857142855	3	0.47058823529411764	8	0.6086956521739131	14	0.30864197530864196	0.6086956521739131	22	14	2	0	0	1.0	9	9	1.6666666666666667	25	0.0	0.625	0.011663220472573838	0.6685217755032788	7.097681454642044e-11	0.5000167499734578	0.09582205309979412	0.503640093509833	0.6128021873435511	0.5593960927631053	0	1.0	0.0
5725	0.006553564357299325	0.0023658852419261526	0.0020744442176111057	0.9927044920039084	None	0.2	1	0.3333333333333333	4	0.8	12	0.20987654320987653	0.8	16	12	0	0	0	1.0	9	9	1.1333333333333333	17	0.0	1.0	-0.0998391175577926	0.5388539224601067	-0.09866781081572291	0.510296016953686	0.14457880536239207	0.5719649563458349	0.7565016045135864	0.5404772430032465	0	1.0	0.0
4931	1.006162160370621e-08	1.301170712905072e-10	1.294985370577978e-10	0.9999999953214321	None	0.2	1	0.3333333333333333	4	0.8	12	0.20987654320987653	0.8	16	12	0	0	0	1.0	9	9	1.1333333333333333	17	0.0	1.0	0.2518498669718183	0.6191071815993243	-0.09999999972889628	0.5000000219791957	1.2776516815283845e-07	0.5000279657394461	0.8146240632553894	0.5404010896760901	0	0.4375	0.0
4591	0.00019265196960716158	5.578707645599094e-05	-2.442716280545396e-06	0.9998123023616776	None	0.3333333333333333	1	0.5	4	0.7	7	0.2857142857142857	0.7	11	7	0	0	0	0.8571428571428571	7	6	0.8	12	0.0	0.6666666666666666	0.04017033325261959	0.541441563533062	1.3808287301953775e-17	0.5000000004411281	0.047269306492722055	0.5490722444930038	0.5603464398999592	0.5302189831999314	0	0.45454545454545453	0.0
5962	None	None	None	None	None	0.14285714285714285	2	0.3225806451612903	10	0.6818181818181818	30	0.5679012345679012	0.3409090909090909	23	15	22	0	0	1.0	9	9	3.066666666666667	46	0.0	0.918918918918919	-0.099435716685083	0.5007033475184357	0.07505894017125456	0.53642346788966	0.0038273378664065035	0.5424159629204719	0.6733961471625666	0.5265448865078292	0	1.0	0.0
983	None	None	None	None	None	0	0	0.36363636363636365	8	0.5333333333333333	16	0.7111111111111111	0.3333333333333333	15	10	16	6	0	0.5555555555555556	5	9	2.1333333333333333	32	0.1935483870967742	0.5925925925925926	0.0999951909408458	0.5000284964789827	0.04277882664496893	0.5243369890700164	0.08392736607865295	0.6098616157243306	0.5688901552858021	0.5452317944793837	1.0	1.0	0.0
2002	None	None	None	None	None	1.0	1	0.8	4	0.4	2	0.4375	0.4	6	2	0	0	0	1.0	4	4	0.4666666666666667	7	0.0	0.6666666666666666	0.018241713806622206	0.5309104760966574	0.04384365043487597	0.5075463819285652	0.09397484120020408	0.5214625270831263	0.5691256593663969	0.5199802292412307	0	0.3333333333333333	0.0
1426	None	None	None	None	None	0.2	1	0.3333333333333333	4	0.8	12	0.20987654320987653	0.8	16	12	0	0	0	1.0	9	9	1.1333333333333333	17	0.0	1.0	0.0009386694769213174	0.5116639456091482	0.07610833514238122	0.570457054586454	0.09998070743404493	0.5000170961419377	0.6001084212053436	0.5275095910267593	0	0	0.0
3431	0.01251382748630367	0.0022150735504849373	0.0019391440951535516	0.9844680175828527	None	0.2	1	0.3333333333333333	4	0.8	12	0.20987654320987653	0.8	16	12	0	0	0	1.0	9	9	1.1333333333333333	17	0.0	1.0	0.18395560185029625	0.6126797741365705	0.08146375521539008	0.7472607469901241	0.43477906307566433	0.9325872977081434	0.8166367787008133	0.8005803094253865	0	0.375	0.0
4836	6.798376839462004e-09	6.766059838589585e-09	4.784326793766649e-09	0.9999997870216297	None	0	0	0	0	0	0	1.0	0	0	0	0	2	0	1.0	1	1	0.06666666666666667	1	0.5	0	0	0	0	0	0	0	0	0	0	0	0
1618	None	None	None	None	None	0	0	0.037037037037037035	2	0.9743589743589743	76	0.9876543209876543	0.02564102564102564	2	2	77	1	0	1.0	9	9	5.333333333333333	80	0.006329113924050633	0.9859154929577465	-0.05981656835728719	0.5975480085169315	-0.5804481074682507	0.9239857082653553	0.04793262395097637	0.6249866423432748	0.9399425791235516	0.75668697788233	1.0	1.0	0.0
10	None	None	None	None	None	0.25	1	0.4	4	0.7692307692307693	10	0.23809523809523808	0.7692307692307693	14	10	0	0	0	0.7777777777777778	9	7	1.0	15	0.0	1.0	-0.057476076617599334	0.6592465770716125	0.09969179567749979	0.5009170386418781	-0.08023105343222678	0.5164360397015465	0.6927859916179588	0.5604835735409313	0	1.0	0.0
6742	0.008078840811313232	0.008061340455593854	0.008061176229787994	0.9930200187394789	None	0.25	1	0.4	4	0.7692307692307693	10	0.23809523809523808	0.7692307692307693	14	10	0	0	0	0.7777777777777778	7	9	1.0	15	0.0	1.0	-0.09983132354290106	0.5002593877133864	0.0668166529858437	0.5584500997491545	-0.09452940281652444	0.660691061063083	0.6793844148550406	0.574628874179866	0	1.0	0.0
4985	None	None	None	None	None	0	0	0.26666666666666666	8	0.7209302325581395	31	0.5555555555555556	0.4418604651162791	26	19	18	0	0	1.0	9	9	3.0	45	0.0	0.6666666666666666	-0.09999994932635171	0.5004415537850353	0.09997644535243147	0.5353762455980225	0.02438612699973498	0.6704377299596442	0.7071275507313349	0.5706632846058357	0	0.15384615384615385	0.0
2081	None	None	None	None	None	0	0	0.15625	5	0.8222222222222222	37	0.6527777777777778	0	0	0	46	13	0	0.8888888888888888	8	9	3.1333333333333333	47	0.13541666666666666	0.5853658536585366	0	0	0	0	0	0	0	0	0	0	0
973	None	None	None	None	None	0	0	0.1111111111111111	4	0.8823529411764706	45	0.654320987654321	0.0196078431372549	1	1	51	0	0	1.0	9	9	3.533333333333333	53	0.0	0.75	0.003989586176778024	0.5	0.09529106569383741	0.5	1.1815547853963741e-07	0.5	0.6082838203877331	0.5	0	1.0	0.0
3251	0.0	0.0	0.0	0.9999999999999998	None	0	0	0	0	0	0	1.0	0	0	0	0	4	0	1.0	1	1	0.06666666666666667	1	1.0	0	0	0	0	0	0	0	0	0	0	0	0
5622	0.0028371573859001047	0.00048065546775150064	0.00021020991169980145	0.9960383051921826	None	0	0	0.375	6	0.5714285714285714	12	0.42592592592592593	0.2857142857142857	10	6	12	4	0	0.6666666666666666	9	6	1.5333333333333334	23	0.16666666666666666	0.6363636363636364	-0.0999749883649139	0.5032825453313142	0.09742010527108955	0.511653625844798	0.7330288906115545	1.0	0.9721671419739989	0.9999980569726313	1.0	1.0	0.0
980	None	None	None	None	None	0.5	1	0.5714285714285714	4	0.625	5	0.3333333333333333	0.625	9	5	0	0	0	0.8333333333333334	5	6	0.6666666666666666	10	0.0	0.5	-0.06754353532005088	0.5427883884772647	0.012331665016847959	0.6476841340350973	0.08327717776871862	0.5769608271116804	0.6702498943026264	0.589908210124245	0	1.0	0.0
7159	0.003668755942294232	0.0008405345772282789	0.00010466082219171222	0.9966195249176156	None	0	0	0.11627906976744186	5	0.8709677419354839	54	0.7901234567901234	0.1935483870967742	15	12	48	4	0	1.0	9	9	4.266666666666667	64	0.041237113402061855	0.8620689655172413	-0.09962028091781391	0.5004149759702753	0.04089387576576184	0.5136427108019417	0.0318213966011535	0.6689954666847395	0.657640499179085	0.5629877156088591	0.06666666666666667	0	0.0
5502	0.002061136018654929	0.001289295658205038	0.0009879617538155353	0.997597161486079	None	0	0	0.3333333333333333	2	0.8571428571428571	6	0.36	0.8571428571428571	8	6	0	0	0	1.0	5	5	0.6	9	0.0	0	-0.0953178447501443	0.5084813751089983	0.04902474163058015	0.5517610929774399	0.06331924388856844	0.5479196639636948	0.6853075810777787	0.5361025882460464	0	1.0	0.0
5121	0.00409414462468349	0.00012831824528990114	-5.548335013772884e-05	0.989029734606317	None	0.2	1	0.3333333333333333	4	0.8	12	0.20987654320987653	0.8	16	12	0	0	0	1.0	9	9	1.1333333333333333	17	0.0	1.0	7.186508480997887e-18	0.5000000000412307	0.09724926859342477	0.5736506604661238	-0.08633676806941554	0.8952207567684937	0.6785704636233987	0.6929595365962213	0	1.0	0.0
1814	None	None	None	None	None	0.041666666666666664	1	0.26	13	0.6944444444444444	50	0.9135802469135802	0.3611111111111111	36	26	37	0	0	1.0	9	9	4.933333333333334	74	0.0	0.9696969696969697	-0.09046120029690062	0.8316983636281898	0.05138259627754681	0.5923869125310236	-0.08603201912815764	0.999999962346917	0.6894744818056289	0.9982657910358107	0	1.0	0.0
6036	0.0010097751751085649	0.00010406426197165236	2.4266148022004448e-05	0.9972843430666478	None	0.3333333333333333	1	0.5	4	0.6666666666666666	6	0.3055555555555556	0.6666666666666666	10	6	0	0	0	1.0	6	6	0.7333333333333333	11	0.0	0.4	0.14839041496671143	0.5760564451254024	0.08803943372313655	0.5759129603975907	-0.04288497419964717	0.6530204853210807	0.6844341570115238	0.6022834549100333	0	0	0.0
6687	0.002887471094652783	0.0007402616900462095	-0.0004374358890903331	0.9967445578857037	None	0.2	1	0.3333333333333333	4	0.8	12	0.20987654320987653	0.8	16	12	0	0	0	1.0	9	9	1.1333333333333333	17	0.0	1.0	-0.09982284410295898	0.5000456793367488	0.0877206977222682	0.8365301726727405	0.1609092111691905	0.5063921891028714	0.7500457030367265	0.6347839654809118	0	0	0.0
997	None	None	None	None	None	0.043478260869565216	1	0.3541666666666667	17	0.5571428571428572	39	0.8888888888888888	0.32857142857142857	39	23	32	0	0	1.0	9	9	4.8	72	0.0	0.8571428571428571	-0.09993101397242485	0.5022556510385383	0.09818847145323106	0.6821820405908053	1.0796490852465943e-18	0.5414730862226174	0.6914945395878487	0.5776266952934717	0	0.2564102564102564	0.0
4393	9.882811127047304e-05	9.741528732686269e-06	1.7310151618811551e-06	0.9999953482023294	None	0	0	0.25	1	1.0	3	1.0	1.0	4	3	0	3	0	0.2	5	1	0.3333333333333333	5	1.0	0	0.20773460413620198	0.5412936170195715	-0.09999999684426489	0.5000000088298718	0.08456943526987185	0.5683331282338278	0.7802364731135684	0.5366512387346234	1.0	0.75	0.0
3783	0.0	0.0	0.0	1.0	None	0	0	0	0	0	0	1.0	0	0	0	0	0	0	1.0	1	1	0.06666666666666667	1	0.0	0	0	0	0	0	0	0	0	0	0	0	0
5785	0.0015100866955582112	0.0012124862108737755	8.510763886818209e-06	0.9975916807566961	None	0.25	1	0.4	4	0.75	9	0.25	0.75	13	9	0	0	0	0.875	7	8	0.9333333333333333	14	0.0	0.8571428571428571	-0.09979288116728839	0.5004249018896363	0.10280571238151368	0.8023025401517421	-0.024927078241720524	0.6411839114509542	0.7168190278874772	0.6594815346271153	0	1.0	0.0
11	None	None	None	None	None	0.08695652173913043	2	0.3333333333333333	16	0.5942028985507246	41	0.8765432098765432	0.13043478260869565	21	9	49	1	0	1.0	9	9	4.733333333333333	71	0.011111111111111112	0.9032258064516129	0.05488014200652199	0.6069330353641432	0.006017090451865247	0.6514412826552508	0.012268790623781898	0.5771727493442225	0.5858024980795477	0.6123020103226579	0.9523809523809523	0.9523809523809523	0.0
136	None	None	None	None	None	0.05	1	0.2857142857142857	12	0.65	39	0.7654320987654321	0.1	15	6	46	0	0	1.0	9	9	4.133333333333334	62	0.0	0.8363636363636363	0.0038224142492857003	0.5945847132166847	-0.07417946160930057	0.7037325691044817	0.10898891944284166	0.6159715048637445	0.6847115869763807	0.6395758515008921	0	0.5333333333333333	0.0
2626	None	None	None	None	None	0.16666666666666666	1	0.5	7	0.42105263157894735	8	0.6	0.2631578947368421	10	5	10	6	0	0.7142857142857143	7	5	1.4	21	0.3157894736842105	0.625	-0.0996605139060502	0.502187260721971	0.03161351339564779	0.6681548884553302	0.09999999655792706	0.5000000170689144	0.7053001388447193	0.5587770577745274	1.0	1.0	0.0
7460	0.016317709536361732	0.007269120194038038	0.007147016062228276	0.9655815734223414	None	0.2	1	0.3333333333333333	4	0.8	12	0.20987654320987653	0.8	16	12	0	0	0	1.0	9	9	1.1333333333333333	17	0.0	1.0	0.5068404407646808	0.6695511957772796	0.03768098877139349	0.5	0.09999999761300221	0.5000000286163819	0.8889809853276394	0.5585761259437688	0	1.0	0.0
4821	0.0062421037027060216	0.0033047806632970694	0.0031985437100644624	0.9964825177192629	None	0.2	1	0.3333333333333333	4	0.8	12	0.20987654320987653	0.8	16	12	0	0	0	1.0	9	9	1.1333333333333333	17	0.0	1.0	0.09975311247299687	0.5165791086258884	-0.09999994439709141	0.5000029250190121	0.13807306929199467	0.635133407953737	0.7385713956555685	0.5515376184830645	0	0.4375	0.0
197	None	None	None	None	None	0.3333333333333333	1	0.5	4	0.6666666666666666	6	0.3055555555555556	0.6666666666666666	10	6	0	0	0	1.0	6	6	0.7333333333333333	11	0.0	0.4	-0.22442640536543604	0.7159126834607078	0.025994010016632742	0.5412223304415013	0.06746112008118241	0.590619048037502	0.7844170879820734	0.6190116654714403	0	0.9	0.0
5184	0.0004862701879909256	0.00017104411823857344	0.00014409874444309983	0.9949914518193592	None	0.1111111111111111	1	0.25	5	0.75	21	0.6666666666666666	0.21428571428571427	9	6	20	0	0	0.5555555555555556	5	9	2.0	30	0.0	0.96	-0.02779243873213852	0.5035359770077115	0.015624646946597955	0.5360611671785382	-0.08504256108515097	0.5924200551873484	0.6016304967203879	0.5442686591236258	0	1.0	0.0
6919	0.010722464779426136	0.0009219983598507279	-0.0005421138642056982	0.9462992949105403	None	0.1111111111111111	1	0.3	6	0.7407407407407407	20	0.35802469135802467	0.5555555555555556	21	15	7	1	0	1.0	9	9	1.9333333333333333	29	0.08333333333333333	0.4	0.5405087366994468	0.6529755980963864	0.059957548949333674	0.5	0.09741778415880613	0.5367148204959439	0.8984345719054962	0.5645763716845744	1.0	1.0	0.0
7238	0.0	0.0	0.0	1.0	None	0	0	0	0	0	0	1.0	0	0	0	0	0	0	1.0	1	1	0.06666666666666667	1	0.0	0	0	0	0	0	0	0	0	0	0	0	0
2902	0.00015778383297702052	6.497650100222465e-06	1.6173990579809192e-06	0.9995441684259135	None	0.3333333333333333	2	0.5	7	0.5555555555555556	10	0.35714285714285715	0.3888888888888889	11	7	8	3	0	0.875	8	7	1.3333333333333333	20	0.1875	0.6666666666666666	0.05459172967052435	0.5925330632062431	0.34333365458471465	0.5351813357686468	-0.09808564954171194	0.6198950993862372	0.8585763520478984	0.5829355954819402	0.2727272727272727	0.2727272727272727	0.0
3426	0.00034426942298023354	5.215077171409001e-06	-5.203894423023105e-06	0.9999973679457809	None	0.25	1	0.4	4	0.7692307692307693	10	0.23809523809523808	0.7692307692307693	14	10	0	0	0	0.7777777777777778	9	7	1.0	15	0.0	1.0	0.1343445796540431	0.615552719399396	2.897088957306956e-16	0.5000000004450872	0.14450453416352876	0.616168579388894	0.6717216630770259	0.5780264574569463	0	1.0	0.0
2453	None	None	None	None	None	0	0	0.75	3	0.5	2	0.6666666666666666	0.25	3	1	2	6	0	1.0	3	3	0.4	6	1.0	0.6666666666666666	0.00037690737531128227	0.5004786962733184	0.01638931688507738	0.5244227450187342	-0.043202239400624995	0.5786248951527379	0.5740276711879941	0.5346787790287624	1.0	0.6666666666666666	0.7424331558958596
4457	0.007872083757370483	0.00038601627677240397	0.00030198543620265977	0.9966984323228804	None	0.2	1	0.3333333333333333	4	0.8	12	0.20987654320987653	0.8	16	12	0	0	0	1.0	9	9	1.1333333333333333	17	0.0	1.0	2.0336955097339982e-08	0.5001543236754618	0.022073984074485558	0.5503640022840639	0.15323004876776203	0.5833963121706766	0.6569781255054469	0.5448367485088663	0	0.3125	0.0
6669	0.016583959385001998	0.007685239715231495	0.005048819598680613	0.9936922629772054	None	0.2	1	0.3333333333333333	4	0.8	12	0.20987654320987653	0.8	16	12	0	0	0	1.0	9	9	1.1333333333333333	17	0.0	1.0	0.3871211398403446	0.6411390260261914	-0.09942265817118821	0.5	0.09999854299293245	0.5000210600547873	0.8804901504145111	0.5482159973125869	0	1.0	0.0
4455	0.005523998548905793	0.0010540309319991403	0.0006822520841142547	0.9797711778703388	None	0	0	0.3333333333333333	2	0.8333333333333334	5	0.4	0.8333333333333334	7	5	0	0	0	0.8	5	4	0.5333333333333333	8	0.0	0	0.24779760800376355	0.5496621497880836	0.07964977940372724	0.509429532575817	0.09285529462660573	0.5400335982181367	0.6954271540606719	0.5330771408626515	0	0.42857142857142855	0.0
2270	None	None	None	None	None	0.14285714285714285	1	0.4117647058823529	7	0.6086956521739131	14	0.5102040816326531	0.30434782608695654	12	7	12	0	0	1.0	7	7	1.6666666666666667	25	0.0	0.5555555555555556	0.09994366703136262	0.5001205196937915	-0.2455514010309212	0.9977476702834078	0.09727614777510896	0.5058608445397269	0.8395761399183543	0.8848470889910817	0	1.0	0.0
3287	None	None	None	None	None	0.06666666666666667	1	0.24242424242424243	8	0.7446808510638298	35	0.6049382716049383	0.3404255319148936	22	16	26	0	0	1.0	9	9	3.2666666666666666	49	0.0	0.8	0.028071664737502278	0.583335648341955	0.08180001910660654	0.671578216118057	0.006742628911356877	0.6494669741749642	0.5907947602882053	0.6355659363076454	0	0.5454545454545454	0.0
2016	None	None	None	None	None	0.15384615384615385	2	0.39285714285714285	11	0.5641025641025641	22	0.5061728395061729	0.48717948717948717	28	19	12	5	0	1.0	9	9	2.7333333333333334	41	0.2631578947368421	0.75	0.06325325594799613	0.5436238678872279	0.1450412524401112	0.7372380779819477	7.902762784127648e-27	0.5	0.6449230340578613	0.5992163398815422	1.0	1.0	0.0
2511	None	None	None	None	None	0.14285714285714285	1	0.375	6	0.5909090909090909	13	0.4897959183673469	0.2727272727272727	12	6	11	3	0	1.0	7	7	1.6	24	0.15	0.42105263157894735	0.1069036198295416	0.5865347151000628	0.09853837855239947	0.5263100979329509	0.07352969391117019	0.5252088854006164	0.5527105261838531	0.5461943146192698	1.0	1.0	0.0
3376	0.002788023337668245	0.0009888351703156377	0.00028118522160011005	0.9988555433390667	None	0	0	0.42857142857142855	3	0.75	6	0.5555555555555556	0.75	9	6	0	1	0	0.2222222222222222	2	9	0.6666666666666666	10	1.0	1.0	0.21413538121800274	0.6117903549476774	8.120987693026301e-05	0.5006985581982238	0.03137228138021252	0.5061173379826651	0.7208211083436241	0.5400895061624292	1.0	1.0	0.0
5839	0.0036528918339776726	0.0019095082588103534	0.001399021374964473	0.9952854543002984	None	0.2	1	0.3333333333333333	4	0.8	12	0.20987654320987653	0.8	16	12	0	0	0	1.0	9	9	1.1333333333333333	17	0.0	1.0	-0.09885819247194386	0.5017455439088274	-0.015472485045974904	0.6407073695789032	-0.09460866581051859	0.6376286532105832	0.6215012856368668	0.5947173367041567	0	1.0	0.0
1199	None	None	None	None	None	0.2222222222222222	2	0.55	11	0.37037037037037035	10	0.725	0.25925925925925924	17	7	11	2	0	0.625	5	8	1.9333333333333333	29	0.125	0.7619047619047619	0.0017621460032180368	0.5963349157491794	0.09828295255796625	0.5723615814177906	0.03124296450150512	0.5810341453510316	0.6118227868890508	0.5832776895344175	1.0	0.9411764705882353	0.0
1422	None	None	None	None	None	0.2	1	0.3333333333333333	4	0.8	12	0.20987654320987653	0.8	16	12	0	0	0	1.0	9	9	1.1333333333333333	17	0.0	1.0	0.035265543698344025	0.6625043958554181	0.00018683181597417873	0.5234682172934964	6.216173825614103e-09	0.5048400894189012	0.5813677208718615	0.5652734839513782	0	0.125	0.0
524	None	None	None	None	None	0	0	0.2857142857142857	4	0.7222222222222222	13	1.0	0.6666666666666666	15	12	4	0	0	0.8	5	4	1.3333333333333333	20	0.0	0	-0.2274371803457626	0.9998827150129013	0.0679719896820375	0.5418213741136656	-0.027339426703950658	0.5077450325642088	0.8617145065048435	0.95619227270422	0	1.0	0.0
4418	0.0003718945943078644	1.034687993931928e-06	-7.614923711829668e-07	0.9999997468294263	None	0.2	1	0.3333333333333333	4	0.8	12	0.20987654320987653	0.8	16	12	0	0	0	1.0	9	9	1.1333333333333333	17	0.0	1.0	1.624058328181783e-06	0.5001036775133889	0.09945360265469763	0.5450499913198382	0.09827574737095363	0.5023326358468949	0.6142346238431919	0.5158642813248283	0	0.1875	0.0
3165	None	None	None	None	None	0	0	0.1	4	0.8947368421052632	51	0.9365079365079365	0.17543859649122806	11	10	47	0	0	0.7777777777777778	9	7	3.933333333333333	59	0.0	1.0	-0.013524323335966485	0.6777379971596583	7.090897605026623e-24	0.5	0.09011966478041648	0.5564586348737733	0.6135654591151216	0.5801524440184731	0	0.6363636363636364	0.0
4401	0.00014800838771311106	5.635309641820647e-07	2.73531238072749e-07	0.999994421177802	None	0	0	0.4	2	0.8	4	0.4666666666666667	0.8	6	4	0	0	0	0.6	5	3	0.4666666666666667	7	0.0	0	0.09995721798611279	0.5006868114074322	6.772913491106899e-17	0.5000000000002015	0.05884288159126071	0.5467624658872888	0.6016280006426317	0.515856794183242	0	0	0.0
2340	None	None	None	None	None	0	0	0.3333333333333333	2	0.8571428571428571	6	0.36	0.8571428571428571	8	6	0	0	0	1.0	5	5	0.6	9	0.0	0	-0.09999994046546576	0.5000005692018853	0.058779660813669546	0.6578652838174469	0.09961867468775001	0.5107390451107192	0.7072151647617576	0.557803786393468	0	0	0.0
6452	7.359089441831718e-07	5.392078974402199e-07	-2.202698436873495e-08	0.9998433670427592	None	0	0	1.0	2	0.0	0	0.75	0	2	0	0	2	0	1.0	2	2	0.2	3	1.0	0	0	0	0	0	0	0	0	0	0	0	0
2517	None	None	None	None	None	0	0	0.08695652173913043	2	0.9375	30	0.6938775510204082	0	0	0	33	0	0	1.0	7	7	2.2666666666666666	34	0.0	0.41379310344827586	0	0	0	0	0	0	0	0	0	0	0
1526	None	None	None	None	None	0.2	1	0.3333333333333333	4	0.8	12	0.20987654320987653	0.8	16	12	0	0	0	1.0	9	9	1.1333333333333333	17	0.0	1.0	0.05050327852393249	0.5560826959494172	-0.09020393183747073	0.6722322423738128	0.08216728894263776	0.6056582976031932	0.6975273636037926	0.6124348221581436	0	1.0	0.0
515	None	None	None	None	None	0	0	0.4444444444444444	4	0.5454545454545454	6	0.37142857142857144	0.2727272727272727	6	3	6	7	0	0.7142857142857143	7	5	0.8666666666666667	13	0.5384615384615384	0.25	0.24258435125721228	0.6341219286677324	0.05835938768193126	0.5908524396045697	0.09999999957370602	0.500004023353025	0.6898137895497689	0.5758636376675231	1.0	1.0	0.452150749278472
4580	None	None	None	None	None	0	0	0.10869565217391304	5	0.8805970149253731	59	0.8518518518518519	0.05970149253731343	4	4	64	5	0	1.0	9	9	4.6	69	0.03787878787878788	0.9333333333333333	0.09999993492083135	0.5000000326628853	-0.0999877615966107	0.50000901366181	0.0024032622557579038	0.5066215517024404	0.6935125045800151	0.5022103139896544	1.0	1.0	0.0
701	None	None	None	None	None	0	0	0.35714285714285715	5	0.6842105263157895	13	0.3888888888888889	0.6842105263157895	17	13	3	3	0	0.6666666666666666	6	9	1.4	21	0.5	0.47058823529411764	-0.0999999103544851	0.5000019006832672	0.09902540108153053	0.5008968351514366	0.04772180899837876	0.5643748532129975	0.6988789608209075	0.5218636733539274	1.0	0.8235294117647058	0.0
6822	7.232203412093688e-06	1.0563188223050358e-08	-6.41073234536604e-09	0.9999992863711287	None	0	0	1.0	1	0	0	1.0	0	1	0	0	0	0	0.5	2	1	0.13333333333333333	2	0.0	0	0	0	0	0	0	0	0	0	0	0	0
2215	None	None	None	None	None	0	0	1.0	1	0	0	1.0	0	0	0	1	1	0	0.5	1	2	0.13333333333333333	2	0.16666666666666666	0	0	0	0	0	0	0	0	0	0	0	0
7364	None	None	None	None	None	0.23529411764705882	4	0.4166666666666667	15	0.5384615384615384	28	0.6666666666666666	0.4230769230769231	36	22	17	0	0	1.0	9	9	3.6	54	0.0	0.7111111111111111	0.35231858191212867	0.6746427875873798	-0.027297618021983334	0.5	0.021974656061541892	0.504573945969557	0.8427963067822809	0.5619759692087255	0	0.8888888888888888	0.0
6284	0.0	0.0	0.0	1.0	None	0	0	0	0	0	0	1.0	0	0	0	0	0	0	1.0	1	1	0.06666666666666667	1	0.0	0	0	0	0	0	0	0	0	0	0	0	0
3681	0.0	0.0	0.0	0.9999999999999998	None	0	0	0	0	0	0	1.0	0	0	0	0	4	0	1.0	1	1	0.06666666666666667	1	1.0	0	0	0	0	0	0	0	0	0	0	0	0
5869	0.0	0.0	0.0	1.0	None	0	0	0	0	0	0	1.0	0	0	0	0	0	0	1.0	1	1	0.06666666666666667	1	0.0	0	0	0	0	0	0	0	0	0	0	0	0
4329	0.003351457060843912	0.0005495482767114836	0.0005495421357381808	0.9950815074734304	None	0.1111111111111111	1	0.45	9	0.5185185185185185	14	0.6041666666666666	0.48148148148148145	21	13	7	3	0	0.75	6	8	1.9333333333333333	29	0.3	0.5833333333333334	0.05052999960278126	0.5932251315666012	0.04097331972544028	0.5227822182659315	0.09996183201527328	0.5000720090283923	0.5705129802905321	0.5389868770308691	1.0	0.9047619047619048	0.11131639031005683
1098	None	None	None	None	None	0	0	1.0	1	0	0	1.0	0	1	0	0	0	0	0.5	1	2	0.13333333333333333	2	0.0	0	0	0	0	0	0	0	0	0	0	0	0
6710	0.0	0.0	0.0	1.0	None	0	0	0	0	0	0	1.0	0	0	0	0	0	0	1.0	1	1	0.06666666666666667	1	0.0	0	0	0	0	0	0	0	0	0	0	0	0
3269	0.001875498745275804	0.0002916742578247639	-0.00029163691077623623	0.9977004100932426	None	0.2	1	0.3333333333333333	4	0.8	12	0.20987654320987653	0.8	16	12	0	0	0	1.0	9	9	1.1333333333333333	17	0.0	1.0	-0.03194282342979561	0.6776852395342723	-0.03295834514712072	0.66951874824838	-0.03740751024498808	0.6774225767561396	0.5808746291993054	0.6748868761836456	0	1.0	0.0
3078	0.00407488759852363	0.00024022012610936525	0.00020672162395266405	0.9952374164513259	None	0.25	1	0.4	4	0.7692307692307693	10	0.23809523809523808	0.7692307692307693	14	10	0	0	0	0.7777777777777778	7	9	1.0	15	0.0	1.0	0.08522845159543621	0.5789082594802052	0.11179310901446608	0.9875956180394394	0.09999917472195628	0.5000031709394549	0.5811782369045932	0.827094893006756	0	1.0	0.0
4236	0.0021819803367285158	0.00012115483422724825	4.340462790444343e-05	0.9976840634983307	None	0.2	1	0.3333333333333333	4	0.8	12	0.20987654320987653	0.8	16	12	0	0	0	1.0	9	9	1.1333333333333333	17	0.0	1.0	-0.056815066256511934	0.5407139417777764	2.8048000729255063e-26	0.5000000002136139	0.09996083348635913	0.5000571388124903	0.6566059840065563	0.5136171069187108	0	0.5	0.0
6841	0.0	0.0	0.0	1.0	None	0	0	0	0	0	0	1.0	0	0	0	0	0	0	1.0	1	1	0.06666666666666667	1	0.0	0	0	0	0	0	0	0	0	0	0	0	0
6400	0.008018664952064264	0.008406808164333372	0.008406642959063735	0.992886057746421	None	0.25	1	0.4	4	0.7692307692307693	10	0.23809523809523808	0.7692307692307693	14	10	0	0	0	0.7777777777777778	7	9	1.0	15	0.0	1.0	-0.09983132354290106	0.5002593877133864	0.0668166529858437	0.5584500997491545	-0.09452940281652444	0.660691061063083	0.6793844148550406	0.574628874179866	0	1.0	0.0
2828	0.0007164686360638159	0.0003445937256870981	0.00034458458464829743	0.9984963459787275	None	0.5	1	0.6666666666666666	4	0.5	3	0.4444444444444444	0.5	7	3	0	0	0	0.5	3	6	0.5333333333333333	8	0.0	1.0	-0.01763751880398529	0.6588156475742653	0.0999999190580232	0.5000019179406204	-0.07887694390833311	0.5181271027066983	0.6985113364892508	0.5605816266989159	0	1.0	0.0
603	None	None	None	None	None	0	0	0.22580645161290322	7	0.7727272727272727	34	0.6388888888888888	0.4318181818181818	25	19	20	3	0	0.8888888888888888	8	9	3.066666666666667	46	0.07894736842105263	0.5945945945945946	0.011350228635245378	0.525105316284641	4.33400234772919e-06	0.5122942158143877	-0.004002434853545902	0.6097782181899087	0.549245759506665	0.5495099462470248	0.0	0	0.0
4869	0.005125030216260046	0.004421670539811199	-0.0008411189616340998	0.9969903206181111	None	0.2	1	0.3333333333333333	4	0.8	12	0.20987654320987653	0.8	16	12	0	0	0	1.0	9	9	1.1333333333333333	17	0.0	1.0	-0.0999995066299115	0.5003521670326974	-0.04322520209446192	0.639678509938615	0.07331012243652656	0.5189809215078175	0.6787486537924551	0.5540659469271509	0	0.5	0.0
5886	0.003223760535020218	0.001528413550702815	-0.0014905130888096232	0.9927146225645126	None	0	0	0.375	3	0.8	8	0.3	0.8	11	8	0	1	0	0.625	5	8	0.8	12	1.0	0.8571428571428571	-0.09979606982073905	0.5005616814563494	0.08669568399934065	0.595035680942553	-0.08393728551373644	0.5650882739436306	0.6939902758861731	0.5538658135024662	0.0	0	0.0
2612	0.0	0.0	0.0	0.9999999999999998	None	0	0	0	0	0	0	1.0	0	0	0	0	4	0	1.0	1	1	0.06666666666666667	1	1.0	0	0	0	0	0	0	0	0	0	0	0	0
4919	1.434899026758307e-10	1.4210335639366708e-12	-1.3093356371686286e-12	0.9999999999999997	None	0.2	1	0.3333333333333333	4	0.8	12	0.20987654320987653	0.8	16	12	0	0	0	1.0	9	9	1.1333333333333333	17	0.0	1.0	1.0812829001355082e-18	0.5000000000000006	0.0014329795046712486	0.5337233956228585	0	0.5	0.5016887761199399	0.5112563218965764	0	0.4375	0.0
6944	0.003966862320380639	0.002230779389387351	-0.00029221261055077435	0.9972025899597108	None	0	0	0.18518518518518517	10	0.7692307692307693	60	0.9876543209876543	0.1282051282051282	19	10	60	0	0	1.0	9	9	5.333333333333333	80	0.0	0.9859154929577465	-0.09980623459989763	0.5302237486142921	0.07875483400739372	0.507045391784727	-0.4325359794532971	0.9999998767835238	0.8943019977941356	0.9952876714578481	0	0.9473684210526315	0.0
4333	0.0	0.0	0.0	1.0	None	0	0	0	0	0	0	1.0	0	0	0	0	0	0	1.0	1	1	0.06666666666666667	1	0.0	0	0	0	0	0	0	0	0	0	0	0	0
4594	None	None	None	None	None	0.05555555555555555	1	0.23684210526315788	9	0.7272727272727273	40	0.7037037037037037	0.36363636363636365	26	20	30	0	0	1.0	9	9	3.8	57	0.0	0.9411764705882353	-0.028331152551295934	0.5135213702719086	0.1679696439534875	0.9936675529923346	0.06670140604787296	0.5480724427394299	0.7126763419074295	0.8541548100084886	0	0.3076923076923077	0.0
930	None	None	None	None	None	0	0	0.75	3	0.5	2	0.6	0.5	5	2	0	1	0	0.4	2	5	0.4	6	1.0	0.5	0.0007568797230213523	0.5153189390692773	0.09858495403626857	0.5012167773182893	0.13981251064886074	0.6669465021879237	0.6417935611139682	0.5630434210784855	1.0	1.0	0.0
2543	None	None	None	None	None	0	0	0.018518518518518517	1	1.0	79	1.0	0.06329113924050633	6	5	74	0	0	1.0	9	9	5.4	81	0.0	1.0	0.09879229893620808	0.5024712595484317	0.011166594161224706	0.6618904661104817	1.5800487917752995e-10	0.507473932268922	0.6174324378923817	0.559016389916532	0	1.0	0.0
6850	0.0	0.0	0.0	0.9999999999999998	None	0	0	0	0	0	0	1.0	0	0	0	0	4	0	1.0	1	1	0.06666666666666667	1	1.0	0	0	0	0	0	0	0	0	0	0	0	0
4614	0.0013904449476871581	0.0001571167720504339	6.367181547033268e-05	0.9987077310483369	None	0.2	1	0.3333333333333333	4	0.8	12	0.20987654320987653	0.8	16	12	0	0	0	1.0	9	9	1.1333333333333333	17	0.0	1.0	-0.011534847345431575	0.6603229812953625	-0.007326434407743587	0.5914650615579786	0.0991950282338705	0.5051857749333475	0.6485288585333326	0.5870623193421358	0	0.9375	0.0
3731	0.0012210604014634605	0.00016469554099350254	-0.00014042469411613327	0.9998472032859036	None	0.25	2	0.3888888888888889	7	0.68	17	0.3333333333333333	0.68	24	17	2	1	0	1.0	9	9	1.8	27	1.0	0.8421052631578947	0.02336372113336002	0.617533675027372	-0.09873888432257923	0.5032848264444647	0.09999001315747144	0.5000463438658241	0.6959703040877859	0.5409429403329985	1.0	1.0	0.0
5266	0.00042577650551684014	5.24027260920017e-06	-3.21912066744193e-06	0.9999995135190305	None	0.2	1	0.3333333333333333	4	0.8	12	0.20987654320987653	0.8	16	12	0	0	0	1.0	9	9	1.1333333333333333	17	0.0	1.0	0.00015090127644981575	0.5581223925063219	0.09554834764773398	0.6137639411033191	-0.09957241437831292	0.5097678302997287	0.689280252916777	0.5610097540149935	0	0.9375	0.0
6918	0.0007991163319569342	4.236546234659204e-05	-1.7824171222563523e-05	0.9986860438018601	None	0	0	0.5	3	0.6666666666666666	4	0.4444444444444444	0.6666666666666666	7	4	0	1	0	0.5	3	6	0.5333333333333333	8	1.0	0.4	1.5277500531494758e-07	0.5000021945658154	0.09997387672581845	0.5000714345794122	-0.08727084725252593	0.6354830818427274	0.6824403632382713	0.5462100063058899	1.0	1.0	0.0
168	None	None	None	None	None	0.5	1	0.6666666666666666	4	0.5	3	0.4	0.5	7	3	0	0	0	0.8	5	4	0.5333333333333333	8	0.0	0.6666666666666666	-0.08451858896167498	0.5212083688105602	0.10735245844423028	0.6098684502270082	1.0500130892764496e-06	0.5000341260450558	0.6973809427929691	0.5441993444857991	0	0.7142857142857143	0.0
2689	0.0	0.0	0.0	1.0	None	0	0	0	0	0	0	1.0	0	0	0	0	0	0	1.0	1	1	0.06666666666666667	1	0.0	0	0	0	0	0	0	0	0	0	0	0	0
7195	0.0029229128503452844	0.00045777927051767977	-1.087209471067954e-05	0.996245360929802	None	0.2	1	0.3333333333333333	4	0.8	12	0.20987654320987653	0.8	16	12	0	0	0	1.0	9	9	1.1333333333333333	17	0.0	1.0	-0.07628617111127663	0.5880932136486975	0.070174315168968	0.6486766926733597	-0.09907800761039232	0.5988491193883004	0.6725733168308871	0.6122221678420974	0	1.0	0.0
1083	None	None	None	None	None	0	0	0.5	1	1.0	1	0.75	0	0	0	2	0	0	1.0	2	2	0.2	3	0.0	0	0	0	0	0	0	0	0	0	0	0	0
996	None	None	None	None	None	0	0	0.09090909090909091	3	0.9148936170212766	43	0.875	0	0	0	48	13	0	0.875	7	8	3.2666666666666666	49	0.13	0.8095238095238095	0	0	0	0	0	0	0	0	0	0	0
5766	0.0017058221091640318	0.0012392498931432078	0.0012386060242293047	0.9978831613418041	None	0.2	1	0.3333333333333333	4	0.8	12	0.20987654320987653	0.8	16	12	0	0	0	1.0	9	9	1.1333333333333333	17	0.0	1.0	-0.09999957510029212	0.5000528139488725	0.08170067049078844	0.6095358696302854	-0.14423334900376744	0.5407184428353795	0.7316967782063067	0.5505606167196977	0	0.6875	0.0
3222	0.0011909904984624996	3.636258906119093e-05	3.372008680597911e-05	0.9978497657620592	None	0.5	1	0.5714285714285714	4	0.625	5	0.3333333333333333	0.625	8	5	1	0	0	0.8333333333333334	5	6	0.6666666666666666	10	0.0	1.0	0.14687776211985618	0.579819595187141	8.165805694910994e-22	0.5	0.07047222290832214	0.5557452653009256	0.6458314898223414	0.5453702545899574	0	1.0	0.0
710	None	None	None	None	None	0.3333333333333333	1	0.4444444444444444	4	0.7272727272727273	8	0.2708333333333333	0.7272727272727273	12	8	0	0	0	0.75	8	6	0.8666666666666667	13	0.0	0.8571428571428571	-0.03729435820988051	0.5755700251090043	0.10936595934466338	0.6062556772639243	0.04103133938974834	0.6459971074257764	0.6792795023988493	0.6096642859266994	0	1.0	0.0
4330	0.005695807785585809	0.0015146093770269703	0.0006966254788698811	0.9886788959731524	None	0.125	2	0.4411764705882353	15	0.46938775510204084	23	0.6296296296296297	0.40816326530612246	34	20	16	0	0	1.0	9	9	3.4	51	0.0	0.8571428571428571	0.29508481413610266	0.6708261237873655	0.10028953466834509	0.5390252727082078	0.14611663740782171	0.9999999999999367	0.7425500335149358	0.9999701661070376	0	1.0	0.0
1553	None	None	None	None	None	0	0	0.75	3	0.3333333333333333	1	0.5555555555555556	0.3333333333333333	4	1	0	0	0	1.0	3	3	0.3333333333333333	5	0.0	1.0	0.0667093446097832	0.5286785977471837	0.05198134203329689	0.6787006597133809	0.06128880215992345	0.5236807688262529	0.5258255753230484	0.5791163876396497	0	1.0	0.0
3283	0.012842371120828214	0.001316081039342273	0.0012409997198371088	0.9965090508269653	None	0.5	1	0.5714285714285714	4	0.625	5	0.4166666666666667	0.625	9	5	0	0	0	0.375	8	3	0.6666666666666666	10	0.0	1.0	0.171695570448179	0.6239034246973489	0.09999995199463273	0.5033874729566706	0.0999997856163756	0.5000005341400255	0.5856414226307483	0.5432005054200313	0	1.0	0.0
1235	None	None	None	None	None	0	0	0	0	0	0	1.0	0	0	0	0	4	0	1.0	1	1	0.06666666666666667	1	1.0	0	0	0	0	0	0	0	0	0	0	0	0
6325	0.0	0.0	0.0	1.0	None	0	0	0	0	0	0	1.0	0	0	0	0	0	0	1.0	1	1	0.06666666666666667	1	0.0	0	0	0	0	0	0	0	0	0	0	0	0
959	None	None	None	None	None	0	0	0.6	3	0.6	3	0.4666666666666667	0.6	6	3	0	0	0	0.6	3	5	0.4666666666666667	7	0.0	1.0	0.09798761655522789	0.5208463330287963	0.01717198540633874	0.536827098606282	3.2110373399326856e-06	0.5000094574915456	0.603519012034575	0.5192444197762914	0	1.0	0.0
870	None	None	None	None	None	0	0	1.0	1	0	0	1.0	0	1	0	0	2	0	0.5	1	2	0.13333333333333333	2	0.6666666666666666	0	0	0	0	0	0	0	0	0	0	0	0
638	None	None	None	None	None	0.125	1	0.3888888888888889	7	0.625	15	0.4126984126984127	0.625	22	15	3	0	0	0.7777777777777778	7	9	1.7333333333333334	26	0.0	0.42105263157894735	0.019456163674522166	0.6727031821671801	-0.043406533458976736	0.5271558944833067	0.07478388553609432	0.6312816007193056	0.6476446394507867	0.6119766746631639	0	1.0	0.0
4267	0.01756162314737746	0.007490280401526507	0.007078701498888739	0.9880690370564489	None	0.3333333333333333	1	0.3333333333333333	3	0.7272727272727273	8	0.28888888888888886	0.7272727272727273	11	8	1	0	0	0.5555555555555556	5	9	0.8666666666666667	13	0.0	1.0	0.0978369440013874	0.6181013637031396	0.06251644821490267	0.5808785908474537	-0.09140355433802398	0.6362335251275644	0.720305563078935	0.6119802994713318	0	0.9090909090909091	0.0
721	None	None	None	None	None	0	0	0.16666666666666666	2	0.8666666666666667	13	0.68	0	0	0	16	10	0	1.0	5	5	1.1333333333333333	17	0.2777777777777778	0.6666666666666666	0	0	0	0	0	0	0	0	0	0	0
6791	0.00029998543435021574	3.3090538826079494e-06	-1.4018025211174634e-06	0.9999999762548736	None	0.2	1	0.3333333333333333	4	0.8	12	0.20987654320987653	0.8	16	12	0	0	0	1.0	9	9	1.1333333333333333	17	0.0	1.0	-0.09962659783087992	0.5010917351295726	0.07712871788978252	0.6710226386048156	0.05936763225988599	0.5884751727040358	0.6839224238572222	0.5886245130422239	0	1.0	0.0
6970	0.0	0.0	0.0	1.0	None	0	0	0	0	0	0	1.0	0	0	0	0	0	0	1.0	1	1	0.06666666666666667	1	0.0	0	0	0	0	0	0	0	0	0	0	0	0
3680	0.012474780525870805	0.0024070141294934384	0.002125067791858354	0.9848884085063431	None	0.2	1	0.3333333333333333	4	0.8	12	0.20987654320987653	0.8	16	12	0	0	0	1.0	9	9	1.1333333333333333	17	0.0	1.0	0.18395560185029625	0.6126797741365705	0.08146375521539008	0.7472607469901241	0.43477906307566433	0.9325872977081434	0.8166367787008133	0.8005803094253865	0	0.375	0.0
2643	0.00041454279369692194	5.792068543162829e-06	-3.27956790581925e-06	0.9999999831457866	None	0.2	1	0.3333333333333333	4	0.8	12	0.20987654320987653	0.8	16	12	0	0	0	1.0	9	9	1.1333333333333333	17	0.0	1.0	-0.09130307926467196	0.6571876796801494	0.07068831488236202	0.5905391829174214	0.28153203249689435	0.9251139977767419	0.831799109539271	0.7644038413604839	0	0.9375	0.0
262	None	None	None	None	None	0.14285714285714285	2	0.3333333333333333	10	0.627906976744186	27	0.703125	0.06976744186046512	10	3	34	0	0	1.0	8	8	3.0	45	0.0	0.5641025641025641	1.4947428577907538e-21	0.5000000000065636	0.08363761456865422	0.5277015607989732	0.01928836166574943	0.546535167964517	0.5901376673715699	0.5247797461888285	0	0.8	0.0
507	None	None	None	None	None	0	0	0.3333333333333333	3	0.8181818181818182	9	0.52	0.7272727272727273	11	8	1	0	0	1.0	5	5	0.8666666666666667	13	0.0	0.5	-0.1394572184568867	0.8592306903902368	-0.009126813668143484	0.6771421799713229	0.0034062805853433825	0.5228658845158396	0.6543222076254757	0.7068989987958615	0	0.8181818181818182	0.0
4736	0.006119702582417404	0.0029261123540728793	0.0027892981299106703	0.991775566460749	None	0.2	1	0.3333333333333333	4	0.8	12	0.20987654320987653	0.8	16	12	0	0	0	1.0	9	9	1.1333333333333333	17	0.0	1.0	0.12449993936691447	0.567881419832245	5.890133969856847e-13	0.5009504369623591	0.08822965494671589	0.558425154952224	0.6346636135070258	0.5425458167209234	0	0.4375	0.0
4297	0.0	0.0	0.0	1.0	None	0	0	0	0	0	0	1.0	0	0	0	0	0	0	1.0	1	1	0.06666666666666667	1	0.0	0	0	0	0	0	0	0	0	0	0	0	0
1303	None	None	None	None	None	0.0625	1	0.3235294117647059	11	0.6041666666666666	29	0.6172839506172839	0.1875	17	9	32	0	0	1.0	9	9	3.3333333333333335	50	0.0	0.7804878048780488	0.11290375884123291	0.9530721811114323	0.060375978285052014	0.589040107929783	2.0525491823888768e-06	0.5000683292170247	0.6849629212419751	0.7546899322586933	0	0.9411764705882353	0.0
5051	0.0038787215846536297	0.001620896094267703	-0.0015019548408423677	0.9953148754152458	None	0.25	1	0.36363636363636365	4	0.7857142857142857	11	0.2222222222222222	0.7857142857142857	15	11	0	0	0	0.8888888888888888	9	8	1.0666666666666667	16	0.0	1.0	-0.0999990306039665	0.5000096541127353	0.09114334344628654	0.6295852615369802	0.20281404255024899	0.6120161870248908	0.7782348202338808	0.5814569637705959	0	0.9333333333333333	0.0
2806	0.0	0.0	0.0	1.0	None	0	0	0	0	0	0	1.0	0	0	0	0	0	0	1.0	1	1	0.06666666666666667	1	0.0	0	0	0	0	0	0	0	0	0	0	0	0
3665	0.002895943050833297	0.0007283725264398442	0.00029630670545800525	0.9966272436178276	None	0.3333333333333333	1	0.5	4	0.7	7	0.2857142857142857	0.7	11	7	0	0	0	0.8571428571428571	6	7	0.8	12	0.0	0.6666666666666666	-0.0755230176140713	0.5163543191487189	0.10260272317314718	0.6418301577431053	0.12796936492310665	0.7232315465010076	0.7393568909249629	0.6309827362580748	0	1.0	0.0
241	None	None	None	None	None	0	0	0.25	1	1.0	3	1.0	1.0	4	3	0	3	0	0.2	5	1	0.3333333333333333	5	1.0	0	-0.06903712192829235	0.6163856935111888	0.017817626443880262	0.5318955233712164	-0.5429123252477419	0.7106278587448382	0.9210644462577523	0.6224927145538074	1.0	1.0	0.0
503	None	None	None	None	None	0	0	0.5	2	0.5	2	0.6666666666666666	0	0	0	5	0	0	1.0	3	3	0.4	6	0.0	0	0	0	0	0	0	0	0	0	0	0	0
6577	None	None	None	None	None	0.08	2	0.3269230769230769	17	0.6133333333333333	46	0.9506172839506173	0.4533333333333333	49	34	27	0	0	1.0	9	9	5.133333333333334	77	0.0	0.9411764705882353	0.025997867050128076	0.506115413919757	-0.06689576290788443	0.6343030255414431	0.04271094441025145	0.5646032764586737	0.6131598750881274	0.5691416840837742	0	1.0	0.0
7056	5.883713594073692e-09	6.024947717733877e-09	-4.348314154652063e-09	0.9999997328458812	None	0	0	0	0	0	0	1.0	0	0	0	0	2	0	1.0	1	1	0.06666666666666667	1	0.5	0	0	0	0	0	0	0	0	0	0	0	0
4692	0.0002025302113425473	9.464637275715003e-07	-3.478600075911092e-07	0.9999999311104656	None	0.2	1	0.3333333333333333	4	0.8	12	0.20987654320987653	0.8	16	12	0	0	0	1.0	9	9	1.1333333333333333	17	0.0	1.0	0.20546510200099544	0.6230077086825756	-0.0416517511242391	0.5833293001264794	0.09647298876835145	0.6208659106824671	0.7334323974951396	0.6092129263300836	0	1.0	0.0
3776	4.282652223739183e-05	4.566720584586565e-06	5.21426976633702e-10	0.9987031532193452	None	0	0	1.0	1	0	0	1.0	0	1	0	0	3	0	0.5	2	1	0.13333333333333333	2	1.0	0	0	0	0	0	0	0	0	0	0	0	0
3048	0.001330824034524843	0.0011115247193507112	-0.0011113394019429586	0.9987015323077216	None	0.2	1	0.3333333333333333	4	0.8	12	0.20987654320987653	0.8	16	12	0	0	0	1.0	9	9	1.1333333333333333	17	0.0	1.0	0.09641580482346643	0.5018682150886081	0.03940350011390296	0.5845973155773643	0.06475323380256141	0.5806829927917876	0.5678709776242209	0.5559913068300048	0	1.0	0.0
2997	None	None	None	None	None	0.05555555555555555	1	0.28205128205128205	11	0.6964285714285714	39	0.8055555555555556	0.30357142857142855	27	17	30	5	0	0.8888888888888888	9	8	3.8666666666666667	58	0.09259259259259259	0.92	0.09988238462052446	0.5005707794341687	1.3319861706239598e-17	0.5000000009279076	0.02975449448365062	0.5266995398177146	0.6030070505854154	0.5090975763438089	0.0	0	0.0
4177	4.1867725483251986e-07	3.437293658930742e-07	-9.104509673722616e-08	0.9998825313016766	None	0	0	1.0	2	0.0	0	0.75	0	2	0	0	0	0	1.0	2	2	0.2	3	0.0	0	0	0	0	0	0	0	0	0	0	0	0
3033	0.0001353909540449853	1.5990268347427977e-06	-5.914142115045146e-07	0.9999942786812913	None	0	0	0.4	2	0.8	4	0.4666666666666667	0.8	6	4	0	0	0	0.6	5	3	0.4666666666666667	7	0.0	0	0.02856494096517026	0.5032081876262888	0.050979240277158375	0.5477553130650262	0.105632417993609	0.5267795046094794	0.5813421965286762	0.5259482380435899	0	1.0	0.0
1165	None	None	None	None	None	0	0	0	0	0	0	1.0	0	0	0	0	4	0	1.0	1	1	0.06666666666666667	1	1.0	0	0	0	0	0	0	0	0	0	0	0	0
737	None	None	None	None	None	0	0	0	0	0	0	1.0	0	0	0	0	4	0	1.0	1	1	0.06666666666666667	1	1.0	0	0	0	0	0	0	0	0	0	0	0	0
7517	0.009935666024453256	0.001588539448767093	0.001291301054933963	0.9932355568350381	None	0.2	1	0.3333333333333333	4	0.8	12	0.20987654320987653	0.8	16	12	0	0	0	1.0	9	9	1.1333333333333333	17	0.0	1.0	0.3441792751254131	0.6472034246099453	0.06140523668555934	0.5	0.04903986989454513	0.5253826456977887	0.7930683062973335	0.5587594808781288	0	1.0	0.0
7324	None	None	None	None	None	0.125	1	0.4444444444444444	8	0.52	13	0.6428571428571429	0.4	17	10	9	2	0	0.8571428571428571	6	7	1.8	27	0.13333333333333333	0.6086956521739131	1.0723220091114441e-06	0.5000072945194268	0.0849734919539057	0.5581028403947502	0.02465429563597294	0.5347962656423979	0.590650272441284	0.5310355208476677	1.0	1.0	0.0
7434	0.0015167873915681819	0.0003282908670818614	0.0003267889482450082	0.9986827607087748	None	0.25	1	0.4	4	0.75	9	0.25925925925925924	0.75	13	9	0	0	0	0.6666666666666666	6	9	0.9333333333333333	14	0.0	1.0	0.0008783603830407419	0.5161818962311089	0.04604428080684741	0.5327995365182566	0.08065596351024097	0.6503237619677973	0.5812641958752497	0.5676328944932187	0	1.0	0.0
1427	None	None	None	None	None	0.375	3	0.4444444444444444	8	0.625	15	0.4126984126984127	0.5833333333333334	22	14	3	0	0	0.7777777777777778	7	9	1.7333333333333334	26	0.0	0.47058823529411764	0.11837396135372562	1.0	0.06501239475355047	0.5989227103850818	0.07178029671663197	0.9933487061101122	0.6006594350260341	0.9999999999999958	0	1.0	0.0
3927	0.004193547104099885	0.002195113004686843	0.0021818546350291963	0.9915210193826158	None	0.3333333333333333	1	0.5	4	0.6666666666666666	6	0.3142857142857143	0.6666666666666666	10	6	0	0	0	0.7142857142857143	5	7	0.7333333333333333	11	0.0	0.6666666666666666	0.23460397566582447	0.559079665058441	0.09999689426611967	0.5000497726487703	0.09708744729754859	0.53188593991125	0.6584084057275164	0.5304077567654233	0	0	0.0
4000	0.0	0.0	0.0	1.0	None	0	0	0	0	0	0	1.0	0	0	0	0	0	0	1.0	1	1	0.06666666666666667	1	0.0	0	0	0	0	0	0	0	0	0	0	0	0
3207	0.0002623316550290519	3.0348324763564562e-06	2.2813721334198534e-06	0.9992452818672568	None	0	0	0.75	3	0.5	2	0.6	0.5	5	2	0	0	0	0.4	2	5	0.4	6	0.0	0.5	-0.15727183157523955	0.9999986052214326	-0.05392964835206332	0.50423958438947	0.14413915728687984	0.566610215652091	0.8517004599245291	0.9899417752491995	0	1.0	0.0
4090	None	None	None	None	None	0	0	0.3333333333333333	16	0.5714285714285714	40	0.8888888888888888	0.17142857142857143	25	12	46	0	0	1.0	9	9	4.8	72	0.0	0.9523809523809523	-0.05587908894157926	0.5132333243692752	-0.009343597457773124	0.6640684134516264	0.09985082707354785	0.506961781731666	0.6689361484881058	0.5631831154399561	0	0.36	0.0
4024	0.0	0.0	0.0	0.9999999999999998	None	0	0	0	0	0	0	1.0	0	0	0	0	4	0	1.0	1	1	0.06666666666666667	1	1.0	0	0	0	0	0	0	0	0	0	0	0	0
2485	None	None	None	None	None	0	0	1.0	1	0	0	1.0	0	1	0	0	3	0	0.5	2	1	0.13333333333333333	2	1.0	0	0	0	0	0	0	0	0	0	0	0	0
859	None	None	None	None	None	0	0	1.0	1	0	0	1.0	0	1	0	0	0	0	0.5	2	1	0.13333333333333333	2	0.0	0	0	0	0	0	0	0	0	0	0	0	0
6299	0.010775712601926358	0.005388639644321396	-0.005385253570418892	0.9890189840082316	None	0.2	1	0.3333333333333333	4	0.8	12	0.20987654320987653	0.8	16	12	0	0	0	1.0	9	9	1.1333333333333333	17	0.0	1.0	-0.09999992736882837	0.500021642793875	0.06310365742517901	0.7052703701046741	0.3692701798104996	0.999995938297062	0.8937030231350417	0.9882122640046098	0	0.1875	0.0
2317	None	None	None	None	None	0.1	1	0.4090909090909091	9	0.5806451612903226	18	0.5238095238095238	0.5161290322580645	24	16	8	0	0	0.7777777777777778	7	9	2.2	33	0.0	0.3333333333333333	0.11550455220584518	0.6544794972406341	0.09999982633668718	0.5000097876165711	0.13073676726301292	1.0	0.5576147171838945	0.9999969098133095	0	1.0	0.0
1174	None	None	None	None	None	0	0	0.5	3	0.7142857142857143	5	0.42857142857142855	0.7142857142857143	8	5	0	1	0	0.42857142857142855	3	7	0.6	9	1.0	1.0	0.09515936031796395	0.5080739460497361	0.3722692654163693	0.5397157498315932	0.08762367411206654	0.5385295811173645	0.7935522568941265	0.528794889882855	1.0	1.0	0.0
3806	1.4188552362516762e-10	1.6451249808632698e-12	-7.439487919638738e-13	0.9999999999999997	None	0.2	1	0.3333333333333333	4	0.8	12	0.20987654320987653	0.8	16	12	0	0	0	1.0	9	9	1.1333333333333333	17	0.0	1.0	0.44401454634246595	0.6868451637992787	0.06163600954138648	0.5142442714947048	7.902762784127648e-27	0.5	0.8761665032771824	0.5697426412442899	0	1.0	0.0
3273	0.0	0.0	0.0	0.9999999999999998	None	0	0	0	0	0	0	1.0	0	0	0	0	4	0	1.0	1	1	0.06666666666666667	1	1.0	0	0	0	0	0	0	0	0	0	0	0	0
7519	1.5643414032387588e-06	6.013304810628419e-07	4.57049357425142e-07	0.9997191253895155	None	0	0	0.3333333333333333	2	0.8571428571428571	6	0.36	0.8571428571428571	8	6	0	0	0	1.0	5	5	0.6	9	0.0	0	-0.08762745384379762	0.5128942728799428	0.07255411485553981	0.5859856422192423	0.00011387196112702695	0.5039899325582725	0.663355104701277	0.5345235814230762	0	1.0	0.0
6163	0.001194951126410065	0.0009363543554640363	0.0009363322221003805	0.9964875870326875	None	0.3333333333333333	1	0.5	4	0.6666666666666666	6	0.3142857142857143	0.6666666666666666	10	6	0	0	0	0.7142857142857143	5	7	0.7333333333333333	11	0.0	1.0	-0.09996112582650582	0.5001276744376569	0.09821569572394166	0.6031505199254501	0.094093674583582	0.6380856894365671	0.7081089538796177	0.5814499714141403	0	1.0	0.0
6513	None	None	None	None	None	0.1111111111111111	1	0.35	7	0.6785714285714286	19	0.5555555555555556	0.6071428571428571	24	17	5	0	0	0.6666666666666666	6	9	2.0	30	0.0	0.3333333333333333	-0.030387338964483736	0.6680929183084817	0.04062533565854198	0.588378625855463	-0.033814791745498105	0.6307208010230542	0.6040563487032456	0.629650188282153	0	1.0	0.0
3854	0.0	0.0	0.0	0.9999999999999998	None	0	0	0	0	0	0	1.0	0	0	0	0	4	0	1.0	1	1	0.06666666666666667	1	1.0	0	0	0	0	0	0	0	0	0	0	0	0
3535	0.0007326210939553528	0.00018050215684977427	-1.844979091092545e-05	0.9988304720056368	None	0	0	0.3333333333333333	2	0.8571428571428571	6	0.36	0.8571428571428571	8	6	0	2	0	1.0	5	5	0.6	9	1.0	0	0.12277792517254009	0.596226197613422	0.00492635275188868	0.6498933249678083	0.12602373621091129	0.5836229405925925	0.6491432219697457	0.6103221370196575	1.0	0.875	0.0
2613	0.0007725924867685382	0.0005031393217737899	0.00047324577856506063	0.998623705097857	None	0	0	0.3333333333333333	2	0.8571428571428571	6	0.36	0.8571428571428571	8	6	0	2	0	1.0	5	5	0.6	9	1.0	0	0.12277792517254009	0.596226197613422	0.00492635275188868	0.6498933249678083	0.12602373621091129	0.5836229405925925	0.6491432219697457	0.6103221370196575	1.0	0.875	0.0
3042	5.3972450501669055e-05	5.578022849686489e-05	-3.4506114759967315e-07	0.9987049765724796	None	0	0	0.5	1	1.0	1	1.0	1.0	2	1	0	0	0	0.3333333333333333	3	1	0.2	3	0.0	0	-0.022494205635625257	0.6777976174570252	0.0999999999999989	0.5000000000000028	0.09994161382608749	0.5000875628904092	0.6404472021743056	0.5616857415893013	0	1.0	0.0
5171	0.0035037102218003764	0.0011130149848724452	0.0009978231409039026	0.9956621181807753	None	0.2	1	0.3333333333333333	4	0.8	12	0.20987654320987653	0.8	16	12	0	0	0	1.0	9	9	1.1333333333333333	17	0.0	1.0	-0.09999905158922832	0.5000004126534421	0.07518710483573454	0.5913980771865172	-0.05188109363482109	0.645383189230663	0.687973325566519	0.580019152826131	0	0	0.0
6254	0.0	0.0	0.0	1.0	None	0	0	0	0	0	0	1.0	0	0	0	0	0	0	1.0	1	1	0.06666666666666667	1	0.0	0	0	0	0	0	0	0	0	0	0	0	0
7206	4.308531884523946e-09	3.8370157284869405e-09	6.736762643568634e-11	0.9999998564105061	None	0	0	0	0	0	0	1.0	0	0	0	0	3	0	1.0	1	1	0.06666666666666667	1	0.75	0	0	0	0	0	0	0	0	0	0	0	0
4877	0.0006347310584184062	0.00017838158823352512	-0.00015650407365874663	0.9992986053609297	None	0.2	1	0.3333333333333333	4	0.8	12	0.20987654320987653	0.8	16	12	0	0	0	1.0	9	9	1.1333333333333333	17	0.0	1.0	-0.03704782022499545	0.5370113757366156	0.04470936862678241	0.6844440102040296	0.0395223604670807	0.6058361154551244	0.6218013545220396	0.6108318211157718	0	0.5	0.0
6723	1.2602988968179452e-07	1.1071662231492376e-07	-1.023076818907145e-08	0.9999796381224193	None	0	0	0.037037037037037035	2	0.9743589743589743	76	0.9876543209876543	0	0	0	79	1	0	1.0	9	9	5.333333333333333	80	0.006172839506172839	0.9859154929577465	0	0	0	0	0	0	0	0	0	0	0
4287	0.00031469043310536045	1.5106721030123437e-06	4.276513032604497e-07	0.9998600228853073	None	0.2	1	0.3333333333333333	4	0.8	12	0.20987654320987653	0.8	16	12	0	0	0	1.0	9	9	1.1333333333333333	17	0.0	1.0	-0.06548413635432286	0.5881595674613508	0.03813410342988118	0.6511616542860785	0.05705698048807584	0.5686207158832556	0.6540112373558725	0.6032229941817115	0	0.1875	0.0
3412	0.0010049388786025572	6.213961494941228e-05	6.198236072206871e-05	0.9982014406454158	None	0	0	0.3333333333333333	2	0.8571428571428571	6	0.36	0.8571428571428571	8	6	0	2	0	1.0	5	5	0.6	9	1.0	0	0.050935116607399654	0.6660858047944831	0.05872128101132321	0.5831952583201858	-0.09885703588717676	0.6476223180740833	0.6669737459633132	0.6329780868820052	0.625	0.25	0.0
1114	None	None	None	None	None	0.047619047619047616	1	0.25	11	0.71875	46	0.8148148148148148	0.421875	37	27	28	0	0	1.0	9	9	4.4	66	0.0	0.8	0.09999999968807297	0.5000000024086104	-0.15398431791390532	0.9997376223231329	-0.029559538275262965	0.6372742164168199	0.7698617266596924	0.9496138310142713	0	1.0	0.0
35	None	None	None	None	None	0.2	1	0.3333333333333333	4	0.8	12	0.20987654320987653	0.8	16	12	0	0	0	1.0	9	9	1.1333333333333333	17	0.0	1.0	-0.058986767798345996	0.5562726908684809	0.004729782219478854	0.5262670392126466	0.13025090433361045	0.5793554080484999	0.6947459800390393	0.5540662202246682	0	1.0	0.0
3941	0.004287889870668189	0.0021619448534946914	0.0021515251607246376	0.9918098845816371	None	0.3333333333333333	1	0.5	4	0.6666666666666666	6	0.3142857142857143	0.6666666666666666	10	6	0	0	0	0.7142857142857143	5	7	0.7333333333333333	11	0.0	0.6666666666666666	0.23460397566582447	0.559079665058441	0.09999689426611967	0.5000497726487703	0.09708744729754859	0.53188593991125	0.6584084057275164	0.5304077567654233	0	0	0.0
1570	None	None	None	None	None	0.25	1	0.4	4	0.75	9	0.25925925925925924	0.75	13	9	0	0	0	0.6666666666666666	6	9	0.9333333333333333	14	0.0	1.0	-0.09996208280941372	0.5000486180999483	-0.09650309285888845	0.5984885514407848	0.09887976369957271	0.5065517606108799	0.7167956837892381	0.5354051765254638	0	1.0	0.0
3174	7.89407653735286e-08	6.320685515054856e-08	4.438768138511865e-08	0.9999823081274695	None	0	0	0.10869565217391304	5	0.8805970149253731	59	0.8518518518518519	0	0	0	68	0	0	1.0	9	9	4.6	69	0.0	0.8387096774193549	0	0	0	0	0	0	0	0	0	0	0
1899	None	None	None	None	None	0	0	0.3333333333333333	8	0.6060606060606061	20	0.9722222222222222	0.3939393939393939	19	13	15	7	0	1.0	6	6	2.3333333333333335	35	0.25	0.3448275862068966	0.11110539577971443	0.6054980488982191	0.0999999223678069	0.5000013012164392	0.05641331603207437	0.5514862621159257	0.5611808481118332	0.5527290510354405	0.8421052631578947	0.6842105263157895	0.0
5258	0.00730596325489359	0.005611714928863315	0.005315727625698942	0.9927195664983912	None	0.2	1	0.3333333333333333	4	0.8	12	0.20987654320987653	0.8	16	12	0	0	0	1.0	9	9	1.1333333333333333	17	0.0	1.0	-0.09999985668428894	0.5001561085758895	0.04121987656613953	0.5519512030855697	0.5456725227251333	0.9999208752947983	0.9885063162551807	0.9615009776578686	0	0.625	0.0
2961	0.0	0.0	0.0	0.9999999999999998	None	0	0	0	0	0	0	1.0	0	0	0	0	4	0	1.0	1	1	0.06666666666666667	1	1.0	0	0	0	0	0	0	0	0	0	0	0	0
3750	8.364657112778095e-06	2.0119233000936653e-06	-1.5803691462697755e-07	0.9998698255112353	None	0.2	1	0.3333333333333333	4	0.8	12	0.20987654320987653	0.8	16	12	0	0	0	1.0	9	9	1.1333333333333333	17	0.0	1.0	3.297729600418342e-23	0.5000000050753889	1.2134384267895164e-06	0.5010691004340218	0.0008402308025741018	0.5489185530669017	0.5010700911039522	0.5167086586246074	0	1.0	0.0
2411	None	None	None	None	None	0	0	0.4	2	0.8	4	0.4666666666666667	0.8	6	4	0	0	0	0.6	3	5	0.4666666666666667	7	0.0	0	0.24423505518098917	0.5736367651105632	0.0023254825020466927	0.5109153549595021	0.0028541090682018093	0.5070348517069462	0.7573751741007431	0.530670972758912	0	1.0	0.0
3512	0.009540683351915612	0.0003510579628292476	-4.16473568291263e-05	0.9964780665409213	None	0.2222222222222222	2	0.4	8	0.5925925925925926	16	0.5370370370370371	0.48148148148148145	20	13	8	4	0	0.6666666666666666	6	9	1.9333333333333333	29	0.3076923076923077	0.8695652173913043	0.0003889325807312954	0.6096533991345842	0.0002546919168241764	0.5003189131294873	0.09998824466884407	0.5000371729942648	0.61535392417844	0.5372044311332431	1.0	1.0	0.0
5567	0.0042708448853968186	0.003404712538209122	0.003176472881017527	0.9947620409874348	None	0.2	1	0.3333333333333333	4	0.8	12	0.20987654320987653	0.8	16	12	0	0	0	1.0	9	9	1.1333333333333333	17	0.0	1.0	-0.0999329313855116	0.500160952715325	0.1704135425635222	0.5688785197772431	0.0836300580825705	0.6609120826048014	0.7612889084227291	0.5781281775400663	0	1.0	0.0
3973	6.580479090761424e-09	6.746302311957254e-09	-4.893757580813157e-09	0.9999997380252604	None	0	0	0	0	0	0	1.0	0	0	0	0	2	0	1.0	1	1	0.06666666666666667	1	0.5	0	0	0	0	0	0	0	0	0	0	0	0
1017	None	None	None	None	None	0	0	0	0	0	0	1.0	0	0	0	0	0	0	1.0	1	1	0.06666666666666667	1	0.0	0	0	0	0	0	0	0	0	0	0	0	0
2356	None	None	None	None	None	0	0	0	0	0	0	1.0	0	0	0	0	0	0	1.0	1	1	0.06666666666666667	1	0.0	0	0	0	0	0	0	0	0	0	0	0	0
6071	5.494796794921888e-05	1.7550642506412614e-06	1.755062881300671e-06	0.9994992093636947	None	0	0	0	0	0	0	1.0	0	0	0	0	0	0	1.0	1	1	0.06666666666666667	1	0.0	0	0	0	0	0	0	0	0	0	0	0	0
3935	0.005886979897394343	0.003601544537811221	0.003499439808985577	0.9964951989708278	None	0.2	1	0.3333333333333333	4	0.8	12	0.20987654320987653	0.8	16	12	0	0	0	1.0	9	9	1.1333333333333333	17	0.0	1.0	0.09975311247299687	0.5165791086258884	-0.09999994439709141	0.5000029250190121	0.13807306929199467	0.635133407953737	0.7385713956555685	0.5515376184830645	0	0.4375	0.0
2651	0.005255535287426838	0.0008148383635434469	0.0006492822039945331	0.9944883712165716	None	0.25	1	0.4	4	0.75	9	0.25	0.75	13	9	0	0	0	0.875	7	8	0.9333333333333333	14	0.0	0.8571428571428571	-0.08672454461451759	0.5333044683241804	0.3331298062290403	0.5855624168710929	0.2644729810727892	0.6314165983534025	0.8631166684878298	0.5839771227913477	0	0.38461538461538464	0.0
5823	None	None	None	None	None	0	0	0.1	4	0.896551724137931	52	0.9523809523809523	0.1896551724137931	13	11	46	5	0	0.7777777777777778	9	7	4.0	60	0.05319148936170213	0.9629629629629629	-0.055464427065270896	0.5173251202807905	0.06432252586560978	0.999429022006389	0.06404482856369301	0.6351794170622306	0.9451018790182563	0.9368576473475461	1.0	1.0	0.0
3326	0.0	0.0	0.0	0.9999999999999998	None	0	0	0	0	0	0	1.0	0	0	0	0	4	0	1.0	1	1	0.06666666666666667	1	1.0	0	0	0	0	0	0	0	0	0	0	0	0
2649	0.0	0.0	0.0	1.0	None	0	0	0	0	0	0	1.0	0	0	0	0	0	0	1.0	1	1	0.06666666666666667	1	0.0	0	0	0	0	0	0	0	0	0	0	0	0
360	None	None	None	None	None	0	0	0	0	0	0	1.0	0	0	0	0	0	0	1.0	1	1	0.06666666666666667	1	0.0	0	0	0	0	0	0	0	0	0	0	0	0
7128	0.0006129472920929192	0.00023630481460207368	0.00022541535895799795	0.9988106455148255	None	0	0	0.3333333333333333	2	0.8571428571428571	6	0.36	0.8571428571428571	8	6	0	0	0	1.0	5	5	0.6	9	0.0	0	-0.0999949429180869	0.5000007003619658	-0.030967633039975666	0.5627962234162306	-0.0550871133254975	0.5789029438985608	0.5814288583649692	0.5474230677026719	0	1.0	0.0
3984	0.00028244425029378285	1.7587186669151083e-06	1.7126767871370274e-06	0.9999999919356869	None	0.2	1	0.3333333333333333	4	0.8	12	0.20987654320987653	0.8	16	12	0	0	0	1.0	9	9	1.1333333333333333	17	0.0	1.0	0.0816518881574388	0.5176385437592145	0.013700349531910249	0.5158316037405979	0.05138203093974878	0.5163518015858094	0.5699609904895855	0.5166073549958197	0	1.0	0.0
1958	None	None	None	None	None	0	0	0.25	1	1.0	3	1.0	1.0	4	3	0	3	0	0.2	5	1	0.3333333333333333	5	1.0	0	0.0332484435262985	0.5586836429078238	-0.07624517583203269	0.5111930965184724	0.008652378455468828	0.5457742638507532	0.6126213477107161	0.5386073662129395	1.0	1.0	0.0
7329	0.011141143102468208	0.001974948767939295	-0.0018875339808588037	0.9970310455821295	None	0.2857142857142857	2	0.35294117647058826	6	0.7391304347826086	17	0.30864197530864196	0.7391304347826086	23	17	1	0	0	1.0	9	9	1.6666666666666667	25	0.0	1.0	7.902762784127648e-27	0.5000012010345992	0.09999885247588602	0.5000000000000001	0.09999995721242073	0.50000913030038	0.6157153803305263	0.5000034437783267	0	1.0	0.0
5124	None	None	None	None	None	0	0	0.1590909090909091	7	0.8412698412698413	53	0.8024691358024691	0.2857142857142857	24	18	40	0	0	1.0	9	9	4.333333333333333	65	0.0	0.7142857142857143	-0.09769272376345013	0.6212282005501519	0.036354684147569	0.5662628267980084	0.0331199869791166	0.5086576474633178	0.6478036666968259	0.56594837839118	0	0.5833333333333334	0.0
4579	0.0	0.0	0.0	0.9999999999999998	None	0	0	0	0	0	0	1.0	0	0	0	0	4	0	1.0	1	1	0.06666666666666667	1	1.0	0	0	0	0	0	0	0	0	0	0	0	0
966	None	None	None	None	None	0	0	0.25	1	1.0	3	1.0	1.0	4	3	0	0	0	0.2	1	5	0.3333333333333333	5	0.0	0	-0.02895131230883402	0.667758931430305	-0.009919749487597117	0.6714201086264093	0.4263776511783649	0.9999930322366952	0.9928335633924606	0.9882137286047289	0	1.0	0.0
4206	0.012289435357691681	0.002383869110644678	0.002194286658294746	0.9842410818653133	None	0.2	1	0.3333333333333333	4	0.8	12	0.20987654320987653	0.8	16	12	0	0	0	1.0	9	9	1.1333333333333333	17	0.0	1.0	0.18395560185029625	0.6126797741365705	0.08146375521539008	0.7472607469901241	0.43477906307566433	0.9325872977081434	0.8166367787008133	0.8005803094253865	0	0.375	0.0
4263	0.0036071227354213652	0.0019413064893441365	0.0018591107225984032	0.9952992563545792	None	0.2	1	0.3333333333333333	4	0.8	12	0.20987654320987653	0.8	16	12	0	0	0	1.0	9	9	1.1333333333333333	17	0.0	1.0	0.09817978585178347	0.5034536719022812	0.043218039769230034	0.5247260529755389	0.0622247033840899	0.5266814131073068	0.5569730543542187	0.5182940793030375	0	1.0	0.0
6072	0.008108454032732786	0.008116432353437389	0.008116344651321647	0.9929297604946411	None	0.25	1	0.4	4	0.7692307692307693	10	0.23809523809523808	0.7692307692307693	14	10	0	0	0	0.7777777777777778	7	9	1.0	15	0.0	1.0	-0.09983132354290106	0.5002593877133864	0.0668166529858437	0.5584500997491545	-0.09452940281652444	0.660691061063083	0.6793844148550406	0.574628874179866	0	1.0	0.0
6679	3.767081962377119e-09	3.498981708381853e-09	-3.3817724643637157e-10	0.999999858278003	None	0	0	0	0	0	0	1.0	0	0	0	0	1	0	1.0	1	1	0.06666666666666667	1	0.25	0	0	0	0	0	0	0	0	0	0	0	0
2832	0.00016349507688269936	6.266146169242292e-06	-1.5251913332268397e-06	0.999995529869843	None	0	0	0.3333333333333333	7	0.5862068965517241	17	0.5535714285714286	0.2413793103448276	11	7	19	13	0	0.875	7	8	2.066666666666667	31	0.34210526315789475	0.3076923076923077	-0.10403255467002755	0.9999795135276625	-0.11185698745440627	0.9930210665377747	0.09584283756418868	0.5206206030735059	0.8471532648185959	0.9949268305063056	1.0	1.0	0.3039585351997909
5703	7.404839467403096e-05	8.138306896230404e-07	1.2491689762485388e-07	0.99999521065199	None	0	0	0.5	2	0.75	3	0.6	0.75	5	3	0	2	0	0.4	2	5	0.4	6	1.0	0	-0.09765602670344786	0.5064558667433728	0.0999999577963119	0.500000147640282	0.032603465911329246	0.5104582750992255	0.694325027872107	0.5056384855829661	1.0	0.4	0.0
77	None	None	None	None	None	0.2	1	0.3333333333333333	4	0.8	12	0.20987654320987653	0.8	16	12	0	0	0	1.0	9	9	1.1333333333333333	17	0.0	1.0	-0.0645660686443372	0.6542897834277424	0.007369667539454583	0.5797361620777578	0.0002114569250928888	0.5555203686754169	0.5900270074961453	0.5972966329300242	0	1.0	0.0
7499	None	None	None	None	None	0	0	0.1388888888888889	5	0.8846153846153846	46	0.6666666666666666	0.21153846153846154	15	11	38	1	0	1.0	9	9	3.6	54	0.013157894736842105	0.8444444444444444	-0.09997847423099833	0.5003026954983775	0.1609809919006498	0.6096144445951751	-0.09691978057882487	0.5866011357036804	0.767574189532787	0.5660152452060984	1.0	1.0	0.0
6218	0.010827382832318024	0.009916879428426664	0.009902454092721136	0.9909575967117921	None	0	0	0.3333333333333333	3	0.8181818181818182	9	0.28888888888888886	0.8181818181818182	12	9	0	0	0	0.5555555555555556	5	9	0.8666666666666667	13	0.0	1.0	-0.09995855111668499	0.500148859542541	0.04684998397822677	0.5471399954687417	-0.09661914145412803	0.6614149027833607	0.6667474750058993	0.5711246068450385	0	1.0	0.0
3751	0.0001998850241578057	7.313052804759603e-05	-6.528976605765009e-05	0.9997495839395575	None	0.3333333333333333	1	0.5	4	0.7	7	0.2857142857142857	0.7	11	7	0	0	0	0.8571428571428571	6	7	0.8	12	0.0	0.6666666666666666	-0.03426162505366112	0.5095359402963288	0.1203427658916791	0.9994351232678516	0.07319888838546876	0.5213319712932805	0.791028420808042	0.9264881993611883	0	0.5454545454545454	0.0
4331	0.012462756199804546	0.0022598821772888055	0.0020027984140043144	0.984681429853103	None	0.2	1	0.3333333333333333	4	0.8	12	0.20987654320987653	0.8	16	12	0	0	0	1.0	9	9	1.1333333333333333	17	0.0	1.0	0.18395560185029625	0.6126797741365705	0.08146375521539008	0.7472607469901241	0.43477906307566433	0.9325872977081434	0.8166367787008133	0.8005803094253865	0	0.375	0.0
1	None	None	None	None	None	0.25	1	0.4	4	0.75	9	0.25	0.75	13	9	0	0	0	0.875	7	8	0.9333333333333333	14	0.0	0.8571428571428571	0.06704863562840793	0.5735301789880978	-0.039503863816568896	0.6126940843731652	0.04635207456280311	0.577730461548554	0.6133260480280502	0.5881027664084963	0	1.0	0.0
172	None	None	None	None	None	0	0	0.391304347826087	9	0.53125	17	0.5396825396825397	0.125	7	4	26	10	0	0.7777777777777778	9	7	2.2666666666666666	34	0.18867924528301888	0.7857142857142857	0.08229176743947361	0.5344768827057205	0.03954081511076537	0.5237472351537318	0.09810024246776576	0.5061665724674718	0.5617819331192628	0.5214746745993651	1.0	1.0	0.0
1136	None	None	None	None	None	0	0	0	0	0	0	1.0	0	0	0	0	4	0	1.0	1	1	0.06666666666666667	1	1.0	0	0	0	0	0	0	0	0	0	0	0	0
5000	0.0005773714138415675	0.00045543801172812456	-1.0206092528165772e-06	0.9989990925591928	None	0	0	0.25	1	1.0	3	1.0	1.0	4	3	0	0	0	0.2	5	1	0.3333333333333333	5	0.0	0	-0.09999595136721495	0.5000002618016983	0.1784668071715508	0.5442785599593067	-0.024666594901175252	0.6397715158588746	0.7747891880155933	0.5623367337409615	0	1.0	0.0
4367	0.018184461289723695	0.007946428890035022	0.007440232350911402	0.9883353764958097	None	0.3333333333333333	1	0.3333333333333333	3	0.7272727272727273	8	0.28888888888888886	0.7272727272727273	11	8	1	0	0	0.5555555555555556	5	9	0.8666666666666667	13	0.0	1.0	0.0978369440013874	0.6181013637031396	0.06251644821490267	0.5808785908474537	-0.09140355433802398	0.6362335251275644	0.720305563078935	0.6119802994713318	0	0.9090909090909091	0.0
7146	0.008102204527637666	0.007798464327129862	0.007796784980005372	0.9901352753307362	None	0.2	1	0.3333333333333333	4	0.8	12	0.20987654320987653	0.8	16	12	0	0	0	1.0	9	9	1.1333333333333333	17	0.0	1.0	-0.09995305754906039	0.5001491833571695	0.09612561854198753	0.5497319565078647	-0.09151356081498839	0.6747003798751943	0.7080077627887995	0.5768613832552567	0	1.0	0.0
3291	0.002421032482500176	0.00013931217515398986	0.00013862409922732078	0.9964142874919935	None	0.25	1	0.36363636363636365	4	0.7857142857142857	11	0.2222222222222222	0.7857142857142857	15	11	0	0	0	0.8888888888888888	9	8	1.0666666666666667	16	0.0	1.0	-0.05212705235286408	0.6417842075928374	-0.0039409642592592555	0.68009189447939	0.061729785189183775	0.605486345087626	0.6649986725524493	0.6430353592359874	0	1.0	0.0
2099	None	None	None	None	None	0	0	0.07407407407407407	4	0.9240506329113924	73	1.0	0.34177215189873417	29	27	51	0	0	1.0	9	9	5.4	81	0.0	1.0	0.18760033962733375	0.6197369572414317	0.0004597753391990039	0.5245204629777308	0.11294919442381383	0.6641209958078422	0.6829245434944787	0.6041455658410567	0	1.0	0.0
4894	0.011256587299551271	0.003391086149482487	0.002247122454274419	0.9745084260239939	None	0.2	1	0.3333333333333333	4	0.8	12	0.20987654320987653	0.8	16	12	0	0	0	1.0	9	9	1.1333333333333333	17	0.0	1.0	0.27121197676123254	0.617825714786353	0.03642249756844866	0.5708346654944049	0.09999473227269555	0.5000402451511926	0.7244056702401185	0.5634681170358081	0	0.5625	0.0
2323	None	None	None	None	None	0	0	0.6666666666666666	4	0.42857142857142855	3	0.6	0.2857142857142857	6	2	2	3	0	0.6	3	5	0.6	9	0.75	0.6666666666666666	8.50605328983215e-19	0.5000000000000001	0.01944085745041691	0.6015666089387399	0.09945509058232573	0.5006871020342901	0.6140580285719374	0.5345071691021865	1.0	1.0	0.0
1195	None	None	None	None	None	0	0	0	0	0	0	1.0	0	0	0	0	4	0	1.0	1	1	0.06666666666666667	1	1.0	0	0	0	0	0	0	0	0	0	0	0	0
3568	7.917149010394271e-06	9.077810524303264e-08	-5.191156059132954e-08	0.9999986254856792	None	0	0	1.0	2	0.0	0	0.75	0	2	0	0	2	0	1.0	2	2	0.2	3	1.0	0	0	0	0	0	0	0	0	0	0	0	0
2499	None	None	None	None	None	0	0	0.018518518518518517	1	1.0	79	1.0	0	0	0	80	0	0	1.0	9	9	5.4	81	0.0	1.0	0	0	0	0	0	0	0	0	0	0	0
2470	None	None	None	None	None	0	0	0	0	0	0	1.0	0	0	0	0	1	0	1.0	1	1	0.06666666666666667	1	0.25	0	0	0	0	0	0	0	0	0	0	0	0
4588	0.004800589244583923	0.0017660255406365488	0.001726487863061425	0.9942155779532299	None	0.2	1	0.3333333333333333	4	0.8	12	0.20987654320987653	0.8	16	12	0	0	0	1.0	9	9	1.1333333333333333	17	0.0	1.0	0.09984051625517884	0.556193503428077	-0.09999999205116844	0.5000012091949992	0.10024360116928199	0.6189872847423651	0.7196284078837718	0.5589729352527152	0	1.0	0.0
3856	0.006206668110840994	0.0018033039740279562	0.0007672792677627092	0.9921190364843679	None	0.2	1	0.3333333333333333	4	0.8	12	0.20987654320987653	0.8	16	12	0	0	0	1.0	9	9	1.1333333333333333	17	0.0	1.0	0.09909928018576668	0.5020845814716429	0.2615005024792874	0.5147119833749012	0.09962538761595212	0.5018887589817992	0.6827587801187088	0.506229541911194	0	1.0	0.0
3635	0.00965263681695913	0.0018694988281001813	0.001813666472233507	0.9889608442784481	None	0.2	1	0.3333333333333333	4	0.8	12	0.20987654320987653	0.8	16	12	0	0	0	1.0	9	9	1.1333333333333333	17	0.0	1.0	0.09844430073019601	0.5799966092861868	-0.09999877255396243	0.5000025156190273	0.25062282587458495	0.639496607074832	0.8077826953745472	0.5741124228007755	0	1.0	0.0
3905	0.01196651831468944	0.001315577738799323	0.0012406718142184384	0.9965155384409126	None	0.5	1	0.5714285714285714	4	0.625	5	0.4166666666666667	0.625	9	5	0	0	0	0.375	8	3	0.6666666666666666	10	0.0	1.0	0.171695570448179	0.6239034246973489	0.09999995199463273	0.5033874729566706	0.0999997856163756	0.5000005341400255	0.5856414226307483	0.5432005054200313	0	1.0	0.0
59	None	None	None	None	None	0.25	1	0.36363636363636365	4	0.7857142857142857	11	0.2222222222222222	0.7857142857142857	15	11	0	0	0	0.8888888888888888	9	8	1.0666666666666667	16	0.0	1.0	0.09727702110643785	0.5659478985028855	0.21246017736905443	0.6696762757504988	8.090109454695118e-09	0.5001684081818661	0.7158472265225861	0.5803582260157081	0	0.4666666666666667	0.0
1841	None	None	None	None	None	0	0	0.6666666666666666	2	0.5	1	1.0	0.5	3	1	0	0	0	0.25	4	1	0.26666666666666666	4	0.0	0.6666666666666666	-0.0945153743927635	0.508923433305334	0.022859149384409094	0.6893499781342884	0.18500582170961608	0.542811020124442	0.7622711299776996	0.5829304019805591	0	1.0	0.0
2399	None	None	None	None	None	0.08333333333333333	1	0.4230769230769231	11	0.4864864864864865	18	0.48148148148148145	0.43243243243243246	26	16	12	0	0	1.0	9	9	2.6	39	0.0	0.6060606060606061	0.09456610473463067	1.0	-0.0922129044846671	0.9997881971280979	0.13468711306049078	0.6851099328777699	0.9366854446348682	0.9999999999999689	0	0	0.0
5847	0.0	0.0	0.0	1.0	None	0	0	0	0	0	0	1.0	0	0	0	0	0	0	1.0	1	1	0.06666666666666667	1	0.0	0	0	0	0	0	0	0	0	0	0	0	0
3306	3.930517473647695e-05	3.956864906272552e-07	-3.9554511954913537e-07	0.9999999995937553	None	0.2	1	0.3333333333333333	4	0.8	12	0.20987654320987653	0.8	16	12	0	0	0	1.0	9	9	1.1333333333333333	17	0.0	1.0	-0.04278161975530772	0.5266187872773376	0.0984883720783381	0.5683283853666284	0.00014224454317894944	0.5707283418246235	0.6412835308345424	0.5553088660898127	0	0.9375	0.0
5517	0.011178452157703286	0.006782688793879517	0.006558567645675903	0.9834085647417242	None	0.2	1	0.3333333333333333	4	0.8	12	0.20987654320987653	0.8	16	12	0	0	0	1.0	9	9	1.1333333333333333	17	0.0	1.0	-0.09999952910101942	0.5018966366788866	-0.0937070482957588	0.5430154899174846	0.650228038806246	1.0	0.9928258513976206	0.9999999842442311	0	0.5	0.0
3936	0.003629076089755348	0.0019033644949467917	0.0018223056837035048	0.9952468973124046	None	0.2	1	0.3333333333333333	4	0.8	12	0.20987654320987653	0.8	16	12	0	0	0	1.0	9	9	1.1333333333333333	17	0.0	1.0	0.09817978585178347	0.5034536719022812	0.043218039769230034	0.5247260529755389	0.0622247033840899	0.5266814131073068	0.5569730543542187	0.5182940793030375	0	1.0	0.0
1641	None	None	None	None	None	0	0	0.75	3	0.5	2	0.5	0.5	5	2	0	0	0	0.75	3	4	0.4	6	0.0	1.0	0.012324131757548474	0.521013889955226	0.09926224244790667	0.5799133301622559	0.016464070976365798	0.5317889693895443	0.5978093500949387	0.5443705027774363	0	1.0	0.0
2954	0.0006554936141529917	5.759266068430256e-06	5.411664719343761e-06	0.9999999295895627	None	0.2	1	0.3333333333333333	4	0.8	12	0.20987654320987653	0.8	16	12	0	0	0	1.0	9	9	1.1333333333333333	17	0.0	1.0	3.008541740560107e-06	0.5220916827937645	-0.054207167940272694	0.6710100309864263	0.18713439742234483	0.9931532044032682	0.8930559484326578	0.8728165767951992	0	1.0	0.0
5746	6.766914480532506e-05	1.6957498574484693e-07	-1.6065127583610815e-07	0.9999875516511905	None	0	0	0.3333333333333333	2	0.8571428571428571	6	0.36	0.8571428571428571	8	6	0	2	0	1.0	5	5	0.6	9	1.0	0	-0.0999979240984507	0.5002780851368395	0.09999859710597361	0.5000039702427688	0.04667403780688767	0.5143338838437824	0.6996548668677216	0.5048731349963689	1.0	0.875	0.8688420296791443
3627	0.000341046829764407	1.7322839300144826e-06	-2.2665250911782326e-09	0.999998526199019	None	0.25	1	0.36363636363636365	4	0.7857142857142857	11	0.2222222222222222	0.7857142857142857	15	11	0	0	0	0.8888888888888888	9	8	1.0666666666666667	16	0.0	1.0	0.0999920444684383	0.500297578289504	0.0020751056842840277	0.5571630199959674	0.09999991223653629	0.5000007326052626	0.6133972994200112	0.5192279634782382	0	0.9333333333333333	0.0
6834	3.955948709537689e-09	3.581626587453408e-09	-3.577640706854762e-10	0.999999859460877	None	0	0	0	0	0	0	1.0	0	0	0	0	1	0	1.0	1	1	0.06666666666666667	1	0.25	0	0	0	0	0	0	0	0	0	0	0	0
6838	0.0052017527229088	0.0005657013684737209	0.0003563781860786697	0.988649984834939	None	0.2	1	0.3333333333333333	4	0.8	12	0.20987654320987653	0.8	16	12	0	0	0	1.0	9	9	1.1333333333333333	17	0.0	1.0	0.022425229415354297	0.6599702980792587	-3.9863409170350423	1.0	-0.14454512281824328	0.9997559743767356	0.9999999493998614	1.0	0	1.0	0.0
4349	0.001868891928213345	0.0004832395720448876	0.0004222255680983083	0.9926925278431007	None	0.25	1	0.36363636363636365	4	0.7857142857142857	11	0.2222222222222222	0.7857142857142857	15	11	0	0	0	0.8888888888888888	9	8	1.0666666666666667	16	0.0	1.0	0.37424029081950866	0.6754635618990493	0.0020197749439363664	0.5005593568789861	0.03366571919711138	0.5078327074788341	0.8432739576991196	0.5635356929335517	0	0.9333333333333333	0.0
2913	0.0	0.0	0.0	0.9999999999999998	None	0	0	0	0	0	0	1.0	0	0	0	0	4	0	1.0	1	1	0.06666666666666667	1	1.0	0	0	0	0	0	0	0	0	0	0	0	0
1189	None	None	None	None	None	0.2	1	0.3333333333333333	4	0.8	12	0.20987654320987653	0.8	16	12	0	0	0	1.0	9	9	1.1333333333333333	17	0.0	1.0	0.11045528052489442	0.562512611602535	0.09999963039898449	0.5000013201733197	0.09330784534133392	0.5215081825709008	0.5253529141810033	0.5280917866682504	0	1.0	0.0
3466	0.013014103371207375	0.0011793806484362646	0.0010020452553499153	0.9963397137235215	None	0.5	1	0.5714285714285714	4	0.625	5	0.4166666666666667	0.625	9	5	0	0	0	0.375	8	3	0.6666666666666666	10	0.0	1.0	0.171695570448179	0.6239034246973489	0.09999995199463273	0.5033874729566706	0.0999997856163756	0.5000005341400255	0.5856414226307483	0.5432005054200313	0	1.0	0.0
6661	0.0008378431072260909	0.00010610562718089286	-9.162084249457056e-07	0.9988125173092555	None	0.2	1	0.3333333333333333	4	0.8	12	0.20987654320987653	0.8	16	12	0	0	0	1.0	9	9	1.1333333333333333	17	0.0	1.0	0.04959843103071339	0.5704786196723846	0.051005174092151204	0.5261455355859498	-0.0006265387240572575	0.6225554762692022	0.5737817826240026	0.5735370338138355	0	0	0.0
2984	0.004558572715151215	0.0007837525054589192	0.0007098605285739015	0.995678426432968	None	0.16666666666666666	1	0.5	7	0.3888888888888889	7	0.5	0.2222222222222222	10	4	9	7	0	0.625	5	8	1.3333333333333333	20	0.4375	0.4	0.1682370812012198	0.6715204291897423	-0.09956861335492975	0.501036765999534	0.2910821147042963	0.5764281461665395	0.8378154174442792	0.5847850801014596	0.0	0.3	0.0
2695	0.00032025109405215936	4.50704723404328e-05	-2.5434614721790873e-05	0.9982777232957447	None	0	0	0.037037037037037035	2	0.9743589743589743	76	0.9876543209876543	0.01282051282051282	1	1	78	1	0	1.0	9	9	5.333333333333333	80	0.00625	0.9859154929577465	0.09985413040253693	0.5	0.09023344608638484	0.5	0.09699574412096997	0.5	0.5100835709799715	0.5	1.0	1.0	0.0
3021	9.40232710946397e-05	2.9825362655255147e-05	-2.727329788815963e-05	0.9998488935175519	None	0.3333333333333333	1	0.4444444444444444	4	0.7272727272727273	8	0.2653061224489796	0.7272727272727273	12	8	0	0	0	1.0	7	7	0.8666666666666667	13	0.0	0.6666666666666666	0.04106465924848394	0.5641948245827664	0.0016432619638123262	0.5620946808195838	0.049705747745336946	0.5128096571894472	0.5536845332123939	0.5464590769389206	0	1.0	0.0
5682	0.0	0.0	0.0	0.9999999999999998	None	0	0	0	0	0	0	1.0	0	0	0	0	4	0	1.0	1	1	0.06666666666666667	1	1.0	0	0	0	0	0	0	0	0	0	0	0	0
2693	0.003756248670233594	0.0006997788773316812	-0.0006676970597819962	0.9956546288100664	None	0	0	0.3333333333333333	8	0.6060606060606061	20	0.9722222222222222	0.3939393939393939	19	13	15	7	0	1.0	6	6	2.3333333333333335	35	0.25	0.3448275862068966	0.11110539577971443	0.6054980488982191	0.0999999223678069	0.5000013012164392	0.05641331603207437	0.5514862621159257	0.5611808481118332	0.5527290510354405	0.8421052631578947	0.6842105263157895	0.0
1770	None	None	None	None	None	0	0	0.3333333333333333	1	1.0	2	1.0	1.0	3	2	0	3	0	0.25	4	1	0.26666666666666666	4	1.0	0	0.007340799947480448	0.5167927299703122	0.13084436543440153	0.5205151539633647	0.019006795404276754	0.5340005974114969	0.6356991052071457	0.5237750163527034	0.0	0.3333333333333333	0.0
1806	None	None	None	None	None	0	0	0	0	0	0	1.0	0	0	0	0	0	0	1.0	1	1	0.06666666666666667	1	0.0	0	0	0	0	0	0	0	0	0	0	0	0
4131	None	None	None	None	None	0.0625	1	0.2571428571428571	9	0.74	37	0.7222222222222222	0.16	16	8	35	4	0	0.8888888888888888	8	9	3.466666666666667	52	0.06060606060606061	0.6666666666666666	0.04973885945333887	0.6664351335933493	0.04135320115507362	0.5166211818223356	0.027817798623885975	0.5211967584450651	0.5695795488745667	0.5698283498109826	1.0	1.0	0.0
1344	None	None	None	None	None	0	0	0.75	3	0.5	2	0.6	0.5	5	2	0	0	0	0.4	2	5	0.4	6	0.0	0.5	0.0004583722276437793	0.6683044322371167	0.03337901416209035	0.5204888268997412	0.0605710525057761	0.6968298329678082	0.6256035797011541	0.6314071247370597	0	1.0	0.0
7171	1.2183389098629946e-07	9.986483316580126e-08	5.639028664960199e-11	0.9999794173800718	None	0	0	0.018518518518518517	1	1.0	79	1.0	0	0	0	80	0	0	1.0	9	9	5.4	81	0.0	1.0	0	0	0	0	0	0	0	0	0	0	0
1718	None	None	None	None	None	0	0	0	0	0	0	1.0	0	0	0	0	0	0	1.0	1	1	0.06666666666666667	1	0.0	0	0	0	0	0	0	0	0	0	0	0	0
5430	0.0	0.0	0.0	1.0	None	0	0	0	0	0	0	1.0	0	0	0	0	0	0	1.0	1	1	0.06666666666666667	1	0.0	0	0	0	0	0	0	0	0	0	0	0	0
3319	0.0002848979512278476	6.612091924114276e-05	3.2316845621181876e-05	0.999613651919951	None	0.045454545454545456	1	0.21739130434782608	10	0.746268656716418	50	0.8518518518518519	0.16417910447761194	19	11	49	1	0	1.0	9	9	4.6	69	0.010638297872340425	0.9	0.08488453481705574	0.597503420227543	-0.07475725435462222	0.5151650610473931	0.05263822069233996	0.5775368111528861	0.6656481259259642	0.5636873573463497	1.0	1.0	0.0
4602	0.005778944200235328	0.0002678931014561293	-0.00018037957843563315	0.9909819906593232	None	0.3333333333333333	1	0.5	4	0.7	7	0.2857142857142857	0.7	11	7	0	0	0	0.8571428571428571	7	6	0.8	12	0.0	0.6666666666666666	0.17246611843197165	0.5645886667201789	0.09999764438316966	0.5001849769836654	0.10299992716208221	0.5433333408561607	0.5829576812079649	0.5361298750282495	0	0.6363636363636364	0.0
3084	0.0003067213229513972	0.00012061106566878314	-7.589959703985804e-07	0.9995828691570247	None	0	0	0.5	2	0.6666666666666666	2	0.625	0.6666666666666666	4	2	0	2	0	0.5	4	2	0.3333333333333333	5	1.0	0	0.04557587979830757	0.568618276846075	0.09793896097160416	0.5093184609315039	0.19435248739644928	0.5492695904280853	0.6517296117114427	0.5424983877789767	1.0	1.0	0.0
418	None	None	None	None	None	0	0	0.3	3	0.6923076923076923	9	0.75	0	0	0	14	4	0	0.8	4	5	1.0	15	0.125	0.2	0	0	0	0	0	0	0	0	0	0	0
410	None	None	None	None	None	0	0	0	0	0	0	1.0	0	0	0	0	0	0	1.0	1	1	0.06666666666666667	1	0.0	0	0	0	0	0	0	0	0	0	0	0	0
4582	0.004267228570568639	0.0024098200223154134	0.0023977115757328814	0.9911072650393946	None	0.3333333333333333	1	0.5	4	0.6666666666666666	6	0.3142857142857143	0.6666666666666666	10	6	0	0	0	0.7142857142857143	5	7	0.7333333333333333	11	0.0	0.6666666666666666	0.23460397566582447	0.559079665058441	0.09999689426611967	0.5000497726487703	0.09708744729754859	0.53188593991125	0.6584084057275164	0.5304077567654233	0	0	0.0
1514	None	None	None	None	None	0.3333333333333333	1	0.5	4	0.7	7	0.3	0.7	11	7	0	0	0	0.625	5	8	0.8	12	0.0	1.0	0.09995726966309258	0.5000665481317567	0.11592835715997529	0.612645778861706	0.09992080269771028	0.5001224213091513	0.5367550544408449	0.5381923946078518	0	0.2727272727272727	0.0
3990	0.0002032685083260022	1.995220869251199e-06	-1.3204208867314221e-06	0.9999975831948444	None	0.3333333333333333	1	0.5	4	0.6666666666666666	6	0.3055555555555556	0.6666666666666666	10	6	0	0	0	1.0	6	6	0.7333333333333333	11	0.0	0.8	0.09999974230572432	0.5000053749923663	0.28584928547983796	0.5414616882783947	0.13392789537285174	0.5614387838363989	0.6988647030146536	0.5343834228358887	0	0.7	0.0
3495	0.0006356450230639481	0.00010151085716518328	-1.742606135519118e-05	0.9974131027518891	None	0	0	0.6	3	0.6	3	0.4666666666666667	0.6	6	3	0	0	0	0.6	5	3	0.4666666666666667	7	0.0	1.0	0.1845413787616599	0.6046819156443825	-0.4514402405553678	0.9999999999748193	0.05560683168988079	0.5187318227029712	0.9340023391341098	0.9997519514751612	0	0.5	0.0
3107	0.011045352670545393	0.0027033657585461422	0.0009995047575499655	0.9983152139694181	None	0.2	1	0.3333333333333333	4	0.8	12	0.20987654320987653	0.8	16	12	0	0	0	1.0	9	9	1.1333333333333333	17	0.0	1.0	-0.059436422411143594	0.5456876592445865	0.06957353347756651	0.5795636870554421	0.19063028866745999	0.6000229550940993	0.7381665298103955	0.575241302962855	0	1.0	0.0
5046	0.015696553163330153	0.00958314644834181	0.006555973802751009	0.9827704046538649	None	0.2	1	0.3333333333333333	4	0.8	12	0.20987654320987653	0.8	16	12	0	0	0	1.0	9	9	1.1333333333333333	17	0.0	1.0	-0.09997833801547842	0.5019558007617257	0.044638275525188384	0.550654275715091	-0.31338337998680227	0.8736283177823257	0.8084499844232731	0.671473079607662	0	0.1875	0.0
3630	1.598513655556684e-10	1.777703963451077e-12	1.770161923259907e-12	0.9999999999999997	None	0.2	1	0.3333333333333333	4	0.8	12	0.20987654320987653	0.8	16	12	0	0	0	1.0	9	9	1.1333333333333333	17	0.0	1.0	4.749923278819992e-07	0.5023210112679778	0.04124372517366427	0.5468017139157798	5.929720272044414e-14	0.5000000001224478	0.5484317814597703	0.5164141500394857	0	1.0	0.0
5060	0.006029257534427924	0.0029159557092490796	0.002769519630397844	0.9916538458065391	None	0.2	1	0.3333333333333333	4	0.8	12	0.20987654320987653	0.8	16	12	0	0	0	1.0	9	9	1.1333333333333333	17	0.0	1.0	0.12449993936691447	0.567881419832245	5.890133969856847e-13	0.5009504369623591	0.08822965494671589	0.558425154952224	0.6346636135070258	0.5425458167209234	0	0.4375	0.0
2571	0.0	0.0	0.0	1.0	None	0	0	0	0	0	0	1.0	0	0	0	0	0	0	1.0	1	1	0.06666666666666667	1	0.0	0	0	0	0	0	0	0	0	0	0	0	0
2996	6.913154081638429e-07	2.9719135892326793e-08	3.995472951617035e-09	0.999995895377054	None	0	0	0.25	1	1.0	3	1.0	1.0	4	3	0	0	0	0.2	5	1	0.3333333333333333	5	0.0	0	0.0999749950397247	0.5000090598451009	0.2182432237067709	0.5210338579971248	0.0004250829728722192	0.507764684042233	0.7089683446055562	0.5096057003771025	0	0.75	0.0
4258	0.008855539855087498	0.0015379079673468084	0.0013262263137844735	0.9882416660831254	None	0.2	1	0.3333333333333333	4	0.8	12	0.20987654320987653	0.8	16	12	0	0	0	1.0	9	9	1.1333333333333333	17	0.0	1.0	0.19789581125155709	0.6100755242351295	7.902762784127648e-27	0.5	0.7400333157539298	0.9999999999999996	0.9585658019325184	0.9999935820208493	0	0.5	0.0
5875	None	None	None	None	None	0	0	0.2857142857142857	8	0.6923076923076923	27	0.5061728395061729	0.6923076923076923	35	27	5	0	0	1.0	9	9	2.7333333333333334	41	0.0	0.5	-0.09525115066955162	0.6289694094045705	-0.09999587947714368	0.5001147435919409	-0.1909218835830456	1.0	0.8153419372025047	0.999998791081715	0	0.9428571428571428	0.0
3143	0.001178122089164251	6.776996480372129e-06	-6.698629851805097e-06	0.9999699570227322	None	0.1	1	0.2727272727272727	6	0.7666666666666667	23	0.3950617283950617	0.7666666666666667	29	23	2	0	0	1.0	9	9	2.1333333333333333	32	0.0	0.6956521739130435	0.028840700242159522	0.5797326491696535	0.22371608145292318	0.5638752797811057	0.051834558862303357	0.5160551072072278	0.6949154817252234	0.5533645877732597	0	1.0	0.0
3628	0.00019566163000504582	3.340033774108697e-05	3.053844152663545e-05	0.998707241905472	None	0	0	0.4	2	0.8	4	0.4666666666666667	0.8	6	4	0	2	0	0.6	5	3	0.4666666666666667	7	1.0	0	0.05623412949515653	0.6784779928799614	-0.05082624048461239	0.5338795759570524	0.09986607523012356	0.5004687440751148	0.6727855078485889	0.5731698090786063	1.0	1.0	0.0
1678	None	None	None	None	None	0	0	0.5	1	1.0	1	0.75	0	0	0	2	0	0	1.0	2	2	0.2	3	0.0	0	0	0	0	0	0	0	0	0	0	0	0
5040	0.010317430030643303	0.004504724391793928	-0.003361394218477997	0.9972743985937561	None	0.2	1	0.3333333333333333	4	0.8	12	0.20987654320987653	0.8	16	12	0	0	0	1.0	9	9	1.1333333333333333	17	0.0	1.0	0.09999993899773116	0.5000002060937221	-0.09999541618574852	0.5003324984909177	-0.13999926773340624	0.6286722994565621	0.7415626269041928	0.5438748636790853	0	1.0	0.0
6147	4.625694522276156e-08	4.373861616411211e-08	-3.757952842397798e-08	0.9999829923728576	None	0	0	0.3333333333333333	3	0.8181818181818182	9	0.28888888888888886	0.8181818181818182	12	9	0	0	0	0.5555555555555556	5	9	0.8666666666666667	13	0.0	1.0	-0.09695403065362958	0.5253238526279861	0.043370275003952595	0.5377729387809635	0.0006698473436694541	0.5005195223001953	0.6384573603418304	0.5212239412212901	0	1.0	0.0
6425	0.004398019814931235	0.0003694776927456073	-3.100792729928804e-05	0.9916278563026032	None	0.2	1	0.3333333333333333	4	0.8	12	0.20987654320987653	0.8	16	12	0	0	0	1.0	9	9	1.1333333333333333	17	0.0	1.0	3.1989009292509755e-08	0.5263646163218707	0.11987535632873976	0.9999999992899087	0.09353371589488299	0.5235210407427286	0.6724869969495186	0.9991660025105578	0	1.0	0.0
5161	None	None	None	None	None	0.041666666666666664	1	0.37254901960784315	19	0.5405405405405406	40	0.9382716049382716	0.40540540540540543	47	30	28	0	0	1.0	9	9	5.066666666666666	76	0.0	0.9253731343283582	1.6251944798439608e-09	0.502707040962177	0.11918680091334932	0.5417067031424198	-0.0119858062317434	0.6465248502883064	0.6569010697132774	0.5647872264947086	0	1.0	0.0
3841	0.007363358476339064	0.005690386561410574	0.0054226413678115076	0.9927599932886161	None	0.2	1	0.3333333333333333	4	0.8	12	0.20987654320987653	0.8	16	12	0	0	0	1.0	9	9	1.1333333333333333	17	0.0	1.0	-0.09999985668428894	0.5001561085758895	0.04121987656613953	0.5519512030855697	0.5456725227251333	0.9999208752947983	0.9885063162551807	0.9615009776578686	0	0.625	0.0
1744	None	None	None	None	None	0.5	1	0.8333333333333334	5	0.14285714285714285	1	0.45	0.14285714285714285	6	1	2	2	0	0.8	4	5	0.6	9	0.6666666666666666	0.3333333333333333	0.03406586137174493	0.5044096303886264	-0.14204055529705945	0.5389104063125367	0.006935424884697286	0.6540572011766377	0.6991798620605258	0.567135237797791	1.0	1.0	0.0
3633	None	None	None	None	None	0	0	0.4090909090909091	9	0.4838709677419355	15	0.5238095238095238	0.41935483870967744	20	13	12	5	0	0.7777777777777778	9	7	2.2	33	0.23809523809523808	0.6153846153846154	-0.08790314504301078	0.6570898195375566	0.31005133135641955	0.5584266962678649	0.04701012222594714	0.6100441858568941	0.8322046982875196	0.6092616870552581	0.9	0.6	0.0
2165	None	None	None	None	None	0	0	0.36363636363636365	8	0.5333333333333333	16	0.7111111111111111	0.3333333333333333	15	10	16	6	0	0.5555555555555556	5	9	2.1333333333333333	32	0.1935483870967742	0.5925925925925926	0.0999951909408458	0.5000284964789827	0.04277882664496893	0.5243369890700164	0.08392736607865295	0.6098616157243306	0.5688901552858021	0.5452317944793837	1.0	1.0	0.0
2546	None	None	None	None	None	0	0	0.6	6	0.25	3	0.9333333333333333	0	6	0	7	0	0	0.6	5	3	0.9333333333333333	14	0.0	0.8888888888888888	0	0	0	0	0	0	0	0	0	0	0
1125	None	None	None	None	None	0.25	1	0.5	5	0.5	6	0.4666666666666667	0.25	7	3	6	1	0	0.8333333333333334	5	6	0.9333333333333333	14	0.08333333333333333	0.7272727272727273	0.011073741000073509	0.5094994564825897	0.09998436596746428	0.5000366202436619	-0.045750203149123765	0.5138877027889512	0.6463306368327242	0.5078088635840156	1.0	1.0	0.0
1654	None	None	None	None	None	0	0	0	0	0	0	1.0	0	0	0	0	4	0	1.0	1	1	0.06666666666666667	1	1.0	0	0	0	0	0	0	0	0	0	0	0	0
1552	None	None	None	None	None	0	0	0.36363636363636365	8	0.5333333333333333	16	0.7111111111111111	0.3333333333333333	15	10	16	6	0	0.5555555555555556	5	9	2.1333333333333333	32	0.1935483870967742	0.5925925925925926	0.0999951909408458	0.5000284964789827	0.04277882664496893	0.5243369890700164	0.08392736607865295	0.6098616157243306	0.5688901552858021	0.5452317944793837	1.0	1.0	0.0
5806	0.01592666360992024	0.007420030087926008	0.007336104157364942	0.9694382328685118	None	0.2	1	0.3333333333333333	4	0.8	12	0.20987654320987653	0.8	16	12	0	0	0	1.0	9	9	1.1333333333333333	17	0.0	1.0	0.3942773649334156	0.6649581669026842	0.0810717175990869	0.5	0.09999999762306785	0.5000000190155166	0.8075140140026345	0.5568751732344265	0	0.9375	0.0
6306	0.0009064961948381279	5.732140709957039e-05	-2.823314784584921e-06	0.9970693235849921	None	0.25	1	0.4	4	0.7692307692307693	10	0.23809523809523808	0.7692307692307693	14	10	0	0	0	0.7777777777777778	7	9	1.0	15	0.0	1.0	3.319057103534044e-11	0.500000002313847	0.09999912681765509	0.5000190067565727	0.033592235567420387	0.630392549129297	0.6024084991292565	0.5443809959000674	0	1.0	0.0
2856	0.0005309869824906427	1.0225003008400635e-05	-5.594636755910838e-06	0.9999999222776045	None	0.2	1	0.3333333333333333	4	0.8	12	0.20987654320987653	0.8	16	12	0	0	0	1.0	9	9	1.1333333333333333	17	0.0	1.0	-0.09274297377590157	0.6458616872061514	0.09777363586557353	0.5251269968173642	-0.14717754969459357	0.9781546931914636	0.7442316313748402	0.8177321342900762	0	0.375	0.0
6681	0.007977569484853186	0.008307540344575495	0.008307440728086918	0.9929285777182548	None	0.25	1	0.4	4	0.7692307692307693	10	0.23809523809523808	0.7692307692307693	14	10	0	0	0	0.7777777777777778	7	9	1.0	15	0.0	1.0	-0.09983132354290106	0.5002593877133864	0.0668166529858437	0.5584500997491545	-0.09452940281652444	0.660691061063083	0.6793844148550406	0.574628874179866	0	1.0	0.0
4112	0.0	0.0	0.0	1.0	None	0	0	0	0	0	0	1.0	0	0	0	0	0	0	1.0	1	1	0.06666666666666667	1	0.0	0	0	0	0	0	0	0	0	0	0	0	0
4549	0.001989956605662499	0.0002772990790077579	-6.9941743744394774e-06	0.9936234701056627	None	0	0	0.25	1	1.0	3	1.0	1.0	4	3	0	3	0	0.2	5	1	0.3333333333333333	5	1.0	0	0.14803209536085965	0.5573866256183666	0.13650394715336214	0.6237386683042826	0.15690438502903215	0.5188681561426065	0.5529069749981986	0.5672171641407894	0.0	0.5	0.0
2947	0.0	0.0	0.0	1.0	None	0	0	0	0	0	0	1.0	0	0	0	0	0	0	1.0	1	1	0.06666666666666667	1	0.0	0	0	0	0	0	0	0	0	0	0	0	0
6747	0.0	0.0	0.0	0.9999999999999998	None	0	0	0	0	0	0	1.0	0	0	0	0	4	0	1.0	1	1	0.06666666666666667	1	1.0	0	0	0	0	0	0	0	0	0	0	0	0
887	None	None	None	None	None	0	0	0	0	0	0	1.0	0	0	0	0	4	0	1.0	1	1	0.06666666666666667	1	1.0	0	0	0	0	0	0	0	0	0	0	0	0
2228	None	None	None	None	None	0	0	0	0	0	0	1.0	0	0	0	0	0	0	1.0	1	1	0.06666666666666667	1	0.0	0	0	0	0	0	0	0	0	0	0	0	0
3579	0.0	0.0	0.0	0.9999999999999998	None	0	0	0	0	0	0	1.0	0	0	0	0	4	0	1.0	1	1	0.06666666666666667	1	1.0	0	0	0	0	0	0	0	0	0	0	0	0
499	None	None	None	None	None	0	0	0.25	1	1.0	3	1.0	1.0	4	3	0	0	0	0.2	1	5	0.3333333333333333	5	0.0	0	-0.07056819208108332	0.5909023792411574	0.06304384218123318	0.5708727863526483	-0.03365675743653178	0.6795262688388966	0.6659273682911047	0.6149659653738316	0	1.0	0.0
6676	5.030031911739881e-07	4.5982567202185486e-07	2.589418247089751e-11	0.9998649202897696	None	0	0	0.5	1	1.0	1	1.0	1.0	2	1	0	2	0	0.3333333333333333	3	1	0.2	3	0.6666666666666666	0	6.010211765288815e-06	0.5000037036870716	3.422019703173229e-20	0.5	0.014485219793701196	0.513275425545507	0.5170608289418899	0.5044273009706347	1.0	1.0	0.0
2305	None	None	None	None	None	0	0	0	0	0	0	1.0	0	0	0	0	4	0	1.0	1	1	0.06666666666666667	1	1.0	0	0	0	0	0	0	0	0	0	0	0	0
1638	None	None	None	None	None	0.3	3	0.5909090909090909	13	0.3870967741935484	12	0.4074074074074074	0.3870967741935484	25	12	7	0	0	1.0	9	9	2.2	33	0.0	0.4166666666666667	-0.0958133716249688	0.6047504063284723	0.01682592802676966	0.664590609241096	0.09996985455722632	0.500293826369368	0.6935955381691704	0.5914825825337567	0	1.0	0.0
7333	0.006625209020937556	0.001976162848524053	-0.0008908663151475551	0.9960303925840095	None	0.2	1	0.3333333333333333	4	0.8	12	0.20987654320987653	0.8	16	12	0	0	0	1.0	9	9	1.1333333333333333	17	0.0	1.0	0.31238881527213885	0.6821297734517143	-0.02982972584783964	0.5	0.032255893166972326	0.5088760740915518	0.8156639614766319	0.5661994613060004	0	1.0	0.0
4105	0.006374508382213609	0.0009193318319143923	0.0003217728917404391	0.9907870874075804	None	0.2	1	0.3333333333333333	4	0.8	12	0.20987654320987653	0.8	16	12	0	0	0	1.0	9	9	1.1333333333333333	17	0.0	1.0	-0.09836305343129467	0.5224978463054845	0.07088633672159543	0.9914303619031096	0.09789486598460881	0.5007369316520204	0.7044517227005503	0.8340547375029509	0	0.75	0.0
6903	6.397221069648958e-08	5.5439460910610365e-08	3.526203311345123e-08	0.9999720350614665	None	0.3333333333333333	1	0.4444444444444444	4	0.7272727272727273	8	0.28888888888888886	0.7272727272727273	12	8	0	0	0	0.5555555555555556	5	9	0.8666666666666667	13	0.0	1.0	-0.09999929196829543	0.5000003289215627	0.07974751594393255	0.6481775094193106	0.0026457688458972383	0.5080663533329155	0.6760776734458266	0.5534044633022261	0	1.0	0.0
2513	None	None	None	None	None	0	0	1.0	1	0	0	1.0	0	1	0	0	3	0	0.5	1	2	0.13333333333333333	2	1.0	0	0	0	0	0	0	0	0	0	0	0	0
5690	0.007524072774596646	0.006276190332720542	0.006276033408476427	0.9936507572513513	None	0.25	1	0.4	4	0.7692307692307693	10	0.23809523809523808	0.7692307692307693	14	10	0	0	0	0.7777777777777778	7	9	1.0	15	0.0	1.0	0.09979670973848949	0.5006981548036893	-0.03761882014340301	0.5148506675040514	0.18686229509200128	0.5950381899790216	0.7201978890599853	0.5371850152037136	0	0.42857142857142855	0.0
2102	None	None	None	None	None	0	0	0.25	1	1.0	3	1.0	1.0	4	3	0	0	0	0.2	1	5	0.3333333333333333	5	0.0	0	0.05025622917833396	0.5685899406475874	0.0999901033871106	0.500130681679075	0.10125338019334047	0.5206055721275427	0.5591961718347359	0.5298886710854654	0	1.0	0.0
3946	0.006083210888205839	0.00364784883035497	0.0035290471339731897	0.9963525104572344	None	0.2	1	0.3333333333333333	4	0.8	12	0.20987654320987653	0.8	16	12	0	0	0	1.0	9	9	1.1333333333333333	17	0.0	1.0	0.09975311247299687	0.5165791086258884	-0.09999994439709141	0.5000029250190121	0.13807306929199467	0.635133407953737	0.7385713956555685	0.5515376184830645	0	0.4375	0.0
2550	None	None	None	None	None	1.0	1	1.0	4	0.0	0	0.5555555555555556	0	4	0	0	0	0	1.0	3	3	0.3333333333333333	5	0.0	1.0	0	0	0	0	0	0	0	0	0	0	0
3626	0.001047540472828024	0.00019205628740928007	0.00019192066905513274	0.9981286965231866	None	0	0	0.4	2	0.8	4	0.4666666666666667	0.8	6	4	0	2	0	0.6	3	5	0.4666666666666667	7	1.0	0	0.0004452533696633185	0.5023165247709056	0.09999999841228743	0.5000000191115732	0.09984161604569028	0.500124256481589	0.6151311050988678	0.5008136049291374	0.8333333333333333	1.0	0.6697064964099182
1937	None	None	None	None	None	0.125	2	0.35294117647058826	12	0.5833333333333334	28	0.9259259259259259	0.4583333333333333	34	22	15	3	0	0.6666666666666666	6	9	3.3333333333333335	50	0.13636363636363635	0.9333333333333333	0.0013976776831014412	0.5367774906154265	-0.16549996834579334	1.0	0.02869761327979281	0.5502221247305218	0.7999433323541153	0.9999999974396343	1.0	1.0	0.0
2037	None	None	None	None	None	0	0	0	0	0	0	1.0	0	0	0	0	0	0	1.0	1	1	0.06666666666666667	1	0.0	0	0	0	0	0	0	0	0	0	0	0	0
4272	0.0035930684272497838	0.0019221410931851072	0.001842095160506673	0.9953263579507559	None	0.2	1	0.3333333333333333	4	0.8	12	0.20987654320987653	0.8	16	12	0	0	0	1.0	9	9	1.1333333333333333	17	0.0	1.0	0.09817978585178347	0.5034536719022812	0.043218039769230034	0.5247260529755389	0.0622247033840899	0.5266814131073068	0.5569730543542187	0.5182940793030375	0	1.0	0.0
7296	0.0	0.0	0.0	0.9999999999999998	None	0	0	0	0	0	0	1.0	0	0	0	0	4	0	1.0	1	1	0.06666666666666667	1	1.0	0	0	0	0	0	0	0	0	0	0	0	0
459	None	None	None	None	None	0.2	1	0.3333333333333333	4	0.8	12	0.20987654320987653	0.8	16	12	0	0	0	1.0	9	9	1.1333333333333333	17	0.0	1.0	7.1655017868849235e-09	0.5000987165832773	0.028381453782230465	0.5965496948871509	0.18680095852497014	0.6019605390706101	0.6934566932865132	0.5666955503109999	0	1.0	0.0
705	None	None	None	None	None	0.25	1	0.36363636363636365	4	0.7857142857142857	11	0.2222222222222222	0.7857142857142857	15	11	0	0	0	0.8888888888888888	8	9	1.0666666666666667	16	0.0	1.0	-0.003156686341496006	0.6582693541008569	-0.07272332801119542	0.5984201894185284	0.023577431007582354	0.6724522009903263	0.6394136267069922	0.6436538340013177	0	0.6	0.0
6888	8.272233784558281e-05	3.419183364520748e-07	-3.326000127875621e-07	0.9999999924885083	None	0.2	1	0.3333333333333333	4	0.8	12	0.20987654320987653	0.8	16	12	0	0	0	1.0	9	9	1.1333333333333333	17	0.0	1.0	-0.08602047304002322	0.5019245273452235	0.09991373518969021	0.5006657346698998	-0.08445977569525055	0.6860476346100477	0.7076446518479992	0.5656248022125117	0	1.0	0.0
4990	0.00045537280935059523	4.84602802520643e-06	-3.4732126206077386e-06	0.9999999808726896	None	0.2	1	0.3333333333333333	4	0.8	12	0.20987654320987653	0.8	16	12	0	0	0	1.0	9	9	1.1333333333333333	17	0.0	1.0	0.051370467324630645	0.5474513438258465	0.25081035102799304	0.6673905472434825	0.08469156138903647	0.5217139511843332	0.7003522167542815	0.5804363882582764	0	1.0	0.0
290	None	None	None	None	None	0.16666666666666666	1	0.35714285714285715	5	0.631578947368421	12	0.6	0.5263157894736842	14	10	6	6	0	0.7142857142857143	5	7	1.4	21	0.5	0.5555555555555556	0.03656573314023502	0.55717366268729	3.218932558245972e-07	0.5000016283184993	-0.03412799934157304	0.6109072281185522	0.5696704629501443	0.5564938306212847	0.9285714285714286	1.0	0.026590911125835913
3483	1.2195486668992652e-07	9.810533477563475e-08	9.734283685289911e-08	0.9999762266675841	None	0	0	0.041666666666666664	2	0.9710144927536232	67	0.8765432098765432	0	0	0	70	10	0	1.0	9	9	4.733333333333333	71	0.06944444444444445	0.9206349206349206	0	0	0	0	0	0	0	0	0	0	0
2520	None	None	None	None	None	0.2	1	0.4166666666666667	5	0.625	10	0.6428571428571429	0.5625	13	9	4	0	0	0.5714285714285714	7	4	1.2	18	0.0	0.9333333333333333	0.04017035590096316	0.5263631383320075	0.04399143203154999	0.6262861816117321	0.09998205785533149	0.5005324788259199	0.5748460612939139	0.5518131214145817	0	0.8461538461538461	0.0
7514	0.0	0.0	0.0	1.0	None	0	0	0	0	0	0	1.0	0	0	0	0	0	0	1.0	1	1	0.06666666666666667	1	0.0	0	0	0	0	0	0	0	0	0	0	0	0
651	None	None	None	None	None	0	0	0	0	0	0	1.0	0	0	0	0	2	0	1.0	1	1	0.06666666666666667	1	0.5	0	0	0	0	0	0	0	0	0	0	0	0
1376	None	None	None	None	None	0.2	2	0.5	11	0.41935483870967744	13	0.5892857142857143	0.06451612903225806	11	2	21	0	0	0.875	7	8	2.2	33	0.0	0.6923076923076923	0.09997439259265078	0.5000453074014068	0.018283647329160758	0.6319099556592778	0.0250976455888406	0.5235790849226862	0.593743550631806	0.5527189000048466	0	1.0	0.0
386	None	None	None	None	None	0	0	1.0	1	0	0	1.0	0	0	0	1	6	0	0.5	1	2	0.13333333333333333	2	1.0	0	0	0	0	0	0	0	0	0	0	0	0
1451	None	None	None	None	None	0	0	0.25	1	1.0	3	1.0	0	0	0	4	11	0	0.2	1	5	0.3333333333333333	5	0.9166666666666666	0	0	0	0	0	0	0	0	0	0	0	0
1295	None	None	None	None	None	0.0625	1	0.3235294117647059	11	0.6041666666666666	29	0.6172839506172839	0.1875	17	9	32	0	0	1.0	9	9	3.3333333333333335	50	0.0	0.7804878048780488	0.11290375884123291	0.9530721811114323	0.060375978285052014	0.589040107929783	2.0525491823888768e-06	0.5000683292170247	0.6849629212419751	0.7546899322586933	0	0.9411764705882353	0.0
1378	None	None	None	None	None	0	0	0.018518518518518517	1	1.0	79	1.0	0	0	0	80	0	0	1.0	9	9	5.4	81	0.0	1.0	0	0	0	0	0	0	0	0	0	0	0
7035	0.0	0.0	0.0	0.9999999999999998	None	0	0	0	0	0	0	1.0	0	0	0	0	4	0	1.0	1	1	0.06666666666666667	1	1.0	0	0	0	0	0	0	0	0	0	0	0	0
992	None	None	None	None	None	0.3333333333333333	1	0.4444444444444444	4	0.7272727272727273	8	0.28888888888888886	0.7272727272727273	12	8	0	0	0	0.5555555555555556	9	5	0.8666666666666667	13	0.0	1.0	-0.25634571005065293	0.8395821129207618	0.09999479556404002	0.5002856044526252	2.034289844680265e-05	0.5003579327977429	0.8179752969030698	0.634730580524523	0	0.25	0.0
5247	0.002568982274005225	0.0005188905632240713	1.5157124872942806e-05	0.9978657161485277	None	0.2	1	0.3333333333333333	4	0.8	12	0.20987654320987653	0.8	16	12	0	0	0	1.0	9	9	1.1333333333333333	17	0.0	1.0	-0.09999993317152868	0.5001103500992591	0.002594091788508986	0.5790085123902572	0.11173254981231207	0.5385030917366939	0.7086231744070745	0.539373629585894	0	1.0	0.0
3329	0.000774574184762249	0.0004894181751421854	0.0004616222202978534	0.9986259442680794	None	0	0	0.3333333333333333	2	0.8571428571428571	6	0.36	0.8571428571428571	8	6	0	2	0	1.0	5	5	0.6	9	1.0	0	0.12277792517254009	0.596226197613422	0.00492635275188868	0.6498933249678083	0.12602373621091129	0.5836229405925925	0.6491432219697457	0.6103221370196575	1.0	0.875	0.0
813	None	None	None	None	None	0	0	1.0	1	0	0	1.0	0	1	0	0	0	0	0.5	1	2	0.13333333333333333	2	0.0	0	0	0	0	0	0	0	0	0	0	0	0
4196	0.0	0.0	0.0	0.9999999999999998	None	0	0	0	0	0	0	1.0	0	0	0	0	4	0	1.0	1	1	0.06666666666666667	1	1.0	0	0	0	0	0	0	0	0	0	0	0	0
6636	0.0005088978247420656	2.891918424723765e-05	2.6947491844683455e-05	0.9993188581886875	None	0.3333333333333333	1	0.5	4	0.7	7	0.2857142857142857	0.7	11	7	0	0	0	0.8571428571428571	6	7	0.8	12	0.0	0.6666666666666666	0.044332633648465625	0.5697656257517969	0.05362930845841034	0.5161452196906949	0.05849167875525474	0.5334232285065762	0.5274336902053367	0.5398644491297355	0	0	0.0
5116	0.002988069521269246	0.00037221773684916734	-0.0003653952964561486	0.9962237432948836	None	0.2	1	0.3333333333333333	4	0.8	12	0.20987654320987653	0.8	16	12	0	0	0	1.0	9	9	1.1333333333333333	17	0.0	1.0	-0.011035023807892206	0.6769679269604121	0.0716726563847325	0.5	0.09999996628910394	0.5000003173585768	0.6156960129650576	0.561345505803953	0	0.9375	0.0
4631	0.0	0.0	0.0	1.0	None	0	0	0	0	0	0	1.0	0	0	0	0	0	0	1.0	1	1	0.06666666666666667	1	0.0	0	0	0	0	0	0	0	0	0	0	0	0
2604	6.550858878137489e-05	8.574716020948353e-06	-8.548368054828238e-06	0.9984687069271124	None	1.0	1	1.0	4	0.0	0	0.5555555555555556	0	4	0	0	0	0	1.0	3	3	0.3333333333333333	5	0.0	1.0	0	0	0	0	0	0	0	0	0	0	0
2845	0.00011342097988933575	4.4034194603683915e-05	-4.3992500736258354e-05	0.9999962860022217	None	0	0	0.25	1	1.0	3	1.0	1.0	4	3	0	0	0	0.2	1	5	0.3333333333333333	5	0.0	0	0.06921956727381225	0.520663190820029	-0.04422468938336399	0.66911465293235	0.09996196255878025	0.5004816876458741	0.6486726519642311	0.5653580609446492	0	1.0	0.0
167	None	None	None	None	None	0	0	0	0	0	0	1.0	0	0	0	0	0	0	1.0	1	1	0.06666666666666667	1	0.0	0	0	0	0	0	0	0	0	0	0	0	0
6126	0.0	0.0	0.0	1.0	None	0	0	0	0	0	0	1.0	0	0	0	0	0	0	1.0	1	1	0.06666666666666667	1	0.0	0	0	0	0	0	0	0	0	0	0	0	0
4524	0.0	0.0	0.0	0.9999999999999998	None	0	0	0	0	0	0	1.0	0	0	0	0	4	0	1.0	1	1	0.06666666666666667	1	1.0	0	0	0	0	0	0	0	0	0	0	0	0
2021	None	None	None	None	None	0.2	1	0.3333333333333333	4	0.8	12	0.20987654320987653	0.8	16	12	0	0	0	1.0	9	9	1.1333333333333333	17	0.0	1.0	0.0836770356357068	0.581961104694001	0.0012111982311585636	0.5074386473945353	0.06836305773626487	0.640665497214844	0.597088895363565	0.5776043195186328	0	1.0	0.0
3901	0.0	0.0	0.0	1.0	None	0	0	0	0	0	0	1.0	0	0	0	0	0	0	1.0	1	1	0.06666666666666667	1	0.0	0	0	0	0	0	0	0	0	0	0	0	0
48	None	None	None	None	None	0	0	0.17142857142857143	6	0.82	41	0.6419753086419753	0.34	21	17	30	0	0	1.0	9	9	3.466666666666667	52	0.0	0.8695652173913043	0.09937907765806434	0.5012589928592691	0.09862501657987412	0.5229455312946806	2.347832011038297e-09	0.5000007763548947	0.6144927151255405	0.5080731087486746	0	1.0	0.0
4138	0.012150820430627514	0.002215073540107621	0.0019391440908999393	0.9844671243836243	None	0.2	1	0.3333333333333333	4	0.8	12	0.20987654320987653	0.8	16	12	0	0	0	1.0	9	9	1.1333333333333333	17	0.0	1.0	0.18395560185029625	0.6126797741365705	0.08146375521539008	0.7472607469901241	0.43477906307566433	0.9325872977081434	0.8166367787008133	0.8005803094253865	0	0.375	0.0
2652	0.0002602620858354546	6.712191984759478e-07	4.892711019058165e-07	0.999987845001786	None	0	0	0.3333333333333333	2	0.8571428571428571	6	0.36	0.8571428571428571	8	6	0	0	0	1.0	5	5	0.6	9	0.0	0	5.859611548089457e-05	0.5003314761100626	0.060092705752309315	0.5547234576894932	0.09999536740035782	0.5000239053434066	0.6030812821213396	0.518424629511238	0	1.0	0.0
3422	0.008445432877643134	0.0021196682284592458	0.00032757572769790034	0.9836078371561902	None	0.2	1	0.3333333333333333	4	0.8	12	0.20987654320987653	0.8	16	12	0	0	0	1.0	9	9	1.1333333333333333	17	0.0	1.0	0.24818472576883802	0.6417337918946845	0.051405773669988816	0.592080335324173	0.09999992856234889	0.5000002395828913	0.689506154203653	0.5789562328071564	0	1.0	0.0
3752	0.0065284216248272875	0.0019567135710503144	0.0017151658582644353	0.999163147553768	None	0.2	1	0.3333333333333333	4	0.8	12	0.20987654320987653	0.8	16	12	0	0	0	1.0	9	9	1.1333333333333333	17	0.0	1.0	0.09447945644765494	0.5158360730145503	0.08739213646670017	0.5706929535047971	0.0999999617831665	0.5000003560260022	0.5175388496047434	0.5289713331216919	0	1.0	0.0
5265	0.0	0.0	0.0	0.9999999999999998	None	0	0	0	0	0	0	1.0	0	0	0	0	4	0	1.0	1	1	0.06666666666666667	1	1.0	0	0	0	0	0	0	0	0	0	0	0	0
1837	None	None	None	None	None	0.1	1	0.2727272727272727	6	0.7741935483870968	24	0.5238095238095238	0.25806451612903225	13	8	19	0	0	0.7777777777777778	7	9	2.2	33	0.0	0.3333333333333333	0.08887145506519371	0.6607431527991242	-0.0023201930219143765	0.6621109467064804	0.1295671057742625	0.5831423259915393	0.6512895294472082	0.6360675647816545	0	0.8461538461538461	0.0
5205	0.002051977128907576	0.0009782180406292754	-0.0006952127974269219	0.9956891176524394	None	0.2	1	0.3333333333333333	4	0.8	12	0.20987654320987653	0.8	16	12	0	0	0	1.0	9	9	1.1333333333333333	17	0.0	1.0	-0.09999944534286813	0.5007290333340391	0.05731289472498382	0.612604710687831	0.06876352436954167	0.6285626800966372	0.6967026843531923	0.5815360008295876	0	1.0	0.0
1930	None	None	None	None	None	0	0	0.3333333333333333	2	0.8571428571428571	6	1.0	0.7142857142857143	7	5	1	4	0	0.1111111111111111	1	9	0.6	9	1.0	1.0	0.08355596145196673	0.5368498644571149	0.10949070689410703	0.9977326837779522	2.930847903155967e-13	0.5000000000253043	0.7248143704484536	0.8887647498232084	1.0	1.0	0.0
3374	0.0	0.0	0.0	1.0	None	0	0	0	0	0	0	1.0	0	0	0	0	0	0	1.0	1	1	0.06666666666666667	1	0.0	0	0	0	0	0	0	0	0	0	0	0	0
6196	0.0	0.0	0.0	1.0	None	0	0	0	0	0	0	1.0	0	0	0	0	0	0	1.0	1	1	0.06666666666666667	1	0.0	0	0	0	0	0	0	0	0	0	0	0	0
2133	None	None	None	None	None	0.25	1	0.4	4	0.75	9	0.25925925925925924	0.75	13	9	0	0	0	0.6666666666666666	6	9	0.9333333333333333	14	0.0	1.0	0.09988574499972902	0.5022684187780587	0.056978000498780754	0.5831364211903529	-0.0636879973238738	0.6493037861456721	0.6774861055608694	0.5793824326212071	0	1.0	0.0
195	None	None	None	None	None	0	0	0.3333333333333333	9	0.5789473684210527	22	0.6349206349206349	0.2631578947368421	17	10	22	1	0	0.7777777777777778	9	7	2.6666666666666665	40	0.024390243902439025	0.8823529411764706	0.06701036939029197	0.5453756571910583	0.06737048843841378	0.5913674496127468	0.007081473638179052	0.5768932388857615	0.5672994787707556	0.5713151855774274	1.0	0.7058823529411765	0.0
2566	0.0	0.0	0.0	0.9999999999999998	None	0	0	0	0	0	0	1.0	0	0	0	0	4	0	1.0	1	1	0.06666666666666667	1	1.0	0	0	0	0	0	0	0	0	0	0	0	0
5888	0.0	0.0	0.0	1.0	None	0	0	0	0	0	0	1.0	0	0	0	0	0	0	1.0	1	1	0.06666666666666667	1	0.0	0	0	0	0	0	0	0	0	0	0	0	0
1987	None	None	None	None	None	0	0	0.6666666666666666	2	0.5	1	0.6666666666666666	0	1	0	2	0	0	0.6666666666666666	3	2	0.26666666666666666	4	0.0	0	0	0	0	0	0	0	0	0	0	0	0
2609	None	None	None	None	None	0.11764705882352941	2	0.4444444444444444	16	0.5	26	0.6666666666666666	0.09615384615384616	20	5	33	0	0	1.0	9	9	3.6	54	0.0	0.6086956521739131	0.03078166186970808	0.6531877004135432	0.026985393437946113	0.6959730492494633	0.12924614766171055	0.6194555669414026	0.6882276879928867	0.6568987893455823	0	1.0	0.0
4865	None	None	None	None	None	0.125	1	0.42105263157894735	8	0.5384615384615384	14	0.6666666666666666	0.19230769230769232	10	5	17	5	0	0.8571428571428571	7	6	1.8666666666666667	28	0.15151515151515152	0.2608695652173913	0.3407666556875584	0.5255702282174965	0.04300263538664771	0.5295392779061349	1.8020793219716835e-06	0.5007036480300484	0.8215370424008787	0.5186146994159704	1.0	1.0	0.3519179215092386
576	None	None	None	None	None	0	0	0.2631578947368421	5	0.6923076923076923	18	0.5185185185185185	0	0	0	27	18	0	0.6666666666666666	9	6	1.8666666666666667	28	0.3103448275862069	0.72	0	0	0	0	0	0	0	0	0	0	0
6455	0.0005699241889386893	6.785923233152927e-05	-1.2386518650360272e-05	0.9982213507874426	None	0.25	1	0.36363636363636365	4	0.7857142857142857	11	0.2222222222222222	0.7857142857142857	15	11	0	0	0	0.8888888888888888	8	9	1.0666666666666667	16	0.0	1.0	0.02529635741610551	0.5486955525602277	0.09999053576185393	0.517024437164492	0.015175933239470871	0.5560050666959245	0.5930364451656044	0.5406177889813233	0	0	0.0
1184	None	None	None	None	None	0.25	1	0.4	4	0.75	9	0.25	0.75	13	9	0	0	0	0.875	8	7	0.9333333333333333	14	0.0	1.0	0.04375670542226552	0.5132387283082082	0.03774107495034544	0.5567504293784366	8.806583022980283e-08	0.5000007114924006	0.5523038767551536	0.5233957563141294	0	1.0	0.0
376	None	None	None	None	None	0	0	0	0	0	0	1.0	0	0	0	0	1	0	1.0	1	1	0.06666666666666667	1	0.25	0	0	0	0	0	0	0	0	0	0	0	0
1152	None	None	None	None	None	0	0	0.5	1	1.0	1	1.0	1.0	2	1	0	3	0	0.3333333333333333	3	1	0.2	3	1.0	0	0.004771453300642892	0.6350306619088062	0.03229386629785255	0.5934830223997408	-0.06912226553722504	0.5106046560825364	0.6114820212234361	0.5805153428435222	1.0	1.0	0.0
4669	0.007496512378123878	0.005531517348657493	0.00522453425137114	0.9930057430405378	None	0.2	1	0.3333333333333333	4	0.8	12	0.20987654320987653	0.8	16	12	0	0	0	1.0	9	9	1.1333333333333333	17	0.0	1.0	-0.09999985668428894	0.5001561085758895	0.04121987656613953	0.5519512030855697	0.5456725227251333	0.9999208752947983	0.9885063162551807	0.9615009776578686	0	0.625	0.0
1166	None	None	None	None	None	0	0	0.42857142857142855	3	0.5	4	0.5	0.25	4	2	5	7	0	0.8	4	5	0.6666666666666666	10	0.5833333333333334	0	0.1598321097576195	0.5201793621397107	0.006815820739316435	0.6603188417285377	0.011098602498242498	0.516643370184046	0.6676308417381507	0.5672626843194897	1.0	0.75	0.0
2458	None	None	None	None	None	0	0	0.2647058823529412	9	0.7083333333333334	34	0.6172839506172839	0.4791666666666667	32	23	17	1	0	1.0	9	9	3.3333333333333335	50	0.034482758620689655	0.6341463414634146	0.09885053193862707	0.5026037765815818	-0.17862713033959207	0.9999991560990286	0.12050398575509269	0.6169003696493268	0.8599665912664134	0.9920296070882307	0.78125	1.0	0.0
7415	4.264107436489209e-09	4.195189739768421e-09	-1.0013238234604862e-10	0.9999998973535518	None	0	0	0	0	0	0	1.0	0	0	0	0	3	0	1.0	1	1	0.06666666666666667	1	0.75	0	0	0	0	0	0	0	0	0	0	0	0
1484	None	None	None	None	None	0	0	0	0	0	0	1.0	0	0	0	0	0	0	1.0	1	1	0.06666666666666667	1	0.0	0	0	0	0	0	0	0	0	0	0	0	0
6065	0.004558119787401248	0.0002345661452346851	-0.0001392528012255807	0.993957882392297	None	0.2	1	0.3333333333333333	4	0.8	12	0.20987654320987653	0.8	16	12	0	0	0	1.0	9	9	1.1333333333333333	17	0.0	1.0	-0.0996861883265441	0.5000351441456875	0.08891401728158126	0.626089528317274	-0.11382854959030364	0.995178603230349	0.7148140552694723	0.8752821208376319	0	1.0	0.0
1489	None	None	None	None	None	0	0	0.3333333333333333	8	0.6060606060606061	20	0.9722222222222222	0.3939393939393939	19	13	15	7	0	1.0	6	6	2.3333333333333335	35	0.25	0.3448275862068966	0.11110539577971443	0.6054980488982191	0.0999999223678069	0.5000013012164392	0.05641331603207437	0.5514862621159257	0.5611808481118332	0.5527290510354405	0.8421052631578947	0.6842105263157895	0.0
1595	None	None	None	None	None	0.12	3	0.4230769230769231	22	0.48	36	0.9506172839506173	0.25333333333333335	38	19	38	2	0	1.0	9	9	5.133333333333334	77	0.03278688524590164	0.9411764705882353	0.01444632838072225	0.6765419101586426	3.186904568062592e-16	0.5000000063828	6.697128677189392e-07	0.503083126658764	0.5928722305728928	0.5621976299351231	0.0	0	0.0
2584	None	None	None	None	None	0.2	3	0.40625	13	0.5777777777777777	26	0.5802469135802469	0.35555555555555557	28	16	18	0	0	1.0	9	9	3.1333333333333333	47	0.0	0.7368421052631579	-0.004321385620120377	0.6565826800355044	0.09666867776297856	0.5619815208746816	0.05674179882545808	0.6610411802318238	0.6242621140701703	0.6275566986751585	0	0	0.0
6059	9.109608383445814e-07	2.0636309702581588e-07	2.0635534472676862e-07	0.9999613183078433	None	0	0	0.21428571428571427	6	0.75	30	0.8571428571428571	0.05	4	2	37	9	0	1.0	7	7	2.8	42	0.11842105263157894	0.6285714285714286	-0.09999929342108363	0.5000003520812296	0.058812284234313505	0.5199516687150426	0.007459745500213111	0.5086287261227641	0.6606857878457646	0.5095295803117623	0.0	0	0.0
2676	1.2155463519336574e-07	1.2000115891450286e-07	4.364661673776166e-11	0.999984292640241	None	0	0	0.018518518518518517	1	1.0	79	1.0	0	0	0	80	0	0	1.0	9	9	5.4	81	0.0	1.0	0	0	0	0	0	0	0	0	0	0	0
6305	4.194393943731219e-09	3.87250512949801e-09	-4.719754988434731e-10	0.999999848957346	None	0	0	0	0	0	0	1.0	0	0	0	0	3	0	1.0	1	1	0.06666666666666667	1	0.75	0	0	0	0	0	0	0	0	0	0	0	0
1950	None	None	None	None	None	0	0	0	0	0	0	1.0	0	0	0	0	4	0	1.0	1	1	0.06666666666666667	1	1.0	0	0	0	0	0	0	0	0	0	0	0	0
5634	0.002127139094702436	0.0001753949353184909	6.698113103219874e-05	0.9954780192388019	None	0.07692307692307693	1	0.3793103448275862	11	0.5853658536585366	24	0.7962962962962963	0.34146341463414637	23	14	19	0	0	0.6666666666666666	9	6	2.8666666666666667	43	0.0	0.918918918918919	-0.08543730854352669	0.5708862736092011	0.03367210546171294	0.508066723234379	0.03639234269386753	0.5893907068984344	0.6422330649204903	0.556358228277294	0	1.0	0.0
1278	None	None	None	None	None	0.3333333333333333	1	0.5	4	0.7	7	0.2857142857142857	0.7	11	7	0	0	0	0.8571428571428571	7	6	0.8	12	0.0	0.6666666666666666	-0.09108366368822718	0.5508045734640802	-0.03075544585951152	0.6561501632143162	0.09946304188116009	0.5010582796037075	0.706234740135552	0.5707176951814033	0	1.0	0.0
2551	1.9476950966851555e-05	1.947727557696538e-05	1.9477275576965222e-05	0.9959597490697151	None	0	0	0.25	1	1.0	3	1.0	0	0	0	4	11	0	0.2	1	5	0.3333333333333333	5	0.9166666666666666	0	0	0	0	0	0	0	0	0	0	0	0
26	None	None	None	None	None	0	0	0	0	0	0	1.0	0	0	0	0	0	0	1.0	1	1	0.06666666666666667	1	0.0	0	0	0	0	0	0	0	0	0	0	0	0
747	None	None	None	None	None	0	0	1.0	1	0	0	1.0	0	1	0	0	3	0	0.5	2	1	0.13333333333333333	2	1.0	0	0	0	0	0	0	0	0	0	0	0	0
3386	8.556915177153019e-05	2.04119176978682e-05	-1.9743423973801007e-05	0.999995203051538	None	0	0	0.25	1	1.0	3	1.0	1.0	4	3	0	0	0	0.2	1	5	0.3333333333333333	5	0.0	0	1.0713472332256136e-14	0.5000000000005311	-0.09999793391115538	0.5000010224675235	0.07436825590836611	0.5534117168758899	0.6717335872866314	0.517864827558984	0	1.0	0.0
2666	0.0	0.0	0.0	0.9999999999999998	None	0	0	0	0	0	0	1.0	0	0	0	0	4	0	1.0	1	1	0.06666666666666667	1	1.0	0	0	0	0	0	0	0	0	0	0	0	0
3177	None	None	None	None	None	0	0	0.3181818181818182	7	0.6	18	0.7111111111111111	0.26666666666666666	15	8	16	4	0	0.5555555555555556	9	5	2.1333333333333333	32	0.13793103448275862	0.6666666666666666	0.020059927019063957	0.6487002519895702	0.015210973656633587	0.590465190418073	0.041273998511785114	0.5816121053949018	0.5961581829226511	0.6073543436520079	1.0	1.0	0.0
616	None	None	None	None	None	0	0	0	0	0	0	1.0	0	0	0	0	4	0	1.0	1	1	0.06666666666666667	1	1.0	0	0	0	0	0	0	0	0	0	0	0	0
1583	None	None	None	None	None	0	0	0.1	2	0.9259259259259259	25	0.9666666666666667	0	0	0	28	1	0	0.8333333333333334	5	6	1.9333333333333333	29	0.016666666666666666	0.4166666666666667	0	0	0	0	0	0	0	0	0	0	0
3833	0.005022368366057332	0.002853628196953032	0.002726386653971229	0.9969500521499908	None	0.25	1	0.4	4	0.7692307692307693	10	0.23809523809523808	0.7692307692307693	14	10	0	0	0	0.7777777777777778	9	7	1.0	15	0.0	1.0	0.09995638665264228	0.5036626591564226	-0.09999921310991441	0.5000069588964097	0.14220819781435634	0.6247234006369234	0.7410408312542266	0.54358281345131	0	0.21428571428571427	0.0
4772	0.0	0.0	0.0	0.9999999999999998	None	0	0	0	0	0	0	1.0	0	0	0	0	4	0	1.0	1	1	0.06666666666666667	1	1.0	0	0	0	0	0	0	0	0	0	0	0	0
7038	0.0	0.0	0.0	0.9999999999999998	None	0	0	0	0	0	0	1.0	0	0	0	0	4	0	1.0	1	1	0.06666666666666667	1	1.0	0	0	0	0	0	0	0	0	0	0	0	0
2990	0.0	0.0	0.0	0.9999999999999998	None	0	0	0	0	0	0	1.0	0	0	0	0	4	0	1.0	1	1	0.06666666666666667	1	1.0	0	0	0	0	0	0	0	0	0	0	0	0
121	None	None	None	None	None	0	0	0	0	0	0	1.0	0	0	0	0	4	0	1.0	1	1	0.06666666666666667	1	1.0	0	0	0	0	0	0	0	0	0	0	0	0
778	None	None	None	None	None	0	0	0.24528301886792453	13	0.6883116883116883	53	0.9753086419753086	0.15584415584415584	23	12	55	0	0	1.0	9	9	5.266666666666667	79	0.0	0.9714285714285714	0.048045213395151484	0.6509269807640828	-0.059716538163816536	0.5844850513195965	0.08387132788734644	0.999999944860459	0.9110995873995564	0.9972477374044829	0	0.9565217391304348	0.0
7162	0.005326873047168251	0.0014210479129942886	0.0013300482474817923	0.986732295587005	None	0.2	1	0.3333333333333333	4	0.8	12	0.20987654320987653	0.8	16	12	0	0	0	1.0	9	9	1.1333333333333333	17	0.0	1.0	0.23656634194688136	0.6621432798868059	0.09058514557313188	0.5	0.05253447851630474	0.599338943512687	0.7039154629327176	0.5886830512127155	0	0.375	0.0
781	None	None	None	None	None	0.3333333333333333	1	0.3333333333333333	3	0.7272727272727273	8	0.30952380952380953	0.36363636363636365	6	4	6	5	0	0.8571428571428571	7	6	0.8666666666666667	13	0.35714285714285715	0.2	-0.011445426532954769	0.6363393582317051	0.07898375968357632	0.6328288025520463	-0.059208110089939855	0.6506676911375237	0.690376181907416	0.6399819949539379	0.8333333333333334	0.8333333333333334	0.0
4975	1.6289906214641873e-06	2.8943322384866916e-08	-1.5599463051479464e-09	0.9999991272178158	None	0	0	1.0	2	0.0	0	0.75	0	2	0	0	2	0	1.0	2	2	0.2	3	1.0	0	0	0	0	0	0	0	0	0	0	0	0
3698	2.2062920945181613e-06	3.0132110848962983e-07	-3.013210519305325e-07	0.9999161179724723	None	0	0	1.0	1	0	0	1.0	0	1	0	0	1	0	0.5	1	2	0.13333333333333333	2	0.3333333333333333	0	0	0	0	0	0	0	0	0	0	0	0
4774	0.0	0.0	0.0	0.9999999999999998	None	0	0	0	0	0	0	1.0	0	0	0	0	4	0	1.0	1	1	0.06666666666666667	1	1.0	0	0	0	0	0	0	0	0	0	0	0	0
6118	0.0014035030274686746	7.201349156543948e-05	-6.439630908348439e-05	0.9961278588828449	None	0.2	1	0.3333333333333333	4	0.8	12	0.20987654320987653	0.8	16	12	0	0	0	1.0	9	9	1.1333333333333333	17	0.0	1.0	1.1142838222976687e-08	0.5000008321773418	0.08586220195935108	0.8185671150394763	0.06563639313092468	0.6561749966393267	0.6182316813184734	0.6720906152503542	0	1.0	0.0
4619	0.01101834673529458	6.784702414986526e-05	1.2297907237253444e-05	0.9811417984205774	None	0.2	1	0.3333333333333333	4	0.8	12	0.20987654320987653	0.8	16	12	0	0	0	1.0	9	9	1.1333333333333333	17	0.0	1.0	0.19117658695911358	0.6091564538507954	-0.1994149654656788	0.9982391414052155	0.34183885093073796	0.9834981847648132	0.9396022808357477	0.9740140109786359	0	0.3125	0.0
7219	None	None	None	None	None	0.09090909090909091	1	0.3333333333333333	8	0.6764705882352942	23	0.4444444444444444	0.6764705882352942	31	23	4	0	0	1.0	9	9	2.4	36	0.0	0.7407407407407407	8.181592220224795e-11	0.5000009998859952	0.0987252105448955	0.5232377049533541	0.0440117977166463	0.5840703543844398	0.6040797859291959	0.5359816226921057	0	0.0967741935483871	0.0
3859	0.005286845632332058	0.0028438144820471804	0.0027123253564862817	0.9969176178860583	None	0.25	1	0.4	4	0.7692307692307693	10	0.23809523809523808	0.7692307692307693	14	10	0	0	0	0.7777777777777778	9	7	1.0	15	0.0	1.0	0.09995638665264228	0.5036626591564226	-0.09999921310991441	0.5000069588964097	0.14220819781435634	0.6247234006369234	0.7410408312542266	0.54358281345131	0	0.21428571428571427	0.0
4662	3.25611459629404e-05	5.141986080976357e-06	1.6226934759492778e-09	0.998535246450967	None	0.2	1	0.3333333333333333	4	0.8	12	0.20987654320987653	0.8	16	12	0	0	0	1.0	9	9	1.1333333333333333	17	0.0	1.0	0.09997482324290911	0.5012357343308659	-0.09999922965766053	0.500002894131562	0.0010874610031889474	0.545970834149534	0.693474719670696	0.5157746499776701	0	0.125	0.0
7019	0.0012162774228873115	0.0003760919123312259	9.259338399825511e-05	0.9990751083035824	None	0.2	1	0.3333333333333333	4	0.8	12	0.20987654320987653	0.8	16	12	0	0	0	1.0	9	9	1.1333333333333333	17	0.0	1.0	-0.0999993305584864	0.5000506693031938	1.8451050641416536e-09	0.500025763445687	0.08102322138000691	0.5271237136994847	0.6770776850735993	0.5090746034073753	0	1.0	0.0
2711	0.00032827594518266087	3.481669075697828e-06	-5.676025199611987e-07	0.9999986155352292	None	0.25	1	0.36363636363636365	4	0.7857142857142857	11	0.2222222222222222	0.7857142857142857	15	11	0	0	0	0.8888888888888888	8	9	1.0666666666666667	16	0.0	1.0	-0.10289047248858867	0.9856748347674809	0.09999978652792826	0.5000018651883725	0.09999726542718303	0.5000270389165561	0.7223996237121768	0.8038408179651224	0	1.0	0.0
5213	0.0	0.0	0.0	1.0	None	0	0	0	0	0	0	1.0	0	0	0	0	0	0	1.0	1	1	0.06666666666666667	1	0.0	0	0	0	0	0	0	0	0	0	0	0	0
5320	0.00021422221556719059	9.092629392970535e-05	3.5805914536682136e-06	0.9996061781004275	None	0	0	0.3333333333333333	2	0.8571428571428571	6	0.36	0.8571428571428571	8	6	0	0	0	1.0	5	5	0.6	9	0.0	0	0.05131129971449051	0.5782222513024988	0.051243880501441394	0.5319223215910647	0.033951772422219355	0.5790967265498023	0.5580502156649355	0.5631943690381545	0	1.0	0.0
2597	4.590779979551658e-05	3.9879101742492797e-07	-3.164500147349305e-08	0.9999990081810185	None	1.0	1	1.0	4	0.25	1	0.5	0.25	5	1	0	0	0	0.75	3	4	0.4	6	0.0	1.0	0.1037097800623682	0.5203904566829127	-0.09154236487242326	0.5105150339055001	0.22402386255099538	0.532650635529655	0.7865881772241528	0.5211924693207872	0	1.0	0.0
6683	0.007543813527687313	0.0004689841000847148	-8.98686326191785e-05	0.9959460189219062	None	0.14285714285714285	2	0.36666666666666664	11	0.6190476190476191	26	0.5432098765432098	0.6190476190476191	37	26	6	0	0	1.0	9	9	2.933333333333333	44	0.0	0.8	4.7989326178658235e-06	0.5000165421050086	0.06733425204591365	0.610750940989291	0.09417744196011787	0.501483697635336	0.6064546994319527	0.5379660161468416	0	1.0	0.0
1014	None	None	None	None	None	0	0	0.018518518518518517	1	1.0	79	1.0	0	0	0	80	0	0	1.0	9	9	5.4	81	0.0	1.0	0	0	0	0	0	0	0	0	0	0	0
6930	1.1821061443336008e-07	1.0374247679290934e-07	5.2055611956372484e-11	0.9999805953481459	None	0	0	0.018518518518518517	1	1.0	79	1.0	0	0	0	80	0	0	1.0	9	9	5.4	81	0.0	1.0	0	0	0	0	0	0	0	0	0	0	0
3286	0.0	0.0	0.0	0.9999999999999998	None	0	0	0	0	0	0	1.0	0	0	0	0	4	0	1.0	1	1	0.06666666666666667	1	1.0	0	0	0	0	0	0	0	0	0	0	0	0
5700	0.016154318965284784	0.009460980023963263	0.0066577303376544675	0.9823209441104032	None	0.2	1	0.3333333333333333	4	0.8	12	0.20987654320987653	0.8	16	12	0	0	0	1.0	9	9	1.1333333333333333	17	0.0	1.0	-0.09997833801547842	0.5019558007617257	0.044638275525188384	0.550654275715091	-0.31338337998680227	0.8736283177823257	0.8084499844232731	0.671473079607662	0	0.1875	0.0
3956	1.4997591943894294e-05	2.2025408359432378e-06	1.2449690393700218e-08	0.9949337083043889	None	0.07692307692307693	1	0.4482758620689655	13	0.4634146341463415	19	0.5972222222222222	0.1951219512195122	19	8	23	3	0	0.8888888888888888	8	9	2.8666666666666667	43	0.07692307692307693	0.6666666666666666	0.06740131550058966	0.6250295744108777	2.620185709521707e-10	0.5000008999381522	3.6696821005754785e-15	0.5034241692268041	0.5787716307287694	0.5436099328619111	1.0	1.0	0.0
1588	None	None	None	None	None	0	0	0	0	0	0	1.0	0	0	0	0	0	0	1.0	1	1	0.06666666666666667	1	0.0	0	0	0	0	0	0	0	0	0	0	0	0
2437	None	None	None	None	None	0	0	0.018518518518518517	1	1.0	79	1.0	0	0	0	80	0	0	1.0	9	9	5.4	81	0.0	1.0	0	0	0	0	0	0	0	0	0	0	0
1554	None	None	None	None	None	0.2	1	0.3333333333333333	4	0.8	12	0.20987654320987653	0.8	16	12	0	0	0	1.0	9	9	1.1333333333333333	17	0.0	1.0	0.09833457333154665	0.525831422083838	0.04305622139778967	0.6568631352394968	0.025668351600966997	0.5705105368619293	0.5933177651672884	0.5855419731205465	0	1.0	0.0
2768	0.00012902558112282443	3.476777903663745e-05	1.8835992084786153e-07	0.9999961876998459	None	0	0	0.25	1	1.0	3	1.0	1.0	4	3	0	2	0	0.2	5	1	0.3333333333333333	5	0.6666666666666666	0	0.1526298259960422	0.5448468218297738	0.012823031004348631	0.6864921395170844	0.15098295591425978	0.5798835926912687	0.6583600703399524	0.6055501853067903	0.0	0	0.0
622	None	None	None	None	None	0	0	0.4	2	0.8	4	0.4666666666666667	0.8	6	4	0	2	0	0.6	3	5	0.4666666666666667	7	1.0	0	0.08185507498260056	0.5664341135314788	-0.0678954388130364	0.5509627479638799	-0.09651505267896945	0.5518513602456963	0.6853328923013248	0.5564279318401961	1.0	1.0	0.0
3646	0.00032868622091709735	5.384195723522623e-06	2.8787554095488005e-06	0.9999954968737058	None	0	0	0.3333333333333333	3	0.8181818181818182	9	0.28888888888888886	0.8181818181818182	12	9	0	0	0	0.5555555555555556	5	9	0.8666666666666667	13	0.0	1.0	0.030067820127416982	0.5702871640022923	8.501872771568255e-11	0.5000057013153342	0.09996723943251472	0.5000845419477404	0.6065303031038998	0.5235977759254383	0	0	0.0
3088	0.0033137139425612533	0.0004010341298904191	-0.00026259672076536653	0.9885432093189593	None	0	0	0.35135135135135137	13	0.5471698113207547	29	0.7638888888888888	0.41509433962264153	33	22	21	3	0	0.8888888888888888	9	8	3.6666666666666665	55	0.08571428571428572	0.6666666666666666	0.12687166717914572	0.9999936092258357	0.4769135536900218	0.6784593713948722	-0.013609770695693912	0.6512713878793475	0.9309720328324125	0.9883875141695249	0.9696969696969697	0.9393939393939394	0.0
4429	0.01579851953961923	0.0044534893758209375	0.003905498771814791	0.9670264598542553	None	0.25	1	0.4	4	0.7692307692307693	10	0.23809523809523808	0.7692307692307693	14	10	0	0	0	0.7777777777777778	9	7	1.0	15	0.0	1.0	0.452984899234867	0.7078905194231999	0.03459440097821924	0.5	0.3461478275547555	0.5744538441922268	0.8513251948291088	0.5975023695543734	0	1.0	0.0
2073	None	None	None	None	None	0.2	1	0.3333333333333333	4	0.8	12	0.20987654320987653	0.8	16	12	0	0	0	1.0	9	9	1.1333333333333333	17	0.0	1.0	3.627893159193909e-22	0.5	0.022298836986456815	0.6213179662966992	0.09996861920526082	0.5003658932924642	0.6103869051105552	0.5412898943214742	0	0.1875	0.0
749	None	None	None	None	None	0.5	1	0.6666666666666666	4	0.5714285714285714	4	0.375	0.5714285714285714	8	4	0	0	0	0.6666666666666666	4	6	0.6	9	0.0	0.6666666666666666	-0.057850974210092054	0.6279272559950535	5.479938365847929e-07	0.5000165841721693	0.005461735280774848	0.5194873336111927	0.5717457166570404	0.5499486870708202	0	0.375	0.0
5336	0.0017781061825109356	0.00010017364183314999	4.3391398860292124e-05	0.997124212289294	None	0.2	1	0.3333333333333333	4	0.8	12	0.20987654320987653	0.8	16	12	0	0	0	1.0	9	9	1.1333333333333333	17	0.0	1.0	2.036378994241527e-06	0.5392523249703521	0.055102703151494556	0.5785168422356918	-0.016433895842759776	0.6381603110108306	0.5799418296045437	0.5859229870899505	0	0.6875	0.0
5461	8.427438684040239e-05	7.822222707601267e-05	3.313237741610747e-07	0.999171980780319	None	0.2	1	0.3333333333333333	4	0.8	12	0.20987654320987653	0.8	16	12	0	0	0	1.0	9	9	1.1333333333333333	17	0.0	1.0	-0.02770406368661934	0.5096399168043083	0.0987117228334123	0.5413896981177563	0.0042354226016351965	0.5658578631002434	0.6324887106052602	0.5390431782029768	0	0	0.0
3976	0.006742154407985078	0.003434299966269826	-0.0032141468633288023	0.996965440558316	None	0.2857142857142857	2	0.35294117647058826	6	0.7391304347826086	17	0.30864197530864196	0.7391304347826086	23	17	1	0	0	1.0	9	9	1.6666666666666667	25	0.0	1.0	0.09399712440966575	0.5218787926690618	0.101042766753858	0.5408315126502136	0.0652253198093098	0.6214094211299594	0.5436261849703272	0.5619136508492566	0	1.0	0.0
6706	1.23803514466163e-07	1.23805572031264e-07	4.023980071313696e-11	0.9999857992063514	None	0	0	0.018518518518518517	1	1.0	79	1.0	0	0	0	80	0	0	1.0	9	9	5.4	81	0.0	1.0	0	0	0	0	0	0	0	0	0	0	0
6877	0.0013446441135471546	0.00015097548172587593	2.223882223468004e-05	0.9983569573436596	None	0.25	1	0.36363636363636365	4	0.7857142857142857	11	0.2222222222222222	0.7857142857142857	15	11	0	0	0	0.8888888888888888	8	9	1.0666666666666667	16	0.0	1.0	0.08801840048454992	0.5320324494255623	-0.13319960866672517	0.6382157801469532	-0.033522737012052814	0.6351795904539476	0.7211749644542469	0.6027201849208038	0	1.0	0.0
2252	None	None	None	None	None	0	0	0.5	3	0.6666666666666666	4	0.5714285714285714	0.6666666666666666	7	4	0	0	0	0.2857142857142857	7	2	0.5333333333333333	8	0.0	0.6666666666666666	4.391682207666293e-05	0.5001085577213469	6.422829496539812e-05	0.5001157511831219	-0.02679997323335062	0.6498562505569446	0.5602063218107209	0.5514262205271938	0	0.42857142857142855	0.0
6901	0.00022794300812238534	1.3111447903703464e-06	6.327707936059101e-07	0.9999999850375628	None	0.2	1	0.3333333333333333	4	0.8	12	0.20987654320987653	0.8	16	12	0	0	0	1.0	9	9	1.1333333333333333	17	0.0	1.0	-0.09351739636240028	0.5219637406778903	0.20134823492598647	0.9868017809123544	-0.03317391293864656	0.635210112684291	0.7955184853306653	0.8392031493892016	0	0.9375	0.0
5518	0.0008169443249635768	0.00011501252029798959	9.889127979151263e-05	0.9989514149043404	None	0.2	1	0.3333333333333333	4	0.8	12	0.20987654320987653	0.8	16	12	0	0	0	1.0	9	9	1.1333333333333333	17	0.0	1.0	-0.07586058720886883	0.6153461559001013	0.2011283770698336	0.6589572197777901	-0.043185469789858655	0.5040852826507671	0.7748682166141719	0.5942616239207699	0	1.0	0.0
5579	0.0012668812988765115	0.0002358251383661733	0.00023578699582912845	0.9983525035944452	None	0.25	1	0.36363636363636365	4	0.7857142857142857	11	0.2222222222222222	0.7857142857142857	15	11	0	0	0	0.8888888888888888	9	8	1.0666666666666667	16	0.0	1.0	-0.061633566031761546	0.5563209035810863	0.0013336989970965019	0.570133003094743	-0.07432284465038512	0.5363993162261864	0.5896796343873214	0.5543257697205838	0	1.0	0.0
6079	0.008106410203670871	0.008026275735876885	0.008026143777716915	0.9930588414102332	None	0.25	1	0.4	4	0.7692307692307693	10	0.23809523809523808	0.7692307692307693	14	10	0	0	0	0.7777777777777778	7	9	1.0	15	0.0	1.0	-0.09983132354290106	0.5002593877133864	0.0668166529858437	0.5584500997491545	-0.09452940281652444	0.660691061063083	0.6793844148550406	0.574628874179866	0	1.0	0.0
2435	None	None	None	None	None	0.3333333333333333	1	0.5	4	0.7	7	0.2857142857142857	0.7	11	7	0	0	0	0.8571428571428571	7	6	0.8	12	0.0	1.0	0.007556623775038959	0.5114991302926984	0.04216862812821677	0.5415525632759236	0.05850371905044731	0.6120462860327022	0.5621963282949973	0.5554806851016832	0	0.9090909090909091	0.0
283	None	None	None	None	None	1.0	1	1.0	4	0.0	0	0.5555555555555556	0	4	0	0	0	0	1.0	3	3	0.3333333333333333	5	0.0	1.0	0	0	0	0	0	0	0	0	0	0	0
529	None	None	None	None	None	1.0	1	1.0	4	0.0	0	0.5555555555555556	0	1	0	3	0	0	1.0	3	3	0.3333333333333333	5	0.0	1.0	0	0	0	0	0	0	0	0	0	0	0
3823	0.0035607844136514477	0.001914140212710135	0.0018297665176700232	0.9953190314665082	None	0.2	1	0.3333333333333333	4	0.8	12	0.20987654320987653	0.8	16	12	0	0	0	1.0	9	9	1.1333333333333333	17	0.0	1.0	0.09817978585178347	0.5034536719022812	0.043218039769230034	0.5247260529755389	0.0622247033840899	0.5266814131073068	0.5569730543542187	0.5182940793030375	0	1.0	0.0
3625	0.0004860497084984073	0.00016420298410923403	0.00016307999214492053	0.9993190056988341	None	0.2	1	0.3333333333333333	4	0.8	12	0.20987654320987653	0.8	16	12	0	0	0	1.0	9	9	1.1333333333333333	17	0.0	1.0	0.09999932256675666	0.5000497313207629	15.985473683324173	1.0	0.021962805545806048	0.6371735103892353	1.0	1.0	0	0.9375	0.0
7150	0.0076827374291276495	0.008048575812032457	0.008048444041269478	0.9929827987445763	None	0.25	1	0.4	4	0.7692307692307693	10	0.23809523809523808	0.7692307692307693	14	10	0	0	0	0.7777777777777778	7	9	1.0	15	0.0	1.0	-0.09983132354290106	0.5002593877133864	0.0668166529858437	0.5584500997491545	-0.09452940281652444	0.660691061063083	0.6793844148550406	0.574628874179866	0	1.0	0.0
787	None	None	None	None	None	0	0	0.21568627450980393	11	0.7297297297297297	54	0.9382716049382716	0.2702702702702703	30	20	45	5	0	1.0	9	9	5.066666666666666	76	0.05952380952380952	0.9714285714285714	0.09370228323507232	0.5643524107522176	0.09993686054775476	0.5000929399643551	0.07321699112107698	0.5900409503077299	0.5506428380040144	0.5517598838662381	0.8666666666666667	0.7333333333333333	0.0
4169	0.012808198039899051	0.0022393708881522627	0.0020327221227561813	0.9842430829492305	None	0.2	1	0.3333333333333333	4	0.8	12	0.20987654320987653	0.8	16	12	0	0	0	1.0	9	9	1.1333333333333333	17	0.0	1.0	0.18395560185029625	0.6126797741365705	0.08146375521539008	0.7472607469901241	0.43477906307566433	0.9325872977081434	0.8166367787008133	0.8005803094253865	0	0.375	0.0
5372	0.0036329174109434917	0.0012130600254718156	-0.0004522911445005307	0.9889866467796952	None	0	0	0.4	2	0.8	4	0.4375	0.8	6	4	0	0	0	1.0	4	4	0.4666666666666667	7	0.0	0	0.16961145830854338	0.5264197175350408	0.09990159426680326	0.5023887610356627	0.18603934330382943	0.5000076158373122	0.5922859877922393	0.5096123961327623	0	1.0	0.0
4426	0.0050767646986314635	0.0023270347266346717	0.00219514064594819	0.9966895687849192	None	0.25	1	0.4	4	0.7692307692307693	10	0.23809523809523808	0.7692307692307693	14	10	0	0	0	0.7777777777777778	9	7	1.0	15	0.0	1.0	0.09995638665264228	0.5036626591564226	-0.09999921310991441	0.5000069588964097	0.14220819781435634	0.6247234006369234	0.7410408312542266	0.54358281345131	0	0.21428571428571427	0.0
808	None	None	None	None	None	0.3333333333333333	2	0.42857142857142855	6	0.6842105263157895	13	0.5	0.631578947368421	18	12	2	1	0	0.8571428571428571	6	7	1.4	21	0.5	0.4	-0.09974080859966114	0.5033229232893901	6.323623717727506e-08	0.5002726388773805	1.213997792725805e-06	0.5010206803372744	0.6154794672922335	0.5015387594325909	1.0	1.0	0.0
5584	0.0038951484434291985	0.0029453227728141133	5.417858325136326e-07	0.9935115997946761	None	0.2	1	0.3333333333333333	4	0.8	12	0.20987654320987653	0.8	16	12	0	0	0	1.0	9	9	1.1333333333333333	17	0.0	1.0	-0.0996284332648121	0.5012575021697587	0.09991904845816779	0.5018209764061802	0.020679846366231484	0.6402713080743386	0.6955488713205218	0.5489143740864728	0	0	0.0
6762	0.0028494085469559518	0.0028273749068227394	-1.792989557268799e-05	0.9980350318715007	None	0.2	1	0.3333333333333333	4	0.8	12	0.20987654320987653	0.8	16	12	0	0	0	1.0	9	9	1.1333333333333333	17	0.0	1.0	-0.09965368781542389	0.501067916069428	0.23182323800960983	0.6693739136104628	0.04603320857282308	0.557405449122019	0.795951743821008	0.5777202449529227	0	0	0.0
6031	None	None	None	None	None	0	0	0.23529411764705882	8	0.7551020408163265	37	0.6296296296296297	0.2857142857142857	18	14	32	2	0	1.0	9	9	3.4	51	0.03125	0.7555555555555555	-0.17175323354852262	0.968244323659424	0.07408642508620049	0.5627295196454942	0.01600090993241439	0.6606364888113103	0.7767531003468869	0.8092684890999664	1.0	1.0	0.0
[truncated: 6,192 more rows]
