# Supplementary material for: Constrained by Design: Influence of Genetic Encodings on Evolved Traits of Robots
Source: Front Robot AI. 2021 Jun 15;8:672379. doi: 10.3389/frobt.2021.672379 (PMC8239187; doi:10.3389/frobt.2021.672379)
Supplement: Supplementary file 2 [file DataSheet1.ZIP › hyperplasticoding_plane_5_snapshots_ids.tsv]

generation	robot_id	fitness	novelty	novelty_pop	cons_fitness
145	7167	0.008653846341204056	None	0.0	0.008653846341204056
145	6736	0.0006340921023045506	None	0.0	0.0006340921023045506
145	7266	0.008010357737235315	None	0.0	0.008010357737235315
145	6869	0.008415402436540138	None	0.0	0.008415402436540138
145	7307	-0.1	None	0.08863649329155908	-0.1
145	6439	0.008371713442929475	None	0.0	0.008371713442929475
145	7334	None	None	0.41778188491197776	None
145	7329	-0.00018875339808588037	None	0.14200683818812215	-0.00018875339808588037
145	7014	0.006415357767703995	None	0.04653298146406014	0.006415357767703995
145	6713	0.00822321362615794	None	0.0	0.00822321362615794
145	7282	0.005944564303928257	None	0.04653298146406014	0.005944564303928257
145	7311	0.00749157484440087	None	0.0	0.00749157484440087
145	7264	-5.884307351938501e-08	None	0.0	-5.884307351938501e-08
145	7069	0.0001492291556216434	None	0.5652487551291723	0.0001492291556216434
145	7304	0.00045921387505324366	None	0.08418459229466795	0.00045921387505324366
145	7088	0.002962663762834891	None	0.0	0.002962663762834891
145	7253	0.0001918746202708226	None	0.0	0.0001918746202708226
145	7071	0.008232771066333845	None	0.0	0.008232771066333845
145	7286	0.00915698111878693	None	0.0988879758618888	0.00915698111878693
145	7326	0.008602622297472237	None	0.0	0.008602622297472237
145	6127	0.008181187252031296	None	0.0	0.008181187252031296
145	7256	0.009512265666995106	None	0.0988879758618888	0.009512265666995106
145	7174	0.00020553150582826763	None	0.5269310023034748	0.00020553150582826763
145	6218	0.009902454092721136	None	0.0988879758618888	0.009902454092721136
145	7254	0.008179108129053482	None	0.0	0.008179108129053482
145	7336	-0.1	None	0.08863649329155908	-0.1
145	7274	0.00014543659491614554	None	0.1577786256478215	0.00014543659491614554
145	7265	1.9396359379888564e-07	None	0.1577786256478215	1.9396359379888564e-07
145	7297	6.765052751393339e-07	None	0.20185308398183902	6.765052751393339e-07
145	7231	1.0851495526688955e-06	None	0.5209178907482874	1.0851495526688955e-06
145	7339	0.0023069230499381194	None	0.0	0.0023069230499381194
145	7162	0.0013300482474817923	None	0.0	0.0013300482474817923
145	7348	0.002171572652146787	None	0.0	0.002171572652146787
145	7342	-7.340785593226734e-09	None	0.7273099628149902	-7.340785593226734e-09
145	7338	-7.539931099471194e-08	None	0.3526980644506716	-7.539931099471194e-08
145	6909	0.008430609150215936	None	0.0	0.008430609150215936
145	7209	2.1188672287263146e-05	None	0.08418459229466795	2.1188672287263146e-05
145	6979	0.008268801572340211	None	0.0	0.008268801572340211
145	7194	0.0005837503458744461	None	0.0	0.0005837503458744461
145	7107	-2.2140004344971027e-09	None	0.7349614780139544	-2.2140004344971027e-09
145	7190	0.008996641198402763	None	0.0	0.008996641198402763
145	6725	0.008159675665489637	None	0.0	0.008159675665489637
145	7172	0.008047011023798678	None	0.0	0.008047011023798678
145	7015	0.001098208070006327	None	0.0	0.001098208070006327
145	6733	0.008073770452199494	None	0.0	0.008073770452199494
145	7310	0.008432774387298657	None	0.0	0.008432774387298657
145	7218	0.00812841254850179	None	0.0	0.00812841254850179
145	6715	0.008147252119602245	None	0.0	0.008147252119602245
145	7278	2.700560448174219e-07	None	0.0988879758618888	2.700560448174219e-07
145	7284	-2.2808881034948352e-08	None	0.5295617848218	-2.2808881034948352e-08
145	7058	0.0003518745870732874	None	0.26087755866197676	0.0003518745870732874
145	7198	0.009507104956954168	None	0.0988879758618888	0.009507104956954168
145	7349	-9.37972959516801e-06	None	0.0	-9.37972959516801e-06
145	6172	0.008395566689896019	None	0.0	0.008395566689896019
145	7350	4.11764792476784e-05	None	0.0	4.11764792476784e-05
145	6990	0.0008738935246094387	None	0.0	0.0008738935246094387
145	7205	8.868498239013341e-05	None	0.43219096313835664	8.868498239013341e-05
145	7244	5.4102050195534156e-05	None	0.0	5.4102050195534156e-05
145	7151	0.008211246694998852	None	0.0	0.008211246694998852
145	6802	0.0005727641440904324	None	0.0	0.0005727641440904324
145	7324	None	None	0.42546165466569086	None
145	6893	0.009733492618301028	None	0.0988879758618888	0.009733492618301028
145	6718	0.00871245880867066	None	0.0	0.00871245880867066
145	7255	2.2418204259680987e-06	None	0.5209178907482874	2.2418204259680987e-06
145	7079	0.001342785065855742	None	0.0	0.001342785065855742
145	7237	0.008056981445987797	None	0.0	0.008056981445987797
145	6237	0.008341710324782828	None	0.0	0.008341710324782828
145	7276	-5.172716274799834e-07	None	0.3526980644506716	-5.172716274799834e-07
145	6790	0.00806138473528061	None	0.0	0.00806138473528061
145	7306	0.00779906731241845	None	0.0	0.00779906731241845
145	7074	-4.850107182812074e-07	None	0.0	-4.850107182812074e-07
145	7331	0.008347283480876372	None	0.0	0.008347283480876372
145	6449	0.008131083657633953	None	0.0	0.008131083657633953
145	6907	0.008107616935586355	None	0.0	0.008107616935586355
145	7039	0.008080122384303733	None	0.0	0.008080122384303733
145	6863	0.0058942588117924044	None	0.04653298146406014	0.0058942588117924044
145	7226	0.0003246939310209716	None	0.0	0.0003246939310209716
145	7170	0.008138322120164063	None	0.0	0.008138322120164063
145	6953	0.008269224992492077	None	0.0	0.008269224992492077
145	7337	0.00036015933817913734	None	0.04653298146406014	0.00036015933817913734
145	7196	3.252972974351447e-08	None	0.9294103061046066	3.252972974351447e-08
145	7224	0.008400809464383208	None	0.0	0.008400809464383208
145	7314	-7.11156547584729e-08	None	0.0	-7.11156547584729e-08
145	6559	0.008273336182862205	None	0.0	0.008273336182862205
145	7294	-5.493948246320677e-08	None	0.0	-5.493948246320677e-08
145	5851	0.008256001167155661	None	0.0	0.008256001167155661
145	7315	1.6157570659545227e-05	None	0.0	1.6157570659545227e-05
145	6980	0.008018020721612746	None	0.0	0.008018020721612746
145	6858	0.008455737071437472	None	0.0	0.008455737071437472
145	7187	0.008400809464376434	None	0.0	0.008400809464376434
145	7301	0.004681721936643152	None	0.08418459229466795	0.004681721936643152
145	6076	0.008301369791413262	None	0.0	0.008301369791413262
145	6627	0.00840398546111741	None	0.0	0.00840398546111741
145	7003	0.002111774729040123	None	0.26087755866197676	0.002111774729040123
145	7236	0.006001479224303428	None	0.04653298146406014	0.006001479224303428
145	6941	0.008181709051617575	None	0.0	0.008181709051617575
145	7207	0.008502687179955013	None	0.0	0.008502687179955013
145	7287	-0.00010717873080320382	None	0.3676267561717051	-0.00010717873080320382
145	7341	-1.1550617163475124e-07	None	0.3526980644506716	-1.1550617163475124e-07
145	6556	0.008241670834858295	None	0.0	0.008241670834858295
143	7250	-4.662043659802821e-08	None	0.0	-4.662043659802821e-08
143	7167	0.008653846341204056	None	0.0	0.008653846341204056
143	6736	0.0006340921023045506	None	0.0	0.0006340921023045506
143	7195	-1.0872094710679542e-06	None	0.0	-1.0872094710679542e-06
143	6869	0.008415402436540138	None	0.0	0.008415402436540138
143	6671	0.008302747577360967	None	0.0	0.008302747577360967
143	6439	0.008371713442929475	None	0.0	0.008371713442929475
143	7014	0.006415357767703995	None	0.0697994721960902	0.006415357767703995
143	6781	0.002962099442873265	None	0.0	0.002962099442873265
143	7127	0.00795755916090552	None	0.0	0.00795755916090552
143	7193	4.141563482332637e-10	None	0.7015212341908861	4.141563482332637e-10
143	6713	0.00822321362615794	None	0.0	0.00822321362615794
143	7220	0.00014564134180608304	None	0.1719616003370994	0.00014564134180608304
143	7069	0.0001492291556216434	None	0.6016053154902361	0.0001492291556216434
143	7213	1.5448995512387227e-07	None	0.0	1.5448995512387227e-07
143	6981	9.803005976277805e-11	None	0.7015212341908861	9.803005976277805e-11
143	7088	0.002962663762834891	None	0.0	0.002962663762834891
143	7071	0.008232771066333845	None	0.0	0.008232771066333845
143	6127	0.008181187252031296	None	0.0	0.008181187252031296
143	7031	0.00799990017623491	None	0.0	0.00799990017623491
143	7174	0.00020553150582826763	None	0.5300589915591785	0.00020553150582826763
143	6218	0.009902454092721136	None	0.1719616003370994	0.009902454092721136
143	7222	3.710663761194408e-05	None	0.0697994721960902	3.710663761194408e-05
143	7168	-4.8984917655215773e-08	None	0.3697470756171629	-4.8984917655215773e-08
143	7153	0.005854101534157165	None	0.0697994721960902	0.005854101534157165
143	7231	1.0851495526688955e-06	None	0.5019632692165275	1.0851495526688955e-06
143	7162	0.0013300482474817923	None	0.0	0.0013300482474817923
143	7197	0.008582755545697157	None	0.0	0.008582755545697157
143	6909	0.008430609150215936	None	0.0	0.008430609150215936
143	7209	2.1188672287263146e-05	None	0.12026370327809707	2.1188672287263146e-05
143	6979	0.008268801572340211	None	0.0	0.008268801572340211
143	7194	0.0005837503458744461	None	0.0	0.0005837503458744461
143	7107	-2.2140004344971027e-09	None	0.8253764974968275	-2.2140004344971027e-09
143	7190	0.008996641198402763	None	0.0	0.008996641198402763
143	6725	0.008159675665489637	None	0.0	0.008159675665489637
143	7145	0.008056981443781839	None	0.0	0.008056981443781839
143	7172	0.008047011023798678	None	0.0	0.008047011023798678
143	7015	0.001098208070006327	None	0.0	0.001098208070006327
143	6954	1.0410099145643678e-05	None	0.664888258724757	1.0410099145643678e-05
143	6733	0.008073770452199494	None	0.0	0.008073770452199494
143	7178	0.00019130098760089013	None	0.16763272228051	0.00019130098760089013
143	7218	0.00812841254850179	None	0.0	0.00812841254850179
143	6715	0.008147252119602245	None	0.0	0.008147252119602245
143	7058	0.0003518745870732874	None	0.3060901559231274	0.0003518745870732874
143	7158	0.008486406725988778	None	0.0	0.008486406725988778
143	7198	0.009507104956954168	None	0.1719616003370994	0.009507104956954168
143	7212	-0.1	None	0.0	-0.1
143	6172	0.008395566689896019	None	0.0	0.008395566689896019
143	6990	0.0008738935246094387	None	0.0	0.0008738935246094387
143	7204	3.642610078942615e-06	None	0.3277898288552149	3.642610078942615e-06
143	7215	0.007998547314862034	None	0.0	0.007998547314862034
143	7205	8.868498239013341e-05	None	0.4410613889092617	8.868498239013341e-05
143	7244	5.4102050195534156e-05	None	0.0	5.4102050195534156e-05
143	7151	0.008211246694998852	None	0.0	0.008211246694998852
143	6802	0.0005727641440904324	None	0.0	0.0005727641440904324
143	6893	0.009733492618301028	None	0.1719616003370994	0.009733492618301028
143	7246	-0.1	None	0.0	-0.1
143	6991	0.008400809465913763	None	0.0	0.008400809465913763
143	6718	0.00871245880867066	None	0.0	0.00871245880867066
143	7079	0.001342785065855742	None	0.0	0.001342785065855742
143	7237	0.008056981445987797	None	0.0	0.008056981445987797
143	6237	0.008341710324782828	None	0.0	0.008341710324782828
143	6790	0.00806138473528061	None	0.0	0.00806138473528061
143	7180	1.4630845433602097e-05	None	0.0	1.4630845433602097e-05
143	6814	0.00680615986914763	None	0.0	0.00680615986914763
143	7150	0.008048444041269478	None	0.0	0.008048444041269478
143	7074	-4.850107182812074e-07	None	0.0	-4.850107182812074e-07
143	7232	0.008074032057402345	None	0.0	0.008074032057402345
143	7076	0.007989027596075508	None	0.0	0.007989027596075508
143	6449	0.008131083657633953	None	0.0	0.008131083657633953
143	6907	0.008107616935586355	None	0.0	0.008107616935586355
143	7039	0.008080122384303733	None	0.0	0.008080122384303733
143	7201	7.984271307705885e-07	None	0.0	7.984271307705885e-07
143	6863	0.0058942588117924044	None	0.0697994721960902	0.0058942588117924044
143	7068	0.0005705298898755609	None	0.0	0.0005705298898755609
143	7226	0.0003246939310209716	None	0.0	0.0003246939310209716
143	6905	9.489511602250783e-06	None	0.3697470756171629	9.489511602250783e-06
143	7170	0.008138322120164063	None	0.0	0.008138322120164063
143	6953	0.008269224992492077	None	0.0	0.008269224992492077
143	6654	0.008171137090555716	None	0.0	0.008171137090555716
143	7196	3.252972974351447e-08	None	0.8243862573351832	3.252972974351447e-08
143	7224	0.008400809464383208	None	0.0	0.008400809464383208
143	6559	0.008273336182862205	None	0.0	0.008273336182862205
143	5851	0.008256001167155661	None	0.0	0.008256001167155661
143	7203	-0.1	None	0.0	-0.1
143	6980	0.008018020721612746	None	0.0	0.008018020721612746
143	6858	0.008455737071437472	None	0.0	0.008455737071437472
143	7173	1.169062306540109e-05	None	0.3697470756171629	1.169062306540109e-05
143	7191	-1.3448243477513577e-07	None	0.664888258724757	-1.3448243477513577e-07
143	7187	0.008400809464376434	None	0.0	0.008400809464376434
143	7239	-0.1	None	0.0	-0.1
143	7129	-2.664236106261385e-05	None	0.20084374624010398	-2.664236106261385e-05
143	6076	0.008301369791413262	None	0.0	0.008301369791413262
143	6627	0.00840398546111741	None	0.0	0.00840398546111741
143	7003	0.002111774729040123	None	0.3060901559231274	0.002111774729040123
143	7236	0.006001479224303428	None	0.0697994721960902	0.006001479224303428
143	6941	0.008181709051617575	None	0.0	0.008181709051617575
143	7223	0.00975556786283774	None	0.1719616003370994	0.00975556786283774
143	7207	0.008502687179955013	None	0.0	0.008502687179955013
143	6556	0.008241670834858295	None	0.0	0.008241670834858295
106	5310	0.004493829330705878	None	0.0	0.004493829330705878
106	5114	0.008350601906930436	None	0.0	0.008350601906930436
106	4998	0.006847745657003048	None	0.0	0.006847745657003048
106	5099	0.006597820136797927	None	0.0	0.006597820136797927
106	4968	0.0033828877725778006	None	0.09621096262247766	0.0033828877725778006
106	5319	0.0013117099504579353	None	0.3342505574344572	0.0013117099504579353
106	5307	0.0005718529507132455	None	0.0	0.0005718529507132455
106	5260	0.00540262337545408	None	0.0	0.00540262337545408
106	5057	0.002043956735275521	None	0.0	0.002043956735275521
106	5112	0.008289123352536044	None	0.0	0.008289123352536044
106	5363	-0.1	None	0.0	-0.1
106	5115	0.006037913475371219	None	0.0	0.006037913475371219
106	5169	0.008253424221940493	None	0.0	0.008253424221940493
106	4818	0.004025833737271027	None	0.0	0.004025833737271027
106	4971	0.002051735179133267	None	0.0	0.002051735179133267
106	4921	0.007974692784948334	None	0.0	0.007974692784948334
106	5266	-3.21912066744193e-07	None	0.0	-3.21912066744193e-07
106	4973	0.006685185250826844	None	0.0	0.006685185250826844
106	5394	-4.6453061352755474e-05	None	0.0	-4.6453061352755474e-05
106	4573	0.0054271776458320745	None	0.0	0.0054271776458320745
106	5143	0.003814815563076101	None	0.0	0.003814815563076101
106	5398	0.014074325726253325	None	0.0	0.014074325726253325
106	5167	0.005228343574193895	None	0.0	0.005228343574193895
106	5324	0.003978369265352701	None	0.0	0.003978369265352701
106	5352	0.0001131887623774492	None	0.0	0.0001131887623774492
106	5366	0.005184318774161159	None	0.0	0.005184318774161159
106	5327	2.780400083489127e-10	None	0.0	2.780400083489127e-10
106	4807	0.005300960025421493	None	0.0	0.005300960025421493
106	5269	0.005359459821870596	None	0.0	0.005359459821870596
106	5093	1.5820517139250282e-08	None	0.0	1.5820517139250282e-08
106	5226	0.0064219762032944145	None	0.0	0.0064219762032944145
106	4910	0.008123361644533192	None	0.0	0.008123361644533192
106	5386	1.240469098314192e-08	None	0.09621096262247766	1.240469098314192e-08
106	4961	0.0027976327543832572	None	0.0	0.0027976327543832572
106	5030	0.008111246652461978	None	0.0	0.008111246652461978
106	5378	0.0023125835578918603	None	0.0	0.0023125835578918603
106	4909	0.0032976299186217397	None	0.0	0.0032976299186217397
106	5303	7.606516611254205e-05	None	0.0	7.606516611254205e-05
106	5384	0.00047300025969346726	None	0.0	0.00047300025969346726
106	5350	-2.970891682179864e-09	None	0.0	-2.970891682179864e-09
106	5329	0.003720444240267541	None	0.0	0.003720444240267541
106	5348	0.005207457437331554	None	0.0	0.005207457437331554
106	5381	-1.5821962547305868e-07	None	0.37635294180195455	-1.5821962547305868e-07
106	5353	0.006342422769072971	None	0.0	0.006342422769072971
106	4598	0.003250711809693302	None	0.0	0.003250711809693302
106	4018	0.005462449071591136	None	0.0	0.005462449071591136
106	5108	0.000497743891108022	None	0.0	0.000497743891108022
106	5383	0.008267574013423751	None	0.0	0.008267574013423751
106	5182	0.006746681779552223	None	0.0	0.006746681779552223
106	4508	0.0052265944120250575	None	0.0	0.0052265944120250575
106	5379	0.0052685759479937	None	0.0	0.0052685759479937
106	5200	0.0035747695985056446	None	0.0	0.0035747695985056446
106	5145	0.006650018278770723	None	0.0	0.006650018278770723
106	5355	-1.95694592220524e-08	None	0.7375243597021466	-1.95694592220524e-08
106	5066	0.006705219612953807	None	0.0	0.006705219612953807
106	5180	0.008127507102809892	None	0.0	0.008127507102809892
106	5388	0.001353939778866803	None	0.0	0.001353939778866803
106	5255	0.008315705226532926	None	0.0	0.008315705226532926
106	5369	0.007989027596609907	None	0.0	0.007989027596609907
106	5206	0.00033008386817558085	None	0.0	0.00033008386817558085
106	5283	0.004799418253146671	None	0.0	0.004799418253146671
106	5165	0.003984688036304486	None	0.0	0.003984688036304486
106	5377	0.006634936799361927	None	0.0	0.006634936799361927
106	5361	0.008159675666797645	None	0.0	0.008159675666797645
106	5238	0.0038653319348957004	None	0.0	0.0038653319348957004
106	5362	-5.1811503010336463e-05	None	0.0	-5.1811503010336463e-05
106	5199	0.008370685494468014	None	0.0	0.008370685494468014
106	5069	0.008382406085241628	None	0.0	0.008382406085241628
106	5364	-4.12404397812058e-05	None	0.6302985149155225	-4.12404397812058e-05
106	5305	3.7615928301480386e-06	None	1.1057485133657996	3.7615928301480386e-06
106	4830	0.007111432809638071	None	0.0	0.007111432809638071
106	4677	0.003271087560452724	None	0.0	0.003271087560452724
106	4664	0.003474336988618219	None	0.0	0.003474336988618219
106	4956	0.008179228511306494	None	0.0	0.008179228511306494
106	5365	1.9981544621901147e-05	None	0.0	1.9981544621901147e-05
106	5389	0.00043823351824504877	None	0.13076603295188735	0.00043823351824504877
106	5082	0.003977767598137473	None	0.0	0.003977767598137473
106	4820	0.0044991912736362435	None	0.0	0.0044991912736362435
106	5279	0.006190423643969777	None	0.0	0.006190423643969777
106	5360	-4.772886062892891e-05	None	0.16763272228051	-4.772886062892891e-05
106	5397	-9.181972338533149e-10	None	0.0	-9.181972338533149e-10
106	5258	0.005315727625698942	None	0.0	0.005315727625698942
106	5359	-0.1	None	0.0	-0.1
106	5302	-0.1	None	0.0	-0.1
106	5306	0.00332229220693452	None	0.0	0.00332229220693452
106	5385	1.898664039439512e-05	None	0.0	1.898664039439512e-05
106	4979	0.0034491134268994634	None	0.0	0.0034491134268994634
106	5249	0.012036072014062645	None	0.0	0.012036072014062645
106	4954	0.008137940339385258	None	0.0	0.008137940339385258
106	4821	0.0031985437100644624	None	0.0	0.0031985437100644624
106	5217	0.004502784474487131	None	0.0	0.004502784474487131
106	5336	4.3391398860292124e-05	None	0.0	4.3391398860292124e-05
106	5207	7.119813195712276e-05	None	0.0	7.119813195712276e-05
106	5107	0.003919951760408802	None	0.0	0.003919951760408802
106	5375	0.0012396731617952653	None	0.6216658174974998	0.0012396731617952653
106	4894	0.002247122454274419	None	0.0	0.002247122454274419
106	5100	0.006703640599032201	None	0.0	0.006703640599032201
106	5183	0.0008358590560935935	None	0.0	0.0008358590560935935
106	5193	0.0004924222947380382	None	0.0	0.0004924222947380382
106	5284	0.000982841373527014	None	0.0	0.000982841373527014
141	7119	1.5308646556271143e-10	None	0.8906547302113029	1.5308646556271143e-10
141	6736	0.0006340921023045506	None	0.0	0.0006340921023045506
141	7113	-0.1	None	0.4799016571777684	-0.1
141	7111	0.0024807902644889755	None	0.0	0.0024807902644889755
141	6869	0.008415402436540138	None	0.0	0.008415402436540138
141	6671	0.008302747577360967	None	0.0	0.008302747577360967
141	6439	0.008371713442929475	None	0.0	0.008371713442929475
141	7014	0.006415357767703995	None	0.0697994721960902	0.006415357767703995
141	6781	0.002962099442873265	None	0.0	0.002962099442873265
141	7099	-1.0366230634410447e-05	None	0.0	-1.0366230634410447e-05
141	7127	0.00795755916090552	None	0.0	0.00795755916090552
141	6713	0.00822321362615794	None	0.0	0.00822321362615794
141	6846	0.002853565299697091	None	0.0	0.002853565299697091
141	7128	0.00022541535895799795	None	0.26481705601734573	0.00022541535895799795
141	7069	0.0001492291556216434	None	0.5388956956681967	0.0001492291556216434
141	7019	9.259338399825511e-05	None	0.0	9.259338399825511e-05
141	7137	-5.931170416469022e-09	None	0.5385558991385552	-5.931170416469022e-09
141	6981	9.803005976277805e-11	None	0.8906547302113029	9.803005976277805e-11
141	7088	0.002962663762834891	None	0.0	0.002962663762834891
141	7112	5.418821160468659e-05	None	0.0	5.418821160468659e-05
141	7103	-5.191372637765994e-07	None	0.19010091997587386	-5.191372637765994e-07
141	7090	0.008162207976844145	None	0.0	0.008162207976844145
141	7071	0.008232771066333845	None	0.0	0.008232771066333845
141	7097	-3.327578167680989e-05	None	0.5628883332693698	-3.327578167680989e-05
141	6127	0.008181187252031296	None	0.0	0.008181187252031296
141	7031	0.00799990017623491	None	0.0	0.00799990017623491
141	7027	5.336374789071178e-09	None	0.0	5.336374789071178e-09
141	7116	-1.4491920995596665e-05	None	0.08418459229466795	-1.4491920995596665e-05
141	7104	0.002171064527296135	None	0.0697994721960902	0.002171064527296135
141	6218	0.009902454092721136	None	0.23553886967455018	0.009902454092721136
141	6903	3.526203311345123e-08	None	0.20182592958862405	3.526203311345123e-08
141	6909	0.008430609150215936	None	0.0	0.008430609150215936
141	7115	2.075923827664039e-06	None	0.0	2.075923827664039e-06
141	6979	0.008268801572340211	None	0.0	0.008268801572340211
141	6773	0.008338777103351883	None	0.0	0.008338777103351883
141	7107	-2.2140004344971027e-09	None	0.19993859807435582	-2.2140004344971027e-09
141	6725	0.008159675665489637	None	0.0	0.008159675665489637
141	7145	0.008056981443781839	None	0.0	0.008056981443781839
141	7015	0.001098208070006327	None	0.0	0.001098208070006327
141	6954	1.0410099145643678e-05	None	0.6493697792876222	1.0410099145643678e-05
141	7086	3.7321217496982736e-07	None	0.26481705601734573	3.7321217496982736e-07
141	7109	-0.1	None	0.5522261572958794	-0.1
141	6733	0.008073770452199494	None	0.0	0.008073770452199494
141	6715	0.008147252119602245	None	0.0	0.008147252119602245
141	7058	0.0003518745870732874	None	0.34375960061043875	0.0003518745870732874
141	6986	0.0009839597767110151	None	0.0	0.0009839597767110151
141	6172	0.008395566689896019	None	0.0	0.008395566689896019
141	7009	0.0015771988638539776	None	0.28868741054388997	0.0015771988638539776
141	6990	0.0008738935246094387	None	0.0	0.0008738935246094387
141	7105	None	None	0.25253898898804394	None
141	6802	0.0005727641440904324	None	0.0	0.0005727641440904324
141	7046	2.5757920059247398e-05	None	0.26481705601734573	2.5757920059247398e-05
141	7012	0.008253424219562055	None	0.0	0.008253424219562055
141	6893	0.009733492618301028	None	0.23553886967455018	0.009733492618301028
141	6991	0.008400809465913763	None	0.0	0.008400809465913763
141	6718	0.00871245880867066	None	0.0	0.00871245880867066
141	7138	5.152151231111621e-07	None	0.0	5.152151231111621e-07
141	7079	0.001342785065855742	None	0.0	0.001342785065855742
141	6237	0.008341710324782828	None	0.0	0.008341710324782828
141	7135	-1.4267960545902072e-05	None	0.1657936324553011	-1.4267960545902072e-05
141	6790	0.00806138473528061	None	0.0	0.00806138473528061
141	6191	0.008171282863536718	None	0.0	0.008171282863536718
141	7117	-0.1	None	0.5522261572958794	-0.1
141	7080	0.008286405866255625	None	0.0	0.008286405866255625
141	7091	0.0027147016359783554	None	0.0	0.0027147016359783554
141	6814	0.00680615986914763	None	0.0	0.00680615986914763
141	7150	0.008048444041269478	None	0.0	0.008048444041269478
141	7074	-4.850107182812074e-07	None	0.0	-4.850107182812074e-07
141	7143	9.832419142662053e-07	None	0.0	9.832419142662053e-07
141	7076	0.007989027596075508	None	0.0	0.007989027596075508
141	6449	0.008131083657633953	None	0.0	0.008131083657633953
141	6907	0.008107616935586355	None	0.0	0.008107616935586355
141	6756	0.002943549840114408	None	0.0	0.002943549840114408
141	7039	0.008080122384303733	None	0.0	0.008080122384303733
141	6863	0.0058942588117924044	None	0.0697994721960902	0.0058942588117924044
141	6701	4.770862011508733e-05	None	0.5361537191308929	4.770862011508733e-05
141	6728	0.0028756029198287124	None	0.0	0.0028756029198287124
141	7093	-7.906058009915376e-08	None	0.26481705601734573	-7.906058009915376e-08
141	7068	0.0005705298898755609	None	0.0	0.0005705298898755609
141	6646	0.008171106906106822	None	0.0	0.008171106906106822
141	6905	9.489511602250783e-06	None	0.26481705601734573	9.489511602250783e-06
141	6953	0.008269224992492077	None	0.0	0.008269224992492077
141	6717	0.007862086772438338	None	0.0	0.007862086772438338
141	6654	0.008171137090555716	None	0.0	0.008171137090555716
141	6559	0.008273336182862205	None	0.0	0.008273336182862205
141	6977	0.007958448770807298	None	0.0	0.007958448770807298
141	5851	0.008256001167155661	None	0.0	0.008256001167155661
141	6972	0.0024708427345769258	None	0.0	0.0024708427345769258
141	7005	0.008098440548683144	None	0.0	0.008098440548683144
141	6980	0.008018020721612746	None	0.0	0.008018020721612746
141	7054	0.00023093678062657645	None	0.26481705601734573	0.00023093678062657645
141	6858	0.008455737071437472	None	0.0	0.008455737071437472
141	7139	-6.922106803883832e-07	None	0.6493697792876222	-6.922106803883832e-07
141	7129	-2.664236106261385e-05	None	0.18364369208926906	-2.664236106261385e-05
141	6076	0.008301369791413262	None	0.0	0.008301369791413262
141	6627	0.00840398546111741	None	0.0	0.00840398546111741
141	7003	0.002111774729040123	None	0.34375960061043875	0.002111774729040123
141	6818	0.002232594710399288	None	0.0	0.002232594710399288
141	6941	0.008181709051617575	None	0.0	0.008181709051617575
141	6556	0.008241670834858295	None	0.0	0.008241670834858295
72	3680	0.002125067791858354	None	0.0	0.002125067791858354
72	3179	0.000558483485675892	None	0.4092249097263572	0.000558483485675892
72	3432	0.0018462383415801802	None	0.0	0.0018462383415801802
72	3434	0.00022596020227167932	None	0.0	0.00022596020227167932
72	3484	0.0026095049388421667	None	0.0	0.0026095049388421667
72	3607	-2.0556115541823596e-08	None	0.0	-2.0556115541823596e-08
72	3618	0.003531014771417645	None	0.0	0.003531014771417645
72	3668	0.0007335186662057229	None	0.0	0.0007335186662057229
72	3235	0.0009954031194839151	None	0.020672152004102655	0.0009954031194839151
72	3665	0.00029630670545800525	None	0.12982038613544175	0.00029630670545800525
72	3430	0.0012101787735964561	None	0.0	0.0012101787735964561
72	3608	0.001989115522314228	None	0.0	0.001989115522314228
72	3551	0.00035360404797653343	None	0.19052248114756784	0.00035360404797653343
72	3670	0.0011505512007749592	None	0.07144593043033795	0.0011505512007749592
72	3685	0.001372530051229391	None	0.0	0.001372530051229391
72	3589	0.0009312289311269226	None	0.0	0.0009312289311269226
72	3214	0.001476600538702632	None	0.07144593043033795	0.001476600538702632
72	3644	0.0010386439909051577	None	0.07144593043033795	0.0010386439909051577
72	3692	-1.5677521947838904e-07	None	0.31888003365176243	-1.5677521947838904e-07
72	3523	0.0003392961710447702	None	0.19052248114756784	0.0003392961710447702
72	3440	0.001551427582375069	None	0.0	0.001551427582375069
72	3563	0.00043967740395592207	None	0.348393201896643	0.00043967740395592207
72	3661	0.0003020321858995134	None	0.1809211509517675	0.0003020321858995134
72	3583	0.0010396782753641048	None	0.07144593043033795	0.0010396782753641048
72	3408	0.0006903075591104641	None	0.0	0.0006903075591104641
72	3596	0.00037726409550155343	None	0.12622830061166415	0.00037726409550155343
72	3356	0.0023074224407143976	None	0.0	0.0023074224407143976
72	3460	0.0003770989719074332	None	0.12622830061166415	0.0003770989719074332
72	3428	0.0026447045495259147	None	0.0	0.0026447045495259147
72	3393	0.00013378122034225594	None	0.06013185163904853	0.00013378122034225594
72	3693	0.0009199259989809587	None	0.0	0.0009199259989809587
72	3613	0.0020402876052114318	None	0.0	0.0020402876052114318
72	3639	0.0015863955458325384	None	0.0	0.0015863955458325384
72	3324	0.0003710172391105541	None	0.06013185163904853	0.0003710172391105541
72	3689	6.507069386386132e-08	None	0.7532487763630257	6.507069386386132e-08
72	3635	0.001813666472233507	None	0.0	0.001813666472233507
72	3427	0.0005656759428510281	None	0.348393201896643	0.0005656759428510281
72	3564	0.0003906449787863579	None	0.0	0.0003906449787863579
72	3609	9.210615969080663e-05	None	0.4088926525241348	9.210615969080663e-05
72	3403	7.999366661616585e-05	None	0.7689568422892402	7.999366661616585e-05
72	3642	-1.7538535449899877e-05	None	0.0	-1.7538535449899877e-05
72	3445	0.0002440314174113913	None	0.5091932187035585	0.0002440314174113913
72	3514	0.002563362240903369	None	0.07144593043033795	0.002563362240903369
72	3383	0.0004997927276810175	None	0.1809211509517675	0.0004997927276810175
72	3652	3.4657711520783123e-06	None	0.0	3.4657711520783123e-06
72	3700	0.0025101957140852005	None	0.0	0.0025101957140852005
72	3687	0.002284995911990638	None	0.0	0.002284995911990638
72	3648	0.0010599094935847477	None	0.263268223130536	0.0010599094935847477
72	3623	9.844673468892382e-05	None	0.5091932187035585	9.844673468892382e-05
72	3436	0.00022049118374207555	None	0.020672152004102655	0.00022049118374207555
72	3470	0.0020153177097151833	None	0.0	0.0020153177097151833
72	3465	0.0006297910934850953	None	0.0	0.0006297910934850953
72	3640	0.0025719029304497177	None	0.0	0.0025719029304497177
72	3604	0.0015223268232347354	None	0.0	0.0015223268232347354
72	3493	0.00023274276142568466	None	0.0	0.00023274276142568466
72	3405	-3.7317835235311338e-06	None	0.0	-3.7317835235311338e-06
72	3547	4.540414736861391e-08	None	0.0	4.540414736861391e-08
72	3435	0.00012288960525508403	None	0.35798061371171347	0.00012288960525508403
72	3311	0.0011529069890577144	None	0.0	0.0011529069890577144
72	3663	3.086521899328077e-08	None	0.020672152004102655	3.086521899328077e-08
72	3318	0.00018475953862567748	None	0.0	0.00018475953862567748
72	3656	-0.1	None	0.0	-0.1
72	3616	-2.2075928036561743e-05	None	0.3478616685345084	-2.2075928036561743e-05
72	3593	0.0005218959868046771	None	0.1046992082941353	0.0005218959868046771
72	3669	0.0006329416047124153	None	0.0	0.0006329416047124153
72	3638	0.0011992389035594964	None	0.12982038613544175	0.0011992389035594964
72	3625	0.00016307999214492053	None	0.0	0.00016307999214492053
72	3697	3.6654231408505093e-06	None	0.18625858031167777	3.6654231408505093e-06
72	3456	0.000303967306170628	None	0.12982038613544175	0.000303967306170628
72	3631	0.0007433824247347589	None	0.1809211509517675	0.0007433824247347589
72	3267	0.0005204658750765786	None	0.4092249097263572	0.0005204658750765786
72	3650	0.0018050814069745747	None	0.0	0.0018050814069745747
72	3466	0.0010020452553499153	None	0.07144593043033795	0.0010020452553499153
72	3481	0.000836451926477737	None	0.0	0.000836451926477737
72	3307	0.002300926661859248	None	0.0	0.002300926661859248
72	3659	-3.3505287022767534e-08	None	0.0	-3.3505287022767534e-08
72	3671	0.00027320864330789647	None	0.0	0.00027320864330789647
72	3683	5.48304157874818e-07	None	0.7532487763630257	5.48304157874818e-07
72	3568	-5.191156059132954e-09	None	0.889248582795575	-5.191156059132954e-09
72	3658	0.0016334963938354756	None	0.0	0.0016334963938354756
72	3121	0.0005170191988601129	None	0.4092249097263572	0.0005170191988601129
72	3540	0.0017909205840537647	None	0.0	0.0017909205840537647
72	3312	0.0027008863186960505	None	0.0	0.0027008863186960505
72	3694	7.502039197858958e-10	None	0.8385254915624213	7.502039197858958e-10
72	3610	0.0004940732823247669	None	0.12622830061166415	0.0004940732823247669
72	3592	0.002586740278998929	None	0.0	0.002586740278998929
72	3617	0.002065826825990097	None	0.0	0.002065826825990097
72	3431	0.0019391440951535516	None	0.0	0.0019391440951535516
72	3660	0.0004383478729545633	None	0.6368583347417884	0.0004383478729545633
72	3598	-6.354713094392074e-05	None	0.0	-6.354713094392074e-05
72	3586	0.001225872258578264	None	0.07144593043033795	0.001225872258578264
72	3325	0.0002953573495307257	None	0.0	0.0002953573495307257
72	3422	0.00032757572769790034	None	0.0	0.00032757572769790034
72	3336	0.0023500937172078206	None	0.0	0.0023500937172078206
72	3378	9.506011536315726e-05	None	0.0	9.506011536315726e-05
72	3501	0.0007425415768839582	None	0.1873409532904724	0.0007425415768839582
72	3573	0.0004188952330113916	None	0.06013185163904853	0.0004188952330113916
72	3585	4.4155582968908047e-07	None	1.105866982041457	4.4155582968908047e-07
72	3664	-2.9691123684654053e-06	None	0.020672152004102655	-2.9691123684654053e-06
72	3146	0.002303281897025249	None	0.0	0.002303281897025249
50	2598	-0.1	None	0.0	-0.1
50	2579	1.0449698828397934e-09	None	0.36541961426981784	1.0449698828397934e-09
50	2382	None	None	0.36749283065632427	None
50	2560	-1.4288164546504279e-08	None	0.4294368951277302	-1.4288164546504279e-08
50	2554	-1.9518775105077675e-08	None	0.6920346714255754	-1.9518775105077675e-08
50	2576	5.863649908069493e-06	None	0.3509481188210949	5.863649908069493e-06
50	2127	None	None	0.4933418158741614	None
50	2318	None	None	0.5860204448836158	None
50	2556	-2.6673837599006684e-11	None	0.46178040827086475	-2.6673837599006684e-11
50	2559	-1.750873150221335e-05	None	0.4335845434037283	-1.750873150221335e-05
50	1772	None	None	0.3786665521852174	None
50	2436	None	None	0.36541961426981784	None
50	2592	-0.1	None	0.0	-0.1
50	2447	None	None	0.4741787034224204	None
50	1965	None	None	0.4276581218589948	None
50	2404	None	None	0.5325564063166994	None
50	2566	-0.1	None	0.0	-0.1
50	2577	4.855418237632467e-06	None	0.24266363797457968	4.855418237632467e-06
50	2597	-3.164500147349305e-09	None	0.4555040360891396	-3.164500147349305e-09
50	2487	None	None	0.43627995447751183	None
50	2373	None	None	0.4294368951277302	None
50	2552	-4.363363799529195e-08	None	0.2475465855506725	-4.363363799529195e-08
50	2571	-0.1	None	0.0	-0.1
50	1913	None	None	0.47541098767951884	None
50	2426	None	None	0.34971105245133216	None
50	2453	None	None	0.41312749497558565	None
50	2304	None	None	0.31086334711062097	None
50	2600	-0.1	None	0.0	-0.1
50	2367	None	None	0.42122440077105583	None
50	2585	-1.1954274611793258e-06	None	0.3780682351689745	-1.1954274611793258e-06
50	2581	-2.9423623479049458e-05	None	0.4056406505509371	-2.9423623479049458e-05
50	2596	-0.1	None	0.0	-0.1
50	2463	None	None	0.46599689148054024	None
50	2553	1.0807335637416636e-05	None	0.36541961426981784	1.0807335637416636e-05
50	2276	None	None	0.3949610161817532	None
50	2486	None	None	0.39031705176673415	None
50	2476	None	None	0.24489869363254085	None
50	1870	None	None	0.6085414592142803	None
50	2247	None	None	0.4559316512760601	None
50	2557	None	None	0.2703900007096802	None
50	2371	None	None	0.2542077095621706	None
50	2594	0.0004110641740148232	None	0.2738459553000906	0.0004110641740148232
50	2570	-0.1	None	0.3704859719002949	-0.1
50	2524	None	None	0.46599689148054024	None
50	2548	None	None	0.4175079694981093	None
50	2362	None	None	0.5242782331701556	None
50	2368	None	None	0.3949610161817532	None
50	2595	0.00037769922258722833	None	0.2731321520190274	0.00037769922258722833
50	2589	1.2482679758146217e-08	None	0.43665069036382337	1.2482679758146217e-08
50	2454	None	None	0.3469351535760815	None
50	2339	None	None	0.3560690512784363	None
50	2085	None	None	0.39890947261672866	None
50	2457	None	None	0.3930513729404618	None
50	2582	None	None	0.2896871521297946	None
50	2578	-1.7289005236409024e-09	None	0.39261701949931405	-1.7289005236409024e-09
50	2407	None	None	0.0	None
50	2465	None	None	0.32298972724975894	None
50	2546	None	None	0.5453398693414299	None
50	2580	-0.1	None	0.0	-0.1
50	2214	None	None	0.35583481248823506	None
50	2216	None	None	0.5871878054973986	None
50	2569	-6.443112336420376e-05	None	0.4104731157720476	-6.443112336420376e-05
50	2563	3.4333399685795486e-09	None	0.5325564063166994	3.4333399685795486e-09
50	2512	None	None	0.4352775310468971	None
50	2532	None	None	0.0	None
50	2432	None	None	0.4571483445684751	None
50	2564	7.458197786017436e-07	None	0.3432908122024091	7.458197786017436e-07
50	2499	None	None	0.2568371152361429	None
50	2495	None	None	0.4099471228515178	None
50	2497	None	None	0.3078591524923391	None
50	2588	None	None	0.3882014395844955	None
50	2525	None	None	0.35519124781964834	None
50	2522	None	None	0.2579063589658265	None
50	2599	-1.06670088366736e-09	None	0.5922447596682034	-1.06670088366736e-09
50	2236	None	None	0.5234945659263525	None
50	1969	None	None	0.4104731157720476	None
50	2551	-0.1	None	0.3875942682249328	-0.1
50	2574	1.7619209009304668e-07	None	0.20656729702772764	1.7619209009304668e-07
50	2494	None	None	0.43631458375394255	None
50	2565	-0.1	None	0.3875942682249328	-0.1
50	2530	None	None	0.39226748701789427	None
50	2567	-0.1	None	0.0	-0.1
50	2527	None	None	0.33229354109600073	None
50	2308	None	None	0.39261701949931405	None
50	2586	-0.1	None	0.0	-0.1
50	2549	None	None	0.40194757583733987	None
50	2369	None	None	0.3943719438846347	None
50	1644	None	None	0.3875942682249328	None
50	2591	-1.6563425261502168e-07	None	0.24266363797457968	-1.6563425261502168e-07
50	2573	-1.722742552059466e-07	None	0.2513115671257479	-1.722742552059466e-07
50	2317	None	None	0.34887910252056387	None
50	2593	-1.160701751250976e-08	None	0.3786665521852174	-1.160701751250976e-08
50	2472	None	None	0.6080317136109638	None
50	2537	None	None	0.5922447596682034	None
50	2590	-0.1	None	0.0	-0.1
50	2515	None	None	0.39890947261672866	None
50	2562	-0.1	None	0.35583481248823506	-0.1
50	2572	-2.215574953252692e-05	None	0.24266363797457968	-2.215574953252692e-05
50	2184	None	None	0.4104731157720476	None
50	2444	None	None	0.5142276016177652	None
74	3757	0.00035928055110545935	None	0.04810548131123882	0.00035928055110545935
74	3680	0.002125067791858354	None	0.0	0.002125067791858354
74	3762	0.0019483520086619444	None	0.0	0.0019483520086619444
74	3179	0.000558483485675892	None	0.4856634780775176	0.000558483485675892
74	3729	-0.00023333649479907875	None	0.6946222665012404	-0.00023333649479907875
74	3798	0.00011946006553281599	None	0.0	0.00011946006553281599
74	3432	0.0018462383415801802	None	0.0	0.0018462383415801802
74	3484	0.0026095049388421667	None	0.0	0.0026095049388421667
74	3618	0.003531014771417645	None	0.0	0.003531014771417645
74	3668	0.0007335186662057229	None	0.0	0.0007335186662057229
74	3235	0.0009954031194839151	None	0.21985383636113184	0.0009954031194839151
74	3665	0.00029630670545800525	None	0.21018250870138772	0.00029630670545800525
74	3781	-0.1	None	0.0	-0.1
74	3430	0.0012101787735964561	None	0.0	0.0012101787735964561
74	3710	-0.1	None	0.0	-0.1
74	3608	0.001989115522314228	None	0.0	0.001989115522314228
74	3670	0.0011505512007749592	None	0.1217951930348592	0.0011505512007749592
74	3685	0.001372530051229391	None	0.0	0.001372530051229391
74	3726	1.6099655355410374e-05	None	0.0	1.6099655355410374e-05
74	3766	0.0018053911716177083	None	0.0	0.0018053911716177083
74	3767	-1.829059950081943e-05	None	0.5010865861782536	-1.829059950081943e-05
74	3589	0.0009312289311269226	None	0.0	0.0009312289311269226
74	3214	0.001476600538702632	None	0.1217951930348592	0.001476600538702632
74	3440	0.001551427582375069	None	0.0	0.001551427582375069
74	3563	0.00043967740395592207	None	0.3174763068098937	0.00043967740395592207
74	3661	0.0003020321858995134	None	0.24961653634010653	0.0003020321858995134
74	3773	-0.1	None	0.0	-0.1
74	3408	0.0006903075591104641	None	0.0	0.0006903075591104641
74	3356	0.0023074224407143976	None	0.0	0.0023074224407143976
74	3772	0.00327108752831313	None	0.0	0.00327108752831313
74	3460	0.0003770989719074332	None	0.15778537576458018	0.0003770989719074332
74	3746	1.127902562187133e-06	None	0.0	1.127902562187133e-06
74	3428	0.0026447045495259147	None	0.0	0.0026447045495259147
74	3393	0.00013378122034225594	None	0.04810548131123882	0.00013378122034225594
74	3693	0.0009199259989809587	None	0.0	0.0009199259989809587
74	3613	0.0020402876052114318	None	0.0	0.0020402876052114318
74	3714	-7.718595552536482e-05	None	0.30271556895400753	-7.718595552536482e-05
74	3639	0.0015863955458325384	None	0.0	0.0015863955458325384
74	3324	0.0003710172391105541	None	0.04810548131123882	0.0003710172391105541
74	3689	6.507069386386132e-08	None	0.2860827292729257	6.507069386386132e-08
74	3635	0.001813666472233507	None	0.0	0.001813666472233507
74	3427	0.0005656759428510281	None	0.3174763068098937	0.0005656759428510281
74	3403	7.999366661616585e-05	None	0.8544724807473404	7.999366661616585e-05
74	3754	0.0017742845365370504	None	0.0	0.0017742845365370504
74	3735	0.0003441608618510723	None	0.39481429932004464	0.0003441608618510723
74	3752	0.0017151658582644353	None	0.0	0.0017151658582644353
74	3642	-1.7538535449899877e-05	None	0.0	-1.7538535449899877e-05
74	3749	2.1789043390123012e-06	None	0.4365027907472122	2.1789043390123012e-06
74	3708	-5.7606527990085184e-08	None	0.0	-5.7606527990085184e-08
74	3728	0.00014299264087714518	None	0.2860827292729257	0.00014299264087714518
74	3758	0.009438609288012899	None	0.0	0.009438609288012899
74	3514	0.002563362240903369	None	0.1217951930348592	0.002563362240903369
74	3732	-3.804127395627794e-09	None	0.21985383636113184	-3.804127395627794e-09
74	3687	0.002284995911990638	None	0.0	0.002284995911990638
74	3648	0.0010599094935847477	None	0.27753530171978913	0.0010599094935847477
74	3792	-0.1	None	0.0	-0.1
74	3623	9.844673468892382e-05	None	0.5382246731490297	9.844673468892382e-05
74	3748	0.0007449869430046144	None	0.0	0.0007449869430046144
74	3436	0.00022049118374207555	None	0.21985383636113184	0.00022049118374207555
74	3470	0.0020153177097151833	None	0.0	0.0020153177097151833
74	3465	0.0006297910934850953	None	0.0	0.0006297910934850953
74	3640	0.0025719029304497177	None	0.0	0.0025719029304497177
74	3604	0.0015223268232347354	None	0.0	0.0015223268232347354
74	3795	-0.1	None	0.0	-0.1
74	3776	5.21426976633702e-10	None	0.9503288904374108	5.21426976633702e-10
74	3311	0.0011529069890577144	None	0.0	0.0011529069890577144
74	3784	0.0011650982353552156	None	0.0	0.0011650982353552156
74	3785	0.001994781862335795	None	0.1217951930348592	0.001994781862335795
74	3638	0.0011992389035594964	None	0.21018250870138772	0.0011992389035594964
74	3780	0.0028587193648922024	None	0.0	0.0028587193648922024
74	3631	0.0007433824247347589	None	0.24961653634010653	0.0007433824247347589
74	3650	0.0018050814069745747	None	0.0	0.0018050814069745747
74	3778	0.0020867427662448123	None	0.26959049775636246	0.0020867427662448123
74	3466	0.0010020452553499153	None	0.1217951930348592	0.0010020452553499153
74	3481	0.000836451926477737	None	0.0	0.000836451926477737
74	3720	0.0017889209949644828	None	0.0	0.0017889209949644828
74	3307	0.002300926661859248	None	0.0	0.002300926661859248
74	3658	0.0016334963938354756	None	0.0	0.0016334963938354756
74	3764	8.504830055312134e-12	None	0.0	8.504830055312134e-12
74	3121	0.0005170191988601129	None	0.4856634780775176	0.0005170191988601129
74	3540	0.0017909205840537647	None	0.0	0.0017909205840537647
74	3777	0.0005018356335760596	None	0.0	0.0005018356335760596
74	3312	0.0027008863186960505	None	0.0	0.0027008863186960505
74	3794	0.0006033850203171614	None	0.0	0.0006033850203171614
74	3694	7.502039197858958e-10	None	0.9503288904374108	7.502039197858958e-10
74	3592	0.002586740278998929	None	0.0	0.002586740278998929
74	3617	0.002065826825990097	None	0.0	0.002065826825990097
74	3727	5.69447661224037e-07	None	0.0	5.69447661224037e-07
74	3759	0.0024300520585907124	None	0.1217951930348592	0.0024300520585907124
74	3431	0.0019391440951535516	None	0.0	0.0019391440951535516
74	3586	0.001225872258578264	None	0.1217951930348592	0.001225872258578264
74	3422	0.00032757572769790034	None	0.0	0.00032757572769790034
74	3722	0.00011807899139405183	None	0.12313692250467781	0.00011807899139405183
74	3336	0.0023500937172078206	None	0.0	0.0023500937172078206
74	3378	9.506011536315726e-05	None	0.0	9.506011536315726e-05
74	3501	0.0007425415768839582	None	0.1873409532904724	0.0007425415768839582
74	3701	0.0015528329066351735	None	0.0	0.0015528329066351735
74	3774	2.0601785060223674e-07	None	0.0	2.0601785060223674e-07
74	3718	0.0003584947760654202	None	0.04810548131123882	0.0003584947760654202
74	3146	0.002303281897025249	None	0.0	0.002303281897025249
60	3040	-8.498412809878046e-05	None	0.35838173306689736	-8.498412809878046e-05
60	3065	-2.3805970675405373e-08	None	0.35182431646454887	-2.3805970675405373e-08
60	3070	-0.1	None	0.0	-0.1
60	3058	0.0024731936536152915	None	0.3623632994452198	0.0024731936536152915
60	3067	1.574149625597094e-08	None	0.23347022669121711	1.574149625597094e-08
60	2717	0.0014284382390127466	None	0.37645548733830264	0.0014284382390127466
60	2776	0.0004166978134553286	None	0.0	0.0004166978134553286
60	2930	0.00046295541272008215	None	0.08619584575327446	0.00046295541272008215
60	2710	1.90990578495603e-07	None	0.7371728759052398	1.90990578495603e-07
60	2969	4.52498195118683e-07	None	0.292304102852631	4.52498195118683e-07
60	2681	1.1731114825105946e-05	None	0.26812811287331745	1.1731114825105946e-05
60	3069	-1.7489383552707588e-08	None	0.0	-1.7489383552707588e-08
60	2863	0.0001581878998867729	None	0.2913440001847198	0.0001581878998867729
60	2662	0.00020213874007308315	None	0.5956449362252532	0.00020213874007308315
60	2748	0.0004609117566147956	None	0.17211023956101384	0.0004609117566147956
60	2906	0.0002850851627591085	None	0.0	0.0002850851627591085
60	2999	0.0003254339365741704	None	0.0	0.0003254339365741704
60	2905	0.0022475702568669456	None	0.0	0.0022475702568669456
60	3074	-0.1	None	0.0	-0.1
60	2690	2.141104699307441e-05	None	0.2054034690490759	2.141104699307441e-05
60	2828	0.00034458458464829743	None	0.2953785880535452	0.00034458458464829743
60	2953	0.0001427392304675518	None	0.3814182766087758	0.0001427392304675518
60	2980	1.1354761078889035e-05	None	0.26812811287331745	1.1354761078889035e-05
60	3078	0.00020672162395266405	None	0.0	0.00020672162395266405
60	3054	5.189687818100092e-09	None	0.7371728759052398	5.189687818100092e-09
60	3060	7.228231419043683e-05	None	0.0	7.228231419043683e-05
60	2932	1.3182925987745773e-06	None	0.0	1.3182925987745773e-06
60	2983	0.00015136511677901548	None	0.12026370327809707	0.00015136511677901548
60	3036	1.7573700404457626e-08	None	0.3676177610394429	1.7573700404457626e-08
60	3015	0.00023961774550448572	None	0.08619584575327446	0.00023961774550448572
60	2613	0.00047324577856506063	None	0.17211023956101384	0.00047324577856506063
60	2767	4.269814414616207e-08	None	0.3272521071321241	4.269814414616207e-08
60	2842	-1.4914433006883312e-12	None	0.5378671489881984	-1.4914433006883312e-12
60	3057	-0.1	None	0.0	-0.1
60	2959	8.600637806557802e-05	None	0.2054034690490759	8.600637806557802e-05
60	2653	5.453432177645602e-06	None	0.10918584782178212	5.453432177645602e-06
60	3092	1.416138375242445e-06	None	0.35182431646454887	1.416138375242445e-06
60	3081	-3.2791122281483904e-07	None	0.24015161264337292	-3.2791122281483904e-07
60	2837	4.475365258453008e-08	None	0.31657907730100343	4.475365258453008e-08
60	2979	4.657334578154971e-07	None	0.0	4.657334578154971e-07
60	3039	9.158365429960432e-05	None	0.3403842249929219	9.158365429960432e-05
60	3025	4.969731014421436e-07	None	0.6348581573792387	4.969731014421436e-07
60	2949	1.1781749065139178e-05	None	0.25185645249502575	1.1781749065139178e-05
60	3009	0.0004802568808822485	None	0.5361534031750039	0.0004802568808822485
60	2706	8.520286939116427e-05	None	0.0	8.520286939116427e-05
60	3100	1.2135073809278755e-05	None	0.26812811287331745	1.2135073809278755e-05
60	2903	4.552437969296449e-07	None	0.1046992082941353	4.552437969296449e-07
60	2957	0.00019977378629083012	None	0.0	0.00019977378629083012
60	3088	-2.6259672076536652e-05	None	0.3469793719986156	-2.6259672076536652e-05
60	3010	0.000471102753919082	None	0.0	0.000471102753919082
60	2595	0.00037769922258722833	None	0.36913269073507105	0.00037769922258722833
60	2846	6.069119938524397e-05	None	0.3595472721369879	6.069119938524397e-05
60	3063	-5.41509639963723e-09	None	0.0	-5.41509639963723e-09
60	2831	0.00028207196808594957	None	0.0	0.00028207196808594957
60	3059	0.00036838027942640543	None	0.0	0.00036838027942640543
60	2614	0.0003005696822864918	None	0.08619584575327446	0.0003005696822864918
60	2808	1.0560033183228999e-06	None	0.0	1.0560033183228999e-06
60	3005	1.339057249175258e-06	None	0.5497727853176653	1.339057249175258e-06
60	2931	2.662306603338309e-08	None	0.4880063899387393	2.662306603338309e-08
60	3024	1.1347348475614101e-05	None	0.25185645249502575	1.1347348475614101e-05
60	2972	0.00023696618396543302	None	0.25185645249502575	0.00023696618396543302
60	3077	-2.2250515745131547e-05	None	0.0	-2.2250515745131547e-05
60	2853	0.00020460634520776667	None	0.0	0.00020460634520776667
60	2737	1.186984704295623e-06	None	0.0	1.186984704295623e-06
60	2610	1.0850936524464776e-05	None	0.20346672529942533	1.0850936524464776e-05
60	2994	-1.744638264532078e-09	None	0.27374539992812963	-1.744638264532078e-09
60	2685	2.318403664855806e-06	None	0.2054034690490759	2.318403664855806e-06
60	3038	0.00013448708385471956	None	0.17211023956101384	0.00013448708385471956
60	2826	4.530218482058872e-05	None	0.0	4.530218482058872e-05
60	2977	4.522798516556255e-05	None	0.0	4.522798516556255e-05
60	2901	4.5601190716882955e-07	None	0.292304102852631	4.5601190716882955e-07
60	3002	4.520270995886612e-06	None	0.17211023956101384	4.520270995886612e-06
60	2976	-0.1	None	0.0	-0.1
60	2902	1.6173990579809192e-06	None	0.3367809666248023	1.6173990579809192e-06
60	3093	-8.987452787946463e-06	None	0.08619584575327446	-8.987452787946463e-06
60	2894	5.627705740783317e-05	None	0.3663692447058443	5.627705740783317e-05
60	2916	0.0007565564395925383	None	0.40474151665515035	0.0007565564395925383
60	3098	4.1346010156866726e-07	None	0.0	4.1346010156866726e-07
60	2995	2.1567597603684466e-05	None	0.10918584782178212	2.1567597603684466e-05
60	3099	9.326150338350635e-05	None	0.08665505834410395	9.326150338350635e-05
60	3000	0.0023803378405512624	None	0.0	0.0023803378405512624
60	2708	3.0989791297823365e-05	None	0.10918584782178212	3.0989791297823365e-05
60	3051	1.9960776902243312e-05	None	0.0	1.9960776902243312e-05
60	2941	6.813950699447268e-05	None	0.17211023956101384	6.813950699447268e-05
60	2944	4.9932260361443785e-05	None	0.0	4.9932260361443785e-05
60	3013	1.188015550434708e-05	None	0.26812811287331745	1.188015550434708e-05
60	2792	0.0026078787227887964	None	0.0	0.0026078787227887964
60	3030	6.310119980162446e-08	None	0.27367581467464286	6.310119980162446e-08
60	2777	6.305852816983253e-05	None	0.08665505834410395	6.305852816983253e-05
60	2956	8.782395229282229e-05	None	0.08665505834410395	8.782395229282229e-05
60	2954	5.411664719343761e-06	None	0.0	5.411664719343761e-06
60	2895	1.2187664506763248e-06	None	0.3641836706612548	1.2187664506763248e-06
60	2919	4.224042762396678e-05	None	0.08665505834410395	4.224042762396678e-05
60	2696	0.002932024382260754	None	0.14124278753308503	0.002932024382260754
60	2935	0.00044633261833093357	None	0.0	0.00044633261833093357
60	2848	0.00046760935009420315	None	0.47443372057018796	0.00046760935009420315
60	2910	0.00036848601992781575	None	0.2953785880535452	0.00036848601992781575
60	2884	7.669730251204638e-05	None	0.08665505834410395	7.669730251204638e-05
60	3082	1.6626245401442332e-07	None	0.0	1.6626245401442332e-07
60	2667	2.6651017636415177e-07	None	0.7371728759052398	2.6651017636415177e-07
109	5310	0.004493829330705878	None	0.0	0.004493829330705878
109	5548	4.7932736292123647e-11	None	0.9741850221417812	4.7932736292123647e-11
109	5114	0.008350601906930436	None	0.0	0.008350601906930436
109	4998	0.006847745657003048	None	0.0	0.006847745657003048
109	5433	-0.1	None	0.20478607198593654	-0.1
109	5307	0.0005718529507132455	None	0.0	0.0005718529507132455
109	5451	-0.00015395549231457664	None	0.0	-0.00015395549231457664
109	5506	8.68117845341319e-06	None	0.44708940523591273	8.68117845341319e-06
109	5260	0.00540262337545408	None	0.0	0.00540262337545408
109	5057	0.002043956735275521	None	0.0	0.002043956735275521
109	5461	3.313237741610747e-07	None	0.0	3.313237741610747e-07
109	5112	0.008289123352536044	None	0.0	0.008289123352536044
109	5513	-9.290423894414606e-07	None	0.0	-9.290423894414606e-07
109	5453	0.008053939490818387	None	0.0	0.008053939490818387
109	5115	0.006037913475371219	None	0.0	0.006037913475371219
109	5524	9.088223753973259e-07	None	0.0	9.088223753973259e-07
109	5169	0.008253424221940493	None	0.0	0.008253424221940493
109	5545	6.729625913484165e-05	None	0.3112783864349951	6.729625913484165e-05
109	5475	0.004511567584963388	None	0.0	0.004511567584963388
109	4818	0.004025833737271027	None	0.0	0.004025833737271027
109	4921	0.007974692784948334	None	0.0	0.007974692784948334
109	5455	0.008066882129491816	None	0.0	0.008066882129491816
109	5526	0.00018842205041469116	None	0.0	0.00018842205041469116
109	4973	0.006685185250826844	None	0.0	0.006685185250826844
109	4573	0.0054271776458320745	None	0.0	0.0054271776458320745
109	5324	0.003978369265352701	None	0.0	0.003978369265352701
109	5501	None	None	0.6028398540132771	None
109	5366	0.005184318774161159	None	0.0	0.005184318774161159
109	4807	0.005300960025421493	None	0.0	0.005300960025421493
109	5500	0.006679847848155299	None	0.0	0.006679847848155299
109	5269	0.005359459821870596	None	0.0	0.005359459821870596
109	5226	0.0064219762032944145	None	0.0	0.0064219762032944145
109	4910	0.008123361644533192	None	0.0	0.008123361644533192
109	5540	-0.00017819541187043175	None	0.0	-0.00017819541187043175
109	5417	0.0017888089858984376	None	0.0	0.0017888089858984376
109	4961	0.0027976327543832572	None	0.0	0.0027976327543832572
109	5429	0.008113234206580281	None	0.0	0.008113234206580281
109	5030	0.008111246652461978	None	0.0	0.008111246652461978
109	5378	0.0023125835578918603	None	0.0	0.0023125835578918603
109	5471	0.00029865215690919365	None	0.0	0.00029865215690919365
109	5546	-0.00023064534777259273	None	0.0	-0.00023064534777259273
109	5449	1.2117554430646992e-06	None	0.0	1.2117554430646992e-06
109	5454	0.0032766632415935563	None	0.0	0.0032766632415935563
109	4909	0.0032976299186217397	None	0.0	0.0032976299186217397
109	5303	7.606516611254205e-05	None	0.0	7.606516611254205e-05
109	5384	0.00047300025969346726	None	0.0	0.00047300025969346726
109	5502	0.0009879617538155353	None	0.6609072139587368	0.0009879617538155353
109	5531	-1.6750787828355163e-05	None	0.08418459229466795	-1.6750787828355163e-05
109	5329	0.003720444240267541	None	0.0	0.003720444240267541
109	5353	0.006342422769072971	None	0.0	0.006342422769072971
109	4018	0.005462449071591136	None	0.0	0.005462449071591136
109	5484	-8.65699572815418e-06	None	0.0	-8.65699572815418e-06
109	5383	0.008267574013423751	None	0.0	0.008267574013423751
109	5182	0.006746681779552223	None	0.0	0.006746681779552223
109	5517	0.006558567645675903	None	0.0	0.006558567645675903
109	5445	0.0007137298822944486	None	0.0	0.0007137298822944486
109	5145	0.006650018278770723	None	0.0	0.006650018278770723
109	5504	1.428453995153782e-05	None	0.0	1.428453995153782e-05
109	5512	0.00015294271065486448	None	0.6526939576993193	0.00015294271065486448
109	5066	0.006705219612953807	None	0.0	0.006705219612953807
109	5180	0.008127507102809892	None	0.0	0.008127507102809892
109	5491	0.008073350606826646	None	0.0	0.008073350606826646
109	5283	0.004799418253146671	None	0.0	0.004799418253146671
109	5361	0.008159675666797645	None	0.0	0.008159675666797645
109	5238	0.0038653319348957004	None	0.0	0.0038653319348957004
109	5483	0.0028204289708580873	None	0.0	0.0028204289708580873
109	5425	0.007111264402791736	None	0.0	0.007111264402791736
109	5514	-0.00020433984132091224	None	0.0	-0.00020433984132091224
109	5509	0.00018373127322368494	None	0.0	0.00018373127322368494
109	5427	0.0003090596359748881	None	0.0	0.0003090596359748881
109	5199	0.008370685494468014	None	0.0	0.008370685494468014
109	5437	1.8389739332682654e-05	None	0.0	1.8389739332682654e-05
109	5069	0.008382406085241628	None	0.0	0.008382406085241628
109	5462	0.00021312018492559002	None	0.11633245366015035	0.00021312018492559002
109	5305	3.7615928301480386e-06	None	1.1374195348372491	3.7615928301480386e-06
109	4830	0.007111432809638071	None	0.0	0.007111432809638071
109	5510	5.791398849658228e-07	None	0.0	5.791398849658228e-07
109	5436	0.0005667711639777859	None	0.0	0.0005667711639777859
109	4956	0.008179228511306494	None	0.0	0.008179228511306494
109	5505	8.532680004963191e-07	None	0.0	8.532680004963191e-07
109	5082	0.003977767598137473	None	0.0	0.003977767598137473
109	5426	0.0012855681973637624	None	0.0	0.0012855681973637624
109	4820	0.0044991912736362435	None	0.0	0.0044991912736362435
109	5279	0.006190423643969777	None	0.0	0.006190423643969777
109	5423	0.004015329358417368	None	0.0	0.004015329358417368
109	5258	0.005315727625698942	None	0.0	0.005315727625698942
109	5419	0.005363415480240141	None	0.0	0.005363415480240141
109	4979	0.0034491134268994634	None	0.0	0.0034491134268994634
109	4954	0.008137940339385258	None	0.0	0.008137940339385258
109	4821	0.0031985437100644624	None	0.0	0.0031985437100644624
109	5217	0.004502784474487131	None	0.0	0.004502784474487131
109	5336	4.3391398860292124e-05	None	0.0	4.3391398860292124e-05
109	5107	0.003919951760408802	None	0.0	0.003919951760408802
109	5406	0.0005215741485308806	None	0.0	0.0005215741485308806
109	4894	0.002247122454274419	None	0.0	0.002247122454274419
109	5100	0.006703640599032201	None	0.0	0.006703640599032201
109	5481	0.006801862185209395	None	0.0	0.006801862185209395
109	5193	0.0004924222947380382	None	0.0	0.0004924222947380382
109	5528	0.0010802093625726283	None	0.0	0.0010802093625726283
109	5473	2.601678419193502e-05	None	0.08418459229466795	2.601678419193502e-05
110	5310	0.004493829330705878	None	0.0	0.004493829330705878
110	5114	0.008350601906930436	None	0.0	0.008350601906930436
110	4998	0.006847745657003048	None	0.0	0.006847745657003048
110	5307	0.0005718529507132455	None	0.0	0.0005718529507132455
110	5451	-0.00015395549231457664	None	0.0	-0.00015395549231457664
110	5260	0.00540262337545408	None	0.0	0.00540262337545408
110	5057	0.002043956735275521	None	0.0	0.002043956735275521
110	5112	0.008289123352536044	None	0.0	0.008289123352536044
110	5513	-9.290423894414606e-07	None	0.0	-9.290423894414606e-07
110	5453	0.008053939490818387	None	0.0	0.008053939490818387
110	5558	0.005072697955226061	None	0.0	0.005072697955226061
110	5115	0.006037913475371219	None	0.0	0.006037913475371219
110	5579	0.00023578699582912845	None	0.09621096262247766	0.00023578699582912845
110	5475	0.004511567584963388	None	0.0	0.004511567584963388
110	4921	0.007974692784948334	None	0.0	0.007974692784948334
110	5455	0.008066882129491816	None	0.0	0.008066882129491816
110	5526	0.00018842205041469116	None	0.0	0.00018842205041469116
110	4973	0.006685185250826844	None	0.0	0.006685185250826844
110	4573	0.0054271776458320745	None	0.0	0.0054271776458320745
110	5324	0.003978369265352701	None	0.0	0.003978369265352701
110	5366	0.005184318774161159	None	0.0	0.005184318774161159
110	5584	5.417858325136326e-07	None	0.0	5.417858325136326e-07
110	5559	0.008118267113576728	None	0.0	0.008118267113576728
110	5500	0.006679847848155299	None	0.0	0.006679847848155299
110	5269	0.005359459821870596	None	0.0	0.005359459821870596
110	5578	1.4672061252976044e-09	None	0.0	1.4672061252976044e-09
110	5226	0.0064219762032944145	None	0.0	0.0064219762032944145
110	4910	0.008123361644533192	None	0.0	0.008123361644533192
110	5540	-0.00017819541187043175	None	0.0	-0.00017819541187043175
110	4961	0.0027976327543832572	None	0.0	0.0027976327543832572
110	5429	0.008113234206580281	None	0.0	0.008113234206580281
110	5030	0.008111246652461978	None	0.0	0.008111246652461978
110	5378	0.0023125835578918603	None	0.0	0.0023125835578918603
110	5471	0.00029865215690919365	None	0.0	0.00029865215690919365
110	5590	0.0021046264347286564	None	0.0	0.0021046264347286564
110	5454	0.0032766632415935563	None	0.0	0.0032766632415935563
110	4909	0.0032976299186217397	None	0.0	0.0032976299186217397
110	5303	7.606516611254205e-05	None	0.0	7.606516611254205e-05
110	5384	0.00047300025969346726	None	0.0	0.00047300025969346726
110	5573	-2.719619567731533e-05	None	0.4384166626553962	-2.719619567731533e-05
110	5502	0.0009879617538155353	None	0.5677177074491383	0.0009879617538155353
110	5531	-1.6750787828355163e-05	None	0.09621096262247766	-1.6750787828355163e-05
110	5572	-3.459138558226169e-08	None	0.0	-3.459138558226169e-08
110	5353	0.006342422769072971	None	0.0	0.006342422769072971
110	5597	0.005270446778129588	None	0.0	0.005270446778129588
110	5562	0.00019649935789994874	None	0.0	0.00019649935789994874
110	4018	0.005462449071591136	None	0.0	0.005462449071591136
110	5182	0.006746681779552223	None	0.0	0.006746681779552223
110	5592	0.00012736500921517902	None	0.4384166626553962	0.00012736500921517902
110	5517	0.006558567645675903	None	0.0	0.006558567645675903
110	5445	0.0007137298822944486	None	0.0	0.0007137298822944486
110	5145	0.006650018278770723	None	0.0	0.006650018278770723
110	5512	0.00015294271065486448	None	0.5977617694209421	0.00015294271065486448
110	5066	0.006705219612953807	None	0.0	0.006705219612953807
110	5598	5.510744278812077e-05	None	0.4738810554602786	5.510744278812077e-05
110	5180	0.008127507102809892	None	0.0	0.008127507102809892
110	5491	0.008073350606826646	None	0.0	0.008073350606826646
110	5593	0.0006583142417631641	None	0.0	0.0006583142417631641
110	5283	0.004799418253146671	None	0.0	0.004799418253146671
110	5361	0.008159675666797645	None	0.0	0.008159675666797645
110	5483	0.0028204289708580873	None	0.0	0.0028204289708580873
110	5599	1.1523295150965425e-06	None	0.0	1.1523295150965425e-06
110	5563	-6.882182543165847e-05	None	0.5677177074491383	-6.882182543165847e-05
110	5514	-0.00020433984132091224	None	0.0	-0.00020433984132091224
110	5509	0.00018373127322368494	None	0.0	0.00018373127322368494
110	5427	0.0003090596359748881	None	0.0	0.0003090596359748881
110	5199	0.008370685494468014	None	0.0	0.008370685494468014
110	5069	0.008382406085241628	None	0.0	0.008382406085241628
110	5462	0.00021312018492559002	None	0.1046992082941353	0.00021312018492559002
110	5595	-0.1	None	0.10576994051496096	-0.1
110	5305	3.7615928301480386e-06	None	0.7183738126282208	3.7615928301480386e-06
110	4830	0.007111432809638071	None	0.0	0.007111432809638071
110	5580	-2.6388266368565617e-05	None	0.0	-2.6388266368565617e-05
110	5510	5.791398849658228e-07	None	0.0	5.791398849658228e-07
110	5436	0.0005667711639777859	None	0.0	0.0005667711639777859
110	4956	0.008179228511306494	None	0.0	0.008179228511306494
110	5575	-0.1	None	0.10576994051496096	-0.1
110	5505	8.532680004963191e-07	None	0.0	8.532680004963191e-07
110	5082	0.003977767598137473	None	0.0	0.003977767598137473
110	5426	0.0012855681973637624	None	0.0	0.0012855681973637624
110	4820	0.0044991912736362435	None	0.0	0.0044991912736362435
110	5279	0.006190423643969777	None	0.0	0.006190423643969777
110	5258	0.005315727625698942	None	0.0	0.005315727625698942
110	5419	0.005363415480240141	None	0.0	0.005363415480240141
110	5574	0.008315705224328434	None	0.0	0.008315705224328434
110	4979	0.0034491134268994634	None	0.0	0.0034491134268994634
110	4954	0.008137940339385258	None	0.0	0.008137940339385258
110	4821	0.0031985437100644624	None	0.0	0.0031985437100644624
110	5336	4.3391398860292124e-05	None	0.0	4.3391398860292124e-05
110	5107	0.003919951760408802	None	0.0	0.003919951760408802
110	5569	4.8547753955400114e-05	None	0.5809436588852315	4.8547753955400114e-05
110	5406	0.0005215741485308806	None	0.0	0.0005215741485308806
110	4894	0.002247122454274419	None	0.0	0.002247122454274419
110	5587	5.106726234810591e-06	None	0.7183738126282208	5.106726234810591e-06
110	5100	0.006703640599032201	None	0.0	0.006703640599032201
110	5481	0.006801862185209395	None	0.0	0.006801862185209395
110	5565	-0.1	None	0.10576994051496096	-0.1
110	5193	0.0004924222947380382	None	0.0	0.0004924222947380382
110	5473	2.601678419193502e-05	None	0.09621096262247766	2.601678419193502e-05
110	5589	0.0005474425275217966	None	0.31471571896610445	0.0005474425275217966
76	3877	-0.1	None	0.0	-0.1
76	3876	1.187032022056473e-06	None	0.27683414833172654	1.187032022056473e-06
76	3680	0.002125067791858354	None	0.0	0.002125067791858354
76	3885	0.00053109583146234	None	0.0	0.00053109583146234
76	3762	0.0019483520086619444	None	0.0	0.0019483520086619444
76	3432	0.0018462383415801802	None	0.0	0.0018462383415801802
76	3484	0.0026095049388421667	None	0.0	0.0026095049388421667
76	3899	1.9546285024517186e-06	None	0.0	1.9546285024517186e-06
76	3618	0.003531014771417645	None	0.0	0.003531014771417645
76	3668	0.0007335186662057229	None	0.0	0.0007335186662057229
76	3823	0.0018297665176700232	None	0.0	0.0018297665176700232
76	3235	0.0009954031194839151	None	0.27683414833172654	0.0009954031194839151
76	3665	0.00029630670545800525	None	0.22952859707654447	0.00029630670545800525
76	3430	0.0012101787735964561	None	0.0	0.0012101787735964561
76	3608	0.001989115522314228	None	0.0	0.001989115522314228
76	3685	0.001372530051229391	None	0.0	0.001372530051229391
76	3726	1.6099655355410374e-05	None	0.0	1.6099655355410374e-05
76	3888	1.3914825639708494e-09	None	0.9364245239985218	1.3914825639708494e-09
76	3589	0.0009312289311269226	None	0.0	0.0009312289311269226
76	3801	0.00026580233332113294	None	0.27683414833172654	0.00026580233332113294
76	3214	0.001476600538702632	None	0.09797988289141321	0.001476600538702632
76	3440	0.001551427582375069	None	0.0	0.001551427582375069
76	3886	0.002367776857378984	None	0.0	0.002367776857378984
76	3563	0.00043967740395592207	None	0.34299250418608807	0.00043967740395592207
76	3661	0.0003020321858995134	None	0.2409450632385969	0.0003020321858995134
76	3827	0.0007138614531255117	None	0.11633245366015035	0.0007138614531255117
76	3856	0.0007672792677627092	None	0.0	0.0007672792677627092
76	3408	0.0006903075591104641	None	0.0	0.0006903075591104641
76	3822	0.001789296813908882	None	0.0	0.001789296813908882
76	3831	1.4418390176279258e-07	None	1.1943021082765024	1.4418390176279258e-07
76	3772	0.00327108752831313	None	0.0	0.00327108752831313
76	3874	6.894029550079597e-07	None	0.17063933063250464	6.894029550079597e-07
76	3867	-5.091490844574931e-08	None	0.0	-5.091490844574931e-08
76	3460	0.0003770989719074332	None	0.15778537576458018	0.0003770989719074332
76	3428	0.0026447045495259147	None	0.0	0.0026447045495259147
76	3862	-3.959281478908694e-05	None	0.0	-3.959281478908694e-05
76	3693	0.0009199259989809587	None	0.0	0.0009199259989809587
76	3613	0.0020402876052114318	None	0.0	0.0020402876052114318
76	3868	0.00037834153265654287	None	0.0	0.00037834153265654287
76	3639	0.0015863955458325384	None	0.0	0.0015863955458325384
76	3754	0.0017742845365370504	None	0.0	0.0017742845365370504
76	3818	6.261036472504277e-05	None	0.5461262843584679	6.261036472504277e-05
76	3752	0.0017151658582644353	None	0.0	0.0017151658582644353
76	3898	0.00021919765170936122	None	0.45525253332375265	0.00021919765170936122
76	3749	2.1789043390123012e-06	None	0.40489476039553207	2.1789043390123012e-06
76	3514	0.002563362240903369	None	0.09797988289141321	0.002563362240903369
76	3687	0.002284995911990638	None	0.0	0.002284995911990638
76	3648	0.0010599094935847477	None	0.2510540344899045	0.0010599094935847477
76	3882	-0.1	None	0.0	-0.1
76	3807	0.0017442927773356346	None	0.0	0.0017442927773356346
76	3748	0.0007449869430046144	None	0.0	0.0007449869430046144
76	3861	2.7241814805416725e-12	None	0.949943124318143	2.7241814805416725e-12
76	3436	0.00022049118374207555	None	0.27683414833172654	0.00022049118374207555
76	3465	0.0006297910934850953	None	0.0	0.0006297910934850953
76	3640	0.0025719029304497177	None	0.0	0.0025719029304497177
76	3835	0.003584331352213824	None	0.0	0.003584331352213824
76	3604	0.0015223268232347354	None	0.0	0.0015223268232347354
76	3810	0.0026800177569878698	None	0.0	0.0026800177569878698
76	3884	-7.212760837073006e-08	None	0.0	-7.212760837073006e-08
76	3875	1.831695920663061e-06	None	0.0	1.831695920663061e-06
76	3841	0.0054226413678115076	None	0.0	0.0054226413678115076
76	3311	0.0011529069890577144	None	0.0	0.0011529069890577144
76	3859	0.0027123253564862817	None	0.0	0.0027123253564862817
76	3833	0.002726386653971229	None	0.0	0.002726386653971229
76	3784	0.0011650982353552156	None	0.0	0.0011650982353552156
76	3785	0.001994781862335795	None	0.09797988289141321	0.001994781862335795
76	3880	-0.00021158645136683122	None	0.10823733295028737	-0.00021158645136683122
76	3811	2.9268335542896174e-05	None	0.8238402334795509	2.9268335542896174e-05
76	3638	0.0011992389035594964	None	0.22952859707654447	0.0011992389035594964
76	3897	0.00012485584683972578	None	0.23822999714829365	0.00012485584683972578
76	3872	0.0016793202366641347	None	0.0	0.0016793202366641347
76	3778	0.0020867427662448123	None	0.28618392031286344	0.0020867427662448123
76	3466	0.0010020452553499153	None	0.09797988289141321	0.0010020452553499153
76	3481	0.000836451926477737	None	0.0	0.000836451926477737
76	3720	0.0017889209949644828	None	0.0	0.0017889209949644828
76	3307	0.002300926661859248	None	0.0	0.002300926661859248
76	3891	0.0021606638180250194	None	0.09797988289141321	0.0021606638180250194
76	3658	0.0016334963938354756	None	0.0	0.0016334963938354756
76	3819	0.001068464682279431	None	0.09797988289141321	0.001068464682279431
76	3121	0.0005170191988601129	None	0.4964999640419577	0.0005170191988601129
76	3887	0.0004324456913867904	None	0.34299250418608807	0.0004324456913867904
76	3540	0.0017909205840537647	None	0.0	0.0017909205840537647
76	3777	0.0005018356335760596	None	0.0	0.0005018356335760596
76	3312	0.0027008863186960505	None	0.0	0.0027008863186960505
76	3592	0.002586740278998929	None	0.0	0.002586740278998929
76	3617	0.002065826825990097	None	0.0	0.002065826825990097
76	3860	0.0005195897747646562	None	0.406791353393057	0.0005195897747646562
76	3759	0.0024300520585907124	None	0.09797988289141321	0.0024300520585907124
76	3431	0.0019391440951535516	None	0.0	0.0019391440951535516
76	3824	6.20824493124209e-05	None	0.26748385820875775	6.20824493124209e-05
76	3586	0.001225872258578264	None	0.09797988289141321	0.001225872258578264
76	3803	5.852834313552088e-06	None	0.0	5.852834313552088e-06
76	3422	0.00032757572769790034	None	0.0	0.00032757572769790034
76	3863	-8.892354257569276e-08	None	0.0	-8.892354257569276e-08
76	3722	0.00011807899139405183	None	0.12313692250467781	0.00011807899139405183
76	3336	0.0023500937172078206	None	0.0	0.0023500937172078206
76	3864	0.0004381311945569344	None	0.5788826845444467	0.0004381311945569344
76	3857	4.987064547160772e-07	None	0.34299250418608807	4.987064547160772e-07
76	3718	0.0003584947760654202	None	0.10823733295028737	0.0003584947760654202
76	3146	0.002303281897025249	None	0.0	0.002303281897025249
30	1433	0.3853970423660609	0.3853970423660609	0.38773206243388814	0.3853970423660609
30	1564	0.33650694275890786	0.33650694275890786	0.3716836916017488	0.33650694275890786
30	1599	0.4183362281969763	0.4183362281969763	0.41947002750599494	0.4183362281969763
30	1483	0.3900397375148551	0.3900397375148551	0.39641456158536326	0.3900397375148551
30	1521	0.33431953569465905	0.33431953569465905	0.3774590072144143	0.33431953569465905
30	1597	0.33354361525959786	0.33354361525959786	0.3480345505939263	0.33354361525959786
30	1397	0.4060055270017731	0.4060055270017731	0.5160065533193121	0.4060055270017731
30	1559	0.41756437312161515	0.41756437312161515	0.4479528397945698	0.41756437312161515
30	1370	0.4624116245263159	0.4624116245263159	0.5311534103378509	0.4624116245263159
30	1550	0.4060055270017731	0.4060055270017731	0.5160065533193121	0.4060055270017731
30	895	0.37815221973295304	0.37815221973295304	0.3835036215430849	0.37815221973295304
30	969	0.33650694275890786	0.33650694275890786	0.3716836916017488	0.33650694275890786
30	1296	0.443119099337383	0.443119099337383	0.5157759114452578	0.443119099337383
30	832	0.3916171085434462	0.3916171085434462	0.3916171085434462	0.3916171085434462
30	1510	0.35241946965486914	0.35241946965486914	0.47118368257949106	0.35241946965486914
30	1359	0.32694099164196355	0.32694099164196355	0.3279151754880907	0.32694099164196355
30	1537	0.34586168044238497	0.34586168044238497	0.37298301814953944	0.34586168044238497
30	1551	0.4351230702265753	0.4351230702265753	0.44360573427149197	0.4351230702265753
30	1575	0.427253103991616	0.427253103991616	0.4682863405993528	0.427253103991616
30	1448	0.33650694275890786	0.33650694275890786	0.3716836916017488	0.33650694275890786
30	1270	0.427253103991616	0.427253103991616	0.4682863405993528	0.427253103991616
30	1258	0.4351230702265753	0.4351230702265753	0.44360573427149197	0.4351230702265753
30	1442	0.36922165915570604	0.36922165915570604	0.37524788063218445	0.36922165915570604
30	1553	0.3153378358662875	0.3153378358662875	0.3153378358662875	0.3153378358662875
30	1482	0.0	0.0	0.08679207824303688	0.0
30	1556	0.5114563287676499	0.5114563287676499	0.5746321456203821	0.5114563287676499
30	1540	0.38368975721289766	0.38368975721289766	0.4110302209086944	0.38368975721289766
30	1083	0.4351230702265753	0.4351230702265753	0.44360573427149197	0.4351230702265753
30	1471	0.3997127198500521	0.3997127198500521	0.4043581548672376	0.3997127198500521
30	1449	0.36738485496784706	0.36738485496784706	0.3953647062899817	0.36738485496784706
30	1306	0.3650281539872885	0.3650281539872885	0.5543451492523188	0.3650281539872885
30	1312	0.2950073293910378	0.2950073293910378	0.2978841123573367	0.2950073293910378
30	1263	0.38368975721289766	0.38368975721289766	0.4110302209086944	0.38368975721289766
30	1389	0.328155681631365	0.328155681631365	0.3802632166901603	0.328155681631365
30	1563	0.30684036797976805	0.30684036797976805	0.31082131751845304	0.30684036797976805
30	1536	0.26225606567314436	0.26225606567314436	0.30973704967326365	0.26225606567314436
30	1574	0.4250624797494358	0.4250624797494358	0.4269885625814764	0.4250624797494358
30	1454	0.37380733393523263	0.37380733393523263	0.44881770362474827	0.37380733393523263
30	1284	0.3984187275016776	0.3984187275016776	0.4062764022305808	0.3984187275016776
30	1320	0.3900397375148551	0.3900397375148551	0.39641456158536326	0.3900397375148551
30	1272	0.34387792404844936	0.34387792404844936	0.39914445599086484	0.34387792404844936
30	1532	0.3816158358738523	0.3816158358738523	0.38624659617583557	0.3816158358738523
30	1025	0.5223076580199213	0.5223076580199213	0.5513014281266598	0.5223076580199213
30	1089	0.42444065210235954	0.42444065210235954	0.42444065210235954	0.42444065210235954
30	1504	0.2757204432548906	0.2757204432548906	0.3070677007178618	0.2757204432548906
30	1321	0.3522071779619596	0.3522071779619596	0.3607179916408441	0.3522071779619596
30	968	0.5895991272696973	0.5895991272696973	0.6587594012985166	0.5895991272696973
30	1552	0.35888207615558143	0.35888207615558143	0.37552158597388896	0.35888207615558143
30	1491	0.3883631978331282	0.3883631978331282	0.4287519823735707	0.3883631978331282
30	1522	0.3008815832571895	0.3008815832571895	0.32972697891502994	0.3008815832571895
30	1582	0.19805312987663024	0.19805312987663024	0.23396952554517086	0.19805312987663024
30	1353	0.30684036797976805	0.30684036797976805	0.31082131751845304	0.30684036797976805
30	1047	0.3900397375148551	0.3900397375148551	0.39641456158536326	0.3900397375148551
30	956	0.3153378358662875	0.3153378358662875	0.3153378358662875	0.3153378358662875
30	1572	0.3060455385650599	0.3060455385650599	0.3700846348270039	0.3060455385650599
30	1580	0.42444065210235954	0.42444065210235954	0.42444065210235954	0.42444065210235954
30	1076	0.3869258095375865	0.3869258095375865	0.4747219097539901	0.3869258095375865
30	1169	0.4183362281969763	0.4183362281969763	0.41947002750599494	0.4183362281969763
30	1251	0.35241946965486914	0.35241946965486914	0.47118368257949106	0.35241946965486914
30	1507	0.42444065210235954	0.42444065210235954	0.42444065210235954	0.42444065210235954
30	951	0.4250624797494358	0.4250624797494358	0.4269885625814764	0.4250624797494358
30	1369	0.36764906145777065	0.36764906145777065	0.45837128172526215	0.36764906145777065
30	1585	0.39538043363246966	0.39538043363246966	0.4104981998455616	0.39538043363246966
30	1421	0.5032232967963408	0.5032232967963408	0.5711675626151729	0.5032232967963408
30	818	0.4176478183841038	0.4176478183841038	0.4176478183841038	0.4176478183841038
30	1412	0.31831284544495664	0.31831284544495664	0.39844977707443147	0.31831284544495664
30	1569	0.30002553980018565	0.30002553980018565	0.32924936887097817	0.30002553980018565
30	1591	0.35207228509231864	0.35207228509231864	0.3914905427355285	0.35207228509231864
30	1488	0.47689519346015546	0.47689519346015546	0.5119424675544254	0.47689519346015546
30	1344	0.427118800703441	0.427118800703441	0.427118800703441	0.427118800703441
30	1472	0.35888207615558143	0.35888207615558143	0.37552158597388896	0.35888207615558143
30	1524	0.30684036797976805	0.30684036797976805	0.31082131751845304	0.30684036797976805
30	1466	0.38368975721289766	0.38368975721289766	0.4110302209086944	0.38368975721289766
30	1456	0.2972943498657032	0.2972943498657032	0.4159678626882831	0.2972943498657032
30	1383	0.3538390741365355	0.3538390741365355	0.36919008846975043	0.3538390741365355
30	1489	0.4449122855045114	0.4449122855045114	0.49235282833813815	0.4449122855045114
30	1339	0.427253103991616	0.427253103991616	0.4682863405993528	0.427253103991616
30	817	0.37855041379387727	0.37855041379387727	0.39658262970261465	0.37855041379387727
30	1293	0.3997127198500521	0.3997127198500521	0.4043581548672376	0.3997127198500521
30	1587	0.3650281539872885	0.3650281539872885	0.5543451492523188	0.3650281539872885
30	1440	0.30684036797976805	0.30684036797976805	0.31082131751845304	0.30684036797976805
30	1571	0.37815221973295304	0.37815221973295304	0.3835036215430849	0.37815221973295304
30	1586	0.4240609287826122	0.4240609287826122	0.43707490742495425	0.4240609287826122
30	1508	0.37815221973295304	0.37815221973295304	0.3835036215430849	0.37815221973295304
30	1446	0.4351230702265753	0.4351230702265753	0.44360573427149197	0.4351230702265753
30	1596	0.2382237352492358	0.2382237352492358	0.3252675962989876	0.2382237352492358
30	1511	0.35749076335832586	0.35749076335832586	0.3775224585363528	0.35749076335832586
30	1594	0.33571985178090574	0.33571985178090574	0.34282899310423265	0.33571985178090574
30	1519	0.4176478183841038	0.4176478183841038	0.4176478183841038	0.4176478183841038
30	1561	0.33650694275890786	0.33650694275890786	0.3716836916017488	0.33650694275890786
30	1516	0.3902494395991999	0.3902494395991999	0.4214950907883548	0.3902494395991999
30	1573	0.14475783047365498	0.14475783047365498	0.20396836898661735	0.14475783047365498
30	1592	0.443119099337383	0.443119099337383	0.5157759114452578	0.443119099337383
30	1457	0.3951822426025379	0.3951822426025379	0.4695118737911138	0.3951822426025379
30	1318	0.3107982974962523	0.3107982974962523	0.32131997767500375	0.3107982974962523
30	1496	0.35492871475981935	0.35492871475981935	0.43971554585999684	0.35492871475981935
30	1406	0.3777021385257918	0.3777021385257918	0.4064045322624705	0.3777021385257918
30	843	0.43156441218576924	0.43156441218576924	0.45608807312993926	0.43156441218576924
30	1411	0.443119099337383	0.443119099337383	0.5157759114452578	0.443119099337383
30	1494	0.3951822426025379	0.3951822426025379	0.4695118737911138	0.3951822426025379
139	6871	0.0010340038223131582	None	0.0	0.0010340038223131582
139	6736	0.0006340921023045506	None	0.0	0.0006340921023045506
139	6869	0.008415402436540138	None	0.0	0.008415402436540138
139	6671	0.008302747577360967	None	0.0	0.008302747577360967
139	6439	0.008371713442929475	None	0.0	0.008371713442929475
139	7014	0.006415357767703995	None	0.0697994721960902	0.006415357767703995
139	7028	1.5648369402389192e-06	None	0.38717839908988555	1.5648369402389192e-06
139	6781	0.002962099442873265	None	0.0	0.002962099442873265
139	6998	0.008181216385305796	None	0.0	0.008181216385305796
139	6713	0.00822321362615794	None	0.0	0.00822321362615794
139	6846	0.002853565299697091	None	0.0	0.002853565299697091
139	7043	-0.1	None	0.37347965994491966	-0.1
139	6904	0.008016982891041316	None	0.0	0.008016982891041316
139	7019	9.259338399825511e-05	None	0.0	9.259338399825511e-05
139	6967	0.003956231173150175	None	0.0	0.003956231173150175
139	6981	9.803005976277805e-11	None	1.0034161709089544	9.803005976277805e-11
139	6989	5.896096614997725e-09	None	0.48777117785312046	5.896096614997725e-09
139	7023	0.00012631829854688802	None	0.48777117785312046	0.00012631829854688802
139	6819	0.0007472377108365684	None	0.0697994721960902	0.0007472377108365684
139	6127	0.008181187252031296	None	0.0	0.008181187252031296
139	7031	0.00799990017623491	None	0.0	0.00799990017623491
139	7027	5.336374789071178e-09	None	0.0	5.336374789071178e-09
139	7022	0.008559610704750106	None	0.0	0.008559610704750106
139	7042	-4.319700227231809e-07	None	0.10823733295028737	-4.319700227231809e-07
139	6218	0.009902454092721136	None	0.24571301617530242	0.009902454092721136
139	6903	3.526203311345123e-08	None	0.20300813707326557	3.526203311345123e-08
139	7029	1.447403095715821e-05	None	0.3799625129838186	1.447403095715821e-05
139	5730	0.008430863033717817	None	0.0	0.008430863033717817
139	7030	-0.0007888965893224442	None	0.0	-0.0007888965893224442
139	6961	4.493152180374258e-06	None	0.3799625129838186	4.493152180374258e-06
139	6996	-2.7921086170435827e-08	None	0.0	-2.7921086170435827e-08
139	6909	0.008430609150215936	None	0.0	0.008430609150215936
139	6979	0.008268801572340211	None	0.0	0.008268801572340211
139	6773	0.008338777103351883	None	0.0	0.008338777103351883
139	6725	0.008159675665489637	None	0.0	0.008159675665489637
139	7015	0.001098208070006327	None	0.0	0.001098208070006327
139	7016	-0.00018997024574661953	None	0.0	-0.00018997024574661953
139	6868	0.00026262558727651106	None	0.5861325792847889	0.00026262558727651106
139	6954	1.0410099145643678e-05	None	0.3799625129838186	1.0410099145643678e-05
139	6016	0.008147252122508178	None	0.0	0.008147252122508178
139	6880	0.007976225470457584	None	0.0	0.007976225470457584
139	6733	0.008073770452199494	None	0.0	0.008073770452199494
139	6715	0.008147252119602245	None	0.0	0.008147252119602245
139	6986	0.0009839597767110151	None	0.0	0.0009839597767110151
139	7010	-2.3005167910616266e-07	None	0.3799625129838186	-2.3005167910616266e-07
139	6172	0.008395566689896019	None	0.0	0.008395566689896019
139	7009	0.0015771988638539776	None	0.3013547099460988	0.0015771988638539776
139	7025	-6.3699005665471404e-06	None	0.0	-6.3699005665471404e-06
139	7021	None	None	0.3943419781642974	None
139	6990	0.0008738935246094387	None	0.0	0.0008738935246094387
139	6643	0.008065630826758523	None	0.0	0.008065630826758523
139	6749	0.0016248076535771453	None	0.0	0.0016248076535771453
139	5964	0.008045584201999237	None	0.0	0.008045584201999237
139	6802	0.0005727641440904324	None	0.0	0.0005727641440904324
139	7046	2.5757920059247398e-05	None	0.46897061707339766	2.5757920059247398e-05
139	7012	0.008253424219562055	None	0.0	0.008253424219562055
139	6893	0.009733492618301028	None	0.24571301617530242	0.009733492618301028
139	6923	0.0009145700339194332	None	0.0	0.0009145700339194332
139	6991	0.008400809465913763	None	0.0	0.008400809465913763
139	6718	0.00871245880867066	None	0.0	0.00871245880867066
139	6400	0.008406642959063735	None	0.0	0.008406642959063735
139	6237	0.008341710324782828	None	0.0	0.008341710324782828
139	6790	0.00806138473528061	None	0.0	0.00806138473528061
139	6191	0.008171282863536718	None	0.0	0.008171282863536718
139	7044	-2.5477851948758072e-05	None	0.24854021848907087	-2.5477851948758072e-05
139	6814	0.00680615986914763	None	0.0	0.00680615986914763
139	6449	0.008131083657633953	None	0.0	0.008131083657633953
139	6907	0.008107616935586355	None	0.0	0.008107616935586355
139	6756	0.002943549840114408	None	0.0	0.002943549840114408
139	7039	0.008080122384303733	None	0.0	0.008080122384303733
139	6863	0.0058942588117924044	None	0.0697994721960902	0.0058942588117924044
139	6701	4.770862011508733e-05	None	0.43719987795679477	4.770862011508733e-05
139	6728	0.0028756029198287124	None	0.0	0.0028756029198287124
139	6646	0.008171106906106822	None	0.0	0.008171106906106822
139	6905	9.489511602250783e-06	None	0.46897061707339766	9.489511602250783e-06
139	6659	0.00023698749737193636	None	0.0	0.00023698749737193636
139	6953	0.008269224992492077	None	0.0	0.008269224992492077
139	6717	0.007862086772438338	None	0.0	0.007862086772438338
139	6654	0.008171137090555716	None	0.0	0.008171137090555716
139	6559	0.008273336182862205	None	0.0	0.008273336182862205
139	7034	-5.88912241177002e-06	None	0.35561062392353293	-5.88912241177002e-06
139	6977	0.007958448770807298	None	0.0	0.007958448770807298
139	5851	0.008256001167155661	None	0.0	0.008256001167155661
139	6972	0.0024708427345769258	None	0.0	0.0024708427345769258
139	7005	0.008098440548683144	None	0.0	0.008098440548683144
139	6980	0.008018020721612746	None	0.0	0.008018020721612746
139	6858	0.008455737071437472	None	0.0	0.008455737071437472
139	7036	8.613237994314336e-08	None	0.37977047612714454	8.613237994314336e-08
139	6407	0.008095181332640249	None	0.0	0.008095181332640249
139	6973	0.00624600837529779	None	0.0697994721960902	0.00624600837529779
139	6076	0.008301369791413262	None	0.0	0.008301369791413262
139	6638	0.00959121035085365	None	0.24571301617530242	0.00959121035085365
139	6627	0.00840398546111741	None	0.0	0.00840398546111741
139	7003	0.002111774729040123	None	0.391548145586554	0.002111774729040123
139	6818	0.002232594710399288	None	0.0	0.002232594710399288
139	6658	0.0005382593107129241	None	0.0	0.0005382593107129241
139	6941	0.008181709051617575	None	0.0	0.008181709051617575
139	6947	0.007847515143648216	None	0.0	0.007847515143648216
139	7035	-0.1	None	0.1011236848171608	-0.1
139	6556	0.008241670834858295	None	0.0	0.008241670834858295
71	3569	0.00012169213782763941	None	0.13236496489136731	0.00012169213782763941
71	3131	0.0001320910117682694	None	0.13236496489136731	0.0001320910117682694
71	3179	0.000558483485675892	None	0.4695941403423592	0.000558483485675892
71	3624	-0.1	None	0.0	-0.1
71	3432	0.0018462383415801802	None	0.0	0.0018462383415801802
71	3434	0.00022596020227167932	None	0.0	0.00022596020227167932
71	3484	0.0026095049388421667	None	0.0	0.0026095049388421667
71	3607	-2.0556115541823596e-08	None	0.0	-2.0556115541823596e-08
71	3618	0.003531014771417645	None	0.0	0.003531014771417645
71	3235	0.0009954031194839151	None	0.13236496489136731	0.0009954031194839151
71	3430	0.0012101787735964561	None	0.0	0.0012101787735964561
71	3608	0.001989115522314228	None	0.0	0.001989115522314228
71	3551	0.00035360404797653343	None	0.19052248114756784	0.00035360404797653343
71	3161	0.00036246553193851246	None	0.19052248114756784	0.00036246553193851246
71	3589	0.0009312289311269226	None	0.0	0.0009312289311269226
71	3214	0.001476600538702632	None	0.04763062028689196	0.001476600538702632
71	3644	0.0010386439909051577	None	0.04763062028689196	0.0010386439909051577
71	3523	0.0003392961710447702	None	0.19052248114756784	0.0003392961710447702
71	3440	0.001551427582375069	None	0.0	0.001551427582375069
71	3563	0.00043967740395592207	None	0.3071878835839984	0.00043967740395592207
71	3510	6.587776818062013e-05	None	0.04810548131123882	6.587776818062013e-05
71	3583	0.0010396782753641048	None	0.04763062028689196	0.0010396782753641048
71	3408	0.0006903075591104641	None	0.0	0.0006903075591104641
71	3596	0.00037726409550155343	None	0.12622830061166415	0.00037726409550155343
71	3356	0.0023074224407143976	None	0.0	0.0023074224407143976
71	3460	0.0003770989719074332	None	0.12622830061166415	0.0003770989719074332
71	3428	0.0026447045495259147	None	0.0	0.0026447045495259147
71	3393	0.00013378122034225594	None	0.04810548131123882	0.00013378122034225594
71	3613	0.0020402876052114318	None	0.0	0.0020402876052114318
71	2613	0.00047324577856506063	None	0.13236496489136731	0.00047324577856506063
71	3639	0.0015863955458325384	None	0.0	0.0015863955458325384
71	3324	0.0003710172391105541	None	0.04810548131123882	0.0003710172391105541
71	3635	0.001813666472233507	None	0.0	0.001813666472233507
71	3427	0.0005656759428510281	None	0.3071878835839984	0.0005656759428510281
71	3595	-0.1	None	0.0	-0.1
71	3564	0.0003906449787863579	None	0.0	0.0003906449787863579
71	3609	9.210615969080663e-05	None	0.4384299701604132	9.210615969080663e-05
71	3403	7.999366661616585e-05	None	0.7648448586962091	7.999366661616585e-05
71	3327	0.000762295057852893	None	0.0	0.000762295057852893
71	3642	-1.7538535449899877e-05	None	0.0	-1.7538535449899877e-05
71	3445	0.0002440314174113913	None	0.3924859664043819	0.0002440314174113913
71	3514	0.002563362240903369	None	0.04763062028689196	0.002563362240903369
71	3383	0.0004997927276810175	None	0.19874520611889035	0.0004997927276810175
71	3648	0.0010599094935847477	None	0.26380114388239945	0.0010599094935847477
71	3623	9.844673468892382e-05	None	0.3924859664043819	9.844673468892382e-05
71	3420	0.00023385777772786623	None	0.04810548131123882	0.00023385777772786623
71	3339	0.00012088436838454387	None	0.3924859664043819	0.00012088436838454387
71	3603	7.564490631309214e-05	None	0.7330867618195297	7.564490631309214e-05
71	3436	0.00022049118374207555	None	0.13236496489136731	0.00022049118374207555
71	3470	0.0020153177097151833	None	0.0	0.0020153177097151833
71	3465	0.0006297910934850953	None	0.0	0.0006297910934850953
71	3640	0.0025719029304497177	None	0.0	0.0025719029304497177
71	3604	0.0015223268232347354	None	0.0	0.0015223268232347354
71	3578	-2.0098961954437447e-07	None	0.6829003904261722	-2.0098961954437447e-07
71	3493	0.00023274276142568466	None	0.0	0.00023274276142568466
71	3405	-3.7317835235311338e-06	None	0.0	-3.7317835235311338e-06
71	3547	4.540414736861391e-08	None	0.0	4.540414736861391e-08
71	3435	0.00012288960525508403	None	0.3651477279355181	0.00012288960525508403
71	3311	0.0011529069890577144	None	0.0	0.0011529069890577144
71	3544	2.0295621875949506e-06	None	0.13236496489136731	2.0295621875949506e-06
71	3412	6.198236072206871e-05	None	0.13236496489136731	6.198236072206871e-05
71	3318	0.00018475953862567748	None	0.0	0.00018475953862567748
71	3647	0.0009502146372610055	None	0.0	0.0009502146372610055
71	3461	0.0008821023971991203	None	0.0	0.0008821023971991203
71	3616	-2.2075928036561743e-05	None	0.34280776781054734	-2.2075928036561743e-05
71	3593	0.0005218959868046771	None	0.09306596292812028	0.0005218959868046771
71	3638	0.0011992389035594964	None	0.227673862837527	0.0011992389035594964
71	3625	0.00016307999214492053	None	0.0	0.00016307999214492053
71	3456	0.000303967306170628	None	0.227673862837527	0.000303967306170628
71	3631	0.0007433824247347589	None	0.19874520611889035	0.0007433824247347589
71	3267	0.0005204658750765786	None	0.4695941403423592	0.0005204658750765786
71	3650	0.0018050814069745747	None	0.0	0.0018050814069745747
71	3466	0.0010020452553499153	None	0.04763062028689196	0.0010020452553499153
71	3481	0.000836451926477737	None	0.0	0.000836451926477737
71	3307	0.002300926661859248	None	0.0	0.002300926661859248
71	3568	-5.191156059132954e-09	None	1.0307764064044151	-5.191156059132954e-09
71	3605	-0.1	None	0.50217346680626	-0.1
71	3121	0.0005170191988601129	None	0.4695941403423592	0.0005170191988601129
71	3424	4.931734212557361e-06	None	0.0	4.931734212557361e-06
71	3540	0.0017909205840537647	None	0.0	0.0017909205840537647
71	3312	0.0027008863186960505	None	0.0	0.0027008863186960505
71	3610	0.0004940732823247669	None	0.12622830061166415	0.0004940732823247669
71	3592	0.002586740278998929	None	0.0	0.002586740278998929
71	3617	0.002065826825990097	None	0.0	0.002065826825990097
71	3382	0.00023214289805958404	None	0.0	0.00023214289805958404
71	3431	0.0019391440951535516	None	0.0	0.0019391440951535516
71	3598	-6.354713094392074e-05	None	0.0	-6.354713094392074e-05
71	3586	0.001225872258578264	None	0.04763062028689196	0.001225872258578264
71	3543	0.002380509977329371	None	0.04763062028689196	0.002380509977329371
71	3357	0.001729263127069313	None	0.0	0.001729263127069313
71	3325	0.0002953573495307257	None	0.0	0.0002953573495307257
71	3422	0.00032757572769790034	None	0.0	0.00032757572769790034
71	3336	0.0023500937172078206	None	0.0	0.0023500937172078206
71	3378	9.506011536315726e-05	None	0.0	9.506011536315726e-05
71	3170	0.0003028370180033106	None	0.227673862837527	0.0003028370180033106
71	3501	0.0007425415768839582	None	0.1873409532904724	0.0007425415768839582
71	3573	0.0004188952330113916	None	0.04810548131123882	0.0004188952330113916
71	3627	-2.2665250911782325e-10	None	0.04810548131123882	-2.2665250911782325e-10
71	3585	4.4155582968908047e-07	None	1.1661566527766045	4.4155582968908047e-07
71	3146	0.002303281897025249	None	0.0	0.002303281897025249
54	2640	2.177151868379309e-06	None	0.40415503337116976	2.177151868379309e-06
54	2717	0.0014284382390127466	None	0.36844743891107296	0.0014284382390127466
54	2800	-6.537191338497372e-11	None	0.39686241266401023	-6.537191338497372e-11
54	2776	0.0004166978134553286	None	0.0	0.0004166978134553286
54	2723	0.00037532352061774195	None	0.26066109657145453	0.00037532352061774195
54	2560	-1.4288164546504279e-08	None	0.6788892639672756	-1.4288164546504279e-08
54	2629	0.0005191954365351298	None	0.05827087791946343	0.0005191954365351298
54	2677	1.9361776203488924e-06	None	0.0	1.9361776203488924e-06
54	2710	1.90990578495603e-07	None	0.1118033988749895	1.90990578495603e-07
54	2771	None	None	0.32263304828326883	None
54	2615	3.7218486016567556e-05	None	0.0	3.7218486016567556e-05
54	2663	-3.921822669819694e-08	None	0.2773127546182658	-3.921822669819694e-08
54	2556	-2.6673837599006684e-11	None	0.49782722058135426	-2.6673837599006684e-11
54	2559	-1.750873150221335e-05	None	0.3448281550696249	-1.750873150221335e-05
54	2728	6.913282615928603e-08	None	0.5726602254838247	6.913282615928603e-08
54	2681	1.1731114825105946e-05	None	0.28372660829131685	1.1731114825105946e-05
54	2625	4.3609647455643e-07	None	0.36010899735994795	4.3609647455643e-07
54	2662	0.00020213874007308315	None	0.5875325295256653	0.00020213874007308315
54	2758	3.299645779806393e-12	None	0.0	3.299645779806393e-12
54	2682	5.6521906518329535e-06	None	0.018981829069395013	5.6521906518329535e-06
54	2748	0.0004609117566147956	None	0.26066109657145453	0.0004609117566147956
54	2631	-0.1	None	0.0	-0.1
54	2645	1.5645504161044985e-08	None	0.8199378586015899	1.5645504161044985e-08
54	2768	1.8835992084786153e-07	None	0.6841325320915089	1.8835992084786153e-07
54	2690	2.141104699307441e-05	None	0.2773127546182658	2.141104699307441e-05
54	2715	-0.1	None	0.0	-0.1
54	2730	-0.1	None	0.0	-0.1
54	2613	0.00047324577856506063	None	0.26066109657145453	0.00047324577856506063
54	2755	2.32330873075079e-06	None	0.2584889570285348	2.32330873075079e-06
54	2553	1.0807335637416636e-05	None	0.3843321999795358	1.0807335637416636e-05
54	2767	4.269814414616207e-08	None	0.2065202358211066	4.269814414616207e-08
54	2764	2.0288221046829196e-06	None	0.40021155929830216	2.0288221046829196e-06
54	2714	-0.1	None	0.23865971390835533	-0.1
54	2653	5.453432177645602e-06	None	0.1423189671289035	5.453432177645602e-06
54	2727	1.89555752879984e-07	None	0.21861731784021626	1.89555752879984e-07
54	2660	-7.29236396276585e-08	None	0.018981829069395013	-7.29236396276585e-08
54	2752	0.0007108789606367722	None	0.3754413999898071	0.0007108789606367722
54	2775	3.2554176158980156e-07	None	0.1118033988749895	3.2554176158980156e-07
54	2766	3.229776216115051e-07	None	0.1118033988749895	3.229776216115051e-07
54	2765	-1.7575455193623687e-05	None	0.018981829069395013	-1.7575455193623687e-05
54	2713	1.3429067697354007e-08	None	0.6004336560551727	1.3429067697354007e-08
54	2778	-6.773215225374528e-06	None	0.44232125938476985	-6.773215225374528e-06
54	2791	4.855898787384337e-07	None	0.36999191797014774	4.855898787384337e-07
54	2798	-6.814929943985569e-07	None	0.36999191797014774	-6.814929943985569e-07
54	2706	8.520286939116427e-05	None	0.0	8.520286939116427e-05
54	2594	0.0004110641740148232	None	0.11082323025421001	0.0004110641740148232
54	2623	-1.0440603690372265e-08	None	0.11950568540487708	-1.0440603690372265e-08
54	2751	7.643970873242575e-07	None	0.018981829069395013	7.643970873242575e-07
54	2786	1.8969071598584203e-11	None	0.1118033988749895	1.8969071598584203e-11
54	2733	2.0311493563816868e-08	None	0.5031152949374527	2.0311493563816868e-08
54	2595	0.00037769922258722833	None	0.25870257970689	0.00037769922258722833
54	2772	-3.469148680046302e-06	None	0.22990718031501403	-3.469148680046302e-06
54	2614	0.0003005696822864918	None	0.11082323025421001	0.0003005696822864918
54	2783	5.666452156557188e-07	None	0.26066109657145453	5.666452156557188e-07
54	2754	-7.092048660949784e-10	None	0.28592690054769854	-7.092048660949784e-10
54	2711	-5.676025199611987e-08	None	0.018981829069395013	-5.676025199611987e-08
54	2569	-6.443112336420376e-05	None	0.5122096761263958	-6.443112336420376e-05
54	2797	None	None	0.3518595441336579	None
54	2780	0.0014426058180387277	None	0.36844743891107296	0.0014426058180387277
54	2633	0.0001033328337070501	None	0.48350244905904416	0.0001033328337070501
54	2563	3.4333399685795486e-09	None	0.39686241266401023	3.4333399685795486e-09
54	2756	4.0199355988371934e-08	None	0.05827087791946343	4.0199355988371934e-08
54	2620	-7.028492334875545e-05	None	0.26190805854839866	-7.028492334875545e-05
54	2737	1.186984704295623e-06	None	0.0	1.186984704295623e-06
54	2726	9.47432877423701e-09	None	0.018981829069395013	9.47432877423701e-09
54	2746	2.9895063159965634e-09	None	0.39686241266401023	2.9895063159965634e-09
54	2709	1.5303807635234978e-05	None	0.3700430009641763	1.5303807635234978e-05
54	2610	1.0850936524464776e-05	None	0.22990718031501403	1.0850936524464776e-05
54	2616	-0.1	None	0.6597242119007346	-0.1
54	2685	2.318403664855806e-06	None	0.2773127546182658	2.318403664855806e-06
54	2744	-5.183941836712415e-06	None	0.4392200298234494	-5.183941836712415e-06
54	2769	1.2881370745585504e-08	None	0.39686241266401023	1.2881370745585504e-08
54	2721	-5.528756633041641e-08	None	0.0	-5.528756633041641e-08
54	2779	-3.008806959873863e-09	None	0.1118033988749895	-3.008806959873863e-09
54	2654	1.803625531656561e-07	None	0.174697865018254	1.803625531656561e-07
54	2688	5.619308720856468e-07	None	0.4385135981701397	5.619308720856468e-07
54	2747	-1.6220778596328658e-07	None	0.5257890386641486	-1.6220778596328658e-07
54	2763	-4.729857333478698e-09	None	0.44232125938476985	-4.729857333478698e-09
54	2784	-0.1	None	0.0	-0.1
54	2734	1.1133053574403546e-08	None	0.3121894814116752	1.1133053574403546e-08
54	2574	1.7619209009304668e-07	None	0.174697865018254	1.7619209009304668e-07
54	2788	-1.9533101278907036e-09	None	0.018981829069395013	-1.9533101278907036e-09
54	2708	3.0989791297823365e-05	None	0.1423189671289035	3.0989791297823365e-05
54	2735	-0.1	None	0.0	-0.1
54	2773	-1.5403820352174147e-08	None	0.243290268831732	-1.5403820352174147e-08
54	2694	1.7161236831333313e-07	None	0.174697865018254	1.7161236831333313e-07
54	2634	0.0005377713809743448	None	0.11950568540487708	0.0005377713809743448
54	2789	-0.1	None	0.0	-0.1
54	2761	6.253924090757664e-08	None	0.23245678540077436	6.253924090757664e-08
54	2638	-1.627016670381927e-07	None	0.5257890386641486	-1.627016670381927e-07
54	2792	0.0026078787227887964	None	0.05827087791946343	0.0026078787227887964
54	2743	0.00011607715714680556	None	0.05827087791946343	0.00011607715714680556
54	2787	None	None	0.3003207935561508	None
54	2593	-1.160701751250976e-08	None	0.48350244905904416	-1.160701751250976e-08
54	2777	6.305852816983253e-05	None	0.11950568540487708	6.305852816983253e-05
54	2618	0.00010014237998221963	None	0.4383532078808955	0.00010014237998221963
54	2762	-0.1	None	0.0	-0.1
54	2696	0.002932024382260754	None	0.15800145555245299	0.002932024382260754
54	2667	2.6651017636415177e-07	None	0.1118033988749895	2.6651017636415177e-07
54	2796	0.00017487311909601737	None	0.0	0.00017487311909601737
108	5310	0.004493829330705878	None	0.0	0.004493829330705878
108	5114	0.008350601906930436	None	0.0	0.008350601906930436
108	4998	0.006847745657003048	None	0.0	0.006847745657003048
108	5433	-0.1	None	0.0	-0.1
108	5307	0.0005718529507132455	None	0.0	0.0005718529507132455
108	5451	-0.00015395549231457664	None	0.0	-0.00015395549231457664
108	5260	0.00540262337545408	None	0.0	0.00540262337545408
108	5057	0.002043956735275521	None	0.0	0.002043956735275521
108	5461	3.313237741610747e-07	None	0.0	3.313237741610747e-07
108	5112	0.008289123352536044	None	0.0	0.008289123352536044
108	5453	0.008053939490818387	None	0.0	0.008053939490818387
108	5115	0.006037913475371219	None	0.0	0.006037913475371219
108	5470	2.0693634811550535e-05	None	0.0	2.0693634811550535e-05
108	5169	0.008253424221940493	None	0.0	0.008253424221940493
108	5475	0.004511567584963388	None	0.0	0.004511567584963388
108	4818	0.004025833737271027	None	0.0	0.004025833737271027
108	5487	-1.7516634097322113e-08	None	0.5967517164608342	-1.7516634097322113e-08
108	4921	0.007974692784948334	None	0.0	0.007974692784948334
108	5455	0.008066882129491816	None	0.0	0.008066882129491816
108	4973	0.006685185250826844	None	0.0	0.006685185250826844
108	4573	0.0054271776458320745	None	0.0	0.0054271776458320745
108	5398	0.014074325726253325	None	0.0	0.014074325726253325
108	5324	0.003978369265352701	None	0.0	0.003978369265352701
108	5366	0.005184318774161159	None	0.0	0.005184318774161159
108	5327	2.780400083489127e-10	None	0.0	2.780400083489127e-10
108	4807	0.005300960025421493	None	0.0	0.005300960025421493
108	5500	0.006679847848155299	None	0.0	0.006679847848155299
108	5269	0.005359459821870596	None	0.0	0.005359459821870596
108	5226	0.0064219762032944145	None	0.0	0.0064219762032944145
108	4910	0.008123361644533192	None	0.0	0.008123361644533192
108	5431	-4.377987383690802e-05	None	0.3189481406800956	-4.377987383690802e-05
108	5417	0.0017888089858984376	None	0.0	0.0017888089858984376
108	4961	0.0027976327543832572	None	0.0	0.0027976327543832572
108	5429	0.008113234206580281	None	0.0	0.008113234206580281
108	5030	0.008111246652461978	None	0.0	0.008111246652461978
108	5378	0.0023125835578918603	None	0.0	0.0023125835578918603
108	5471	0.00029865215690919365	None	0.0	0.00029865215690919365
108	5449	1.2117554430646992e-06	None	0.0	1.2117554430646992e-06
108	5454	0.0032766632415935563	None	0.0	0.0032766632415935563
108	4909	0.0032976299186217397	None	0.0	0.0032976299186217397
108	5303	7.606516611254205e-05	None	0.0	7.606516611254205e-05
108	5384	0.00047300025969346726	None	0.0	0.00047300025969346726
108	5465	-0.1	None	0.0	-0.1
108	5329	0.003720444240267541	None	0.0	0.003720444240267541
108	5353	0.006342422769072971	None	0.0	0.006342422769072971
108	4018	0.005462449071591136	None	0.0	0.005462449071591136
108	5484	-8.65699572815418e-06	None	0.0	-8.65699572815418e-06
108	5383	0.008267574013423751	None	0.0	0.008267574013423751
108	5182	0.006746681779552223	None	0.0	0.006746681779552223
108	4508	0.0052265944120250575	None	0.0	0.0052265944120250575
108	5379	0.0052685759479937	None	0.0	0.0052685759479937
108	5445	0.0007137298822944486	None	0.0	0.0007137298822944486
108	5145	0.006650018278770723	None	0.0	0.006650018278770723
108	5066	0.006705219612953807	None	0.0	0.006705219612953807
108	5180	0.008127507102809892	None	0.0	0.008127507102809892
108	5491	0.008073350606826646	None	0.0	0.008073350606826646
108	5388	0.001353939778866803	None	0.0	0.001353939778866803
108	5283	0.004799418253146671	None	0.0	0.004799418253146671
108	5361	0.008159675666797645	None	0.0	0.008159675666797645
108	5238	0.0038653319348957004	None	0.0	0.0038653319348957004
108	5483	0.0028204289708580873	None	0.0	0.0028204289708580873
108	5425	0.007111264402791736	None	0.0	0.007111264402791736
108	5427	0.0003090596359748881	None	0.0	0.0003090596359748881
108	5199	0.008370685494468014	None	0.0	0.008370685494468014
108	5437	1.8389739332682654e-05	None	0.0	1.8389739332682654e-05
108	5069	0.008382406085241628	None	0.0	0.008382406085241628
108	5462	0.00021312018492559002	None	0.1046992082941353	0.00021312018492559002
108	5305	3.7615928301480386e-06	None	1.045857592877916	3.7615928301480386e-06
108	4830	0.007111432809638071	None	0.0	0.007111432809638071
108	4664	0.003474336988618219	None	0.0	0.003474336988618219
108	5436	0.0005667711639777859	None	0.0	0.0005667711639777859
108	4956	0.008179228511306494	None	0.0	0.008179228511306494
108	5460	-5.481532432733682e-09	None	0.09621096262247766	-5.481532432733682e-09
108	5365	1.9981544621901147e-05	None	0.0	1.9981544621901147e-05
108	5467	-2.220919093114793e-10	None	0.0	-2.220919093114793e-10
108	5082	0.003977767598137473	None	0.0	0.003977767598137473
108	5496	-0.1	None	0.0	-0.1
108	5426	0.0012855681973637624	None	0.0	0.0012855681973637624
108	4820	0.0044991912736362435	None	0.0	0.0044991912736362435
108	5279	0.006190423643969777	None	0.0	0.006190423643969777
108	5423	0.004015329358417368	None	0.0	0.004015329358417368
108	5258	0.005315727625698942	None	0.0	0.005315727625698942
108	5419	0.005363415480240141	None	0.0	0.005363415480240141
108	5480	-0.1	None	0.0	-0.1
108	5442	-1.8202316442941786e-08	None	0.897764496647094	-1.8202316442941786e-08
108	5306	0.00332229220693452	None	0.0	0.00332229220693452
108	4979	0.0034491134268994634	None	0.0	0.0034491134268994634
108	4954	0.008137940339385258	None	0.0	0.008137940339385258
108	4821	0.0031985437100644624	None	0.0	0.0031985437100644624
108	5217	0.004502784474487131	None	0.0	0.004502784474487131
108	5489	2.86710232634107e-07	None	0.7301940181408424	2.86710232634107e-07
108	5336	4.3391398860292124e-05	None	0.0	4.3391398860292124e-05
108	5107	0.003919951760408802	None	0.0	0.003919951760408802
108	5406	0.0005215741485308806	None	0.0	0.0005215741485308806
108	4894	0.002247122454274419	None	0.0	0.002247122454274419
108	5100	0.006703640599032201	None	0.0	0.006703640599032201
108	5481	0.006801862185209395	None	0.0	0.006801862185209395
108	5446	-0.1	None	0.5338043325262196	-0.1
108	5193	0.0004924222947380382	None	0.0	0.0004924222947380382
108	5473	2.601678419193502e-05	None	0.09621096262247766	2.601678419193502e-05
34	1743	0.2952400550685575	0.2952400550685575	0.37863574673649875	0.2952400550685575
34	1751	0.34492661668476204	0.34492661668476204	0.3741762458239663	0.34492661668476204
34	1642	0.3760217103813327	0.3760217103813327	0.39194540328328864	0.3760217103813327
34	1433	0.454991451493755	0.454991451493755	0.5530361949056157	0.454991451493755
34	1599	0.4265300687565093	0.4265300687565093	0.4277219324203463	0.4265300687565093
34	1760	0.31217858725482894	0.31217858725482894	0.390344846099279	0.31217858725482894
34	1784	0.4226156801233129	0.4226156801233129	0.44952498159972765	0.4226156801233129
34	1397	0.46190722643926785	0.46190722643926785	0.5852284188436294	0.46190722643926785
34	1772	0.31248292953155044	0.31248292953155044	0.31526429875857637	0.31248292953155044
34	1747	0.37688026735426877	0.37688026735426877	0.40070422956121743	0.37688026735426877
34	1370	0.3124793703435664	0.3124793703435664	0.3672229092103887	0.3124793703435664
34	1550	0.46190722643926785	0.46190722643926785	0.5852284188436294	0.46190722643926785
34	969	0.4234504782092049	0.4234504782092049	0.440530694533016	0.4234504782092049
34	832	0.38785446689755837	0.38785446689755837	0.38947523636029324	0.38785446689755837
34	1767	0.3124793703435664	0.3124793703435664	0.3672229092103887	0.3124793703435664
34	1696	0.6268870902525935	0.6268870902525935	0.7348395004421332	0.6268870902525935
34	1359	0.34584215193673973	0.34584215193673973	0.34807164360208914	0.34584215193673973
34	1681	0.3593597630427352	0.3593597630427352	0.4244631759591223	0.3593597630427352
34	1551	0.5548003103273048	0.5548003103273048	0.6404949659074325	0.5548003103273048
34	1741	0.26990595552199914	0.26990595552199914	0.29011289913248306	0.26990595552199914
34	1575	0.34492661668476204	0.34492661668476204	0.3741762458239663	0.34492661668476204
34	1688	0.42650300708207955	0.42650300708207955	0.4922929991651183	0.42650300708207955
34	1666	0.4799093148407735	0.4799093148407735	0.4799093148407735	0.4799093148407735
34	1553	0.40221183283682443	0.40221183283682443	0.40221183283682443	0.40221183283682443
34	1761	0.39520478245564405	0.39520478245564405	0.4706186600643839	0.39520478245564405
34	1556	0.3786118800884944	0.3786118800884944	0.44119288177313776	0.3786118800884944
34	1672	0.40221183283682443	0.40221183283682443	0.40221183283682443	0.40221183283682443
34	1727	0.23808765864803344	0.23808765864803344	0.279338868549471	0.23808765864803344
34	1754	0.3142818074976357	0.3142818074976357	0.3142818074976357	0.3142818074976357
34	1693	0.4056396264269472	0.4056396264269472	0.40897148074514816	0.4056396264269472
34	1449	0.3900547794278106	0.3900547794278106	0.44418454809642727	0.3900547794278106
34	1773	0.20752940496796007	0.20752940496796007	0.2612394940634517	0.20752940496796007
34	1263	0.2951403594870339	0.2951403594870339	0.34480378452105614	0.2951403594870339
34	1389	0.23609439123457357	0.23609439123457357	0.32747592459648217	0.23609439123457357
34	1563	0.39137094798770655	0.39137094798770655	0.47040733478265906	0.39137094798770655
34	1624	0.3544366471173413	0.3544366471173413	0.40439236774630666	0.3544366471173413
34	1574	0.31248292953155044	0.31248292953155044	0.31526429875857637	0.31248292953155044
34	1763	0.17136700985136955	0.17136700985136955	0.35831001887013303	0.17136700985136955
34	1702	0.3142818074976357	0.3142818074976357	0.3142818074976357	0.3142818074976357
34	1532	0.32071298721507613	0.32071298721507613	0.32071298721507613	0.32071298721507613
34	1757	0.2952400550685575	0.2952400550685575	0.37863574673649875	0.2952400550685575
34	1025	0.5649238317292588	0.5649238317292588	0.6008592030249831	0.5649238317292588
34	1791	0.21023450759689308	0.21023450759689308	0.28354562009556455	0.21023450759689308
34	1504	0.2578066455822036	0.2578066455822036	0.2902598274084429	0.2578066455822036
34	968	0.5880035272916676	0.5880035272916676	0.6717770175548001	0.5880035272916676
34	1638	0.3492303895001546	0.3492303895001546	0.47626764348570366	0.3492303895001546
34	1552	0.375122908273386	0.375122908273386	0.39464518638135954	0.375122908273386
34	1764	0.3786118800884944	0.3786118800884944	0.44119288177313776	0.3786118800884944
34	1683	0.3124793703435664	0.3124793703435664	0.3672229092103887	0.3124793703435664
34	1673	0.3786118800884944	0.3786118800884944	0.44119288177313776	0.3786118800884944
34	1769	0.401921330058416	0.401921330058416	0.42633105869790955	0.401921330058416
34	1789	0.4819984244681157	0.4819984244681157	0.5374240603587079	0.4819984244681157
34	1353	0.39137094798770655	0.39137094798770655	0.47040733478265906	0.39137094798770655
34	1047	0.4085345290767285	0.4085345290767285	0.43646168045578076	0.4085345290767285
34	1740	0.3124793703435664	0.3124793703435664	0.3672229092103887	0.3124793703435664
34	1766	0.436818356021888	0.436818356021888	0.4942769014588345	0.436818356021888
34	1076	0.39520478245564405	0.39520478245564405	0.4706186600643839	0.39520478245564405
34	1169	0.4265300687565093	0.4265300687565093	0.4277219324203463	0.4265300687565093
34	1677	0.32986256115403906	0.32986256115403906	0.342364222582454	0.32986256115403906
34	1507	0.4799093148407735	0.4799093148407735	0.4799093148407735	0.4799093148407735
34	1785	0.05110699633275125	0.05110699633275125	0.21790184091455878	0.05110699633275125
34	951	0.31248292953155044	0.31248292953155044	0.31526429875857637	0.31248292953155044
34	1636	0.3142818074976357	0.3142818074976357	0.3142818074976357	0.3142818074976357
34	1369	0.3693013895361311	0.3693013895361311	0.44169354942200645	0.3693013895361311
34	1774	0.23782374135462425	0.23782374135462425	0.29427779081393457	0.23782374135462425
34	1585	0.3419200349966795	0.3419200349966795	0.40048893970250843	0.3419200349966795
34	1421	0.5842560965093053	0.5842560965093053	0.6529178828863295	0.5842560965093053
34	1647	0.4085345290767285	0.4085345290767285	0.43646168045578076	0.4085345290767285
34	1744	0.5069694649815178	0.5069694649815178	0.5298607143322372	0.5069694649815178
34	1795	0.26156362296591956	0.26156362296591956	0.29862425498329603	0.26156362296591956
34	1641	0.38785446689755837	0.38785446689755837	0.38947523636029324	0.38785446689755837
34	1601	0.29981020179295104	0.29981020179295104	0.40652893908349846	0.29981020179295104
34	1798	0.38433657518048653	0.38433657518048653	0.4210481372603098	0.38433657518048653
34	1691	0.2951403594870339	0.2951403594870339	0.34480378452105614	0.2951403594870339
34	1383	0.3836979303347184	0.3836979303347184	0.3937984680916698	0.3836979303347184
34	1489	0.436818356021888	0.436818356021888	0.4942769014588345	0.436818356021888
34	1339	0.34492661668476204	0.34492661668476204	0.3741762458239663	0.34492661668476204
34	817	0.36765311962810426	0.36765311962810426	0.3885095501075323	0.36765311962810426
34	1788	0.364706940900426	0.364706940900426	0.49076229261290427	0.364706940900426
34	1699	0.3706399342266356	0.3706399342266356	0.43621408050663035	0.3706399342266356
34	1623	0.34492661668476204	0.34492661668476204	0.3741762458239663	0.34492661668476204
34	1440	0.39137094798770655	0.39137094798770655	0.47040733478265906	0.39137094798770655
34	1707	0.32732460754463305	0.32732460754463305	0.3663592748026186	0.32732460754463305
34	1571	0.4021634567030644	0.4021634567030644	0.4087407850997426	0.4021634567030644
34	1753	0.3544641103215119	0.3544641103215119	0.3544641103215119	0.3544641103215119
34	1586	0.4038572336441592	0.4038572336441592	0.4077141412905106	0.4038572336441592
34	1729	0.39461420880192943	0.39461420880192943	0.39461420880192943	0.39461420880192943
34	1508	0.4021634567030644	0.4021634567030644	0.4087407850997426	0.4021634567030644
34	1644	0.5842560965093053	0.5842560965093053	0.6529178828863295	0.5842560965093053
34	1711	0.4021634567030644	0.4021634567030644	0.4087407850997426	0.4021634567030644
34	1768	0.3100980470837494	0.3100980470837494	0.3190203682990156	0.3100980470837494
34	1752	0.37688026735426877	0.37688026735426877	0.40070422956121743	0.37688026735426877
34	1519	0.3864522092823126	0.3864522092823126	0.3864522092823126	0.3864522092823126
34	1561	0.4234504782092049	0.4234504782092049	0.440530694533016	0.4234504782092049
34	1516	0.3948497655675484	0.3948497655675484	0.4357426761633213	0.3948497655675484
34	1658	0.4505903509738293	0.4505903509738293	0.48131295142784003	0.4505903509738293
34	1725	0.2596548747590549	0.2596548747590549	0.31673195715777447	0.2596548747590549
34	1496	0.406176036435223	0.406176036435223	0.5017894685428915	0.406176036435223
34	1709	0.29981020179295104	0.29981020179295104	0.40652893908349846	0.29981020179295104
34	1602	0.373260701776043	0.373260701776043	0.4266975806786354	0.373260701776043
0	67	0.8027039952284006	0.8027039952284006	0.8027039952284006	0.8027039952284006
0	78	0.5741042366911386	0.5741042366911386	0.5741042366911386	0.5741042366911386
0	27	0.0	0.0	0.0	0.0
0	40	0.3260130067074919	0.3260130067074919	0.3260130067074919	0.3260130067074919
0	44	0.0	0.0	0.0	0.0
0	66	0.34718363648238726	0.34718363648238726	0.34718363648238726	0.34718363648238726
0	95	0.14831016638714156	0.14831016638714156	0.14831016638714156	0.14831016638714156
0	21	0.0	0.0	0.0	0.0
0	37	0.40363394359808735	0.40363394359808735	0.40363394359808735	0.40363394359808735
0	58	0.4585948445080259	0.4585948445080259	0.4585948445080259	0.4585948445080259
0	52	0.4153359940025493	0.4153359940025493	0.4153359940025493	0.4153359940025493
0	15	0.45378352914935605	0.45378352914935605	0.45378352914935605	0.45378352914935605
0	92	0.9425648550361924	0.9425648550361924	0.9425648550361924	0.9425648550361924
0	84	0.33017176750028854	0.33017176750028854	0.33017176750028854	0.33017176750028854
0	53	0.0	0.0	0.0	0.0
0	12	0.3974631570771313	0.3974631570771313	0.3974631570771313	0.3974631570771313
0	41	0.8618753043918268	0.8618753043918268	0.8618753043918268	0.8618753043918268
0	91	0.51204285064508	0.51204285064508	0.51204285064508	0.51204285064508
0	77	0.025553498166375626	0.025553498166375626	0.025553498166375626	0.025553498166375626
0	38	0.3135307208561954	0.3135307208561954	0.3135307208561954	0.3135307208561954
0	64	0.0	0.0	0.0	0.0
0	19	0.29910792365840855	0.29910792365840855	0.29910792365840855	0.29910792365840855
0	85	0.5997434232911435	0.5997434232911435	0.5997434232911435	0.5997434232911435
0	49	0.3342974870330965	0.3342974870330965	0.3342974870330965	0.3342974870330965
0	45	0.5741042366911386	0.5741042366911386	0.5741042366911386	0.5741042366911386
0	86	0.0	0.0	0.0	0.0
0	35	0.025553498166375626	0.025553498166375626	0.025553498166375626	0.025553498166375626
0	88	0.5473138256803012	0.5473138256803012	0.5473138256803012	0.5473138256803012
0	70	0.0	0.0	0.0	0.0
0	80	0.760448363437136	0.760448363437136	0.760448363437136	0.760448363437136
0	17	0.5528570709835795	0.5528570709835795	0.5528570709835795	0.5528570709835795
0	23	0.0	0.0	0.0	0.0
0	57	0.38848617858437856	0.38848617858437856	0.38848617858437856	0.38848617858437856
0	39	0.09996285639936817	0.09996285639936817	0.09996285639936817	0.09996285639936817
0	62	0.3393102109792093	0.3393102109792093	0.3393102109792093	0.3393102109792093
0	22	0.40415115445473343	0.40415115445473343	0.40415115445473343	0.40415115445473343
0	29	0.1467075333617567	0.1467075333617567	0.1467075333617567	0.1467075333617567
0	4	0.8619543804903179	0.8619543804903179	0.8619543804903179	0.8619543804903179
0	76	0.025553498166375626	0.025553498166375626	0.025553498166375626	0.025553498166375626
0	25	0.6245689299575986	0.6245689299575986	0.6245689299575986	0.6245689299575986
0	61	0.0	0.0	0.0	0.0
0	60	0.2788735701203333	0.2788735701203333	0.2788735701203333	0.2788735701203333
0	81	0.5741042366911386	0.5741042366911386	0.5741042366911386	0.5741042366911386
0	73	0.40984816317812944	0.40984816317812944	0.40984816317812944	0.40984816317812944
0	72	0.3528659083221253	0.3528659083221253	0.3528659083221253	0.3528659083221253
0	89	1.1061519028917426	1.1061519028917426	1.1061519028917426	1.1061519028917426
0	51	0.0	0.0	0.0	0.0
0	3	0.0	0.0	0.0	0.0
0	11	0.3394550244456781	0.3394550244456781	0.3394550244456781	0.3394550244456781
0	24	0.0	0.0	0.0	0.0
0	10	0.1440259398922271	0.1440259398922271	0.1440259398922271	0.1440259398922271
0	33	0.025553498166375626	0.025553498166375626	0.025553498166375626	0.025553498166375626
0	56	0.025553498166375626	0.025553498166375626	0.025553498166375626	0.025553498166375626
0	75	0.1467075333617567	0.1467075333617567	0.1467075333617567	0.1467075333617567
0	59	0.09996285639936817	0.09996285639936817	0.09996285639936817	0.09996285639936817
0	43	0.547778895494722	0.547778895494722	0.547778895494722	0.547778895494722
0	47	0.0	0.0	0.0	0.0
0	32	0.3509513330454769	0.3509513330454769	0.3509513330454769	0.3509513330454769
0	74	0.0	0.0	0.0	0.0
0	90	0.0	0.0	0.0	0.0
0	99	0.3463251478990138	0.3463251478990138	0.3463251478990138	0.3463251478990138
0	7	0.025553498166375626	0.025553498166375626	0.025553498166375626	0.025553498166375626
0	1	0.14831016638714156	0.14831016638714156	0.14831016638714156	0.14831016638714156
0	5	0.4801215071750352	0.4801215071750352	0.4801215071750352	0.4801215071750352
0	26	0.0	0.0	0.0	0.0
0	13	0.1440259398922271	0.1440259398922271	0.1440259398922271	0.1440259398922271
0	71	0.0	0.0	0.0	0.0
0	31	1.1061519028917426	1.1061519028917426	1.1061519028917426	1.1061519028917426
0	63	0.38848617858437856	0.38848617858437856	0.38848617858437856	0.38848617858437856
0	54	0.0	0.0	0.0	0.0
0	100	0.0	0.0	0.0	0.0
0	6	0.34198876219244817	0.34198876219244817	0.34198876219244817	0.34198876219244817
0	96	0.025553498166375626	0.025553498166375626	0.025553498166375626	0.025553498166375626
0	82	0.40706426154111863	0.40706426154111863	0.40706426154111863	0.40706426154111863
0	48	0.37368278896737483	0.37368278896737483	0.37368278896737483	0.37368278896737483
0	83	0.0	0.0	0.0	0.0
0	79	0.3402786583440271	0.3402786583440271	0.3402786583440271	0.3402786583440271
0	69	0.0	0.0	0.0	0.0
0	87	0.025553498166375626	0.025553498166375626	0.025553498166375626	0.025553498166375626
0	46	0.0	0.0	0.0	0.0
0	18	0.39129191355554555	0.39129191355554555	0.39129191355554555	0.39129191355554555
0	20	0.38460035014269245	0.38460035014269245	0.38460035014269245	0.38460035014269245
0	94	0.5575931393513276	0.5575931393513276	0.5575931393513276	0.5575931393513276
0	16	0.025553498166375626	0.025553498166375626	0.025553498166375626	0.025553498166375626
0	36	0.8027039952284006	0.8027039952284006	0.8027039952284006	0.8027039952284006
0	14	0.31773743628819134	0.31773743628819134	0.31773743628819134	0.31773743628819134
0	34	0.0	0.0	0.0	0.0
0	9	0.2917786150488436	0.2917786150488436	0.2917786150488436	0.2917786150488436
0	28	0.4068294480879528	0.4068294480879528	0.4068294480879528	0.4068294480879528
0	68	0.8027039952284006	0.8027039952284006	0.8027039952284006	0.8027039952284006
0	98	0.4174675690339343	0.4174675690339343	0.4174675690339343	0.4174675690339343
0	93	0.09996285639936817	0.09996285639936817	0.09996285639936817	0.09996285639936817
0	30	0.0	0.0	0.0	0.0
0	97	0.0	0.0	0.0	0.0
0	55	0.30629991239073906	0.30629991239073906	0.30629991239073906	0.30629991239073906
0	65	0.0	0.0	0.0	0.0
0	50	0.0	0.0	0.0	0.0
0	8	0.5127203064699618	0.5127203064699618	0.5127203064699618	0.5127203064699618
0	42	0.1440259398922271	0.1440259398922271	0.1440259398922271	0.1440259398922271
0	2	0.49559193842664745	0.49559193842664745	0.49559193842664745	0.49559193842664745
87	4425	0.0013070884944707468	None	0.0	0.0013070884944707468
87	3680	0.002125067791858354	None	0.0	0.002125067791858354
87	4235	0.0019977799777906066	None	0.0	0.0019977799777906066
87	4411	0.002923276683525364	None	0.0	0.002923276683525364
87	3484	0.0026095049388421667	None	0.0	0.0026095049388421667
87	4450	5.210699674726213e-05	None	0.2798501854856827	5.210699674726213e-05
87	4384	0.0004700188541794874	None	0.15778537576458018	0.0004700188541794874
87	3608	0.001989115522314228	None	0.0	0.001989115522314228
87	4416	0.0025981526005514318	None	0.0	0.0025981526005514318
87	4151	0.0011426508379857553	None	0.0	0.0011426508379857553
87	4324	0.0020396425023425963	None	0.0	0.0020396425023425963
87	4408	0.0035182641705159296	None	0.0	0.0035182641705159296
87	4389	-3.762635106320691e-05	None	0.0	-3.762635106320691e-05
87	4276	0.0054747445420894915	None	0.0	0.0054747445420894915
87	4321	0.00018062440930450657	None	0.33325724122693706	0.00018062440930450657
87	4448	0.00029837922840358916	None	0.1046992082941353	0.00029837922840358916
87	4267	0.007078701498888739	None	0.21304654797915026	0.007078701498888739
87	4215	0.0019444212681213077	None	0.0	0.0019444212681213077
87	4397	-1.873886344949949e-08	None	0.25761951043420805	-1.873886344949949e-08
87	3941	0.0021515251607246376	None	0.06899649388599331	0.0021515251607246376
87	4449	8.227963068663667e-05	None	0.0	8.227963068663667e-05
87	4383	6.012947713743423e-05	None	0.06013185163904853	6.012947713743423e-05
87	3772	0.00327108752831313	None	0.0	0.00327108752831313
87	4291	0.0003321819765956936	None	0.1570682186927787	0.0003321819765956936
87	4415	0.0002158109790962067	None	0.0	0.0002158109790962067
87	4336	4.656124397842211e-06	None	0.06013185163904853	4.656124397842211e-06
87	4426	0.00219514064594819	None	0.0	0.00219514064594819
87	4198	9.836377257502821e-05	None	0.20366265775080147	9.836377257502821e-05
87	4429	0.003905498771814791	None	0.0	0.003905498771814791
87	4251	0.005386756147066641	None	0.0	0.005386756147066641
87	4030	5.0618916353469684e-06	None	0.674544407810449	5.0618916353469684e-06
87	4403	0.002421158199175959	None	0.0	0.002421158199175959
87	4412	1.072419426767018e-12	None	0.0	1.072419426767018e-12
87	4273	5.431206327826982e-07	None	0.1046992082941353	5.431206327826982e-07
87	4224	0.0032922131458644863	None	0.0	0.0032922131458644863
87	4317	0.0009388383953761865	None	0.0	0.0009388383953761865
87	4430	0.0023906833794943463	None	0.06899649388599331	0.0023906833794943463
87	3932	0.0009741413059136805	None	0.5544582939451588	0.0009741413059136805
87	4431	-0.1	None	0.0	-0.1
87	4362	0.0013841397765520748	None	0.0	0.0013841397765520748
87	4335	-4.850122987919572e-14	None	0.0	-4.850122987919572e-14
87	4018	0.005462449071591136	None	0.0	0.005462449071591136
87	3687	0.002284995911990638	None	0.0	0.002284995911990638
87	4379	0.014539103801536892	None	0.0	0.014539103801536892
87	4377	0.0021460135970667125	None	0.0	0.0021460135970667125
87	4440	6.910372305440094e-06	None	0.28603307108099785	6.910372305440094e-06
87	4304	0.0026240750427168782	None	0.06899649388599331	0.0026240750427168782
87	4437	0.00045154752875466164	None	0.3321774436517202	0.00045154752875466164
87	4407	-0.1	None	0.0	-0.1
87	4310	0.007104842336611602	None	0.21304654797915026	0.007104842336611602
87	4359	0.0028500028223992307	None	0.0	0.0028500028223992307
87	4091	0.0029277038273111395	None	0.0	0.0029277038273111395
87	4211	0.00233487283888185	None	0.0	0.00233487283888185
87	4409	0.0021331196328256683	None	0.0	0.0021331196328256683
87	4413	0.0054727559393013955	None	0.0	0.0054727559393013955
87	3640	0.0025719029304497177	None	0.0	0.0025719029304497177
87	4393	1.7310151618811551e-06	None	0.5544582939451588	1.7310151618811551e-06
87	4033	0.0021026800917282144	None	0.0	0.0021026800917282144
87	3810	0.0026800177569878698	None	0.0	0.0026800177569878698
87	4438	-0.1	None	0.0	-0.1
87	4265	0.00219428665724534	None	0.0	0.00219428665724534
87	4439	0.0022580672207105855	None	0.06899649388599331	0.0022580672207105855
87	4405	-0.1	None	0.0	-0.1
87	4077	0.0001813758064591294	None	0.33325724122693706	0.0001813758064591294
87	4364	0.002875802559670715	None	0.0	0.002875802559670715
87	3841	0.0054226413678115076	None	0.0	0.0054226413678115076
87	4420	4.18654617944191e-05	None	0.3400822493288083	4.18654617944191e-05
87	4423	-1.6988462575281645e-05	None	0.25761951043420805	-1.6988462575281645e-05
87	4424	0.000302895624427728	None	0.0	0.000302895624427728
87	4351	-2.178797147395791e-05	None	0.0	-2.178797147395791e-05
87	4305	0.0011834448873654906	None	0.4039639051279451	0.0011834448873654906
87	4445	0.0007890524107925978	None	0.2798501854856827	0.0007890524107925978
87	4318	0.002311159839820732	None	0.0	0.002311159839820732
87	4386	0.0034252526580576424	None	0.0	0.0034252526580576424
87	3778	0.0020867427662448123	None	0.06899649388599331	0.0020867427662448123
87	3481	0.000836451926477737	None	0.0	0.000836451926477737
87	4108	0.001980148066043098	None	0.0	0.001980148066043098
87	3720	0.0017889209949644828	None	0.0	0.0017889209949644828
87	4414	0.0012829495287787819	None	0.0	0.0012829495287787819
87	3936	0.0018223056837035048	None	0.0	0.0018223056837035048
87	4406	0.0020867427663036914	None	0.06899649388599331	0.0020867427663036914
87	4401	2.73531238072749e-07	None	0.4234910614429996	2.73531238072749e-07
87	4282	1.8272641413883934e-05	None	0.6023413593634986	1.8272641413883934e-05
87	4402	4.849751232925695e-07	None	0.5544582939451588	4.849751232925695e-07
87	3312	0.0027008863186960505	None	0.0	0.0027008863186960505
87	4421	-0.0001396439902080496	None	0.06013185163904853	-0.0001396439902080496
87	4388	1.0597745054325407e-05	None	0.0	1.0597745054325407e-05
87	3860	0.0005195897747646562	None	0.4344493044191191	0.0005195897747646562
87	4334	0.002646071103156187	None	0.0	0.002646071103156187
87	4410	-2.4481873935014194e-14	None	0.0	-2.4481873935014194e-14
87	3336	0.0023500937172078206	None	0.0	0.0023500937172078206
87	4220	0.0026939092082865915	None	0.0	0.0026939092082865915
87	4417	-7.376838871904278e-08	None	0.06013185163904853	-7.376838871904278e-08
87	4284	0.0029715092304142014	None	0.0	0.0029715092304142014
87	4239	0.0028839926472149047	None	0.0	0.0028839926472149047
87	4204	0.0028369973903008194	None	0.0	0.0028369973903008194
87	4227	0.0025048678642401504	None	0.0	0.0025048678642401504
87	4419	0.005422906506017972	None	0.0	0.005422906506017972
87	3946	0.0035290471339731897	None	0.0	0.0035290471339731897
87	3146	0.002303281897025249	None	0.0	0.002303281897025249
51	2598	-0.1	None	0.0	-0.1
51	2640	2.177151868379309e-06	None	0.350859243395257	2.177151868379309e-06
51	2579	1.0449698828397934e-09	None	0.3859363252035002	1.0449698828397934e-09
51	2382	None	None	0.34459014554156187	None
51	2560	-1.4288164546504279e-08	None	0.4923985081251166	-1.4288164546504279e-08
51	2629	0.0005191954365351298	None	0.18609331554368264	0.0005191954365351298
51	2554	-1.9518775105077675e-08	None	0.6461035651105822	-1.9518775105077675e-08
51	2602	-0.1	None	0.0	-0.1
51	2615	3.7218486016567556e-05	None	0.10420888606857281	3.7218486016567556e-05
51	2556	-2.6673837599006684e-11	None	0.5176996910584488	-2.6673837599006684e-11
51	2559	-1.750873150221335e-05	None	0.42004179468236835	-1.750873150221335e-05
51	2436	None	None	0.3859363252035002	None
51	2566	-0.1	None	0.0	-0.1
51	2621	1.9088459015921654e-07	None	0.6461035651105822	1.9088459015921654e-07
51	2625	4.3609647455643e-07	None	0.38614124084598694	4.3609647455643e-07
51	2624	-0.1	None	0.0	-0.1
51	2577	4.855418237632467e-06	None	0.10420888606857281	4.855418237632467e-06
51	2631	-0.1	None	0.0	-0.1
51	2645	1.5645504161044985e-08	None	0.6757706235226363	1.5645504161044985e-08
51	2597	-3.164500147349305e-09	None	0.375590357708367	-3.164500147349305e-09
51	2487	None	None	0.4553631736218007	None
51	2373	None	None	0.4923985081251166	None
51	2571	-0.1	None	0.0	-0.1
51	1913	None	None	0.4698071493372045	None
51	2304	None	None	0.2938266979786087	None
51	2600	-0.1	None	0.0	-0.1
51	2367	None	None	0.3955930591667096	None
51	2581	-2.9423623479049458e-05	None	0.42947291178089203	-2.9423623479049458e-05
51	2641	5.883744130030382e-08	None	0.6800865898064947	5.883744130030382e-08
51	2635	None	None	0.39968721176089544	None
51	2608	-7.170759184052539e-10	None	0.47128802087220534	-7.170759184052539e-10
51	2596	-0.1	None	0.0	-0.1
51	2613	0.00047324577856506063	None	0.5174250967316452	0.00047324577856506063
51	2553	1.0807335637416636e-05	None	0.3859363252035002	1.0807335637416636e-05
51	2276	None	None	0.4214475046217972	None
51	2605	9.678829897878838e-09	None	0.4663018500995193	9.678829897878838e-09
51	2247	None	None	0.48121543096539465	None
51	2639	-0.1	None	0.0	-0.1
51	2557	None	None	0.27666209932193897	None
51	2594	0.0004110641740148232	None	0.1566465479189283	0.0004110641740148232
51	2623	-1.0440603690372265e-08	None	0.1622968630581334	-1.0440603690372265e-08
51	2570	-0.1	None	0.4119104444069951	-0.1
51	2548	None	None	0.4015293522348971	None
51	2362	None	None	0.5873336572812589	None
51	2368	None	None	0.4214475046217972	None
51	2595	0.00037769922258722833	None	0.3079280669820234	0.00037769922258722833
51	2589	1.2482679758146217e-08	None	0.44563587204459615	1.2482679758146217e-08
51	2637	-1.2643049071450364e-06	None	0.2991860761457165	-1.2643049071450364e-06
51	2454	None	None	0.35048861521474034	None
51	2457	None	None	0.40368952685141135	None
51	2614	0.0003005696822864918	None	0.1566465479189283	0.0003005696822864918
51	2578	-1.7289005236409024e-09	None	0.4008332452189266	-1.7289005236409024e-09
51	2612	-0.1	None	0.0	-0.1
51	2465	None	None	0.3293024644961561	None
51	2603	-0.1	None	0.0	-0.1
51	2546	None	None	0.5892641598265473	None
51	2642	4.27080890584602e-08	None	0.5323065595321709	4.27080890584602e-08
51	2580	-0.1	None	0.0	-0.1
51	2647	-0.1	None	0.0	-0.1
51	2216	None	None	0.4773514075129223	None
51	2569	-6.443112336420376e-05	None	0.35221405735156697	-6.443112336420376e-05
51	2649	-0.1	None	0.0	-0.1
51	2633	0.0001033328337070501	None	0.35852054503190134	0.0001033328337070501
51	2563	3.4333399685795486e-09	None	0.4663018500995193	3.4333399685795486e-09
51	2627	1.3368900922402822e-08	None	0.5323065595321709	1.3368900922402822e-08
51	2620	-7.028492334875545e-05	None	0.3169839692067892	-7.028492334875545e-05
51	2512	None	None	0.42121213187957063	None
51	2610	1.0850936524464776e-05	None	0.3226602743997319	1.0850936524464776e-05
51	2532	None	None	0.0	None
51	2632	-6.249581548565714e-05	None	0.35221405735156697	-6.249581548565714e-05
51	2564	7.458197786017436e-07	None	0.3367938700992717	7.458197786017436e-07
51	2499	None	None	0.35466343006974005	None
51	2616	-0.1	None	0.4773514075129223	-0.1
51	2495	None	None	0.40932090460041	None
51	2609	None	None	0.27639740209232205	None
51	2497	None	None	0.27639740209232205	None
51	2588	None	None	0.41317809482230183	None
51	2525	None	None	0.38841530022125226	None
51	2599	-1.06670088366736e-09	None	0.47128802087220534	-1.06670088366736e-09
51	2644	-0.00020865912416962986	None	0.18609331554368264	-0.00020865912416962986
51	2551	-0.1	None	0.6710173935757506	-0.1
51	2574	1.7619209009304668e-07	None	0.2691947623365077	1.7619209009304668e-07
51	2494	None	None	0.6324745288735459	None
51	2565	-0.1	None	0.6710173935757506	-0.1
51	2567	-0.1	None	0.0	-0.1
51	2643	-3.27956790581925e-07	None	0.10420888606857281	-3.27956790581925e-07
51	2586	-0.1	None	0.0	-0.1
51	2549	None	None	0.4570747631072167	None
51	2634	0.0005377713809743448	None	0.1622968630581334	0.0005377713809743448
51	2369	None	None	0.39298200756323076	None
51	2630	None	None	0.2458259847335326	None
51	2638	-1.627016670381927e-07	None	0.5115506441937862	-1.627016670381927e-07
51	2591	-1.6563425261502168e-07	None	0.10420888606857281	-1.6563425261502168e-07
51	2573	-1.722742552059466e-07	None	0.1356034594454849	-1.722742552059466e-07
51	2593	-1.160701751250976e-08	None	0.35852054503190134	-1.160701751250976e-08
51	2618	0.00010014237998221963	None	0.37683290761321675	0.00010014237998221963
51	2590	-0.1	None	0.0	-0.1
51	2562	-0.1	None	0.3954365869420569	-0.1
51	2572	-2.215574953252692e-05	None	0.10420888606857281	-2.215574953252692e-05
[truncated: 13,001 more rows]
