# Supplementary material for: Constrained by Design: Influence of Genetic Encodings on Evolved Traits of Robots
Source: Front Robot AI. 2021 Jun 15;8:672379. doi: 10.3389/frobt.2021.672379 (PMC8239187; doi:10.3389/frobt.2021.672379)
Supplement: Supplementary file 2 [file DataSheet1.ZIP › hyperplasticoding_plane_6_all_measures.tsv]

robot_id	velocity	displacement_velocity	displacement_velocity_hill	head_balance	contacts	branching	branching_modules_count	limbs	extremities	length_of_limbs	extensiveness	coverage	joints	hinge_count	active_hinges_count	brick_count	touch_sensor_count	brick_sensor_count	proportion	width	height	size	absolute_size	sensors	symmetry	avg_period	dev_period	avg_phase_offset	dev_phase_offset	avg_amplitude	dev_amplitude	avg_intra_dev_params	avg_inter_dev_params	sensors_reach	recurrence	synaptic_reception
4373	0.0013992856932019309	9.760690833196955e-05	8.113077288438874e-05	0.9990486776792339	None	0.2	1	0.3333333333333333	4	0.8	12	0.20987654320987653	0.8	16	12	0	0	0	1.0	9	9	1.1333333333333333	17	0.0	1.0	-0.09999642608273081	0.5000707738997721	0.09998862450130791	0.5000208713914821	0.009557770620844418	0.5825969341740322	0.6937551539425204	0.5277888201073214	0	0.875	0.0
2773	0.0007012771444384103	0.00032171058562141595	0.0002605040871084726	0.9993586247056283	None	0.25	1	0.4	4	0.7692307692307693	10	0.23809523809523808	0.7692307692307693	14	10	0	0	0	0.7777777777777778	9	7	1.0	15	0.0	1.0	-0.06842225393181821	0.655089522815075	0.21619895757874552	0.6825841478026327	-0.03547304051207049	0.6029682407447601	0.7723562798872396	0.647561152042657	0	1.0	0.0
4104	0.002326217666153586	0.0002896154330128977	-0.0002700242421649096	0.9967638102908095	None	0.3	3	0.36363636363636365	8	0.7096774193548387	22	0.4074074074074074	0.7096774193548387	30	22	2	0	0	1.0	9	9	2.2	33	0.0	1.0	-0.03348557192311074	0.6642361358737919	0.026820822729329084	0.5168271923769215	0.09999998748527439	0.5000015100287111	0.632990847170757	0.5621412068817878	0	0.9333333333333333	0.0
4	None	None	None	None	None	0	0	0	0	0	0	1.0	0	0	0	0	3	0	1.0	1	1	0.06666666666666667	1	0.75	0	0	0	0	0	0	0	0	0	0	0	0
7051	9.214260501464415e-11	8.723396591066801e-13	2.8023678380446715e-13	0.9999999999999997	None	0.2	1	0.3333333333333333	4	0.8	12	0.20987654320987653	0.8	16	12	0	0	0	1.0	9	9	1.1333333333333333	17	0.0	1.0	0.045035271978860134	0.5554539374682222	0.044764543408776294	0.5483722136857456	7.902762784127648e-27	0.5	0.5571447029562389	0.5346798870838569	0	1.0	0.0
1702	None	None	None	None	None	1.0	1	1.0	4	0.25	1	0.5	0.25	5	1	0	0	0	0.75	4	3	0.4	6	0.0	1.0	0.02902889533397036	0.6155064776726323	0.039002399392081624	0.5310275228287398	9.161211557229155e-05	0.500521232872506	0.5541011139396237	0.5495760081025618	0	1.0	0.0
131	None	None	None	None	None	0	0	0	0	0	0	1.0	0	0	0	0	0	0	1.0	1	1	0.06666666666666667	1	0.0	0	0	0	0	0	0	0	0	0	0	0	0
4445	None	None	None	None	None	0	0	0.2	7	0.8	40	0.6419753086419753	0.08	7	4	44	0	0	1.0	9	9	3.466666666666667	52	0.0	0.6956521739130435	0.17463744639683526	0.5717796241002565	0.2823469717540851	0.5234146883522758	0.1387958436062494	0.5789070387986659	0.64836441798998	0.5581631057744998	0	1.0	0.0
1977	None	None	None	None	None	0.5	1	0.5714285714285714	4	0.625	5	0.3333333333333333	0.625	9	5	0	0	0	0.8333333333333334	6	5	0.6666666666666666	10	0.0	1.0	0.09989909125576384	0.5139504989013818	6.0129643334359505e-05	0.5004918534246677	-0.0999996607544994	0.5000104906117121	0.6934045332384475	0.5048186724024826	0	1.0	0.0
784	None	None	None	None	None	0.5	1	0.6666666666666666	4	0.5714285714285714	4	0.375	0.5714285714285714	6	4	2	3	0	0.6666666666666666	6	4	0.6	9	0.5	0.6666666666666666	7.195414256089703e-05	0.5000857850313922	9.457384868494153e-13	0.5000000000026916	5.065734732050249e-06	0.5000938747319779	0.5000782911030724	0.5000598865890491	1.0	1.0	0.0
4512	0.007492293421854712	0.0065108787075890484	0.006509158359380558	0.9903641272542024	None	0.25	1	0.4	4	0.75	9	0.25925925925925924	0.75	13	9	0	0	0	0.6666666666666666	6	9	0.9333333333333333	14	0.0	1.0	-0.09979814275501617	0.5026737419695169	0.29752101257593583	0.5573584950604958	0.0999988836654342	0.5000060768495898	0.8350786910176108	0.5200865029633769	0	1.0	0.0
6386	1.8475455297204305e-05	2.1637859462031636e-07	-8.498701536683613e-08	0.9999987306175748	None	0	0	0.75	3	0.3333333333333333	1	0.625	0.3333333333333333	4	1	0	1	0	0.5	2	4	0.3333333333333333	5	1.0	0.6666666666666666	0.2341091311023101	0.5328648933794634	0.06574588477240377	0.5236265706123399	0.09999999999824417	0.5000000002066547	0.674077841359518	0.5188432467741354	1.0	1.0	0.0
3813	0.0	0.0	0.0	0.9999999999999998	None	0	0	0	0	0	0	1.0	0	0	0	0	4	0	1.0	1	1	0.06666666666666667	1	1.0	0	0	0	0	0	0	0	0	0	0	0	0
3266	0.0	0.0	0.0	1.0	None	0	0	0	0	0	0	1.0	0	0	0	0	0	0	1.0	1	1	0.06666666666666667	1	0.0	0	0	0	0	0	0	0	0	0	0	0	0
5661	0.014344589481181325	0.01316412686552116	0.012023932130022438	0.9970468994847672	None	0.2	1	0.3333333333333333	4	0.8	12	0.20987654320987653	0.8	16	12	0	0	0	1.0	9	9	1.1333333333333333	17	0.0	1.0	-0.0912328650578607	0.6825924420164189	0.2799867293922064	0.5544617230408732	0.09999999999554655	0.5000000000711178	0.8017553847860409	0.5813072247583126	0	1.0	0.0
7224	0.0	0.0	0.0	0.9999999999999998	None	0	0	0	0	0	0	1.0	0	0	0	0	4	0	1.0	1	1	0.06666666666666667	1	1.0	0	0	0	0	0	0	0	0	0	0	0	0
4161	0.00662606016364404	0.0002100709756923089	2.827997914837817e-05	0.9964651385156337	None	0.2	1	0.3333333333333333	4	0.8	12	0.20987654320987653	0.8	16	12	0	0	0	1.0	9	9	1.1333333333333333	17	0.0	1.0	-0.1052057804825854	0.6669397308335243	0.0999999403367809	0.500000457635953	0.05889487536144291	0.6909080890738609	0.7201515706945212	0.6223611084217323	0	1.0	0.0
5138	0.017137073579156597	0.010969626251475573	0.01049114755086839	0.9498316576285922	None	0	0	0.25	11	0.7142857142857143	45	0.8024691358024691	0.47619047619047616	40	30	24	0	0	1.0	9	9	4.333333333333333	65	0.0	0.7142857142857143	-0.09100282455852463	0.6366276623618602	-0.09963187759073733	0.5075240277753502	0.18910628061017148	0.7997930130494268	0.7762115199835778	0.65895006124873	0	1.0	0.0
2140	None	None	None	None	None	0	0	1.0	3	0.0	0	0.6666666666666666	0	3	0	0	0	0	0.6666666666666666	2	3	0.26666666666666666	4	0.0	1.0	0	0	0	0	0	0	0	0	0	0	0
4456	0.002048481163257601	0.00040609580848056964	7.194670156806167e-05	0.9971871462443843	None	0	0	0.3333333333333333	2	0.8333333333333334	5	0.4	0.8333333333333334	7	5	0	2	0	0.8	4	5	0.5333333333333333	8	1.0	0	-0.004580471987484532	0.5855859981568368	0.17026082671449821	0.5550677606213018	0.4515911249098137	0.7403984512617535	0.8672479124180235	0.6314212341736646	1.0	1.0	0.0
7473	0.0005416940920462605	7.394764789168591e-05	-1.793215535058329e-05	0.9991268846518603	None	0	0	0.3333333333333333	3	0.7272727272727273	8	0.28888888888888886	0.6363636363636364	10	7	2	4	0	0.5555555555555556	5	9	0.8666666666666667	13	0.8	0	4.706856210946824e-05	0.5537701570709141	0.07067106309848745	0.9906516048485956	0.044340784348470975	0.6083784292340404	0.6024019521187504	0.8548541328772695	1.0	1.0	0.0
6934	0.0020741130722331854	0.0001912742099967323	0.0001188567694924496	0.9972666063608037	None	0.2	1	0.3333333333333333	4	0.8	12	0.20987654320987653	0.8	16	12	0	0	0	1.0	9	9	1.1333333333333333	17	0.0	1.0	0.07734358089209806	0.6666112934249734	0.09999872934090209	0.5000749644111413	0.016627788316994324	0.6860620866482215	0.6729927230795802	0.6204966825799144	0	1.0	0.0
1051	None	None	None	None	None	0.07142857142857142	1	0.2903225806451613	9	0.7045454545454546	31	0.5679012345679012	0.25	17	11	28	1	0	1.0	9	9	3.066666666666667	46	0.018518518518518517	0.918918918918919	-0.09999980397215372	0.5000093046367169	3.242375837946067e-20	0.5000000000785132	0.09999935566960724	0.5004503192812595	0.6934909938787152	0.5001532080346216	0.0	0	0.0
5181	0.00021479251446059167	1.3382654395143456e-06	-9.124710036345749e-07	0.999990040770342	None	0	0	0.42857142857142855	3	0.75	6	0.3333333333333333	0.75	9	6	0	0	0	0.8333333333333334	6	5	0.6666666666666666	10	0.0	0.4	5.291516305631659e-07	0.5001168285819025	0.2113638365995239	0.5766533912942896	0.07365337651970863	0.7374398084230314	0.7335659140364011	0.6100225923847742	0	0.4444444444444444	0.0
3494	1.2378557609725274e-07	8.236864987425296e-08	7.326742810291751e-11	0.9999740935421452	None	0	0	0.018518518518518517	1	1.0	79	1.0	0	0	0	80	0	0	1.0	9	9	5.4	81	0.0	1.0	0	0	0	0	0	0	0	0	0	0	0
1106	None	None	None	None	None	0	0	0.5	2	0.5	2	0.6	0	0	0	5	1	0	0.4	5	2	0.4	6	0.07142857142857142	0	0	0	0	0	0	0	0	0	0	0	0
1741	None	None	None	None	None	0.1111111111111111	1	0.3333333333333333	7	0.6896551724137931	20	0.38271604938271603	0.20689655172413793	9	6	21	5	0	1.0	9	9	2.066666666666667	31	0.11627906976744186	0.32	0.03260968343140279	0.5976424945196591	0.09518352911738331	0.5167089008096118	0.2726433368859042	0.6185904257182246	0.7000185238539982	0.5781931818774505	1.0	1.0	0.0
5350	0.0	0.0	0.0	0.9999999999999998	None	0	0	0	0	0	0	1.0	0	0	0	0	4	0	1.0	1	1	0.06666666666666667	1	1.0	0	0	0	0	0	0	0	0	0	0	0	0
3302	0.0013193483570773344	2.8550343852640798e-06	-2.7581165648316443e-06	0.9999826683035853	None	0	0	0.3170731707317073	13	0.6101694915254238	36	0.7530864197530864	0.4915254237288136	41	29	19	4	0	1.0	9	9	4.066666666666666	61	0.13333333333333333	0.8301886792452831	0.0012486962184181504	0.5004573482345968	0.018783976130409375	0.6595995328537272	0.33052961498508476	0.8457560751115661	0.8258199636826651	0.6874758753564235	1.0	1.0	0.0
1780	None	None	None	None	None	0	0	0	0	0	0	1.0	0	0	0	0	0	0	1.0	1	1	0.06666666666666667	1	0.0	0	0	0	0	0	0	0	0	0	0	0	0
6925	0.000248443346003899	2.571964396643173e-05	-2.5682102841498476e-06	0.999418470090674	None	0	0	0.08	4	0.9178082191780822	67	0.9259259259259259	0.0136986301369863	2	1	72	0	0	1.0	9	9	5.0	75	0.0	0.9393939393939394	2.349880518801329e-13	0.5	0.1786588727865728	0.544497318754754	0.09999990799471752	0.500000004092477	0.6753812023535126	0.514867401913527	0	1.0	0.0
4933	0.02213760447052224	0.009622268517680721	0.009313188470223206	0.9490947591804332	None	0	0	0.25	11	0.7142857142857143	45	0.8024691358024691	0.47619047619047616	40	30	24	0	0	1.0	9	9	4.333333333333333	65	0.0	0.7142857142857143	-0.09100282455852463	0.6366276623618602	-0.09963187759073733	0.5075240277753502	0.18910628061017148	0.7997930130494268	0.7762115199835778	0.65895006124873	0	1.0	0.0
994	None	None	None	None	None	0	0	0.05660377358490566	3	0.948051948051948	73	0.9753086419753086	0	1	0	77	2	0	1.0	9	9	5.266666666666667	79	0.012738853503184714	0.9859154929577465	0	0	0	0	0	0	0	0	0	0	0
3882	None	None	None	None	None	0.058823529411764705	1	0.35135135135135137	13	0.5660377358490566	30	0.7638888888888888	0.22641509433962265	20	12	34	7	0	0.8888888888888888	9	8	3.6666666666666665	55	0.109375	0.7083333333333334	0.061945198176029836	0.5018732735147767	0.025341112675023047	0.5044831004751575	0.0999999997563712	0.5000001125702479	0.5756143160294519	0.5021188591385682	0.95	0.95	0.12859428614837143
1542	None	None	None	None	None	0	0	0.057692307692307696	3	0.9473684210526315	72	0.9629629629629629	0	0	0	77	3	0	1.0	9	9	5.2	78	0.0189873417721519	0.9714285714285714	0	0	0	0	0	0	0	0	0	0	0
6211	4.0957651625875527e-05	8.425539071829902e-09	-4.717054010926222e-09	0.9999999972385307	None	0.2	1	0.3333333333333333	4	0.8	12	0.20987654320987653	0.8	16	12	0	0	0	1.0	9	9	1.1333333333333333	17	0.0	1.0	-0.01775659549457683	0.6365646153622869	1.8206446559516115e-09	0.5000007641340735	0.012252587372861366	0.5046488492099804	0.5313679933881201	0.548107669151035	0	1.0	0.0
6782	0.023400192112355656	0.013279714934482975	0.0046486278055843065	0.997494029824098	None	0.2	1	0.3333333333333333	4	0.8	12	0.20987654320987653	0.8	16	12	0	0	0	1.0	9	9	1.1333333333333333	17	0.0	1.0	-0.09999972279506229	0.500000557962407	0.40167624846826266	0.574425035330635	0.09999996989987918	0.5000062828013714	0.8871620673894401	0.5249755176882894	0	1.0	0.0
6354	0.00329852267028435	0.0011895836267129972	0.0011642219405373785	0.9982008966915905	None	0	0	0.375	3	0.7777777777777778	7	0.4074074074074074	0.7777777777777778	10	7	0	0	0	0.3333333333333333	3	9	0.7333333333333333	11	0.0	1.0	-0.09999276370355759	0.5000343815532758	0.09999989712621149	0.5000001242033656	0.2533961965707462	0.6200878440889566	0.8095121662717296	0.5407476900689064	0	1.0	0.0
773	None	None	None	None	None	0.3333333333333333	1	0.5	4	0.6666666666666666	6	0.3142857142857143	0.6666666666666666	10	6	0	0	0	0.7142857142857143	5	7	0.7333333333333333	11	0.0	1.0	0.1088103010129476	0.5678340984102807	0.00030676658144190085	0.6575636046408526	0.09249949529958595	0.5088104722603286	0.6273851270843988	0.5793828099248994	0	0.9	0.0
1161	None	None	None	None	None	0.1111111111111111	1	0.35	7	0.6666666666666666	18	0.5178571428571429	0.6296296296296297	24	17	4	3	0	0.875	7	8	1.9333333333333333	29	0.6	0.5454545454545454	2.8132194657312853e-06	0.5033294526088541	-0.11074128673636041	0.9997719983149493	0.09999992927834582	0.5000001537303341	0.7118423857975987	0.9426622794398467	1.0	0.9583333333333334	0.0
3923	1.3704045386541776e-05	2.7518457183905276e-06	1.1732481465255837e-07	0.9959095165509517	None	0	0	0.02631578947368421	1	1.0	55	0.7037037037037037	0	0	0	56	0	0	1.0	9	9	3.8	57	0.0	0.6153846153846154	0	0	0	0	0	0	0	0	0	0	0
4479	0.0	0.0	0.0	1.0	None	0	0	0	0	0	0	1.0	0	0	0	0	0	0	1.0	1	1	0.06666666666666667	1	0.0	0	0	0	0	0	0	0	0	0	0	0	0
6722	None	None	None	None	None	0.09090909090909091	1	0.4166666666666667	10	0.48484848484848486	16	0.5555555555555556	0.24242424242424243	17	8	17	2	0	0.7777777777777778	9	7	2.3333333333333335	35	0.06896551724137931	0.5	0.2232197928082237	0.5361212497225865	1.0642619934651261e-06	0.5341636701220209	0.09435755132440052	0.5550271385407567	0.7145377083063214	0.5417863727213266	1.0	1.0	0.0
6588	0.00040986928306577014	4.548866074690202e-06	3.2344750118118927e-06	0.9999985494548255	None	0.25	1	0.36363636363636365	4	0.7857142857142857	11	0.2222222222222222	0.7857142857142857	15	11	0	0	0	0.8888888888888888	9	8	1.0666666666666667	16	0.0	1.0	-0.09999998499939954	0.500000031142482	0.05607977739294449	0.5779721614987785	0.09999741395138678	0.5000225160908057	0.702288165838947	0.5261880647159515	0	1.0	0.0
4918	0.0010184494730001877	0.0009545854398802575	-1.0403156587467464e-06	0.997328942637243	None	0	0	0.3333333333333333	1	1.0	2	1.0	1.0	3	2	0	3	0	0.25	4	1	0.26666666666666666	4	1.0	0	-0.07515523309418973	0.5	0.26736600772888264	0.5296094573640975	0.09720082289370677	0.5115088034777441	0.8019213950148714	0.513714885209553	1.0	1.0	0.0
7145	0.0025618828033921195	0.0020081197261937675	-0.0019506778707869808	0.9982524376077145	None	0.2	1	0.3333333333333333	4	0.8	12	0.20987654320987653	0.8	16	12	0	0	0	1.0	9	9	1.1333333333333333	17	0.0	1.0	-0.0999919766956066	0.5004653309812883	0.36458865428986775	0.6227979852109881	0.09999825407022651	0.5001675857087858	0.8702300102252186	0.5418992581637625	0	1.0	0.0
100	None	None	None	None	None	0	0	0.5	2	0.75	3	0.6	0.75	5	3	0	0	0	0.4	5	2	0.4	6	0.0	0	-0.14713712088725078	0.5528433872183753	3.030442021517607e-06	0.5000800448149677	0.223260556494178	1.0	0.9492180968328661	1.0	0	1.0	0.0
5758	0.017186974616734782	0.0006377950795852146	-0.0003918839503896851	0.9713513155745807	None	0.3333333333333333	1	0.5	4	0.7	7	0.2857142857142857	0.7	11	7	0	0	0	0.8571428571428571	6	7	0.8	12	0.0	1.0	0.04719389306500819	0.6451502054417965	0.08102666297689178	0.5536401984283693	0.0999999999999914	0.5000000000466678	0.5665938995025651	0.5673529707352574	0	0.9090909090909091	0.0
3090	2.8677150304254428e-05	3.584120193721408e-06	-1.0548028047729233e-06	0.9951209703071191	None	0.1	1	0.22727272727272727	5	0.8387096774193549	26	0.5238095238095238	0.3225806451612903	14	10	18	2	0	0.7777777777777778	7	9	2.2	33	0.05555555555555555	0.5925925925925926	9.60990736277428e-07	0.500027502762744	-0.09812970475131295	0.7081044748157346	4.561272407045688e-05	0.5238892526986999	0.6138787346585143	0.5811051636860265	1.0	1.0	0.0
4098	0.019424715785070844	0.008735345772178256	0.008109378567905435	0.9498025508428156	None	0	0	0.25	11	0.7142857142857143	45	0.8024691358024691	0.47619047619047616	40	30	24	0	0	1.0	9	9	4.333333333333333	65	0.0	0.7142857142857143	-0.09100282455852463	0.6366276623618602	-0.09963187759073733	0.5075240277753502	0.18910628061017148	0.7997930130494268	0.7762115199835778	0.65895006124873	0	1.0	0.0
6638	0.010686541255308272	0.006622186724993314	0.005503815069567964	0.9932902922829994	None	0.2	1	0.3333333333333333	4	0.8	12	0.20987654320987653	0.8	16	12	0	0	0	1.0	9	9	1.1333333333333333	17	0.0	1.0	-0.09994766403081719	0.500722610578716	0.30067978258724937	0.6356645816229811	0.09999876817434475	0.5000666444614245	0.8369545333459064	0.5465112371409918	0	1.0	0.0
2916	0.0020199579338410537	0.0014990532341022334	0.001226069046870835	0.9966496763854085	None	0.25	1	0.4	4	0.7692307692307693	10	0.234375	0.7692307692307693	14	10	0	0	0	1.0	8	8	1.0	15	0.0	0.8571428571428571	-0.09999739840303577	0.5000294051714685	0.12021359442301152	0.6475464708321	0.07675366396748147	0.6261927042131789	0.7234673651603258	0.5926108440580762	0	1.0	0.0
3456	0.004505265121327526	0.00016600419341288708	0.00016271524644804916	0.9911712124195879	None	0.2	1	0.3333333333333333	4	0.8	12	0.20987654320987653	0.8	16	12	0	0	0	1.0	9	9	1.1333333333333333	17	0.0	1.0	0.000923169648507673	0.5656757687936751	0.5349490855479504	0.752084834462235	0.09999999556138822	0.5000003468651247	0.907718201021357	0.6125391102397127	0	0.0625	0.0
5667	0.0	0.0	0.0	0.9999999999999998	None	0	0	0	0	0	0	1.0	0	0	0	0	4	0	1.0	1	1	0.06666666666666667	1	1.0	0	0	0	0	0	0	0	0	0	0	0	0
6812	None	None	None	None	None	0	0	0.2037037037037037	11	0.759493670886076	60	1.0	0.5569620253164557	53	44	27	0	0	1.0	9	9	5.4	81	0.0	1.0	-0.01191891535166248	0.6662386189891567	0.07656564204324785	0.6656234103333487	0.6242646398242486	0.8583437666300356	0.9449753596490046	0.7427720238262864	0	1.0	0.0
572	None	None	None	None	None	0	0	0	0	0	0	1.0	0	0	0	0	4	0	1.0	1	1	0.06666666666666667	1	1.0	0	0	0	0	0	0	0	0	0	0	0	0
3500	0.002010076355506879	0.0015250967228517362	0.0012483736618243018	0.9965915726374353	None	0.25	1	0.4	4	0.7692307692307693	10	0.234375	0.7692307692307693	14	10	0	0	0	1.0	8	8	1.0	15	0.0	0.8571428571428571	-0.09999739840303577	0.5000294051714685	0.12021359442301152	0.6475464708321	0.07675366396748147	0.6261927042131789	0.7234673651603258	0.5926108440580762	0	1.0	0.0
2294	None	None	None	None	None	0	0	0.5714285714285714	4	0.5	4	0.5555555555555556	0.125	4	1	5	0	0	0.5	6	3	0.6666666666666666	10	0.0	0.5	0.0005915563168280899	0.5	-0.09999996457872262	0.5000002258431313	3.644087899243835e-09	0.5000000305556839	0.6160474159759195	0.5000000854662717	0	1.0	0.0
1045	None	None	None	None	None	0	0	0	0	0	0	1.0	0	0	0	0	4	0	1.0	1	1	0.06666666666666667	1	1.0	0	0	0	0	0	0	0	0	0	0	0	0
7183	None	None	None	None	None	0.0625	1	0.35294117647058826	12	0.6122448979591837	30	0.6296296296296297	0.42857142857142855	31	21	19	2	0	1.0	9	9	3.4	51	0.0625	0.8888888888888888	2.576179388771781e-08	0.5470172179804543	-0.0018532079970947502	0.6751658237881143	0.09999980825320806	0.5000131047404831	0.6167344636207187	0.5760976431703079	0.33870967741935487	0.45161290322580644	0.0
4950	0.020574641688316665	0.01597375815469117	0.007035762919616985	0.9926095308689413	None	0	0	0.25	11	0.7142857142857143	45	0.8024691358024691	0.47619047619047616	40	30	24	0	0	1.0	9	9	4.333333333333333	65	0.0	0.7142857142857143	-0.09100282455852463	0.6366276623618602	-0.09963187759073733	0.5075240277753502	0.18910628061017148	0.7997930130494268	0.7762115199835778	0.65895006124873	0	1.0	0.0
2464	None	None	None	None	None	0	0	0	0	0	0	1.0	0	0	0	0	0	0	1.0	1	1	0.06666666666666667	1	0.0	0	0	0	0	0	0	0	0	0	0	0	0
2842	None	None	None	None	None	0.3	6	0.46511627906976744	20	0.5161290322580645	32	0.7901234567901234	0.3870967741935484	43	24	20	0	0	1.0	9	9	4.266666666666667	64	0.0	0.7857142857142857	-0.09999596204738526	0.5027950341447058	2.1958082474377914e-12	0.5044776835765405	0.11463282059958682	0.6125705861641025	0.7061818062039134	0.5405128223283167	0	0.9534883720930233	0.0
5188	0.014585197070887316	0.013120589357016326	0.012103045348592271	0.9970177884447149	None	0.2	1	0.3333333333333333	4	0.8	12	0.20987654320987653	0.8	16	12	0	0	0	1.0	9	9	1.1333333333333333	17	0.0	1.0	-0.0912328650578607	0.6825924420164189	0.2799867293922064	0.5544617230408732	0.09999999999554655	0.5000000000711178	0.8017553847860409	0.5813072247583126	0	1.0	0.0
1615	None	None	None	None	None	0	0	0.2916666666666667	7	0.6666666666666666	22	0.7777777777777778	0.09090909090909091	7	3	27	0	0	0.5555555555555556	5	9	2.3333333333333335	35	0.0	1.0	6.269895636697641e-12	0.5000000022073546	0.07925885745515172	0.5920572534469664	0.09669876154395653	0.5137781585821797	0.604318923288855	0.5355733865098056	0	1.0	0.0
7285	0.003474632611252831	0.0005371626506258359	-0.00041404192264211237	0.9971255574300184	None	0.25	1	0.4	4	0.75	9	0.25925925925925924	0.75	13	9	0	0	0	0.6666666666666666	6	9	0.9333333333333333	14	0.0	1.0	0.055870989395100566	0.5607155491255397	0.2506788826834474	0.5432808465108874	0.09999999999920198	0.5000000008072386	0.7074729253293253	0.5347459335613582	0	1.0	0.0
1459	None	None	None	None	None	0.047619047619047616	1	0.2727272727272727	12	0.671875	43	0.8148148148148148	0.171875	21	11	44	5	0	1.0	9	9	4.4	66	0.06097560975609756	0.8	-0.11316074313907473	0.9920282839590605	4.945391949605048e-07	0.5002124005588664	0.09706792085171587	0.5138312611585018	0.7065246186823819	0.8357143518643718	0.0	0	0.0
1175	None	None	None	None	None	0.25	1	0.4	4	0.75	9	0.25925925925925924	0.75	13	9	0	0	0	0.6666666666666666	9	6	0.9333333333333333	14	0.0	1.0	-0.04972826450473542	0.5239772412442056	0.09999999899477116	0.5000000327370584	0.09759949082735295	0.6763059925294838	0.6671692848728612	0.5689601613818954	0	1.0	0.0
4485	0.003230517900188102	0.0013116008161306808	-0.00014049437660850966	0.9968155763294998	None	0.2	1	0.3333333333333333	4	0.8	12	0.20987654320987653	0.8	16	12	0	0	0	1.0	9	9	1.1333333333333333	17	0.0	1.0	-0.08655169856349999	0.660028946363065	-0.0912130531461444	0.5656861257150065	0.14999618807148085	0.7357242346354097	0.7313285016525506	0.657127434813668	0	0.0625	0.0
1212	None	None	None	None	None	0	0	0.16	4	0.8285714285714286	29	0.5873015873015873	0	0	0	36	0	0	0.7777777777777778	7	9	2.466666666666667	37	0.0	0.5	0	0	0	0	0	0	0	0	0	0	0
2860	5.211362639228799e-06	5.339156119028197e-06	-5.339156118249131e-06	0.998511871041256	None	0	0	0.25	1	1.0	3	1.0	1.0	4	3	0	0	0	0.2	1	5	0.3333333333333333	5	0.0	0	-0.028632514135107444	0.5340410575584684	-0.014278241445769594	0.5972765090133364	0.0004937266794132805	0.5012654712530704	0.5467945255000071	0.5445124330531709	0	1.0	0.0
4345	0.0020457779686286854	0.00026245098060787383	-0.00026030301472920167	0.9975851034292501	None	0.3333333333333333	1	0.5	4	0.7	7	0.2857142857142857	0.7	11	7	0	0	0	0.8571428571428571	6	7	0.8	12	0.0	0.8	1.5962965948442914e-05	0.5217438949506683	0.4448627491689191	0.638912740866088	0.4189616516974608	0.7113676018323671	0.8940480428650152	0.6271254843285831	0	1.0	0.0
7088	0.00014244002495285686	2.1621982324232435e-06	-2.1525580739355066e-06	0.9999947126924226	None	0.3333333333333333	1	0.4444444444444444	4	0.7272727272727273	8	0.2708333333333333	0.7272727272727273	12	8	0	0	0	0.75	8	6	0.8666666666666667	13	0.0	0.8571428571428571	0.26749518873537415	0.5419591711532207	0.028334360063582864	0.5353278791017856	0.09999999999814153	0.5000000063634108	0.7375251444445261	0.5257920652411062	0	1.0	0.0
4785	None	None	None	None	None	0.14285714285714285	2	0.36666666666666664	11	0.6190476190476191	26	0.5432098765432098	0.6190476190476191	37	26	6	0	0	1.0	9	9	2.933333333333333	44	0.0	0.8	-0.09482575588244709	0.603910125747668	0.07586733123437847	0.5483312207901044	0.17951084659979796	0.7951823552724728	0.7580059817454873	0.6586735500467862	0	1.0	0.0
5925	0.0034893717534598663	0.0010493509725563392	0.0005136664328329923	0.9978982508339701	None	0.25	1	0.4	4	0.75	9	0.25925925925925924	0.75	13	9	0	0	0	0.6666666666666666	9	6	0.9333333333333333	14	0.0	1.0	0.0856805782049047	0.628317285559863	0.09999999811420544	0.5000001258479828	0.09999999999420695	0.5000000000241223	0.5168691948337515	0.5436391174343855	0	1.0	0.0
2424	None	None	None	None	None	0	0	0	0	0	0	1.0	0	0	0	0	3	0	1.0	1	1	0.06666666666666667	1	0.75	0	0	0	0	0	0	0	0	0	0	0	0
2581	None	None	None	None	None	0.4	4	0.5454545454545454	12	0.4838709677419355	15	0.7333333333333333	0.4838709677419355	27	15	5	0	0	0.5555555555555556	9	5	2.2	33	0.0	0.5714285714285714	-0.09999585293759962	0.500210125612668	-0.03439460040908284	0.9983825201460624	0.099999387531718	0.5045259760358713	0.6971041457672909	0.8954883533703217	0	0.3333333333333333	0.0
3820	1.1897643931767164e-07	1.0386392390929467e-08	-2.9427143808528023e-09	0.9999981906484936	None	0	0	0	0	0	0	1.0	0	0	0	0	4	0	1.0	1	1	0.06666666666666667	1	1.0	0	0	0	0	0	0	0	0	0	0	0	0
4208	0.0	0.0	0.0	0.9999999999999998	None	0	0	0	0	0	0	1.0	0	0	0	0	4	0	1.0	1	1	0.06666666666666667	1	1.0	0	0	0	0	0	0	0	0	0	0	0	0
843	None	None	None	None	None	0	0	0.5	3	0.7142857142857143	5	0.5625	0.7142857142857143	8	5	0	0	0	0.25	8	2	0.6	9	0.0	0.8571428571428571	0.09957506519463291	0.5006831541902192	0.0006112803891055469	0.502680444831388	2.1485221796415875e-07	0.5000011851143538	0.6149023644885847	0.5011216015318427	0	1.0	0.0
4096	None	None	None	None	None	0.3333333333333333	2	0.5	7	0.5789473684210527	11	0.3888888888888889	0.5789473684210527	18	11	2	0	0	0.6666666666666666	6	9	1.4	21	0.0	0.5333333333333333	0.058916682350462414	0.5649680748072745	0.099999712165163	0.5000007771057123	0.1407127943199437	0.7041918501713017	0.6054497826897917	0.5929637167674048	0	0.9444444444444444	0.0
3377	0.00042059450874715746	5.9634385615681454e-05	5.6153756846252895e-05	0.9995432410926942	None	0	0	0.42857142857142855	3	0.75	6	0.3333333333333333	0.75	9	6	0	0	0	0.8333333333333334	5	6	0.6666666666666666	10	0.0	0.4	-0.022918266590137144	0.50055947880851	7.902762784127648e-27	0.5	0.09999999917303495	0.500000100795551	0.6303430808922845	0.500186526603868	0	1.0	0.0
802	None	None	None	None	None	0	0	0.15625	5	0.8478260869565217	39	0.5925925925925926	0.3695652173913043	21	17	26	4	0	1.0	9	9	3.2	48	0.07692307692307693	0.8372093023255814	0.09999900730298238	0.5000027073646237	0.0015552480882489261	0.5116989851522834	1.776861014255165e-07	0.5004603477223664	0.614858241023525	0.5040546364515341	1.0	0.9523809523809523	0.0
3726	0.0	0.0	0.0	0.9999999999999998	None	0	0	0	0	0	0	1.0	0	0	0	0	4	0	1.0	1	1	0.06666666666666667	1	1.0	0	0	0	0	0	0	0	0	0	0	0	0
3775	3.1837402078119974e-08	2.9148291795555834e-08	-2.89148735869244e-08	0.9999957029370735	None	0	0	0.25	1	1.0	3	1.0	0	0	0	4	1	0	0.2	1	5	0.3333333333333333	5	0.08333333333333333	0	0	0	0	0	0	0	0	0	0	0	0
6057	0.0	0.0	0.0	0.9999999999999998	None	0	0	0	0	0	0	1.0	0	0	0	0	4	0	1.0	1	1	0.06666666666666667	1	1.0	0	0	0	0	0	0	0	0	0	0	0	0
855	None	None	None	None	None	0	0	0.6666666666666666	2	0.5	1	0.6666666666666666	0.5	3	1	0	0	0	0.6666666666666666	2	3	0.26666666666666666	4	0.0	0	-0.07829528802894273	0.5046120092014514	-0.07067816145219111	0.6348625143667287	0.00585343742332684	0.6437554437412655	0.615627486171964	0.5957437120177319	0	1.0	0.0
6870	0.014869247708089886	0.014605942897281357	0.014466837565674897	0.9959316908772656	None	0.2	1	0.3333333333333333	4	0.8	12	0.20987654320987653	0.8	16	12	0	0	0	1.0	9	9	1.1333333333333333	17	0.0	1.0	0.08823750012148915	0.6884381947543182	0.32760158229011294	0.5770039153630062	0.09999999990398169	0.5000000014490353	0.7808852702996794	0.5909203404860467	0	1.0	0.0
4543	0.0006001387753429441	4.7344559265806835e-05	-4.146156916325254e-05	0.9999898858223117	None	0	0	0.3333333333333333	2	0.8571428571428571	6	0.36	0.8571428571428571	8	6	0	2	0	1.0	5	5	0.6	9	1.0	0	1.9976897513306653e-20	0.5	0.14438313247817908	0.5605105321390916	0.5867300932306774	0.7652936617058986	0.9265806080605098	0.6165790187900961	1.0	1.0	0.0
3344	0.00010979205024607683	6.286641845513623e-05	1.1492268876949505e-06	0.9999957086998976	None	0	0	0.25	1	1.0	3	1.0	1.0	4	3	0	0	0	0.2	5	1	0.3333333333333333	5	0.0	0	0.004010020871837404	0.5147270404199267	0.04481719928791134	0.5055751013899512	-0.09986734483733359	0.500607447661918	0.6483856588605175	0.50697090890251	0	1.0	0.0
2610	3.99060287904831e-09	3.982512088822289e-09	3.821996335791771e-09	0.9999998803993948	None	0	0	0	0	0	0	1.0	0	0	0	0	1	0	1.0	1	1	0.06666666666666667	1	0.25	0	0	0	0	0	0	0	0	0	0	0	0
7203	0.00013304015313222938	3.504597582409636e-07	3.37863639624457e-07	0.9994160126039585	None	0.2	1	0.3333333333333333	4	0.8	12	0.20987654320987653	0.8	16	12	0	0	0	1.0	9	9	1.1333333333333333	17	0.0	1.0	0.26795739591965995	0.579142173719848	0.06406910834078586	0.7050396985354546	0.03679051866958986	0.5894936160838232	0.7466441401843334	0.626566013260238	0	1.0	0.0
4316	0.0	0.0	0.0	1.0	None	0	0	0	0	0	0	1.0	0	0	0	0	0	0	1.0	1	1	0.06666666666666667	1	0.0	0	0	0	0	0	0	0	0	0	0	0	0
4073	0.0	0.0	0.0	1.0	None	0	0	0	0	0	0	1.0	0	0	0	0	0	0	1.0	1	1	0.06666666666666667	1	0.0	0	0	0	0	0	0	0	0	0	0	0	0
5457	9.910324419492371e-05	1.0124447194156062e-06	2.2341050807744785e-07	0.9999998092677755	None	0.2	1	0.3333333333333333	4	0.8	12	0.20987654320987653	0.8	16	12	0	0	0	1.0	9	9	1.1333333333333333	17	0.0	1.0	0.3367719766045318	0.6504594899559968	0.15703643781907756	0.528389372129075	0.09999999976637533	0.5000002441598533	0.7328154558569764	0.5609241291685511	0	1.0	0.0
795	None	None	None	None	None	0	0	0.75	3	0.5	2	0.5	0.5	5	2	0	0	0	0.75	4	3	0.4	6	0.0	0.6666666666666666	-0.04797911326265224	0.6196336755612383	-0.1504801905976268	0.9945845122629966	0.00034814675450703695	0.5004888034725057	0.7959241563402696	0.8700050786678822	0	1.0	0.0
1534	None	None	None	None	None	0	0	0.2	2	0.8461538461538461	11	0.6	0	1	0	13	10	0	1.0	5	5	1.0	15	0.3448275862068966	0.6	0	0	0	0	0	0	0	0	0	0	0
3695	0.0021025856141872836	0.0005296102643835137	-6.199047959468566e-05	0.9937764304749165	None	0	0	0.3333333333333333	2	0.8571428571428571	6	0.36	0.8571428571428571	8	6	0	2	0	1.0	5	5	0.6	9	1.0	0	0.003074277495626772	0.5026939132556679	0.33628677982802374	0.5145260096258626	0.09999987428700034	0.500056624861913	0.8024502217292245	0.5057599660564346	0.0	0.125	0.0
5418	0.022587271084359265	0.01257805017990147	-0.0046171956839238	0.9946835952021283	None	0.25	1	0.36363636363636365	4	0.7857142857142857	11	0.2222222222222222	0.7857142857142857	15	11	0	0	0	0.8888888888888888	9	8	1.0666666666666667	16	0.0	1.0	-0.08001057091406923	0.6581610836181909	0.37156607997479807	0.5389118052908765	0.09999999999697798	0.5000000000118457	0.8512120905871633	0.5671806835228324	0	1.0	0.0
1443	None	None	None	None	None	0	0	0.2553191489361702	12	0.6764705882352942	46	0.8641975308641975	0.1323529411764706	19	9	50	0	0	1.0	9	9	4.666666666666667	70	0.0	0.8923076923076924	-0.08172035471827059	0.5325605061610861	4.7622751625623054e-14	0.5000000021193698	0.09999846058440415	0.5028067300240521	0.6776729472854247	0.5118022780229512	0	1.0	0.0
7113	0.00017967406577876313	2.2777397332372957e-06	-2.2397998613855634e-06	0.9993036015369671	None	0.2	1	0.3333333333333333	4	0.8	12	0.20987654320987653	0.8	16	12	0	0	0	1.0	9	9	1.1333333333333333	17	0.0	1.0	4.565068523381472e-08	0.5000001877385561	0.03423719161898363	0.6478763803213197	0.009335043390517444	0.5613116774262813	0.5815183241936956	0.5708700538324736	0	1.0	0.0
2069	None	None	None	None	None	0	0	0.3333333333333333	2	0.8571428571428571	6	1.0	0.8571428571428571	8	6	0	2	0	0.1111111111111111	1	9	0.6	9	1.0	1.0	0.1707439784266538	0.6140475004762338	0.08274362846788856	0.6078873076220722	0.08463116072710428	0.6043810995714307	0.5913259475871596	0.6087792954132348	1.0	1.0	0.0
1010	None	None	None	None	None	0.125	1	0.42105263157894735	8	0.5384615384615384	14	0.5185185185185185	0.3076923076923077	14	8	13	6	0	0.6666666666666666	6	9	1.8666666666666667	28	0.25	0.5	0.08884177846954859	0.6463503758227417	0.1467927330929314	0.6259348445016168	0.00040583322609209684	0.5491743762935544	0.6331720339215873	0.6078766646215337	0.0	0.14285714285714285	0.0
4698	0.014866839756704265	0.002700973306933705	-0.0025245200467719675	0.9935170550505845	None	0.25	1	0.4	4	0.7692307692307693	10	0.23809523809523808	0.7692307692307693	14	10	0	0	0	0.7777777777777778	7	9	1.0	15	0.0	1.0	-0.09151761916252718	0.5274715471700623	0.01201865508369362	0.5079448679778497	0.09957189536200284	0.979019019186568	0.7093024183360086	0.7905490204039252	0	1.0	0.0
5162	0.01097476600411779	0.0010582668312976514	-0.00032293374588521163	0.98829740047297	None	0	0	0.25	3	0.8	12	0.68	0.7333333333333333	14	11	2	2	0	1.0	5	5	1.1333333333333333	17	0.4	0	0.08208801134100607	0.6961371583170746	7.902762784127648e-27	0.5	0.09999999999339773	0.5000000099095073	0.611766921427465	0.5686446372670574	1.0	1.0	0.0
7456	0.0005463288149802264	3.5904294879065026e-06	-3.521293645085012e-06	0.9999999811444444	None	0.2	1	0.3333333333333333	4	0.8	12	0.20987654320987653	0.8	16	12	0	0	0	1.0	9	9	1.1333333333333333	17	0.0	1.0	0.07209527926161012	0.600339336476767	0.32866966233109174	0.5877185857639767	0.09999949762816576	0.5000102600006449	0.7665734718172927	0.5631166995432875	0	1.0	0.0
5958	0.0009992956966045079	0.0005370318900231698	0.0005013045506269182	0.9992899032520759	None	0	0	0.13636363636363635	6	0.8412698412698413	53	0.8024691358024691	0.07936507936507936	9	5	55	0	0	1.0	9	9	4.333333333333333	65	0.0	0.8214285714285714	-0.09999944578221448	0.500002482077807	0.19137253316778652	0.5973493924654275	0.09999999982029148	0.5000004226725655	0.7714935974652666	0.5328231115419402	0	1.0	0.0
4379	None	None	None	None	None	0	0	0.3023255813953488	13	0.6129032258064516	38	0.7901234567901234	0.2903225806451613	26	18	37	3	0	1.0	9	9	4.266666666666667	64	0.04285714285714286	0.7857142857142857	-0.09999993002978962	0.5000372726582315	-0.01949236597050776	0.6447279677172986	-0.09993959859025484	0.5005963812584843	0.5935785912654549	0.549708528408073	1.0	1.0	0.5000000046895845
15	None	None	None	None	None	0	0	0	0	0	0	1.0	0	0	0	0	4	0	1.0	1	1	0.06666666666666667	1	1.0	0	0	0	0	0	0	0	0	0	0	0	0
4029	0.0003167120307880754	5.473031311774075e-07	8.841377825127143e-08	0.999999966025242	None	0.2	1	0.3333333333333333	4	0.8	12	0.20987654320987653	0.8	16	12	0	0	0	1.0	9	9	1.1333333333333333	17	0.0	1.0	0.09290677249379087	0.6432117928529907	-0.09999264284850301	0.5001268131528135	0.09905941877348216	0.5858242410544813	0.7129699078647059	0.5774195907940048	0	1.0	0.0
6521	1.394089476138237e-06	1.902567695025569e-08	-3.323755027824839e-10	0.9999999998554778	None	0.2	1	0.3333333333333333	4	0.8	12	0.20987654320987653	0.8	16	12	0	0	0	1.0	9	9	1.1333333333333333	17	0.0	1.0	4.655306539957481e-05	0.5197718392735006	0.039731744743833994	0.5185542474660322	1.197286990762533e-06	0.5119106286525975	0.546609656077667	0.5167463367281979	0	1.0	0.0
6161	None	None	None	None	None	0.1	1	0.2727272727272727	6	0.7741935483870968	24	0.5238095238095238	0.7419354838709677	28	23	4	0	0	0.7777777777777778	9	7	2.2	33	0.0	0.7692307692307693	0.0958767723980816	0.5083325782546483	0.1888427709574509	0.6418758064746604	0.09999998034040106	0.5000002823786552	0.6121563539365412	0.5512237839908967	0	1.0	0.0
3549	0.00481754397194758	0.0003284293398840839	0.0003234932349070063	0.9920503348265217	None	0	0	0.4	2	0.8	4	0.4666666666666667	0.8	6	4	0	2	0	0.6	5	3	0.4666666666666667	7	1.0	0	-0.09718294182956037	0.503568044636456	0.09999999650862852	0.5000016148519473	0.2402243054708501	0.6751371701438049	0.7997716383789841	0.561831204947426	1.0	1.0	0.0
4942	1.1842178811568978e-07	1.0385730691008472e-07	5.233909554870377e-11	0.9999805503563007	None	0	0	0.018518518518518517	1	1.0	79	1.0	0	0	0	80	0	0	1.0	9	9	5.4	81	0.0	1.0	0	0	0	0	0	0	0	0	0	0	0
3389	None	None	None	None	None	0	0	0.16	8	0.8194444444444444	59	0.9135802469135802	0.1527777777777778	16	11	57	0	0	1.0	9	9	4.933333333333334	74	0.0	0.9253731343283582	0.009686891906593453	0.6650505535959084	0.02706965992252237	0.5648779153969354	0.0034753641871986345	0.686091444415704	0.6075358747192369	0.6402060433858298	0	0.9375	0.0
238	None	None	None	None	None	0	0	1.0	1	0	0	1.0	0	1	0	0	0	0	0.5	2	1	0.13333333333333333	2	0.0	0	0	0	0	0	0	0	0	0	0	0	0
2855	0.0001057268334401273	2.964738060392557e-06	8.493942619100122e-07	0.9999986377824165	None	0.25	1	0.36363636363636365	4	0.7857142857142857	11	0.2222222222222222	0.7857142857142857	15	11	0	0	0	0.8888888888888888	8	9	1.0666666666666667	16	0.0	1.0	0.3347918133695921	0.6470822958958673	0.026961040851258066	0.6734827894780335	0.09991334138392508	0.5532422681170391	0.7867556812322529	0.625899648205071	0	1.0	0.0
2929	0.00046612037276015953	6.68280284505146e-06	-5.7476581898651805e-06	0.999999961350182	None	0.2	1	0.3333333333333333	4	0.8	12	0.20987654320987653	0.8	16	12	0	0	0	1.0	9	9	1.1333333333333333	17	0.0	1.0	-0.06641504133165257	0.6595225839081211	-0.027680678021795368	0.5989190251906241	0.1190257056777116	0.6981994937080629	0.6903197421259291	0.6533105217590964	0	1.0	0.0
7185	0.0006367589773879982	6.578489232471212e-07	7.543886746770638e-08	0.9999999794713699	None	0.2	1	0.3333333333333333	4	0.8	12	0.20987654320987653	0.8	16	12	0	0	0	1.0	9	9	1.1333333333333333	17	0.0	1.0	-0.04469359858253924	0.5162444499251082	0.06253809446716066	0.6720284553548177	0.09999720998008302	0.500525851972804	0.6578191903604854	0.5650031801680148	0	1.0	0.0
2775	0.0	0.0	0.0	0.9999999999999998	None	0	0	0	0	0	0	1.0	0	0	0	0	4	0	1.0	1	1	0.06666666666666667	1	1.0	0	0	0	0	0	0	0	0	0	0	0	0
1338	None	None	None	None	None	0.25	1	0.4	4	0.7692307692307693	10	0.23809523809523808	0.7692307692307693	14	10	0	0	0	0.7777777777777778	9	7	1.0	15	0.0	1.0	-0.09996497719415347	0.5000617270100884	-0.06670390224061373	0.5945714411959998	-0.0999991683360613	0.5000046546107044	0.5391396582254452	0.5318868095349867	0	0	0.0
1749	None	None	None	None	None	0.2	1	0.3333333333333333	4	0.8	12	0.20987654320987653	0.8	16	12	0	0	0	1.0	9	9	1.1333333333333333	17	0.0	1.0	-0.03275813605502715	0.6405885776278565	0.3469332866228257	0.5351067416623317	-0.08578790428236018	0.5487023546478517	0.8702136878448798	0.5755835032691978	0	1.0	0.0
4350	None	None	None	None	None	0.041666666666666664	1	0.26	13	0.7083333333333334	51	0.9135802469135802	0.2361111111111111	27	17	46	0	0	1.0	9	9	4.933333333333334	74	0.0	0.8923076923076924	0.03810697799687628	0.6586829973599394	0.09999425674850479	0.5000025503186637	0.05900442426415362	0.5435593625391049	0.5679220275294734	0.5689022409830209	0	0	0.0
1819	None	None	None	None	None	0	0	0	0	0	0	1.0	0	0	0	0	0	0	1.0	1	1	0.06666666666666667	1	0.0	0	0	0	0	0	0	0	0	0	0	0	0
1214	None	None	None	None	None	0	0	1.0	1	0	0	1.0	0	1	0	0	3	0	0.5	1	2	0.13333333333333333	2	1.0	0	0	0	0	0	0	0	0	0	0	0	0
2872	6.699426120387148e-08	6.5869898176546e-08	-4.6587657582960036e-08	0.9999879405466475	None	0	0	0.3333333333333333	2	0.8571428571428571	6	0.36	0.8571428571428571	8	6	0	0	0	1.0	5	5	0.6	9	0.0	0	0.029357187461430505	0.5691284028105218	0.03838330178560416	0.6811457184493646	9.381676201833142e-08	0.5000169950322735	0.5988355988423976	0.5855992048399373	0	1.0	0.0
6551	0.014593255082531512	0.013151816105075495	0.012013148797446534	0.997024067937059	None	0.2	1	0.3333333333333333	4	0.8	12	0.20987654320987653	0.8	16	12	0	0	0	1.0	9	9	1.1333333333333333	17	0.0	1.0	-0.0912328650578607	0.6825924420164189	0.2799867293922064	0.5544617230408732	0.09999999999554655	0.5000000000711178	0.8017553847860409	0.5813072247583126	0	1.0	0.0
5675	0.021002061424585487	0.0153139627738699	0.001821701317785827	0.9965445544420524	None	0.2	1	0.3333333333333333	4	0.8	12	0.20987654320987653	0.8	16	12	0	0	0	1.0	9	9	1.1333333333333333	17	0.0	1.0	-0.08722631728664373	0.684589015056291	0.5479548054794515	0.5754370454454565	0.0999999998579866	0.5000000011289618	0.9248504933323807	0.5889606864660809	0	1.0	0.0
14	None	None	None	None	None	0.25	1	0.36363636363636365	4	0.7857142857142857	11	0.2222222222222222	0.7857142857142857	15	11	0	0	0	0.8888888888888888	9	8	1.0666666666666667	16	0.0	1.0	0.039148601212365734	0.5451660511271458	0.05397574570375182	0.5562858540661707	0.014797533228166949	0.5382732174497745	0.5530454373429713	0.546585551618071	0	1.0	0.0
5110	5.120697127324559e-06	1.1651560570198019e-07	-3.3253931285320153e-09	0.9999821578250032	None	0	0	0.037037037037037035	2	0.9746835443037974	77	1.0	0	1	0	79	0	0	1.0	9	9	5.4	81	0.0	1.0	0	0	0	0	0	0	0	0	0	0	0
3874	0.008059851402556292	0.0030384591227676943	0.0029882304724285318	0.9988663664116806	None	0.25	1	0.36363636363636365	4	0.7857142857142857	11	0.2222222222222222	0.7857142857142857	15	11	0	0	0	0.8888888888888888	9	8	1.0666666666666667	16	0.0	1.0	-0.09999288103207686	0.5003324966335458	0.09999926757233255	0.5000006700354933	0.07034557062772503	0.999999999998934	0.7075071949599033	0.9998979006229001	0	0	0.0
4804	0.02442835860016499	0.021370609758192726	0.016963283238781025	0.9899119642635705	None	0	0	0.25	11	0.7142857142857143	45	0.8024691358024691	0.47619047619047616	40	30	24	0	0	1.0	9	9	4.333333333333333	65	0.0	0.7142857142857143	-0.09100282455852463	0.6366276623618602	-0.09963187759073733	0.5075240277753502	0.18910628061017148	0.7997930130494268	0.7762115199835778	0.65895006124873	0	1.0	0.0
3548	0.0	0.0	0.0	0.9999999999999998	None	0	0	0	0	0	0	1.0	0	0	0	0	4	0	1.0	1	1	0.06666666666666667	1	1.0	0	0	0	0	0	0	0	0	0	0	0	0
3023	0.0017772802337269456	0.0002696786414926687	0.0002693481997603329	0.9976808018756906	None	0	0	0.3333333333333333	3	0.8181818181818182	9	0.43333333333333335	0.7272727272727273	11	8	1	0	0	0.8333333333333334	5	6	0.8666666666666667	13	0.0	0.25	0.0369305071695127	0.5507037979616104	7.902762784127648e-27	0.5	0.3708393271234551	0.6324970570389197	0.8428380638248201	0.561885956945586	0	1.0	0.0
70	None	None	None	None	None	0.0625	1	0.2571428571428571	9	0.72	36	0.9629629629629629	0.48	31	24	20	5	0	0.6666666666666666	6	9	3.466666666666667	52	0.13513513513513514	0.9565217391304348	0.03697261362669152	0.5580407924012006	-0.06149354340019018	0.5103047653203525	-0.028212859215430642	0.6590939066429611	0.6360095080676119	0.5771861406401044	1.0	0.5483870967741935	0.0
4476	3.3681363006520045e-08	2.9759963596435144e-08	-2.974748863831508e-08	0.9999955268969432	None	0	0	0.25	1	1.0	3	1.0	1.0	4	3	0	3	0	0.2	1	5	0.3333333333333333	5	1.0	0	-0.09916838539736636	0.5012367413543817	0.026036643978003697	0.5049268193534328	3.698487141433546e-10	0.5000000298229271	0.631681504686019	0.5020545726084805	1.0	1.0	0.0
1809	None	None	None	None	None	0	0	0.3333333333333333	5	0.65	13	0.6111111111111112	0.25	8	5	13	6	0	1.0	6	6	1.4666666666666666	22	0.2222222222222222	0.21052631578947367	0.03603535485099475	0.9999999996826054	-0.09988859059140975	0.502012869864603	0.09957853574322331	0.5067282362217697	0.753729054815556	0.9993262295856918	0.9375	1.0	0.8825046718579979
522	None	None	None	None	None	0	0	0.2857142857142857	10	0.64	32	0.7222222222222222	0.14	15	7	36	3	0	0.8888888888888888	8	9	3.466666666666667	52	0.04411764705882353	0.7272727272727273	0.0992286279564107	0.5037219313810457	0.0008966508116209218	0.502813447784327	0.004465680720718135	0.5667347107051315	0.6112552144334287	0.5245371909374472	0.0	0.06666666666666667	0.0
476	None	None	None	None	None	0	0	0.6	3	0.4	2	0.5833333333333334	0	0	0	6	0	0	0.75	4	3	0.4666666666666667	7	0.0	0.6666666666666666	0	0	0	0	0	0	0	0	0	0	0
5369	0.014629350583760265	0.01315149682331135	0.012172500948347214	0.9970349596190348	None	0.2	1	0.3333333333333333	4	0.8	12	0.20987654320987653	0.8	16	12	0	0	0	1.0	9	9	1.1333333333333333	17	0.0	1.0	-0.0912328650578607	0.6825924420164189	0.2799867293922064	0.5544617230408732	0.09999999999554655	0.5000000000711178	0.8017553847860409	0.5813072247583126	0	1.0	0.0
1625	None	None	None	None	None	0	0	0	0	0	0	1.0	0	0	0	0	0	0	1.0	1	1	0.06666666666666667	1	0.0	0	0	0	0	0	0	0	0	0	0	0	0
4803	0.017800330047584842	0.00931722223385617	0.00904841043676454	0.9507241202667355	None	0	0	0.25	11	0.7142857142857143	45	0.8024691358024691	0.47619047619047616	40	30	24	0	0	1.0	9	9	4.333333333333333	65	0.0	0.7142857142857143	-0.09100282455852463	0.6366276623618602	-0.09963187759073733	0.5075240277753502	0.18910628061017148	0.7997930130494268	0.7762115199835778	0.65895006124873	0	1.0	0.0
6160	0.004647634705898667	0.002237238394630777	0.0020231395129876213	0.9968104035856307	None	0.2	1	0.3333333333333333	4	0.8	12	0.20987654320987653	0.8	16	12	0	0	0	1.0	9	9	1.1333333333333333	17	0.0	1.0	0.010973328022388644	0.642548144611309	0.3792342203681628	0.5166026527177058	0.09999995904641798	0.5000045816949437	0.8276183703779603	0.5541941356961935	0	1.0	0.0
6817	0.009287886476059631	0.0042794159932783155	0.004279383304853667	0.9644817050670078	None	0.3333333333333333	1	0.5	4	0.6666666666666666	6	0.4074074074074074	0.6666666666666666	10	6	0	0	0	0.3333333333333333	3	9	0.7333333333333333	11	0.0	1.0	-0.23115137473647485	0.9999701665519287	0.09999827070952054	0.5000023841924321	0.5353212536614637	0.7372218544514426	0.9534393221144324	0.9784827090831456	0	1.0	0.0
2704	0.0	0.0	0.0	1.0	None	0	0	0	0	0	0	1.0	0	0	0	0	0	0	1.0	1	1	0.06666666666666667	1	0.0	0	0	0	0	0	0	0	0	0	0	0	0
3683	0.018770019129141145	0.011877900758334689	0.010607117435748813	0.9496961256457034	None	0	0	0.25	11	0.7142857142857143	45	0.8024691358024691	0.47619047619047616	40	30	24	0	0	1.0	9	9	4.333333333333333	65	0.0	0.7142857142857143	-0.09100282455852463	0.6366276623618602	-0.09963187759073733	0.5075240277753502	0.18910628061017148	0.7997930130494268	0.7762115199835778	0.65895006124873	0	1.0	0.0
1762	None	None	None	None	None	0	0	1.0	1	0	0	1.0	0	0	0	1	0	0	0.5	1	2	0.13333333333333333	2	0.0	0	0	0	0	0	0	0	0	0	0	0	0
4072	None	None	None	None	None	0.15384615384615385	2	0.42857142857142855	12	0.525	21	0.5185185185185185	0.425	27	17	14	5	0	1.0	9	9	2.8	42	0.22727272727272727	0.5142857142857142	-0.09935871726285272	0.5013430570315673	0.05813712476522113	0.5162888355484715	0.02551549665293837	0.6661186253973204	0.6750844408374849	0.5630978650324715	0.7037037037037037	1.0	0.0
7034	0.002106202824526918	0.0005299254439762387	-0.0003654261960238269	0.9975985791943526	None	0.2	1	0.3333333333333333	4	0.8	12	0.20987654320987653	0.8	16	12	0	0	0	1.0	9	9	1.1333333333333333	17	0.0	1.0	-0.09998403424708416	0.5000577870375896	0.09999961545282705	0.5000517972386721	0.09999999995354383	0.5000000054002965	0.7196513540852835	0.5000365298922687	0	1.0	0.0
375	None	None	None	None	None	0	0	0.2222222222222222	8	0.7647058823529411	39	0.654320987654321	0.5686274509803921	36	29	16	2	0	1.0	9	9	3.533333333333333	53	0.06896551724137931	0.9090909090909091	0.45976070592413265	0.5503992680845012	0.26989579218707727	0.7127357684580277	0.0999914618995327	0.5001043450503577	0.824588392881356	0.5915725188789384	0.3611111111111111	0.2777777777777778	0.0
3041	0.002642507504742525	0.0002998589765768307	-0.0002997939807019954	0.9949555976047948	None	0	0	0.25	1	1.0	3	1.0	1.0	4	3	0	0	0	0.2	1	5	0.3333333333333333	5	0.0	0	-0.09999960909877548	0.5000019144925102	0.029656394507681573	0.5391797342731611	0.1634326472456324	0.5747328176892398	0.746428299212684	0.5381122765510773	0	1.0	0.0
5010	0.004897834062509766	0.0009540153299821044	-0.00028784937499978054	0.9952917545238306	None	0	0	0.3333333333333333	3	0.8181818181818182	9	0.28888888888888886	0.8181818181818182	12	9	0	0	0	0.5555555555555556	9	5	0.8666666666666667	13	0.0	1.0	0.032302498385404686	0.6708304328881757	0.09999911802174055	0.5000002480024193	0.14723446826579029	0.6529654221267829	0.6096626886392089	0.610167109277408	0	1.0	0.0
7290	0.00035578950822383017	5.094151997117851e-07	-1.6837177837734284e-07	0.9999691397244359	None	0.2	1	0.3333333333333333	4	0.8	12	0.20987654320987653	0.8	16	12	0	0	0	1.0	9	9	1.1333333333333333	17	0.0	1.0	-0.09999914924428406	0.5000048202829424	0.321621342463986	0.595300761143751	0.09979637189987627	0.531688740518401	0.8484302393660053	0.5426351260695019	0	1.0	0.0
2952	None	None	None	None	None	0.1	2	0.30952380952380953	13	0.639344262295082	39	0.7777777777777778	0.21311475409836064	22	13	40	0	0	1.0	9	9	4.2	63	0.0	0.7857142857142857	0.04354755791223072	0.6688332075918443	-0.031507856412987326	0.6596111010164991	0.07374705435488763	0.613816575381529	0.6453773521647236	0.6477779036489869	0	1.0	0.0
330	None	None	None	None	None	0	0	0	0	0	0	1.0	0	0	0	0	3	0	1.0	1	1	0.06666666666666667	1	0.75	0	0	0	0	0	0	0	0	0	0	0	0
7255	0.0025828207178645625	0.00010362085670259257	-0.00010288138327721423	0.9957159876878908	None	0.2	1	0.3333333333333333	4	0.8	12	0.20987654320987653	0.8	16	12	0	0	0	1.0	9	9	1.1333333333333333	17	0.0	1.0	0.004597392104740538	0.560019974013838	-0.03414202364926394	0.6568412181552521	0.09832727633828116	0.5040580490536009	0.6347003388689112	0.5749903967599241	0	1.0	0.0
5709	0.004557577418660818	0.001181966293948046	7.643661497580338e-05	0.9940450006812833	None	0	0	0.3333333333333333	2	0.8571428571428571	6	0.36	0.8571428571428571	8	6	0	1	0	1.0	5	5	0.6	9	0.5	0	-0.08360756879014963	0.6455347166152803	0.02795736325827574	0.5539628058246749	0.09999021617432262	0.5000308497854595	0.6823656283612222	0.567607330611206	1.0	1.0	0.0
7323	0.014432568838374238	0.012448568528304588	0.010788218108718876	0.9931950930904717	None	0.2	1	0.3333333333333333	4	0.8	12	0.20987654320987653	0.8	16	12	0	0	0	1.0	9	9	1.1333333333333333	17	0.0	1.0	-0.09992845941550625	0.5003639871648622	0.04006154701234618	0.6535676552502827	0.09997044785869132	0.5014640770245042	0.7063040444119502	0.5533025884173483	0	1.0	0.0
5488	0.0037855196993187	0.0004597126103460297	-0.0004178043926101008	0.9983395333023201	None	0.2	1	0.3333333333333333	4	0.8	12	0.20987654320987653	0.8	16	12	0	0	0	1.0	9	9	1.1333333333333333	17	0.0	1.0	0.08422338479740397	0.6750381015152214	9.204354312466556e-25	0.5	0.09999326957170089	0.500247874769859	0.6080134502188795	0.5607034762198988	0	1.0	0.0
6084	0.0004054870341877497	3.0803392313467898e-06	-1.5450846844392776e-06	0.9999999573152732	None	0.2	1	0.3333333333333333	4	0.8	12	0.20987654320987653	0.8	16	12	0	0	0	1.0	9	9	1.1333333333333333	17	0.0	1.0	8.693777203094505e-11	0.5000190721762702	0.2431557705467374	0.6378243822575443	0.09999920145979954	0.5006956387094375	0.7306504789796747	0.54725790235551	0	0.9375	0.0
3939	0.00806642703093768	0.0030396072660510386	0.0030107530207477686	0.9988254150907562	None	0.25	1	0.36363636363636365	4	0.7857142857142857	11	0.2222222222222222	0.7857142857142857	15	11	0	0	0	0.8888888888888888	9	8	1.0666666666666667	16	0.0	1.0	-0.09999288103207686	0.5003324966335458	0.09999926757233255	0.5000006700354933	0.07034557062772503	0.999999999998934	0.7075071949599033	0.9998979006229001	0	0	0.0
7114	0.002873125363026381	0.0005911280323140566	0.0005284258288333821	0.9958725509295253	None	0.25	1	0.36363636363636365	4	0.7857142857142857	11	0.2222222222222222	0.7857142857142857	15	11	0	0	0	0.8888888888888888	8	9	1.0666666666666667	16	0.0	1.0	0.06733165959849759	0.6569987064033918	0.3364264977539963	0.5563699414002464	-0.09289492686511627	0.6999270960979613	0.8481356651950303	0.6397886608080545	0	1.0	0.0
7064	0.001071025165573661	0.0001746950020730887	-9.72227203562657e-05	0.9980406341065686	None	0	0	0.5	2	0.75	3	0.6	0.75	5	3	0	2	0	0.4	2	5	0.4	6	1.0	0	-0.09831920670340051	0.5051063833456955	0.06110070105908373	0.550071974985044	0.09999999998154799	0.5000000024598468	0.7022475155116822	0.5184406121367912	1.0	1.0	0.0
5467	0.0005776300278802106	6.3807652273879954e-06	-6.379692237878628e-06	0.9999999606106524	None	0.2	1	0.3333333333333333	4	0.8	12	0.20987654320987653	0.8	16	12	0	0	0	1.0	9	9	1.1333333333333333	17	0.0	1.0	0.09731263444676813	0.5655110830187527	0.0860820952739274	0.5989324594896908	0.20092160411525534	0.6390604405221517	0.6391489889676534	0.6015567155618914	0	1.0	0.0
2064	None	None	None	None	None	0	0	0	0	0	0	1.0	0	0	0	0	4	0	1.0	1	1	0.06666666666666667	1	1.0	0	0	0	0	0	0	0	0	0	0	0	0
2306	None	None	None	None	None	0	0	0	0	0	0	1.0	0	0	0	0	0	0	1.0	1	1	0.06666666666666667	1	0.0	0	0	0	0	0	0	0	0	0	0	0	0
5492	0.014588549113068094	0.012760953984236418	0.01166333021910806	0.9970201176384096	None	0.2	1	0.3333333333333333	4	0.8	12	0.20987654320987653	0.8	16	12	0	0	0	1.0	9	9	1.1333333333333333	17	0.0	1.0	-0.0912328650578607	0.6825924420164189	0.2799867293922064	0.5544617230408732	0.09999999999554655	0.5000000000711178	0.8017553847860409	0.5813072247583126	0	1.0	0.0
7245	0.014342219964240554	0.003180746655430065	0.0028883775388796676	0.9947708475523148	None	0.2	1	0.3333333333333333	4	0.8	12	0.20987654320987653	0.8	16	12	0	0	0	1.0	9	9	1.1333333333333333	17	0.0	1.0	-0.09998402660010804	0.5007667190627497	0.09997208417817038	0.5026684596669732	0.09947995421958886	0.5014938383429193	0.7192666218928875	0.5016430099042021	0	1.0	0.0
342	None	None	None	None	None	0	0	0	0	0	0	1.0	0	0	0	0	4	0	1.0	1	1	0.06666666666666667	1	1.0	0	0	0	0	0	0	0	0	0	0	0	0
7308	None	None	None	None	None	0	0	0.23076923076923078	12	0.7066666666666667	53	0.9506172839506173	0.24	27	18	49	3	0	1.0	9	9	5.133333333333334	77	0.03225806451612903	0.9411764705882353	-0.09999819786461475	0.5000088636326668	0.21020582303920238	0.5986204445089812	0.09995682101709522	0.503581641509899	0.7831183922666094	0.5344521959514064	1.0	1.0	0.0
2223	None	None	None	None	None	0	0	0.26666666666666666	4	0.75	15	0.7333333333333333	0.25	7	5	14	2	0	0.8333333333333334	6	5	1.4666666666666666	22	0.06666666666666667	0.11764705882352941	0.07024329526298619	0.5418433191240757	0.03417165037594532	0.6797468045769803	0.07257907849782494	0.5541611379992317	0.542305952174412	0.5937020119837427	0.0	0	0.0
2423	None	None	None	None	None	1.0	1	0.8	4	0.4	2	0.4666666666666667	0.4	6	2	0	0	0	0.6	3	5	0.4666666666666667	7	0.0	1.0	-0.09999998569334878	0.5000000331634816	7.902762784127648e-27	0.5	0.013289955187451819	0.7088133160873736	0.6520328023761562	0.5735971043231871	0	1.0	0.0
7305	0.0004897929577824982	8.923379569955091e-06	5.109004515768581e-07	0.9999999927922717	None	0.2	1	0.3333333333333333	4	0.8	12	0.20987654320987653	0.8	16	12	0	0	0	1.0	9	9	1.1333333333333333	17	0.0	1.0	-0.04883558498052389	0.5004097834424998	0.03725482444396461	0.512055448857353	0.099999697766796	0.500102964700368	0.6479484283872328	0.5041900799084906	0	1.0	0.0
6056	0.00026132581047255855	8.230642620707178e-07	3.4214024106224844e-07	0.9999999688426918	None	0.2	1	0.3333333333333333	4	0.8	12	0.20987654320987653	0.8	16	12	0	0	0	1.0	9	9	1.1333333333333333	17	0.0	1.0	0.003670694988849011	0.636591961640414	0.09999570830116554	0.5000444706173666	0.09999999999813095	0.5000000005179137	0.6116115443001433	0.546596108301406	0	1.0	0.0
5754	0.014521186640504155	0.013141217451495412	0.012008195875859749	0.9971667153684192	None	0.2	1	0.3333333333333333	4	0.8	12	0.20987654320987653	0.8	16	12	0	0	0	1.0	9	9	1.1333333333333333	17	0.0	1.0	-0.0912328650578607	0.6825924420164189	0.2799867293922064	0.5544617230408732	0.09999999999554655	0.5000000000711178	0.8017553847860409	0.5813072247583126	0	1.0	0.0
6022	0.005669064424366836	0.0004903260159331239	-0.00043960686487834753	0.9985854718274394	None	0	0	0.4	2	0.8	4	0.4666666666666667	0.8	6	4	0	2	0	0.6	3	5	0.4666666666666667	7	1.0	0	0.05199786670482208	0.6171017279975793	0.02319211382285601	0.5415631666683423	0.384819149049922	0.5830986632619614	0.8417714848056952	0.5809001088293634	1.0	0.8333333333333334	0.0
7369	0.001144149949641124	0.0007104951185898667	9.64812355143311e-05	0.998301480027964	None	0.2	1	0.3333333333333333	4	0.8	12	0.20987654320987653	0.8	16	12	0	0	0	1.0	9	9	1.1333333333333333	17	0.0	1.0	-0.09999999939233732	0.5000000033013821	-0.04067045552086404	0.6695387265582682	0.04624263056308907	0.6539853006294032	0.6747430739636391	0.6100607822958743	0	1.0	0.0
4911	None	None	None	None	None	0.08	2	0.3076923076923077	16	0.6447368421052632	49	0.9629629629629629	0.4868421052631579	52	37	25	0	0	1.0	9	9	5.2	78	0.0	0.9565217391304348	0.08830809550958632	0.6743063176072585	-0.09797279214574746	0.5419593891469806	0.02184483783529832	0.6675093672303977	0.6911374443581788	0.6297087086567474	0	0.3269230769230769	0.0
5774	0.007307037425013097	0.0015844679490702358	0.0013830820539031561	0.9976670828342484	None	0.3333333333333333	1	0.5	4	0.6666666666666666	6	0.4074074074074074	0.6666666666666666	10	6	0	0	0	0.3333333333333333	9	3	0.7333333333333333	11	0.0	1.0	0.003131142285295631	0.508793156941805	0.2984251415204782	0.592014344838839	0.09999670605396385	0.5000285910540667	0.772363130020597	0.5339136380919964	0	1.0	0.0
6351	3.153960882316557e-09	3.0902463213916382e-09	-9.34115151571605e-10	0.9999999999984223	None	0.2	1	0.3333333333333333	4	0.8	12	0.20987654320987653	0.8	16	12	0	0	0	1.0	9	9	1.1333333333333333	17	0.0	1.0	-0.09997899797595314	0.5004292853783201	0.28203523559535315	0.5899161147945438	7.902762784127648e-27	0.5000000000000004	0.8344468009156026	0.5304070772768095	0	1.0	0.0
7526	None	None	None	None	None	0	0	0.4	16	0.5	29	0.7407407407407407	0.3275862068965517	31	19	28	2	0	1.0	9	9	4.0	60	0.041666666666666664	0.7450980392156863	-0.05266666859235194	0.6834162216842428	0.094215640731751	0.9916562837099406	0.09999717984573696	0.500005892839518	0.701936631073038	0.8640256112120395	1.0	1.0	0.0
5164	8.462561357147132e-06	2.9834349528623895e-06	-7.509997672857564e-09	0.9959344694374487	None	0	0	0.125	4	0.8695652173913043	40	0.7619047619047619	0	0	0	47	0	0	0.7777777777777778	7	9	3.2	48	0.0	0.7619047619047619	0	0	0	0	0	0	0	0	0	0	0
1674	None	None	None	None	None	1.0	1	1.0	4	0.25	1	0.5	0.25	5	1	0	0	0	0.75	4	3	0.4	6	0.0	1.0	0.15339761650457467	0.5143569697798929	0.21706354258489	0.6009721474143838	0.07735617763523552	0.5466662467432732	0.6236629638626406	0.5542992553330018	0	0.8	0.0
6042	0.00011450913026743822	1.2712094811239518e-06	3.808350820405617e-08	0.9999999328901575	None	0.2	1	0.3333333333333333	4	0.8	12	0.20987654320987653	0.8	16	12	0	0	0	1.0	9	9	1.1333333333333333	17	0.0	1.0	0.3320651338505739	0.5297968251812613	9.76245996271951e-19	0.5000000000000077	0.09999999999622318	0.5000000000537371	0.8007404896243283	0.5099427471597557	0	1.0	0.0
3130	0.0	0.0	0.0	1.0	None	0	0	0	0	0	0	1.0	0	0	0	0	0	0	1.0	1	1	0.06666666666666667	1	0.0	0	0	0	0	0	0	0	0	0	0	0	0
2324	None	None	None	None	None	0.1111111111111111	1	0.35	7	0.5925925925925926	16	0.5918367346938775	0.37037037037037035	16	10	12	3	0	1.0	7	7	1.9333333333333333	29	0.13636363636363635	0.36363636363636365	0.0032372689663919874	0.5972138955357196	0.09999999996853866	0.5000000020535422	0.026431552844348512	0.6009641896171387	0.6032905838222604	0.566548952057071	1.0	1.0	0.0
1287	None	None	None	None	None	0	0	0.4	2	0.8	4	0.4375	0.8	6	4	0	2	0	1.0	4	4	0.4666666666666667	7	1.0	0	2.733815605674539e-06	0.5000041767437322	0.09939895600566509	0.5012356044129413	0.07157904404103368	0.5411361594018883	0.6037637434867534	0.514152596933689	1.0	1.0	0.0
3214	6.30127692320789e-07	1.215045165724496e-08	1.1992391224327936e-08	0.9999999996849755	None	0.2	1	0.3333333333333333	4	0.8	12	0.20987654320987653	0.8	16	12	0	0	0	1.0	9	9	1.1333333333333333	17	0.0	1.0	0.21666483443707332	0.5867831831829269	0.044839975932058296	0.5656447186386582	6.191878510944894e-05	0.5059547931190564	0.7166230167952234	0.5530171702865083	0	1.0	0.0
1877	None	None	None	None	None	0	0	0	0	0	0	1.0	0	0	0	0	0	0	1.0	1	1	0.06666666666666667	1	0.0	0	0	0	0	0	0	0	0	0	0	0	0
4929	0.0	0.0	0.0	1.0	None	0	0	0	0	0	0	1.0	0	0	0	0	0	0	1.0	1	1	0.06666666666666667	1	0.0	0	0	0	0	0	0	0	0	0	0	0	0
1999	None	None	None	None	None	0	0	0.38095238095238093	8	0.5862068965517241	17	0.5740740740740741	0.3103448275862069	16	9	14	3	0	0.6666666666666666	6	9	2.066666666666667	31	0.12	0.56	0.011062195026199758	0.5808974621757755	3.329372066837894e-10	0.5010607756853849	-0.032453829559757306	0.6782499664548515	0.6021415486706377	0.5887533636216449	1.0	0.9375	0.7118673584937121
835	None	None	None	None	None	0	0	0.22	11	0.7397260273972602	54	0.9259259259259259	0.5753424657534246	52	42	22	0	0	1.0	9	9	5.0	75	0.0	0.9090909090909091	0.010515018858238186	0.5497422774130873	0.013784127698455629	0.5735520205791849	0.049428144375954886	0.669031741494606	0.5848175594360966	0.5986713805279612	0	0.6346153846153846	0.0
736	None	None	None	None	None	0	0	1.0	1	0	0	1.0	0	0	0	1	6	0	0.5	2	1	0.13333333333333333	2	1.0	0	0	0	0	0	0	0	0	0	0	0	0
5119	0.011567294838140335	0.008735181027897814	0.006787478808796277	0.9962328310865216	None	0.2	1	0.3333333333333333	4	0.8	12	0.20987654320987653	0.8	16	12	0	0	0	1.0	9	9	1.1333333333333333	17	0.0	1.0	-0.07122388595975064	0.6495491578776063	0.24875054704223495	0.5193340275518602	0.09999999982989846	0.5000001349303811	0.7810925130876173	0.5576124224439161	0	1.0	0.0
7270	0.0	0.0	0.0	0.9999999999999998	None	0	0	0	0	0	0	1.0	0	0	0	0	4	0	1.0	1	1	0.06666666666666667	1	1.0	0	0	0	0	0	0	0	0	0	0	0	0
3418	0.017632142025377127	0.006904363550276735	0.000922140378721772	0.9876261921908834	None	0	0	0.36363636363636365	4	0.6428571428571429	9	0.5333333333333333	0.35714285714285715	9	5	6	5	0	0.8333333333333334	5	6	1.0666666666666667	16	0.4166666666666667	0	-0.09996656640794957	0.5000250744397962	0.6069641383959861	0.576202856304	0.42981205625830105	0.7384842347728117	0.9543127058091765	0.6102754294635159	1.0	1.0	0.39817793343010877
521	None	None	None	None	None	0.06666666666666667	1	0.30303030303030304	10	0.6808510638297872	32	0.6049382716049383	0.2553191489361702	20	12	28	0	0	1.0	9	9	3.2666666666666666	49	0.0	1.0	0.09990946299217748	0.5003971547577587	0.0789993761275972	0.5536968862044366	0.001569228174226664	0.5469671776447173	0.6006807463142927	0.533751253281202	0	0.25	0.0
1768	None	None	None	None	None	0	0	0	0	0	0	1.0	0	0	0	0	1	0	1.0	1	1	0.06666666666666667	1	0.25	0	0	0	0	0	0	0	0	0	0	0	0
2875	0.002836649097580912	0.0004586988493867271	0.0002575787617542566	0.9967597706383187	None	0.2	1	0.3333333333333333	4	0.8	12	0.20987654320987653	0.8	16	12	0	0	0	1.0	9	9	1.1333333333333333	17	0.0	1.0	0.06388950635893845	0.6602775102925256	0.214902184168498	0.7302418504874321	0.09995442778980745	0.5001410136461809	0.7263020467274609	0.6349816296370997	0	1.0	0.0
6146	0.02074839270556239	0.011049894464663697	0.01030914673656852	0.9461815108728281	None	0	0	0.25	11	0.7142857142857143	45	0.8024691358024691	0.47619047619047616	40	30	24	0	0	1.0	9	9	4.333333333333333	65	0.0	0.7142857142857143	-0.09100282455852463	0.6366276623618602	-0.09963187759073733	0.5075240277753502	0.18910628061017148	0.7997930130494268	0.7762115199835778	0.65895006124873	0	1.0	0.0
1743	None	None	None	None	None	0	0	0.5	1	1.0	1	1.0	1.0	2	1	0	0	0	0.3333333333333333	3	1	0.2	3	0.0	0	0.0014753726778539817	0.517038982613928	-0.06583963821699654	0.5723436694609632	0.22264518181839604	0.5085553140418552	0.7746059163989013	0.5327718374619982	0	1.0	0.0
1252	None	None	None	None	None	0	0	0.3333333333333333	2	0.8571428571428571	6	0.36	0.8571428571428571	8	6	0	1	0	1.0	5	5	0.6	9	0.5	0	-0.09999999988752928	0.5000000002241762	3.095962211357891e-11	0.5000000001792402	0.09999955259999867	0.5000031118889346	0.6934917675480993	0.5000010374307836	1.0	1.0	0.0
2284	None	None	None	None	None	0.2	1	0.3333333333333333	4	0.8	12	0.20987654320987653	0.8	16	12	0	0	0	1.0	9	9	1.1333333333333333	17	0.0	1.0	0.02224163339142953	0.6622510270922476	0.005763407526266111	0.6693182643890266	0.09997837490653809	0.504374503132341	0.6441142980692744	0.6142741628795994	0	0.1875	0.0
3830	0.001314888878342313	9.487434872512445e-05	7.218431897995893e-05	0.9939931072166998	None	0.2	1	0.3333333333333333	4	0.8	12	0.20987654320987653	0.8	16	12	0	0	0	1.0	9	9	1.1333333333333333	17	0.0	1.0	0.01857143847052258	0.574466510217673	0.06815789515759683	0.5946846204889654	0.0021472427568229747	0.5900971254937649	0.5769848694986647	0.5864422252824462	0	0.9375	0.0
7033	None	None	None	None	None	0.2	1	0.4166666666666667	5	0.5333333333333333	8	0.68	0.3333333333333333	8	5	8	4	0	1.0	5	5	1.1333333333333333	17	0.23529411764705882	0	1.7388183233710872e-10	0.5000000061896931	1.493945944589714e-07	0.5000002512200872	0.37357732883709727	0.5888847978523937	0.8533423707317959	0.5299107545521293	0.6875	0	0.0
7435	0.0	0.0	0.0	1.0	None	0	0	0	0	0	0	1.0	0	0	0	0	0	0	1.0	1	1	0.06666666666666667	1	0.0	0	0	0	0	0	0	0	0	0	0	0	0
4971	0.00014858822971482315	4.7376294367456355e-07	-4.068905105546885e-07	0.999972823040793	None	0	0	0.20454545454545456	9	0.75	48	0.8148148148148148	0.0625	10	4	55	0	0	1.0	9	9	4.4	66	0.0	0.819672131147541	-0.09997678462336927	0.5000224078145236	0.03722860687098849	0.5690783327827433	0.052816544914730965	0.6824613134769374	0.6654479450253649	0.5860748925180214	0	0.9	0.0
3844	0.026656566204988293	0.00094067698088079	0.0008358080877907208	0.9971216922234963	None	0.2222222222222222	2	0.38095238095238093	8	0.6551724137931034	19	0.38271604938271603	0.6206896551724138	26	18	4	0	0	1.0	9	9	2.066666666666667	31	0.0	0.7272727272727273	-0.09991801905276251	0.5122036271162651	-0.09070366469293767	0.5633009074230828	0.12062546558711476	0.81178451693481	0.7209904216732967	0.6429857976059798	0	1.0	0.0
6290	2.918020078988901e-09	2.9195478711260043e-09	5.6292868060427e-11	0.9999999999984382	None	0.2	1	0.3333333333333333	4	0.8	12	0.20987654320987653	0.8	16	12	0	0	0	1.0	9	9	1.1333333333333333	17	0.0	1.0	-0.099202037060269	0.5038626048026621	0.09999969147286018	0.500005663005099	5.680607658610299e-23	0.5000000000053164	0.6927994612428703	0.5012894453595771	0	1.0	0.0
3282	4.2304197642861175e-09	3.879540379362126e-09	-5.065796964024504e-10	0.9999998593283587	None	0	0	0	0	0	0	1.0	0	0	0	0	3	0	1.0	1	1	0.06666666666666667	1	0.75	0	0	0	0	0	0	0	0	0	0	0	0
5715	0.00045278829133709304	2.8366828596351145e-05	1.3205121008623335e-05	0.9999933984774344	None	0.3333333333333333	1	0.5	4	0.7	7	0.2857142857142857	0.7	11	7	0	0	0	0.8571428571428571	7	6	0.8	12	0.0	0.6666666666666666	-0.02080843849267437	0.580760129677828	0.324580213315965	0.5695824116300772	0.09999999999658907	0.5000000000151227	0.8256108239161625	0.5503324605863972	0	1.0	0.0
3618	0.0020646476556001538	9.537177977337072e-05	-8.187414868165803e-05	0.996378121054176	None	0.5	1	0.6666666666666666	4	0.5714285714285714	4	0.36	0.5714285714285714	8	4	0	0	0	1.0	5	5	0.6	9	0.0	1.0	-0.09999806661543335	0.500040319111411	-0.09979603030961533	0.50025604847679	0.18561901914386605	0.541288566255236	0.7934583339938317	0.5138894817730598	0	0.875	0.0
6150	None	None	None	None	None	0	0	0.3157894736842105	6	0.6538461538461539	17	0.5185185185185185	0.5769230769230769	21	15	6	3	0	0.6666666666666666	6	9	1.8666666666666667	28	0.3	0.46153846153846156	5.4244838158799114e-17	0.5000000005948622	2.177494342344398e-25	0.5000000000029353	0.44344825915754427	0.8023095702671803	0.8899700433435054	0.6146570463424734	1.0	1.0	0.0
344	None	None	None	None	None	0	0	0.6666666666666666	2	0.5	1	0.6666666666666666	0.5	3	1	0	0	0	0.6666666666666666	3	2	0.26666666666666666	4	0.0	0	0.09363594929728944	0.5108540574114078	1.1002342019160064e-05	0.5000158749059701	0.004824924115547711	0.5182822657965729	0.6008622552982482	0.5097194613807444	0	1.0	0.0
3134	0.00037732159841000147	1.1581520471563898e-07	-3.131542484494642e-09	0.999999988169559	None	0.2	1	0.3333333333333333	4	0.8	12	0.20987654320987653	0.8	16	12	0	0	0	1.0	9	9	1.1333333333333333	17	0.0	1.0	0.08982952506708868	0.5305244693180751	7.902762784127648e-27	0.5	0.1840451048303374	0.7466902297348554	0.6801078077242089	0.5989508923460518	0	1.0	0.0
828	None	None	None	None	None	0	0	0	0	0	0	1.0	0	0	0	0	0	0	1.0	1	1	0.06666666666666667	1	0.0	0	0	0	0	0	0	0	0	0	0	0	0
2254	None	None	None	None	None	0.2	1	0.3333333333333333	4	0.8	12	0.20987654320987653	0.8	16	12	0	0	0	1.0	9	9	1.1333333333333333	17	0.0	1.0	0.04292730980697114	0.5418002283419465	0.030820240865895132	0.6594299638214771	-0.03318311889750507	0.5236768354779759	0.6109318990023156	0.5763258162653544	0	0.875	0.0
5548	None	None	None	None	None	0	0	0.24242424242424243	8	0.7446808510638298	35	0.6049382716049383	0.7021276595744681	40	33	8	0	0	1.0	9	9	3.2666666666666666	49	0.0	0.9	0.02432167632605201	0.5347778531410291	0.043346271306491525	0.5112619995302692	0.007398317405877329	0.6726031492026259	0.5891331283209434	0.5747989357681861	0	1.0	0.0
6433	0.00027248632258106977	2.7257707346145797e-06	2.596157562214903e-06	0.9999998342320663	None	0.2	1	0.3333333333333333	4	0.8	12	0.20987654320987653	0.8	16	12	0	0	0	1.0	9	9	1.1333333333333333	17	0.0	1.0	5.634384188476931e-17	0.5000000000002198	0.2592814674780819	0.5942566878318819	0.09999999884448132	0.5000008392229695	0.7441932794510274	0.5317566941776957	0	1.0	0.0
1159	None	None	None	None	None	0	0	0	0	0	0	1.0	0	0	0	0	4	0	1.0	1	1	0.06666666666666667	1	1.0	0	0	0	0	0	0	0	0	0	0	0	0
4521	0.00052396664447965	1.879884232189807e-06	-6.126448042921674e-07	0.9999985267807426	None	0.25	1	0.36363636363636365	4	0.7857142857142857	11	0.2222222222222222	0.7857142857142857	15	11	0	0	0	0.8888888888888888	8	9	1.0666666666666667	16	0.0	1.0	-0.04335240160305441	0.6837572536518746	-0.0999395687408702	0.5011389479321843	0.16366070359371535	0.7429540448346909	0.7564008111190328	0.6484750081819102	0	0.26666666666666666	0.0
1983	None	None	None	None	None	0	0	0	0	0	0	1.0	0	0	0	0	4	0	1.0	1	1	0.06666666666666667	1	1.0	0	0	0	0	0	0	0	0	0	0	0	0
3805	8.618062738554503e-10	7.828699141344485e-10	-7.762786355971929e-10	0.9999999999999934	None	0.2	1	0.3333333333333333	4	0.8	12	0.20987654320987653	0.8	16	12	0	0	0	1.0	9	9	1.1333333333333333	17	0.0	1.0	0.18084010578078832	0.610836775478076	0.020085984360803583	0.6657540710128796	7.85507882119743e-26	0.5	0.7042823014439054	0.5938629912994787	0	1.0	0.0
1917	None	None	None	None	None	1.0	1	1.0	4	0.25	1	0.5	0.25	5	1	0	0	0	0.75	4	3	0.4	6	0.0	1.0	0.15339761650457467	0.5143569697798929	0.21706354258489	0.6009721474143838	0.07735617763523552	0.5466662467432732	0.6236629638626406	0.5542992553330018	0	0.8	0.0
2686	0.0010743001092377827	0.00019123586508267666	-0.00018793419071460777	0.9973516209886686	None	0	0	0.6	3	0.6	3	0.4666666666666667	0.6	6	3	0	1	0	0.6	3	5	0.4666666666666667	7	1.0	0.5	0.14349027921865	0.9808209627732549	0.08098230084016078	0.5319287206423543	0.03897151225035783	0.6713970666677204	0.6696362500270443	0.8309428015994155	0.8333333333333334	1.0	0.0
4953	None	None	None	None	None	0	0	0.21052631578947367	8	0.7454545454545455	41	0.7037037037037037	0.12727272727272726	12	7	44	0	0	1.0	9	9	3.8	57	0.0	0.76	0.07794006431643052	0.5617262764524326	-0.09999340576871481	0.5000655695353513	0.09944106693671366	0.6188037792458775	0.7058329268647489	0.5607736399381533	0	1.0	0.0
6303	0.00032178249787191254	3.916179055383078e-06	3.6645622398087093e-06	0.9999873645094511	None	0	0	0.3333333333333333	2	0.8571428571428571	6	0.36	0.8571428571428571	8	6	0	0	0	1.0	5	5	0.6	9	0.0	0	-0.04381861736428557	0.5135145123813605	0.012579285983812333	0.5563859618318845	0.09999999873403664	0.5000000101904856	0.6461820746331824	0.5233645204716126	0	1.0	0.0
315	None	None	None	None	None	0.0625	1	0.3235294117647059	11	0.6458333333333334	31	0.6172839506172839	0.4375	30	21	19	1	0	1.0	9	9	3.3333333333333335	50	0.030303030303030304	0.8292682926829268	1.4037595428538382e-06	0.5000048189199643	1.8622697470627682e-12	0.5001909367981611	6.22250936535597e-11	0.5000017984833554	0.500002351258169	0.5000658514032067	1.0	1.0	0.0
3696	0.004434462850470487	0.0006259092636103254	0.00019451241319003122	0.9983056602267092	None	0.25	1	0.36363636363636365	4	0.7857142857142857	11	0.2222222222222222	0.7857142857142857	15	11	0	0	0	0.8888888888888888	9	8	1.0666666666666667	16	0.0	1.0	-0.0999160626659309	0.5004947002489547	5.779914016131452e-25	0.5	0.11010529885223481	0.9999999995202162	0.7227884086469782	0.9992182718244225	0	0.9333333333333333	0.0
1411	None	None	None	None	None	0	0	0.06521739130434782	3	0.9402985074626866	63	0.8518518518518519	0	0	0	68	2	0	1.0	9	9	4.6	69	0.014285714285714285	0.9333333333333333	0	0	0	0	0	0	0	0	0	0	0
2128	None	None	None	None	None	0.2	1	0.3333333333333333	4	0.8	12	0.20987654320987653	0.8	16	12	0	0	0	1.0	9	9	1.1333333333333333	17	0.0	1.0	-0.09964023367881063	0.5073395115276905	0.0888941278929966	0.6500078239026567	0.06628634360926706	0.5574620255493057	0.7051160657751122	0.57275504610756	0	1.0	0.0
3470	0.025714788623673723	0.0018770176006758	0.0018764777143440343	0.9957383535678622	None	0.1	1	0.36363636363636365	8	0.6451612903225806	20	0.6111111111111112	0.3548387096774194	18	11	14	0	0	0.6666666666666666	9	6	2.2	33	0.0	0.8888888888888888	3.348251717110446e-11	0.5000000001974869	-0.035317464185399265	0.6752588423715684	0.2244825294532899	0.701556691819103	0.7919266802769352	0.6292334687111629	0	1.0	0.0
6861	0.0031865246086745292	0.0006987330167349123	0.0006974263264454336	0.9748074317345545	None	0.25	1	0.4	4	0.75	9	0.25925925925925924	0.75	13	9	0	0	0	0.6666666666666666	6	9	0.9333333333333333	14	0.0	1.0	-0.9930812844625521	1.0	0.295627635019304	0.5984488718382778	0.09999921466648314	0.5000185189389768	0.9999055333086986	0.9999988683106222	0	1.0	0.0
1800	None	None	None	None	None	0	0	0.5	2	0.75	3	0.6	0.5	3	2	2	6	0	0.4	5	2	0.4	6	0.8571428571428571	0	-0.07266325057362082	0.5308982390786045	6.844158322301706e-11	0.5000000086907767	2.8506939698418466e-07	0.5000000104177941	0.584807027760835	0.5103110979430499	1.0	1.0	0.0
6910	0.0006061442249815847	3.134388895072985e-06	-3.082606820202843e-06	0.9999999823766508	None	0.2	1	0.3333333333333333	4	0.8	12	0.20987654320987653	0.8	16	12	0	0	0	1.0	9	9	1.1333333333333333	17	0.0	1.0	-0.06342784228127887	0.5000758978495624	-0.08970679903590546	0.5328499557558	0.09999992464196417	0.5004485577319236	0.6982682835787474	0.5111387566499757	0	1.0	0.0
1616	None	None	None	None	None	0	0	0.018518518518518517	1	1.0	79	1.0	0	0	0	80	0	0	1.0	9	9	5.4	81	0.0	1.0	0	0	0	0	0	0	0	0	0	0	0
7312	None	None	None	None	None	0	0	0.1	5	0.8904109589041096	65	0.9259259259259259	0.0410958904109589	5	3	69	0	0	1.0	9	9	5.0	75	0.0	0.9253731343283582	-0.05167215722675389	0.571141996007921	0.23927701770760476	0.533479788806744	1.1289577994828285e-05	0.5000543730080271	0.7802999319380685	0.5350133754963977	0	1.0	0.0
1767	None	None	None	None	None	1.0	1	0.75	3	0.0	0	0.5555555555555556	0	1	0	3	3	0	1.0	3	3	0.3333333333333333	5	0.3333333333333333	1.0	0	0	0	0	0	0	0	0	0	0	0
7420	0.005062515300033508	0.0030244573151998527	0.0012008081137767244	0.9987284057563898	None	0.2	1	0.3333333333333333	4	0.8	12	0.20987654320987653	0.8	16	12	0	0	0	1.0	9	9	1.1333333333333333	17	0.0	1.0	-0.07292402757674263	0.6478486690569858	0.23662831078182106	0.6552310820240671	0.09999919448891195	0.5003598601403978	0.7514539621247811	0.6029366718909037	0	1.0	0.0
5244	1.2759533290972853e-10	1.4493428806184254e-12	-1.0709200475243424e-12	0.999999999999998	None	0.3333333333333333	1	0.5	4	0.6666666666666666	6	0.4074074074074074	0.6666666666666666	10	6	0	0	0	0.3333333333333333	3	9	0.7333333333333333	11	0.0	1.0	3.467132345531038e-07	0.5012808386240278	0.3102998428698895	0.533841951342202	1.1809349238905248e-21	0.5000000000000089	0.8119547777965366	0.5117227224039141	0	1.0	0.0
4988	1.2197743387318426e-07	1.1474510831036888e-07	7.536074398180306e-09	0.9999832301191062	None	0	0	0.037037037037037035	2	0.9743589743589743	76	0.9876543209876543	0	0	0	79	1	0	1.0	9	9	5.333333333333333	80	0.006172839506172839	0.9859154929577465	0	0	0	0	0	0	0	0	0	0	0
2835	0.00013787618274743472	3.345117199630751e-05	3.249784631903943e-05	0.9999959377366336	None	0	0	0.25	1	1.0	3	1.0	1.0	4	3	0	2	0	0.2	1	5	0.3333333333333333	5	0.6666666666666666	0	-0.09338544926138208	0.5155142553514876	7.902762784127648e-27	0.5	0.41316168819072807	0.6733270352014677	0.9017022694975337	0.565074503868874	1.0	1.0	0.0
5651	1.250087636244375e-07	1.0254669671099177e-07	5.7341516606620627e-11	0.9999795107360412	None	0	0	0.018518518518518517	1	1.0	79	1.0	0	0	0	80	0	0	1.0	9	9	5.4	81	0.0	1.0	0	0	0	0	0	0	0	0	0	0	0
5037	0.0025793317273136245	0.001816820466404333	-2.7197055281240808e-05	0.9976797034385636	None	0.3333333333333333	1	0.4444444444444444	4	0.7272727272727273	8	0.28888888888888886	0.7272727272727273	12	8	0	0	0	0.5555555555555556	9	5	0.8666666666666667	13	0.0	1.0	0.009690384669144911	0.5802238008792692	0.31781603155453203	0.6033727563504081	0.1859306811490277	0.5593101280461724	0.7667928911003574	0.5810773840887458	0	1.0	0.0
2836	0.0	0.0	0.0	0.9999999999999998	None	0	0	0	0	0	0	1.0	0	0	0	0	4	0	1.0	1	1	0.06666666666666667	1	1.0	0	0	0	0	0	0	0	0	0	0	0	0
5433	0.0024291506649947443	0.0001366401486556806	-0.00013662858926820028	0.9971403169130499	None	0.3333333333333333	1	0.5	4	0.6666666666666666	6	0.4074074074074074	0.6666666666666666	10	6	0	0	0	0.3333333333333333	3	9	0.7333333333333333	11	0.0	1.0	-0.04725227449644781	0.513483547073883	0.017785329275334043	0.50164327011279	0.7014339150837858	0.8349412057729025	0.9672914963851789	0.6365743876495072	0	1.0	0.0
4294	0.000223709437083279	4.474868093584685e-05	1.9718556278452243e-06	0.9985431532777445	None	0	0	0.3333333333333333	3	0.8181818181818182	9	0.28888888888888886	0.8181818181818182	12	9	0	1	0	0.5555555555555556	9	5	0.8666666666666667	13	1.0	1.0	-0.05326432680465405	0.5261526454182437	0.22469868629774856	0.5177521365148696	0.005192667927948998	0.6724823079220225	0.7763186815302714	0.5740495659936028	0.08333333333333333	0	0.0
2251	None	None	None	None	None	0.09090909090909091	1	0.375	9	0.6176470588235294	21	0.6666666666666666	0.5	25	17	10	0	0	0.6666666666666666	6	9	2.4	36	0.0	0.8	-0.09773321982132868	0.5277150009305406	7.902762784127648e-27	0.5	0.02889050292812806	0.5278320724972662	0.631144142496248	0.518526284786644	0	1.0	0.0
5324	0.011789043138261934	0.0025612563767036032	3.730255641799085e-05	0.9964265514563528	None	0.25	1	0.4	4	0.75	9	0.25925925925925924	0.75	13	9	0	0	0	0.6666666666666666	6	9	0.9333333333333333	14	0.0	1.0	-0.07224897724522676	0.6664154133921326	0.19734676256437128	0.5255581111355226	0.34891099231709327	0.649117816828323	0.8126997853030646	0.6153444741556823	0	1.0	0.0
4565	0.004671851299492102	0.0005406225345272836	0.0005372663970968247	0.9914408850857288	None	0.3333333333333333	1	0.5	4	0.6666666666666666	6	0.3055555555555556	0.6666666666666666	10	6	0	0	0	1.0	6	6	0.7333333333333333	11	0.0	0.4	1.19638229439441e-24	0.5	1.4095076013072635e-16	0.5000000000000909	0.09999999997730943	0.5000000001391981	0.6157161336814094	0.5000000000464296	0	1.0	0.0
2559	0.0037980939659508495	0.0005484015312488668	3.986505033797708e-06	0.9858346094282185	None	0	0	0.25	1	1.0	4	0.6	0.75	4	3	1	4	0	0.4	5	2	0.4	6	0.8	0	0.270052444990222	0.9992771780441762	0.0005956095544532808	0.5001674663710385	0.26070803549496663	0.5411520407772106	0.9479767993775332	0.921706235330075	0.0	0	0.0
3997	0.0020436166057107748	0.001467080862915243	0.0011837032307708117	0.9966340584379706	None	0.25	1	0.4	4	0.7692307692307693	10	0.234375	0.7692307692307693	14	10	0	0	0	1.0	8	8	1.0	15	0.0	0.8571428571428571	-0.09999739840303577	0.5000294051714685	0.12021359442301152	0.6475464708321	0.07675366396748147	0.6261927042131789	0.7234673651603258	0.5926108440580762	0	1.0	0.0
4357	0.0012196809752803863	1.069819815601197e-05	1.8056820954414023e-06	0.9999863274074309	None	0.047619047619047616	1	0.25	11	0.6984126984126984	44	0.8024691358024691	0.047619047619047616	6	3	58	0	0	1.0	9	9	4.333333333333333	65	0.0	0.7931034482758621	0.04099057882832093	0.6173884479677558	0.08499429954143581	0.5439877874268015	0.09998523666459583	0.5000277073224237	0.5625331982969427	0.5543672181686622	0	0	0.0
6498	0.0017285058998667052	0.0003007431049388149	-0.0003007187279552187	0.9988461673166099	None	0	0	0.3333333333333333	2	0.8333333333333334	5	1.0	0.8333333333333334	7	5	0	0	0	0.125	1	8	0.5333333333333333	8	0.0	0.8571428571428571	0.0578526075556654	0.64099266418681	0.09712003938097823	0.5016974285690563	0.09999999994536897	0.5000000000750611	0.5481983455026322	0.5487170301007297	0	1.0	0.0
4454	0.002890990810967166	0.00043199166414722843	5.669134834618323e-05	0.9975468885050309	None	0.25	1	0.4	4	0.7692307692307693	10	0.23809523809523808	0.7692307692307693	14	10	0	0	0	0.7777777777777778	7	9	1.0	15	0.0	1.0	-0.06278930514661592	0.6939927313617869	0.27307282422811596	0.5522839565526714	0.09999999999997886	0.5000000000263007	0.7936860298925005	0.5848993078519392	0	1.0	0.0
3059	0.00911769474578381	0.006921160429824716	0.0068768455203851026	0.994747598737023	None	0.2	1	0.3333333333333333	4	0.8	12	0.20987654320987653	0.8	16	12	0	0	0	1.0	9	9	1.1333333333333333	17	0.0	1.0	0.09854609580693492	0.6726674402703169	-0.09999999997832083	0.500000002093435	-0.09999889393418933	0.5004256348831801	0.7182789265303797	0.5598760393065536	0	1.0	0.0
3649	0.00033088864311310996	3.6149051384410743e-06	-7.326259452322729e-07	0.9999999664160125	None	0.2	1	0.3333333333333333	4	0.8	12	0.20987654320987653	0.8	16	12	0	0	0	1.0	9	9	1.1333333333333333	17	0.0	1.0	-0.06912094386092453	0.6701489331226078	-0.09891138191950238	0.5087253261709725	0.09890145312278832	0.6559048774613403	0.6962334773803361	0.6137146510584437	0	1.0	0.0
6184	0.011043471959427719	0.008986055037590325	0.007721469291612127	0.9961572060620855	None	0.25	1	0.36363636363636365	4	0.7857142857142857	11	0.2222222222222222	0.7857142857142857	15	11	0	0	0	0.8888888888888888	8	9	1.0666666666666667	16	0.0	1.0	-0.0997822677420098	0.5030408796524088	0.33866277051572197	0.6020718845587286	0.09999992676231664	0.5000697577615184	0.8572076635469464	0.5354859194752721	0	1.0	0.0
4151	0.0	0.0	0.0	1.0	None	0	0	0	0	0	0	1.0	0	0	0	0	0	0	1.0	1	1	0.06666666666666667	1	0.0	0	0	0	0	0	0	0	0	0	0	0	0
426	None	None	None	None	None	0	0	0	0	0	0	1.0	0	0	0	0	0	0	1.0	1	1	0.06666666666666667	1	0.0	0	0	0	0	0	0	0	0	0	0	0	0
777	None	None	None	None	None	0.125	1	0.3333333333333333	6	0.7083333333333334	17	0.7428571428571429	0.2916666666666667	13	7	12	2	0	0.7142857142857143	5	7	1.7333333333333334	26	0.09090909090909091	0.5263157894736842	0.06673147251965383	0.5303138604629498	-0.05949059734521327	0.5736028832031813	-0.018166536708130284	0.5710856395276334	0.638310622521598	0.5584196678527799	0.8846153846153846	1.0	0.0
2506	None	None	None	None	None	0.05263157894736842	1	0.21951219512195122	9	0.7457627118644068	44	0.8472222222222222	0.3220338983050847	26	19	34	0	0	0.8888888888888888	9	8	4.066666666666666	61	0.0	0.8301886792452831	-0.04422035816962999	0.5273077515965808	1.298677435675404e-09	0.5000236895824662	4.6366913549717444e-05	0.5099279181806625	0.5519983165836704	0.5124267286596981	0	0.8461538461538461	0.0
5842	0.0060885715087416695	0.0010724454024018525	-0.00033365171744277676	0.997842197818944	None	0.2	1	0.3333333333333333	4	0.8	12	0.20987654320987653	0.8	16	12	0	0	0	1.0	9	9	1.1333333333333333	17	0.0	1.0	0.08336564284656145	0.6705417631023534	0.24291309797988264	0.5648235101382648	0.09999999862674472	0.500008452234641	0.7013242411540551	0.5802526457007519	0	1.0	0.0
5179	0.014290020035470951	0.012828599665295797	0.011788609897981158	0.9970707385448606	None	0.2	1	0.3333333333333333	4	0.8	12	0.20987654320987653	0.8	16	12	0	0	0	1.0	9	9	1.1333333333333333	17	0.0	1.0	-0.0912328650578607	0.6825924420164189	0.2799867293922064	0.5544617230408732	0.09999999999554655	0.5000000000711178	0.8017553847860409	0.5813072247583126	0	1.0	0.0
3063	0.001984950712405053	0.0014580910964034771	0.0011905177642731538	0.9966758343968162	None	0.25	1	0.4	4	0.7692307692307693	10	0.234375	0.7692307692307693	14	10	0	0	0	1.0	8	8	1.0	15	0.0	0.8571428571428571	-0.09999739840303577	0.5000294051714685	0.12021359442301152	0.6475464708321	0.07675366396748147	0.6261927042131789	0.7234673651603258	0.5926108440580762	0	1.0	0.0
2197	None	None	None	None	None	0.2	1	0.3333333333333333	4	0.8	12	0.20987654320987653	0.8	16	12	0	0	0	1.0	9	9	1.1333333333333333	17	0.0	1.0	0.19612261758823937	0.5650973954951158	0.07320854557176878	0.6264308299171597	0.09995132260887848	0.5001840665960228	0.6300755065554983	0.5645992079503206	0	1.0	0.0
4314	6.913556148730468e-07	9.31301664375195e-08	-7.28398715304156e-08	0.9999579907655948	None	0	0	1.0	2	0.0	0	0.75	0	2	0	0	2	0	1.0	2	2	0.2	3	1.0	0	0	0	0	0	0	0	0	0	0	0	0
3729	0.0051284861173082905	0.0001682780943920314	0.00016500327135491496	0.9885290246724178	None	0.2	1	0.3333333333333333	4	0.8	12	0.20987654320987653	0.8	16	12	0	0	0	1.0	9	9	1.1333333333333333	17	0.0	1.0	2.6977680238439443e-08	0.5000016581669524	0.01012829174497738	0.6432885720652739	0.22929610550753177	0.5852220885089692	0.7493572010845103	0.5772042615523271	0	1.0	0.0
6438	0.0003819311233112223	8.485275700248329e-06	-8.333283615752577e-06	0.9999958470499087	None	0.3333333333333333	1	0.5	4	0.7	7	0.2857142857142857	0.7	11	7	0	0	0	0.8571428571428571	7	6	0.8	12	0.0	0.6666666666666666	-0.06968962982007706	0.5548308841050293	0.09999998813763006	0.5000000305121708	0.09999999937228392	0.5000000167474931	0.6899583463899984	0.5183425396943195	0	1.0	0.0
3144	1.2120006481309985e-07	1.0622819320803612e-07	5.359867776644234e-11	0.9999805635339766	None	0	0	0.018518518518518517	1	1.0	79	1.0	0	0	0	80	0	0	1.0	9	9	5.4	81	0.0	1.0	0	0	0	0	0	0	0	0	0	0	0
1078	None	None	None	None	None	0	0	0.5	1	1.0	1	0.75	0	1	0	1	0	0	1.0	2	2	0.2	3	0.0	0	0	0	0	0	0	0	0	0	0	0	0
5961	0.004615106536258827	0.00410425324439473	0.00302813203544896	0.9978130834112531	None	0.2	1	0.3333333333333333	4	0.8	12	0.20987654320987653	0.8	16	12	0	0	0	1.0	9	9	1.1333333333333333	17	0.0	1.0	-0.060801186888013135	0.5976927904345799	0.18289605116472138	0.5781752709953903	0.09999999999999999	0.5000000000000101	0.7388909533582911	0.5589863811664038	0	1.0	0.0
3328	0.002010873411436373	0.001524902038454876	0.0012481202426721774	0.9965980539580708	None	0.25	1	0.4	4	0.7692307692307693	10	0.234375	0.7692307692307693	14	10	0	0	0	1.0	8	8	1.0	15	0.0	0.8571428571428571	-0.09999739840303577	0.5000294051714685	0.12021359442301152	0.6475464708321	0.07675366396748147	0.6261927042131789	0.7234673651603258	0.5926108440580762	0	1.0	0.0
2720	0.005557430091320642	0.0007177576265978281	0.0006904992219548772	0.9910277631840734	None	0	0	0.6	3	0.6	3	0.5833333333333334	0.6	6	3	0	1	0	0.3333333333333333	2	6	0.4666666666666667	7	1.0	0.4	-0.0999699034578814	0.5003553377801849	-0.09996067287261393	0.5001196317221369	-0.7135989801459528	1.0	0.9732239875047429	0.9999993980303878	1.0	0.8333333333333334	0.0
2091	None	None	None	None	None	0	0	0.6	3	0.6	3	0.5833333333333334	0.6	6	3	0	0	0	0.3333333333333333	2	6	0.4666666666666667	7	0.0	0.4	-0.04639501067915967	0.6708923800817138	0.07714670531664111	0.58116467889149	-0.031303764814719366	0.6553128369585126	0.6638001872182863	0.63662650324612	0	1.0	0.0
6554	0.0	0.0	0.0	0.9999999999999998	None	0	0	0	0	0	0	1.0	0	0	0	0	4	0	1.0	1	1	0.06666666666666667	1	1.0	0	0	0	0	0	0	0	0	0	0	0	0
2960	0.0	0.0	0.0	1.0	None	0	0	0	0	0	0	1.0	0	0	0	0	0	0	1.0	1	1	0.06666666666666667	1	0.0	0	0	0	0	0	0	0	0	0	0	0	0
3982	0.0001308896925934127	1.640594927989769e-06	1.1474493847066718e-06	0.9997087891385713	None	0.058823529411764705	1	0.3888888888888889	14	0.5192307692307693	27	0.6666666666666666	0.4230769230769231	35	22	18	0	0	1.0	9	9	3.6	54	0.0	0.875	0.012958818200425475	0.678399984554365	0.04534602169036851	0.6755314089708614	0.0002617968569514679	0.5747766278772406	0.6079715505220709	0.6442141254995483	0	1.0	0.0
840	None	None	None	None	None	0.25	1	0.36363636363636365	4	0.7857142857142857	11	0.2222222222222222	0.7857142857142857	15	11	0	0	0	0.8888888888888888	9	8	1.0666666666666667	16	0.0	1.0	-0.09998333125726616	0.5121235981409099	8.602155348822823e-10	0.5163337836045206	0.09998262761538076	0.5053498043034755	0.6934722053367941	0.5112699511996245	0	1.0	0.0
5107	0.0035755635962107135	0.0025201715506246625	-0.0019272164512402802	0.999518710632234	None	0.2	1	0.3333333333333333	4	0.8	12	0.20987654320987653	0.8	16	12	0	0	0	1.0	9	9	1.1333333333333333	17	0.0	1.0	-0.04703353029670156	0.645028747724739	0.3977708999520798	0.5672670906218857	0.09999999996648903	0.5000000001370456	0.8512597312471056	0.5718302723760825	0	1.0	0.0
7190	0.031109601142398215	0.016027628475211827	0.016021718072885133	0.9898285635455273	None	0.2	1	0.3333333333333333	4	0.8	12	0.20987654320987653	0.8	16	12	0	0	0	1.0	9	9	1.1333333333333333	17	0.0	1.0	0.19841650616127351	0.5681195349217112	0.053673774678126285	0.5720162880187555	0.09870364272035578	0.5562204538613327	0.6473734692912686	0.5654638857144084	0	1.0	0.0
6148	0.010892024272645117	0.0012139310430816775	0.00042962181028832346	0.9799989850408315	None	0.25	1	0.4	4	0.7692307692307693	10	0.23809523809523808	0.7692307692307693	14	10	0	0	0	0.7777777777777778	7	9	1.0	15	0.0	1.0	0.0010767414804738705	0.5178494547068014	0.0999999295771912	0.5000000935780556	0.09999999999331907	0.5000000029271197	0.6145144187565847	0.5059520986642165	0	1.0	0.0
3910	None	None	None	None	None	0.10526315789473684	2	0.325	13	0.6551724137931034	38	0.7407407407407407	0.5689655172413793	46	33	13	0	0	1.0	9	9	4.0	60	0.0	0.9019607843137255	0.09990411396660465	0.5010660373023333	0.09999203912366955	0.5000044849429331	0.09768506360255436	0.6086455617999031	0.5028971615807204	0.5370904533247637	0	0	0.0
780	None	None	None	None	None	0.3333333333333333	1	0.5	4	0.7	7	0.2857142857142857	0.7	10	7	1	3	0	0.8571428571428571	6	7	0.8	12	1.0	0.8	0.11866961538751042	0.5635112809693635	-0.11870688389489406	0.9568070910619464	3.7209535069749094e-07	0.500003467185315	0.7541059429705133	0.7535781918590991	0.0	0	0.0
3980	6.695628500619317e-06	2.1446678491785246e-06	2.144667167651359e-06	0.9993952047421307	None	0	0	0.6	3	0.6	3	0.4666666666666667	0.6	6	3	0	1	0	0.6	3	5	0.4666666666666667	7	1.0	1.0	0.7491168041884382	1.0	0.18515844821693678	0.5238738716186894	7.902762784127648e-27	0.5	0.9601715139772187	1.0	0.8333333333333334	1.0	0.0
1753	None	None	None	None	None	0	0	0	0	0	0	1.0	0	0	0	0	0	0	1.0	1	1	0.06666666666666667	1	0.0	0	0	0	0	0	0	0	0	0	0	0	0
1779	None	None	None	None	None	0.1	2	0.2857142857142857	12	0.6666666666666666	40	0.7654320987654321	0.38333333333333336	34	23	27	0	0	1.0	9	9	4.133333333333334	62	0.0	1.0	-0.05368694997047223	0.5474808890445781	1.2874486198494085e-07	0.5064301964424787	2.0112737812980618e-06	0.5003237624225347	0.5632931045718996	0.5181182978048673	0	1.0	0.0
2063	None	None	None	None	None	1.0	1	0.8	4	0.4	2	0.4375	0.4	6	2	0	0	0	1.0	4	4	0.4666666666666667	7	0.0	0.6666666666666666	-0.03231554496480964	0.5077813135723317	0.020344791411158362	0.5436882993062316	-0.0999907715946466	0.5000584704055991	0.620868805818359	0.5172066712036364	0	1.0	0.0
3098	0.011857590291041185	0.00349220948680976	-0.002309421863733995	0.9899966178972757	None	0	0	0.375	3	0.7777777777777778	7	0.3142857142857143	0.7777777777777778	10	7	0	1	0	0.7142857142857143	7	5	0.7333333333333333	11	1.0	0.6666666666666666	-0.0998831556109592	0.5001290000108917	7.902762784127648e-27	0.5	0.31145590039125676	0.6672293732747319	0.8521891579599775	0.5577573941793681	0.9	0.8	0.0
916	None	None	None	None	None	0	0	0.6666666666666666	2	0.5	1	0.6666666666666666	0.5	3	1	0	0	0	0.6666666666666666	2	3	0.26666666666666666	4	0.0	0	-0.07829528802894273	0.5046120092014514	-0.07067816145219111	0.6348625143667287	0.00585343742332684	0.6437554437412655	0.615627486171964	0.5957437120177319	0	1.0	0.0
3437	0.002735308986746011	0.0017716886368688105	-7.582608925618705e-05	0.9962351723677468	None	0.25	1	0.36363636363636365	4	0.7857142857142857	11	0.2222222222222222	0.7857142857142857	15	11	0	0	0	0.8888888888888888	9	8	1.0666666666666667	16	0.0	1.0	0.06893154641866725	0.5910824209025831	1.5854406848147814e-05	0.5053094347553228	-0.0506571816714443	0.6676440514733318	0.6204042330912981	0.5896236236759455	0	1.0	0.0
4634	0.002151888071719564	0.0001988954084645849	9.495808654506367e-05	0.9974111888229515	None	0.2	1	0.3333333333333333	4	0.8	12	0.20987654320987653	0.8	16	12	0	0	0	1.0	9	9	1.1333333333333333	17	0.0	1.0	-0.03626025875818635	0.6376607277234629	0.10474595651968108	0.5814072773869602	0.09999999756011613	0.5000010245647346	0.6497304937672772	0.5739358035731946	0	1.0	0.0
3760	0.0	0.0	0.0	0.9999999999999998	None	0	0	0	0	0	0	1.0	0	0	0	0	4	0	1.0	1	1	0.06666666666666667	1	1.0	0	0	0	0	0	0	0	0	0	0	0	0
3411	None	None	None	None	None	0.09090909090909091	1	0.28	7	0.7142857142857143	25	0.4567901234567901	0.4	19	14	17	0	0	1.0	9	9	2.466666666666667	37	0.0	0.7142857142857143	-0.0872799550014171	0.5712513759804794	0.4983604772278535	0.9999492295137427	-0.0318637442767531	0.6548439210950906	0.9376099157049111	0.9735364713598182	0	0.9473684210526315	0.0
3022	8.076413206507914e-05	4.1857894088597253e-07	2.706676517888831e-07	0.999998045323934	None	0.045454545454545456	1	0.30434782608695654	14	0.6268656716417911	42	0.8518518518518519	0.11940298507462686	18	8	50	0	0	1.0	9	9	4.6	69	0.0	1.0	0.019743390277020746	0.6716848987296681	0.10891720508502423	0.9414411045740345	0.011683428992216166	0.6717973626026462	0.6741486829336578	0.8026869567565548	0	0.2222222222222222	0.0
2857	None	None	None	None	None	0.14285714285714285	1	0.5	8	0.42857142857142855	9	0.6571428571428571	0.19047619047619047	10	4	12	4	0	0.7142857142857143	7	5	1.5333333333333334	23	0.18181818181818182	0.4444444444444444	0.00020166735212734946	0.5009557382188246	0.10050763908639879	0.5498262037351614	0.08041415659383733	0.5610913201700797	0.6039262783765783	0.5373787803113399	0.0	0	0.0
687	None	None	None	None	None	0.3333333333333333	1	0.5	4	0.6666666666666666	6	0.3055555555555556	0.6666666666666666	10	6	0	0	0	1.0	6	6	0.7333333333333333	11	0.0	0.4	-0.021303722366408033	0.5471415236739651	0.007500564284324751	0.5435367536253354	-0.03640365670434283	0.5177733094253771	0.5555412526954044	0.5361733716996377	0	1.0	0.0
472	None	None	None	None	None	0	0	0	0	0	0	1.0	0	0	0	0	4	0	1.0	1	1	0.06666666666666667	1	1.0	0	0	0	0	0	0	0	0	0	0	0	0
452	None	None	None	None	None	0	0	0.6	3	0.4	2	0.5833333333333334	0	0	0	6	0	0	0.75	4	3	0.4666666666666667	7	0.0	0.6666666666666666	0	0	0	0	0	0	0	0	0	0	0
2126	None	None	None	None	None	0	0	0.045454545454545456	2	0.96875	62	0.9166666666666666	0	0	0	65	0	0	0.8888888888888888	8	9	4.4	66	0.0	1.0	0	0	0	0	0	0	0	0	0	0	0
2623	0.0026074037437333517	0.00014615032884337248	-7.004654362363756e-05	0.9955883615474416	None	0.1111111111111111	1	0.4	8	0.5357142857142857	15	0.6666666666666666	0.2857142857142857	16	8	13	7	0	0.5555555555555556	9	5	2.0	30	0.3181818181818182	0.8	0.002764093451059539	0.5078201710808109	-0.09999998670605932	0.5000001930040481	0.0021255174221171853	0.669322445398096	0.6225987498947194	0.561060888270501	1.0	1.0	0.0
5821	0.0002385054305899629	6.324124947809481e-05	5.8993945860732046e-05	0.9996122407169875	None	0.2	1	0.3333333333333333	4	0.8	12	0.20987654320987653	0.8	16	12	0	0	0	1.0	9	9	1.1333333333333333	17	0.0	1.0	0.20612968826889108	0.5334508199246392	0.039933049725739515	0.6369914121609334	0.0999999999999827	0.5000000000001203	0.6819876491649384	0.5577686334342711	0	1.0	0.0
3920	0.0001766556374824275	8.984755328693979e-06	-1.0465038885417133e-06	0.9999975830262757	None	0.25	1	0.4	4	0.7692307692307693	10	0.23809523809523808	0.7692307692307693	14	10	0	0	0	0.7777777777777778	9	7	1.0	15	0.0	1.0	5.682828382238192e-10	0.500000002604948	0.005319182041401296	0.6616136867433406	0.0368804677598674	0.6249734218143826	0.5999210382212297	0.597181571198027	0	1.0	0.0
4892	0.0006826868979912191	4.0866229414617096e-05	-4.068965158662858e-05	0.999571256244481	None	0.06666666666666667	1	0.375	12	0.5652173913043478	26	0.5925925925925926	0.5652173913043478	38	26	9	1	0	1.0	9	9	3.2	48	0.1	0.5581395348837209	0.002025209195307448	0.5271533797891301	0.07055713860864014	0.6407873111974635	0.08908226597246412	0.7834816567677021	0.6217448833848565	0.6587791884429705	1.0	0.5	0.0
4501	0.0046272052240064546	0.0006211944369930546	-0.0006010626972244275	0.9976271459567158	None	0.2	1	0.38461538461538464	5	0.7058823529411765	12	0.3392857142857143	0.7058823529411765	17	12	1	0	0	0.875	7	8	1.2666666666666666	19	0.0	0.6666666666666666	-0.09999960395256145	0.5000085660536998	0.018609305010170597	0.6438804321582918	0.05934442903292593	0.6480480467459003	0.6740242495291979	0.5989079544215129	0	0	0.0
1439	None	None	None	None	None	0.23076923076923078	3	0.39285714285714285	11	0.575	23	0.5185185185185185	0.45	28	18	13	1	0	1.0	9	9	2.8	42	0.05	0.47368421052631576	0.1107855054391571	0.5779735995169867	-0.09966858094065237	0.5021259434947611	0.0018903887999174157	0.5168736980624811	0.7025547547041062	0.5324945175075289	1.0	1.0	0.0
4351	0.0	0.0	0.0	0.9999999999999998	None	0	0	0	0	0	0	1.0	0	0	0	0	4	0	1.0	1	1	0.06666666666666667	1	1.0	0	0	0	0	0	0	0	0	0	0	0	0
2593	0.0008253183668906318	0.00028138525362549	4.5566067695530385e-05	0.9990956009636316	None	0.2	1	0.3333333333333333	4	0.8	12	0.20987654320987653	0.8	16	12	0	0	0	1.0	9	9	1.1333333333333333	17	0.0	1.0	0.045737063368749886	0.5889934907396539	-0.09999823461665067	0.500071400043295	0.05693894624180611	0.5426049296336873	0.6691295329585518	0.5441286885077314	0	0.0625	0.0
3571	None	None	None	None	None	0	0	0.42105263157894735	8	0.5	13	0.345679012345679	0.4230769230769231	18	11	9	0	0	1.0	9	9	1.8666666666666667	28	0.0	0.45454545454545453	0.0006125615425411124	0.5030893667077838	0.4100948190125925	0.636358958783844	0.09999954849362136	0.5026349800614632	0.8514476147965535	0.5483891748569948	0	1.0	0.0
3372	0.0007939621238060483	0.00018706373168415373	3.196488354363103e-05	0.9991348316470806	None	0	0	0.3333333333333333	3	0.8181818181818182	9	0.28888888888888886	0.8181818181818182	12	9	0	0	0	0.5555555555555556	9	5	0.8666666666666667	13	0.0	1.0	4.633629277413976e-08	0.5000108501653019	0.01409406301661062	0.5959416301711095	-0.037811854044837265	0.64396200678719	0.5911589282483467	0.5810478390521691	0	1.0	0.0
1577	None	None	None	None	None	0	0	0.5	6	0.3333333333333333	5	0.6071428571428571	0	3	0	13	6	0	0.5714285714285714	7	4	1.1333333333333333	17	0.2222222222222222	0.42857142857142855	0	0	0	0	0	0	0	0	0	0	0
2241	None	None	None	None	None	0	0	0.5	3	0.7142857142857143	5	0.375	0.7142857142857143	8	5	0	1	0	0.6666666666666666	6	4	0.6	9	1.0	0.4	-0.09963544287050816	0.5313209606237471	7.902762784127648e-27	0.5	-0.06167506987424591	0.67494547255839	0.6140239927598429	0.5708603832485273	1.0	1.0	0.0
5624	1.2402202158049302e-05	7.151581283830944e-07	6.952835733764758e-09	0.994909100168692	None	0	0	0.1111111111111111	3	0.8947368421052632	34	0.8888888888888888	0	0	0	39	0	0	0.5555555555555556	5	9	2.6666666666666665	40	0.0	0.8571428571428571	0	0	0	0	0	0	0	0	0	0	0
6133	0.0002100782162234438	1.7638959391637824e-06	5.663338647062184e-07	0.9999962135829483	None	0.25	1	0.4	4	0.75	9	0.25925925925925924	0.75	13	9	0	0	0	0.6666666666666666	9	6	0.9333333333333333	14	0.0	1.0	0.23215702171340538	0.5172800749494617	0.0023156649852864976	0.6753093553054718	0.09999999999999327	0.5000000000055477	0.7194701363528874	0.5663927620478323	0	1.0	0.0
6609	0.021426758849299753	0.021004957512877672	0.020989132144734007	0.9978820903174567	None	0.2	1	0.3333333333333333	4	0.8	12	0.20987654320987653	0.8	16	12	0	0	0	1.0	9	9	1.1333333333333333	17	0.0	1.0	-0.09998581854415531	0.500196554531998	0.28332808511492147	0.6022824399677831	0.09999931758834339	0.5000544466689028	0.827155167113346	0.53461026275379	0	1.0	0.0
350	None	None	None	None	None	0.5	1	0.6666666666666666	4	0.5714285714285714	4	0.375	0.5714285714285714	8	4	0	0	0	0.6666666666666666	4	6	0.6	9	0.0	0.6666666666666666	0.13014329899444865	0.5424090109233213	0.04139227386128959	0.5222479931634858	0.019777725528439066	0.576211472356981	0.6118864263887042	0.5470549679100739	0	1.0	0.0
7049	5.641868367254231e-09	5.297572751644474e-09	-1.31447688483014e-10	0.9999994956211258	None	0	0	0.42857142857142855	3	0.75	6	0.5555555555555556	0.75	9	6	0	1	0	0.2222222222222222	2	9	0.6666666666666666	10	1.0	1.0	0.11619923784244715	0.5136682272008029	0.09988786490185861	0.5001662641610691	7.902762784127648e-27	0.5000022664723752	0.6256497773390405	0.504613257099975	1.0	1.0	0.0
5930	0.014826102295138005	0.01354444520387618	0.01230147129621838	0.9969907541233134	None	0.2	1	0.3333333333333333	4	0.8	12	0.20987654320987653	0.8	16	12	0	0	0	1.0	9	9	1.1333333333333333	17	0.0	1.0	-0.0912328650578607	0.6825924420164189	0.2799867293922064	0.5544617230408732	0.09999999999554655	0.5000000000711178	0.8017553847860409	0.5813072247583126	0	1.0	0.0
6875	0.025901952589609978	0.0035108856954610005	0.0032581209156346946	0.9906443309225841	None	0.3333333333333333	1	0.4444444444444444	4	0.7272727272727273	8	0.2708333333333333	0.7272727272727273	12	8	0	0	0	0.75	8	6	0.8666666666666667	13	0.0	0.8571428571428571	0.24952884697467398	0.5448645067781763	0.44539003708538194	0.5544314716776515	0.09999999996366879	0.5000000001145931	0.804175356170548	0.5331624230599781	0	1.0	0.0
1773	None	None	None	None	None	0	0	0.75	3	0.5	2	0.5	0.5	5	2	0	0	0	0.75	4	3	0.4	6	0.0	0.6666666666666666	-0.04797911326265224	0.6196336755612383	-0.1504801905976268	0.9945845122629966	0.00034814675450703695	0.5004888034725057	0.7959241563402696	0.8700050786678822	0	1.0	0.0
1372	None	None	None	None	None	0	0	0	0	0	0	1.0	0	0	0	0	0	0	1.0	1	1	0.06666666666666667	1	0.0	0	0	0	0	0	0	0	0	0	0	0	0
2431	None	None	None	None	None	0	0	0	0	0	0	1.0	0	0	0	0	0	0	1.0	1	1	0.06666666666666667	1	0.0	0	0	0	0	0	0	0	0	0	0	0	0
1536	None	None	None	None	None	0	0	0	0	0	0	1.0	0	0	0	0	4	0	1.0	1	1	0.06666666666666667	1	1.0	0	0	0	0	0	0	0	0	0	0	0	0
5009	1.394557862480095e-05	1.422318117035219e-07	-8.416686981182265e-08	0.9999854020970241	None	0	0	0.07692307692307693	4	0.9210526315789473	70	0.9629629629629629	0.013157894736842105	4	1	73	0	0	1.0	9	9	5.2	78	0.0	0.9714285714285714	0.09999998556216702	0.5000000135996573	-0.09948490265189318	0.5017364722136006	0.15211341925695243	0.8089635440637083	0.7650128792979891	0.6185532088065105	0	0	0.0
5862	0.0	0.0	0.0	1.0	None	0	0	0	0	0	0	1.0	0	0	0	0	0	0	1.0	1	1	0.06666666666666667	1	0.0	0	0	0	0	0	0	0	0	0	0	0	0
1964	None	None	None	None	None	0	0	0.625	5	0.2222222222222222	2	0.6875	0	4	0	6	0	0	1.0	4	4	0.7333333333333333	11	0.0	0.5	0	0	0	0	0	0	0	0	0	0	0
6315	0.00042938735481552563	2.09176664285653e-05	2.034347895557791e-05	0.9999967972748356	None	0.25	1	0.4	4	0.75	9	0.25925925925925924	0.75	13	9	0	0	0	0.6666666666666666	9	6	0.9333333333333333	14	0.0	1.0	-0.099999970744482	0.500000171352187	0.10421077375453405	0.5682129933202904	0.09993217110665595	0.5003233556984767	0.7216503870131207	0.5229719842476509	0	0.9230769230769231	0.0
2112	None	None	None	None	None	0	0	0.5	5	0.4166666666666667	5	0.4666666666666667	0	1	0	12	0	0	0.8333333333333334	6	5	0.9333333333333333	14	0.0	1.0	0	0	0	0	0	0	0	0	0	0	0
5469	0.024969051291744156	0.0011392162504944895	0.00029908330811903995	0.996069607219819	None	0.2	2	0.43478260869565216	10	0.5625	18	0.41975308641975306	0.40625	21	13	12	0	0	1.0	9	9	2.2666666666666666	34	0.0	0.48	0.10864533376947241	0.5670604729298648	-0.047302276146752975	0.5046783695880227	0.11258336025042992	0.7436737430920916	0.6856946527020149	0.6109350656623641	0	1.0	0.0
4868	0.01572613954424087	0.012226827591723947	0.006235822323744727	0.9500965743422933	None	0	0	0.25	11	0.7142857142857143	45	0.8024691358024691	0.47619047619047616	40	30	24	0	0	1.0	9	9	4.333333333333333	65	0.0	0.7142857142857143	-0.09100282455852463	0.6366276623618602	-0.09963187759073733	0.5075240277753502	0.18910628061017148	0.7997930130494268	0.7762115199835778	0.65895006124873	0	1.0	0.0
1646	None	None	None	None	None	0	0	0	0	0	0	1.0	0	0	0	0	0	0	1.0	1	1	0.06666666666666667	1	0.0	0	0	0	0	0	0	0	0	0	0	0	0
2469	None	None	None	None	None	0	0	0.11320754716981132	6	0.8701298701298701	67	0.9753086419753086	0.12987012987012986	13	10	65	0	0	1.0	9	9	5.266666666666667	79	0.0	0.9859154929577465	0.19552182682299277	0.5632564754079414	0.051842040007838056	0.7055320007080008	0.06613834900257179	0.5806925017986636	0.6813936059521841	0.6188325304909258	0	1.0	0.0
6086	0.00028012344947983466	3.2012778228722648e-06	2.084231821746065e-06	0.9999999771041537	None	0.2	1	0.3333333333333333	4	0.8	12	0.20987654320987653	0.8	16	12	0	0	0	1.0	9	9	1.1333333333333333	17	0.0	1.0	-0.09998594251766857	0.5000708491679686	0.2986603713465691	0.5282915235318932	0.09608012638613446	0.5998704367183826	0.835843819480622	0.5431007474511889	0	1.0	0.0
6167	4.2564317068057696e-05	3.509461470297783e-07	1.974069231613655e-07	0.9999964483465693	None	0.25	1	0.4	4	0.75	9	0.25925925925925924	0.75	13	9	0	0	0	0.6666666666666666	6	9	0.9333333333333333	14	0.0	1.0	-0.09999170861668762	0.5000612232610436	-0.05205009417316997	0.6445220956270442	0.018145203358180338	0.507714447224116	0.6308110114660255	0.5519906605006679	0	1.0	0.0
4317	0.008324311149929925	0.0031513009735679456	0.003132331051577337	0.9988008065662127	None	0.25	1	0.36363636363636365	4	0.7857142857142857	11	0.2222222222222222	0.7857142857142857	15	11	0	0	0	0.8888888888888888	9	8	1.0666666666666667	16	0.0	1.0	-0.09999288103207686	0.5003324966335458	0.09999926757233255	0.5000006700354933	0.07034557062772503	0.999999999998934	0.7075071949599033	0.9998979006229001	0	0	0.0
2779	0.0030486508998296673	0.0006313650169539387	0.0006185819461134894	0.9955861562864055	None	0.25	1	0.5454545454545454	6	0.35714285714285715	5	0.5333333333333333	0.35714285714285715	9	5	6	3	0	0.8333333333333334	6	5	1.0666666666666667	16	0.25	0.15384615384615385	0.010315266521314734	0.5074180281715246	0.019972736416291065	0.5033855385638794	0.09999991041181486	0.5000176657907451	0.5992481394758171	0.5036072136140523	1.0	1.0	0.0
4328	4.11106212440323e-06	1.4961494450403602e-08	-1.491033305389946e-08	0.9999993666192518	None	0	0	1.0	1	0	0	1.0	0	1	0	0	0	0	0.5	2	1	0.13333333333333333	2	0.0	0	0	0	0	0	0	0	0	0	0	0	0
4462	0.0004434877274396509	1.0571138073755945e-06	9.331163955937663e-07	0.9999999192192776	None	0.2	1	0.3333333333333333	4	0.8	12	0.20987654320987653	0.8	16	12	0	0	0	1.0	9	9	1.1333333333333333	17	0.0	1.0	-0.06836586016622173	0.6479665391123797	0.03902698656464078	0.5679560203863443	0.129031513549423	0.7026067377335239	0.6981806162241675	0.6413259499768643	0	1.0	0.0
1347	None	None	None	None	None	0	0	0.6666666666666666	2	0.5	1	1.0	0.5	3	1	0	0	0	0.25	4	1	0.26666666666666666	4	0.0	0.6666666666666666	-0.09999984557845229	0.5000002359638924	4.533289874703233e-26	0.5	0.09970265692094629	0.5006537386207864	0.6932339980492366	0.5002179916385882	0	0	0.0
744	None	None	None	None	None	0	0	0	0	0	0	1.0	0	0	0	0	0	0	1.0	1	1	0.06666666666666667	1	0.0	0	0	0	0	0	0	0	0	0	0	0	0
761	None	None	None	None	None	0	0	0	0	0	0	1.0	0	0	0	0	4	0	1.0	1	1	0.06666666666666667	1	1.0	0	0	0	0	0	0	0	0	0	0	0	0
6819	0.0005316442736448221	0.0004888025726057893	-9.126522110486731e-07	0.9984371434531062	None	0	0	0.5	1	1.0	1	1.0	1.0	2	1	0	3	0	0.3333333333333333	3	1	0.2	3	1.0	0	-0.09995474425084697	0.5	0.12991564068901382	0.5175637236350238	0.09999974342592774	0.5000004557325609	0.735125714183483	0.5058568684011897	1.0	1.0	0.0
1860	None	None	None	None	None	0	0	0	0	0	0	1.0	0	0	0	0	4	0	1.0	1	1	0.06666666666666667	1	1.0	0	0	0	0	0	0	0	0	0	0	0	0
1053	None	None	None	None	None	0	0	0.8	4	0.2	1	0.5833333333333334	0	0	0	6	4	0	0.75	3	4	0.4666666666666667	7	0.25	0.5	0	0	0	0	0	0	0	0	0	0	0
2790	1.09151686034182e-05	1.0580674027304265e-05	1.057187456834026e-05	0.9951072639175487	None	0	0	0.3333333333333333	8	0.5882352941176471	20	0.6666666666666666	0.20588235294117646	13	7	22	6	0	0.6666666666666666	9	6	2.4	36	0.14285714285714285	0.7741935483870968	-0.09998352952721731	0.5000527141002201	0.05089723203380751	0.6437595264388226	1.1917327293512981e-19	0.5000000000206403	0.6517112572471228	0.5491680984689908	1.0	0.9230769230769231	0.025746011820388885
7137	0.012829233536705589	0.008165585238135107	-0.0058751329441035244	0.9922661983235296	None	0.2	1	0.3333333333333333	4	0.8	12	0.20987654320987653	0.8	16	12	0	0	0	1.0	9	9	1.1333333333333333	17	0.0	1.0	-0.039805739856460624	0.6345413625640206	0.09993029228826453	0.5006119611790864	0.4692671275661393	0.7355836431513397	0.8931073003643308	0.6284980549818543	0	1.0	0.0
2466	None	None	None	None	None	0	0	0.5	1	1.0	1	1.0	0	0	0	2	8	0	0.3333333333333333	3	1	0.2	3	1.0	0	0	0	0	0	0	0	0	0	0	0	0
3507	0.004311394629688744	0.00016030073656598314	0.00015796166326270694	0.9910656163513263	None	0.2	1	0.3333333333333333	4	0.8	12	0.20987654320987653	0.8	16	12	0	0	0	1.0	9	9	1.1333333333333333	17	0.0	1.0	0.000923169648507673	0.5656757687936751	0.5349490855479504	0.752084834462235	0.09999999556138822	0.5000003468651247	0.907718201021357	0.6125391102397127	0	0.0625	0.0
3028	0.0	0.0	0.0	0.9999999999999998	None	0	0	0	0	0	0	1.0	0	0	0	0	4	0	1.0	1	1	0.06666666666666667	1	1.0	0	0	0	0	0	0	0	0	0	0	0	0
4223	0.0	0.0	0.0	0.9999999999999998	None	0	0	0	0	0	0	1.0	0	0	0	0	4	0	1.0	1	1	0.06666666666666667	1	1.0	0	0	0	0	0	0	0	0	0	0	0	0
3735	0.00809719430654792	0.00028916548170075397	0.000243243677041561	0.9985399011440331	None	0.06666666666666667	1	0.25	8	0.7391304347826086	34	0.5925925925925926	0.5434782608695652	32	25	15	6	0	1.0	9	9	3.2	48	0.2222222222222222	0.6341463414634146	-0.019764768411859472	0.6563522722681315	-0.025167060308082877	0.6789098611740068	-0.09999999999119075	0.500000001828669	0.6473818024620257	0.614266545325702	0.96875	0.96875	0.6588617006001191
4972	0.00033852643622891217	2.8769547023561646e-06	2.6020040386727905e-06	0.9999999654658845	None	0.2	1	0.3333333333333333	4	0.8	12	0.20987654320987653	0.8	16	12	0	0	0	1.0	9	9	1.1333333333333333	17	0.0	1.0	0.0616230849779682	0.5805710565503439	0.00014354817327524782	0.5044486785893433	0.11621100615838975	0.7328220033879616	0.6162146567534842	0.6107898836913526	0	0.9375	0.0
7509	0.0006774890275857799	1.7628398232052723e-06	-1.6914900626050636e-07	0.9999972021204172	None	0.25	1	0.4	4	0.7692307692307693	10	0.23809523809523808	0.7692307692307693	14	10	0	0	0	0.7777777777777778	9	7	1.0	15	0.0	1.0	-0.06014307400490926	0.6574122115107263	0.2994944413060153	0.5809026289782523	0.09999999999926493	0.500000000003125	0.8019368580916773	0.5808071557765041	0	1.0	0.0
2684	1.5050611313399295e-05	5.177776933329444e-06	6.543864028562353e-10	0.9985080423075193	None	0	0	0.25	1	1.0	3	1.0	1.0	4	3	0	1	0	0.2	5	1	0.3333333333333333	5	0.3333333333333333	0	-0.09999988296351423	0.5000004689755262	0.0851279258234657	0.6539921890755787	0.0005658188282633446	0.5005622306479454	0.6808131944922857	0.5530400970892524	0.0	0	0.0
3314	0.0	0.0	0.0	1.0	None	0	0	0	0	0	0	1.0	0	0	0	0	0	0	1.0	1	1	0.06666666666666667	1	0.0	0	0	0	0	0	0	0	0	0	0	0	0
7186	0.010419224476955029	0.0050043899756612945	0.001963734561697912	0.99457411635077	None	0.2	1	0.3333333333333333	4	0.8	12	0.20987654320987653	0.8	16	12	0	0	0	1.0	9	9	1.1333333333333333	17	0.0	1.0	-0.08671696622105837	0.8154482702834014	-0.04646137874031312	0.6708541401699347	0.09999999999964718	0.5000000000110401	0.7121501449105678	0.6753798715338356	0	1.0	0.0
3109	0.0	0.0	0.0	0.9999999999999998	None	0	0	0	0	0	0	1.0	0	0	0	0	4	0	1.0	1	1	0.06666666666666667	1	1.0	0	0	0	0	0	0	0	0	0	0	0	0
933	None	None	None	None	None	0	0	0.0392156862745098	2	0.972972972972973	72	0.9382716049382716	0	0	0	75	3	0	1.0	9	9	5.066666666666666	76	0.01948051948051948	0.9253731343283582	0	0	0	0	0	0	0	0	0	0	0
2031	None	None	None	None	None	0	0	0.75	3	0.3333333333333333	1	0.5555555555555556	0.3333333333333333	4	1	0	1	0	1.0	3	3	0.3333333333333333	5	1.0	1.0	-0.06590047283661897	0.5160041307824649	2.7748932852447087e-09	0.5000000356258909	1.0818836199224996e-05	0.5128475132833218	0.577048351818086	0.509618805540902	1.0	1.0	0.0
2522	None	None	None	None	None	0.25	1	0.4	4	0.7692307692307693	10	0.234375	0.7692307692307693	14	10	0	0	0	1.0	8	8	1.0	15	0.0	0.8571428571428571	0.11442125280209936	0.5781874787850906	1.9740478546926332	0.999996382215907	0.000527217375184416	0.501652348102686	0.9998833844583445	0.9863982800441564	0	1.0	0.0
1423	None	None	None	None	None	0.2222222222222222	2	0.35	7	0.7037037037037037	19	0.35802469135802467	0.7037037037037037	26	19	2	0	0	1.0	9	9	1.9333333333333333	29	0.0	0.8	0.13433078982681454	0.7075595979530994	6.3498229341737385e-06	0.5000209388494761	-0.0828621768997592	0.5764511389984388	0.6999035489367934	0.5980360933572793	0	0.9615384615384616	0.0
1561	None	None	None	None	None	0	0	0	0	0	0	1.0	0	0	0	0	4	0	1.0	1	1	0.06666666666666667	1	1.0	0	0	0	0	0	0	0	0	0	0	0	0
5220	0.0006976677121660396	0.0001535757604691237	-8.599706933023388e-05	0.999991099168833	None	0.16666666666666666	1	0.2857142857142857	4	0.8421052631578947	16	0.25925925925925924	0.7894736842105263	19	15	1	1	0	1.0	9	9	1.4	21	0.5	0.6666666666666666	-0.09959056683558881	0.5796657642948568	-0.09984993216283891	0.5078719631488292	0.15288284815568748	0.6960955957379026	0.7517140495077591	0.5972184441078269	0.9473684210526315	1.0	0.0
545	None	None	None	None	None	0	0	0.5	3	0.6666666666666666	4	0.5714285714285714	0.6666666666666666	6	4	1	3	0	0.2857142857142857	7	2	0.5333333333333333	8	0.75	0.6666666666666666	-0.03995294840190909	0.6313904667383547	0.2471340806502516	0.5442033598969573	0.022263716798246007	0.5546423570048828	0.7782641489418988	0.5772845949136128	0.6666666666666666	0.3333333333333333	0.0
6324	0.0006320103855118156	0.00013364634016735895	-2.9313586287600966e-05	0.9973676134416272	None	0	0	0.3333333333333333	2	0.8571428571428571	6	0.36	0.8571428571428571	8	6	0	2	0	1.0	5	5	0.6	9	1.0	0	-0.23040177729801167	0.7257289851181075	0.3284072024495811	0.5525334670248286	0.015580524594863898	0.6698934636651495	0.9107601237457874	0.6526160843761422	1.0	1.0	0.0
2352	None	None	None	None	None	0	0	0.5	5	0.4166666666666667	5	0.4666666666666667	0	1	0	12	0	0	0.8333333333333334	6	5	0.9333333333333333	14	0.0	1.0	0	0	0	0	0	0	0	0	0	0	0
6398	0.014141506229922544	0.01276014691224719	0.011661494722657815	0.9970014772116296	None	0.2	1	0.3333333333333333	4	0.8	12	0.20987654320987653	0.8	16	12	0	0	0	1.0	9	9	1.1333333333333333	17	0.0	1.0	-0.0912328650578607	0.6825924420164189	0.2799867293922064	0.5544617230408732	0.09999999999554655	0.5000000000711178	0.8017553847860409	0.5813072247583126	0	1.0	0.0
2018	None	None	None	None	None	0.5	1	0.8333333333333334	5	0.16666666666666666	1	0.6666666666666666	0	3	0	4	0	0	0.75	4	3	0.5333333333333333	8	0.0	1.0	0	0	0	0	0	0	0	0	0	0	0
948	None	None	None	None	None	0	0	1.0	1	0	0	1.0	0	1	0	0	2	0	0.5	1	2	0.13333333333333333	2	0.6666666666666666	0	0	0	0	0	0	0	0	0	0	0	0
5371	0.01443550011593948	0.012931638619267565	0.011858466697404393	0.9970087128198839	None	0.2	1	0.3333333333333333	4	0.8	12	0.20987654320987653	0.8	16	12	0	0	0	1.0	9	9	1.1333333333333333	17	0.0	1.0	-0.0912328650578607	0.6825924420164189	0.2799867293922064	0.5544617230408732	0.09999999999554655	0.5000000000711178	0.8017553847860409	0.5813072247583126	0	1.0	0.0
6414	0.002346515333866773	0.000403148554129536	0.0003716474162319484	0.9967025625723529	None	0.2	1	0.3333333333333333	4	0.8	12	0.20987654320987653	0.8	16	12	0	0	0	1.0	9	9	1.1333333333333333	17	0.0	1.0	0.0320873643300805	0.6616319544741446	0.35286888261804344	0.5726478898376647	0.0999999982650937	0.500000009632131	0.7948866689462798	0.5795872732148737	0	1.0	0.0
6936	0.0	0.0	0.0	0.9999999999999998	None	0	0	0	0	0	0	1.0	0	0	0	0	4	0	1.0	1	1	0.06666666666666667	1	1.0	0	0	0	0	0	0	0	0	0	0	0	0
7281	0.0002863184790198066	2.2593810650372734e-06	1.2804917082889066e-07	0.9999999830934635	None	0.2	1	0.3333333333333333	4	0.8	12	0.20987654320987653	0.8	16	12	0	0	0	1.0	9	9	1.1333333333333333	17	0.0	1.0	-0.09916987120689197	0.5089006140198047	0.09999856422167472	0.5001261064647949	0.09999987711327776	0.5000680267397112	0.7188738663897225	0.5030318586931853	0	1.0	0.0
1220	None	None	None	None	None	0	0	0.14285714285714285	6	0.8360655737704918	51	0.875	0.2459016393442623	17	15	45	3	0	0.8888888888888888	8	9	4.2	63	0.03260869565217391	0.9454545454545454	-0.038023163746098855	0.6675804821606387	-0.09827755133127547	0.5840439753155822	0.04785034774086375	0.5128380033258999	0.6514009126445703	0.5896875968678595	0.0	0	0.0
2619	0.0010459997822781799	0.0001851752251646272	-0.00018244947249949244	0.9973457219845514	None	0	0	0.6	3	0.6	3	0.4666666666666667	0.6	6	3	0	1	0	0.6	3	5	0.4666666666666667	7	1.0	0.5	0.14349027921865	0.9808209627732549	0.08098230084016078	0.5319287206423543	0.03897151225035783	0.6713970666677204	0.6696362500270443	0.8309428015994155	0.8333333333333334	1.0	0.0
2234	None	None	None	None	None	0	0	0	0	0	0	1.0	0	0	0	0	0	0	1.0	1	1	0.06666666666666667	1	0.0	0	0	0	0	0	0	0	0	0	0	0	0
6043	0.00013377453399565374	2.7533708805445665e-07	2.9766395637544908e-08	0.999999983184361	None	0.25	1	0.4	4	0.7692307692307693	10	0.23809523809523808	0.7692307692307693	14	10	0	0	0	0.7777777777777778	9	7	1.0	15	0.0	1.0	-0.01330609625295085	0.6156226899779044	0.09998385166855536	0.5000985531289031	0.09999999999912562	0.5000000000028985	0.6304287172888946	0.5392030207436986	0	1.0	0.0
519	None	None	None	None	None	0	0	0	0	0	0	1.0	0	0	0	0	4	0	1.0	1	1	0.06666666666666667	1	1.0	0	0	0	0	0	0	0	0	0	0	0	0
740	None	None	None	None	None	0	0	0.3333333333333333	2	0.8571428571428571	6	0.36	0.8571428571428571	8	6	0	2	0	1.0	5	5	0.6	9	1.0	0	0.0898854186871485	0.5749031239757472	0.11142519146675953	0.6219963136353344	-0.07866504833734995	0.6918866076112824	0.7036324184585082	0.6309488694742654	1.0	1.0	0.09205233355178162
4092	0.012946327050405422	0.0032307175891124786	-0.0031672660455164337	0.9756852356604327	None	0.25	1	0.4	4	0.7692307692307693	10	0.23809523809523808	0.7692307692307693	14	10	0	0	0	0.7777777777777778	7	9	1.0	15	0.0	1.0	0.3796301877408945	0.6389582978052515	0.19992643480908243	0.6475497112993778	0.31027502448583333	0.5422653795456641	0.6983379892789177	0.6105280857791414	0	1.0	0.0
898	None	None	None	None	None	0	0	0.4	2	0.8	4	0.4666666666666667	0.8	6	4	0	2	0	0.6	5	3	0.4666666666666667	7	1.0	0	-0.02113385142552355	0.5032924341251785	0.09999998999225879	0.5000000828775387	0.09998323734876575	0.5006483693041023	0.6389890487765765	0.5013136417303521	0.0	0	0.0
5674	0.014321355272707175	0.01287756419815344	0.011904244143805252	0.9970131712804488	None	0.2	1	0.3333333333333333	4	0.8	12	0.20987654320987653	0.8	16	12	0	0	0	1.0	9	9	1.1333333333333333	17	0.0	1.0	-0.0912328650578607	0.6825924420164189	0.2799867293922064	0.5544617230408732	0.09999999999554655	0.5000000000711178	0.8017553847860409	0.5813072247583126	0	1.0	0.0
615	None	None	None	None	None	0.2	1	0.3333333333333333	4	0.8	12	0.20987654320987653	0.8	16	12	0	0	0	1.0	9	9	1.1333333333333333	17	0.0	1.0	-0.0999553365083748	0.5000979673545589	-0.08814922960550702	0.5868674743488015	0.06673577801591621	0.5625704167356149	0.6855442668757552	0.5500834023039274	0	0	0.0
4461	0.014266892291367584	0.01321059469363734	0.012140078263369693	0.9970508956192112	None	0.2	1	0.3333333333333333	4	0.8	12	0.20987654320987653	0.8	16	12	0	0	0	1.0	9	9	1.1333333333333333	17	0.0	1.0	-0.0912328650578607	0.6825924420164189	0.2799867293922064	0.5544617230408732	0.09999999999554655	0.5000000000711178	0.8017553847860409	0.5813072247583126	0	1.0	0.0
1996	None	None	None	None	None	0	0	0	0	0	0	1.0	0	0	0	0	4	0	1.0	1	1	0.06666666666666667	1	1.0	0	0	0	0	0	0	0	0	0	0	0	0
7198	0.00020153035120918747	1.8992133402573144e-05	-1.673691457479633e-05	0.9999998341754351	None	0.2	1	0.3333333333333333	4	0.8	12	0.20987654320987653	0.8	16	12	0	0	0	1.0	9	9	1.1333333333333333	17	0.0	1.0	0.26219233791558305	0.5357367720077797	0.26776095459714255	0.618195442304609	0.09999375787779752	0.500937947001738	0.685554526529279	0.5522122042598372	0	0.9375	0.0
537	None	None	None	None	None	0	0	0.25	1	1.0	3	1.0	1.0	4	3	0	0	0	0.2	5	1	0.3333333333333333	5	0.0	0	-0.005634749676198042	0.6654617290512421	0.09412255043819066	0.5041537673787652	5.3676598195648956e-08	0.500000023389872	0.6264186860965328	0.5584273071017489	0	0.75	0.0
5473	0.0006486388432068436	5.1415952820093416e-05	-5.034775080466847e-05	0.9987500590902504	None	0	0	0.3333333333333333	3	0.8181818181818182	9	0.28888888888888886	0.8181818181818182	12	9	0	1	0	0.5555555555555556	9	5	0.8666666666666667	13	1.0	1.0	0.0331776000606287	0.5662775896389936	0.17529734047884257	0.5688298247592564	0.09999999998722033	0.5000000002436664	0.6134978764876315	0.5451895300379431	1.0	1.0	0.0
2995	None	None	None	None	None	0	0	0.10526315789473684	4	0.9090909090909091	50	0.7037037037037037	0.09090909090909091	7	5	49	0	0	1.0	9	9	3.8	57	0.0	0.7307692307692307	-0.014367019138443177	0.6153414839471933	-0.09943655931871448	0.5019725575678984	0.20527030271578375	0.7267653812375651	0.7874974019370067	0.6190052552198791	0	1.0	0.0
3228	0.006602611708681269	0.0012435285497284106	0.0011220221262402757	0.9916436548608268	None	0.14285714285714285	2	0.4	12	0.5813953488372093	25	0.625	0.46511627906976744	30	20	14	0	0	0.8888888888888888	8	9	3.0	45	0.0	0.918918918918919	-0.09999635010479495	0.5291030929965593	0.0678096198675957	0.5054384353303479	0.09999747113071931	0.5002203926518285	0.7059170310267939	0.5115962765221626	0	1.0	0.0
1469	None	None	None	None	None	0	0	0	0	0	0	1.0	0	0	0	0	0	0	1.0	1	1	0.06666666666666667	1	0.0	0	0	0	0	0	0	0	0	0	0	0	0
7044	0.0010487082462769751	0.00022922739452771216	4.2937676003690104e-05	0.9997391234816833	None	0.2	1	0.3333333333333333	4	0.8	12	0.20987654320987653	0.8	16	12	0	0	0	1.0	9	9	1.1333333333333333	17	0.0	1.0	0.14654326159652303	0.5642894695892304	1.399252575518132e-22	0.5000000000000074	0.024395744929582387	0.5112935653347742	0.6550012191484464	0.5252926605678365	0	0.9375	0.0
7089	0.0	0.0	0.0	1.0	None	0	0	0	0	0	0	1.0	0	0	0	0	0	0	1.0	1	1	0.06666666666666667	1	0.0	0	0	0	0	0	0	0	0	0	0	0	0
1119	None	None	None	None	None	0	0	0.1111111111111111	2	0.9166666666666666	22	0.8666666666666667	0	1	0	24	5	0	0.8333333333333334	6	5	1.7333333333333334	26	0.09803921568627451	0.09523809523809523	0	0	0	0	0	0	0	0	0	0	0
1883	None	None	None	None	None	0	0	0	0	0	0	1.0	0	0	0	0	0	0	1.0	1	1	0.06666666666666667	1	0.0	0	0	0	0	0	0	0	0	0	0	0	0
4214	0.0058963651467511405	0.00044275301707916425	-0.00021750133958741468	0.9984349259840837	None	0.2	1	0.3333333333333333	4	0.8	12	0.20987654320987653	0.8	16	12	0	0	0	1.0	9	9	1.1333333333333333	17	0.0	1.0	7.689686307047067e-09	0.5090736673420433	0.03092291167755849	0.6357449325109451	0.09820745190692662	0.5099010271311533	0.6108623740540073	0.5525428823857093	0	0.25	0.0
3056	None	None	None	None	None	0.043478260869565216	1	0.2857142857142857	14	0.6619718309859155	47	0.9012345679012346	0.2676056338028169	30	19	42	0	0	1.0	9	9	4.866666666666666	73	0.0	0.875	-0.02186800643931349	0.6730603414278182	0.0012974241266659938	0.5769318157840394	0.09995381017323336	0.512868344778827	0.6260176388114838	0.5893417672842617	0	1.0	0.0
1048	None	None	None	None	None	0	0	0.09259259259259259	5	0.9240506329113924	73	1.0	0.4177215189873418	36	33	44	0	0	1.0	9	9	5.4	81	0.0	1.0	0.002482972538307816	0.670727764603305	-0.04972352669197307	0.5236473690884454	1.8271248621262954e-08	0.5000001607234009	0.5925061616539762	0.5667769380107115	0	0.25	0.0
5168	None	None	None	None	None	0	0	0.22727272727272727	10	0.7301587301587301	46	0.8024691358024691	0.6190476190476191	47	39	17	0	0	1.0	9	9	4.333333333333333	65	0.0	0.9655172413793104	-0.09955224518599967	0.5430669477024308	-0.09607884975694642	0.6085597268620132	0.00037575135745122467	0.5186807207422153	0.6143819152649311	0.5571422148593927	0	0.9148936170212766	0.0
2015	None	None	None	None	None	0	0	0.25	8	0.7333333333333333	33	0.6527777777777778	0.4666666666666667	28	21	18	6	0	0.8888888888888888	8	9	3.1333333333333333	47	0.18181818181818182	0.8205128205128205	-0.16715206500912555	1.0	1.630915752036381e-05	0.5089222937198821	-0.09999976403959096	0.5000619841477856	0.7943267712708669	0.9999999973813039	1.0	1.0	0.0
623	None	None	None	None	None	0	0	0.25	11	0.7142857142857143	45	0.8024691358024691	0.5873015873015873	47	37	17	0	0	1.0	9	9	4.333333333333333	65	0.0	0.7142857142857143	0.03070238497943582	0.6583401115076659	-0.2340734312527019	0.8061760013969631	0.09985331207852328	0.5007231082497244	0.8011386957698546	0.6670153437491294	0	1.0	0.0
7336	None	None	None	None	None	0	0	0.25	8	0.7333333333333333	33	0.5802469135802469	0.6444444444444445	36	29	10	0	0	1.0	9	9	3.1333333333333333	47	0.0	0.8205128205128205	-0.09999865209470636	0.5000068201440961	-0.07601739806413468	0.6317527238210119	0.09982409504618059	0.5017002744932757	0.7101621724433712	0.5454220769587034	0	1.0	0.0
4762	0.0003871263550434248	5.508771839102195e-06	5.365019148268705e-06	0.9999999693945645	None	0.2	1	0.3333333333333333	4	0.8	12	0.20987654320987653	0.8	16	12	0	0	0	1.0	9	9	1.1333333333333333	17	0.0	1.0	0.08137175609900564	0.6708518753469465	0.06655225386607047	0.5254102463098167	0.09999999921940697	0.5000001832682786	0.5426175965583695	0.567401375806801	0	1.0	0.0
3032	1.239407215280022e-07	9.028002454468993e-08	7.433785559248478e-08	0.9999725388547654	None	0	0	0.5	2	0.6666666666666666	2	0.5555555555555556	0.6666666666666666	4	2	0	1	0	1.0	3	3	0.3333333333333333	5	0.5	0	0.004373208676605882	0.5512743189795974	0.0784283763600972	0.5245641265407227	0.007187563411257545	0.5130825156138157	0.5802490810497405	0.5296732959412636	1.0	1.0	0.0
601	None	None	None	None	None	0.5	1	0.5714285714285714	4	0.625	5	0.3333333333333333	0.625	9	5	0	0	0	0.8333333333333334	6	5	0.6666666666666666	10	0.0	1.0	0.06500541665905513	0.587949941840469	-0.09999999999850326	0.5000000011151616	5.7078113069603625e-06	0.5024940698944068	0.6634402528900751	0.530418500041495	0	1.0	0.0
4729	0.0005656800071583474	4.823139964510728e-06	2.3586171531022344e-06	0.9999999223052931	None	0.2	1	0.3333333333333333	4	0.8	12	0.20987654320987653	0.8	16	12	0	0	0	1.0	9	9	1.1333333333333333	17	0.0	1.0	-0.09996362715192343	0.5000548219176032	-0.1527523071347155	0.9799324170724575	0.5861165223647069	0.8337216355164981	0.9773743707541153	0.8621913565773819	0	1.0	0.0
6401	0.0016871697717031607	0.0005563949132613746	-0.0005502182393104377	0.9987297786114069	None	0.2	1	0.3333333333333333	4	0.8	12	0.20987654320987653	0.8	16	12	0	0	0	1.0	9	9	1.1333333333333333	17	0.0	1.0	-0.09998605506446792	0.5000796336165363	2.790544146724846e-12	0.5000001944622763	0.09999999999392432	0.5000000491919064	0.6934800547499866	0.5000266257571055	0	1.0	0.0
3131	0.0020051694606944277	0.0014953324118146128	0.00122187613835374	0.9966895715160528	None	0.25	1	0.4	4	0.7692307692307693	10	0.234375	0.7692307692307693	14	10	0	0	0	1.0	8	8	1.0	15	0.0	0.8571428571428571	-0.09999739840303577	0.5000294051714685	0.12021359442301152	0.6475464708321	0.07675366396748147	0.6261927042131789	0.7234673651603258	0.5926108440580762	0	1.0	0.0
1310	None	None	None	None	None	0.5	1	0.6666666666666666	4	0.5714285714285714	4	0.36	0.5714285714285714	8	4	0	0	0	1.0	5	5	0.6	9	0.0	0.5	-0.0218085161588105	0.5078513599068983	0.012120637208678599	0.5341668226922075	6.550309902976403e-08	0.5000015394570069	0.5381546403573401	0.514020889022246	0	1.0	0.0
5986	0.008785069607312313	0.006845918689137123	0.006769329822991824	0.9981237591876617	None	0.2	1	0.3333333333333333	4	0.8	12	0.20987654320987653	0.8	16	12	0	0	0	1.0	9	9	1.1333333333333333	17	0.0	1.0	-0.058599144422277705	0.5290534957360539	0.21835121415863096	0.540456669774607	0.09999999955138196	0.5000000997937235	0.7619891714356111	0.5231938982730737	0	1.0	0.0
3160	0.000784196433083151	0.0007093820081479609	0.0007093710546547242	0.999718122809389	None	0	0	0.23404255319148937	11	0.7058823529411765	48	0.8641975308641975	0.3235294117647059	31	22	38	0	0	1.0	9	9	4.666666666666667	70	0.0	0.8387096774193549	-0.029126097302983843	0.5086707802323871	0.065691883465849	0.6020429457191857	-0.09999872164212173	0.5000025541036441	0.6632126831739681	0.5373205843048185	0	1.0	0.0
7046	0.006023599220266902	0.0032831888818445907	-0.00017306609517164957	0.9993060449557789	None	0.25	1	0.36363636363636365	4	0.7857142857142857	11	0.2222222222222222	0.7857142857142857	15	11	0	0	0	0.8888888888888888	9	8	1.0666666666666667	16	0.0	1.0	-0.09999284255176281	0.5000451981451683	0.1899330679497081	0.6304924302809458	0.09999998762192677	0.5000001398582758	0.7706017074520422	0.5444251464583603	0	1.0	0.0
6579	None	None	None	None	None	0.09090909090909091	1	0.3333333333333333	8	0.6764705882352942	23	0.5	0.6470588235294118	29	22	6	2	0	0.8888888888888888	9	8	2.4	36	0.2222222222222222	0.8275862068965517	0.20513757326926346	0.5	0.15063021649793487	0.5616026057067058	0.09999999999941493	0.5000000003272511	0.6070563336767852	0.5206273442921313	1.0	1.0	0.0
1493	None	None	None	None	None	0	0	0.21428571428571427	3	0.7777777777777778	14	0.4444444444444444	0.3888888888888889	9	7	10	0	0	0.5555555555555556	5	9	1.3333333333333333	20	0.0	0.47058823529411764	0.005707946155055427	0.5247328847522628	-0.09900295820123485	0.501289234257048	0.07785806578915637	0.5131635583461029	0.673744758556517	0.5130666658482801	0	1.0	0.0
6194	0.014866997419558579	0.012931638623467424	0.011858466700842368	0.9970077359924898	None	0.2	1	0.3333333333333333	4	0.8	12	0.20987654320987653	0.8	16	12	0	0	0	1.0	9	9	1.1333333333333333	17	0.0	1.0	-0.0912328650578607	0.6825924420164189	0.2799867293922064	0.5544617230408732	0.09999999999554655	0.5000000000711178	0.8017553847860409	0.5813072247583126	0	1.0	0.0
1097	None	None	None	None	None	0.3333333333333333	1	0.5	4	0.6666666666666666	6	0.3055555555555556	0.6666666666666666	10	6	0	0	0	1.0	6	6	0.7333333333333333	11	0.0	0.4	-0.09999685614593028	0.5000110612492522	7.902762784127648e-27	0.5	0.020837801918322872	0.6803321226463944	0.6294448808679145	0.5626147978426512	0	0.7	0.0
5781	0.005984454578015705	0.003708508258362101	-0.0002673949993231868	0.9902811894368372	None	0	0	0.3333333333333333	3	0.8181818181818182	9	0.28888888888888886	0.8181818181818182	12	9	0	0	0	0.5555555555555556	5	9	0.8666666666666667	13	0.0	1.0	-0.01345824466485048	0.6548382475688198	0.30651920412425987	0.5597319870091403	0.09997255137937391	0.5002913688879387	0.8092095407459703	0.5729437147698493	0	1.0	0.0
3821	0.00041962300839386816	2.046837659067106e-05	6.550188051529473e-07	0.999986440537479	None	0	0	0.3333333333333333	2	0.8571428571428571	6	0.36	0.8571428571428571	8	6	0	0	0	1.0	5	5	0.6	9	0.0	0	0.028800795668007473	0.6504244800206052	-0.09999283956520885	0.5000127537640732	0.17191366578330486	0.6571872346543381	0.752632094574087	0.6044193859798764	0	1.0	0.0
1575	None	None	None	None	None	0	0	0.12121212121212122	4	0.8723404255319149	41	0.6049382716049383	0	0	0	48	0	0	1.0	9	9	3.2666666666666666	49	0.0	0.8636363636363636	0	0	0	0	0	0	0	0	0	0	0
4439	0.017485874549292894	0.006553479024061035	0.0014178023462871655	0.9876005032152964	None	0	0	0.36363636363636365	4	0.6428571428571429	9	0.5333333333333333	0.35714285714285715	9	5	6	5	0	0.8333333333333334	5	6	1.0666666666666667	16	0.4166666666666667	0	-0.09996656640794957	0.5000250744397962	0.6069641383959861	0.576202856304	0.42981205625830105	0.7384842347728117	0.9543127058091765	0.6102754294635159	1.0	1.0	0.39817793343010877
6253	0.009763730168403111	0.006508348615850242	-0.003543810312938191	0.9961308244478533	None	0	0	0.375	3	0.8	8	0.3	0.8	11	8	0	1	0	0.625	8	5	0.8	12	1.0	0.8571428571428571	-0.0680306950091262	0.5159042211882394	0.1560040777566149	0.5280512055580072	0.09807394240672239	0.5499570648172536	0.714449830331384	0.5313304264242684	1.0	1.0	0.0
7388	0.010807014644449525	0.008099045213597852	0.008021757351658481	0.9922165862987957	None	0.2	1	0.3333333333333333	4	0.8	12	0.20987654320987653	0.8	16	12	0	0	0	1.0	9	9	1.1333333333333333	17	0.0	1.0	-0.0999992535500573	0.5000096950064518	0.1943896744243146	0.6002060696674523	0.09992076431161154	0.5056511082879965	0.77333331226943	0.5356865487053639	0	1.0	0.0
448	None	None	None	None	None	0.2	1	0.3333333333333333	4	0.8	12	0.20987654320987653	0.8	16	12	0	0	0	1.0	9	9	1.1333333333333333	17	0.0	1.0	0.08525883939625048	0.5373549351734243	0.09999853982124744	0.50002063592439	7.645357321305802e-09	0.5000300003535731	0.6084601885487328	0.5124891698889797	0	0.0625	0.0
6169	None	None	None	None	None	0.18181818181818182	2	0.4583333333333333	11	0.5294117647058824	18	0.5	0.4117647058823529	23	14	12	3	0	0.8888888888888888	9	8	2.4	36	0.15789473684210525	0.5	-0.09997628500233093	0.5006149519116703	0.18732599593706106	0.555861596117393	0.500466728186218	0.7296400998857693	0.9206705670443247	0.6002595678668406	1.0	1.0	0.0
169	None	None	None	None	None	0.05	1	0.30952380952380953	13	0.6229508196721312	38	0.7777777777777778	0.36065573770491804	35	22	27	0	0	1.0	9	9	4.2	63	0.0	0.7777777777777778	1.5191960786442402e-11	0.5000589351667774	-0.08158750962018516	0.5708572590675094	0.08089522220894549	0.8323054605745636	0.6565272946563275	0.6523111231288997	0	1.0	0.0
2396	None	None	None	None	None	0.14285714285714285	1	0.3125	5	0.6818181818181818	15	0.4897959183673469	0.2727272727272727	9	6	14	9	0	1.0	7	7	1.6	24	0.3103448275862069	0.7368421052631579	0.45150646002231615	0.6204673234980647	0.19499806273902826	1.0	0.021803615163464816	0.665168115636209	0.9420643312718187	0.9999999997988609	1.0	1.0	0.0
2122	None	None	None	None	None	0	0	0.3076923076923077	4	0.7058823529411765	12	0.2345679012345679	0.7058823529411765	15	12	3	4	0	1.0	9	9	1.2666666666666666	19	0.5714285714285714	0.8	0.01505109620410521	0.5419524984364367	4.22524296413635e-05	0.5718460845008226	0.03498271075073151	0.5507728150335491	0.5518827403400849	0.5548933671456774	1.0	1.0	0.06480960159775799
866	None	None	None	None	None	0	0	0.10714285714285714	3	0.8974358974358975	35	0.7592592592592593	0	0	0	40	0	0	0.6666666666666666	9	6	2.7333333333333334	41	0.0	0.8333333333333334	0	0	0	0	0	0	0	0	0	0	0
434	None	None	None	None	None	0	0	0.35294117647058826	6	0.6086956521739131	14	0.8333333333333334	0.21739130434782608	10	5	14	2	0	0.8333333333333334	6	5	1.6666666666666667	25	0.07407407407407407	0.4	0.07874310447344848	0.5654478319341374	0.09553395452015567	0.5040708939867198	8.109193691143641e-16	0.5000000000030337	0.6031998335439491	0.5232819825361305	1.0	1.0	0.0
2837	0.0023032645331852375	0.0001650904671995434	7.407225586547043e-07	0.98963358822329	None	0	0	0.25	1	1.0	3	1.0	1.0	4	3	0	3	0	0.2	5	1	0.3333333333333333	5	1.0	0	0.04053574164647311	0.5031398651964812	7.902762784127648e-27	0.5	0.23528651163434788	0.5287822314461639	0.7363394663952864	0.5106497200409188	1.0	1.0	0.0
1437	None	None	None	None	None	0	0	0	0	0	0	1.0	0	0	0	0	0	0	1.0	1	1	0.06666666666666667	1	0.0	0	0	0	0	0	0	0	0	0	0	0	0
174	None	None	None	None	None	0	0	0.057692307692307696	3	0.9473684210526315	72	0.9629629629629629	0	0	0	77	3	0	1.0	9	9	5.2	78	0.0189873417721519	0.9565217391304348	0	0	0	0	0	0	0	0	0	0	0
5619	None	None	None	None	None	0.11764705882352941	2	0.2777777777777778	10	0.7254901960784313	37	0.654320987654321	0.43137254901960786	31	22	21	0	0	1.0	9	9	3.533333333333333	53	0.0	0.7272727272727273	0.0970704067452266	0.5347296287153511	-0.09870729575685237	0.5012351080757769	0.21311022600475962	0.8109935418866054	0.7841513910574437	0.6303038704234297	0	0.4838709677419355	0.0
6820	0.0020345782336524763	0.00014128927418479077	0.00013647992379598595	0.9970886656962252	None	0.2	1	0.3333333333333333	4	0.8	12	0.20987654320987653	0.8	16	12	0	0	0	1.0	9	9	1.1333333333333333	17	0.0	1.0	0.07734358089209806	0.6666112934249734	0.09999872934090209	0.5000749644111413	0.016627788316994324	0.6860620866482215	0.6729927230795802	0.6204966825799144	0	1.0	0.0
7498	8.321425860965163e-11	7.287433755664063e-13	-2.7417758086871863e-13	0.9999999999999992	None	0.2	1	0.3333333333333333	4	0.8	12	0.20987654320987653	0.8	16	12	0	0	0	1.0	9	9	1.1333333333333333	17	0.0	1.0	-0.09999984850926072	0.5000011180856458	0.0380093405309615	0.5297480668093266	2.8419991447206563e-21	0.500000000017146	0.6415510920575823	0.5099268155135609	0	1.0	0.0
6481	0.016686194084852234	0.011375053494410736	0.010597259421630527	0.9488727941399178	None	0	0	0.25	11	0.7142857142857143	45	0.8024691358024691	0.47619047619047616	40	30	24	0	0	1.0	9	9	4.333333333333333	65	0.0	0.7142857142857143	-0.09100282455852463	0.6366276623618602	-0.09963187759073733	0.5075240277753502	0.18910628061017148	0.7997930130494268	0.7762115199835778	0.65895006124873	0	1.0	0.0
5432	0.010884797777992582	0.003106505646779133	0.0018216645726192274	0.9952957878860426	None	0.2	1	0.3333333333333333	4	0.8	12	0.20987654320987653	0.8	16	12	0	0	0	1.0	9	9	1.1333333333333333	17	0.0	1.0	0.08591355890561922	0.6311539287438636	0.034657391399822976	0.5059008539470582	0.09999999999078402	0.5000000000586478	0.5715851445761787	0.5465956445487283	0	1.0	0.0
1349	None	None	None	None	None	0.16666666666666666	3	0.3333333333333333	13	0.6428571428571429	36	0.7160493827160493	0.5357142857142857	43	30	14	0	0	1.0	9	9	3.8666666666666667	58	0.0	0.68	-0.040551823796509685	0.5162267744039246	-0.0999753099026228	0.512069902598597	0.09997922382822463	0.559740104157673	0.6963906841292276	0.5294098659265063	0	0	0.0
379	None	None	None	None	None	0	0	0.25	1	1.0	3	1.0	1.0	4	3	0	0	0	0.2	5	1	0.3333333333333333	5	0.0	0	-0.09999999939396013	0.5000000036904526	0.21089730570041548	0.5604807380605722	-0.002443703879271941	0.6670417391090849	0.7988440367106948	0.5775318687604274	0	1.0	0.0
6436	0.00020583255182270036	5.22653754042034e-06	-2.870348909563238e-07	0.9999999699831728	None	0.2	1	0.3333333333333333	4	0.8	12	0.20987654320987653	0.8	16	12	0	0	0	1.0	9	9	1.1333333333333333	17	0.0	1.0	-0.09859665009040375	0.5038931907908759	0.28961346405643235	0.5877535791529193	-0.00035249891459676884	0.6928085583769242	0.846542761385811	0.5973688905546743	0	1.0	0.0
5549	2.926145122857909e-08	2.828236417140607e-08	-2.8241382077375044e-08	0.9999967321052178	None	0.25	1	0.4	4	0.75	9	0.25925925925925924	0.75	13	9	0	0	0	0.6666666666666666	9	6	0.9333333333333333	14	0.0	1.0	-0.09277618373916438	0.5129681853920957	7.902762784127648e-27	0.5	7.902762784127648e-27	0.5000000000000143	0.6076276760258182	0.5043235903800286	0	1.0	0.0
715	None	None	None	None	None	0.5	1	0.5714285714285714	4	0.625	5	0.3333333333333333	0.625	9	5	0	0	0	0.8333333333333334	6	5	0.6666666666666666	10	0.0	1.0	0.06500541665905513	0.587949941840469	-0.09999999999850326	0.5000000011151616	5.7078113069603625e-06	0.5024940698944068	0.6634402528900751	0.530418500041495	0	1.0	0.0
4717	None	None	None	None	None	0.04	1	0.15384615384615385	8	0.8289473684210527	63	0.9629629629629629	0.06578947368421052	11	5	66	0	0	1.0	9	9	5.2	78	0.0	0.9565217391304348	-0.09999570068358302	0.500023297439936	0.019165306966355367	0.6112010954687995	0.0993591453043137	0.5376496546159109	0.6968878527506492	0.5501096483134263	0	0	0.0
5016	0.0004305752303891249	1.493506872879226e-06	1.4103514004345217e-06	0.999732865234325	None	0.2	1	0.3333333333333333	4	0.8	12	0.20987654320987653	0.8	16	12	0	0	0	1.0	9	9	1.1333333333333333	17	0.0	1.0	0.024796554565986745	0.6336859138826002	0.35918125724541333	0.541573575668316	0.09999999999727863	0.500000000100743	0.8154329709575132	0.5592816399022901	0	1.0	0.0
6608	0.0027599869466523284	0.0021258991563843943	0.00015241148994744096	0.9957818218789866	None	0	0	0.375	3	0.7777777777777778	7	0.3142857142857143	0.7777777777777778	10	7	0	1	0	0.7142857142857143	7	5	0.7333333333333333	11	1.0	0.6666666666666666	-0.09954781379847687	0.5005120589128771	0.14977007434657255	0.5621399879983673	-0.030485962371107612	0.67049057717099	0.7536616311730222	0.5795114561882764	0.8	1.0	0.0
3241	3.887034823819598e-09	3.777986753783734e-09	-3.725954164978033e-09	0.9999998720848837	None	0	0	0	0	0	0	1.0	0	0	0	0	3	0	1.0	1	1	0.06666666666666667	1	0.75	0	0	0	0	0	0	0	0	0	0	0	0
4986	1.5740132278629556e-05	7.449164780935264e-07	-7.449026919989867e-07	0.9943228010774711	None	0	0	0.18181818181818182	4	0.8	24	0.7619047619047619	0	0	0	31	12	0	0.8571428571428571	7	6	2.1333333333333333	32	0.18181818181818182	0.5925925925925926	0	0	0	0	0	0	0	0	0	0	0
2620	0.007335231317849458	0.0036972656273383847	0.0007195857363434314	0.9989207021236267	None	0.16666666666666666	1	0.35714285714285715	5	0.7368421052631579	14	0.25925925925925924	0.7368421052631579	19	14	1	0	0	1.0	9	9	1.4	21	0.0	0.6666666666666666	-0.09872149540632508	0.6776257527992541	0.015365705220050662	0.6663293898350245	0.09999993797025765	0.5727186496324569	0.6940871201824758	0.6401053083305392	0	0.2631578947368421	0.0
6328	0.00018646949028355194	3.379740252723782e-06	1.7220495260827948e-06	0.9999997550534911	None	0.2	1	0.3333333333333333	4	0.8	12	0.20987654320987653	0.8	16	12	0	0	0	1.0	9	9	1.1333333333333333	17	0.0	1.0	0.2837410214997861	0.5890731666360829	0.12876096540005824	0.6196119135811138	0.09999989669893536	0.5000100274067517	0.6918281578269647	0.5702061331198935	0	1.0	0.0
4025	0.008304605669309118	0.0031952751550948792	0.0031575401734775855	0.998806766349509	None	0.25	1	0.36363636363636365	4	0.7857142857142857	11	0.2222222222222222	0.7857142857142857	15	11	0	0	0	0.8888888888888888	9	8	1.0666666666666667	16	0.0	1.0	-0.09999288103207686	0.5003324966335458	0.09999926757233255	0.5000006700354933	0.07034557062772503	0.999999999998934	0.7075071949599033	0.9998979006229001	0	0	0.0
5947	9.46847405595982e-08	8.737286174800229e-08	2.604015974646153e-08	0.9999825663930438	None	0	0	0.038461538461538464	2	0.9736842105263158	74	0.9629629629629629	0	0	0	77	0	0	1.0	9	9	5.2	78	0.0	0.9565217391304348	0	0	0	0	0	0	0	0	0	0	0
1848	None	None	None	None	None	0	0	0.3333333333333333	2	0.8571428571428571	6	0.36	0.8571428571428571	8	6	0	0	0	1.0	5	5	0.6	9	0.0	0	-0.06975180832314207	0.6689679769708753	-0.7995050294102203	0.9979263932174257	0.09981138135200948	0.5003200703601915	0.982721242192905	0.9083564655663656	0	1.0	0.0
4937	None	None	None	None	None	0.1	1	0.4090909090909091	9	0.5806451612903226	18	0.5238095238095238	0.3225806451612903	16	10	16	0	0	0.7777777777777778	9	7	2.2	33	0.0	0.42857142857142855	0.09768183744589355	0.5178661029525249	-0.07113774480796466	0.5386057333819773	0.11500956311245836	0.7729036401900341	0.6984940622979459	0.6186137799081992	0	0	0.0
7532	0.004833563460114054	0.0013543382361880577	0.00048006908649910786	0.9951798023750117	None	0	0	0.375	3	0.7777777777777778	7	0.3142857142857143	0.7777777777777778	10	7	0	0	0	0.7142857142857143	5	7	0.7333333333333333	11	0.0	1.0	-0.09999810783152799	0.5000178509755077	2.1820719265263915e-12	0.5000001518996547	0.33977727905339944	0.6629064365376404	0.8678689052941412	0.5561245925800503	0	1.0	0.0
6552	0.011772079459341151	0.005809623937335256	0.004915712552316989	0.9926769591029989	None	0.25	1	0.36363636363636365	4	0.7857142857142857	11	0.2222222222222222	0.7857142857142857	15	11	0	0	0	0.8888888888888888	8	9	1.0666666666666667	16	0.0	1.0	-0.0999907869418789	0.5000484996017702	0.29914672525156377	0.6436282312169724	-0.1083018111543137	1.0	0.8857243868786879	0.999997370926579	0	1.0	0.0
6027	0.014637790838131274	0.012759570579609957	0.011660309914104746	0.9971497127789846	None	0.2	1	0.3333333333333333	4	0.8	12	0.20987654320987653	0.8	16	12	0	0	0	1.0	9	9	1.1333333333333333	17	0.0	1.0	-0.0912328650578607	0.6825924420164189	0.2799867293922064	0.5544617230408732	0.09999999999554655	0.5000000000711178	0.8017553847860409	0.5813072247583126	0	1.0	0.0
7444	3.613356988652738e-05	5.033781492064949e-07	-1.0578776713519969e-07	0.9999999994317043	None	0.2	1	0.3333333333333333	4	0.8	12	0.20987654320987653	0.8	16	12	0	0	0	1.0	9	9	1.1333333333333333	17	0.0	1.0	-0.09994843894668921	0.5003388590162208	4.979886849354839e-18	0.5000003526787504	0.09998443564192636	0.5008404932011483	0.6934145167102975	0.5003932351654784	0	1.0	0.0
2236	None	None	None	None	None	0.3333333333333333	1	0.5	4	0.6666666666666666	6	0.3055555555555556	0.6666666666666666	10	6	0	0	0	1.0	6	6	0.7333333333333333	11	0.0	0.4	0.04710044557851338	0.6374152949939135	1.911971191230712e-12	0.5006606436870253	0.42416748315307	0.7336487826481501	0.8896640098638501	0.6287069227442821	0	0	0.0
1647	None	None	None	None	None	0	0	0.5	2	0.75	3	0.5	0.75	5	3	0	2	0	0.75	3	4	0.4	6	1.0	0	0.02631819336181836	0.5690537501624009	0.009262613985869434	0.5156667139013741	3.0787223867249126e-07	0.5000039524854221	0.5269282497785163	0.5283607515307055	0.9	1.0	0.9091796442404362
7367	0.00035731570598758906	5.177873732971319e-06	-4.867591468118356e-06	0.9999999474482896	None	0.2	1	0.3333333333333333	4	0.8	12	0.20987654320987653	0.8	16	12	0	0	0	1.0	9	9	1.1333333333333333	17	0.0	1.0	-0.09996594475512631	0.5008382650103409	0.2690886474130407	0.6021180386847398	0.09999999991801457	0.500000021748412	0.818683827694276	0.5347481684565747	0	0.875	0.0
5904	0.006233920065261948	0.004413127949331785	0.004372281583794307	0.9947087396020766	None	0.2	1	0.3333333333333333	4	0.8	12	0.20987654320987653	0.8	16	12	0	0	0	1.0	9	9	1.1333333333333333	17	0.0	1.0	0.09974463281793808	0.553637788326794	0.04618368746731942	0.5124464886521531	0.09999999145899999	0.5000010102976082	0.5618094457402835	0.522083971652749	0	1.0	0.0
2632	1.947043586745987e-05	1.8886054618543566e-05	-1.886533053641057e-05	0.9938758710163882	None	0.125	1	0.2777777777777778	5	0.7083333333333334	17	0.8125	0.25	8	6	17	11	0	0.5	8	4	1.7333333333333334	26	0.3055555555555556	0.7272727272727273	-0.03993986867908477	0.6697948068112931	3.2561860462036925e-05	0.5000995857073888	1.9577069431249054e-06	0.5000481356572657	0.5998213282044578	0.5587151887686084	0.0	0	0.0
3520	0.0	0.0	0.0	1.0	None	0	0	0	0	0	0	1.0	0	0	0	0	0	0	1.0	1	1	0.06666666666666667	1	0.0	0	0	0	0	0	0	0	0	0	0	0	0
3204	0.0015835863836620948	4.4173856689927845e-05	-4.412389458889818e-05	0.9990902701658502	None	0.09090909090909091	2	0.2826086956521739	13	0.6716417910447762	45	0.8518518518518519	0.1044776119402985	18	7	50	0	0	1.0	9	9	4.6	69	0.0	0.9206349206349206	-0.0957128906064701	0.5270652819320577	-0.09679100712084317	0.5356763761142828	-0.09736580700560465	0.5781576410242522	0.5109250475571927	0.5470710597545013	0	0.8888888888888888	0.0
1872	None	None	None	None	None	0	0	0.08108108108108109	3	0.9245283018867925	49	0.873015873015873	0	0	0	54	3	0	0.7777777777777778	9	7	3.6666666666666665	55	0.026785714285714284	0.8333333333333334	0	0	0	0	0	0	0	0	0	0	0
2576	0.012775488444993674	0.0011726550958831561	0.0010716226305949096	0.9947395079632882	None	0	0	0.1875	3	0.8571428571428571	18	0.5111111111111111	0.42857142857142855	11	9	11	6	0	0.5555555555555556	9	5	1.5333333333333334	23	0.25	0.4444444444444444	-0.0860312422641529	0.6897249491750549	-0.09999999991927191	0.5000000009213142	0.007636849465083523	0.6164007021769311	0.6567900242069414	0.6045302682231782	1.0	1.0	0.0
5712	0.0007961088993146517	6.908111159274428e-06	-6.738417039787992e-06	0.9999957460361046	None	0	0	0.20454545454545456	9	0.765625	49	0.8148148148148148	0.1875	16	12	49	10	0	1.0	9	9	4.4	66	0.10204081632653061	0.8387096774193549	-0.05192755172344948	0.5137616312800279	0.09999457057288016	0.5000229383182955	0.09999999999634468	0.5000000000202434	0.6717671414917066	0.5045958859427729	0.0	0	0.0
1076	None	None	None	None	None	0.125	2	0.37142857142857144	13	0.56	28	0.6419753086419753	0.26	22	13	29	3	0	1.0	9	9	3.466666666666667	52	0.05660377358490566	0.7391304347826086	6.022110137322516e-06	0.5001148459065593	0.4431069800199743	0.7765857636775563	7.902762784127648e-27	0.5	0.8898089639912943	0.6023930743248218	0.3181818181818182	0.3181818181818182	0.0
3068	0.00026587184321957857	5.2056807143052506e-05	3.591894671184973e-06	0.9996482949691082	None	0.25	1	0.4	4	0.75	9	0.25925925925925924	0.75	13	9	0	0	0	0.6666666666666666	9	6	0.9333333333333333	14	0.0	1.0	-0.07610695633565634	0.6192690793938989	-0.055067006787232295	0.8783345835696136	0.036029084101616336	0.5238668476558557	0.6238914424839593	0.7011779094922983	0	0.38461538461538464	0.0
1322	None	None	None	None	None	0	0	0	0	0	0	1.0	0	0	0	0	0	0	1.0	1	1	0.06666666666666667	1	0.0	0	0	0	0	0	0	0	0	0	0	0	0
3687	2.2541413767636852e-08	1.8853516007424822e-08	1.4946070165035336e-10	0.9999967101005155	None	0	0	0.3333333333333333	1	1.0	2	1.0	1.0	3	2	0	3	0	0.25	4	1	0.26666666666666666	4	1.0	0	0.17607010834998707	0.5077325029757588	-0.03908323817903988	0.5676802123750877	7.902762784127648e-27	0.5	0.7182555395376375	0.5252555855683568	1.0	1.0	0.0
7283	0.0013679945042121893	0.0001526922833095642	-4.130263460792839e-05	0.9997249342770181	None	0.3333333333333333	1	0.4444444444444444	4	0.7272727272727273	8	0.2708333333333333	0.7272727272727273	12	8	0	0	0	0.75	8	6	0.8666666666666667	13	0.0	0.8571428571428571	-0.039056229953635654	0.5180879753290105	0.04842573113054614	0.5305375790218418	0.09998761825191334	0.5039651642802144	0.6432528155154092	0.5175383863628044	0	1.0	0.0
947	None	None	None	None	None	0	0	0.3333333333333333	3	0.7272727272727273	8	0.30952380952380953	0.2727272727272727	5	3	7	9	0	0.8571428571428571	6	7	0.8666666666666667	13	0.5625	0	-0.09929537806593894	0.5003926121712443	0.03228773401431698	0.6817071582119126	-0.07269591990848653	0.6739936667892567	0.694092983776623	0.6216366771775806	1.0	1.0	0.21284882184402099
892	None	None	None	None	None	0	0	0.2222222222222222	4	0.75	18	0.7222222222222222	0.041666666666666664	3	1	22	2	0	1.0	6	6	1.7333333333333334	26	0.043478260869565216	0.19047619047619047	1.1176730964112748e-05	0.5021522542801127	0.0036332476831792354	0.5075591412129138	0.030985076945201317	0.5047407616409395	0.5322602234969949	0.5048174804152712	1.0	1.0	0.0
6219	0.0001429041539568394	8.01854856118766e-07	6.11068838560571e-07	0.9999999927502927	None	0.2	1	0.3333333333333333	4	0.8	12	0.20987654320987653	0.8	16	12	0	0	0	1.0	9	9	1.1333333333333333	17	0.0	1.0	-0.034118506100941824	0.61854961903089	0.1807113391544933	0.5509316710343999	0.025165398398174953	0.5152056097938947	0.7122040639255688	0.5620676713572605	0	1.0	0.0
4538	0.0	0.0	0.0	0.9999999999999998	None	0	0	0	0	0	0	1.0	0	0	0	0	4	0	1.0	1	1	0.06666666666666667	1	1.0	0	0	0	0	0	0	0	0	0	0	0	0
2883	0.0	0.0	0.0	0.9999999999999998	None	0	0	0	0	0	0	1.0	0	0	0	0	4	0	1.0	1	1	0.06666666666666667	1	1.0	0	0	0	0	0	0	0	0	0	0	0	0
1939	None	None	None	None	None	0.13333333333333333	2	0.3939393939393939	13	0.5531914893617021	26	0.9074074074074074	0.2765957446808511	25	13	23	0	0	0.6666666666666666	6	9	3.2666666666666666	49	0.0	0.9090909090909091	1.7726235022996385e-07	0.5000051206734526	0.004029490591041114	0.5713193152973095	-0.09053242944850656	0.663201121976505	0.6077106672452937	0.579718096894239	0	0.96	0.0
2801	2.2988113020585845e-05	4.5517224965157485e-06	4.5374758603605336e-08	0.9991028202109421	None	0	0	0.4	2	0.8	4	0.4666666666666667	0.8	6	4	0	2	0	0.6	5	3	0.4666666666666667	7	1.0	0	0.07509797236155956	0.5986565880517857	-0.09999808100035457	0.5000256297956805	0.03683402432470668	0.560435953505694	0.6801370786707908	0.5533712933268682	1.0	1.0	0.0
2634	6.226065068217428e-07	5.930255846324162e-07	5.930255845940955e-07	0.9998362781194532	None	0	0	1.0	1	0	0	1.0	0	1	0	0	3	0	0.5	1	2	0.13333333333333333	2	1.0	0	0	0	0	0	0	0	0	0	0	0	0
7053	0.0006681411445487434	0.0007087491517337237	-1.1999610079859595e-06	0.9938070845476698	None	0	0	0.5	1	1.0	1	1.0	1.0	2	1	0	0	0	0.3333333333333333	3	1	0.2	3	0.0	0	0.4844245753235983	0.5	0.061992601557729766	0.5704808086534575	0.37053815308519605	0.5665270646875755	0.8565211445557972	0.5458300508269741	0	1.0	0.0
1993	None	None	None	None	None	0	0	0	0	0	0	1.0	0	0	0	0	0	0	1.0	1	1	0.06666666666666667	1	0.0	0	0	0	0	0	0	0	0	0	0	0	0
5078	0.006216071741530619	0.003779800624788327	-0.0026325232806398012	0.9949970214251095	None	0.2	1	0.3333333333333333	4	0.8	12	0.20987654320987653	0.8	16	12	0	0	0	1.0	9	9	1.1333333333333333	17	0.0	1.0	-0.08901258757991486	0.5056720186977296	-0.04379394624006825	0.5742995252999302	0.14438163164331722	0.7439483057934774	0.7343460249719976	0.6137016214666118	0	1.0	0.0
277	None	None	None	None	None	0	0	0.3333333333333333	1	1.0	2	1.0	1.0	3	2	0	3	0	0.25	4	1	0.26666666666666666	4	1.0	0	-0.6492034147732116	0.9999568483443435	-0.01699277660218459	0.5143561843397987	3.140861656214225e-05	0.500058604996733	0.9535225329050393	0.9667367761769777	1.0	1.0	0.0
331	None	None	None	None	None	0	0	0.043478260869565216	2	0.9696969696969697	64	0.8395061728395061	0	0	0	67	7	0	1.0	9	9	4.533333333333333	68	0.050724637681159424	0.8852459016393442	0	0	0	0	0	0	0	0	0	0	0
640	None	None	None	None	None	0	0	0	0	0	0	1.0	0	0	0	0	0	0	1.0	1	1	0.06666666666666667	1	0.0	0	0	0	0	0	0	0	0	0	0	0	0
6231	0.00037517640065194604	0.00022390177983298514	-0.00022326978237929566	0.9996520695170527	None	0.2	1	0.3333333333333333	4	0.8	12	0.20987654320987653	0.8	16	12	0	0	0	1.0	9	9	1.1333333333333333	17	0.0	1.0	-0.04445944637597054	0.5100921827490957	0.09999999985136324	0.5000000016873654	0.023016568021562035	0.646417243879011	0.6542604124846473	0.5534369614238471	0	1.0	0.0
2477	None	None	None	None	None	0	0	1.0	3	0.0	0	0.6666666666666666	0	3	0	0	0	0	0.6666666666666666	2	3	0.26666666666666666	4	0.0	1.0	0	0	0	0	0	0	0	0	0	0	0
3578	3.694493497822939e-07	1.0388861773128386e-07	8.997501744129891e-09	0.9999776246318005	None	0	0	0.037037037037037035	2	0.9746835443037974	77	1.0	0	1	0	79	0	0	1.0	9	9	5.4	81	0.0	1.0	0	0	0	0	0	0	0	0	0	0	0
3501	3.428546990680782e-08	6.5555557812492895e-09	6.553465586649084e-09	0.9999981316163474	None	0.2	1	0.3333333333333333	4	0.8	12	0.20987654320987653	0.8	16	12	0	0	0	1.0	9	9	1.1333333333333333	17	0.0	1.0	0.09580873779878464	0.571527975584609	-0.0065894772608854416	0.677167460836532	3.5942058933153167e-05	0.5123658812172327	0.6146312096115888	0.5889070026543897	0	0	0.0
6050	0.00017361579505933405	6.059478524242956e-07	-6.039464270711517e-07	0.999999979568543	None	0.2	1	0.3333333333333333	4	0.8	12	0.20987654320987653	0.8	16	12	0	0	0	1.0	9	9	1.1333333333333333	17	0.0	1.0	0.09101844869255318	0.537664379846265	0.0999999998560673	0.5000000004291462	0.03482983329214625	0.6689066929723776	0.5687844307431434	0.5707052839494203	0	1.0	0.0
1759	None	None	None	None	None	0.25	1	0.36363636363636365	4	0.6428571428571429	9	0.5333333333333333	0.5714285714285714	12	8	3	4	0	0.8333333333333334	6	5	1.0666666666666667	16	0.6666666666666666	0.7272727272727273	0.09433305647750073	0.9991804351494169	8.719310223615024e-08	0.5000017842916923	4.593305363784307e-07	0.5000707554008221	0.7757515806228713	0.9144119696974117	1.0	0.08333333333333333	0.0
2944	3.334495317347139e-08	4.765410596370654e-09	4.763894073668319e-09	0.9999994923463074	None	0	0	1.0	1	0	0	1.0	0	1	0	0	0	0	0.5	1	2	0.13333333333333333	2	0.0	0	0	0	0	0	0	0	0	0	0	0	0
7187	0.014533431106119273	0.008854607172878516	0.004157214095985501	0.9865193799040958	None	0.2	1	0.3333333333333333	4	0.8	12	0.20987654320987653	0.8	16	12	0	0	0	1.0	9	9	1.1333333333333333	17	0.0	1.0	0.20287910949286822	0.5681195349217112	0.07757518125666299	0.885740239516259	0.09999694271544331	0.5002361988894208	0.633347690160235	0.6844630820424009	0	0.75	0.0
2732	0.00017349882775516382	9.753273928153723e-06	2.817533519171458e-06	0.9999996397457757	None	0.2	1	0.3333333333333333	4	0.8	12	0.20987654320987653	0.8	16	12	0	0	0	1.0	9	9	1.1333333333333333	17	0.0	1.0	0.19555005016801844	0.9999999999424609	-0.07607540549918088	0.609685305975519	0.09945743127906033	0.5018515868708281	0.7587528512111413	0.999668201582966	0	0.875	0.0
2295	None	None	None	None	None	0	0	0	0	0	0	1.0	0	0	0	0	0	0	1.0	1	1	0.06666666666666667	1	0.0	0	0	0	0	0	0	0	0	0	0	0	0
153	None	None	None	None	None	0.21428571428571427	3	0.3870967741935484	12	0.6136363636363636	27	0.6388888888888888	0.4090909090909091	30	18	15	2	0	0.8888888888888888	9	8	3.066666666666667	46	0.09090909090909091	0.717948717948718	0.039621689257222904	0.56948803088153	-0.07436989754587822	0.6492276217452057	0.09995922479709954	0.5028302057094757	0.6751373661770594	0.574990781463584	0.9666666666666667	1.0	0.0
3559	0.0008942163462257184	2.015842585241061e-05	1.9938419224948492e-05	0.9978039004009549	None	0.25	1	0.4	4	0.7692307692307693	10	0.23809523809523808	0.7692307692307693	14	10	0	0	0	0.7777777777777778	9	7	1.0	15	0.0	1.0	-0.09931372855534645	0.5046316486569447	0.11674511705525263	0.659255054009445	-0.02409908587870398	0.6001083352072426	0.7217997408426651	0.5893970318260875	0	1.0	0.0
4577	0.00018218360861535767	1.798567884896845e-05	-1.79615321569587e-05	0.9999952277652181	None	0	0	0.25	1	1.0	3	1.0	1.0	4	3	0	3	0	0.2	1	5	0.3333333333333333	5	1.0	0	0.07450809010027355	0.537958821191935	0.3868336386082235	0.5022810196954288	0.09682733070190123	0.5210999114562755	0.8065920059971023	0.520463724191873	1.0	1.0	0.0
6664	0.0005685607256386838	3.256290121055562e-06	3.2416837916849553e-06	0.9999999919146914	None	0.2	1	0.3333333333333333	4	0.8	12	0.20987654320987653	0.8	16	12	0	0	0	1.0	9	9	1.1333333333333333	17	0.0	1.0	0.007569971578754145	0.5467941634337674	0.18354075977578768	0.5399552980106893	0.09999999999962367	0.5000000000101245	0.6723583218490361	0.5289582823835337	0	1.0	0.0
2789	None	None	None	None	None	0.1111111111111111	2	0.2894736842105263	11	0.7037037037037037	38	0.691358024691358	0.6851851851851852	48	37	7	0	0	1.0	9	9	3.7333333333333334	56	0.0	0.8979591836734694	0.06115632497971155	0.6512942777068184	0.18453482392060164	0.7831659520738917	0.004480362734878359	0.6685155207416982	0.7358471234044731	0.7047751162825161	0	0.16666666666666666	0.0
2361	None	None	None	None	None	0.17647058823529413	3	0.3333333333333333	12	0.6730769230769231	35	0.6666666666666666	0.4423076923076923	35	23	18	0	0	1.0	9	9	3.6	54	0.0	0.6521739130434783	1.8329873466650058e-09	0.5000617633747844	0.0083476536633179	0.6666421085326599	0.0017536726082331392	0.6347867021809602	0.5965484935878417	0.6023733017841523	0	1.0	0.0
2959	0.009876053876151668	0.0014960728824825959	0.00019402083313350635	0.9915764407247113	None	0.2	1	0.3333333333333333	4	0.8	12	0.20987654320987653	0.8	16	12	0	0	0	1.0	9	9	1.1333333333333333	17	0.0	1.0	0.19018703274284948	0.6642152529108734	-0.0977930398100417	0.6585978153873061	-0.13718673825405095	0.9999094118699888	0.8622100137681358	0.9720619014614231	0	0	0.0
1884	None	None	None	None	None	0	0	0.42857142857142855	3	0.75	6	0.3333333333333333	0.75	9	6	0	0	0	0.8333333333333334	5	6	0.6666666666666666	10	0.0	0.4	5.544565284444076e-12	0.5000000530915184	0.09998786259047908	0.500289800668938	0.09999989688563758	0.5000022520564013	0.6157093632257026	0.5000973686152056	0	0	0.0
3804	0.005217093077898989	0.0032774070200811928	0.0026896356336864598	0.9980218361617319	None	0.2	1	0.3333333333333333	4	0.8	12	0.20987654320987653	0.8	16	12	0	0	0	1.0	9	9	1.1333333333333333	17	0.0	1.0	0.016453604325032213	0.6389638359472276	1.2620253377183071e-21	0.5000004834263585	0.09999992909944852	0.5000069419728255	0.6077362804931001	0.547431897097005	0	1.0	0.0
3262	0.005317066265912751	0.0005183303593422888	4.2909904826651564e-05	0.9927737526180421	None	0	0	0.6	3	0.6	3	0.5833333333333334	0.6	6	3	0	0	0	0.3333333333333333	2	6	0.4666666666666667	7	0.0	0.8	-0.31556528588472554	0.7011766719545798	4.168307309461043e-08	0.5001781819876857	-0.09999712139328824	0.5000941391249122	0.7886679872367228	0.5706896722280704	0	0	0.0
3472	0.002518238727756312	0.000694012925956825	0.000546423053059754	0.9950254104960343	None	0.2	1	0.3333333333333333	4	0.8	12	0.20987654320987653	0.8	16	12	0	0	0	1.0	9	9	1.1333333333333333	17	0.0	1.0	-0.09819248499514736	0.6244543241603118	0.11457856011663896	0.61818155604852	-0.06846625671012938	0.6329350930127045	0.7180205384713868	0.6252099277062155	0	1.0	0.0
1270	None	None	None	None	None	0.3333333333333333	1	0.5	4	0.6666666666666666	6	0.4074074074074074	0.6666666666666666	10	6	0	0	0	0.3333333333333333	9	3	0.7333333333333333	11	0.0	1.0	0.034396870149896244	0.5225592847745701	-0.2850585925432737	0.9999999999999996	-0.09999998115888079	0.5000000902019259	0.8799851320183926	0.9999926792376311	0	1.0	0.0
5251	0.017263577341077845	0.011167787717471582	0.010426401302173127	0.9510147230727889	None	0	0	0.25	11	0.7142857142857143	45	0.8024691358024691	0.47619047619047616	40	30	24	0	0	1.0	9	9	4.333333333333333	65	0.0	0.7142857142857143	-0.09100282455852463	0.6366276623618602	-0.09963187759073733	0.5075240277753502	0.18910628061017148	0.7997930130494268	0.7762115199835778	0.65895006124873	0	1.0	0.0
5730	0.0002721907078533007	3.5669224513122434e-06	3.2923193482531304e-06	0.9999958343023171	None	0	0	0.3333333333333333	3	0.8181818181818182	9	0.28888888888888886	0.8181818181818182	12	9	0	1	0	0.5555555555555556	9	5	0.8666666666666667	13	1.0	1.0	-0.02346928244223956	0.5736736192467	3.474655684781563e-25	0.5	0.09999999996134055	0.5000000015861413	0.6307336850470644	0.5247177870568617	1.0	1.0	0.0
6980	0.00034947635641603556	2.2321385315296034e-06	1.448396730156835e-06	0.9999999414297819	None	0.2	1	0.3333333333333333	4	0.8	12	0.20987654320987653	0.8	16	12	0	0	0	1.0	9	9	1.1333333333333333	17	0.0	1.0	-0.09995408083771959	0.5011507253311939	-0.014067698615725316	0.6587186046824098	0.09998538347648007	0.5038037349283635	0.7004973075542599	0.5562119672889845	0	1.0	0.0
4315	0.006442877158979523	0.0001965382382348276	0.00010674455294641348	0.9853059863076024	None	0.25	1	0.4	4	0.7692307692307693	10	0.23809523809523808	0.7692307692307693	14	10	0	0	0	0.7777777777777778	7	9	1.0	15	0.0	1.0	0.009646015619100912	0.533268717740944	0.09672732060966201	0.5561660898789145	0.09999999999149556	0.5000000028221145	0.602896734162044	0.5298717456247675	0	1.0	0.0
5495	9.535994513799357e-11	3.508160412528077e-13	2.9443479005231564e-13	0.9999999999999998	None	0.2	1	0.3333333333333333	4	0.8	12	0.20987654320987653	0.8	16	12	0	0	0	1.0	9	9	1.1333333333333333	17	0.0	1.0	0.02821442194899022	0.6353499832547528	0.29214928427413567	0.574195752130142	7.902762784127648e-27	0.5	0.8042730629040137	0.570708615918492	0	1.0	0.0
4002	0.011721342732378246	0.007572163474128907	-0.007163353516827409	0.9954102490532387	None	0.2	1	0.3333333333333333	4	0.8	12	0.20987654320987653	0.8	16	12	0	0	0	1.0	9	9	1.1333333333333333	17	0.0	1.0	-0.09997628954389277	0.5010064963355676	0.00012204432563021545	0.5669076231110485	-0.09999970336694741	0.500008145490549	0.6157846527940365	0.5227595856966606	0	1.0	0.0
1831	None	None	None	None	None	0	0	0	0	0	0	1.0	0	0	0	0	0	0	1.0	1	1	0.06666666666666667	1	0.0	0	0	0	0	0	0	0	0	0	0	0	0
308	None	None	None	None	None	0.5	1	0.6666666666666666	4	0.5714285714285714	4	0.375	0.5714285714285714	8	4	0	0	0	0.6666666666666666	6	4	0.6	9	0.0	0.6666666666666666	0.0018036068731225898	0.504807050870385	0.09997647068017546	0.5003381374257038	0.06402783650714187	0.5478915622103874	0.599994594140341	0.5177206312387155	0	1.0	0.0
3577	0.005678670962596858	0.004986746653346944	-0.003159105166752791	0.9980485941685369	None	0.25	1	0.4	4	0.7692307692307693	10	0.23809523809523808	0.7692307692307693	14	10	0	0	0	0.7777777777777778	7	9	1.0	15	0.0	1.0	-0.0999998558688308	0.5000003039594422	0.012715758662334185	0.5744344339092438	0.09284960778197048	0.5846494374009622	0.6903019051392293	0.553285031109357	0	1.0	0.0
2192	None	None	None	None	None	0	0	0.375	3	0.7777777777777778	7	0.4074074074074074	0.7777777777777778	10	7	0	1	0	0.3333333333333333	9	3	0.7333333333333333	11	1.0	1.0	0.0996643361414447	0.68911730032047	2.349422178448051e-24	0.5002533278137754	0.2935614386300818	0.695457190033544	0.7977012173692515	0.6320269447527834	1.0	1.0	0.0
6526	0.0319054081032393	0.015738621016127736	0.015723461021546366	0.9896924677387068	None	0.2	1	0.3333333333333333	4	0.8	12	0.20987654320987653	0.8	16	12	0	0	0	1.0	9	9	1.1333333333333333	17	0.0	1.0	0.19841650616127351	0.5681195349217112	0.053673774678126285	0.5720162880187555	0.09870364272035578	0.5562204538613327	0.6473734692912686	0.5654638857144084	0	1.0	0.0
4047	0.019701633094718066	0.010073071213583609	0.008106819984821906	0.9527807040743105	None	0	0	0.25	11	0.7142857142857143	45	0.8024691358024691	0.47619047619047616	40	30	24	0	0	1.0	9	9	4.333333333333333	65	0.0	0.7142857142857143	-0.09100282455852463	0.6366276623618602	-0.09963187759073733	0.5075240277753502	0.18910628061017148	0.7997930130494268	0.7762115199835778	0.65895006124873	0	1.0	0.0
6355	None	None	None	None	None	0.047619047619047616	1	0.3333333333333333	15	0.6153846153846154	40	0.8271604938271605	0.5230769230769231	48	34	18	0	0	1.0	9	9	4.466666666666667	67	0.0	0.8387096774193549	-0.09784947514225174	0.5293452563076978	0.15928757575849262	0.6029862758093093	0.09999861828415813	0.5028156238504488	0.7437679790257107	0.5454328603499566	0	1.0	0.0
2256	None	None	None	None	None	0	0	0.35294117647058826	12	0.5714285714285714	28	0.8095238095238095	0.3877551020408163	30	19	20	0	0	0.7777777777777778	7	9	3.4	51	0.0	0.8636363636363636	-0.015572308962391734	0.6675135388825023	0.15357552294315222	0.9995068869077618	0.09965865428450542	0.5325541793226548	0.7844058399860335	0.9434212897030358	0	1.0	0.0
3603	0.008179316958396046	0.0032306431029861743	0.0032279379911475596	0.9987962675447501	None	0.25	1	0.36363636363636365	4	0.7857142857142857	11	0.2222222222222222	0.7857142857142857	15	11	0	0	0	0.8888888888888888	9	8	1.0666666666666667	16	0.0	1.0	-0.09999288103207686	0.5003324966335458	0.09999926757233255	0.5000006700354933	0.07034557062772503	0.999999999998934	0.7075071949599033	0.9998979006229001	0	0	0.0
915	None	None	None	None	None	0	0	0	0	0	0	1.0	0	0	0	0	2	0	1.0	1	1	0.06666666666666667	1	0.5	0	0	0	0	0	0	0	0	0	0	0	0
3608	0.006651763099543402	0.00034218293784593043	0.00033172052236991206	0.98934930864922	None	0.1111111111111111	1	0.3333333333333333	7	0.6896551724137931	20	0.38271604938271603	0.3103448275862069	13	9	17	5	0	1.0	9	9	2.066666666666667	31	0.14705882352941177	0.36363636363636365	0.08327012926712483	0.5674941861051852	0.09999968447199181	0.5000000187807625	0.05823739411322164	0.9787236209901871	0.5725017243005763	0.7968565353859905	0.0	0	0.0
2010	None	None	None	None	None	0.16666666666666666	1	0.26666666666666666	4	0.8	16	0.6111111111111112	0	0	0	21	0	0	0.4444444444444444	4	9	1.4666666666666666	22	0.0	0.7777777777777778	0	0	0	0	0	0	0	0	0	0	0
4697	0.019037307120972402	0.011395500490612078	0.010426869455792744	0.9503210379083764	None	0	0	0.25	11	0.7142857142857143	45	0.8024691358024691	0.47619047619047616	40	30	24	0	0	1.0	9	9	4.333333333333333	65	0.0	0.7142857142857143	-0.09100282455852463	0.6366276623618602	-0.09963187759073733	0.5075240277753502	0.18910628061017148	0.7997930130494268	0.7762115199835778	0.65895006124873	0	1.0	0.0
7359	None	None	None	None	None	0	0	0.2222222222222222	8	0.7450980392156863	38	0.654320987654321	0.6274509803921569	39	32	13	0	0	1.0	9	9	3.533333333333333	53	0.0	0.851063829787234	-0.09998378577768627	0.5017272230559344	0.2752897197141341	0.6214517726931839	0.0999990039560092	0.5000163480642795	0.8224759620084433	0.5417930208685193	0	1.0	0.0
535	None	None	None	None	None	0	0	0.42857142857142855	3	0.75	6	0.3333333333333333	0.75	9	6	0	1	0	0.8333333333333334	6	5	0.6666666666666666	10	1.0	0.4	-0.028480806798965037	0.6664465804160851	0.00039585301282691097	0.5010459932922415	0.08585947350388781	0.5456615657287827	0.608715259589914	0.5727710045249171	0.8888888888888888	0.8888888888888888	0.0
976	None	None	None	None	None	0	0	0	0	0	0	1.0	0	0	0	0	4	0	1.0	1	1	0.06666666666666667	1	1.0	0	0	0	0	0	0	0	0	0	0	0	0
6569	0.003447343510823805	0.0012030429119919853	-0.0007653389894843808	0.9956758482344548	None	0.25	1	0.4	4	0.7692307692307693	10	0.23809523809523808	0.7692307692307693	14	10	0	0	0	0.7777777777777778	7	9	1.0	15	0.0	1.0	-0.07837721474235038	0.6717317713356147	0.2187018187837327	0.5620865802597839	0.0999999996377354	0.5000000264027434	0.7612659911307124	0.5797842096707952	0	1.0	0.0
2359	None	None	None	None	None	0	0	0.3333333333333333	6	0.6666666666666666	16	0.48148148148148145	0.6666666666666666	22	16	3	0	0	0.6666666666666666	9	6	1.7333333333333334	26	0.0	0.5714285714285714	0.19758530060093837	0.6231038045710915	1.7182632019062293e-11	0.5000000033677315	0.2000823563290119	0.6112759697897637	0.7185690976203077	0.5789523256638945	0	1.0	0.0
207	None	None	None	None	None	0.08333333333333333	1	0.46153846153846156	12	0.4594594594594595	17	0.48148148148148145	0.3783783783783784	24	14	14	7	0	1.0	9	9	2.6	39	0.3181818181818182	0.4117647058823529	0.16458219974125046	0.7567648153170845	0.005879932423701952	0.593948222073924	0.0879471193399539	0.5529567174358789	0.6568341171307732	0.6401433770949954	1.0	1.0	0.0
3766	None	None	None	None	None	0.1111111111111111	2	0.34210526315789475	13	0.6363636363636364	35	0.7037037037037037	0.5454545454545454	42	30	14	0	0	1.0	9	9	3.8	57	0.0	0.7083333333333334	-0.0826067553223869	0.696332215025813	-0.0999058388872959	0.5022332285494239	0.21003659703406097	0.7748810694012435	0.7988419054291621	0.6663306356416001	0	0.9285714285714286	0.0
4851	0.016861969443124993	0.011041661727827966	0.010357189783821488	0.9507876839419036	None	0	0	0.25	11	0.7142857142857143	45	0.8024691358024691	0.47619047619047616	40	30	24	0	0	1.0	9	9	4.333333333333333	65	0.0	0.7142857142857143	-0.09100282455852463	0.6366276623618602	-0.09963187759073733	0.5075240277753502	0.18910628061017148	0.7997930130494268	0.7762115199835778	0.65895006124873	0	1.0	0.0
143	None	None	None	None	None	0.18181818181818182	2	0.36	9	0.6571428571428571	23	0.4567901234567901	0.4	23	14	13	3	0	1.0	9	9	2.466666666666667	37	0.14285714285714285	0.35714285714285715	-0.02454582294521674	0.6691958032786758	0.11239793170295609	0.5470557334305334	0.00328861650761949	0.535087254888842	0.6590707829977266	0.5853165233576285	1.0	0.8695652173913043	0.0
6257	0.013910850732023661	0.008519453623357955	0.00742828753951106	0.9910903624246491	None	0.2	1	0.3333333333333333	4	0.8	12	0.20987654320987653	0.8	16	12	0	0	0	1.0	9	9	1.1333333333333333	17	0.0	1.0	-0.11347178911330888	0.989345688647339	0.2717560547960932	0.5476404834346684	0.09999999662408394	0.5000026461700537	0.8328762456711292	0.828364065104399	0	1.0	0.0
6082	0.021315660310637762	0.02070457552975953	0.020686296470080433	0.9980402026740685	None	0.2	1	0.3333333333333333	4	0.8	12	0.20987654320987653	0.8	16	12	0	0	0	1.0	9	9	1.1333333333333333	17	0.0	1.0	-0.09998581854415531	0.500196554531998	0.28332808511492147	0.6022824399677831	0.09999931758834339	0.5000544466689028	0.827155167113346	0.53461026275379	0	1.0	0.0
7513	0.022493284779193424	0.020914815491675762	0.020897551552577224	0.9979665333148346	None	0.2	1	0.3333333333333333	4	0.8	12	0.20987654320987653	0.8	16	12	0	0	0	1.0	9	9	1.1333333333333333	17	0.0	1.0	-0.09998581854415531	0.500196554531998	0.28332808511492147	0.6022824399677831	0.09999931758834339	0.5000544466689028	0.827155167113346	0.53461026275379	0	1.0	0.0
4707	0.0	0.0	0.0	0.9999999999999998	None	0	0	0	0	0	0	1.0	0	0	0	0	4	0	1.0	1	1	0.06666666666666667	1	1.0	0	0	0	0	0	0	0	0	0	0	0	0
461	None	None	None	None	None	0	0	0	0	0	0	1.0	0	0	0	0	4	0	1.0	1	1	0.06666666666666667	1	1.0	0	0	0	0	0	0	0	0	0	0	0	0
5858	0.015391359813764053	0.006315644180988855	0.00463849020548016	0.993595021965424	None	0.2	1	0.3333333333333333	4	0.8	12	0.20987654320987653	0.8	16	12	0	0	0	1.0	9	9	1.1333333333333333	17	0.0	1.0	-0.004150659725914965	0.6387573840669011	0.04292854136809436	0.5092627456485734	0.0999999998356084	0.5000003101809621	0.604881227662563	0.5504140557915401	0	1.0	0.0
659	None	None	None	None	None	0	0	0	0	0	0	1.0	0	0	0	0	0	0	1.0	1	1	0.06666666666666667	1	0.0	0	0	0	0	0	0	0	0	0	0	0	0
2259	None	None	None	None	None	0.125	1	0.3684210526315789	7	0.6538461538461539	17	0.5185185185185185	0.5384615384615384	21	14	6	0	0	0.6666666666666666	6	9	1.8666666666666667	28	0.0	0.34782608695652173	-0.24559244388902485	0.9999338009689793	-0.0009339525684317785	0.6704512205039312	0.09256316201026248	0.5313840643466335	0.8789212725575736	0.9702935810024936	0	1.0	0.0
6997	0.00046796206185920454	0.00012335754718344652	-1.3640167995047779e-06	0.9984996450915088	None	0	0	0.75	3	0.3333333333333333	1	0.5555555555555556	0.3333333333333333	4	1	0	0	0	1.0	3	3	0.3333333333333333	5	0.0	1.0	-0.09994390928838356	0.5000877654720356	0.10738997723172913	0.5132862369862294	0.09996271976365696	0.5001348188768003	0.7231934116953295	0.5045038614430177	0	1.0	0.0
1116	None	None	None	None	None	0.25	1	0.4	4	0.7692307692307693	10	0.23809523809523808	0.7692307692307693	14	10	0	0	0	0.7777777777777778	7	9	1.0	15	0.0	1.0	0.0860814899605864	0.6004937161743682	3.663225211472381e-07	0.5181870260808038	0.09968896974743154	0.5010352723554897	0.6061830153215149	0.5402828353164495	0	1.0	0.0
6421	9.969883541608481e-05	2.649842845586101e-05	-2.060950388761377e-05	0.9999943437242187	None	0	0	0.4	2	0.8	4	0.4666666666666667	0.8	6	4	0	2	0	0.6	3	5	0.4666666666666667	7	1.0	0	0.05547222277822718	0.6656440387645459	0.09999999213551929	0.5000000084627085	-0.05549259220961785	0.6639036732157703	0.667744734350088	0.612166787173915	1.0	1.0	0.0
861	None	None	None	None	None	0	0	0.5	2	0.75	3	0.6	0.75	5	3	0	0	0	0.4	5	2	0.4	6	0.0	0	0.0857813160354016	0.5270483268856689	0.009180083654470827	0.6587928121914003	0.037460229091814144	0.5718286086807568	0.590814096812303	0.5870648332958998	0	0	0.0
932	None	None	None	None	None	0	0	0.375	3	0.7777777777777778	7	0.4074074074074074	0.7777777777777778	10	7	0	0	0	0.3333333333333333	3	9	0.7333333333333333	11	0.0	1.0	8.765965965847841e-27	0.5	0.2227207479672463	0.6013468310106189	0.021390289032537126	0.5839102927121111	0.7246216175716566	0.5621704749283503	0	1.0	0.0
6728	0.0002584753783460977	2.3067179758571825e-06	-1.701143541674037e-06	0.9999999686552198	None	0.2	1	0.3333333333333333	4	0.8	12	0.20987654320987653	0.8	16	12	0	0	0	1.0	9	9	1.1333333333333333	17	0.0	1.0	-0.0972278580386822	0.5559970155982098	0.31498269107425453	0.5943358647047616	0.09566934353835412	0.5747151275912372	0.8435899871335036	0.5750915000963572	0	0	0.0
963	None	None	None	None	None	0.3	3	0.5909090909090909	13	0.36666666666666664	11	0.5079365079365079	0.36666666666666664	24	11	7	2	0	0.7777777777777778	7	9	2.1333333333333333	32	0.4	0.782608695652174	0.03741419144289408	0.6759446316345622	-0.01607866688328199	0.6595403184570883	0.09216631931993198	0.5302550704803644	0.6514156504281569	0.6238379241663249	1.0	1.0	0.0
178	None	None	None	None	None	0	0	0.25	1	1.0	3	1.0	1.0	4	3	0	0	0	0.2	5	1	0.3333333333333333	5	0.0	0	0.09987207161201186	0.5000086745298951	-0.09999971565199711	0.5000001493777757	-0.022469879142936425	0.6385707474001819	0.7020695021197536	0.547291668471703	0	1.0	0.0
4872	0.0006664613741044312	6.021356186386773e-05	6.012265090781516e-05	0.9976960424423258	None	0	0	0.42857142857142855	3	0.75	6	0.3333333333333333	0.75	9	6	0	0	0	0.8333333333333334	5	6	0.6666666666666666	10	0.0	0.4	-0.09995630708823415	0.5000994755613353	0.09999999731194537	0.5000000048482335	0.05196666348949301	0.5131149443552987	0.7010620639411007	0.504405697218647	0	0	0.0
351	None	None	None	None	None	0	0	0	0	0	0	1.0	0	0	0	0	0	0	1.0	1	1	0.06666666666666667	1	0.0	0	0	0	0	0	0	0	0	0	0	0	0
3099	0.001994970496615951	0.0014545652845696644	0.001181801428235452	0.9966383621080432	None	0.25	1	0.4	4	0.7692307692307693	10	0.234375	0.7692307692307693	14	10	0	0	0	1.0	8	8	1.0	15	0.0	0.8571428571428571	-0.09999739840303577	0.5000294051714685	0.12021359442301152	0.6475464708321	0.07675366396748147	0.6261927042131789	0.7234673651603258	0.5926108440580762	0	1.0	0.0
5099	0.0023077495329541183	0.0001260541415201959	-2.915057585875691e-05	0.9970688465351517	None	0.25	1	0.4	4	0.7692307692307693	10	0.23809523809523808	0.7692307692307693	14	10	0	0	0	0.7777777777777778	7	9	1.0	15	0.0	1.0	-0.05654009715138157	0.5137564793231119	0.2876888091898361	0.5439856378699562	0.09999999925401512	0.5000032873720954	0.8038018075837559	0.519278063533237	0	1.0	0.0
7349	0.015774980628723918	0.00997630468294218	0.008764857475864566	0.9942022864425842	None	0.2	1	0.3333333333333333	4	0.8	12	0.20987654320987653	0.8	16	12	0	0	0	1.0	9	9	1.1333333333333333	17	0.0	1.0	-0.0999982651993869	0.5001412774174874	0.29945438165120014	0.5533617297642287	0.09994367468177809	0.5002738201157264	0.8362685649481869	0.5179858423318962	0	1.0	0.0
2697	0.0013625714871262225	0.00017975962590895676	0.00017947720801398407	0.9978753349822932	None	0	0	0.25	1	1.0	3	1.0	1.0	4	3	0	3	0	0.2	1	5	0.3333333333333333	5	1.0	0	0.015144973840489795	0.6829435937568643	7.902762784127648e-27	0.5	0.15557552826815843	0.5880971558870488	0.6790940248134956	0.5925408365543162	1.0	1.0	0.11355502611051359
2166	None	None	None	None	None	0	0	0.06818181818181818	3	0.9375	60	0.9166666666666666	0	0	0	65	3	0	0.8888888888888888	9	8	4.4	66	0.022388059701492536	0.9655172413793104	0	0	0	0	0	0	0	0	0	0	0
3019	None	None	None	None	None	0.25	4	0.35294117647058826	12	0.6326530612244898	31	0.6296296296296297	0.5102040816326531	37	25	13	4	0	1.0	9	9	3.4	51	0.2222222222222222	0.8	0.030951658917157447	0.5823281848058168	0.03769019113048572	0.5110958004607431	-0.02170150484744639	0.5117929966254278	0.5706369650479033	0.5352671236745566	0.0	0	0.0
1446	None	None	None	None	None	0.2	1	0.3333333333333333	4	0.8	12	0.20987654320987653	0.8	16	12	0	0	0	1.0	9	9	1.1333333333333333	17	0.0	1.0	0.09986970905258821	0.5133952012767284	3.060990203808818e-14	0.5035071448421893	-0.04639956026128132	0.6877268028646722	0.6494954024533207	0.5709460102216622	0	1.0	0.0
6956	0.0002825191830930073	2.5884556323689445e-06	2.708139584566088e-07	0.9999999192025778	None	0.2	1	0.3333333333333333	4	0.8	12	0.20987654320987653	0.8	16	12	0	0	0	1.0	9	9	1.1333333333333333	17	0.0	1.0	4.0443934281234365e-06	0.5000154006711638	0.0993821241617679	0.5366017178030874	0.09998912358943415	0.5010645594992743	0.6152346410005738	0.5125797680958283	0	1.0	0.0
5370	1.3569931602465936e-09	1.1548089970066252e-09	-8.138941246696141e-11	0.999999999999994	None	0.2	1	0.3333333333333333	4	0.8	12	0.20987654320987653	0.8	16	12	0	0	0	1.0	9	9	1.1333333333333333	17	0.0	1.0	-0.08732977989938831	0.6304712118376735	0.2021727576960156	0.5359697166328892	7.902762784127648e-27	0.5	0.7727633432104053	0.5562909096498185	0	1.0	0.0
1388	None	None	None	None	None	0	0	0.36666666666666664	11	0.5348837209302325	23	0.7142857142857143	0.27906976744186046	23	12	21	1	0	0.7777777777777778	9	7	3.0	45	0.02857142857142857	0.8421052631578947	0.057289241285050044	0.6626680419405379	0.1983757313460504	0.5960229286992677	7.646812374664114e-08	0.5000030206430011	0.7229037003582824	0.5877600642482488	1.0	1.0	0.0
4777	0.00012038409238035275	1.4243686246746274e-06	-8.194635313418677e-08	0.9999960403961725	None	0	0	0.5	2	0.6666666666666666	2	0.625	0.6666666666666666	4	2	0	2	0	0.5	2	4	0.3333333333333333	5	1.0	0	0.07438197488617262	0.5995256747567506	0.28767525167503183	0.5148097063483025	0.09999999005310033	0.5000000339967048	0.7245993749606497	0.5384858434822762	1.0	1.0	0.0
6309	4.0647882159440665e-10	3.3696551070300326e-10	3.9054343365321064e-11	0.9999999999999843	None	0.2	1	0.3333333333333333	4	0.8	12	0.20987654320987653	0.8	16	12	0	0	0	1.0	9	9	1.1333333333333333	17	0.0	1.0	-0.09126462525077997	0.6813775364657474	1.553861647320706e-05	0.5209024911878725	7.902762784127648e-27	0.5	0.6066498079182557	0.5698541514699825	0	0.875	0.0
904	None	None	None	None	None	0.2	1	0.3333333333333333	4	0.8	12	0.20987654320987653	0.8	16	12	0	0	0	1.0	9	9	1.1333333333333333	17	0.0	1.0	0.0051267207052643066	0.648277184228825	0.07599661142484941	0.6642421164403393	0.09998144661124268	0.5028551153184035	0.6329212933275857	0.6070790686295326	0	1.0	0.0
7320	None	None	None	None	None	0	0	0.2222222222222222	8	0.75	39	1.0	0.3269230769230769	23	17	30	4	0	0.6666666666666666	9	6	3.6	54	0.06896551724137931	1.0	0.013796649120546445	0.6810491577613277	-0.017462117970763025	0.6632720412973765	0.09999999999998499	0.5000000003975884	0.6577535758171911	0.617472925323082	1.0	1.0	0.0
5393	0.002217980828467586	0.0008053971997906661	-0.0001786655921374152	0.9966482330986901	None	0.2	1	0.3333333333333333	4	0.8	12	0.20987654320987653	0.8	16	12	0	0	0	1.0	9	9	1.1333333333333333	17	0.0	1.0	0.021965990718616536	0.5346835217901971	0.03638454774597864	0.5077353142349105	0.09999999715411019	0.5000000111978231	0.5835545134864837	0.5141546354361621	0	1.0	0.0
5224	0.014690588717136082	0.012874548301377147	0.011818588394975276	0.9971025164785845	None	0.2	1	0.3333333333333333	4	0.8	12	0.20987654320987653	0.8	16	12	0	0	0	1.0	9	9	1.1333333333333333	17	0.0	1.0	-0.0912328650578607	0.6825924420164189	0.2799867293922064	0.5544617230408732	0.09999999999554655	0.5000000000711178	0.8017553847860409	0.5813072247583126	0	1.0	0.0
90	None	None	None	None	None	0.18181818181818182	2	0.36	9	0.6571428571428571	23	0.4567901234567901	0.4	23	14	13	3	0	1.0	9	9	2.466666666666667	37	0.14285714285714285	0.35714285714285715	-0.02454582294521674	0.6691958032786758	0.11239793170295609	0.5470557334305334	0.00328861650761949	0.535087254888842	0.6590707829977266	0.5853165233576285	1.0	0.8695652173913043	0.0
4371	0.016769564899392228	0.010908591926570949	0.010255344972783326	0.9499098799210915	None	0	0	0.25	11	0.7142857142857143	45	0.8024691358024691	0.47619047619047616	40	30	24	0	0	1.0	9	9	4.333333333333333	65	0.0	0.7142857142857143	-0.09100282455852463	0.6366276623618602	-0.09963187759073733	0.5075240277753502	0.18910628061017148	0.7997930130494268	0.7762115199835778	0.65895006124873	0	1.0	0.0
5924	4.747279789027073e-05	1.1586989251715289e-06	1.1046440189655782e-06	0.9999972753149777	None	0.25	1	0.4	4	0.7692307692307693	10	0.23809523809523808	0.7692307692307693	14	10	0	0	0	0.7777777777777778	7	9	1.0	15	0.0	1.0	1.2334271200259608	1.0	0.06659335094426236	0.5639496557929998	-0.03302122044406517	0.6867384234621865	0.9962895386192187	1.0	0	1.0	0.0
4593	0.019701633094718063	0.010073071213583609	0.008106819984821906	0.9527807040743105	None	0	0	0.25	11	0.7142857142857143	45	0.8024691358024691	0.47619047619047616	40	30	24	0	0	1.0	9	9	4.333333333333333	65	0.0	0.7142857142857143	-0.09100282455852463	0.6366276623618602	-0.09963187759073733	0.5075240277753502	0.18910628061017148	0.7997930130494268	0.7762115199835778	0.65895006124873	0	1.0	0.0
6537	None	None	None	None	None	0.045454545454545456	1	0.2608695652173913	12	0.696969696969697	46	0.8395061728395061	0.4090909090909091	38	27	29	0	0	1.0	9	9	4.533333333333333	68	0.0	0.7796610169491526	-0.09998194234303706	0.5001122546315241	0.17945954909792486	0.6912684745188599	0.09999992780189748	0.5000079799603037	0.7641690906462579	0.5668095096020563	0	1.0	0.0
5232	0.0011008226810267495	0.0004996046474910985	-0.000499406454420528	0.9984236304413012	None	0.25	1	0.4	4	0.7692307692307693	10	0.23809523809523808	0.7692307692307693	14	10	0	0	0	0.7777777777777778	9	7	1.0	15	0.0	1.0	7.387674443751739e-08	0.5000000043678855	0.3168405062189105	0.548745805873148	0.33474116664909376	0.7648107018222986	0.8267152097413966	0.6126062371788236	0	1.0	0.0
2826	None	None	None	None	None	0.14285714285714285	1	0.375	6	0.6666666666666666	14	0.4791666666666667	0.6190476190476191	19	13	3	2	0	0.75	6	8	1.5333333333333334	23	0.5	0.5333333333333333	0.09071432548726913	0.5170807231378881	0.27415553272483983	0.6620055294549968	0.00045133265026871884	0.5071827708371655	0.7585495397496226	0.5637615318617201	1.0	1.0	0.0
7160	0.014156283475462978	0.01276073026198986	0.01166312732672503	0.996991591261186	None	0.2	1	0.3333333333333333	4	0.8	12	0.20987654320987653	0.8	16	12	0	0	0	1.0	9	9	1.1333333333333333	17	0.0	1.0	-0.0912328650578607	0.6825924420164189	0.2799867293922064	0.5544617230408732	0.09999999999554655	0.5000000000711178	0.8017553847860409	0.5813072247583126	0	1.0	0.0
5870	4.383014793875116e-05	3.63110680412769e-05	-3.630567013830539e-07	0.9986707330017821	None	0	0	0.5	1	1.0	1	1.0	1.0	2	1	0	3	0	0.3333333333333333	3	1	0.2	3	1.0	0	0.010420709991224996	0.5	0.14707208522989718	0.5231522334650814	0.38169784843611915	0.5160314827528019	0.8225267199629658	0.5130656186962088	1.0	1.0	0.0
5632	0.00024832470039760213	3.979688194333758e-06	-6.037144227120474e-07	0.9999981385467386	None	0.3333333333333333	1	0.4444444444444444	4	0.7272727272727273	8	0.28888888888888886	0.7272727272727273	12	8	0	0	0	0.5555555555555556	9	5	0.8666666666666667	13	0.0	1.0	0.01740202760795568	0.6031479572786452	-0.0228529655698811	0.6558790000068132	0.09999999999989052	0.500000000004941	0.6258579320244946	0.5877150126973462	0	1.0	0.0
5404	5.8631537783077525e-05	5.628807259803854e-07	5.375061626329389e-07	0.9999871532857053	None	0	0	0.3333333333333333	2	0.8571428571428571	6	0.36	0.8571428571428571	8	6	0	0	0	1.0	5	5	0.6	9	0.0	0	-0.0882698816805213	0.524130659214984	-0.05322341012245828	0.5170468301193744	0.038855223253861204	0.5262473119364593	0.6306070664562003	0.522476282581495	0	1.0	0.0
27	None	None	None	None	None	0.3333333333333333	1	0.5	4	0.7	7	0.2857142857142857	0.7	11	7	0	0	0	0.8571428571428571	6	7	0.8	12	0.0	0.6666666666666666	-0.1458124736785101	0.9999999403686133	-0.07916004049602973	0.5452135053126822	7.714066526260859e-05	0.500176290183587	0.9176959159212741	0.9963366703948555	0	1.0	0.0
7417	2.9349714349879833e-09	2.818628439728935e-09	6.193600785023401e-10	0.9999999999981208	None	0.2	1	0.3333333333333333	4	0.8	12	0.20987654320987653	0.8	16	12	0	0	0	1.0	9	9	1.1333333333333333	17	0.0	1.0	4.4320266857208744e-05	0.5010434453742336	0.45680581348067983	0.5743183150684672	1.0646193423963039e-23	0.5000000006846596	0.895972292960595	0.5252838940725713	0	1.0	0.0
6996	0.00018500339404838557	4.787132724347118e-06	2.4677441682768458e-06	0.9999999345318427	None	0.2	1	0.3333333333333333	4	0.8	12	0.20987654320987653	0.8	16	12	0	0	0	1.0	9	9	1.1333333333333333	17	0.0	1.0	0.22089459799967243	0.5807554298634283	0.09991832869112924	0.5002185046269401	0.4076580631607194	0.7841407422203107	0.7804011932418978	0.6315573615008021	0	0.9375	0.0
4531	0.00034084058573279535	3.852387477526703e-05	1.73758653733391e-05	0.9986472502317718	None	0.3333333333333333	1	0.4444444444444444	4	0.7272727272727273	8	0.2653061224489796	0.7272727272727273	12	8	0	0	0	1.0	7	7	0.8666666666666667	13	0.0	0.6666666666666666	-0.0313483526463315	0.5081140696746668	0.1901939751334895	0.5513367511380107	0.09999992705009095	0.5000004472124504	0.7129451866990754	0.5198673758276352	0	1.0	0.0
5937	0.0010661666188872345	3.723243741513297e-05	3.702195187811605e-05	0.9985163506679192	None	0	0	0.25	1	1.0	3	1.0	1.0	4	3	0	3	0	0.2	1	5	0.3333333333333333	5	1.0	0	0.0846213665459804	0.5430516504578127	-0.019119454604388426	0.5458447649351723	0.09999997969370132	0.5000002677158139	0.634095237383446	0.5296759716097583	1.0	1.0	0.0
5639	0.014401805192825424	0.012928956789254398	0.011856599175381576	0.9969965467824233	None	0.2	1	0.3333333333333333	4	0.8	12	0.20987654320987653	0.8	16	12	0	0	0	1.0	9	9	1.1333333333333333	17	0.0	1.0	-0.0912328650578607	0.6825924420164189	0.2799867293922064	0.5544617230408732	0.09999999999554655	0.5000000000711178	0.8017553847860409	0.5813072247583126	0	1.0	0.0
4390	0.002581308281729625	0.0020577128308146126	0.0014826472270143105	0.9966535842787296	None	0.25	1	0.4	4	0.7692307692307693	10	0.23809523809523808	0.7692307692307693	14	10	0	0	0	0.7777777777777778	7	9	1.0	15	0.0	1.0	-0.09999995934969279	0.5000000638014944	-0.07430199379475201	0.9999999989148458	0.06631431973396587	0.669812699692264	0.6892653796753655	0.9991888888314797	0	1.0	0.0
954	None	None	None	None	None	0.25	1	0.4	4	0.7692307692307693	10	0.23809523809523808	0.7692307692307693	14	10	0	0	0	0.7777777777777778	7	9	1.0	15	0.0	1.0	0.08908710886932815	0.5693780010279137	-0.09999993805286228	0.5000204410072022	-0.08679892911219947	0.6294477452118852	0.7018162841662929	0.5670310380192123	0	1.0	0.0
1596	None	None	None	None	None	0	0	0	0	0	0	1.0	0	0	0	0	4	0	1.0	1	1	0.06666666666666667	1	1.0	0	0	0	0	0	0	0	0	0	0	0	0
5636	0.021757620971346137	0.01661263612498592	0.011554795450119462	0.9963186680479914	None	0	0	0.25	11	0.7142857142857143	45	0.8024691358024691	0.47619047619047616	40	30	24	0	0	1.0	9	9	4.333333333333333	65	0.0	0.7142857142857143	-0.09100282455852463	0.6366276623618602	-0.09963187759073733	0.5075240277753502	0.18910628061017148	0.7997930130494268	0.7762115199835778	0.65895006124873	0	1.0	0.0
4398	None	None	None	None	None	0	0	0.2608695652173913	12	0.7014925373134329	47	0.8518518518518519	0.47761194029850745	42	32	26	0	0	1.0	9	9	4.6	69	0.0	0.8	0.037734208641782604	0.6829492820762325	0.0999999999876823	0.5000000067871296	0.09994238003065314	0.5314979404503201	0.5697141597875923	0.5739142144172446	0	0.9761904761904762	0.0
6356	0.004494786539178192	0.0002635702085788583	-0.00026356067559236344	0.998208734484368	None	0.2	1	0.3333333333333333	4	0.8	12	0.20987654320987653	0.8	16	12	0	0	0	1.0	9	9	1.1333333333333333	17	0.0	1.0	0.040233729358925864	0.5889237002813554	0.058291902646771795	0.5565358116739383	0.0999845896698015	0.5335246620458666	0.5658645190822151	0.5597902401297742	0	1.0	0.0
6957	2.7368492354421315e-08	1.4992029595372604e-10	1.0249840372923887e-11	0.9999999999969167	None	0.2	1	0.3333333333333333	4	0.8	12	0.20987654320987653	0.8	16	12	0	0	0	1.0	9	9	1.1333333333333333	17	0.0	1.0	-0.026799609029509053	0.5038694424417608	0.07014549782098663	0.6257289128452476	1.4554236676972214e-10	0.5002602292990777	0.6008232507922274	0.5440898430444447	0	1.0	0.0
940	None	None	None	None	None	0.09090909090909091	1	0.375	9	0.6176470588235294	21	0.5714285714285714	0.47058823529411764	24	16	11	3	0	0.7777777777777778	7	9	2.4	36	0.16666666666666666	0.5185185185185185	0.0007995792702908258	0.5962016531853925	0.19716372425592818	0.7245011104830589	-0.12059648384418442	0.575296438931452	0.7911091890423676	0.6349130131275507	0.75	0.2916666666666667	0.0
6798	0.00020288348056944486	2.0283927239354328e-05	1.9616726193905733e-05	0.9988912523853036	None	0.045454545454545456	1	0.1702127659574468	8	0.8088235294117647	55	0.8641975308641975	0.08823529411764706	13	6	56	0	0	1.0	9	9	4.666666666666667	70	0.0	0.9180327868852459	1.3497030492890588e-06	0.5000160564416867	0.0001670634268879638	0.5050876121673606	0.3572944306463851	0.7213979003494511	0.8433642645607925	0.580284291991926	0	1.0	0.0
2776	None	None	None	None	None	0	0	0.2777777777777778	5	0.7083333333333334	17	0.7222222222222222	0.5	16	12	9	5	0	1.0	6	6	1.7333333333333334	26	0.2777777777777778	0.2857142857142857	0.00251543323903092	0.5060777836273714	0.033266804450321596	0.5931562846135949	0.08060221671060289	0.5276002843344082	0.5883423257014152	0.5425513757028877	0.0	0	0.0
7504	1.1576619064892793e-08	1.1286448841217831e-08	1.1286413981399093e-08	0.9999985890251923	None	0.25	1	0.36363636363636365	4	0.7857142857142857	11	0.2222222222222222	0.7857142857142857	15	11	0	0	0	0.8888888888888888	9	8	1.0666666666666667	16	0.0	1.0	-0.09486702567835711	0.7853734843538814	0.1207028940206609	0.5747717708757812	4.1791573488202593e-14	0.5000020334450125	0.7164828306295157	0.6301526441649862	0	0	0.0
1040	None	None	None	None	None	1.0	1	0.8	4	0.4	2	0.4375	0.4	6	2	0	0	0	1.0	4	4	0.4666666666666667	7	0.0	0.6666666666666666	-0.04635554951925397	0.511832007774501	-0.09977731732175579	0.5005398037500312	3.518394800975941e-05	0.5001648564761197	0.6005696702214768	0.5041795284971904	0	1.0	0.0
1030	None	None	None	None	None	0	0	1.0	2	0.0	0	0.75	0	2	0	0	0	0	1.0	2	2	0.2	3	0.0	0	0	0	0	0	0	0	0	0	0	0	0
2368	None	None	None	None	None	0	0	0	0	0	0	1.0	0	0	0	0	0	0	1.0	1	1	0.06666666666666667	1	0.0	0	0	0	0	0	0	0	0	0	0	0	0
2385	None	None	None	None	None	0	0	0.6666666666666666	2	0.5	1	1.0	0.5	3	1	0	0	0	0.25	4	1	0.26666666666666666	4	0.0	0.6666666666666666	-0.09999984557845229	0.5000002359638924	4.533289874703233e-26	0.5	0.09970265692094629	0.5006537386207864	0.6932339980492366	0.5002179916385882	0	0	0.0
1766	None	None	None	None	None	0.4	4	0.5217391304347826	12	0.5	16	0.4722222222222222	0.46875	26	15	7	0	0	0.8888888888888888	9	8	2.2666666666666666	34	0.0	0.23076923076923078	0.026257446575120903	0.5953821170665256	0.04218999353832257	0.6464792088407264	0.029925880567957107	0.5748534538077389	0.583235461794265	0.605996260991671	0	1.0	0.0
5590	0.0005681430532653093	2.4888956825494824e-06	1.7033985650098058e-07	0.9999999389007409	None	0.2	1	0.3333333333333333	4	0.8	12	0.20987654320987653	0.8	16	12	0	0	0	1.0	9	9	1.1333333333333333	17	0.0	1.0	0.0639194863711616	0.6626036186889623	-0.09023047605989977	0.5561535845706171	0.22115163541394547	0.7591064700662677	0.787372984709404	0.6643537825765655	0	1.0	0.0
3542	1.1606711041336804e-07	1.0744012651350919e-07	-1.0436595957720529e-08	0.9999829251443635	None	0	0	0.037037037037037035	2	0.9743589743589743	76	0.9876543209876543	0	0	0	79	1	0	1.0	9	9	5.333333333333333	80	0.006172839506172839	0.9859154929577465	0	0	0	0	0	0	0	0	0	0	0
544	None	None	None	None	None	0.05263157894736842	1	0.4	16	0.5	29	0.7407407407407407	0.29310344827586204	29	17	30	0	0	1.0	9	9	4.0	60	0.0	0.7843137254901961	0.08302076368804066	0.5402058249442304	-0.016489407486905232	0.5667958773514242	0.07271506431696315	0.5833493149857859	0.5943787970567045	0.5635297289354775	0	1.0	0.0
7497	0.0006855939943634855	0.00028236114201963007	-7.29016731646483e-05	0.9985822133743394	None	0.25	1	0.36363636363636365	4	0.7857142857142857	11	0.2222222222222222	0.7857142857142857	15	11	0	0	0	0.8888888888888888	8	9	1.0666666666666667	16	0.0	1.0	0.2582684036359937	0.539185288168065	0.13342548498294565	0.5466918110230727	0.015473897129733965	0.505454637223377	0.7293734960688862	0.530478470288604	0	1.0	0.0
5448	0.01095415131676294	0.003147536710746367	0.0017523412368610053	0.9953508511937362	None	0.2	1	0.3333333333333333	4	0.8	12	0.20987654320987653	0.8	16	12	0	0	0	1.0	9	9	1.1333333333333333	17	0.0	1.0	0.08591355890561922	0.6311539287438636	0.034657391399822976	0.5059008539470582	0.09999999999078402	0.5000000000586478	0.5715851445761787	0.5465956445487283	0	1.0	0.0
3441	6.678080326566881e-09	6.688473831727996e-09	4.729465202189616e-09	0.9999997820958978	None	0	0	0	0	0	0	1.0	0	0	0	0	2	0	1.0	1	1	0.06666666666666667	1	0.5	0	0	0	0	0	0	0	0	0	0	0	0
2627	0.03987389102908474	0.0004182742616032864	-0.000215818225245718	0.9598326497359718	None	0.2	1	0.3333333333333333	4	0.8	12	0.20987654320987653	0.8	16	12	0	0	0	1.0	9	9	1.1333333333333333	17	0.0	1.0	5.0797841392420365e-06	0.5805753841160209	-0.020381661702645566	0.5076482706567915	0.18887286568907605	0.5725804560659968	0.7194210771747654	0.5538007839178855	0	0	0.0
1886	None	None	None	None	None	0.5	1	0.6666666666666666	4	0.5714285714285714	4	0.375	0.5714285714285714	8	4	0	0	0	0.6666666666666666	6	4	0.6	9	0.0	0.6666666666666666	-0.01969365771854688	0.6746783467506556	0.022759842803853726	0.6744403394492229	9.80397148210729e-07	0.5000015018504317	0.6285006872725997	0.6191452237190341	0	1.0	0.0
3938	None	None	None	None	None	0.06666666666666667	1	0.25	8	0.7555555555555555	34	0.5802469135802469	0.6666666666666666	38	30	8	0	0	1.0	9	9	3.1333333333333333	47	0.0	0.8421052631578947	-0.07179563464195464	0.6686982603532653	0.5333353161373093	0.7278152409491506	0.09999988455864832	0.5456317350272684	0.9138165399583376	0.6508934043916014	0	1.0	0.0
3333	0.008132958666242644	0.0006810974777007004	0.00012097857187500188	0.9924512433572066	None	0	0	0.3333333333333333	3	0.7272727272727273	8	0.28888888888888886	0.6363636363636364	10	7	2	0	0	0.5555555555555556	5	9	0.8666666666666667	13	0.0	0	-0.19173977853448604	0.6523447416785003	0.0999998205560981	0.5000002540869108	0.07645233655538626	0.9995856887513704	0.790802230665306	0.9429963528582739	0	1.0	0.0
2770	1.2463442265205803e-07	1.1838066448720335e-07	4.406802877602833e-11	0.9999840789107581	None	0	0	0.018518518518518517	1	1.0	79	1.0	0	0	0	80	0	0	1.0	9	9	5.4	81	0.0	1.0	0	0	0	0	0	0	0	0	0	0	0
1635	None	None	None	None	None	0	0	0.16666666666666666	1	1.0	7	0.36	0	0	0	8	0	0	1.0	5	5	0.6	9	0.0	0	0	0	0	0	0	0	0	0	0	0	0
4156	None	None	None	None	None	0	0	0.275	11	0.6842105263157895	39	0.7283950617283951	0.17543859649122806	18	10	40	0	0	1.0	9	9	3.933333333333333	59	0.0	0.6538461538461539	0.0020089292975162903	0.5197954575513193	5.767393249812617e-08	0.5000008152876754	0.36267988149092834	0.6893903284092116	0.8455259829373216	0.5725262474564519	0	1.0	0.0
4034	0.0002749854651132946	7.593190792852899e-06	-7.261102587565375e-06	0.9999915595702491	None	0.3333333333333333	1	0.5	4	0.6666666666666666	6	0.3055555555555556	0.6666666666666666	10	6	0	0	0	1.0	6	6	0.7333333333333333	11	0.0	0.4	-0.09998088500169182	0.5000346661206727	7.902762784127648e-27	0.5	0.23076203196571451	0.6075826910909784	0.7997950340627397	0.5363773697125052	0	1.0	0.0
2366	None	None	None	None	None	0.06666666666666667	1	0.3125	10	0.6666666666666666	30	0.5802469135802469	0.26666666666666666	21	12	25	1	0	1.0	9	9	3.1333333333333333	47	0.022222222222222223	0.9473684210526315	0.011450782608423239	0.6594485306385361	0.0003160657713537778	0.5014416395289805	0.09999824273691223	0.5283207588087209	0.6140852952358692	0.5646370001007407	1.0	1.0	0.0
173	None	None	None	None	None	0.25	1	0.36363636363636365	4	0.7857142857142857	11	0.2222222222222222	0.7857142857142857	15	11	0	0	0	0.8888888888888888	9	8	1.0666666666666667	16	0.0	1.0	0.06733779921879718	0.5495466063015433	0.09843754271470942	0.5341233033751636	1.1131730766109307e-11	0.5000030836729	0.6005045166507381	0.5279339678399091	0	1.0	0.0
5028	None	None	None	None	None	0.09090909090909091	2	0.34782608695652173	16	0.5757575757575758	38	0.8395061728395061	0.3787878787878788	39	25	28	0	0	1.0	9	9	4.533333333333333	68	0.0	0.847457627118644	0.003731372933107012	0.5236356850533055	0.1096179148647904	0.561571123547632	0.11220823785069187	0.8059954423937088	0.6262710783052763	0.6430859773017642	0	0.9743589743589743	0.0
3769	0.001146600805443335	2.180573601114505e-05	-1.4307579193497807e-05	0.99958542318158	None	0	0	0.25	11	0.7142857142857143	45	0.8024691358024691	0.47619047619047616	40	30	24	0	0	1.0	9	9	4.333333333333333	65	0.0	0.7142857142857143	7.102150503489826e-05	0.5046014578261191	-0.0985042497232321	0.5013922057019436	0.2667895749606882	0.8263847984439717	0.8239828961099624	0.629031640098176	0	0.975	0.0
7536	None	None	None	None	None	0	0	0.175	7	0.8245614035087719	47	0.7283950617283951	0.15789473684210525	14	9	44	0	0	1.0	9	9	3.933333333333333	59	0.0	0.8	-0.14926470810213568	0.6697516168897594	0.04550695984774318	0.5128786725114499	0.39673527033995326	0.6205035905433355	0.9160123401521258	0.6027072254365985	0	1.0	0.0
7317	None	None	None	None	None	0.05555555555555555	1	0.2564102564102564	10	0.7321428571428571	41	0.7160493827160493	0.375	30	21	27	0	0	1.0	9	9	3.8666666666666667	58	0.0	0.6938775510204082	-0.02134681118653791	0.6667647744996192	0.05833948413552105	0.6153145221105655	0.09999999103225068	0.5000003854365519	0.651941686561333	0.5957447725524094	0	1.0	0.0
1353	None	None	None	None	None	0	0	0	0	0	0	1.0	0	0	0	0	4	0	1.0	1	1	0.06666666666666667	1	1.0	0	0	0	0	0	0	0	0	0	0	0	0
6884	0.00031880541965394497	1.5304090560899687e-06	1.4391007889872938e-06	0.9999881466437599	None	0	0	0.3333333333333333	2	0.8571428571428571	6	0.36	0.8571428571428571	8	6	0	2	0	1.0	5	5	0.6	9	1.0	0	1.0834152579253652e-08	0.5000002351200805	0.03498433430826185	0.5444722797858192	0.09999999996257601	0.500000005500048	0.6028699570460162	0.5148590752044231	0.0	0	0.0
76	None	None	None	None	None	0	0	0.2037037037037037	11	0.7468354430379747	59	1.0	0.20253164556962025	26	16	54	0	0	1.0	9	9	5.4	81	0.0	1.0	-0.09698847044939433	0.5592957799562891	-0.09418484526044654	0.5398063784753792	0.08117422939164301	0.5928082449284696	0.6923841534781136	0.5640998712561124	0	0.9230769230769231	0.0
3069	0.0014098534389519947	0.00016989841156954882	0.00016960072179848153	0.9978521556209283	None	0	0	0.25	1	1.0	3	1.0	1.0	4	3	0	3	0	0.2	1	5	0.3333333333333333	5	1.0	0	0.015144973840489795	0.6829435937568643	7.902762784127648e-27	0.5	0.15557552826815843	0.5880971558870488	0.6790940248134956	0.5925408365543162	1.0	1.0	0.11355502611051359
219	None	None	None	None	None	0	0	0	0	0	0	1.0	0	0	0	0	0	0	1.0	1	1	0.06666666666666667	1	0.0	0	0	0	0	0	0	0	0	0	0	0	0
4691	None	None	None	None	None	0	0	0.2037037037037037	11	0.759493670886076	60	1.0	0.46835443037974683	46	37	34	0	0	1.0	9	9	5.4	81	0.0	1.0	0.01686865881560844	0.585965007139129	0.07613959560570001	0.5901644340953112	-0.001817158804431208	0.662601984859515	0.6134273555349274	0.6135569674204026	0	1.0	0.0
563	None	None	None	None	None	0	0	0.3333333333333333	2	0.6666666666666666	4	0.8	0	1	0	6	5	0	0.4	2	5	0.5333333333333333	8	0.3333333333333333	0	0	0	0	0	0	0	0	0	0	0	0
5768	0.0027814225722566973	0.0008360057827194238	0.00024191615630375442	0.9942345046459536	None	0	0	0.3333333333333333	2	0.8333333333333334	5	0.4	0.8333333333333334	7	5	0	2	0	0.8	4	5	0.5333333333333333	8	1.0	0	-0.0993144417850326	0.5074168285361176	0.387405493388847	0.5312010577327515	0.0999999999646706	0.5000000005419595	0.8792996128132379	0.5128834892496058	1.0	1.0	0.0
7508	0.0004644552838622979	0.00025286428917654203	0.000249539919172869	0.9993463535651178	None	0.2	1	0.3333333333333333	4	0.8	12	0.20987654320987653	0.8	16	12	0	0	0	1.0	9	9	1.1333333333333333	17	0.0	1.0	0.1992678653473467	0.5728548439421567	0.1450615770639314	0.5570460661607609	0.059456753834622365	0.5901544655286766	0.6408194172179541	0.5734068772143915	0	1.0	0.0
6336	0.008927091144933326	0.004577457387985583	-9.412288672846564e-05	0.9943988534507259	None	0	0	0.35	7	0.6071428571428571	17	0.75	0.5357142857142857	22	15	7	0	0	0.625	8	5	2.0	30	0.0	0.48	0.08116812299924864	0.5429795143584448	0.4560606347955073	0.5845866824369101	0.012984534512016635	0.6859030582977134	0.8743612473044666	0.6062723076825832	0	1.0	0.0
5248	5.0982730842930866e-05	4.567287891282484e-07	3.8663539565488696e-07	0.9996405840434819	None	0.25	1	0.4	4	0.75	9	0.25925925925925924	0.75	13	9	0	0	0	0.6666666666666666	9	6	0.9333333333333333	14	0.0	1.0	0.00012841987282639417	0.500631403910043	0.27543510778184993	0.5327462227895131	0.022279736202383563	0.509184604420942	0.7797588247974968	0.5141995823045726	0	1.0	0.0
2558	1.2659886697466592e-05	2.365945616523845e-06	-1.134981281188651e-07	0.9957724134430131	None	0	0	0.08571428571428572	3	0.92	46	0.6419753086419753	0	0	0	51	8	0	1.0	9	9	3.466666666666667	52	0.07547169811320754	0.5957446808510638	0	0	0	0	0	0	0	0	0	0	0
2736	0.00036572874083574215	1.0747876604616702e-06	-8.32256133877632e-07	0.9999951378502684	None	0.3333333333333333	1	0.4444444444444444	4	0.7272727272727273	8	0.2708333333333333	0.7272727272727273	12	8	0	0	0	0.75	6	8	0.8666666666666667	13	0.0	0.8571428571428571	0.0015410739643814575	0.5328747015836389	0.08681278806782078	0.5644713783964507	0.09984596911045227	0.5146605261301567	0.6015715099875323	0.5374030687460521	0	0	0.0
6921	0.0004821522137469764	2.4058618571366355e-06	8.491067649552147e-07	0.9999999674854994	None	0.2	1	0.3333333333333333	4	0.8	12	0.20987654320987653	0.8	16	12	0	0	0	1.0	9	9	1.1333333333333333	17	0.0	1.0	0.09153533540386291	0.6015432750000199	0.2852690347407163	0.5517615701932628	0.0999999999902946	0.50000000008252	0.7226468979520768	0.5514580184360415	0	1.0	0.0
5361	0.0	0.0	0.0	1.0	None	0	0	0	0	0	0	1.0	0	0	0	0	0	0	1.0	1	1	0.06666666666666667	1	0.0	0	0	0	0	0	0	0	0	0	0	0	0
2674	1.3441537141177385e-05	2.4885879593465998e-06	-2.0156991357479108e-07	0.9958546098205027	None	0	0	0.17647058823529413	6	0.8333333333333334	40	0.6172839506172839	0	2	0	47	6	0	1.0	9	9	3.3333333333333335	50	0.0625	0.6363636363636364	0	0	0	0	0	0	0	0	0	0	0
1600	None	None	None	None	None	0	0	0.5	2	0.75	3	0.6	0.75	5	3	0	2	0	0.4	2	5	0.4	6	1.0	0	-0.09999999999250503	0.5000000000055882	1.29922429156252e-10	0.5000000222499852	0.09999904544823657	0.5000393388359599	0.693491327487461	0.5000131203638685	1.0	1.0	0.0
1896	None	None	None	None	None	0.3333333333333333	1	0.5	4	0.7	7	0.2857142857142857	0.7	11	7	0	0	0	0.8571428571428571	7	6	0.8	12	0.0	0.6666666666666666	-0.04432661969470907	0.6474141276282865	0.02209449869057214	0.5740623919222367	0.07550591849315098	0.5261230853835489	0.6182406250053961	0.5834393046749242	0	0	0.0
874	None	None	None	None	None	0	0	1.0	1	0	0	1.0	0	1	0	0	0	0	0.5	1	2	0.13333333333333333	2	0.0	0	0	0	0	0	0	0	0	0	0	0	0
7117	None	None	None	None	None	0.05555555555555555	1	0.34210526315789475	13	0.6181818181818182	34	0.7037037037037037	0.6181818181818182	47	34	9	0	0	1.0	9	9	3.8	57	0.0	0.8333333333333334	-0.09991075519922207	0.5104024435499762	0.03353951012934359	0.5236858741269727	0.07052003442381058	0.6084030691184587	0.677354496373971	0.5479385254509006	0	1.0	0.0
1196	None	None	None	None	None	0.2	1	0.3333333333333333	4	0.8	12	0.20987654320987653	0.8	16	12	0	0	0	1.0	9	9	1.1333333333333333	17	0.0	1.0	0.2064092164911237	0.999999942549674	0.041040158547119635	0.6595384094224007	0.0997564327818257	0.5017175141289754	0.8297478069012283	0.996921258949974	0	1.0	0.0
292	None	None	None	None	None	0	0	0.3333333333333333	5	0.7	14	0.7333333333333333	0	2	0	19	0	0	0.8333333333333334	6	5	1.4666666666666666	22	0.0	0.625	0	0	0	0	0	0	0	0	0	0	0
3420	0.005360967693226502	0.003345821456024906	0.0027255685327906053	0.998028754665369	None	0.2	1	0.3333333333333333	4	0.8	12	0.20987654320987653	0.8	16	12	0	0	0	1.0	9	9	1.1333333333333333	17	0.0	1.0	0.016453604325032213	0.6389638359472276	1.2620253377183071e-21	0.5000004834263585	0.09999992909944852	0.5000069419728255	0.6077362804931001	0.547431897097005	0	1.0	0.0
1122	None	None	None	None	None	0	0	0	0	0	0	1.0	0	0	0	0	4	0	1.0	1	1	0.06666666666666667	1	1.0	0	0	0	0	0	0	0	0	0	0	0	0
565	None	None	None	None	None	0.3333333333333333	1	0.5	4	0.6666666666666666	6	0.3055555555555556	0.6666666666666666	10	6	0	0	0	1.0	6	6	0.7333333333333333	11	0.0	0.4	0.052574841646083025	0.6448825816874784	0.08917270130033066	0.5774423374690494	-0.04086233450796548	0.6740793523668039	0.6444540761558868	0.6330209552369931	0	1.0	0.0
5036	0.024371717217187713	0.010933338591913557	0.0064923893614605675	0.9891040845215777	None	0.2	1	0.3333333333333333	4	0.8	12	0.20987654320987653	0.8	16	12	0	0	0	1.0	9	9	1.1333333333333333	17	0.0	1.0	0.19384771295117303	0.5746114642236505	0.040167460642697786	0.5108831088580592	0.0999999999995881	0.5000000000020641	0.6530277992198639	0.5286544394595636	0	1.0	0.0
5573	0.0029731614917597035	0.0002336717949113588	-4.9625869620091364e-05	0.9934593590737741	None	0.2	1	0.3333333333333333	4	0.8	12	0.20987654320987653	0.8	16	12	0	0	0	1.0	9	9	1.1333333333333333	17	0.0	1.0	1.2540647258784801e-06	0.500611828474493	0.04101948333742651	0.5062787054128561	0.09999999598275122	0.5000000244627476	0.6011926892994022	0.5022969467461105	0	1.0	0.0
6077	0.014578799257361774	0.013142953347730201	0.012012473832079259	0.9970063885530067	None	0.2	1	0.3333333333333333	4	0.8	12	0.20987654320987653	0.8	16	12	0	0	0	1.0	9	9	1.1333333333333333	17	0.0	1.0	-0.0912328650578607	0.6825924420164189	0.2799867293922064	0.5544617230408732	0.09999999999554655	0.5000000000711178	0.8017553847860409	0.5813072247583126	0	1.0	0.0
525	None	None	None	None	None	0	0	1.0	2	0.0	0	0.75	0	2	0	0	0	0	1.0	2	2	0.2	3	0.0	0	0	0	0	0	0	0	0	0	0	0	0
5167	0.0	0.0	0.0	1.0	None	0	0	0	0	0	0	1.0	0	0	0	0	0	0	1.0	1	1	0.06666666666666667	1	0.0	0	0	0	0	0	0	0	0	0	0	0	0
5782	0.000482560681352262	4.7693210400522275e-06	4.034265724296078e-06	0.9999999425099902	None	0.2	1	0.3333333333333333	4	0.8	12	0.20987654320987653	0.8	16	12	0	0	0	1.0	9	9	1.1333333333333333	17	0.0	1.0	-0.09999973515223463	0.500017694181572	0.47683066640435523	0.5948707290720936	0.09999999999883122	0.5000000000252537	0.9161782754686112	0.5319737008068907	0	1.0	0.0
2792	9.823811129826338e-06	3.2268847825072675e-08	-2.401571143732534e-08	0.9999999997184128	None	0.2	1	0.3333333333333333	4	0.8	12	0.20987654320987653	0.8	16	12	0	0	0	1.0	9	9	1.1333333333333333	17	0.0	1.0	-0.02500283068008876	0.5064709520409844	0.19514078805021923	0.6290824151595723	0.0011519061810653715	0.51724700866092	0.7264958681631314	0.5517459810433475	0	1.0	0.0
441	None	None	None	None	None	0	0	0.0851063829787234	4	0.9117647058823529	62	0.8641975308641975	0.22058823529411764	17	15	52	0	0	1.0	9	9	4.666666666666667	70	0.0	0.8709677419354839	0.08812703690487186	0.5983052676387643	0.007440784797751727	0.5153731824650583	0.09845933327341273	0.5043670852209068	0.6012908524432236	0.5396987283589534	0	1.0	0.0
5319	0.008763679275876582	0.0006866161041691581	0.0006865742186895788	0.9681678910701502	None	0.2	1	0.3333333333333333	4	0.8	12	0.20987654320987653	0.8	16	12	0	0	0	1.0	9	9	1.1333333333333333	17	0.0	1.0	2.280929044609609e-08	0.5000028015598049	0.028529051936953757	0.5568455022280354	0.09999999985215782	0.5000000181305695	0.6045798772766433	0.5190225343361019	0	1.0	0.0
1299	None	None	None	None	None	0.3333333333333333	1	0.5	4	0.7	7	0.2857142857142857	0.7	11	7	0	0	0	0.8571428571428571	7	6	0.8	12	0.0	0.6666666666666666	-0.07456573157131188	0.5255050679450927	-0.008516584589296322	0.64544500576238	-0.09999999938725522	0.5000000029342823	0.5930729328203064	0.5581675588991339	0	1.0	0.0
3876	7.695482035219585e-08	6.859897540474673e-08	3.724197535559433e-08	0.9999847137333449	None	0	0	0.04	2	0.9726027397260274	71	0.9259259259259259	0	0	0	74	0	0	1.0	9	9	5.0	75	0.0	0.9090909090909091	0	0	0	0	0	0	0	0	0	0	0
2698	0.0	0.0	0.0	0.9999999999999998	None	0	0	0	0	0	0	1.0	0	0	0	0	4	0	1.0	1	1	0.06666666666666667	1	1.0	0	0	0	0	0	0	0	0	0	0	0	0
1071	None	None	None	None	None	0.2	1	0.3333333333333333	4	0.8	12	0.20987654320987653	0.8	16	12	0	0	0	1.0	9	9	1.1333333333333333	17	0.0	1.0	-0.03708685806784604	0.5126366979261109	4.388002158457745e-20	0.50000086172935	0.04591868868347243	0.5963040430722831	0.582841766351554	0.5366549278623884	0	1.0	0.0
6178	0.0019337093501167223	4.0940861725224066e-05	4.0917169625762616e-05	0.9972318267676876	None	0.25	1	0.4	4	0.7692307692307693	10	0.23809523809523808	0.7692307692307693	14	10	0	0	0	0.7777777777777778	7	9	1.0	15	0.0	1.0	-0.04967312326124368	0.6589012972316121	0.09999830381561511	0.5000031433027547	0.09999950669508367	0.500040219396585	0.6694027775049107	0.5546619330402207	0	0.07142857142857142	0.0
366	None	None	None	None	None	0.07142857142857142	1	0.3548387096774194	11	0.6136363636363636	27	0.5679012345679012	0.5909090909090909	36	26	9	1	0	1.0	9	9	3.066666666666667	46	0.08333333333333333	0.918918918918919	0.0028286212297640484	0.5525032384176876	0.07918139936203283	0.5646186534585198	7.13087435259324e-07	0.5001116639167648	0.5905383135021643	0.5391832325431871	1.0	1.0	0.0
2443	None	None	None	None	None	0	0	0	0	0	0	1.0	0	0	0	0	1	0	1.0	1	1	0.06666666666666667	1	0.25	0	0	0	0	0	0	0	0	0	0	0	0
1271	None	None	None	None	None	0	0	0.3	3	0.75	9	0.4666666666666667	0.5833333333333334	9	7	4	6	0	0.8333333333333334	6	5	0.9333333333333333	14	0.6	0.2222222222222222	0.11370052051447029	0.9509324545868424	-2.458342470821535e-05	0.6567185933010192	-0.09995907430760254	0.5023344117933258	0.7249996447986854	0.7698437825998462	0.0	0	0.0
6583	0.022308831029084215	0.02051665670409826	0.020500382653757955	0.997961632494217	None	0.2	1	0.3333333333333333	4	0.8	12	0.20987654320987653	0.8	16	12	0	0	0	1.0	9	9	1.1333333333333333	17	0.0	1.0	-0.09998581854415531	0.500196554531998	0.28332808511492147	0.6022824399677831	0.09999931758834339	0.5000544466689028	0.827155167113346	0.53461026275379	0	1.0	0.0
7267	0.0003803586897290771	1.4781279897785235e-06	4.707940655616497e-07	0.9999963040849086	None	0.25	1	0.4	4	0.75	9	0.25925925925925924	0.75	13	9	0	0	0	0.6666666666666666	6	9	0.9333333333333333	14	0.0	1.0	-0.09903127194012055	0.5200241775292901	0.0999999999865034	0.500000000086998	0.09604305843304098	0.5700092395782086	0.7137666839166827	0.5301324765039357	0	1.0	0.0
681	None	None	None	None	None	0.2222222222222222	2	0.45	9	0.5714285714285714	16	0.5357142857142857	0.4642857142857143	20	13	9	6	0	0.875	8	7	2.0	30	0.4	0.6086956521739131	0.3099918637958063	0.6023664199572376	8.2086612091746695e-22	0.5000000000072052	0.09999983491872057	0.5000738739458178	0.7844550677672889	0.5345805800905025	0.525	0	0.0
3867	0.00577587272195606	0.0015975981728830262	-0.0002190229879470136	0.9989152029595043	None	0.2	1	0.3333333333333333	4	0.8	12	0.20987654320987653	0.8	16	12	0	0	0	1.0	9	9	1.1333333333333333	17	0.0	1.0	-0.09783057725446034	0.5540218829944384	0.37709838684371894	0.6763051707683975	0.4717688691579788	0.775532750617689	0.924042633854706	0.675068397186034	0	1.0	0.0
6144	0.014310140023589064	0.012909235567832146	0.011831847483795609	0.9970603634175067	None	0.2	1	0.3333333333333333	4	0.8	12	0.20987654320987653	0.8	16	12	0	0	0	1.0	9	9	1.1333333333333333	17	0.0	1.0	-0.0912328650578607	0.6825924420164189	0.2799867293922064	0.5544617230408732	0.09999999999554655	0.5000000000711178	0.8017553847860409	0.5813072247583126	0	1.0	0.0
6783	0.022057110103823042	0.0209145649459991	0.020897064060244705	0.9979647662304916	None	0.2	1	0.3333333333333333	4	0.8	12	0.20987654320987653	0.8	16	12	0	0	0	1.0	9	9	1.1333333333333333	17	0.0	1.0	-0.09998581854415531	0.500196554531998	0.28332808511492147	0.6022824399677831	0.09999931758834339	0.5000544466689028	0.827155167113346	0.53461026275379	0	1.0	0.0
6928	0.014254579934183014	0.009787546239050142	0.005224813006602255	0.995302477710003	None	0.2	1	0.3333333333333333	4	0.8	12	0.20987654320987653	0.8	16	12	0	0	0	1.0	9	9	1.1333333333333333	17	0.0	1.0	-0.0999999702422829	0.5000002189090558	0.09902672768346604	0.5960547506767766	0.09996593851695557	0.5025454033803184	0.719169452451104	0.5332206329483076	0	1.0	0.0
7012	0.001120711633251787	0.00013957141584880484	0.0001127707670155018	0.998703993489929	None	0.2	1	0.3333333333333333	4	0.8	12	0.20987654320987653	0.8	16	12	0	0	0	1.0	9	9	1.1333333333333333	17	0.0	1.0	2.441753491327529e-12	0.5000000000354229	0.036497780518599324	1.0	0.8186885166503164	0.7394766106700575	0.9878790202249048	0.9999979345185216	0	0	0.0
1219	None	None	None	None	None	0	0	0	0	0	0	1.0	0	0	0	0	4	0	1.0	1	1	0.06666666666666667	1	1.0	0	0	0	0	0	0	0	0	0	0	0	0
6596	0.014817494787625661	0.013412574785153458	0.012291281693466046	0.9970886158902581	None	0.2	1	0.3333333333333333	4	0.8	12	0.20987654320987653	0.8	16	12	0	0	0	1.0	9	9	1.1333333333333333	17	0.0	1.0	-0.0912328650578607	0.6825924420164189	0.2799867293922064	0.5544617230408732	0.09999999999554655	0.5000000000711178	0.8017553847860409	0.5813072247583126	0	1.0	0.0
5733	1.791688619834518e-10	2.5541082909799857e-12	1.2495018288739945e-12	0.9999999999999989	None	0.2	1	0.3333333333333333	4	0.8	12	0.20987654320987653	0.8	16	12	0	0	0	1.0	9	9	1.1333333333333333	17	0.0	1.0	0.012931362009278118	0.6286681679243022	0.4092409530392775	0.5559191997526757	7.902762784127648e-27	0.5	0.8728992571970916	0.5622687091533518	0	1.0	0.0
2288	None	None	None	None	None	0	0	0.07692307692307693	2	0.9459459459459459	35	0.8666666666666667	0	0	0	38	0	0	0.5555555555555556	5	9	2.6	39	0.0	0.9411764705882353	0	0	0	0	0	0	0	0	0	0	0
4149	0.010057010944586033	0.0008548483803945751	0.0002886965675386929	0.9940855950690146	None	0.14285714285714285	1	0.4375	7	0.5714285714285714	12	0.42592592592592593	0.5238095238095238	17	11	5	3	0	0.6666666666666666	6	9	1.5333333333333334	23	0.375	0.5263157894736842	-0.04556925267774917	0.5179782349130143	0.3240366473875029	0.5114934277374015	0.05835191713712533	0.9358342567874879	0.8315853375595731	0.717608866664039	1.0	1.0	0.0
756	None	None	None	None	None	0.13333333333333333	2	0.375	12	0.5869565217391305	27	0.6666666666666666	0.2608695652173913	22	12	25	6	0	0.8888888888888888	8	9	3.2	48	0.13636363636363635	0.6511627906976745	1.4477194384671e-06	0.5000025294205811	0.06887414782140786	0.5973317704560576	0.05397514884372763	0.5565124753281554	0.5746899833341411	0.5515981356253611	0.13636363636363635	0.13636363636363635	0.0
1611	None	None	None	None	None	0	0	0.5	2	0.5	2	0.6	0	2	0	3	5	0	0.4	5	2	0.4	6	0.625	0	0	0	0	0	0	0	0	0	0	0	0
6937	0.004403375968721686	0.001239134300093887	0.0010181879049133474	0.9921436226182253	None	0.2	1	0.3333333333333333	4	0.8	12	0.20987654320987653	0.8	16	12	0	0	0	1.0	9	9	1.1333333333333333	17	0.0	1.0	0.0027089357713025496	0.5475970686438397	0.05276935343810687	0.5756127034664199	0.09999997283432446	0.5000011488745763	0.5986178237563788	0.5412195454938273	0	1.0	0.0
7392	2.867021295351863e-08	2.779034435268028e-08	2.779031544028118e-08	0.9999963117114663	None	0.25	1	0.4	4	0.75	9	0.25925925925925924	0.75	13	9	0	0	0	0.6666666666666666	9	6	0.9333333333333333	14	0.0	1.0	-0.06290416465035022	0.596547083681497	0.03692562666463402	0.5976564865284942	7.902762784127648e-27	0.5	0.5960984336805447	0.5651940863745604	0	1.0	0.0
1818	None	None	None	None	None	0.043478260869565216	1	0.16326530612244897	8	0.8169014084507042	58	0.9012345679012346	0.15492957746478872	17	11	55	0	0	1.0	9	9	4.866666666666666	73	0.0	0.9696969696969697	3.5395706143787884e-06	0.5002235543658394	-0.052084847541535084	0.6310316384994191	0.09999999117060132	0.5000027347252904	0.6527324219411252	0.5446763845492483	0	0.9411764705882353	0.0
5227	0.013226844240167221	0.003132734769825611	-0.0028322090143770968	0.9926232145139063	None	0.25	1	0.36363636363636365	4	0.7857142857142857	11	0.2222222222222222	0.7857142857142857	15	11	0	0	0	0.8888888888888888	9	8	1.0666666666666667	16	0.0	1.0	0.20196522664984676	0.5131270750901431	0.26303843885027056	0.5898201277465869	0.1	0.5000000000000016	0.6631487874218251	0.5345898452672097	0	0	0.0
5004	0.00041270497191480337	2.0299730472964848e-05	-9.316012311083432e-06	0.999999951697485	None	0.2	1	0.3333333333333333	4	0.8	12	0.20987654320987653	0.8	16	12	0	0	0	1.0	9	9	1.1333333333333333	17	0.0	1.0	0.05714834606419635	0.6078464338652518	0.04038916143624046	0.6527184219393911	0.12915507790417516	0.716180819512502	0.6625186481293481	0.6603732537018263	0	1.0	0.0
5536	0.008433005661649584	0.0035002601160853486	-0.0016044418231185866	0.9835856504630315	None	0.3333333333333333	1	0.5	4	0.6666666666666666	6	0.3055555555555556	0.6666666666666666	10	6	0	0	0	1.0	6	6	0.7333333333333333	11	0.0	0.4	0.22102866276210203	0.555606631521246	0.26818141279342167	0.5664884566180144	0.09999999997804714	0.5000000001716576	0.67804046484588	0.5408163613047829	0	1.0	0.0
370	None	None	None	None	None	0.5	1	0.6666666666666666	4	0.5	3	0.4444444444444444	0.5	7	3	0	0	0	0.5	3	6	0.5333333333333333	8	0.0	1.0	-0.08780350400363508	0.6269505497004024	0.38283789535794605	0.9999999999461131	3.6539181936572053e-06	0.5000066329561987	0.8861965463962777	0.9996824122137293	0	1.0	0.0
6587	None	None	None	None	None	0.2727272727272727	3	0.4	10	0.6285714285714286	22	0.4567901234567901	0.6	31	21	5	0	0	1.0	9	9	2.466666666666667	37	0.0	0.6428571428571429	-0.050474568807139686	0.5447816292099869	0.07853212581567062	0.6415822272750636	0.09998830506686432	0.5014063245821876	0.6627065037494099	0.5636093967678301	0	1.0	0.0
7258	4.327040221924408e-09	3.870458806792254e-09	5.3269089284966194e-11	0.9999998596147612	None	0	0	0	0	0	0	1.0	0	0	0	0	3	0	1.0	1	1	0.06666666666666667	1	0.75	0	0	0	0	0	0	0	0	0	0	0	0
4055	None	None	None	None	None	0.0625	1	0.23529411764705882	8	0.75	36	0.9259259259259259	0.22916666666666666	16	11	33	3	0	0.6666666666666666	9	6	3.3333333333333335	50	0.046153846153846156	0.9090909090909091	-0.0999995594246553	0.5000031165316059	0.05296048628199547	0.587370190202682	-0.08212914128169252	0.5529569241688573	0.6619816105853885	0.5470059473549931	0.9375	1.0	0.0
4370	0.0001730471078157365	9.64989138254537e-06	-9.6451440845876e-06	0.9999953564739803	None	0	0	0.25	1	1.0	3	1.0	1.0	4	3	0	3	0	0.2	1	5	0.3333333333333333	5	1.0	0	2.8976798580631076e-07	0.5000121345839588	0.007911358925401287	0.5035218329080308	0.09999999998296506	0.5000000000666682	0.6115696330368525	0.5011780064215549	1.0	1.0	0.0
3095	0.0002505187208457636	7.110075063679589e-07	-6.99675289803836e-07	0.9999971035043639	None	0	0	0.4	2	0.8	4	1.0	0.8	6	4	0	2	0	0.14285714285714285	7	1	0.4666666666666667	7	1.0	0.6666666666666666	0.09053140541971563	0.5	0.17695849445827042	0.63337750620594	-0.09040611874361267	0.6521523783478628	0.7528813249858008	0.5967037172239135	1.0	1.0	0.0
2849	7.860763121169698e-07	3.923043585122131e-07	2.7743599799575146e-07	0.9998454761379073	None	0	0	1.0	2	0.0	0	0.75	0	2	0	0	2	0	1.0	2	2	0.2	3	1.0	0	0	0	0	0	0	0	0	0	0	0	0
1771	None	None	None	None	None	0	0	0	0	0	0	1.0	0	0	0	0	4	0	1.0	1	1	0.06666666666666667	1	1.0	0	0	0	0	0	0	0	0	0	0	0	0
1413	None	None	None	None	None	0	0	0	0	0	0	1.0	0	0	0	0	0	0	1.0	1	1	0.06666666666666667	1	0.0	0	0	0	0	0	0	0	0	0	0	0	0
6952	0.010147381412791777	0.0008987594228296107	0.0007936278319998259	0.998035673082075	None	0.2	1	0.3333333333333333	4	0.8	12	0.20987654320987653	0.8	16	12	0	0	0	1.0	9	9	1.1333333333333333	17	0.0	1.0	3.5335191617716856e-06	0.5159421658804366	0.20691067084882148	0.6204271863747994	0.09999998843538405	0.5000079141529379	0.6995200556787069	0.5461337230633807	0	1.0	0.0
7124	0.0	0.0	0.0	1.0	None	0	0	0	0	0	0	1.0	0	0	0	0	0	0	1.0	1	1	0.06666666666666667	1	0.0	0	0	0	0	0	0	0	0	0	0	0	0
4205	0.01621790578699175	0.0032359557299987563	0.001598180330862061	0.9888267079198975	None	0.2	1	0.3333333333333333	4	0.8	12	0.20987654320987653	0.8	16	12	0	0	0	1.0	9	9	1.1333333333333333	17	0.0	1.0	1.6209976931613591e-09	0.5000264356002444	4.6926126304910844e-08	0.5000135343222301	-0.09999990403291034	0.5000041830527323	0.6157161221250123	0.5000147176584073	0	0.8125	0.0
3434	0.0014990750515674225	1.9577552168710944e-05	-3.5027965338730184e-06	0.9974519119050352	None	0	0	0.25	1	1.0	3	1.0	1.0	4	3	0	3	0	0.2	5	1	0.3333333333333333	5	1.0	0	-0.09288629553408098	0.5057510648255702	0.11017520628637625	0.58507422847032	0.09885706624524573	0.5052451946512876	0.7179798146589316	0.532257293797395	1.0	1.0	0.0
3318	1.1252529234949095e-07	1.0634119241767148e-07	1.2997154521449298e-08	0.9999839652084032	None	0	0	0.037037037037037035	2	0.9743589743589743	76	0.9876543209876543	0	0	0	79	0	0	1.0	9	9	5.333333333333333	80	0.0	0.9859154929577465	0	0	0	0	0	0	0	0	0	0	0
6651	0.0019784861887064617	0.0003283692197400923	0.00015574717866034926	0.9989898729944492	None	0.2	1	0.3333333333333333	4	0.8	12	0.20987654320987653	0.8	16	12	0	0	0	1.0	9	9	1.1333333333333333	17	0.0	1.0	-0.057347593468300415	0.5525165890086431	2.120981991765612e-24	0.5000000000000026	0.09999683656061117	0.5003052684836743	0.6570504429794984	0.5176647337670008	0	1.0	0.0
1226	None	None	None	None	None	0	0	0	0	0	0	1.0	0	0	0	0	0	0	1.0	1	1	0.06666666666666667	1	0.0	0	0	0	0	0	0	0	0	0	0	0	0
5600	0.001890154043033704	0.0008795651487430808	0.0006611064559706002	0.9981086959540525	None	0.2	1	0.3333333333333333	4	0.8	12	0.20987654320987653	0.8	16	12	0	0	0	1.0	9	9	1.1333333333333333	17	0.0	1.0	-0.036899824861774864	0.6489928574594317	4.0527326676298787e-07	0.5009751596362366	0.10107691144768505	0.6141180381760736	0.6477591074852087	0.5892963131073669	0	0.9375	0.0
468	None	None	None	None	None	0	0	0	0	0	0	1.0	0	0	0	0	4	0	1.0	1	1	0.06666666666666667	1	1.0	0	0	0	0	0	0	0	0	0	0	0	0
1707	None	None	None	None	None	0	0	0.3333333333333333	2	0.8571428571428571	6	0.36	0.8571428571428571	8	6	0	0	0	1.0	5	5	0.6	9	0.0	0	9.111664279767268e-09	0.5000008149004878	0.16046340962492914	0.989327771499025	6.276270313369499e-06	0.5000129301818785	0.8452827599372685	0.8190333324174013	0	1.0	0.0
3667	5.358062418036691e-05	1.6865560130366192e-06	-8.942815211645096e-08	0.9993181853239042	None	0	0	0.5	2	0.75	3	0.6	0.75	5	3	0	2	0	0.4	5	2	0.4	6	1.0	0	6.758160655807229e-07	0.5000007268669799	0.21196682964550462	0.636071682965962	-0.050721136382784825	0.6094281531185641	0.7672471639257326	0.5828349578178711	1.0	1.0	0.0
5629	0.0023350973779016097	0.0001473990606336231	-6.546499189578924e-05	0.9943317695501415	None	0	0	0.3333333333333333	3	0.8181818181818182	9	0.28888888888888886	0.8181818181818182	12	9	0	1	0	0.5555555555555556	5	9	0.8666666666666667	13	1.0	1.0	0.13968970631688443	0.6023524474387866	0.09999999921098603	0.500000001052386	0.03765933624317504	0.5269756101525402	0.6054533919450662	0.5434967719890548	1.0	1.0	0.0
3385	0.0	0.0	0.0	0.9999999999999998	None	0	0	0	0	0	0	1.0	0	0	0	0	4	0	1.0	1	1	0.06666666666666667	1	1.0	0	0	0	0	0	0	0	0	0	0	0	0
2892	0.0	0.0	0.0	0.9999999999999998	None	0	0	0	0	0	0	1.0	0	0	0	0	4	0	1.0	1	1	0.06666666666666667	1	1.0	0	0	0	0	0	0	0	0	0	0	0	0
1284	None	None	None	None	None	0	0	0.018518518518518517	1	1.0	79	1.0	0	0	0	80	0	0	1.0	9	9	5.4	81	0.0	1.0	0	0	0	0	0	0	0	0	0	0	0
2246	None	None	None	None	None	0.2	1	0.3333333333333333	4	0.8	12	0.20987654320987653	0.8	16	12	0	0	0	1.0	9	9	1.1333333333333333	17	0.0	1.0	-0.021015394881713265	0.6968387160564595	-0.09999999968832249	0.5000000060870448	0.07663789504254089	0.582458018927412	0.6938599682916595	0.5958943482949166	0	1.0	0.0
2606	None	None	None	None	None	0.1875	3	0.35294117647058826	12	0.6122448979591837	30	0.6296296296296297	0.2653061224489796	24	13	26	0	0	1.0	9	9	3.4	51	0.0	0.8444444444444444	-0.06321749947724827	0.5124349318850664	2.8757685079809906e-13	0.5536783470966838	0.09999982478835794	0.5262893335214687	0.6619394597307364	0.5308398362024064	0	0.25	0.0
2940	0.005039859349836045	0.004300475817695873	-0.00126105754668414	0.9971175031288829	None	0.2	1	0.3333333333333333	4	0.8	12	0.20987654320987653	0.8	16	12	0	0	0	1.0	9	9	1.1333333333333333	17	0.0	1.0	0.3820914226580889	0.515760462650543	-0.1644516314819391	1.0	-0.02328665143168898	0.641896429868585	0.968283105709908	0.9999980782161257	0	0.3125	0.0
1875	None	None	None	None	None	0.05555555555555555	1	0.3157894736842105	12	0.6111111111111112	33	0.691358024691358	0.25925925925925924	24	14	31	0	0	1.0	9	9	3.7333333333333334	56	0.0	0.8235294117647058	-0.08208480007137423	0.6820696821075919	0.09999984014912303	0.5001815737820886	0.17494645007939977	0.6591044878899622	0.7072631562575806	0.6164350469513535	0	0	0.0
2780	0.0	0.0	0.0	0.9999999999999998	None	0	0	0	0	0	0	1.0	0	0	0	0	4	0	1.0	1	1	0.06666666666666667	1	1.0	0	0	0	0	0	0	0	0	0	0	0	0
2239	None	None	None	None	None	0	0	0	0	0	0	1.0	0	0	0	0	4	0	1.0	1	1	0.06666666666666667	1	1.0	0	0	0	0	0	0	0	0	0	0	0	0
7252	0.011328828882498003	0.008295910644861848	-0.008145026038115814	0.9897209033094091	None	0.2	1	0.3333333333333333	4	0.8	12	0.20987654320987653	0.8	16	12	0	0	0	1.0	9	9	1.1333333333333333	17	0.0	1.0	0.09312289250311478	0.6733549697154431	0.3886097055742102	0.5338111049222779	0.09999999999937108	0.5000000001208917	0.8098110323948325	0.5710859662030386	0	1.0	0.0
2185	None	None	None	None	None	0	0	0	0	0	0	1.0	0	0	0	0	0	0	1.0	1	1	0.06666666666666667	1	0.0	0	0	0	0	0	0	0	0	0	0	0	0
4136	5.099098485306459e-07	1.5593932636400573e-07	-1.5284223380087895e-07	0.9998633087896308	None	0.3333333333333333	1	0.5	4	0.6666666666666666	6	0.3055555555555556	0.6666666666666666	10	6	0	0	0	1.0	6	6	0.7333333333333333	11	0.0	0.4	0.08936224737550733	0.5855381367557301	-0.040689891081021314	0.6809229806991585	0.0005571843865074992	0.5375963882392869	0.6148722018260313	0.6030234789174497	0	1.0	0.0
1942	None	None	None	None	None	0	0	0.4375	7	0.45454545454545453	10	0.3333333333333333	0	0	0	23	5	0	0.8888888888888888	9	8	1.6	24	0.1	0.2	0	0	0	0	0	0	0	0	0	0	0
6955	8.477174286513711e-05	7.748958319339301e-07	-4.771265705012381e-07	0.9999999929609695	None	0.2	1	0.3333333333333333	4	0.8	12	0.20987654320987653	0.8	16	12	0	0	0	1.0	9	9	1.1333333333333333	17	0.0	1.0	-0.09996250775993569	0.5002957496778848	0.024617020572661165	0.5061762999657504	0.09999476966825463	0.5008698614522804	0.6951421753949102	0.5024473891799107	0	1.0	0.0
4902	0.014153795160349652	0.012758389519552663	0.011660282750443693	0.997005562512473	None	0.2	1	0.3333333333333333	4	0.8	12	0.20987654320987653	0.8	16	12	0	0	0	1.0	9	9	1.1333333333333333	17	0.0	1.0	-0.0912328650578607	0.6825924420164189	0.2799867293922064	0.5544617230408732	0.09999999999554655	0.5000000000711178	0.8017553847860409	0.5813072247583126	0	1.0	0.0
767	None	None	None	None	None	0	0	0.3157894736842105	6	0.6538461538461539	17	0.5185185185185185	0.11538461538461539	5	3	22	17	0	0.6666666666666666	6	9	1.8666666666666667	28	0.3695652173913043	0.34782608695652173	0.07364067853912568	0.6853575714559128	0.0112932815174944	0.6666515940007621	0.032562211804024174	0.5049486511208521	0.5880838333392863	0.6217837294873835	1.0	1.0	0.0
788	None	None	None	None	None	0	0	0.5	1	1.0	1	1.0	1.0	2	1	0	0	0	0.3333333333333333	3	1	0.2	3	0.0	0	-0.09998729306040148	0.5000039262010647	1.0164916616005007e-10	0.500000000254079	0.3917178211946697	0.5870337582470294	0.8930348347066853	0.5292774851792444	0	1.0	0.0
1298	None	None	None	None	None	0	0	0.5833333333333334	7	0.3125	5	0.6	0.0625	7	1	10	2	0	0.8333333333333334	6	5	1.2	18	0.1111111111111111	0.4	-0.026016470142317987	0.511253041856298	0.03021233832626412	0.577589534294577	0.04794028794918315	0.5348901274121856	0.5920443504787054	0.5413795910098157	0.0	0	0.0
220	None	None	None	None	None	0	0	0	0	0	0	1.0	0	0	0	0	0	0	1.0	1	1	0.06666666666666667	1	0.0	0	0	0	0	0	0	0	0	0	0	0	0
1155	None	None	None	None	None	0.3333333333333333	1	0.5	4	0.7	7	0.2857142857142857	0.7	10	7	1	0	0	0.8571428571428571	7	6	0.8	12	0.0	0.6666666666666666	0.0835098734751039	0.5442174444090224	6.140361800961825e-05	0.5132015721994576	0.041173287370352765	0.5245907650498631	0.585321915402205	0.5273554969443215	0	1.0	0.0
978	None	None	None	None	None	0	0	0	0	0	0	1.0	0	0	0	0	0	0	1.0	1	1	0.06666666666666667	1	0.0	0	0	0	0	0	0	0	0	0	0	0	0
2206	None	None	None	None	None	0	0	0.6666666666666666	2	0.5	1	1.0	0.5	3	1	0	0	0	0.25	4	1	0.26666666666666666	4	0.0	0.6666666666666666	-0.09999984557845229	0.5000002359638924	4.533289874703233e-26	0.5	0.09970265692094629	0.5006537386207864	0.6932339980492366	0.5002179916385882	0	0	0.0
458	None	None	None	None	None	0.25	1	0.4	4	0.6923076923076923	9	0.3333333333333333	0.6923076923076923	13	9	1	2	0	0.5555555555555556	5	9	1.0	15	1.0	0.8	-0.0002529070340381146	0.6653311610367383	-0.0714611771491449	0.5460437558585973	0.09999565100752987	0.5000718706963274	0.6884097824085637	0.5721698768963814	1.0	1.0	0.0
4130	0.0	0.0	0.0	1.0	None	0	0	0	0	0	0	1.0	0	0	0	0	0	0	1.0	1	1	0.06666666666666667	1	0.0	0	0	0	0	0	0	0	0	0	0	0	0
4552	0.00019233252416036333	2.33795096469085e-05	-1.786505901235347e-05	0.9996073714082202	None	0	0	0.4	2	0.8	4	0.4666666666666667	0.8	6	4	0	1	0	0.6	3	5	0.4666666666666667	7	0.5	0	0.09669646545133562	0.5037547990089528	0.09849754810128505	0.5008873255139018	0.14217119943574003	0.9969909401577559	0.6912190331393079	0.8744137542794194	1.0	1.0	0.0
2161	None	None	None	None	None	0.18181818181818182	2	0.375	9	0.6363636363636364	21	0.43209876543209874	0.48484848484848486	24	16	10	1	0	1.0	9	9	2.3333333333333335	35	0.0625	0.6153846153846154	0.020710589955374017	0.6517424302188841	0.06061824815132386	0.5501030421215053	2.780139225414489e-11	0.5000002062083129	0.5920257507048751	0.568548532819501	1.0	1.0	0.0
1833	None	None	None	None	None	0	0	0.3157894736842105	6	0.6153846153846154	16	0.5185185185185185	0.34615384615384615	13	9	14	0	0	0.6666666666666666	9	6	1.8666666666666667	28	0.0	0.8461538461538461	0.023448796712447102	0.6190423991851761	0.049694273376759565	0.6370514660931714	0.13401601814887878	0.6260855870971593	0.656652140062656	0.6274232772725787	0	1.0	0.0
6680	2.297364561533931e-09	2.205139275204897e-09	9.228565205110822e-10	0.9999999999984075	None	0.2	1	0.3333333333333333	4	0.8	12	0.20987654320987653	0.8	16	12	0	0	0	1.0	9	9	1.1333333333333333	17	0.0	1.0	-0.09999295747418657	0.5000255709491169	0.0019510513601560444	0.5738746044993588	4.3636464795625994e-26	0.5000000000000007	0.6168214043332534	0.5247946074509554	0	1.0	0.0
7413	0.0005990484636945971	5.239032817027473e-05	-8.51989424220052e-06	0.999233420146128	None	0.2	1	0.3333333333333333	4	0.8	12	0.20987654320987653	0.8	16	12	0	0	0	1.0	9	9	1.1333333333333333	17	0.0	1.0	2.632319294978428e-10	0.500000008306338	0.1535016935047081	0.6088506751406213	0.05878424689383203	0.5912287706374176	0.6551376419702349	0.5672181914338206	0	0	0.0
1620	None	None	None	None	None	0	0	0	0	0	0	1.0	0	0	0	0	0	0	1.0	1	1	0.06666666666666667	1	0.0	0	0	0	0	0	0	0	0	0	0	0	0
6858	0.0	0.0	0.0	1.0	None	0	0	0	0	0	0	1.0	0	0	0	0	0	0	1.0	1	1	0.06666666666666667	1	0.0	0	0	0	0	0	0	0	0	0	0	0	0
6559	0.01457305103869684	0.013129532686458863	0.01199886886772647	0.9970561886817981	None	0.2	1	0.3333333333333333	4	0.8	12	0.20987654320987653	0.8	16	12	0	0	0	1.0	9	9	1.1333333333333333	17	0.0	1.0	-0.0912328650578607	0.6825924420164189	0.2799867293922064	0.5544617230408732	0.09999999999554655	0.5000000000711178	0.8017553847860409	0.5813072247583126	0	1.0	0.0
356	None	None	None	None	None	0	0	0.375	3	0.7	7	0.8	0.5	8	5	3	4	0	0.6	3	5	0.8	12	0.5714285714285714	0.75	1.010172367962401e-08	0.5000000138318907	0.01540249651429284	0.5513131257160212	0.09999675653823682	0.5000288476197859	0.6083442569587489	0.5171676754724444	1.0	1.0	0.0
4428	None	None	None	None	None	0.1	1	0.3181818181818182	7	0.6774193548387096	21	0.5238095238095238	0.3548387096774194	18	11	14	8	0	0.7777777777777778	9	7	2.2	33	0.32	0.5384615384615384	0.028679086239695693	0.6746505963325584	-0.2148013106193054	0.9999879114756267	2.2356637282546613e-08	0.5000008476613235	0.8032705277433185	0.9823205285067002	1.0	1.0	0.0
7199	0.010781273528668811	0.0064933712068456564	0.002044795327723305	0.9963494392256901	None	0.2857142857142857	2	0.35294117647058826	6	0.7391304347826086	17	0.30864197530864196	0.7391304347826086	23	17	1	0	0	1.0	9	9	1.6666666666666667	25	0.0	1.0	-0.09999495469281099	0.5000339469547918	0.38421436427199634	0.5721361938579603	0.0999924389161454	0.5003598862382905	0.879397629250957	0.5243264002442152	0	0.21739130434782608	0.0
4833	0.0002465267744422316	2.6814754681743507e-06	2.678830873593653e-06	0.999985701234277	None	0	0	0.3333333333333333	2	0.8571428571428571	6	0.36	0.8571428571428571	8	6	0	0	0	1.0	5	5	0.6	9	0.0	0	0.08444541313091922	0.5516355577489894	-0.05192406381802399	0.5203611845330824	-0.12453356576758048	0.9615255463846082	0.7145828408422885	0.7629821579094073	0	0.875	0.0
3161	0.0	0.0	0.0	1.0	None	0	0	0	0	0	0	1.0	0	0	0	0	0	0	1.0	1	1	0.06666666666666667	1	0.0	0	0	0	0	0	0	0	0	0	0	0	0
7136	0.014621564786397574	0.012768076552361455	0.011668951639796999	0.9971106871888152	None	0.2	1	0.3333333333333333	4	0.8	12	0.20987654320987653	0.8	16	12	0	0	0	1.0	9	9	1.1333333333333333	17	0.0	1.0	-0.0912328650578607	0.6825924420164189	0.2799867293922064	0.5544617230408732	0.09999999999554655	0.5000000000711178	0.8017553847860409	0.5813072247583126	0	1.0	0.0
2809	0.00019792067870878373	1.010735110798619e-06	-2.360227999905319e-07	0.9999961725543306	None	0	0	0.3333333333333333	3	0.8181818181818182	9	0.28888888888888886	0.8181818181818182	12	9	0	1	0	0.5555555555555556	5	9	0.8666666666666667	13	1.0	1.0	-0.025425305230420258	0.5038006438514463	0.09890653608514448	0.9990522662270697	-0.058484921501813725	0.6691955753589137	0.6702829866032026	0.9282478001915778	0.0	0.16666666666666666	0.0
5008	0.006647751594381095	0.005058091094140812	0.004981927337963011	0.9945255931917721	None	0.2	1	0.3333333333333333	4	0.8	12	0.20987654320987653	0.8	16	12	0	0	0	1.0	9	9	1.1333333333333333	17	0.0	1.0	-0.09999978046773435	0.5000074694506997	-0.039553545026650684	0.6533010624376536	-0.0999996262914357	0.5000034309376707	0.570757272659176	0.5526066580727957	0	1.0	0.0
4665	None	None	None	None	None	0	0	0.2641509433962264	14	0.6753246753246753	52	0.9753086419753086	0.2727272727272727	29	21	49	0	0	1.0	9	9	5.266666666666667	79	0.0	0.9859154929577465	-0.08621851549598267	0.6642689690759214	-0.10291655176045991	0.5769876597249448	0.012455167331156614	0.6704246410301347	0.653678958516231	0.6382171002871171	0	0.6551724137931034	0.0
2060	None	None	None	None	None	0	0	0.3125	5	0.7142857142857143	15	0.5111111111111111	0.14285714285714285	6	3	16	0	0	0.5555555555555556	5	9	1.5333333333333334	23	0.0	0.7142857142857143	-0.07708368148653902	0.5108157240105407	-0.02420964282832224	0.6119835534310155	1.806282591346852e-09	0.5000033696741365	0.589385457466173	0.5414828259278315	0	1.0	0.0
5288	0.0005782250756719111	0.0001725693357605067	-0.00011224190747843736	0.9986236198318849	None	0.25	1	0.36363636363636365	4	0.7857142857142857	11	0.2222222222222222	0.7857142857142857	15	11	0	0	0	0.8888888888888888	8	9	1.0666666666666667	16	0.0	1.0	0.02205139181240362	0.6283637442384215	0.04161312981347673	0.5104957338729281	0.0999999999308026	0.5000000131940654	0.5836773761930096	0.5471257729087855	0	1.0	0.0
154	None	None	None	None	None	0.14285714285714285	3	0.26666666666666666	12	0.7076923076923077	46	0.8271604938271605	0.18461538461538463	23	12	43	0	0	1.0	9	9	4.466666666666667	67	0.0	0.896551724137931	0.10803431552395984	0.5873654483902518	4.710384231365216e-14	0.5000000000376652	-0.08409618678583024	0.9999117282644595	0.7337455836401433	0.9619244069170465	0	0.9565217391304348	0.0
6535	0.00016464679282611412	1.635483767307628e-05	1.635184432655572e-05	0.9999956971024075	None	0	0	0.25	1	1.0	3	1.0	1.0	4	3	0	3	0	0.2	1	5	0.3333333333333333	5	1.0	0	-0.07194183886891807	0.5902588524633342	0.05198019968799219	0.5080120002217244	0.099999067989976	0.5000570333473988	0.6735925741658073	0.5330612265485721	1.0	1.0	0.0
549	None	None	None	None	None	0	0	0.23529411764705882	4	0.7391304347826086	17	0.5555555555555556	0.043478260869565216	1	1	23	6	0	0.5555555555555556	9	5	1.6666666666666667	25	0.12	0.8	0.0023600174968937543	0.5	0.011202107661453707	0.5	0.03557928971016418	0.5	0.5350607128189075	0.5	1.0	1.0	0.0
3815	0.006496383173436394	0.0029024297555746374	0.002559794095525081	0.9928096380306426	None	0.25	1	0.4	4	0.75	9	0.25925925925925924	0.75	13	9	0	0	0	0.6666666666666666	9	6	0.9333333333333333	14	0.0	1.0	0.16456010345721037	0.5884134141405769	2.1998650832431712e-05	0.5125011631213978	0.08236994794322512	0.5416993471378948	0.6585861599745169	0.5477384073174839	0	1.0	0.0
2542	None	None	None	None	None	0.2	1	0.3333333333333333	4	0.8	12	0.20987654320987653	0.8	16	12	0	0	0	1.0	9	9	1.1333333333333333	17	0.0	1.0	-0.04375127644470485	0.5195934870161533	0.05093567778352833	0.6029449880734452	2.5014595234812006e-06	0.5003156399667653	0.6064048635778304	0.5413576060460148	0	1.0	0.0
6122	0.0	0.0	0.0	0.9999999999999998	None	0	0	0	0	0	0	1.0	0	0	0	0	4	0	1.0	1	1	0.06666666666666667	1	1.0	0	0	0	0	0	0	0	0	0	0	0	0
2548	None	None	None	None	None	0	0	0	0	0	0	1.0	0	0	0	0	0	0	1.0	1	1	0.06666666666666667	1	0.0	0	0	0	0	0	0	0	0	0	0	0	0
670	None	None	None	None	None	0	0	0	0	0	0	1.0	0	0	0	0	0	0	1.0	1	1	0.06666666666666667	1	0.0	0	0	0	0	0	0	0	0	0	0	0	0
1334	None	None	None	None	None	0	0	0.25	1	1.0	3	1.0	1.0	4	3	0	2	0	0.2	1	5	0.3333333333333333	5	0.6666666666666666	0	1.5772932132810365e-05	0.502304928398299	3.6862569736849526e-17	0.5000000000000261	0.03442725251130897	0.5306236422511103	0.5404748615438699	0.5109872194996877	1.0	1.0	0.0
2682	0.0	0.0	0.0	1.0	None	0	0	0	0	0	0	1.0	0	0	0	0	0	0	1.0	1	1	0.06666666666666667	1	0.0	0	0	0	0	0	0	0	0	0	0	0	0
2108	None	None	None	None	None	0.25	1	0.4	4	0.7692307692307693	10	0.23809523809523808	0.7692307692307693	14	10	0	0	0	0.7777777777777778	7	9	1.0	15	0.0	1.0	0.00016715597628825496	0.5029822471833028	0.01612616347003873	0.5307637139365308	4.062743221342832e-06	0.5001323245295901	0.5189099369931964	0.5113038167254211	0	0.8571428571428571	0.0
6984	0.003847727633249143	0.0002630038551172999	0.00014778940668533643	0.9991556438396293	None	0.2	1	0.3333333333333333	4	0.8	12	0.20987654320987653	0.8	16	12	0	0	0	1.0	9	9	1.1333333333333333	17	0.0	1.0	-0.0999994624588801	0.5000030271063708	0.09150207708168592	0.5872872130715439	0.09999899864939335	0.5000092254997557	0.7157436851072521	0.5293670840672504	0	1.0	0.0
4828	0.0032051294736847287	0.0012098060610015542	-0.001134765845105023	0.9974123791329154	None	0.25	1	0.36363636363636365	4	0.7857142857142857	11	0.2222222222222222	0.7857142857142857	15	11	0	0	0	0.8888888888888888	8	9	1.0666666666666667	16	0.0	1.0	0.0476917600937915	0.6136128139862187	0.064649318498135	0.5864401615065885	0.0999999996618478	0.5000002108178033	0.5593200264604982	0.5672396627985872	0	1.0	0.0
244	None	None	None	None	None	0	0	0.6666666666666666	2	0.5	1	0.6666666666666666	0.5	3	1	0	2	0	0.6666666666666666	2	3	0.26666666666666666	4	1.0	0	0.0198923737513721	0.6476375788612857	-0.08893001345528193	0.6407330332802501	0.09815785828979273	0.5012814446588464	0.685205065406413	0.5980743541402254	1.0	1.0	0.0
5088	0.025986955962226416	0.020281596290577925	-0.004185366902851566	0.9950362417410632	None	0	0	0.3333333333333333	3	0.8181818181818182	9	0.28888888888888886	0.8181818181818182	12	9	0	1	0	0.5555555555555556	9	5	0.8666666666666667	13	1.0	1.0	0.09180045784553606	0.6368785974919567	0.21896660848820715	0.5706198443179422	0.09999999999754812	0.5000000000092808	0.6409419003542268	0.570054650038156	1.0	1.0	0.0
7381	0.002263668013667769	0.0005381679730280235	0.000507855905992298	0.9993007006089368	None	0.2	1	0.3333333333333333	4	0.8	12	0.20987654320987653	0.8	16	12	0	0	0	1.0	9	9	1.1333333333333333	17	0.0	1.0	0.04642314530672903	0.5708945358212362	0.09999722552054865	0.5001739017929101	0.16208480810115664	0.7050483675733277	0.6162710585850297	0.5952914963793164	0	1.0	0.0
1257	None	None	None	None	None	0	0	0	0	0	0	1.0	0	0	0	0	0	0	1.0	1	1	0.06666666666666667	1	0.0	0	0	0	0	0	0	0	0	0	0	0	0
1653	None	None	None	None	None	0.2	4	0.3488372093023256	15	0.6451612903225806	40	0.7901234567901234	0.6129032258064516	52	38	11	0	0	1.0	9	9	4.266666666666667	64	0.0	0.8	0.01655961369458451	0.665390901653099	0.20179836349328042	0.6085209526835235	0.04557260664796118	0.5612689156619872	0.723128030384433	0.6126048421309971	0	1.0	0.0
6860	6.58444231098905e-14	1.224718945162521e-14	-9.585161305559168e-15	1.0	None	0	0	1.0	2	0.0	0	1.0	0	2	0	0	0	0	0.3333333333333333	1	3	0.2	3	0.0	1.0	0	0	0	0	0	0	0	0	0	0	0
3708	None	None	None	None	None	0.10526315789473684	2	0.2682926829268293	11	0.6949152542372882	41	0.7530864197530864	0.2542372881355932	24	15	36	0	0	1.0	9	9	4.066666666666666	61	0.0	0.6909090909090909	-0.09999987136011818	0.5000015268158959	-0.0982322472746034	0.6047091081706853	0.2243628470651821	0.8037718073420651	0.7947740291649712	0.6483337326572977	0	0.08333333333333333	0.0
2907	0.004046117375658074	0.0006783388936025966	0.0003053191795050219	0.9980262074149343	None	0	0	0.25	1	1.0	3	1.0	1.0	4	3	0	0	0	0.2	5	1	0.3333333333333333	5	0.0	0	0.09999852208289514	0.5000042248584211	0.019058936345588636	0.5022353462187628	0.0999999533469797	0.5000006005387355	0.5942483941623329	0.500746728281091	0	1.0	0.0
324	None	None	None	None	None	0	0	0	0	0	0	1.0	0	0	0	0	4	0	1.0	1	1	0.06666666666666667	1	1.0	0	0	0	0	0	0	0	0	0	0	0	0
5946	0.0038064555902298245	0.0019302630176532929	-5.054299963705871e-05	0.983789051815506	None	0	0	0.25	1	1.0	3	1.0	1.0	4	3	0	0	0	0.2	5	1	0.3333333333333333	5	0.0	0	0.26258938878664984	0.5	0.16745413463986375	0.5386723449462056	0.6397996160351582	0.6950144569782287	0.8849085627893502	0.5808399476328714	0	1.0	0.0
3247	0.0	0.0	0.0	0.9999999999999998	None	0	0	0	0	0	0	1.0	0	0	0	0	4	0	1.0	1	1	0.06666666666666667	1	1.0	0	0	0	0	0	0	0	0	0	0	0	0
5173	0.0003802334989670131	5.07830868189566e-07	8.78272413608094e-08	0.9999973431151497	None	0.25	1	0.4	4	0.7692307692307693	10	0.23809523809523808	0.7692307692307693	14	10	0	0	0	0.7777777777777778	7	9	1.0	15	0.0	1.0	-0.09948046377777084	0.5115944307366843	0.09999845303647181	0.5000140649725863	0.09999999989036619	0.5000000038564447	0.7191709819609035	0.5038701155211567	0	1.0	0.0
5314	0.006757214666627578	0.0005868779647989256	0.0004663798934867078	0.989765078014281	None	0	0	0.4	6	0.6	12	0.4888888888888889	0.6	17	12	4	4	0	0.5555555555555556	9	5	1.4666666666666666	22	0.5714285714285714	0.47058823529411764	6.446262331609449e-13	0.5000000001009188	0.2847784002521486	0.6109232994736163	0.09999999999979411	0.5000000000025838	0.764884971470748	0.5375288626038253	0.9705882352941176	0.8823529411764706	0.5323906012828321
5816	0.0074693470308209685	0.0030290704360983745	-0.002961036043481119	0.9992756658594322	None	0.25	1	0.4	4	0.7692307692307693	10	0.23809523809523808	0.7692307692307693	14	10	0	0	0	0.7777777777777778	7	9	1.0	15	0.0	1.0	-0.04713103302219393	0.6479158573146199	1.8134018097964472e-12	0.500000000473157	0.5404476107232965	0.7379792463625298	0.9386502150979108	0.6337784298188411	0	1.0	0.0
4671	0.0	0.0	0.0	1.0	None	0	0	0	0	0	0	1.0	0	0	0	0	0	0	1.0	1	1	0.06666666666666667	1	0.0	0	0	0	0	0	0	0	0	0	0	0	0
2727	0.0	0.0	0.0	1.0	None	0	0	0	0	0	0	1.0	0	0	0	0	0	0	1.0	1	1	0.06666666666666667	1	0.0	0	0	0	0	0	0	0	0	0	0	0	0
4935	0.0	0.0	0.0	1.0	None	0	0	0	0	0	0	1.0	0	0	0	0	0	0	1.0	1	1	0.06666666666666667	1	0.0	0	0	0	0	0	0	0	0	0	0	0	0
3264	None	None	None	None	None	0	0	0.3333333333333333	4	0.7333333333333333	11	0.30357142857142855	0.6666666666666666	14	10	2	2	0	0.875	8	7	1.1333333333333333	17	0.5	0.3333333333333333	-0.2371539829664769	0.5681243212326346	8.989783846312419e-05	0.5305763856124814	-0.004008301689807715	0.6752112420194996	0.7538934420887231	0.5929491388424925	1.0	1.0	0.0
4289	0.020646467865531964	0.009520212636936158	0.005434384779401649	0.9900475241773399	None	0	0	0.25	11	0.7142857142857143	45	0.8024691358024691	0.47619047619047616	40	30	24	0	0	1.0	9	9	4.333333333333333	65	0.0	0.7142857142857143	-0.09100282455852463	0.6366276623618602	-0.09963187759073733	0.5075240277753502	0.18910628061017148	0.7997930130494268	0.7762115199835778	0.65895006124873	0	1.0	0.0
2817	2.2419450985302678e-05	2.3377963678470837e-06	1.7282864445776165e-10	0.9949668213963493	None	0.3333333333333333	1	0.375	3	0.6666666666666666	6	0.3142857142857143	0.6666666666666666	9	6	1	0	0	0.7142857142857143	5	7	0.7333333333333333	11	0.0	1.0	-0.05755590172016787	0.56423963315631	0.025156495216917006	0.581958840408337	1.3879325993148695e-06	0.5000323789332215	0.6033871947464349	0.5489539962001925	0	1.0	0.0
1676	None	None	None	None	None	0	0	0	0	0	0	1.0	0	0	0	0	0	0	1.0	1	1	0.06666666666666667	1	0.0	0	0	0	0	0	0	0	0	0	0	0	0
854	None	None	None	None	None	0	0	0	0	0	0	1.0	0	0	0	0	3	0	1.0	1	1	0.06666666666666667	1	0.75	0	0	0	0	0	0	0	0	0	0	0	0
1556	None	None	None	None	None	0	0	0	0	0	0	1.0	0	0	0	0	0	0	1.0	1	1	0.06666666666666667	1	0.0	0	0	0	0	0	0	0	0	0	0	0	0
7428	0.022322439621826982	0.020525955152933865	0.02050865733700714	0.9979603376218311	None	0.2	1	0.3333333333333333	4	0.8	12	0.20987654320987653	0.8	16	12	0	0	0	1.0	9	9	1.1333333333333333	17	0.0	1.0	-0.09998581854415531	0.500196554531998	0.28332808511492147	0.6022824399677831	0.09999931758834339	0.5000544466689028	0.827155167113346	0.53461026275379	0	1.0	0.0
4048	2.295859289750869e-07	9.342250696116938e-08	-9.341843418513857e-08	0.9999702346326611	None	0.3333333333333333	1	0.5	4	0.7	7	0.3	0.7	11	7	0	0	0	0.625	5	8	0.8	12	0.0	1.0	-0.07850085562372097	0.5477622425930857	0.07347311683587993	0.5724673213531807	2.2795641030320517e-07	0.5000004044567247	0.6435130941304978	0.5402096317038939	0	0.9090909090909091	0.0
2838	5.915226978725437e-07	5.676356543182001e-07	4.2747644966132124e-12	0.9998401266686743	None	0	0	1.0	1	0	0	1.0	0	1	0	0	0	0	0.5	2	1	0.13333333333333333	2	0.0	0	0	0	0	0	0	0	0	0	0	0	0
709	None	None	None	None	None	0.045454545454545456	1	0.2826086956521739	13	0.6567164179104478	44	0.8518518518518519	0.29850746268656714	31	20	37	0	0	1.0	9	9	4.6	69	0.0	0.8	0.11590585127142836	0.649291248272762	1.9671899741826785e-07	0.5000182785231413	-0.07822009745050988	0.6613004225996943	0.6904976671209208	0.6054830270970132	0	1.0	0.0
2337	None	None	None	None	None	0	0	0	0	0	0	1.0	0	0	0	0	4	0	1.0	1	1	0.06666666666666667	1	1.0	0	0	0	0	0	0	0	0	0	0	0	0
4152	0.017511425735870893	0.006934415804356535	0.00058876488539578	0.9874378605617662	None	0	0	0.36363636363636365	4	0.6428571428571429	9	0.5333333333333333	0.35714285714285715	9	5	6	5	0	0.8333333333333334	5	6	1.0666666666666667	16	0.4166666666666667	0	-0.09996656640794957	0.5000250744397962	0.6069641383959861	0.576202856304	0.42981205625830105	0.7384842347728117	0.9543127058091765	0.6102754294635159	1.0	1.0	0.39817793343010877
5239	0.0001890250210747509	2.7347002378801052e-05	2.23769538732441e-05	0.9994384313873429	None	0.125	1	0.3888888888888889	7	0.5833333333333334	14	0.48148148148148145	0.5	18	12	7	2	0	0.6666666666666666	6	9	1.7333333333333334	26	0.16666666666666666	0.6666666666666666	0.3351876018991006	0.9783509162000219	-0.011891975046557313	0.657351731898651	0.16524384117156604	0.6586462768408249	0.8176546245492778	0.8463898901148623	1.0	1.0	0.0
6659	0.0	0.0	0.0	0.9999999999999998	None	0	0	0	0	0	0	1.0	0	0	0	0	4	0	1.0	1	1	0.06666666666666667	1	1.0	0	0	0	0	0	0	0	0	0	0	0	0
2600	0.0019459585823510606	0.00033735954742675553	0.00031907183948242003	0.9993279069406963	None	0	0	0.3333333333333333	3	0.8181818181818182	9	0.28888888888888886	0.8181818181818182	12	9	0	0	0	0.5555555555555556	5	9	0.8666666666666667	13	0.0	1.0	4.493851410339873e-07	0.50002880907209	0.1998271139159837	0.5744918450000451	0.09929264380199766	0.5508794875036557	0.693340992461023	0.5419463299440901	0	0.25	0.0
2519	None	None	None	None	None	0	0	0.2857142857142857	4	0.6842105263157895	13	0.84	0.2631578947368421	8	5	12	0	0	1.0	5	5	1.4	21	0.0	0	0.13956737479429684	0.5488193131877255	1.8984090377161567e-13	0.5000000000030937	0.0996929938663709	0.5035430583419215	0.6421784509007544	0.5174990037019132	0	1.0	0.0
3759	0.00022815995269565289	7.195829795471355e-05	-4.634557949220639e-05	0.9999799228917018	None	0	0	0.5	2	0.75	3	0.6	0.75	5	3	0	0	0	0.4	5	2	0.4	6	0.0	0	-0.09999999940766555	0.5000000121482795	0.09999999912468359	0.5000000050684008	0.2764439179244664	0.5375546522218002	0.8231488269198154	0.5125392135261292	0	1.0	0.0
486	None	None	None	None	None	0.5	1	0.5714285714285714	4	0.625	5	0.4166666666666667	0.625	9	5	0	0	0	0.375	3	8	0.6666666666666666	10	0.0	1.0	7.902762784127648e-27	0.5	9.978036128369966e-14	0.5000015251881395	0.09999994321618785	0.5000110252670575	0.6157150498809111	0.5000041834850661	0	0.7777777777777778	0.0
1892	None	None	None	None	None	0.25	1	0.4	4	0.7692307692307693	10	0.23809523809523808	0.7692307692307693	14	10	0	0	0	0.7777777777777778	7	9	1.0	15	0.0	1.0	0.038494846122466946	0.6122690037042815	0.018475362218855658	0.5837973287238876	2.6616389503706426e-08	0.5000082809664363	0.5717110325777657	0.5658874904965109	0	1.0	0.0
852	None	None	None	None	None	0.14285714285714285	1	0.3125	5	0.7727272727272727	17	0.4444444444444444	0.6818181818181818	19	15	4	0	0	0.6666666666666666	6	9	1.6	24	0.0	0.7777777777777778	0.007224638248994416	0.5172091163213944	0.26114320231455757	0.6658991993355988	-0.09998245576987551	0.5002952245431662	0.8196137716157561	0.5629754645076069	0	0.21052631578947367	0.0
5506	7.052500661654368e-06	2.084890746865772e-08	-1.1371601796302484e-08	0.9999962061048558	None	0.5	1	0.6666666666666666	4	0.3333333333333333	2	0.6666666666666666	0	3	0	4	5	0	0.75	4	3	0.5333333333333333	8	0.5555555555555556	1.0	0	0	0	0	0	0	0	0	0	0	0
7335	0.00020618280102035986	2.7009667542087004e-06	5.419710220582302e-07	0.9999984958676745	None	0.25	1	0.36363636363636365	4	0.7857142857142857	11	0.2222222222222222	0.7857142857142857	15	11	0	0	0	0.8888888888888888	9	8	1.0666666666666667	16	0.0	1.0	-0.09999841900237878	0.5000490064878936	0.051580169496374964	0.5358841584023124	0.09963065860951183	0.5371514944213545	0.7000582084922765	0.5243856566233661	0	1.0	0.0
2983	0.0	0.0	0.0	1.0	None	0	0	0	0	0	0	1.0	0	0	0	0	0	0	1.0	1	1	0.06666666666666667	1	0.0	0	0	0	0	0	0	0	0	0	0	0	0
6138	0.0025367754355323604	0.00014225945995553294	1.3020861822903325e-06	0.9956066621852608	None	0	0	0.25	1	1.0	3	1.0	1.0	4	3	0	3	0	0.2	5	1	0.3333333333333333	5	1.0	0	-0.07521840812017061	0.5	7.902762784127648e-27	0.5	0.09999999999254988	0.5000000003158233	0.6721018815161544	0.5000000001052745	1.0	1.0	0.0
4609	0.0015798190108943738	0.0007062680282172671	0.00033945156587542703	0.9955712589901178	None	0.13333333333333333	2	0.34375	11	0.6521739130434783	30	0.5925925925925926	0.43478260869565216	30	20	17	0	0	1.0	9	9	3.2	48	0.0	0.9743589743589743	-0.045045779085621865	0.5126073959746418	-0.04927083023491573	0.6590654862010316	0.09999993539917618	0.50089725424209	0.6682347197963733	0.5591518491609503	0	1.0	0.0
5696	0.0018294341913350893	0.0009766639586324464	0.000799980170569569	0.9980168004404781	None	0.2	1	0.3333333333333333	4	0.8	12	0.20987654320987653	0.8	16	12	0	0	0	1.0	9	9	1.1333333333333333	17	0.0	1.0	-0.036899824861774864	0.6489928574594317	4.0527326676298787e-07	0.5009751596362366	0.10107691144768505	0.6141180381760736	0.6477591074852087	0.5892963131073669	0	0.9375	0.0
6814	1.150303354082248e-06	1.548695226145634e-08	2.9076304603422166e-11	0.9999999999064247	None	0.2	1	0.3333333333333333	4	0.8	12	0.20987654320987653	0.8	16	12	0	0	0	1.0	9	9	1.1333333333333333	17	0.0	1.0	-0.01787824500877708	0.6325273649255604	0.3651053224966744	0.6073143269732256	2.768803528250514e-12	0.5105836958449527	0.8440779854773212	0.5843081486564683	0	1.0	0.0
7031	0.0008734550686025172	0.0006122555369320793	7.229963189136656e-05	0.9983501191491779	None	0.2	1	0.3333333333333333	4	0.8	12	0.20987654320987653	0.8	16	12	0	0	0	1.0	9	9	1.1333333333333333	17	0.0	1.0	0.05305729117297742	0.6349897719513701	0.16587419637701745	0.6000841941063774	0.09999999999701459	0.5000000000122932	0.6319196491790895	0.5792835886299161	0	0.6875	0.0
1516	None	None	None	None	None	0	0	0	0	0	0	1.0	0	0	0	0	0	0	1.0	1	1	0.06666666666666667	1	0.0	0	0	0	0	0	0	0	0	0	0	0	0
4120	0.007322776411614625	0.0009695880939552431	0.00024969032056032547	0.9876858604259053	None	0	0	0.375	3	0.7777777777777778	7	0.3142857142857143	0.7777777777777778	10	7	0	0	0	0.7142857142857143	7	5	0.7333333333333333	11	0.0	0.6666666666666666	-0.14998030952417024	0.6003070183593039	0.015737798286193115	0.6618172172849786	0.09999999999933205	0.500051667293427	0.7352551996288224	0.5889076163890014	0	1.0	0.0
4873	0.0001097804107480636	5.7976252100661075e-05	-1.0880146582641798e-05	0.999995881165062	None	0	0	0.25	1	1.0	3	1.0	1.0	4	3	0	1	0	0.2	5	1	0.3333333333333333	5	0.3333333333333333	0	0.22544727817331953	0.5736092283180695	0.10905781768628428	0.537916630179027	0.22727109018128608	0.6430609521874237	0.6352101386957079	0.5855845553684953	1.0	0.75	0.0
6081	1.887998888329754e-05	1.7252069263629995e-06	6.252095011846696e-07	0.9995759158537033	None	0	0	0.5	3	0.6666666666666666	4	0.4444444444444444	0.6666666666666666	7	4	0	1	0	0.5	6	3	0.5333333333333333	8	1.0	0.4	-0.0485498473951709	0.5098669078423436	0.44544201660001165	0.586901086375171	0.02421741247692412	0.5115535773958865	0.8982148437812645	0.5363411801723444	1.0	1.0	0.0
2700	None	None	None	None	None	0.3	3	0.45454545454545453	10	0.5806451612903226	18	0.4074074074074074	0.5483870967741935	26	17	6	2	0	1.0	9	9	2.2	33	0.2857142857142857	0.5384615384615384	-0.06856359030275658	0.6886627363624137	0.20740644886993795	0.7430579827474707	0.09997030127066542	0.5002659651392142	0.761482352107921	0.6499806433291027	1.0	1.0	0.0
1305	None	None	None	None	None	0.2	1	0.3333333333333333	4	0.8	12	0.20987654320987653	0.8	16	12	0	0	0	1.0	9	9	1.1333333333333333	17	0.0	1.0	0.20093396114547507	0.6326514199172537	0.06375207013831792	0.664772311784498	-0.05284526240867139	0.6743546021457575	0.7520156001154469	0.6574752828680873	0	1.0	0.0
5325	0.0003696949522385802	3.938360307655298e-06	-3.162148465423291e-06	0.9999959522911892	None	0	0	0.3333333333333333	3	0.8181818181818182	9	0.28888888888888886	0.8181818181818182	12	9	0	0	0	0.5555555555555556	9	5	0.8666666666666667	13	0.0	1.0	0.024302516115427338	0.6268431032669265	-0.07499737383028501	0.5275030598761015	0.2072406830669702	0.7849813817555295	0.7690698021506516	0.6550364283535725	0	0	0.0
7488	0.00015208320691494258	0.00010236187926453028	9.837560174583711e-05	0.9988299208849101	None	0.2	1	0.3333333333333333	4	0.8	12	0.20987654320987653	0.8	16	12	0	0	0	1.0	9	9	1.1333333333333333	17	0.0	1.0	-0.09999580989841918	0.5000581329192972	4.644790247105503e-16	0.5000000103115121	0.09999790255037477	0.5001392707455653	0.6934803291419465	0.5000658046596995	0	0.8125	0.0
7483	0.0007371654736594061	0.00013513625643392734	-0.00013508598616105176	0.9991871019123411	None	0	0	0.25	1	1.0	3	1.0	1.0	4	3	0	3	0	0.2	1	5	0.3333333333333333	5	1.0	0	-0.0728577050927499	0.5628565739422042	5.714180692112491e-20	0.5000000000000001	-0.0993850509299719	0.5015577273157636	0.6045198969528329	0.5215694737149664	1.0	1.0	0.0
7326	0.019058821495621853	0.007350714254886863	-0.0024379030481629423	0.9977005382542313	None	0.2	1	0.3333333333333333	4	0.8	12	0.20987654320987653	0.8	16	12	0	0	0	1.0	9	9	1.1333333333333333	17	0.0	1.0	-0.09940595973012818	0.5077817014108259	0.30638264053100855	0.5968166638485243	0.09999999447478267	0.5000015912495795	0.8397954522883265	0.5352210913784382	0	0.3125	0.0
7396	0.02179760752106597	0.02083798442175887	0.020822167910619235	0.9980088841285338	None	0.2	1	0.3333333333333333	4	0.8	12	0.20987654320987653	0.8	16	12	0	0	0	1.0	9	9	1.1333333333333333	17	0.0	1.0	-0.09998581854415531	0.500196554531998	0.28332808511492147	0.6022824399677831	0.09999931758834339	0.5000544466689028	0.827155167113346	0.53461026275379	0	1.0	0.0
7197	None	None	None	None	None	0.07692307692307693	1	0.21428571428571427	6	0.7948717948717948	31	0.9111111111111111	0.7435897435897436	34	29	6	0	0	0.5555555555555556	9	5	2.7333333333333334	41	0.0	0.8888888888888888	0.15128675124340432	0.5606007780766067	0.04755033011436018	0.6171944145462819	0.016224941055898015	0.5098872221140207	0.6405984838186903	0.5630633276142978	0	1.0	0.0
103	None	None	None	None	None	0	0	0.2037037037037037	11	0.7468354430379747	59	1.0	0.20253164556962025	26	16	54	0	0	1.0	9	9	5.4	81	0.0	1.0	-0.09698847044939433	0.5592957799562891	-0.09418484526044654	0.5398063784753792	0.08117422939164301	0.5928082449284696	0.6923841534781136	0.5640998712561124	0	0.9230769230769231	0.0
91	None	None	None	None	None	0.2222222222222222	2	0.3333333333333333	7	0.7241379310344828	21	0.38271604938271603	0.7241379310344828	28	21	2	0	0	1.0	9	9	2.066666666666667	31	0.0	0.9090909090909091	0.2415994995906706	0.9999999984504073	0.05006147589629545	0.667400219138891	0.03243747514528448	0.5836224243457879	0.8315648005199635	0.9991808810655411	0	0.8928571428571429	0.0
5276	0.0003234456122786081	5.7719422171174105e-06	4.996159714323187e-07	0.9988589900535764	None	0.2	1	0.3333333333333333	4	0.8	12	0.20987654320987653	0.8	16	12	0	0	0	1.0	9	9	1.1333333333333333	17	0.0	1.0	0.09060979649593284	0.6758804108697908	0.14678076581638028	0.693133424876662	0.09999999999570745	0.5000000000795527	0.6355986456374906	0.6263456081210332	0	0.9375	0.0
1801	None	None	None	None	None	0.5	1	0.6666666666666666	4	0.5	3	0.4	0.5	7	3	0	0	0	0.8	4	5	0.5333333333333333	8	0.0	1.0	0.10352961741740843	0.520926131891095	2.752282450733591e-12	0.500000000022688	2.4381427354209245e-15	0.5000000000002067	0.6196453748753553	0.506979001025617	0	1.0	0.0
6887	0.02203100501748703	0.021513613817805487	0.021494603128229473	0.997959988390116	None	0.2	1	0.3333333333333333	4	0.8	12	0.20987654320987653	0.8	16	12	0	0	0	1.0	9	9	1.1333333333333333	17	0.0	1.0	-0.09998581854415531	0.500196554531998	0.28332808511492147	0.6022824399677831	0.09999931758834339	0.5000544466689028	0.827155167113346	0.53461026275379	0	1.0	0.0
628	None	None	None	None	None	0	0	0	0	0	0	1.0	0	0	0	0	0	0	1.0	1	1	0.06666666666666667	1	0.0	0	0	0	0	0	0	0	0	0	0	0	0
2708	0.0	0.0	0.0	0.9999999999999998	None	0	0	0	0	0	0	1.0	0	0	0	0	4	0	1.0	1	1	0.06666666666666667	1	1.0	0	0	0	0	0	0	0	0	0	0	0	0
1383	None	None	None	None	None	0	0	0.25	1	1.0	3	0.8333333333333334	0	0	0	4	3	0	0.6666666666666666	2	3	0.3333333333333333	5	0.25	0	0	0	0	0	0	0	0	0	0	0	0
3206	0.0002376146826053688	1.122286351939224e-05	3.245553554979563e-06	0.9999944407044451	None	0	0	0.5	3	0.6666666666666666	4	0.4444444444444444	0.6666666666666666	7	4	0	1	0	0.5	6	3	0.5333333333333333	8	1.0	0.4	0.10293855615983735	0.9999999872754369	-0.03314585255878216	0.6896696916785722	0.2573400433177307	0.6832426550334234	0.8001424675536554	0.9986173095085209	1.0	1.0	0.0
5669	None	None	None	None	None	0.045454545454545456	1	0.10869565217391304	5	0.8955223880597015	60	0.8518518518518519	0.14925373134328357	13	10	55	0	0	1.0	9	9	4.6	69	0.0	0.8	0.012022774174745792	0.6920956111605983	7.597944800605113e-22	0.5000000000000003	0.06084744265054185	0.5568378183766952	0.6006565949156676	0.5856693391451661	0	1.0	0.0
1931	None	None	None	None	None	0	0	0.25	4	0.7272727272727273	16	0.4444444444444444	0	0	0	23	20	0	0.6666666666666666	9	6	1.6	24	0.4	1.0	0	0	0	0	0	0	0	0	0	0	0
3366	0.00023513149807124597	5.281974479930187e-07	-1.8640299541148528e-07	0.9999977932001184	None	0	0	0.15789473684210525	6	0.8181818181818182	45	0.7037037037037037	0.05454545454545454	6	3	50	2	0	1.0	9	9	3.8	57	0.019801980198019802	0.72	-0.09621468328180051	0.5192202978475835	0.09531112521054322	0.5005313354566752	0.22119356749281177	0.5214618651723301	0.7858422509179677	0.5137419282510626	1.0	1.0	0.0
3933	None	None	None	None	None	0	0	0.28125	9	0.6888888888888889	31	0.8703703703703703	0.2222222222222222	17	10	29	0	0	0.6666666666666666	9	6	3.1333333333333333	47	0.0	0.8292682926829268	8.716310725834745e-05	0.5019034509270697	1.5947493969586262e-05	0.5006134008861135	-0.09999762213426525	0.5000059714975768	0.6158290816347123	0.5008409434783365	0	1.0	0.0
3720	0.0021973386576248093	0.001640154876557056	0.0014416903336184228	0.9961566381008263	None	0	0	0.375	3	0.8	8	0.3	0.8	11	8	0	0	0	0.625	8	5	0.8	12	0.0	0.8571428571428571	-0.09999877347906642	0.5000262271361492	0.33110564802840126	0.6849250998957876	0.0786370224170733	0.5946436010639403	0.8534557837020815	0.5954639165655322	0	0.9090909090909091	0.0
4374	None	None	None	None	None	0	0	0.28	7	0.6571428571428571	23	0.6851851851851852	0.45714285714285713	22	16	14	2	0	0.6666666666666666	6	9	2.466666666666667	37	0.07692307692307693	0.5	2.1003180242665318e-07	0.5000058184847239	0.09999037331136075	0.5000170460505251	0.056224493567884656	0.6433809897269148	0.6011078859915	0.5490220532247696	1.0	1.0	0.0
2274	None	None	None	None	None	0.09090909090909091	1	0.32	8	0.6285714285714286	22	0.4567901234567901	0	2	0	34	3	0	1.0	9	9	2.466666666666667	37	0.04285714285714286	0.45161290322580644	0	0	0	0	0	0	0	0	0	0	0
104	None	None	None	None	None	0	0	1.0	1	0	0	1.0	0	1	0	0	1	0	0.5	1	2	0.13333333333333333	2	0.3333333333333333	0	0	0	0	0	0	0	0	0	0	0	0
6685	0.0	0.0	0.0	0.9999999999999998	None	0	0	0	0	0	0	1.0	0	0	0	0	4	0	1.0	1	1	0.06666666666666667	1	1.0	0	0	0	0	0	0	0	0	0	0	0	0
3525	0.0066598223469596565	0.0028451846600008237	0.002485525189367588	0.9927641544471169	None	0.25	1	0.4	4	0.75	9	0.25925925925925924	0.75	13	9	0	0	0	0.6666666666666666	9	6	0.9333333333333333	14	0.0	1.0	0.16456010345721037	0.5884134141405769	2.1998650832431712e-05	0.5125011631213978	0.08236994794322512	0.5416993471378948	0.6585861599745169	0.5477384073174839	0	1.0	0.0
6964	0.0005044340858195792	3.903616644735693e-06	-3.2316055780776846e-06	0.9999999839126543	None	0.2	1	0.3333333333333333	4	0.8	12	0.20987654320987653	0.8	16	12	0	0	0	1.0	9	9	1.1333333333333333	17	0.0	1.0	-0.09995867933725647	0.5064804216357454	0.04671884519638655	0.5643890672782654	0.09999999999993603	0.5000000022575689	0.6994728036715283	0.5237252952459202	0	0.9375	0.0
1834	None	None	None	None	None	0.3333333333333333	1	0.5	4	0.6666666666666666	6	0.3055555555555556	0.6666666666666666	10	6	0	0	0	1.0	6	6	0.7333333333333333	11	0.0	0.4	0.08186900643386189	0.6257868365145092	0.03859821216272212	0.5413526640817005	0.3198163202438227	0.6094660617324265	0.7688664145842177	0.5926699759424516	0	0.9	0.0
1399	None	None	None	None	None	0	0	0.2222222222222222	4	0.75	18	0.7222222222222222	0	0	0	25	15	0	1.0	6	6	1.7333333333333334	26	0.2777777777777778	0.5	0	0	0	0	0	0	0	0	0	0	0
6871	0.000183426742287988	2.9467059034137575e-05	2.9446400917851857e-05	0.9986210089423976	None	0.2	1	0.3333333333333333	4	0.8	12	0.20987654320987653	0.8	16	12	0	0	0	1.0	9	9	1.1333333333333333	17	0.0	1.0	-0.07272392888734953	0.6526561459683731	0.19644352903490925	0.5999807276557301	0.031552045689864486	0.5239971344693485	0.7381602133628323	0.5932444413632454	0	1.0	0.0
4337	0.0	0.0	0.0	1.0	None	0	0	0	0	0	0	1.0	0	0	0	0	0	0	1.0	1	1	0.06666666666666667	1	0.0	0	0	0	0	0	0	0	0	0	0	0	0
1900	None	None	None	None	None	1.0	1	0.75	3	0.0	0	0.5555555555555556	0	1	0	3	3	0	1.0	3	3	0.3333333333333333	5	0.3333333333333333	1.0	0	0	0	0	0	0	0	0	0	0	0
1313	None	None	None	None	None	0	0	0.5555555555555556	5	0.45454545454545453	5	0.5416666666666666	0.36363636363636365	8	4	4	2	0	0.6666666666666666	6	4	0.8666666666666667	13	0.25	0.2222222222222222	0.09975760528367376	0.5003344479561234	0.002445933584560275	0.562539652384273	-0.07116778495006167	0.5540093100251197	0.668523470973698	0.5390616370824935	1.0	1.0	0.0
599	None	None	None	None	None	0.25	1	0.4	4	0.75	9	0.25	0.75	13	9	0	0	0	0.875	7	8	0.9333333333333333	14	0.0	0.8571428571428571	0.07598604776133508	0.663243085218113	0.09999941771770869	0.5001020151761231	0.19925677599254057	0.7657380748160793	0.6298901444972816	0.6504147704792888	0	1.0	0.0
2475	None	None	None	None	None	0.2727272727272727	3	0.4	10	0.6	21	0.4567901234567901	0.6	30	21	6	2	0	1.0	9	9	2.466666666666667	37	0.2857142857142857	0.9285714285714286	0.07418438230560653	0.6342222851811804	-0.09999999740907159	0.5000004982159086	0.07773329339753518	0.5416575376945926	0.696536052922806	0.5594994863289025	1.0	1.0	0.0
6880	0.0033449173568590113	0.0005187563420277158	5.844751786660141e-06	0.9972408629523292	None	0.3333333333333333	1	0.5	4	0.7	7	0.3333333333333333	0.7	11	7	0	0	0	0.4444444444444444	4	9	0.8	12	0.0	1.0	-0.0318764918964354	0.6830286948626717	0.30693630552563095	0.5617752328332666	0.21977920277042048	0.7265961248378868	0.8362383553804286	0.6602717361428326	0	1.0	0.0
1085	None	None	None	None	None	0	0	0.04081632653061224	2	0.971830985915493	69	0.9012345679012346	0	0	0	72	0	0	1.0	9	9	4.866666666666666	73	0.0	0.9411764705882353	0	0	0	0	0	0	0	0	0	0	0
1696	None	None	None	None	None	1.0	1	0.75	3	0.0	0	0.5555555555555556	0	1	0	3	3	0	1.0	3	3	0.3333333333333333	5	0.3333333333333333	1.0	0	0	0	0	0	0	0	0	0	0	0
2601	0.00010670921932137454	2.7400871657030523e-06	6.853979838161206e-07	0.9999986470082207	None	0.25	1	0.36363636363636365	4	0.7857142857142857	11	0.2222222222222222	0.7857142857142857	15	11	0	0	0	0.8888888888888888	8	9	1.0666666666666667	16	0.0	1.0	0.3347918133695921	0.6470822958958673	0.026961040851258066	0.6734827894780335	0.09991334138392508	0.5532422681170391	0.7867556812322529	0.625899648205071	0	1.0	0.0
2084	None	None	None	None	None	0	0	0.16666666666666666	2	0.875	14	0.6666666666666666	0.125	3	2	14	9	0	0.3333333333333333	9	3	1.2	18	0.2903225806451613	0.4	0.0778299053432237	0.5575343562399899	0.012178075906642358	0.5132843892052384	2.7503071114262605e-08	0.5000003720322541	0.5894431905353517	0.5236750211753972	1.0	1.0	0.6910180388462086
1908	None	None	None	None	None	0	0	0.5	2	0.3333333333333333	1	0.8333333333333334	0	0	0	4	3	0	0.6666666666666666	3	2	0.3333333333333333	5	0.25	0	0	0	0	0	0	0	0	0	0	0	0
1178	None	None	None	None	None	0	0	0.25	1	1.0	3	1.0	1.0	4	3	0	0	0	0.2	1	5	0.3333333333333333	5	0.0	0	-0.09950099525035896	0.501145251316991	-0.03555970632986873	0.5131564588154803	7.84083910020226e-12	0.5000000007039268	0.6015254541909951	0.5047681056155944	0	1.0	0.0
2003	None	None	None	None	None	0.3333333333333333	1	0.5	4	0.6666666666666666	6	0.3055555555555556	0.6666666666666666	10	6	0	0	0	1.0	6	6	0.7333333333333333	11	0.0	0.4	0.052138753060509746	0.5777913003379658	0.0504928320659002	0.575277841092129	8.076020309558622e-08	0.5000028837180726	0.5787531005654413	0.5512479368416194	0	0.9	0.0
4180	1.1381188361612588e-08	1.056130158137222e-08	-1.6929012735050178e-10	0.9999989056513017	None	0	0	1.0	1	0	0	1.0	0	0	0	1	5	0	0.5	2	1	0.13333333333333333	2	0.8333333333333334	0	0	0	0	0	0	0	0	0	0	0	0
446	None	None	None	None	None	0.25	1	0.4	4	0.75	9	0.25925925925925924	0.75	13	9	0	0	0	0.6666666666666666	6	9	0.9333333333333333	14	0.0	1.0	0.05170690840517398	0.5076868433500482	0.07455740898979457	0.5849737896700737	-0.09999998100652249	0.5000000225335998	0.6844807453494525	0.5311243095815906	0	1.0	0.0
2375	None	None	None	None	None	0	0	0.6666666666666666	4	0.2857142857142857	2	0.6	0	1	0	7	11	0	0.6	5	3	0.6	9	0.6470588235294118	1.0	0	0	0	0	0	0	0	0	0	0	0
5515	None	None	None	None	None	0	0	0.2037037037037037	11	0.7468354430379747	59	1.0	0.08860759493670886	17	7	63	0	0	1.0	9	9	5.4	81	0.0	1.0	-0.07721672028826923	0.5561854592200811	0.29817353010201686	0.5146384040148968	0.07247321837291637	0.5913660638186281	0.8291179552423344	0.5542753719653755	0	1.0	0.0
3786	0.005147444770531749	0.0003076321269031836	0.0002716507009709966	0.9923662732441757	None	0	0	0.4	2	0.8	4	0.4666666666666667	0.8	6	4	0	2	0	0.6	5	3	0.4666666666666667	7	1.0	0	-0.09718294182956037	0.503568044636456	0.09999999650862852	0.5000016148519473	0.2402243054708501	0.6751371701438049	0.7997716383789841	0.561831204947426	1.0	1.0	0.0
5132	0.0026578616280581685	0.00048699447258863	-0.0004264748683539666	0.9966624879391788	None	0.2	1	0.3333333333333333	4	0.8	12	0.20987654320987653	0.8	16	12	0	0	0	1.0	9	9	1.1333333333333333	17	0.0	1.0	0.04104184975421797	0.6380457877978235	0.2723542805996121	0.5404388561346133	0.09993074661628776	0.5215589227923825	0.7313088891545336	0.5675258336601261	0	1.0	0.0
7373	0.01455493342173599	0.012829052389786494	0.011789677160838985	0.9971140552252651	None	0.2	1	0.3333333333333333	4	0.8	12	0.20987654320987653	0.8	16	12	0	0	0	1.0	9	9	1.1333333333333333	17	0.0	1.0	-0.0912328650578607	0.6825924420164189	0.2799867293922064	0.5544617230408732	0.09999999999554655	0.5000000000711178	0.8017553847860409	0.5813072247583126	0	1.0	0.0
6327	0.014527671289542493	0.014574303715980397	0.014436209649461842	0.9959732382585427	None	0.2	1	0.3333333333333333	4	0.8	12	0.20987654320987653	0.8	16	12	0	0	0	1.0	9	9	1.1333333333333333	17	0.0	1.0	0.08823750012148915	0.6884381947543182	0.32760158229011294	0.5770039153630062	0.09999999990398169	0.5000000014490353	0.7808852702996794	0.5909203404860467	0	1.0	0.0
7115	1.5388171109345955e-10	1.1738164145305936e-12	7.776222909285635e-14	0.9999999999999993	None	0.2	1	0.3333333333333333	4	0.8	12	0.20987654320987653	0.8	16	12	0	0	0	1.0	9	9	1.1333333333333333	17	0.0	1.0	-0.08369126963332413	0.632038379142554	0.34416608647735314	0.5695244315653453	3.4121229860137375e-23	0.5	0.8696399139667961	0.5679832405059368	0	1.0	0.0
897	None	None	None	None	None	0	0	0.3018867924528302	16	0.6103896103896104	47	0.9753086419753086	0.15584415584415584	25	12	53	0	0	1.0	9	9	5.266666666666667	79	0.0	0.9714285714285714	0.09169981345677766	0.5554807632555656	2.577198849666401e-11	0.5004040166889235	0.011781461403014941	0.5942916683479537	0.6005320412522076	0.5503448543660898	0	1.0	0.0
5874	0.0003322974524359921	8.643253287351494e-07	1.3027292516323485e-07	0.9999999891412085	None	0.2	1	0.3333333333333333	4	0.8	12	0.20987654320987653	0.8	16	12	0	0	0	1.0	9	9	1.1333333333333333	17	0.0	1.0	-0.010238709209945364	0.6234312747120703	0.1376185909160796	0.5652950635611321	0.03448645639097621	0.6504310916497559	0.6642891882930753	0.6136270692981192	0	1.0	0.0
7418	0.008694364329544827	0.001195305211550969	-0.00012853612813607036	0.988161017351212	None	0	0	0.375	3	0.8	8	0.3333333333333333	0.8	11	8	0	0	0	0.4444444444444444	4	9	0.8	12	0.0	1.0	-0.12427805253564625	0.9979780278029146	0.3040499994413425	0.5578467420440459	0.09999999988788624	0.5000000015368339	0.8434680270934979	0.8951720220413101	0	1.0	0.0
3837	7.786237062671042e-09	3.69139337969431e-09	3.6905449308774908e-09	0.9999993808067935	None	0	0	1.0	3	0.0	0	0.6666666666666666	0	3	0	0	0	0	0.6666666666666666	3	2	0.26666666666666666	4	0.0	1.0	0	0	0	0	0	0	0	0	0	0	0
1580	None	None	None	None	None	0.25	1	0.4	4	0.75	9	0.25925925925925924	0.75	13	9	0	0	0	0.6666666666666666	9	6	0.9333333333333333	14	0.0	1.0	0.09947541573700573	0.5012454652211717	-0.042491821184552414	0.6832328759519635	0.038912609759298784	0.5366149312617956	0.6440131509604813	0.5761017983010392	0	1.0	0.0
158	None	None	None	None	None	0	0	0.5	2	0.75	3	1.0	0	0	0	5	0	0	0.16666666666666666	6	1	0.4	6	0.0	0.4	0	0	0	0	0	0	0	0	0	0	0
396	None	None	None	None	None	0.125	1	0.5	9	0.4583333333333333	11	0.6190476190476191	0.2916666666666667	15	7	10	5	0	0.8571428571428571	7	6	1.7333333333333334	26	0.3125	0.6	-0.018936625633100328	0.6701428107784888	0.07648978419743073	0.659158315573248	0.09966450231008314	0.5009264635078977	0.6801112450699164	0.6123879090477451	1.0	1.0	0.0
7075	None	None	None	None	None	0	0	0.05555555555555555	3	0.9493670886075949	75	1.0	0.13924050632911392	13	11	67	0	0	1.0	9	9	5.4	81	0.0	1.0	0.038401926780758225	0.668223279567708	0.23370283987693488	0.5478965849487567	7.902762784127648e-27	0.5	0.7444936733783828	0.5738178694777463	0	1.0	0.0
1361	None	None	None	None	None	0.08	2	0.3269230769230769	17	0.6052631578947368	46	0.9629629629629629	0.17105263157894737	26	13	51	0	0	1.0	9	9	5.2	78	0.0	0.9565217391304348	0.10469524635403608	0.5652337535727339	-0.09996772661739804	0.5024201239632489	0.0007067899588987169	0.6088265093226101	0.7094080509540436	0.5592612775345607	0	1.0	0.0
400	None	None	None	None	None	0	0	0	0	0	0	1.0	0	0	0	0	0	0	1.0	1	1	0.06666666666666667	1	0.0	0	0	0	0	0	0	0	0	0	0	0	0
1828	None	None	None	None	None	0.3333333333333333	1	0.5	4	0.6666666666666666	6	0.3055555555555556	0.6666666666666666	10	6	0	0	0	1.0	6	6	0.7333333333333333	11	0.0	0.8	0.03706041301447168	0.5833483292243719	0.06994526570667887	0.5311742270088582	0.3311683378498428	0.6066610641770457	0.7988738667534727	0.5740098814813125	0	1.0	0.0
7334	0.0	0.0	0.0	1.0	None	0	0	0	0	0	0	1.0	0	0	0	0	0	0	1.0	1	1	0.06666666666666667	1	0.0	0	0	0	0	0	0	0	0	0	0	0	0
7300	0.021704517989653265	0.02044305742382697	0.020426052957241356	0.9980057277792111	None	0.2	1	0.3333333333333333	4	0.8	12	0.20987654320987653	0.8	16	12	0	0	0	1.0	9	9	1.1333333333333333	17	0.0	1.0	-0.09998581854415531	0.500196554531998	0.28332808511492147	0.6022824399677831	0.09999931758834339	0.5000544466689028	0.827155167113346	0.53461026275379	0	1.0	0.0
2005	None	None	None	None	None	0	0	0.5	3	0.6666666666666666	4	0.4	0.6666666666666666	7	4	0	1	0	0.8	5	4	0.5333333333333333	8	1.0	0.6666666666666666	-0.09999999996719677	0.5000000000234093	0.012020806812482448	0.5232310569444436	-0.18816077424284944	0.9906961180358077	0.7617375878034831	0.8301920686394321	1.0	1.0	0.0
2264	None	None	None	None	None	0	0	0.25	1	1.0	3	1.0	0	0	0	4	0	0	0.2	1	5	0.3333333333333333	5	0.0	0	0	0	0	0	0	0	0	0	0	0	0
1953	None	None	None	None	None	0.2222222222222222	2	0.3	6	0.7777777777777778	21	0.35802469135802467	0.4444444444444444	18	12	10	0	0	1.0	9	9	1.9333333333333333	29	0.0	0.45454545454545453	0.09960988022155229	0.5558499393839565	-0.013161135212440292	0.6781167480604133	0.0001990115283331363	0.5028491031987843	0.6169951587327159	0.5810181336619111	0	1.0	0.0
3173	0.006406188619618135	0.00181774936466146	0.001327918118637474	0.9914920940280678	None	0.2	1	0.3333333333333333	4	0.8	12	0.20987654320987653	0.8	16	12	0	0	0	1.0	9	9	1.1333333333333333	17	0.0	1.0	0.1458892962077315	0.6505159973186407	-0.09999878905884485	0.5071731387943246	0.09999402230170126	0.5000216068441287	0.7441742851369608	0.5539630893434567	0	1.0	0.0
5581	0.0002787875022351107	1.1939814049997746e-06	1.0748312945833021e-06	0.9999998738801772	None	0.2	1	0.3333333333333333	4	0.8	12	0.20987654320987653	0.8	16	12	0	0	0	1.0	9	9	1.1333333333333333	17	0.0	1.0	1.417713182728467e-07	0.5000000373516245	0.09999997566365695	0.500000365976213	0.02937601284930654	0.6949466195408653	0.6155097768448626	0.5681850349964419	0	1.0	0.0
5773	None	None	None	None	None	0	0	0.16666666666666666	9	0.7974683544303798	63	1.0	0.1518987341772152	18	12	62	0	0	1.0	9	9	5.4	81	0.0	1.0	-0.05761235172137515	0.5592540237051565	9.572780995717744e-19	0.5	0.0999995028398208	0.5000065933708422	0.6572811330056941	0.5198363728815483	0	1.0	0.0
352	None	None	None	None	None	0	0	0.2857142857142857	4	0.7894736842105263	15	0.25925925925925924	0.7368421052631579	18	14	2	1	0	1.0	9	9	1.4	21	0.25	0.5	-0.05993744584519243	0.6472428089650267	0.027653485510865494	0.5292985690371892	7.418332848697247e-08	0.5490069730688536	0.5901588493672535	0.5761470867368141	1.0	1.0	0.0
2529	None	None	None	None	None	0	0	0.06666666666666667	2	0.9523809523809523	40	0.9777777777777777	0.047619047619047616	2	2	41	7	0	0.5555555555555556	9	5	2.933333333333333	44	0.08139534883720931	0.9743589743589743	-0.09999990490574402	0.5000001052061672	7.902762784127648e-27	0.5	0.05233763328397425	0.611235703623534	0.6565185646989554	0.537637819608852	1.0	1.0	0.0
5866	0.010367251969803726	0.006530184686080801	-0.0028029371533947996	0.9949960173611029	None	0.2	1	0.3333333333333333	4	0.8	12	0.20987654320987653	0.8	16	12	0	0	0	1.0	9	9	1.1333333333333333	17	0.0	1.0	0.08876697884577842	0.54959216208492	0.24453403362443726	0.56208618393934	0.09999999999057821	0.5000000002074521	0.6804857599912316	0.5373184767603251	0	1.0	0.0
3070	1.248248245214749e-07	1.0628993489736545e-07	4.976256880782814e-11	0.9999813217272189	None	0	0	0.018518518518518517	1	1.0	79	1.0	0	0	0	80	0	0	1.0	9	9	5.4	81	0.0	1.0	0	0	0	0	0	0	0	0	0	0	0
1701	None	None	None	None	None	0	0	0	0	0	0	1.0	0	0	0	0	4	0	1.0	1	1	0.06666666666666667	1	1.0	0	0	0	0	0	0	0	0	0	0	0	0
7157	None	None	None	None	None	0	0	0.375	3	0.5555555555555556	5	0.44	0.5555555555555556	7	5	3	3	0	1.0	5	5	0.7333333333333333	11	0.375	0	-0.09999900247744989	0.5000010937526025	0.09999938054523992	0.5000010058101305	0.09977483725318197	0.5141620699113607	0.7195584672837022	0.5047225123978152	1.0	1.0	0.0
4987	0.014658041397138744	0.013377710741070524	0.012254375710002449	0.9971160212489502	None	0.2	1	0.3333333333333333	4	0.8	12	0.20987654320987653	0.8	16	12	0	0	0	1.0	9	9	1.1333333333333333	17	0.0	1.0	-0.0912328650578607	0.6825924420164189	0.2799867293922064	0.5544617230408732	0.09999999999554655	0.5000000000711178	0.8017553847860409	0.5813072247583126	0	1.0	0.0
5672	0.00040256054742028905	9.060646242013152e-07	3.769657922208942e-07	0.9999999838388212	None	0.2	1	0.3333333333333333	4	0.8	12	0.20987654320987653	0.8	16	12	0	0	0	1.0	9	9	1.1333333333333333	17	0.0	1.0	-0.06348265018276769	0.5236454389168047	0.09999999620716646	0.5000001302155338	0.5586407893792623	0.7860497721474311	0.9330613599717781	0.6142730645647045	0	1.0	0.0
1857	None	None	None	None	None	0.2	1	0.3333333333333333	4	0.8	12	0.20987654320987653	0.8	16	12	0	0	0	1.0	9	9	1.1333333333333333	17	0.0	1.0	0.016088495766605863	0.588295106527382	-0.09804182191513826	0.6261359816864267	0.09807044410149243	0.5197825011249404	0.6923187610809026	0.5786554258903892	0	1.0	0.0
2521	None	None	None	None	None	0	0	0	0	0	0	1.0	0	0	0	0	4	0	1.0	1	1	0.06666666666666667	1	1.0	0	0	0	0	0	0	0	0	0	0	0	0
384	None	None	None	None	None	0	0	0.3181818181818182	7	0.6129032258064516	19	0.4583333333333333	0.06451612903225806	5	2	27	0	0	0.8888888888888888	8	9	2.2	33	0.0	0.35714285714285715	0.09732506616959856	0.5618809273942592	-0.08999404823337079	0.5207696884470846	0.018682852113167576	0.5650760689704394	0.6764843754287373	0.5493153983356832	0	1.0	0.0
3369	None	None	None	None	None	0	0	0.2777777777777778	10	0.6666666666666666	34	0.654320987654321	0.2549019607843137	20	13	32	0	0	1.0	9	9	3.533333333333333	53	0.0	0.851063829787234	-0.09999594292764466	0.5139014716502692	-0.09894736464500507	0.6861469344704985	-0.19434552823411227	0.9999999999832898	0.795517782652933	0.9998066718758712	0	1.0	0.0
5585	0.006475081500973611	0.000427708959674615	-0.0001472212723570254	0.9909144664959109	None	0.25	1	0.4	4	0.75	9	0.25925925925925924	0.75	13	9	0	0	0	0.6666666666666666	6	9	0.9333333333333333	14	0.0	1.0	-0.09422923229341784	0.5571788433057884	0.32983693937057457	0.5628390661236964	0.09999999999970051	0.5000000000177521	0.8498309848594233	0.5401146495499046	0	1.0	0.0
5980	0.01463375993417716	0.013150277648637942	0.012171404116074465	0.9970086239391244	None	0.2	1	0.3333333333333333	4	0.8	12	0.20987654320987653	0.8	16	12	0	0	0	1.0	9	9	1.1333333333333333	17	0.0	1.0	-0.0912328650578607	0.6825924420164189	0.2799867293922064	0.5544617230408732	0.09999999999554655	0.5000000000711178	0.8017553847860409	0.5813072247583126	0	1.0	0.0
5194	0.030513788319067422	0.02132909216560775	0.01453234562340831	0.9788424070112134	None	0.2	1	0.3333333333333333	4	0.8	12	0.20987654320987653	0.8	16	12	0	0	0	1.0	9	9	1.1333333333333333	17	0.0	1.0	1.7279661114107564e-07	0.5004562683378004	0.2630153705077743	0.5620520137173146	0.09999999971531764	0.5000000042759234	0.7472590319097234	0.5209310384708331	0	0.9375	0.0
6719	0.00018141202294135733	6.767341744948294e-06	1.4582738614974466e-06	0.9999999555020532	None	0.2	1	0.3333333333333333	4	0.8	12	0.20987654320987653	0.8	16	12	0	0	0	1.0	9	9	1.1333333333333333	17	0.0	1.0	1.8441768994044423e-07	0.5048131702141269	5.812268808416203e-17	0.500000000018295	0.057909391611130824	0.5643287788025568	0.5678260752171014	0.523150304177899	0	0.625	0.0
2402	None	None	None	None	None	0.2727272727272727	3	0.5	12	0.5	17	0.4444444444444444	0.5	29	17	6	2	0	1.0	9	9	2.4	36	0.5	0.41379310344827586	0.06018295708554663	0.5280286010479635	0.05099809994987024	0.5883167636666412	0.12252525547038354	0.6628725053527843	0.6005240162992481	0.5943043434440529	1.0	0.9655172413793104	0.0
3004	0.002804079200995643	0.00042125262041166177	0.0002075397732246	0.9966042794398219	None	0.2	1	0.3333333333333333	4	0.8	12	0.20987654320987653	0.8	16	12	0	0	0	1.0	9	9	1.1333333333333333	17	0.0	1.0	0.06388950635893845	0.6602775102925256	0.214902184168498	0.7302418504874321	0.09995442778980745	0.5001410136461809	0.7263020467274609	0.6349816296370997	0	1.0	0.0
5538	0.020864171750938673	0.02070525037023603	0.02068697068966805	0.9980521078538589	None	0.2	1	0.3333333333333333	4	0.8	12	0.20987654320987653	0.8	16	12	0	0	0	1.0	9	9	1.1333333333333333	17	0.0	1.0	-0.09998581854415531	0.500196554531998	0.28332808511492147	0.6022824399677831	0.09999931758834339	0.5000544466689028	0.827155167113346	0.53461026275379	0	1.0	0.0
466	None	None	None	None	None	0	0	0.3333333333333333	2	0.8333333333333334	5	0.4	0.8333333333333334	7	5	0	0	0	0.8	5	4	0.5333333333333333	8	0.0	0	-0.07722657940749553	0.6637769947451654	1.778624538919008e-17	0.5000000006939676	0.0014275854879841616	0.5420462899160087	0.5982868932631761	0.5702615377945215	0	1.0	0.0
38	None	None	None	None	None	0.125	2	0.4117647058823529	14	0.5306122448979592	26	0.7083333333333334	0.1836734693877551	20	9	30	0	0	0.8888888888888888	8	9	3.4	51	0.0	0.8372093023255814	-0.04050585177620846	0.6655836040788475	0.04057043143155453	0.5120065776980087	-0.09052809679386342	0.563303728523643	0.6401982048065599	0.5818318776017705	0	1.0	0.0
7235	None	None	None	None	None	0	0	0.2037037037037037	11	0.759493670886076	60	1.0	0.6455696202531646	61	51	19	0	0	1.0	9	9	5.4	81	0.0	1.0	-0.09995012513289663	0.5001897574418201	0.053617993929958994	0.6153708455490181	0.09474713964764064	0.5403261981887811	0.6951445477742986	0.5525024486446136	0	1.0	0.0
3678	0.017058583569957014	0.006406731274385778	0.0012229376941310366	0.9875994633068238	None	0	0	0.36363636363636365	4	0.6428571428571429	9	0.5333333333333333	0.35714285714285715	9	5	6	5	0	0.8333333333333334	5	6	1.0666666666666667	16	0.4166666666666667	0	-0.09996656640794957	0.5000250744397962	0.6069641383959861	0.576202856304	0.42981205625830105	0.7384842347728117	0.9543127058091765	0.6102754294635159	1.0	1.0	0.39817793343010877
1797	None	None	None	None	None	0.25	2	0.3684210526315789	7	0.6923076923076923	18	0.6666666666666666	0.38461538461538464	16	10	11	0	0	0.8571428571428571	6	7	1.8666666666666667	28	0.0	0.19047619047619047	-0.0463291664347396	0.6669723854713829	0.010195683616090603	0.6694862691312837	-0.02714682234358089	0.6702705763416839	0.5754665486800199	0.6689112496969987	0	0.1875	0.0
3271	None	None	None	None	None	0.06666666666666667	1	0.3333333333333333	11	0.6382978723404256	30	0.6049382716049383	0.5957446808510638	39	28	9	0	0	1.0	9	9	3.2666666666666666	49	0.0	1.0	0.03717132225888893	0.5793627916950354	0.19467185130411457	0.6089925032024615	0.02709256584769436	0.5723664026116793	0.6873735258333389	0.5870014777357472	0	1.0	0.0
5725	6.763422253957833e-06	7.258921386500528e-07	1.2269996583590558e-09	0.9994008508022436	None	0	0	0.25	1	1.0	3	1.0	1.0	4	3	0	3	0	0.2	5	1	0.3333333333333333	5	1.0	0	-0.07252795777879532	0.5	0.0907376107340729	0.5233046086878723	0.013694517329170092	0.5037165082705196	0.6608342356821738	0.5090117184179469	1.0	1.0	0.0
4931	None	None	None	None	None	0	0	0.05555555555555555	3	0.9493670886075949	75	1.0	0.0759493670886076	8	6	72	0	0	1.0	9	9	5.4	81	0.0	1.0	-0.029558493718029034	0.6701125233223997	0.09999988492251159	0.500000134908376	0.03378870665375191	0.5477465567749028	0.6300370170180156	0.5744640714694027	0	1.0	0.0
4591	5.3890002766321325e-05	2.9969830942667034e-05	-1.58019165981886e-05	0.9954370807800883	None	0	0	0.13333333333333333	4	0.8837209302325582	38	0.5555555555555556	0.09302325581395349	6	4	38	0	0	1.0	9	9	3.0	45	0.0	0.7777777777777778	-0.08994359221160124	0.5481804175234389	-0.09957158839626834	0.5020288578951692	0.06211628550270176	0.5116738882933695	0.6721330770444324	0.520666638055054	0	0.16666666666666666	0.0
5962	0.010659471871948815	0.002276784947290176	0.0020570903121559726	0.978513659503164	None	0.2	1	0.3333333333333333	4	0.8	12	0.20987654320987653	0.8	16	12	0	0	0	1.0	9	9	1.1333333333333333	17	0.0	1.0	0.012813361502097049	0.5768422316786337	0.3757774823000541	0.5918809370864622	0.09999999791723917	0.5000001596012845	0.8231278048227094	0.5565545265472351	0	1.0	0.0
983	None	None	None	None	None	0	0	0	0	0	0	1.0	0	0	0	0	0	0	1.0	1	1	0.06666666666666667	1	0.0	0	0	0	0	0	0	0	0	0	0	0	0
2002	None	None	None	None	None	0.5	1	0.6666666666666666	4	0.5	3	0.4444444444444444	0.5	7	3	0	0	0	0.5	3	6	0.5333333333333333	8	0.0	1.0	0.16810332035545536	0.6795538966057674	0.00011582835675124274	0.6669923065550116	-0.04256611540172481	0.5079105081555724	0.7475967049225456	0.6207328631415201	0	1.0	0.0
1426	None	None	None	None	None	0.4	4	0.5217391304347826	12	0.5	16	0.4722222222222222	0.46875	26	15	7	0	0	0.8888888888888888	9	8	2.2666666666666666	34	0.0	0.23076923076923078	0.026257446575120903	0.5953821170665256	0.04218999353832257	0.6464792088407264	0.029925880567957107	0.5748534538077389	0.583235461794265	0.605996260991671	0	1.0	0.0
3431	0.0001241112663438133	4.772352762655317e-07	-7.947916926236505e-08	0.9999974895227384	None	0.25	1	0.4	4	0.7692307692307693	10	0.23809523809523808	0.7692307692307693	14	10	0	0	0	0.7777777777777778	7	9	1.0	15	0.0	1.0	5.926944836685311e-07	0.5000596932139746	-0.09988493213173132	0.5093668126558057	-0.029931462150238713	0.502186097353092	0.6031408558290834	0.5038711603605267	0	1.0	0.0
4836	8.829057273184571e-05	2.1634042272404396e-07	2.1272783125518407e-07	0.9999999976125629	None	0.2	1	0.3333333333333333	4	0.8	12	0.20987654320987653	0.8	16	12	0	0	0	1.0	9	9	1.1333333333333333	17	0.0	1.0	0.059689391822396964	0.5665121910690546	-0.09740965849856231	0.5207227671544545	0.00010097700502948142	0.5580141296450911	0.6576603107744907	0.5484871351084561	0	0.9375	0.0
1618	None	None	None	None	None	0	0	0.5	2	0.3333333333333333	1	0.8333333333333334	0	0	0	4	2	0	0.6666666666666666	2	3	0.3333333333333333	5	0.16666666666666666	0	0	0	0	0	0	0	0	0	0	0	0
10	None	None	None	None	None	0.07692307692307693	1	0.3103448275862069	9	0.6829268292682927	28	0.6825396825396826	0.1951219512195122	15	8	27	6	0	0.7777777777777778	7	9	2.8666666666666667	43	0.11764705882352941	0.7222222222222222	0.0015892533798013322	0.5658601019638702	-0.06341995392038721	0.5018591657190319	0.022723784042434	0.5489280399709119	0.5932292317310527	0.5389838188680552	1.0	1.0	0.0
6742	0.004391733348684906	0.0031184958203591857	-0.003118490875661771	0.9901695274990524	None	0.2	1	0.3333333333333333	4	0.8	12	0.20987654320987653	0.8	16	12	0	0	0	1.0	9	9	1.1333333333333333	17	0.0	1.0	0.3174759216685986	0.5332048745812288	0.4230129183792425	0.5746535584095372	0.045788300282771296	0.5570117350261774	0.825354805161142	0.5550197714614977	0	1.0	0.0
4985	0.015527687640933735	0.0015230679188989874	0.00048644154533666705	0.9812605516178134	None	0.25	1	0.4	4	0.7692307692307693	10	0.23809523809523808	0.7692307692307693	14	10	0	0	0	0.7777777777777778	7	9	1.0	15	0.0	1.0	0.20447962206754183	0.549757636016214	-0.03198895211173409	0.6586511989490668	0.09999999989809533	0.5000000121035616	0.7284083239317368	0.5709333654270153	0	0	0.0
2081	None	None	None	None	None	0	0	0	0	0	0	1.0	0	0	0	0	0	0	1.0	1	1	0.06666666666666667	1	0.0	0	0	0	0	0	0	0	0	0	0	0	0
973	None	None	None	None	None	0	0	0	0	0	0	1.0	0	0	0	0	1	0	1.0	1	1	0.06666666666666667	1	0.25	0	0	0	0	0	0	0	0	0	0	0	0
3251	6.044250858383536e-07	4.5686929312117973e-07	4.563555694934383e-11	0.9998725712591544	None	0	0	1.0	1	0	0	1.0	0	1	0	0	3	0	0.5	2	1	0.13333333333333333	2	1.0	0	0	0	0	0	0	0	0	0	0	0	0
5622	0.0016753651547420781	7.8684433835271e-05	6.881775288800022e-05	0.998315770934716	None	0	0	0.42857142857142855	3	0.75	6	0.5555555555555556	0.75	9	6	0	1	0	0.2222222222222222	2	9	0.6666666666666666	10	1.0	1.0	0.054969560242448465	0.5924120745285856	0.03255600438912694	0.5160493811588874	0.09999999999888465	0.5000000002882514	0.5696570408176885	0.5364490097659627	1.0	0.7777777777777778	0.0
980	None	None	None	None	None	0	0	0	0	0	0	1.0	0	0	0	0	4	0	1.0	1	1	0.06666666666666667	1	1.0	0	0	0	0	0	0	0	0	0	0	0	0
7159	0.0005657917301807217	3.07413858562063e-06	3.072806645638491e-06	0.9999984931321905	None	0.25	1	0.36363636363636365	4	0.7857142857142857	11	0.2222222222222222	0.7857142857142857	15	11	0	0	0	0.8888888888888888	9	8	1.0666666666666667	16	0.0	1.0	0.030736454013518988	0.5782984542015623	0.3570380503338401	0.547700141321689	0.09999998137631175	0.5000011102481374	0.7978425309355278	0.5421645626883252	0	1.0	0.0
5502	0.002314918555179517	0.00042959754946546633	8.524031870511378e-05	0.9987517701505038	None	0.25	1	0.4	4	0.7692307692307693	10	0.23809523809523808	0.7692307692307693	14	10	0	0	0	0.7777777777777778	7	9	1.0	15	0.0	1.0	0.009349307346004206	0.5640221798551359	0.1379708972958628	0.5917930911056203	-0.013167034466535357	0.6916260246853766	0.6754073321786684	0.6174815752218491	0	1.0	0.0
5121	0.013462459267069371	0.0023037888810368396	-0.0020156829397913463	0.9920384410697306	None	0.25	1	0.4	4	0.7692307692307693	10	0.23809523809523808	0.7692307692307693	14	10	0	0	0	0.7777777777777778	9	7	1.0	15	0.0	1.0	-0.09251292452990394	0.6297747845129149	0.28082278118214343	0.5789921772743998	0.09999999999856207	0.500000000008456	0.8057106626546128	0.5703541217851062	0	1.0	0.0
1814	None	None	None	None	None	0	0	0.125	6	0.8857142857142857	62	0.8888888888888888	0.11428571428571428	11	8	60	7	0	1.0	9	9	4.8	72	0.05785123966942149	0.9230769230769231	0.0009516159060418559	0.5179209946621666	0.09253934140944824	0.6022699735221665	-0.09998515269313901	0.5002696414317325	0.6870153833176932	0.5405545173478327	1.0	1.0	0.0
6036	0.021351161905290177	0.020998735742276557	0.020981706845048378	0.9978968152946377	None	0.2	1	0.3333333333333333	4	0.8	12	0.20987654320987653	0.8	16	12	0	0	0	1.0	9	9	1.1333333333333333	17	0.0	1.0	-0.09998581854415531	0.500196554531998	0.28332808511492147	0.6022824399677831	0.09999931758834339	0.5000544466689028	0.827155167113346	0.53461026275379	0	1.0	0.0
6687	0.003025777121733573	0.0009910717317567943	-4.2922727819208276e-05	0.9969261801612993	None	0.25	1	0.4	4	0.7692307692307693	10	0.23809523809523808	0.7692307692307693	14	10	0	0	0	0.7777777777777778	7	9	1.0	15	0.0	1.0	-0.06899524257104624	0.5554233790911661	0.11285096333828479	0.6369805252867046	0.09997975062681125	0.500049888435414	0.6968198250006002	0.5650533575311931	0	1.0	0.0
997	None	None	None	None	None	0	0	0.6	3	0.4	2	0.5833333333333334	0	0	0	6	0	0	0.75	4	3	0.4666666666666667	7	0.0	0.6666666666666666	0	0	0	0	0	0	0	0	0	0	0
4393	0.0014975789319774339	0.00027000707518624466	-0.00012557190705851523	0.9986467009211322	None	0	0	0.375	3	0.7777777777777778	7	0.3142857142857143	0.7777777777777778	10	7	0	1	0	0.7142857142857143	5	7	0.7333333333333333	11	1.0	0.6666666666666666	0.08370753648845629	0.5853303917754589	0.0015568377066906614	0.5182891842289918	0.0999995701228317	0.5000019947718851	0.6046378237737519	0.534768111539775	1.0	1.0	0.0
3783	5.463775248818491e-07	5.091123192703699e-07	1.3795556520625937e-11	0.9998570681195067	None	0	0	1.0	1	0	0	1.0	0	1	0	0	0	0	0.5	2	1	0.13333333333333333	2	0.0	0	0	0	0	0	0	0	0	0	0	0	0
5785	0.0003631281271338086	1.4486560640591733e-05	-8.126756642495566e-06	0.9999999823247987	None	0.2	1	0.3333333333333333	4	0.8	12	0.20987654320987653	0.8	16	12	0	0	0	1.0	9	9	1.1333333333333333	17	0.0	1.0	-0.07547483881503173	0.5543784888169041	-0.06646103190762973	0.6646994502597584	0.09999999897088711	0.5000016179939695	0.6993529017964364	0.5746618502826094	0	1.0	0.0
11	None	None	None	None	None	0	0	0	0	0	0	1.0	0	0	0	0	0	0	1.0	1	1	0.06666666666666667	1	0.0	0	0	0	0	0	0	0	0	0	0	0	0
136	None	None	None	None	None	0	0	1.0	1	0	0	1.0	0	1	0	0	1	0	0.5	1	2	0.13333333333333333	2	0.3333333333333333	0	0	0	0	0	0	0	0	0	0	0	0
2626	3.39463962020187e-07	2.71724346744418e-07	5.3696987018587424e-08	0.9998863654740409	None	0	0	0.5	4	0.4444444444444444	4	0.55	0	2	0	8	8	0	0.8	4	5	0.7333333333333333	11	0.4444444444444444	0.5	0	0	0	0	0	0	0	0	0	0	0
7460	0.000597218218822832	2.462418490453843e-05	-1.7512702877103845e-05	0.9999896291114863	None	0.2	1	0.3333333333333333	4	0.8	12	0.20987654320987653	0.8	16	12	0	0	0	1.0	9	9	1.1333333333333333	17	0.0	1.0	9.916789015026934e-12	0.5000013231243937	0.25697332091233394	0.6680894303428754	0.09999393852872322	0.5033734293294062	0.7422567303823091	0.5591431322124332	0	1.0	0.0
4821	0.0004297731904535803	1.9060016440386009e-06	1.692040416475152e-06	0.9999999513377468	None	0.2	1	0.3333333333333333	4	0.8	12	0.20987654320987653	0.8	16	12	0	0	0	1.0	9	9	1.1333333333333333	17	0.0	1.0	-0.0959585983390713	0.6232511049656765	-0.05467503096816391	0.5069372910429167	0.17008091473761977	0.7382636851879981	0.7633950000203825	0.6277777334230842	0	0.125	0.0
197	None	None	None	None	None	0	0	0	0	0	0	1.0	0	0	0	0	4	0	1.0	1	1	0.06666666666666667	1	1.0	0	0	0	0	0	0	0	0	0	0	0	0
5184	0.002158235619835747	0.0013425409000108162	-0.00015624756984322513	0.9988218085237939	None	0.25	1	0.4	4	0.7692307692307693	10	0.234375	0.7692307692307693	14	10	0	0	0	1.0	8	8	1.0	15	0.0	0.8571428571428571	-0.04776268897248992	0.5152087777426088	-0.02475307569424071	0.6585737180910181	0.09999999999995607	0.5000000000170002	0.6619830600797424	0.5595328043317876	0	1.0	0.0
6919	None	None	None	None	None	0	0	0.21739130434782608	10	0.7611940298507462	51	0.8518518518518519	0.43283582089552236	37	29	31	3	0	1.0	9	9	4.6	69	0.05172413793103448	0.8524590163934426	-0.10469110009658615	0.5000000000000001	0.09994601467186008	0.5004400740194758	0.09999999999922392	0.5000000005042655	0.724080991978277	0.5001466915415838	0.972972972972973	0.972972972972973	0.09371166506268394
7238	0.00017102200152396867	4.1407443001162323e-07	-4.1035545496954573e-07	0.9999957636726489	None	0	0	0.3333333333333333	3	0.8181818181818182	9	0.28888888888888886	0.8181818181818182	12	9	0	1	0	0.5555555555555556	9	5	0.8666666666666667	13	1.0	1.0	0.07645354622870755	0.657627352856048	0.09993696556601903	0.5002951305255345	0.04565029937014681	0.6528202229243506	0.6355464649820998	0.6055057315175121	1.0	1.0	0.0
2902	None	None	None	None	None	0	0	0.1724137931034483	5	0.8048780487804879	33	0.6825396825396826	0.17073170731707318	9	7	33	9	0	0.7777777777777778	9	7	2.8666666666666667	43	0.1323529411764706	0.8421052631578947	-0.09890747564206129	0.5093786032269786	0.09999999999966244	0.5000000000164028	0.017810328396767928	0.5628882030957396	0.6934049413719182	0.524182023743518	1.0	1.0	0.0
3426	0.00016721934610550336	8.293929398551225e-07	-3.146543328944951e-07	0.9999965629926365	None	0.3333333333333333	1	0.5	4	0.7	7	0.3	0.7	11	7	0	0	0	0.625	5	8	0.8	12	0.0	0.8571428571428571	0.06059481367513431	0.5948007629977583	0.07621183367192576	0.550005195586939	0.03204081786312026	0.6458923093454656	0.585036059542333	0.5975315398107264	0	1.0	0.0
2453	None	None	None	None	None	0.5	1	0.8333333333333334	5	0.16666666666666666	1	0.6666666666666666	0	3	0	4	0	0	0.75	4	3	0.5333333333333333	8	0.0	1.0	0	0	0	0	0	0	0	0	0	0	0
4457	0.0006334616208879049	9.508975031334222e-05	4.022223138450107e-05	0.9999758455848066	None	0	0	0.2857142857142857	4	0.7777777777777778	14	0.24691358024691357	0.7222222222222222	17	13	2	0	0	1.0	9	9	1.3333333333333333	20	0.0	0.5333333333333333	-0.09068303649709304	0.6520375725350688	-0.09327768757079202	0.5309959885481914	0.1660809155029461	0.7199116098916896	0.7490728834515883	0.6376990732958355	0	1.0	0.0
6669	0.0029805364491891696	0.0011378933466332864	-0.0010039478126458	0.9993081808006726	None	0.2	1	0.3333333333333333	4	0.8	12	0.20987654320987653	0.8	16	12	0	0	0	1.0	9	9	1.1333333333333333	17	0.0	1.0	0.05534772874520246	0.5549853882612513	0.06821352482450704	0.9994584846749514	0.09941046424553157	0.5431831220192292	0.5488800404548998	0.933279887528967	0	1.0	0.0
4455	0.0	0.0	0.0	0.9999999999999998	None	0	0	0	0	0	0	1.0	0	0	0	0	4	0	1.0	1	1	0.06666666666666667	1	1.0	0	0	0	0	0	0	0	0	0	0	0	0
2270	None	None	None	None	None	0	0	1.0	3	0.0	0	0.6666666666666666	0	3	0	0	0	0	0.6666666666666666	2	3	0.26666666666666666	4	0.0	1.0	0	0	0	0	0	0	0	0	0	0	0
3287	0.0	0.0	0.0	0.9999999999999998	None	0	0	0	0	0	0	1.0	0	0	0	0	4	0	1.0	1	1	0.06666666666666667	1	1.0	0	0	0	0	0	0	0	0	0	0	0	0
2016	None	None	None	None	None	0.25	1	0.4	4	0.7692307692307693	10	0.23809523809523808	0.7692307692307693	13	10	1	0	0	0.7777777777777778	7	9	1.0	15	0.0	1.0	0.03459063341745407	0.5444877762500395	7.902762784127648e-27	0.5	-0.02073382783272074	0.6653395072840549	0.5929411171363979	0.5716373429743834	0	1.0	0.0
2511	None	None	None	None	None	0	0	0	0	0	0	1.0	0	0	0	0	4	0	1.0	1	1	0.06666666666666667	1	1.0	0	0	0	0	0	0	0	0	0	0	0	0
3376	0.01717418307844258	0.006800288980268181	0.000489598852535486	0.9875226414978118	None	0	0	0.36363636363636365	4	0.6428571428571429	9	0.5333333333333333	0.35714285714285715	9	5	6	5	0	0.8333333333333334	5	6	1.0666666666666667	16	0.4166666666666667	0	-0.09996656640794957	0.5000250744397962	0.6069641383959861	0.576202856304	0.42981205625830105	0.7384842347728117	0.9543127058091765	0.6102754294635159	1.0	1.0	0.39817793343010877
5839	7.458146560642102e-05	1.2068636012953824e-07	1.0091180744892894e-07	0.9999999931206163	None	0.2	1	0.3333333333333333	4	0.8	12	0.20987654320987653	0.8	16	12	0	0	0	1.0	9	9	1.1333333333333333	17	0.0	1.0	0.08062909524973669	0.58957990608232	-0.015025829045803255	0.6608953897041908	0.017947449411744885	0.5071704026692657	0.5823605122515663	0.5872802077805934	0	1.0	0.0
1199	None	None	None	None	None	0.25	1	0.4	4	0.7692307692307693	10	0.23809523809523808	0.7692307692307693	14	10	0	0	0	0.7777777777777778	9	7	1.0	15	0.0	1.0	0.03300939591647693	0.5857664465365879	-0.17135365275205716	0.9899638331073002	5.6007440380827364e-08	0.500000278167366	0.7395010226122761	0.8383481458927245	0	1.0	0.0
1422	None	None	None	None	None	0.07142857142857142	1	0.3548387096774194	11	0.6136363636363636	27	0.5679012345679012	0.3181818181818182	22	14	23	1	0	1.0	9	9	3.066666666666667	46	0.023809523809523808	0.7027027027027027	-0.03187378430086588	0.5057911528083322	-0.03877775670675711	0.6475935023984692	1.8092080967357106e-07	0.5000156257926441	0.5726235765390958	0.5524485166675189	0.0	0	0.0
524	None	None	None	None	None	0	0	0.6666666666666666	2	0.5	1	1.0	0.5	3	1	0	0	0	0.25	4	1	0.26666666666666666	4	0.0	0.6666666666666666	-0.09999984557845229	0.5000002359638924	4.533289874703233e-26	0.5	0.09970265692094629	0.5006537386207864	0.6932339980492366	0.5002179916385882	0	0	0.0
4418	None	None	None	None	None	0	0	0.2	8	0.7719298245614035	44	0.7283950617283951	0.5263157894736842	37	30	21	0	0	1.0	9	9	3.933333333333333	59	0.0	0.9056603773584906	-0.00953768863985929	0.6710108064786682	-0.09529608733391584	0.5264506868996122	0.18995808391449806	0.7539572296652819	0.7692115463859963	0.6561455245798454	0	0.9459459459459459	0.0
3165	2.587107281023511e-06	6.244677900941767e-09	-4.1442231849810195e-09	0.9999996135739978	None	0	0	0	0	0	0	1.0	0	0	0	0	4	0	1.0	1	1	0.06666666666666667	1	1.0	0	0	0	0	0	0	0	0	0	0	0	0
4401	0.000493122606786304	1.4070670525376706e-06	2.601884532650614e-07	0.9999999455689211	None	0.2	1	0.3333333333333333	4	0.8	12	0.20987654320987653	0.8	16	12	0	0	0	1.0	9	9	1.1333333333333333	17	0.0	1.0	-0.0839234590753386	0.6746556573963315	0.18080599861694185	0.5745305254104238	0.09999999999685845	0.5000000108913054	0.717247547777081	0.5849739721255923	0	1.0	0.0
2340	None	None	None	None	None	0	0	0	0	0	0	1.0	0	0	0	0	4	0	1.0	1	1	0.06666666666666667	1	1.0	0	0	0	0	0	0	0	0	0	0	0	0
6452	0.022078339186291308	0.021533787075049583	0.021516554163305824	0.9979532067221015	None	0.2	1	0.3333333333333333	4	0.8	12	0.20987654320987653	0.8	16	12	0	0	0	1.0	9	9	1.1333333333333333	17	0.0	1.0	-0.09998581854415531	0.500196554531998	0.28332808511492147	0.6022824399677831	0.09999931758834339	0.5000544466689028	0.827155167113346	0.53461026275379	0	1.0	0.0
2517	None	None	None	None	None	0.2	1	0.3333333333333333	4	0.8	12	0.20987654320987653	0.8	16	12	0	0	0	1.0	9	9	1.1333333333333333	17	0.0	1.0	-0.053579675912550605	0.6784732208121241	0.0104681342453514	0.5688122607313187	2.451555743644416e-07	0.5000228466955915	0.5935654381621857	0.5845032309181917	0	1.0	0.0
1526	None	None	None	None	None	0	0	0.21428571428571427	3	0.7777777777777778	14	0.4444444444444444	0.3888888888888889	9	7	10	0	0	0.5555555555555556	5	9	1.3333333333333333	20	0.0	0.47058823529411764	0.005707946155055427	0.5247328847522628	-0.09900295820123485	0.501289234257048	0.07785806578915637	0.5131635583461029	0.673744758556517	0.5130666658482801	0	1.0	0.0
515	None	None	None	None	None	0	0	0.2	4	0.7777777777777778	21	0.725	0	1	0	27	9	0	0.625	8	5	1.9333333333333333	29	0.15789473684210525	0.5	0	0	0	0	0	0	0	0	0	0	0
4580	0.0003161225353570228	1.799500268123625e-06	1.799499230984048e-06	0.9999974783872216	None	0.25	1	0.4	4	0.7692307692307693	10	0.23809523809523808	0.7692307692307693	14	10	0	0	0	0.7777777777777778	7	9	1.0	15	0.0	1.0	9.893135344928981e-06	0.5000469007568356	-0.0982813798859951	0.5093882427312445	-0.09131467584302004	0.5501890331849477	0.6093730691776765	0.5199210726666531	0	1.0	0.0
701	None	None	None	None	None	0	0	0	0	0	0	1.0	0	0	0	0	0	0	1.0	1	1	0.06666666666666667	1	0.0	0	0	0	0	0	0	0	0	0	0	0	0
6822	0.010144388670140819	0.00018660545862037614	-5.547092230061349e-06	0.9899237011972707	None	0.25	1	0.4	4	0.75	9	0.25925925925925924	0.75	13	9	0	0	0	0.6666666666666666	6	9	0.9333333333333333	14	0.0	1.0	2.990950311198177e-17	0.5000000055749664	0.12261760944591757	0.5578443582470011	0.09999999995462631	0.500001242862436	0.6301306052587081	0.5193589043967664	0	1.0	0.0
2215	None	None	None	None	None	0.25	1	0.4	4	0.75	9	0.25925925925925924	0.75	13	9	0	0	0	0.6666666666666666	6	9	0.9333333333333333	14	0.0	1.0	0.04393738202804855	0.6284909582653455	0.06476527300900917	0.5893553852472461	-0.09995091375628642	0.5035612806607019	0.6884327742045038	0.5745480394746788	0	1.0	0.0
7364	0.022411588962241352	0.02048900062428497	0.020473780194847982	0.9980004977565522	None	0.2	1	0.3333333333333333	4	0.8	12	0.20987654320987653	0.8	16	12	0	0	0	1.0	9	9	1.1333333333333333	17	0.0	1.0	-0.09998581854415531	0.500196554531998	0.28332808511492147	0.6022824399677831	0.09999931758834339	0.5000544466689028	0.827155167113346	0.53461026275379	0	1.0	0.0
6284	0.002329295733370275	2.1507639329009427e-05	2.0756757255753284e-05	0.9972748953201891	None	0.3333333333333333	1	0.5	4	0.6666666666666666	6	0.4074074074074074	0.6666666666666666	10	6	0	0	0	0.3333333333333333	3	9	0.7333333333333333	11	0.0	1.0	-0.00832149285377114	0.659811606551678	2.3388119126003754e-25	0.5	0.0999999999999999	0.5000000000000042	0.6255774038502515	0.5549813362178145	0	1.0	0.0
3681	0.00032168557588020414	1.9925280693602707e-06	5.202657646716695e-07	0.9999737666141129	None	0.25	1	0.4	4	0.7692307692307693	10	0.23809523809523808	0.7692307692307693	14	10	0	0	0	0.7777777777777778	7	9	1.0	15	0.0	1.0	0.01856594377779706	0.6730540509749203	0.02904372444879541	0.5275765748847349	-0.03957510721855452	0.6792138910435802	0.6346891181473402	0.6289084452771154	0	0	0.0
5869	0.007071715828415716	0.004691501147477315	-0.0010720116259468014	0.9943199309852422	None	0.25	1	0.36363636363636365	4	0.7857142857142857	11	0.2222222222222222	0.7857142857142857	15	11	0	0	0	0.8888888888888888	9	8	1.0666666666666667	16	0.0	1.0	-0.09910866617953967	0.6037517234857478	0.303254853538088	0.595534108456572	0.09999999875919344	0.5000000265497508	0.8285494820541877	0.5669303322012251	0	1.0	0.0
4329	0.002943995147902294	0.0002927158870561138	-0.00028919821606994113	0.9963644127156964	None	0.2	1	0.3333333333333333	4	0.8	12	0.20987654320987653	0.8	16	12	0	0	0	1.0	9	9	1.1333333333333333	17	0.0	1.0	0.0010841797993119714	0.5011785783447705	2.1045323938883774e-21	0.5000000907187662	0.09999999907438215	0.5000001269253151	0.6151162590849073	0.5003929326429969	0	1.0	0.0
1098	None	None	None	None	None	0	0	0.075	3	0.9310344827586207	54	0.7407407407407407	0.017241379310344827	3	1	56	3	0	1.0	9	9	4.0	60	0.02631578947368421	0.9818181818181818	-0.09999999830631688	0.5000000041654006	0.09999997168283983	0.500000090205136	0.0999999999992168	0.5000001960932875	0.7196666762666847	0.5000000968212747	1.0	1.0	0.0
6710	0.021548021732216868	0.021187008957567453	0.021169396152542354	0.9978777559868605	None	0.2	1	0.3333333333333333	4	0.8	12	0.20987654320987653	0.8	16	12	0	0	0	1.0	9	9	1.1333333333333333	17	0.0	1.0	-0.09998581854415531	0.500196554531998	0.28332808511492147	0.6022824399677831	0.09999931758834339	0.5000544466689028	0.827155167113346	0.53461026275379	0	1.0	0.0
3269	0.0003515312663469292	5.322200532121037e-05	-4.77120558465294e-05	0.9995765837744399	None	0.2	1	0.3333333333333333	4	0.8	12	0.20987654320987653	0.8	16	12	0	0	0	1.0	9	9	1.1333333333333333	17	0.0	1.0	-0.016071267339330127	0.628031022167365	7.902762784127648e-27	0.5	0.03300033360020413	0.5283244511661014	0.5602816566271123	0.5529011312408653	0	1.0	0.0
3078	None	None	None	None	None	0.06666666666666667	1	0.36363636363636365	12	0.5531914893617021	26	0.6049382716049383	0.3191489361702128	24	15	24	0	0	1.0	9	9	3.2666666666666666	49	0.0	0.7272727272727273	0.00011875042127530143	0.5440652071202468	0.02102971354764378	0.6670259670173045	0.09999998433421911	0.5554799722207159	0.6141670385321326	0.5901955284674889	0	0.20833333333333334	0.0
4236	0.015008080575891484	0.003019491941478171	0.0029092144289621833	0.9938907517799359	None	0.2	1	0.3333333333333333	4	0.8	12	0.20987654320987653	0.8	16	12	0	0	0	1.0	9	9	1.1333333333333333	17	0.0	1.0	-0.09985958860133781	0.5005919838188518	0.09999665296224744	0.5000053763069447	-0.18355078816857856	0.9999999163058707	0.769925385325055	0.9956483055346009	0	1.0	0.0
6841	0.0	0.0	0.0	1.0	None	0	0	0	0	0	0	1.0	0	0	0	0	0	0	1.0	1	1	0.06666666666666667	1	0.0	0	0	0	0	0	0	0	0	0	0	0	0
6400	0.014425511464194848	0.00048811869130320305	0.00048335509650048976	0.9950864733393485	None	0.2222222222222222	2	0.38095238095238093	8	0.5862068965517241	17	0.6888888888888889	0.5517241379310345	24	16	6	2	0	0.5555555555555556	9	5	2.066666666666667	31	0.25	0.6923076923076923	1.7516704861878235e-05	0.500034403192167	0.0601064137949075	0.557512722891738	0.2763842640977331	0.75307113038603	0.7661337216890848	0.6103436267305151	0.9791666666666667	1.0	0.0
2828	2.455304234145464e-07	2.0673411053777034e-07	-1.3186142620660367e-07	0.999963528223745	None	0	0	0.2727272727272727	6	0.7096774193548387	22	0.6111111111111112	0.22580645161290322	11	7	21	4	0	0.6666666666666666	9	6	2.2	33	0.09523809523809523	0.6896551724137931	0.22108878816960212	0.5374241512513381	0.001118741055960052	0.6721059386448459	1.3029640143478048e-06	0.500041203106124	0.7507531642972352	0.5718220847621039	0.0	0	0.0
603	None	None	None	None	None	0	0	0.05	1	1.0	28	1.0	0	0	0	29	11	0	0.8333333333333334	5	6	2.0	30	0.1774193548387097	0.4	0	0	0	0	0	0	0	0	0	0	0
4869	0.005069436330246815	0.0006717181973407701	-0.00047924151682258786	0.9926316337451397	None	0	0	0.375	3	0.7777777777777778	7	0.4074074074074074	0.7777777777777778	10	7	0	1	0	0.3333333333333333	3	9	0.7333333333333333	11	1.0	1.0	0.16259461612435172	0.5794657775745062	0.046501985209307345	0.5880588695445514	0.09999999999957232	0.5000000000010328	0.6083162371074944	0.5561395690743461	1.0	1.0	0.0
5886	0.021377427733760564	0.020853761033124495	0.02083532920549043	0.9979559317616841	None	0.2	1	0.3333333333333333	4	0.8	12	0.20987654320987653	0.8	16	12	0	0	0	1.0	9	9	1.1333333333333333	17	0.0	1.0	-0.09998581854415531	0.500196554531998	0.28332808511492147	0.6022824399677831	0.09999931758834339	0.5000544466689028	0.827155167113346	0.53461026275379	0	1.0	0.0
2612	0.00042000377515949324	0.0001643602989868243	1.6600005376387263e-05	0.9994564127000972	None	0	0	0.5	3	0.6666666666666666	4	0.4	0.6666666666666666	7	4	0	1	0	0.8	4	5	0.5333333333333333	8	1.0	0.5	0.023371845797667302	0.5758287716709883	2.7473578259324706e-06	0.500410591521284	0.05268926785214364	0.5426693048623425	0.5700636040911452	0.5397831322594836	1.0	0.8571428571428571	0.0
4919	0.021866301306095234	0.009841146729969994	0.009513178567557755	0.9496203693826503	None	0	0	0.25	11	0.7142857142857143	45	0.8024691358024691	0.47619047619047616	40	30	24	0	0	1.0	9	9	4.333333333333333	65	0.0	0.7142857142857143	-0.09100282455852463	0.6366276623618602	-0.09963187759073733	0.5075240277753502	0.18910628061017148	0.7997930130494268	0.7762115199835778	0.65895006124873	0	1.0	0.0
6944	0.0	0.0	0.0	1.0	None	0	0	0	0	0	0	1.0	0	0	0	0	0	0	1.0	1	1	0.06666666666666667	1	0.0	0	0	0	0	0	0	0	0	0	0	0	0
4333	2.3548995231898164e-05	5.91261583245968e-06	-5.91187723568372e-06	0.9989174922878093	None	0	0	1.0	3	0.0	0	0.6666666666666666	0	3	0	0	0	0	0.6666666666666666	3	2	0.26666666666666666	4	0.0	1.0	0	0	0	0	0	0	0	0	0	0	0
4594	0.015483657837975813	0.0011578372205106294	-0.0009293659228582754	0.987691910347581	None	0.2	1	0.3333333333333333	4	0.8	12	0.20987654320987653	0.8	16	12	0	0	0	1.0	9	9	1.1333333333333333	17	0.0	1.0	7.358795058646391e-11	0.5000006719020647	0.09999989398423129	0.5000006543331036	0.09999999929080194	0.5000000337013398	0.6157160735872456	0.5000004533121694	0	1.0	0.0
930	None	None	None	None	None	0	0	0	0	0	0	1.0	0	0	0	0	4	0	1.0	1	1	0.06666666666666667	1	1.0	0	0	0	0	0	0	0	0	0	0	0	0
2543	None	None	None	None	None	0	0	0.3076923076923077	8	0.6756756756756757	25	0.6190476190476191	0.35135135135135137	18	13	20	0	0	0.7777777777777778	9	7	2.6	39	0.0	0.5625	0.2036579214143615	0.548514216585692	0.004319584096899688	0.6735266675043914	3.056362617983561e-23	0.5000000000000043	0.7209495617809348	0.5759776956069207	0	0.8888888888888888	0.0
6850	0.02757900814704647	0.02241546569027622	0.020113566797918547	0.9834179139623197	None	0.2	1	0.3333333333333333	4	0.8	12	0.20987654320987653	0.8	16	12	0	0	0	1.0	9	9	1.1333333333333333	17	0.0	1.0	0.2623705178101604	0.572427460277083	0.08609858063819589	0.5545877271512926	0.09999999998467934	0.5000000662069444	0.6897864366388929	0.5424796000805495	0	1.0	0.0
4614	0.001965741210081497	0.0001879787578164879	0.00018797590100275152	0.9995827723693936	None	0	0	0.6666666666666666	4	0.42857142857142855	3	0.42857142857142855	0.42857142857142855	7	3	1	2	0	0.42857142857142855	3	7	0.6	9	1.0	0.5714285714285714	-0.0999068704311752	0.5001748636867703	0.09999941525371242	0.5000002796272058	0.09539942890237355	0.9434273477649333	0.7663285841783445	0.7187422727485248	0.07142857142857142	0	0.0
3731	0.0009553239603629762	0.00032960671714650535	-0.0003117684332395368	0.9983337875186671	None	0.2	1	0.3333333333333333	4	0.8	12	0.20987654320987653	0.8	16	12	0	0	0	1.0	9	9	1.1333333333333333	17	0.0	1.0	1.0300698516527172e-08	0.5000000126975548	-0.08233743052691862	0.9595230615605557	-0.0030245669178144982	0.6333615346786161	0.6643312455145635	0.775120951222631	0	1.0	0.0
5266	9.929157623729553e-05	7.667415261885054e-07	-2.0079535037231144e-07	0.999803968686501	None	0.2	1	0.3333333333333333	4	0.8	12	0.20987654320987653	0.8	16	12	0	0	0	1.0	9	9	1.1333333333333333	17	0.0	1.0	-0.017988294212564537	0.6419515662746346	0.03193193006381033	0.5066566921939627	0.022036512164162286	0.5121371171272053	0.558552700422794	0.5546994481224071	0	1.0	0.0
6918	0.030250586493016676	0.025184391546335692	0.02226567332796719	0.9823297423875488	None	0.2	1	0.3333333333333333	4	0.8	12	0.20987654320987653	0.8	16	12	0	0	0	1.0	9	9	1.1333333333333333	17	0.0	1.0	0.2623705178101604	0.572427460277083	0.08609858063819589	0.5545877271512926	0.09999999998467934	0.5000000662069444	0.6897864366388929	0.5424796000805495	0	1.0	0.0
168	None	None	None	None	None	0	0	0.4444444444444444	8	0.48	12	0.375	0.36	14	9	12	9	0	0.8888888888888888	8	9	1.8	27	0.391304347826087	0.631578947368421	-0.03402522018472785	0.6921461865498865	0.012618588861428266	0.5446029127641494	0.023759377187219488	0.5457801065817249	0.5899890282854924	0.5964988598170775	0.0	0	0.0
2689	0.0022935366654546147	0.0018975380710651863	0.0010547402578717211	0.995121947574229	None	0	0	0.4375	7	0.47619047619047616	10	0.7666666666666667	0.2857142857142857	11	6	11	0	0	0.8333333333333334	6	5	1.5333333333333334	23	0.0	0.18181818181818182	0.029054697888366964	0.5867009246110683	0.22278366511739728	0.9999954559187645	0.025339261873083895	0.6598666920187092	0.8701363598893131	0.9883213032315471	0	0	0.0
7195	0.0091184324085083	0.0007659052493576815	0.0004734307194060231	0.9989256882224391	None	0.2	1	0.3333333333333333	4	0.8	12	0.20987654320987653	0.8	16	12	0	0	0	1.0	9	9	1.1333333333333333	17	0.0	1.0	-0.02850049355296853	0.6340604362247224	0.0804911903218323	0.8814053232367168	0.09996309757868564	0.5004058772873022	0.6385769591695137	0.7010637589521002	0	1.0	0.0
1083	None	None	None	None	None	0	0	0.22	11	0.7397260273972602	54	0.9259259259259259	0.5753424657534246	52	42	22	0	0	1.0	9	9	5.0	75	0.0	0.9090909090909091	0.010515018858238186	0.5497422774130873	0.013784127698455629	0.5735520205791849	0.049428144375954886	0.669031741494606	0.5848175594360966	0.5986713805279612	0	0.6346153846153846	0.0
996	None	None	None	None	None	0.09090909090909091	1	0.375	9	0.6060606060606061	20	0.4861111111111111	0.48484848484848486	24	16	10	2	0	0.8888888888888888	9	8	2.3333333333333335	35	0.125	0.6666666666666666	-0.09979688891349241	0.5044082286401055	0.09999999998209938	0.5000000006400823	0.028593593907551673	0.5929235803407579	0.6956182267920029	0.5327611594080746	0.020833333333333332	0	0.0
5766	0.014720273287788969	0.012748592013741445	0.011650617273680055	0.9970590356249952	None	0.2	1	0.3333333333333333	4	0.8	12	0.20987654320987653	0.8	16	12	0	0	0	1.0	9	9	1.1333333333333333	17	0.0	1.0	-0.0912328650578607	0.6825924420164189	0.2799867293922064	0.5544617230408732	0.09999999999554655	0.5000000000711178	0.8017553847860409	0.5813072247583126	0	1.0	0.0
3222	0.00422242300615692	0.0027347895777080074	0.0024443933576440294	0.9973971818197613	None	0.25	1	0.4	4	0.7692307692307693	10	0.23809523809523808	0.7692307692307693	14	10	0	0	0	0.7777777777777778	9	7	1.0	15	0.0	1.0	-0.09999999773482272	0.5000000884241501	7.902762784127648e-27	0.5	0.4248777773994755	0.7356941140309375	0.9068289388200457	0.5844907056349065	0	1.0	0.0
710	None	None	None	None	None	0	0	0	0	0	0	1.0	0	0	0	0	4	0	1.0	1	1	0.06666666666666667	1	1.0	0	0	0	0	0	0	0	0	0	0	0	0
4330	0.0004089079442014701	0.00010836717749945447	9.558733359129702e-05	0.999984860234765	None	0	0	0.2962962962962963	8	0.631578947368421	24	0.6349206349206349	0.23684210526315788	16	9	23	0	0	0.7777777777777778	9	7	2.6666666666666665	40	0.0	0.6666666666666666	0.006959680491870073	0.5503649307533828	-0.09936917126622224	0.5024465921277229	0.2303706905960599	0.8490912996727717	0.7975254544548938	0.6562155538630335	0	0.875	0.0
1553	None	None	None	None	None	0	0	1.0	2	0.0	0	0.75	0	2	0	0	0	0	1.0	2	2	0.2	3	0.0	0	0	0	0	0	0	0	0	0	0	0	0
3283	None	None	None	None	None	0	0	0.46153846153846156	6	0.5294117647058824	9	0.76	0.11764705882352941	6	2	12	5	0	1.0	5	5	1.2666666666666666	19	0.20833333333333334	0.2857142857142857	-0.09998372418949361	0.5000160931960232	0.03450885733312046	0.5117070216001774	-0.09999992918824392	0.5000001230053756	0.6534074827780719	0.503908379673034	1.0	1.0	0.0
1235	None	None	None	None	None	0	0	0	0	0	0	1.0	0	0	0	0	0	0	1.0	1	1	0.06666666666666667	1	0.0	0	0	0	0	0	0	0	0	0	0	0	0
6325	None	None	None	None	None	0	0	0.2777777777777778	5	0.75	18	0.32098765432098764	0.75	23	18	2	0	0	1.0	9	9	1.7333333333333334	26	0.0	0.8	0.044596518365396506	0.6449478441832864	0.09999935231391535	0.5000024403725233	7.902762784127648e-27	0.5000000000000193	0.6112667421413639	0.5495794148782324	0	0.8695652173913043	0.0
959	None	None	None	None	None	0	0	0	0	0	0	1.0	0	0	0	0	0	0	1.0	1	1	0.06666666666666667	1	0.0	0	0	0	0	0	0	0	0	0	0	0	0
870	None	None	None	None	None	0	0	1.0	2	0.0	0	0.75	0	2	0	0	1	0	1.0	2	2	0.2	3	0.5	0	0	0	0	0	0	0	0	0	0	0	0
638	None	None	None	None	None	0.25	1	0.4	4	0.7692307692307693	10	0.23809523809523808	0.7692307692307693	14	10	0	0	0	0.7777777777777778	9	7	1.0	15	0.0	1.0	-0.11774151969490725	0.568258635865274	0.0468740121299772	0.6857274607732808	-0.022455382100918846	0.6508480776401876	0.6690513727808013	0.6362781191288902	0	1.0	0.0
4267	0.0	0.0	0.0	1.0	None	0	0	0	0	0	0	1.0	0	0	0	0	0	0	1.0	1	1	0.06666666666666667	1	0.0	0	0	0	0	0	0	0	0	0	0	0	0
721	None	None	None	None	None	0	0	0	0	0	0	1.0	0	0	0	0	0	0	1.0	1	1	0.06666666666666667	1	0.0	0	0	0	0	0	0	0	0	0	0	0	0
6791	0.001072848090457888	0.00043642484973123046	0.00025167112167114763	0.9991693011526116	None	0.2	1	0.3333333333333333	4	0.8	12	0.20987654320987653	0.8	16	12	0	0	0	1.0	9	9	1.1333333333333333	17	0.0	1.0	0.03956341371223725	0.6353335968959183	0.22878659076401647	0.5723762366603031	0.09999999018671105	0.5000000933200035	0.7181659402021358	0.5700953360631631	0	1.0	0.0
6970	0.0004894887165927677	3.4949017672170483e-06	2.530614944602412e-06	0.9998101614150697	None	0.2	1	0.3333333333333333	4	0.8	12	0.20987654320987653	0.8	16	12	0	0	0	1.0	9	9	1.1333333333333333	17	0.0	1.0	-0.030599473834133313	0.513148054641489	0.03396736650768843	0.564341648039671	0.09999999999666657	0.500000027084966	0.6325409534764029	0.525927219141314	0	1.0	0.0
3680	0.007509664822830779	0.0009156155899615768	-0.0006863358735858456	0.9891497024854776	None	0	0	0.3333333333333333	3	0.8181818181818182	9	0.28888888888888886	0.8181818181818182	12	9	0	0	0	0.5555555555555556	5	9	0.8666666666666667	13	0.0	1.0	0.03861314618836305	0.6799069151460426	0.0999999999792472	0.5000000000426498	0.34334084231416717	0.7159102571061372	0.777371154271102	0.6362680860011882	0	1.0	0.0
2643	0.0030152179120276784	0.00025912606525131904	-0.00024949825251319787	0.9954668984643095	None	0.3333333333333333	1	0.375	3	0.6666666666666666	6	0.44	0.5555555555555556	8	5	2	2	0	1.0	5	5	0.7333333333333333	11	0.4	0.3333333333333333	0.06235936658297732	0.5407281980932577	7.902762784127648e-27	0.5	0.07591271941003899	0.6930792782717635	0.6012607789051495	0.580771957622232	1.0	1.0	0.0
262	None	None	None	None	None	0.3333333333333333	1	0.5	4	0.7	7	0.2857142857142857	0.7	11	7	0	0	0	0.8571428571428571	6	7	0.8	12	0.0	0.6666666666666666	-0.042777995517186106	0.5064908450221045	0.09999639697935693	0.5002917460745103	0.1226269446745804	0.613298940762379	0.6752923459972002	0.5406047468346474	0	1.0	0.0
507	None	None	None	None	None	0.25	1	0.36363636363636365	4	0.7857142857142857	11	0.2222222222222222	0.7857142857142857	15	11	0	0	0	0.8888888888888888	8	9	1.0666666666666667	16	0.0	1.0	0.09998945651185048	0.5168271026998869	0.05425196701884054	0.5718217333107988	0.09993055900255879	0.5062508594067175	0.5536600291761485	0.5317593711663209	0	1.0	0.0
4736	0.0015263197192265348	1.3217186657646736e-05	-1.2775956480306964e-05	0.9999836781164281	None	0	0	0.125	5	0.8620689655172413	50	0.7407407407407407	0.22413793103448276	17	13	42	0	0	1.0	9	9	4.0	60	0.0	0.7407407407407407	-0.0996300456261214	0.5020647930061091	-0.09998681152857049	0.5002717563124414	0.06130496218273139	0.6924920935912635	0.6812342280790818	0.5680044801418342	0	0.9411764705882353	0.0
4297	0.0019972744836028824	0.0011146781862644744	0.0002789407957463826	0.9958931336780614	None	0	0	0.75	3	0.3333333333333333	1	0.5555555555555556	0.3333333333333333	4	1	0	1	0	1.0	3	3	0.3333333333333333	5	1.0	1.0	0.2806223778516723	0.5470268210092143	1.327661147046234e-12	0.5000000000086361	0.08480603430440552	0.5827000591743362	0.7615577588048813	0.5434346003881904	0.75	1.0	0.0
1303	None	None	None	None	None	0.2	1	0.3333333333333333	4	0.8	12	0.20987654320987653	0.8	16	12	0	0	0	1.0	9	9	1.1333333333333333	17	0.0	1.0	7.3773000184179315e-06	0.5000625915135974	0.0001911610275061063	0.5118810827074809	9.42844046411605e-06	0.5001292963361015	0.5001798899851503	0.50402498222057	0	1.0	0.0
5051	0.00033251340457313	1.762040825719897e-06	1.2172757936815872e-06	0.9999984894886899	None	0.25	1	0.36363636363636365	4	0.7857142857142857	11	0.2222222222222222	0.7857142857142857	15	11	0	0	0	0.8888888888888888	8	9	1.0666666666666667	16	0.0	1.0	1.6696223021896486e-13	0.5000000008586638	0.02595478335450177	0.6585856387776586	0.09999999867518686	0.5000021350770946	0.6110284488433637	0.5545327355674042	0	1.0	0.0
2806	0.00035041086944476526	0.0001492893336664095	-4.306723736914325e-05	0.9950768277824252	None	0.4444444444444444	4	0.47619047619047616	10	0.5862068965517241	17	0.6458333333333334	0.5862068965517241	27	17	3	0	0	0.75	8	6	2.066666666666667	31	0.0	0.72	-0.09999995657579475	0.5000009608766425	-0.05389536253516386	0.6692075179031111	0.04668451113178525	0.5433008114556184	0.6587106534343994	0.5726688380443262	0	0.2962962962962963	0.0
3665	None	None	None	None	None	0	0	0.4375	7	0.5454545454545454	12	0.5333333333333333	0.5	18	11	5	1	0	0.5555555555555556	5	9	1.6	24	0.14285714285714285	0.3157894736842105	-0.09999859781005638	0.5000013391660023	7.902762784127648e-27	0.5	0.31964832572329843	0.6732808034151816	0.8568973365758755	0.5599655525169286	0.9444444444444444	1.0	0.0
241	None	None	None	None	None	0.07142857142857142	1	0.23333333333333334	7	0.7674418604651163	33	0.625	0.3488372093023256	21	15	23	2	0	0.8888888888888888	9	8	3.0	45	0.045454545454545456	0.6486486486486487	-0.060247612481290125	0.6561300691248169	0.027056520237905446	0.5691673514766461	2.7728800302797456e-08	0.5010946025985211	0.6014989225836436	0.5767980997721144	1.0	1.0	0.0
503	None	None	None	None	None	0	0	0.4	2	0.8	4	0.4666666666666667	0.8	6	4	0	2	0	0.6	5	3	0.4666666666666667	7	1.0	0	-0.06529285677279248	0.6034294277445269	0.5609946018808719	0.6729180085208751	-0.06646843892026227	0.6730934542700692	0.946927696396611	0.6504760773349408	1.0	1.0	0.0
6577	0.00107120300341781	6.883371726051445e-05	-2.02992076454939e-05	0.9996883774965705	None	0.5	1	0.5714285714285714	4	0.625	5	0.3333333333333333	0.625	9	5	0	0	0	0.8333333333333334	6	5	0.6666666666666666	10	0.0	1.0	0.06331781926520676	0.5520005184137842	0.09999997990871426	0.5000001380466783	0.2129552415734261	0.590533284639887	0.6540288473658589	0.5477645561382517	0	1.0	0.0
7056	0.0	0.0	0.0	0.9999999999999998	None	0	0	0	0	0	0	1.0	0	0	0	0	4	0	1.0	1	1	0.06666666666666667	1	1.0	0	0	0	0	0	0	0	0	0	0	0	0
4692	0.015072602674162836	0.002200084525019967	0.0004946183294496428	0.9812780848836015	None	0.25	1	0.4	4	0.7692307692307693	10	0.23809523809523808	0.7692307692307693	14	10	0	0	0	0.7777777777777778	7	9	1.0	15	0.0	1.0	0.20447962206754183	0.549757636016214	-0.03198895211173409	0.6586511989490668	0.09999999989809533	0.5000000121035616	0.7284083239317368	0.5709333654270153	0	0	0.0
3776	None	None	None	None	None	0.041666666666666664	1	0.22	11	0.75	54	0.9135802469135802	0.625	55	45	18	0	0	1.0	9	9	4.933333333333334	74	0.0	0.9696969696969697	-0.07494498044566891	0.6201248443410977	0.00010573674866634088	0.5740141586292944	0.07942192473693763	0.5880724344099811	0.6375317010634058	0.5942210670915496	0	1.0	0.0
3048	0.00041234890251978394	2.534626745312459e-06	-2.530428614164796e-06	0.999999557411443	None	0.2	1	0.3333333333333333	4	0.8	12	0.20987654320987653	0.8	16	12	0	0	0	1.0	9	9	1.1333333333333333	17	0.0	1.0	1.271586543776052e-05	0.500553673022099	3.313554781108162e-07	0.5000159841111793	0.09706720752955296	0.6118411375300132	0.6123792091967066	0.5380377468743507	0	1.0	0.0
2997	0.00024310456287991576	2.9777778375014525e-06	1.0525477326006399e-07	0.9999883964917342	None	0.08695652173913043	2	0.2916666666666667	14	0.6521739130434783	45	0.8765432098765432	0.14492753623188406	22	10	48	0	0	1.0	9	9	4.733333333333333	71	0.0	0.8387096774193549	0.053971570127770055	0.6546307876749362	0.13697954807049262	0.7926220709813144	0.09999890126543982	0.5000135568710153	0.6891173032235569	0.6592839935548412	0	1.0	0.0
4177	3.413181850379005e-05	1.0017352729721878e-07	-3.389119387137294e-08	0.9999467347132037	None	0	0	0.1111111111111111	6	0.8734177215189873	69	1.0	0.02531645569620253	6	2	74	0	0	1.0	9	9	5.4	81	0.0	1.0	0.09948740164191552	0.5019185046928463	0.034211527975824274	0.6260106678254185	0.12522244472263003	0.7368354190728731	0.5915034532754242	0.6265551299242722	0	1.0	0.0
3033	0.0	0.0	0.0	0.9999999999999998	None	0	0	0	0	0	0	1.0	0	0	0	0	4	0	1.0	1	1	0.06666666666666667	1	1.0	0	0	0	0	0	0	0	0	0	0	0	0
1165	None	None	None	None	None	0.07142857142857142	1	0.3333333333333333	10	0.6511627906976745	28	0.5555555555555556	0.5116279069767442	32	22	12	0	0	1.0	9	9	3.0	45	0.0	0.8888888888888888	0.034476407674514965	0.5602701884025382	-0.042276697504924035	0.516725253292533	-0.004329733043266881	0.6783302116410868	0.6214155502890372	0.5870453875754171	0	0.53125	0.0
737	None	None	None	None	None	0	0	0.5	3	0.7142857142857143	5	0.5625	0.7142857142857143	8	5	0	0	0	0.25	8	2	0.6	9	0.0	0.8571428571428571	0.09957506519463291	0.5006831541902192	0.0006112803891055469	0.502680444831388	2.1485221796415875e-07	0.5000011851143538	0.6149023644885847	0.5011216015318427	0	1.0	0.0
7517	2.7566763333654606e-05	3.907451411406854e-07	-8.455937205017295e-08	0.9999999995287185	None	0.2	1	0.3333333333333333	4	0.8	12	0.20987654320987653	0.8	16	12	0	0	0	1.0	9	9	1.1333333333333333	17	0.0	1.0	-0.09993392475738333	0.500198539508096	0.09999979084678637	0.5000151040417288	0.09999992508004152	0.5000677158183705	0.7196034206770536	0.5000937864585829	0	1.0	0.0
7324	0.022074057047025916	0.020063768076298973	0.020048533624994355	0.9980424085344989	None	0.2	1	0.3333333333333333	4	0.8	12	0.20987654320987653	0.8	16	12	0	0	0	1.0	9	9	1.1333333333333333	17	0.0	1.0	-0.09998581854415531	0.500196554531998	0.28332808511492147	0.6022824399677831	0.09999931758834339	0.5000544466689028	0.827155167113346	0.53461026275379	0	1.0	0.0
7434	0.0	0.0	0.0	1.0	None	0	0	0	0	0	0	1.0	0	0	0	0	0	0	1.0	1	1	0.06666666666666667	1	0.0	0	0	0	0	0	0	0	0	0	0	0	0
1427	None	None	None	None	None	0	0	0.42857142857142855	3	0.75	6	0.3333333333333333	0.75	9	6	0	0	0	0.8333333333333334	5	6	0.6666666666666666	10	0.0	0.8	7.902762784127648e-27	0.5	-0.030079434201522752	0.6729168723050203	0.08419658422951781	0.5961633660475946	0.6465801053341549	0.5915324142588377	0	0	0.0
3927	None	None	None	None	None	0.09090909090909091	2	0.34782608695652173	16	0.582089552238806	39	0.8518518518518519	0.47761194029850745	47	32	21	0	0	1.0	9	9	4.6	69	0.0	0.8666666666666667	0.07345479896935994	0.5339125852526628	0.462280273823524	0.6707142825354161	0.008828349369100295	0.6629741707166897	0.8969292381857218	0.624326003216756	0	0.9787234042553191	0.0
4000	1.2506175843584976e-07	1.14584236965213e-07	4.4135775341496126e-11	0.9999836008994747	None	0	0	0.018518518518518517	1	1.0	79	1.0	0	0	0	80	0	0	1.0	9	9	5.4	81	0.0	1.0	0	0	0	0	0	0	0	0	0	0	0
3207	None	None	None	None	None	0.07142857142857142	1	0.36666666666666664	11	0.6046511627906976	26	0.5555555555555556	0.37209302325581395	25	16	19	0	0	1.0	9	9	3.0	45	0.0	0.8888888888888888	-0.04831126097462335	0.6660486895310409	-0.0037906789440115057	0.6780791047636165	-0.07155530392054833	0.6077788183865908	0.6374450928454805	0.6512269850288187	0	0.08	0.0
4090	0.0013657048272810953	0.00017236941372922846	0.0001722166231867032	0.9976666736245711	None	0.2	1	0.3333333333333333	4	0.8	12	0.20987654320987653	0.8	16	12	0	0	0	1.0	9	9	1.1333333333333333	17	0.0	1.0	0.0984682327072561	0.5994084019386093	3.541751286072153e-05	0.533408969428435	-0.014809789559520526	0.6378117199600988	0.6110508603348507	0.5908720738782509	0	1.0	0.0
4024	None	None	None	None	None	0.3333333333333333	3	0.47619047619047616	10	0.5517241379310345	16	0.38271604938271603	0.5172413793103449	25	15	5	3	0	1.0	9	9	2.066666666666667	31	0.75	0.5185185185185185	-0.09934220801144908	0.5076315922494108	0.09999165666148928	0.5000233496641792	0.1189067056401669	0.9919751332347924	0.7352135153406825	0.8342323756722781	1.0	1.0	0.0
2485	None	None	None	None	None	0	0	0	0	0	0	1.0	0	0	0	0	0	0	1.0	1	1	0.06666666666666667	1	0.0	0	0	0	0	0	0	0	0	0	0	0	0
859	None	None	None	None	None	0	0	0.3	9	0.6511627906976745	28	0.625	0.09302325581395349	9	4	35	2	0	0.8888888888888888	8	9	3.0	45	0.028985507246376812	0.6153846153846154	-0.09999999999897297	0.5000000000026656	3.8801007025605095e-22	0.5000000258862237	0.02048942522198196	0.5818090031170525	0.6286401014813984	0.5274892584401094	1.0	1.0	0.0
6299	0.00021217560138667496	1.191672561542893e-05	-1.0869980565124072e-05	0.9999967356925497	None	0.25	1	0.4	4	0.75	9	0.25925925925925924	0.75	13	9	0	0	0	0.6666666666666666	9	6	0.9333333333333333	14	0.0	1.0	0.22451300909123817	0.5362839822744067	0.014689821520875978	0.5352291670825029	0.09999998525450134	0.5000000794022363	0.7098371399897782	0.5238603942588803	0	1.0	0.0
2317	None	None	None	None	None	0	0	0.1875	3	0.8571428571428571	18	0.5111111111111111	0.42857142857142855	11	9	11	6	0	0.5555555555555556	9	5	1.5333333333333334	23	0.25	0.4444444444444444	-0.0860312422641529	0.6897249491750549	-0.09999999991927191	0.5000000009213142	0.007636849465083523	0.6164007021769311	0.6567900242069414	0.6045302682231782	1.0	1.0	0.0
1174	None	None	None	None	None	0.125	1	0.3888888888888889	7	0.625	15	0.48148148148148145	0.4583333333333333	16	11	9	0	0	0.6666666666666666	9	6	1.7333333333333334	26	0.0	0.6363636363636364	0.04904451181105999	0.5889038603777249	0.023172662295264025	0.6463409943959517	0.09972027946862444	0.5004127688954565	0.5982318804367996	0.5796557358712486	0	1.0	0.0
3806	0.0005868003195798357	3.062616321415845e-05	-3.051379014931262e-05	0.998977449776856	None	0	0	0.6	3	0.6	3	0.4666666666666667	0.6	6	3	0	0	0	0.6	3	5	0.4666666666666667	7	0.0	1.0	-0.013051152076437653	0.6360119235679842	0.24928363148017044	0.5612652466599654	0.008565679708050786	0.6561511947666843	0.7736012714203018	0.6185806124045529	0	1.0	0.0
3273	6.0165706866258716e-09	6.024947722768065e-09	-4.34831415820912e-09	0.9999995869472422	None	0	0	0	0	0	0	1.0	0	0	0	0	2	0	1.0	1	1	0.06666666666666667	1	0.5	0	0	0	0	0	0	0	0	0	0	0	0
7519	0.0009113445184086043	0.0002967100232077117	-0.00029671000156911387	0.9988137822683262	None	0	0	0.375	3	0.7777777777777778	7	0.4074074074074074	0.7777777777777778	10	7	0	0	0	0.3333333333333333	3	9	0.7333333333333333	11	0.0	1.0	-0.09938849016054027	0.5126792461576023	-0.03562835020481001	0.6585046713538396	0.08326079222557853	0.5213139007005958	0.6853082669699133	0.5656744230312142	0	0	0.0
6163	0.0022236720191246015	0.00030688566199691336	-0.0003059228100636163	0.9975487399109622	None	0.3333333333333333	1	0.5	4	0.7	7	0.3333333333333333	0.7	11	7	0	0	0	0.4444444444444444	4	9	0.8	12	0.0	1.0	-0.030335340805203198	0.6642088803573641	0.09999987269579788	0.5000002150128496	0.09999999999999994	0.5000000000021297	0.6489453105942745	0.5565987318173731	0	1.0	0.0
6513	0.0	0.0	0.0	1.0	None	0	0	0	0	0	0	1.0	0	0	0	0	0	0	1.0	1	1	0.06666666666666667	1	0.0	0	0	0	0	0	0	0	0	0	0	0	0
3854	None	None	None	None	None	0	0	0.09259259259259259	5	0.9113924050632911	72	1.0	0.4050632911392405	35	32	45	0	0	1.0	9	9	5.4	81	0.0	1.0	-0.09964214475971869	0.5025241002548095	0.1850910768425229	0.6417659376014355	-0.07495718711510592	0.6003393789229453	0.7732210547678825	0.5825712561706593	0	1.0	0.0
3535	0.01861694950052715	0.004728985164997507	0.003016800728882826	0.987448537469707	None	0.3333333333333333	1	0.4444444444444444	4	0.7272727272727273	8	0.2708333333333333	0.7272727272727273	12	8	0	0	0	0.75	6	8	0.8666666666666667	13	0.0	0.8571428571428571	-0.09983666845274594	0.5009422744004809	0.5145943090070789	0.6365083389018296	0.4232421678295727	0.7164029251272076	0.9387164279031426	0.6217304289978801	0	1.0	0.0
2613	0.0	0.0	0.0	0.9999999999999998	None	0	0	0	0	0	0	1.0	0	0	0	0	4	0	1.0	1	1	0.06666666666666667	1	1.0	0	0	0	0	0	0	0	0	0	0	0	0
3042	None	None	None	None	None	0.125	1	0.3333333333333333	6	0.72	18	0.5	0.24	11	6	15	0	0	0.6666666666666666	9	6	1.8	27	0.0	0.38095238095238093	0.07533214273038438	0.5612890855293435	0.16515563539382588	0.6873785651975552	0.04006174065467542	0.5523336301852438	0.6422184590930307	0.6022375982823633	0	0.9090909090909091	0.0
5171	2.1481658031401215e-05	1.4123026086989145e-05	1.658976056119271e-06	0.9959461909103412	None	0	0	0.21739130434782608	5	0.75	24	0.4722222222222222	0	1	0	32	0	0	0.8888888888888888	8	9	2.2666666666666666	34	0.0	0.27586206896551724	0	0	0	0	0	0	0	0	0	0	0
6254	0.014186755073351938	0.012571815274693181	0.01142779567000797	0.9971268287439475	None	0.2	1	0.3333333333333333	4	0.8	12	0.20987654320987653	0.8	16	12	0	0	0	1.0	9	9	1.1333333333333333	17	0.0	1.0	-0.0912328650578607	0.6825924420164189	0.2799867293922064	0.5544617230408732	0.09999999999554655	0.5000000000711178	0.8017553847860409	0.5813072247583126	0	1.0	0.0
7206	0.014591422964907664	0.01452516352442306	0.014383120805399998	0.9959293577457446	None	0.2	1	0.3333333333333333	4	0.8	12	0.20987654320987653	0.8	16	12	0	0	0	1.0	9	9	1.1333333333333333	17	0.0	1.0	0.08823750012148915	0.6884381947543182	0.32760158229011294	0.5770039153630062	0.09999999990398169	0.5000000014490353	0.7808852702996794	0.5909203404860467	0	1.0	0.0
4877	None	None	None	None	None	0	0	0.11320754716981132	6	0.8701298701298701	67	0.9753086419753086	0.1038961038961039	11	8	67	0	0	1.0	9	9	5.266666666666667	79	0.0	0.9714285714285714	-0.09999911369644207	0.5000014448045159	0.05261260078578371	0.6527635668672592	0.018340951635444178	0.5072334765843779	0.6586593086847462	0.5547916496231124	0	1.0	0.0
6723	6.930990937318973e-09	6.766059847254218e-09	4.78432679989347e-09	0.9999997568306225	None	0	0	0	0	0	0	1.0	0	0	0	0	2	0	1.0	1	1	0.06666666666666667	1	0.5	0	0	0	0	0	0	0	0	0	0	0	0
4287	0.0	0.0	0.0	0.9999999999999998	None	0	0	0	0	0	0	1.0	0	0	0	0	4	0	1.0	1	1	0.06666666666666667	1	1.0	0	0	0	0	0	0	0	0	0	0	0	0
3412	0.0021561855970693464	0.0011800446587371901	-0.0011015917589016248	0.9965485298083778	None	0.25	1	0.4	4	0.7692307692307693	10	0.234375	0.7692307692307693	14	10	0	0	0	1.0	8	8	1.0	15	0.0	0.8571428571428571	-0.0999780829239028	0.5002864183586564	0.07721884554276462	0.6021187656577789	0.001854074269898596	0.6705317796322069	0.6994142826038154	0.5927501283318458	0	0.9285714285714286	0.0
1114	None	None	None	None	None	0	0	0.6666666666666666	2	0.5	1	0.6666666666666666	0.5	3	1	0	0	0	0.6666666666666666	2	3	0.26666666666666666	4	0.0	0	0.050547267773740745	0.5521675966029636	0.0998678762493315	0.5004095398540895	-0.06895629435791459	0.5393444635500635	0.6692068354386072	0.5306925784543707	0	1.0	0.0
35	None	None	None	None	None	0	0	0.08	2	0.9428571428571428	33	0.8222222222222222	0	0	0	36	0	0	0.5555555555555556	9	5	2.466666666666667	37	0.0	0.75	0	0	0	0	0	0	0	0	0	0	0
3941	0.0019626268567573667	0.00018884915951568736	-0.00018732414225023793	0.9974211922653288	None	0.25	1	0.4	4	0.75	9	0.25925925925925924	0.75	13	9	0	0	0	0.6666666666666666	6	9	0.9333333333333333	14	0.0	1.0	0.08471636974295489	0.6261106294225837	0.0999998465261206	0.5000009688243403	-0.020090634140814006	0.6868785230618623	0.6220776452779725	0.6067598088115771	0	1.0	0.0
1570	None	None	None	None	None	0	0	0	0	0	0	1.0	0	0	0	0	4	0	1.0	1	1	0.06666666666666667	1	1.0	0	0	0	0	0	0	0	0	0	0	0	0
3174	0.0	0.0	0.0	1.0	None	0	0	0	0	0	0	1.0	0	0	0	0	0	0	1.0	1	1	0.06666666666666667	1	0.0	0	0	0	0	0	0	0	0	0	0	0	0
1899	None	None	None	None	None	0.25	1	0.4	4	0.75	9	0.25925925925925924	0.75	13	9	0	0	0	0.6666666666666666	6	9	0.9333333333333333	14	0.0	1.0	-0.032845542584736695	0.5136835511557615	0.1584287852589747	0.5951739265093597	8.35219083586584e-11	0.5000000018996316	0.6962439165593627	0.5366130177242763	0	1.0	0.0
5258	0.00029725208354362863	3.4574874690461134e-06	8.46704949623296e-07	0.9999632778440121	None	0.25	1	0.4	4	0.75	9	0.25	0.75	13	9	0	0	0	0.875	8	7	0.9333333333333333	14	0.0	0.8571428571428571	0.01801424730967657	0.6043917786300624	0.2331021803608218	0.5062557176756937	0.09999999998652968	0.5000000000262282	0.7082447663197224	0.5373322624043472	0	1.0	0.0
2961	3.5915350527145505e-07	3.3480984081501565e-07	7.167353151304446e-12	0.9999051385044139	None	0	0	1.0	1	0	0	1.0	0	1	0	0	0	0	0.5	2	1	0.13333333333333333	2	0.0	0	0	0	0	0	0	0	0	0	0	0	0
3750	0.005805045830565486	0.0032794310765793745	0.00272161429216504	0.9980225174957215	None	0.2	1	0.3333333333333333	4	0.8	12	0.20987654320987653	0.8	16	12	0	0	0	1.0	9	9	1.1333333333333333	17	0.0	1.0	0.016453604325032213	0.6389638359472276	1.2620253377183071e-21	0.5000004834263585	0.09999992909944852	0.5000069419728255	0.6077362804931001	0.547431897097005	0	1.0	0.0
2411	None	None	None	None	None	1.0	1	1.0	4	0.25	1	0.5	0.25	5	1	0	0	0	0.75	3	4	0.4	6	0.0	1.0	-0.04861301369144423	0.5065472164090007	0.0999997830927191	0.5000016423182079	0.09999942880375247	0.5000045819741393	0.6683132959100118	0.5021845910801378	0	1.0	0.0
3512	3.773716006769668e-09	3.755385270308551e-09	3.735830356724038e-09	0.9999998685787503	None	0	0	0	0	0	0	1.0	0	0	0	0	3	0	1.0	1	1	0.06666666666666667	1	0.75	0	0	0	0	0	0	0	0	0	0	0	0
5567	0.00015882735177026272	1.687626415831184e-05	-1.678178446725826e-05	0.9999959013600382	None	0	0	0.25	1	1.0	3	1.0	1.0	4	3	0	3	0	0.2	1	5	0.3333333333333333	5	1.0	0	1.4889206013089294e-09	0.5000000002824709	0.028268669644584833	0.6259180474501203	0.09999495195577626	0.5000066983951159	0.6119435695633204	0.5427926671699344	1.0	1.0	0.0
3973	0.0	0.0	0.0	0.9999999999999998	None	0	0	0	0	0	0	1.0	0	0	0	0	4	0	1.0	1	1	0.06666666666666667	1	1.0	0	0	0	0	0	0	0	0	0	0	0	0
1017	None	None	None	None	None	1.0	1	0.8	4	0.4	2	0.4666666666666667	0	2	0	4	0	0	0.6	5	3	0.4666666666666667	7	0.0	1.0	0	0	0	0	0	0	0	0	0	0	0
2356	None	None	None	None	None	0	0	0.21428571428571427	3	0.7894736842105263	15	0.7777777777777778	0	0	0	20	18	0	0.3333333333333333	3	9	1.4	21	0.4090909090909091	0.6666666666666666	0	0	0	0	0	0	0	0	0	0	0
6071	0.0	0.0	0.0	0.9999999999999998	None	0	0	0	0	0	0	1.0	0	0	0	0	4	0	1.0	1	1	0.06666666666666667	1	1.0	0	0	0	0	0	0	0	0	0	0	0	0
3935	None	None	None	None	None	0	0	0.5	8	0.42857142857142855	9	0.42592592592592593	0.3333333333333333	14	7	8	2	0	0.6666666666666666	6	9	1.5333333333333334	23	0.15384615384615385	0.35294117647058826	0.07608070024220619	0.5323549054669187	0.0961476485733763	0.564845539035033	0.1638466851272208	0.721326640535071	0.592590829180446	0.6099656671102615	1.0	1.0	0.0
2651	None	None	None	None	None	0	0	0.23076923076923078	6	0.7567567567567568	28	0.7222222222222222	0.16216216216216217	10	6	28	0	0	0.6666666666666666	6	9	2.6	39	0.0	0.5882352941176471	0.051881255349757495	0.5989963745369796	0.04307668826845586	0.577021420193116	0.025134180452654996	0.5916154275571155	0.5652606706259711	0.5892413731355358	0	1.0	0.0
5823	0.0002711183718294091	1.5485507626018785e-06	-1.0287925553297747e-06	0.9999963429720851	None	0.3333333333333333	1	0.5	4	0.7	7	0.2857142857142857	0.7	11	7	0	0	0	0.8571428571428571	6	7	0.8	12	0.0	1.0	0.02023202105447517	0.6820344607922693	0.24962430786344308	0.5621609710138414	0.09999999999999747	0.5000000000011908	0.7216445273198732	0.5836296179897893	0	1.0	0.0
3326	6.221430150985751e-05	1.4994569857177737e-06	6.139527247708437e-07	0.9999842106662931	None	0	0	0.25	1	1.0	3	1.0	1.0	4	3	0	1	0	0.2	5	1	0.3333333333333333	5	0.3333333333333333	0	-0.05378867446904412	0.530981393733498	0.07523688302587654	0.5271634183830495	-0.025434759481696666	0.5097199504276313	0.634986072355321	0.5226286978881028	1.0	1.0	0.0
2649	None	None	None	None	None	0.14285714285714285	1	0.4375	7	0.5454545454545454	12	0.5	0.2727272727272727	10	6	13	0	0	0.75	6	8	1.6	24	0.0	0.8888888888888888	0.041027354712000814	0.5527268445472919	0.15537446475931702	0.9561700455473442	-0.26284101172676405	0.8136606647898526	0.8800503320880612	0.8305357399256114	0	1.0	0.0
360	None	None	None	None	None	0.25	1	0.4	4	0.75	9	0.25925925925925924	0.75	13	9	0	0	0	0.6666666666666666	6	9	0.9333333333333333	14	0.0	1.0	0.07753629848397668	0.5811118482936313	0.063032378282567	0.5667244189026539	0.09989475426411243	0.5004988228300657	0.5381508766805866	0.5496552655584629	0	1.0	0.0
7128	None	None	None	None	None	0	0	0.2222222222222222	8	0.7647058823529411	39	0.654320987654321	0.6862745098039216	42	35	10	0	0	1.0	9	9	3.533333333333333	53	0.0	0.9090909090909091	0.09577717877669445	0.5731124741257552	0.18542877530850427	0.6312689049160475	0.09999997428848169	0.5000015776216961	0.6057937725009558	0.5689113015821079	0	0	0.0
3984	0.0035507289526516095	0.0013043217587401454	-0.0010287188661090758	0.9956711249746825	None	0.2	1	0.3333333333333333	4	0.8	12	0.20987654320987653	0.8	16	12	0	0	0	1.0	9	9	1.1333333333333333	17	0.0	1.0	0.040541918909470044	0.5778261020931825	1.308425840058193e-06	0.5007125843813562	0.1809366992935733	0.7639589476946717	0.6844502279642202	0.6217708612136434	0	1.0	0.0
1958	None	None	None	None	None	0.4	2	0.5833333333333334	7	0.5	8	0.5625	0.4375	13	7	4	0	0	0.5	8	4	1.2	18	0.0	0.5714285714285714	0.02556368637843618	0.5887849775044163	-0.09653337480708012	0.6196865110864378	0.09855620894497472	0.5151934069250926	0.6917881655877123	0.5750906095896435	0	0.15384615384615385	0.0
7329	0.013241627028566601	0.003005756499530314	-0.002623568144339806	0.9948576428082742	None	0.2	1	0.3333333333333333	4	0.8	12	0.20987654320987653	0.8	16	12	0	0	0	1.0	9	9	1.1333333333333333	17	0.0	1.0	-0.0999805951040827	0.5000273552309973	0.09999998917427488	0.5000026468186998	0.09999934604417285	0.5000631708882306	0.7196472118840113	0.500031057646057	0	1.0	0.0
5124	0.0007853183577841706	0.0006167335106192672	0.0006166495613162718	0.9989312685712406	None	0	0	0.3333333333333333	3	0.8181818181818182	9	0.28888888888888886	0.8181818181818182	12	9	0	1	0	0.5555555555555556	9	5	0.8666666666666667	13	1.0	1.0	-0.04042060726952243	0.6150132406592258	0.06517829044800114	0.673480067394712	0.09999999999581295	0.5000000000473943	0.6535326821408646	0.5980790286479586	1.0	1.0	0.0
4579	0.004990933446926546	0.0015276901452958474	0.0005018888428739958	0.9926263931523147	None	0.25	1	0.4	4	0.7692307692307693	10	0.23809523809523808	0.7692307692307693	14	10	0	0	0	0.7777777777777778	7	9	1.0	15	0.0	1.0	0.090606514893632	0.5643360592951439	0.25148249414661517	0.5560693087808702	0.09999999980497605	0.5000000221565384	0.6919066962045634	0.540246352290796	0	1.0	0.0
966	None	None	None	None	None	0	0	0.5	6	0.3333333333333333	5	0.6071428571428571	0	3	0	13	6	0	0.5714285714285714	7	4	1.1333333333333333	17	0.2222222222222222	0.42857142857142855	0	0	0	0	0	0	0	0	0	0	0
4206	0.012477700106115963	0.006538812852804252	-0.004864192223577347	0.9951324598667276	None	0.2	1	0.3333333333333333	4	0.8	12	0.20987654320987653	0.8	16	12	0	0	0	1.0	9	9	1.1333333333333333	17	0.0	1.0	-0.08212207608177509	0.5978519865699813	0.03465796148018956	0.5087478249530277	0.09999999810985288	0.5000000612446754	0.6795363694596283	0.5358979705733597	0	1.0	0.0
4263	0.007551868903191851	0.006698093627858789	0.006695642974466342	0.9905891164735844	None	0.25	1	0.4	4	0.75	9	0.25925925925925924	0.75	13	9	0	0	0	0.6666666666666666	6	9	0.9333333333333333	14	0.0	1.0	-0.09979814275501617	0.5026737419695169	0.29752101257593583	0.5573584950604958	0.0999988836654342	0.5000060768495898	0.8350786910176108	0.5200865029633769	0	1.0	0.0
6072	0.00261507580614347	0.0008865469885263684	0.0005696863357011805	0.9947429241928744	None	0.3333333333333333	1	0.4444444444444444	4	0.7272727272727273	8	0.2653061224489796	0.7272727272727273	12	8	0	0	0	1.0	7	7	0.8666666666666667	13	0.0	1.0	0.0888744637425625	0.6658744926383262	0.02534472551707474	0.5014748603399345	0.09999999999996723	0.5000000000029253	0.5826281386832154	0.5576988137824999	0	1.0	0.0
6679	0.0005574709693246364	6.097571138026734e-05	5.379245687749241e-05	0.9996741112798643	None	0	0	0.3333333333333333	3	0.8181818181818182	9	0.28888888888888886	0.8181818181818182	12	9	0	1	0	0.5555555555555556	9	5	0.8666666666666667	13	1.0	1.0	-0.038791970655924365	0.5044859382942538	-0.059559119472356925	0.6447580856752135	0.09999912970641826	0.5000751739282348	0.6700426710158754	0.5510152847089445	1.0	1.0	0.0
2832	0.0055574410239171285	0.0004731055514262882	0.00046939726551905935	0.9906143519442611	None	0.25	1	0.36363636363636365	4	0.6428571428571429	9	0.5333333333333333	0.5714285714285714	12	8	3	2	0	0.8333333333333334	5	6	1.0666666666666667	16	0.3333333333333333	0.7272727272727273	0.14341032446250496	0.614127013328456	-0.06336695015663986	0.6464585075336097	0.2506230422473397	0.5378122415362827	0.7860362099689042	0.6002675408965011	1.0	1.0	0.0
5703	0.0011348929353119984	2.0493885579166295e-05	2.0073264348458693e-05	0.9978188699795538	None	0	0	0.25	1	1.0	3	1.0	1.0	4	3	0	3	0	0.2	1	5	0.3333333333333333	5	1.0	0	0.06397137793478073	0.6019564774503174	0.34106526087102307	0.5442052633856452	0.09999999622055235	0.5000000222988	0.7741909475311254	0.5490837288148656	1.0	1.0	0.0
77	None	None	None	None	None	0	0	0.2222222222222222	8	0.7450980392156863	38	0.7361111111111112	0.3333333333333333	23	17	29	3	0	0.8888888888888888	8	9	3.533333333333333	53	0.05357142857142857	0.851063829787234	3.7499059651846017e-06	0.5009904901042725	0.05187259962234525	0.6772255626355033	0.10539539782996628	0.5900617008985363	0.6407955822799651	0.5913972045948334	0.30434782608695654	0.5652173913043478	0.0
7499	0.0003622335400378247	3.2722204553643453e-06	2.2638632381169675e-07	0.9999999643900481	None	0.2	1	0.3333333333333333	4	0.8	12	0.20987654320987653	0.8	16	12	0	0	0	1.0	9	9	1.1333333333333333	17	0.0	1.0	0.09030352992633434	0.5702403921130361	0.04743938047145911	0.5431633722498078	0.3094130062683891	0.6171020787537916	0.7601598661867596	0.5771441645089422	0	1.0	0.0
6218	9.92392493104738e-05	3.6496935042651744e-06	-3.6430984211027925e-06	0.9999392367111953	None	0.2	1	0.3333333333333333	4	0.8	12	0.20987654320987653	0.8	16	12	0	0	0	1.0	9	9	1.1333333333333333	17	0.0	1.0	-0.02199065056627174	0.6269048903104036	0.26188466107931774	0.5835711571790394	0.023852121878853536	0.509828772572945	0.7599419982552803	0.5740947310333943	0	0.9375	0.0
3751	0.0013004115362829681	0.0006899453352760996	-0.0006497203451569955	0.9987002033800191	None	0.045454545454545456	1	0.2978723404255319	14	0.6323529411764706	43	0.8641975308641975	0.3088235294117647	33	21	36	0	0	1.0	9	9	4.666666666666667	70	0.0	0.9180327868852459	0.01027329126822378	0.5119572274169565	0.5396591233765714	0.7566587621006572	0.09999999999998077	0.5000000000044502	0.9078697618770659	0.5972681515115913	0	1.0	0.0
4331	None	None	None	None	None	0	0	0.18867924528301888	10	0.7792207792207793	60	0.9753086419753086	0.45454545454545453	43	35	35	2	0	1.0	9	9	5.266666666666667	79	0.030303030303030304	0.9714285714285714	0.005975653912903557	0.5900824611852764	0.05667615483187012	0.6231515207440576	0.15712868941875152	0.6525045291166324	0.6508369177007027	0.6222493114149729	0.11627906976744186	0.23255813953488372	0.0
1	None	None	None	None	None	0	0	0	0	0	0	1.0	0	0	0	0	0	0	1.0	1	1	0.06666666666666667	1	0.0	0	0	0	0	0	0	0	0	0	0	0	0
172	None	None	None	None	None	0	0	0.375	3	0.8	8	0.3	0.8	11	8	0	0	0	0.625	8	5	0.8	12	0.0	0.8571428571428571	0.11602518625945053	0.5387785039537094	-0.22926125268129055	0.9999998247210354	-0.09999999988852044	0.5000000027549583	0.9443227474707415	0.9947142325902232	0	1.0	0.0
1136	None	None	None	None	None	0	0	1.0	1	0	0	1.0	0	1	0	0	3	0	0.5	1	2	0.13333333333333333	2	1.0	0	0	0	0	0	0	0	0	0	0	0	0
5000	0.014740556910904578	0.012828599649205387	0.011788609885289772	0.9970724810686419	None	0.2	1	0.3333333333333333	4	0.8	12	0.20987654320987653	0.8	16	12	0	0	0	1.0	9	9	1.1333333333333333	17	0.0	1.0	-0.0912328650578607	0.6825924420164189	0.2799867293922064	0.5544617230408732	0.09999999999554655	0.5000000000711178	0.8017553847860409	0.5813072247583126	0	1.0	0.0
4367	0.002025543612611616	0.0011561829385785126	0.0004572096324588244	0.9964575122526863	None	0	0	0.75	3	0.3333333333333333	1	0.5555555555555556	0.3333333333333333	4	1	0	1	0	1.0	3	3	0.3333333333333333	5	1.0	1.0	0.2806223778516723	0.5470268210092143	1.327661147046234e-12	0.5000000000086361	0.08480603430440552	0.5827000591743362	0.7615577588048813	0.5434346003881904	0.75	1.0	0.0
7146	0.0002996484898976328	8.52390800305341e-06	-4.628526572872836e-07	0.9984019121783659	None	0.2	1	0.3333333333333333	4	0.8	12	0.20987654320987653	0.8	16	12	0	0	0	1.0	9	9	1.1333333333333333	17	0.0	1.0	-0.07748427734985665	0.5309873344663714	0.044734799078068356	0.5780814015937031	0.039087039112978526	0.6766644766219287	0.6568172022500901	0.5968840315560702	0	0.9375	0.0
3291	None	None	None	None	None	0	0	0.19230769230769232	10	0.7733333333333333	58	0.9506172839506173	0.38666666666666666	37	29	39	0	0	1.0	9	9	5.133333333333334	77	0.0	0.9411764705882353	0.0008779865504889035	0.5693994804897443	0.10815097347979163	0.7636470300779639	0.0976507143146025	0.5653318129124588	0.6090321636765326	0.6391484845012732	0	1.0	0.0
2099	None	None	None	None	None	0	0	1.0	1	0	0	1.0	0	1	0	0	3	0	0.5	2	1	0.13333333333333333	2	1.0	0	0	0	0	0	0	0	0	0	0	0	0
4894	0.010589361228375126	0.0004793826581526006	-0.00031763956738207187	0.9859330485102358	None	0.25	1	0.4	4	0.7692307692307693	10	0.23809523809523808	0.7692307692307693	14	10	0	0	0	0.7777777777777778	7	9	1.0	15	0.0	1.0	0.07087153968747675	0.6875184653259291	0.04431488218332621	0.5029371324848069	0.09832757413109819	0.5056801452253686	0.5653325481685131	0.5681575279023326	0	1.0	0.0
2323	None	None	None	None	None	0	0	0	0	0	0	1.0	0	0	0	0	4	0	1.0	1	1	0.06666666666666667	1	1.0	0	0	0	0	0	0	0	0	0	0	0	0
1195	None	None	None	None	None	0.5	1	0.6666666666666666	4	0.5714285714285714	4	0.375	0.5714285714285714	8	4	0	0	0	0.6666666666666666	4	6	0.6	9	0.0	0.6666666666666666	-0.09999999999987556	0.500000000000676	0.29661536860605464	0.6026417111285769	0.09998977520187835	0.5001671392990873	0.8346938115951901	0.5347068490351574	0	1.0	0.0
3568	0.017021762156412545	0.0028467779021057104	0.0025207880347211547	0.9921425997250357	None	0.09090909090909091	1	0.375	9	0.5588235294117647	19	0.6666666666666666	0.38235294117647056	21	13	14	3	0	0.6666666666666666	6	9	2.4	36	0.125	0.7741935483870968	0.07232411406353846	0.5138162131136997	0.4435174982130811	0.5751711111295409	0.09999999999791473	0.5000000116760386	0.8433164324230471	0.5298195765773239	1.0	0.9047619047619048	0.7439709676682779
2499	None	None	None	None	None	0	0	0.3333333333333333	2	0.8333333333333334	5	0.4	0.8333333333333334	7	5	0	2	0	0.8	5	4	0.5333333333333333	8	1.0	0	0.046791577182667264	0.5578976852903489	0.05469889843989138	0.5275319437916618	4.007591667645383e-09	0.5000008813011968	0.5687007212367746	0.5285420250264256	0.9285714285714286	1.0	0.15196149140578252
2470	None	None	None	None	None	0	0	0	0	0	0	1.0	0	0	0	0	4	0	1.0	1	1	0.06666666666666667	1	1.0	0	0	0	0	0	0	0	0	0	0	0	0
4588	0.00845159224731576	0.006548179303670738	0.0033696746609775214	0.9928224304977413	None	0.2	1	0.3333333333333333	4	0.8	12	0.20987654320987653	0.8	16	12	0	0	0	1.0	9	9	1.1333333333333333	17	0.0	1.0	-0.0986256352188726	0.5008003381471213	0.2474794764749658	0.5515146074785897	0.09999999235318766	0.5000002505170587	0.8049841588065018	0.5174924058208928	0	1.0	0.0
3856	0.0004387491382628607	6.310664628735097e-07	3.84614761610623e-07	0.999999846764352	None	0.2	1	0.3333333333333333	4	0.8	12	0.20987654320987653	0.8	16	12	0	0	0	1.0	9	9	1.1333333333333333	17	0.0	1.0	2.04812544866169e-06	0.504127197830691	2.2674146717049657e-07	0.550085180837225	-0.09528291639990413	0.516010518186045	0.6118766474042283	0.5234484543393287	0	1.0	0.0
3635	0.0012066194845191279	3.357369455808179e-05	-3.356042821936271e-05	0.9981551475227436	None	0	0	0.5	2	0.75	3	0.6	0.75	5	3	0	2	0	0.4	2	5	0.4	6	1.0	0	-0.09021195226764792	0.5062487052823422	0.09999998817826133	0.5000001860355641	0.09991635824751322	0.5004658494475743	0.7100523962008369	0.5022383404636516	0.0	0	0.0
3905	None	None	None	None	None	0	0	0.2037037037037037	11	0.759493670886076	60	1.0	0.5189873417721519	50	41	30	0	0	1.0	9	9	5.4	81	0.0	1.0	0.039505323189186405	0.5856091602231973	0.045559814187454015	0.657998307685662	0.14396034105947417	0.6422147714047814	0.6244283270510937	0.6291113837332295	0	0.94	0.0
59	None	None	None	None	None	0	0	0.1	5	0.8904109589041096	65	0.9259259259259259	0.0410958904109589	5	3	69	3	0	1.0	9	9	5.0	75	0.02142857142857143	0.9090909090909091	-0.13097435249353534	0.7938776443592852	0.08636447733628781	0.5122957154813383	0.07581399932474013	0.6083676078883663	0.71385794824695	0.6485570602183403	1.0	1.0	0.0
1841	None	None	None	None	None	0.2	1	0.3333333333333333	4	0.8	12	0.20987654320987653	0.8	16	12	0	0	0	1.0	9	9	1.1333333333333333	17	0.0	1.0	2.607154504504843e-24	0.5	-0.03500704473380869	0.5005550281821622	0.021399985108256674	0.6538136665330696	0.5868292978847938	0.5529725718621283	0	1.0	0.0
2399	None	None	None	None	None	0.1	1	0.3181818181818182	7	0.7	21	0.5925925925925926	0.6666666666666666	27	20	4	1	0	0.6666666666666666	9	6	2.1333333333333333	32	0.2	0.6153846153846154	0.21489573279865742	0.7988971106208329	-0.034093078390226336	0.6738602485504013	0.02090415715219521	0.6653672308158182	0.7459939479694943	0.7172387541059465	0.9259259259259259	0.9259259259259259	0.0
5847	None	None	None	None	None	0	0	0.20588235294117646	7	0.7755102040816326	38	0.8095238095238095	0.5510204081632653	32	27	18	0	0	0.7777777777777778	9	7	3.4	51	0.0	0.8444444444444444	-0.09417497686008161	0.6500395822937521	0.1950506604982027	0.5442366271681597	-0.015986301268995463	0.665007445826151	0.7883769365327674	0.6210728703533995	0	1.0	0.0
3306	0.0020467474809534175	0.0014948604381662576	0.001217173676972679	0.9966162488499265	None	0.25	1	0.4	4	0.7692307692307693	10	0.234375	0.7692307692307693	14	10	0	0	0	1.0	8	8	1.0	15	0.0	0.8571428571428571	-0.09999739840303577	0.5000294051714685	0.12021359442301152	0.6475464708321	0.07675366396748147	0.6261927042131789	0.7234673651603258	0.5926108440580762	0	1.0	0.0
5517	0.001468394062003096	0.0009743408258879266	0.0004165857154538056	0.9992488443355043	None	0.2	1	0.3333333333333333	4	0.8	12	0.20987654320987653	0.8	16	12	0	0	0	1.0	9	9	1.1333333333333333	17	0.0	1.0	-0.02996508805612192	0.5014846603922632	0.048238712760342826	0.5288685783678594	0.0999995072667487	0.5000057218408596	0.6303981489437522	0.5101289833451141	0	1.0	0.0
3936	0.00044628107565969165	5.415151137021166e-06	2.9046527086607347e-06	0.9999905061543439	None	0.3	3	0.36363636363636365	8	0.7096774193548387	22	0.4074074074074074	0.7096774193548387	30	22	2	0	0	1.0	9	9	2.2	33	0.0	1.0	-0.0041334834106282	0.6782643370458944	-0.42201251027001285	0.999900912307595	0.054478975540640816	0.6427359077610549	0.9787416429574247	0.9711813525884736	0	1.0	0.0
1641	None	None	None	None	None	0.2857142857142857	2	0.5294117647058824	9	0.4782608695652174	11	0.3472222222222222	0.43478260869565216	18	10	6	2	0	0.8888888888888888	8	9	1.6666666666666667	25	0.25	0.625	-0.059747886902984604	0.5839225980248178	-0.08720117300116884	0.949105182025334	0.029658677473199935	0.663948359136748	0.6843102623888998	0.7883817350768592	1.0	1.0	0.0
2954	0.002480528837400697	0.0011637044931929724	0.0002799194762890651	0.9972872989083755	None	0.2	1	0.3333333333333333	4	0.8	12	0.20987654320987653	0.8	16	12	0	0	0	1.0	9	9	1.1333333333333333	17	0.0	1.0	-0.09992633345075433	0.5282016700805284	-0.05589266770796346	0.6773580636534605	-0.06909559043741298	0.6324320818043544	0.5785218857938623	0.6143771990459692	0	1.0	0.0
5746	0.004636983035297409	0.0006057898744205454	0.0001943794157206656	0.9946358000634686	None	0.25	1	0.4	4	0.75	9	0.25925925925925924	0.75	13	9	0	0	0	0.6666666666666666	6	9	0.9333333333333333	14	0.0	1.0	0.06559911864768621	0.6595615117781711	0.16367130274322034	0.5205722075624604	0.099999998759261	0.5000000478035802	0.6122651591891775	0.5616576056792829	0	1.0	0.0
3627	0.002048550481635585	0.001539629023145326	0.001253623828080039	0.9966197070642367	None	0.25	1	0.4	4	0.7692307692307693	10	0.234375	0.7692307692307693	14	10	0	0	0	1.0	8	8	1.0	15	0.0	0.8571428571428571	-0.09999739840303577	0.5000294051714685	0.12021359442301152	0.6475464708321	0.07675366396748147	0.6261927042131789	0.7234673651603258	0.5926108440580762	0	1.0	0.0
6834	0.0005418488268025366	8.239035126442479e-06	5.773195868401721e-06	0.9999999335924972	None	0.2	1	0.3333333333333333	4	0.8	12	0.20987654320987653	0.8	16	12	0	0	0	1.0	9	9	1.1333333333333333	17	0.0	1.0	-0.09999977979016451	0.5000030563803243	0.29092271439199885	0.6208897207618549	0.09912930506966587	0.520240962286819	0.8315222261721109	0.5477165682396686	0	0.8125	0.0
6838	0.008326708268327477	0.0002472395099130183	0.00020297598713931556	0.9971828679448999	None	0	0	0.3333333333333333	2	0.8571428571428571	6	1.0	0.8571428571428571	8	6	0	0	0	0.1111111111111111	1	9	0.6	9	0.0	1.0	2.1206132919385852e-05	0.5002738982143597	0.2673386661161988	0.5348998123121261	0.09999999992515056	0.5000000002830877	0.7507479984025439	0.5117413591564991	0	1.0	0.0
4349	None	None	None	None	None	0	0	0.38235294117647056	13	0.5510204081632653	27	0.6296296296296297	0.3673469387755102	30	18	20	1	0	1.0	9	9	3.4	51	0.03125	0.7142857142857143	0.24403906580274848	0.5856193921873217	0.010807041199198595	0.6521373206870339	-0.09999350481749192	0.5017753784041762	0.8120458190881161	0.5810644748873564	1.0	1.0	0.0
2913	0.0004897111778308915	0.00039037712010602405	-2.1739150674758405e-08	0.9988453735161485	None	0.3333333333333333	1	0.4444444444444444	4	0.7272727272727273	8	0.2708333333333333	0.7272727272727273	12	8	0	0	0	0.75	6	8	0.8666666666666667	13	0.0	0.8571428571428571	0.06035224097073688	0.5570705201329655	7.902762784127648e-27	0.5	0.015664159780351246	0.631548554690061	0.5891409630318346	0.5636648144519182	0	1.0	0.0
1189	None	None	None	None	None	0.2	1	0.3333333333333333	4	0.8	12	0.20987654320987653	0.8	16	12	0	0	0	1.0	9	9	1.1333333333333333	17	0.0	1.0	-0.07487207605915772	0.5790942725595642	0.11507147978818981	0.5706991933913983	-0.05011226407044563	0.6708102192806178	0.7003449869834366	0.607910503025215	0	1.0	0.0
3466	2.266453166024207e-08	2.148374728511962e-08	2.1480783367205636e-08	0.9999972363363673	None	0.25	1	0.4	4	0.7692307692307693	10	0.23809523809523808	0.7692307692307693	14	10	0	0	0	0.7777777777777778	9	7	1.0	15	0.0	1.0	0.4270661999930835	0.5922943999858401	7.902762784127648e-27	0.5	7.902762784127648e-27	0.5	0.8821770161868936	0.5310814104221268	0	1.0	0.0
6661	None	None	None	None	None	0	0	0.1875	6	0.8	36	0.8703703703703703	0.24444444444444444	12	11	34	5	0	0.6666666666666666	9	6	3.1333333333333333	47	0.07042253521126761	0.8292682926829268	0.21743080712475318	0.5895895235228698	-0.01105650188302984	0.6011298698083578	-0.0375837161992927	0.6543901318072248	0.7548013182883802	0.6154497891191679	1.0	1.0	0.0
2984	0.003594155586093211	0.0004906675419700933	-0.00047073421847303545	0.9983257795578672	None	0.3333333333333333	1	0.4444444444444444	4	0.7272727272727273	8	0.2653061224489796	0.7272727272727273	12	8	0	0	0	1.0	7	7	0.8666666666666667	13	0.0	0.6666666666666666	0.0006096897517719062	0.5053715456527114	1.6828291633494789e-12	0.5000940531140686	0.49330571642621984	0.7177873844154088	0.9103507844260028	0.5789485619668577	0	1.0	0.0
2695	0.0	0.0	0.0	0.9999999999999998	None	0	0	0	0	0	0	1.0	0	0	0	0	4	0	1.0	1	1	0.06666666666666667	1	1.0	0	0	0	0	0	0	0	0	0	0	0	0
3021	4.914856924743245e-05	6.545387724540901e-07	6.257123054795691e-07	0.9999839118365816	None	0	0	0.18518518518518517	10	0.7721518987341772	61	1.0	0.11392405063291139	18	9	62	0	0	1.0	9	9	5.4	81	0.0	1.0	0.09999499066393921	0.5000792549663129	0.002195468010473145	0.6655182829184689	-0.011551744650923521	0.6491585817843154	0.6496362091637947	0.6069591342658537	0	1.0	0.0
5682	None	None	None	None	None	0	0	0.23076923076923078	3	0.7647058823529411	13	0.6333333333333333	0.4117647058823529	10	7	8	0	0	0.8333333333333334	5	6	1.2666666666666666	19	0.0	0.2857142857142857	0.09999998081448395	0.5000000803185445	-0.05004600760890672	0.5602054473438816	0.06473998991068394	0.6870313011267293	0.6499572980807939	0.5848602280969795	0	1.0	0.0
2693	3.551088511381548e-05	2.992239116315464e-07	-2.9921639512973226e-07	0.9999999990727313	None	0.2	1	0.3333333333333333	4	0.8	12	0.20987654320987653	0.8	16	12	0	0	0	1.0	9	9	1.1333333333333333	17	0.0	1.0	-0.03411411518008211	0.5070148021820887	7.902762784127648e-27	0.5000000093934889	0.0017652455410578465	0.5672797770399023	0.5429171453317605	0.5248812915141945	0	1.0	0.0
1770	None	None	None	None	None	0	0	0.6666666666666666	2	0.5	1	1.0	0.5	3	1	0	0	0	0.25	4	1	0.26666666666666666	4	0.0	0.6666666666666666	-0.09999984557845229	0.5000002359638924	4.533289874703233e-26	0.5	0.09970265692094629	0.5006537386207864	0.6932339980492366	0.5002179916385882	0	0	0.0
1806	None	None	None	None	None	0	0	0.8	4	0.2	1	0.5833333333333334	0	0	0	6	4	0	0.75	3	4	0.4666666666666667	7	0.25	0.5	0	0	0	0	0	0	0	0	0	0	0
4131	None	None	None	None	None	0	0	0.24242424242424243	8	0.7021276595744681	33	0.6049382716049383	0.2765957446808511	20	13	28	1	0	1.0	9	9	3.2666666666666666	49	0.018867924528301886	0.6363636363636364	-0.0999994105008516	0.5002237738035801	-0.4496840807047719	0.9999999977469842	0.13522712952937574	0.9999999985717496	0.9781025876735342	0.999998524091948	0.0	0	0.0
1344	None	None	None	None	None	0	0	0	0	0	0	1.0	0	0	0	0	0	0	1.0	1	1	0.06666666666666667	1	0.0	0	0	0	0	0	0	0	0	0	0	0	0
7171	0.00031478588224325945	9.173035846485053e-07	-1.7079662320056753e-07	0.9999999718529302	None	0.2	1	0.3333333333333333	4	0.8	12	0.20987654320987653	0.8	16	12	0	0	0	1.0	9	9	1.1333333333333333	17	0.0	1.0	1.806179437709275e-06	0.5000026590076011	0.22331313724656118	0.5750318885864208	0.09999999999961498	0.5000000000064927	0.7136957052196888	0.5251805129633211	0	0.8125	0.0
1718	None	None	None	None	None	0.1	1	0.30434782608695654	7	0.71875	23	0.41975308641975306	0.375	18	12	15	0	0	1.0	9	9	2.2666666666666666	34	0.0	0.64	2.3422934798249136e-08	0.5000004602051136	7.902762784127648e-27	0.5	-0.09877471594817859	0.5104966503193343	0.6143485784805888	0.503499493841651	0	1.0	0.0
5430	0.0	0.0	0.0	0.9999999999999998	None	0	0	0	0	0	0	1.0	0	0	0	0	4	0	1.0	1	1	0.06666666666666667	1	1.0	0	0	0	0	0	0	0	0	0	0	0	0
3319	0.0016590193843572538	0.0006923984533601143	-0.00011616336559992092	0.9983182230065223	None	0	0	0.3333333333333333	3	0.8181818181818182	9	0.28888888888888886	0.8181818181818182	12	9	0	1	0	0.5555555555555556	9	5	0.8666666666666667	13	1.0	1.0	-0.09999741218874376	0.5003570499067723	0.08863605526285352	0.5333584325793447	-0.026440558254604264	0.5282247860324012	0.6853444821779101	0.5206615383858969	1.0	1.0	0.0
4602	0.008248589595531809	0.003193433773362482	0.003155714686356132	0.9988267170425789	None	0.25	1	0.36363636363636365	4	0.7857142857142857	11	0.2222222222222222	0.7857142857142857	15	11	0	0	0	0.8888888888888888	9	8	1.0666666666666667	16	0.0	1.0	-0.09999288103207686	0.5003324966335458	0.09999926757233255	0.5000006700354933	0.07034557062772503	0.999999999998934	0.7075071949599033	0.9998979006229001	0	0	0.0
3084	0.013125098220866459	0.0004968126707287137	4.886895688364756e-05	0.9947519337339216	None	0	0	0.1875	3	0.8571428571428571	18	0.5111111111111111	0.42857142857142855	11	9	11	6	0	0.5555555555555556	9	5	1.5333333333333334	23	0.25	0.4444444444444444	-0.0860312422641529	0.6897249491750549	-0.09999999991927191	0.5000000009213142	0.007636849465083523	0.6164007021769311	0.6567900242069414	0.6045302682231782	1.0	1.0	0.0
418	None	None	None	None	None	0	0	0.5	5	0.4166666666666667	5	0.5833333333333334	0	0	0	13	14	0	0.6666666666666666	6	4	0.9333333333333333	14	0.4666666666666667	0.75	0	0	0	0	0	0	0	0	0	0	0
410	None	None	None	None	None	0	0	0.23076923076923078	6	0.7297297297297297	27	0.7222222222222222	0.16216216216216217	10	6	28	7	0	0.6666666666666666	6	9	2.6	39	0.125	0.7058823529411765	0.09572913189415291	0.5669945365294593	9.788112984757783e-05	0.5732168891335132	0.016546644218269877	0.6239467994906184	0.6084402510074071	0.5883077294447654	1.0	1.0	0.2833333333333333
4582	1.1477086829911367e-07	1.0512972305108174e-07	5.295642619073048e-11	0.9999805167495173	None	0	0	0.018518518518518517	1	1.0	79	1.0	0	0	0	80	0	0	1.0	9	9	5.4	81	0.0	1.0	0	0	0	0	0	0	0	0	0	0	0
1514	None	None	None	None	None	0	0	0.3333333333333333	2	0.7142857142857143	5	0.36	0.42857142857142855	5	3	3	8	0	1.0	5	5	0.6	9	1.0	0	0.07458887145985993	0.6673968478663529	5.741678063915664e-11	0.5002578777166848	2.2277362713982116e-10	0.5000000004041268	0.5976540380916839	0.5578618029775473	1.0	1.0	0.0
3990	0.00595436122669787	0.003177411127094684	0.0011243096012157083	0.9907388926305432	None	0	0	0.3333333333333333	3	0.8181818181818182	9	0.28888888888888886	0.8181818181818182	12	9	0	1	0	0.5555555555555556	9	5	0.8666666666666667	13	1.0	1.0	-0.09999894856814714	0.5000028804396489	0.15254082985949627	0.6400329570708102	0.11125330706865481	0.5715787306004838	0.7462964552088198	0.571491243286013	1.0	0.8333333333333334	0.0
3495	4.663575192145847e-05	6.578630239343761e-07	2.0533813761675803e-08	0.9999853843997981	None	0	0	0.037037037037037035	2	0.9746835443037974	77	1.0	0.012658227848101266	3	1	77	0	0	1.0	9	9	5.4	81	0.0	1.0	0.01049193440679596	0.5095567701632518	0.09685716887328519	0.5067494581104836	0.09998469492606724	0.5000059923762471	0.6022124091434101	0.5054377171683655	0	1.0	0.0
3107	None	None	None	None	None	0.2727272727272727	3	0.4166666666666667	10	0.5882352941176471	20	0.4444444444444444	0.5882352941176471	30	20	5	1	0	1.0	9	9	2.4	36	0.25	0.8275862068965517	0.0713288110961989	0.6573239724412959	0.015516506163467747	0.6847550157467137	-0.04239645146756331	0.5629343174027533	0.6471435545149092	0.6364665825358446	0.7333333333333333	0.9	0.0
5046	0.00020516106577094778	3.3360164528521595e-06	6.643925958217818e-07	0.9989313264606186	None	0	0	0	0	0	0	1.0	0	0	0	0	4	0	1.0	1	1	0.06666666666666667	1	1.0	0	0	0	0	0	0	0	0	0	0	0	0
3630	2.0928011608973067e-05	2.0901337311191415e-05	2.0822552369245824e-05	0.9951121038366552	None	0	0	0.13043478260869565	3	0.875	28	0.9444444444444444	0	0	0	33	1	0	1.0	6	6	2.2666666666666666	34	0.014285714285714285	0.35714285714285715	0	0	0	0	0	0	0	0	0	0	0
5060	0.017039236878282647	0.011131890580082104	0.010525904018168955	0.946689095649806	None	0	0	0.25	11	0.7142857142857143	45	0.8024691358024691	0.47619047619047616	40	30	24	0	0	1.0	9	9	4.333333333333333	65	0.0	0.7142857142857143	-0.09100282455852463	0.6366276623618602	-0.09963187759073733	0.5075240277753502	0.18910628061017148	0.7997930130494268	0.7762115199835778	0.65895006124873	0	1.0	0.0
2571	None	None	None	None	None	0.09090909090909091	1	0.32	8	0.6571428571428571	23	0.6851851851851852	0.37142857142857144	19	13	17	1	0	0.6666666666666666	9	6	2.466666666666667	37	0.03125	0.6875	-0.09999998355373932	0.5000000869880554	7.902762784127648e-27	0.5	-0.09922685458445553	0.5261134878915269	0.6152873741714351	0.5087115705583942	0.0	0	0.0
2996	0.0007722496175065687	0.00013159196552750937	9.106810902913808e-05	0.9942182052439729	None	0.15384615384615385	2	0.27586206896551724	8	0.7073170731707317	29	0.5972222222222222	0.14634146341463414	13	6	29	3	0	0.8888888888888888	9	8	2.8666666666666667	43	0.05454545454545454	0.5789473684210527	-0.06842430268514257	0.5637151789120013	0.026362710367911758	0.507769926033579	0.09999999830918223	0.5002578054219757	0.665682688932367	0.5240121195277245	1.0	1.0	0.0
4258	0.00037452060186223544	5.236031455419228e-07	4.7147868104154937e-07	0.9999967268870507	None	0.25	1	0.4	4	0.75	9	0.25925925925925924	0.75	13	9	0	0	0	0.6666666666666666	6	9	0.9333333333333333	14	0.0	1.0	-0.10862630475614768	0.5312389310819525	4.332927675320289e-25	0.5	0.09999999579838931	0.5000284868704019	0.7009772925348644	0.510434538226009	0	0.9230769230769231	0.0
5875	0.00624071659941626	0.0037623364187650585	-0.003477066746052362	0.9955296434523652	None	0.2	1	0.3333333333333333	4	0.8	12	0.20987654320987653	0.8	16	12	0	0	0	1.0	9	9	1.1333333333333333	17	0.0	1.0	0.07683849656491468	0.6644754204699692	0.41091233708653496	0.6549736601098887	0.2804833293190731	0.7199085626478837	0.8551679834132287	0.6805053182407778	0	0.9375	0.0
3143	0.005295674268503699	0.0006413015361048168	0.00044027885185114496	0.9916839897726	None	0	0	0.6	3	0.6	3	0.5833333333333334	0.6	6	3	0	1	0	0.3333333333333333	2	6	0.4666666666666667	7	1.0	0.4	-0.0999699034578814	0.5003553377801849	-0.09996067287261393	0.5001196317221369	-0.7135989801459528	1.0	0.9732239875047429	0.9999993980303878	1.0	0.8333333333333334	0.0
3628	0.0	0.0	0.0	0.9999999999999998	None	0	0	0	0	0	0	1.0	0	0	0	0	4	0	1.0	1	1	0.06666666666666667	1	1.0	0	0	0	0	0	0	0	0	0	0	0	0
1678	None	None	None	None	None	0	0	0.5	6	0.3333333333333333	5	0.6071428571428571	0	3	0	13	6	0	0.5714285714285714	7	4	1.1333333333333333	17	0.2222222222222222	0.42857142857142855	0	0	0	0	0	0	0	0	0	0	0
5040	0.014299627824694182	0.012981220194126276	0.011891587610522421	0.9969947699175329	None	0.2	1	0.3333333333333333	4	0.8	12	0.20987654320987653	0.8	16	12	0	0	0	1.0	9	9	1.1333333333333333	17	0.0	1.0	-0.0912328650578607	0.6825924420164189	0.2799867293922064	0.5544617230408732	0.09999999999554655	0.5000000000711178	0.8017553847860409	0.5813072247583126	0	1.0	0.0
6147	0.003649550781933492	0.0014462125392549394	0.0012682136876815038	0.9949219773205918	None	0.25	1	0.4	4	0.75	9	0.25925925925925924	0.75	13	9	0	0	0	0.6666666666666666	9	6	0.9333333333333333	14	0.0	1.0	-0.08825141018209384	0.6607604782652757	0.09999945210981792	0.5000015652030226	-0.08211319244035796	0.670083540796182	0.6997388870066545	0.6126388293299816	0	1.0	0.0
6425	0.012727136190886501	0.009034122631677253	0.0020989051600493786	0.9984131879314048	None	0.2	1	0.3333333333333333	4	0.8	12	0.20987654320987653	0.8	16	12	0	0	0	1.0	9	9	1.1333333333333333	17	0.0	1.0	0.06712232652214255	0.657398787820695	0.3479225236066245	0.6200914081365615	0.513236241291831	0.7570086065855373	0.8987596528152015	0.6812095921184993	0	1.0	0.0
5161	0.014589782705999407	0.013140498694735367	0.012123002546363523	0.9970221669086902	None	0.2	1	0.3333333333333333	4	0.8	12	0.20987654320987653	0.8	16	12	0	0	0	1.0	9	9	1.1333333333333333	17	0.0	1.0	-0.0912328650578607	0.6825924420164189	0.2799867293922064	0.5544617230408732	0.09999999999554655	0.5000000000711178	0.8017553847860409	0.5813072247583126	0	1.0	0.0
3841	0.001984387239930027	0.0014950466642920013	0.0012074194413525306	0.996604460681485	None	0.25	1	0.4	4	0.7692307692307693	10	0.234375	0.7692307692307693	14	10	0	0	0	1.0	8	8	1.0	15	0.0	0.8571428571428571	-0.09999739840303577	0.5000294051714685	0.12021359442301152	0.6475464708321	0.07675366396748147	0.6261927042131789	0.7234673651603258	0.5926108440580762	0	1.0	0.0
1744	None	None	None	None	None	0	0	0	0	0	0	1.0	0	0	0	0	0	0	1.0	1	1	0.06666666666666667	1	0.0	0	0	0	0	0	0	0	0	0	0	0	0
3633	0.0014479512299651006	0.00040722768899545744	-0.00023501600805958225	0.9977421978531269	None	0.2	1	0.3333333333333333	4	0.8	12	0.20987654320987653	0.8	16	12	0	0	0	1.0	9	9	1.1333333333333333	17	0.0	1.0	-0.09999982486636652	0.5000771854511173	-0.08750802050462185	0.6828112773326724	0.04243598570841732	0.6451171216082917	0.6846788073566257	0.6118015911554034	0	0.875	0.0
2165	None	None	None	None	None	0	0	0.3333333333333333	1	1.0	2	1.0	1.0	3	2	0	1	0	0.25	4	1	0.26666666666666666	4	0.3333333333333333	0	-0.17314531627098131	0.6878178678494429	0.2176137599888746	0.5057276364556893	0.027365737915496145	0.5330646079078842	0.8316916260533649	0.5781296698515453	1.0	1.0	0.0
2546	None	None	None	None	None	0.17647058823529413	3	0.3888888888888889	14	0.5576923076923077	29	0.6666666666666666	0.46153846153846156	38	24	15	0	0	1.0	9	9	3.6	54	0.0	0.8	8.518952965632135e-07	0.500056278905129	0.09933267975550666	0.6031486358199382	0.09938437921048585	0.5440432287743491	0.6150011467515972	0.5494592014644872	0	1.0	0.0
1125	None	None	None	None	None	0	0	0.4444444444444444	4	0.45454545454545453	5	0.52	0	0	0	12	14	0	1.0	5	5	0.8666666666666667	13	0.5	1.0	0	0	0	0	0	0	0	0	0	0	0
1654	None	None	None	None	None	0.14285714285714285	1	0.3125	5	0.7619047619047619	16	0.36507936507936506	0.6666666666666666	19	14	3	1	0	0.7777777777777778	9	7	1.5333333333333334	23	0.2	0.5	0.06214868095121397	0.9995351254715064	-0.09974980218947771	0.6379019030727571	0.001404390689636508	0.5700084491033967	0.7457442537619323	0.9448243691469407	0.0	0	0.0
1552	None	None	None	None	None	0	0	0.4166666666666667	5	0.625	10	0.375	0.3125	9	5	8	7	0	0.75	8	6	1.2	18	0.4375	0.4	-0.027367589136115828	0.5099756084547417	0.04205233757215725	0.584723347982316	0.09105861210739963	0.5596289033105126	0.6206728193317747	0.5516284749786372	0.0	0	0.0
5806	0.000703807694407534	4.024973977168957e-06	-3.7683977599679065e-06	0.9999999840086361	None	0.2	1	0.3333333333333333	4	0.8	12	0.20987654320987653	0.8	16	12	0	0	0	1.0	9	9	1.1333333333333333	17	0.0	1.0	0.049250549031057037	0.5271040372212266	0.1884460882538398	0.6087533087799684	0.0999999877295651	0.5000283976377484	0.6403561090031918	0.5457641374056721	0	1.0	0.0
6306	0.014643687546621232	0.010057424344375478	0.006361547070600124	0.9953444132219433	None	0	0	0.25	11	0.7142857142857143	45	0.8024691358024691	0.47619047619047616	40	30	24	0	0	1.0	9	9	4.333333333333333	65	0.0	0.7142857142857143	-0.09100282455852463	0.6366276623618602	-0.09963187759073733	0.5075240277753502	0.18910628061017148	0.7997930130494268	0.7762115199835778	0.65895006124873	0	1.0	0.0
2856	0.009861401699237406	0.0007061341985597647	-0.00011629814420907775	0.9936951116134805	None	0	0	0.3333333333333333	4	0.6666666666666666	10	0.68	0.6666666666666666	14	10	2	4	0	1.0	5	5	1.1333333333333333	17	1.0	0	-0.08478976539586755	0.504857885314845	0.09999999999999724	0.5000000000000165	0.09999144026191883	0.5024810840891548	0.7049570358147406	0.5024463613562147	1.0	1.0	0.0
6681	None	None	None	None	None	0.09090909090909091	1	0.24	6	0.7428571428571429	26	0.6607142857142857	0.6857142857142857	30	24	6	0	0	0.875	8	7	2.466666666666667	37	0.0	0.9090909090909091	-0.0999985527742662	0.5000077014783004	0.024607205152047274	0.5038877844479985	0.038112888777899145	0.5244997220366404	0.6502228850480983	0.5094705079066593	0	0.9333333333333333	0.0
4112	0.005718158704397358	1.9165996502898987e-05	-1.8556593636650016e-05	0.9856827648969375	None	0	0	0.3333333333333333	2	0.8333333333333334	5	1.0	0.8333333333333334	7	5	0	0	0	0.125	1	8	0.5333333333333333	8	0.0	0.8571428571428571	-0.3424974028320618	0.9933907402112685	0.001178628623096996	0.5731495984897137	-0.09999052343936389	0.5000883668275881	0.8087732516874377	0.8543630924711054	0	1.0	0.0
4549	0.0005520974622437488	0.00030979676702441527	0.0003083236919977472	0.9983410714820209	None	0.2	1	0.3333333333333333	4	0.8	12	0.20987654320987653	0.8	16	12	0	0	0	1.0	9	9	1.1333333333333333	17	0.0	1.0	-0.09998983308881959	0.5000054566518787	0.09925161118621377	0.6661653088027335	0.03785507941406787	0.5168257703524638	0.6967268267617296	0.5628526176626338	0	1.0	0.0
2947	1.4406597475826698e-05	5.257132150963407e-06	-5.257132150136242e-06	0.9985215897949036	None	0	0	0.25	1	1.0	3	1.0	1.0	4	3	0	0	0	0.2	1	5	0.3333333333333333	5	0.0	0	-0.028632514135107444	0.5340410575584684	-0.014278241445769594	0.5972765090133364	0.0004937266794132805	0.5012654712530704	0.5467945255000071	0.5445124330531709	0	1.0	0.0
6747	0.00026387955735376835	5.526911973045338e-07	-3.601247951224612e-07	0.999999896230598	None	0.2	1	0.3333333333333333	4	0.8	12	0.20987654320987653	0.8	16	12	0	0	0	1.0	9	9	1.1333333333333333	17	0.0	1.0	0.21234614525619416	0.6151143078855735	0.19351418704814574	0.5863871450534766	0.09990314136069148	0.5081406561293677	0.6326616679943138	0.5704022119364122	0	1.0	0.0
887	None	None	None	None	None	0	0	0.20588235294117646	7	0.7551020408163265	37	0.6296296296296297	0	0	0	50	18	0	1.0	9	9	3.4	51	0.17307692307692307	0.6363636363636364	0	0	0	0	0	0	0	0	0	0	0
2228	None	None	None	None	None	0.2	1	0.3333333333333333	4	0.8	12	0.20987654320987653	0.8	16	12	0	0	0	1.0	9	9	1.1333333333333333	17	0.0	1.0	0.022029207849997113	0.6670099548333954	0.08211533943987058	0.599455966438696	0.011339156538223576	0.6456801811513095	0.6205890379103565	0.6378393417907084	0	1.0	0.0
3579	0.0	0.0	0.0	1.0	None	0	0	0	0	0	0	1.0	0	0	0	0	0	0	1.0	1	1	0.06666666666666667	1	0.0	0	0	0	0	0	0	0	0	0	0	0	0
499	None	None	None	None	None	0	0	0	0	0	0	1.0	0	0	0	0	4	0	1.0	1	1	0.06666666666666667	1	1.0	0	0	0	0	0	0	0	0	0	0	0	0
6676	None	None	None	None	None	0	0	0.057692307692307696	3	0.9466666666666667	71	0.9506172839506173	0.04	3	3	73	4	0	1.0	9	9	5.133333333333334	77	0.02666666666666667	0.9859154929577465	-0.11578857123869044	0.5391375138639721	0.1982633112930404	0.5558071914059245	0.09999999999736309	0.5000000001006478	0.7893233614496499	0.5317101908661545	1.0	1.0	0.0
2305	None	None	None	None	None	0	0	0.6	3	0.6	3	0.5833333333333334	0.6	6	3	0	0	0	0.3333333333333333	2	6	0.4666666666666667	7	0.0	0.4	-0.04639501067915967	0.6708923800817138	0.07714670531664111	0.58116467889149	-0.031303764814719366	0.6553128369585126	0.6638001872182863	0.63662650324612	0	1.0	0.0
1638	None	None	None	None	None	0	0	0	0	0	0	1.0	0	0	0	0	0	0	1.0	1	1	0.06666666666666667	1	0.0	0	0	0	0	0	0	0	0	0	0	0	0
7333	0.0	0.0	0.0	1.0	None	0	0	0	0	0	0	1.0	0	0	0	0	0	0	1.0	1	1	0.06666666666666667	1	0.0	0	0	0	0	0	0	0	0	0	0	0	0
4105	0.0001464861471636207	5.531895850870017e-07	4.202608573293964e-07	0.9999774023078127	None	0	0	0.25	11	0.6825396825396826	43	0.8024691358024691	0.15873015873015872	18	10	46	0	0	1.0	9	9	4.333333333333333	65	0.0	0.8421052631578947	0.004254291242507935	0.5163784512588079	-0.23079981804538113	0.9999999995934128	0.11557224291512007	0.7057657977240018	0.9198849274604622	0.9994588228093214	0	0	0.0
6903	6.749790228494974e-05	5.061558675440189e-07	-8.102135411991102e-08	0.9999962849947414	None	0.25	1	0.4	4	0.75	9	0.25925925925925924	0.75	13	9	0	0	0	0.6666666666666666	9	6	0.9333333333333333	14	0.0	1.0	-0.09999070784495107	0.5000111191638456	0.27936501538942926	0.5982814289045448	0.002651002185350806	0.571084329163763	0.8320289075298677	0.5568062188468892	0	1.0	0.0
2513	None	None	None	None	None	0	0	0	0	0	0	1.0	0	0	0	0	4	0	1.0	1	1	0.06666666666666667	1	1.0	0	0	0	0	0	0	0	0	0	0	0	0
5690	0.00014908267114433288	3.3034181870074576e-07	-1.0340863347122751e-07	0.9999755169913854	None	0.08333333333333333	2	0.3	15	0.6388888888888888	46	0.9135802469135802	0.08333333333333333	19	6	54	0	0	1.0	9	9	4.933333333333334	74	0.0	0.8923076923076924	0.09982814687613482	0.5532206808107322	0.17346759068775006	0.6130501412820184	0.2742398119799208	0.8581470313492019	0.6713726110226419	0.6952139089107487	0	1.0	0.0
2102	None	None	None	None	None	1.0	1	1.0	4	0.25	1	0.5	0	0	0	5	10	0	0.75	3	4	0.4	6	0.7142857142857143	1.0	0	0	0	0	0	0	0	0	0	0	0
3946	6.502256855986206e-06	2.1259143800379898e-06	-2.12591375717194e-06	0.9993828788580655	None	0	0	0.6	3	0.6	3	0.4666666666666667	0.6	6	3	0	1	0	0.6	3	5	0.4666666666666667	7	1.0	1.0	-0.0998794932779971	0.5003361878031468	0.09999999999989696	0.5000000000003656	7.902762784127648e-27	0.5	0.6933875842574889	0.5001120626161818	1.0	1.0	0.0
2550	None	None	None	None	None	0.2	1	0.3333333333333333	4	0.8	12	0.20987654320987653	0.8	16	12	0	0	0	1.0	9	9	1.1333333333333333	17	0.0	1.0	0.08067645948906356	0.5254446410384098	0.0016126007566832437	0.5221637189780932	0.06585846359847744	0.5731538068806257	0.5843435684834888	0.5403545277082346	0	1.0	0.0
3626	1.1843742087725775e-07	1.048620509571699e-07	5.137006444065522e-11	0.9999808410191914	None	0	0	0.018518518518518517	1	1.0	79	1.0	0	0	0	80	0	0	1.0	9	9	5.4	81	0.0	1.0	0	0	0	0	0	0	0	0	0	0	0
1937	None	None	None	None	None	0	0	0	0	0	0	1.0	0	0	0	0	0	0	1.0	1	1	0.06666666666666667	1	0.0	0	0	0	0	0	0	0	0	0	0	0	0
2037	None	None	None	None	None	0	0	0.25	1	1.0	3	1.0	1.0	3	3	1	0	0	0.2	5	1	0.3333333333333333	5	0.0	0	0.006480238946583112	0.6830913056528873	0.21737075552740587	0.5837743774961561	-0.09999851353427572	0.5000005641450045	0.7889853395607471	0.5911612649326519	0	1.0	0.0
4272	0.0	0.0	0.0	0.9999999999999998	None	0	0	0	0	0	0	1.0	0	0	0	0	4	0	1.0	1	1	0.06666666666666667	1	1.0	0	0	0	0	0	0	0	0	0	0	0	0
7296	0.0	0.0	0.0	1.0	None	0	0	0	0	0	0	1.0	0	0	0	0	0	0	1.0	1	1	0.06666666666666667	1	0.0	0	0	0	0	0	0	0	0	0	0	0	0
459	None	None	None	None	None	0	0	0.3333333333333333	1	1.0	2	1.0	1.0	3	2	0	0	0	0.25	4	1	0.26666666666666666	4	0.0	0	0.08952792079437115	0.5041699845830515	-0.09969482210703917	0.5000332272329522	0.08029923432604728	0.5274865965422028	0.704967777135961	0.5105709725661958	0	1.0	0.0
705	None	None	None	None	None	0	0	0	0	0	0	1.0	0	0	0	0	4	0	1.0	1	1	0.06666666666666667	1	1.0	0	0	0	0	0	0	0	0	0	0	0	0
6888	None	None	None	None	None	0	0	0.22857142857142856	8	0.76	38	0.6419753086419753	0.68	41	34	10	0	0	1.0	9	9	3.466666666666667	52	0.0	0.9302325581395349	-0.09999338574023445	0.5001433502455436	0.09999955754954881	0.5046334984956781	0.0700917533995801	0.5873341706510281	0.7069901153164886	0.5309656304031806	0	0.926829268292683	0.0
4990	0.00029370058743336897	1.9002121270968443e-06	-1.598285780681918e-06	0.9999885183842262	None	0	0	0.3333333333333333	2	0.8571428571428571	6	0.36	0.8571428571428571	8	6	0	0	0	1.0	5	5	0.6	9	0.0	0	-0.015209880282904525	0.6473573627682658	0.21031166556431208	0.5006970517383981	0.09999979472644531	0.500002014449908	0.7152025197276143	0.550678673222753	0	1.0	0.0
290	None	None	None	None	None	0.14285714285714285	1	0.29411764705882354	5	0.782608695652174	18	0.30864197530864196	0.782608695652174	23	18	1	0	0	1.0	9	9	1.6666666666666667	25	0.0	1.0	0.09904756100101078	0.5014971066412847	0.04236389595166583	0.5276680495813928	0.0653805937859175	0.6595913216939033	0.5790353268484353	0.5644926734921818	0	1.0	0.0
3483	0.002157826939551205	0.0008166249450133269	-0.0006289631528462104	0.9975984135041641	None	0.2	1	0.3333333333333333	4	0.8	12	0.20987654320987653	0.8	16	12	0	0	0	1.0	9	9	1.1333333333333333	17	0.0	1.0	-0.09971672980619391	0.5006305669958037	0.04792996576355087	0.6773122976081157	-0.058506956460555856	0.5466221225314295	0.6544775085191847	0.5769667475202415	0	1.0	0.0
2520	None	None	None	None	None	0	0	0.5	3	0.7142857142857143	5	0.36	0.5714285714285714	6	4	2	0	0	1.0	5	5	0.6	9	0.0	0.4	0.030813578790645592	0.5728503962693607	0.013750563467095144	0.5896226081187403	3.986631748583059e-07	0.5000030071553874	0.5693156034515234	0.5544422858557929	0	1.0	0.0
7514	0.000630050681803822	5.97660801635005e-07	4.2718148458187286e-07	0.999999932429767	None	0.2	1	0.3333333333333333	4	0.8	12	0.20987654320987653	0.8	16	12	0	0	0	1.0	9	9	1.1333333333333333	17	0.0	1.0	9.976630621474347e-08	0.5000007816105487	0.34213071287054964	0.610835143817411	0.28860347220309623	0.7462718286395008	0.826466871247071	0.6247794059773535	0	0.9375	0.0
651	None	None	None	None	None	0.25	1	0.4	4	0.75	9	0.25	0.75	13	9	0	0	0	0.875	8	7	0.9333333333333333	14	0.0	0.8571428571428571	0.49703633576495027	0.525547196209026	0.011401118464029948	0.5798637610981214	0.09974614432335978	0.5022760272392062	0.8899588344823963	0.5360702448934211	0	1.0	0.0
1376	None	None	None	None	None	0	0	0	0	0	0	1.0	0	0	0	0	0	0	1.0	1	1	0.06666666666666667	1	0.0	0	0	0	0	0	0	0	0	0	0	0	0
386	None	None	None	None	None	0	0	0	0	0	0	1.0	0	0	0	0	0	0	1.0	1	1	0.06666666666666667	1	0.0	0	0	0	0	0	0	0	0	0	0	0	0
1451	None	None	None	None	None	0.2	1	0.3333333333333333	4	0.8	12	0.20987654320987653	0.8	16	12	0	0	0	1.0	9	9	1.1333333333333333	17	0.0	1.0	-0.03490254928521084	0.5142278323258698	0.14104456071337762	0.6132829973591075	5.930893355752286e-07	0.5000136014867309	0.681490172901378	0.5430692034608352	0	1.0	0.0
1295	None	None	None	None	None	0.5	1	0.5714285714285714	4	0.625	5	0.3333333333333333	0.625	9	5	0	0	0	0.8333333333333334	5	6	0.6666666666666666	10	0.0	1.0	0.09980575036012672	0.5011367526950063	-0.06616877929275847	0.5105434423526891	0.03382565994178186	0.588083249256732	0.6630794483907276	0.5335141976102713	0	1.0	0.0
1378	None	None	None	None	None	0.5	1	0.5714285714285714	4	0.625	5	0.35714285714285715	0.625	9	5	0	0	0	0.5714285714285714	7	4	0.6666666666666666	10	0.0	0.6666666666666666	-0.09995318426790732	0.5015210381554649	0.09985901632179144	0.5044193072417366	0.03920616600710837	0.6803431514318056	0.7125858510433591	0.5645634528017242	0	0.4444444444444444	0.0
7035	0.0035540271526048437	0.002199823397660692	-0.002090437549651565	0.9978313234403096	None	0.3333333333333333	1	0.4444444444444444	4	0.7272727272727273	8	0.28888888888888886	0.7272727272727273	12	8	0	0	0	0.5555555555555556	5	9	0.8666666666666667	13	0.0	1.0	-0.09996496798198533	0.5007044941915435	7.16383600072979e-15	0.5000000052148119	0.09969912092491615	0.5473502068637583	0.6930750458719588	0.5160601472610595	0	1.0	0.0
992	None	None	None	None	None	0.2	2	0.391304347826087	9	0.59375	19	0.7555555555555555	0.34375	20	11	13	0	0	0.5555555555555556	5	9	2.2666666666666666	34	0.0	0.8275862068965517	-0.09999997166625567	0.5000000641365838	0.09999999559004151	0.5000001558697641	0.07249295122175395	0.6136010015782802	0.7080048472304876	0.5384634614011431	0	0	0.0
5247	None	None	None	None	None	0	0	0.25	4	0.7727272727272727	17	0.3333333333333333	0.6818181818181818	19	15	4	1	0	0.8888888888888888	8	9	1.6	24	0.125	0.6666666666666666	-0.08938768652380859	0.6695963512174437	0.0999991330396515	0.5000100973424483	0.09999999999809284	0.5000000004537677	0.7094631777109824	0.5585962108490807	0.9473684210526315	0.9473684210526315	0.0
3329	1.2554073690333032e-07	1.1401940357338435e-07	4.4550015357768526e-11	0.9999834401543152	None	0	0	0.018518518518518517	1	1.0	79	1.0	0	0	0	80	0	0	1.0	9	9	5.4	81	0.0	1.0	0	0	0	0	0	0	0	0	0	0	0
813	None	None	None	None	None	0	0	0	0	0	0	1.0	0	0	0	0	4	0	1.0	1	1	0.06666666666666667	1	1.0	0	0	0	0	0	0	0	0	0	0	0	0
4196	0.0	0.0	0.0	0.9999999999999998	None	0	0	0	0	0	0	1.0	0	0	0	0	4	0	1.0	1	1	0.06666666666666667	1	1.0	0	0	0	0	0	0	0	0	0	0	0	0
6636	0.01024296833361722	0.006689641389541588	0.00542637444984037	0.9933460956553645	None	0.2	1	0.3333333333333333	4	0.8	12	0.20987654320987653	0.8	16	12	0	0	0	1.0	9	9	1.1333333333333333	17	0.0	1.0	-0.09994766403081719	0.500722610578716	0.30067978258724937	0.6356645816229811	0.09999876817434475	0.5000666444614245	0.8369545333459064	0.5465112371409918	0	1.0	0.0
5116	8.312256081743896e-05	5.318214612682786e-07	-5.304051110041935e-07	0.9999970426028525	None	0.5	1	0.6666666666666666	4	0.5	3	0.4	0.5	7	3	0	0	0	0.8	5	4	0.5333333333333333	8	0.0	0.6666666666666666	-0.09650888646493758	0.5071162780496604	-0.09639974686053257	0.5105289950739851	-0.051053614036831264	0.6555090871233122	0.5523984570562298	0.5592152741156888	0	0.8571428571428571	0.0
4631	0.00010766317034447243	8.875562077900118e-07	8.7615449640052e-07	0.9999847966823938	None	0	0	0.14	7	0.8356164383561644	61	0.9259259259259259	0.0684931506849315	9	5	65	0	0	1.0	9	9	5.0	75	0.0	0.9090909090909091	-0.09990372899317325	0.5031009125520796	-0.08869957129942733	0.5938024608801685	0.019847671888083042	0.684323241073242	0.6189253505389273	0.5959474408165606	0	0.8888888888888888	0.0
2604	0.0008833667347889973	7.472797970912367e-05	-2.1169449528950868e-05	0.9949682918349397	None	0	0	0.375	9	0.5882352941176471	20	0.6666666666666666	0.14705882352941177	11	5	24	3	0	0.6666666666666666	9	6	2.4	36	0.06521739130434782	0.8387096774193549	0.08488896787176728	0.5500022168819209	0.09999999974988165	0.5000000007403262	-0.07001945807954321	0.5282724840884765	0.6830571754173462	0.5261336922478531	1.0	1.0	0.0
2845	6.032353462436376e-08	5.999563465480313e-08	-5.3270000239438056e-08	0.9999904430870834	None	0	0	0.15625	5	0.8222222222222222	37	0.5802469135802469	0	0	0	46	11	0	1.0	9	9	3.1333333333333333	47	0.11458333333333333	0.34146341463414637	0	0	0	0	0	0	0	0	0	0	0
167	None	None	None	None	None	0.08333333333333333	1	0.46153846153846156	12	0.4594594594594595	17	0.48148148148148145	0.3783783783783784	24	14	14	7	0	1.0	9	9	2.6	39	0.3181818181818182	0.4117647058823529	0.16458219974125046	0.7567648153170845	0.005879932423701952	0.593948222073924	0.0879471193399539	0.5529567174358789	0.6568341171307732	0.6401433770949954	1.0	1.0	0.0
6126	0.00039042330123109745	0.00035903907163994437	9.083489815445479e-07	0.9992786013777383	None	0	0	0.25	1	1.0	3	1.0	1.0	4	3	0	0	0	0.2	5	1	0.3333333333333333	5	0.0	0	0.013849737504411392	0.5	0.2495310909246306	0.5592265983056353	0.027142398374753175	0.5025810258905277	0.7466933089826618	0.5206838587690684	0	1.0	0.0
4524	3.379633091605878e-08	3.0251176385630444e-08	-3.02396932412731e-08	0.9999956250412438	None	0	0	0.25	1	1.0	3	1.0	1.0	4	3	0	3	0	0.2	1	5	0.3333333333333333	5	1.0	0	-0.09916838539736636	0.5012367413543817	0.026036643978003697	0.5049268193534328	3.698487141433546e-10	0.5000000298229271	0.631681504686019	0.5020545726084805	1.0	1.0	0.0
2021	None	None	None	None	None	0.14285714285714285	1	0.375	6	0.6818181818181818	15	0.5	0.5909090909090909	18	13	5	3	0	0.75	6	8	1.6	24	0.3333333333333333	0.2222222222222222	0.09861445036953843	0.6008187002960879	-0.10326221913947349	0.6285943593057237	0.005653682137964737	0.5615534617306854	0.7017452402203725	0.5972883776206883	0.7777777777777778	0.7777777777777778	0.0
3901	0.0002519612693553346	7.481157779886155e-07	-1.5059437274427197e-07	0.9999961696189619	None	0.25	1	0.4	4	0.75	9	0.25	0.75	13	9	0	0	0	0.875	7	8	0.9333333333333333	14	0.0	0.8571428571428571	0.09974838472638943	0.6272688622026742	-0.01742486194797873	0.6567444821983122	-0.07013058502034003	0.6615428467582473	0.6639607678393206	0.6486639668505798	0	1.0	0.0
48	None	None	None	None	None	0	0	0	0	0	0	1.0	0	0	0	0	0	0	1.0	1	1	0.06666666666666667	1	0.0	0	0	0	0	0	0	0	0	0	0	0	0
4138	0.0007580687012735709	1.4894237955938487e-05	1.4894168356064853e-05	0.9999928163173892	None	0	0	0.3125	10	0.6086956521739131	28	0.6666666666666666	0.30434782608695654	22	14	25	11	0	0.8888888888888888	9	8	3.2	48	0.2391304347826087	0.5581395348837209	0.12514904951858036	0.5445416773352159	-0.09991173144008046	0.5006397206689851	0.045871724646764186	0.989993399971428	0.7241953515268371	0.8308810293293755	0.9545454545454546	0.9545454545454546	0.9042430042436882
2652	0.0	0.0	0.0	0.9999999999999998	None	0	0	0	0	0	0	1.0	0	0	0	0	4	0	1.0	1	1	0.06666666666666667	1	1.0	0	0	0	0	0	0	0	0	0	0	0	0
3422	0.0	0.0	0.0	0.9999999999999998	None	0	0	0	0	0	0	1.0	0	0	0	0	4	0	1.0	1	1	0.06666666666666667	1	1.0	0	0	0	0	0	0	0	0	0	0	0	0
3752	0.0	0.0	0.0	1.0	None	0	0	0	0	0	0	1.0	0	0	0	0	0	0	1.0	1	1	0.06666666666666667	1	0.0	0	0	0	0	0	0	0	0	0	0	0	0
5265	0.00024928493249494086	2.2304441501133247e-06	-6.371304128852784e-07	0.9999958456773689	None	0.25	1	0.4	4	0.75	9	0.25	0.75	13	9	0	0	0	0.875	8	7	0.9333333333333333	14	0.0	0.8571428571428571	-0.09999767927884087	0.500004982043129	0.25704713266338863	0.5703905179699766	0.09999816843027984	0.5003675122842024	0.8117024000655818	0.5237267170957403	0	1.0	0.0
1837	None	None	None	None	None	0	0	0	0	0	0	1.0	0	0	0	0	3	0	1.0	1	1	0.06666666666666667	1	0.75	0	0	0	0	0	0	0	0	0	0	0	0
5205	0.00037408064571854	4.3666670371965055e-06	-2.1313826558093225e-07	0.9999999746238551	None	0.2	1	0.3333333333333333	4	0.8	12	0.20987654320987653	0.8	16	12	0	0	0	1.0	9	9	1.1333333333333333	17	0.0	1.0	-0.08194435709298777	0.6653348567384025	0.09999929673789143	0.5000053617582121	0.4438698123629637	0.766024142800698	0.880950572055433	0.6512168708285212	0	1.0	0.0
1930	None	None	None	None	None	0	0	0	0	0	0	1.0	0	0	0	0	0	0	1.0	1	1	0.06666666666666667	1	0.0	0	0	0	0	0	0	0	0	0	0	0	0
3374	0.0	0.0	0.0	0.9999999999999998	None	0	0	0	0	0	0	1.0	0	0	0	0	4	0	1.0	1	1	0.06666666666666667	1	1.0	0	0	0	0	0	0	0	0	0	0	0	0
6196	0.00023657149168019467	5.529457658192897e-06	5.501966726507001e-06	0.9999998623445058	None	0.2	1	0.3333333333333333	4	0.8	12	0.20987654320987653	0.8	16	12	0	0	0	1.0	9	9	1.1333333333333333	17	0.0	1.0	0.24260768540663774	0.565477263098192	0.11471861905025442	0.5751438374296439	0.09999999999989787	0.5000000003164042	0.6551491496403077	0.5470513151320926	0	1.0	0.0
2133	None	None	None	None	None	0.25	1	0.36363636363636365	4	0.7857142857142857	11	0.2222222222222222	0.7857142857142857	15	11	0	0	0	0.8888888888888888	8	9	1.0666666666666667	16	0.0	1.0	0.15234748653812097	0.5505844923098653	0.15743981534638668	0.72331813975148	0.0897486658396994	0.5851730112186486	0.6290779283158459	0.6230904525542116	0	1.0	0.0
195	None	None	None	None	None	0.3333333333333333	1	0.5	4	0.6666666666666666	6	0.3055555555555556	0.6666666666666666	10	6	0	0	0	1.0	6	6	0.7333333333333333	11	0.0	0.4	0.00715707716912087	0.5407493485161183	-0.09992594563086223	0.5004019330846803	0.278054984936157	0.6339589077406448	0.8309195961117822	0.559237646718045	0	1.0	0.0
2566	0.0	0.0	0.0	0.9999999999999998	None	0	0	0	0	0	0	1.0	0	0	0	0	4	0	1.0	1	1	0.06666666666666667	1	1.0	0	0	0	0	0	0	0	0	0	0	0	0
5888	0.014288116028327861	0.013210112266939883	0.012139613099853865	0.9970514393958291	None	0.2	1	0.3333333333333333	4	0.8	12	0.20987654320987653	0.8	16	12	0	0	0	1.0	9	9	1.1333333333333333	17	0.0	1.0	-0.0912328650578607	0.6825924420164189	0.2799867293922064	0.5544617230408732	0.09999999999554655	0.5000000000711178	0.8017553847860409	0.5813072247583126	0	1.0	0.0
1987	None	None	None	None	None	0	0	0	0	0	0	1.0	0	0	0	0	4	0	1.0	1	1	0.06666666666666667	1	1.0	0	0	0	0	0	0	0	0	0	0	0	0
2609	7.790888348652702e-06	5.517234042282132e-08	-5.507720942847304e-08	0.999999999677406	None	0.2	1	0.3333333333333333	4	0.8	12	0.20987654320987653	0.8	16	12	0	0	0	1.0	9	9	1.1333333333333333	17	0.0	1.0	-0.09987356759180446	0.5002919345871176	-0.09995967728871236	0.6482565574922523	1.073545075542842e-06	0.5550018269659638	0.6156871721375056	0.5690111519697886	0	0	0.0
4865	0.0005224678393324983	6.623707779416192e-06	-5.329572523259063e-06	0.999999980947958	None	0.2	1	0.3333333333333333	4	0.8	12	0.20987654320987653	0.8	16	12	0	0	0	1.0	9	9	1.1333333333333333	17	0.0	1.0	0.08165706677772087	0.5265253001091484	0.03134407326933462	0.5409898037704578	0.09999999999169965	0.5000000014313877	0.5721485414917493	0.5225288120075795	0	0.9375	0.0
576	None	None	None	None	None	0	0	0	0	0	0	1.0	0	0	0	0	0	0	1.0	1	1	0.06666666666666667	1	0.0	0	0	0	0	0	0	0	0	0	0	0	0
6455	0.004545499347745433	0.0028211028182730936	0.002776826016553523	0.9955638671024334	None	0.25	1	0.4	4	0.7692307692307693	10	0.23809523809523808	0.7692307692307693	14	10	0	0	0	0.7777777777777778	7	9	1.0	15	0.0	1.0	-0.09986026501245902	0.5040380265215885	0.09818621117203406	0.5714226644496858	0.09998837223915953	0.5009298769218922	0.7186705409363268	0.5256050752500607	0	1.0	0.0
1184	None	None	None	None	None	0	0	0	0	0	0	1.0	0	0	0	0	0	0	1.0	1	1	0.06666666666666667	1	0.0	0	0	0	0	0	0	0	0	0	0	0	0
376	None	None	None	None	None	0.25	1	0.4	4	0.75	9	0.25925925925925924	0.75	13	9	0	0	0	0.6666666666666666	9	6	0.9333333333333333	14	0.0	1.0	0.08342281808821957	0.5918241073922715	0.0336501290424001	0.5161299392775937	4.919204897011011e-07	0.5000103500334666	0.5848969422828643	0.5362773775743968	0	0	0.0
1152	None	None	None	None	None	0.16666666666666666	2	0.34615384615384615	9	0.6756756756756757	25	0.5416666666666666	0.5945945945945946	31	22	7	1	0	0.8888888888888888	9	8	2.6	39	0.1111111111111111	0.6857142857142857	0.09999904208306093	0.5000327996492143	0.09990770770805821	0.5499265740065719	4.172374697449117e-15	0.5010294322821361	0.6156644333950619	0.5170453057722499	0.9032258064516129	0.967741935483871	0.0
4669	0.008159437950061252	0.0031669298854901376	0.0031504552460902215	0.9987983291274587	None	0.25	1	0.36363636363636365	4	0.7857142857142857	11	0.2222222222222222	0.7857142857142857	15	11	0	0	0	0.8888888888888888	9	8	1.0666666666666667	16	0.0	1.0	-0.09999288103207686	0.5003324966335458	0.09999926757233255	0.5000006700354933	0.07034557062772503	0.999999999998934	0.7075071949599033	0.9998979006229001	0	0	0.0
1166	None	None	None	None	None	0	0	0.6666666666666666	2	0.5	1	1.0	0.5	3	1	0	0	0	0.25	4	1	0.26666666666666666	4	0.0	0.6666666666666666	-0.09999984557845229	0.5000002359638924	4.533289874703233e-26	0.5	0.09970265692094629	0.5006537386207864	0.6932339980492366	0.5002179916385882	0	0	0.0
2458	None	None	None	None	None	0.14285714285714285	2	0.3333333333333333	10	0.6744186046511628	29	0.5555555555555556	0.4186046511627907	27	18	17	0	0	1.0	9	9	3.0	45	0.0	0.8888888888888888	-0.09925759805059972	0.5120637326656242	7.902762784127648e-27	0.5000000001622389	0.09571936972181136	0.5048161283901287	0.689351204274799	0.5056272130293847	0	0.9629629629629629	0.0
7415	0.0037333150656787615	0.0011462190213518332	-0.001085859168893066	0.9988010713732003	None	0.2	1	0.3333333333333333	4	0.8	12	0.20987654320987653	0.8	16	12	0	0	0	1.0	9	9	1.1333333333333333	17	0.0	1.0	8.136728917165613e-10	0.5000048985761695	0.26092011642345375	0.5956160028740388	0.09999999458400934	0.5000029989779394	0.745536607484745	0.5322271644000747	0	1.0	0.0
1484	None	None	None	None	None	0	0	0.5	3	0.5	3	0.4444444444444444	0.3333333333333333	3	2	4	1	0	0.5	3	6	0.5333333333333333	8	0.09090909090909091	0	-0.03645892110988224	0.5068627434490508	0.002556875870191989	0.5090931858431975	0.09997006146622923	0.5000688580230366	0.6396222424106583	0.5053418704164004	0.0	0	0.0
6065	3.773534033016468e-09	3.732211107473763e-09	3.7127768656142917e-09	0.9999998548836907	None	0	0	0	0	0	0	1.0	0	0	0	0	3	0	1.0	1	1	0.06666666666666667	1	0.75	0	0	0	0	0	0	0	0	0	0	0	0
1489	None	None	None	None	None	0	0	0.19047619047619047	4	0.7931034482758621	23	0.6888888888888889	0	0	0	30	2	0	0.5555555555555556	5	9	2.066666666666667	31	0.03125	0.9285714285714286	0	0	0	0	0	0	0	0	0	0	0
1595	None	None	None	None	None	0	0	0.1590909090909091	7	0.8095238095238095	51	0.8024691358024691	0.031746031746031744	6	2	58	0	0	1.0	9	9	4.333333333333333	65	0.0	0.8620689655172413	0.03585597581588741	0.6926448574504177	0.09598275722018587	0.573001478761642	-0.08125952985516452	0.6497698976115723	0.6455417081928277	0.6398891499255038	0	1.0	0.0
2584	0.004856976121114018	0.00035739778034757504	0.00035447033541546646	0.9956422181837752	None	0.2	1	0.3333333333333333	4	0.7333333333333333	11	0.37777777777777777	0.7333333333333333	15	11	1	0	0	0.5555555555555556	9	5	1.1333333333333333	17	0.0	0.6666666666666666	-0.09727485991329712	0.5913680321863388	-0.0999995805882495	0.5228372664991534	0.0999922563266655	0.5500439561935317	0.7152815619055162	0.5549343947808555	0	0.4666666666666667	0.0
6059	0.011098838128824824	0.00676244640172586	0.0016667245440428703	0.9977659955766011	None	0.2	1	0.3333333333333333	4	0.8	12	0.20987654320987653	0.8	16	12	0	0	0	1.0	9	9	1.1333333333333333	17	0.0	1.0	-0.08828102909987978	0.6833667922755452	0.18986718241390516	0.5653649153013753	0.09999999999821721	0.5000000000462073	0.7375516525118868	0.5851822583601285	0	1.0	0.0
2676	None	None	None	None	None	0	0	0.2222222222222222	12	0.7341772151898734	58	1.0	0.24050632911392406	29	19	51	0	0	1.0	9	9	5.4	81	0.0	1.0	4.410791553227811e-09	0.5000000796027677	0.05430581074060812	0.5684551234451509	0.2226426318535454	0.5988692435525659	0.7212207391262853	0.5561214390162316	0	1.0	0.0
6305	5.308751960007367e-05	1.4559645775244639e-07	1.1106780712011594e-07	0.9999973621165775	None	0.3333333333333333	1	0.4444444444444444	4	0.7272727272727273	8	0.2653061224489796	0.7272727272727273	12	8	0	0	0	1.0	7	7	0.8666666666666667	13	0.0	1.0	-0.004816635998311717	0.6014049440159552	0.03318346619459759	0.5381042678325682	0.01411761715674729	0.5034754746705546	0.5589799261509676	0.5480130831418194	0	1.0	0.0
1950	None	None	None	None	None	0	0	0.1111111111111111	2	0.9166666666666666	22	0.8666666666666667	0	0	0	25	5	0	0.8333333333333334	5	6	1.7333333333333334	26	0.09259259259259259	0.18181818181818182	0	0	0	0	0	0	0	0	0	0	0
5634	0.010231446857630533	0.0013550088086272554	-0.00127875669576728	0.9785482274861157	None	0	0	0.3333333333333333	3	0.8181818181818182	9	0.28888888888888886	0.8181818181818182	12	9	0	1	0	0.5555555555555556	5	9	0.8666666666666667	13	1.0	1.0	-0.013755072646991138	0.6421951032407123	0.16501673848805157	0.5811133110166373	0.5588174463120545	0.7527676103975783	0.9047048882567786	0.6626723162950868	1.0	1.0	0.0
1278	None	None	None	None	None	0	0	0	0	0	0	1.0	0	0	0	0	4	0	1.0	1	1	0.06666666666666667	1	1.0	0	0	0	0	0	0	0	0	0	0	0	0
2551	1.4387101897865501e-05	3.7746946586930313e-06	3.7746940620216657e-06	0.9985045189743522	None	0	0	0.25	1	1.0	3	1.0	1.0	4	3	0	0	0	0.2	1	5	0.3333333333333333	5	0.0	0	-0.028632514135107444	0.5340410575584684	-0.014278241445769594	0.5972765090133364	0.0004937266794132805	0.5012654712530704	0.5467945255000071	0.5445124330531709	0	1.0	0.0
26	None	None	None	None	None	0.15384615384615385	2	0.35714285714285715	10	0.6153846153846154	24	0.5694444444444444	0.5641025641025641	32	22	8	0	0	0.8888888888888888	9	8	2.7333333333333334	41	0.0	0.7878787878787878	0.027628977437099432	0.677881612962264	0.00356299295054007	0.5101720380928837	0.1591617333581114	0.6358951943834456	0.6968624822742403	0.6100319289835437	0	1.0	0.0
747	None	None	None	None	None	0.25	1	0.4	4	0.75	9	0.25925925925925924	0.75	13	9	0	0	0	0.6666666666666666	6	9	0.9333333333333333	14	0.0	1.0	0.03962892181620783	0.5830826706678973	0.05741919691120577	0.5798407167099872	-0.099962972029003	0.5002684857044368	0.6712210495660386	0.5546668084964526	0	1.0	0.0
3386	5.979013061713417e-09	6.16241322046849e-09	4.50934279969812e-09	0.9999997362740094	None	0	0	0	0	0	0	1.0	0	0	0	0	2	0	1.0	1	1	0.06666666666666667	1	0.5	0	0	0	0	0	0	0	0	0	0	0	0
2666	0.00023343672227991928	1.1943031089837201e-06	-3.552119313203473e-07	0.9999903098911102	None	0	0	0.42857142857142855	3	0.75	6	0.3333333333333333	0.75	9	6	0	0	0	0.8333333333333334	5	6	0.6666666666666666	10	0.0	0.4	3.045631642451094e-07	0.5809324474997228	-0.09999780212954205	0.5000404212093227	0.0996059006640614	0.5007660069447848	0.6934858192127267	0.5274580197153228	0	0.5555555555555556	0.0
3177	0.0038044922879930327	0.0004637898574246128	3.0138710431637907e-05	0.9722760794247735	None	0	0	0.11363636363636363	5	0.873015873015873	55	0.8024691358024691	0.015873015873015872	1	1	63	6	0	1.0	9	9	4.333333333333333	65	0.046153846153846156	0.8070175438596491	-0.42385124786528927	0.5	0.0001205041189735311	0.5	0.09392916485689665	0.5	0.9048682134103649	0.5	1.0	1.0	0.0
616	None	None	None	None	None	0.2	1	0.3333333333333333	4	0.8	12	0.20987654320987653	0.8	16	12	0	0	0	1.0	9	9	1.1333333333333333	17	0.0	1.0	-0.012292278007416923	0.6500836755731014	0.09907048577577816	0.5050825944200718	-0.07896774031123562	0.6633789713152272	0.6797086758619615	0.6081102375161311	0	0	0.0
[truncated: 6,254 more rows]
