# Supplementary material for: Constrained by Design: Influence of Genetic Encodings on Evolved Traits of Robots
Source: Front Robot AI. 2021 Jun 15;8:672379. doi: 10.3389/frobt.2021.672379 (PMC8239187; doi:10.3389/frobt.2021.672379)
Supplement: Supplementary file 2 [file DataSheet1.ZIP › hyperplasticoding_plane_6_snapshots_ids.tsv]

generation	robot_id	fitness	novelty	novelty_pop	cons_fitness
145	7167	0.020986477278854505	None	0.0	0.020986477278854505
145	7111	0.002012766555833823	None	0.40181937727394124	0.002012766555833823
145	7240	0.02156483091697552	None	0.0	0.02156483091697552
145	6100	0.02112218110825137	None	0.0	0.02112218110825137
145	6887	0.021494603128229473	None	0.0	0.021494603128229473
145	7307	0.020235152189296064	None	0.0	0.020235152189296064
145	7040	0.009621210094090043	None	0.0	0.009621210094090043
145	6439	0.02013615915389527	None	0.0	0.02013615915389527
145	7340	1.9680116580739308e-07	None	0.05035661757737314	1.9680116580739308e-07
145	6494	0.02083686923207622	None	0.0	0.02083686923207622
145	6526	0.015723461021546366	None	0.0	0.015723461021546366
145	6976	0.020835729317423304	None	0.0	0.020835729317423304
145	7156	0.021686484934910103	None	0.0	0.021686484934910103
145	7127	0.021380478487831246	None	0.0	0.021380478487831246
145	7193	3.4289223553591485e-06	None	0.0	3.4289223553591485e-06
145	7347	-1.8388129771939408e-07	None	1.1726130627248503	-1.8388129771939408e-07
145	7311	0.021103178295987065	None	0.0	0.021103178295987065
145	6463	0.011687341782742723	None	0.0	0.011687341782742723
145	7043	0.016690979051781046	None	0.0	0.016690979051781046
145	6904	0.012210685648748089	None	0.0	0.012210685648748089
145	7269	0.001329558127033697	None	0.0	0.001329558127033697
145	7264	0.0003248002989371527	None	0.0	0.0003248002989371527
145	6967	0.020912793947359915	None	0.0	0.020912793947359915
145	6457	0.012283713964202626	None	0.0	0.012283713964202626
145	6989	0.01596102047569441	None	0.0	0.01596102047569441
145	7259	6.445801877241459e-06	None	0.0	6.445801877241459e-06
145	5798	0.01218463616218807	None	0.0	0.01218463616218807
145	7286	-1.067677064602226e-07	None	0.0	-1.067677064602226e-07
145	7177	0.020702586079970758	None	0.0	0.020702586079970758
145	7027	0.021352432984966856	None	0.0	0.021352432984966856
145	7104	0.01598611868669198	None	0.0	0.01598611868669198
145	7308	None	None	0.4625605084308545	None
145	7316	0.00032195014350811624	None	0.15102449759701592	0.00032195014350811624
145	7302	-2.2756549650091298e-07	None	0.0	-2.2756549650091298e-07
145	6572	0.02081185696679055	None	0.0	0.02081185696679055
145	7274	0.020235482530602828	None	0.0	0.020235482530602828
145	6959	0.021061950946611178	None	0.0	0.021061950946611178
145	7265	0.021465617543341694	None	0.0	0.021465617543341694
145	7327	-2.8145015898719606e-05	None	0.5810902715559779	-2.8145015898719606e-05
145	7339	0.0015511400620730053	None	0.4201812537372283	0.0015511400620730053
145	7020	0.006193603312055579	None	0.05035661757737314	0.006193603312055579
145	7162	0.003926831305661731	None	0.0	0.003926831305661731
145	7348	2.2677346682562682e-07	None	0.0	2.2677346682562682e-07
145	7342	0.011974956978133765	None	0.0	0.011974956978133765
145	7338	0.02087020176090976	None	0.0	0.02087020176090976
145	7209	0.012470741838438536	None	0.0	0.012470741838438536
145	7126	0.0007297519986560952	None	0.0	0.0007297519986560952
145	7194	2.5970274410626946e-05	None	0.0	2.5970274410626946e-05
145	7190	0.016021718072885133	None	0.0	0.016021718072885133
145	6917	0.02083702374468779	None	0.0	0.02083702374468779
145	7172	0.021379663434898968	None	0.0	0.021379663434898968
145	6215	0.0206965412054767	None	0.0	0.0206965412054767
145	6954	0.011795493034552487	None	0.0	0.011795493034552487
145	6690	0.015980273096916194	None	0.0	0.015980273096916194
145	7309	0.01224548168381047	None	0.0	0.01224548168381047
145	7072	0.020085787095522428	None	0.0	0.020085787095522428
145	7249	6.186055131710407e-12	None	0.0	6.186055131710407e-12
145	6983	0.011416932475827861	None	0.0	0.011416932475827861
145	7335	5.419710220582302e-07	None	0.05035661757737314	5.419710220582302e-07
145	7288	0.0013269742391266983	None	0.0	0.0013269742391266983
145	7349	0.008764857475864566	None	0.0	0.008764857475864566
145	7212	-2.5280322026793322e-08	None	0.0	-2.5280322026793322e-08
145	7350	3.830062065575228e-06	None	0.0	3.830062065575228e-06
145	7204	0.01212123279056457	None	0.0	0.01212123279056457
145	7205	0.020877433860081004	None	0.0	0.020877433860081004
145	7289	8.082943611217877e-05	None	0.0	8.082943611217877e-05
145	5893	0.01245786568605749	None	0.0	0.01245786568605749
145	6456	0.02060293572973577	None	0.0	0.02060293572973577
145	7324	0.020048533624994355	None	0.0	0.020048533624994355
145	6349	0.01541699079767544	None	0.0	0.01541699079767544
145	7322	0.020208503632985122	None	0.0	0.020208503632985122
145	6928	0.005224813006602255	None	0.0	0.005224813006602255
145	7206	0.014383120805399998	None	0.0	0.014383120805399998
145	7255	-1.0288138327721423e-05	None	0.0	-1.0288138327721423e-05
145	7328	0.0009630577294740179	None	0.0	0.0009630577294740179
145	7280	0.02076424896523929	None	0.0	0.02076424896523929
145	7138	0.021245186035577093	None	0.0	0.021245186035577093
145	7237	0.0018059108070679513	None	0.454050754941275	0.0018059108070679513
145	7180	3.682177123409222e-06	None	0.0	3.682177123409222e-06
145	7214	0.016739190471436904	None	0.0	0.016739190471436904
145	7306	0.0031551014523971523	None	0.0	0.0031551014523971523
145	6716	0.021605398489027632	None	0.0	0.021605398489027632
145	7200	0.0013183022905072206	None	0.3551069793566956	0.0013183022905072206
145	7074	0.02064097043556273	None	0.0	0.02064097043556273
145	7346	2.0828187082847656e-06	None	0.529642999595401	2.0828187082847656e-06
145	6245	0.01649036618765027	None	0.0	0.01649036618765027
145	6250	0.014464082567970077	None	0.0	0.014464082567970077
145	6828	0.015397665867961057	None	0.0	0.015397665867961057
145	7294	2.2577107918869886e-06	None	0.0	2.2577107918869886e-06
145	6993	0.012153991334527518	None	0.0	0.012153991334527518
145	7268	0.0038518104892962244	None	0.0	0.0038518104892962244
145	7187	0.004157214095985501	None	0.0	0.004157214095985501
145	6485	0.020245235635800485	None	0.0	0.020245235635800485
145	6973	0.0207872045457694	None	0.0	0.0207872045457694
145	7305	5.109004515768581e-07	None	0.0	5.109004515768581e-07
145	7330	0.02096777840153932	None	0.0	0.02096777840153932
145	7096	0.021117975191330015	None	0.0	0.021117975191330015
145	7300	0.020426052957241356	None	0.0	0.020426052957241356
145	7260	0.015787674841550182	None	0.0	0.015787674841550182
145	6782	0.0046486278055843065	None	0.0	0.0046486278055843065
143	7167	0.020986477278854505	None	0.0	0.020986477278854505
143	7195	0.0004734307194060231	None	0.0	0.0004734307194060231
143	7111	0.002012766555833823	None	0.4048919665589407	0.002012766555833823
143	7240	0.02156483091697552	None	0.0	0.02156483091697552
143	6100	0.02112218110825137	None	0.0	0.02112218110825137
143	6887	0.021494603128229473	None	0.0	0.021494603128229473
143	5886	0.02083532920549043	None	0.0	0.02083532920549043
143	7040	0.009621210094090043	None	0.0	0.009621210094090043
143	6439	0.02013615915389527	None	0.0	0.02013615915389527
143	6494	0.02083686923207622	None	0.0	0.02083686923207622
143	6526	0.015723461021546366	None	0.0	0.015723461021546366
143	6976	0.020835729317423304	None	0.0	0.020835729317423304
143	7156	0.021686484934910103	None	0.0	0.021686484934910103
143	7127	0.021380478487831246	None	0.0	0.021380478487831246
143	6948	0.004518232095748262	None	0.036079110983429113	0.004518232095748262
143	7193	3.4289223553591485e-06	None	0.0	3.4289223553591485e-06
143	6463	0.011687341782742723	None	0.0	0.011687341782742723
143	7220	-4.078616337204716e-11	None	1.0696054941497155	-4.078616337204716e-11
143	7043	0.016690979051781046	None	0.0	0.016690979051781046
143	6904	0.012210685648748089	None	0.0	0.012210685648748089
143	6967	0.020912793947359915	None	0.0	0.020912793947359915
143	6457	0.012283713964202626	None	0.0	0.012283713964202626
143	6989	0.01596102047569441	None	0.0	0.01596102047569441
143	5798	0.01218463616218807	None	0.0	0.01218463616218807
143	7181	-0.0002250652272593849	None	0.3286521887240463	-0.0002250652272593849
143	7177	0.020702586079970758	None	0.0	0.020702586079970758
143	7027	0.021352432984966856	None	0.0	0.021352432984966856
143	7104	0.01598611868669198	None	0.0	0.01598611868669198
143	7174	0.0009772220774633793	None	0.0	0.0009772220774633793
143	6572	0.02081185696679055	None	0.0	0.02081185696679055
143	6959	0.021061950946611178	None	0.0	0.021061950946611178
143	6777	0.021013342174173767	None	0.0	0.021013342174173767
143	7020	0.006193603312055579	None	0.036079110983429113	0.006193603312055579
143	7162	0.003926831305661731	None	0.0	0.003926831305661731
143	6952	0.0007936278319998259	None	0.0	0.0007936278319998259
143	7209	0.012470741838438536	None	0.0	0.012470741838438536
143	6162	0.021521869975764153	None	0.0	0.021521869975764153
143	7066	-5.356942623389296e-11	None	1.0696054941497155	-5.356942623389296e-11
143	7126	0.0007297519986560952	None	0.0	0.0007297519986560952
143	7194	2.5970274410626946e-05	None	0.0	2.5970274410626946e-05
143	7190	0.016021718072885133	None	0.0	0.016021718072885133
143	7241	-4.988937237916724e-05	None	0.0	-4.988937237916724e-05
143	6917	0.02083702374468779	None	0.0	0.02083702374468779
143	7172	0.021379663434898968	None	0.0	0.021379663434898968
143	6215	0.0206965412054767	None	0.0	0.0206965412054767
143	6954	0.011795493034552487	None	0.0	0.011795493034552487
143	7086	1.2207553601568905e-06	None	0.0	1.2207553601568905e-06
143	6690	0.015980273096916194	None	0.0	0.015980273096916194
143	7109	0.017044402730935857	None	0.0	0.017044402730935857
143	7148	4.632407462805936e-09	None	1.0696054941497155	4.632407462805936e-09
143	7072	0.020085787095522428	None	0.0	0.020085787095522428
143	7249	6.186055131710407e-12	None	0.0	6.186055131710407e-12
143	6983	0.011416932475827861	None	0.0	0.011416932475827861
143	6707	0.020416812457730797	None	0.0	0.020416812457730797
143	7184	0.0006389961493929893	None	0.0	0.0006389961493929893
143	7212	-2.5280322026793322e-08	None	0.0	-2.5280322026793322e-08
143	7155	2.638142242433948e-06	None	0.0	2.638142242433948e-06
143	7204	0.01212123279056457	None	0.0	0.01212123279056457
143	7205	0.020877433860081004	None	0.0	0.020877433860081004
143	7244	-3.200170105878774e-10	None	0.0	-3.200170105878774e-10
143	5893	0.01245786568605749	None	0.0	0.01245786568605749
143	6456	0.02060293572973577	None	0.0	0.02060293572973577
143	6349	0.01541699079767544	None	0.0	0.01541699079767544
143	7125	0.001184327734320833	None	0.0	0.001184327734320833
143	6928	0.005224813006602255	None	0.0	0.005224813006602255
143	7206	0.014383120805399998	None	0.0	0.014383120805399998
143	7138	0.021245186035577093	None	0.0	0.021245186035577093
143	6911	0.0060122469114395165	None	0.0	0.0060122469114395165
143	7237	0.0018059108070679513	None	0.3286521887240463	0.0018059108070679513
143	7180	3.682177123409222e-06	None	0.0	3.682177123409222e-06
143	7214	0.016739190471436904	None	0.0	0.016739190471436904
143	6716	0.021605398489027632	None	0.0	0.021605398489027632
143	7200	0.0013183022905072206	None	0.3915288635881232	0.0013183022905072206
143	7229	0.0003556060541710067	None	0.30076145083718697	0.0003556060541710067
143	7074	0.02064097043556273	None	0.0	0.02064097043556273
143	7083	0.02144663136249646	None	0.0	0.02144663136249646
143	7248	0.0003765523013759574	None	0.0	0.0003765523013759574
143	6245	0.01649036618765027	None	0.0	0.01649036618765027
143	6250	0.014464082567970077	None	0.0	0.014464082567970077
143	7216	0.0001013235986913591	None	0.0	0.0001013235986913591
143	6828	0.015397665867961057	None	0.0	0.015397665867961057
143	7224	-0.1	None	1.0928068284577974	-0.1
143	7049	-1.31447688483014e-11	None	0.43432383474959424	-1.31447688483014e-11
143	6993	0.012153991334527518	None	0.0	0.012153991334527518
143	6980	1.448396730156835e-06	None	0.0	1.448396730156835e-06
143	7221	4.355819917266133e-13	None	0.0	4.355819917266133e-13
143	7191	-2.8475614473128886e-07	None	0.0	-2.8475614473128886e-07
143	7187	0.004157214095985501	None	0.0	0.004157214095985501
143	6485	0.020245235635800485	None	0.0	0.020245235635800485
143	7239	0.0005032230284985515	None	0.0	0.0005032230284985515
143	7129	2.0596556129174136e-06	None	0.09581783766068297	2.0596556129174136e-06
143	6973	0.0207872045457694	None	0.0	0.0207872045457694
143	7242	-5.9684771892949914e-05	None	0.3962819110012672	-5.9684771892949914e-05
143	7096	0.021117975191330015	None	0.0	0.021117975191330015
143	7236	-1.3047508063641252e-07	None	0.6921118436215481	-1.3047508063641252e-07
143	7100	5.164775355655018e-05	None	0.0	5.164775355655018e-05
143	7223	0.01923919869878206	None	0.0	0.01923919869878206
143	6782	0.0046486278055843065	None	0.0	0.0046486278055843065
143	7179	0.0012828572893001918	None	0.036079110983429113	0.0012828572893001918
143	7247	1.1173269653198637e-08	None	1.1356320164087492	1.1173269653198637e-08
106	5179	0.011788609897981158	None	0.0	0.011788609897981158
106	5026	0.011790063485071497	None	0.0	0.011790063485071497
106	5312	0.01185256063946757	None	0.0	0.01185256063946757
106	5319	0.0006865742186895788	None	0.0	0.0006865742186895788
106	5307	3.6152099576393106e-05	None	0.453189169235916	3.6152099576393106e-05
106	5003	0.011795314633711498	None	0.0	0.011795314633711498
106	5339	0.0020975718132688792	None	0.0	0.0020975718132688792
106	5371	0.011858466697404393	None	0.0	0.011858466697404393
106	5135	0.002395651263503673	None	0.0	0.002395651263503673
106	5174	0.012465257924801914	None	0.0	0.012465257924801914
106	4782	0.010089491747048958	None	0.0	0.010089491747048958
106	5067	0.011788609884033801	None	0.0	0.011788609884033801
106	5259	0.0002809378109193185	None	0.4350469135895378	0.0002809378109193185
106	4898	0.010231756739874925	None	0.0	0.010231756739874925
106	5390	1.2923388414613844e-08	None	0.07440935823299255	1.2923388414613844e-08
106	5382	-2.3743955621708e-05	None	0.35636626247798564	-2.3743955621708e-05
106	5363	2.9725689754767393e-06	None	0.431766375221598	2.9725689754767393e-06
106	5373	-1.467131921407974e-07	None	0.15176268212844393	-1.467131921407974e-07
106	5236	0.009475003329764232	None	0.0	0.009475003329764232
106	5316	0.010444415046402512	None	0.0	0.010444415046402512
106	5176	0.00906515744098945	None	0.0	0.00906515744098945
106	4584	0.010409835097366822	None	0.0	0.010409835097366822
106	5398	4.0240172011234727e-07	None	0.07440935823299255	4.0240172011234727e-07
106	5376	-1.7938271733179608e-05	None	1.0741118550574502	-1.7938271733179608e-05
106	4296	0.01018193874724796	None	0.0	0.01018193874724796
106	5213	0.012139769151049872	None	0.0	0.012139769151049872
106	5237	0.01529426544493808	None	0.0	0.01529426544493808
106	4961	0.009956708424629862	None	0.0	0.009956708424629862
106	5378	0.00016088474962267876	None	0.0	0.00016088474962267876
106	5340	0.0064120075979901	None	0.0	0.0064120075979901
106	5323	5.067171858550529e-05	None	0.4221658445393747	5.067171858550529e-05
106	5079	0.011640898325835595	None	0.0	0.011640898325835595
106	5374	-6.981450219588756e-05	None	0.0	-6.981450219588756e-05
106	5303	0.01181827161564529	None	0.0	0.01181827161564529
106	5318	0.0017922900743511587	None	0.6424011573266486	0.0017922900743511587
106	5341	0.012000484269935902	None	0.0	0.012000484269935902
106	5252	2.0300919211807345e-06	None	0.0	2.0300919211807345e-06
106	5172	0.0009653627867580671	None	0.0	0.0009653627867580671
106	5354	0.0002625576597503579	None	0.4002992635728284	0.0002625576597503579
106	5089	0.012147276035206244	None	0.0	0.012147276035206244
106	5370	-8.13894124669614e-12	None	0.0	-8.13894124669614e-12
106	5224	0.011818588394975276	None	0.0	0.011818588394975276
106	4765	0.01201847917390141	None	0.0	0.01201847917390141
106	4701	0.012458029220588907	None	0.0	0.012458029220588907
106	5383	9.359133105076387e-07	None	0.07440935823299255	9.359133105076387e-07
106	5221	-2.274408340625942e-07	None	0.0	-2.274408340625942e-07
106	5161	0.012123002546363523	None	0.0	0.012123002546363523
106	5019	0.00787323275032289	None	0.0	0.00787323275032289
106	5345	0.012023544111577274	None	0.0	0.012023544111577274
106	5331	4.93438369981609e-06	None	0.4890727660452917	4.93438369981609e-06
106	5111	0.012139812275116934	None	0.0	0.012139812275116934
106	5170	0.0031161569958499872	None	0.07440935823299255	0.0031161569958499872
106	4461	0.012140078263369693	None	0.0	0.012140078263369693
106	4987	0.012254375710002449	None	0.0	0.012254375710002449
106	4974	0.01200402560211821	None	0.0	0.01200402560211821
106	5369	0.012172500948347214	None	0.0	0.012172500948347214
106	5238	0.012174985138331061	None	0.0	0.012174985138331061
106	5362	8.095508330000734e-06	None	0.38084019769917143	8.095508330000734e-06
106	4995	0.01215157882975127	None	0.0	0.01215157882975127
106	4815	0.012502710384026313	None	0.0	0.012502710384026313
106	5069	0.0002883135786352259	None	0.47383519768260235	0.0002883135786352259
106	5300	2.7690527812048758e-05	None	0.0	2.7690527812048758e-05
106	4635	0.014456779382592487	None	0.0	0.014456779382592487
106	5156	0.011858277998407862	None	0.0	0.011858277998407862
106	5364	0.01192661771137043	None	0.0	0.01192661771137043
106	5305	0.012173078975862736	None	0.0	0.012173078975862736
106	5321	0.012003925889648992	None	0.0	0.012003925889648992
106	5189	0.01224548170296334	None	0.0	0.01224548170296334
106	4606	0.011153048871402319	None	0.0	0.011153048871402319
106	5395	0.00032409978223278934	None	0.4827586563399889	0.00032409978223278934
106	5239	2.23769538732441e-05	None	0.3860794539526967	2.23769538732441e-05
106	5365	-7.391562875153151e-10	None	0.3177717295072099	-7.391562875153151e-10
106	5357	0.00029703593596145674	None	0.22140866958460298	0.00029703593596145674
106	5082	0.00021327728562636544	None	0.38084019769917143	0.00021327728562636544
106	4989	0.012142667378399327	None	0.0	0.012142667378399327
106	5081	0.011941385642854907	None	0.0	0.011941385642854907
106	5000	0.011788609885289772	None	0.0	0.011788609885289772
106	4660	0.010515861350851984	None	0.0	0.010515861350851984
106	5187	-2.5549537692656307e-08	None	0.16837217357543915	-2.5549537692656307e-08
106	5015	0.012184636164449637	None	0.0	0.012184636164449637
106	5360	0.012171368648128383	None	0.0	0.012171368648128383
106	5397	2.667967453561145e-06	None	0.0	2.667967453561145e-06
106	5258	8.46704949623296e-07	None	0.1672006408884498	8.46704949623296e-07
106	5359	1.7886012111569043e-06	None	0.0	1.7886012111569043e-06
106	5134	0.011941326410816867	None	0.0	0.011941326410816867
106	4289	0.005434384779401649	None	0.0	0.005434384779401649
106	5317	2.9316757709329228e-05	None	0.15176268212844393	2.9316757709329228e-05
106	4523	0.012148808762584545	None	0.0	0.012148808762584545
106	4596	0.012253191407560414	None	0.0	0.012253191407560414
106	4889	0.010444415046402512	None	0.0	0.010444415046402512
106	5385	-2.056476884069873e-07	None	0.0	-2.056476884069873e-07
106	5250	1.6967311003639785e-06	None	0.0	1.6967311003639785e-06
106	5400	0.011816770272882277	None	0.0	0.011816770272882277
106	5296	-3.393754978230304e-09	None	0.0	-3.393754978230304e-09
106	5241	0.010132464205511097	None	0.0	0.010132464205511097
106	5002	0.013259759872071536	None	0.0	0.013259759872071536
106	4227	0.010634636170639311	None	0.0	0.010634636170639311
106	5351	0.0007572840321429649	None	0.38084019769917143	0.0007572840321429649
106	5334	0.0009500341709192511	None	0.0	0.0009500341709192511
106	4941	0.008092010119588463	None	0.0	0.008092010119588463
141	7111	0.002012766555833823	None	0.3672172237379857	0.002012766555833823
141	6100	0.02112218110825137	None	0.0	0.02112218110825137
141	6887	0.021494603128229473	None	0.0	0.021494603128229473
141	5886	0.02083532920549043	None	0.0	0.02083532920549043
141	6671	0.0012117614867886886	None	0.036079110983429113	0.0012117614867886886
141	7040	0.009621210094090043	None	0.0	0.009621210094090043
141	6439	0.02013615915389527	None	0.0	0.02013615915389527
141	6494	0.02083686923207622	None	0.0	0.02083686923207622
141	6526	0.015723461021546366	None	0.0	0.015723461021546366
141	7014	0.0005375262224856886	None	0.5359384372367282	0.0005375262224856886
141	6976	0.020835729317423304	None	0.0	0.020835729317423304
141	7127	0.021380478487831246	None	0.0	0.021380478487831246
141	6948	0.004518232095748262	None	0.036079110983429113	0.004518232095748262
141	6463	0.011687341782742723	None	0.0	0.011687341782742723
141	7043	0.016690979051781046	None	0.0	0.016690979051781046
141	6904	0.012210685648748089	None	0.0	0.012210685648748089
141	7108	3.203966536663101e-07	None	0.0	3.203966536663101e-07
141	6967	0.020912793947359915	None	0.0	0.020912793947359915
141	6457	0.012283713964202626	None	0.0	0.012283713964202626
141	6989	0.01596102047569441	None	0.0	0.01596102047569441
141	7062	9.068976637671154e-08	None	0.4138207885456036	9.068976637671154e-08
141	7112	1.4878335846285027e-06	None	0.0	1.4878335846285027e-06
141	5798	0.01218463616218807	None	0.0	0.01218463616218807
141	7027	0.021352432984966856	None	0.0	0.021352432984966856
141	7116	-5.065641016591859e-05	None	0.21258561114818955	-5.065641016591859e-05
141	7104	0.01598611868669198	None	0.0	0.01598611868669198
141	6572	0.02081185696679055	None	0.0	0.02081185696679055
141	6961	0.01442396105864943	None	0.0	0.01442396105864943
141	6702	0.003951455034757142	None	0.2715831325717545	0.003951455034757142
141	6959	0.021061950946611178	None	0.0	0.021061950946611178
141	6777	0.021013342174173767	None	0.0	0.021013342174173767
141	7020	0.006193603312055579	None	0.036079110983429113	0.006193603312055579
141	6952	0.0007936278319998259	None	0.0	0.0007936278319998259
141	6162	0.021521869975764153	None	0.0	0.021521869975764153
141	6399	0.011668754596205037	None	0.0	0.011668754596205037
141	7066	-5.356942623389296e-11	None	1.1123634362545725	-5.356942623389296e-11
141	7126	0.0007297519986560952	None	0.0	0.0007297519986560952
141	7107	-6.916168325362891e-09	None	0.0	-6.916168325362891e-09
141	6917	0.02083702374468779	None	0.0	0.02083702374468779
141	6215	0.0206965412054767	None	0.0	0.0206965412054767
141	6868	0.021045201069682093	None	0.0	0.021045201069682093
141	6954	0.011795493034552487	None	0.0	0.011795493034552487
141	7086	1.2207553601568905e-06	None	0.0	1.2207553601568905e-06
141	6690	0.015980273096916194	None	0.0	0.015980273096916194
141	7109	0.017044402730935857	None	0.0	0.017044402730935857
141	7060	0.00012827286273702662	None	0.34333972529344503	0.00012827286273702662
141	7148	4.632407462805936e-09	None	1.1123634362545725	4.632407462805936e-09
141	6735	0.01981266060134105	None	0.0	0.01981266060134105
141	7072	0.020085787095522428	None	0.0	0.020085787095522428
141	7058	0.0002136925519890059	None	0.2715831325717545	0.0002136925519890059
141	6983	0.011416932475827861	None	0.0	0.011416932475827861
141	6707	0.020416812457730797	None	0.0	0.020416812457730797
141	7105	5.631735589246058e-07	None	0.0	5.631735589246058e-07
141	5893	0.01245786568605749	None	0.0	0.01245786568605749
141	6456	0.02060293572973577	None	0.0	0.02060293572973577
141	7012	0.0001127707670155018	None	0.0	0.0001127707670155018
141	6629	0.006112838146529512	None	0.036079110983429113	0.006112838146529512
141	6891	3.611672429798311e-07	None	0.0	3.611672429798311e-07
141	6349	0.01541699079767544	None	0.0	0.01541699079767544
141	7125	0.001184327734320833	None	0.0	0.001184327734320833
141	6928	0.005224813006602255	None	0.0	0.005224813006602255
141	6851	0.0037917588005628145	None	0.036079110983429113	0.0037917588005628145
141	7138	0.021245186035577093	None	0.0	0.021245186035577093
141	7079	0.00016823571966802315	None	0.0	0.00016823571966802315
141	6911	0.0060122469114395165	None	0.0	0.0060122469114395165
141	7141	0.0014629905070768973	None	0.0	0.0014629905070768973
141	7135	-6.576018645428054e-08	None	0.036079110983429113	-6.576018645428054e-08
141	7101	0.003103742279925733	None	0.036079110983429113	0.003103742279925733
141	6716	0.021605398489027632	None	0.0	0.021605398489027632
141	7150	-3.8845136747958705e-05	None	0.21258561114818955	-3.8845136747958705e-05
141	7114	0.0005284258288333821	None	0.036079110983429113	0.0005284258288333821
141	7074	0.02064097043556273	None	0.0	0.02064097043556273
141	6896	0.012103198282696908	None	0.0	0.012103198282696908
141	6892	0.0005094692867687307	None	0.2715831325717545	0.0005094692867687307
141	7083	0.02144663136249646	None	0.0	0.02144663136249646
141	7118	-0.1	None	0.8263525838536314	-0.1
141	6245	0.01649036618765027	None	0.0	0.01649036618765027
141	6250	0.014464082567970077	None	0.0	0.014464082567970077
141	6912	0.01180829322247085	None	0.0	0.01180829322247085
141	6905	0.0033153174947311796	None	0.0	0.0033153174947311796
141	7102	0.0007406309787780907	None	0.7318526781110238	0.0007406309787780907
141	7001	0.012151184286351794	None	0.0	0.012151184286351794
141	6953	0.011954256278415561	None	0.0	0.011954256278415561
141	7136	0.011668951639796999	None	0.0	0.011668951639796999
141	6828	0.015397665867961057	None	0.0	0.015397665867961057
141	7049	-1.31447688483014e-11	None	0.4057757424328983	-1.31447688483014e-11
141	6993	0.012153991334527518	None	0.0	0.012153991334527518
141	7130	0.0007183791857003914	None	0.33270456524490205	0.0007183791857003914
141	6980	1.448396730156835e-06	None	0.0	1.448396730156835e-06
141	7134	0.0001282711465937336	None	0.0	0.0001282711465937336
141	6485	0.020245235635800485	None	0.0	0.020245235635800485
141	5882	0.016056698115660538	None	0.0	0.016056698115660538
141	7129	2.0596556129174136e-06	None	0.08379146733287327	2.0596556129174136e-06
141	6973	0.0207872045457694	None	0.0	0.0207872045457694
141	6710	0.021169396152542354	None	0.0	0.021169396152542354
141	7078	0.0011944630317452013	None	0.16446392049273004	0.0011944630317452013
141	7096	0.021117975191330015	None	0.0	0.021117975191330015
141	7100	5.164775355655018e-05	None	0.0	5.164775355655018e-05
141	6897	0.0004771276482799961	None	0.0	0.0004771276482799961
141	6782	0.0046486278055843065	None	0.0	0.0046486278055843065
72	3569	0.0006871865664025481	None	0.16574172590566733	0.0006871865664025481
72	2982	0.001216933916776338	None	0.0	0.001216933916776338
72	3368	0.0011884049857569905	None	0.0	0.0011884049857569905
72	3654	0.0027705374968228238	None	0.0	0.0027705374968228238
72	3678	0.0012229376941310366	None	0.1916850632376915	0.0012229376941310366
72	3582	0.002356562595818173	None	0.0697994721960902	0.002356562595818173
72	2955	0.0012138187768861992	None	0.0	0.0012138187768861992
72	3559	1.9938419224948492e-05	None	0.04653298146406014	1.9938419224948492e-05
72	3484	0.0001046011888651892	None	0.0	0.0001046011888651892
72	3668	-2.026056715146216e-07	None	0.0697994721960902	-2.026056715146216e-07
72	2969	0.00018970153920964684	None	0.0	0.00018970153920964684
72	3509	0.00012021386976711438	None	0.02405274065561941	0.00012021386976711438
72	3527	0.0008197124872640847	None	0.0	0.0008197124872640847
72	3550	0.0052255892424191725	None	0.06215314721462524	0.0052255892424191725
72	3277	0.0006955588941666737	None	0.12887507747976024	0.0006955588941666737
72	3358	0.0030808935602390382	None	0.02405274065561941	0.0030808935602390382
72	3629	0.0014315844219515198	None	0.1916850632376915	0.0014315844219515198
72	3608	0.00033172052236991206	None	0.43520065533385444	0.00033172052236991206
72	3637	-3.906369609461219e-05	None	0.0	-3.906369609461219e-05
72	3525	0.002485525189367588	None	0.0697994721960902	0.002485525189367588
72	3380	0.00030064427153667344	None	0.3614470563887998	0.00030064427153667344
72	3472	0.000546423053059754	None	0.0	0.000546423053059754
72	3589	8.984412418060311e-05	None	0.20286991088925896	8.984412418060311e-05
72	3657	-0.1	None	0.0	-0.1
72	2905	0.000720566921089414	None	0.16574172590566733	0.000720566921089414
72	3563	2.7422168253274095e-05	None	0.44698162603297587	2.7422168253274095e-05
72	3666	0.0013144343293542565	None	0.1916850632376915	0.0013144343293542565
72	3535	0.003016800728882826	None	0.16585845015186174	0.003016800728882826
72	3575	4.5151012261699484e-05	None	0.2695782651992993	4.5151012261699484e-05
72	3583	9.990531654831522e-05	None	0.4505009462401876	9.990531654831522e-05
72	3596	4.3049657547428596e-05	None	0.2695782651992993	4.3049657547428596e-05
72	3679	0.0007050205610568961	None	0.16574172590566733	0.0007050205610568961
72	3651	0.010426401302173127	None	0.06215314721462524	0.010426401302173127
72	3226	0.0025940813576150233	None	0.2242984961504723	0.0025940813576150233
72	3537	5.52934820084386e-05	None	0.2695782651992993	5.52934820084386e-05
72	3290	0.010356086403548095	None	0.06215314721462524	0.010356086403548095
72	3327	0.0030817395230281295	None	0.02405274065561941	0.0030817395230281295
72	3025	0.0017049080087288874	None	0.1916850632376915	0.0017049080087288874
72	3482	0.0026438868583116555	None	0.0697994721960902	0.0026438868583116555
72	3445	0.00688945174185776	None	0.06215314721462524	0.00688945174185776
72	3500	0.0012483736618243018	None	0.0	0.0012483736618243018
72	3549	0.0003234932349070063	None	0.4606114950545737	0.0003234932349070063
72	3588	1.261128160494067e-05	None	0.382265614762452	1.261128160494067e-05
72	3452	0.0007316141074309396	None	0.0	0.0007316141074309396
72	3504	0.0017073592076718	None	0.3169848395893707	0.0017073592076718
72	3687	1.4946070165035336e-10	None	0.30392621942674525	1.4946070165035336e-10
72	3502	0.0012337387170955568	None	0.0	0.0012337387170955568
72	3420	0.0027255685327906053	None	0.0	0.0027255685327906053
72	3603	0.0032279379911475596	None	0.02405274065561941	0.0032279379911475596
72	3674	5.613457920234063e-06	None	0.2695782651992993	5.613457920234063e-06
72	3470	0.0018764777143440343	None	0.22134860735245981	0.0018764777143440343
72	3465	0.0006968989854120918	None	0.0	0.0006968989854120918
72	3640	0.001377268331473908	None	0.04653298146406014	0.001377268331473908
72	3602	0.0012107427082390313	None	0.0	0.0012107427082390313
72	3517	0.0014032832146972404	None	0.197962788263965	0.0014032832146972404
72	3675	2.7918853808647263e-08	None	0.0	2.7918853808647263e-08
72	3294	5.9564495840401826e-05	None	0.20286991088925896	5.9564495840401826e-05
72	3690	-0.1	None	0.0	-0.1
72	3167	0.00691515554079407	None	0.06215314721462524	0.00691515554079407
72	3695	-6.199047959468565e-06	None	0.44698162603297587	-6.199047959468565e-06
72	3677	0.0014780101035866634	None	0.04653298146406014	0.0014780101035866634
72	3176	0.0005152616874662815	None	0.04653298146406014	0.0005152616874662815
72	3663	-3.012271173295125e-07	None	0.0	-3.012271173295125e-07
72	3682	0.003019557106247562	None	0.20286991088925896	0.003019557106247562
72	3688	0.010540084920408317	None	0.06215314721462524	0.010540084920408317
72	3580	0.0032362722173209573	None	0.41840259241657796	0.0032362722173209573
72	3647	0.00011558730014461964	None	0.0	0.00011558730014461964
72	3669	6.639017946386542e-05	None	0.0	6.639017946386542e-05
72	3697	0.00023728020580982974	None	0.0	0.00023728020580982974
72	3673	7.918703844104808e-07	None	0.2695782651992993	7.918703844104808e-07
72	3530	0.00503294333964959	None	0.0	0.00503294333964959
72	3335	0.00291947581918873	None	0.20286991088925896	0.00291947581918873
72	3650	-0.1	None	0.9469751103314167	-0.1
72	3173	0.001327918118637474	None	0.0	0.001327918118637474
72	2916	0.001226069046870835	None	0.0	0.001226069046870835
72	3599	0.0023301443004760166	None	0.2242984961504723	0.0023301443004760166
72	3238	0.0012027417577841427	None	0.22134860735245981	0.0012027417577841427
72	3466	2.1480783367205636e-08	None	0.04653298146406014	2.1480783367205636e-08
72	3699	0.0017155135985715282	None	0.1916850632376915	0.0017155135985715282
72	3659	-5.9168950210882765e-08	None	0.20002456259236068	-5.9168950210882765e-08
72	3565	0.0004017754659871492	None	0.1916850632376915	0.0004017754659871492
72	3683	0.010607117435748813	None	0.06215314721462524	0.010607117435748813
72	3568	0.0025207880347211547	None	0.2242984961504723	0.0025207880347211547
72	3099	0.001181801428235452	None	0.0	0.001181801428235452
72	3340	0.0015048322798145994	None	0.48680648375266855	0.0015048322798145994
72	3540	7.7133336585619e-05	None	0.34784257296972376	7.7133336585619e-05
72	3643	0.00010410412361337898	None	0.0697994721960902	0.00010410412361337898
72	3694	0.0013957950278157424	None	0.23086593479869175	0.0013957950278157424
72	3301	0.001181030756796302	None	0.0	0.001181030756796302
72	3560	0.002939936596498479	None	0.20286991088925896	0.002939936596498479
72	3382	0.0011878879271751957	None	0.0	0.0011878879271751957
72	3598	0.0012334505392545994	None	0.0	0.0012334505392545994
72	3515	0.006711120766273025	None	0.06215314721462524	0.006711120766273025
72	3586	0.0001730402397939184	None	0.44698162603297587	0.0001730402397939184
72	3363	0.0012430954456796154	None	0.0	0.0012430954456796154
72	3402	0.0031617811229764856	None	0.16585845015186174	0.0031617811229764856
72	3143	0.00044027885185114496	None	0.5145016325201528	0.00044027885185114496
72	2807	0.0029868436306176986	None	0.02405274065561941	0.0029868436306176986
72	3627	0.001253623828080039	None	0.0	0.001253623828080039
72	3619	3.715475427489318e-07	None	0.37533432414943463	3.715475427489318e-07
50	2480	None	None	0.49626540379742884	None
50	2598	None	None	0.3930777113242614	None
50	2414	None	None	0.437085553749314	None
50	2579	-1.569215046602669e-07	None	0.2161858009826712	-1.569215046602669e-07
50	2584	0.00035447033541546646	None	0.3978971643338552	0.00035447033541546646
50	2160	None	None	0.35969366914705025	None
50	2560	1.8211252289304325e-05	None	0.437085553749314	1.8211252289304325e-05
50	1885	None	None	0.39733194516163034	None
50	1869	None	None	0.3117228203156409	None
50	2554	1.8729813486619945e-07	None	0.48195221663261645	1.8729813486619945e-07
50	2501	None	None	0.29509388798251185	None
50	2576	0.0010716226305949096	None	0.3026526425161619	0.0010716226305949096
50	2332	None	None	0.36941987942168486	None
50	2045	None	None	0.40813007246547184	None
50	1173	None	None	0.5400856203774913	None
50	2318	None	None	0.3792991349566276	None
50	2116	None	None	0.4551630791466968	None
50	2558	-0.1	None	0.5038698074016661	-0.1
50	2556	-5.395433409578826e-13	None	0.3844600376727948	-5.395433409578826e-13
50	2559	3.986505033797708e-06	None	0.4631242818274216	3.986505033797708e-06
50	2568	-0.1	None	0.24222721255725946	-0.1
50	2592	-0.1	None	0.4313368114828192	-0.1
50	2447	None	None	0.39733194516163034	None
50	2502	None	None	0.31701775057312886	None
50	2566	-0.1	None	0.24222721255725946	-0.1
50	2540	None	None	0.34680926142249036	None
50	2309	None	None	0.2594811647962293	None
50	2577	-1.99446700180689e-07	None	0.2381558598643049	-1.99446700180689e-07
50	2341	None	None	0.46201990932346215	None
50	2412	None	None	0.4143353912500542	None
50	1726	None	None	0.42193359690926313	None
50	2552	-2.1821297620050868e-05	None	0.3752883742216045	-2.1821297620050868e-05
50	2089	None	None	0.4714048485625096	None
50	2348	None	None	0.4016339790281057	None
50	2600	0.00031907183948242003	None	0.43253722109888815	0.00031907183948242003
50	2467	None	None	0.38244653104036574	None
50	2585	2.727872525597543e-07	None	0.6645897517446493	2.727872525597543e-07
50	2187	None	None	0.3828079410537445	None
50	2482	None	None	0.3295440575018317	None
50	2534	None	None	0.4195419727558253	None
50	2252	None	None	0.38244653104036574	None
50	2206	None	None	0.4423479081902385	None
50	2596	-0.00010905997731387794	None	0.3774032163626542	-0.00010905997731387794
50	2463	None	None	0.3937452919089356	None
50	2553	3.3893726122320824e-11	None	0.3844600376727948	3.3893726122320824e-11
50	2476	None	None	0.35369321307935686	None
50	2528	None	None	0.3593315473645334	None
50	1870	None	None	0.4789110240774422	None
50	2587	-0.1	None	0.4143353912500542	-0.1
50	2474	None	None	0.45737035948922156	None
50	2557	-1.158403769442462e-07	None	0.30195530329392634	-1.158403769442462e-07
50	2594	9.275787927097909e-09	None	0.3992242197934374	9.275787927097909e-09
50	2570	0.00024895330983256493	None	0.40603934772119993	0.00024895330983256493
50	2589	-2.3110676488084257e-09	None	0.41656349871415593	-2.3110676488084257e-09
50	1887	None	None	0.44006749754471414	None
50	2406	None	None	0.36742842714466273	None
50	2582	None	None	0.3025236911597421	None
50	2490	None	None	0.3828079410537445	None
50	2401	None	None	0.3102064630077213	None
50	2569	None	None	0.326245712723247	None
50	2561	0.0001771317354116805	None	0.35369321307935686	0.0001771317354116805
50	2418	None	None	0.3568856411300234	None
50	2523	None	None	0.41568641441441495	None
50	2327	None	None	0.3614624195951287	None
50	2336	None	None	0.4536645162744056	None
50	2575	-0.1	None	0.44006749754471414	-0.1
50	2564	1.1812112263381311e-07	None	0.4536645162744056	1.1812112263381311e-07
50	2499	None	None	0.41656349871415593	None
50	2390	None	None	0.4133317472643765	None
50	2459	None	None	0.525449945968219	None
50	2555	-1.3200876763593048e-07	None	0.4006257429414551	-1.3200876763593048e-07
50	1804	None	None	0.40813007246547184	None
50	2588	0.000873450056146194	None	0.3117228203156409	0.000873450056146194
50	2475	None	None	0.3520674759148109	None
50	2525	None	None	0.30132445057281537	None
50	2329	None	None	0.4313368114828192	None
50	2054	None	None	0.5945528037358142	None
50	2599	-0.1	None	0.24222721255725946	-0.1
50	2411	None	None	0.4338405785887261	None
50	2551	3.7746940620216657e-06	None	0.35369321307935686	3.7746940620216657e-06
50	2494	None	None	0.5343880440033514	None
50	2565	5.395875494219594e-07	None	0.2381558598643049	5.395875494219594e-07
50	2530	None	None	0.33078713450736374	None
50	2567	None	None	0.4343971394684491	None
50	2519	None	None	0.40603934772119993	None
50	2087	None	None	0.45737035948922156	None
50	2586	-6.530146737437555e-09	None	0.28702338175547654	-6.530146737437555e-09
50	2549	None	None	0.24222721255725946	None
50	2456	None	None	0.4256937476260422	None
50	2591	-0.1	None	0.5945528037358142	-0.1
50	2573	-0.1	None	0.24222721255725946	-0.1
50	2317	None	None	0.3026526425161619	None
50	2112	None	None	0.4596340425678053	None
50	2593	4.5566067695530385e-05	None	0.2161858009826712	4.5566067695530385e-05
50	2543	None	None	0.33180431995031384	None
50	2121	None	None	0.44295224873168665	None
50	2590	-0.1	None	0.24222721255725946	-0.1
50	2562	1.326753405948165e-08	None	0.3271566941865916	1.326753405948165e-08
50	2572	-0.1	None	0.24222721255725946	-0.1
50	2583	-4.4882828231143796e-09	None	0.5023886386672328	-4.4882828231143796e-09
74	3757	-0.1	None	0.0	-0.1
74	3709	1.7481413605913645e-05	None	0.0	1.7481413605913645e-05
74	3734	0.01051107113070177	None	0.020368716564649086	0.01051107113070177
74	2982	0.001216933916776338	None	0.0	0.001216933916776338
74	3368	0.0011884049857569905	None	0.0	0.0011884049857569905
74	3654	0.0027705374968228238	None	0.0	0.0027705374968228238
74	3678	0.0012229376941310366	None	0.24780734111629754	0.0012229376941310366
74	3704	0.0031583281349433175	None	0.0	0.0031583281349433175
74	3731	-3.117684332395368e-05	None	0.0	-3.117684332395368e-05
74	2955	0.0012138187768861992	None	0.0	0.0012138187768861992
74	3729	0.00016500327135491496	None	0.0	0.00016500327135491496
74	3798	0.001225295472764615	None	0.0	0.001225295472764615
74	3765	0.002596528639155501	None	0.239663452441025	0.002596528639155501
74	3484	0.0001046011888651892	None	0.0	0.0001046011888651892
74	3753	0.0031499124354616393	None	0.0	0.0031499124354616393
74	3509	0.00012021386976711438	None	0.0	0.00012021386976711438
74	3527	0.0008197124872640847	None	0.0	0.0008197124872640847
74	3550	0.0052255892424191725	None	0.020368716564649086	0.0052255892424191725
74	3783	1.3795556520625937e-11	None	1.1176482226306272	1.3795556520625937e-11
74	3358	0.0030808935602390382	None	0.0	0.0030808935602390382
74	3629	0.0014315844219515198	None	0.24780734111629754	0.0014315844219515198
74	3608	0.00033172052236991206	None	0.4315820512936409	0.00033172052236991206
74	3767	0.007156214169637726	None	0.020368716564649086	0.007156214169637726
74	3525	0.002485525189367588	None	0.04653298146406014	0.002485525189367588
74	3380	0.00030064427153667344	None	0.37002498281132595	0.00030064427153667344
74	3743	-1.714102877410101e-08	None	0.4772819350534784	-1.714102877410101e-08
74	2905	0.000720566921089414	None	0.17769549549967817	0.000720566921089414
74	3563	2.7422168253274095e-05	None	0.4896844168629813	2.7422168253274095e-05
74	3666	0.0013144343293542565	None	0.24780734111629754	0.0013144343293542565
74	3535	0.003016800728882826	None	0.16750669675015128	0.003016800728882826
74	3773	0.0002887080431522826	None	0.22989562434242572	0.0002887080431522826
74	3583	9.990531654831522e-05	None	0.4560189407986416	9.990531654831522e-05
74	3772	4.863296247996669e-07	None	0.0	4.863296247996669e-07
74	3787	0.0028347687593846755	None	0.21617320132035212	0.0028347687593846755
74	3679	0.0007050205610568961	None	0.17769549549967817	0.0007050205610568961
74	3651	0.010426401302173127	None	0.020368716564649086	0.010426401302173127
74	3751	-6.497203451569956e-05	None	0.24125127795440998	-6.497203451569956e-05
74	3226	0.0025940813576150233	None	0.239663452441025	0.0025940813576150233
74	3721	-2.7502822316239533e-08	None	0.0	-2.7502822316239533e-08
74	3327	0.0030817395230281295	None	0.0	0.0030817395230281295
74	3735	0.000243243677041561	None	0.24028020604982642	0.000243243677041561
74	3025	0.0017049080087288874	None	0.24780734111629754	0.0017049080087288874
74	3482	0.0026438868583116555	None	0.04653298146406014	0.0026438868583116555
74	3445	0.00688945174185776	None	0.020368716564649086	0.00688945174185776
74	3500	0.0012483736618243018	None	0.0	0.0012483736618243018
74	3756	1.9571442160130445e-06	None	0.0	1.9571442160130445e-06
74	3549	0.0003234932349070063	None	0.4120932642923699	0.0003234932349070063
74	3504	0.0017073592076718	None	0.31413753968143215	0.0017073592076718
74	3687	1.4946070165035336e-10	None	0.4298705961018957	1.4946070165035336e-10
74	3502	0.0012337387170955568	None	0.0	0.0012337387170955568
74	3792	-0.1	None	0.0	-0.1
74	3706	0.001406760302252411	None	0.05816622683007518	0.001406760302252411
74	3420	0.0027255685327906053	None	0.0	0.0027255685327906053
74	3603	0.0032279379911475596	None	0.0	0.0032279379911475596
74	3796	0.0017975043459058523	None	0.24754190705440876	0.0017975043459058523
74	3465	0.0006968989854120918	None	0.0	0.0006968989854120918
74	3640	0.001377268331473908	None	0.05816622683007518	0.001377268331473908
74	3771	0.0008799808514724442	None	0.0	0.0008799808514724442
74	3602	0.0012107427082390313	None	0.0	0.0012107427082390313
74	3795	0.0031580988026544	None	0.0	0.0031580988026544
74	3294	5.9564495840401826e-05	None	0.22989562434242572	5.9564495840401826e-05
74	3793	-0.1	None	0.0	-0.1
74	3705	1.6728322481435362e-08	None	0.4357718606981731	1.6728322481435362e-08
74	3167	0.00691515554079407	None	0.020368716564649086	0.00691515554079407
74	3677	0.0014780101035866634	None	0.05816622683007518	0.0014780101035866634
74	3682	0.003019557106247562	None	0.22989562434242572	0.003019557106247562
74	3784	0.0030775818528135934	None	0.0	0.0030775818528135934
74	3785	4.223276920033061e-09	None	0.5359255683627671	4.223276920033061e-09
74	3688	0.010540084920408317	None	0.020368716564649086	0.010540084920408317
74	3740	2.8744546917677873e-06	None	0.0	2.8744546917677873e-06
74	3580	0.0032362722173209573	None	0.47465318033826653	0.0032362722173209573
74	3738	0.0026718335223745796	None	0.21617320132035212	0.0026718335223745796
74	3669	6.639017946386542e-05	None	0.0	6.639017946386542e-05
74	3716	-0.1	None	0.0	-0.1
74	3530	0.00503294333964959	None	0.0	0.00503294333964959
74	3173	0.001327918118637474	None	0.0	0.001327918118637474
74	2916	0.001226069046870835	None	0.0	0.001226069046870835
74	3238	0.0012027417577841427	None	0.24754190705440876	0.0012027417577841427
74	3699	0.0017155135985715282	None	0.24780734111629754	0.0017155135985715282
74	3720	0.0014416903336184228	None	0.22320918808091705	0.0014416903336184228
74	3683	0.010607117435748813	None	0.020368716564649086	0.010607117435748813
74	3568	0.0025207880347211547	None	0.239663452441025	0.0025207880347211547
74	3099	0.001181801428235452	None	0.0	0.001181801428235452
74	3540	7.7133336585619e-05	None	0.35789148004125665	7.7133336585619e-05
74	3643	0.00010410412361337898	None	0.04653298146406014	0.00010410412361337898
74	3794	0.0001713149894180158	None	0.0	0.0001713149894180158
74	3694	0.0013957950278157424	None	0.22320918808091705	0.0013957950278157424
74	3301	0.001181030756796302	None	0.0	0.001181030756796302
74	3775	-0.1	None	0.9187557242669033	-0.1
74	3759	-4.634557949220639e-06	None	0.4929694952672417	-4.634557949220639e-06
74	3560	0.002939936596498479	None	0.22989562434242572	0.002939936596498479
74	3515	0.006711120766273025	None	0.020368716564649086	0.006711120766273025
74	3586	0.0001730402397939184	None	0.4896844168629813	0.0001730402397939184
74	3402	0.0031617811229764856	None	0.16750669675015128	0.0031617811229764856
74	3722	0.0029671112013836217	None	0.04653298146406014	0.0029671112013836217
74	3797	-0.00019008338963479577	None	0.16589429682886617	-0.00019008338963479577
74	3143	0.00044027885185114496	None	0.5447465698624969	0.00044027885185114496
74	2807	0.0029868436306176986	None	0.0	0.0029868436306176986
74	3627	0.001253623828080039	None	0.0	0.001253623828080039
74	3718	0.003062318559484927	None	0.0	0.003062318559484927
60	3040	0.00013426237684841566	None	0.012887507747976024	0.00013426237684841566
60	2640	0.00015584020439654523	None	0.3312622688082343	0.00015584020439654523
60	3049	0.000216744378913832	None	0.0	0.000216744378913832
60	3065	0.0005641301741784075	None	0.4886324657795106	0.0005641301741784075
60	2962	6.727030431383326e-05	None	0.3999606447891121	6.727030431383326e-05
60	3058	3.309424140808618e-07	None	0.0	3.309424140808618e-07
60	2982	0.001216933916776338	None	0.012887507747976024	0.001216933916776338
60	2800	0.0003785206317317352	None	0.3136581358576986	0.0003785206317317352
60	3094	3.128712112361149e-06	None	0.0	3.128712112361149e-06
60	2955	0.0012138187768861992	None	0.012887507747976024	0.0012138187768861992
60	3045	2.2745958088394126e-05	None	0.20439263813239067	2.2745958088394126e-05
60	2785	0.0002557132161574593	None	0.0	0.0002557132161574593
60	2576	0.0010716226305949096	None	0.20439263813239067	0.0010716226305949096
60	2615	0.000333197198265811	None	0.0	0.000333197198265811
60	2969	0.00018970153920964684	None	0.0	0.00018970153920964684
60	2803	6.724920311000419e-07	None	0.011633245366015035	6.724920311000419e-07
60	2968	2.643917821568735e-07	None	0.6511808896027098	2.643917821568735e-07
60	2917	0.0023915533637293928	None	0.011633245366015035	0.0023915533637293928
60	2866	6.699670712336967e-05	None	0.26289704820006354	6.699670712336967e-05
60	2978	0.00026741324109673593	None	0.0	0.00026741324109673593
60	3069	0.00016960072179848153	None	0.0	0.00016960072179848153
60	2870	0.0009291903923485104	None	0.29459192024317915	0.0009291903923485104
60	3022	2.706676517888831e-07	None	0.32247196085817864	2.706676517888831e-07
60	2999	0.00020241709748159662	None	0.0	0.00020241709748159662
60	2905	0.000720566921089414	None	0.250442158545914	0.000720566921089414
60	3074	-6.31392572901983e-08	None	0.011633245366015035	-6.31392572901983e-08
60	3086	0.002734481885717669	None	0.0	0.002734481885717669
60	3087	0.00019215758939376704	None	0.0	0.00019215758939376704
60	3017	-2.4262199812721422e-08	None	0.20050538404169793	-2.4262199812721422e-08
60	2867	0.0012561091365407887	None	0.012887507747976024	0.0012561091365407887
60	2830	0.00031584564840590247	None	0.37872149560071766	0.00031584564840590247
60	2825	-2.094761779417317e-09	None	0.3882072458078897	-2.094761779417317e-09
60	2814	2.0248726741865214e-06	None	0.0	2.0248726741865214e-06
60	3054	3.3813402995481196e-06	None	0.011633245366015035	3.3813402995481196e-06
60	3060	-1.565134429341215e-05	None	0.3848952327592078	-1.565134429341215e-05
60	2920	-3.101498481283725e-08	None	0.0	-3.101498481283725e-08
60	2697	0.00017947720801398407	None	0.0	0.00017947720801398407
60	2984	-4.7073421847303544e-05	None	0.21311958584655127	-4.7073421847303544e-05
60	3081	0.00013757612675584528	None	0.012887507747976024	0.00013757612675584528
60	2765	0.0001741787106856863	None	0.0	0.0001741787106856863
60	2855	8.493942619100122e-07	None	0.07215822196685824	8.493942619100122e-07
60	3025	0.0017049080087288874	None	0.4581367124634671	0.0017049080087288874
60	2720	0.0006904992219548772	None	0.4886324657795106	0.0006904992219548772
60	3096	-1.637292591725157e-05	None	0.07215822196685824	-1.637292591725157e-05
60	3076	0.0003086714004534287	None	0.0	0.0003086714004534287
60	3014	0.0005855983904681835	None	0.4001646873500782	0.0005855983904681835
60	3091	4.931434454163785e-08	None	1.0995450687186417	4.931434454163785e-08
60	3083	0.0001206449172926821	None	0.26289704820006354	0.0001206449172926821
60	2871	0.0013386914149546745	None	0.20439263813239067	0.0013386914149546745
60	2973	3.930332650344433e-07	None	0.012887507747976024	3.930332650344433e-07
60	3021	6.257123054795691e-07	None	0.2853198135423658	6.257123054795691e-07
60	2924	1.0431701522870482e-06	None	0.27689713986417874	1.0431701522870482e-06
60	3059	0.0068768455203851026	None	0.0	0.0068768455203851026
60	3071	0.0007092729332738674	None	0.250442158545914	0.0007092729332738674
60	2961	7.167353151304446e-12	None	0.7576183434733645	7.167353151304446e-12
60	2783	2.7556059648827684e-06	None	0.20050538404169793	2.7556059648827684e-06
60	3003	9.00477339618435e-07	None	0.0	9.00477339618435e-07
60	3024	-1.377600048243554e-07	None	0.0	-1.377600048243554e-07
60	3043	-1.9874528623675593e-07	None	0.3308410686800082	-1.9874528623675593e-07
60	2876	0.0071714718002679	None	0.3137717804206116	0.0071714718002679
60	3077	-0.1	None	0.4514995923404241	-0.1
60	3027	0.00028474352965673834	None	0.27233705616763987	0.00028474352965673834
60	3079	1.8365608327780306e-07	None	0.26289704820006354	1.8365608327780306e-07
60	2561	0.0001771317354116805	None	0.0	0.0001771317354116805
60	2725	0.0004915268890107832	None	0.3013116402211445	0.0004915268890107832
60	2620	0.0007195857363434314	None	0.21559999201881955	0.0007195857363434314
60	2740	0.0002629172269391186	None	0.0	0.0002629172269391186
60	2994	0.0015294330054446339	None	0.43085862648636686	0.0015294330054446339
60	3046	0.00018970153922165462	None	0.0	0.00018970153922165462
60	3038	0.00029192484017396414	None	0.0	0.00029192484017396414
60	2692	0.0014773611228102047	None	0.20439263813239067	0.0014773611228102047
60	3055	-0.1	None	0.7576183434733645	-0.1
60	2779	0.0006185819461134894	None	0.4001646873500782	0.0006185819461134894
60	3004	0.0002075397732246	None	0.0	0.0002075397732246
60	2657	0.0014342417953353433	None	0.20439263813239067	0.0014342417953353433
60	3093	0.000932138562422814	None	0.29459192024317915	0.000932138562422814
60	2916	0.001226069046870835	None	0.012887507747976024	0.001226069046870835
60	2816	2.743002860964588e-07	None	0.6511808896027098	2.743002860964588e-07
60	2669	0.00046257798215772016	None	0.3013116402211445	0.00046257798215772016
60	3016	-4.923225054113844e-07	None	0.0	-4.923225054113844e-07
60	2784	9.678162783624014e-06	None	0.011633245366015035	9.678162783624014e-06
60	3090	-1.0548028047729233e-07	None	0.3090006619795107	-1.0548028047729233e-07
60	2729	0.0012498568152896278	None	0.012887507747976024	0.0012498568152896278
60	3099	0.001181801428235452	None	0.012887507747976024	0.001181801428235452
60	3023	0.0002693481997603329	None	0.348330002694094	0.0002693481997603329
60	3052	-9.357346711321728e-08	None	0.38130424834340915	-9.357346711321728e-08
60	2773	0.0002605040871084726	None	0.011633245366015035	0.0002605040871084726
60	2787	7.642525371366854e-07	None	0.07215822196685824	7.642525371366854e-07
60	2875	0.0002575787617542566	None	0.0	0.0002575787617542566
60	3084	4.886895688364756e-05	None	0.20439263813239067	4.886895688364756e-05
60	2925	8.29983299286888e-05	None	0.3999606447891121	8.29983299286888e-05
60	2956	1.4015257819255444e-05	None	0.20050538404169793	1.4015257819255444e-05
60	2762	3.172516992324494e-05	None	0.3420939580128033	3.172516992324494e-05
60	2954	0.0002799194762890651	None	0.0	0.0002799194762890651
60	2807	0.0029868436306176986	None	0.07215822196685824	0.0029868436306176986
60	3073	-0.1	None	0.4514995923404241	-0.1
60	2990	1.5548875090843248e-07	None	0.2972905603799648	1.5548875090843248e-07
60	2848	0.00015804607686308917	None	0.0	0.00015804607686308917
60	2821	0.000239447092500265	None	0.0	0.000239447092500265
60	2702	0.0003371517296597917	None	0.0	0.0003371517296597917
109	5179	0.011788609897981158	None	0.0	0.011788609897981158
109	5469	0.00029908330811903995	None	0.4779795418008483	0.00029908330811903995
109	5521	0.0007513620536052985	None	0.0	0.0007513620536052985
109	5026	0.011790063485071497	None	0.0	0.011790063485071497
109	5312	0.01185256063946757	None	0.0	0.01185256063946757
109	5319	0.0006865742186895788	None	0.0	0.0006865742186895788
109	5434	0.01214727602941148	None	0.0	0.01214727602941148
109	5307	3.6152099576393106e-05	None	0.47791783201952737	3.6152099576393106e-05
109	5451	0.011825282236414254	None	0.0	0.011825282236414254
109	5003	0.011795314633711498	None	0.0	0.011795314633711498
109	5490	0.012172693643089608	None	0.0	0.012172693643089608
109	5448	0.0017523412368610053	None	0.0	0.0017523412368610053
109	5371	0.011858466697404393	None	0.0	0.011858466697404393
109	5174	0.012465257924801914	None	0.0	0.012465257924801914
109	4782	0.010089491747048958	None	0.0	0.010089491747048958
109	4898	0.010231756739874925	None	0.0	0.010231756739874925
109	5457	2.2341050807744785e-07	None	0.0	2.2341050807744785e-07
109	5524	0.012170962911280522	None	0.0	0.012170962911280522
109	5475	-3.1755160940791845e-05	None	0.0	-3.1755160940791845e-05
109	5487	0.012672820072881813	None	0.0	0.012672820072881813
109	5316	0.010444415046402512	None	0.0	0.010444415046402512
109	5455	0.012004230370444135	None	0.0	0.012004230370444135
109	5408	0.001954534545944258	None	0.21445509270849056	0.001954534545944258
109	5398	4.0240172011234727e-07	None	0.07591011574374876	4.0240172011234727e-07
109	5527	0.006900446022389272	None	0.0	0.006900446022389272
109	5547	-1.0313275645276552e-07	None	0.0	-1.0313275645276552e-07
109	5411	0.0004110231114163147	None	0.6022944524777311	0.0004110231114163147
109	5213	0.012139769151049872	None	0.0	0.012139769151049872
109	5409	0.012252487125140024	None	0.0	0.012252487125140024
109	5474	0.01217119659024811	None	0.0	0.01217119659024811
109	5237	0.01529426544493808	None	0.0	0.01529426544493808
109	5540	0.011654968920037593	None	0.0	0.011654968920037593
109	5503	0.00977318126616933	None	0.0	0.00977318126616933
109	4961	0.009956708424629862	None	0.0	0.009956708424629862
109	5079	0.011640898325835595	None	0.0	0.011640898325835595
109	5535	0.012148468390105006	None	0.0	0.012148468390105006
109	5424	-1.1041510274175371e-10	None	0.0	-1.1041510274175371e-10
109	5482	0.012012910316450244	None	0.0	0.012012910316450244
109	5318	0.0017922900743511587	None	0.6532862022104584	0.0017922900743511587
109	5466	0.0007118795167587034	None	0.0	0.0007118795167587034
109	5530	0.012170962909140864	None	0.0	0.012170962909140864
109	5341	0.012000484269935902	None	0.0	0.012000484269935902
109	5550	0.011661492184815101	None	0.0	0.011661492184815101
109	5502	8.524031870511378e-05	None	0.1309582368084606	8.524031870511378e-05
109	5252	2.0300919211807345e-06	None	0.0	2.0300919211807345e-06
109	5507	-4.988706112410003e-13	None	1.2104164029433213	-4.988706112410003e-13
109	5465	2.679133532313086e-06	None	0.0	2.679133532313086e-06
109	5534	0.0007130025985110322	None	0.0	0.0007130025985110322
109	4765	0.01201847917390141	None	0.0	0.01201847917390141
109	4701	0.012458029220588907	None	0.0	0.012458029220588907
109	5161	0.012123002546363523	None	0.0	0.012123002546363523
109	5019	0.00787323275032289	None	0.0	0.00787323275032289
109	5345	0.012023544111577274	None	0.0	0.012023544111577274
109	5517	0.0004165857154538056	None	0.0	0.0004165857154538056
109	5508	0.011853508139155738	None	0.0	0.011853508139155738
109	5504	0.000993679618103445	None	0.0	0.000993679618103445
109	4461	0.012140078263369693	None	0.0	0.012140078263369693
109	5491	0.012304933716506422	None	0.0	0.012304933716506422
109	5238	0.012174985138331061	None	0.0	0.012174985138331061
109	5483	0.011797803799446322	None	0.0	0.011797803799446322
109	4995	0.01215157882975127	None	0.0	0.01215157882975127
109	5518	3.399655917232754e-05	None	0.0	3.399655917232754e-05
109	5425	0.010347962724123751	None	0.0	0.010347962724123751
109	4815	0.012502710384026313	None	0.0	0.012502710384026313
109	5509	2.3128407444603805e-07	None	0.36931746601989024	2.3128407444603805e-07
109	5156	0.011858277998407862	None	0.0	0.011858277998407862
109	5305	0.012173078975862736	None	0.0	0.012173078975862736
109	5412	0.01656358149503363	None	0.0	0.01656358149503363
109	5189	0.01224548170296334	None	0.0	0.01224548170296334
109	4606	0.011153048871402319	None	0.0	0.011153048871402319
109	5510	-0.1	None	0.6203678225807784	-0.1
109	5541	0.01231062313448584	None	0.0	0.01231062313448584
109	5477	-3.795353349997066e-08	None	0.0	-3.795353349997066e-08
109	5365	-7.391562875153151e-10	None	0.3302553651810028	-7.391562875153151e-10
109	5520	1.554323256892613e-07	None	0.0	1.554323256892613e-07
109	4989	0.012142667378399327	None	0.0	0.012142667378399327
109	5499	0.011795314628577953	None	0.0	0.011795314628577953
109	5468	0.002450970100356262	None	0.0	0.002450970100356262
109	5426	5.5776222747856424e-05	None	0.6166240847528275	5.5776222747856424e-05
109	5015	0.012184636164449637	None	0.0	0.012184636164449637
109	5486	0.0002406980836719105	None	0.45870287562881823	0.0002406980836719105
109	5397	2.667967453561145e-06	None	0.0	2.667967453561145e-06
109	5359	1.7886012111569043e-06	None	0.0	1.7886012111569043e-06
109	5134	0.011941326410816867	None	0.0	0.011941326410816867
109	4289	0.005434384779401649	None	0.0	0.005434384779401649
109	5419	-8.917772577521592e-08	None	0.5073321780573553	-8.917772577521592e-08
109	4523	0.012148808762584545	None	0.0	0.012148808762584545
109	5537	3.1805466130640296e-06	None	0.0	3.1805466130640296e-06
109	5456	2.675787652740483e-06	None	0.9295833650090198	2.675787652740483e-06
109	4596	0.012253191407560414	None	0.0	0.012253191407560414
109	5542	0.01228371395788284	None	0.0	0.01228371395788284
109	5400	0.011816770272882277	None	0.0	0.011816770272882277
109	5241	0.010132464205511097	None	0.0	0.010132464205511097
109	5538	0.02068697068966805	None	0.0	0.02068697068966805
109	5002	0.013259759872071536	None	0.0	0.013259759872071536
109	4227	0.010634636170639311	None	0.0	0.010634636170639311
109	5492	0.01166333021910806	None	0.0	0.01166333021910806
109	5481	0.01217550196489797	None	0.0	0.01217550196489797
109	5532	8.832904595600998e-05	None	0.0	8.832904595600998e-05
109	4941	0.008092010119588463	None	0.0	0.008092010119588463
110	5179	0.011788609897981158	None	0.0	0.011788609897981158
110	5469	0.00029908330811903995	None	0.42248049059024834	0.00029908330811903995
110	5521	0.0007513620536052985	None	0.0	0.0007513620536052985
110	5026	0.011790063485071497	None	0.0	0.011790063485071497
110	5312	0.01185256063946757	None	0.0	0.01185256063946757
110	5596	0.003233183764593316	None	0.0	0.003233183764593316
110	5319	0.0006865742186895788	None	0.0	0.0006865742186895788
110	5434	0.01214727602941148	None	0.0	0.01214727602941148
110	5451	0.011825282236414254	None	0.0	0.011825282236414254
110	5003	0.011795314633711498	None	0.0	0.011795314633711498
110	5490	0.012172693643089608	None	0.0	0.012172693643089608
110	5371	0.011858466697404393	None	0.0	0.011858466697404393
110	5174	0.012465257924801914	None	0.0	0.012465257924801914
110	4898	0.010231756739874925	None	0.0	0.010231756739874925
110	5558	5.713046099113042e-06	None	0.0	5.713046099113042e-06
110	5524	0.012170962911280522	None	0.0	0.012170962911280522
110	5579	0.011891587610522421	None	0.0	0.011891587610522421
110	5487	0.012672820072881813	None	0.0	0.012672820072881813
110	5316	0.010444415046402512	None	0.0	0.010444415046402512
110	5455	0.012004230370444135	None	0.0	0.012004230370444135
110	5408	0.001954534545944258	None	0.21445509270849056	0.001954534545944258
110	5398	4.0240172011234727e-07	None	0.1134899842379341	4.0240172011234727e-07
110	5527	0.006900446022389272	None	0.0	0.006900446022389272
110	5411	0.0004110231114163147	None	0.5926347833312751	0.0004110231114163147
110	5559	0.01217550196050959	None	0.0	0.01217550196050959
110	5578	-3.8773286655674004e-09	None	0.0	-3.8773286655674004e-09
110	5409	0.012252487125140024	None	0.0	0.012252487125140024
110	5474	0.01217119659024811	None	0.0	0.01217119659024811
110	5237	0.01529426544493808	None	0.0	0.01529426544493808
110	5540	0.011654968920037593	None	0.0	0.011654968920037593
110	5503	0.00977318126616933	None	0.0	0.00977318126616933
110	5552	1.4488368936796048e-07	None	0.1134899842379341	1.4488368936796048e-07
110	5600	0.0006611064559706002	None	0.0	0.0006611064559706002
110	5079	0.011640898325835595	None	0.0	0.011640898325835595
110	5535	0.012148468390105006	None	0.0	0.012148468390105006
110	5424	-1.1041510274175371e-10	None	0.0	-1.1041510274175371e-10
110	5482	0.012012910316450244	None	0.0	0.012012910316450244
110	5466	0.0007118795167587034	None	0.0	0.0007118795167587034
110	5530	0.012170962909140864	None	0.0	0.012170962909140864
110	5591	0.012208309186753492	None	0.0	0.012208309186753492
110	5341	0.012000484269935902	None	0.0	0.012000484269935902
110	5550	0.011661492184815101	None	0.0	0.011661492184815101
110	5502	8.524031870511378e-05	None	0.181446408253746	8.524031870511378e-05
110	5252	2.0300919211807345e-06	None	0.0	2.0300919211807345e-06
110	5577	0.005843247066383946	None	0.0	0.005843247066383946
110	5507	-4.988706112410003e-13	None	1.3597586621305575	-4.988706112410003e-13
110	5572	0.012003760499421616	None	0.0	0.012003760499421616
110	5562	0.01202897467074817	None	0.0	0.01202897467074817
110	5534	0.0007130025985110322	None	0.0	0.0007130025985110322
110	4765	0.01201847917390141	None	0.0	0.01201847917390141
110	4701	0.012458029220588907	None	0.0	0.012458029220588907
110	5161	0.012123002546363523	None	0.0	0.012123002546363523
110	5019	0.00787323275032289	None	0.0	0.00787323275032289
110	5345	0.012023544111577274	None	0.0	0.012023544111577274
110	5517	0.0004165857154538056	None	0.0	0.0004165857154538056
110	5508	0.011853508139155738	None	0.0	0.011853508139155738
110	5504	0.000993679618103445	None	0.0	0.000993679618103445
110	4461	0.012140078263369693	None	0.0	0.012140078263369693
110	5491	0.012304933716506422	None	0.0	0.012304933716506422
110	5593	2.3781557207369163e-07	None	0.4711854006141453	2.3781557207369163e-07
110	5238	0.012174985138331061	None	0.0	0.012174985138331061
110	5483	0.011797803799446322	None	0.0	0.011797803799446322
110	5599	0.007668985362973942	None	0.0	0.007668985362973942
110	5563	0.012184734175048489	None	0.0	0.012184734175048489
110	4995	0.01215157882975127	None	0.0	0.01215157882975127
110	5518	3.399655917232754e-05	None	0.0	3.399655917232754e-05
110	5425	0.010347962724123751	None	0.0	0.010347962724123751
110	4815	0.012502710384026313	None	0.0	0.012502710384026313
110	5509	2.3128407444603805e-07	None	0.3626550165778558	2.3128407444603805e-07
110	5554	-2.7702935508469546e-05	None	0.181446408253746	-2.7702935508469546e-05
110	5581	1.0748312945833021e-06	None	0.0	1.0748312945833021e-06
110	5156	0.011858277998407862	None	0.0	0.011858277998407862
110	5595	7.664359842020011e-07	None	0.48029272886457103	7.664359842020011e-07
110	5305	0.012173078975862736	None	0.0	0.012173078975862736
110	5412	0.01656358149503363	None	0.0	0.01656358149503363
110	5189	0.01224548170296334	None	0.0	0.01224548170296334
110	5541	0.01231062313448584	None	0.0	0.01231062313448584
110	5570	0.00040294634609819286	None	0.42248049059024834	0.00040294634609819286
110	5553	0.0010098785691728565	None	0.0	0.0010098785691728565
110	4989	0.012142667378399327	None	0.0	0.012142667378399327
110	5499	0.011795314628577953	None	0.0	0.011795314628577953
110	5015	0.012184636164449637	None	0.0	0.012184636164449637
110	5397	2.667967453561145e-06	None	0.0	2.667967453561145e-06
110	5134	0.011941326410816867	None	0.0	0.011941326410816867
110	4289	0.005434384779401649	None	0.0	0.005434384779401649
110	4523	0.012148808762584545	None	0.0	0.012148808762584545
110	4596	0.012253191407560414	None	0.0	0.012253191407560414
110	5542	0.01228371395788284	None	0.0	0.01228371395788284
110	5574	0.011855557127567057	None	0.0	0.011855557127567057
110	5556	0.0073995083579153475	None	0.0	0.0073995083579153475
110	5400	0.011816770272882277	None	0.0	0.011816770272882277
110	5538	0.02068697068966805	None	0.0	0.02068697068966805
110	5002	0.013259759872071536	None	0.0	0.013259759872071536
110	5569	0.0004887972190348072	None	0.0	0.0004887972190348072
110	5587	-7.5925462434026454e-06	None	0.3626550165778558	-7.5925462434026454e-06
110	5492	0.01166333021910806	None	0.0	0.01166333021910806
110	5481	0.01217550196489797	None	0.0	0.01217550196489797
110	5532	8.832904595600998e-05	None	0.0	8.832904595600998e-05
110	5565	-5.4503073433946005e-08	None	0.0	-5.4503073433946005e-08
110	4941	0.008092010119588463	None	0.0	0.008092010119588463
76	3847	6.20824349797554e-05	None	0.5044644418761871	6.20824349797554e-05
76	3870	-0.1	None	0.26905048618234584	-0.1
76	3709	1.7481413605913645e-05	None	0.0	1.7481413605913645e-05
76	3734	0.01051107113070177	None	0.01783484436851904	0.01051107113070177
76	3368	0.0011884049857569905	None	0.0	0.0011884049857569905
76	3654	0.0027705374968228238	None	0.0	0.0027705374968228238
76	3678	0.0012229376941310366	None	0.3211798974567567	0.0012229376941310366
76	3808	0.0002875206875711542	None	0.32788648136457044	0.0002875206875711542
76	3765	0.002596528639155501	None	0.24742043853465936	0.002596528639155501
76	3806	-3.051379014931262e-06	None	0.42041790470049206	-3.051379014931262e-06
76	3484	0.0001046011888651892	None	0.0	0.0001046011888651892
76	3899	0.0012589391946115519	None	0.08143271756210524	0.0012589391946115519
76	3509	0.00012021386976711438	None	0.0	0.00012021386976711438
76	3527	0.0008197124872640847	None	0.0	0.0008197124872640847
76	3843	0.0004893059898826753	None	0.0	0.0004893059898826753
76	3629	0.0014315844219515198	None	0.3211798974567567	0.0014315844219515198
76	3608	0.00033172052236991206	None	0.4387472238238478	0.00033172052236991206
76	3767	0.007156214169637726	None	0.01783484436851904	0.007156214169637726
76	3525	0.002485525189367588	None	0.04653298146406014	0.002485525189367588
76	3889	0.001424409872565256	None	0.18388736853432788	0.001424409872565256
76	3743	-1.714102877410101e-08	None	0.4771388471297402	-1.714102877410101e-08
76	3852	-1.9772673763909593e-05	None	0.6156259344067668	-1.9772673763909593e-05
76	3886	0.0024037177812578224	None	0.04653298146406014	0.0024037177812578224
76	3563	2.7422168253274095e-05	None	0.32788648136457044	2.7422168253274095e-05
76	3535	0.003016800728882826	None	0.15190046342492927	0.003016800728882826
76	3773	0.0002887080431522826	None	0.18164481467774665	0.0002887080431522826
76	3583	9.990531654831522e-05	None	0.4759487246415997	9.990531654831522e-05
76	3772	4.863296247996669e-07	None	0.0	4.863296247996669e-07
76	3874	0.0029882304724285318	None	0.0	0.0029882304724285318
76	3787	0.0028347687593846755	None	0.24141667181223952	0.0028347687593846755
76	3868	-1.2805057785761852e-07	None	0.5044644418761871	-1.2805057785761852e-07
76	3651	0.010426401302173127	None	0.01783484436851904	0.010426401302173127
76	3815	0.002559794095525081	None	0.04653298146406014	0.002559794095525081
76	3226	0.0025940813576150233	None	0.24742043853465936	0.0025940813576150233
76	3844	0.0008358080877907208	None	0.27010993797924643	0.0008358080877907208
76	3894	0.0037719617039352936	None	0.15190046342492927	0.0037719617039352936
76	3327	0.0030817395230281295	None	0.0	0.0030817395230281295
76	3898	-4.829355166514243e-07	None	0.08143271756210524	-4.829355166514243e-07
76	3025	0.0017049080087288874	None	0.3211798974567567	0.0017049080087288874
76	3851	-0.00010301427075604223	None	0.440489732568418	-0.00010301427075604223
76	3445	0.00688945174185776	None	0.01783484436851904	0.00688945174185776
76	3549	0.0003234932349070063	None	0.46889910919915456	0.0003234932349070063
76	3869	-7.602151409520419e-12	None	0.0	-7.602151409520419e-12
76	3504	0.0017073592076718	None	0.3006818432310141	0.0017073592076718
76	3871	0.003150333205751729	None	0.0	0.003150333205751729
76	3502	0.0012337387170955568	None	0.0	0.0012337387170955568
76	3706	0.001406760302252411	None	0.08143271756210524	0.001406760302252411
76	3849	0.0021757930474298427	None	0.04653298146406014	0.0021757930474298427
76	3883	-0.1	None	0.26905048618234584	-0.1
76	3861	0.003168051543746993	None	0.0	0.003168051543746993
76	3796	0.0017975043459058523	None	0.27296707660040853	0.0017975043459058523
76	3602	0.0012107427082390313	None	0.0	0.0012107427082390313
76	3795	0.0031580988026544	None	0.0	0.0031580988026544
76	3294	5.9564495840401826e-05	None	0.18164481467774665	5.9564495840401826e-05
76	3810	-0.1	None	0.26905048618234584	-0.1
76	3793	-0.1	None	0.26905048618234584	-0.1
76	3705	1.6728322481435362e-08	None	0.3055962583914601	1.6728322481435362e-08
76	3167	0.00691515554079407	None	0.01783484436851904	0.00691515554079407
76	3875	0.0004734407356570633	None	0.0	0.0004734407356570633
76	3677	0.0014780101035866634	None	0.08143271756210524	0.0014780101035866634
76	3859	0.00041679460258124196	None	0.5010692050374765	0.00041679460258124196
76	3682	0.003019557106247562	None	0.18164481467774665	0.003019557106247562
76	3784	0.0030775818528135934	None	0.0	0.0030775818528135934
76	3580	0.0032362722173209573	None	0.5122442808088291	0.0032362722173209573
76	3880	-4.3476531440104354e-07	None	0.0	-4.3476531440104354e-07
76	3738	0.0026718335223745796	None	0.24141667181223952	0.0026718335223745796
76	3811	0.010259267079056451	None	0.01783484436851904	0.010259267079056451
76	3669	6.639017946386542e-05	None	0.0	6.639017946386542e-05
76	3879	0.0005541249773909736	None	0.0	0.0005541249773909736
76	3872	3.490138327822369e-12	None	0.9757022133127411	3.490138327822369e-12
76	3804	0.0026896356336864598	None	0.0	0.0026896356336864598
76	3530	0.00503294333964959	None	0.0	0.00503294333964959
76	3173	0.001327918118637474	None	0.0	0.001327918118637474
76	3238	0.0012027417577841427	None	0.27296707660040853	0.0012027417577841427
76	3699	0.0017155135985715282	None	0.3211798974567567	0.0017155135985715282
76	3891	-1.481218578463038e-05	None	0.604344406270457	-1.481218578463038e-05
76	3568	0.0025207880347211547	None	0.24742043853465936	0.0025207880347211547
76	3834	-5.800220517333131e-15	None	0.0	-5.800220517333131e-15
76	3099	0.001181801428235452	None	0.0	0.001181801428235452
76	3887	0.006377209904252355	None	0.04653298146406014	0.006377209904252355
76	3895	-0.1	None	0.26905048618234584	-0.1
76	3643	0.00010410412361337898	None	0.04653298146406014	0.00010410412361337898
76	3794	0.0001713149894180158	None	0.0	0.0001713149894180158
76	3855	1.3795936418155353e-05	None	0.5044644418761871	1.3795936418155353e-05
76	3301	0.001181030756796302	None	0.0	0.001181030756796302
76	3840	-3.429890810478902e-06	None	0.0	-3.429890810478902e-06
76	3821	6.550188051529473e-07	None	0.32788648136457044	6.550188051529473e-07
76	3560	0.002939936596498479	None	0.18164481467774665	0.002939936596498479
76	3515	0.006711120766273025	None	0.01783484436851904	0.006711120766273025
76	3402	0.0031617811229764856	None	0.15190046342492927	0.0031617811229764856
76	3863	0.0032815071237764022	None	0.0	0.0032815071237764022
76	3722	0.0029671112013836217	None	0.04653298146406014	0.0029671112013836217
76	3816	1.886459624928974e-07	None	0.2966758874030682	1.886459624928974e-07
76	3864	3.140072472354393e-06	None	0.0	3.140072472354393e-06
76	3817	0.006537758976741248	None	0.01783484436851904	0.006537758976741248
76	3143	0.00044027885185114496	None	0.595510908939864	0.00044027885185114496
76	2807	0.0029868436306176986	None	0.0	0.0029868436306176986
76	3627	0.001253623828080039	None	0.0	0.001253623828080039
76	3857	-3.025864452766261e-05	None	0.0	-3.025864452766261e-05
76	3718	0.003062318559484927	None	0.0	0.003062318559484927
30	804	0.39536009094333424	0.39536009094333424	0.4008762700132971	0.39536009094333424
30	1564	0.28851250295090464	0.28851250295090464	0.3445241160270499	0.28851250295090464
30	1297	0.4061062726685976	0.4061062726685976	0.4061062726685976	0.4061062726685976
30	1301	0.5545801577015578	0.5545801577015578	0.5900812537141878	0.5545801577015578
30	974	0.5845193224659694	0.5845193224659694	0.6037056125598494	0.5845193224659694
30	1600	0.37827852375981674	0.37827852375981674	0.4289245751967864	0.37827852375981674
30	1173	0.49774819410336874	0.49774819410336874	0.5048644176968664	0.49774819410336874
30	1562	0.30608797314878566	0.30608797314878566	0.38472391799278355	0.30608797314878566
30	1559	0.3739380211652164	0.3739380211652164	0.42194517648208923	0.3739380211652164
30	1479	0.3091264545497937	0.3091264545497937	0.3798371326684485	0.3091264545497937
30	733	0.31016101709566285	0.31016101709566285	0.3178796440146442	0.31016101709566285
30	1577	0.31016101709566285	0.31016101709566285	0.3178796440146442	0.31016101709566285
30	1497	0.37408723889728057	0.37408723889728057	0.41547618222310134	0.37408723889728057
30	1415	0.31034551557541523	0.31034551557541523	0.3330891613349967	0.31034551557541523
30	1084	0.46966858651920146	0.46966858651920146	0.5010943432897064	0.46966858651920146
30	1510	0.6024596537311474	0.6024596537311474	0.6034687471848501	0.6024596537311474
30	1537	0.13302684588440428	0.13302684588440428	0.3168201981919812	0.13302684588440428
30	1487	0.47603947532861746	0.47603947532861746	0.4815067414626714	0.47603947532861746
30	1111	0.3599442301844503	0.3599442301844503	0.36335449801403186	0.3599442301844503
30	1417	0.4251378753803263	0.4251378753803263	0.44314799176830216	0.4251378753803263
30	1292	0.42075240981114703	0.42075240981114703	0.4466129961471463	0.42075240981114703
30	1234	0.3739380211652164	0.3739380211652164	0.42194517648208923	0.3739380211652164
30	1299	0.32930466790967194	0.32930466790967194	0.35822382496412564	0.32930466790967194
30	1553	0.46946089661187484	0.46946089661187484	0.48278106269869736	0.46946089661187484
30	1533	0.3091264545497937	0.3091264545497937	0.3798371326684485	0.3091264545497937
30	1570	0.0	0.0	0.0	0.0
30	1556	0.0	0.0	0.0	0.0
30	1544	0.3478829671008091	0.3478829671008091	0.3938464222414817	0.3478829671008091
30	1408	0.41236846812847805	0.41236846812847805	0.5225500763070524	0.41236846812847805
30	1578	0.34353690462531816	0.34353690462531816	0.4048968981357359	0.34353690462531816
30	1542	0.1877770351754409	0.1877770351754409	0.3654724541841163	0.1877770351754409
30	949	0.3516537763654016	0.3516537763654016	0.37847300153909874	0.3516537763654016
30	1470	0.34370754526534364	0.34370754526534364	0.35557340998530146	0.34370754526534364
30	1588	0.3185935048745887	0.3185935048745887	0.7101219540443087	0.3185935048745887
30	1563	0.3659639967091478	0.3659639967091478	0.3659639967091478	0.3659639967091478
30	1124	0.37161769430173813	0.37161769430173813	0.3918842741889891	0.37161769430173813
30	1545	0.35353083901620364	0.35353083901620364	0.38034259378501495	0.35353083901620364
30	1367	0.4927343179028137	0.4927343179028137	0.5016942991325039	0.4927343179028137
30	1455	0.3694859569954204	0.3694859569954204	0.3979517664446545	0.3694859569954204
30	1574	0.3204104687428352	0.3204104687428352	0.3943737602236175	0.3204104687428352
30	1486	0.37827852375981674	0.37827852375981674	0.4289245751967864	0.37827852375981674
30	1477	0.3477882877873177	0.3477882877873177	0.3720711361076751	0.3477882877873177
30	1371	0.3091264545497937	0.3091264545497937	0.3798371326684485	0.3091264545497937
30	860	0.3599442301844503	0.3599442301844503	0.36335449801403186	0.3599442301844503
30	853	0.4091582251148944	0.4091582251148944	0.5444965857358467	0.4091582251148944
30	1518	0.34726047131178983	0.34726047131178983	0.35324883176509647	0.34726047131178983
30	1337	0.3727293331715196	0.3727293331715196	0.4139803597905999	0.3727293331715196
30	1552	0.30872949650913667	0.30872949650913667	0.3120186237475102	0.30872949650913667
30	1458	0.32642410182788817	0.32642410182788817	0.33864967901617515	0.32642410182788817
30	1522	0.0	0.0	0.0	0.0
30	1426	0.38799883080962144	0.38799883080962144	0.4018837567941329	0.38799883080962144
30	1567	0.3286671990174459	0.3286671990174459	0.33128707778868594	0.3286671990174459
30	1193	0.39536009094333424	0.39536009094333424	0.4008762700132971	0.39536009094333424
30	1572	0.49774819410336874	0.49774819410336874	0.5048644176968664	0.49774819410336874
30	1589	0.3543752313897094	0.3543752313897094	0.3973178615409202	0.3543752313897094
30	1507	0.21096304656503245	0.21096304656503245	0.4157838101305507	0.21096304656503245
30	1526	0.28199345036819035	0.28199345036819035	0.29103587621276006	0.28199345036819035
30	1535	0.38943649912535044	0.38943649912535044	0.4088872832109285	0.38943649912535044
30	1503	0.49774819410336874	0.49774819410336874	0.5048644176968664	0.49774819410336874
30	1328	0.37161769430173813	0.37161769430173813	0.3918842741889891	0.37161769430173813
30	1421	0.3714474027456664	0.3714474027456664	0.40398341984796426	0.3714474027456664
30	1268	0.4660042271669445	0.4660042271669445	0.49817118003714267	0.4660042271669445
30	998	0.30608797314878566	0.30608797314878566	0.38472391799278355	0.30608797314878566
30	1569	0.30537017283969514	0.30537017283969514	0.3146646604333626	0.30537017283969514
30	1206	0.4091582251148944	0.4091582251148944	0.5444965857358467	0.4091582251148944
30	1590	0.4172429474669334	0.4172429474669334	0.4303475225509404	0.4172429474669334
30	1030	0.46946089661187484	0.46946089661187484	0.48278106269869736	0.46946089661187484
30	1591	0.42049758794392467	0.42049758794392467	0.5251382244305164	0.42049758794392467
30	596	0.4945687460108685	0.4945687460108685	0.49730363892043644	0.4945687460108685
30	1430	0.3304964249197676	0.3304964249197676	0.35768739808585476	0.3304964249197676
30	1000	0.37295788391379525	0.37295788391379525	0.38903709463795566	0.37295788391379525
30	1327	0.36999550839917106	0.36999550839917106	0.4195962034131247	0.36999550839917106
30	1472	0.4091582251148944	0.4091582251148944	0.5444965857358467	0.4091582251148944
30	1382	0.3286671990174459	0.3286671990174459	0.33128707778868594	0.3286671990174459
30	1466	0.28765582471446843	0.28765582471446843	0.38146916502211714	0.28765582471446843
30	1560	0.379084415497951	0.379084415497951	0.3891486146248735	0.379084415497951
30	1515	0.30608797314878566	0.30608797314878566	0.38472391799278355	0.30608797314878566
30	1444	0.4005534110877047	0.4005534110877047	0.4245338076698477	0.4005534110877047
30	1201	0.47038681308726477	0.47038681308726477	0.541179553153918	0.47038681308726477
30	1473	0.42316191537004527	0.42316191537004527	0.4305200106070256	0.42316191537004527
30	1586	0.41236846812847805	0.41236846812847805	0.5225500763070524	0.41236846812847805
30	1453	0.32339481379571117	0.32339481379571117	0.37727226225073773	0.32339481379571117
30	1395	0.3307026605571227	0.3307026605571227	0.34973863642210673	0.3307026605571227
30	1595	0.2502382468426062	0.2502382468426062	0.31876382933376235	0.2502382468426062
30	1511	0.5039624055605686	0.5039624055605686	0.5305549002182103	0.5039624055605686
30	1594	0.3185935048745887	0.3185935048745887	0.7101219540443087	0.3185935048745887
30	963	0.3224080850677969	0.3224080850677969	0.3245312620261327	0.3224080850677969
30	1462	0.37827852375981674	0.37827852375981674	0.4289245751967864	0.37827852375981674
30	1565	0.0	0.0	0.0	0.0
30	1118	0.5545801577015578	0.5545801577015578	0.5900812537141878	0.5545801577015578
30	1298	0.26596874670370835	0.26596874670370835	0.26606274488734977	0.26596874670370835
30	1281	0.39318477799230556	0.39318477799230556	0.426384563092267	0.39318477799230556
30	1573	0.3272877171888612	0.3272877171888612	0.34429679050179407	0.3272877171888612
30	1275	0.3336062958878311	0.3336062958878311	0.3525661376750445	0.3336062958878311
30	795	0.40835125801467376	0.40835125801467376	0.4225268273966771	0.40835125801467376
30	1427	0.3409093527739901	0.3409093527739901	0.36129255641255076	0.3409093527739901
30	1592	0.2534219974609353	0.2534219974609353	0.3491968618571323	0.2534219974609353
30	1428	0.32339481379571117	0.32339481379571117	0.37727226225073773	0.32339481379571117
30	1496	0.3373323485197606	0.3373323485197606	0.4178561616179949	0.3373323485197606
30	1494	0.3599442301844503	0.3599442301844503	0.36335449801403186	0.3599442301844503
139	7013	0.0009638425542987879	None	0.0	0.0009638425542987879
139	6100	0.02112218110825137	None	0.0	0.02112218110825137
139	6887	0.021494603128229473	None	0.0	0.021494603128229473
139	6992	0.0006329243280292699	None	0.06175678023506145	0.0006329243280292699
139	5886	0.02083532920549043	None	0.0	0.02083532920549043
139	6671	0.0012117614867886886	None	0.036079110983429113	0.0012117614867886886
139	7040	0.009621210094090043	None	0.0	0.009621210094090043
139	6439	0.02013615915389527	None	0.0	0.02013615915389527
139	6494	0.02083686923207622	None	0.0	0.02083686923207622
139	6526	0.015723461021546366	None	0.0	0.015723461021546366
139	7014	0.0005375262224856886	None	0.5844035061277484	0.0005375262224856886
139	7028	4.919846143762393e-07	None	0.0	4.919846143762393e-07
139	6976	0.020835729317423304	None	0.0	0.020835729317423304
139	6948	0.004518232095748262	None	0.036079110983429113	0.004518232095748262
139	6987	8.077112863834107e-05	None	0.5622365476694815	8.077112863834107e-05
139	6463	0.011687341782742723	None	0.0	0.011687341782742723
139	7043	0.016690979051781046	None	0.0	0.016690979051781046
139	6904	0.012210685648748089	None	0.0	0.012210685648748089
139	7019	0.012172354008091692	None	0.0	0.012172354008091692
139	6855	0.0003560781367593354	None	0.0818258425238999	0.0003560781367593354
139	6967	0.020912793947359915	None	0.0	0.020912793947359915
139	6457	0.012283713964202626	None	0.0	0.012283713964202626
139	6989	0.01596102047569441	None	0.0	0.01596102047569441
139	7023	0.0016691990715046953	None	0.0	0.0016691990715046953
139	6866	0.005189620940896761	None	0.0	0.005189620940896761
139	6881	0.020835837814707766	None	0.0	0.020835837814707766
139	5798	0.01218463616218807	None	0.0	0.01218463616218807
139	6848	0.0006281073692146236	None	0.06175678023506145	0.0006281073692146236
139	7027	0.021352432984966856	None	0.0	0.021352432984966856
139	6583	0.020500382653757955	None	0.0	0.020500382653757955
139	7022	-0.0006834483236192216	None	0.0	-0.0006834483236192216
139	7004	0.0011468050559042295	None	0.29771765653878524	0.0011468050559042295
139	6854	0.0003498494681459258	None	0.0818258425238999	0.0003498494681459258
139	6760	0.0012503522581754584	None	0.0	0.0012503522581754584
139	7041	4.778419910039206e-07	None	0.0	4.778419910039206e-07
139	6649	0.021600104303984555	None	0.0	0.021600104303984555
139	6572	0.02081185696679055	None	0.0	0.02081185696679055
139	7002	0.020805604096649315	None	0.0	0.020805604096649315
139	7029	-0.00046134183223203696	None	0.0	-0.00046134183223203696
139	6960	-2.963863863016342e-11	None	0.7629789213428773	-2.963863863016342e-11
139	6942	2.999189249571107e-06	None	0.0	2.999189249571107e-06
139	6961	0.01442396105864943	None	0.0	0.01442396105864943
139	6702	0.003951455034757142	None	0.2056239756997508	0.003951455034757142
139	6959	0.021061950946611178	None	0.0	0.021061950946611178
139	6777	0.021013342174173767	None	0.0	0.021013342174173767
139	6772	0.0003325465076179523	None	0.0	0.0003325465076179523
139	7020	0.006193603312055579	None	0.036079110983429113	0.006193603312055579
139	6952	0.0007936278319998259	None	0.0	0.0007936278319998259
139	6162	0.021521869975764153	None	0.0	0.021521869975764153
139	6399	0.011668754596205037	None	0.0	0.011668754596205037
139	6988	-9.276224039456277e-10	None	0.18575824202342758	-9.276224039456277e-10
139	6917	0.02083702374468779	None	0.0	0.02083702374468779
139	6215	0.0206965412054767	None	0.0	0.0206965412054767
139	6868	0.021045201069682093	None	0.0	0.021045201069682093
139	6954	0.011795493034552487	None	0.0	0.011795493034552487
139	7048	-1.2585773210479387e-05	None	0.0	-1.2585773210479387e-05
139	6690	0.015980273096916194	None	0.0	0.015980273096916194
139	7008	0.00017096655365486988	None	0.036079110983429113	0.00017096655365486988
139	6735	0.01981266060134105	None	0.0	0.01981266060134105
139	6983	0.011416932475827861	None	0.0	0.011416932475827861
139	7050	-1.3209180951986077e-07	None	0.3732612187501455	-1.3209180951986077e-07
139	6707	0.020416812457730797	None	0.0	0.020416812457730797
139	6802	0.0013232065909317713	None	0.0	0.0013232065909317713
139	5893	0.01245786568605749	None	0.0	0.01245786568605749
139	6456	0.02060293572973577	None	0.0	0.02060293572973577
139	7012	0.0001127707670155018	None	0.0	0.0001127707670155018
139	6629	0.006112838146529512	None	0.036079110983429113	0.006112838146529512
139	6891	3.611672429798311e-07	None	0.0	3.611672429798311e-07
139	6349	0.01541699079767544	None	0.0	0.01541699079767544
139	6928	0.005224813006602255	None	0.0	0.005224813006602255
139	6851	0.0037917588005628145	None	0.036079110983429113	0.0037917588005628145
139	6911	0.0060122469114395165	None	0.0	0.0060122469114395165
139	6873	9.095954582465833e-07	None	0.0818258425238999	9.095954582465833e-07
139	6716	0.021605398489027632	None	0.0	0.021605398489027632
139	6896	0.012103198282696908	None	0.0	0.012103198282696908
139	6892	0.0005094692867687307	None	0.2056239756997508	0.0005094692867687307
139	6245	0.01649036618765027	None	0.0	0.01649036618765027
139	6250	0.014464082567970077	None	0.0	0.014464082567970077
139	6957	1.0249840372923887e-11	None	0.0	1.0249840372923887e-11
139	6912	0.01180829322247085	None	0.0	0.01180829322247085
139	6905	0.0033153174947311796	None	0.0	0.0033153174947311796
139	7001	0.012151184286351794	None	0.0	0.012151184286351794
139	6953	0.011954256278415561	None	0.0	0.011954256278415561
139	6828	0.015397665867961057	None	0.0	0.015397665867961057
139	6964	-3.2316055780776847e-07	None	0.0	-3.2316055780776847e-07
139	7049	-1.31447688483014e-11	None	0.36968766905746514	-1.31447688483014e-11
139	6993	0.012153991334527518	None	0.0	0.012153991334527518
139	6950	0.0006769028441527576	None	0.06175678023506145	0.0006769028441527576
139	6980	1.448396730156835e-06	None	0.0	1.448396730156835e-06
139	6720	8.295905513559703e-05	None	0.06175678023506145	8.295905513559703e-05
139	6485	0.020245235635800485	None	0.0	0.020245235635800485
139	5882	0.016056698115660538	None	0.0	0.016056698115660538
139	6973	0.0207872045457694	None	0.0	0.0207872045457694
139	6710	0.021169396152542354	None	0.0	0.021169396152542354
139	7017	-1.0578565392275716e-06	None	0.0	-1.0578565392275716e-06
139	7003	-4.4794774163946535e-08	None	0.21458862545938623	-4.4794774163946535e-08
139	6897	0.0004771276482799961	None	0.0	0.0004771276482799961
139	6535	1.635184432655572e-05	None	1.0291066400306983	1.635184432655572e-05
139	6817	0.004279383304853667	None	0.38406925647539125	0.004279383304853667
139	6782	0.0046486278055843065	None	0.0	0.0046486278055843065
71	3569	0.0006871865664025481	None	0.21871602846349014	0.0006871865664025481
71	2982	0.001216933916776338	None	0.0	0.001216933916776338
71	3368	0.0011884049857569905	None	0.0	0.0011884049857569905
71	3582	0.002356562595818173	None	0.08914873002115475	0.002356562595818173
71	2955	0.0012138187768861992	None	0.0	0.0012138187768861992
71	3559	1.9938419224948492e-05	None	0.05855935179186984	1.9938419224948492e-05
71	3484	0.0001046011888651892	None	0.0	0.0001046011888651892
71	2969	0.00018970153920964684	None	0.0	0.00018970153920964684
71	3509	0.00012021386976711438	None	0.012026370327809704	0.00012021386976711438
71	3527	0.0008197124872640847	None	0.0	0.0008197124872640847
71	3550	0.0052255892424191725	None	0.1325448695964419	0.0052255892424191725
71	3277	0.0006955588941666737	None	0.12887507747976024	0.0006955588941666737
71	3358	0.0030808935602390382	None	0.012026370327809704	0.0030808935602390382
71	3629	0.0014315844219515198	None	0.33876770469996154	0.0014315844219515198
71	3608	0.00033172052236991206	None	0.40451719687073684	0.00033172052236991206
71	3637	-3.906369609461219e-05	None	0.0	-3.906369609461219e-05
71	3626	-0.1	None	0.3646764221550104	-0.1
71	3525	0.002485525189367588	None	0.08914873002115475	0.002485525189367588
71	3380	0.00030064427153667344	None	0.3083111020554802	0.00030064427153667344
71	3148	0.0011556161618247274	None	0.2899646035319254	0.0011556161618247274
71	3472	0.000546423053059754	None	0.0	0.000546423053059754
71	3589	8.984412418060311e-05	None	0.23287980364800237	8.984412418060311e-05
71	2905	0.000720566921089414	None	0.21871602846349014	0.000720566921089414
71	3536	0.0016368869045459116	None	0.21280011976003296	0.0016368869045459116
71	3563	2.7422168253274095e-05	None	0.39043145366680126	2.7422168253274095e-05
71	3535	0.003016800728882826	None	0.16658184994575848	0.003016800728882826
71	3575	4.5151012261699484e-05	None	0.3029115985326326	4.5151012261699484e-05
71	3296	5.1417304196289095e-05	None	0.0	5.1417304196289095e-05
71	3583	9.990531654831522e-05	None	0.3997518655366428	9.990531654831522e-05
71	3596	4.3049657547428596e-05	None	0.3029115985326326	4.3049657547428596e-05
71	3613	0.0005098287325189493	None	0.012026370327809704	0.0005098287325189493
71	3639	-8.445216733949738e-06	None	0.27698572898048873	-8.445216733949738e-06
71	3226	0.0025940813576150233	None	0.19972705243427233	0.0025940813576150233
71	3590	1.1482665342863222e-08	None	0.9281926124815808	1.1482665342863222e-08
71	3609	-3.2493223845151596e-10	None	0.012026370327809704	-3.2493223845151596e-10
71	3537	5.52934820084386e-05	None	0.3029115985326326	5.52934820084386e-05
71	3633	-2.3501600805958225e-05	None	0.0	-2.3501600805958225e-05
71	3641	0.0011814788421386233	None	0.0	0.0011814788421386233
71	3458	1.2437835010467512e-05	None	0.4030374464991685	1.2437835010467512e-05
71	3290	0.010356086403548095	None	0.1325448695964419	0.010356086403548095
71	3327	0.0030817395230281295	None	0.012026370327809704	0.0030817395230281295
71	3025	0.0017049080087288874	None	0.33876770469996154	0.0017049080087288874
71	3482	0.0026438868583116555	None	0.08914873002115475	0.0026438868583116555
71	3445	0.00688945174185776	None	0.1325448695964419	0.00688945174185776
71	3500	0.0012483736618243018	None	0.0	0.0012483736618243018
71	3549	0.0003234932349070063	None	0.44228652287494497	0.0003234932349070063
71	3588	1.261128160494067e-05	None	0.35009656414870416	1.261128160494067e-05
71	3452	0.0007316141074309396	None	0.0	0.0007316141074309396
71	3504	0.0017073592076718	None	0.3358746220156369	0.0017073592076718
71	3418	0.000922140378721772	None	0.33876770469996154	0.000922140378721772
71	3502	0.0012337387170955568	None	0.0	0.0012337387170955568
71	3623	None	None	0.4417882440528776	None
71	3420	0.0027255685327906053	None	0.0	0.0027255685327906053
71	3343	0.0012180646405006341	None	0.24611488242857132	0.0012180646405006341
71	3603	0.0032279379911475596	None	0.012026370327809704	0.0032279379911475596
71	3620	1.826326019725206e-08	None	0.34692875421367086	1.826326019725206e-08
71	3436	-1.4902792220041678e-09	None	0.9438778716135661	-1.4902792220041678e-09
71	3470	0.0018764777143440343	None	0.21280011976003296	0.0018764777143440343
71	3465	0.0006968989854120918	None	0.0	0.0006968989854120918
71	3640	0.001377268331473908	None	0.05855935179186984	0.001377268331473908
71	3602	0.0012107427082390313	None	0.0	0.0012107427082390313
71	3517	0.0014032832146972404	None	0.24611488242857132	0.0014032832146972404
71	3584	0.0030623185596369224	None	0.012026370327809704	0.0030623185596369224
71	3294	5.9564495840401826e-05	None	0.23287980364800237	5.9564495840401826e-05
71	3167	0.00691515554079407	None	0.1325448695964419	0.00691515554079407
71	3547	0.001212001316902	None	0.0	0.001212001316902
71	3176	0.0005152616874662815	None	0.05855935179186984	0.0005152616874662815
71	3580	0.0032362722173209573	None	0.40911577267540167	0.0032362722173209573
71	3647	0.00011558730014461964	None	0.0	0.00011558730014461964
71	3625	5.3214763502067276e-08	None	0.5190266016192117	5.3214763502067276e-08
71	3576	-1.590773552562396e-06	None	0.3029115985326326	-1.590773552562396e-06
71	3530	0.00503294333964959	None	0.0	0.00503294333964959
71	3335	0.00291947581918873	None	0.23287980364800237	0.00291947581918873
71	3650	-0.1	None	0.9438778716135661	-0.1
71	3173	0.001327918118637474	None	0.0	0.001327918118637474
71	2916	0.001226069046870835	None	0.0	0.001226069046870835
71	3599	0.0023301443004760166	None	0.19972705243427233	0.0023301443004760166
71	3238	0.0012027417577841427	None	0.21280011976003296	0.0012027417577841427
71	3466	2.1480783367205636e-08	None	0.05855935179186984	2.1480783367205636e-08
71	3565	0.0004017754659871492	None	0.33876770469996154	0.0004017754659871492
71	3568	0.0025207880347211547	None	0.19972705243427233	0.0025207880347211547
71	3605	-0.1	None	0.0	-0.1
71	3099	0.001181801428235452	None	0.0	0.001181801428235452
71	3340	0.0015048322798145994	None	0.47312004483091935	0.0015048322798145994
71	3540	7.7133336585619e-05	None	0.36580314432270844	7.7133336585619e-05
71	3643	0.00010410412361337898	None	0.08914873002115475	0.00010410412361337898
71	3592	-3.52165042859978e-07	None	0.33400256292491287	-3.52165042859978e-07
71	3301	0.001181030756796302	None	0.0	0.001181030756796302
71	3560	0.002939936596498479	None	0.23287980364800237	0.002939936596498479
71	3382	0.0011878879271751957	None	0.0	0.0011878879271751957
71	3598	0.0012334505392545994	None	0.0	0.0012334505392545994
71	3515	0.006711120766273025	None	0.1325448695964419	0.006711120766273025
71	3586	0.0001730402397939184	None	0.39043145366680126	0.0001730402397939184
71	3363	0.0012430954456796154	None	0.0	0.0012430954456796154
71	3402	0.0031617811229764856	None	0.16658184994575848	0.0031617811229764856
71	3143	0.00044027885185114496	None	0.49352295380697164	0.00044027885185114496
71	2807	0.0029868436306176986	None	0.012026370327809704	0.0029868436306176986
71	3627	0.001253623828080039	None	0.0	0.001253623828080039
71	3636	-0.1	None	0.3646764221550104	-0.1
71	3619	3.715475427489318e-07	None	0.41644618910197273	3.715475427489318e-07
54	2617	0.0006547035396942429	None	0.37338277052662516	0.0006547035396942429
54	2601	6.853979838161206e-07	None	0.08418459229466795	6.853979838161206e-07
54	2640	0.00015584020439654523	None	0.29800381673390774	0.00015584020439654523
54	2689	0.0010547402578717211	None	0.43642335523061604	0.0010547402578717211
54	2717	-7.168806339075065e-07	None	0.30934103005044356	-7.168806339075065e-07
54	2800	0.0003785206317317352	None	0.3368911935403586	0.0003785206317317352
54	2584	0.00035447033541546646	None	0.39102368705093116	0.00035447033541546646
54	2785	0.0002557132161574593	None	0.051234753829797995	0.0002557132161574593
54	2723	2.3330169242928773e-08	None	0.437207419293472	2.3330169242928773e-08
54	2677	0.00020854112621715134	None	0.04810548131123882	0.00020854112621715134
54	2576	0.0010716226305949096	None	0.3451974256286642	0.0010716226305949096
54	2615	0.000333197198265811	None	0.0	0.000333197198265811
54	2759	-4.5747298993547565e-09	None	0.13662155729271813	-4.5747298993547565e-09
54	2707	5.679427808594416e-08	None	0.31430795480291257	5.679427808594416e-08
54	2621	3.4564619391741506e-05	None	0.2710649742006693	3.4564619391741506e-05
54	2625	-6.67972789399923e-07	None	0.29328319266964176	-6.67972789399923e-07
54	2624	-3.4500167502912763e-10	None	0.858298360798457	-3.4500167502912763e-10
54	2662	-6.589463483626225e-08	None	0.0	-6.589463483626225e-08
54	2758	-0.1	None	0.0	-0.1
54	2577	-1.99446700180689e-07	None	0.04810548131123882	-1.99446700180689e-07
54	2790	1.057187456834026e-05	None	0.3434160053760369	1.057187456834026e-05
54	2719	2.5639372082114353e-08	None	0.2710649742006693	2.5639372082114353e-08
54	2585	2.727872525597543e-07	None	0.7267798524907985	2.727872525597543e-07
54	2670	-6.580124433518551e-07	None	0.29328319266964176	-6.580124433518551e-07
54	2697	0.00017947720801398407	None	0.051234753829797995	0.00017947720801398407
54	2755	-2.1631894426469927e-09	None	0.3806600507061599	-2.1631894426469927e-09
54	2764	9.21691723990924e-05	None	0.34424080383146133	9.21691723990924e-05
54	2653	6.281201168806632e-08	None	0.13662155729271813	6.281201168806632e-08
54	2765	0.0001741787106856863	None	0.051234753829797995	0.0001741787106856863
54	2778	4.5114043337403934e-08	None	0.397393397677802	4.5114043337403934e-08
54	2666	-3.552119313203473e-08	None	0.2886624916227887	-3.552119313203473e-08
54	2732	2.817533519171458e-06	None	0.0	2.817533519171458e-06
54	2557	-1.158403769442462e-07	None	0.1944076348693629	-1.158403769442462e-07
54	2712	0.000126745542724731	None	0.358468284345132	0.000126745542724731
54	2798	-0.1	None	0.0	-0.1
54	2720	0.0006904992219548772	None	0.2710649742006693	0.0006904992219548772
54	2594	9.275787927097909e-09	None	0.4094737300641776	9.275787927097909e-09
54	2655	1.2935554280830593e-08	None	0.08418459229466795	1.2935554280830593e-08
54	2751	2.7441198377449487e-07	None	0.7267798524907985	2.7441198377449487e-07
54	2782	-1.614372486410331e-11	None	0.0	-1.614372486410331e-11
54	2786	-4.2893789023443386e-08	None	0.24619664348317047	-4.2893789023443386e-08
54	2733	1.2708445312408077e-05	None	0.0	1.2708445312408077e-05
54	2611	-7.292625848092052e-09	None	0.2584818069208854	-7.292625848092052e-09
54	2742	4.955954459428028e-07	None	0.04810548131123882	4.955954459428028e-07
54	2741	0.0002287596189879932	None	0.0	0.0002287596189879932
54	2661	-5.24640744707429e-07	None	0.051234753829797995	-5.24640744707429e-07
54	2772	1.8290147128574666e-07	None	0.0	1.8290147128574666e-07
54	2637	-7.094905352657745e-11	None	0.9067417707363331	-7.094905352657745e-11
54	2799	0.00035694829582551366	None	0.4406780211831115	0.00035694829582551366
54	2749	1.7138986623963714e-06	None	0.24619664348317047	1.7138986623963714e-06
54	2783	2.7556059648827684e-06	None	0.24619664348317047	2.7556059648827684e-06
54	2642	8.667499559455754e-08	None	0.13662155729271813	8.667499559455754e-08
54	2754	3.2907542529932223e-07	None	0.13662155729271813	3.2907542529932223e-07
54	2780	-0.1	None	0.0	-0.1
54	2561	0.0001771317354116805	None	0.051234753829797995	0.0001771317354116805
54	2725	0.0004915268890107832	None	0.30781871394415583	0.0004915268890107832
54	2620	0.0007195857363434314	None	0.2941674972561578	0.0007195857363434314
54	2726	-9.645365352257315e-06	None	0.08418459229466795	-9.645365352257315e-06
54	2740	0.0002629172269391186	None	0.0	0.0002629172269391186
54	2674	-2.015699135747911e-08	None	0.3834404291694642	-2.015699135747911e-08
54	2575	-0.1	None	0.5539926025795285	-0.1
54	2616	-5.15648510005121e-07	None	0.051234753829797995	-5.15648510005121e-07
54	2685	5.535691937677738e-06	None	0.04810548131123882	5.535691937677738e-06
54	2795	-0.1	None	0.0	-0.1
54	2692	0.0014773611228102047	None	0.3451974256286642	0.0014773611228102047
54	2744	1.1767120492396863e-08	None	0.24619664348317047	1.1767120492396863e-08
54	2774	-0.1	None	0.0	-0.1
54	2750	None	None	0.2854917653931154	None
54	2678	-2.1337386983832942e-09	None	0.28320919601876693	-2.1337386983832942e-09
54	2588	0.000873450056146194	None	0.4532592318075393	0.000873450056146194
54	2779	0.0006185819461134894	None	0.42279288762228057	0.0006185819461134894
54	2688	-6.838176164328197e-08	None	0.13662155729271813	-6.838176164328197e-08
54	2793	6.74380095491819e-05	None	0.2722800350599685	6.74380095491819e-05
54	2657	0.0014342417953353433	None	0.3451974256286642	0.0014342417953353433
54	2763	-0.1	None	0.0	-0.1
54	2669	0.00046257798215772016	None	0.30781871394415583	0.00046257798215772016
54	2784	9.678162783624014e-06	None	0.04810548131123882	9.678162783624014e-06
54	2626	5.3696987018587424e-08	None	0.31430795480291257	5.3696987018587424e-08
54	2551	3.7746940620216657e-06	None	0.051234753829797995	3.7746940620216657e-06
54	2729	0.0012498568152896278	None	0.16837217357543915	0.0012498568152896278
54	2565	5.395875494219594e-07	None	0.04810548131123882	5.395875494219594e-07
54	2735	2.980806412516939e-06	None	0.16270489394065168	2.980806412516939e-06
54	2586	-6.530146737437555e-09	None	0.2584818069208854	-6.530146737437555e-09
54	2773	0.0002605040871084726	None	0.04810548131123882	0.0002605040871084726
54	2694	6.419585100628696e-08	None	0.13662155729271813	6.419585100628696e-08
54	2761	None	None	0.3278800708435156	None
54	2792	-2.401571143732534e-09	None	0.0	-2.401571143732534e-09
54	2743	-2.364349822942144e-09	None	0.369294931813613	-2.364349822942144e-09
54	2787	7.642525371366854e-07	None	0.08418459229466795	7.642525371366854e-07
54	2593	4.5566067695530385e-05	None	0.0	4.5566067695530385e-05
54	2618	-4.181847765276902e-06	None	0.32442275207354715	-4.181847765276902e-06
54	2757	2.3642794324489874e-08	None	0.42254847120037287	2.3642794324489874e-08
54	2762	3.172516992324494e-05	None	0.31567624123487786	3.172516992324494e-05
54	2731	-9.437016420999115e-09	None	0.2584818069208854	-9.437016420999115e-09
54	2760	8.167146269624778e-09	None	0.37916741253347264	8.167146269624778e-09
54	2562	1.326753405948165e-08	None	0.28336283937598333	1.326753405948165e-08
54	2583	-4.4882828231143796e-09	None	0.48426220092435457	-4.4882828231143796e-09
54	2684	6.543864028562353e-10	None	0.051234753829797995	6.543864028562353e-10
54	2702	0.0003371517296597917	None	0.051234753829797995	0.0003371517296597917
54	2738	-3.415780339070105e-07	None	0.2710649742006693	-3.415780339070105e-07
108	5179	0.011788609897981158	None	0.0	0.011788609897981158
108	5469	0.00029908330811903995	None	0.43947237265013095	0.00029908330811903995
108	5026	0.011790063485071497	None	0.0	0.011790063485071497
108	5312	0.01185256063946757	None	0.0	0.01185256063946757
108	5433	-1.3662858926820028e-05	None	0.4364700911768232	-1.3662858926820028e-05
108	5319	0.0006865742186895788	None	0.0	0.0006865742186895788
108	5434	0.01214727602941148	None	0.0	0.01214727602941148
108	5307	3.6152099576393106e-05	None	0.4720412347098537	3.6152099576393106e-05
108	5451	0.011825282236414254	None	0.0	0.011825282236414254
108	5003	0.011795314633711498	None	0.0	0.011795314633711498
108	5490	0.012172693643089608	None	0.0	0.012172693643089608
108	5448	0.0017523412368610053	None	0.0	0.0017523412368610053
108	5371	0.011858466697404393	None	0.0	0.011858466697404393
108	5174	0.012465257924801914	None	0.0	0.012465257924801914
108	4782	0.010089491747048958	None	0.0	0.010089491747048958
108	4898	0.010231756739874925	None	0.0	0.010231756739874925
108	5390	1.2923388414613844e-08	None	0.08868686482693658	1.2923388414613844e-08
108	5457	2.2341050807744785e-07	None	0.0	2.2341050807744785e-07
108	5475	-3.1755160940791845e-05	None	0.0	-3.1755160940791845e-05
108	5487	0.012672820072881813	None	0.0	0.012672820072881813
108	5316	0.010444415046402512	None	0.0	0.010444415046402512
108	5455	0.012004230370444135	None	0.0	0.012004230370444135
108	4584	0.010409835097366822	None	0.0	0.010409835097366822
108	5408	0.001954534545944258	None	0.21445509270849056	0.001954534545944258
108	5398	4.0240172011234727e-07	None	0.08868686482693658	4.0240172011234727e-07
108	5411	0.0004110231114163147	None	0.5786378971297736	0.0004110231114163147
108	5213	0.012139769151049872	None	0.0	0.012139769151049872
108	5409	0.012252487125140024	None	0.0	0.012252487125140024
108	5474	0.01217119659024811	None	0.0	0.01217119659024811
108	5237	0.01529426544493808	None	0.0	0.01529426544493808
108	4961	0.009956708424629862	None	0.0	0.009956708424629862
108	5378	0.00016088474962267876	None	0.0	0.00016088474962267876
108	5471	0.006014168163732491	None	0.0	0.006014168163732491
108	5079	0.011640898325835595	None	0.0	0.011640898325835595
108	5424	-1.1041510274175371e-10	None	0.0	-1.1041510274175371e-10
108	5482	0.012012910316450244	None	0.0	0.012012910316450244
108	5318	0.0017922900743511587	None	0.6330330620217691	0.0017922900743511587
108	5466	0.0007118795167587034	None	0.0	0.0007118795167587034
108	5341	0.012000484269935902	None	0.0	0.012000484269935902
108	5252	2.0300919211807345e-06	None	0.0	2.0300919211807345e-06
108	5465	2.679133532313086e-06	None	0.0	2.679133532313086e-06
108	5224	0.011818588394975276	None	0.0	0.011818588394975276
108	4765	0.01201847917390141	None	0.0	0.01201847917390141
108	4701	0.012458029220588907	None	0.0	0.012458029220588907
108	5161	0.012123002546363523	None	0.0	0.012123002546363523
108	5019	0.00787323275032289	None	0.0	0.00787323275032289
108	5345	0.012023544111577274	None	0.0	0.012023544111577274
108	5170	0.0031161569958499872	None	0.08868686482693658	0.0031161569958499872
108	4461	0.012140078263369693	None	0.0	0.012140078263369693
108	5491	0.012304933716506422	None	0.0	0.012304933716506422
108	5238	0.012174985138331061	None	0.0	0.012174985138331061
108	5483	0.011797803799446322	None	0.0	0.011797803799446322
108	5362	8.095508330000734e-06	None	0.33620134086412035	8.095508330000734e-06
108	4995	0.01215157882975127	None	0.0	0.01215157882975127
108	5425	0.010347962724123751	None	0.0	0.010347962724123751
108	4815	0.012502710384026313	None	0.0	0.012502710384026313
108	5427	0.0015252789383552953	None	0.28848845538305573	0.0015252789383552953
108	4635	0.014456779382592487	None	0.0	0.014456779382592487
108	5156	0.011858277998407862	None	0.0	0.011858277998407862
108	5462	-0.1	None	0.19570207764874964	-0.1
108	5364	0.01192661771137043	None	0.0	0.01192661771137043
108	5305	0.012173078975862736	None	0.0	0.012173078975862736
108	5412	0.01656358149503363	None	0.0	0.01656358149503363
108	5189	0.01224548170296334	None	0.0	0.01224548170296334
108	4606	0.011153048871402319	None	0.0	0.011153048871402319
108	5477	-3.795353349997066e-08	None	0.0	-3.795353349997066e-08
108	5365	-7.391562875153151e-10	None	0.3302553651810028	-7.391562875153151e-10
108	5413	-0.00012421794066362838	None	0.0	-0.00012421794066362838
108	4989	0.012142667378399327	None	0.0	0.012142667378399327
108	5499	0.011795314628577953	None	0.0	0.011795314628577953
108	5000	0.011788609885289772	None	0.0	0.011788609885289772
108	4660	0.010515861350851984	None	0.0	0.010515861350851984
108	5468	0.002450970100356262	None	0.0	0.002450970100356262
108	5426	5.5776222747856424e-05	None	0.636680658603098	5.5776222747856424e-05
108	5187	-2.5549537692656307e-08	None	0.17276073980829237	-2.5549537692656307e-08
108	5497	-2.645120061109619e-06	None	0.0	-2.645120061109619e-06
108	5015	0.012184636164449637	None	0.0	0.012184636164449637
108	5486	0.0002406980836719105	None	0.4125770589459245	0.0002406980836719105
108	5423	-8.400756707767893e-05	None	0.0	-8.400756707767893e-05
108	5360	0.012171368648128383	None	0.0	0.012171368648128383
108	5397	2.667967453561145e-06	None	0.0	2.667967453561145e-06
108	5359	1.7886012111569043e-06	None	0.0	1.7886012111569043e-06
108	5134	0.011941326410816867	None	0.0	0.011941326410816867
108	4289	0.005434384779401649	None	0.0	0.005434384779401649
108	5419	-8.917772577521592e-08	None	0.47218647473623615	-8.917772577521592e-08
108	5317	2.9316757709329228e-05	None	0.18429444778099918	2.9316757709329228e-05
108	4523	0.012148808762584545	None	0.0	0.012148808762584545
108	5456	2.675787652740483e-06	None	0.9783188516620968	2.675787652740483e-06
108	4596	0.012253191407560414	None	0.0	0.012253191407560414
108	5250	1.6967311003639785e-06	None	0.0	1.6967311003639785e-06
108	5400	0.011816770272882277	None	0.0	0.011816770272882277
108	5420	0.012169901579638431	None	0.0	0.012169901579638431
108	5241	0.010132464205511097	None	0.0	0.010132464205511097
108	5002	0.013259759872071536	None	0.0	0.013259759872071536
108	4227	0.010634636170639311	None	0.0	0.010634636170639311
108	5334	0.0009500341709192511	None	0.0	0.0009500341709192511
108	5492	0.01166333021910806	None	0.0	0.01166333021910806
108	5481	0.01217550196489797	None	0.0	0.01217550196489797
108	4941	0.008092010119588463	None	0.0	0.008092010119588463
108	5473	-5.034775080466847e-06	None	0.28848845538305573	-5.034775080466847e-06
34	1743	0.4207607897762203	0.4207607897762203	0.7916428086512581	0.4207607897762203
34	1751	0.31046746627726207	0.31046746627726207	0.3602651332535978	0.31046746627726207
34	1787	0.3802115069792549	0.3802115069792549	0.3830033684301931	0.3802115069792549
34	1297	0.4299805289100046	0.4299805289100046	0.43162009366871856	0.4299805289100046
34	1600	0.4167126729691157	0.4167126729691157	0.4525592225852395	0.4167126729691157
34	1173	0.48820731914143156	0.48820731914143156	0.4889343003252787	0.48820731914143156
34	1559	0.38745448446125186	0.38745448446125186	0.41701192557479716	0.38745448446125186
34	1772	0.3328822066177655	0.3328822066177655	0.376467404448238	0.3328822066177655
34	1747	0.34389356594313836	0.34389356594313836	0.38844740895999924	0.34389356594313836
34	1793	0.3425012350848304	0.3425012350848304	0.43481444392981955	0.3425012350848304
34	1759	0.2952108332102503	0.2952108332102503	0.32819142800972345	0.2952108332102503
34	1767	0.37305700695268074	0.37305700695268074	0.41050443002594184	0.37305700695268074
34	1510	0.5391660330949204	0.5391660330949204	0.540175126548623	0.5391660330949204
34	1696	0.37305700695268074	0.37305700695268074	0.41050443002594184	0.37305700695268074
34	1726	0.42102161688284473	0.42102161688284473	0.45856191160997506	0.42102161688284473
34	1775	0.30296549886792923	0.30296549886792923	0.388485155667744	0.30296549886792923
34	1487	0.4588715578056302	0.4588715578056302	0.49070812041143225	0.4588715578056302
34	1111	0.35283764941800116	0.35283764941800116	0.37883659475278714	0.35283764941800116
34	1741	0.2969594299088157	0.2969594299088157	0.3275135999066466	0.2969594299088157
34	1710	0.26939649182958403	0.26939649182958403	0.34505515848350454	0.26939649182958403
34	1755	0.28940889976024164	0.28940889976024164	0.34338429717989516	0.28940889976024164
34	1292	0.44697305682175675	0.44697305682175675	0.48641169599664097	0.44697305682175675
34	1765	0.30296549886792923	0.30296549886792923	0.388485155667744	0.30296549886792923
34	1698	0.3816438163575022	0.3816438163575022	0.4653298870946346	0.3816438163575022
34	1299	0.2863472468463645	0.2863472468463645	0.33504258259840475	0.2863472468463645
34	1553	0.46506786555014656	0.46506786555014656	0.5476098971612865	0.46506786555014656
34	1544	0.32242975017151115	0.32242975017151115	0.3467796015808923	0.32242975017151115
34	1754	0.0	0.0	0.0	0.0
34	1684	0.35283764941800116	0.35283764941800116	0.37883659475278714	0.35283764941800116
34	1470	0.35651550903157814	0.35651550903157814	0.37018140278651035	0.35651550903157814
34	1770	0.2955960011357698	0.2955960011357698	0.3029074613967424	0.2955960011357698
34	1613	0.3541705143848443	0.3541705143848443	0.41280041711217585	0.3541705143848443
34	1724	0.31165242941495064	0.31165242941495064	0.368162547926584	0.31165242941495064
34	1715	0.2560406328199837	0.2560406328199837	0.3443902471553897	0.2560406328199837
34	1746	0.6498060243543984	0.6498060243543984	0.6550331907546758	0.6498060243543984
34	1763	0.27265841172983996	0.27265841172983996	0.3181153490429527	0.27265841172983996
34	1702	0.38839614285003415	0.38839614285003415	0.4077339698764145	0.38839614285003415
34	1689	0.46506786555014656	0.46506786555014656	0.5476098971612865	0.46506786555014656
34	1799	0.4588715578056302	0.4588715578056302	0.49070812041143225	0.4588715578056302
34	1757	0.47816475355846233	0.47816475355846233	0.6344166741820014	0.47816475355846233
34	1674	0.38839614285003415	0.38839614285003415	0.4077339698764145	0.38839614285003415
34	1337	0.3949070101193826	0.3949070101193826	0.4310210017087476	0.3949070101193826
34	1682	0.37263741234161213	0.37263741234161213	0.37922942786020436	0.37263741234161213
34	1748	0.33260293022279347	0.33260293022279347	0.3569359492969146	0.33260293022279347
34	1764	0.4584698102774059	0.4584698102774059	0.587319450294818	0.4584698102774059
34	1683	0.37747935609230965	0.37747935609230965	0.3827611934084849	0.37747935609230965
34	1426	0.36620166328850984	0.36620166328850984	0.3944248630094057	0.36620166328850984
34	1675	0.2863472468463645	0.2863472468463645	0.33504258259840475	0.2863472468463645
34	1758	0.21293195941044057	0.21293195941044057	0.41599077391150685	0.21293195941044057
34	1789	0.2803235229810571	0.2803235229810571	0.3833553682790313	0.2803235229810571
34	1797	0.39690692232747155	0.39690692232747155	0.413171703710043	0.39690692232747155
34	1731	0.3266434955377121	0.3266434955377121	0.3886545395750024	0.3266434955377121
34	1766	0.36620166328850984	0.36620166328850984	0.3944248630094057	0.36620166328850984
34	1796	0.21453260860143614	0.21453260860143614	0.3606683500037633	0.21453260860143614
34	1632	0.48820731914143156	0.48820731914143156	0.4889343003252787	0.48820731914143156
34	1677	0.37222049367119275	0.37222049367119275	0.3851225307612651	0.37222049367119275
34	1776	0.3225554478854111	0.3225554478854111	0.41290978394245403	0.3225554478854111
34	1526	0.403938806352827	0.403938806352827	0.41728299170462196	0.403938806352827
34	1785	0.4493463496803189	0.4493463496803189	0.464304467754922	0.4493463496803189
34	1535	0.33260293022279347	0.33260293022279347	0.3569359492969146	0.33260293022279347
34	1636	0.31586484809283716	0.31586484809283716	0.4368091185586175	0.31586484809283716
34	1503	0.48820731914143156	0.48820731914143156	0.4889343003252787	0.48820731914143156
34	1774	0.4211084713919447	0.4211084713919447	0.4602624017361633	0.4211084713919447
34	1647	0.3816936351476598	0.3816936351476598	0.4352015034680633	0.3816936351476598
34	1618	0.4442589009816049	0.4442589009816049	0.46664953604315984	0.4442589009816049
34	1268	0.37361597207681563	0.37361597207681563	0.3942747488971158	0.37361597207681563
34	1590	0.44896040883740784	0.44896040883740784	0.4616952011405798	0.44896040883740784
34	1704	0.4187472481301685	0.4187472481301685	0.47941483054083955	0.4187472481301685
34	596	0.5062945682290945	0.5062945682290945	0.5125896427451277	0.5062945682290945
34	1795	0.0	0.0	0.0	0.0
34	1615	0.364266824567507	0.364266824567507	0.4100111458912651	0.364266824567507
34	1000	0.38328228005049736	0.38328228005049736	0.40303370238664027	0.38328228005049736
34	1739	0.34415187995136864	0.34415187995136864	0.37634467242057235	0.34415187995136864
34	1472	0.47816475355846233	0.47816475355846233	0.6344166741820014	0.47816475355846233
34	1601	0.2955960011357698	0.2955960011357698	0.3029074613967424	0.2955960011357698
34	1466	0.2825298924333322	0.2825298924333322	0.3394680417943454	0.2825298924333322
34	1643	0.5391660330949204	0.5391660330949204	0.540175126548623	0.5391660330949204
34	1515	0.31927699666109194	0.31927699666109194	0.3819754858833673	0.31927699666109194
34	1703	0.38051285155881504	0.38051285155881504	0.40071704373939976	0.38051285155881504
34	1444	0.343274534289744	0.343274534289744	0.365633786216301	0.343274534289744
34	1631	0.30296549886792923	0.30296549886792923	0.388485155667744	0.30296549886792923
34	1201	0.4187472481301685	0.4187472481301685	0.47941483054083955	0.4187472481301685
34	1732	0.37747935609230965	0.37747935609230965	0.3827611934084849	0.37747935609230965
34	1473	0.37263741234161213	0.37263741234161213	0.37922942786020436	0.37263741234161213
34	1729	0.2955960011357698	0.2955960011357698	0.3029074613967424	0.2955960011357698
34	1800	0.39840846149157383	0.39840846149157383	0.44661846794565185	0.39840846149157383
34	1777	0.3277102959801999	0.3277102959801999	0.33583189500185856	0.3277102959801999
34	1298	0.3554261702994614	0.3554261702994614	0.362565618131026	0.3554261702994614
34	1745	0.40733905411132076	0.40733905411132076	0.4484065511611511	0.40733905411132076
34	1281	0.4334086805224775	0.4334086805224775	0.4914314630508792	0.4334086805224775
34	1573	0.3328754390008021	0.3328754390008021	0.36024527752032653	0.3328754390008021
34	795	0.3598666527670256	0.3598666527670256	0.37407907272591806	0.3598666527670256
34	1679	0.5102917862334813	0.5102917862334813	0.5307078620607579	0.5102917862334813
34	1652	0.33209687141091637	0.33209687141091637	0.34218999764718944	0.33209687141091637
34	1640	0.31586484809283716	0.31586484809283716	0.4368091185586175	0.31586484809283716
34	1496	0.3096244756471659	0.3096244756471659	0.3725934350404064	0.3096244756471659
34	1602	0.3960029093973797	0.3960029093973797	0.43196329128966404	0.3960029093973797
34	1628	0.5525735426703855	0.5525735426703855	0.5689020672312204	0.5525735426703855
34	1762	0.30296549886792923	0.30296549886792923	0.388485155667744	0.30296549886792923
34	1494	0.35283764941800116	0.35283764941800116	0.37883659475278714	0.35283764941800116
0	67	0.4095198485491812	0.4095198485491812	0.4095198485491812	0.4095198485491812
0	78	0.24523918604015854	0.24523918604015854	0.24523918604015854	0.24523918604015854
0	27	0.32520799944185697	0.32520799944185697	0.32520799944185697	0.32520799944185697
0	40	0.3365669309365832	0.3365669309365832	0.3365669309365832	0.3365669309365832
0	44	0.3407698010847767	0.3407698010847767	0.3407698010847767	0.3407698010847767
0	66	0.0	0.0	0.0	0.0
0	95	0.0	0.0	0.0	0.0
0	21	0.4600209613844431	0.4600209613844431	0.4600209613844431	0.4600209613844431
0	37	0.23843591054713512	0.23843591054713512	0.23843591054713512	0.23843591054713512
0	58	0.0	0.0	0.0	0.0
0	52	0.2072756101689591	0.2072756101689591	0.2072756101689591	0.2072756101689591
0	15	0.0	0.0	0.0	0.0
0	92	0.0	0.0	0.0	0.0
0	84	0.6396371727342937	0.6396371727342937	0.6396371727342937	0.6396371727342937
0	53	0.0479458834524366	0.0479458834524366	0.0479458834524366	0.0479458834524366
0	12	0.0	0.0	0.0	0.0
0	41	0.2837456195570268	0.2837456195570268	0.2837456195570268	0.2837456195570268
0	91	0.21875688466224258	0.21875688466224258	0.21875688466224258	0.21875688466224258
0	77	0.22074562091830607	0.22074562091830607	0.22074562091830607	0.22074562091830607
0	38	0.3024160296041327	0.3024160296041327	0.3024160296041327	0.3024160296041327
0	64	0.11424036299331222	0.11424036299331222	0.11424036299331222	0.11424036299331222
0	19	0.6593749331945828	0.6593749331945828	0.6593749331945828	0.6593749331945828
0	85	0.0479458834524366	0.0479458834524366	0.0479458834524366	0.0479458834524366
0	49	0.43839996485759797	0.43839996485759797	0.43839996485759797	0.43839996485759797
0	45	0.9789262254814443	0.9789262254814443	0.9789262254814443	0.9789262254814443
0	86	0.24283861004261217	0.24283861004261217	0.24283861004261217	0.24283861004261217
0	35	0.42504958189014586	0.42504958189014586	0.42504958189014586	0.42504958189014586
0	88	0.0479458834524366	0.0479458834524366	0.0479458834524366	0.0479458834524366
0	70	0.37810714319568	0.37810714319568	0.37810714319568	0.37810714319568
0	80	0.23082810677471305	0.23082810677471305	0.23082810677471305	0.23082810677471305
0	17	0.409544839598841	0.409544839598841	0.409544839598841	0.409544839598841
0	23	0.46912626466258683	0.46912626466258683	0.46912626466258683	0.46912626466258683
0	57	0.23628596462794454	0.23628596462794454	0.23628596462794454	0.23628596462794454
0	39	0.2599375810637494	0.2599375810637494	0.2599375810637494	0.2599375810637494
0	62	0.0	0.0	0.0	0.0
0	22	0.21434768944657404	0.21434768944657404	0.21434768944657404	0.21434768944657404
0	29	0.5893391529711278	0.5893391529711278	0.5893391529711278	0.5893391529711278
0	4	0.0	0.0	0.0	0.0
0	76	0.278915734410404	0.278915734410404	0.278915734410404	0.278915734410404
0	25	0.47162499953082443	0.47162499953082443	0.47162499953082443	0.47162499953082443
0	61	0.33102124892452445	0.33102124892452445	0.33102124892452445	0.33102124892452445
0	60	0.0	0.0	0.0	0.0
0	81	0.29687913889553946	0.29687913889553946	0.29687913889553946	0.29687913889553946
0	73	0.32690374926022486	0.32690374926022486	0.32690374926022486	0.32690374926022486
0	72	0.0479458834524366	0.0479458834524366	0.0479458834524366	0.0479458834524366
0	89	0.0479458834524366	0.0479458834524366	0.0479458834524366	0.0479458834524366
0	51	0.317300638691306	0.317300638691306	0.317300638691306	0.317300638691306
0	3	0.25006486509580156	0.25006486509580156	0.25006486509580156	0.25006486509580156
0	11	0.0	0.0	0.0	0.0
0	24	0.2941633541607622	0.2941633541607622	0.2941633541607622	0.2941633541607622
0	10	0.29261385725585193	0.29261385725585193	0.29261385725585193	0.29261385725585193
0	33	0.21942116036986006	0.21942116036986006	0.21942116036986006	0.21942116036986006
0	56	0.23843591054713512	0.23843591054713512	0.23843591054713512	0.23843591054713512
0	75	0.7251593094439708	0.7251593094439708	0.7251593094439708	0.7251593094439708
0	59	0.2625739519681466	0.2625739519681466	0.2625739519681466	0.2625739519681466
0	43	0.43527596630655907	0.43527596630655907	0.43527596630655907	0.43527596630655907
0	47	0.0	0.0	0.0	0.0
0	32	0.0	0.0	0.0	0.0
0	74	0.0	0.0	0.0	0.0
0	90	0.4357669443482079	0.4357669443482079	0.4357669443482079	0.4357669443482079
0	99	0.5596268752630478	0.5596268752630478	0.5596268752630478	0.5596268752630478
0	7	0.31679220379896045	0.31679220379896045	0.31679220379896045	0.31679220379896045
0	1	0.0	0.0	0.0	0.0
0	5	0.23597077356553786	0.23597077356553786	0.23597077356553786	0.23597077356553786
0	26	0.30110246084300807	0.30110246084300807	0.30110246084300807	0.30110246084300807
0	13	0.6148408535207257	0.6148408535207257	0.6148408535207257	0.6148408535207257
0	71	0.21109897625041377	0.21109897625041377	0.21109897625041377	0.21109897625041377
0	31	0.7251593094439708	0.7251593094439708	0.7251593094439708	0.7251593094439708
0	63	0.0	0.0	0.0	0.0
0	54	0.0	0.0	0.0	0.0
0	100	0.5729194512920379	0.5729194512920379	0.5729194512920379	0.5729194512920379
0	6	1.049424033503687	1.049424033503687	1.049424033503687	1.049424033503687
0	96	0.0	0.0	0.0	0.0
0	82	0.2329092227333887	0.2329092227333887	0.2329092227333887	0.2329092227333887
0	48	0.0	0.0	0.0	0.0
0	83	0.2936201917307839	0.2936201917307839	0.2936201917307839	0.2936201917307839
0	79	0.0	0.0	0.0	0.0
0	69	0.18498636655301365	0.18498636655301365	0.18498636655301365	0.18498636655301365
0	87	0.0	0.0	0.0	0.0
0	46	0.0	0.0	0.0	0.0
0	18	0.36152616956160216	0.36152616956160216	0.36152616956160216	0.36152616956160216
0	20	0.0479458834524366	0.0479458834524366	0.0479458834524366	0.0479458834524366
0	94	0.30019185795615927	0.30019185795615927	0.30019185795615927	0.30019185795615927
0	16	0.2549240101535198	0.2549240101535198	0.2549240101535198	0.2549240101535198
0	36	0.0479458834524366	0.0479458834524366	0.0479458834524366	0.0479458834524366
0	14	0.11424036299331222	0.11424036299331222	0.11424036299331222	0.11424036299331222
0	34	0.0	0.0	0.0	0.0
0	9	0.0479458834524366	0.0479458834524366	0.0479458834524366	0.0479458834524366
0	28	0.6680993746244298	0.6680993746244298	0.6680993746244298	0.6680993746244298
0	68	0.24693249013519578	0.24693249013519578	0.24693249013519578	0.24693249013519578
0	98	0.0	0.0	0.0	0.0
0	93	0.2514478590596618	0.2514478590596618	0.2514478590596618	0.2514478590596618
0	30	0.7141510017762945	0.7141510017762945	0.7141510017762945	0.7141510017762945
0	97	0.2680718704857683	0.2680718704857683	0.2680718704857683	0.2680718704857683
0	55	0.0	0.0	0.0	0.0
0	65	0.0	0.0	0.0	0.0
0	50	0.0	0.0	0.0	0.0
0	8	0.7077488685432092	0.7077488685432092	0.7077488685432092	0.7077488685432092
0	42	0.0	0.0	0.0	0.0
0	2	0.30569333662036186	0.30569333662036186	0.30569333662036186	0.30569333662036186
87	3734	0.01051107113070177	None	0.0	0.01051107113070177
87	4373	8.113077288438874e-05	None	0.0	8.113077288438874e-05
87	4343	0.00028272379289495344	None	0.3522160813092309	0.00028272379289495344
87	3654	0.0027705374968228238	None	0.0	0.0027705374968228238
87	3678	0.0012229376941310366	None	0.29583991461906245	0.0012229376941310366
87	4089	0.0068522287220548995	None	0.0	0.0068522287220548995
87	4361	-1.4349861441445368e-08	None	0.02326649073203007	-1.4349861441445368e-08
87	4342	1.2161712390986817e-06	None	0.0	1.2161712390986817e-06
87	4450	0.0028255722832048807	None	0.0	0.0028255722832048807
87	4384	0.01052673387908158	None	0.0	0.01052673387908158
87	4433	1.0045794872054013e-07	None	0.5914705241870828	1.0045794872054013e-07
87	4101	0.0003079110479901945	None	0.6951230157104109	0.0003079110479901945
87	4416	-3.981655118535632e-05	None	0.0	-3.981655118535632e-05
87	4367	0.0004572096324588244	None	0.5621483331622995	0.0004572096324588244
87	4324	0.0003532168199453964	None	0.2374092493427411	0.0003532168199453964
87	3767	0.007156214169637726	None	0.0	0.007156214169637726
87	4448	0.011788609898111204	None	0.0	0.011788609898111204
87	4215	0.0014152831062871677	None	0.0	0.0014152831062871677
87	4397	1.7601519188245414e-06	None	0.546038877432333	1.7601519188245414e-06
87	4254	0.0017131513569669105	None	0.29583991461906245	0.0017131513569669105
87	4357	1.8056820954414023e-06	None	0.3610513215737224	1.8056820954414023e-06
87	4263	0.006695642974466342	None	0.03489973609804511	0.006695642974466342
87	3886	0.0024037177812578224	None	0.03489973609804511	0.0024037177812578224
87	4203	8.90928080696125e-08	None	0.4468494655053877	8.90928080696125e-08
87	4098	0.008109378567905435	None	0.0	0.008109378567905435
87	4209	0.005102848520633348	None	0.0	0.005102848520633348
87	4363	-2.7469807693641218e-08	None	0.3256625551772123	-2.7469807693641218e-08
87	4415	0.002734854964320845	None	0.0	0.002734854964320845
87	4296	0.01018193874724796	None	0.0	0.01018193874724796
87	4426	0.00010224963184133474	None	0.0	0.00010224963184133474
87	4365	0.003009677987142551	None	0.012026370327809704	0.003009677987142551
87	4429	0.0004931985650416726	None	0.0	0.0004931985650416726
87	3976	0.010157247528367093	None	0.0	0.010157247528367093
87	4412	0.00011226742800629069	None	0.0	0.00011226742800629069
87	4078	0.0029868436306176986	None	0.012026370327809704	0.0029868436306176986
87	4432	None	None	0.4600145313394567	None
87	4317	0.003132331051577337	None	0.012026370327809704	0.003132331051577337
87	4152	0.00058876488539578	None	0.29583991461906245	0.00058876488539578
87	4442	3.411885406270479e-09	None	0.9569696343083184	3.411885406270479e-09
87	4396	0.0027877775610220274	None	0.0	0.0027877775610220274
87	3327	0.0030817395230281295	None	0.012026370327809704	0.0030817395230281295
87	4430	-2.1221996377135013e-05	None	0.02326649073203007	-2.1221996377135013e-05
87	4162	0.004988079076647249	None	0.0	0.004988079076647249
87	4047	0.008106819984821906	None	0.0	0.008106819984821906
87	4431	0.00607690845627833	None	0.0	0.00607690845627833
87	4362	0.0007678656453247487	None	0.29583991461906245	0.0007678656453247487
87	3939	0.0030107530207477686	None	0.012026370327809704	0.0030107530207477686
87	4009	0.008092010119588463	None	0.0	0.008092010119588463
87	4440	0.006728379272176007	None	0.9090621122168521	0.006728379272176007
87	4109	0.006566447444792682	None	0.03489973609804511	0.006566447444792682
87	4437	0.0002709996679739367	None	0.0	0.0002709996679739367
87	4378	0.01029367122256394	None	0.0	0.01029367122256394
87	4399	0.011820609027474175	None	0.0	0.011820609027474175
87	4407	0.00013705953798847452	None	0.0	0.00013705953798847452
87	4330	9.558733359129702e-05	None	0.3427472139466942	9.558733359129702e-05
87	4446	1.7850136725071882e-06	None	0.0	1.7850136725071882e-06
87	3931	0.004934135709556596	None	0.0	0.004934135709556596
87	4409	0.0004019251610425535	None	0.337869099451189	0.0004019251610425535
87	4222	0.0016836596408601834	None	0.48186463074291286	0.0016836596408601834
87	4051	0.0026766092029169783	None	0.0	0.0026766092029169783
87	4371	0.010255344972783326	None	0.0	0.010255344972783326
87	4246	0.00494794980462563	None	0.0	0.00494794980462563
87	4193	0.010255592472703856	None	0.0	0.010255592472703856
87	4344	0.007938173289475358	None	0.0	0.007938173289475358
87	4297	0.0002789407957463826	None	0.5621483331622995	0.0002789407957463826
87	4435	0.01529426544493808	None	0.0	0.01529426544493808
87	4439	0.0014178023462871655	None	0.29583991461906245	0.0014178023462871655
87	4405	4.937704918287408e-07	None	0.0	4.937704918287408e-07
87	3957	0.0005979546022721959	None	0.02326649073203007	0.0005979546022721959
87	4248	0.0052255892424191725	None	0.0	0.0052255892424191725
87	4420	-0.1	None	0.7484487613224842	-0.1
87	4423	None	None	0.24255669424039503	None
87	4356	-6.465549309278758e-10	None	0.3431968720750363	-6.465549309278758e-10
87	4424	0.013056553940750107	None	0.0	0.013056553940750107
87	4303	0.006499219966503179	None	0.03489973609804511	0.006499219966503179
87	4176	0.00011465159788899811	None	0.0	0.00011465159788899811
87	4358	0.008864924691514328	None	0.0	0.008864924691514328
87	4238	0.0006968226947497595	None	0.02326649073203007	0.0006968226947497595
87	4060	2.219131991052809e-07	None	0.7817192660122672	2.219131991052809e-07
87	4231	0.011665433009183226	None	0.0	0.011665433009183226
87	4447	-3.661826940579641e-08	None	0.37383708409554595	-3.661826940579641e-08
87	3887	0.006377209904252355	None	0.03489973609804511	0.006377209904252355
87	4221	5.778916873163926e-07	None	0.2374092493427411	5.778916873163926e-07
87	4402	0.008589330363753056	None	0.0	0.008589330363753056
87	4322	2.3201946588077704e-05	None	0.0	2.3201946588077704e-05
87	4064	0.012171196596496235	None	0.0	0.012171196596496235
87	4421	None	None	0.3721779018781934	None
87	4388	0.00034094252864150037	None	0.42404073527879255	0.00034094252864150037
87	4181	3.370778593463164e-05	None	0.4558872683456324	3.370778593463164e-05
87	4289	0.005434384779401649	None	0.0	0.005434384779401649
87	3940	0.00650840971795868	None	0.03489973609804511	0.00650840971795868
87	4137	0.003098954660687328	None	0.012026370327809704	0.003098954660687328
87	3988	0.002590104984518609	None	0.0	0.002590104984518609
87	4087	0.010240747069733016	None	0.0	0.010240747069733016
87	3863	0.0032815071237764022	None	0.012026370327809704	0.0032815071237764022
87	2807	0.0029868436306176986	None	0.012026370327809704	0.0029868436306176986
87	4278	0.003072251511625016	None	0.012026370327809704	0.003072251511625016
87	4227	0.010634636170639311	None	0.0	0.010634636170639311
87	4241	0.0014788163626667866	None	0.02326649073203007	0.0014788163626667866
87	3971	0.002714095592013287	None	0.03489973609804511	0.002714095592013287
51	2617	0.0006547035396942429	None	0.4072956671672155	0.0006547035396942429
51	2598	None	None	0.36338253384388697	None
51	2601	6.853979838161206e-07	None	0.14986815304723886	6.853979838161206e-07
51	2414	None	None	0.47073714467908695	None
51	2640	0.00015584020439654523	None	0.2720909804562737	0.00015584020439654523
51	2579	-1.569215046602669e-07	None	0.14492371164177323	-1.569215046602669e-07
51	2584	0.00035447033541546646	None	0.39854097570140895	0.00035447033541546646
51	2560	1.8211252289304325e-05	None	0.47073714467908695	1.8211252289304325e-05
51	1885	None	None	0.46073706214144217	None
51	2501	None	None	0.27973276983433804	None
51	2576	0.0010716226305949096	None	0.4211156350479318	0.0010716226305949096
51	2045	None	None	0.5513004949838146	None
51	2615	0.000333197198265811	None	0.14492371164177323	0.000333197198265811
51	2558	-0.1	None	0.4703233635600431	-0.1
51	2559	3.986505033797708e-06	None	0.4605589943519896	3.986505033797708e-06
51	2568	-0.1	None	0.0	-0.1
51	2502	None	None	0.26522992071516793	None
51	2566	-0.1	None	0.0	-0.1
51	2540	None	None	0.2714019319445483	None
51	2621	3.4564619391741506e-05	None	0.41253709738278144	3.4564619391741506e-05
51	2309	None	None	0.300514197762167	None
51	2625	-6.67972789399923e-07	None	0.2714019319445483	-6.67972789399923e-07
51	2624	-3.4500167502912763e-10	None	0.5503397859993305	-3.4500167502912763e-10
51	2577	-1.99446700180689e-07	None	0.1992913314094263	-1.99446700180689e-07
51	2341	None	None	0.4733120685026444	None
51	2631	-3.5238752578233852e-06	None	0.3828079410537445	-3.5238752578233852e-06
51	2645	8.370466920577756e-06	None	0.2291942170994695	8.370466920577756e-06
51	1726	None	None	0.4694596602581885	None
51	2628	None	None	0.3522681070993158	None
51	2585	2.727872525597543e-07	None	0.6726200957943271	2.727872525597543e-07
51	2187	None	None	0.3828079410537445	None
51	2641	1.6704567152257688e-05	None	0.47073714467908695	1.6704567152257688e-05
51	2607	-0.1	None	0.0	-0.1
51	2646	-2.388849065279966e-05	None	0.14986815304723886	-2.388849065279966e-05
51	2534	None	None	0.4853763483690009	None
51	2635	-0.1	None	0.0	-0.1
51	2596	-0.00010905997731387794	None	0.3174143367053122	-0.00010905997731387794
51	2463	None	None	0.44075345554056444	None
51	2613	-0.1	None	0.0	-0.1
51	2553	3.3893726122320824e-11	None	0.33140012391568974	3.3893726122320824e-11
51	2476	None	None	0.2291942170994695	None
51	2528	None	None	0.2833940562927977	None
51	2605	-3.82308872964394e-09	None	0.32169074846920004	-3.82308872964394e-09
51	2636	-0.1	None	0.0	-0.1
51	1870	None	None	0.479884137115396	None
51	2557	-1.158403769442462e-07	None	0.2912458490614364	-1.158403769442462e-07
51	2594	9.275787927097909e-09	None	0.40159940439292835	9.275787927097909e-09
51	2623	-7.004654362363756e-06	None	0.2992380053170547	-7.004654362363756e-06
51	2570	0.00024895330983256493	None	0.4236994388609633	0.00024895330983256493
51	2619	-1.8244947249949245e-05	None	0.2994041877583345	-1.8244947249949245e-05
51	2611	-7.292625848092052e-09	None	0.2294603728952375	-7.292625848092052e-09
51	2589	-2.3110676488084257e-09	None	0.3759155056621854	-2.3110676488084257e-09
51	2637	-7.094905352657745e-11	None	0.4438413740855604	-7.094905352657745e-11
51	2406	None	None	0.2994041877583345	None
51	2642	8.667499559455754e-08	None	0.4175776205063574	8.667499559455754e-08
51	2647	None	None	0.36314382006149615	None
51	2569	None	None	0.3030001292378178	None
51	2633	0.000429786196964078	None	0.3881039071842018	0.000429786196964078
51	2561	0.0001771317354116805	None	0.2291942170994695	0.0001771317354116805
51	2418	None	None	0.37271490827779463	None
51	2627	-2.1581822524571798e-05	None	0.14492371164177323	-2.1581822524571798e-05
51	2620	0.0007195857363434314	None	0.2950923984299541	0.0007195857363434314
51	2610	-0.1	None	0.0	-0.1
51	2327	None	None	0.32169074846920004	None
51	2632	-1.886533053641057e-06	None	0.38500269319987707	-1.886533053641057e-06
51	2336	None	None	0.49129578922365696	None
51	2575	-0.1	None	0.43957835674034057	-0.1
51	2564	1.1812112263381311e-07	None	0.49129578922365696	1.1812112263381311e-07
51	2499	None	None	0.3759155056621854	None
51	2616	-5.15648510005121e-07	None	0.2291942170994695	-5.15648510005121e-07
51	2459	None	None	0.5593171825270727	None
51	2609	-5.507720942847304e-09	None	0.14492371164177323	-5.507720942847304e-09
51	1804	None	None	0.5513004949838146	None
51	2588	0.000873450056146194	None	0.3409752527980306	0.000873450056146194
51	2599	-0.1	None	0.0	-0.1
51	2411	None	None	0.4438413740855604	None
51	2604	-2.116944952895087e-06	None	0.3190236117059701	-2.116944952895087e-06
51	2626	5.3696987018587424e-08	None	0.3598217292340396	5.3696987018587424e-08
51	2644	None	None	0.2842643566317329	None
51	2551	3.7746940620216657e-06	None	0.2291942170994695	3.7746940620216657e-06
51	2565	5.395875494219594e-07	None	0.1992913314094263	5.395875494219594e-07
51	2567	None	None	0.4287364349556265	None
51	2643	-2.4949825251319786e-05	None	0.296766304813412	-2.4949825251319786e-05
51	2519	None	None	0.4236994388609633	None
51	2087	None	None	0.48032713917514325	None
51	2586	-6.530146737437555e-09	None	0.2294603728952375	-6.530146737437555e-09
51	2549	None	None	0.0	None
51	2630	-0.1	None	0.0	-0.1
51	2638	-0.1	None	0.0	-0.1
51	2591	-0.1	None	0.5503397859993305	-0.1
51	2573	-0.1	None	0.0	-0.1
51	2317	None	None	0.4211156350479318	None
51	2593	4.5566067695530385e-05	None	0.14492371164177323	4.5566067695530385e-05
51	2543	None	None	0.3146351042607509	None
51	2618	-4.181847765276902e-06	None	0.30934368523716677	-4.181847765276902e-06
51	2121	None	None	0.46952378997420824	None
51	2590	-0.1	None	0.0	-0.1
51	2562	1.326753405948165e-08	None	0.32651341574174403	1.326753405948165e-08
51	2572	-0.1	None	0.0	-0.1
[truncated: 13,001 more rows]
