# Supplementary material for: Constrained by Design: Influence of Genetic Encodings on Evolved Traits of Robots
Source: Front Robot AI. 2021 Jun 15;8:672379. doi: 10.3389/frobt.2021.672379 (PMC8239187; doi:10.3389/frobt.2021.672379)
Supplement: Supplementary file 2 [file DataSheet1.ZIP › hyperplasticoding_plane_7_all_measures.tsv]

robot_id	velocity	displacement_velocity	displacement_velocity_hill	head_balance	contacts	branching	branching_modules_count	limbs	extremities	length_of_limbs	extensiveness	coverage	joints	hinge_count	active_hinges_count	brick_count	touch_sensor_count	brick_sensor_count	proportion	width	height	size	absolute_size	sensors	symmetry	avg_period	dev_period	avg_phase_offset	dev_phase_offset	avg_amplitude	dev_amplitude	avg_intra_dev_params	avg_inter_dev_params	sensors_reach	recurrence	synaptic_reception
4373	0.0	0.0	0.0	1.0	None	0	0	0	0	0	0	1.0	0	0	0	0	0	0	1.0	1	1	0.06666666666666667	1	0.0	0	0	0	0	0	0	0	0	0	0	0	0
2773	2.0841079166530505e-05	7.91006588535725e-08	-6.688441116133073e-08	0.999999998945797	None	0.5	1	0.6666666666666666	4	0.5714285714285714	4	0.36	0.5714285714285714	8	4	0	0	0	1.0	5	5	0.6	9	0.0	1.0	0.12798519477574505	0.5589842433514045	2.641123383183447e-09	0.5000734791874655	-0.03703778104463834	0.5133237073473751	0.669735656314021	0.5242012444488413	0	1.0	0.0
4104	0.0	0.0	0.0	0.9999999999999998	None	0	0	0	0	0	0	1.0	0	0	0	0	4	0	1.0	1	1	0.06666666666666667	1	1.0	0	0	0	0	0	0	0	0	0	0	0	0
4	None	None	None	None	None	0	0	0	0	0	0	1.0	0	0	0	0	2	0	1.0	1	1	0.06666666666666667	1	0.5	0	0	0	0	0	0	0	0	0	0	0	0
7051	0.008793848953967079	0.0012217068950814416	0.0011771728093397048	0.9866611607869873	None	0.3333333333333333	1	0.5	4	0.6666666666666666	6	0.3055555555555556	0.6666666666666666	10	6	0	0	0	1.0	6	6	0.7333333333333333	11	0.0	0.4	0.09927202393505528	0.5010658798922152	-0.09512705896435383	0.5172743634259119	0.18182243036922352	0.5959473016490261	0.7628539370634414	0.5384237120667877	0	1.0	0.0
1702	None	None	None	None	None	0	0	0.5294117647058824	9	0.30434782608695654	7	0.5208333333333334	0.08695652173913043	6	2	18	11	0	0.75	6	8	1.6666666666666667	25	0.3055555555555556	0.8421052631578947	-0.09999995428231237	0.5000000450664074	-0.09999765181069165	0.5000012800197782	-0.05827221314997586	0.6645923117444315	0.5490175440842775	0.5567405592372702	1.0	1.0	0.0
131	None	None	None	None	None	0.25	1	0.4	4	0.75	9	0.25	0.75	13	9	0	0	0	0.875	8	7	0.9333333333333333	14	0.0	0.8571428571428571	3.7000101010062935e-05	0.5241671126467706	0.09508705814054143	0.9977092983244995	0.06626208584743978	0.5733426326460375	0.6053616426797634	0.8962544674310214	0	1.0	0.0
4445	1.4988455598342924e-06	4.334972274200375e-08	-2.1070539360612537e-08	0.9999999998937008	None	0.2	1	0.3333333333333333	4	0.8	12	0.20987654320987653	0.8	16	12	0	0	0	1.0	9	9	1.1333333333333333	17	0.0	1.0	-0.08508566750947905	0.6266945535414834	0.00967557205494093	0.677998419550313	0.0001416119979798512	0.5074744474165237	0.6195236100695758	0.6060766868343905	0	1.0	0.0
1977	None	None	None	None	None	0	0	0.25	4	0.7727272727272727	17	0.6857142857142857	0.09090909090909091	4	2	19	16	0	0.7142857142857143	5	7	1.6	24	0.4	0.782608695652174	0.0017657354520558097	0.5033747663657993	0.0422612726924459	0.5065858465280817	0.0344463071357415	0.6074446687725651	0.5632732140707368	0.5396190819940117	1.0	1.0	0.7105849218602822
784	None	None	None	None	None	0	0	0	0	0	0	1.0	0	0	0	0	2	0	1.0	1	1	0.06666666666666667	1	0.5	0	0	0	0	0	0	0	0	0	0	0	0
4512	0.0005619330513093695	1.5471497502262044e-06	-9.938385063073362e-07	0.9999972474403317	None	0.25	1	0.4	4	0.7692307692307693	10	0.23809523809523808	0.7692307692307693	14	10	0	0	0	0.7777777777777778	7	9	1.0	15	0.0	1.0	6.760258184492429e-05	0.5041524875008503	-0.00121303249108076	0.6671638827412841	0.18765084375586696	0.667246094265137	0.6990822780076609	0.6152063492131444	0	0.8571428571428571	0.0
6386	None	None	None	None	None	0.045454545454545456	1	0.1956521739130435	9	0.7878787878787878	52	0.8395061728395061	0.2878787878787879	27	19	40	0	0	1.0	9	9	4.533333333333333	68	0.0	0.8852459016393442	0.08761171733770343	0.5789665998669	-0.009894769106159398	0.6736438121149856	0.2609234404224773	0.7468527359260503	0.7334807987160419	0.670043201611302	0	0.9629629629629629	0.0
3813	None	None	None	None	None	0.125	2	0.3142857142857143	11	0.66	33	0.6419753086419753	0.34	26	17	25	0	0	1.0	9	9	3.466666666666667	52	0.0	0.7441860465116279	0.020191540568705695	0.5728275082252758	0.054250239486504835	0.5387622010036802	0.01282073515607847	0.66744768184674	0.59332119116777	0.5943088635603757	0	1.0	0.0
3266	1.7077213251624395e-06	4.396081888052707e-09	-2.605642785032507e-09	0.9999999024558718	None	0	0	0	0	0	0	1.0	0	0	0	0	0	0	1.0	1	1	0.06666666666666667	1	0.0	0	0	0	0	0	0	0	0	0	0	0	0
5661	0.0	0.0	0.0	1.0	None	0	0	0	0	0	0	1.0	0	0	0	0	0	0	1.0	1	1	0.06666666666666667	1	0.0	0	0	0	0	0	0	0	0	0	0	0	0
7224	0.0007474146832529477	0.00021421116633923583	3.7585302959018244e-05	0.9991601976863292	None	0.3333333333333333	1	0.4444444444444444	4	0.7272727272727273	8	0.2708333333333333	0.7272727272727273	12	8	0	0	0	0.75	6	8	0.8666666666666667	13	0.0	0.8571428571428571	0.001986015390623043	0.5644047551398708	0.09395716904283254	0.5842404462011026	0.2310791664379579	0.6487059186251406	0.7133033848753114	0.5996978933964624	0	1.0	0.0
4161	0.004311786549536921	0.0002968532947728157	-4.461787352488548e-05	0.9940153976658817	None	0.2	1	0.3333333333333333	4	0.8	12	0.20987654320987653	0.8	16	12	0	0	0	1.0	9	9	1.1333333333333333	17	0.0	1.0	-0.044550766750882306	0.6902313359030565	0.00016784029555651952	0.5007841992049523	0.11190993662799886	0.6388826735742041	0.6603189354197385	0.6126073114067996	0	0.0625	0.0
5138	0.01613045081087909	0.010703863541708457	0.010155294027205363	0.9957116109348518	None	0.2	1	0.3333333333333333	4	0.8	12	0.20987654320987653	0.8	16	12	0	0	0	1.0	9	9	1.1333333333333333	17	0.0	1.0	0.006203412726361249	0.5621287414854774	0.007411522723372109	0.6775869826377798	0.17562413772472857	0.6484234503158671	0.7206147890182107	0.6306195639561424	0	1.0	0.0
2140	None	None	None	None	None	0	0	0.018518518518518517	1	1.0	79	1.0	0	0	0	80	0	0	1.0	9	9	5.4	81	0.0	1.0	0	0	0	0	0	0	0	0	0	0	0
4456	0.0	0.0	0.0	0.9999999999999998	None	0	0	0	0	0	0	1.0	0	0	0	0	4	0	1.0	1	1	0.06666666666666667	1	1.0	0	0	0	0	0	0	0	0	0	0	0	0
7473	6.695870019763836e-05	1.8691365937615074e-05	-1.85625965268301e-05	0.9985735478316033	None	0	0	0.1702127659574468	8	0.7941176470588235	54	0.8641975308641975	0	5	0	64	4	0	1.0	9	9	4.666666666666667	70	0.031496062992125984	0.8524590163934426	0	0	0	0	0	0	0	0	0	0	0
6934	1.2028757856520227e-07	1.036742666318217e-07	5.034032860000364e-11	0.9999809148031286	None	0	0	0.018518518518518517	1	1.0	79	1.0	0	0	0	80	0	0	1.0	9	9	5.4	81	0.0	1.0	0	0	0	0	0	0	0	0	0	0	0
1051	None	None	None	None	None	0	0	0.6	3	0.6	3	0.4375	0.6	6	3	0	1	0	1.0	4	4	0.4666666666666667	7	1.0	0.6666666666666666	0.05572403881199213	0.5231249958256732	0.0020526259973799167	0.5096593963903929	0.010999288198242158	0.5291899232685502	0.5547788207431628	0.5206633100359777	0.0	0	0.0
5181	0.016118561529837015	0.010655083517724805	0.010109603436492531	0.9959263003533747	None	0.2	1	0.3333333333333333	4	0.8	12	0.20987654320987653	0.8	16	12	0	0	0	1.0	9	9	1.1333333333333333	17	0.0	1.0	0.006203412726361249	0.5621287414854774	0.007411522723372109	0.6775869826377798	0.17562413772472857	0.6484234503158671	0.7206147890182107	0.6306195639561424	0	1.0	0.0
3494	0.009507833513861778	0.004958398781003953	0.002973254091678515	0.9956893310616141	None	0.2	1	0.3333333333333333	4	0.8	12	0.20987654320987653	0.8	16	12	0	0	0	1.0	9	9	1.1333333333333333	17	0.0	1.0	0.20694335748646403	0.7009249927448924	-0.026947729641409478	0.5042146791763576	0.044445068363260336	0.5660445179355276	0.7270891037825108	0.5934144725173768	0	0.9375	0.0
1106	None	None	None	None	None	0	0	0.28125	9	0.6444444444444445	29	0.5802469135802469	0.35555555555555557	23	16	23	5	0	1.0	9	9	3.1333333333333333	47	0.11627906976744186	0.6666666666666666	0.02885784951876974	0.5196998280728764	0.09454309046488477	0.5490815845471012	0.09999968672640494	0.5000176001150561	0.58011481770518	0.5229730749904294	1.0	1.0	0.0
1741	None	None	None	None	None	0	0	0.2647058823529412	9	0.673469387755102	33	0.7083333333333334	0.16326530612244897	15	8	35	3	0	0.8888888888888888	9	8	3.4	51	0.04477611940298507	0.8571428571428571	-0.06140692448792867	0.5215454083070431	0.09994886344752331	0.5004423043867463	0.09934286655688597	0.5016447544229004	0.6811420768908848	0.5078812882925495	0.26666666666666666	0.26666666666666666	0.0
5350	1.3991023239766569e-05	4.177252606820613e-06	-4.177252586848338e-06	0.9988016539208635	None	0	0	0.25	1	1.0	3	1.0	1.0	4	3	0	0	0	0.2	1	5	0.3333333333333333	5	0.0	0	0.001691640884983346	0.5	0.0999160295784232	0.5006696517670006	4.804239357655078e-12	0.500000007525163	0.6146906236882589	0.500223219882689	0	1.0	0.0
3302	8.315552011209855e-06	7.089204473639149e-08	-7.070453145542822e-08	0.9999995901685675	None	0	0	1.0	1	0	0	1.0	0	1	0	0	3	0	0.5	2	1	0.13333333333333333	2	1.0	0	0	0	0	0	0	0	0	0	0	0	0
1780	None	None	None	None	None	0	0	0	0	0	0	1.0	0	0	0	0	2	0	1.0	1	1	0.06666666666666667	1	0.5	0	0	0	0	0	0	0	0	0	0	0	0
6925	0.0003797365041606322	4.345690101346997e-05	1.4972468107563894e-05	0.9951514312844827	None	0	0	0.18421052631578946	7	0.7777777777777778	42	0.8888888888888888	0.05555555555555555	6	3	49	0	0	0.7777777777777778	9	7	3.7333333333333334	56	0.0	0.9387755102040817	0.013374781698284835	0.5210306339115249	0.04733392960053452	0.6632981178487081	0.13551956125253195	0.9658067846508064	0.6765576509047815	0.7970102075238378	0	0.3333333333333333	0.0
4933	0.0001695957050040954	8.030361739769408e-05	-5.1316307451107557e-05	0.9958816430104789	None	0	0	0.16666666666666666	6	0.8235294117647058	42	0.654320987654321	0.19607843137254902	14	10	38	5	0	1.0	9	9	3.533333333333333	53	0.06578947368421052	0.6666666666666666	-0.052820697643351996	0.5	0.05542298130373622	0.6752827887141744	0.009094355344878857	0.5694671808655734	0.6336458659225863	0.5835308230409584	0.0	0	0.0
994	None	None	None	None	None	0.043478260869565216	1	0.16666666666666666	8	0.8142857142857143	57	0.8888888888888888	0.014285714285714285	4	1	67	0	0	1.0	9	9	4.8	72	0.0	0.875	0.04349931338080073	0.587831259434552	0.09603878990785439	0.5084363303304301	0.0925938264910067	0.5312074706976688	0.5636999249678246	0.5427080107564434	0	1.0	0.0
3882	1.4249540578978998e-09	1.129503623582676e-10	-8.134183735077678e-11	0.9999999999999889	None	0.2	1	0.3333333333333333	4	0.8	12	0.20987654320987653	0.8	16	12	0	0	0	1.0	9	9	1.1333333333333333	17	0.0	1.0	0.011568020207132376	0.5645698467391856	0.05333730515354289	0.559526248537589	6.220048096894861e-09	0.5000001392087007	0.5622306810373666	0.5414852295395404	0	1.0	0.0
1542	None	None	None	None	None	0.25	2	0.3888888888888889	7	0.68	17	0.3333333333333333	0.68	24	17	2	0	0	1.0	9	9	1.8	27	0.0	0.8	0.4434200569018806	0.5803560423372505	0.09914517281935853	0.513649891448933	0.05017023025727744	0.5627840741846277	0.8582618322404205	0.552416466647001	0	1.0	0.0
6211	0.0003236803660732953	1.7315954891745592e-06	1.731261969272804e-06	0.9999999700054278	None	0.2	1	0.3333333333333333	4	0.8	12	0.20987654320987653	0.8	16	12	0	0	0	1.0	9	9	1.1333333333333333	17	0.0	1.0	0.09308514299581545	0.5562246210572207	0.00589881347868206	0.6817116606223753	0.08593433516951095	0.6491172249159501	0.6499854982254388	0.6304671231540531	0	0.9375	0.0
6782	None	None	None	None	None	0	0	0.15384615384615385	6	0.8214285714285714	46	0.8055555555555556	0.05357142857142857	6	3	51	0	0	0.8888888888888888	9	8	3.8666666666666667	58	0.0	1.0	0.06411216744803666	0.5538701422911131	-0.031683622542865456	0.57705547537915	0.013443170452560027	0.6378162328982049	0.6084470645331235	0.5900822369645555	0	1.0	0.0
6354	0.00013141402371315844	2.9404847163186268e-06	-1.0306102127011247e-06	0.9999999372754708	None	0.2	1	0.3333333333333333	4	0.8	12	0.20987654320987653	0.8	16	12	0	0	0	1.0	9	9	1.1333333333333333	17	0.0	1.0	0.20959955423414883	0.6780414546771953	-0.00766994261370337	0.6525897173127673	-0.05778342271344259	0.6720218436883625	0.7486674735301934	0.6676385563240561	0	1.0	0.0
773	None	None	None	None	None	0	0	0.07407407407407407	2	0.9473684210526315	36	0.8888888888888888	0	0	0	39	5	0	0.5555555555555556	9	5	2.6666666666666665	40	0.06097560975609756	0.9142857142857143	0	0	0	0	0	0	0	0	0	0	0
1161	None	None	None	None	None	0.25	1	0.6	6	0.4166666666666667	5	0.3333333333333333	0.4166666666666667	11	5	2	2	0	0.8571428571428571	6	7	0.9333333333333333	14	1.0	0.4	-0.09999999935117398	0.5000000177465488	0.060341573033000015	0.5741418046487646	0.044415033008275595	0.5627334522483501	0.6885132207231224	0.5457907653964551	1.0	1.0	0.0
3923	0.0	0.0	0.0	0.9999999999999998	None	0	0	0	0	0	0	1.0	0	0	0	0	4	0	1.0	1	1	0.06666666666666667	1	1.0	0	0	0	0	0	0	0	0	0	0	0	0
4479	0.01671366468556696	0.011036693003715558	0.010416388823233301	0.9959512271394636	None	0.2	1	0.3333333333333333	4	0.8	12	0.20987654320987653	0.8	16	12	0	0	0	1.0	9	9	1.1333333333333333	17	0.0	1.0	0.006203412726361249	0.5621287414854774	0.007411522723372109	0.6775869826377798	0.17562413772472857	0.6484234503158671	0.7206147890182107	0.6306195639561424	0	1.0	0.0
6722	None	None	None	None	None	0.1111111111111111	1	0.35	7	0.6785714285714286	19	0.37037037037037035	0.6071428571428571	23	17	6	0	0	1.0	9	9	2.0	30	0.0	0.6666666666666666	0.041789081386105494	0.6690364599391453	0.0024729112223383282	0.6551192483766641	0.09296001111050947	0.6357443716360467	0.6218448422933991	0.6534253033249251	0	0.9130434782608695	0.0
6588	7.895069382872289e-11	7.029992515197192e-13	5.800652935381399e-13	0.9999999999999997	None	0.2	1	0.3333333333333333	4	0.8	12	0.20987654320987653	0.8	16	12	0	0	0	1.0	9	9	1.1333333333333333	17	0.0	1.0	-0.06516693952172474	0.5377384937014593	-0.04066603840766495	0.6697588771971614	1.2893559629764662e-25	0.5000000000000481	0.5914357896121523	0.571044046066298	0	1.0	0.0
4918	0.0	0.0	0.0	1.0	None	0	0	0	0	0	0	1.0	0	0	0	0	0	0	1.0	1	1	0.06666666666666667	1	0.0	0	0	0	0	0	0	0	0	0	0	0	0
7145	None	None	None	None	None	0.16666666666666666	1	0.3333333333333333	5	0.75	15	0.2716049382716049	0.5	14	10	7	0	0	1.0	9	9	1.4666666666666666	22	0.0	0.5	-2.4524849406601378e-05	0.6823286204945169	0.22087035386424453	0.6656441156737424	-0.09967182081498113	0.5430346343174808	0.800606229739062	0.6322472160587728	0	0.9285714285714286	0.0
100	None	None	None	None	None	0.25	1	0.4	4	0.7692307692307693	10	0.23809523809523808	0.7692307692307693	14	10	0	0	0	0.7777777777777778	9	7	1.0	15	0.0	1.0	0.09995685628587062	0.5131616378087535	0.06861882000466704	0.5345777883535271	0.08142622262020752	0.5274026689647106	0.5325104434386584	0.5250549649968269	0	1.0	0.0
5758	0.0003644149764636065	0.00024200619946755853	-1.6670701870158958e-05	0.9997670470173996	None	0.25	1	0.4	4	0.75	9	0.25925925925925924	0.75	13	9	0	0	0	0.6666666666666666	9	6	0.9333333333333333	14	0.0	1.0	0.002844514409303885	0.5548899934506266	0.005334950201390262	0.5122558648878773	-0.042440134829223666	0.6568680340655536	0.5741613110341113	0.5759777848276316	0	1.0	0.0
3090	1.4867531930200278e-05	2.220466524688916e-07	2.894820037880097e-08	0.9999999981141814	None	0.2	1	0.3333333333333333	4	0.8	12	0.20987654320987653	0.8	16	12	0	0	0	1.0	9	9	1.1333333333333333	17	0.0	1.0	0.09999987118729392	0.5000027722743468	1.1893131657612321e-07	0.5000003888303639	0.15130924343765456	0.5192729484955417	0.6521009031861724	0.5064282002250508	0	1.0	0.0
4098	0.0024299199282592277	0.00025790493125742343	0.0002579049307893003	0.9974839993948942	None	0.25	1	0.4	4	0.75	9	0.25925925925925924	0.75	13	9	0	0	0	0.6666666666666666	6	9	0.9333333333333333	14	0.0	1.0	-0.0070577207128819115	0.6424143768321606	0.12797293591014672	0.5663514401554104	0.06493086943060472	0.6257130805640053	0.6338691168922564	0.6119626003274683	0	1.0	0.0
6638	4.316515390768946e-05	2.782735881795368e-06	2.7806795316973e-06	0.9958531336099226	None	0	0	0.2962962962962963	8	0.631578947368421	24	0.49382716049382713	0.15789473684210525	11	6	28	0	0	1.0	9	9	2.6666666666666665	40	0.0	0.6285714285714286	0.1508319500815488	0.6657861691769305	-0.0908247811278412	0.5185472143506452	2.844578766972924e-05	0.5400259671651196	0.7247519321261215	0.5763854235569541	0	1.0	0.0
2916	0.0005557400484155685	0.0002769242830614857	0.00022764762094721618	0.9991334029945039	None	0.3333333333333333	1	0.5	4	0.6666666666666666	6	0.3055555555555556	0.6666666666666666	10	6	0	0	0	1.0	6	6	0.7333333333333333	11	0.0	0.4	-0.04215483910711022	0.6638087776162203	-0.0017729778407550023	0.6859220345196216	-0.09999984970272424	0.50001360138734	0.6686136073943851	0.6194380478070867	0	1.0	0.0
3456	None	None	None	None	None	0	0	0.20833333333333334	10	0.7391304347826086	51	0.8765432098765432	0.15942028985507245	18	11	52	4	0	1.0	9	9	4.733333333333333	71	0.039603960396039604	0.967741935483871	0.03047278728089422	0.5813680467619287	-0.027357715038383218	0.6692879135230757	-0.09999549205688214	0.5015869568929243	0.6584165558223569	0.5857852348506406	1.0	1.0	0.0
5667	1.1115607180809796e-05	1.5471655751609543e-07	1.233426759608928e-08	0.9999817354484543	None	0	0	0.07547169811320754	4	0.922077922077922	71	0.9753086419753086	0	2	0	76	0	0	1.0	9	9	5.266666666666667	79	0.0	1.0	0	0	0	0	0	0	0	0	0	0	0
6812	0.0013241789521514806	0.00037699601074532747	0.0003354768062360227	0.9989478093567238	None	0.2	1	0.3333333333333333	4	0.8	12	0.20987654320987653	0.8	16	12	0	0	0	1.0	9	9	1.1333333333333333	17	0.0	1.0	0.02090037956455419	0.5	-0.019394895308627876	0.6747114219037531	0.12441538731212491	0.6667397213045801	0.6865042760179552	0.6164126909207366	0	1.0	0.0
572	None	None	None	None	None	0.3333333333333333	1	0.5	4	0.7	7	0.2857142857142857	0.7	11	7	0	0	0	0.8571428571428571	6	7	0.8	12	0.0	0.8	5.3018561154083564e-06	0.5000310810839782	0.04265610365844428	0.5827695482953879	0.005376941711571763	0.6760663444304819	0.599724527522136	0.5882357050319189	0	1.0	0.0
3500	0.0	0.0	0.0	1.0	None	0	0	0	0	0	0	1.0	0	0	0	0	0	0	1.0	1	1	0.06666666666666667	1	0.0	0	0	0	0	0	0	0	0	0	0	0	0
2294	None	None	None	None	None	0	0	0	0	0	0	1.0	0	0	0	0	0	0	1.0	1	1	0.06666666666666667	1	0.0	0	0	0	0	0	0	0	0	0	0	0	0
1045	None	None	None	None	None	0	0	0	0	0	0	1.0	0	0	0	0	4	0	1.0	1	1	0.06666666666666667	1	1.0	0	0	0	0	0	0	0	0	0	0	0	0
7183	3.685592355439952e-05	5.094999318722096e-07	3.302766818236607e-08	0.9999939321334976	None	0.0625	1	0.2571428571428571	9	0.7	35	0.7222222222222222	0.02	7	1	44	9	0	0.8888888888888888	8	9	3.466666666666667	52	0.10465116279069768	0.9545454545454546	0.09873126614822444	0.5848491719174336	0.025015823303072966	0.594009253640021	-0.09999743198201634	0.5000273276262223	0.7071007865398912	0.5599917672281878	1.0	0.8571428571428571	0.0
4950	0.0011917091987409473	0.0001410294761021636	2.2536227630763755e-05	0.9960351817520751	None	0	0	0.3333333333333333	2	0.8571428571428571	6	0.36	0.8571428571428571	8	6	0	0	0	1.0	5	5	0.6	9	0.0	0	0.0032736417551761632	0.5059466533013176	-0.003265932314924909	0.6425631622107245	0.1389845033134557	0.5784980374133197	0.638138705107324	0.5766334153309879	0	1.0	0.0
2464	None	None	None	None	None	0.2	1	0.4166666666666667	5	0.625	10	0.45	0.625	13	10	4	0	0	0.625	5	8	1.2	18	0.0	0.46153846153846156	-0.028732857925066985	0.6629519592075992	0.14854608575217998	0.9998844391517778	0.045943347535495394	0.562600923433869	0.8993696408885181	0.9654859964507945	0	1.0	0.0
2842	1.384609378193473e-08	1.3696811194598192e-08	9.297033382424977e-09	0.9999983669988018	None	0	0	1.0	2	0.0	0	0.75	0	0	0	2	3	0	1.0	2	2	0.2	3	0.375	0	0	0	0	0	0	0	0	0	0	0	0
5188	None	None	None	None	None	0	0	0.21052631578947367	8	0.7818181818181819	43	0.7037037037037037	0.7272727272727273	48	40	8	0	0	1.0	9	9	3.8	57	0.0	0.8333333333333334	-0.02987315880605628	0.6721386304326472	0.00998866273163652	0.6701240939977506	-0.04649309476241142	0.5307730349293294	0.6283956990038835	0.626357696875691	0	0.08333333333333333	0.0
1615	None	None	None	None	None	0.08333333333333333	1	0.38461538461538464	10	0.5675675675675675	21	0.9285714285714286	0.10810810810810811	11	4	27	0	0	0.8571428571428571	6	7	2.6	39	0.0	0.5454545454545454	0.035183924695017015	0.5627915473154791	0.004844146607450863	0.6120414652886339	0.20498530400988346	0.5881395961690968	0.7079726866918022	0.5878037467045193	0	1.0	0.0
7285	0.006015550009880354	0.0049503434974652455	0.004316700644964356	0.9977616982310805	None	0.2	1	0.3333333333333333	4	0.8	12	0.20987654320987653	0.8	16	12	0	0	0	1.0	9	9	1.1333333333333333	17	0.0	1.0	0.0509809413095975	0.5	0.0036836334627230573	0.6786726023331755	0.23333575845951554	0.6437497127662412	0.7251106895331575	0.6097952371521543	0	1.0	0.0
1459	None	None	None	None	None	0	0	0.1891891891891892	7	0.7924528301886793	42	0.6790123456790124	0.11320754716981132	10	6	44	0	0	1.0	9	9	3.6666666666666665	55	0.0	0.6530612244897959	0.07806899271204693	0.541894552891653	0.06275719768295901	0.5233461966087147	0.23447025138938216	0.602191236047855	0.6814473658242551	0.5560985170851613	0	1.0	0.0
1175	None	None	None	None	None	0	0	0.3333333333333333	1	1.0	2	0.6666666666666666	0	0	0	3	6	0	0.6666666666666666	3	2	0.26666666666666666	4	0.6	0	0	0	0	0	0	0	0	0	0	0	0
4485	0.00026931414583984366	2.4869013066332115e-06	-2.4348955929895304e-06	0.9999999758952902	None	0.2	1	0.3333333333333333	4	0.8	12	0.20987654320987653	0.8	16	12	0	0	0	1.0	9	9	1.1333333333333333	17	0.0	1.0	-0.03226971490764375	0.6299901368756433	0.0014894175700149517	0.540389085873449	0.09491748780397839	0.6545311391298626	0.6274208711239527	0.6092990479538433	0	1.0	0.0
1212	None	None	None	None	None	0.16666666666666666	2	0.3076923076923077	8	0.6944444444444444	25	0.8444444444444444	0.6666666666666666	32	24	5	1	0	0.5555555555555556	9	5	2.533333333333333	38	0.16666666666666666	0.7878787878787878	-0.06608343812338474	0.5414523251215989	5.5799901520451124e-05	0.669283555228406	-0.09999661547108166	0.5000446497543086	0.6017377787835433	0.5721035082618036	1.0	1.0	0.0
2860	0.0002576903306359969	1.4896928501072617e-06	4.741912308136185e-08	0.9999991911440334	None	0.3333333333333333	1	0.5	4	0.7	7	0.3333333333333333	0.7	11	7	0	0	0	0.4444444444444444	4	9	0.8	12	0.0	1.0	-0.0872212214879461	0.5187501414689512	0.09999608874681683	0.5000041328854946	-0.09582727651465485	0.502579055319074	0.7116251690795726	0.5071135697295055	0	0.36363636363636365	0.0
4345	0.016412025095030314	0.011455555568715988	0.011101161263744148	0.9960502843902542	None	0.2	1	0.3333333333333333	4	0.8	12	0.20987654320987653	0.8	16	12	0	0	0	1.0	9	9	1.1333333333333333	17	0.0	1.0	0.006203412726361249	0.5621287414854774	0.007411522723372109	0.6775869826377798	0.17562413772472857	0.6484234503158671	0.7206147890182107	0.6306195639561424	0	1.0	0.0
7088	0.015705857171812998	0.010536614221140163	0.010093080664679586	0.9959515147351692	None	0.2	1	0.3333333333333333	4	0.8	12	0.20987654320987653	0.8	16	12	0	0	0	1.0	9	9	1.1333333333333333	17	0.0	1.0	0.006203412726361249	0.5621287414854774	0.007411522723372109	0.6775869826377798	0.17562413772472857	0.6484234503158671	0.7206147890182107	0.6306195639561424	0	1.0	0.0
4785	1.1179895486377439e-05	1.0089905638097762e-07	-9.34004274922266e-08	0.9999986680342601	None	0	0	1.0	2	0.0	0	0.75	0	2	0	0	0	0	1.0	2	2	0.2	3	0.0	0	0	0	0	0	0	0	0	0	0	0	0
5925	0.016452823832612762	0.010973196453366887	0.010368649458206196	0.9958247439339184	None	0.2	1	0.3333333333333333	4	0.8	12	0.20987654320987653	0.8	16	12	0	0	0	1.0	9	9	1.1333333333333333	17	0.0	1.0	0.006203412726361249	0.5621287414854774	0.007411522723372109	0.6775869826377798	0.17562413772472857	0.6484234503158671	0.7206147890182107	0.6306195639561424	0	1.0	0.0
2424	None	None	None	None	None	0	0	0.1	2	0.9285714285714286	26	0.7142857142857143	0	0	0	29	13	0	0.8571428571428571	7	6	2.0	30	0.20967741935483872	0.4	0	0	0	0	0	0	0	0	0	0	0
2581	0.0	0.0	0.0	1.0	None	0	0	0	0	0	0	1.0	0	0	0	0	0	0	1.0	1	1	0.06666666666666667	1	0.0	0	0	0	0	0	0	0	0	0	0	0	0
3820	0.00020487795922224017	2.0555042250799837e-06	1.9867383806285673e-06	0.9959006229740563	None	0	0	0.14285714285714285	5	0.84	42	0.6419753086419753	0.18	12	9	39	6	0	1.0	9	9	3.466666666666667	52	0.0759493670886076	0.6382978723404256	-0.05477624746628083	0.5306404160275315	0.09966204860167889	0.5009755357844489	0.03288917613147096	0.5574309460905896	0.6529755607576607	0.5297448115979843	1.0	1.0	0.0
4208	9.453142880170815e-08	9.053264384919822e-08	8.997707040851823e-09	0.9999880817317136	None	0.04	1	0.21153846153846154	11	0.75	57	0.9629629629629629	0.15789473684210525	21	12	56	0	0	1.0	9	9	5.2	78	0.0	0.9565217391304348	0.10134659537180216	0.9911076865170738	0.049345960008857694	0.6476783091410472	1.2713963086334815e-10	0.5000007784204976	0.6968580663742705	0.8549745981928437	0	1.0	0.0
843	None	None	None	None	None	0	0	0	0	0	0	1.0	0	0	0	0	0	0	1.0	1	1	0.06666666666666667	1	0.0	0	0	0	0	0	0	0	0	0	0	0	0
4096	0.00021298357709344457	3.2400921615014274e-06	1.1320976227684435e-06	0.999996960417831	None	0.3333333333333333	1	0.5	4	0.6666666666666666	6	0.34375	0.6666666666666666	9	6	1	3	0	0.5	8	4	0.7333333333333333	11	1.0	0.8571428571428571	0.09998573723462718	0.5002648905496552	-0.09999999999999863	0.5000000000000131	0.2707748436784298	0.5092932346240953	0.8198372865208737	0.5031863553839744	1.0	1.0	0.0
3377	0.001623290973523808	0.000126673491027662	0.00012466755195051707	0.9982827236507731	None	0.2	1	0.3333333333333333	4	0.8	12	0.20987654320987653	0.8	16	12	0	0	0	1.0	9	9	1.1333333333333333	17	0.0	1.0	0.012517253438122756	0.5095570442283269	0.02228211017973015	0.5993419693147848	-0.04650809443245453	0.529531197454482	0.5895355951680211	0.5464671377426605	0	1.0	0.0
802	None	None	None	None	None	0	0	1.0	1	0	0	1.0	0	0	0	1	0	0	0.5	2	1	0.13333333333333333	2	0.0	0	0	0	0	0	0	0	0	0	0	0	0
3726	0.0	0.0	0.0	1.0	None	0	0	0	0	0	0	1.0	0	0	0	0	0	0	1.0	1	1	0.06666666666666667	1	0.0	0	0	0	0	0	0	0	0	0	0	0	0
3775	0.0006907047682149749	0.00014966370117965443	0.0001474601316875135	0.995995455628612	None	0.0625	1	0.37142857142857144	13	0.54	27	0.6419753086419753	0.2	20	10	31	3	0	1.0	9	9	3.466666666666667	52	0.05357142857142857	0.6222222222222222	0.06494257642020586	0.5917628280020252	0.0999995033384454	0.5000175738023238	-0.04447267396537084	0.6782807844581569	0.6515036089448103	0.5920395875920139	1.0	0.95	0.0
6057	0.026890845185573144	0.012838560902951131	0.012836108545249582	0.992799383426152	None	0.2	1	0.3333333333333333	4	0.8	12	0.20987654320987653	0.8	16	12	0	0	0	1.0	9	9	1.1333333333333333	17	0.0	1.0	0.1460071768589381	0.5657771818062095	-0.09893354769696087	0.5123177976565556	0.33656028672556587	0.6791608694945315	0.8568645646608991	0.5877360013721719	0	1.0	0.0
855	None	None	None	None	None	0	0	0	0	0	0	1.0	0	0	0	0	4	0	1.0	1	1	0.06666666666666667	1	1.0	0	0	0	0	0	0	0	0	0	0	0	0
6870	0.00025565267788454313	2.917906049263228e-07	8.131781833278137e-08	0.9999999715556618	None	0.2	1	0.3333333333333333	4	0.8	12	0.20987654320987653	0.8	16	12	0	0	0	1.0	9	9	1.1333333333333333	17	0.0	1.0	0.09780935554246506	0.5	-0.07061077637881466	0.6583090271707063	0.14348557171615267	0.694089031200776	0.7091862318053962	0.6205047751074022	0	1.0	0.0
4543	0.0003466254666136377	6.364968829408453e-07	-6.149222112702666e-07	0.9999918238022797	None	0	0	0.3333333333333333	2	0.8333333333333334	5	0.4	0.8333333333333334	7	5	0	1	0	0.8	4	5	0.5333333333333333	8	0.5	0	-0.06980851588010631	0.5316580662613035	0.09999769058399685	0.500037333120289	-0.04398425997888874	0.8799244223312916	0.7171427937864304	0.6695658148373607	0.0	0	0.0
3344	2.4635427960322762e-06	1.3960808806051652e-06	6.969434971530057e-08	0.9997127844571886	None	0.06666666666666667	1	0.3125	10	0.6222222222222222	28	0.746031746031746	0	5	0	41	0	0	0.7777777777777778	7	9	3.1333333333333333	47	0.0	0.6341463414634146	0	0	0	0	0	0	0	0	0	0	0
2610	0.0	0.0	0.0	0.9999999999999998	None	0	0	0	0	0	0	1.0	0	0	0	0	4	0	1.0	1	1	0.06666666666666667	1	1.0	0	0	0	0	0	0	0	0	0	0	0	0
7203	None	None	None	None	None	0.07142857142857142	1	0.3333333333333333	10	0.6428571428571429	27	0.5432098765432098	0.47619047619047616	28	20	15	0	0	1.0	9	9	2.933333333333333	44	0.0	0.6857142857142857	0.09986512744063983	0.5	0.0997195274491746	0.5018314635966735	0.21926310457006046	0.7192212297896097	0.6376866401495727	0.578343246385284	0	1.0	0.0
4316	0.007273855233005889	0.001342247207443481	-0.0005962535649475252	0.9868695289169788	None	0.2	2	0.36363636363636365	8	0.6774193548387096	21	0.4074074074074074	0.6774193548387096	29	21	3	0	0	1.0	9	9	2.2	33	0.0	0.75	0.24211773063772984	0.671523352148202	7.902762784127648e-27	0.5	-0.09773284462942886	0.500268651227514	0.8067379533398061	0.5593979961090254	0	0.9655172413793104	0.0
4073	0.008643864981245685	0.0006064339013417336	-0.0004417754057419949	0.9941040563174878	None	0.3333333333333333	1	0.5	4	0.6666666666666666	6	0.3055555555555556	0.6666666666666666	10	6	0	0	0	1.0	6	6	0.7333333333333333	11	0.0	0.8	0.09999461286699225	0.5000543002747015	-0.0999999999999741	0.5000000000000057	2.022894500444906	0.9999955270019407	0.9999302777823381	0.9837916585556618	0	1.0	0.0
5457	0.0	0.0	0.0	0.9999999999999998	None	0	0	0	0	0	0	1.0	0	0	0	0	4	0	1.0	1	1	0.06666666666666667	1	1.0	0	0	0	0	0	0	0	0	0	0	0	0
795	None	None	None	None	None	0	0	0.08	4	0.9166666666666666	66	0.9135802469135802	0.06944444444444445	7	5	66	7	0	1.0	9	9	4.933333333333334	74	0.05223880597014925	0.9393939393939394	-0.14093234241912492	0.996827632755077	0.10109822656955	0.5320197132668611	-0.09815352769610639	0.505282899175422	0.7310992872427123	0.8772341987267562	0.14285714285714285	0	0.0
1534	None	None	None	None	None	0	0	0	0	0	0	1.0	0	0	0	0	2	0	1.0	1	1	0.06666666666666667	1	0.5	0	0	0	0	0	0	0	0	0	0	0	0
3695	0.00040739526266875465	0.00025253943393615147	-0.0001344260063680485	0.9992091941468004	None	0.2	1	0.3333333333333333	4	0.8	12	0.20987654320987653	0.8	16	12	0	0	0	1.0	9	9	1.1333333333333333	17	0.0	1.0	0.0986938891384738	0.5685418022314508	0.09652740084462351	0.5339055853011082	-0.023188276013931062	0.5102184163383886	0.6326230487458583	0.5376464811730038	0	0	0.0
5418	None	None	None	None	None	0	0	0.35714285714285715	5	0.6111111111111112	11	0.4444444444444444	0.4444444444444444	13	8	6	0	0	0.5555555555555556	5	9	1.3333333333333333	20	0.0	0.26666666666666666	-0.09999907406559044	0.5000067011189978	0.09482443162272494	0.5339199999472083	0.03048106211022167	0.665018194859115	0.70331335257446	0.5680463115293147	0	1.0	0.0
1443	None	None	None	None	None	0.08333333333333333	1	0.34615384615384615	9	0.5945945945945946	22	0.8125	0.21621621621621623	15	8	23	8	0	0.75	8	6	2.6	39	0.18604651162790697	0.7647058823529411	7.902762784127648e-27	0.5	0.09999884104185594	0.5000522804110649	0.053909567343617806	0.5591019314595916	0.601070540728554	0.5198002410683655	1.0	1.0	0.0
7113	0.016211973973079642	0.010850924936143116	0.010471032559663338	0.995987986022714	None	0.2	1	0.3333333333333333	4	0.8	12	0.20987654320987653	0.8	16	12	0	0	0	1.0	9	9	1.1333333333333333	17	0.0	1.0	0.006203412726361249	0.5621287414854774	0.007411522723372109	0.6775869826377798	0.17562413772472857	0.6484234503158671	0.7206147890182107	0.6306195639561424	0	1.0	0.0
2069	None	None	None	None	None	0	0	0.2	4	0.7857142857142857	22	0.37037037037037035	0	0	0	29	0	0	1.0	9	9	2.0	30	0.0	0.07407407407407407	0	0	0	0	0	0	0	0	0	0	0
1010	None	None	None	None	None	0	0	0	0	0	0	1.0	0	0	0	0	0	0	1.0	1	1	0.06666666666666667	1	0.0	0	0	0	0	0	0	0	0	0	0	0	0
4698	6.290058431177453e-06	3.742114819803271e-08	3.981280707948138e-09	0.9999994906453242	None	0	0	1.0	1	0	0	1.0	0	1	0	0	3	0	0.5	1	2	0.13333333333333333	2	1.0	0	0	0	0	0	0	0	0	0	0	0	0
5162	1.1868718265646129e-07	1.1541891386380555e-07	6.745179558094872e-09	0.9999837103143417	None	0	0	0.05660377358490566	3	0.948051948051948	73	0.9753086419753086	0	0	0	78	0	0	1.0	9	9	5.266666666666667	79	0.0	0.9714285714285714	0	0	0	0	0	0	0	0	0	0	0
7456	0.001970065351458476	0.000800903786183072	0.0004975161507875719	0.9967899836763668	None	0.2	1	0.3333333333333333	4	0.8	12	0.20987654320987653	0.8	16	12	0	0	0	1.0	9	9	1.1333333333333333	17	0.0	1.0	0.0010714521263094677	0.5	-0.008312930828781371	0.6778523022152472	0.03345632839346741	0.6454820129618133	0.5994058156122128	0.6100968129033161	0	1.0	0.0
5958	0.00601391615001758	0.000994183924694993	-0.0009932661156749326	0.998138056233276	None	0.25	1	0.36363636363636365	4	0.7857142857142857	11	0.2222222222222222	0.7857142857142857	15	11	0	0	0	0.8888888888888888	9	8	1.0666666666666667	16	0.0	1.0	-0.0990557165770186	0.5575056735826205	0.09964438718472537	0.5025496849358141	-0.09793694614243745	0.5705868115251813	0.7144959463045175	0.5436791755007329	0	1.0	0.0
4379	0.0	0.0	0.0	1.0	None	0	0	0	0	0	0	1.0	0	0	0	0	0	0	1.0	1	1	0.06666666666666667	1	0.0	0	0	0	0	0	0	0	0	0	0	0	0
15	None	None	None	None	None	0.2	1	0.3333333333333333	4	0.8	12	0.20987654320987653	0.8	16	12	0	0	0	1.0	9	9	1.1333333333333333	17	0.0	1.0	-0.014523436547412555	0.6810793237926915	-0.0331416796424448	0.6440045267122866	-0.13203653479360938	0.5924962131151129	0.6729196716522848	0.6399789514561454	0	0.125	0.0
4029	0.0005474890059440561	2.8052512183257488e-05	-1.4373969154440629e-05	0.9999999772232386	None	0.2	1	0.3333333333333333	4	0.8	12	0.20987654320987653	0.8	16	12	0	0	0	1.0	9	9	1.1333333333333333	17	0.0	1.0	0.0864725014854714	0.5623164181446744	-0.006466903301148651	0.6470265944590599	-0.0985219959202914	0.5066295154695476	0.6945988613030903	0.5730634230203147	0	0.0625	0.0
6521	0.01551021547259683	0.010429334790323814	0.009939744927116146	0.9961384392335235	None	0.2	1	0.3333333333333333	4	0.8	12	0.20987654320987653	0.8	16	12	0	0	0	1.0	9	9	1.1333333333333333	17	0.0	1.0	0.006203412726361249	0.5621287414854774	0.007411522723372109	0.6775869826377798	0.17562413772472857	0.6484234503158671	0.7206147890182107	0.6306195639561424	0	1.0	0.0
6161	0.0001592780470721898	4.587590110437395e-07	9.9159967611944e-08	0.9999473695926601	None	0	0	0.25925925925925924	14	0.6708860759493671	53	1.0	0.13924050632911392	23	11	57	0	0	1.0	9	9	5.4	81	0.0	1.0	0.07371224741880113	0.6895945790945148	-0.07538685976028217	0.6610520411770695	0.2288696892683173	0.7525352639315955	0.7925532546612546	0.702548542073893	0	0.9130434782608695	0.0
3549	0.003178475384805638	0.002142469283313575	0.0015110963842252338	0.9998098965956398	None	0.2	1	0.3333333333333333	4	0.8	12	0.20987654320987653	0.8	16	12	0	0	0	1.0	9	9	1.1333333333333333	17	0.0	1.0	0.09998472239855212	0.5009590749643222	3.474755921235139e-18	0.5000000000000122	0.09740158572644977	0.5131415502045099	0.6142857725207457	0.5047010793555594	0	1.0	0.0
4942	1.354833821059738e-05	1.0122095293759206e-06	-3.2183504879007385e-09	0.9948297638074985	None	0	0	0.08695652173913043	2	0.9375	30	0.7555555555555555	0	0	0	33	9	0	0.5555555555555556	5	9	2.2666666666666666	34	0.12857142857142856	0.896551724137931	0	0	0	0	0	0	0	0	0	0	0
3389	0.007680198216764662	0.0006831996326119165	-0.00023996105846548927	0.9898051049625183	None	0.2857142857142857	2	0.4375	7	0.6363636363636364	14	0.375	0.5909090909090909	20	13	3	1	0	1.0	8	8	1.6	24	0.3333333333333333	0.4444444444444444	1.665185036307689e-05	0.561344664533126	0.0014574993910385933	0.5052484773743074	-0.0900768578068661	0.5561686231780505	0.6114664523664035	0.5410112069091797	1.0	0.95	0.0
238	None	None	None	None	None	0	0	0	0	0	0	1.0	0	0	0	0	4	0	1.0	1	1	0.06666666666666667	1	1.0	0	0	0	0	0	0	0	0	0	0	0	0
2855	1.700756837747186e-05	1.360064751736751e-06	-1.3524141858138916e-06	0.9955051181146078	None	0.6666666666666666	4	0.7333333333333333	11	0.3	6	0.5238095238095238	0.25	15	5	6	0	0	0.8571428571428571	6	7	1.4666666666666666	22	0.0	0.8	-0.09965970690435401	0.5082717961551518	-0.09998930583589093	0.5000282402355298	1.1318022555405181e-06	0.5001158365320891	0.6155199871142163	0.5028055131188831	0	1.0	0.0
2929	0.008589057105788417	0.0005994554148035987	-0.00021465849580192082	0.9853794880416398	None	0	0	0.375	3	0.7777777777777778	7	0.3142857142857143	0.7777777777777778	10	7	0	0	0	0.7142857142857143	5	7	0.7333333333333333	11	0.0	0.6666666666666666	0.11733014241220012	0.6380647490142005	-0.09999185728823293	0.5000472457277584	0.14748880375889062	0.9999999999999918	0.7747267042586167	0.9999832426314005	0	0.5	0.0
7185	8.737859965000551e-10	8.58777032152513e-10	-8.569522072743687e-10	0.9999999397708882	None	0.2	1	0.3333333333333333	4	0.8	12	0.20987654320987653	0.8	16	12	0	0	0	1.0	9	9	1.1333333333333333	17	0.0	1.0	0.09999957186252499	0.5	0.07797049004084242	0.5732665141566052	2.125314330086631e-08	0.5000432260341086	0.6085157712136567	0.5245938010762474	0	1.0	0.0
2775	0.0	0.0	0.0	1.0	None	0	0	0	0	0	0	1.0	0	0	0	0	0	0	1.0	1	1	0.06666666666666667	1	0.0	0	0	0	0	0	0	0	0	0	0	0	0
1338	None	None	None	None	None	1.0	1	1.0	4	0.25	1	0.5	0.25	5	1	0	0	0	0.75	4	3	0.4	6	0.0	1.0	0.09860076418259617	0.5028811676959636	4.7627022275410345e-06	0.5000306408642452	0.06033552589147123	0.542504358358023	0.5997902802041208	0.5151683544377298	0	1.0	0.0
1749	None	None	None	None	None	0.23076923076923078	3	0.4642857142857143	13	0.5128205128205128	20	0.7592592592592593	0.3076923076923077	24	12	16	0	0	0.6666666666666666	9	6	2.7333333333333334	41	0.0	0.8571428571428571	0.0002670947205223058	0.5268314350939783	0.13588462283860592	0.6196693855541205	0.0839455083638087	0.5559126103816976	0.6363305691669834	0.5679244523383965	0	0.4166666666666667	0.0
4350	0.00038159338489890653	2.1655068437601005e-06	-1.5773073252531177e-06	0.9999978144459867	None	0.2	2	0.36363636363636365	8	0.6774193548387096	21	0.4074074074074074	0.6451612903225806	28	20	4	0	0	1.0	9	9	2.2	33	0.0	0.75	0.09999981585821109	0.500612981998375	0.09355635366266792	0.5000000000000001	0.09863094779511851	0.5067068159547469	0.50710278896951	0.5024400474782489	0	1.0	0.0
1819	None	None	None	None	None	0	0	0	0	0	0	1.0	0	0	0	0	4	0	1.0	1	1	0.06666666666666667	1	1.0	0	0	0	0	0	0	0	0	0	0	0	0
1214	None	None	None	None	None	0	0	0.018518518518518517	1	1.0	79	1.0	0	0	0	80	0	0	1.0	9	9	5.4	81	0.0	1.0	0	0	0	0	0	0	0	0	0	0	0
2872	0.0026615780739418253	0.00030967945283895827	-0.0003094816360936416	0.9999548313706029	None	0	0	0.09375	3	0.9111111111111111	41	0.5802469135802469	0.022222222222222223	1	1	45	12	0	1.0	9	9	3.1333333333333333	47	0.1276595744680851	0.47619047619047616	-0.09999999958439751	0.5	1.548091833738529e-22	0.5	-0.07091671510065081	0.5	0.6034801410331093	0.5	1.0	1.0	0.4124236609517576
6551	None	None	None	None	None	0	0	0.3181818181818182	7	0.6451612903225806	20	0.7333333333333333	0.4838709677419355	22	15	10	0	0	0.5555555555555556	5	9	2.2	33	0.0	0.5714285714285714	0.013051898963934591	0.5061740321990695	0.024568644982411864	0.6669616881997102	-0.031465843316996416	0.7006228303029376	0.6149549896914596	0.6278831066780278	0	1.0	0.0
5675	0.00026331411249390726	1.3442380966644318e-06	1.173206282933522e-06	0.9999999655978115	None	0.2	1	0.3333333333333333	4	0.8	12	0.20987654320987653	0.8	16	12	0	0	0	1.0	9	9	1.1333333333333333	17	0.0	1.0	1.5902255053554545e-06	0.5000896270245517	0.05834553494942105	0.5283505297224569	-0.001522983261118338	0.6630963541576114	0.5966886087805728	0.5655378943800053	0	1.0	0.0
14	None	None	None	None	None	0	0	0.22727272727272727	5	0.7333333333333333	22	0.7619047619047619	0.16666666666666666	9	5	22	8	0	0.8571428571428571	7	6	2.1333333333333333	32	0.18181818181818182	0.37037037037037035	0.1309658644490711	0.6812987702749533	0.07644644220456415	0.5513135987297825	0.03460978838872414	0.579890238360598	0.6136058902133003	0.6057183853456779	0.0	0	0.0
5110	0.007983428360298745	0.001687578305607212	0.0016688773962534487	0.987425284332167	None	0.1111111111111111	1	0.4	8	0.5555555555555556	15	0.6444444444444445	0.37037037037037035	16	10	12	0	0	0.5555555555555556	5	9	1.9333333333333333	29	0.0	0.3333333333333333	0.04282847707897179	0.5771512375495182	0.09994342415392128	0.500668161710454	0.35687585292143564	0.691359759756068	0.7880777565896533	0.5922840177398376	0	0.9375	0.0
3874	None	None	None	None	None	0.16666666666666666	1	0.2857142857142857	4	0.8333333333333334	15	0.2777777777777778	0.7222222222222222	17	13	2	1	0	0.8888888888888888	8	9	1.3333333333333333	20	0.25	0.6666666666666666	7.902762784127648e-27	0.5	0.0999999558741157	0.5000047155122773	0.00040671211723551073	0.5012019303149338	0.6154895161053763	0.5004022159606925	0.0	0	0.0
4804	None	None	None	None	None	0.09090909090909091	1	0.28	7	0.7428571428571429	26	0.4567901234567901	0.4857142857142857	24	17	12	0	0	1.0	9	9	2.466666666666667	37	0.0	0.5714285714285714	0.0007758322404494766	0.5447758917998017	0.0022504877410509804	0.6626427457171021	0.12817731427205317	0.6829080277672478	0.6703844645995723	0.6319555882503485	0	0.9583333333333334	0.0
3548	None	None	None	None	None	0.09090909090909091	1	0.4166666666666667	10	0.5588235294117647	19	0.4444444444444444	0.38235294117647056	21	13	14	1	0	1.0	9	9	2.4	36	0.041666666666666664	0.5185185185185185	0.0031604040993344893	0.5386976177627316	0.03757163932944513	0.9949642600779613	0.31385481945573235	0.581494632685561	0.8647934052611772	0.8725155791354973	0.047619047619047616	0.14285714285714285	0.0
3023	0.0	0.0	0.0	0.9999999999999998	None	0	0	0	0	0	0	1.0	0	0	0	0	4	0	1.0	1	1	0.06666666666666667	1	1.0	0	0	0	0	0	0	0	0	0	0	0	0
70	None	None	None	None	None	0	0	0.2708333333333333	13	0.6521739130434783	45	0.8765432098765432	0.11594202898550725	19	8	51	0	0	1.0	9	9	4.733333333333333	71	0.0	0.8387096774193549	-0.03449928028450068	0.6709134140741293	-0.19348548870908366	0.999999977841721	0.08103993203143504	0.5881279466380863	0.8082423995742507	0.9980367755245946	0	0.8421052631578947	0.0
4476	0.0004836245262063897	0.0002862526657916292	0.00015379261887698688	0.9996800129946027	None	0.2	1	0.3333333333333333	4	0.8	12	0.20987654320987653	0.8	16	12	0	0	0	1.0	9	9	1.1333333333333333	17	0.0	1.0	5.3832896330842504e-05	0.5017511989975976	0.037348442969234494	0.6545337454772254	-0.09997589002885396	0.5001076445185543	0.6410659956648412	0.5536644662381198	0	1.0	0.0
1809	None	None	None	None	None	0	0	0.13333333333333333	4	0.8604651162790697	37	0.9183673469387755	0	0	0	44	0	0	1.0	7	7	3.0	45	0.0	0.5789473684210527	0	0	0	0	0	0	0	0	0	0	0
522	None	None	None	None	None	0.25	1	0.4	4	0.7692307692307693	10	0.23809523809523808	0.7692307692307693	14	10	0	0	0	0.7777777777777778	7	9	1.0	15	0.0	1.0	8.92759332154021e-05	0.5071481218428135	0.0921423570551011	0.5098862424869887	0.05869064492500271	0.5786031296668152	0.5974373990387138	0.5320548329974609	0	0.8571428571428571	0.0
476	None	None	None	None	None	0.047619047619047616	1	0.2222222222222222	10	0.7538461538461538	49	0.8271604938271605	0.5846153846153846	46	38	20	5	0	1.0	9	9	4.466666666666667	67	0.1388888888888889	0.896551724137931	0.09999999886788577	0.5000000244389808	-0.05512955338283225	0.6754372856829585	-0.28246186920250904	1.0	0.9181449028599025	1.0	1.0	1.0	0.0
5369	0.016259130934318786	0.010797646589808248	0.01042194158404566	0.9962932910369395	None	0.2	1	0.3333333333333333	4	0.8	12	0.20987654320987653	0.8	16	12	0	0	0	1.0	9	9	1.1333333333333333	17	0.0	1.0	0.006203412726361249	0.5621287414854774	0.007411522723372109	0.6775869826377798	0.17562413772472857	0.6484234503158671	0.7206147890182107	0.6306195639561424	0	1.0	0.0
1625	None	None	None	None	None	0	0	0	0	0	0	1.0	0	0	0	0	2	0	1.0	1	1	0.06666666666666667	1	0.5	0	0	0	0	0	0	0	0	0	0	0	0
4803	0.0	0.0	0.0	0.9999999999999998	None	0	0	0	0	0	0	1.0	0	0	0	0	4	0	1.0	1	1	0.06666666666666667	1	1.0	0	0	0	0	0	0	0	0	0	0	0	0
6160	0.017044741585615204	0.007068776456250425	0.005141476260393982	0.995133894989128	None	0.25	1	0.36363636363636365	4	0.7857142857142857	11	0.2222222222222222	0.7857142857142857	15	11	0	0	0	0.8888888888888888	9	8	1.0666666666666667	16	0.0	1.0	0.09998890799145872	0.5000109465892125	0.09997408949838157	0.5000933559585024	0.1911921746552454	0.6647836851526296	0.6058650438653715	0.5568450729475328	0	1.0	0.0
6817	0.0007392285437585231	0.00035273139228348305	0.00010599668576135235	0.9994435746176044	None	0.25	1	0.4	4	0.75	9	0.25925925925925924	0.75	13	9	0	0	0	0.6666666666666666	9	6	0.9333333333333333	14	0.0	1.0	0.015202429742269177	0.5590951738429073	-0.04959881054786831	0.6628215212501831	0.11171000077703382	0.6465809064870902	0.6394657848276573	0.6238235546302698	0	0.3076923076923077	0.0
2704	0.0	0.0	0.0	0.9999999999999998	None	0	0	0	0	0	0	1.0	0	0	0	0	4	0	1.0	1	1	0.06666666666666667	1	1.0	0	0	0	0	0	0	0	0	0	0	0	0
3683	0.012407422122401401	0.011079617304664469	0.009401588847913922	0.9948666811466789	None	0	0	0.35714285714285715	5	0.5555555555555556	10	0.5	0.3888888888888889	11	7	8	0	0	0.625	5	8	1.3333333333333333	20	0.0	0.6666666666666666	-0.02486868318807639	0.5041710459489303	0.023934952689739587	0.6420739882691828	0.07280766330449764	0.5502592011821256	0.6140664160154448	0.5665019642665045	0	0	0.0
1762	None	None	None	None	None	0	0	0	0	0	0	1.0	0	0	0	0	0	0	1.0	1	1	0.06666666666666667	1	0.0	0	0	0	0	0	0	0	0	0	0	0	0
4072	0.004157791599966789	0.0003569986416971487	0.00028614736896823297	0.9896288727267233	None	0.2857142857142857	2	0.35294117647058826	6	0.7391304347826086	17	0.30864197530864196	0.7391304347826086	23	17	1	0	0	1.0	9	9	1.6666666666666667	25	0.0	1.0	-0.0032712260358013683	0.6536281726566571	-0.0999996868190983	0.5000014123293879	0.09439096061707675	0.6125725649092589	0.6935025059941041	0.590102736029424	0	0	0.0
7034	0.0004024425566145864	8.31967944818513e-07	-2.376455200306404e-07	0.9999942173048056	None	0.3333333333333333	1	0.4444444444444444	4	0.7272727272727273	8	0.2653061224489796	0.7272727272727273	12	8	0	0	0	1.0	7	7	0.8666666666666667	13	0.0	0.6666666666666666	0.052067046560013985	0.5510445766664008	0.010088292245579517	0.6551515631539405	-0.09999650868058427	0.5002111579068146	0.6741454358885968	0.5701588891183443	0	0.9166666666666666	0.0
375	None	None	None	None	None	0	0	0.3333333333333333	2	0.8571428571428571	6	0.36	0.8571428571428571	8	6	0	0	0	1.0	5	5	0.6	9	0.0	0	0.05737250864855163	0.5286857838157355	1.3052299961879938e-11	0.5000000026760412	0.06462762182323524	0.5976811268191047	0.5724846185638406	0.5424543380515883	0	0.25	0.0
3041	0.00580868784791384	0.0033737077521734395	-0.0007888639294543667	0.9966029605801358	None	0.2	1	0.3333333333333333	4	0.8	12	0.20987654320987653	0.8	16	12	0	0	0	1.0	9	9	1.1333333333333333	17	0.0	1.0	0.07882101451037578	0.5601117924507392	-0.06386465314830192	0.9999155138473705	0.024021194965792265	0.680005482730829	0.6762778845322457	0.9694713024953078	0	0.0625	0.0
5010	1.9949053885407095e-10	1.8028068098871312e-12	5.272722834014858e-14	0.9999999853094954	None	0.2	1	0.3333333333333333	4	0.8	12	0.20987654320987653	0.8	16	12	0	0	0	1.0	9	9	1.1333333333333333	17	0.0	1.0	-0.11754572322247676	0.9502741426821386	-0.019056423586889224	0.653503210779137	1.2626409686982713e-06	0.5000037735579447	0.68436202285433	0.767617138056033	0	1.0	0.0
7290	1.2640272162677623e-07	9.842329185633714e-09	9.67951580358936e-09	0.9999918043127429	None	0.047619047619047616	1	0.29545454545454547	13	0.640625	41	0.8148148148148148	0.015625	7	1	58	4	0	1.0	9	9	4.4	66	0.03508771929824561	0.9473684210526315	0.025390268715759688	0.5435015927814939	-0.010425084903252273	0.6746728122383701	-0.018433440608573357	0.5041777598199273	0.5975048869301306	0.5761166274839666	1.0	1.0	0.0
2952	0.0014676356057130265	0.0009651499154158899	0.0009608864913677004	0.9987114150837488	None	0.2	1	0.3333333333333333	4	0.8	12	0.20987654320987653	0.8	16	12	0	0	0	1.0	9	9	1.1333333333333333	17	0.0	1.0	1.881725435315197e-05	0.5002274999435935	0.08407500604145837	0.5687914104014776	0.010708429363861191	0.6646853135284896	0.607551705872467	0.5794928966901993	0	1.0	0.0
330	None	None	None	None	None	0	0	0	0	0	0	1.0	0	0	0	0	4	0	1.0	1	1	0.06666666666666667	1	1.0	0	0	0	0	0	0	0	0	0	0	0	0
7255	0.015327394698917559	0.005806243208338692	0.005140684338229162	0.974847299369108	None	0.3333333333333333	1	0.4444444444444444	4	0.7272727272727273	8	0.2653061224489796	0.7272727272727273	12	8	0	0	0	1.0	7	7	0.8666666666666667	13	0.0	0.6666666666666666	0.28797094975224835	0.7408929485678115	0.06391580489445278	0.6427060688783011	0.26019700347332614	0.664465470491709	0.7529248108911445	0.6843136484872073	0	1.0	0.0
5709	6.738486272298065e-05	2.452584394716154e-07	-4.977879362420138e-08	0.9999543632713886	None	0	0	0.23809523809523808	10	0.7049180327868853	43	0.7777777777777778	0.03278688524590164	10	2	52	0	0	1.0	9	9	4.2	63	0.0	0.8148148148148148	1.6440584107659738e-06	0.6074161145609227	-0.027943122217597278	0.6549460982423865	-0.09999999860542366	0.5000001154058031	0.6181371943135751	0.588823892211203	0	1.0	0.0
7323	None	None	None	None	None	0.09090909090909091	1	0.3333333333333333	8	0.6764705882352942	23	0.4444444444444444	0.5588235294117647	27	19	8	0	0	1.0	9	9	2.4	36	0.0	0.6666666666666666	0.14404158336574985	0.5712954012211531	-0.07609849053278936	0.6115980782734161	0.07931806557845053	0.6842326504285272	0.755142044003544	0.6235917893215801	0	1.0	0.0
5488	0.0010902869125614862	0.0005492159863219458	0.0005347984763526011	0.9989922182218826	None	0.2	1	0.3333333333333333	4	0.8	12	0.20987654320987653	0.8	16	12	0	0	0	1.0	9	9	1.1333333333333333	17	0.0	1.0	0.09974430385461988	0.501233463215408	0.17477240182964482	0.6083878783640445	0.2988972727527693	0.6757154453937689	0.7056792965021693	0.597054824983274	0	0.875	0.0
6084	None	None	None	None	None	0.18181818181818182	2	0.4166666666666667	10	0.5294117647058824	18	0.5	0.4117647058823529	23	14	12	5	0	0.8888888888888888	8	9	2.4	36	0.2631578947368421	0.5806451612903226	0.08197634761288441	0.5483508851038333	0.0896684722112728	0.6659468275056941	0.032728117030752624	0.5558293015786296	0.5722115301793907	0.5913117128670299	1.0	1.0	0.0
3939	0.0	0.0	0.0	1.0	None	0	0	0	0	0	0	1.0	0	0	0	0	0	0	1.0	1	1	0.06666666666666667	1	0.0	0	0	0	0	0	0	0	0	0	0	0	0
7114	None	None	None	None	None	0.05555555555555555	1	0.20512820512820512	8	0.8035714285714286	45	0.7160493827160493	0.4642857142857143	33	26	24	0	0	1.0	9	9	3.8666666666666667	58	0.0	0.6938775510204082	-0.03855382872959993	0.679256552751934	-0.014233968207194433	0.6602892199168625	0.12424721544844115	0.5701694549936628	0.6837422985975833	0.6377998916413089	0	1.0	0.0
7064	0.029533983985662347	0.0017680225033745304	-0.0017103236181502028	0.9931557787974818	None	0.2857142857142857	2	0.35294117647058826	6	0.7391304347826086	17	0.30864197530864196	0.7391304347826086	23	17	1	0	0	1.0	9	9	1.6666666666666667	25	0.0	1.0	0.13371398655960726	0.5238571235425824	-0.09998390308600552	0.5006408108772722	0.19658354216635926	0.7036481691325357	0.7807012251477506	0.5795513190990768	0	0.9565217391304348	0.0
5467	None	None	None	None	None	0	0	0.29545454545454547	13	0.6507936507936508	41	0.8024691358024691	0.20634920634920634	24	13	40	0	0	1.0	9	9	4.333333333333333	65	0.0	0.7142857142857143	0.0009311272360855042	0.5403549295314627	0.09994069928792743	0.5014599511538693	0.24769235356856187	0.6593661701466488	0.722796545913125	0.5685720328269933	0	1.0	0.0
2064	None	None	None	None	None	0	0	0	0	0	0	1.0	0	0	0	0	0	0	1.0	1	1	0.06666666666666667	1	0.0	0	0	0	0	0	0	0	0	0	0	0	0
2306	None	None	None	None	None	0	0	1.0	1	0	0	1.0	0	0	0	1	0	0	0.5	2	1	0.13333333333333333	2	0.0	0	0	0	0	0	0	0	0	0	0	0	0
5492	0.0005168282174322985	1.0787609724936635e-05	-1.0565337663537598e-05	0.999996269039582	None	0	0	0.3333333333333333	3	0.8181818181818182	9	0.28888888888888886	0.8181818181818182	12	9	0	1	0	0.5555555555555556	9	5	0.8666666666666667	13	1.0	1.0	0.0011432436047222462	0.5694438125062011	0.01722161448896641	0.6763198928090578	0.1828620764955117	0.6413478336290531	0.7135414177121051	0.6300824550414483	1.0	1.0	0.0
7245	2.937185538577675e-07	2.08717591087424e-09	2.0857031414407946e-09	0.999999284618637	None	0.2	1	0.3333333333333333	4	0.8	12	0.20987654320987653	0.8	16	12	0	0	0	1.0	9	9	1.1333333333333333	17	0.0	1.0	1.4763303073249927e-05	0.5	-0.02254499529881479	0.6598981245643445	1.1590280390381863e-05	0.5012678447460583	0.5812205141085858	0.5554305311304697	0	0.125	0.0
342	None	None	None	None	None	0	0	0.045454545454545456	2	0.96875	62	0.9166666666666666	0	0	0	65	0	0	0.8888888888888888	9	8	4.4	66	0.0	1.0	0	0	0	0	0	0	0	0	0	0	0
7308	0.016039144695423436	0.010547602508854396	0.010187406548448926	0.9961359783181708	None	0.2	1	0.3333333333333333	4	0.8	12	0.20987654320987653	0.8	16	12	0	0	0	1.0	9	9	1.1333333333333333	17	0.0	1.0	0.006203412726361249	0.5621287414854774	0.007411522723372109	0.6775869826377798	0.17562413772472857	0.6484234503158671	0.7206147890182107	0.6306195639561424	0	1.0	0.0
2223	None	None	None	None	None	0	0	0.25	1	1.0	3	1.0	1.0	4	3	0	1	0	0.2	1	5	0.3333333333333333	5	0.3333333333333333	0	0.0005936599556680551	0.504690668716971	0.06428954146600421	0.5167587892487017	1.7432818188154482e-06	0.5	0.5748521497595163	0.5071514707978387	0.75	1.0	0.0
2423	None	None	None	None	None	0	0	0.3888888888888889	7	0.56	14	0.6	0.28	10	7	16	0	0	0.5555555555555556	9	5	1.8	27	0.0	0.75	-0.09500267712342804	0.5738755296873818	0.07346986430486413	0.5612812987176978	0.09999999998597905	0.5000000000971269	0.7032792005872694	0.5452132236913746	0	0.1	0.0
7305	8.380715031572066e-08	7.894931476403105e-08	-7.884866006841442e-08	0.9999869187511953	None	0	0	0.17857142857142858	5	0.7948717948717948	31	0.5694444444444444	0.07692307692307693	4	3	36	7	0	0.8888888888888888	9	8	2.7333333333333334	41	0.09333333333333334	0.7058823529411765	0.08591237691227532	0.5043732007801884	-0.08026948978522355	0.5167450351035362	7.902762784127648e-27	0.5	0.6634245474161459	0.5070410718294401	1.0	1.0	0.0
6056	0.0	0.0	0.0	1.0	None	0	0	0	0	0	0	1.0	0	0	0	0	0	0	1.0	1	1	0.06666666666666667	1	0.0	0	0	0	0	0	0	0	0	0	0	0	0
5754	0.0	0.0	0.0	0.9999999999999998	None	0	0	0	0	0	0	1.0	0	0	0	0	4	0	1.0	1	1	0.06666666666666667	1	1.0	0	0	0	0	0	0	0	0	0	0	0	0
6022	0.005337507934850251	0.0015572557183678604	0.0015326337161745598	0.9973622714510266	None	0.05	1	0.35714285714285715	15	0.5901639344262295	36	0.7777777777777778	0.29508196721311475	31	18	31	0	0	1.0	9	9	4.2	63	0.0	0.7407407407407407	0.09061951726390458	0.5796243270260422	2.525168730936746e-08	0.5127098289314193	0.1181611836344868	0.6330856082091088	0.6274069713007672	0.5758726861535146	0	0.967741935483871	0.0
7369	0.002891831288848728	0.00034936961678794974	-0.00034463372664135836	0.997045551604667	None	0.2	1	0.3333333333333333	4	0.8	12	0.20987654320987653	0.8	16	12	0	0	0	1.0	9	9	1.1333333333333333	17	0.0	1.0	0.06907356207814581	0.659716661961147	1.9177171419330966e-09	0.5011274249277352	-0.09999359728328894	0.5000164083736952	0.6668592280987446	0.5553231575735994	0	1.0	0.0
4911	0.0	0.0	0.0	1.0	None	0	0	0	0	0	0	1.0	0	0	0	0	0	0	1.0	1	1	0.06666666666666667	1	0.0	0	0	0	0	0	0	0	0	0	0	0	0
5774	None	None	None	None	None	0	0	0.23529411764705882	8	0.7551020408163265	37	0.6296296296296297	0.6122448979591837	38	30	12	0	0	1.0	9	9	3.4	51	0.0	0.7441860465116279	-0.09998890074191989	0.5001312526782951	0.027632158205229178	0.5938331170050921	0.024164290400646927	0.5368297243455072	0.6560338967139251	0.5438822596429247	0	0.21052631578947367	0.0
6351	0.00044131383710231117	1.1610728338563349e-06	-7.785282643513113e-07	0.9999999875325496	None	0.2	1	0.3333333333333333	4	0.8	12	0.20987654320987653	0.8	16	12	0	0	0	1.0	9	9	1.1333333333333333	17	0.0	1.0	-0.08390123416666248	0.6713093790928629	-0.027301273555963023	0.6631378781817023	0.20627764863977296	0.6740943440945425	0.7474341409226976	0.6695303127104488	0	0.9375	0.0
7526	0.027657434189164	0.013954627669436087	0.013677318252909586	0.9923658204892876	None	0.2	1	0.3333333333333333	4	0.8	12	0.20987654320987653	0.8	16	12	0	0	0	1.0	9	9	1.1333333333333333	17	0.0	1.0	0.1460071768589381	0.5657771818062095	-0.09893354769696087	0.5123177976565556	0.33656028672556587	0.6791608694945315	0.8568645646608991	0.5877360013721719	0	1.0	0.0
5164	0.01661694024368879	0.01056947515298292	0.010119800952348717	0.9960298911925217	None	0.2	1	0.3333333333333333	4	0.8	12	0.20987654320987653	0.8	16	12	0	0	0	1.0	9	9	1.1333333333333333	17	0.0	1.0	0.006203412726361249	0.5621287414854774	0.007411522723372109	0.6775869826377798	0.17562413772472857	0.6484234503158671	0.7206147890182107	0.6306195639561424	0	1.0	0.0
1674	None	None	None	None	None	0	0	0.18181818181818182	4	0.8064516129032258	25	0.7333333333333333	0	0	0	32	9	0	0.5555555555555556	5	9	2.2	33	0.1323529411764706	1.0	0	0	0	0	0	0	0	0	0	0	0
6042	0.016137268002493144	0.010676936086243633	0.009991700485940311	0.9958956403621833	None	0.2	1	0.3333333333333333	4	0.8	12	0.20987654320987653	0.8	16	12	0	0	0	1.0	9	9	1.1333333333333333	17	0.0	1.0	0.006203412726361249	0.5621287414854774	0.007411522723372109	0.6775869826377798	0.17562413772472857	0.6484234503158671	0.7206147890182107	0.6306195639561424	0	1.0	0.0
3130	None	None	None	None	None	0	0	0.2631578947368421	10	0.7090909090909091	39	0.7037037037037037	0.2909090909090909	24	16	32	0	0	1.0	9	9	3.8	57	0.0	0.8333333333333334	0.002970817200368306	0.590386998784413	0.0025568921307428166	0.6639794334338271	-0.09886103793308303	0.5364367452099753	0.6446989539347362	0.5980988831790929	0	0.4583333333333333	0.0
2324	None	None	None	None	None	0	0	0	0	0	0	1.0	0	0	0	0	4	0	1.0	1	1	0.06666666666666667	1	1.0	0	0	0	0	0	0	0	0	0	0	0	0
1287	None	None	None	None	None	0	0	0.2	4	0.7857142857142857	22	0.37037037037037035	0	0	0	29	0	0	1.0	9	9	2.0	30	0.0	0.07407407407407407	0	0	0	0	0	0	0	0	0	0	0
3214	0.0	0.0	0.0	0.9999999999999998	None	0	0	0	0	0	0	1.0	0	0	0	0	4	0	1.0	1	1	0.06666666666666667	1	1.0	0	0	0	0	0	0	0	0	0	0	0	0
1877	None	None	None	None	None	0	0	0	0	0	0	1.0	0	0	0	0	4	0	1.0	1	1	0.06666666666666667	1	1.0	0	0	0	0	0	0	0	0	0	0	0	0
4929	0.012343833969109267	0.010922641671301159	0.008929998934909355	0.9948920190471857	None	0	0	0.35714285714285715	5	0.5555555555555556	10	0.5	0.3888888888888889	11	7	8	0	0	0.625	5	8	1.3333333333333333	20	0.0	0.6666666666666666	-0.02486868318807639	0.5041710459489303	0.023934952689739587	0.6420739882691828	0.07280766330449764	0.5502592011821256	0.6140664160154448	0.5665019642665045	0	0	0.0
1999	None	None	None	None	None	0	0	0.5	1	1.0	1	0.75	0	0	0	2	7	0	1.0	2	2	0.2	3	0.875	0	0	0	0	0	0	0	0	0	0	0	0
835	None	None	None	None	None	0	0	0	0	0	0	1.0	0	0	0	0	0	0	1.0	1	1	0.06666666666666667	1	0.0	0	0	0	0	0	0	0	0	0	0	0	0
736	None	None	None	None	None	0	0	0.25	1	1.0	3	1.0	1.0	4	3	0	3	0	0.2	5	1	0.3333333333333333	5	1.0	0	-0.06676724922044328	0.5204740319827196	0.0006570364869618737	0.5034777047320734	-0.04409425757970817	0.6709515860799108	0.593562686326794	0.5669574729773661	1.0	1.0	0.0
5119	2.5667828815948934e-05	1.4864272786360243e-07	1.4213292691002855e-07	0.9999877440350705	None	0.043478260869565216	1	0.24489795918367346	12	0.704225352112676	50	0.9012345679012346	0.11267605633802817	17	8	55	0	0	1.0	9	9	4.866666666666666	73	0.0	0.875	-0.029042268157934766	0.5070902049416068	-0.017757124828149715	0.6644744625610092	-0.0014631074245527466	0.5708941906085793	0.5805165689282911	0.5823400938264082	0	0	0.0
7270	0.008054744872804453	0.004791651127554714	0.00422237148076241	0.9955306477054467	None	0.2	1	0.3333333333333333	4	0.8	12	0.20987654320987653	0.8	16	12	0	0	0	1.0	9	9	1.1333333333333333	17	0.0	1.0	-0.05583975681306367	0.6438911187914719	-0.09629466421331084	0.5130538890428393	0.41285531435225664	0.6769066573019739	0.9066616649121313	0.6133393376914141	0	1.0	0.0
3418	8.708826192229653e-06	2.6404173257638257e-06	-2.6404172685979092e-06	0.99923607392745	None	0	0	0.6	3	0.6	3	0.4666666666666667	0.6	6	3	0	0	0	0.6	3	5	0.4666666666666667	7	0.0	1.0	-0.0036116983809293957	0.7074178167260168	-0.022114227216536483	0.5007092216651623	3.5404641784085514e-13	0.5000000000005667	0.5990464781176793	0.5732778942393111	0	1.0	0.0
521	None	None	None	None	None	0.0625	1	0.35294117647058826	12	0.5714285714285714	28	0.6296296296296297	0.061224489795918366	12	3	38	10	0	1.0	9	9	3.4	51	0.14084507042253522	0.6666666666666666	-0.024675802321834972	0.6645149219527023	-0.21424608875890078	0.9941092974320019	-0.02959947541732492	0.6813386400851285	0.8645404761941714	0.8994046858744075	0.9583333333333333	1.0	0.2778903894655464
1768	None	None	None	None	None	0.5	1	0.6666666666666666	4	0.5714285714285714	4	0.42857142857142855	0.5714285714285714	8	4	0	0	0	0.42857142857142855	7	3	0.6	9	0.0	1.0	0.09859986136650137	0.5077497482509351	0.0013544691602205123	0.5020583181237392	0.01643731705271343	0.5337387675697025	0.6028738654276703	0.5145288465348954	0	1.0	0.0
2875	1.6650709071076998e-10	1.923655256755844e-12	1.5683714808379134e-12	0.9999999999141931	None	0.2	1	0.3333333333333333	4	0.8	12	0.20987654320987653	0.8	16	12	0	0	0	1.0	9	9	1.1333333333333333	17	0.0	1.0	0.10763155121105146	0.6075630879968702	1.2344146255152951e-05	0.500180438893133	4.298528231936725e-21	0.5000006645261315	0.6241711770903818	0.5364191082780749	0	1.0	0.0
6146	0.0	0.0	0.0	1.0	None	0	0	0	0	0	0	1.0	0	0	0	0	0	0	1.0	1	1	0.06666666666666667	1	0.0	0	0	0	0	0	0	0	0	0	0	0	0
1743	None	None	None	None	None	0	0	0.375	3	0.7777777777777778	7	0.3142857142857143	0.7777777777777778	10	7	0	1	0	0.7142857142857143	5	7	0.7333333333333333	11	1.0	0.6666666666666666	5.512209366576605e-19	0.5000000164004983	0.07375912452967961	0.5465355426535733	-0.0015685172634135728	0.6455588491914934	0.606292839996966	0.5651488898646541	0.7	1.0	0.0
1252	None	None	None	None	None	0.5	1	0.5714285714285714	4	0.625	5	0.35714285714285715	0.625	9	5	0	0	0	0.5714285714285714	7	4	0.6666666666666666	10	0.0	0.6666666666666666	-0.09953301019006328	0.5754788371486321	0.15646286355592715	0.5712128375923773	0.03408800648256036	0.5724146314837916	0.7325483086847154	0.5730364024669196	0	0	0.0
2284	None	None	None	None	None	0	0	0.3333333333333333	1	1.0	2	1.0	1.0	3	2	0	3	0	0.25	4	1	0.26666666666666666	4	1.0	0	1.7317576234543716e-12	0.5000000000043756	0.09882973786486506	0.5064008524654176	0.0363428483725189	0.5430044207194974	0.6006440474045623	0.5164980547343013	1.0	1.0	0.0
3830	0.0004639187164990208	1.8135840691236634e-06	-1.6210419798183945e-06	0.9999999699100491	None	0.2	1	0.3333333333333333	4	0.8	12	0.20987654320987653	0.8	16	12	0	0	0	1.0	9	9	1.1333333333333333	17	0.0	1.0	0.07464984524559509	0.6130436643656869	0.25855665600241284	0.5678421754821895	0.0915441216970117	0.5197336332849499	0.7011871587220831	0.5672690437417348	0	1.0	0.0
7033	8.56393723425799e-05	5.016044481099554e-05	-9.329515006068793e-06	0.9996226949276725	None	0	0	0.3333333333333333	2	0.8571428571428571	6	0.36	0.8571428571428571	8	6	0	0	0	1.0	5	5	0.6	9	0.0	0	0.04064098639348019	0.5706532115362379	-0.010848625398789913	0.6534781939468012	0.034703935620733824	0.5909103188154219	0.6052165733611613	0.6056038032329317	0	1.0	0.0
7435	None	None	None	None	None	0	0	0.17647058823529413	9	0.7972972972972973	59	0.9382716049382716	0.33783783783783783	33	25	42	0	0	1.0	9	9	5.066666666666666	76	0.0	0.9411764705882353	0.11004067960384933	0.6096180646127483	-0.09930616263312873	0.5074674398140523	3.148768713986966e-06	0.5000271983295281	0.7011005971986503	0.5395578066583313	0	1.0	0.0
4971	6.799254474028768e-09	6.968582599114974e-09	4.9275320110783514e-09	0.9999997203399	None	0	0	0	0	0	0	1.0	0	0	0	0	2	0	1.0	1	1	0.06666666666666667	1	0.5	0	0	0	0	0	0	0	0	0	0	0	0
3844	0.005680346249593959	0.0025645360416420107	0.0017173913874074776	0.998785118934306	None	0	0	0.4166666666666667	5	0.5333333333333333	8	0.2361111111111111	0.4	11	6	5	4	0	0.8888888888888888	8	9	1.1333333333333333	17	0.4444444444444444	0.15384615384615385	0.09998739242984592	0.5005199443621884	0.22287175133600093	0.5835024007499399	-0.08557851780677425	0.561267808858558	0.798629719302508	0.5486420560013703	1.0	1.0	0.1460830911591116
6290	None	None	None	None	None	0.045454545454545456	1	0.2608695652173913	12	0.7014925373134329	47	0.8518518518518519	0.3880597014925373	37	26	31	0	0	1.0	9	9	4.6	69	0.0	0.8	0.06192559637333941	0.6115457812135346	-0.0999843228824859	0.5018657306139199	0.2755855772664976	0.7352633907361736	0.8270892138978381	0.6211087462031795	0	1.0	0.0
3282	0.00028469137185526745	3.1873232196289084e-06	-2.721286313437803e-06	0.9999962641849817	None	0.2857142857142857	2	0.35294117647058826	6	0.7391304347826086	17	0.30864197530864196	0.7391304347826086	23	17	1	0	0	1.0	9	9	1.6666666666666667	25	0.0	1.0	0.0362317848726102	0.6684342054035101	0.04406542832459903	0.5461736923856435	-0.05471962795176437	0.5112284978413656	0.6262582751247279	0.5769874292579745	0	0.8695652173913043	0.0
5715	0.0012338219837236073	0.00010180865736212983	-2.1340595596740942e-05	0.9956267336197634	None	0.5	1	0.5714285714285714	4	0.625	5	0.3333333333333333	0.625	9	5	0	0	0	0.8333333333333334	5	6	0.6666666666666666	10	0.0	0.5	3.911514304361267e-09	0.5000002396075839	-0.014513095845102611	0.6454467087402007	0.09920469734779282	0.5012165560361985	0.623944547088932	0.5501599699088804	0	1.0	0.0
3618	0.004150224396897896	0.00019816648795868976	-0.00019573950346919096	0.985900506071025	None	0.5	2	0.6	6	0.5	6	0.3333333333333333	0.5	9	6	4	0	0	0.8571428571428571	6	7	0.9333333333333333	14	0.0	0.75	0.04082144065285711	0.5712122927626773	0.4073868687887022	0.5175183182813772	0.1077836031602561	0.5514201950859268	0.8347230311018362	0.5468051833951821	0	1.0	0.0
6150	3.816459701909115e-05	4.942443242627463e-07	-3.4136254734360853e-09	0.9999878889794617	None	0	0	0.3333333333333333	4	0.625	10	0.3673469387755102	0.5	12	8	5	0	0	1.0	7	7	1.2	18	0.0	0.13333333333333333	0.0013154285085046826	0.5460465392822227	0.0627654933864895	0.6480816170257117	0.025324649003757034	0.5761373191852083	0.58935411594555	0.5908356851214392	0	1.0	0.0
344	None	None	None	None	None	0	0	0	0	0	0	1.0	0	0	0	0	0	0	1.0	1	1	0.06666666666666667	1	0.0	0	0	0	0	0	0	0	0	0	0	0	0
3134	None	None	None	None	None	0.125	1	0.5	9	0.4583333333333333	11	0.3611111111111111	0.125	8	3	17	0	0	0.8888888888888888	8	9	1.7333333333333334	26	0.0	0.5	5.213796118055746e-05	0.505367673959597	0.02996939383047138	0.6606720172821945	-0.09999985101897117	0.5000018454019386	0.637257223066988	0.5570643909671876	0	1.0	0.0
828	None	None	None	None	None	0	0	0.3333333333333333	2	0.8571428571428571	6	0.36	0.8571428571428571	8	6	0	0	0	1.0	5	5	0.6	9	0.0	0	7.819834559616414e-06	0.5011018655926294	-0.09141653612809188	0.532467739615346	0.08828944968980487	0.5535956938262273	0.6771703729855958	0.5291063052474201	0	1.0	0.0
2254	None	None	None	None	None	0.2	1	0.3333333333333333	4	0.8	12	0.20987654320987653	0.8	16	12	0	0	0	1.0	9	9	1.1333333333333333	17	0.0	1.0	-0.09267671080386297	0.6234086384213864	0.09296199766623028	0.5099312473993516	-0.13497478155288695	0.9742777367871043	0.7390090424767973	0.8010235325138996	0	0.3125	0.0
5548	0.00029598537352171813	5.734585930824831e-06	-5.732398893644614e-06	0.9999993330542515	None	0	0	0.42857142857142855	3	0.75	6	0.5555555555555556	0.75	9	6	0	0	0	0.2222222222222222	9	2	0.6666666666666666	10	0.0	1.0	0.00012882607335832933	0.5075004228031517	0.01950068478759384	0.6385546003744192	0.12850444172666578	0.6316981210368197	0.6463914656541088	0.5937612539351498	0	1.0	0.0
6433	0.016065999836277302	0.010645016931808806	0.009918872862272516	0.9961587311008075	None	0.2	1	0.3333333333333333	4	0.8	12	0.20987654320987653	0.8	16	12	0	0	0	1.0	9	9	1.1333333333333333	17	0.0	1.0	0.006203412726361249	0.5621287414854774	0.007411522723372109	0.6775869826377798	0.17562413772472857	0.6484234503158671	0.7206147890182107	0.6306195639561424	0	1.0	0.0
1159	None	None	None	None	None	0	0	0.23404255319148937	11	0.7058823529411765	48	0.9722222222222222	0.1323529411764706	18	9	51	9	0	0.8888888888888888	9	8	4.666666666666667	70	0.09278350515463918	1.0	0.11470689280305538	0.9989157181883331	0.04330995435650296	0.661392859886619	-0.04780954759026622	0.9947202132136849	0.7047006562825184	0.985861466953194	1.0	0.9444444444444444	0.0
4521	0.0	0.0	0.0	1.0	None	0	0	0	0	0	0	1.0	0	0	0	0	0	0	1.0	1	1	0.06666666666666667	1	0.0	0	0	0	0	0	0	0	0	0	0	0	0
1983	None	None	None	None	None	0.23076923076923078	3	0.4642857142857143	13	0.5128205128205128	20	0.7592592592592593	0.3076923076923077	24	12	16	0	0	0.6666666666666666	9	6	2.7333333333333334	41	0.0	0.8571428571428571	0.0002670947205223058	0.5268314350939783	0.13588462283860592	0.6196693855541205	0.0839455083638087	0.5559126103816976	0.6363305691669834	0.5679244523383965	0	0.4166666666666667	0.0
3805	0.0	0.0	0.0	0.9999999999999998	None	0	0	0	0	0	0	1.0	0	0	0	0	4	0	1.0	1	1	0.06666666666666667	1	1.0	0	0	0	0	0	0	0	0	0	0	0	0
1917	None	None	None	None	None	0	0	0.25	3	0.75	12	0.6428571428571429	0.0625	3	1	14	4	0	0.5714285714285714	4	7	1.2	18	0.13333333333333333	0.7692307692307693	5.000138662858653e-07	0.5000010568607802	0.10551826398335176	0.5446128222518003	-0.21937544456124272	0.5302373167568109	0.795598668742034	0.524981547441898	1.0	1.0	0.0
2686	6.068511004990026e-06	5.448731014936943e-08	-3.277076569518882e-08	0.9999945939019833	None	0.05555555555555555	1	0.23684210526315788	9	0.7222222222222222	39	0.7777777777777778	0	5	0	50	6	0	0.8888888888888888	8	9	3.7333333333333334	56	0.06060606060606061	0.9166666666666666	0	0	0	0	0	0	0	0	0	0	0
4953	0.015543863338165518	0.010702468511036541	0.0051304789455076626	0.9980589695110079	None	0.25	1	0.36363636363636365	4	0.7857142857142857	11	0.2222222222222222	0.7857142857142857	15	11	0	0	0	0.8888888888888888	9	8	1.0666666666666667	16	0.0	1.0	0.09952395696987781	0.5107000548454478	0.06241934433924734	0.5405586257916781	0.18321880691401268	0.6403580748642848	0.6166795367602526	0.5648261497801473	0	1.0	0.0
6303	0.004300162720025041	0.000729445971176723	0.0006906619492724727	0.9982036607058846	None	0.047619047619047616	1	0.2727272727272727	12	0.6666666666666666	42	0.8024691358024691	0.20634920634920634	22	13	42	0	0	1.0	9	9	4.333333333333333	65	0.0	0.8070175438596491	0.15663507101865365	0.6025961476405618	-0.09887677140481516	0.5077652446467473	0.34157582335154163	0.7340865132274774	0.859223318583904	0.6195419559364269	0	0.9545454545454546	0.0
315	None	None	None	None	None	0	0	0.3333333333333333	3	0.8181818181818182	9	0.28888888888888886	0.8181818181818182	12	9	0	1	0	0.5555555555555556	9	5	0.8666666666666667	13	1.0	1.0	0.07109113923558541	0.5350377059661611	0.022313655177949407	0.6677738325690291	0.055479372119783356	0.6406631716470558	0.5936420127575074	0.6159168048898067	0.3333333333333333	0.5	0.0
3696	0.00222311606691007	0.0019023072268942115	-0.0004932736212883851	0.9988892843510161	None	0.2	1	0.3333333333333333	4	0.8	12	0.20987654320987653	0.8	16	12	0	0	0	1.0	9	9	1.1333333333333333	17	0.0	1.0	0.09999707558738233	0.5003013451793102	6.106032573049835e-25	0.5	0.09682413891157239	0.5065585482197326	0.6139846663083445	0.5022867405977793	0	1.0	0.0
1411	None	None	None	None	None	0	0	0	0	0	0	1.0	0	0	0	0	3	0	1.0	1	1	0.06666666666666667	1	0.75	0	0	0	0	0	0	0	0	0	0	0	0
2128	None	None	None	None	None	0	0	0	0	0	0	1.0	0	0	0	0	0	0	1.0	1	1	0.06666666666666667	1	0.0	0	0	0	0	0	0	0	0	0	0	0	0
3470	0.003279574471634626	0.002122837936316176	0.0014514954719279424	0.9997397316787461	None	0.2	1	0.3333333333333333	4	0.8	12	0.20987654320987653	0.8	16	12	0	0	0	1.0	9	9	1.1333333333333333	17	0.0	1.0	0.09998472239855212	0.5009590749643222	3.474755921235139e-18	0.5000000000000122	0.09740158572644977	0.5131415502045099	0.6142857725207457	0.5047010793555594	0	1.0	0.0
6861	0.016598348850454282	0.010685094088763735	0.010357788345598813	0.9963108647917243	None	0.2	1	0.3333333333333333	4	0.8	12	0.20987654320987653	0.8	16	12	0	0	0	1.0	9	9	1.1333333333333333	17	0.0	1.0	0.006203412726361249	0.5621287414854774	0.007411522723372109	0.6775869826377798	0.17562413772472857	0.6484234503158671	0.7206147890182107	0.6306195639561424	0	1.0	0.0
1800	None	None	None	None	None	0	0	0.75	3	0.3333333333333333	1	0.5555555555555556	0.3333333333333333	4	1	0	0	0	1.0	3	3	0.3333333333333333	5	0.0	1.0	0.0002015858371683418	0.5003311027896593	0.002003435490619731	0.5013875118182121	0.09204704650206193	0.5105574906596118	0.6055822567476964	0.5040924680371214	0	1.0	0.0
6910	0.0	0.0	0.0	1.0	None	0	0	0	0	0	0	1.0	0	0	0	0	0	0	1.0	1	1	0.06666666666666667	1	0.0	0	0	0	0	0	0	0	0	0	0	0	0
1616	None	None	None	None	None	0	0	0	0	0	0	1.0	0	0	0	0	4	0	1.0	1	1	0.06666666666666667	1	1.0	0	0	0	0	0	0	0	0	0	0	0	0
7312	0.0	0.0	0.0	0.9999999999999998	None	0	0	0	0	0	0	1.0	0	0	0	0	4	0	1.0	1	1	0.06666666666666667	1	1.0	0	0	0	0	0	0	0	0	0	0	0	0
1767	None	None	None	None	None	0	0	0	0	0	0	1.0	0	0	0	0	0	0	1.0	1	1	0.06666666666666667	1	0.0	0	0	0	0	0	0	0	0	0	0	0	0
7420	0.0272059277877519	0.012931054680973598	0.012924475046281803	0.9928351488846047	None	0.2	1	0.3333333333333333	4	0.8	12	0.20987654320987653	0.8	16	12	0	0	0	1.0	9	9	1.1333333333333333	17	0.0	1.0	0.1460071768589381	0.5657771818062095	-0.09893354769696087	0.5123177976565556	0.33656028672556587	0.6791608694945315	0.8568645646608991	0.5877360013721719	0	1.0	0.0
5244	None	None	None	None	None	0.05555555555555555	1	0.3157894736842105	12	0.6545454545454545	36	0.7037037037037037	0.3090909090909091	24	17	32	11	0	1.0	9	9	3.8	57	0.18032786885245902	0.7346938775510204	0.4282383089691969	0.7731017756946922	-0.09999999874807236	0.5000000008242216	-0.17000006755532512	0.9993589178635746	0.9723240748006582	0.9457926546410919	0.0	0	0.0
4988	0.004392655391335694	0.0034048511937305108	0.0033615604730979783	0.9951628745697229	None	0.2	1	0.3333333333333333	4	0.8	12	0.20987654320987653	0.8	16	12	0	0	0	1.0	9	9	1.1333333333333333	17	0.0	1.0	0.002648369108195152	0.5322403889548165	0.09016681400127982	0.5485857300322499	-0.04818895792457382	0.5270143498046772	0.6436355687458621	0.5359596039798779	0	1.0	0.0
2835	3.864038107128493e-05	1.3178693525880322e-06	6.662674856765896e-07	0.9999999974391545	None	0.2	1	0.3333333333333333	4	0.8	12	0.20987654320987653	0.8	16	12	0	0	0	1.0	9	9	1.1333333333333333	17	0.0	1.0	0.018075262635195884	0.5716680561024475	0.02980998281165692	0.6565913405354993	0.006115954257621585	0.524580033149111	0.5765717356942024	0.5854207607434234	0	1.0	0.0
5651	0.005555606281294398	0.00295048742613912	0.0029057391791871144	0.9965070714554704	None	0.2	1	0.3333333333333333	4	0.8	12	0.20987654320987653	0.8	16	12	0	0	0	1.0	9	9	1.1333333333333333	17	0.0	1.0	0.0011937247255832339	0.5195339327627261	4.268195622251859e-06	0.5000479931493158	0.20878059569094604	0.6595869168143682	0.7263611641776604	0.5613412268046755	0	0.9375	0.0
5037	0.0035401789082874216	0.0007962767860867862	-0.0007883953542400692	0.9966261289389194	None	0.2	1	0.3333333333333333	4	0.8	12	0.20987654320987653	0.8	16	12	0	0	0	1.0	9	9	1.1333333333333333	17	0.0	1.0	-0.10731593744550391	0.5866751660752582	0.09990523928670021	0.5008573483303631	-0.055224058952011615	0.5743553500083936	0.706732765212088	0.5542283857010256	0	1.0	0.0
2836	3.836387519882781e-06	1.2518351837118954e-08	8.598305203981397e-09	0.9999989382373048	None	0	0	1.0	2	0.0	0	0.75	0	2	0	0	0	0	1.0	2	2	0.2	3	0.0	0	0	0	0	0	0	0	0	0	0	0	0
5433	0.0164016462591603	0.010873592706796682	0.010260068829106109	0.9958992663314441	None	0.2	1	0.3333333333333333	4	0.8	12	0.20987654320987653	0.8	16	12	0	0	0	1.0	9	9	1.1333333333333333	17	0.0	1.0	0.006203412726361249	0.5621287414854774	0.007411522723372109	0.6775869826377798	0.17562413772472857	0.6484234503158671	0.7206147890182107	0.6306195639561424	0	1.0	0.0
4294	0.0010704456570622472	0.00013919142252327688	-7.804247637563779e-05	0.9957235204399778	None	0	0	0.3181818181818182	7	0.6666666666666666	20	0.7619047619047619	0.5666666666666667	24	17	7	0	0	0.8571428571428571	6	7	2.1333333333333333	32	0.0	0.7692307692307693	-0.09999999902680448	0.5000000055572769	0.011195212918241633	0.6637544681272657	-0.0814631565287715	0.5214536564598051	0.618081964069072	0.5634836968464718	0	1.0	0.0
2251	None	None	None	None	None	0	0	0	0	0	0	1.0	0	0	0	0	0	0	1.0	1	1	0.06666666666666667	1	0.0	0	0	0	0	0	0	0	0	0	0	0	0
5324	9.515600572505531e-06	9.701013604411491e-09	7.04593557221421e-09	0.9999990292162441	None	0	0	1.0	2	0.0	0	0.75	0	2	0	0	2	0	1.0	2	2	0.2	3	1.0	0	0	0	0	0	0	0	0	0	0	0	0
4565	None	None	None	None	None	0.2222222222222222	4	0.41025641025641024	16	0.5714285714285714	32	0.7160493827160493	0.5357142857142857	46	30	11	0	0	1.0	9	9	3.8666666666666667	58	0.0	0.8571428571428571	-0.04026612040603846	0.5217906308688611	-0.07460265850136172	0.5587515992123414	0.08960161062066963	0.6281322876232889	0.6714337306068908	0.5701612644202787	0	0.9565217391304348	0.0
2559	0.0	0.0	0.0	1.0	None	0	0	0	0	0	0	1.0	0	0	0	0	0	0	1.0	1	1	0.06666666666666667	1	0.0	0	0	0	0	0	0	0	0	0	0	0	0
3997	0.0028682089186463844	0.00017669252826729877	-4.487859558156614e-05	0.9929276384202772	None	0.6666666666666666	2	0.625	5	0.3333333333333333	3	0.44	0.3333333333333333	8	3	2	3	0	1.0	5	5	0.7333333333333333	11	1.0	1.0	0.11411962957937076	0.9324127347231057	-0.09993547750671948	0.5000487271329365	0.05959311890058577	0.619694773696294	0.729148747709087	0.7383869031632333	0.0	0.625	0.0
4357	6.73878444274036e-09	6.9502205687770125e-09	4.914548094910021e-09	0.9999996691988846	None	0	0	0	0	0	0	1.0	0	0	0	0	2	0	1.0	1	1	0.06666666666666667	1	0.5	0	0	0	0	0	0	0	0	0	0	0	0
6498	6.182921409543476e-08	5.881217067396678e-08	-5.671580446854067e-08	0.9999804588130504	None	0.2	1	0.3333333333333333	4	0.8	12	0.20987654320987653	0.8	16	12	0	0	0	1.0	9	9	1.1333333333333333	17	0.0	1.0	0.08866852286876975	0.524509743065301	0.0649193465459584	0.6600778081236037	0.00028303981256624027	0.50512083675023	0.6041455777417483	0.5648200472917049	0	1.0	0.0
4454	1.839089357627266e-05	3.347961705744011e-06	-6.471043911147636e-08	0.9954943495878408	None	0	0	0.36363636363636365	8	0.5483870967741935	17	0.5238095238095238	0	5	0	27	12	0	0.7777777777777778	7	9	2.2	33	0.22641509433962265	0.4	0	0	0	0	0	0	0	0	0	0	0
3059	0.000203020374492193	1.3832977359690916e-06	-9.555459767822194e-07	0.9999933819224381	None	0	0	0.4	2	0.8	4	0.4666666666666667	0.8	6	4	0	0	0	0.6	3	5	0.4666666666666667	7	0.0	0	-0.033531263311531265	0.579383990253289	0.001977921803786384	0.5915144451442578	-0.03721613369453779	0.6628842238172652	0.6013368820219773	0.6119578728486463	0	1.0	0.0
3649	0.005476006765675044	0.0032755760510045826	0.0021214348260755436	0.9979216720523884	None	0.25	1	0.4	4	0.7692307692307693	10	0.23809523809523808	0.7692307692307693	14	10	0	0	0	0.7777777777777778	7	9	1.0	15	0.0	1.0	0.04608383160008614	0.5584322120611022	0.060721537635958424	0.66686209012512	-0.09992324633781208	0.5008394307416122	0.6901290497181047	0.5770631209251711	0	0.14285714285714285	0.0
6184	0.00024997351747728977	1.9476496105107634e-06	6.268960286277229e-07	0.9999904028705862	None	0	0	0.42857142857142855	3	0.75	6	0.3333333333333333	0.75	9	6	0	0	0	0.8333333333333334	5	6	0.6666666666666666	10	0.0	0.4	-0.09574322675769592	0.5352893127084339	0.05346688921580926	0.6030962987659241	0.19148812405811313	0.6384525706692996	0.7765497065411217	0.5929425613375671	0	0.7777777777777778	0.0
4151	None	None	None	None	None	0.2	1	0.3333333333333333	4	0.8	12	0.30357142857142855	0.6666666666666666	14	10	2	3	0	0.875	8	7	1.1333333333333333	17	0.75	0.6	0.09804492957440238	0.5027886453059054	0.08466308509247744	0.6636262377088246	1.926808813878801e-05	0.5002974147525283	0.6120924491617765	0.5573992154958838	1.0	1.0	0.0
426	None	None	None	None	None	0	0	0.25	13	0.6842105263157895	52	0.9629629629629629	0.11842105263157894	20	9	57	0	0	1.0	9	9	5.2	78	0.0	0.9565217391304348	-0.037162652683283164	0.6660701118603966	0.016436550729961134	0.6661842989787692	0.0010991454833176775	0.5804496701667522	0.6040897409176508	0.6384601363165168	0	1.0	0.0
777	None	None	None	None	None	0	0	0.28	7	0.6571428571428571	23	0.8809523809523809	0.4	20	14	16	8	0	0.8571428571428571	6	7	2.466666666666667	37	0.26666666666666666	0.45161290322580644	0.02720789259968599	0.5871767760796821	-0.13921019406321583	0.6640064006305552	0.00014069306333280585	0.501008399161744	0.6756594704406705	0.5856100239479682	0.0	0	0.0
2506	None	None	None	None	None	0	0	0	0	0	0	1.0	0	0	0	0	4	0	1.0	1	1	0.06666666666666667	1	1.0	0	0	0	0	0	0	0	0	0	0	0	0
5842	0.0	0.0	0.0	0.9999999999999998	None	0	0	0	0	0	0	1.0	0	0	0	0	4	0	1.0	1	1	0.06666666666666667	1	1.0	0	0	0	0	0	0	0	0	0	0	0	0
5179	0.016459518513200565	0.010454452322446423	0.010056509170822424	0.9962035644986921	None	0.2	1	0.3333333333333333	4	0.8	12	0.20987654320987653	0.8	16	12	0	0	0	1.0	9	9	1.1333333333333333	17	0.0	1.0	0.006203412726361249	0.5621287414854774	0.007411522723372109	0.6775869826377798	0.17562413772472857	0.6484234503158671	0.7206147890182107	0.6306195639561424	0	1.0	0.0
3063	0.0056616077381992725	0.0024289808186690656	0.0018906760213115148	0.9988176702460259	None	0	0	0.4166666666666667	5	0.5333333333333333	8	0.2361111111111111	0.4	11	6	5	4	0	0.8888888888888888	8	9	1.1333333333333333	17	0.4444444444444444	0.15384615384615385	0.09998739242984592	0.5005199443621884	0.22287175133600093	0.5835024007499399	-0.08557851780677425	0.561267808858558	0.798629719302508	0.5486420560013703	1.0	1.0	0.1460830911591116
2197	None	None	None	None	None	0	0	0.5	2	0.75	3	1.0	0.75	5	3	0	0	0	0.16666666666666666	6	1	0.4	6	0.0	0.4	-0.06185364908690603	0.5685063725636251	0.13808002293837382	0.6576791628088702	-0.07799670775738783	0.5831623291206486	0.7276551537529411	0.6038419154888258	0	0.6	0.0
4314	0.01683037516154248	0.010480506945123787	0.01010266612048543	0.9962929146091781	None	0.2	1	0.3333333333333333	4	0.8	12	0.20987654320987653	0.8	16	12	0	0	0	1.0	9	9	1.1333333333333333	17	0.0	1.0	0.006203412726361249	0.5621287414854774	0.007411522723372109	0.6775869826377798	0.17562413772472857	0.6484234503158671	0.7206147890182107	0.6306195639561424	0	1.0	0.0
3729	0.0	0.0	0.0	1.0	None	0	0	0	0	0	0	1.0	0	0	0	0	0	0	1.0	1	1	0.06666666666666667	1	0.0	0	0	0	0	0	0	0	0	0	0	0	0
6438	8.731252794446733e-05	2.5017344479155637e-05	-2.5016743088137595e-05	0.9999952000702812	None	0	0	0.25	1	1.0	3	1.0	1.0	4	3	0	0	0	0.2	1	5	0.3333333333333333	5	0.0	0	0.028738126705775007	0.5	0.09997851013544368	0.5000575005901468	0.0453578074199331	0.5143349336015351	0.575551313411219	0.5047986405667354	0	1.0	0.0
3144	0.0031487672027654214	0.0013012881515117748	0.0011793804978926271	0.9957263394539302	None	0.3333333333333333	1	0.4444444444444444	4	0.7272727272727273	8	0.2653061224489796	0.7272727272727273	12	8	0	0	0	1.0	7	7	0.8666666666666667	13	0.0	1.0	0.09981767077903521	0.5144012180767863	0.07977404656620204	0.5302058062703927	0.09841689978243062	0.518907623433603	0.5219206588388821	0.5211754859028865	0	0.08333333333333333	0.0
1078	None	None	None	None	None	0	0	0	0	0	0	1.0	0	0	0	0	4	0	1.0	1	1	0.06666666666666667	1	1.0	0	0	0	0	0	0	0	0	0	0	0	0
5961	0.007438539803349496	0.0024486867986932346	0.0024327296743277063	0.9967087460452236	None	0.2	1	0.3333333333333333	4	0.8	12	0.20987654320987653	0.8	16	12	0	0	0	1.0	9	9	1.1333333333333333	17	0.0	1.0	-0.0979934261073844	0.5643154927728726	0.0020128923077394343	0.6627980453470569	-0.099666980253684	0.5096332500544437	0.6159718280196417	0.5803816741866983	0	0.9375	0.0
3328	0.00216194584270112	0.0018711197922179016	0.0013329548338493788	0.9984715917644803	None	0	0	0.25	1	1.0	3	1.0	1.0	4	3	0	1	0	0.2	1	5	0.3333333333333333	5	0.3333333333333333	0	-0.09999374769157626	0.5000173753517161	0.06418109727306326	0.5761894964569297	0.024468396096375435	0.635474146801536	0.6818118090448693	0.5714242758463206	1.0	1.0	0.0
2720	0.0001585816110003221	4.995523121787492e-06	4.988675772960789e-06	0.9999941082777488	None	0.3333333333333333	1	0.5	4	0.7	7	0.2857142857142857	0.7	11	7	0	0	0	0.8571428571428571	7	6	0.8	12	0.0	0.6666666666666666	0.12583070155186155	0.5723491792935486	-0.09984297249386821	0.5006880162251764	0.01262062867563322	0.6705445594827026	0.7283637917266211	0.5829627593570159	0	1.0	0.0
2091	None	None	None	None	None	0	0	0	0	0	0	1.0	0	0	0	0	0	0	1.0	1	1	0.06666666666666667	1	0.0	0	0	0	0	0	0	0	0	0	0	0	0
6554	0.015647639265530096	0.011156062512816705	0.011004390648406994	0.9960028053066575	None	0.2	1	0.3333333333333333	4	0.8	12	0.20987654320987653	0.8	16	12	0	0	0	1.0	9	9	1.1333333333333333	17	0.0	1.0	0.006203412726361249	0.5621287414854774	0.007411522723372109	0.6775869826377798	0.17562413772472857	0.6484234503158671	0.7206147890182107	0.6306195639561424	0	1.0	0.0
2960	0.0011668603406384992	0.00038556004872435286	0.00032863955284979506	0.9990300316560128	None	0.25	1	0.4	4	0.75	9	0.25925925925925924	0.75	13	9	0	0	0	0.6666666666666666	9	6	0.9333333333333333	14	0.0	1.0	7.902762784127648e-27	0.5	0.011687942515915789	0.6566484876027748	0.08155368370246582	0.533694820734597	0.6005860710817446	0.5649130654763885	0	1.0	0.0
3982	0.0034385419851595943	0.0008168777999033609	2.118196526010536e-05	0.9894456110912121	None	0.2	1	0.3333333333333333	4	0.8	12	0.20987654320987653	0.8	16	12	0	0	0	1.0	9	9	1.1333333333333333	17	0.0	1.0	0.06870561381592126	1.0	0.029887798119624692	0.5340665324367482	0.08461326177644714	0.5909525610065852	0.6806129719495583	1.0	0	0.5	0.0
840	None	None	None	None	None	0	0	0.25	1	1.0	3	1.0	1.0	4	3	0	3	0	0.2	5	1	0.3333333333333333	5	1.0	0	0.09996265194461751	0.5002763093965823	4.2340284412612135e-16	0.5000000020413088	0.0324746677631755	0.5002187257438854	0.6026111344090785	0.5001650124019611	0.0	0	0.0
5107	0.0010685764560884573	0.0002450950617914075	9.086068183780961e-05	0.9987182089759518	None	0.2	1	0.3333333333333333	4	0.8	12	0.20987654320987653	0.8	16	12	0	0	0	1.0	9	9	1.1333333333333333	17	0.0	1.0	0.001399001156202016	0.5350415274187451	0.014983009785653178	0.6516863507275628	-0.04476416217125375	0.5288338983182301	0.5949480874303938	0.5730012139724766	0	1.0	0.0
7190	0.0	0.0	0.0	1.0	None	0	0	0	0	0	0	1.0	0	0	0	0	0	0	1.0	1	1	0.06666666666666667	1	0.0	0	0	0	0	0	0	0	0	0	0	0	0
6148	None	None	None	None	None	0.0625	1	0.3142857142857143	11	0.66	33	0.6419753086419753	0.26	21	13	30	0	0	1.0	9	9	3.466666666666667	52	0.0	0.8	-0.02833267449476758	0.5528911658116998	-0.009022177545024828	0.6718247196053259	0.20913349253968314	0.5947900910442588	0.7700569345478648	0.6076720765422129	0	1.0	0.0
3910	0.0	0.0	0.0	0.9999999999999998	None	0	0	0	0	0	0	1.0	0	0	0	0	4	0	1.0	1	1	0.06666666666666667	1	1.0	0	0	0	0	0	0	0	0	0	0	0	0
780	None	None	None	None	None	0	0	0.36363636363636365	8	0.5483870967741935	17	0.7333333333333333	0.22580645161290322	13	7	19	1	0	0.5555555555555556	9	5	2.2	33	0.027777777777777776	0.7142857142857143	-0.056631468132547894	0.5353560141041062	0.031243336612074412	0.6315328660862815	0.019240201338506027	0.5574283063963165	0.6348020603567857	0.5753541225894853	1.0	1.0	0.0
3980	0.014613464367554344	0.003954093546198098	0.0014892515896422088	0.9747190666778823	None	0	0	0.375	3	0.6666666666666666	6	0.44	0.5555555555555556	8	5	2	5	0	1.0	5	5	0.7333333333333333	11	1.0	0	0.3818905007579977	0.7294740395944721	-0.09999999993372513	0.5000000000155621	0.09974016248968703	0.5000469219008901	0.8783503963816232	0.5819332076544984	1.0	1.0	0.3675472494611599
1753	None	None	None	None	None	0	0	0.3103448275862069	9	0.6341463414634146	26	0.5308641975308642	0.21951219512195122	11	9	31	7	0	1.0	9	9	2.8666666666666667	43	0.109375	0.5789473684210527	7.902762784127648e-27	0.5000026644316158	4.8700551665494046e-08	0.5000797436390251	-0.09883154977157431	0.5015381504824595	0.6144164546642648	0.5005401875918174	0.0	0	0.0
1779	None	None	None	None	None	0.2	1	0.3333333333333333	4	0.8	12	0.20987654320987653	0.8	16	12	0	0	0	1.0	9	9	1.1333333333333333	17	0.0	1.0	-0.09057403129312634	0.5282968581519052	0.32739888397095085	0.5524909026721204	0.1275233440701184	0.611238599164126	0.8473310180900673	0.5643552312732739	0	1.0	0.0
2063	None	None	None	None	None	0	0	0.4444444444444444	4	0.45454545454545453	5	0.43333333333333335	0.36363636363636365	8	4	4	1	0	0.8333333333333334	5	6	0.8666666666666667	13	0.125	0.25	0.0433583914631957	0.6614058472323757	-0.10825952736288921	0.5804559784731718	0.28285783933066544	0.5748855023242374	0.8384590497599022	0.6063530026871148	0.875	1.0	0.0
3098	0.016548465062410367	0.011021302030621126	0.010854753667726437	0.9961631870887312	None	0.2	1	0.3333333333333333	4	0.8	12	0.20987654320987653	0.8	16	12	0	0	0	1.0	9	9	1.1333333333333333	17	0.0	1.0	0.006203412726361249	0.5621287414854774	0.007411522723372109	0.6775869826377798	0.17562413772472857	0.6484234503158671	0.7206147890182107	0.6306195639561424	0	1.0	0.0
916	None	None	None	None	None	0	0	0.23076923076923078	6	0.7222222222222222	26	0.4691358024691358	0	0	0	37	3	0	1.0	9	9	2.533333333333333	38	0.038461538461538464	0.24242424242424243	0	0	0	0	0	0	0	0	0	0	0
3437	0.0	0.0	0.0	1.0	None	0	0	0	0	0	0	1.0	0	0	0	0	0	0	1.0	1	1	0.06666666666666667	1	0.0	0	0	0	0	0	0	0	0	0	0	0	0
4634	0.0004996328206278995	6.001587575186575e-06	3.555471025584555e-06	0.9999999574679709	None	0.2	1	0.3333333333333333	4	0.8	12	0.20987654320987653	0.8	16	12	0	0	0	1.0	9	9	1.1333333333333333	17	0.0	1.0	-0.077024555948813	0.5	-0.02503558199630866	0.6727566433418984	0.18652050895409894	0.730901989597533	0.7488341246021077	0.6395229980893917	0	1.0	0.0
3760	0.001609683722036573	0.00013079095303337868	0.00012824201458337813	0.9982704293285498	None	0.2	1	0.3333333333333333	4	0.8	12	0.20987654320987653	0.8	16	12	0	0	0	1.0	9	9	1.1333333333333333	17	0.0	1.0	0.012517253438122756	0.5095570442283269	0.02228211017973015	0.5993419693147848	-0.04650809443245453	0.529531197454482	0.5895355951680211	0.5464671377426605	0	1.0	0.0
3411	3.742768533493501e-09	3.512139500492609e-09	-3.520119005372968e-10	0.9999998594231301	None	0	0	0	0	0	0	1.0	0	0	0	0	1	0	1.0	1	1	0.06666666666666667	1	0.25	0	0	0	0	0	0	0	0	0	0	0	0
3022	4.089980443001404e-05	5.838399359147954e-07	5.810992298136083e-07	0.999989475763934	None	0.047619047619047616	1	0.3409090909090909	15	0.5714285714285714	36	0.8024691358024691	0.25396825396825395	29	16	35	0	0	1.0	9	9	4.333333333333333	65	0.0	0.8135593220338984	-0.07826783171405713	0.7163199702797097	0.026843191946661384	0.5405526478179061	5.18835814216419e-14	0.5611080083720401	0.6169089791438834	0.6094107277150073	0	0.5862068965517241	0.0
2857	0.001011607836268714	0.00048523961051158236	0.00010736605666957907	0.9991302197204543	None	0.25	1	0.36363636363636365	4	0.7857142857142857	11	0.2222222222222222	0.7857142857142857	15	11	0	0	0	0.8888888888888888	9	8	1.0666666666666667	16	0.0	1.0	7.902762784127648e-27	0.5	0.03202506008285304	0.65246156912244	0.06639812503169391	0.5450912729668212	0.5924928319815261	0.567152923733969	0	1.0	0.0
687	None	None	None	None	None	0	0	0.25	6	0.7647058823529411	26	0.4444444444444444	0.3235294117647059	16	11	19	4	0	1.0	9	9	2.4	36	0.10810810810810811	0.7407407407407407	0.012635062923298699	0.5413611026433858	-0.005574945523387662	0.6610046700987547	1.2165744048745423e-06	0.50000491014333	0.57922302517299	0.5690245667808581	1.0	1.0	0.0
472	None	None	None	None	None	0	0	0	0	0	0	1.0	0	0	0	0	1	0	1.0	1	1	0.06666666666666667	1	0.25	0	0	0	0	0	0	0	0	0	0	0	0
452	None	None	None	None	None	0	0	0.25	1	1.0	3	1.0	1.0	4	3	0	3	0	0.2	5	1	0.3333333333333333	5	1.0	0	-0.021156850389760846	0.6861011643145855	0.007634509945022042	0.5268080408738248	1.0962336994754348e-07	0.500000064689526	0.596116355947445	0.5735695438709341	0.75	1.0	0.0
2126	None	None	None	None	None	0	0	1.0	2	0.0	0	0.75	0	2	0	0	2	0	1.0	2	2	0.2	3	1.0	0	0	0	0	0	0	0	0	0	0	0	0
2623	3.1707389240193506e-08	3.0556753755589346e-08	4.1674247213150407e-10	0.9999959554053429	None	0	0	0.4444444444444444	4	0.45454545454545453	5	0.52	0	0	0	12	0	0	1.0	5	5	0.8666666666666667	13	0.0	1.0	0	0	0	0	0	0	0	0	0	0	0
5821	0.008279319934937792	0.0007791419931093513	0.0007508394465219586	0.9967337071817169	None	0.2	1	0.3333333333333333	4	0.8	12	0.20987654320987653	0.8	16	12	0	0	0	1.0	9	9	1.1333333333333333	17	0.0	1.0	0.01393544195329626	0.5698497363114928	0.09972566832355108	0.5019746486597954	0.15440200622642336	0.6391243110283951	0.6172089942131631	0.571237210071912	0	0.9375	0.0
3920	None	None	None	None	None	0.2727272727272727	3	0.4166666666666667	10	0.6060606060606061	20	0.43209876543209874	0.5454545454545454	28	18	6	0	0	1.0	9	9	2.3333333333333335	35	0.0	0.7142857142857143	0.09999992600117899	0.5000021050095743	0.16829700882320536	0.9988256894230348	0.0960427309281495	0.5605769689793474	0.7813401246650417	0.9113154825123924	0	1.0	0.0
4892	0.00020615214798305918	4.245770510104979e-07	2.756097952251277e-07	0.9998062851488811	None	0.1	2	0.30952380952380953	13	0.639344262295082	39	0.7777777777777778	0.32786885245901637	31	20	31	0	0	1.0	9	9	4.2	63	0.0	0.8148148148148148	7.303194323021222e-05	0.5506122619785662	0.21912594859956572	0.9999998324260585	0.25717212812299584	0.7217425189838133	0.8623294102715005	0.9962641452220072	0	0.967741935483871	0.0
4501	0.00023354990286750358	2.9402065826006236e-06	-2.8250523510384366e-06	0.9999973474262395	None	0.25	1	0.4	4	0.7692307692307693	10	0.23809523809523808	0.7692307692307693	14	10	0	0	0	0.7777777777777778	9	7	1.0	15	0.0	1.0	0.05916466050994482	0.5817384038484051	0.34073632115136376	0.6260951056379387	-0.06527466004829732	0.5282983080574803	0.8437858442669256	0.5792209931392122	0	1.0	0.0
1439	None	None	None	None	None	0	0	0.26666666666666666	8	0.7142857142857143	30	0.6111111111111112	0.35714285714285715	20	15	23	4	0	0.8888888888888888	9	8	2.933333333333333	44	0.08888888888888889	0.918918918918919	0.3927427694164523	0.6753462256564708	0.2768237449589562	0.6294141459067267	0.06474399440697269	0.5323773340006005	0.7971438508965112	0.6139517000777995	1.0	1.0	0.0
4351	5.0349186421893045e-08	4.99304097259245e-08	1.0078140786979981e-08	0.9999935279680696	None	0.10526315789473684	2	0.125	5	0.896551724137931	52	0.7407407407407407	0.15517241379310345	13	9	46	0	0	1.0	9	9	4.0	60	0.0	0.9411764705882353	2.9512241397807727e-05	0.5007583901256796	-0.09644729825600577	0.6924377566021168	7.902762784127648e-27	0.5	0.6122482402121179	0.5674672052628753	0	1.0	0.0
2593	None	None	None	None	None	0.4	2	0.46153846153846156	6	0.6470588235294118	11	0.296875	0.5294117647058824	14	9	4	5	0	1.0	8	8	1.2666666666666666	19	0.7142857142857143	0.9090909090909091	0.09817677919987204	0.5123898651974891	7.772437001155527e-06	0.5010030506900395	0.0019793440775162305	0.5088112786759859	0.6101530007821717	0.5074020075498326	1.0	1.0	0.0
3571	0.00010518825796769629	8.854581321618707e-05	-3.4981482671538096e-05	0.9987628204331174	None	0	0	0.5	1	1.0	1	1.0	1.0	2	1	0	3	0	0.3333333333333333	3	1	0.2	3	1.0	0	0.17574209582400377	0.5040717723678753	-0.0999999999988723	0.5000000000007296	0.0997615040266006	0.5	0.7618625061814844	0.5013572841267185	1.0	1.0	0.0
3372	0.0	0.0	0.0	0.9999999999999998	None	0	0	0	0	0	0	1.0	0	0	0	0	4	0	1.0	1	1	0.06666666666666667	1	1.0	0	0	0	0	0	0	0	0	0	0	0	0
1577	None	None	None	None	None	0.5	3	0.7142857142857143	10	0.3157894736842105	6	0.75	0.15789473684210525	13	3	7	0	0	0.5714285714285714	4	7	1.4	21	0.0	0.47058823529411764	1.1896792923605071e-11	0.5007008621172727	0.06978637068543711	0.5168038494586982	0.1592581143573824	0.9999806923152895	0.7319188469247808	0.9744609902704003	0	1.0	0.0
2241	None	None	None	None	None	0	0	0	0	0	0	1.0	0	0	0	0	0	0	1.0	1	1	0.06666666666666667	1	0.0	0	0	0	0	0	0	0	0	0	0	0	0
5624	0.0005344480646234951	4.703168319859921e-06	2.9194112641464572e-06	0.9999999715376916	None	0.2	1	0.3333333333333333	4	0.8	12	0.20987654320987653	0.8	16	12	0	0	0	1.0	9	9	1.1333333333333333	17	0.0	1.0	0.0003857619938294625	0.5691988127087995	0.05753825945790596	0.6656051111363959	-0.19465973478541304	0.6890205590507757	0.7575520252404275	0.642791428079639	0	1.0	0.0
6133	0.0	0.0	0.0	1.0	None	0	0	0	0	0	0	1.0	0	0	0	0	0	0	1.0	1	1	0.06666666666666667	1	0.0	0	0	0	0	0	0	0	0	0	0	0	0
6609	0.00820552445673625	0.0060399795818128574	-0.00034866558523203163	0.993405973851717	None	0	0	0.375	3	0.8	8	0.3333333333333333	0.8	11	8	0	1	0	0.4444444444444444	9	4	0.8	12	1.0	1.0	0.09966895526420283	0.5108635113251142	4.861724726399106e-09	0.5000022459449952	0.19845059564706208	0.6134244043430932	0.6921458509169398	0.5420007458471132	0.18181818181818182	0.18181818181818182	0.0
350	None	None	None	None	None	0	0	0.6	3	0.6	3	0.4666666666666667	0.6	6	3	0	1	0	0.6	5	3	0.4666666666666667	7	1.0	1.0	0.11041316935913922	0.6411839750529619	0.008780880916654799	0.663835790966712	-0.0754739944577644	0.631161863550763	0.6907975059148644	0.6455149163008493	0.0	0.16666666666666666	0.0
7049	0.0011178095545826296	0.0002848646456227484	-9.037166069691182e-05	0.9987952063398335	None	0.2	1	0.3333333333333333	4	0.8	12	0.20987654320987653	0.8	16	12	0	0	0	1.0	9	9	1.1333333333333333	17	0.0	1.0	0.00016389211283841204	0.5228575269094212	0.08894725008711976	0.5573534278248272	-0.09999995203857161	0.5000025942957369	0.6839183727467872	0.5268019657208788	0	0.9375	0.0
5930	0.0002810869253037793	1.9275341017622246e-05	1.2587250195905855e-05	0.99999395898379	None	0.3333333333333333	1	0.5	4	0.7	7	0.2857142857142857	0.7	11	7	0	0	0	0.8571428571428571	7	6	0.8	12	0.0	0.6666666666666666	0.0013005530563395277	0.5328170405510422	-0.045377899802612705	0.6668517398387148	0.09001792537600597	0.6445056460563394	0.6389628609876487	0.6162048464542786	0	0.09090909090909091	0.0
6875	0.01562581142658894	0.010465729151613049	0.010106921137217674	0.9962755377409992	None	0.2	1	0.3333333333333333	4	0.8	12	0.20987654320987653	0.8	16	12	0	0	0	1.0	9	9	1.1333333333333333	17	0.0	1.0	0.006203412726361249	0.5621287414854774	0.007411522723372109	0.6775869826377798	0.17562413772472857	0.6484234503158671	0.7206147890182107	0.6306195639561424	0	1.0	0.0
1773	None	None	None	None	None	0	0	0.3333333333333333	2	0.8333333333333334	5	0.6666666666666666	0.16666666666666666	1	1	6	9	0	0.75	3	4	0.5333333333333333	8	0.5625	0.8	-0.09565097339203463	0.5	0.10918519527438904	0.5	0.08448986414092997	0.5	0.7136102142307131	0.5	1.0	1.0	0.49539977758278003
1372	None	None	None	None	None	0	0	0	0	0	0	1.0	0	0	0	0	4	0	1.0	1	1	0.06666666666666667	1	1.0	0	0	0	0	0	0	0	0	0	0	0	0
2431	None	None	None	None	None	0	0	0.5	2	0.75	3	0.6	0.75	5	3	0	1	0	0.4	2	5	0.4	6	0.5	0	-0.0999976487094002	0.5000015367456789	0.24183467906883185	0.5253863529394999	0.11301869576216514	0.5258776688820873	0.8036973484628672	0.5170968484698644	0.6	0.6	0.0
1536	None	None	None	None	None	0	0	0.34782608695652173	8	0.625	20	0.9714285714285714	0.375	19	12	14	0	0	0.7142857142857143	5	7	2.2666666666666666	34	0.0	0.6896551724137931	1.991979170148229e-19	0.5000000000007025	0.08959296119129787	0.5358041428215086	0.02574484081363192	0.5168052098368449	0.594341919743728	0.5175518092368694	0	1.0	0.0
5009	0.00036126967634597255	2.1784132865004134e-06	9.199628897701602e-07	0.9999999636528004	None	0.2	1	0.3333333333333333	4	0.8	12	0.20987654320987653	0.8	16	12	0	0	0	1.0	9	9	1.1333333333333333	17	0.0	1.0	0.03462387790955553	0.5695367568663592	0.09898376008794335	0.5102861399187224	0.09753949961366251	0.6006417640307472	0.5911630254763808	0.560473478547207	0	0.1875	0.0
5862	0.0004181438446554137	1.1672991038549925e-05	2.6083049586721457e-06	0.999990915486941	None	0	0	0.3333333333333333	2	0.8333333333333334	5	0.4	0.8333333333333334	7	5	0	0	0	0.8	4	5	0.5333333333333333	8	0.0	0	-0.0856653544447142	0.6720585687652485	0.09983660028645867	0.50024758134725	0.20071635795630657	0.6827456972789296	0.7660187564576199	0.6212772876806214	0	1.0	0.0
1964	None	None	None	None	None	0	0	0.09090909090909091	2	0.9354838709677419	29	0.7333333333333333	0	0	0	32	9	0	0.5555555555555556	5	9	2.2	33	0.1323529411764706	1.0	0	0	0	0	0	0	0	0	0	0	0
6315	0.0	0.0	0.0	0.9999999999999998	None	0	0	0	0	0	0	1.0	0	0	0	0	4	0	1.0	1	1	0.06666666666666667	1	1.0	0	0	0	0	0	0	0	0	0	0	0	0
2112	None	None	None	None	None	0	0	0.3076923076923077	4	0.7058823529411765	12	0.76	0.47058823529411764	12	8	6	0	0	1.0	5	5	1.2666666666666666	19	0.0	0	-0.1174524342067675	0.6150779674047674	0.040036999480522854	0.6674415709228424	-0.09972513929500608	0.5051274782757547	0.6653553254494298	0.5975543173084025	0	1.0	0.0
5469	None	None	None	None	None	0	0	0.14285714285714285	4	0.85	34	0.5185185185185185	0.2	10	8	31	0	0	1.0	9	9	2.8	42	0.0	0.5263157894736842	0.034394319885530586	0.5733430653846017	0.010625333343292348	0.6704812201143006	-0.04696521758759836	0.6528706588203342	0.6285193022564771	0.6331720640559896	0	1.0	0.0
4868	0.011866195264593767	0.01067990789190207	0.008850208869304035	0.9948571796481079	None	0	0	0.35714285714285715	5	0.5555555555555556	10	0.5	0.3888888888888889	11	7	8	0	0	0.625	5	8	1.3333333333333333	20	0.0	0.6666666666666666	-0.02486868318807639	0.5041710459489303	0.023934952689739587	0.6420739882691828	0.07280766330449764	0.5502592011821256	0.6140664160154448	0.5665019642665045	0	0	0.0
1646	None	None	None	None	None	0.058823529411764705	1	0.16666666666666666	6	0.8235294117647058	42	0.7361111111111112	0.09803921568627451	10	5	42	1	0	0.8888888888888888	9	8	3.533333333333333	53	0.012048192771084338	0.851063829787234	0.0585983042724747	0.5881938162023768	0.046506477714958694	0.5838643987306373	0.10146820013856281	0.5769052076836446	0.5774141243577594	0.5829951472933934	0.9	1.0	0.0
2469	None	None	None	None	None	0	0	0.018518518518518517	1	1.0	79	1.0	0	0	0	80	0	0	1.0	9	9	5.4	81	0.0	1.0	0	0	0	0	0	0	0	0	0	0	0
6086	0.00027548368176259265	1.0668174267020611e-06	1.0398490046255189e-06	0.9999986127087077	None	0.25	1	0.36363636363636365	4	0.7857142857142857	11	0.2222222222222222	0.7857142857142857	15	11	0	0	0	0.8888888888888888	9	8	1.0666666666666667	16	0.0	1.0	2.864567761534669e-06	0.5002067799486025	0.09721471558587108	0.516523884287334	0.0830700175143053	0.6387651536896364	0.6076217526341015	0.5528811054198878	0	1.0	0.0
6167	None	None	None	None	None	0	0	0.24	6	0.7714285714285715	27	0.4567901234567901	0.7714285714285715	33	27	3	0	0	1.0	9	9	2.466666666666667	37	0.0	0.8	-0.0999964339217278	0.5000740704536757	3.0293312630288837e-05	0.5122956897223265	0.22020940597754163	0.663095854424843	0.7888948359607054	0.5602565593801564	0	0.9090909090909091	0.0
4317	0.019560393293286373	0.007161045514544089	0.0010780660881120384	0.99452271378382	None	0.2	1	0.3333333333333333	4	0.8	12	0.20987654320987653	0.8	16	12	0	0	0	1.0	9	9	1.1333333333333333	17	0.0	1.0	0.09999878073346408	0.5007459321445619	-0.17618700868141082	0.9961297125792764	-1.4604146260089248	0.9999973218138467	0.9991672532163558	0.9978237356874057	0	1.0	0.0
2779	0.00010260789813423266	1.7001236795175321e-06	1.6485956995637214e-08	0.9999945134816988	None	0.5	2	0.6	6	0.5	6	0.3888888888888889	0.5	10	6	3	4	0	1.0	6	6	0.9333333333333333	14	0.6666666666666666	0.75	-0.0912179724111278	0.5727414798075902	-0.09992761993393098	0.5002600238181593	-0.022488117130065075	0.682194488595794	0.5846773821632261	0.5872608952295619	1.0	1.0	0.0
4328	None	None	None	None	None	0	0	0.16666666666666666	9	0.7974683544303798	63	1.0	0.34177215189873417	35	27	45	0	0	1.0	9	9	5.4	81	0.0	1.0	0.1057960552846808	0.6934914790732354	-0.09999999999090627	0.5000000000541153	0.09999898898587678	0.5000000387322558	0.7224728091792195	0.5676242134695912	0	1.0	0.0
4462	0.016424854921846924	0.011168560345140872	0.010930619935083371	0.9960000922429614	None	0.2	1	0.3333333333333333	4	0.8	12	0.20987654320987653	0.8	16	12	0	0	0	1.0	9	9	1.1333333333333333	17	0.0	1.0	0.006203412726361249	0.5621287414854774	0.007411522723372109	0.6775869826377798	0.17562413772472857	0.6484234503158671	0.7206147890182107	0.6306195639561424	0	1.0	0.0
1347	None	None	None	None	None	0.2	1	0.3333333333333333	4	0.8	12	0.20987654320987653	0.8	16	12	0	0	0	1.0	9	9	1.1333333333333333	17	0.0	1.0	0.09930791091140594	0.504702722942032	3.112197160785078e-05	0.5021066706627786	0.05088094409063839	0.5580568917418804	0.6007916523098425	0.52169619511552	0	1.0	0.0
744	None	None	None	None	None	0	0	0.5	1	1.0	1	1.0	1.0	2	1	0	0	0	0.3333333333333333	3	1	0.2	3	0.0	0	0.04382107098190909	0.5011306914982672	-0.036880679529054064	0.5663801229550649	-1.8600468811494	0.9999999999953917	0.9999952101644339	0.9998480171263447	0	1.0	0.0
761	None	None	None	None	None	0.07692307692307693	1	0.27586206896551724	8	0.7317073170731707	30	0.6825396825396826	0.21951219512195122	16	9	26	3	0	0.7777777777777778	7	9	2.8666666666666667	43	0.061224489795918366	0.8888888888888888	0.28918569915218867	0.7830977329299951	0.04280208224761411	0.621834982688373	-0.24002617046370256	0.6267711550611611	0.899267915894975	0.6827664984574167	1.0	1.0	0.0
6819	0.0003070669677475088	6.907560599716301e-06	5.001584305692414e-07	0.9998342998490036	None	0.05263157894736842	1	0.225	9	0.7413793103448276	43	0.7407407407407407	0.22413793103448276	21	13	38	4	0	1.0	9	9	4.0	60	0.05555555555555555	0.8888888888888888	-0.09973775074774488	0.5416259129056391	0.0379371251620907	0.6590912344289929	0.24119145286819554	0.7361071076618557	0.8000808589368025	0.649609487372405	0.9523809523809523	0.9523809523809523	0.0
1860	None	None	None	None	None	0.043478260869565216	1	0.14583333333333334	7	0.8405797101449275	58	0.8765432098765432	0.08695652173913043	12	6	58	0	0	1.0	9	9	4.733333333333333	71	0.0	0.9354838709677419	0.28114187635417986	0.877328026283076	-0.010391272612617974	0.6885456301430978	-0.09973701620191941	0.5036009742922173	0.8398503615713043	0.7160665667519646	0	1.0	0.0
1053	None	None	None	None	None	0.25	1	0.4	4	0.7692307692307693	10	0.234375	0.7692307692307693	14	10	0	0	0	1.0	8	8	1.0	15	0.0	0.8571428571428571	-0.08388722946591637	0.6674035059034389	-0.04935652704762516	0.5071974661113607	0.02040228520887226	0.6324614216057772	0.6086236632406234	0.604124976703842	0	1.0	0.0
2790	0.0	0.0	0.0	0.9999999999999998	None	0	0	0	0	0	0	1.0	0	0	0	0	4	0	1.0	1	1	0.06666666666666667	1	1.0	0	0	0	0	0	0	0	0	0	0	0	0
7137	0.026709062496589615	0.009028502786420844	0.00802822273629703	0.9891646087639134	None	0.2	1	0.3333333333333333	4	0.8	12	0.20987654320987653	0.8	16	12	0	0	0	1.0	9	9	1.1333333333333333	17	0.0	1.0	0.1283126655901446	0.5111433431303711	-0.0999758466523757	0.5005283543079224	0.2916436864894437	0.6343704077695042	0.8328158521467434	0.5496447569195937	0	1.0	0.0
2466	None	None	None	None	None	0.25	1	0.4	4	0.7692307692307693	10	0.23809523809523808	0.7692307692307693	14	10	0	0	0	0.7777777777777778	7	9	1.0	15	0.0	1.0	-0.022794568652480453	0.6515371172711372	3.005104478982128e-11	0.5000120863321794	5.202329213430233e-07	0.5020484423013113	0.5718759831190222	0.5526412643743831	0	1.0	0.0
3507	3.78294215012721e-09	3.788000909947278e-09	-3.735830400375009e-09	0.9999998876388908	None	0	0	0	0	0	0	1.0	0	0	0	0	3	0	1.0	1	1	0.06666666666666667	1	0.75	0	0	0	0	0	0	0	0	0	0	0	0
3028	0.0006453020687361097	1.987307882653028e-05	1.478777300517114e-05	0.9999938158661091	None	0.18181818181818182	2	0.375	9	0.6470588235294118	22	0.4444444444444444	0.6470588235294118	31	22	4	0	0	1.0	9	9	2.4	36	0.0	0.6666666666666666	0.04920230359990705	0.5408761952821293	0.01070919795228657	0.5548527177116034	0.09793262506642578	0.503171806604224	0.5892739998008613	0.5330231412685067	0	1.0	0.0
4223	1.611073897294131e-05	5.701088713082417e-07	-5.370191389623597e-07	0.9999999285554477	None	0.2	1	0.3333333333333333	4	0.8	12	0.20987654320987653	0.8	16	12	0	0	0	1.0	9	9	1.1333333333333333	17	0.0	1.0	0.547794141175727	0.6280230239240027	-0.014348323022826511	0.6573160518959277	0.004147325266639984	0.5807619530709467	0.9351821605231337	0.6225379210201405	0	0.125	0.0
3735	1.728680374628536e-05	2.8554770808431073e-06	9.319066954030032e-07	0.9986867001579024	None	0	0	0.4	2	0.8	4	0.4666666666666667	0.8	6	4	0	1	0	0.6	5	3	0.4666666666666667	7	0.5	0	0.006073994559606809	0.5758116640601529	0.03718602126950934	0.5127452755900371	0.029137752103194293	0.5458126785345587	0.5404807027578833	0.5449087629864002	1.0	1.0	0.0
4972	0.0021841419506480582	0.0001311147589958281	4.537096129970543e-06	0.9928893218939541	None	0.2	1	0.3333333333333333	4	0.8	12	0.20987654320987653	0.8	16	12	0	0	0	1.0	9	9	1.1333333333333333	17	0.0	1.0	0.05103019289672017	0.6275313743954325	0.022564047759765275	0.5	0.009308971849383599	0.6604430912332084	0.5915291028499979	0.5976388935228096	0	1.0	0.0
7509	2.8281039475031035e-08	2.691752330290059e-08	2.6859135780000307e-08	0.9999963845548878	None	0.25	1	0.4	4	0.75	9	0.25925925925925924	0.75	13	9	0	0	0	0.6666666666666666	9	6	0.9333333333333333	14	0.0	1.0	0.2326764200956764	0.5226344989661895	3.6720342870394384e-06	0.5018886703965424	5.41844138518134e-10	0.5000020942185225	0.7496688924077869	0.5081795212512465	0	1.0	0.0
2684	0.0011590839747508074	5.9470503916081976e-05	4.930618271296847e-05	0.9987710724383506	None	0.25	1	0.36363636363636365	4	0.7857142857142857	11	0.2222222222222222	0.7857142857142857	15	11	0	0	0	0.8888888888888888	8	9	1.0666666666666667	16	0.0	1.0	0.025652294293593204	0.6629723248106403	9.513055744888918e-13	0.5000000044940349	-0.05184676849336685	0.527671164201387	0.5909442943455334	0.5652397777043007	0	1.0	0.0
3314	0.0	0.0	0.0	0.9999999999999998	None	0	0	0	0	0	0	1.0	0	0	0	0	4	0	1.0	1	1	0.06666666666666667	1	1.0	0	0	0	0	0	0	0	0	0	0	0	0
7186	1.1005509179626778e-05	1.5955990219806826e-06	-1.1290317919748019e-06	0.9983583199405573	None	0.08695652173913043	2	0.2653061224489796	13	0.6901408450704225	49	0.9012345679012346	0.29577464788732394	33	21	39	0	0	1.0	9	9	4.866666666666666	73	0.0	0.875	1.55199548476555e-05	0.5	-0.09987823172446189	0.5041815760576431	3.0450088100532203e-09	0.500000068902556	0.615588966983215	0.501393910540181	0	1.0	0.0
3109	0.00023389844795757245	1.6794439089755374e-06	-2.0082134400390194e-07	0.9999924021275863	None	0.3333333333333333	1	0.5	4	0.7	7	0.3	0.7	11	7	0	0	0	0.625	5	8	0.8	12	0.0	0.8571428571428571	-0.04784079988882758	0.5855786501459682	1.470787781501742e-06	0.5000336752940046	0.06204078126017849	0.6691566325919945	0.600525700847376	0.5866357745561439	0	1.0	0.0
933	None	None	None	None	None	0	0	0	0	0	0	1.0	0	0	0	0	0	0	1.0	1	1	0.06666666666666667	1	0.0	0	0	0	0	0	0	0	0	0	0	0	0
2031	None	None	None	None	None	0.08333333333333333	1	0.34615384615384615	9	0.6388888888888888	23	0.6031746031746031	0.5833333333333334	30	21	7	3	0	0.7777777777777778	7	9	2.533333333333333	38	0.3333333333333333	0.6206896551724138	0.11639259519915779	0.5796506440843381	0.23087333849617303	0.6104260903152227	0.0006520706882826851	0.6647457409466752	0.7329646081329799	0.6189245870314655	1.0	1.0	0.0574872117598047
2522	None	None	None	None	None	0.16666666666666666	2	0.5185185185185185	14	0.39473684210526316	15	0.6349206349206349	0.34210526315789475	26	13	13	0	0	0.7777777777777778	7	9	2.6666666666666665	40	0.0	0.48484848484848486	0.15549124899587205	0.6837576865656603	-0.042409741137728996	0.5186376187539251	0.022827418660905503	0.5705031319334238	0.7038256076176733	0.5930354348179426	0	0	0.0
1423	None	None	None	None	None	0	0	0.1875	6	0.782608695652174	36	0.75	0	0	0	47	4	0	1.0	8	8	3.2	48	0.04081632653061224	0.6829268292682927	0	0	0	0	0	0	0	0	0	0	0
1561	None	None	None	None	None	0	0	0.4	2	0.8	4	0.4666666666666667	0.8	6	4	0	0	0	0.6	3	5	0.4666666666666667	7	0.0	0	-0.020475512011297527	0.6739527781973594	0.05491391715052808	0.5054547159111522	-0.09999974907128326	0.5000111513401393	0.6708233807643608	0.5620109407437495	0	1.0	0.0
5220	6.639597435796191e-05	2.4085066023527676e-05	-2.0324897300445877e-05	0.9975788023916321	None	0.05263157894736842	1	0.3	12	0.631578947368421	36	0.8194444444444444	0.3684210526315789	32	21	26	0	0	0.8888888888888888	8	9	3.933333333333333	59	0.0	0.9019607843137255	0.09996354979581581	0.5016842608322032	-0.038074268828764815	0.6616599128945306	2.1157511499661751e-07	0.5571564766223064	0.6415704205122084	0.5750182650215375	0	0.96875	0.0
545	None	None	None	None	None	0	0	0.25	1	1.0	4	0.5	0	0	0	5	5	0	0.75	4	3	0.4	6	0.35714285714285715	0	0	0	0	0	0	0	0	0	0	0	0
6324	0.010501049194029229	0.0050829418134009765	0.00032292755290684307	0.996222027412633	None	0.2	1	0.3333333333333333	4	0.8	12	0.20987654320987653	0.8	16	12	0	0	0	1.0	9	9	1.1333333333333333	17	0.0	1.0	0.0002059549481283367	0.5046941545758834	0.0448693469297208	0.6746846032031774	0.22111070919355752	0.7203003947485407	0.7508155362885017	0.6375454531056827	0	1.0	0.0
2352	None	None	None	None	None	0	0	0	0	0	0	1.0	0	0	0	0	4	0	1.0	1	1	0.06666666666666667	1	1.0	0	0	0	0	0	0	0	0	0	0	0	0
6398	0.0011664211256389946	1.1632797175548539e-05	5.768116388865069e-07	0.9996364821414311	None	0.16666666666666666	3	0.3684210526315789	14	0.5818181818181818	32	0.7037037037037037	0.4	34	22	22	0	0	1.0	9	9	3.8	57	0.0	0.875	0.09957857555777985	0.5007496871151692	-0.01376905542558512	0.6674143010598745	0.22986473812229874	0.7162923589429084	0.7426323763675551	0.632250909088683	0	0.9411764705882353	0.0
2018	None	None	None	None	None	0	0	0.22857142857142856	8	0.72	36	0.6419753086419753	0.18	15	9	36	2	0	1.0	9	9	3.466666666666667	52	0.02857142857142857	0.6808510638297872	0.020348859806278624	0.6616443149644147	0.09942861718495138	0.5002242288291728	0.030208780714090937	0.5534098163834716	0.59854791429587	0.5733000791794591	1.0	1.0	0.0
948	None	None	None	None	None	0.25	1	0.36363636363636365	4	0.7857142857142857	11	0.2222222222222222	0.7857142857142857	15	11	0	0	0	0.8888888888888888	8	9	1.0666666666666667	16	0.0	1.0	-0.1338678052033688	0.9239190449787379	0.053998176063053537	0.671328026043606	0.04467615923559471	0.6115349071622345	0.714366698514534	0.7723445793469004	0	0	0.0
5371	None	None	None	None	None	0.045454545454545456	1	0.17391304347826086	8	0.8181818181818182	54	0.8395061728395061	0.3787878787878788	32	25	35	0	0	1.0	9	9	4.533333333333333	68	0.0	0.847457627118644	0.04873600190589717	0.5959454888634077	1.2549926416204747e-11	0.5000014456123989	0.2328741248902288	0.6409190480831422	0.7452331524456663	0.5799707930964841	0	0.96875	0.0
6414	0.016132057839343322	0.010716032769438276	0.009990170230179016	0.9959807949243573	None	0.2	1	0.3333333333333333	4	0.8	12	0.20987654320987653	0.8	16	12	0	0	0	1.0	9	9	1.1333333333333333	17	0.0	1.0	0.006203412726361249	0.5621287414854774	0.007411522723372109	0.6775869826377798	0.17562413772472857	0.6484234503158671	0.7206147890182107	0.6306195639561424	0	1.0	0.0
6936	0.0	0.0	0.0	1.0	None	0	0	0	0	0	0	1.0	0	0	0	0	0	0	1.0	1	1	0.06666666666666667	1	0.0	0	0	0	0	0	0	0	0	0	0	0	0
7281	0.01772301622798888	0.011588494025657325	0.011580059746122858	0.9936879774969999	None	0.25	1	0.36363636363636365	4	0.7857142857142857	11	0.2222222222222222	0.7857142857142857	15	11	0	0	0	0.8888888888888888	8	9	1.0666666666666667	16	0.0	1.0	0.09944707572201225	0.5	0.03384019488189939	0.6790086777308108	0.1979211822031386	0.6569249266378907	0.7205141130375943	0.6145029263222992	0	1.0	0.0
1220	None	None	None	None	None	0.5	1	0.6666666666666666	4	0.5714285714285714	4	0.42857142857142855	0.5714285714285714	8	4	0	0	0	0.42857142857142855	3	7	0.6	9	0.0	1.0	-0.05918524741848141	0.522997075506868	0.0487727982336561	0.5524780981545284	-0.029287630512865377	0.6583820708729468	0.6307658112198995	0.57922953093294	0	1.0	0.0
2619	0.001343789799199246	0.0002746294123450176	0.0002581458403688638	0.9974012913405486	None	0.25	1	0.4	4	0.7692307692307693	10	0.23809523809523808	0.7692307692307693	14	10	0	0	0	0.7777777777777778	7	9	1.0	15	0.0	1.0	-0.09999702013185079	0.5000210769191008	0.09753938169202851	0.5446369770896152	0.012364085794263426	0.5761967108644958	0.6917109795088553	0.5404355459551348	0	1.0	0.0
2234	None	None	None	None	None	0	0	0	0	0	0	1.0	0	0	0	0	0	0	1.0	1	1	0.06666666666666667	1	0.0	0	0	0	0	0	0	0	0	0	0	0	0
6043	None	None	None	None	None	0	0	0.1836734693877551	9	0.7887323943661971	56	0.9012345679012346	0.7323943661971831	60	52	12	1	0	1.0	9	9	4.866666666666666	73	0.05	0.9538461538461539	0.262523000707679	0.6748975937054722	0.05883676060896328	0.5326833795323088	0.027905404400638423	0.6424965599405575	0.7227442182041273	0.6183425556725783	0.95	0.9833333333333333	0.0
519	None	None	None	None	None	0	0	0	0	0	0	1.0	0	0	0	0	0	0	1.0	1	1	0.06666666666666667	1	0.0	0	0	0	0	0	0	0	0	0	0	0	0
740	None	None	None	None	None	0	0	0.25	2	0.9	9	0.8	0.3	4	3	7	3	0	0.6	5	3	0.8	12	0.17647058823529413	0	-0.11224842561344976	0.5617934042436454	2.1776079664109452e-06	0.500021972758164	-0.04369734239705696	0.6158067630383773	0.6185206942355228	0.5597398661709282	1.0	0.75	0.0
4092	0.0	0.0	0.0	0.9999999999999998	None	0	0	0	0	0	0	1.0	0	0	0	0	4	0	1.0	1	1	0.06666666666666667	1	1.0	0	0	0	0	0	0	0	0	0	0	0	0
898	None	None	None	None	None	0	0	0.2	3	0.8	16	0.7333333333333333	0	0	0	21	15	0	0.8333333333333334	5	6	1.4666666666666666	22	0.32608695652173914	1.0	0	0	0	0	0	0	0	0	0	0	0
5674	3.872911238221509e-09	3.872974266532682e-09	-3.8001811392458165e-09	0.9999998977449793	None	0	0	0	0	0	0	1.0	0	0	0	0	1	0	1.0	1	1	0.06666666666666667	1	0.25	0	0	0	0	0	0	0	0	0	0	0	0
615	None	None	None	None	None	0	0	0	0	0	0	1.0	0	0	0	0	4	0	1.0	1	1	0.06666666666666667	1	1.0	0	0	0	0	0	0	0	0	0	0	0	0
4461	None	None	None	None	None	0.09090909090909091	1	0.32	8	0.6857142857142857	24	0.4567901234567901	0.6571428571428571	31	23	5	0	0	1.0	9	9	2.466666666666667	37	0.0	0.5714285714285714	2.4755679882808604e-17	0.5000000009914881	0.09670279104683974	0.5342797674706182	0.3838293041682266	0.662394611110402	0.8359888840882252	0.5672007790054261	0	1.0	0.0
1996	None	None	None	None	None	0	0	0	0	0	0	1.0	0	0	0	0	4	0	1.0	1	1	0.06666666666666667	1	1.0	0	0	0	0	0	0	0	0	0	0	0	0
7198	0.003993144372869882	0.0014201128183195754	0.0003984848382406728	0.9977892938987464	None	0.2	1	0.3333333333333333	4	0.8	12	0.20987654320987653	0.8	16	12	0	0	0	1.0	9	9	1.1333333333333333	17	0.0	1.0	0.021939218791544157	0.5292248668399255	0.07873787303051005	0.5964095088537846	0.13299442453665578	0.6675059734381394	0.6306238141853879	0.5990468855690751	0	1.0	0.0
537	None	None	None	None	None	0	0	0.03773584905660377	2	0.974025974025974	75	0.9753086419753086	0.3246753246753247	25	25	53	2	0	1.0	9	9	5.266666666666667	79	0.01818181818181818	0.9714285714285714	-0.0643563706333991	0.5887608601831825	0.03126186485626418	0.5370678301189991	0.09893135756786534	0.5038986245229479	0.6637646368299459	0.5434719512383431	0.6	0.24	0.0
5473	0.00021133465272509265	5.752207596155325e-06	5.10047908278387e-06	0.9956769929088425	None	0	0	0.28	7	0.6571428571428571	23	0.6607142857142857	0.02857142857142857	4	1	32	0	0	0.875	8	7	2.466666666666667	37	0.0	0.5625	0.00010879923506703437	0.5002926464518873	-0.02229557258844477	0.6119604944836934	-0.05318502791188231	0.5432104777906689	0.5774968832206174	0.5523083469389494	0	1.0	0.0
2995	0.002307001435984815	6.718649742937153e-05	2.2562517189330508e-05	0.9973583984938394	None	0.25	1	0.4	4	0.7692307692307693	10	0.23809523809523808	0.7692307692307693	14	10	0	0	0	0.7777777777777778	7	9	1.0	15	0.0	1.0	0.039485687868055994	0.6450005663732017	9.819315949287664e-23	0.5	0.09973558378365532	0.5000503337478509	0.6085691869572175	0.5496142205936151	0	1.0	0.0
3228	None	None	None	None	None	0	0	0.21621621621621623	8	0.7547169811320755	40	0.6790123456790124	0.20754716981132076	17	11	37	4	0	1.0	9	9	3.6666666666666665	55	0.05555555555555555	0.75	0.09987713254985771	0.5062227160573997	0.002805208991868684	0.5159597964859731	-0.09827117727337727	0.5050352828577489	0.6902473561518309	0.5090735739437029	0.9705882352941176	1.0	0.0
1469	None	None	None	None	None	0	0	0.2	4	0.7857142857142857	22	0.37037037037037035	0	0	0	29	0	0	1.0	9	9	2.0	30	0.0	0.07407407407407407	0	0	0	0	0	0	0	0	0	0	0
7044	0.005435444763805813	0.0020105834519647562	0.0020105299022971676	0.9798510913820182	None	0.5	2	0.6	6	0.4166666666666667	5	0.5833333333333334	0.4166666666666667	9	5	4	4	0	0.6666666666666666	4	6	0.9333333333333333	14	0.5	0.4	0.23521501477640605	0.5001069199304876	-0.09988663352979046	0.502227741365657	0.4638957744331556	0.6949013447347452	0.9101356879543517	0.5689310352781279	1.0	1.0	0.0
7089	1.1794223321843494e-07	1.0559235719930731e-07	4.981331727380458e-11	0.9999812333934347	None	0	0	0.018518518518518517	1	1.0	79	1.0	0	0	0	80	0	0	1.0	9	9	5.4	81	0.0	1.0	0	0	0	0	0	0	0	0	0	0	0
1119	None	None	None	None	None	0	0	0	0	0	0	1.0	0	0	0	0	3	0	1.0	1	1	0.06666666666666667	1	0.75	0	0	0	0	0	0	0	0	0	0	0	0
1883	None	None	None	None	None	0	0	0.20454545454545456	9	0.746031746031746	47	0.8024691358024691	0.06349206349206349	6	4	58	1	0	1.0	9	9	4.333333333333333	65	0.00847457627118644	0.7719298245614035	0.09952571177363939	0.5023689013631123	0.008350242541832774	0.5290938619197317	-0.09999942498821782	0.5000086699680412	0.693300873558914	0.5104999072269255	1.0	1.0	0.0
4214	0.005011457592154766	0.002528422004125256	0.00248037895049701	0.9948269094353441	None	0.25	1	0.4	4	0.75	9	0.25925925925925924	0.75	13	9	0	0	0	0.6666666666666666	6	9	0.9333333333333333	14	0.0	1.0	0.0995421420692293	0.5017322726683572	4.648305542967587e-24	0.5	0.08593712745434595	0.5377841042630831	0.6086675601784615	0.5131931215636544	0	1.0	0.0
3056	0.00010068880816520047	1.8227104742408295e-06	9.925886071297611e-09	0.9999978449962676	None	0.3333333333333333	1	0.4444444444444444	4	0.7272727272727273	8	0.28888888888888886	0.7272727272727273	12	8	0	0	0	0.5555555555555556	5	9	0.8666666666666667	13	0.0	1.0	0.2915974365782238	0.6397526466387793	-0.07519200437070186	0.6214521534930035	0.09999998401333451	0.5000991317345029	0.803926329664902	0.5882658827017551	0	0.6666666666666666	0.0
1048	None	None	None	None	None	0	0	0.35294117647058826	6	0.6086956521739131	14	0.5555555555555556	0.5652173913043478	19	13	5	2	0	0.5555555555555556	9	5	1.6666666666666667	25	0.25	0.6	0.027761305439624788	0.6808894366533743	-0.0993790705378311	0.5035323177656263	0.00022342344398756873	0.50986275344487	0.6335469073058829	0.5672113901885654	0.9210526315789473	0.9473684210526315	0.0
5168	0.00010242264132068424	6.105329100259419e-06	-2.897527367727854e-06	0.9985621331675251	None	0.3333333333333333	1	0.4444444444444444	4	0.7272727272727273	8	0.2653061224489796	0.7272727272727273	12	8	0	0	0	1.0	7	7	0.8666666666666667	13	0.0	0.6666666666666666	-0.0991783516277571	0.5616123600137309	0.05658394457232439	0.6698995352906939	0.04832651465300071	0.5920045625025425	0.6845019168108968	0.6088702375470556	0	0.9166666666666666	0.0
2015	None	None	None	None	None	0	0	0	0	0	0	1.0	0	0	0	0	4	0	1.0	1	1	0.06666666666666667	1	1.0	0	0	0	0	0	0	0	0	0	0	0	0
623	None	None	None	None	None	0	0	0.22857142857142856	8	0.74	37	0.6419753086419753	0.38	27	19	24	0	0	1.0	9	9	3.466666666666667	52	0.0	0.7916666666666666	0.09992813367093975	0.5080830752457338	0.05800249296862052	0.6454520664329697	0.04873408053855395	0.5951263417205023	0.5641542968206218	0.5839185310420058	0	1.0	0.0
7336	0.004734184465422558	0.00017508947488509497	-9.785249006460573e-05	0.9954728557030024	None	0.06666666666666667	1	0.375	12	0.5434782608695652	25	0.8888888888888888	0.32608695652173914	24	15	23	0	0	0.6666666666666666	9	6	3.2	48	0.0	0.9523809523809523	0.0995890516061631	0.5644700615334156	-0.035692783996835474	0.6689767711867916	0.2741065073100119	0.6174639355250607	0.7611219305960907	0.6178802847022175	0	1.0	0.0
4762	None	None	None	None	None	0.09090909090909091	1	0.2916666666666667	7	0.7272727272727273	24	0.6481481481481481	0.5151515151515151	23	17	11	0	0	0.6666666666666666	6	9	2.3333333333333335	35	0.0	0.7586206896551724	5.430171073049924e-05	0.5065833455583303	-0.02908353303848124	0.6062368211211546	0.08195209893813751	0.6421430219824155	0.6436179538185545	0.5860139214787385	0	1.0	0.0
3032	8.311735929592665e-05	7.952286570259994e-07	-7.742423912045436e-07	0.9999854605193642	None	0.038461538461538464	1	0.37037037037037035	20	0.5316455696202531	42	1.0	0.1518987341772152	30	12	50	0	0	1.0	9	9	5.4	81	0.0	1.0	0.0060175675946602895	0.677806789886758	0.015518017196308766	0.523578536763451	0.003750366662846379	0.5640341604126577	0.5912207774739234	0.590302327017159	0	0.9333333333333333	0.0
601	None	None	None	None	None	0	0	0.5	2	0.6666666666666666	2	0.625	0	0	0	4	8	0	0.5	4	2	0.3333333333333333	5	0.6666666666666666	0	0	0	0	0	0	0	0	0	0	0	0
4729	0.0	0.0	0.0	1.0	None	0	0	0	0	0	0	1.0	0	0	0	0	0	0	1.0	1	1	0.06666666666666667	1	0.0	0	0	0	0	0	0	0	0	0	0	0	0
6401	0.01566164524205728	0.011043462244030963	0.010896300022553014	0.9959392063544849	None	0.2	1	0.3333333333333333	4	0.8	12	0.20987654320987653	0.8	16	12	0	0	0	1.0	9	9	1.1333333333333333	17	0.0	1.0	0.006203412726361249	0.5621287414854774	0.007411522723372109	0.6775869826377798	0.17562413772472857	0.6484234503158671	0.7206147890182107	0.6306195639561424	0	1.0	0.0
3131	0.00023692869075228677	7.973089320993413e-06	-4.676593799439245e-06	0.9983710517744698	None	0.25	1	0.36363636363636365	4	0.7857142857142857	11	0.2222222222222222	0.7857142857142857	15	11	0	0	0	0.8888888888888888	9	8	1.0666666666666667	16	0.0	1.0	0.036537864056686575	0.5787786757009246	-0.007665904839223953	0.6633783984565645	0.008656070231291172	0.5740543907530682	0.5948459078308119	0.6062365992188224	0	0.9333333333333333	0.0
1310	None	None	None	None	None	0	0	0.5	4	0.4	4	0.6	0	0	0	11	0	0	0.8	4	5	0.8	12	0.0	0.8571428571428571	0	0	0	0	0	0	0	0	0	0	0
5986	0.0004498025448210418	2.2370630244739626e-06	2.1979343863126837e-06	0.9999966155632899	None	0.25	1	0.4	4	0.75	9	0.25925925925925924	0.75	13	9	0	0	0	0.6666666666666666	9	6	0.9333333333333333	14	0.0	1.0	0.08872851788019034	0.6299487343587461	0.05293761562724297	0.5607453264039094	0.20322756587264781	0.5996153401056039	0.6803835534145406	0.5970886404024636	0	1.0	0.0
3160	0.0	0.0	0.0	0.9999999999999998	None	0	0	0	0	0	0	1.0	0	0	0	0	4	0	1.0	1	1	0.06666666666666667	1	1.0	0	0	0	0	0	0	0	0	0	0	0	0
7046	0.02844712712611742	0.014033296474422545	0.013798977842041787	0.9920908313031341	None	0.2	1	0.3333333333333333	4	0.8	12	0.20987654320987653	0.8	16	12	0	0	0	1.0	9	9	1.1333333333333333	17	0.0	1.0	0.1460071768589381	0.5657771818062095	-0.09893354769696087	0.5123177976565556	0.33656028672556587	0.6791608694945315	0.8568645646608991	0.5877360013721719	0	1.0	0.0
6579	3.004515233245826e-08	1.0888689141505269e-09	9.17576357732568e-10	0.9999999573395487	None	0.2	1	0.3333333333333333	4	0.8	12	0.20987654320987653	0.8	16	12	0	0	0	1.0	9	9	1.1333333333333333	17	0.0	1.0	0.06442200331727803	0.5946548328517721	-0.024477926604511098	0.6717984408288524	6.237843977396913e-06	0.5000449843546138	0.6112394541260009	0.5906333371542727	0	0.9375	0.0
1493	None	None	None	None	None	0	0	0	0	0	0	1.0	0	0	0	0	0	0	1.0	1	1	0.06666666666666667	1	0.0	0	0	0	0	0	0	0	0	0	0	0	0
6194	None	None	None	None	None	0	0	0.3181818181818182	7	0.6666666666666666	20	0.3950617283950617	0.5	21	15	10	0	0	1.0	9	9	2.1333333333333333	32	0.0	0.6153846153846154	0.09026464427490348	0.5209825535812834	0.04412161025217796	0.517966762527099	0.21570966742350559	0.6357180687402604	0.6706046230371736	0.559114284812875	0	0.9523809523809523	0.0
1097	None	None	None	None	None	0	0	0	0	0	0	1.0	0	0	0	0	4	0	1.0	1	1	0.06666666666666667	1	1.0	0	0	0	0	0	0	0	0	0	0	0	0
5781	6.736591416676294e-05	6.72003099701157e-07	6.102806026438325e-07	0.9999819570443698	None	0.05555555555555555	1	0.21052631578947367	8	0.7592592592592593	41	0.691358024691358	0.09259259259259259	12	5	43	0	0	1.0	9	9	3.7333333333333334	56	0.0	0.6666666666666666	0.04890134804412811	0.5793104568792681	0.29613600204417956	0.6239154300462796	0.20215848974760373	0.645798641151149	0.7435263037645251	0.6167056928523245	0	0.75	0.0
3821	0.0	0.0	0.0	1.0	None	0	0	0	0	0	0	1.0	0	0	0	0	0	0	1.0	1	1	0.06666666666666667	1	0.0	0	0	0	0	0	0	0	0	0	0	0	0
1575	None	None	None	None	None	0.5	2	0.6	6	0.5	6	0.3888888888888889	0.5	10	6	3	4	0	1.0	6	6	0.9333333333333333	14	0.6666666666666666	0.75	-0.0912179724111278	0.5727414798075902	-0.09992761993393098	0.5002600238181593	-0.022488117130065075	0.682194488595794	0.5846773821632261	0.5872608952295619	1.0	1.0	0.0
4439	0.016427149956093907	0.010645408865588067	0.010032533428207376	0.9960007634019871	None	0.2	1	0.3333333333333333	4	0.8	12	0.20987654320987653	0.8	16	12	0	0	0	1.0	9	9	1.1333333333333333	17	0.0	1.0	0.006203412726361249	0.5621287414854774	0.007411522723372109	0.6775869826377798	0.17562413772472857	0.6484234503158671	0.7206147890182107	0.6306195639561424	0	1.0	0.0
6253	0.00014507553578062344	8.642528488760131e-07	3.033319583966612e-08	0.9999985184358068	None	0.25	1	0.36363636363636365	4	0.7857142857142857	11	0.2222222222222222	0.7857142857142857	15	11	0	0	0	0.8888888888888888	9	8	1.0666666666666667	16	0.0	1.0	-0.031691153047408986	0.5126360295049648	0.09934390617322136	0.5030576708530108	0.0064742933459391114	0.6005003546196755	0.6314974083842555	0.5391145872794331	0	1.0	0.0
7388	2.237377857998432e-09	2.075395804747709e-09	-1.750702561842479e-09	0.9999999999999888	None	0.2	1	0.3333333333333333	4	0.8	12	0.20987654320987653	0.8	16	12	0	0	0	1.0	9	9	1.1333333333333333	17	0.0	1.0	0.09779414732655932	0.5	-0.0451734941893035	0.6626670762205648	1.2178674519122568e-19	0.5000000000000002	0.6451440462273905	0.5560305429582592	0	1.0	0.0
448	None	None	None	None	None	0.1111111111111111	2	0.23076923076923078	9	0.7678571428571429	43	0.7160493827160493	0.4642857142857143	34	26	23	0	0	1.0	9	9	3.8666666666666667	58	0.0	0.6938775510204082	-0.05196083764911308	0.5599955536568522	0.043092079201418186	0.5599156381858956	0.03715121132124336	0.5182048715578543	0.6160414327214401	0.5461032875545789	0	1.0	0.0
6169	0.012942868841260408	0.0010786969468390656	0.0008383813063355818	0.9792246185147024	None	0.2	1	0.3333333333333333	4	0.8	12	0.20987654320987653	0.8	16	12	0	0	0	1.0	9	9	1.1333333333333333	17	0.0	1.0	0.0001469068860320075	0.5079732910539396	0.15357144680825646	0.5972403365813171	0.22214809207631228	0.6476147801430675	0.7163093698352073	0.5853597933298216	0	1.0	0.0
169	None	None	None	None	None	0	0	0	0	0	0	1.0	0	0	0	0	4	0	1.0	1	1	0.06666666666666667	1	1.0	0	0	0	0	0	0	0	0	0	0	0	0
2396	None	None	None	None	None	0	0	0	0	0	0	1.0	0	0	0	0	0	0	1.0	1	1	0.06666666666666667	1	0.0	0	0	0	0	0	0	0	0	0	0	0	0
2122	None	None	None	None	None	1.0	1	1.0	4	0.25	1	0.5	0	1	0	4	7	0	0.75	4	3	0.4	6	0.6363636363636364	1.0	0	0	0	0	0	0	0	0	0	0	0
866	None	None	None	None	None	0	0	0	0	0	0	1.0	0	0	0	0	0	0	1.0	1	1	0.06666666666666667	1	0.0	0	0	0	0	0	0	0	0	0	0	0	0
434	None	None	None	None	None	0	0	0	0	0	0	1.0	0	0	0	0	4	0	1.0	1	1	0.06666666666666667	1	1.0	0	0	0	0	0	0	0	0	0	0	0	0
2837	3.896900964747409e-08	3.6593922686225064e-08	-2.403965165117048e-08	0.999989285357974	None	0	0	0.5	1	1.0	1	0.75	0	1	0	1	0	0	1.0	2	2	0.2	3	0.0	0	0	0	0	0	0	0	0	0	0	0	0
1437	None	None	None	None	None	0.25	1	0.36363636363636365	4	0.7857142857142857	11	0.2222222222222222	0.7857142857142857	15	11	0	0	0	0.8888888888888888	8	9	1.0666666666666667	16	0.0	1.0	-0.03696943794616268	0.5139449141160898	-0.09854652089703766	0.5018064955412814	0.03629802970174069	0.656625124166332	0.6338720693903492	0.5589997396643127	0	1.0	0.0
174	None	None	None	None	None	0	0	0	0	0	0	1.0	0	0	0	0	3	0	1.0	1	1	0.06666666666666667	1	0.75	0	0	0	0	0	0	0	0	0	0	0	0
5619	None	None	None	None	None	0.1	1	0.3181818181818182	7	0.7096774193548387	22	0.4074074074074074	0.5161290322580645	22	16	10	0	0	1.0	9	9	2.2	33	0.0	0.5833333333333334	0.0004832863697662706	0.504640288986079	0.009918770234293377	0.672212511602888	-0.09872197106096843	0.5035355252195206	0.6222415351377953	0.5622514108926773	0	1.0	0.0
6820	0.013218737366825564	0.003204107627122718	0.0015664889997004756	0.989495092407953	None	0.2	1	0.3333333333333333	4	0.8	12	0.20987654320987653	0.8	16	12	0	0	0	1.0	9	9	1.1333333333333333	17	0.0	1.0	0.0016347749956801716	0.5288032981597758	-0.011542508829354533	0.6712556099934245	0.0988835807426743	0.5525113246283258	0.6205358758830323	0.585811696765673	0	1.0	0.0
7498	0.00037509768935050833	2.3003726459287257e-06	1.176712336765198e-06	0.9999999396352958	None	0.2	1	0.3333333333333333	4	0.8	12	0.20987654320987653	0.8	16	12	0	0	0	1.0	9	9	1.1333333333333333	17	0.0	1.0	0.1068695346139494	0.6054642013867493	-0.09503556498172434	0.6146988579631171	-0.09999670327709845	0.500567452552357	0.7228289194777401	0.574252043412489	0	0.9375	0.0
6481	0.004762866151810292	6.069226921521716e-05	-6.022709681429627e-05	0.9913151931421316	None	0.25	1	0.4	4	0.75	9	0.25	0.75	13	9	0	0	0	0.875	8	7	0.9333333333333333	14	0.0	0.8571428571428571	0.05585305453156827	0.6435846640734704	0.09214093136157979	0.6030265976883439	0.16013083561227281	0.622759587041638	0.6398102425552611	0.6232679310007775	0	1.0	0.0
5432	0.000617833065567124	3.8668052488431226e-06	-6.294308158135426e-07	0.9999966548682658	None	0.25	1	0.4	4	0.75	9	0.25925925925925924	0.75	13	9	0	0	0	0.6666666666666666	6	9	0.9333333333333333	14	0.0	1.0	0.043874333675405996	0.5344299057476566	0.16164653748864227	1.0	0.17713420569518135	0.694348833425053	0.9307310863349794	0.9999998520806453	0	0.9230769230769231	0.0
1349	None	None	None	None	None	0.3333333333333333	1	0.4444444444444444	4	0.5454545454545454	6	0.65	0	0	0	12	13	0	0.8	4	5	0.8666666666666667	13	0.4642857142857143	0.75	0	0	0	0	0	0	0	0	0	0	0
379	None	None	None	None	None	0.2	2	0.43478260869565216	10	0.5625	18	0.41975308641975306	0.34375	18	11	15	0	0	1.0	9	9	2.2666666666666666	34	0.0	0.48	0.033429106063648885	0.5657674220834983	0.14515823526539723	0.5855318026520349	-0.2603789069575851	0.7874426707014085	0.8376926113586016	0.6547312980967274	0	1.0	0.0
6436	0.016557415990842067	0.010523530230356248	0.010194566800856885	0.9963585788062383	None	0.2	1	0.3333333333333333	4	0.8	12	0.20987654320987653	0.8	16	12	0	0	0	1.0	9	9	1.1333333333333333	17	0.0	1.0	0.006203412726361249	0.5621287414854774	0.007411522723372109	0.6775869826377798	0.17562413772472857	0.6484234503158671	0.7206147890182107	0.6306195639561424	0	1.0	0.0
5549	0.00037303862865598465	4.514456533330164e-08	-2.0723968343457438e-08	0.9999968046741424	None	0.5	1	0.6666666666666666	4	0.5	3	0.4444444444444444	0.5	5	3	2	3	0	0.5	6	3	0.5333333333333333	8	0.5	1.0	0.022503729096552814	0.5725600062913281	0.006219463842737185	0.6197546575693069	0.2864966989646961	0.999954904622764	0.8934204922063473	0.9732948884989531	0.4	0.4	0.0
715	None	None	None	None	None	0	0	0.2	3	0.8	16	0.7333333333333333	0	0	0	21	15	0	0.8333333333333334	5	6	1.4666666666666666	22	0.32608695652173914	1.0	0	0	0	0	0	0	0	0	0	0	0
4717	0.00015050082078682804	1.970685115503237e-06	-9.979240006369998e-08	0.9994388847651321	None	0	0	0	0	0	0	1.0	0	0	0	0	0	0	1.0	1	1	0.06666666666666667	1	0.0	0	0	0	0	0	0	0	0	0	0	0	0
5016	0.01604042287849024	0.010691537166242257	0.01027646649110356	0.9963193347473681	None	0.2	1	0.3333333333333333	4	0.8	12	0.20987654320987653	0.8	16	12	0	0	0	1.0	9	9	1.1333333333333333	17	0.0	1.0	0.006203412726361249	0.5621287414854774	0.007411522723372109	0.6775869826377798	0.17562413772472857	0.6484234503158671	0.7206147890182107	0.6306195639561424	0	1.0	0.0
6608	8.293839412692084e-08	6.444222013972517e-08	-4.627640608928155e-08	0.9999868495533987	None	0	0	0.3333333333333333	2	0.8571428571428571	6	0.36	0.8571428571428571	8	6	0	0	0	1.0	5	5	0.6	9	0.0	0	7.117656419059276e-05	0.5129491280898826	-0.03653457612346892	0.6233220243875298	7.233096133641975e-06	0.5003773213021296	0.561201730974132	0.5462829597104171	0	1.0	0.0
3241	None	None	None	None	None	0	0	0.35	7	0.6296296296296297	17	0.6904761904761905	0.2962962962962963	15	8	13	0	0	0.8571428571428571	6	7	1.9333333333333333	29	0.0	0.34782608695652173	0.09420929461473533	0.581745156867792	0.07791426094118979	0.5489670798273717	0.07718083604578195	0.6038834279346036	0.5735903935260793	0.5783582451865141	0	1.0	0.0
4986	1.1807699620474534e-05	5.370282899170987e-08	-5.369191512555619e-08	0.9999999859501313	None	0.2	1	0.3333333333333333	4	0.8	12	0.20987654320987653	0.8	16	12	0	0	0	1.0	9	9	1.1333333333333333	17	0.0	1.0	7.902762784127648e-27	0.5	0.04647470725565565	0.5213576773527484	-0.09199945197700551	0.5091803848171605	0.6387715635032508	0.5101826245882294	0	1.0	0.0
2620	0.0	0.0	0.0	0.9999999999999998	None	0	0	0	0	0	0	1.0	0	0	0	0	4	0	1.0	1	1	0.06666666666666667	1	1.0	0	0	0	0	0	0	0	0	0	0	0	0
6328	0.00023897377470105755	7.785451556073285e-07	3.190360240937973e-07	0.999946828911834	None	0.2	1	0.3333333333333333	4	0.8	12	0.20987654320987653	0.8	16	12	0	0	0	1.0	9	9	1.1333333333333333	17	0.0	1.0	0.0033763653842192017	0.5475012811842542	0.023480594779769395	0.6735944013036658	0.01056655653213313	0.5784894931877441	0.598444634123354	0.6012191858076794	0	1.0	0.0
4025	1.1252971140535384e-09	6.801084634408025e-11	6.267051827214467e-11	0.9999999963072752	None	0.2	1	0.3333333333333333	4	0.8	12	0.20987654320987653	0.8	16	12	0	0	0	1.0	9	9	1.1333333333333333	17	0.0	1.0	0.005066871974207432	0.5640197381972873	-0.023942689326266326	0.6521297351211867	4.73146804205245e-08	0.5000001391712416	0.5830384154447699	0.5732937129221605	0	0	0.0
5947	None	None	None	None	None	0.14285714285714285	1	0.35294117647058826	6	0.6956521739130435	16	0.46296296296296297	0.4782608695652174	17	11	7	4	0	0.6666666666666666	6	9	1.6666666666666667	25	0.3333333333333333	0.5	0.013930043965332931	0.5739439297556382	0.0986465776315339	0.5050895752305112	0.2561253038413466	0.6197161108207081	0.7134726407801301	0.5668198240515028	1.0	0.9411764705882353	0.0
1848	None	None	None	None	None	0.5	2	0.6	6	0.5	6	0.3888888888888889	0.5	10	6	3	4	0	1.0	6	6	0.9333333333333333	14	0.6666666666666666	0.75	-0.0912179724111278	0.5727414798075902	-0.09992761993393098	0.5002600238181593	-0.022488117130065075	0.682194488595794	0.5846773821632261	0.5872608952295619	1.0	1.0	0.0
4937	0.014666441883093115	0.003949827539382211	0.002074067188351459	0.9737232606902002	None	0	0	0.375	3	0.6666666666666666	6	0.44	0.5555555555555556	8	5	2	5	0	1.0	5	5	0.7333333333333333	11	1.0	0	0.3818905007579977	0.7294740395944721	-0.09999999993372513	0.5000000000155621	0.09974016248968703	0.5000469219008901	0.8783503963816232	0.5819332076544984	1.0	1.0	0.3675472494611599
7532	0.004185052320791567	0.0008778717534267074	0.0002724878309776872	0.9914855864779377	None	0.05	1	0.30952380952380953	13	0.6229508196721312	38	0.7777777777777778	0.26229508196721313	26	16	36	0	0	1.0	9	9	4.2	63	0.0	0.7272727272727273	0.03132477135768677	0.5751198164238587	0.0141921553759667	0.6715693687717185	0.18339545823476106	0.5848872424917595	0.691151967601289	0.6115052574731165	0	1.0	0.0
6552	1.2451599787738734e-07	1.0613642917137307e-07	5.37028671383793e-11	0.9999805074392601	None	0	0	0.018518518518518517	1	1.0	79	1.0	0	0	0	80	0	0	1.0	9	9	5.4	81	0.0	1.0	0	0	0	0	0	0	0	0	0	0	0
6027	0.0024260787228636035	0.0005436512937593302	0.0005435820855366265	0.9925024714999665	None	0	0	0.25	1	1.0	3	1.0	1.0	4	3	0	0	0	0.2	1	5	0.3333333333333333	5	0.0	0	0.1593389571564065	0.5	0.051198650186413806	0.6388718817520884	0.3361101695940012	0.6477629183983084	0.7708168651499332	0.5970601282405735	0	1.0	0.0
7444	0.003110366743391319	0.000426720298861758	-0.0003307367946160283	0.9961363247016091	None	0.2	1	0.3333333333333333	4	0.8	12	0.20987654320987653	0.8	16	12	0	0	0	1.0	9	9	1.1333333333333333	17	0.0	1.0	0.1876772296592683	0.5985611156057878	0.09704017378546562	0.5054268393133161	-0.015347115008471374	0.6598208991261504	0.7038739306694868	0.5893371596768319	0	1.0	0.0
2236	None	None	None	None	None	0.4444444444444444	4	0.55	11	0.4444444444444444	12	0.6444444444444445	0.4444444444444444	23	12	5	0	0	0.5555555555555556	5	9	1.9333333333333333	29	0.0	0.3333333333333333	-0.2984677379022138	0.9999678517143789	0.09999990988004683	0.5000004284207226	-0.0420114745406006	0.6556559248897129	0.9441082761243841	0.9749872473284419	0	1.0	0.0
1647	None	None	None	None	None	0	0	0.35714285714285715	10	0.575	23	0.5833333333333334	0.35	21	14	20	3	0	0.8888888888888888	9	8	2.8	42	0.08108108108108109	0.5	0.002770312423551516	0.5561459780822915	0.06215235958271396	0.5527136934422472	2.7010779136622727e-11	0.5000081997763413	0.5711205220777702	0.5363697442641805	1.0	1.0	0.0
7367	0.016210961507819227	0.010953573775087773	0.010605900023057294	0.9961592604161466	None	0.2	1	0.3333333333333333	4	0.8	12	0.20987654320987653	0.8	16	12	0	0	0	1.0	9	9	1.1333333333333333	17	0.0	1.0	0.006203412726361249	0.5621287414854774	0.007411522723372109	0.6775869826377798	0.17562413772472857	0.6484234503158671	0.7206147890182107	0.6306195639561424	0	1.0	0.0
5904	None	None	None	None	None	0	0	0.35	14	0.5689655172413793	33	0.8333333333333334	0.20689655172413793	22	12	37	0	0	0.8888888888888888	8	9	4.0	60	0.0	0.8846153846153846	0.010529743607642058	0.5336798464326905	0.09914518439057798	0.5841381196484854	0.2528484136974108	0.7174075427736065	0.7322490928229654	0.6150954530901948	0	1.0	0.0
2632	0.0	0.0	0.0	0.9999999999999998	None	0	0	0	0	0	0	1.0	0	0	0	0	4	0	1.0	1	1	0.06666666666666667	1	1.0	0	0	0	0	0	0	0	0	0	0	0	0
3520	0.0016144491829341604	0.00044067717315451085	-0.000429737084053451	0.9979605588116283	None	0.2	1	0.3333333333333333	4	0.8	12	0.20987654320987653	0.8	16	12	0	0	0	1.0	9	9	1.1333333333333333	17	0.0	1.0	0.09999996446733395	0.500039144023543	8.800792267947678e-10	0.5	-0.08658351797264455	0.677466541740262	0.6818665775276089	0.5615454659095014	0	1.0	0.0
3204	8.531409979098543e-05	4.14479483007347e-07	1.141849856139073e-08	0.999998472168312	None	0.5	1	0.5714285714285714	4	0.625	5	0.4166666666666667	0.625	9	5	0	0	0	0.375	3	8	0.6666666666666666	10	0.0	1.0	-0.05739612858804218	0.5797350847764488	0.3428665835402656	0.7730065448743064	0.03792128799881872	0.608673194142607	0.84799355424225	0.6599183233053014	0	1.0	0.0
1872	None	None	None	None	None	0	0	0.6	3	0.6	3	0.5833333333333334	0.6	6	3	0	0	0	0.3333333333333333	2	6	0.4666666666666667	7	0.0	0.4	-0.09999999664067703	0.5000000031662812	0.19190960646798774	0.5150720164165443	0.014825811756437806	0.61080866502477	0.7695550123671604	0.5424822474675339	0	0	0.0
2576	8.246640996225409e-05	7.77651257598951e-07	6.148706337312743e-08	0.999997541026055	None	0	0	0.75	3	0.5	2	0.5	0.5	5	2	0	1	0	0.75	3	4	0.4	6	1.0	1.0	-0.08188436610937905	0.5372865560322623	2.2806087545758218e-08	0.5000000985963382	0.09227314749761918	0.5228053564377823	0.6710302621934104	0.5200483105926452	0.2	0.2	0.0
5712	0.016443482575615877	0.0020405746069529335	-0.001126891793407003	0.9970929282622965	None	0.2	1	0.3333333333333333	4	0.8	12	0.20987654320987653	0.8	16	12	0	0	0	1.0	9	9	1.1333333333333333	17	0.0	1.0	0.10383062665013851	0.5303574634609682	0.06154446159165765	0.5554119835815559	0.22692985417781522	0.6768856913774115	0.6673428598048188	0.5893339348010826	0	0.9375	0.0
1076	None	None	None	None	None	0.25	1	0.4	4	0.75	9	0.25	0.75	13	9	0	0	0	0.875	7	8	0.9333333333333333	14	0.0	0.8571428571428571	0.14541851804672706	0.5590743647962971	1.7844018526709735e-07	0.5000004453369166	0.09996333652876892	0.507390089767785	0.6473520744692223	0.5222328759382576	0	0.6923076923076923	0.0
3068	None	None	None	None	None	0	0	0.26	13	0.6986301369863014	51	0.9259259259259259	0.4794520547945205	44	35	30	0	0	1.0	9	9	5.0	75	0.0	0.9090909090909091	0.07083691418966664	0.5869990384496185	0.00807740810572498	0.6190851096683697	0.029830974136413124	0.5930470005402693	0.585056840465731	0.5997936371620847	0	0.4318181818181818	0.0
1322	None	None	None	None	None	0	0	0.18181818181818182	6	0.8297872340425532	39	0.6049382716049383	0.2553191489361702	17	12	31	0	0	1.0	9	9	3.2666666666666666	49	0.0	0.95	0.09992776742368563	0.5042337752523316	-0.05609728879370448	0.6834463053217786	0.05284500420333897	0.5784231762218266	0.6629820994589944	0.5908865365793605	0	0.9411764705882353	0.0
3687	None	None	None	None	None	0	0	0.04081632653061224	2	0.971830985915493	69	0.9012345679012346	0.056338028169014086	5	4	67	0	0	1.0	9	9	4.866666666666666	73	0.0	0.9552238805970149	0.09658460638305275	0.5461386886859928	0.0006800858735137013	0.5886965804594626	-0.09999995736410597	0.5000001711350492	0.6905370839233307	0.54518155783278	0	0	0.0
7283	2.618772061677583e-07	2.4946414932619316e-07	-1.579141116110002e-07	0.999954978332048	None	0	0	0.125	5	0.8620689655172413	50	0.8333333333333334	0	0	0	59	1	0	0.8888888888888888	9	8	4.0	60	0.00819672131147541	0.8076923076923077	0	0	0	0	0	0	0	0	0	0	0
947	None	None	None	None	None	0	0	0.6666666666666666	2	0.5	1	0.6666666666666666	0.5	3	1	0	0	0	0.6666666666666666	2	3	0.26666666666666666	4	0.0	0	0.09379621332425381	0.5043906924133771	0.09058779115840881	0.5486301569027477	0.09927617637544586	0.500864095324802	0.5089670373307631	0.5180053026350068	0	1.0	0.0
892	None	None	None	None	None	0	0	0	0	0	0	1.0	0	0	0	0	4	0	1.0	1	1	0.06666666666666667	1	1.0	0	0	0	0	0	0	0	0	0	0	0	0
6219	0.0	0.0	0.0	1.0	None	0	0	0	0	0	0	1.0	0	0	0	0	0	0	1.0	1	1	0.06666666666666667	1	0.0	0	0	0	0	0	0	0	0	0	0	0	0
4538	0.0021113794527863133	0.0008381311725718849	-0.0007708834027413229	0.9964842603687217	None	0.2	1	0.3333333333333333	4	0.8	12	0.20987654320987653	0.8	16	12	0	0	0	1.0	9	9	1.1333333333333333	17	0.0	1.0	-0.09711355959157496	0.6374045083428506	0.07454464883889164	0.5	-0.053223932433258105	0.6426364792951718	0.6764464612145681	0.5947525169771467	0	0.8125	0.0
2883	None	None	None	None	None	0.09090909090909091	1	0.3333333333333333	8	0.6666666666666666	22	0.4861111111111111	0.2727272727272727	15	9	19	3	0	0.8888888888888888	8	9	2.3333333333333335	35	0.08333333333333333	0.46153846153846156	1.5747379105551859e-06	0.5001395469421537	-0.033519919893424045	0.6785677864635216	0.09999995740220244	0.500003307427362	0.638103738850493	0.5619934606500859	0.9333333333333333	0.9333333333333333	0.0
1939	None	None	None	None	None	0	0	0.3333333333333333	2	0.8333333333333334	5	0.4	0.8333333333333334	6	5	1	5	0	0.8	4	5	0.5333333333333333	8	1.0	0	-0.04091670253130085	0.5111148072430077	-0.005471873495089108	0.5171969021770272	0.00019823237757857025	0.5015479597700123	0.545836532059404	0.5099547814405326	0.0	0	0.0
2801	7.736555706752795e-05	1.728447174393956e-06	1.0249797884467263e-06	0.9999994917130969	None	0.2	1	0.3333333333333333	4	0.8	12	0.20987654320987653	0.8	16	12	0	0	0	1.0	9	9	1.1333333333333333	17	0.0	1.0	-0.3723351041103826	0.9999999999807248	0.06892266866905557	0.586394860567907	-0.09982962897375575	0.5001065502307733	0.9137898981513637	0.9997614206759056	0	0.125	0.0
2634	1.1923823031336342e-07	1.172489863588326e-07	4.5600839347389804e-11	0.9999835078931031	None	0	0	0.018518518518518517	1	1.0	79	1.0	0	0	0	80	0	0	1.0	9	9	5.4	81	0.0	1.0	0	0	0	0	0	0	0	0	0	0	0
7053	None	None	None	None	None	0.11764705882352941	2	0.3888888888888889	14	0.5686274509803921	29	0.654320987654321	0.37254901960784315	32	19	20	0	0	1.0	9	9	3.533333333333333	53	0.0	0.7272727272727273	0.0015521356257619252	0.5424748460377219	-0.016974309437440004	0.6699152674592546	0.10671434128787509	0.6834119666503958	0.6287034751644006	0.6339505996494295	0	0.875	0.0
1993	None	None	None	None	None	0	0	0.2571428571428571	9	0.72	36	0.6419753086419753	0.44	29	22	22	0	0	1.0	9	9	3.466666666666667	52	0.0	0.8837209302325582	0.015586023596090213	0.6780831715610968	-0.0806756469631565	0.7106024417131434	1.1759245507276947e-05	0.5004719703710994	0.6115392920421968	0.6337624702992791	0	1.0	0.0
5078	1.3543811189590277e-05	2.880820175363126e-06	-2.880803658918049e-06	0.9958608862874866	None	0	0	0.36363636363636365	8	0.6129032258064516	19	0.4074074074074074	0.25806451612903225	15	8	17	0	0	1.0	9	9	2.2	33	0.0	0.3333333333333333	0.09994814259948123	0.5060375577203151	0.01626417248310834	0.6689655138542874	1.9263833268547563e-08	0.5000052900039513	0.6131515281566643	0.5603446309555903	0	1.0	0.0
277	None	None	None	None	None	0.5	1	0.6666666666666666	4	0.5	3	0.4444444444444444	0.5	7	3	0	0	0	0.5	6	3	0.5333333333333333	8	0.0	1.0	0.09430771894189924	0.624554697012361	0.07907849794172082	0.5263305957937798	-0.04631915604432998	0.6050180101114193	0.6481976857751804	0.5858708180448268	0	1.0	0.0
331	None	None	None	None	None	0.045454545454545456	1	0.17391304347826086	8	0.803030303030303	53	0.8395061728395061	0.10606060606060606	12	7	55	4	0	1.0	9	9	4.533333333333333	68	0.03669724770642202	0.9333333333333333	0.06205392451533862	0.527172674143459	0.21436706889996743	0.6655806542301086	-0.022063439658897527	0.6384558443741843	0.6992651672244246	0.6118851831140472	1.0	1.0	0.0
640	None	None	None	None	None	0.2	1	0.3333333333333333	4	0.8	12	0.20987654320987653	0.8	16	12	0	0	0	1.0	9	9	1.1333333333333333	17	0.0	1.0	-0.07848805911680128	0.6547422175972935	7.437144587944236e-07	0.538534005672779	0.09755843275294672	0.5149526624256635	0.6729438709559994	0.5707079971310313	0	1.0	0.0
6231	0.0	0.0	0.0	1.0	None	0	0	0	0	0	0	1.0	0	0	0	0	0	0	1.0	1	1	0.06666666666666667	1	0.0	0	0	0	0	0	0	0	0	0	0	0	0
2477	None	None	None	None	None	0	0	0.1956521739130435	9	0.7611940298507462	51	0.8518518518518519	0.19402985074626866	19	13	49	2	0	1.0	9	9	4.6	69	0.020833333333333332	0.819672131147541	-0.32196144155625617	0.7793120534159026	0.11762512480604267	0.8318021187568602	-0.015868266275870645	0.6625547355509693	0.8772394123588219	0.7646369103699822	0.9210526315789473	0.9473684210526315	0.0
3578	0.003036577340248879	0.0008163672814455331	0.0006822012235896809	0.9971252542181287	None	0.07692307692307693	1	0.42857142857142855	12	0.46153846153846156	18	0.5694444444444444	0.1282051282051282	11	5	29	0	0	0.8888888888888888	8	9	2.7333333333333334	41	0.0	0.8235294117647058	0.03273531484200005	0.6011626643926851	0.09999394882726814	0.5001058922579039	0.19829102719233657	0.6815143122942253	0.6575932875766507	0.5964010672144344	0	1.0	0.0
3501	None	None	None	None	None	0	0	0.3103448275862069	9	0.6341463414634146	26	0.5972222222222222	0.0975609756097561	6	4	36	17	0	0.8888888888888888	8	9	2.8666666666666667	43	0.22972972972972974	0.9714285714285714	0.09826342326550921	0.5038772206778785	-0.09999870870358708	0.5000012323779582	0.09500911310955637	0.5027953061221722	0.7164746276971357	0.5022246073267207	0.16666666666666666	1.0	0.0
6050	7.05043787432715e-09	6.724307076697122e-09	4.754803132699211e-09	0.999999690268596	None	0	0	0	0	0	0	1.0	0	0	0	0	2	0	1.0	1	1	0.06666666666666667	1	0.5	0	0	0	0	0	0	0	0	0	0	0	0
1759	None	None	None	None	None	0	0	0.375	3	0.7777777777777778	7	0.3142857142857143	0.7777777777777778	10	7	0	1	0	0.7142857142857143	5	7	0.7333333333333333	11	1.0	0.6666666666666666	5.512209366576605e-19	0.5000000164004983	0.07375912452967961	0.5465355426535733	-0.0015685172634135728	0.6455588491914934	0.606292839996966	0.5651488898646541	0.7	1.0	0.0
2944	0.0005932348186840152	3.802655411538886e-05	2.0271417226064908e-05	0.9957148405497007	None	0	0	0.16666666666666666	6	0.8076923076923077	42	0.75	0.1346153846153846	10	7	43	10	0	0.8888888888888888	8	9	3.6	54	0.11494252873563218	0.6956521739130435	7.902762784127648e-27	0.5	1.1912464927728607e-05	0.5006357313708383	-0.024621145269097394	0.6763372208520986	0.592550881819541	0.5613175172666883	1.0	1.0	0.0
7187	0.0003551343919036403	2.9395362862347375e-06	1.8893312611266459e-06	0.999999978850171	None	0.2	1	0.3333333333333333	4	0.8	12	0.20987654320987653	0.8	16	12	0	0	0	1.0	9	9	1.1333333333333333	17	0.0	1.0	0.09983196743016584	0.5012886895451003	0.035279278670492804	0.6562379483072317	0.1908148472593906	0.675777633881464	0.6844928648532673	0.6135014072961624	0	0.9375	0.0
2732	0.0024934538168528268	0.00019099049739794205	-0.00011400014490806807	0.9919563685452557	None	0.16666666666666666	1	0.35714285714285715	5	0.7368421052631579	14	0.2916666666666667	0.7368421052631579	19	14	1	0	0	0.8888888888888888	9	8	1.4	21	0.0	0.8333333333333334	0.03233191623703631	0.6783972485997405	1.530361614424209e-11	0.5000463824563701	-0.006384927655504485	0.6839682961540303	0.6153047152648536	0.6239207578801074	0	0.9473684210526315	0.0
2295	None	None	None	None	None	0	0	0	0	0	0	1.0	0	0	0	0	0	0	1.0	1	1	0.06666666666666667	1	0.0	0	0	0	0	0	0	0	0	0	0	0	0
153	None	None	None	None	None	0.14285714285714285	1	0.375	6	0.6818181818181818	15	0.3333333333333333	0.6363636363636364	20	14	3	1	0	0.8888888888888888	8	9	1.6	24	0.25	0.4444444444444444	0.028109684084735232	0.5240700320021291	0.010819052972762106	0.5580854133555949	7.779465914003206e-05	0.5654267870990626	0.5369663978521652	0.5492536188519939	0.95	0.9	0.0
3559	4.3199590730691715e-06	2.384891908562124e-07	1.874111558637142e-07	0.9999060474819009	None	0.3333333333333333	1	0.625	5	0.2222222222222222	2	0.55	0	5	0	5	0	0	0.8	4	5	0.7333333333333333	11	0.0	0.2857142857142857	0	0	0	0	0	0	0	0	0	0	0
4577	5.388931514132094e-08	3.753380270924067e-09	-3.753293852772005e-09	0.9999990326244286	None	0.2	1	0.3333333333333333	4	0.8	12	0.20987654320987653	0.8	16	12	0	0	0	1.0	9	9	1.1333333333333333	17	0.0	1.0	0.09992401912104369	0.5010578002503397	-0.09999999997879916	0.5000000000679674	5.8652730476208676e-05	0.5111950864411873	0.6934474581128548	0.5040848290092068	0	0.8125	0.0
6664	8.633367718940771e-08	2.9217008097971046e-08	-2.9216786906077408e-08	0.9999959659058361	None	0	0	0.25	1	1.0	3	1.0	1.0	4	3	0	3	0	0.2	1	5	0.3333333333333333	5	1.0	0	0.00019238628723001994	0.5	0.09992334358375343	0.5005107009662144	5.074400363378429e-05	0.5004109020210679	0.6154174365784658	0.5003072010471392	1.0	1.0	0.3052109345221474
2789	0.0007997836308881102	0.0006494761254808728	-0.0002641800866248902	0.995421927085416	None	0	0	0.2903225806451613	9	0.6363636363636364	28	0.9387755102040817	0.06818181818181818	9	3	36	0	0	1.0	7	7	3.066666666666667	46	0.0	0.5641025641025641	6.280278727044755e-06	0.5572597046781901	-0.20677400370072013	0.9899901532881581	0.17346444478276624	0.9904838420587482	0.8448904336252151	0.9591624597570018	0	1.0	0.0
2361	None	None	None	None	None	0	0	0.6	3	0.6	3	0.4666666666666667	0.6	6	3	0	1	0	0.6	5	3	0.4666666666666667	7	1.0	1.0	3.7593273899528885e-20	0.5000000000000284	0.06151081842974362	0.5028781024488733	-0.08401407063808516	0.5038908064894253	0.6447976018407096	0.502256324438342	1.0	1.0	0.0
2959	0.0024629506957551924	0.0004431489494357624	0.00039615429290574763	0.9968450118022726	None	0	0	0.175	7	0.7931034482758621	46	0.7407407407407407	0.15517241379310345	14	9	45	8	0	1.0	9	9	4.0	60	0.0898876404494382	0.7307692307692307	0.09999999999933318	0.5000001232416806	0.03615985825748878	0.5933304262550798	-0.03266700599345933	0.6709446532547236	0.6366312453167738	0.5898641666604237	1.0	1.0	0.0
1884	None	None	None	None	None	0.2	1	0.3333333333333333	4	0.8	12	0.20987654320987653	0.8	16	12	0	0	0	1.0	9	9	1.1333333333333333	17	0.0	1.0	0.2646788022776353	0.617585128338873	-0.27514008152798225	0.8718592202488948	0.07657806166881426	0.5663668372779012	0.9117767123158702	0.7084671068799466	0	0.9375	0.0
3804	0.00043256141670274835	1.0868898028211764e-06	8.259643446780414e-07	0.9999999714966845	None	0.2	1	0.3333333333333333	4	0.8	12	0.20987654320987653	0.8	16	12	0	0	0	1.0	9	9	1.1333333333333333	17	0.0	1.0	0.03435329232477371	0.676480109010688	0.07354149478005494	0.5887827015223008	0.12010466719237586	0.6092006957662636	0.6329216720049987	0.6256290544248576	0	0.9375	0.0
3262	6.985608393029999e-08	6.604799377065203e-08	4.820226913848805e-08	0.9999887665027541	None	0	0	0.3333333333333333	3	0.7272727272727273	8	0.8125	0.7272727272727273	10	8	2	3	0	0.25	2	8	0.8666666666666667	13	0.5	0.5454545454545454	0.08018617026794801	0.9991211017778244	-0.02666071645048218	0.5025310969048389	6.128654902471165e-08	0.5000449449942354	0.6503477804138258	0.9128352552262976	1.0	1.0	0.26372216750514466
3472	0.004708482175854184	0.0027565238341923826	0.00268405230227194	0.9945654822112622	None	0.4	2	0.46153846153846156	6	0.6470588235294118	11	0.3392857142857143	0.6470588235294118	17	11	1	0	0	0.875	7	8	1.2666666666666666	19	0.0	0.6666666666666666	7.902762784127648e-27	0.5	0.052350810728651484	0.6796349603898422	0.09953528995155697	0.501824596306504	0.6114902376810467	0.5629470087264317	0	0.11764705882352941	0.0
1270	None	None	None	None	None	0.2	1	0.3333333333333333	4	0.8	12	0.20987654320987653	0.8	16	12	0	0	0	1.0	9	9	1.1333333333333333	17	0.0	1.0	4.372587707670921e-11	0.5000000554569984	0.002001626009058971	0.5532873512614501	0.09125200367094191	0.6057340406802832	0.5988776125481644	0.5534102394126181	0	1.0	0.0
5251	0.016313406595849865	0.010892048463760764	0.010508308070379635	0.9958465204423286	None	0.2	1	0.3333333333333333	4	0.8	12	0.20987654320987653	0.8	16	12	0	0	0	1.0	9	9	1.1333333333333333	17	0.0	1.0	0.006203412726361249	0.5621287414854774	0.007411522723372109	0.6775869826377798	0.17562413772472857	0.6484234503158671	0.7206147890182107	0.6306195639561424	0	1.0	0.0
5730	0.016347306287057457	0.010981868142844107	0.010605341199273966	0.9959835265195851	None	0.2	1	0.3333333333333333	4	0.8	12	0.20987654320987653	0.8	16	12	0	0	0	1.0	9	9	1.1333333333333333	17	0.0	1.0	0.006203412726361249	0.5621287414854774	0.007411522723372109	0.6775869826377798	0.17562413772472857	0.6484234503158671	0.7206147890182107	0.6306195639561424	0	1.0	0.0
6980	0.006102785460545548	0.0011696895030742986	0.0007945095506515457	0.9949787169453527	None	0.15789473684210525	3	0.375	15	0.5614035087719298	32	0.7283950617283951	0.43859649122807015	39	25	19	0	0	1.0	9	9	3.933333333333333	59	0.0	0.88	0.12470009304006983	0.9995292921565376	0.09823731543398513	0.5285920108923567	0.258447730502802	0.6856265754821651	0.7690560433645113	0.9454055740627112	0	1.0	0.0
4315	0.0027611365737673314	0.00048396925491588506	-0.0003178856929578268	0.9968139050908078	None	0.2	1	0.3333333333333333	4	0.8	12	0.20987654320987653	0.8	16	12	0	0	0	1.0	9	9	1.1333333333333333	17	0.0	1.0	0.016188085682254987	0.6375580089219863	0.09999998306586327	0.5000001598772897	-0.0999746197259116	0.5013532463353365	0.6966302825202492	0.5473736784186725	0	0.125	0.0
5495	0.0028627236217157403	0.000375905108023532	0.00017035565158867556	0.9941287362834689	None	0	0	0.36363636363636365	8	0.5666666666666667	17	0.8	0.26666666666666666	13	8	18	0	0	0.625	8	5	2.1333333333333333	32	0.0	0.5925925925925926	0.0659601352728237	0.5727849176279625	0.05824409912890408	0.6753100682621	-0.10655362825338169	0.9744488128886014	0.7161093750594049	0.8257168621019891	0	1.0	0.0
4002	None	None	None	None	None	0	0	0.25	9	0.7254901960784313	37	0.654320987654321	0.39215686274509803	28	20	24	0	0	1.0	9	9	3.533333333333333	53	0.0	0.9090909090909091	0.0009144140516565789	0.6682642045578135	0.017407580880381364	0.6727263018562364	0.2683837631487006	0.6479377117069748	0.8047018365774026	0.6630593387620706	0	1.0	0.0
1831	None	None	None	None	None	0.3333333333333333	1	0.375	3	0.7	7	0.3	0.7	10	7	1	1	0	0.625	5	8	0.8	12	0.3333333333333333	0.8571428571428571	0.00015629574348100542	0.5827443852080847	0.032532793954797676	0.5532335438860819	0.0004773712432582846	0.5367756746385098	0.541907348678955	0.5576723975392306	1.0	1.0	0.0
308	None	None	None	None	None	0	0	0.6666666666666666	2	0.5	1	0.6666666666666666	0.5	3	1	0	2	0	0.6666666666666666	2	3	0.26666666666666666	4	1.0	0	-0.09540778118484736	0.5254462123784913	0.003740557158743018	0.5339697689295434	-0.09523642961335783	0.5089679781058063	0.6146702286191434	0.522803947310089	1.0	1.0	0.0
3577	0.0032882373885267245	0.0021826445386838823	0.0014978427936482035	0.9998083551947241	None	0.2	1	0.3333333333333333	4	0.8	12	0.20987654320987653	0.8	16	12	0	0	0	1.0	9	9	1.1333333333333333	17	0.0	1.0	0.09998472239855212	0.5009590749643222	3.474755921235139e-18	0.5000000000000122	0.09740158572644977	0.5131415502045099	0.6142857725207457	0.5047010793555594	0	1.0	0.0
2192	None	None	None	None	None	0.3333333333333333	1	0.4444444444444444	4	0.7272727272727273	8	0.2708333333333333	0.7272727272727273	12	8	0	0	0	0.75	6	8	0.8666666666666667	13	0.0	0.8571428571428571	-0.029856740404435294	0.651808538759118	3.989823775125234e-05	0.5001092993489845	0.1439702083885052	0.5547427502048512	0.67357567756512	0.5701416940630591	0	1.0	0.0
6526	0.001636461224189654	0.0003235108469093164	0.0001705082527243319	0.9758319057274881	None	0	0	0.3333333333333333	2	0.8571428571428571	6	0.36	0.8571428571428571	8	6	0	2	0	1.0	5	5	0.6	9	1.0	0	1.3925703158184957	0.5503596824692442	0.0008705671904657558	0.5050984457102085	-0.063054271941925	0.6608523555640246	0.9987892008530121	0.573595940895216	1.0	1.0	0.0
4047	0.000455656642684458	1.7035062482156492e-06	1.703223697841387e-06	0.9999999839501095	None	0.2	1	0.3333333333333333	4	0.8	12	0.20987654320987653	0.8	16	12	0	0	0	1.0	9	9	1.1333333333333333	17	0.0	1.0	0.09999999980499157	0.5000000385694408	0.04316628422855519	0.5621668459147899	0.09810840075937607	0.5016321210046051	0.56550072958844	0.5213611093286186	0	0.875	0.0
6355	0.015990388720056772	0.010534747338576745	0.00991498483960557	0.9958698548446949	None	0.2	1	0.3333333333333333	4	0.8	12	0.20987654320987653	0.8	16	12	0	0	0	1.0	9	9	1.1333333333333333	17	0.0	1.0	0.006203412726361249	0.5621287414854774	0.007411522723372109	0.6775869826377798	0.17562413772472857	0.6484234503158671	0.7206147890182107	0.6306195639561424	0	1.0	0.0
2256	None	None	None	None	None	0	0	0	0	0	0	1.0	0	0	0	0	4	0	1.0	1	1	0.06666666666666667	1	1.0	0	0	0	0	0	0	0	0	0	0	0	0
3603	1.172133074710585e-06	1.053302402715943e-06	-9.477057048127545e-07	0.9995921364639687	None	0.3333333333333333	1	0.4444444444444444	4	0.7272727272727273	8	0.2653061224489796	0.7272727272727273	12	8	0	0	0	1.0	7	7	0.8666666666666667	13	0.0	0.6666666666666666	2.409371189539958e-12	0.5000000000470609	-0.021145584372534578	0.6520450633780046	0.007990821487879479	0.5334442184773638	0.5657415524291928	0.5631622357068458	0	1.0	0.0
915	None	None	None	None	None	0	0	0.1	3	0.9047619047619048	38	0.8979591836734694	0	0	0	43	3	0	1.0	7	7	2.933333333333333	44	0.03333333333333333	0.5945945945945946	0	0	0	0	0	0	0	0	0	0	0
3608	0.0017141506016941264	0.00023715530780387797	-6.908078236356846e-05	0.9967730291118463	None	0.2	1	0.3333333333333333	4	0.8	12	0.20987654320987653	0.8	16	12	0	0	0	1.0	9	9	1.1333333333333333	17	0.0	1.0	0.2616347456542486	0.7227532768843167	-0.03730741940271784	0.5171216720912966	0.015626638603639168	0.5884300538341631	0.7864581971445443	0.6133425005675546	0	1.0	0.0
2010	None	None	None	None	None	0	0	0.5	3	0.7142857142857143	5	0.36	0.7142857142857143	8	5	0	0	0	1.0	5	5	0.6	9	0.0	0.5	0.02302448951242405	0.623934163512367	0.06766885724418999	0.5411371607704966	0.09950541500278856	0.5002981213903726	0.5863308630930367	0.5557994845923104	0	1.0	0.0
4697	0.000964425408396574	0.0003716747994646841	-2.9826696678669824e-05	0.99808844909046	None	0.25	1	0.36363636363636365	4	0.7857142857142857	11	0.2222222222222222	0.7857142857142857	15	11	0	0	0	0.8888888888888888	8	9	1.0666666666666667	16	0.0	1.0	0.0943897346619158	0.5317563133581118	-0.04559568497402924	0.6716811972733323	0.05385618414388068	0.6416240563181899	0.6406976172784883	0.6165992222196938	0	0.8666666666666667	0.0
7359	0.0029985633898234796	0.0009906150685366332	-0.0009752778512002269	0.9940075962564914	None	0	0	0.375	3	0.7777777777777778	7	0.3142857142857143	0.7777777777777778	10	7	0	0	0	0.7142857142857143	7	5	0.7333333333333333	11	0.0	0.6666666666666666	0.09977244447416234	0.5001424312237011	0.0655524829893426	0.6761599745480295	0.16948365075469704	0.6625609043240416	0.6502878318629602	0.6155002961657945	0	1.0	0.0
535	None	None	None	None	None	0	0	0.42857142857142855	6	0.47368421052631576	9	0.84	0.3157894736842105	11	6	9	0	0	1.0	5	5	1.4	21	0.0	0	-0.07299697132180287	0.5496435068641675	0.03340173265530559	0.5624682463318703	-0.016811144340965027	0.667089549981031	0.6292734465805575	0.5943125186013887	0	0.9090909090909091	0.0
976	None	None	None	None	None	0.3	3	0.45454545454545453	10	0.5806451612903226	18	0.4074074074074074	0.5161290322580645	25	16	7	3	0	1.0	9	9	2.2	33	0.3333333333333333	0.6666666666666666	-0.04053335316797948	0.6715719267528182	0.05100085204565402	0.990135294211405	2.6567353133719807e-08	0.5000000112880882	0.7046821545252111	0.8550445596017364	0.64	0.68	0.0
6569	0.0	0.0	0.0	0.9999999999999998	None	0	0	0	0	0	0	1.0	0	0	0	0	4	0	1.0	1	1	0.06666666666666667	1	1.0	0	0	0	0	0	0	0	0	0	0	0	0
2359	None	None	None	None	None	0	0	0.3333333333333333	4	0.6	9	0.5666666666666667	0	0	0	16	11	0	0.8333333333333334	5	6	1.1333333333333333	17	0.3055555555555556	0.7272727272727273	0	0	0	0	0	0	0	0	0	0	0
207	None	None	None	None	None	0.1	1	0.45454545454545453	10	0.45161290322580644	14	0.7857142857142857	0.06451612903225806	8	2	24	9	0	0.8571428571428571	7	6	2.2	33	0.1956521739130435	0.8148148148148148	-0.27187857259645626	0.9364485591518678	0.09992398892484478	0.5007681082847745	0.056616967329537846	0.5230305151340204	0.8396904831651467	0.7167711836093703	0.875	0.125	0.0
3766	0.00031704989518847616	6.091853004054971e-05	6.090130096512e-05	0.9987309812841586	None	0	0	0.6666666666666666	2	0.5	1	0.6666666666666666	0.5	2	1	1	0	0	0.6666666666666666	2	3	0.26666666666666666	4	0.0	0	0.09995117573604732	0.5000266747690721	0.03683634938011008	0.5	0.08730427284339973	0.5201561782453205	0.5683220393305686	0.5067308540997957	0	0	0.0
4851	0.015479379065630688	0.010594126135921771	0.010235706335054842	0.9963287476011118	None	0.2	1	0.3333333333333333	4	0.8	12	0.20987654320987653	0.8	16	12	0	0	0	1.0	9	9	1.1333333333333333	17	0.0	1.0	0.006203412726361249	0.5621287414854774	0.007411522723372109	0.6775869826377798	0.17562413772472857	0.6484234503158671	0.7206147890182107	0.6306195639561424	0	1.0	0.0
143	None	None	None	None	None	0	0	0	0	0	0	1.0	0	0	0	0	0	0	1.0	1	1	0.06666666666666667	1	0.0	0	0	0	0	0	0	0	0	0	0	0	0
6257	0.00026269751073899455	4.497440746545806e-06	-2.9375590719825535e-06	0.9999878314109841	None	0	0	0.3333333333333333	2	0.8571428571428571	6	0.36	0.8571428571428571	8	6	0	0	0	1.0	5	5	0.6	9	0.0	0	9.030125283387041e-06	0.5001618517399776	0.02663986906726108	0.6628593887580394	0.0938927467416162	0.6134133326506223	0.6192910957009615	0.5937439091461739	0	0.25	0.0
6082	0.006358701468668485	0.0025439759163791435	-0.0024094664534161448	0.9912723661032898	None	0.3333333333333333	1	0.4444444444444444	4	0.7272727272727273	8	0.2708333333333333	0.7272727272727273	12	8	0	0	0	0.75	8	6	0.8666666666666667	13	0.0	0.8571428571428571	0.09273255800132332	0.5509052484698351	0.08914062627678929	0.5252635128623936	0.1607770668011017	0.6038479166715127	0.5910318507039595	0.5602880323480537	0	1.0	0.0
7513	0.026793884410947377	0.013301285667999856	0.013142974240426793	0.9927046392780029	None	0.2	1	0.3333333333333333	4	0.8	12	0.20987654320987653	0.8	16	12	0	0	0	1.0	9	9	1.1333333333333333	17	0.0	1.0	0.1460071768589381	0.5657771818062095	-0.09893354769696087	0.5123177976565556	0.33656028672556587	0.6791608694945315	0.8568645646608991	0.5877360013721719	0	1.0	0.0
4707	0.00015138990618631672	1.712196209402915e-06	-9.523642115844567e-07	0.9999999223172139	None	0.2	1	0.3333333333333333	4	0.8	12	0.20987654320987653	0.8	16	12	0	0	0	1.0	9	9	1.1333333333333333	17	0.0	1.0	0.3013379249618705	0.6849210488839248	-0.09999999985486172	0.5000000000127255	0.09999933118390981	0.5000004473468929	0.8373789582804637	0.5643480122198437	0	1.0	0.0
461	None	None	None	None	None	0.25	1	0.36363636363636365	4	0.7857142857142857	11	0.2222222222222222	0.7857142857142857	15	11	0	0	0	0.8888888888888888	8	9	1.0666666666666667	16	0.0	1.0	0.0567668268668749	0.6493485962580893	-0.08351056619188042	0.5869516736979304	0.0010375006715617361	0.5027502696721123	0.6275134958367498	0.5808309376342967	0	1.0	0.0
5858	None	None	None	None	None	0	0	0.018518518518518517	1	1.0	78	0.9876543209876543	0.038461538461538464	3	3	76	0	0	1.0	9	9	5.333333333333333	80	0.0	0.9859154929577465	0.0994258214244547	0.5013365321103991	0.0999946106117575	0.5000100135187603	0.3360417359344071	0.5454903975839798	0.7528880405424948	0.5156492500615775	0	1.0	0.0
659	None	None	None	None	None	0	0	0.5	1	1.0	1	1.0	1.0	2	1	0	2	0	0.3333333333333333	3	1	0.2	3	0.6666666666666666	0	-0.06867185488990538	0.5515032397111626	0.05569144162792683	0.5997961200739134	0.08985072562241717	0.5044966569580793	0.6678830526754772	0.5522542566840152	1.0	0.5	0.0
2259	None	None	None	None	None	0.2	1	0.3333333333333333	4	0.8	12	0.20987654320987653	0.8	16	12	0	0	0	1.0	9	9	1.1333333333333333	17	0.0	1.0	1.2814883510901161e-05	0.5006364155377924	0.08360630886210255	0.5495708000819923	-0.048908024050594696	0.6460318697445461	0.635406814517243	0.5665301624362873	0	1.0	0.0
6997	0.0	0.0	0.0	1.0	None	0	0	0	0	0	0	1.0	0	0	0	0	0	0	1.0	1	1	0.06666666666666667	1	0.0	0	0	0	0	0	0	0	0	0	0	0	0
1116	None	None	None	None	None	0	0	0.42857142857142855	3	0.75	6	0.5555555555555556	0.75	9	6	0	0	0	0.2222222222222222	9	2	0.6666666666666666	10	0.0	1.0	-0.0982109265597536	0.5009377910736339	-0.09986527092390293	0.5003816198275924	0.2201003011824226	1.0	0.9269685761238656	1.0	0	1.0	0.0
6421	0.01623083311167548	0.011404300762707091	0.01114811371174592	0.9961845839775783	None	0.2	1	0.3333333333333333	4	0.8	12	0.20987654320987653	0.8	16	12	0	0	0	1.0	9	9	1.1333333333333333	17	0.0	1.0	0.006203412726361249	0.5621287414854774	0.007411522723372109	0.6775869826377798	0.17562413772472857	0.6484234503158671	0.7206147890182107	0.6306195639561424	0	1.0	0.0
861	None	None	None	None	None	0.3333333333333333	1	0.5	4	0.6666666666666666	6	0.3055555555555556	0.6666666666666666	10	6	0	0	0	1.0	6	6	0.7333333333333333	11	0.0	0.4	-0.04554427893428389	0.6246169215975784	0.050688099268485054	0.5990961529614292	0.20695612536282337	0.9669112912676783	0.7417545602386352	0.8066834309014601	0	0.8	0.0
932	None	None	None	None	None	0.05263157894736842	1	0.275	11	0.6666666666666666	38	0.7283950617283951	0.12280701754385964	14	7	44	0	0	1.0	9	9	3.933333333333333	59	0.0	0.8076923076923077	1.952557850162512e-17	0.5000000002956709	-0.09983821058058837	0.5017892020568406	0.09401921389597481	0.5260722180262374	0.6881055827971154	0.5092939617660879	0	1.0	0.0
6728	0.0012015439509063485	0.00016998326770526522	-0.0001104306797203474	0.9987822559951975	None	0.25	1	0.4	4	0.7692307692307693	10	0.23809523809523808	0.7692307692307693	14	10	0	0	0	0.7777777777777778	9	7	1.0	15	0.0	1.0	0.005158771215371705	0.5576277742922544	0.09966776828034604	0.5031249972177907	0.015682884617746605	0.5600147545830676	0.6041160835270702	0.5403505669753228	0	1.0	0.0
963	None	None	None	None	None	0	0	0.6	3	0.6	3	0.4375	0.6	6	3	0	1	0	1.0	4	4	0.4666666666666667	7	1.0	0.6666666666666666	0.05572403881199213	0.5231249958256732	0.0020526259973799167	0.5096593963903929	0.010999288198242158	0.5291899232685502	0.5547788207431628	0.5206633100359777	0.0	0	0.0
178	None	None	None	None	None	0	0	1.0	1	0	0	1.0	0	0	0	1	0	0	0.5	1	2	0.13333333333333333	2	0.0	0	0	0	0	0	0	0	0	0	0	0	0
4872	0.0003097565430160915	2.7138534811353213e-05	1.1879125224968674e-06	0.9977739986402357	None	0.3333333333333333	1	0.5	4	0.6666666666666666	6	0.3055555555555556	0.6666666666666666	10	6	0	0	0	1.0	6	6	0.7333333333333333	11	0.0	0.4	-0.07800979415419819	0.6663610114547144	2.051367270040163e-06	0.5000824749361586	-0.002669208568042344	0.6076622064446837	0.5990226025469922	0.5930365452800574	0	1.0	0.0
351	None	None	None	None	None	0	0	0.12962962962962962	7	0.8481012658227848	67	1.0	0.26582278481012656	24	21	56	0	0	1.0	9	9	5.4	81	0.0	1.0	0.09981717394321439	0.5022358746368115	0.04067123358485196	0.5729989595550997	0.016520269010399304	0.5392873093645819	0.587948557585245	0.538301058209565	0	0.875	0.0
3099	6.273992641802671e-05	2.3471455541057362e-07	-4.265755766470203e-08	0.9999728948180096	None	0	0	0.2777777777777778	10	0.6538461538461539	34	0.8571428571428571	0.07692307692307693	11	4	42	0	0	0.7777777777777778	9	7	3.6	54	0.0	0.8085106382978723	0.08959076368858337	0.5593233711226515	-0.09924358573624473	0.6790807216971331	0.08814938166518715	0.6000313471321156	0.6979272539538816	0.6140860981840172	0	1.0	0.0
5099	0.01640563002960369	0.010861804286603657	0.010055293060865379	0.9957085088797748	None	0.2	1	0.3333333333333333	4	0.8	12	0.20987654320987653	0.8	16	12	0	0	0	1.0	9	9	1.1333333333333333	17	0.0	1.0	0.006203412726361249	0.5621287414854774	0.007411522723372109	0.6775869826377798	0.17562413772472857	0.6484234503158671	0.7206147890182107	0.6306195639561424	0	1.0	0.0
7349	None	None	None	None	None	0.18181818181818182	2	0.375	9	0.6363636363636364	21	0.43209876543209874	0.3333333333333333	17	11	17	0	0	1.0	9	9	2.3333333333333335	35	0.0	0.6923076923076923	-0.09317839228551286	0.5603133714193343	-0.0343306401053276	0.6650056843973045	0.40748258792281283	0.7069208486753487	0.9091857879498927	0.6463112684205633	0	1.0	0.0
2697	0.00019733680891883453	0.00010725154319499466	3.211136181710929e-05	0.9944559330818338	None	0	0	0.21052631578947367	4	0.7692307692307693	20	0.6222222222222222	0.11538461538461539	5	3	22	10	0	0.5555555555555556	9	5	1.8666666666666667	28	0.21739130434782608	0.43478260869565216	0.00036546296117378693	0.5051132961569123	9.491059160846696e-09	0.500000025712843	0.052839148195065536	0.5713298920968384	0.559945168811808	0.5256219660098541	1.0	1.0	0.0
2166	None	None	None	None	None	0.09523809523809523	2	0.3111111111111111	14	0.6461538461538462	42	0.8271604938271605	0.4	37	26	29	4	0	1.0	9	9	4.466666666666667	67	0.0784313725490196	0.8620689655172413	0.06523497351236188	0.6158706366124034	0.08581780918023559	0.5816649066746371	0.13810512078611697	0.9999996854513963	0.6336256443064362	0.994820903343443	0.0	0	0.0
3019	9.076551374895647e-06	3.0157123048738216e-06	-3.0135995841925077e-06	0.9991117124903603	None	0	0	0.5	2	0.75	3	1.0	0.75	5	3	0	1	0	0.16666666666666666	1	6	0.4	6	0.5	0.8	6.819571429751303e-10	0.5	0.011722205779215396	0.6537104464063913	-0.08809500291920486	0.6755350020555253	0.5976924313629478	0.6121215470633067	1.0	1.0	0.0
1446	None	None	None	None	None	0.2	1	0.3333333333333333	4	0.8	12	0.20987654320987653	0.8	16	12	0	0	0	1.0	9	9	1.1333333333333333	17	0.0	1.0	0.013379354848315705	0.5804716480222435	0.13641761426157556	0.6246028699147455	0.053098875711307746	0.5594930684494192	0.6360454832426549	0.5884711534169345	0	1.0	0.0
6956	0.008138854559220574	0.004069134752590355	0.002860082361656863	0.9972888343041072	None	0.2	1	0.3333333333333333	4	0.8	12	0.20987654320987653	0.8	16	12	0	0	0	1.0	9	9	1.1333333333333333	17	0.0	1.0	0.04141304425321244	0.5090616744288938	0.08418802224719321	0.5372178751564918	0.17245457262704084	0.6779772056663869	0.638218354121641	0.5768762599002915	0	1.0	0.0
5370	0.006551720704394403	0.005727108472399973	0.002657579262373663	0.9988834579524934	None	0.2	1	0.3333333333333333	4	0.8	12	0.20987654320987653	0.8	16	12	0	0	0	1.0	9	9	1.1333333333333333	17	0.0	1.0	0.015673240583397283	0.5022312334508939	0.1739834208237255	0.552069123358145	-0.05653036938902243	0.5458007098587245	0.7239202832445525	0.5334231804638743	0	1.0	0.0
1388	None	None	None	None	None	0	0	0.5	3	0.5714285714285714	4	0.6	0	0	0	8	0	0	0.6	3	5	0.6	9	0.0	0.2857142857142857	0	0	0	0	0	0	0	0	0	0	0
4777	1.8588137927483358e-05	1.409530949907361e-06	-5.1967196765626226e-08	0.9950495342391232	None	0.25	2	0.5	9	0.4583333333333333	11	0.4642857142857143	0.4166666666666667	17	10	8	0	0	0.875	7	8	1.7333333333333334	26	0.0	0.4	0.04398739885432992	0.5973446309765649	0.05200499009498538	0.6619347037870373	9.142184947313554e-07	0.5000355039324299	0.5915145636478082	0.5879493079101129	0	0.8823529411764706	0.0
6309	0.00035699828312235713	3.1268489276269564e-06	2.6870902276219215e-06	0.9999999704999477	None	0.2	1	0.3333333333333333	4	0.8	12	0.20987654320987653	0.8	16	12	0	0	0	1.0	9	9	1.1333333333333333	17	0.0	1.0	0.09072679096239196	0.568083268175989	0.0450385424805825	0.6658655569783911	0.12574169710929778	0.6392665712959819	0.6206656077448582	0.6252566007923562	0	1.0	0.0
904	None	None	None	None	None	0	0	0.4	2	0.8	4	1.0	0.8	6	4	0	1	0	0.14285714285714285	7	1	0.4666666666666667	7	0.5	0.6666666666666666	0.1159715017062211	0.5967077721528877	0.03387700198966256	0.6682694066979129	3.2240304416841313e-06	0.5000823797275629	0.6577429926315879	0.5900457730548964	1.0	1.0	0.0
7320	0.016416681302162693	0.010869036560222367	0.010042217333448861	0.9956580457453583	None	0.2	1	0.3333333333333333	4	0.8	12	0.20987654320987653	0.8	16	12	0	0	0	1.0	9	9	1.1333333333333333	17	0.0	1.0	0.006203412726361249	0.5621287414854774	0.007411522723372109	0.6775869826377798	0.17562413772472857	0.6484234503158671	0.7206147890182107	0.6306195639561424	0	1.0	0.0
5393	0.0001922351261587086	2.0907308976948723e-06	5.316324501496114e-07	0.9999997630340554	None	0.2	1	0.3333333333333333	4	0.8	12	0.20987654320987653	0.8	16	12	0	0	0	1.0	9	9	1.1333333333333333	17	0.0	1.0	0.00039355384836715245	0.5547943982685819	0.030827084424279054	0.6327583595779505	0.06648565828704149	0.6296990823135629	0.5888976524982276	0.6062760417940667	0	1.0	0.0
5224	0.0	0.0	0.0	1.0	None	0	0	0	0	0	0	1.0	0	0	0	0	0	0	1.0	1	1	0.06666666666666667	1	0.0	0	0	0	0	0	0	0	0	0	0	0	0
90	None	None	None	None	None	0	0	0	0	0	0	1.0	0	0	0	0	4	0	1.0	1	1	0.06666666666666667	1	1.0	0	0	0	0	0	0	0	0	0	0	0	0
4371	None	None	None	None	None	0	0	0.2222222222222222	2	0.8181818181818182	9	0.8666666666666667	0.6363636363636364	9	7	3	5	0	0.6	5	3	0.8666666666666667	13	0.625	0	1.0789569594276821e-14	0.5000000000000471	-0.06800537516341484	0.6978055742485038	0.09797039723567567	0.5111506121649935	0.660450788901042	0.5729326853830616	0.3333333333333333	0	0.0
5924	0.0031725696494262637	0.0012735345671697571	-0.0005565466271792407	0.9965502284722001	None	0.2	1	0.3333333333333333	4	0.8	12	0.20987654320987653	0.8	16	12	0	0	0	1.0	9	9	1.1333333333333333	17	0.0	1.0	-0.09505911594870312	0.6672439833671097	0.02601404655609635	0.6783315155568123	-0.0309657606673856	0.683096984170703	0.6870279332614035	0.6762593638380082	0	1.0	0.0
4593	1.221444709029657e-06	2.0661502497353844e-08	6.026065662864275e-09	0.9999916073588497	None	0	0	0.1111111111111111	5	0.8769230769230769	57	0.8271604938271605	0	1	0	65	4	0	1.0	9	9	4.466666666666667	67	0.03007518796992481	0.896551724137931	0	0	0	0	0	0	0	0	0	0	0
6537	0.006351840465716731	0.0008474703229998079	0.0007654851265421923	0.9985076728275304	None	0.2	1	0.3333333333333333	4	0.8	12	0.20987654320987653	0.8	16	12	0	0	0	1.0	9	9	1.1333333333333333	17	0.0	1.0	0.08999789386084275	0.500100729275711	0.06996690834901953	0.5408837970431553	0.15504089725790637	0.6700612987250039	0.580674200696525	0.5722218675055033	0	1.0	0.0
5232	0.0	0.0	0.0	1.0	None	0	0	0	0	0	0	1.0	0	0	0	0	0	0	1.0	1	1	0.06666666666666667	1	0.0	0	0	0	0	0	0	0	0	0	0	0	0
2826	0.0002076092838916074	4.662934821067088e-06	4.647835995235251e-06	0.9999999622472188	None	0.2	1	0.3333333333333333	4	0.8	12	0.20987654320987653	0.8	16	12	0	0	0	1.0	9	9	1.1333333333333333	17	0.0	1.0	-0.09985980080471255	0.5006391372950598	-0.09834341273482004	0.5498708779816146	0.08508763993801584	0.588959162712556	0.7033200674032668	0.5467273994232634	0	1.0	0.0
7160	6.468980830713291e-05	1.2179934127402103e-05	1.1939384034192888e-05	0.994996034482735	None	0	0	0.16129032258064516	5	0.8181818181818182	36	0.9387755102040817	0.022727272727272728	3	1	42	10	0	1.0	7	7	3.066666666666667	46	0.11627906976744186	0.5641025641025641	0.09896186187854301	0.5	0.08766530006989279	0.5509298945509135	0.1864286736970774	0.5173282733941487	0.6097187299221779	0.522798298931102	1.0	1.0	0.0
5870	None	None	None	None	None	0.13333333333333333	2	0.28125	9	0.7333333333333333	33	0.5802469135802469	0.5333333333333333	32	24	14	0	0	1.0	9	9	3.1333333333333333	47	0.0	0.631578947368421	0.09998979864017966	0.500011157804054	0.03874165732230127	0.5909085414459397	0.08421044539689196	0.6145532607621896	0.5689086321129114	0.5690770590943565	0	1.0	0.0
5632	0.00024046382433118787	4.1057397777976024e-07	-3.870901570153623e-07	0.9999891735230847	None	0	0	0.32	8	0.6	21	0.8222222222222222	0.22857142857142856	15	8	21	3	0	0.5555555555555556	5	9	2.466666666666667	37	0.07692307692307693	0.8235294117647058	7.902762784127648e-27	0.5	7.607015918270837e-09	0.5014277209040346	0.053169492388185746	0.5454857367370902	0.5623348549496895	0.5156747171245945	0.9333333333333333	1.0	0.0
5404	0.0002515106796092021	3.0796435047010637e-06	1.4096695271144277e-06	0.9999922110977104	None	0.3333333333333333	1	0.5	4	0.6666666666666666	6	0.3055555555555556	0.6666666666666666	10	6	0	0	0	1.0	6	6	0.7333333333333333	11	0.0	0.4	-0.09959618498797432	0.5181339829581371	0.09993677838214139	0.5004654050896521	-0.09998902151304577	0.500510217122432	0.7190910057328367	0.5063721758800516	0	1.0	0.0
27	None	None	None	None	None	0	0	0	0	0	0	1.0	0	0	0	0	2	0	1.0	1	1	0.06666666666666667	1	0.5	0	0	0	0	0	0	0	0	0	0	0	0
7417	0.0003371264616586971	1.0640078467149451e-06	2.4133418739064217e-07	0.999509377021116	None	0.25	1	0.36363636363636365	4	0.7857142857142857	11	0.2222222222222222	0.7857142857142857	15	11	0	0	0	0.8888888888888888	9	8	1.0666666666666667	16	0.0	1.0	0.023539197498096458	0.6296059960940553	0.03717368022445853	0.6621200780561588	-0.08661271848296637	0.663655922414673	0.6367914333191645	0.6519535728986756	0	1.0	0.0
6996	1.3582041748221284e-05	3.0119961522240094e-07	7.937304437785095e-08	0.9999444695750446	None	0.07142857142857142	1	0.16129032258064516	5	0.8409090909090909	37	0.5679012345679012	0.09090909090909091	7	4	38	0	0	1.0	9	9	3.066666666666667	46	0.0	0.6829268292682927	0.018580839578709686	0.5354091302746908	0.03851016261900394	0.6581682796241299	0.0016290924808410226	0.5182201882906048	0.5811261268694423	0.571990349269691	0	0.8571428571428571	0.0
4531	0.0001302711862970368	6.764761485716259e-07	1.447267337009248e-07	0.9999988996594633	None	0.2	1	0.3333333333333333	4	0.8	12	0.20987654320987653	0.8	16	12	0	0	0	1.0	9	9	1.1333333333333333	17	0.0	1.0	0.12398994603094296	0.9999886855235894	-0.09905622897335545	0.5007226623643432	0.07839955272082125	0.5225183980663984	0.7425534621050832	0.9786992161179693	0	1.0	0.0
5937	0.0011185687290143549	8.620679430639108e-05	8.018455647800939e-05	0.999278877194408	None	0.2	1	0.3333333333333333	4	0.8	12	0.20987654320987653	0.8	16	12	0	0	0	1.0	9	9	1.1333333333333333	17	0.0	1.0	-0.08880408675090003	0.69655207058995	0.09999956974012233	0.5000032262120094	-0.030987960389270198	0.5222655252115868	0.6887718164765586	0.5760768352614066	0	1.0	0.0
5639	None	None	None	None	None	0	0	0.20454545454545456	9	0.746031746031746	47	0.8024691358024691	0.15873015873015872	16	10	48	0	0	1.0	9	9	4.333333333333333	65	0.0	0.8275862068965517	-0.09999995681306657	0.5000003752012837	0.07590430950439944	0.5413358185536881	0.00029497506137014134	0.503855421137202	0.6729230880275919	0.5150908321258558	0	1.0	0.0
4390	6.704294442675816e-08	5.9341192885426837e-08	-3.08538249571129e-08	0.999984432990475	None	0	0	0.5555555555555556	5	0.36363636363636365	4	0.52	0	0	0	12	14	0	1.0	5	5	0.8666666666666667	13	0.5	0.5	0	0	0	0	0	0	0	0	0	0	0
954	None	None	None	None	None	0	0	0	0	0	0	1.0	0	0	0	0	2	0	1.0	1	1	0.06666666666666667	1	0.5	0	0	0	0	0	0	0	0	0	0	0	0
1596	None	None	None	None	None	0	0	0	0	0	0	1.0	0	0	0	0	0	0	1.0	1	1	0.06666666666666667	1	0.0	0	0	0	0	0	0	0	0	0	0	0	0
5636	0.0	0.0	0.0	1.0	None	0	0	0	0	0	0	1.0	0	0	0	0	0	0	1.0	1	1	0.06666666666666667	1	0.0	0	0	0	0	0	0	0	0	0	0	0	0
4398	None	None	None	None	None	0	0	0.2727272727272727	6	0.7333333333333333	22	0.3950617283950617	0.7	27	21	4	0	0	1.0	9	9	2.1333333333333333	32	0.0	0.6153846153846154	-0.06539585379964251	0.9549927105504921	-0.004384427500642767	0.6677534693661352	0.19712896604906885	0.6314008290934415	0.7598002561276436	0.8069611470345535	0	0.9259259259259259	0.0
6356	None	None	None	None	None	0	0	0.2857142857142857	6	0.6551724137931034	19	0.4305555555555556	0.1724137931034483	10	5	20	6	0	0.8888888888888888	9	8	2.066666666666667	31	0.15384615384615385	0.41379310344827586	3.5125180381854744e-05	0.5005012105034602	4.407904474887492e-15	0.5000000037674287	-0.07907240270689675	0.6711730289668616	0.5965031408064392	0.5593439763297066	1.0	1.0	0.5602556316395205
6957	0.016148486847345312	0.010961207817573775	0.010738844280256092	0.9962360057761402	None	0.2	1	0.3333333333333333	4	0.8	12	0.20987654320987653	0.8	16	12	0	0	0	1.0	9	9	1.1333333333333333	17	0.0	1.0	0.006203412726361249	0.5621287414854774	0.007411522723372109	0.6775869826377798	0.17562413772472857	0.6484234503158671	0.7206147890182107	0.6306195639561424	0	1.0	0.0
940	None	None	None	None	None	0.25	1	0.4	4	0.7692307692307693	10	0.234375	0.7692307692307693	14	10	0	0	0	1.0	8	8	1.0	15	0.0	0.8571428571428571	0.03784968114405776	0.5753765980796363	-0.06427299362967043	0.5218627548932886	-0.017980300578863167	0.6576336259724058	0.6395248665534033	0.5861402205768891	0	1.0	0.0
6798	0.01663305371761894	0.010820032020044092	0.010573104319112622	0.9960881534620393	None	0.2	1	0.3333333333333333	4	0.8	12	0.20987654320987653	0.8	16	12	0	0	0	1.0	9	9	1.1333333333333333	17	0.0	1.0	0.006203412726361249	0.5621287414854774	0.007411522723372109	0.6775869826377798	0.17562413772472857	0.6484234503158671	0.7206147890182107	0.6306195639561424	0	1.0	0.0
2776	0.014280186636239327	0.013324026026729644	-0.0002779479865087273	0.9877534332763793	None	0.25	1	0.4	4	0.75	9	0.25925925925925924	0.75	13	9	0	0	0	0.6666666666666666	9	6	0.9333333333333333	14	0.0	1.0	-0.0999999999998016	0.5000000007748515	0.026305985640318014	0.636970400478141	-0.2728426207356266	0.6826273526030131	0.7871730633450819	0.6089030951280772	0	1.0	0.0
7504	0.0003727113795973712	4.3397559016167445e-06	-1.8215074882502405e-07	0.9999999738644593	None	0.2	1	0.3333333333333333	4	0.8	12	0.20987654320987653	0.8	16	12	0	0	0	1.0	9	9	1.1333333333333333	17	0.0	1.0	0.08950955207191338	0.5	0.1341912351573272	0.7061612329624963	-0.03627143211441282	0.6560984535045636	0.7004791658293614	0.6242411745309949	0	1.0	0.0
1040	None	None	None	None	None	0	0	0	0	0	0	1.0	0	0	0	0	0	0	1.0	1	1	0.06666666666666667	1	0.0	0	0	0	0	0	0	0	0	0	0	0	0
1030	None	None	None	None	None	0.25	1	0.4	4	0.7692307692307693	10	0.23809523809523808	0.7692307692307693	14	10	0	0	0	0.7777777777777778	9	7	1.0	15	0.0	1.0	0.0003077779496236352	0.5285725930851406	-0.05290100120808714	0.5077979101208134	0.09582904112044303	0.5076889562544955	0.6483084913106587	0.5146930554429614	0	1.0	0.0
2368	None	None	None	None	None	0	0	0	0	0	0	1.0	0	0	0	0	0	0	1.0	1	1	0.06666666666666667	1	0.0	0	0	0	0	0	0	0	0	0	0	0	0
2385	None	None	None	None	None	0.3333333333333333	1	0.5	4	0.7	7	0.2857142857142857	0.7	11	7	0	0	0	0.8571428571428571	6	7	0.8	12	0.0	0.6666666666666666	0.015513036769169816	0.6186861933108742	-0.041451123423661126	0.5946371791344359	0.018297166599334745	0.6539767510570038	0.6095439330655383	0.6227499290243766	0	1.0	0.0
1766	None	None	None	None	None	0.5	1	0.5714285714285714	4	0.625	5	0.3333333333333333	0.625	9	5	0	0	0	0.8333333333333334	6	5	0.6666666666666666	10	0.0	0.5	0.0006075418252937547	0.5106767809819608	0.08377552571613446	0.5236636590660494	0.09415521306506398	0.5110658003812536	0.6023325838178111	0.5151378264515398	0	0.8888888888888888	0.0
5590	0.0	0.0	0.0	1.0	None	0	0	0	0	0	0	1.0	0	0	0	0	0	0	1.0	1	1	0.06666666666666667	1	0.0	0	0	0	0	0	0	0	0	0	0	0	0
3542	0.0	0.0	0.0	1.0	None	0	0	0	0	0	0	1.0	0	0	0	0	0	0	1.0	1	1	0.06666666666666667	1	0.0	0	0	0	0	0	0	0	0	0	0	0	0
544	None	None	None	None	None	0.4444444444444444	4	0.5	10	0.5714285714285714	16	0.37037037037037035	0.5714285714285714	25	16	4	2	0	1.0	9	9	2.0	30	0.6666666666666666	0.7619047619047619	0.025048187697761636	0.5573924795764483	0.10519142887536537	0.5399096509599175	0.07440250445895873	0.5654940535099815	0.582957016729421	0.5542897354484037	1.0	1.0	0.0
7497	7.209541330945371e-08	6.906537590312331e-08	5.30238680199716e-08	0.9999880317019405	None	0.08695652173913043	2	0.2708333333333333	13	0.6811594202898551	47	0.8765432098765432	0.15942028985507245	23	11	47	0	0	1.0	9	9	4.733333333333333	71	0.0	0.8387096774193549	0.19456129239069483	0.5945900196927552	-0.09864357350005706	0.5123986289292894	1.9289245102811767e-08	0.5000004895047074	0.7594102783305176	0.5359859970760931	0	0.9565217391304348	0.0
5448	0.0004389424426519484	3.6666637158629425e-06	-1.2497200540907742e-06	0.9999999535707331	None	0.2	1	0.3333333333333333	4	0.8	12	0.20987654320987653	0.8	16	12	0	0	0	1.0	9	9	1.1333333333333333	17	0.0	1.0	-0.0997344050406391	0.5329480721451569	-0.02410876345626617	0.6581621313818297	-0.09999811404804379	0.5000604414007093	0.5834834573318212	0.5652376460413598	0	0.9375	0.0
3441	None	None	None	None	None	0.11764705882352941	2	0.25	9	0.7647058823529411	39	0.654320987654321	0.29411764705882354	22	15	30	0	0	1.0	9	9	3.533333333333333	53	0.0	0.7727272727272727	0.1389498387773205	0.6308332326901279	0.09995303772704936	0.543733383572563	0.0547459942831223	0.5788746140295726	0.5998183910041203	0.5849457832031746	0	0.6818181818181818	0.0
2627	None	None	None	None	None	0.041666666666666664	1	0.24	12	0.7222222222222222	52	0.9135802469135802	0.19444444444444445	22	14	51	0	0	1.0	9	9	4.933333333333334	74	0.0	0.9253731343283582	0.017399164418896076	0.6514449464947799	0.0032283898516129853	0.5841052008880873	0.05378558364073327	0.659923187458207	0.5930366102223986	0.6324323323818427	0	0.045454545454545456	0.0
1886	None	None	None	None	None	0	0	0.25	1	1.0	4	0.5	0	0	0	5	5	0	0.75	4	3	0.4	6	0.35714285714285715	0	0	0	0	0	0	0	0	0	0	0	0
3938	0.016355362321628965	0.010875840232903278	0.010558299273698519	0.9977175934136522	None	0.2	1	0.3333333333333333	4	0.8	12	0.20987654320987653	0.8	16	12	0	0	0	1.0	9	9	1.1333333333333333	17	0.0	1.0	0.09755901447593449	0.6289842185322068	-0.026992411177174203	0.6678779011275009	0.04424383257017013	0.6712729984807171	0.6731639331266177	0.6562899322152315	0	0.9375	0.0
3333	1.1486965044243221e-07	1.1278959402170975e-07	-3.1965931859079785e-08	0.9999827834172805	None	0	0	0.057692307692307696	3	0.9466666666666667	71	0.9506172839506173	0	0	0	76	2	0	1.0	9	9	5.133333333333334	77	0.01282051282051282	0.9705882352941176	0	0	0	0	0	0	0	0	0	0	0
2770	0.0	0.0	0.0	0.9999999999999998	None	0	0	0	0	0	0	1.0	0	0	0	0	4	0	1.0	1	1	0.06666666666666667	1	1.0	0	0	0	0	0	0	0	0	0	0	0	0
1635	None	None	None	None	None	0	0	0.3333333333333333	6	0.5833333333333334	14	0.48148148148148145	0.041666666666666664	3	1	22	6	0	0.6666666666666666	9	6	1.7333333333333334	26	0.13043478260869565	0.36363636363636365	-0.09999999072812042	0.5000000275796744	0.022498120924685165	0.5010991358416824	0.020222443415650916	0.5317446024285198	0.6388133673688509	0.5109604185691176	1.0	1.0	0.6100127522323973
4156	0.012168478217539455	0.010874929257614435	0.008874583484986421	0.994892732616815	None	0	0	0.35714285714285715	5	0.5555555555555556	10	0.5	0.3888888888888889	11	7	8	0	0	0.625	5	8	1.3333333333333333	20	0.0	0.6666666666666666	-0.02486868318807639	0.5041710459489303	0.023934952689739587	0.6420739882691828	0.07280766330449764	0.5502592011821256	0.6140664160154448	0.5665019642665045	0	0	0.0
4034	0.0028648900365021946	0.0007775013647128318	0.0006175965320348192	0.9971695855637479	None	0.07692307692307693	1	0.42857142857142855	12	0.46153846153846156	18	0.5694444444444444	0.1282051282051282	11	5	29	0	0	0.8888888888888888	8	9	2.7333333333333334	41	0.0	0.8235294117647058	0.03273531484200005	0.6011626643926851	0.09999394882726814	0.5001058922579039	0.19829102719233657	0.6815143122942253	0.6575932875766507	0.5964010672144344	0	1.0	0.0
2366	None	None	None	None	None	1.0	1	0.75	3	0.0	0	0.5555555555555556	0	0	0	4	0	0	1.0	3	3	0.3333333333333333	5	0.0	1.0	0	0	0	0	0	0	0	0	0	0	0
173	None	None	None	None	None	0.1111111111111111	1	0.55	11	0.32142857142857145	9	0.5357142857142857	0.03571428571428571	7	1	22	2	0	0.875	8	7	2.0	30	0.047619047619047616	0.782608695652174	0.09999219775830012	0.5000788139831243	-0.003668232656097945	0.6544526464071239	0.04510642352323535	0.5609813032949916	0.6098184807675869	0.5731488562345161	1.0	1.0	0.0
5028	None	None	None	None	None	0.038461538461538464	1	0.25925925925925924	14	0.6794871794871795	53	0.9876543209876543	0.16666666666666666	25	13	54	1	0	1.0	9	9	5.333333333333333	80	0.01	1.0	0.04585701439554707	0.5951940028496181	-0.01951992091236911	0.6601257830391445	0.16666040153577516	0.6859666445348304	0.7043826706897737	0.6479912947522896	1.0	1.0	0.0
3769	0.0023182012659691805	0.0012853524526053137	-0.001277125227956139	0.9966852466024924	None	0.2	1	0.3333333333333333	4	0.8	12	0.20987654320987653	0.8	16	12	0	0	0	1.0	9	9	1.1333333333333333	17	0.0	1.0	0.09058734141171346	0.5977214037379897	0.016258844998158405	0.5400764090886909	0.06189111027052947	0.632952629192729	0.5956781402473583	0.5907769741214127	0	0.5	0.0
7536	None	None	None	None	None	0.07142857142857142	1	0.3333333333333333	10	0.6511627906976745	28	0.5555555555555556	0.6046511627906976	35	26	9	0	0	1.0	9	9	3.0	45	0.0	0.631578947368421	0.09999581725905389	0.5000833639205761	-0.09998848457074933	0.5000806528085003	9.482123974706693e-09	0.5000004229559499	0.6934548530489651	0.5000548132286132	0	1.0	0.0
7317	0.0	0.0	0.0	0.9999999999999998	None	0	0	0	0	0	0	1.0	0	0	0	0	4	0	1.0	1	1	0.06666666666666667	1	1.0	0	0	0	0	0	0	0	0	0	0	0	0
1353	None	None	None	None	None	0	0	0	0	0	0	1.0	0	0	0	0	0	0	1.0	1	1	0.06666666666666667	1	0.0	0	0	0	0	0	0	0	0	0	0	0	0
6884	9.390879315568072e-06	9.832508895276675e-08	-9.827826085312325e-08	0.9999992259999577	None	0	0	1.0	1	0	0	1.0	0	1	0	0	0	0	0.5	2	1	0.13333333333333333	2	0.0	0	0	0	0	0	0	0	0	0	0	0	0
76	None	None	None	None	None	0	0	0	0	0	0	1.0	0	0	0	0	0	0	1.0	1	1	0.06666666666666667	1	0.0	0	0	0	0	0	0	0	0	0	0	0	0
3069	0.001321262004966534	0.00026985869275481927	0.0002537265018113408	0.9974419884655029	None	0.25	1	0.4	4	0.7692307692307693	10	0.23809523809523808	0.7692307692307693	14	10	0	0	0	0.7777777777777778	7	9	1.0	15	0.0	1.0	-0.09999702013185079	0.5000210769191008	0.09753938169202851	0.5446369770896152	0.012364085794263426	0.5761967108644958	0.6917109795088553	0.5404355459551348	0	1.0	0.0
219	None	None	None	None	None	0	0	0	0	0	0	1.0	0	0	0	0	4	0	1.0	1	1	0.06666666666666667	1	1.0	0	0	0	0	0	0	0	0	0	0	0	0
4691	None	None	None	None	None	0.3333333333333333	1	0.6666666666666666	6	0.2727272727272727	3	0.8125	0.09090909090909091	6	1	6	4	0	1.0	4	4	0.8666666666666667	13	0.36363636363636365	0.6666666666666666	0.09735952688067243	0.5111627140706974	0.023699442837809174	0.5849901443456126	0.06291196690270869	0.5721454111184991	0.5886145579589038	0.5563068794909195	1.0	1.0	0.0
563	None	None	None	None	None	1.0	1	1.0	4	0.0	0	0.5555555555555556	0	4	0	0	0	0	1.0	3	3	0.3333333333333333	5	0.0	1.0	0	0	0	0	0	0	0	0	0	0	0
5768	None	None	None	None	None	0	0	0.2894736842105263	11	0.6666666666666666	36	0.691358024691358	0.3148148148148148	27	17	28	0	0	1.0	9	9	3.7333333333333334	56	0.0	0.851063829787234	0.030484362348662787	0.577310665922795	0.09999436629460164	0.5001536622340986	0.26853099598173846	0.6726482216592847	0.732953963226875	0.5852059275062091	0	0.18518518518518517	0.0
7508	0.0	0.0	0.0	1.0	None	0	0	0	0	0	0	1.0	0	0	0	0	0	0	1.0	1	1	0.06666666666666667	1	0.0	0	0	0	0	0	0	0	0	0	0	0	0
6336	0.005057002159012694	0.0006638239585749291	-0.000649532118473553	0.9936271648495232	None	0.25	1	0.4	4	0.7692307692307693	10	0.23809523809523808	0.7692307692307693	14	10	0	0	0	0.7777777777777778	9	7	1.0	15	0.0	1.0	0.06958117503708369	0.5850433526996305	0.03226008670418	0.657602170069655	0.27524144338974954	0.611653726792838	0.7594819958922457	0.618566744967206	0	1.0	0.0
5248	3.258871781535429e-08	2.7367865300621354e-08	-3.226420495983898e-10	0.9999953713241763	None	0	0	0.25	1	1.0	3	1.0	0	0	0	4	0	0	0.2	5	1	0.3333333333333333	5	0.0	0	0	0	0	0	0	0	0	0	0	0	0
2558	6.011261638200719e-09	6.01256016248996e-09	-4.339373831305758e-09	0.9999997801688516	None	0	0	0	0	0	0	1.0	0	0	0	0	2	0	1.0	1	1	0.06666666666666667	1	0.5	0	0	0	0	0	0	0	0	0	0	0	0
2736	6.46600670517563e-07	3.004184781506122e-07	-1.656902126644069e-07	0.9998523031602153	None	0	0	0.42857142857142855	3	0.75	6	0.3333333333333333	0.75	9	6	0	1	0	0.8333333333333334	5	6	0.6666666666666666	10	1.0	0.4	-0.09237701568988971	0.6395204783315749	0.052411701488841424	0.6331953753290903	6.460139323696651e-11	0.5000000003445458	0.6813414787035434	0.5922024550647811	0.8888888888888888	0.5555555555555556	0.0
6921	None	None	None	None	None	0.07692307692307693	1	0.27586206896551724	8	0.7317073170731707	30	0.5308641975308642	0.6341463414634146	33	26	9	0	0	1.0	9	9	2.8666666666666667	43	0.0	0.6666666666666666	-0.0917736174756715	0.987195127213566	-0.08991678141459934	0.5855017910594426	-0.09251489955473817	0.6440030290920988	0.6451927857868325	0.8533441921886193	0	0.9696969696969697	0.0
5361	0.0003030289094639739	1.675551879458743e-05	1.3298797705008323e-05	0.9949153420881297	None	0.25	2	0.3684210526315789	7	0.6153846153846154	16	0.6222222222222222	0.11538461538461539	7	3	20	0	0	0.5555555555555556	5	9	1.8666666666666667	28	0.0	0.6086956521739131	2.4710470328437616e-05	0.5000672143160062	4.100759835895346e-09	0.5000066303057314	0.30702305894188	0.5809962153374345	0.809582453583946	0.527236318514661	0	1.0	0.0
2674	None	None	None	None	None	0	0	0.2	1	1.0	5	0.875	0.6	4	3	2	3	0	0.5	4	2	0.4666666666666667	7	0.42857142857142855	0	-0.04115492190590632	0.5041231796112736	0.05554937783340421	0.5120703810339913	2.0945205023145525e-25	0.5	0.5978262499773286	0.5053984567829787	1.0	1.0	0.0
1600	None	None	None	None	None	0	0	0	0	0	0	1.0	0	0	0	0	4	0	1.0	1	1	0.06666666666666667	1	1.0	0	0	0	0	0	0	0	0	0	0	0	0
1896	None	None	None	None	None	0.2	1	0.3333333333333333	4	0.8	12	0.20987654320987653	0.8	16	12	0	0	0	1.0	9	9	1.1333333333333333	17	0.0	1.0	0.07439827892795693	0.5851210857470235	0.13968942567829606	0.6707615751090484	0.05898329572148644	0.602729136994679	0.618338318706165	0.6202880628952354	0	0.3125	0.0
874	None	None	None	None	None	0	0	0.3	3	0.7692307692307693	10	0.5	0.6923076923076923	12	9	2	0	0	0.8333333333333334	6	5	1.0	15	0.0	0.2	0.021692929515515835	0.6640305293943827	0.0032668664341131996	0.7091532553667639	0.0994379504700023	0.5553422819394834	0.6660136600362798	0.6452644421860959	0	1.0	0.0
7117	None	None	None	None	None	0.25	2	0.42105263157894735	8	0.5384615384615384	14	0.3888888888888889	0.5	21	13	6	1	0	0.8888888888888888	8	9	1.8666666666666667	28	0.125	0.5217391304347826	0.0006434790097989521	0.553491611535631	0.09993043855773176	0.5018234601546148	0.000738294380010313	0.5110452380398184	0.6120951837549745	0.5221746466167742	1.0	1.0	0.0
1196	None	None	None	None	None	0.043478260869565216	1	0.16666666666666666	8	0.8142857142857143	57	0.8888888888888888	0.1	13	7	58	3	0	1.0	9	9	4.8	72	0.02631578947368421	0.9206349206349206	0.09990664225797412	0.5045122270582945	-0.011911546840557757	0.650972893921369	7.256711370818636e-08	0.5000422502119821	0.6228395342512141	0.5532585964546263	1.0	0.9230769230769231	0.0
292	None	None	None	None	None	0.047619047619047616	1	0.22727272727272727	10	0.7301587301587301	46	0.8024691358024691	0.1746031746031746	19	11	45	1	0	1.0	9	9	4.333333333333333	65	0.011627906976744186	0.7796610169491526	-0.0029643186701564447	0.6509626564238365	0.040486007612657714	0.6341197839683193	-0.09999970276277739	0.5000010389618508	0.6812361512619559	0.5965402040307096	1.0	1.0	0.0
3420	0.0012022842948917905	0.00039744670128385545	0.00038640093264732413	0.9999822265972369	None	0.2	1	0.3333333333333333	4	0.7333333333333333	11	0.37777777777777777	0.7333333333333333	15	11	1	2	0	0.5555555555555556	5	9	1.1333333333333333	17	1.0	0.6666666666666666	0.09999996381355646	0.5003016365080755	3.5111045708649385e-23	0.5	0.09983160367798385	0.5101855626295174	0.6156222014460702	0.503496145843423	1.0	1.0	0.0
1122	None	None	None	None	None	0	0	0.3333333333333333	1	1.0	2	0.6666666666666666	0	0	0	3	6	0	0.6666666666666666	3	2	0.26666666666666666	4	0.6	0	0	0	0	0	0	0	0	0	0	0	0
565	None	None	None	None	None	0	0	0	0	0	0	1.0	0	0	0	0	4	0	1.0	1	1	0.06666666666666667	1	1.0	0	0	0	0	0	0	0	0	0	0	0	0
5036	0.007950389514085006	0.004991513427318491	0.003954168404753963	0.9961701922156914	None	0.3333333333333333	3	0.38095238095238093	8	0.6896551724137931	20	0.38271604938271603	0.6896551724137931	28	20	2	0	0	1.0	9	9	2.066666666666667	31	0.0	0.9090909090909091	0.0003975641686595918	0.5386134969989593	0.09994559616624385	0.5020468262166563	0.28046813953639027	0.6056591796946823	0.7512729665120429	0.549178103856746	0	1.0	0.0
5573	0.00010608587800151317	5.772368735155386e-07	4.6670629429811333e-07	0.9999941795942553	None	0.2	1	0.3333333333333333	4	0.8	12	0.20987654320987653	0.8	16	12	0	0	0	1.0	9	9	1.1333333333333333	17	0.0	1.0	0.0584003312648592	0.5672615277081762	0.09999821365011093	0.5000123991518262	0.02587654012046947	0.5664896892760846	0.584077915906539	0.5447366924132886	0	0.9375	0.0
6077	0.0028136668805002754	0.0006638187700492418	1.831614617495482e-05	0.9914578719863919	None	0.25	1	0.4	4	0.7692307692307693	10	0.23809523809523808	0.7692307692307693	14	10	0	0	0	0.7777777777777778	9	7	1.0	15	0.0	1.0	0.00028634520667199383	0.5513728581417648	-0.02531897946599506	0.6850811875602444	0.10820154540053877	0.6426774036879404	0.650744388083373	0.6279615762042623	0	1.0	0.0
525	None	None	None	None	None	0	0	1.0	1	0	0	1.0	0	1	0	0	3	0	0.5	2	1	0.13333333333333333	2	1.0	0	0	0	0	0	0	0	0	0	0	0	0
5167	0.00016702152315069843	3.937089117967906e-06	1.5729309458202618e-06	0.9999990971980632	None	0.2	1	0.3333333333333333	4	0.8	12	0.20987654320987653	0.8	16	12	0	0	0	1.0	9	9	1.1333333333333333	17	0.0	1.0	-0.4092657040712793	0.9999690998414525	0.06015416186213177	0.5738032947427292	0.15769878686564315	0.6432713314831009	0.9092736135774381	0.9771844190441766	0	0.125	0.0
5782	0.012301365431579598	0.010778736993404738	0.008929241041587559	0.9948662368946395	None	0	0	0.35714285714285715	5	0.5555555555555556	10	0.5	0.3888888888888889	11	7	8	0	0	0.625	5	8	1.3333333333333333	20	0.0	0.6666666666666666	-0.02486868318807639	0.5041710459489303	0.023934952689739587	0.6420739882691828	0.07280766330449764	0.5502592011821256	0.6140664160154448	0.5665019642665045	0	0	0.0
2792	0.0	0.0	0.0	1.0	None	0	0	0	0	0	0	1.0	0	0	0	0	0	0	1.0	1	1	0.06666666666666667	1	0.0	0	0	0	0	0	0	0	0	0	0	0	0
441	None	None	None	None	None	0	0	0	0	0	0	1.0	0	0	0	0	0	0	1.0	1	1	0.06666666666666667	1	0.0	0	0	0	0	0	0	0	0	0	0	0	0
5319	0.0	0.0	0.0	1.0	None	0	0	0	0	0	0	1.0	0	0	0	0	0	0	1.0	1	1	0.06666666666666667	1	0.0	0	0	0	0	0	0	0	0	0	0	0	0
1299	None	None	None	None	None	0.09090909090909091	1	0.5	12	0.4411764705882353	15	0.4444444444444444	0.20588235294117646	17	7	18	7	0	1.0	9	9	2.4	36	0.23333333333333334	0.1935483870967742	-0.09999698265639002	0.5000114156362765	1.5656316124925312e-09	0.5000001701540046	0.00641676544210851	0.6702358001190213	0.6194515704791096	0.5588343563166179	1.0	1.0	0.0
3876	0.0001972732385624188	7.296816751223768e-06	-7.226163213767003e-06	0.9999928059196845	None	0	0	0.375	3	0.7777777777777778	7	0.3142857142857143	0.7777777777777778	10	7	0	0	0	0.7142857142857143	7	5	0.7333333333333333	11	0.0	0.6666666666666666	5.189037696711991e-06	0.5004053050467628	0.14056496055155482	0.7040336938710339	-0.06411151787185809	0.5469791094378816	0.7134600339499009	0.5871569659077597	0	1.0	0.0
2698	0.0	0.0	0.0	1.0	None	0	0	0	0	0	0	1.0	0	0	0	0	0	0	1.0	1	1	0.06666666666666667	1	0.0	0	0	0	0	0	0	0	0	0	0	0	0
1071	None	None	None	None	None	0.25	3	0.5	13	0.4444444444444444	16	0.4691358024691358	0.3333333333333333	24	12	13	0	0	1.0	9	9	2.533333333333333	38	0.0	0.4375	-0.05546408228748989	0.5576932234642168	0.02978276011542248	0.6695892567652842	-0.015849720959841745	0.6649668972840577	0.6471680408844406	0.6320947150756037	0	0.9166666666666666	0.0
6178	0.016278297804066855	0.010935254514093428	0.010447848531030606	0.9960922037713813	None	0.2	1	0.3333333333333333	4	0.8	12	0.20987654320987653	0.8	16	12	0	0	0	1.0	9	9	1.1333333333333333	17	0.0	1.0	0.006203412726361249	0.5621287414854774	0.007411522723372109	0.6775869826377798	0.17562413772472857	0.6484234503158671	0.7206147890182107	0.6306195639561424	0	1.0	0.0
366	None	None	None	None	None	0.10526315789473684	2	0.175	7	0.8275862068965517	48	0.7407407407407407	0.15517241379310345	14	9	45	0	0	1.0	9	9	4.0	60	0.0	0.9411764705882353	0.09920408746797844	0.5046854768671883	0.0008167712732765359	0.6145449020065088	-0.00642694710431833	0.6657174909392504	0.6779403100588204	0.5966099416892225	0	0	0.0
2443	None	None	None	None	None	0.2	1	0.3333333333333333	4	0.8	12	0.20987654320987653	0.8	16	12	0	0	0	1.0	9	9	1.1333333333333333	17	0.0	1.0	2.927740180664416e-05	0.5628765305366756	0.09608620395731585	0.6259003019685547	-0.21638771604749601	0.9681597568502609	0.8187336918044855	0.8012395804898881	0	1.0	0.0
1271	None	None	None	None	None	0	0	1.0	2	0.0	0	0.75	0	0	0	2	7	0	1.0	2	2	0.2	3	0.875	0	0	0	0	0	0	0	0	0	0	0	0
6583	5.947100921173204e-06	2.670118923149921e-07	-1.2814291948731855e-07	0.9945995250909186	None	0.14285714285714285	2	0.43333333333333335	13	0.5348837209302325	23	0.5555555555555556	0.3023255813953488	23	13	21	0	0	1.0	9	9	3.0	45	0.0	0.9444444444444444	0.02194214490519326	0.5390622167921981	0.09094577835365839	0.5772258060774406	1.2293195726193665e-12	0.5000000025124235	0.5959329204334739	0.5389180560550041	0	0.9565217391304348	0.0
7267	0.0	0.0	0.0	1.0	None	0	0	0	0	0	0	1.0	0	0	0	0	0	0	1.0	1	1	0.06666666666666667	1	0.0	0	0	0	0	0	0	0	0	0	0	0	0
681	None	None	None	None	None	0	0	1.0	3	0.0	0	0.6666666666666666	0	3	0	0	1	0	0.6666666666666666	2	3	0.26666666666666666	4	1.0	1.0	0	0	0	0	0	0	0	0	0	0	0
3867	None	None	None	None	None	0.07142857142857142	1	0.43333333333333335	13	0.4523809523809524	19	0.5432098765432098	0.3333333333333333	25	14	18	0	0	1.0	9	9	2.933333333333333	44	0.0	0.7428571428571429	0.0008977129222201965	0.5322592433329268	0.20802683283759454	0.5486503742805678	0.1612446083448567	0.5349818246784553	0.7079707968700919	0.5386387988008281	0	1.0	0.0
6144	0.0003784440727254778	1.9820683486304293e-05	1.9779295839792752e-05	0.9984267070500904	None	0.25	1	0.4	4	0.7692307692307693	10	0.23809523809523808	0.7692307692307693	14	10	0	0	0	0.7777777777777778	9	7	1.0	15	0.0	1.0	0.001331783129201809	0.540738771179675	-0.03668672012200782	0.6484404610061154	-0.11269186117259564	0.6205279170745742	0.6500847806743615	0.6040652025431781	0	1.0	0.0
6783	0.0005508676637754176	6.550527152817189e-06	-4.950767210967384e-06	0.9999999541031497	None	0.2	1	0.3333333333333333	4	0.8	12	0.20987654320987653	0.8	16	12	0	0	0	1.0	9	9	1.1333333333333333	17	0.0	1.0	0.09951708493260195	0.5078014678220124	-0.16191291691444037	0.9985834551831301	0.3179371970950081	0.8058811423430214	0.9147778872082742	0.9352893625545512	0	1.0	0.0
6928	None	None	None	None	None	0.05263157894736842	1	0.3170731707317073	13	0.6440677966101694	38	0.7530864197530864	0.3898305084745763	33	23	27	0	0	1.0	9	9	4.066666666666666	61	0.0	0.7692307692307693	0.03243056934612083	0.5872966833058613	0.0026647173820451885	0.6691604766636218	0.28863187355889053	0.6365869454635293	0.787559369387944	0.6316396798212596	0	1.0	0.0
7012	0.0	0.0	0.0	1.0	None	0	0	0	0	0	0	1.0	0	0	0	0	0	0	1.0	1	1	0.06666666666666667	1	0.0	0	0	0	0	0	0	0	0	0	0	0	0
1219	None	None	None	None	None	0	0	0	0	0	0	1.0	0	0	0	0	0	0	1.0	1	1	0.06666666666666667	1	0.0	0	0	0	0	0	0	0	0	0	0	0	0
6596	None	None	None	None	None	0	0	0.22	11	0.7361111111111112	53	0.9135802469135802	0.4305555555555556	40	31	33	0	0	1.0	9	9	4.933333333333334	74	0.0	0.9090909090909091	0.0786676343641157	0.5692738469664032	0.1566666577060953	0.5574451531464132	0.04445427164491666	0.5795654224812888	0.6388851663111043	0.5687842936604663	0	0.2	0.0
5733	None	None	None	None	None	0	0	0.275	11	0.6842105263157895	39	0.8194444444444444	0.6140350877192983	45	35	13	0	0	0.8888888888888888	9	8	3.933333333333333	59	0.0	0.7450980392156863	-0.031248664350743843	0.6765503687072993	-0.016413111445195142	0.6730269439171596	-0.0999993380799836	0.500035401802986	0.6566250500890822	0.6193218683613635	0	0.9333333333333333	0.0
2288	None	None	None	None	None	0.3333333333333333	1	0.4444444444444444	4	0.7272727272727273	8	0.2653061224489796	0.7272727272727273	12	8	0	0	0	1.0	7	7	0.8666666666666667	13	0.0	1.0	0.0023947610851546334	0.5067455584037108	0.09993198889779922	0.5005775039043228	0.05370636714321246	0.6169967803340821	0.5998211536641472	0.5420764429165954	0	0	0.0
4149	0.0032924530333031	0.0014389079283090524	0.0014355482529855362	0.9955557457285672	None	0.2	1	0.3333333333333333	4	0.8	12	0.20987654320987653	0.8	16	12	0	0	0	1.0	9	9	1.1333333333333333	17	0.0	1.0	0.02300567184737145	0.5630239910170146	-0.09987672003778233	0.5001348621388736	0.14012629608528712	0.6813586793466058	0.7271783248933923	0.58370511740298	0	0	0.0
756	None	None	None	None	None	0.2857142857142857	2	0.5	8	0.47619047619047616	10	0.4107142857142857	0.19047619047619047	10	4	12	6	0	0.875	8	7	1.5333333333333334	23	0.2727272727272727	0.3157894736842105	-0.07429298105043669	0.5234565430838776	0.021322659842179084	0.5337166624120351	0.09981050630349467	0.5085762346442488	0.6698918536244713	0.5219255161708519	1.0	1.0	0.0
1611	None	None	None	None	None	0	0	0.5	3	0.5	3	0.6666666666666666	0	0	0	7	10	0	0.75	3	4	0.5333333333333333	8	0.5555555555555556	1.0	0	0	0	0	0	0	0	0	0	0	0
6937	0.0	0.0	0.0	1.0	None	0	0	0	0	0	0	1.0	0	0	0	0	0	0	1.0	1	1	0.06666666666666667	1	0.0	0	0	0	0	0	0	0	0	0	0	0	0
7392	0.0	0.0	0.0	1.0	None	0	0	0	0	0	0	1.0	0	0	0	0	0	0	1.0	1	1	0.06666666666666667	1	0.0	0	0	0	0	0	0	0	0	0	0	0	0
1818	None	None	None	None	None	0.2	1	0.3333333333333333	4	0.8	12	0.20987654320987653	0.8	16	12	0	0	0	1.0	9	9	1.1333333333333333	17	0.0	1.0	4.193794879171957e-05	0.5007945359226674	-0.0995257639310925	0.5011093189508767	0.023850179863603528	0.5446583777337857	0.6302929753332798	0.5155554985857302	0	1.0	0.0
5227	0.0039010929954562176	0.0006709154253081483	-4.84284556864668e-05	0.9713995976438974	None	0	0	0.2857142857142857	4	0.7368421052631579	14	0.84	0.42105263157894735	12	8	8	4	0	1.0	5	5	1.4	21	0.25	0	0.3766019808370806	0.5511377301921727	0.10707565456982515	0.9606265086075969	0.09981080461984886	0.5003524644671615	0.7895856552106922	0.7565254589535915	0.08333333333333333	0.08333333333333333	0.0
5004	0.0	0.0	0.0	1.0	None	0	0	0	0	0	0	1.0	0	0	0	0	0	0	1.0	1	1	0.06666666666666667	1	0.0	0	0	0	0	0	0	0	0	0	0	0	0
5536	0.016081738638481648	0.01096826113783274	0.010590984769467465	0.9961940899335531	None	0.2	1	0.3333333333333333	4	0.8	12	0.20987654320987653	0.8	16	12	0	0	0	1.0	9	9	1.1333333333333333	17	0.0	1.0	0.006203412726361249	0.5621287414854774	0.007411522723372109	0.6775869826377798	0.17562413772472857	0.6484234503158671	0.7206147890182107	0.6306195639561424	0	1.0	0.0
370	None	None	None	None	None	0	0	0	0	0	0	1.0	0	0	0	0	0	0	1.0	1	1	0.06666666666666667	1	0.0	0	0	0	0	0	0	0	0	0	0	0	0
6587	0.0007762141728175098	9.747079392996309e-06	9.731843456616337e-06	0.9999860448003067	None	0.043478260869565216	1	0.1875	9	0.782608695652174	54	0.8765432098765432	0.014492753623188406	4	1	66	0	0	1.0	9	9	4.733333333333333	71	0.0	0.875	3.0718810902330816e-08	0.5	0.04526534030717243	0.516301248328515	0.08729706108373603	0.5569041974699863	0.5884716362663662	0.5244667212943499	0	1.0	0.0
7258	0.003704568763946047	0.00015654895555134655	-4.573987058889362e-05	0.9814256475358406	None	0	0	0.6	3	0.6	3	0.4666666666666667	0.6	6	3	0	1	0	0.6	5	3	0.4666666666666667	7	1.0	1.0	0.012271635019395927	0.5602997501698045	0.008249823974270185	0.6296269518284915	0.21777521199804153	0.5545196885062201	0.7224993102176438	0.5819170931083714	0.8333333333333334	1.0	0.0
4055	None	None	None	None	None	0.1111111111111111	1	0.35	7	0.6296296296296297	17	0.4027777777777778	0.5555555555555556	21	15	7	0	0	0.8888888888888888	9	8	1.9333333333333333	29	0.0	0.6956521739130435	-0.09896046316769438	0.5344827160401541	0.004780390174799938	0.5470659009649426	0.24176516866516393	0.6708061457192517	0.8007553589717137	0.5857124644390886	0	0.9523809523809523	0.0
4370	0.005690560675884117	0.0025708806084903117	0.0014038933099906185	0.9988146890811292	None	0	0	0.4166666666666667	5	0.5333333333333333	8	0.2361111111111111	0.4	11	6	5	4	0	0.8888888888888888	8	9	1.1333333333333333	17	0.4444444444444444	0.15384615384615385	0.09998739242984592	0.5005199443621884	0.22287175133600093	0.5835024007499399	-0.08557851780677425	0.561267808858558	0.798629719302508	0.5486420560013703	1.0	1.0	0.1460830911591116
3095	0.00033407931362510867	1.5605622666963613e-06	-7.310672200868033e-07	0.9999999610710419	None	0.2	1	0.3333333333333333	4	0.8	12	0.20987654320987653	0.8	16	12	0	0	0	1.0	9	9	1.1333333333333333	17	0.0	1.0	0.13466261374816593	0.5973470736442609	-0.018005539973411235	0.6556435836881682	0.09844294547164209	0.526284180025155	0.6639144148519388	0.5941622688250859	0	1.0	0.0
2849	1.8222044587605602e-08	1.7980648919564942e-08	-1.0195597679000996e-08	0.9999975635182143	None	0	0	0.3333333333333333	1	1.0	2	0.6666666666666666	0	0	0	3	0	0	0.6666666666666666	2	3	0.26666666666666666	4	0.0	0	0	0	0	0	0	0	0	0	0	0	0
1771	None	None	None	None	None	0.3333333333333333	2	0.4	6	0.6	12	0.6285714285714286	0.3	12	6	9	3	0	0.7142857142857143	5	7	1.4666666666666666	22	0.1875	0.47058823529411764	0.009464021836642824	0.6702689687682865	-0.09999927149141796	0.5000032719211779	0.08877872932295496	0.5813097119187373	0.6971767824115187	0.5856122378915951	1.0	1.0	0.0
1413	None	None	None	None	None	0	0	0.4	10	0.5142857142857142	18	0.8809523809523809	0.4	23	14	13	0	0	0.8571428571428571	6	7	2.466666666666667	37	0.0	0.6451612903225806	0.008795395692927135	0.669119577484917	-0.09999999032364175	0.5000002045149575	-0.015138733018906262	0.6637602614222121	0.6718433185757683	0.6133543983462704	0	1.0	0.0
6952	3.7595632843848666e-09	3.76406854191108e-09	-3.712227642827007e-09	0.9999998272189841	None	0	0	0	0	0	0	1.0	0	0	0	0	3	0	1.0	1	1	0.06666666666666667	1	0.75	0	0	0	0	0	0	0	0	0	0	0	0
7124	1.247557469937543e-07	1.1760490151530479e-07	-1.2660704421802645e-08	0.9999798262298779	None	0	0	0.037037037037037035	2	0.9743589743589743	76	0.9876543209876543	0	0	0	79	0	0	1.0	9	9	5.333333333333333	80	0.0	0.9859154929577465	0	0	0	0	0	0	0	0	0	0	0
4205	None	None	None	None	None	0	0	0.16666666666666666	6	0.8269230769230769	43	0.6666666666666666	0.21153846153846154	15	11	38	0	0	1.0	9	9	3.6	54	0.0	0.6666666666666666	0.04377912019742697	0.5876821588959765	0.0999563968753048	0.5170771538925187	0.15850949820209218	0.6665226409482944	0.6072482867538969	0.5918798459089267	0	1.0	0.0
3434	0.0	0.0	0.0	1.0	None	0	0	0	0	0	0	1.0	0	0	0	0	0	0	1.0	1	1	0.06666666666666667	1	0.0	0	0	0	0	0	0	0	0	0	0	0	0
3318	0.0009163426097364921	3.2339968425674684e-05	4.45732085170332e-08	0.9980435154041695	None	0	0	0.6	3	0.6	3	0.4666666666666667	0.6	6	3	0	1	0	0.6	5	3	0.4666666666666667	7	1.0	1.0	-0.09541145131768697	0.5862905528505699	-0.0999782049400366	0.5000400071202196	0.09301617581604779	0.5348958288713642	0.7070705208537944	0.5406287416460969	1.0	1.0	0.0
6651	None	None	None	None	None	0	0	0.23255813953488372	10	0.7419354838709677	46	0.7901234567901234	0.11290322580645161	13	7	50	0	0	1.0	9	9	4.266666666666667	64	0.0	0.7272727272727273	8.130969430621697e-05	0.5120231287189888	0.15456491807420755	0.6051961725131116	0.18100064700997756	0.5731580530531961	0.6915358392525048	0.563817787509713	0	0.9230769230769231	0.0
1226	None	None	None	None	None	0	0	0.3	6	0.6296296296296297	17	0.5370370370370371	0.4074074074074074	17	11	11	0	0	0.6666666666666666	6	9	1.9333333333333333	29	0.0	0.5833333333333334	-0.18531785848760485	0.8903002965294345	0.11858608596204726	0.5849871926273844	-0.041610088594809705	0.6823207260587218	0.8005135233775744	0.7440609103539282	0	1.0	0.0
5600	None	None	None	None	None	0	0	0.22727272727272727	10	0.746031746031746	47	0.8024691358024691	0.19047619047619047	19	12	45	0	0	1.0	9	9	4.333333333333333	65	0.0	0.7142857142857143	-0.01580506660163445	0.604830118176566	0.05027049601043084	0.66256593900868	-0.047067485367353015	0.5491672026209056	0.601443973139892	0.6064854636692377	0	0.9473684210526315	0.0
468	None	None	None	None	None	0	0	1.0	2	0.0	0	0.75	0	0	0	2	7	0	1.0	2	2	0.2	3	0.875	0	0	0	0	0	0	0	0	0	0	0	0
1707	None	None	None	None	None	0.5	3	0.5714285714285714	8	0.5263157894736842	10	0.375	0.5263157894736842	17	10	3	0	0	0.875	7	8	1.4	21	0.0	0.7777777777777778	0.24340406877765247	0.593760067076179	-0.377882366430301	0.9915384579647838	2.1633897252152856e-07	0.500009705885583	0.9327879339333612	0.847410272668388	0	1.0	0.0
3667	0.0005435870977021595	3.0998445862624765e-05	-3.332487821603374e-06	0.9990009956810039	None	0	0	0.5	3	0.6666666666666666	4	0.4444444444444444	0.5	5	3	2	4	0	0.5	6	3	0.5333333333333333	8	0.6666666666666666	0.3333333333333333	0.08619667224839747	0.5718420932567124	3.762600507911196e-05	0.5	0.053127284916858274	0.5188931650593692	0.5878038555517455	0.5303774977398611	1.0	1.0	0.0
5629	0.0027716555054270726	0.0008820586679323751	1.1691216252401304e-06	0.9981060742918779	None	0	0	0.3333333333333333	2	0.8571428571428571	6	0.36	0.8571428571428571	8	6	0	0	0	1.0	5	5	0.6	9	0.0	0	0.029665750952589186	0.5777104027798113	0.11878500446857401	0.6699898572690857	0.14468882132507613	0.6187692096781773	0.6397507947466334	0.6229173211162903	0	1.0	0.0
3385	0.003195157232601887	0.002186138448156203	0.0015001268072096087	0.9998030358354945	None	0.2	1	0.3333333333333333	4	0.8	12	0.20987654320987653	0.8	16	12	0	0	0	1.0	9	9	1.1333333333333333	17	0.0	1.0	0.09998472239855212	0.5009590749643222	3.474755921235139e-18	0.5000000000000122	0.09740158572644977	0.5131415502045099	0.6142857725207457	0.5047010793555594	0	1.0	0.0
2892	None	None	None	None	None	0.11538461538461539	3	0.2777777777777778	15	0.6962025316455697	55	1.0	0.6582278481012658	67	52	13	0	0	1.0	9	9	5.4	81	0.0	1.0	-0.0995512907958091	0.6152965845155909	0.016835695428642914	0.5910502015137854	0.13463555553091094	0.5655122320597022	0.7240470808204634	0.5907745227164031	0	0.9701492537313433	0.0
1284	None	None	None	None	None	0	0	0	0	0	0	1.0	0	0	0	0	4	0	1.0	1	1	0.06666666666666667	1	1.0	0	0	0	0	0	0	0	0	0	0	0	0
2246	None	None	None	None	None	0.14285714285714285	2	0.4666666666666667	14	0.4523809523809524	19	0.6111111111111112	0.3333333333333333	26	14	17	1	0	0.8888888888888888	9	8	2.933333333333333	44	0.038461538461538464	0.7222222222222222	0.09994783263376814	0.5014772614677449	5.948638373725617e-10	0.5000000121556399	0.03664524169585252	0.6874091324059267	0.6123495517442746	0.5657784917609304	1.0	0.9615384615384616	0.0
2606	None	None	None	None	None	0	0	0.2857142857142857	8	0.7	28	0.7777777777777778	0.475	27	19	14	0	0	0.6666666666666666	6	9	2.8	42	0.0	0.7777777777777778	0.0011589096851620565	0.6609028861954271	-0.09527016188767878	0.5408705907839042	0.09940529957057667	0.5014577857648387	0.6991173517647771	0.5693010002881486	0	0	0.0
2940	0.0	0.0	0.0	1.0	None	0	0	0	0	0	0	1.0	0	0	0	0	0	0	1.0	1	1	0.06666666666666667	1	0.0	0	0	0	0	0	0	0	0	0	0	0	0
1875	None	None	None	None	None	0	0	0.25	1	1.0	3	1.0	1.0	4	3	0	3	0	0.2	1	5	0.3333333333333333	5	1.0	0	-0.09999999999985487	0.5000000000002319	-0.027620392476361395	0.6832248021130117	0.0002972810333680617	0.5005746306923823	0.6202816507061673	0.563892953092772	0.0	0	0.0
2780	1.4468960497571504e-05	1.745483984386226e-06	1.7451288749949174e-06	0.9946077064811671	None	0	0	0.14814814814814814	4	0.868421052631579	33	0.7407407407407407	0	0	0	39	0	0	0.6666666666666666	9	6	2.6666666666666665	40	0.0	0.8235294117647058	0	0	0	0	0	0	0	0	0	0	0
2239	None	None	None	None	None	0	0	0.75	3	0.3333333333333333	1	0.5555555555555556	0.3333333333333333	4	1	0	0	0	1.0	3	3	0.3333333333333333	5	0.0	1.0	0.16405254016744827	0.5625754656809528	0.08979630997581056	0.5551981441344012	0.0018142185108090242	0.5081723046170468	0.6632378241998981	0.5420677608201757	0	1.0	0.0
7252	0.0	0.0	0.0	1.0	None	0	0	0	0	0	0	1.0	0	0	0	0	0	0	1.0	1	1	0.06666666666666667	1	0.0	0	0	0	0	0	0	0	0	0	0	0	0
2185	None	None	None	None	None	0	0	0.6666666666666666	2	0.0	0	0.6666666666666666	0	0	0	3	8	0	0.6666666666666666	2	3	0.26666666666666666	4	0.8	0	0	0	0	0	0	0	0	0	0	0	0
4136	1.4251676864407818e-05	1.4245696495158524e-05	-9.768941605958858e-08	0.99970411897508	None	0.25	1	0.4	4	0.7692307692307693	10	0.23809523809523808	0.7692307692307693	14	10	0	0	0	0.7777777777777778	9	7	1.0	15	0.0	1.0	-0.09999999999994622	0.5000000000260222	-0.011007707384933134	0.6528981953596699	2.2196416843702367e-06	0.5645246189235802	0.6210920446758014	0.5737374151708079	0	0.07142857142857142	0.0
1942	None	None	None	None	None	0	0	1.0	3	0.0	0	0.6666666666666666	0	3	0	0	0	0	0.6666666666666666	3	2	0.26666666666666666	4	0.0	1.0	0	0	0	0	0	0	0	0	0	0	0
6955	None	None	None	None	None	0	0	0.2857142857142857	10	0.64	32	0.6419753086419753	0.14	12	7	39	7	0	1.0	9	9	3.466666666666667	52	0.09090909090909091	0.45454545454545453	0.01721192129383105	0.6167161553084822	-0.018644479328465656	0.6711987959864495	3.4661772099929027e-18	0.5000000000004268	0.5870112699106536	0.5978260286950783	1.0	1.0	0.0
4902	0.0018107097651309022	0.0009227705607221236	-0.00010528159220137488	0.9994129369481403	None	0.2	1	0.3333333333333333	4	0.8	12	0.20987654320987653	0.8	16	12	0	0	0	1.0	9	9	1.1333333333333333	17	0.0	1.0	0.00964325079070681	0.5610232447600569	0.095478964828232	0.5616128870263908	-0.0999999579688369	0.5000008020061412	0.6911466509615978	0.5409935717035589	0	0.9375	0.0
767	None	None	None	None	None	0	0	0	0	0	0	1.0	0	0	0	0	0	0	1.0	1	1	0.06666666666666667	1	0.0	0	0	0	0	0	0	0	0	0	0	0	0
788	None	None	None	None	None	0	0	1.0	3	0.0	0	0.6666666666666666	0	3	0	0	1	0	0.6666666666666666	2	3	0.26666666666666666	4	1.0	1.0	0	0	0	0	0	0	0	0	0	0	0
1298	None	None	None	None	None	0.5	2	0.6	6	0.5384615384615384	7	0.35714285714285715	0.5384615384615384	13	7	1	0	0	0.8571428571428571	6	7	1.0	15	0.0	0.75	0.09852232473706451	0.503958816885123	-0.09692352349996851	0.5768513510074106	0.09889034440528567	0.5053546406530499	0.7143749550323717	0.5288941096478054	0	1.0	0.0
220	None	None	None	None	None	0.3333333333333333	1	0.5	4	0.6666666666666666	6	0.3055555555555556	0.6666666666666666	10	6	0	0	0	1.0	6	6	0.7333333333333333	11	0.0	0.4	0.08168353566991328	0.5861478508070774	-0.04325842213259805	0.5124604410256292	0.09296732984572001	0.5203100373996297	0.6439138670698465	0.5398486620870948	0	1.0	0.0
1155	None	None	None	None	None	0	0	0.5	1	1.0	1	1.0	1.0	2	1	0	0	0	0.3333333333333333	3	1	0.2	3	0.0	0	2.0367219695515816e-19	0.5	-0.11000935032127317	0.5039945436132199	-0.09537273452217501	0.5077364845309892	0.6195928860178297	0.5039104971397637	0	1.0	0.0
978	None	None	None	None	None	0.4	2	0.46153846153846156	6	0.6470588235294118	11	0.5277777777777778	0.5882352941176471	16	10	2	1	0	1.0	6	6	1.2666666666666666	19	0.5	0.3076923076923077	0.0036389436266018637	0.6516003156117166	0.11169514186393074	0.5882617116593211	-0.09883322970964059	0.504069578884597	0.7116096780696465	0.5825007932379926	1.0	1.0	0.0
2206	None	None	None	None	None	0.5	1	0.7142857142857143	5	0.375	3	0.625	0.125	6	1	3	0	0	1.0	4	4	0.6666666666666666	10	0.0	0.6666666666666666	0.00816814586130051	0.5267038411811612	-0.09998945567837907	0.500048314303224	0.06435415781120613	0.5690911051229909	0.6666263718717618	0.5320604694915405	0	1.0	0.0
458	None	None	None	None	None	0	0	0	0	0	0	1.0	0	0	0	0	0	0	1.0	1	1	0.06666666666666667	1	0.0	0	0	0	0	0	0	0	0	0	0	0	0
4130	None	None	None	None	None	0	0	0.11363636363636363	5	0.9047619047619048	57	0.8024691358024691	0.09523809523809523	9	6	55	0	0	1.0	9	9	4.333333333333333	65	0.0	0.7142857142857143	0.24776966694164887	0.7188722035596293	3.291338996116581e-17	0.5000000000104209	7.686269767575104e-11	0.5000003404848726	0.7627827759395055	0.5776072411659592	0	1.0	0.0
4552	None	None	None	None	None	0.10526315789473684	2	0.36585365853658536	15	0.576271186440678	34	0.7530864197530864	0.4576271186440678	41	27	19	0	0	1.0	9	9	4.066666666666666	61	0.0	0.9230769230769231	0.013352867108663102	0.6725026267366463	-0.02143847867207451	0.6684261132611544	0.19029754208855182	0.7629232854004705	0.7217441757808097	0.7033131343045607	0	0.975609756097561	0.0
2161	None	None	None	None	None	0	0	0.6666666666666666	2	0.0	0	0.6666666666666666	0	0	0	3	8	0	0.6666666666666666	2	3	0.26666666666666666	4	0.8	0	0	0	0	0	0	0	0	0	0	0	0
1833	None	None	None	None	None	0	0	0.3333333333333333	2	0.8333333333333334	5	0.4	0.8333333333333334	6	5	1	5	0	0.8	4	5	0.5333333333333333	8	1.0	0	-0.04091670253130085	0.5111148072430077	-0.005471873495089108	0.5171969021770272	0.00019823237757857025	0.5015479597700123	0.545836532059404	0.5099547814405326	0.0	0	0.0
6680	0.0019854886571467837	0.0005259676983115459	0.0004831136997067116	0.9973133842433215	None	0.25	1	0.4	4	0.75	9	0.25925925925925924	0.75	13	9	0	0	0	0.6666666666666666	9	6	0.9333333333333333	14	0.0	1.0	0.0002301144194212085	0.5127684989413164	0.09997903502543337	0.5003494660318392	0.06112830389929241	0.6508075158706452	0.6137642303142683	0.5560199460903543	0	0.9230769230769231	0.0
7413	None	None	None	None	None	0	0	0.2391304347826087	11	0.7014925373134329	47	0.8518518518518519	0.2537313432835821	27	17	41	0	0	1.0	9	9	4.6	69	0.0	0.8571428571428571	0.3139372115710953	0.594749366459907	-0.08482064570903329	0.9991950057715155	-0.09999999999985451	0.5000000000905827	0.8833892630028563	0.9243169982879154	0	1.0	0.0
1620	None	None	None	None	None	0	0	0.75	3	0.3333333333333333	1	0.5555555555555556	0.3333333333333333	4	1	0	0	0	1.0	3	3	0.3333333333333333	5	0.0	1.0	0.0002015858371683418	0.5003311027896593	0.002003435490619731	0.5013875118182121	0.09204704650206193	0.5105574906596118	0.6055822567476964	0.5040924680371214	0	1.0	0.0
6858	0.0	0.0	0.0	1.0	None	0	0	0	0	0	0	1.0	0	0	0	0	0	0	1.0	1	1	0.06666666666666667	1	0.0	0	0	0	0	0	0	0	0	0	0	0	0
6559	0.0007628008647145075	6.650939136616696e-06	-1.1087348593365787e-06	0.9999702509712822	None	0.2	1	0.3333333333333333	4	0.8	12	0.20987654320987653	0.8	16	12	0	0	0	1.0	9	9	1.1333333333333333	17	0.0	1.0	0.0013483817513485613	0.5415706857398387	-0.06610375649826325	0.6724659739433965	0.23366996297686793	0.6735887227411623	0.7809047955336027	0.631074578522405	0	1.0	0.0
356	None	None	None	None	None	0.5	1	0.6666666666666666	4	0.5714285714285714	4	0.375	0.5714285714285714	8	4	0	0	0	0.6666666666666666	4	6	0.6	9	0.0	0.8	0.04867622427705335	0.5639275461640056	0.03071720065030692	0.5190383505345724	0.08357976079234505	0.5347138601670651	0.5710206836321666	0.5392844308617413	0	0.75	0.0
4428	8.943272419793153e-05	8.950810501146833e-07	-3.7467231097173444e-08	0.9999981974034277	None	1.0	1	0.8	4	0.4	2	0.4666666666666667	0.4	5	2	1	3	0	0.6	3	5	0.4666666666666667	7	1.0	1.0	0.0023451158207125834	0.5087178765674861	-0.02073379262498391	0.6445864190363411	0.18987813863170871	0.5451945695873144	0.7062038280731596	0.5672135921680811	0.0	0	0.0
7199	0.015204326281186075	0.005887628143045291	0.004847554842210026	0.9750310561877406	None	0.3333333333333333	1	0.4444444444444444	4	0.7272727272727273	8	0.2653061224489796	0.7272727272727273	12	8	0	0	0	1.0	7	7	0.8666666666666667	13	0.0	0.6666666666666666	0.28797094975224835	0.7408929485678115	0.06391580489445278	0.6427060688783011	0.26019700347332614	0.664465470491709	0.7529248108911445	0.6843136484872073	0	1.0	0.0
4833	None	None	None	None	None	0.16666666666666666	2	0.38461538461538464	10	0.6111111111111112	22	0.7037037037037037	0.3888888888888889	23	14	14	0	0	0.6666666666666666	9	6	2.533333333333333	38	0.0	0.75	0.09960795383784782	0.5697067471410872	0.044756867962879934	0.5395500343938758	-0.02098093977076988	0.6797439364584751	0.6149297722597434	0.5980292805275604	0	0.9565217391304348	0.0
3161	0.0008121107522302061	2.510917014212886e-05	-2.4861062353875052e-05	0.9974558320045193	None	0	0	0.25	1	1.0	3	1.0	1.0	4	3	0	3	0	0.2	1	5	0.3333333333333333	5	1.0	0	-0.09999952154942827	0.5000026828718136	-0.09929537727739189	0.500757803420953	-0.033597491601512645	0.5954286802243778	0.5772210600704898	0.5324124439216643	1.0	1.0	0.01350993176524387
7136	0.00024254127434149238	6.037776289552032e-07	5.806290185684888e-07	0.9999999964769397	None	0.2	1	0.3333333333333333	4	0.8	12	0.20987654320987653	0.8	16	12	0	0	0	1.0	9	9	1.1333333333333333	17	0.0	1.0	0.0005517225684580647	0.5037856795750051	0.04622927843996799	0.6003115094642574	0.07877206240921063	0.6484234503158671	0.6012779324497876	0.5853255037009306	0	1.0	0.0
2809	1.352969528394332e-05	7.379028976671369e-07	6.11203598840474e-09	0.9948983776327724	None	0	0	0.16666666666666666	4	0.8181818181818182	27	0.7777777777777778	0	1	0	33	8	0	0.5555555555555556	5	9	2.3333333333333335	35	0.11594202898550725	0.8666666666666667	0	0	0	0	0	0	0	0	0	0	0
5008	0.002343946099500316	0.0006067806361711241	0.0005030616747514538	0.9972218049555577	None	0.25	1	0.4	4	0.75	9	0.25925925925925924	0.75	13	9	0	0	0	0.6666666666666666	9	6	0.9333333333333333	14	0.0	1.0	5.229834140719813e-05	0.5009398752875468	0.09993093276087736	0.5002852376791418	0.0804835392738106	0.6029306500306506	0.6062099808394777	0.5351578578153532	0	0.9230769230769231	0.0
4665	0.008116590725824133	0.0001099594016624497	-7.425064798186199e-05	0.9960755290657832	None	0.07692307692307693	1	0.35714285714285715	10	0.6153846153846154	24	0.5061728395061729	0.48717948717948717	28	19	12	0	0	1.0	9	9	2.7333333333333334	41	0.0	0.75	0.05174897285145902	0.5797883481601268	0.011576406038007931	0.6637848232220288	0.04097003655097113	0.5851101755244911	0.5917174503346937	0.6103141237912029	0	0.17857142857142858	0.0
2060	None	None	None	None	None	0.045454545454545456	1	0.10869565217391304	5	0.9104477611940298	61	0.8518518518518519	0.14925373134328357	13	10	55	8	0	1.0	9	9	4.6	69	0.07207207207207207	1.0	0.14932729117305837	0.5599728878014286	0.23164880154666156	0.6102005181761867	0.07784193615512293	0.5462783622132815	0.6558496952430366	0.5723920348773094	1.0	1.0	0.6115646798327161
5288	0.001011622311271709	4.770530833551397e-05	2.2531648504977236e-05	0.9981221765507741	None	0	0	0.2619047619047619	11	0.6666666666666666	40	0.7654320987654321	0.05	11	3	50	6	0	1.0	9	9	4.133333333333334	62	0.0625	0.8301886792452831	0.09999999978984916	0.5000016316311092	-0.028993373854678445	0.5038170169851691	0.08440074970517981	0.6021336232302569	0.6398818132123153	0.5357421041255036	1.0	1.0	0.0
154	None	None	None	None	None	0	0	0.3333333333333333	2	0.8571428571428571	6	0.36	0.8571428571428571	8	6	0	1	0	1.0	5	5	0.6	9	0.5	0	-0.08585810501251394	0.5558925433573466	0.09186349241615452	0.5121205795363478	-0.07545725811790488	0.5254906690810844	0.6930424379885164	0.5312136420933694	0.25	0.375	0.0
6535	0.0	0.0	0.0	0.9999999999999998	None	0	0	0	0	0	0	1.0	0	0	0	0	4	0	1.0	1	1	0.06666666666666667	1	1.0	0	0	0	0	0	0	0	0	0	0	0	0
549	None	None	None	None	None	0	0	0	0	0	0	1.0	0	0	0	0	0	0	1.0	1	1	0.06666666666666667	1	0.0	0	0	0	0	0	0	0	0	0	0	0	0
3815	1.2921577386905907e-06	5.1424510242118814e-09	-7.46335923944127e-10	0.9999999998602407	None	0.2	1	0.3333333333333333	4	0.8	12	0.20987654320987653	0.8	16	12	0	0	0	1.0	9	9	1.1333333333333333	17	0.0	1.0	0.014079356769737603	0.5828309375220332	0.08905230565810655	0.6713081727117748	2.7535010544727343e-05	0.5055044507304726	0.5962309889984724	0.5882762391729024	0	0.0625	0.0
2542	None	None	None	None	None	0	0	0.3333333333333333	6	0.5833333333333334	14	0.5306122448979592	0	1	0	24	16	0	1.0	7	7	1.7333333333333334	26	0.3137254901960784	0.9473684210526315	0	0	0	0	0	0	0	0	0	0	0
6122	0.0	0.0	0.0	1.0	None	0	0	0	0	0	0	1.0	0	0	0	0	0	0	1.0	1	1	0.06666666666666667	1	0.0	0	0	0	0	0	0	0	0	0	0	0	0
2548	None	None	None	None	None	1.0	1	1.0	4	0.25	1	0.5	0.25	5	1	0	0	0	0.75	3	4	0.4	6	0.0	1.0	0.0009670897442249215	0.5082649084675233	0.047158620009719106	0.6720250789558206	0.050683673901205505	0.5760153003677496	0.5970760776355201	0.5871718191508816	0	1.0	0.0
670	None	None	None	None	None	0	0	0.3333333333333333	2	0.8571428571428571	6	0.36	0.8571428571428571	8	6	0	0	0	1.0	5	5	0.6	9	0.0	0	-0.2607908132114704	0.9635448799014488	-0.2934441115286863	0.7253538826999402	0.033195472252841404	0.6763654971556958	0.8893189546463539	0.8403646912210355	0	0.5	0.0
1334	None	None	None	None	None	0	0	1.0	2	0.0	0	0.75	0	0	0	2	7	0	1.0	2	2	0.2	3	0.875	0	0	0	0	0	0	0	0	0	0	0	0
2682	0.007264723795651053	0.0017666603313488136	-3.503690286582944e-05	0.9986946404908671	None	0.25	1	0.4	4	0.7692307692307693	10	0.23809523809523808	0.7692307692307693	14	10	0	0	0	0.7777777777777778	7	9	1.0	15	0.0	1.0	0.03057621431803559	0.6636537936317843	2.893241436464082e-09	0.5000000040376781	0.09979600078363018	0.5188954600651691	0.6132649897431579	0.5626061616550976	0	1.0	0.0
2108	None	None	None	None	None	0	0	0.3157894736842105	6	0.6538461538461539	17	0.345679012345679	0.19230769230769232	9	5	18	9	0	1.0	9	9	1.8666666666666667	28	0.25	0.5925925925925926	-0.051793460506402454	0.6934388037187128	-0.06264827760516146	0.6578951600452863	0.09999995827413455	0.5000001671190987	0.6737636955794942	0.6201201436508625	1.0	0.8888888888888888	0.0
6984	0.0007842911685782603	4.9374732207861495e-06	-8.426641922731901e-07	0.9999999521975562	None	0.2	1	0.3333333333333333	4	0.8	12	0.20987654320987653	0.8	16	12	0	0	0	1.0	9	9	1.1333333333333333	17	0.0	1.0	0.032500850202655016	0.5728919946968556	0.14293696492888897	0.6763933883507518	0.1979779902484386	0.6491273465698099	0.7170321689025334	0.6338348632795854	0	0.9375	0.0
4828	1.013278532215721e-08	9.7569072922975e-09	-9.75688721595147e-09	0.999999075103725	None	0	0	1.0	1	0	0	1.0	0	0	0	1	6	0	0.5	1	2	0.13333333333333333	2	1.0	0	0	0	0	0	0	0	0	0	0	0	0
244	None	None	None	None	None	0	0	0.3076923076923077	4	0.7058823529411765	12	0.76	0.47058823529411764	12	8	6	0	0	1.0	5	5	1.2666666666666666	19	0.0	0	-0.1174524342067675	0.6150779674047674	0.040036999480522854	0.6674415709228424	-0.09972513929500608	0.5051274782757547	0.6653553254494298	0.5975543173084025	0	1.0	0.0
5088	0.0	0.0	0.0	0.9999999999999998	None	0	0	0	0	0	0	1.0	0	0	0	0	4	0	1.0	1	1	0.06666666666666667	1	1.0	0	0	0	0	0	0	0	0	0	0	0	0
7381	5.515526958607274e-06	2.1084830051243394e-08	2.0190110114190394e-08	0.999999999725904	None	0.2	1	0.3333333333333333	4	0.8	12	0.20987654320987653	0.8	16	12	0	0	0	1.0	9	9	1.1333333333333333	17	0.0	1.0	2.865800946720217e-06	0.5	0.03036395418921255	0.6430736016649362	0.0005696017237132642	0.5080357159518883	0.5564887418020579	0.5515557144662063	0	1.0	0.0
1257	None	None	None	None	None	0	0	0.21212121212121213	7	0.7659574468085106	36	0.7777777777777778	0.3404255319148936	21	16	27	6	0	0.7777777777777778	7	9	3.2666666666666666	49	0.11320754716981132	0.8372093023255814	0.02409557907585646	0.6693255029106073	-0.059174543312304914	0.5104421217285018	0.03969982847918599	0.5364550227617665	0.6252035362356035	0.5738711887402187	1.0	1.0	0.0
1653	None	None	None	None	None	0	0	0	0	0	0	1.0	0	0	0	0	2	0	1.0	1	1	0.06666666666666667	1	0.5	0	0	0	0	0	0	0	0	0	0	0	0
6860	0.016181926583562142	0.011127121983315821	0.010492337212109454	0.9956997599306955	None	0.2	1	0.3333333333333333	4	0.8	12	0.20987654320987653	0.8	16	12	0	0	0	1.0	9	9	1.1333333333333333	17	0.0	1.0	0.006203412726361249	0.5621287414854774	0.007411522723372109	0.6775869826377798	0.17562413772472857	0.6484234503158671	0.7206147890182107	0.6306195639561424	0	1.0	0.0
3708	0.00832826101306463	0.001842332228388445	-0.0003660638676740219	0.9941587751958406	None	0.3333333333333333	3	0.4	8	0.6666666666666666	18	0.4027777777777778	0.6296296296296297	25	17	3	0	0	0.8888888888888888	8	9	1.9333333333333333	29	0.0	0.8571428571428571	0.09999723290953944	0.5011015501264364	6.622323817388995e-05	0.5061925661813877	0.09788660429027615	0.5139720803977696	0.6133762911076014	0.5070895760508639	0	1.0	0.0
2907	0.00023009617566900913	1.1977102419268374e-06	-9.925943953914158e-07	0.9999999611502274	None	0.2	1	0.3333333333333333	4	0.8	12	0.20987654320987653	0.8	16	12	0	0	0	1.0	9	9	1.1333333333333333	17	0.0	1.0	0.007807283766940615	0.530525754422363	-0.09347596364241668	0.564028242179911	0.06867553758440383	0.5786380265635973	0.6475072663998862	0.557820731988033	0	1.0	0.0
324	None	None	None	None	None	0	0	0.6666666666666666	2	0.5	1	0.6666666666666666	0.5	3	1	0	2	0	0.6666666666666666	2	3	0.26666666666666666	4	1.0	0	-0.09540778118484736	0.5254462123784913	0.003740557158743018	0.5339697689295434	-0.09523642961335783	0.5089679781058063	0.6146702286191434	0.522803947310089	1.0	1.0	0.0
5946	0.016298440514677343	0.010620156223853391	0.009857359414443137	0.9959418451422224	None	0.2	1	0.3333333333333333	4	0.8	12	0.20987654320987653	0.8	16	12	0	0	0	1.0	9	9	1.1333333333333333	17	0.0	1.0	0.006203412726361249	0.5621287414854774	0.007411522723372109	0.6775869826377798	0.17562413772472857	0.6484234503158671	0.7206147890182107	0.6306195639561424	0	1.0	0.0
3247	0.0	0.0	0.0	1.0	None	0	0	0	0	0	0	1.0	0	0	0	0	0	0	1.0	1	1	0.06666666666666667	1	0.0	0	0	0	0	0	0	0	0	0	0	0	0
5173	0.006328207422105269	0.0009725518442596787	-0.0008637395730200324	0.9937050767526305	None	0	0	0.47058823529411764	8	0.4782608695652174	11	0.5208333333333334	0.4782608695652174	17	11	7	0	0	0.75	8	6	1.6666666666666667	25	0.0	0.7368421052631579	0.05691068160224007	0.5890715520746332	0.011143892601720398	0.5429920228291668	0.16626641117987612	0.6155429385747891	0.6540034243037769	0.5828291669285762	0	1.0	0.0
5314	1.953154536428708e-05	1.1939541725003808e-06	1.1785698862817627e-09	0.9938138354888515	None	0	0	0.1111111111111111	2	0.92	23	0.7714285714285715	0	0	0	26	0	0	0.7142857142857143	5	7	1.8	27	0.0	1.0	0	0	0	0	0	0	0	0	0	0	0
5816	0.016638431784824523	0.010550448126491122	0.010098584018785793	0.9959599925290032	None	0.2	1	0.3333333333333333	4	0.8	12	0.20987654320987653	0.8	16	12	0	0	0	1.0	9	9	1.1333333333333333	17	0.0	1.0	0.006203412726361249	0.5621287414854774	0.007411522723372109	0.6775869826377798	0.17562413772472857	0.6484234503158671	0.7206147890182107	0.6306195639561424	0	1.0	0.0
4671	0.0020129469275191364	0.0002400915059551529	8.119381487181737e-05	0.9968756621213173	None	0.25	1	0.36363636363636365	4	0.7857142857142857	11	0.2222222222222222	0.7857142857142857	15	11	0	0	0	0.8888888888888888	8	9	1.0666666666666667	16	0.0	1.0	0.09750908355865902	0.5676961588714613	3.0657318536575117e-10	0.5	-0.03472978500775842	0.6459865787316945	0.6231084212714244	0.5723144926466333	0	0.9333333333333333	0.0
2727	4.338053867459378e-09	4.281057692202931e-09	-6.565970770987168e-10	0.9999998929774953	None	0	0	0	0	0	0	1.0	0	0	0	0	3	0	1.0	1	1	0.06666666666666667	1	0.75	0	0	0	0	0	0	0	0	0	0	0	0
4935	1.4938369536947988e-05	5.327567989842725e-06	-5.327567989834437e-06	0.9984890126414123	None	0	0	0.25	1	1.0	3	1.0	1.0	4	3	0	0	0	0.2	1	5	0.3333333333333333	5	0.0	0	0.012028260641891081	0.5	0.09997967309364393	0.5001763860998814	0.030385979581294555	0.6687292047501966	0.6001328384532795	0.5583289336640667	0	1.0	0.0
3264	0.0002197227517601743	1.251334426403124e-05	-1.2186326522477549e-05	0.9999958842819295	None	0	0	0.6	3	0.6	3	0.4666666666666667	0.6	6	3	0	0	0	0.6	3	5	0.4666666666666667	7	0.0	1.0	0.09962775241278474	0.5007644430217181	0.15488609313966833	0.513552377287654	-0.0779691281599493	0.5737666985917003	0.7297120416996464	0.5295087161901044	0	1.0	0.0
4289	None	None	None	None	None	0.06666666666666667	1	0.3333333333333333	11	0.6382978723404256	30	0.6049382716049383	0.5106382978723404	35	24	13	0	0	1.0	9	9	3.2666666666666666	49	0.0	1.0	0.00015640956947472355	0.5260942046410878	-0.007995527693707972	0.6737676341951748	0.10259220300229246	0.5763057738986135	0.6393361094247451	0.5936619233196389	0	1.0	0.0
2817	0.000203576262871194	1.369879253718688e-06	-1.3468049199869737e-06	0.9999878466364761	None	0	0	0.3333333333333333	2	0.8571428571428571	6	0.36	0.8571428571428571	8	6	0	0	0	1.0	5	5	0.6	9	0.0	0	8.288333909582194e-05	0.5001337732587158	0.014985327875886776	0.5426647585555469	0.0784753237631116	0.5446444942464239	0.5841965932183387	0.5291888551939304	0	1.0	0.0
1676	None	None	None	None	None	0	0	0.018518518518518517	1	1.0	79	1.0	0.012658227848101266	1	1	79	0	0	1.0	9	9	5.4	81	0.0	1.0	0.026076768751459905	0.5	0.1330420166139818	0.5	0.11187561737584566	0.5	0.6136055416902295	0.5	0	1.0	0.0
854	None	None	None	None	None	0	0	0.28125	9	0.6444444444444445	29	0.5802469135802469	0.17777777777777778	15	8	31	6	0	1.0	9	9	3.1333333333333333	47	0.1016949152542373	0.47619047619047616	7.902762784127648e-27	0.5000000000644536	0.05244881179640074	0.6839973331706992	0.0010745769726387916	0.5049192121743387	0.5993018816568031	0.5656095667337873	1.0	1.0	0.44646183899905645
1556	None	None	None	None	None	0	0	0	0	0	0	1.0	0	0	0	0	0	0	1.0	1	1	0.06666666666666667	1	0.0	0	0	0	0	0	0	0	0	0	0	0	0
7428	8.594029732532552e-08	8.10119228130054e-08	-3.344323287345104e-08	0.9999845693989707	None	0	0	0.07692307692307693	3	0.9285714285714286	52	0.9206349206349206	0	0	0	57	0	0	0.7777777777777778	7	9	3.8666666666666667	58	0.0	0.9019607843137255	0	0	0	0	0	0	0	0	0	0	0
4048	9.232040765538216e-09	7.216584596494531e-09	3.4948414894185665e-10	0.9999989204375458	None	0	0	1.0	1	0	0	1.0	0	0	0	1	1	0	0.5	2	1	0.13333333333333333	2	0.16666666666666666	0	0	0	0	0	0	0	0	0	0	0	0
2838	3.977562669629163e-09	3.891891338000821e-09	9.885250887162164e-11	0.9999998880098219	None	0	0	0	0	0	0	1.0	0	0	0	0	1	0	1.0	1	1	0.06666666666666667	1	0.25	0	0	0	0	0	0	0	0	0	0	0	0
709	None	None	None	None	None	0	0	0.42857142857142855	3	0.75	6	0.5555555555555556	0.75	9	6	0	0	0	0.2222222222222222	9	2	0.6666666666666666	10	0.0	1.0	-0.0028065897406872164	0.582600213217942	-0.09968636879046205	0.5011437775080657	0.06852078980082535	0.6519126745063036	0.6730029962326227	0.5797700975380415	0	1.0	0.0
2337	None	None	None	None	None	0.2	1	0.3333333333333333	4	0.8	12	0.20987654320987653	0.8	16	12	0	0	0	1.0	9	9	1.1333333333333333	17	0.0	1.0	0.0004339930914485388	0.5014886093886914	7.902762784127648e-27	0.5	0.09985409635248581	0.5006567416843126	0.6151865679643577	0.5007151181287125	0	1.0	0.0
4152	0.015361209677959717	0.010420682399578596	0.010044313598667165	0.9959544633919929	None	0.2	1	0.3333333333333333	4	0.8	12	0.20987654320987653	0.8	16	12	0	0	0	1.0	9	9	1.1333333333333333	17	0.0	1.0	0.006203412726361249	0.5621287414854774	0.007411522723372109	0.6775869826377798	0.17562413772472857	0.6484234503158671	0.7206147890182107	0.6306195639561424	0	1.0	0.0
5239	0.0009546609541132644	0.0006729526269893448	0.0005315788354554122	0.9994871033226306	None	0.2	1	0.3333333333333333	4	0.8	12	0.20987654320987653	0.8	16	12	0	0	0	1.0	9	9	1.1333333333333333	17	0.0	1.0	-0.0217919910559318	0.5072798972292638	-0.03820534975194184	0.6561469091795648	0.07725542772879336	0.5568481331914583	0.6271503649074441	0.5747416966016112	0	1.0	0.0
6659	0.0	0.0	0.0	0.9999999999999998	None	0	0	0	0	0	0	1.0	0	0	0	0	4	0	1.0	1	1	0.06666666666666667	1	1.0	0	0	0	0	0	0	0	0	0	0	0	0
2600	0.0	0.0	0.0	1.0	None	0	0	0	0	0	0	1.0	0	0	0	0	0	0	1.0	1	1	0.06666666666666667	1	0.0	0	0	0	0	0	0	0	0	0	0	0	0
2519	None	None	None	None	None	0.07692307692307693	1	0.3448275862068966	10	0.6341463414634146	26	0.7962962962962963	0.34146341463414637	21	14	21	4	0	0.6666666666666666	6	9	2.8666666666666667	43	0.10256410256410256	0.8108108108108109	0.08735931705020039	0.609702991699283	-0.08566878040571838	0.9505097536575614	0.03185384486842001	0.5125322755229972	0.7037016654360575	0.7595977491932051	0.0	0	0.0
3759	0.004135739800568329	0.0009925613714405579	0.0007735275378504412	0.9932075900058839	None	0.2	2	0.36363636363636365	8	0.6666666666666666	20	0.3950617283950617	0.6333333333333333	27	19	4	0	0	1.0	9	9	2.1333333333333333	32	0.0	0.75	0.09902728373078724	0.5434639647883409	0.05686456788234025	0.5415032203867561	0.08436986380389444	0.6538960938247653	0.5628140315669207	0.5806965978569344	0	0.5925925925925926	0.0
486	None	None	None	None	None	0	0	0	0	0	0	1.0	0	0	0	0	4	0	1.0	1	1	0.06666666666666667	1	1.0	0	0	0	0	0	0	0	0	0	0	0	0
1892	None	None	None	None	None	0	0	0	0	0	0	1.0	0	0	0	0	4	0	1.0	1	1	0.06666666666666667	1	1.0	0	0	0	0	0	0	0	0	0	0	0	0
852	None	None	None	None	None	0	0	0	0	0	0	1.0	0	0	0	0	0	0	1.0	1	1	0.06666666666666667	1	0.0	0	0	0	0	0	0	0	0	0	0	0	0
5506	0.0009773694191222847	4.017074255934589e-05	-3.8002833147512846e-05	0.9858354206582203	None	0	0	0.25	1	1.0	3	1.0	1.0	4	3	0	0	0	0.2	1	5	0.3333333333333333	5	0.0	0	-0.37792171972674515	0.5	0.02158722515773813	0.6768751947989836	0.1921982985817967	0.5706132342928079	0.916889921996663	0.5844983267688801	0	0.75	0.0
7335	0.00015271924428256667	8.00703238714062e-06	-4.403037024850171e-06	0.9999885302825188	None	0	0	0.3333333333333333	2	0.8571428571428571	6	0.36	0.8571428571428571	8	6	0	0	0	1.0	5	5	0.6	9	0.0	0	1.0761380317577783e-08	0.5000002883486439	-0.0885988170414965	0.6035242257249447	0.03993376487334279	0.6255254990882353	0.6363404781728603	0.5771489182259188	0	1.0	0.0
2983	8.181221231048213e-07	1.2446949286742372e-08	-1.1973830197703726e-08	0.9999995614996701	None	0	0	1.0	1	0	0	1.0	0	1	0	0	1	0	0.5	2	1	0.13333333333333333	2	0.3333333333333333	0	0	0	0	0	0	0	0	0	0	0	0
6138	0.016297610776212505	0.01095250704927014	0.010472532987690499	0.9959838390671201	None	0.2	1	0.3333333333333333	4	0.8	12	0.20987654320987653	0.8	16	12	0	0	0	1.0	9	9	1.1333333333333333	17	0.0	1.0	0.006203412726361249	0.5621287414854774	0.007411522723372109	0.6775869826377798	0.17562413772472857	0.6484234503158671	0.7206147890182107	0.6306195639561424	0	1.0	0.0
4609	0.012219783432130465	0.011124763675863115	0.009387463915505118	0.9948652554689397	None	0	0	0.35714285714285715	5	0.5555555555555556	10	0.5	0.3888888888888889	11	7	8	0	0	0.625	5	8	1.3333333333333333	20	0.0	0.6666666666666666	-0.02486868318807639	0.5041710459489303	0.023934952689739587	0.6420739882691828	0.07280766330449764	0.5502592011821256	0.6140664160154448	0.5665019642665045	0	0	0.0
5696	0.0	0.0	0.0	1.0	None	0	0	0	0	0	0	1.0	0	0	0	0	0	0	1.0	1	1	0.06666666666666667	1	0.0	0	0	0	0	0	0	0	0	0	0	0	0
6814	1.1753884766345603e-08	9.840461216023205e-09	3.5383264543369144e-09	0.9999975829516828	None	0	0	0.6666666666666666	2	0.5	1	0.6666666666666666	0.5	3	1	0	0	0	0.6666666666666666	3	2	0.26666666666666666	4	0.0	0	0.0535003966220563	0.6416674781663964	0.00043234450141912083	0.5007236704893107	1.0751539032517637e-06	0.5000013378607723	0.5622893908295447	0.5486381135657631	0	1.0	0.0
7031	9.372120401812836e-10	4.035858724694124e-11	-3.679074764200396e-11	0.9999999999997561	None	0.2	1	0.3333333333333333	4	0.8	12	0.20987654320987653	0.8	16	12	0	0	0	1.0	9	9	1.1333333333333333	17	0.0	1.0	0.23087901361865107	0.5350317976931666	-0.09943430569778869	0.5121086510194502	9.296823010991417e-09	0.5000005654561115	0.799552302859713	0.5157284337081509	0	1.0	0.0
1516	None	None	None	None	None	0.25	1	0.4	4	0.7692307692307693	10	0.23809523809523808	0.7692307692307693	14	10	0	0	0	0.7777777777777778	9	7	1.0	15	0.0	1.0	5.2107377827859475e-05	0.6432803913001146	0.000715357591421718	0.6713995121448086	0.0744492569290666	0.5716655291693657	0.619892395546236	0.6297009276544162	0	1.0	0.0
4120	0.014003230997696002	0.0002765249606470487	0.000276385581253021	0.9805627591828298	None	0.3333333333333333	1	0.5	4	0.7	7	0.2857142857142857	0.7	11	7	0	0	0	0.8571428571428571	7	6	0.8	12	0.0	0.6666666666666666	0.0014067745340691179	0.514928160767353	0.039504979379752156	0.5140081680400717	0.23920777696568232	0.6138210664102546	0.735486514375081	0.548115676020102	0	0	0.0
4873	0.0	0.0	0.0	1.0	None	0	0	0	0	0	0	1.0	0	0	0	0	0	0	1.0	1	1	0.06666666666666667	1	0.0	0	0	0	0	0	0	0	0	0	0	0	0
6081	0.0030319586329154566	0.0014227245195525748	0.0014226634972033842	0.9975708104377575	None	0.3333333333333333	1	0.5	4	0.7	7	0.2857142857142857	0.7	11	7	0	0	0	0.8571428571428571	7	6	0.8	12	0.0	0.8	-0.05331439852729518	0.654041827381874	0.06722426273144069	0.6180329751263967	0.22768701641359357	0.6083674330437285	0.7531953917917594	0.6270320829306789	0	0.9090909090909091	0.0
2700	0.00039178359372854033	4.571807612002288e-06	4.143296407746615e-06	0.999979533872513	None	0.2	1	0.3076923076923077	4	0.7647058823529411	13	0.30158730158730157	0.7058823529411765	16	12	2	2	0	0.7777777777777778	9	7	1.2666666666666666	19	0.5	0.5714285714285714	-0.13822557879234573	0.703963466524594	-0.09997121130221413	0.500105507313937	0.026700059092275925	0.6562712407093605	0.6893116324750259	0.6235074172128195	1.0	1.0	0.0
1305	None	None	None	None	None	0	0	0.3125	5	0.6818181818181818	15	0.4897959183673469	0.3181818181818182	8	7	15	3	0	1.0	7	7	1.6	24	0.09090909090909091	0.42105263157894735	0.07998033288064882	0.6707027016488346	0.09412492365603918	0.5199769277721733	0.0999999951021087	0.5000000226953886	0.5265620840518094	0.5655632524308515	1.0	1.0	0.0
5325	0.0	0.0	0.0	1.0	None	0	0	0	0	0	0	1.0	0	0	0	0	0	0	1.0	1	1	0.06666666666666667	1	0.0	0	0	0	0	0	0	0	0	0	0	0	0
7488	0.0028317276091489436	0.0007655078484276133	0.00018611330738853822	0.9855470872966616	None	0	0	0.3333333333333333	2	0.8571428571428571	6	0.36	0.8571428571428571	8	6	0	0	0	1.0	5	5	0.6	9	0.0	0	0.2168980623200883	0.5	-0.02070684069104741	0.6777175096895378	0.14513006864743527	0.6391229558704953	0.7293199083231051	0.6078508324934323	0	1.0	0.0
7483	0.019844430324487794	0.01124221223208122	0.01041710627894738	0.9957388577853187	None	0.2	1	0.3333333333333333	4	0.8	12	0.20987654320987653	0.8	16	12	0	0	0	1.0	9	9	1.1333333333333333	17	0.0	1.0	0.06707422325088377	0.5428565917800762	0.0011148503127733156	0.5159432566936902	0.2787414178574523	0.6524721137038424	0.7649393656200981	0.5716342703563438	0	1.0	0.0
7326	0.000527020222017676	1.4167732272066267e-05	1.1059271707498733e-05	0.9999999286461737	None	0.2	1	0.3333333333333333	4	0.8	12	0.20987654320987653	0.8	16	12	0	0	0	1.0	9	9	1.1333333333333333	17	0.0	1.0	0.0998001164684247	0.5	-0.023840524837899897	0.659559037082055	0.3329606778735557	0.6960550620338019	0.8023396436963198	0.6216687647789537	0	1.0	0.0
7396	0.014418826596913311	0.010150114863533458	0.010148185731678395	0.9935400708985971	None	0.2	1	0.3333333333333333	4	0.8	12	0.20987654320987653	0.8	16	12	0	0	0	1.0	9	9	1.1333333333333333	17	0.0	1.0	0.08324124752100348	0.5169625432031232	-0.08028387156009062	0.5727506182192919	0.30798425213480274	0.6830568543816468	0.8367682590189602	0.5929735152788739	0	0.9375	0.0
7197	0.0	0.0	0.0	1.0	None	0	0	0	0	0	0	1.0	0	0	0	0	0	0	1.0	1	1	0.06666666666666667	1	0.0	0	0	0	0	0	0	0	0	0	0	0	0
103	None	None	None	None	None	0	0	0.24074074074074073	13	0.6923076923076923	54	0.9876543209876543	0.20512820512820512	24	16	55	1	0	1.0	9	9	5.333333333333333	80	0.009433962264150943	0.9859154929577465	0.03547927818244947	0.6081871724699185	0.07562092379314359	0.5968223377189782	0.00019799818278305866	0.5366227282088056	0.5958103851402597	0.5808421475220276	1.0	0.9583333333333334	0.0
91	None	None	None	None	None	0.25	1	0.4	4	0.7692307692307693	10	0.234375	0.7692307692307693	14	10	0	0	0	1.0	8	8	1.0	15	0.0	0.8571428571428571	-0.10107485064120836	0.5722492364902358	0.09135954221444725	0.5193090874418775	-0.09999720942893542	0.5001237830822279	0.7125011620640358	0.5306950054072144	0	1.0	0.0
5276	0.005487594279293633	0.0003591574691167209	-0.00018643440279649486	0.9951040463127445	None	0	0	0.16666666666666666	6	0.8461538461538461	44	0.6666666666666666	0.3269230769230769	21	17	32	0	0	1.0	9	9	3.6	54	0.0	0.7555555555555555	0.09938931289048182	0.5014015137084423	0.03942811255762399	0.5076986608554276	0.18528049839285785	0.6091900923824967	0.642684015307997	0.5399407380012845	0	0.8571428571428571	0.0
1801	None	None	None	None	None	1.0	1	0.8	4	0.4	2	0.4666666666666667	0.4	6	2	0	0	0	0.6	5	3	0.4666666666666667	7	0.0	1.0	0.03742472217589963	0.5603799201037593	-0.0999950414380428	0.5000321793485984	0.09599815074653459	0.5277999954552438	0.6900567070653202	0.5294780735228081	0	1.0	0.0
6887	0.0010550194988656978	9.326489446853083e-05	-8.003310774961865e-05	0.996990127436967	None	0.1111111111111111	1	0.35	7	0.5925925925925926	16	0.4603174603174603	0.4444444444444444	17	12	11	0	0	0.7777777777777778	9	7	1.9333333333333333	29	0.0	0.16666666666666666	0.08550200601446292	0.5703881882681017	-0.01756912620253536	0.6728003971867866	-0.0006941901546540258	0.6374096129349095	0.6405881317703758	0.6278063267211189	0	1.0	0.0
628	None	None	None	None	None	0	0	0	0	0	0	1.0	0	0	0	0	4	0	1.0	1	1	0.06666666666666667	1	1.0	0	0	0	0	0	0	0	0	0	0	0	0
2708	7.618872264289958e-05	2.0737836352921386e-07	2.0185026279516514e-07	0.9999961940266257	None	0	0	0.3333333333333333	3	0.8181818181818182	9	0.28888888888888886	0.8181818181818182	12	9	0	0	0	0.5555555555555556	5	9	0.8666666666666667	13	0.0	1.0	1.9457327830711113e-15	0.5000000000000023	0.09999120204093988	0.5000167836561396	0.025853243350581246	0.5604298495703194	0.6063849887467516	0.5202367636245909	0	1.0	0.0
1383	None	None	None	None	None	0	0	0.3333333333333333	3	0.8181818181818182	9	0.28888888888888886	0.8181818181818182	12	9	0	1	0	0.5555555555555556	9	5	0.8666666666666667	13	1.0	1.0	-0.09121936012480751	0.6527586724574103	0.09115261627948898	0.5506631693121629	0.0001738411198712987	0.5014407724523273	0.6641167358262751	0.5695708316846266	1.0	1.0	0.0
3206	0.00525934308110459	0.0033357359571410746	0.002123976139295563	0.9980196567295284	None	0.25	1	0.4	4	0.7692307692307693	10	0.23809523809523808	0.7692307692307693	14	10	0	0	0	0.7777777777777778	7	9	1.0	15	0.0	1.0	0.04608383160008614	0.5584322120611022	0.060721537635958424	0.66686209012512	-0.09992324633781208	0.5008394307416122	0.6901290497181047	0.5770631209251711	0	0.14285714285714285	0.0
5669	0.001316841345920388	7.85126073813291e-05	4.679033732083095e-05	0.9980047730278004	None	0.3333333333333333	1	0.4444444444444444	4	0.7272727272727273	8	0.2653061224489796	0.7272727272727273	12	8	0	0	0	1.0	7	7	0.8666666666666667	13	0.0	0.6666666666666666	0.0020038215146120377	0.5601723430507678	0.14565424168588836	0.5866810027461198	0.16795047725960688	0.6085082033972314	0.6477618448421705	0.5852564227687681	0	0.9166666666666666	0.0
1931	None	None	None	None	None	0	0	0	0	0	0	1.0	0	0	0	0	4	0	1.0	1	1	0.06666666666666667	1	1.0	0	0	0	0	0	0	0	0	0	0	0	0
3366	0.0009303862049605056	0.0005002608961847886	0.0004980560516463956	0.9996803045222353	None	0.5	1	0.5714285714285714	4	0.625	5	0.3333333333333333	0.625	9	5	0	0	0	0.8333333333333334	6	5	0.6666666666666666	10	0.0	0.5	0.007658870115708596	0.5728125930782072	-0.0882337396946473	0.9874992924637541	-0.09999586596216105	0.5000632181770007	0.6643637078709684	0.8255377202318338	0	1.0	0.0
3933	0.0028130009647098567	0.0007413248746646536	-0.00032777408392183104	0.9974248275682268	None	0.25	1	0.4	4	0.7692307692307693	10	0.23809523809523808	0.7692307692307693	14	10	0	0	0	0.7777777777777778	7	9	1.0	15	0.0	1.0	0.008585598784859955	0.6412240300914404	0.08151519014463973	0.516599959789631	0.1826816452858648	0.9277525181976378	0.6768017312241768	0.7439480484047879	0	0	0.0
3720	0.0	0.0	0.0	0.9999999999999998	None	0	0	0	0	0	0	1.0	0	0	0	0	4	0	1.0	1	1	0.06666666666666667	1	1.0	0	0	0	0	0	0	0	0	0	0	0	0
4374	0.00966525135999825	0.002310295823171351	-0.0003592161454774492	0.9882679079142596	None	0.14285714285714285	1	0.47058823529411764	8	0.5217391304347826	12	0.30864197530864196	0.391304347826087	16	9	8	4	0	1.0	9	9	1.6666666666666667	25	0.3076923076923077	0.42105263157894735	0.4298668604104229	0.774716734219618	-0.09999999975459378	0.5000000000830791	-0.0945486540632377	0.5121034159606236	0.9227574087100292	0.6053611082015651	0.96875	0.9375	0.4800474609827121
2274	None	None	None	None	None	0.10526315789473684	2	0.43902439024390244	18	0.4745762711864407	28	0.9682539682539683	0.423728813559322	43	25	17	0	0	0.7777777777777778	7	9	4.066666666666666	61	0.0	0.9629629629629629	2.422055825220553e-06	0.5002891496276759	0.03369867984558176	0.5128535510278207	0.020728728354014753	0.5907225619262872	0.5423910704570948	0.5349044126554237	0	1.0	0.0
104	None	None	None	None	None	0	0	0.3181818181818182	7	0.6666666666666666	20	0.6666666666666666	0.26666666666666666	13	8	18	10	0	0.75	6	8	2.1333333333333333	32	0.2857142857142857	0.5517241379310345	0.0029027730390023725	0.6463211076197022	0.08671177474100251	0.6152109280938997	0.037052511508212205	0.5867643127741677	0.5973422301772368	0.6163917037363834	1.0	1.0	0.0
6685	None	None	None	None	None	0	0	0.29411764705882354	5	0.7391304347826086	17	0.5208333333333334	0.391304347826087	14	9	10	0	0	0.75	6	8	1.6666666666666667	25	0.0	0.09523809523809523	2.4803631044675515e-05	0.5002433353769509	0.06491910759040771	0.6564152674079076	0.3307575188087333	0.6235309187878476	0.8206029969391352	0.5949094399513433	0	1.0	0.0
3525	0.0006352917532565242	1.1137272811421101e-05	-9.19377591247841e-06	0.9997552534469892	None	0.3333333333333333	1	0.5	4	0.6666666666666666	6	0.3055555555555556	0.6666666666666666	10	6	0	0	0	1.0	6	6	0.7333333333333333	11	0.0	0.4	0.006977532923017166	0.5550510807505707	-0.019443244742368707	0.5031655128223951	0.09999980127405332	0.5000000576882941	0.6262208419621114	0.5194704087049993	0	1.0	0.0
6964	0.015548611217128392	0.010610233850248613	0.010188553988421363	0.9961908050878912	None	0.2	1	0.3333333333333333	4	0.8	12	0.20987654320987653	0.8	16	12	0	0	0	1.0	9	9	1.1333333333333333	17	0.0	1.0	0.006203412726361249	0.5621287414854774	0.007411522723372109	0.6775869826377798	0.17562413772472857	0.6484234503158671	0.7206147890182107	0.6306195639561424	0	1.0	0.0
1834	None	None	None	None	None	0	0	0.1346153846153846	7	0.8421052631578947	64	0.9629629629629629	0.3026315789473684	28	23	49	0	0	1.0	9	9	5.2	78	0.0	1.0	2.1575343641580228e-09	0.5000003301993093	0.09977426140563184	0.5010790909924046	0.036149570705084934	0.5975765973725943	0.6063603197433575	0.5332587663829322	0	1.0	0.0
1399	None	None	None	None	None	0	0	1.0	1	0	0	1.0	0	1	0	0	1	0	0.5	1	2	0.13333333333333333	2	0.3333333333333333	0	0	0	0	0	0	0	0	0	0	0	0
6871	0.0	0.0	0.0	1.0	None	0	0	0	0	0	0	1.0	0	0	0	0	0	0	1.0	1	1	0.06666666666666667	1	0.0	0	0	0	0	0	0	0	0	0	0	0	0
4337	0.0004809342246137339	3.843071613598545e-06	-3.4222000398058484e-06	0.9999999426779982	None	0.2	1	0.3333333333333333	4	0.8	12	0.20987654320987653	0.8	16	12	0	0	0	1.0	9	9	1.1333333333333333	17	0.0	1.0	0.0941298812407004	0.5518462505527553	-0.07849333244064427	0.663148684830645	-0.09950451772624716	0.5044342903149803	0.6994918781407641	0.5747055599038555	0	1.0	0.0
1900	None	None	None	None	None	0	0	0	0	0	0	1.0	0	0	0	0	4	0	1.0	1	1	0.06666666666666667	1	1.0	0	0	0	0	0	0	0	0	0	0	0	0
1313	None	None	None	None	None	0	0	0.3333333333333333	2	0.8571428571428571	6	0.36	0.8571428571428571	8	6	0	2	0	1.0	5	5	0.6	9	1.0	0	0.03936856751904312	0.6516922873497114	-0.03439916709036244	0.5204581161584049	0.18312637160908324	0.558701848713446	0.7164360279392561	0.5780450367416488	0.0	0	0.0
599	None	None	None	None	None	0.3333333333333333	1	0.5	4	0.7	7	0.2857142857142857	0.7	11	7	0	0	0	0.8571428571428571	7	6	0.8	12	0.0	1.0	-0.0582268169344326	0.5332857289349044	0.048969306796765144	0.6550975654073189	0.0014430338669281146	0.5021746841442851	0.6182320625270987	0.5649281027310026	0	1.0	0.0
2475	None	None	None	None	None	1.0	1	1.0	4	0.25	1	0.5	0	1	0	4	7	0	0.75	4	3	0.4	6	0.6363636363636364	1.0	0	0	0	0	0	0	0	0	0	0	0
6880	0.028495083422236934	0.013069064436301086	0.01306019348897411	0.9923443507936774	None	0.2	1	0.3333333333333333	4	0.8	12	0.20987654320987653	0.8	16	12	0	0	0	1.0	9	9	1.1333333333333333	17	0.0	1.0	0.1460071768589381	0.5657771818062095	-0.09893354769696087	0.5123177976565556	0.33656028672556587	0.6791608694945315	0.8568645646608991	0.5877360013721719	0	1.0	0.0
1085	None	None	None	None	None	0	0	0.2	4	0.7857142857142857	22	0.37037037037037035	0	0	0	29	0	0	1.0	9	9	2.0	30	0.0	0.07407407407407407	0	0	0	0	0	0	0	0	0	0	0
1696	None	None	None	None	None	0	0	0	0	0	0	1.0	0	0	0	0	4	0	1.0	1	1	0.06666666666666667	1	1.0	0	0	0	0	0	0	0	0	0	0	0	0
2601	0.002486716483173632	0.000116546201833252	0.00011649843573924085	0.9970619760451924	None	0.2	1	0.3333333333333333	4	0.8	12	0.20987654320987653	0.8	16	12	0	0	0	1.0	9	9	1.1333333333333333	17	0.0	1.0	0.09223999898078261	0.8200020566281967	0.09495699544605903	0.5246221922749869	0.04366601842159997	0.5518862834774738	0.5579762141595884	0.6474254665788804	0	1.0	0.0
2084	None	None	None	None	None	0	0	0.6666666666666666	2	0.5	1	0.6666666666666666	0.5	3	1	0	0	0	0.6666666666666666	3	2	0.26666666666666666	4	0.0	0	-0.09999843605096119	0.5000043826209412	0.07987323662319919	0.5554427341767065	0.018892793472704714	0.5211775125606243	0.6811399389034206	0.5255996732193658	0	1.0	0.0
1908	None	None	None	None	None	0	0	0	0	0	0	1.0	0	0	0	0	0	0	1.0	1	1	0.06666666666666667	1	0.0	0	0	0	0	0	0	0	0	0	0	0	0
1178	None	None	None	None	None	0.09090909090909091	1	0.20833333333333334	5	0.7941176470588235	27	0.7346938775510204	0.14705882352941177	8	5	27	7	0	1.0	7	7	2.4	36	0.12727272727272726	0.3870967741935484	0.00010919707440070687	0.5002190494269512	0.2038255887954211	0.5357706517928207	2.5077899268333644e-08	0.5002013031783962	0.7232279129502518	0.5120817208282742	1.0	0.875	0.0
2003	None	None	None	None	None	0	0	0.12	3	0.9142857142857143	32	0.6851851851851852	0.6857142857142857	27	24	9	0	0	0.6666666666666666	9	6	2.466666666666667	37	0.0	0.5806451612903226	-0.1032404847021233	0.6187430268236245	-0.09998930239063218	0.5000234196639233	0.05789853912461729	0.6315604375811605	0.703316028843914	0.584451796254401	0	1.0	0.0
4180	0.0	0.0	0.0	0.9999999999999998	None	0	0	0	0	0	0	1.0	0	0	0	0	4	0	1.0	1	1	0.06666666666666667	1	1.0	0	0	0	0	0	0	0	0	0	0	0	0
446	None	None	None	None	None	0.2	1	0.3333333333333333	4	0.8	12	0.20987654320987653	0.8	16	12	0	0	0	1.0	9	9	1.1333333333333333	17	0.0	1.0	0.09937873838740027	0.5032005044606824	-0.22115665221887976	0.7534213107009268	0.09997755004277874	0.5163384915164821	0.8187236795479189	0.5982970013825262	0	1.0	0.0
2375	None	None	None	None	None	0.058823529411764705	1	0.3055555555555556	11	0.6346153846153846	33	0.75	0.25	22	13	31	0	0	0.8888888888888888	8	9	3.6	54	0.0	0.8979591836734694	0.3592582587552994	0.7686444041287599	-0.04345675489140004	0.6671264989626624	0.11334881654094049	0.988659932833986	0.8609348002584646	0.8929561867278201	0	1.0	0.0
5515	0.017884306297582624	0.005987765485249313	0.005409712984311815	0.9939766774513988	None	0.2	1	0.3333333333333333	4	0.8	12	0.20987654320987653	0.8	16	12	0	0	0	1.0	9	9	1.1333333333333333	17	0.0	1.0	0.0954459590339282	0.511536426675419	0.006568301818729597	0.5744380623423357	0.17857610080651587	0.6398034737672421	0.638833733272999	0.5761240877051602	0	1.0	0.0
3786	1.0678651107166333e-05	4.769695381058703e-06	-4.769695380795643e-06	0.9986287839027691	None	0.2	1	0.3333333333333333	4	0.8	12	0.20987654320987653	0.8	16	12	0	0	0	1.0	9	9	1.1333333333333333	17	0.0	1.0	0.09999998035361515	0.5000011482885304	7.902762784127648e-27	0.5	0.00524473407401454	0.5140912731518368	0.612905415568062	0.504698579658004	0	1.0	0.0
5132	0.016564361313809232	0.011120723782802457	0.010854388674496836	0.9961585336337263	None	0.2	1	0.3333333333333333	4	0.8	12	0.20987654320987653	0.8	16	12	0	0	0	1.0	9	9	1.1333333333333333	17	0.0	1.0	0.006203412726361249	0.5621287414854774	0.007411522723372109	0.6775869826377798	0.17562413772472857	0.6484234503158671	0.7206147890182107	0.6306195639561424	0	1.0	0.0
7373	0.0015597630068355142	0.0002125969528150806	0.00011483384789622781	0.9951481550290568	None	0	0	0.2857142857142857	2	0.875	7	1.0	0.75	8	6	1	4	0	0.4	2	5	0.6666666666666666	10	1.0	0	0.32139957380824163	0.7606790087406037	-0.005120439217206113	0.6684075580359827	0.08471990840566604	1.0	0.944204681166453	0.9999999997162827	0.75	1.0	0.0
6327	0.0	0.0	0.0	1.0	None	0	0	0	0	0	0	1.0	0	0	0	0	0	0	1.0	1	1	0.06666666666666667	1	0.0	0	0	0	0	0	0	0	0	0	0	0	0
7115	0.023736659144977214	0.006482004973502174	0.0007199783972533431	0.97591013874796	None	0.2	1	0.3333333333333333	4	0.8	12	0.20987654320987653	0.8	16	12	0	0	0	1.0	9	9	1.1333333333333333	17	0.0	1.0	0.22441277350140174	0.5223827346959109	-0.06666323838112938	0.5263882274905585	0.26783146767114613	0.664709207292792	0.8136909140559255	0.5727788232068759	0	0.875	0.0
897	None	None	None	None	None	0	0	0	0	0	0	1.0	0	0	0	0	4	0	1.0	1	1	0.06666666666666667	1	1.0	0	0	0	0	0	0	0	0	0	0	0	0
5874	None	None	None	None	None	0	0	0.2	7	0.76	38	0.8253968253968254	0.52	30	26	21	4	0	0.7777777777777778	9	7	3.466666666666667	52	0.09523809523809523	0.782608695652174	4.241072057053131e-14	0.5000000001227451	0.09999940384448658	0.5000055051550588	0.09303666467252583	0.5165515898565524	0.6120355033160038	0.5055208239442609	1.0	1.0	0.0
7418	0.0004929520701964576	5.147383691209867e-06	-5.1467665367552215e-06	0.9999956485079313	None	0	0	0.3333333333333333	3	0.8181818181818182	9	0.28888888888888886	0.8181818181818182	12	9	0	0	0	0.5555555555555556	5	9	0.8666666666666667	13	0.0	1.0	-0.0993091835345956	0.5007618083897531	-0.03153144443281826	0.6013666753242803	0.18927693363411316	0.6611539119442529	0.7695176731304947	0.5892543084428881	0	1.0	0.0
3837	0.0015621049769548208	0.0004728158121301963	0.00047279323332863457	0.9985146694784158	None	0.2	1	0.3333333333333333	4	0.8	12	0.20987654320987653	0.8	16	12	0	0	0	1.0	9	9	1.1333333333333333	17	0.0	1.0	0.032132026170539604	0.6340915902721621	0.0418338268451393	0.6312899518654367	0.08111315674558996	0.5439341817085951	0.5706447549679927	0.6037828176708525	0	1.0	0.0
1580	None	None	None	None	None	0	0	0.6666666666666666	2	0.5	1	0.6666666666666666	0.5	3	1	0	1	0	0.6666666666666666	2	3	0.26666666666666666	4	0.5	0	-0.0676615001010924	0.5135887116780627	0.10523361385859423	0.5205753838164612	0.09590649019206174	0.5753964309437118	0.6858786743038903	0.5366524328890925	1.0	1.0	0.0
158	None	None	None	None	None	0.2727272727272727	3	0.36	9	0.6857142857142857	24	0.4567901234567901	0.6857142857142857	33	24	3	0	0	1.0	9	9	2.466666666666667	37	0.0	0.8	-0.062000475037988646	0.5641236636983084	0.03161017376136658	0.5800961702992309	0.05828339098712648	0.6034029930582047	0.6420933121208102	0.5826308166521585	0	1.0	0.0
396	None	None	None	None	None	0	0	0	0	0	0	1.0	0	0	0	0	4	0	1.0	1	1	0.06666666666666667	1	1.0	0	0	0	0	0	0	0	0	0	0	0	0
7075	0.00035785727422569873	3.4520827776977994e-07	2.3641787863569566e-07	0.9999960945450044	None	0.25	1	0.4	4	0.75	9	0.25	0.75	13	9	0	0	0	0.875	7	8	0.9333333333333333	14	0.0	0.8571428571428571	0.09405855731640134	0.5937376050348803	0.001942365678282767	0.5562887268541905	0.21714894679358823	0.6415458396195781	0.7127352438194918	0.597696701253542	0	0.9230769230769231	0.0
1361	None	None	None	None	None	0	0	0.24	6	0.7428571428571429	26	0.7708333333333334	0.02857142857142857	4	1	32	4	0	0.75	6	8	2.466666666666667	37	0.06153846153846154	0.6451612903225806	-0.06980447821088118	0.5077440631858419	7.23454991722078e-07	0.5000564327002219	-0.09999898625161438	0.5000040200223357	0.6032508250531291	0.5026016882587332	1.0	1.0	0.0
400	None	None	None	None	None	0.1111111111111111	1	0.35	7	0.6666666666666666	18	0.35802469135802467	0.5555555555555556	21	15	7	0	0	1.0	9	9	1.9333333333333333	29	0.0	0.8	0.005086955750863628	0.5268943939142964	-0.0004810388183185915	0.6604906362810097	0.09706722690150058	0.5575567084722023	0.6075727438570331	0.5829280330828059	0	1.0	0.0
1828	None	None	None	None	None	0	0	0.14285714285714285	2	0.8947368421052632	17	0.6	0	0	0	20	17	0	0.7142857142857143	5	7	1.4	21	0.38636363636363635	0.3333333333333333	0	0	0	0	0	0	0	0	0	0	0
7334	1.00831494842007e-07	1.0083192036615385e-07	-6.822983229717854e-08	0.9999837900178958	None	0	0	0.3125	10	0.6	27	0.746031746031746	0.24444444444444444	18	11	28	10	0	0.7777777777777778	7	9	3.1333333333333333	47	0.18867924528301888	0.8	0.10357207584869779	0.5249978622472729	3.2647797301334045e-07	0.500008954350613	4.0679692755641195e-17	0.5000000000014229	0.6196922039870738	0.5083417845429214	1.0	1.0	0.0
7300	4.803499812579939e-07	2.3215191557578805e-08	1.0347736022120497e-08	0.9999999999834496	None	0.2	1	0.3333333333333333	4	0.8	12	0.20987654320987653	0.8	16	12	0	0	0	1.0	9	9	1.1333333333333333	17	0.0	1.0	0.09739405343654903	0.5	-0.022633180382148656	0.6562975742970616	3.632038440317717e-05	0.5002580613172006	0.6275843857639976	0.5537803404563574	0	0.9375	0.0
2005	None	None	None	None	None	0	0	0	0	0	0	1.0	0	0	0	0	2	0	1.0	1	1	0.06666666666666667	1	0.5	0	0	0	0	0	0	0	0	0	0	0	0
2264	None	None	None	None	None	0	0	0.037037037037037035	2	0.9743589743589743	76	0.9876543209876543	0	0	0	79	1	0	1.0	9	9	5.333333333333333	80	0.006172839506172839	1.0	0	0	0	0	0	0	0	0	0	0	0
1953	None	None	None	None	None	0	0	0	0	0	0	1.0	0	0	0	0	0	0	1.0	1	1	0.06666666666666667	1	0.0	0	0	0	0	0	0	0	0	0	0	0	0
3173	0.0004041266001882702	1.5381626489009295e-05	1.5236686821147716e-05	0.9981396168303623	None	0	0	0.6666666666666666	2	0.5	1	1.0	0.5	3	1	0	2	0	0.25	1	4	0.26666666666666666	4	1.0	0.6666666666666666	0.09988476468010081	0.5002025025590975	0.27760304861571045	0.5	-0.09823334521162413	0.5460278233252035	0.8227511153568847	0.5154487504280416	1.0	1.0	0.0
5581	0.0	0.0	0.0	1.0	None	0	0	0	0	0	0	1.0	0	0	0	0	0	0	1.0	1	1	0.06666666666666667	1	0.0	0	0	0	0	0	0	0	0	0	0	0	0
5773	None	None	None	None	None	0.2857142857142857	2	0.4117647058823529	7	0.6086956521739131	14	0.30864197530864196	0.34782608695652173	14	8	10	0	0	1.0	9	9	1.6666666666666667	25	0.0	0.34782608695652173	0.10757998002133644	0.6363694610618997	-0.04989189095625152	0.6562858067774837	8.695948734253472e-08	0.5142005406258914	0.664944055680197	0.6037419982452742	0	1.0	0.0
352	None	None	None	None	None	0.25	1	0.4	4	0.7692307692307693	10	0.23809523809523808	0.7692307692307693	14	10	0	0	0	0.7777777777777778	9	7	1.0	15	0.0	1.0	0.20305898759686514	0.5987852968489448	0.055062983847086765	0.5246224360952373	-0.09999306661354501	0.5000586214460806	0.7751377602583963	0.5415051336295008	0	1.0	0.0
2529	None	None	None	None	None	0	0	0.3	3	0.6923076923076923	9	0.42857142857142855	0.23076923076923078	3	3	11	14	0	0.7142857142857143	7	5	1.0	15	0.5384615384615384	0.4	-0.08586106442417143	0.6329102912786447	0.007306436948013228	0.5069413212708451	0.06677027692522428	0.5691959866288988	0.6528721637053229	0.570449913186592	1.0	1.0	0.0
5866	None	None	None	None	None	0	0	0.375	9	0.5588235294117647	19	0.6666666666666666	0.17647058823529413	11	6	24	0	0	0.6666666666666666	9	6	2.4	36	0.0	0.8823529411764706	0.0055647174567055434	0.5343774072247085	0.00016013510100235437	0.510921094301292	0.14858964075830733	0.5993700284403723	0.6654544362768545	0.5485349548053924	0	0.5454545454545454	0.0
3070	0.0002797406620223559	1.6789380004841758e-06	1.6612548637793552e-06	0.9999855312138622	None	0.041666666666666664	1	0.3	15	0.625	45	0.9135802469135802	0.25	27	18	46	0	0	1.0	9	9	4.933333333333334	74	0.0	0.9230769230769231	-0.05240108201874588	0.6695930451590784	-0.20958441537825206	1.0	-0.04366942871162442	0.6361994201585006	0.8283809203275352	0.9999999999999951	0	1.0	0.0
1701	None	None	None	None	None	0	0	0.6	3	0.6	3	0.5833333333333334	0.6	6	3	0	1	0	0.3333333333333333	6	2	0.4666666666666667	7	1.0	0.4	0.47288415294441977	0.6696143105363973	0.0403178477019239	0.515273882299103	0.0843369737596598	0.5652591052579076	0.8780113928342073	0.5850072618469253	0.6666666666666666	0.6666666666666666	0.0
7157	0.0058245037291461705	0.00391403192593967	-0.00044260916928622025	0.9967394040589341	None	0.2	1	0.3333333333333333	4	0.8	12	0.20987654320987653	0.8	16	12	0	0	0	1.0	9	9	1.1333333333333333	17	0.0	1.0	0.006234558106717719	0.5777667606274689	0.0607361240930339	0.5340795854252653	0.03841059889169303	0.5943582843364302	0.5662248304423552	0.5689049598242465	0	0.9375	0.0
4987	1.489403511934718e-05	3.5642938428674145e-06	6.367184021368094e-08	0.9950803636884754	None	0	0	0.10714285714285714	3	0.9	36	0.7777777777777778	0	0	0	41	8	0	0.6666666666666666	6	9	2.8	42	0.09302325581395349	0.7567567567567568	0	0	0	0	0	0	0	0	0	0	0
5672	0.005939787593678085	0.0015506983675834236	0.0015278711216906104	0.996746010642712	None	0.3333333333333333	1	0.4444444444444444	4	0.7272727272727273	8	0.2708333333333333	0.7272727272727273	12	8	0	0	0	0.75	6	8	0.8666666666666667	13	0.0	0.8571428571428571	0.0058601329348814575	0.5237154169652342	0.06879079944458155	0.6580456705866323	0.19622996304125534	0.6798063575520628	0.6935311445616418	0.6226482628484248	0	0.9166666666666666	0.0
1857	None	None	None	None	None	0	0	0.3333333333333333	2	0.7142857142857143	5	0.36	0.5714285714285714	6	4	2	6	0	1.0	5	5	0.6	9	1.0	0	4.924385274074948e-11	0.5000000072872676	0.027559747517389467	0.5403724682695888	-0.0406257046116961	0.6570369438877351	0.5986900041749037	0.5672532701796121	0.0	0	0.0
2521	None	None	None	None	None	0.3333333333333333	1	0.4444444444444444	4	0.7272727272727273	8	0.2708333333333333	0.7272727272727273	12	8	0	0	0	0.75	8	6	0.8666666666666667	13	0.0	0.8571428571428571	-0.09999999793991746	0.5000001999689052	-0.09996903058853823	0.5002369280106608	0.055013461644654704	0.632146758146457	0.6749352297308996	0.5450761194189593	0	0	0.0
384	None	None	None	None	None	0	0	0.3076923076923077	4	0.7058823529411765	12	0.6333333333333333	0	0	0	18	6	0	0.8333333333333334	6	5	1.2666666666666666	19	0.15	0.9230769230769231	0	0	0	0	0	0	0	0	0	0	0
3369	5.892289557959355e-05	6.08309913770492e-06	-9.016865513467509e-09	0.9999308163423551	None	0	0	0.25	1	1.0	3	1.0	1.0	4	3	0	0	0	0.2	5	1	0.3333333333333333	5	0.0	0	0.06057167160175605	0.5400513768818779	0.17372738353881115	0.5861259793612548	0.031136030773553168	0.5	0.6490734593299351	0.5422757069584505	0	1.0	0.0
5585	1.945461339701593e-05	1.9355469716532866e-06	1.934475640705129e-06	0.9956180767690908	None	0	0	0.09090909090909091	3	0.9148936170212766	43	0.6049382716049383	0	1	0	47	0	0	1.0	9	9	3.2666666666666666	49	0.0	0.7272727272727273	0	0	0	0	0	0	0	0	0	0	0
5980	None	None	None	None	None	0	0	0.3333333333333333	7	0.6551724137931034	19	0.49206349206349204	0.6206896551724138	25	18	5	0	0	0.7777777777777778	7	9	2.066666666666667	31	0.0	0.3333333333333333	0.00022100304166299884	0.5207849468857726	0.25556482967364347	0.6373371000107465	0.24995078225502945	0.6687254764800155	0.7683333160755174	0.6105947648682835	0	0.96	0.0
5194	0.0012404165484685469	0.0007637637618631414	0.0007087426133758073	0.9993046541032921	None	0.2	1	0.3333333333333333	4	0.8	12	0.20987654320987653	0.8	16	12	0	0	0	1.0	9	9	1.1333333333333333	17	0.0	1.0	-0.02245049693165008	0.507598881981701	0.03041305680678642	0.5144450617553423	0.08931941878766715	0.5426936819552786	0.6121983660009913	0.5216020268248749	0	1.0	0.0
6719	None	None	None	None	None	0	0	0.20833333333333334	10	0.7391304347826086	51	0.8765432098765432	0.2608695652173913	24	18	46	0	0	1.0	9	9	4.733333333333333	71	0.0	0.9393939393939394	0.04596226464919797	0.5003912330458204	-0.09414702090460994	0.6592722320315909	0.3453961460573918	0.7507159121821434	0.873200455527407	0.642910085097885	0	1.0	0.0
2402	None	None	None	None	None	1.0	1	1.0	4	0.0	0	0.5555555555555556	0	4	0	0	0	0	1.0	3	3	0.3333333333333333	5	0.0	1.0	0	0	0	0	0	0	0	0	0	0	0
3004	8.732522564709826e-05	1.7463967541384903e-06	-6.611876195942696e-07	0.9999965699001855	None	0.25	1	0.4	4	0.75	9	0.25925925925925924	0.75	13	9	0	0	0	0.6666666666666666	9	6	0.9333333333333333	14	0.0	1.0	0.20535216842938464	0.6145526287363876	3.039869124313557e-06	0.5000116745461731	0.09999963998038786	0.5001877466486014	0.6981356124401901	0.5388620918577248	0	1.0	0.0
5538	None	None	None	None	None	0	0	0.09259259259259259	5	0.8987341772151899	71	1.0	0.26582278481012656	24	21	56	0	0	1.0	9	9	5.4	81	0.0	1.0	0.16437022363910825	0.5687882822752318	7.581724377762813e-19	0.5000000000008794	-0.09999952606602691	0.5000023382047846	0.7483795549124731	0.5230601651588201	0	0.125	0.0
466	None	None	None	None	None	0	0	0.18181818181818182	8	0.7777777777777778	49	0.8024691358024691	0.2222222222222222	20	14	44	0	0	1.0	9	9	4.333333333333333	65	0.0	0.8421052631578947	0.0980473045998558	0.5307957341353922	0.060776017198631106	0.5790237056534631	-0.09986676170877969	0.9996743969313547	0.7062295227724027	0.9439521982695257	0	0.85	0.0
38	None	None	None	None	None	0.14285714285714285	1	0.375	6	0.6818181818181818	15	0.3333333333333333	0.6363636363636364	20	14	3	1	0	0.8888888888888888	8	9	1.6	24	0.25	0.4444444444444444	0.028109684084735232	0.5240700320021291	0.010819052972762106	0.5580854133555949	7.779465914003206e-05	0.5654267870990626	0.5369663978521652	0.5492536188519939	0.95	0.9	0.0
7235	None	None	None	None	None	0	0	0.16666666666666666	9	0.810126582278481	64	1.0	0.2911392405063291	30	23	50	0	0	1.0	9	9	5.4	81	0.0	1.0	0.08854992195166071	0.6215072820984066	-0.005791860468561538	0.6760388626076109	-0.07210566205194754	0.6727001878536345	0.6911658598973476	0.6571607487794897	0	1.0	0.0
3678	0.016332572937875364	0.010931562561470891	0.010563304197514854	0.9961757643040422	None	0.2	1	0.3333333333333333	4	0.8	12	0.20987654320987653	0.8	16	12	0	0	0	1.0	9	9	1.1333333333333333	17	0.0	1.0	0.006203412726361249	0.5621287414854774	0.007411522723372109	0.6775869826377798	0.17562413772472857	0.6484234503158671	0.7206147890182107	0.6306195639561424	0	1.0	0.0
1797	None	None	None	None	None	0	0	0	0	0	0	1.0	0	0	0	0	4	0	1.0	1	1	0.06666666666666667	1	1.0	0	0	0	0	0	0	0	0	0	0	0	0
3271	0.0	0.0	0.0	1.0	None	0	0	0	0	0	0	1.0	0	0	0	0	0	0	1.0	1	1	0.06666666666666667	1	0.0	0	0	0	0	0	0	0	0	0	0	0	0
5725	0.0021618249829194296	0.00011026808427377101	1.4893662895513077e-05	0.9972873490747606	None	0.25	1	0.4	4	0.7692307692307693	10	0.23809523809523808	0.7692307692307693	14	10	0	0	0	0.7777777777777778	9	7	1.0	15	0.0	1.0	0.04996590212791626	0.6781825230359755	0.00041551757291538187	0.6757824025697681	-0.09941610497540779	0.5141165189226397	0.6929950348787922	0.6253040427152667	0	1.0	0.0
4931	0.0002590131487479632	7.20708953551803e-06	4.582770836428461e-06	0.9999868311508553	None	0	0	0.3333333333333333	2	0.8571428571428571	6	0.36	0.8571428571428571	8	6	0	0	0	1.0	5	5	0.6	9	0.0	0	-0.022672126204916952	0.5123800037951441	0.2870084047231682	0.6492473499608549	0.09988450656609349	0.5000440349588569	0.7814614345970631	0.5552269814283339	0	0	0.0
4591	0.00029058500595137746	1.970977280257208e-06	1.78552065361027e-06	0.9999950666303189	None	0.3333333333333333	1	0.4444444444444444	4	0.7272727272727273	8	0.2653061224489796	0.7272727272727273	12	8	0	0	0	1.0	7	7	0.8666666666666667	13	0.0	0.6666666666666666	0.02671021498521935	0.5746016218681991	0.01856519661498428	0.6615221667698473	-0.09980582185271106	0.5131704935603738	0.658945267677906	0.5844682198940085	0	0.16666666666666666	0.0
5962	0.016625665182526637	0.011073562367141906	0.010360714496324998	0.9959301919226525	None	0.2	1	0.3333333333333333	4	0.8	12	0.20987654320987653	0.8	16	12	0	0	0	1.0	9	9	1.1333333333333333	17	0.0	1.0	0.006203412726361249	0.5621287414854774	0.007411522723372109	0.6775869826377798	0.17562413772472857	0.6484234503158671	0.7206147890182107	0.6306195639561424	0	1.0	0.0
983	None	None	None	None	None	0	0	0	0	0	0	1.0	0	0	0	0	0	0	1.0	1	1	0.06666666666666667	1	0.0	0	0	0	0	0	0	0	0	0	0	0	0
2002	None	None	None	None	None	0.2	1	0.38461538461538464	5	0.7058823529411765	12	0.3958333333333333	0.4117647058823529	9	7	9	0	0	0.75	6	8	1.2666666666666666	19	0.0	0.6153846153846154	1.1967856996970162e-05	0.5000081405262817	0.10067192423131115	0.6379290792631453	-0.08843098241614544	0.512753576062266	0.6887828838072263	0.5512728805504189	0	1.0	0.0
1426	None	None	None	None	None	0.5	1	0.6666666666666666	4	0.5714285714285714	4	0.42857142857142855	0.5714285714285714	8	4	0	0	0	0.42857142857142855	3	7	0.6	9	0.0	1.0	-0.05918524741848141	0.522997075506868	0.0487727982336561	0.5524780981545284	-0.029287630512865377	0.6583820708729468	0.6307658112198995	0.57922953093294	0	1.0	0.0
3431	0.0006716807608426513	0.0001833925918357575	0.00013487212472192072	0.9979339536748769	None	0	0	0.3333333333333333	5	0.7	14	0.4074074074074074	0.65	18	13	3	1	0	0.6666666666666666	6	9	1.4666666666666666	22	0.2	0.5882352941176471	0.099913708028989	0.5030837796909481	1.776792248304853e-10	0.5000031668702634	0.0354657859151258	0.5765546518154221	0.6052064515240639	0.5267239772597554	1.0	1.0	0.0
4836	0.0019033678326512502	0.0011821154842846212	0.001181952589803073	0.9965796704656538	None	0.2	1	0.3333333333333333	4	0.8	12	0.20987654320987653	0.8	16	12	0	0	0	1.0	9	9	1.1333333333333333	17	0.0	1.0	0.09653060587450411	0.5877638059106989	-0.09999999854328437	0.5	0.02503054659047847	0.6261084427378728	0.6927456643527787	0.5720195119885995	0	0.875	0.0
1618	None	None	None	None	None	0.1111111111111111	2	0.2631578947368421	10	0.7454545454545455	41	0.7037037037037037	0.32727272727272727	26	18	30	0	0	1.0	9	9	3.8	57	0.0	0.8333333333333334	-0.027354828749068028	0.511157247584757	0.09997696939411647	0.5008155587823494	-0.05540193792689616	0.526037190347584	0.6621132245571769	0.5126757579184649	0	1.0	0.0
10	None	None	None	None	None	0	0	0.3333333333333333	3	0.8181818181818182	9	0.28888888888888886	0.8181818181818182	12	9	0	1	0	0.5555555555555556	9	5	0.8666666666666667	13	1.0	1.0	0.07109113923558541	0.5350377059661611	0.022313655177949407	0.6677738325690291	0.055479372119783356	0.6406631716470558	0.5936420127575074	0.6159168048898067	0.3333333333333333	0.5	0.0
6742	0.0029435577478336547	0.0010132881618199784	-3.5217510449824565e-05	0.9949243499410051	None	0.3333333333333333	1	0.4444444444444444	4	0.7272727272727273	8	0.2653061224489796	0.7272727272727273	12	8	0	0	0	1.0	7	7	0.8666666666666667	13	0.0	0.6666666666666666	1.7579119189442504e-05	0.5022115291126688	-0.04312432133132186	0.6537161044246341	0.21605989371244744	0.5976268879453012	0.7413792221191384	0.5857966650377217	0	0.25	0.0
4985	0.004288439670824018	0.003478204991246773	0.003450683749614221	0.9951159471970673	None	0.2	1	0.3333333333333333	4	0.8	12	0.20987654320987653	0.8	16	12	0	0	0	1.0	9	9	1.1333333333333333	17	0.0	1.0	0.002648369108195152	0.5322403889548165	0.09016681400127982	0.5485857300322499	-0.04818895792457382	0.5270143498046772	0.6436355687458621	0.5359596039798779	0	1.0	0.0
2081	None	None	None	None	None	0.08333333333333333	1	0.38461538461538464	10	0.5675675675675675	21	0.9285714285714286	0.10810810810810811	11	4	27	0	0	0.8571428571428571	6	7	2.6	39	0.0	0.5454545454545454	0.035183924695017015	0.5627915473154791	0.004844146607450863	0.6120414652886339	0.20498530400988346	0.5881395961690968	0.7079726866918022	0.5878037467045193	0	1.0	0.0
973	None	None	None	None	None	0.25	1	0.4	4	0.75	9	0.25925925925925924	0.75	13	9	0	0	0	0.6666666666666666	9	6	0.9333333333333333	14	0.0	1.0	0.09894120152657901	0.502588978049596	0.23625681659504974	0.9999999931787835	0.05406698088930708	0.5837428908044978	0.8240644230553532	0.9983143447447953	0	1.0	0.0
3251	0.0	0.0	0.0	1.0	None	0	0	0	0	0	0	1.0	0	0	0	0	0	0	1.0	1	1	0.06666666666666667	1	0.0	0	0	0	0	0	0	0	0	0	0	0	0
5622	0.015954488251283	0.010564057772466268	0.009811230316030718	0.9959892885637918	None	0.2	1	0.3333333333333333	4	0.8	12	0.20987654320987653	0.8	16	12	0	0	0	1.0	9	9	1.1333333333333333	17	0.0	1.0	0.006203412726361249	0.5621287414854774	0.007411522723372109	0.6775869826377798	0.17562413772472857	0.6484234503158671	0.7206147890182107	0.6306195639561424	0	1.0	0.0
980	None	None	None	None	None	0	0	0	0	0	0	1.0	0	0	0	0	4	0	1.0	1	1	0.06666666666666667	1	1.0	0	0	0	0	0	0	0	0	0	0	0	0
7159	None	None	None	None	None	0	0	0.05555555555555555	3	0.9493670886075949	75	1.0	0.17721518987341772	16	14	64	0	0	1.0	9	9	5.4	81	0.0	1.0	0.07017573454172296	0.5	0.09981879232757336	0.5067628826150894	0.0029093382784221226	0.5561459944367102	0.5994006786688366	0.5210366014510106	0	1.0	0.0
5502	0.0002489837575049841	2.4397053812160824e-06	1.1116000263507527e-06	0.9999926283884027	None	0.3333333333333333	1	0.5	4	0.6666666666666666	6	0.3055555555555556	0.6666666666666666	10	6	0	0	0	1.0	6	6	0.7333333333333333	11	0.0	0.4	-0.09959618498797432	0.5181339829581371	0.09993677838214139	0.5004654050896521	-0.09998902151304577	0.500510217122432	0.7190910057328367	0.5063721758800516	0	1.0	0.0
5121	0.008430690906519333	0.00151664015406097	0.0006363600247834428	0.9867622203044785	None	0	0	0.2727272727272727	6	0.7419354838709677	23	0.4583333333333333	0.5806451612903226	23	18	9	0	0	0.8888888888888888	9	8	2.2	33	0.0	0.27586206896551724	-0.0999891853563312	0.5027279495388493	0.011072427690045725	0.6609712688143788	-0.09996646022305264	0.5004258643804048	0.6279562809529857	0.556445107093226	0	0.21739130434782608	0.0
1814	None	None	None	None	None	0.25	1	0.4	4	0.7692307692307693	10	0.23809523809523808	0.7692307692307693	14	10	0	0	0	0.7777777777777778	7	9	1.0	15	0.0	1.0	5.676927344353466e-05	0.5005132109045882	-0.09906213890902904	0.504983536572249	0.022385334708838012	0.5573689872560353	0.6276902361708241	0.5210274762491275	0	1.0	0.0
6036	0.003543546977504617	0.0014113259029440242	-0.0004852421015143995	0.9971943798467967	None	0.3333333333333333	1	0.5	4	0.7	7	0.2857142857142857	0.7	11	7	0	0	0	0.8571428571428571	7	6	0.8	12	0.0	0.6666666666666666	0.06685999220895911	0.5658649504010502	0.11051194444645458	0.5734223776207492	0.08845842871437931	0.6329839050322744	0.5704190338591205	0.5911260685954755	0	1.0	0.0
6687	0.0001737652953464411	1.996130177744269e-07	7.400403257192162e-08	0.9999999819950922	None	0.2	1	0.3333333333333333	4	0.8	12	0.20987654320987653	0.8	16	12	0	0	0	1.0	9	9	1.1333333333333333	17	0.0	1.0	0.07616702639450093	0.551431609962707	0.09999864783672863	0.5000082102466636	0.022680507622645125	0.5846309825146372	0.5802201138445813	0.545565151759639	0	1.0	0.0
997	None	None	None	None	None	0	0	0	0	0	0	1.0	0	0	0	0	4	0	1.0	1	1	0.06666666666666667	1	1.0	0	0	0	0	0	0	0	0	0	0	0	0
4393	0.0006736408105357277	8.718408234774773e-06	-5.834758253741083e-06	0.9999882618712719	None	0.2857142857142857	2	0.375	6	0.7272727272727273	16	0.4444444444444444	0.5909090909090909	19	13	4	0	0	0.6666666666666666	6	9	1.6	24	0.0	0.6666666666666666	0.08827582182238985	0.5704634718475142	0.09993532714333034	0.5	0.09980993905148923	0.5046573599221269	0.5134416057201237	0.5251763844562023	0	0.9473684210526315	0.0
3783	0.0029481402274384176	0.00080140875066238	0.0006887452302471952	0.9982900237116221	None	0	0	0.3333333333333333	3	0.8181818181818182	9	0.28888888888888886	0.8181818181818182	12	9	0	1	0	0.5555555555555556	5	9	0.8666666666666667	13	1.0	1.0	0.08571586555699046	0.504902089047795	-0.06444992749501595	0.6713283698166321	-0.09999767115178496	0.5000680810406727	0.6993166517306011	0.5608699649834519	0.9166666666666666	1.0	0.0
5785	0.0	0.0	0.0	1.0	None	0	0	0	0	0	0	1.0	0	0	0	0	0	0	1.0	1	1	0.06666666666666667	1	0.0	0	0	0	0	0	0	0	0	0	0	0	0
11	None	None	None	None	None	0	0	0	0	0	0	1.0	0	0	0	0	4	0	1.0	1	1	0.06666666666666667	1	1.0	0	0	0	0	0	0	0	0	0	0	0	0
136	None	None	None	None	None	0	0	0.14634146341463414	6	0.8305084745762712	49	0.7530864197530864	0	0	0	60	10	0	1.0	9	9	4.066666666666666	61	0.08064516129032258	0.7547169811320755	0	0	0	0	0	0	0	0	0	0	0
2626	2.4984361104154682e-05	5.893861398206085e-07	-2.261964403389936e-08	0.9949537655025543	None	0	0	0.3157894736842105	6	0.6538461538461539	17	0.7777777777777778	0	4	0	23	0	0	1.0	6	6	1.8666666666666667	28	0.0	0.2727272727272727	0	0	0	0	0	0	0	0	0	0	0
7460	0.00760426754480307	0.001761670517314054	-0.00143851266416638	0.991401233035077	None	0.2	1	0.3333333333333333	4	0.8	12	0.20987654320987653	0.8	16	12	0	0	0	1.0	9	9	1.1333333333333333	17	0.0	1.0	0.0999662570268228	0.5	0.12919017827697893	0.5797884046250017	0.2276134255279088	0.6669839639918055	0.6424587096030518	0.5839054937518934	0	1.0	0.0
4821	None	None	None	None	None	0	0	0.18421052631578946	7	0.8181818181818182	45	0.7037037037037037	0.43636363636363634	30	24	26	0	0	1.0	9	9	3.8	57	0.0	0.6666666666666666	-0.09999999999813274	0.5000000002514275	-0.06452991709038025	0.6283221945734259	0.09727064227432415	0.5070810337778556	0.705527040251265	0.5459823519143169	0	0.43333333333333335	0.0
197	None	None	None	None	None	0.2	1	0.3333333333333333	4	0.8	12	0.20987654320987653	0.8	16	12	0	0	0	1.0	9	9	1.1333333333333333	17	0.0	1.0	-0.01799518708102576	0.6736598310807766	0.00109299114484879	0.6614790410456387	0.07286619359006805	0.5547976640340648	0.6459442709962816	0.631405375516751	0	1.0	0.0
5184	0.01656304931261871	0.010564512102872346	0.010058912123050146	0.9961394383076964	None	0.2	1	0.3333333333333333	4	0.8	12	0.20987654320987653	0.8	16	12	0	0	0	1.0	9	9	1.1333333333333333	17	0.0	1.0	0.006203412726361249	0.5621287414854774	0.007411522723372109	0.6775869826377798	0.17562413772472857	0.6484234503158671	0.7206147890182107	0.6306195639561424	0	1.0	0.0
6919	0.00034780889103294335	1.5143579282337823e-06	5.53721086590122e-07	0.9999999618400638	None	0.2	1	0.3333333333333333	4	0.8	12	0.20987654320987653	0.8	16	12	0	0	0	1.0	9	9	1.1333333333333333	17	0.0	1.0	0.008633289700406563	0.5660448060667953	0.040624443172197135	0.6447989155665276	0.2517634966620916	0.6476726193693982	0.7442072536967893	0.6201701094778898	0	1.0	0.0
7238	0.00023542701646837324	8.347718834336415e-07	2.3040609735132903e-07	0.9999999919685381	None	0.2	1	0.3333333333333333	4	0.8	12	0.20987654320987653	0.8	16	12	0	0	0	1.0	9	9	1.1333333333333333	17	0.0	1.0	-0.021522328470353177	0.6416462660571375	-0.09964205131665883	0.5153973597528666	-0.02279262680317688	0.6536591692422142	0.6188219194333915	0.605020722057053	0	1.0	0.0
2902	0.0	0.0	0.0	0.9999999999999998	None	0	0	0	0	0	0	1.0	0	0	0	0	4	0	1.0	1	1	0.06666666666666667	1	1.0	0	0	0	0	0	0	0	0	0	0	0	0
3426	6.075521232782283e-05	4.555213072293608e-07	3.082800856871822e-07	0.9999964110672722	None	0.25	1	0.4	4	0.75	9	0.25925925925925924	0.75	13	9	0	0	0	0.6666666666666666	9	6	0.9333333333333333	14	0.0	1.0	0.0999675294797979	0.5047293253805855	-0.09999998189016149	0.5000000363900396	0.021012171286935766	0.5150789762559514	0.6942698548592124	0.506603966947516	0	1.0	0.0
2453	None	None	None	None	None	0.14285714285714285	1	0.4375	7	0.5454545454545454	12	0.5	0.3181818181818182	13	7	10	4	0	0.75	6	8	1.6	24	0.2222222222222222	0.4444444444444444	1.6019625695383683e-19	0.5000000000000554	3.950062275441898e-10	0.50000049792775	0.004895544981309573	0.5129860073925706	0.5057691990299539	0.5043297005696729	1.0	1.0	0.0
4457	9.666927923171769e-08	9.182092670355398e-08	7.668304313281987e-08	0.999982645138307	None	0	0	0.13043478260869565	6	0.8484848484848485	56	0.8395061728395061	0.030303030303030304	4	2	63	6	0	1.0	9	9	4.533333333333333	68	0.046875	0.8813559322033898	-0.09992930907897155	0.5001137563447453	0.06440039400596372	0.5748948091280648	0.00018666592501014615	0.5004782966763976	0.6631873125912087	0.5253298518358054	1.0	1.0	0.07987118586701787
6669	0.004194690319534881	0.0011342130542354866	0.0010155788713327627	0.9986574295968166	None	0.2	1	0.3333333333333333	4	0.8	12	0.20987654320987653	0.8	16	12	0	0	0	1.0	9	9	1.1333333333333333	17	0.0	1.0	0.005804320398174431	0.5633406443680016	0.042605699596384126	0.668760417148013	0.18059986395811042	0.6286862907783123	0.6854380331076045	0.6211973312582614	0	1.0	0.0
4455	0.0	0.0	0.0	1.0	None	0	0	0	0	0	0	1.0	0	0	0	0	0	0	1.0	1	1	0.06666666666666667	1	0.0	0	0	0	0	0	0	0	0	0	0	0	0
2270	None	None	None	None	None	0.5	3	0.7142857142857143	10	0.3157894736842105	6	0.75	0.15789473684210525	13	3	7	0	0	0.5714285714285714	4	7	1.4	21	0.0	0.47058823529411764	1.1896792923605071e-11	0.5007008621172727	0.06978637068543711	0.5168038494586982	0.1592581143573824	0.9999806923152895	0.7319188469247808	0.9744609902704003	0	1.0	0.0
3287	0.001631544936331805	0.00011705228179521352	0.00011454825182452907	0.9982572681311337	None	0.2	1	0.3333333333333333	4	0.8	12	0.20987654320987653	0.8	16	12	0	0	0	1.0	9	9	1.1333333333333333	17	0.0	1.0	0.012517253438122756	0.5095570442283269	0.02228211017973015	0.5993419693147848	-0.04650809443245453	0.529531197454482	0.5895355951680211	0.5464671377426605	0	1.0	0.0
2016	None	None	None	None	None	0	0	0	0	0	0	1.0	0	0	0	0	0	0	1.0	1	1	0.06666666666666667	1	0.0	0	0	0	0	0	0	0	0	0	0	0	0
2511	None	None	None	None	None	0	0	0	0	0	0	1.0	0	0	0	0	4	0	1.0	1	1	0.06666666666666667	1	1.0	0	0	0	0	0	0	0	0	0	0	0	0
3376	0.00044486849966268033	3.651651808308153e-06	-1.919829825966503e-06	0.9999999757110292	None	0.2	1	0.3333333333333333	4	0.8	12	0.20987654320987653	0.8	16	12	0	0	0	1.0	9	9	1.1333333333333333	17	0.0	1.0	0.03229665560624101	0.6669132810992621	-0.09898844613370823	0.538423169862325	0.09000280161626992	0.5048037792709414	0.6914954971404964	0.5717895892398062	0	1.0	0.0
5839	0.00011854905726802778	2.911101726632132e-05	-3.927821214300025e-06	0.9999962345424814	None	0	0	0.25	1	1.0	3	1.0	1.0	4	3	0	0	0	0.2	5	1	0.3333333333333333	5	0.0	0	-0.027609352182287134	0.5056991475173718	-0.039453922669943506	0.5185630005315964	-0.09795901530900415	0.5024794837357027	0.5763348238847094	0.5089158663951716	0	0	0.0
1199	None	None	None	None	None	0	0	0.42857142857142855	3	0.75	6	0.5555555555555556	0.375	5	3	4	4	0	0.5	3	6	0.6666666666666666	10	0.4	0.25	-0.03942593759688022	0.5084801116624429	0.02112489320520521	0.5131782302065702	0.002385926708338767	0.5037152741170702	0.5648478419428268	0.5084583764497475	1.0	1.0	0.0
1422	None	None	None	None	None	0.2	1	0.3333333333333333	4	0.8	12	0.20987654320987653	0.8	16	12	0	0	0	1.0	9	9	1.1333333333333333	17	0.0	1.0	0.0003917339164028419	0.5359837764639429	-0.06607961054781068	0.6709234095648567	-0.010530132279111216	0.6778318897112013	0.6073233010660243	0.6302893249166144	0	1.0	0.0
524	None	None	None	None	None	1.0	1	1.0	4	0.0	0	0.5555555555555556	0	4	0	0	0	0	1.0	3	3	0.3333333333333333	5	0.0	1.0	0	0	0	0	0	0	0	0	0	0	0
4418	None	None	None	None	None	0	0	0.23529411764705882	4	0.7391304347826086	17	0.7142857142857143	0.5217391304347826	15	12	9	0	0	0.7142857142857143	7	5	1.6666666666666667	25	0.0	0.6	-0.04436452364354768	0.671489770364223	0.04390233641686568	0.6557060642946779	-0.09718957148340004	0.5076399330562902	0.676158097145669	0.6137817041383271	0	1.0	0.0
3165	0.0	0.0	0.0	1.0	None	0	0	0	0	0	0	1.0	0	0	0	0	0	0	1.0	1	1	0.06666666666666667	1	0.0	0	0	0	0	0	0	0	0	0	0	0	0
4401	None	None	None	None	None	0.13333333333333333	2	0.3333333333333333	11	0.6595744680851063	31	0.6049382716049383	0.6595744680851063	42	31	6	0	0	1.0	9	9	3.2666666666666666	49	0.0	0.7142857142857143	9.898850893608744e-07	0.5000051819985709	0.00639699815435765	0.6655123169192275	-0.03467588174487637	0.5315926964196923	0.588624069147214	0.5674625212637526	0	0.9285714285714286	0.0
2340	None	None	None	None	None	1.0	1	1.0	4	0.0	0	0.5555555555555556	0	4	0	0	0	0	1.0	3	3	0.3333333333333333	5	0.0	1.0	0	0	0	0	0	0	0	0	0	0	0
6452	0.00418246714379833	0.0021192879138709577	0.0007669030198627137	0.999781608705759	None	0.2	1	0.3333333333333333	4	0.8	12	0.20987654320987653	0.8	16	12	0	0	0	1.0	9	9	1.1333333333333333	17	0.0	1.0	0.09998327100808599	0.5000138224508419	-0.09289202493193167	0.5290262955190208	-0.01591048867828447	0.6724948220506123	0.7014961033296605	0.5692014670729204	0	1.0	0.0
2517	None	None	None	None	None	0	0	0	0	0	0	1.0	0	0	0	0	0	0	1.0	1	1	0.06666666666666667	1	0.0	0	0	0	0	0	0	0	0	0	0	0	0
1526	None	None	None	None	None	0	0	0	0	0	0	1.0	0	0	0	0	0	0	1.0	1	1	0.06666666666666667	1	0.0	0	0	0	0	0	0	0	0	0	0	0	0
515	None	None	None	None	None	0	0	0	0	0	0	1.0	0	0	0	0	0	0	1.0	1	1	0.06666666666666667	1	0.0	0	0	0	0	0	0	0	0	0	0	0	0
4580	0.003292962986648869	0.002338943377261195	0.0009600087345160032	0.9985237246756441	None	0.2	1	0.3333333333333333	4	0.8	12	0.20987654320987653	0.8	16	12	0	0	0	1.0	9	9	1.1333333333333333	17	0.0	1.0	-0.09989010800321949	0.5883770891702405	0.006903209144221534	0.6577198386445092	-0.04981246996428317	0.5308888507186375	0.6230801390901256	0.5934005137562374	0	0	0.0
701	None	None	None	None	None	0.2	1	0.3333333333333333	4	0.8	12	0.20987654320987653	0.8	16	12	0	0	0	1.0	9	9	1.1333333333333333	17	0.0	1.0	0.05093385375039703	0.5253511573301815	9.428815023370153e-05	0.5105941055688414	0.04924524206297528	0.682652431987821	0.5956696810715775	0.5752459897532536	0	1.0	0.0
6822	0.016678700384749924	0.010995415578041115	0.010711713263374938	0.9959880721031672	None	0.2	1	0.3333333333333333	4	0.8	12	0.20987654320987653	0.8	16	12	0	0	0	1.0	9	9	1.1333333333333333	17	0.0	1.0	0.006203412726361249	0.5621287414854774	0.007411522723372109	0.6775869826377798	0.17562413772472857	0.6484234503158671	0.7206147890182107	0.6306195639561424	0	1.0	0.0
2215	None	None	None	None	None	1.0	1	0.75	3	0.25	1	0.6666666666666666	0	3	0	2	2	0	1.0	3	3	0.4	6	0.4	0.6666666666666666	0	0	0	0	0	0	0	0	0	0	0
7364	0.0016038064221440909	0.0002276293537480407	3.7875519747812782e-06	0.9963859889919323	None	0.2	1	0.3333333333333333	4	0.8	12	0.20987654320987653	0.8	16	12	0	0	0	1.0	9	9	1.1333333333333333	17	0.0	1.0	0.00014908887660189347	0.5182573396759699	0.09433296597804638	0.5330592518662814	0.03445624730595328	0.6737743656960374	0.6096017508561068	0.5769501929845486	0	1.0	0.0
6284	6.739778595785392e-09	6.7491667410843165e-09	4.772381569965424e-09	0.9999997292505769	None	0	0	0	0	0	0	1.0	0	0	0	0	2	0	1.0	1	1	0.06666666666666667	1	0.5	0	0	0	0	0	0	0	0	0	0	0	0
3681	0.002133528341977549	0.0006315737389971151	-0.0005959271624618886	0.9982630026426745	None	0.2	1	0.3333333333333333	4	0.8	12	0.20987654320987653	0.8	16	12	0	0	0	1.0	9	9	1.1333333333333333	17	0.0	1.0	0.009530220290446829	0.5306561545537798	-0.13941052032944662	0.9999992893709969	-0.09997953606823234	0.5005516641132748	0.6816715274781024	0.991513029377819	0	1.0	0.0
5869	0.01145068001316408	0.0011881011133416553	0.0009204079469595635	0.9883390811847513	None	0.3333333333333333	1	0.5	4	0.7	7	0.2857142857142857	0.7	11	7	0	0	0	0.8571428571428571	7	6	0.8	12	0.0	0.6666666666666666	-0.13126435147814336	0.9893062780684636	0.0999220033999478	0.5002579114099699	0.2070917310844101	0.5736951244690282	0.7877860275743003	0.8331947870799883	0	1.0	0.0
4329	0.00615450027177865	0.0029710547034281173	0.0010153589933201237	0.9984582754684439	None	0.2	1	0.3333333333333333	4	0.8	12	0.20987654320987653	0.8	16	12	0	0	0	1.0	9	9	1.1333333333333333	17	0.0	1.0	0.017937983670734462	0.5589349556509988	-0.0016378936848254464	0.6498259808900384	0.2962582539686068	0.6385156575990536	0.8179178526771671	0.6164910544775354	0	1.0	0.0
1098	None	None	None	None	None	0	0	0.5	2	0.75	3	0.6	0.75	5	3	0	0	0	0.4	5	2	0.4	6	0.0	0	0.09929099194722885	0.5215087211976074	0.4788416641952355	0.9999993649376689	0.003830786307673289	0.5222545103461589	0.9981012015627401	0.9919571971178054	0	1.0	0.0
6710	0.001416575355283167	0.0002753083576860302	-0.00023592220535752724	0.9982080246463589	None	0.047619047619047616	1	0.3333333333333333	15	0.5846153846153846	38	0.8271604938271605	0.4	41	26	25	0	0	1.0	9	9	4.466666666666667	67	0.0	0.9655172413793104	-0.03678684981063305	0.671599689393525	0.0012622642763447573	0.5369830213978495	0.08726394679064599	0.6942209479694832	0.6058690933832781	0.6367270198607533	0	0.9024390243902439	0.0
3269	0.0	0.0	0.0	0.9999999999999998	None	0	0	0	0	0	0	1.0	0	0	0	0	4	0	1.0	1	1	0.06666666666666667	1	1.0	0	0	0	0	0	0	0	0	0	0	0	0
3078	3.286660940567949e-06	3.979075546334131e-09	-1.3471913962759245e-09	0.9999998872767157	None	0	0	0	0	0	0	1.0	0	0	0	0	0	0	1.0	1	1	0.06666666666666667	1	0.0	0	0	0	0	0	0	0	0	0	0	0	0
4236	0.015804486937592968	0.010619062294879458	0.010192394447140754	0.9961922623851337	None	0.2	1	0.3333333333333333	4	0.8	12	0.20987654320987653	0.8	16	12	0	0	0	1.0	9	9	1.1333333333333333	17	0.0	1.0	0.006203412726361249	0.5621287414854774	0.007411522723372109	0.6775869826377798	0.17562413772472857	0.6484234503158671	0.7206147890182107	0.6306195639561424	0	1.0	0.0
6841	0.0014909824056990723	0.00016436510491263907	-0.00016234397417841091	0.9971689897363657	None	0.2	1	0.3333333333333333	4	0.8	12	0.20987654320987653	0.8	16	12	0	0	0	1.0	9	9	1.1333333333333333	17	0.0	1.0	8.123580411893263e-05	0.5122081450206696	0.05157404651101457	0.6642602672698263	-0.05535219509201987	0.5667594762680526	0.6058221905021977	0.5825557798440397	0	1.0	0.0
6400	0.000993301011764919	0.00032454996377899047	-4.6462763945156744e-05	0.9956724237139584	None	0	0	0.23333333333333334	7	0.7209302325581395	31	0.7142857142857143	0.046511627906976744	5	2	39	0	0	0.7777777777777778	9	7	3.0	45	0.0	0.8	-0.023488089481033734	0.5907021982025841	-0.0968756794235098	0.5398505377006771	0.18495838641096007	0.5659714392732496	0.7753562524933767	0.5656228648489051	0	0	0.0
2828	8.593629792698798e-08	8.369075689427565e-08	-2.593387839802409e-08	0.9999871502724896	None	0	0	0.0392156862745098	2	0.972972972972973	72	0.9382716049382716	0	0	0	75	0	0	1.0	9	9	5.066666666666666	76	0.0	0.9411764705882353	0	0	0	0	0	0	0	0	0	0	0
603	None	None	None	None	None	0	0	0	0	0	0	1.0	0	0	0	0	1	0	1.0	1	1	0.06666666666666667	1	0.25	0	0	0	0	0	0	0	0	0	0	0	0
4869	None	None	None	None	None	0.043478260869565216	1	0.2916666666666667	14	0.6521739130434783	45	0.8765432098765432	0.3188405797101449	33	22	37	0	0	1.0	9	9	4.733333333333333	71	0.0	0.9032258064516129	0.002246250714650425	0.5708069034706704	0.09987512493969443	0.5094752157677707	-0.09991746039269875	0.5002900573618161	0.6934751433532855	0.526991209386421	0	1.0	0.0
5886	0.013187235327260589	0.006611374825679854	0.004140340602531278	0.995380214009084	None	0.25	1	0.4	4	0.7692307692307693	10	0.23809523809523808	0.7692307692307693	14	10	0	0	0	0.7777777777777778	7	9	1.0	15	0.0	1.0	0.0002558432894154401	0.5062965456548615	0.09998870445357186	0.5000824256517467	-0.19292372885668177	0.6922781379973636	0.7713195219334391	0.5692445406774396	0	1.0	0.0
2612	0.0	0.0	0.0	1.0	None	0	0	0	0	0	0	1.0	0	0	0	0	0	0	1.0	1	1	0.06666666666666667	1	0.0	0	0	0	0	0	0	0	0	0	0	0	0
4919	None	None	None	None	None	0	0	0.24	12	0.7083333333333334	51	0.9135802469135802	0.2777777777777778	29	20	44	0	0	1.0	9	9	4.933333333333334	74	0.0	0.8923076923076924	0.03240706071519834	0.5699244385364659	-0.006396452733019508	0.671676850291868	-0.09998350538162246	0.5001010748992359	0.680132039499574	0.582385877570197	0	0.9655172413793104	0.0
6944	4.165285028593987e-08	3.975018446068147e-08	-1.633810144391284e-08	0.9999930482437536	None	0.13333333333333333	2	0.25	8	0.7333333333333333	33	0.746031746031746	0.08888888888888889	8	4	38	0	0	0.7777777777777778	7	9	3.1333333333333333	47	0.0	0.6341463414634146	0.06415036271523214	0.5288946042955608	0.04766819216111259	0.5946727442205997	3.7189615389460837e-13	0.5000001358411846	0.5780402761225781	0.5414897395806054	0	1.0	0.0
4333	1.4256946844742153e-05	1.005009970302471e-06	1.2447405584467797e-08	0.9997128764804999	None	0.25	1	0.4	4	0.7692307692307693	10	0.23809523809523808	0.7692307692307693	14	10	0	0	0	0.7777777777777778	9	7	1.0	15	0.0	1.0	-0.09999999999994622	0.5000000000260222	-0.011007707384933134	0.6528981953596699	2.2196416843702367e-06	0.5645246189235802	0.6210920446758014	0.5737374151708079	0	0.07142857142857142	0.0
4594	0.003583991123245659	0.002399245559852649	0.002384296019290814	0.9979603311738674	None	0.25	1	0.4	4	0.7692307692307693	10	0.23809523809523808	0.7692307692307693	14	10	0	0	0	0.7777777777777778	7	9	1.0	15	0.0	1.0	8.24730856184617e-06	0.5683976767892922	0.0999435594648641	0.5001551393094481	0.19899132360397406	0.6878682717804558	0.6924326352407948	0.5879191248211725	0	0.9285714285714286	0.0
930	None	None	None	None	None	0	0	0.018518518518518517	1	1.0	79	1.0	0.02531645569620253	2	2	78	0	0	1.0	9	9	5.4	81	0.0	1.0	0.09999721162913867	0.5000033650926465	-0.03146935408577918	0.5426793079972553	-0.05048077443030069	0.5159416046223493	0.6617134041191336	0.5195679317648529	0	1.0	0.0
2543	None	None	None	None	None	0	0	1.0	1	0	0	1.0	0	0	0	1	0	0	0.5	2	1	0.13333333333333333	2	0.0	0	0	0	0	0	0	0	0	0	0	0	0
6850	0.00014539943574560049	1.906398480173196e-05	-4.713924911246885e-07	0.9998771504802849	None	0.2	1	0.3333333333333333	4	0.8	12	0.20987654320987653	0.8	16	12	0	0	0	1.0	9	9	1.1333333333333333	17	0.0	1.0	0.023321700829749575	0.5735957964634055	-0.031059061758047946	0.6605603637628517	-0.040753936037536055	0.5232774786320157	0.6012121747153522	0.5870626428188572	0	1.0	0.0
4614	0.00010981603784064966	1.863260658366427e-05	-1.8896170732627639e-06	0.9998932641834937	None	0.2	1	0.3333333333333333	4	0.8	12	0.20987654320987653	0.8	16	12	0	0	0	1.0	9	9	1.1333333333333333	17	0.0	1.0	0.002035036104754968	0.5177897825673085	0.09995132341379535	0.5010055078563345	-0.0313809987061757	0.5099259554003597	0.6355388125288086	0.5095755170489228	0	0.875	0.0
3731	0.00038978773269512853	4.364579405342252e-06	-3.973686261743294e-06	0.9999998198678912	None	0.2	1	0.3333333333333333	4	0.8	12	0.20987654320987653	0.8	16	12	0	0	0	1.0	9	9	1.1333333333333333	17	0.0	1.0	-0.19756264637524806	0.9999998693223295	6.156524620798488e-10	0.5033064414626286	0.009429485061407172	0.8742857741621188	0.7735455136864023	0.9973601363033846	0	1.0	0.0
5266	0.00049407981512434	0.00011167195049615724	8.792099365505986e-05	0.9958154096139389	None	0	0	0.3333333333333333	6	0.6	15	0.75	0.28	11	7	15	0	0	1.0	6	6	1.8	27	0.0	0.47619047619047616	0.0005085036114250573	0.5175951932322858	0.0995702312128763	0.5005154273628726	-0.09999292695207132	0.5000236814647903	0.6931683021455398	0.5060468954097477	0	0.9090909090909091	0.0
6918	None	None	None	None	None	0.08695652173913043	2	0.32653061224489793	16	0.6056338028169014	43	0.9012345679012346	0.30985915492957744	36	22	36	0	0	1.0	9	9	4.866666666666666	73	0.0	0.875	-0.014968356910627279	0.6808205452899337	0.04643635760580247	0.5248203957147581	-0.09999996936629393	0.5000012945219346	0.6599788108208041	0.570927883879228	0	0.9444444444444444	0.0
168	None	None	None	None	None	0	0	0.5	3	0.6666666666666666	4	0.5714285714285714	0.6666666666666666	7	4	0	0	0	0.2857142857142857	7	2	0.5333333333333333	8	0.0	0.6666666666666666	-0.1403509436393539	0.5561139794279493	1.2464579196281984e-05	0.5000704355126755	0.0850697258118789	0.6638515054120404	0.711694080125946	0.574947055876175	0	1.0	0.0
2689	0.0	0.0	0.0	0.9999999999999998	None	0	0	0	0	0	0	1.0	0	0	0	0	4	0	1.0	1	1	0.06666666666666667	1	1.0	0	0	0	0	0	0	0	0	0	0	0	0
7195	1.5412473758646094e-10	1.7568083142979016e-12	-1.7460190522266278e-12	0.9999999999999997	None	0.2	1	0.3333333333333333	4	0.8	12	0.20987654320987653	0.8	16	12	0	0	0	1.0	9	9	1.1333333333333333	17	0.0	1.0	0.09998556606162119	0.5	0.03490782935441163	0.5678707930108792	3.599819619973125e-15	0.5000000003811225	0.605832773555093	0.5227483913693143	0	1.0	0.0
1083	None	None	None	None	None	0.4	2	0.46153846153846156	6	0.6470588235294118	11	0.5277777777777778	0.5882352941176471	16	10	2	1	0	1.0	6	6	1.2666666666666666	19	0.5	0.3076923076923077	0.0036389436266018637	0.6516003156117166	0.11169514186393074	0.5882617116593211	-0.09883322970964059	0.504069578884597	0.7116096780696465	0.5825007932379926	1.0	1.0	0.0
996	None	None	None	None	None	0	0	0	0	0	0	1.0	0	0	0	0	4	0	1.0	1	1	0.06666666666666667	1	1.0	0	0	0	0	0	0	0	0	0	0	0	0
5766	0.0006641952183961808	0.00024847313455519086	-0.0002481285425430494	0.9983254690879584	None	0.3333333333333333	1	0.4444444444444444	4	0.7272727272727273	8	0.2708333333333333	0.7272727272727273	12	8	0	0	0	0.75	6	8	0.8666666666666667	13	0.0	0.8571428571428571	0.00010989007535231986	0.523004909014601	0.001829049092039406	0.6841709416968719	0.22103809820059245	0.604807005685379	0.7284370704491727	0.6059235355213877	0	1.0	0.0
3222	0.0010225814014073248	0.0002249306367918239	0.00020132741798644424	0.9984100333414813	None	0	0	0.25	1	1.0	3	1.0	1.0	4	3	0	3	0	0.2	5	1	0.3333333333333333	5	1.0	0	0.0021746535298410308	0.721421965018003	1.733257795257702e-21	0.5	0.06631057154640092	0.5	0.6285828150902266	0.578635705271643	1.0	1.0	0.0
710	None	None	None	None	None	0	0	0	0	0	0	1.0	0	0	0	0	0	0	1.0	1	1	0.06666666666666667	1	0.0	0	0	0	0	0	0	0	0	0	0	0	0
4330	None	None	None	None	None	0	0	0.1875	9	0.7714285714285715	54	0.8888888888888888	0.12857142857142856	15	9	56	0	0	1.0	9	9	4.8	72	0.0	0.9393939393939394	0.04312973158499065	0.5345015161686077	-0.030246445922956562	0.6696345987375467	0.22645204777916045	0.5381677139851009	0.7433186345707329	0.5823859469516965	0	1.0	0.0
1553	None	None	None	None	None	0	0	1.0	3	0.0	0	0.6666666666666666	0	3	0	0	1	0	0.6666666666666666	3	2	0.26666666666666666	4	1.0	1.0	0	0	0	0	0	0	0	0	0	0	0
3283	0.011691551649148485	0.0030939385338188824	-0.0028432189261067523	0.9951760314828759	None	0.2	1	0.3333333333333333	4	0.8	12	0.20987654320987653	0.8	16	12	0	0	0	1.0	9	9	1.1333333333333333	17	0.0	1.0	0.09226262398720833	0.6725865578557976	2.5308890306556348e-08	0.5000077616281497	0.09980123474280983	0.5004365129852073	0.6149426445666251	0.5598519921169596	0	0	0.0
1235	None	None	None	None	None	0.1	2	0.35714285714285715	15	0.6	36	0.7654320987654321	0.35	31	21	30	0	0	1.0	9	9	4.133333333333334	62	0.0	0.7169811320754716	0.09106042902610778	0.5292776219854924	0.10374265398926212	0.9843610480266142	0.07511014903424953	0.5382759725848002	0.574770710496408	0.8132030880620454	0	0	0.0
6325	0.00010797256520178636	2.7297227285464427e-06	-2.65690186861187e-06	0.9998849793497783	None	0	0	0.25	1	1.0	3	1.0	1.0	4	3	0	0	0	0.2	1	5	0.3333333333333333	5	0.0	0	0.0008486498829409965	0.5	0.07814638166401701	0.5680677664170607	0.0038354658136856646	0.6693562087694878	0.6086983017287201	0.5808869775881951	0	1.0	0.0
959	None	None	None	None	None	0	0	0.25	1	1.0	4	0.5	0	0	0	5	5	0	0.75	4	3	0.4	6	0.35714285714285715	0	0	0	0	0	0	0	0	0	0	0	0
870	None	None	None	None	None	0.5	1	0.6666666666666666	4	0.5	3	0.4	0.5	7	3	0	0	0	0.8	4	5	0.5333333333333333	8	0.0	1.0	0.011554074685996294	0.5762690237534978	0.17494703903288475	0.5679732214935221	0.49373045627319356	0.9965008812577757	0.8829250310440462	0.88870692464327	0	0.8571428571428571	0.0
638	None	None	None	None	None	0	0	0	0	0	0	1.0	0	0	0	0	4	0	1.0	1	1	0.06666666666666667	1	1.0	0	0	0	0	0	0	0	0	0	0	0	0
4267	0.000160980099782585	1.517274321762308e-05	-4.7573792533672375e-07	0.9987090599800881	None	0	0	0.42857142857142855	3	0.75	6	0.3333333333333333	0.75	9	6	0	0	0	0.8333333333333334	6	5	0.6666666666666666	10	0.0	0.4	0.00010908343321756702	0.5798131917245893	0.07519099246256314	0.6750872604041259	0.033922168056499426	0.532969157473089	0.5987986225771199	0.5975146359774389	0	0.5555555555555556	0.0
721	None	None	None	None	None	0	0	0.23076923076923078	6	0.7222222222222222	26	0.5277777777777778	0	0	0	37	17	0	0.8888888888888888	9	8	2.533333333333333	38	0.21794871794871795	0.9333333333333333	0	0	0	0	0	0	0	0	0	0	0
6791	9.414965210689288e-10	9.19357090522841e-10	-9.125960425827678e-10	0.9999999999999936	None	0.2	1	0.3333333333333333	4	0.8	12	0.20987654320987653	0.8	16	12	0	0	0	1.0	9	9	1.1333333333333333	17	0.0	1.0	0.8953522693291488	0.999593353111193	0.09975482517825432	0.5023490729683632	7.902762784127648e-27	0.5000000000000092	0.9913928429877724	0.9312158863695955	0	1.0	0.0
6970	0.0033710203978669696	0.0025348842355807253	0.0016981952601852644	0.998284780962379	None	0.2	1	0.3333333333333333	4	0.8	12	0.20987654320987653	0.8	16	12	0	0	0	1.0	9	9	1.1333333333333333	17	0.0	1.0	-0.09935452048201507	0.5693942698810466	-0.0019223757279882973	0.6632889816260955	-0.09999997416461784	0.5000033469152712	0.6120646502750959	0.579111344272794	0	1.0	0.0
3680	0.01268063624263655	0.003979327900655019	0.0030807455592139	0.9962489142739002	None	0.2	1	0.3333333333333333	4	0.8	12	0.20987654320987653	0.8	16	12	0	0	0	1.0	9	9	1.1333333333333333	17	0.0	1.0	0.04521818121293967	0.6014684125809546	1.1608084930028747e-05	0.5000310625931811	0.17297221340383861	0.6882377973149323	0.6753856533413485	0.5989763549167313	0	0.9375	0.0
2643	0.0028621455334771405	0.0005048272543293947	-0.0004979801142484271	0.9968759691062747	None	0.25	1	0.4	4	0.7692307692307693	10	0.23809523809523808	0.7692307692307693	14	10	0	0	0	0.7777777777777778	7	9	1.0	15	0.0	1.0	0.06251869954449399	0.6044190834487989	-0.04746657841127633	0.5311114585639231	0.09993178457862392	0.5015681339563622	0.662685096543292	0.5461013398245148	0	1.0	0.0
262	None	None	None	None	None	0	0	0.25	1	1.0	4	0.5	0	0	0	5	5	0	0.75	4	3	0.4	6	0.35714285714285715	0	0	0	0	0	0	0	0	0	0	0	0
507	None	None	None	None	None	0	0	0.13043478260869565	6	0.8484848484848485	56	0.8395061728395061	0.030303030303030304	7	2	60	1	0	1.0	9	9	4.533333333333333	68	0.008403361344537815	0.8	0.07901663743332073	0.5302286869698729	0.09999998466895155	0.5000001099129316	4.047922476809913e-07	0.5000008778384305	0.6060054417849343	0.5100874927837132	1.0	1.0	0.0
4736	0.0007338571675805505	5.2967858664653774e-05	-5.1532457788538875e-05	0.9999743073678912	None	0.125	1	0.3684210526315789	7	0.6538461538461539	17	0.345679012345679	0.6538461538461539	24	17	3	0	0	1.0	9	9	1.8666666666666667	28	0.0	0.6956521739130435	0.04932885440996604	0.5979042490068694	0.10278385617608539	0.556088659666997	0.1341647314858762	0.7333202105646737	0.5846733167510724	0.6328645788162207	0	1.0	0.0
4297	0.0	0.0	0.0	1.0	None	0	0	0	0	0	0	1.0	0	0	0	0	0	0	1.0	1	1	0.06666666666666667	1	0.0	0	0	0	0	0	0	0	0	0	0	0	0
1303	None	None	None	None	None	0	0	0.2727272727272727	6	0.6774193548387096	21	0.7333333333333333	0.1935483870967742	9	6	23	0	0	0.5555555555555556	5	9	2.2	33	0.0	0.8275862068965517	0.01588714427855944	0.5206063533743005	0.004225270220949974	0.5240125841317096	0.15429942856928833	0.9999887148831493	0.6482922326139491	0.9793033643090394	0	0.5555555555555556	0.0
5051	3.398988809480152e-07	5.272003207568395e-09	-1.7818773232541632e-09	0.9999993026911117	None	0	0	1.0	1	0	0	1.0	0	1	0	0	0	0	0.5	2	1	0.13333333333333333	2	0.0	0	0	0	0	0	0	0	0	0	0	0	0
2806	3.064219926346568e-05	2.420993800038025e-07	-6.1441794816274025e-09	0.9999987190261692	None	0	0	0.5	1	1.0	1	1.0	1.0	2	1	0	3	0	0.3333333333333333	1	3	0.2	3	1.0	0	-0.09818135584732694	0.5034420862423015	-0.018154944142686986	0.6647175024152431	0.06820502697101061	0.5436120377173258	0.6840248860066173	0.5722449981312924	1.0	1.0	0.23622622101381469
3665	0.0	0.0	0.0	0.9999999999999998	None	0	0	0	0	0	0	1.0	0	0	0	0	4	0	1.0	1	1	0.06666666666666667	1	1.0	0	0	0	0	0	0	0	0	0	0	0	0
241	None	None	None	None	None	0.25	1	0.4	4	0.7692307692307693	10	0.23809523809523808	0.7692307692307693	14	10	0	0	0	0.7777777777777778	9	7	1.0	15	0.0	1.0	0.06064704397058054	0.6425588470194137	0.0011415407828131749	0.5213342224774202	0.12163584993625018	0.5649351517521289	0.6386853776221759	0.5771368354561062	0	0.9285714285714286	0.0
503	None	None	None	None	None	0	0	0.5	1	1.0	1	1.0	1.0	2	1	0	2	0	0.3333333333333333	3	1	0.2	3	0.6666666666666666	0	-0.06867185488990538	0.5515032397111626	0.05569144162792683	0.5997961200739134	0.08985072562241717	0.5044966569580793	0.6678830526754772	0.5522542566840152	1.0	0.5	0.0
6577	0.0	0.0	0.0	1.0	None	0	0	0	0	0	0	1.0	0	0	0	0	0	0	1.0	1	1	0.06666666666666667	1	0.0	0	0	0	0	0	0	0	0	0	0	0	0
7056	None	None	None	None	None	0.23076923076923078	3	0.41379310344827586	12	0.5853658536585366	24	0.5308641975308642	0.4634146341463415	29	19	13	0	0	1.0	9	9	2.8666666666666667	43	0.0	0.7058823529411765	4.502713659933714e-06	0.5034081570815531	0.022159635696099734	0.5574621244520994	0.16100998516582024	0.6989211368649231	0.6671628927629887	0.5895782937303012	0	0.06896551724137931	0.0
4692	8.922972722580906e-06	9.114761660163993e-08	-2.0053424441833767e-08	0.999980424299803	None	0	0	0.10638297872340426	5	0.8823529411764706	60	0.8641975308641975	0	1	0	68	0	0	1.0	9	9	4.666666666666667	70	0.0	0.8387096774193549	0	0	0	0	0	0	0	0	0	0	0
3776	8.48436530225329e-05	4.056697574799635e-06	4.0137194405582155e-06	0.9988448137862284	None	0	0	0.375	3	0.8	8	0.3333333333333333	0.8	10	8	1	3	0	0.4444444444444444	4	9	0.8	12	0.75	1.0	0.0995682909820022	0.5	0.2757727119531883	0.5928251054286473	0.04076687642365008	0.5703052907873031	0.7269456747696518	0.5546766005972732	1.0	1.0	0.0
3048	None	None	None	None	None	0	0	0.1875	9	0.7714285714285715	54	0.8888888888888888	0.22857142857142856	23	16	48	0	0	1.0	9	9	4.8	72	0.0	0.9523809523809523	0.02362035112393996	0.6745434077870709	0.101935705582197	0.5811298556225162	0.09999877187864133	0.502433284169858	0.5999781979454787	0.5879065371322585	0	1.0	0.0
2997	0.0	0.0	0.0	1.0	None	0	0	0	0	0	0	1.0	0	0	0	0	0	0	1.0	1	1	0.06666666666666667	1	0.0	0	0	0	0	0	0	0	0	0	0	0	0
4177	None	None	None	None	None	0.125	2	0.34285714285714286	12	0.6	30	0.6419753086419753	0.38	30	19	21	0	0	1.0	9	9	3.466666666666667	52	0.0	0.6956521739130435	0.0025510196902286436	0.5009619050618764	1.4455832354455029e-09	0.5000334419382795	0.129821488172653	0.6584453258577613	0.6470678554831171	0.5548084727111059	0	0.3333333333333333	0.0
3033	0.00153338394291658	0.000202787122099324	-9.676303654781165e-05	0.9983681595698467	None	0.2	1	0.3333333333333333	4	0.8	12	0.20987654320987653	0.8	16	12	0	0	0	1.0	9	9	1.1333333333333333	17	0.0	1.0	0.019008373186911242	0.552799550635288	4.073914590779195e-08	0.5000001384210568	0.09124267776298066	0.5185163272526572	0.5966841948358961	0.5238226391693265	0	1.0	0.0
1165	None	None	None	None	None	0.2	1	0.3333333333333333	4	0.8	12	0.20987654320987653	0.8	16	12	0	0	0	1.0	9	9	1.1333333333333333	17	0.0	1.0	0.26467958732841346	1.0	0.037714975311066753	0.5644893486583868	0.03783332780424893	0.5070885936727331	0.887985450010757	0.9999962939646463	0	1.0	0.0
737	None	None	None	None	None	0.125	1	0.4444444444444444	8	0.48	12	0.421875	0.08	7	2	19	2	0	1.0	8	8	1.8	27	0.05405405405405406	0.2608695652173913	-0.042345268762074284	0.5385582668937655	0.07256811795633952	0.5463434188279764	-0.09812795011504893	0.5408916951036138	0.669347322373028	0.5419329459252549	1.0	1.0	0.0
7517	0.0270490965410134	0.01293546895541467	0.012928958116944072	0.992832327071922	None	0.2	1	0.3333333333333333	4	0.8	12	0.20987654320987653	0.8	16	12	0	0	0	1.0	9	9	1.1333333333333333	17	0.0	1.0	0.1460071768589381	0.5657771818062095	-0.09893354769696087	0.5123177976565556	0.33656028672556587	0.6791608694945315	0.8568645646608991	0.5877360013721719	0	1.0	0.0
7324	None	None	None	None	None	0	0	0.17142857142857143	6	0.8	40	0.7222222222222222	0.1	9	5	42	0	0	0.8888888888888888	8	9	3.466666666666667	52	0.0	0.9333333333333333	0.002130321762521859	0.5363550875096726	0.0357584037728048	0.6438286418382231	0.07756716138942438	0.7548491882654241	0.6035554366876335	0.650396114705989	0	0.7777777777777778	0.0
7434	None	None	None	None	None	0.05263157894736842	1	0.25	10	0.7068965517241379	41	0.7407407407407407	0.27586206896551724	25	16	34	0	0	1.0	9	9	4.0	60	0.0	0.9411764705882353	6.558501545656832e-08	0.5000039417355948	0.04472650150393119	0.6003455238201749	0.2420966515296556	0.6035506026175357	0.7312097350399217	0.5685000681218837	0	0.92	0.0
1427	None	None	None	None	None	0.2	1	0.6153846153846154	8	0.29411764705882354	5	0.475	0.17647058823529413	8	3	10	15	0	0.625	5	8	1.2666666666666666	19	0.7894736842105263	0.2857142857142857	-0.06538627806914725	0.696694040108655	0.10983640278244577	0.6379367136224399	-0.09088958761576693	0.6364242012320775	0.719384472564483	0.6576037730469673	1.0	1.0	0.0
3927	0.0034250431264171233	0.0017799787881984958	-0.0017166263412466312	0.9970229963312917	None	0.2	1	0.3333333333333333	4	0.8	12	0.20987654320987653	0.8	16	12	0	0	0	1.0	9	9	1.1333333333333333	17	0.0	1.0	0.09959156814919923	0.5011000327991999	0.1774591946977752	0.5314226786269257	0.08462301558281622	0.6587043534681682	0.6205424152382276	0.5652738819380527	0	0.9375	0.0
4000	0.0020221603950291074	0.0002965877186002803	0.00028169292216454877	0.9978220549153508	None	0.2	1	0.3333333333333333	4	0.8	12	0.20987654320987653	0.8	16	12	0	0	0	1.0	9	9	1.1333333333333333	17	0.0	1.0	0.05340483902715507	0.542028697749334	-0.09999999999498611	0.5000000000037021	-0.09481721466616264	0.5081009714953206	0.6692340388685974	0.5167370066701182	0	0.9375	0.0
3207	0.0	0.0	0.0	1.0	None	0	0	0	0	0	0	1.0	0	0	0	0	0	0	1.0	1	1	0.06666666666666667	1	0.0	0	0	0	0	0	0	0	0	0	0	0	0
4090	0.00847910781257242	0.0017094435433211532	0.0010622826575499647	0.980809264552785	None	0.3333333333333333	1	0.5	4	0.7	7	0.2857142857142857	0.7	11	7	0	0	0	0.8571428571428571	7	6	0.8	12	0.0	0.6666666666666666	0.3320117430381516	0.6218241370168844	0.03913166842097254	0.6243163879693805	0.017179797457941355	0.688110286541652	0.796961282893249	0.6453899107735872	0	1.0	0.0
4024	5.4344208001441265e-09	5.409448606814087e-09	3.853001756164498e-09	0.9999998149292166	None	1.0	1	1.0	4	0.0	0	0.5555555555555556	0	0	0	4	8	0	1.0	3	3	0.3333333333333333	5	0.6666666666666666	1.0	0	0	0	0	0	0	0	0	0	0	0
2485	None	None	None	None	None	0	0	0	0	0	0	1.0	0	0	0	0	4	0	1.0	1	1	0.06666666666666667	1	1.0	0	0	0	0	0	0	0	0	0	0	0	0
859	None	None	None	None	None	0	0	0	0	0	0	1.0	0	0	0	0	0	0	1.0	1	1	0.06666666666666667	1	0.0	0	0	0	0	0	0	0	0	0	0	0	0
6299	0.0	0.0	0.0	0.9999999999999998	None	0	0	0	0	0	0	1.0	0	0	0	0	4	0	1.0	1	1	0.06666666666666667	1	1.0	0	0	0	0	0	0	0	0	0	0	0	0
2317	None	None	None	None	None	0	0	0	0	0	0	1.0	0	0	0	0	0	0	1.0	1	1	0.06666666666666667	1	0.0	0	0	0	0	0	0	0	0	0	0	0	0
1174	None	None	None	None	None	0	0	0.13636363636363635	3	0.8666666666666667	26	0.6530612244897959	0	0	0	31	7	0	1.0	7	7	2.1333333333333333	32	0.10606060606060606	0.37037037037037035	0	0	0	0	0	0	0	0	0	0	0
3806	0.00036471373575093843	2.7267611005434252e-06	-2.6532333453774726e-06	0.9999999858560891	None	0.2	1	0.3333333333333333	4	0.8	12	0.20987654320987653	0.8	16	12	0	0	0	1.0	9	9	1.1333333333333333	17	0.0	1.0	0.04411533091419244	0.5428474695358378	0.13592845045618968	0.5088637508488489	0.14908261206176238	0.6682699414869983	0.6239821133807707	0.5750650036251226	0	1.0	0.0
3273	0.0013765613789576536	0.0002445051034358122	0.00023396352772384675	0.9973760856441609	None	0.25	1	0.4	4	0.7692307692307693	10	0.23809523809523808	0.7692307692307693	14	10	0	0	0	0.7777777777777778	7	9	1.0	15	0.0	1.0	-0.09999702013185079	0.5000210769191008	0.09753938169202851	0.5446369770896152	0.012364085794263426	0.5761967108644958	0.6917109795088553	0.5404355459551348	0	1.0	0.0
7519	0.0010457987258013154	2.553508200515183e-05	-1.3225334778616748e-05	0.9999784612774297	None	0.2857142857142857	2	0.35294117647058826	6	0.7391304347826086	17	0.30864197530864196	0.7391304347826086	23	17	1	0	0	1.0	9	9	1.6666666666666667	25	0.0	1.0	0.044334647703922994	0.5497677955931843	-0.09936463336281147	0.5174894745920228	0.3749327110906428	0.6866934159340117	0.8786995357257747	0.586975193023097	0	1.0	0.0
6163	0.0	0.0	0.0	1.0	None	0	0	0	0	0	0	1.0	0	0	0	0	0	0	1.0	1	1	0.06666666666666667	1	0.0	0	0	0	0	0	0	0	0	0	0	0	0
6513	None	None	None	None	None	0	0	0.32	8	0.6571428571428571	23	0.6851851851851852	0.14285714285714285	12	5	24	0	0	0.6666666666666666	6	9	2.466666666666667	37	0.0	0.7096774193548387	0.07629052358652624	0.5157161250645528	0.0009884953630944773	0.50448666778353	-0.0002436763881502796	0.5988358688899111	0.5946657404705006	0.5400348852831903	0	1.0	0.0
3854	None	None	None	None	None	0	0	0.24489795918367346	12	0.704225352112676	50	0.9012345679012346	0.39436619718309857	37	28	35	0	0	1.0	9	9	4.866666666666666	73	0.0	0.9846153846153847	0.000627055016588861	0.5624056252686052	0.030303431134212123	0.5136016942711153	-0.017829432039130115	0.5	0.5509530087027003	0.5254239837686898	0	0.4594594594594595	0.0
3535	1.2461114938301214e-07	1.2461321802797824e-07	4.0738510094969975e-11	0.9999856629262361	None	0	0	0.018518518518518517	1	1.0	79	1.0	0	0	0	80	0	0	1.0	9	9	5.4	81	0.0	1.0	0	0	0	0	0	0	0	0	0	0	0
2613	0.0	0.0	0.0	1.0	None	0	0	0	0	0	0	1.0	0	0	0	0	0	0	1.0	1	1	0.06666666666666667	1	0.0	0	0	0	0	0	0	0	0	0	0	0	0
3042	0.0021881633024842064	0.00035673333913422805	0.00032434234734997336	0.9985426768896992	None	0.2	1	0.3333333333333333	4	0.8	12	0.20987654320987653	0.8	16	12	0	0	0	1.0	9	9	1.1333333333333333	17	0.0	1.0	-0.020695201785471688	0.6123197611901633	-0.0997015836647033	0.5007671660910475	0.08510621839965064	0.655446582096612	0.6878392185036405	0.5909119720213276	0	1.0	0.0
5171	0.0	0.0	0.0	1.0	None	0	0	0	0	0	0	1.0	0	0	0	0	0	0	1.0	1	1	0.06666666666666667	1	0.0	0	0	0	0	0	0	0	0	0	0	0	0
6254	0.0	0.0	0.0	1.0	None	0	0	0	0	0	0	1.0	0	0	0	0	0	0	1.0	1	1	0.06666666666666667	1	0.0	0	0	0	0	0	0	0	0	0	0	0	0
7206	0.008592515324367401	0.0005602309052661579	0.0005475313478148447	0.9918004906310199	None	0	0	0.375	3	0.8	8	0.3	0.8	11	8	0	0	0	0.625	8	5	0.8	12	0.0	0.8571428571428571	0.07231213033357997	0.6025120820238742	-0.005038527905238799	0.6794729959687928	0.1836907521247812	0.6389897467479352	0.7278604008343688	0.6409351794702635	0	1.0	0.0
4877	0.0001248402246011673	0.00010413142232036776	4.282549854235209e-06	0.9987979718898102	None	0.25	1	0.4	4	0.7692307692307693	10	0.23809523809523808	0.7692307692307693	14	10	0	0	0	0.7777777777777778	9	7	1.0	15	0.0	1.0	-0.05185832594707589	0.5374984309736416	-0.010985960376944454	0.6593834972798576	0.005169191509241943	0.5985368331773977	0.619237848934961	0.5995039718344832	0	1.0	0.0
6723	0.015570835523945989	0.010555758779360238	0.010199658799000685	0.9961066708403025	None	0.2	1	0.3333333333333333	4	0.8	12	0.20987654320987653	0.8	16	12	0	0	0	1.0	9	9	1.1333333333333333	17	0.0	1.0	0.006203412726361249	0.5621287414854774	0.007411522723372109	0.6775869826377798	0.17562413772472857	0.6484234503158671	0.7206147890182107	0.6306195639561424	0	1.0	0.0
4287	0.004192584695348062	0.0017321648168494698	-0.0004855123899703604	0.9964027667114357	None	0.2	1	0.4166666666666667	5	0.625	10	0.5142857142857142	0.5625	13	9	4	3	0	0.7142857142857143	5	7	1.2	18	0.375	0.625	0.0002315363756230199	0.5026753897120336	-0.09999993157534647	0.5000002675251727	0.08012854104696585	0.5488476231580601	0.6763113810381982	0.5172197233359975	1.0	1.0	0.5060528330332906
3412	0.00212365998295541	0.00022808129888280386	-0.00021791193590326734	0.9978137182598037	None	0.25	1	0.4	4	0.7692307692307693	10	0.23809523809523808	0.7692307692307693	14	10	0	0	0	0.7777777777777778	7	9	1.0	15	0.0	1.0	0.039485687868055994	0.6450005663732017	9.819315949287664e-23	0.5	0.09973558378365532	0.5000503337478509	0.6085691869572175	0.5496142205936151	0	1.0	0.0
1114	None	None	None	None	None	0	0	0	0	0	0	1.0	0	0	0	0	1	0	1.0	1	1	0.06666666666666667	1	0.25	0	0	0	0	0	0	0	0	0	0	0	0
35	None	None	None	None	None	0	0	0.1111111111111111	4	0.8846153846153846	46	0.6666666666666666	0	0	0	53	0	0	1.0	9	9	3.6	54	0.0	0.782608695652174	0	0	0	0	0	0	0	0	0	0	0
3941	0.0009138502250079696	1.3717812271738065e-05	1.3535580833516619e-05	0.9999829910569531	None	0	0	0.12244897959183673	6	0.8591549295774648	61	0.9012345679012346	0.16901408450704225	16	12	56	0	0	1.0	9	9	4.866666666666666	73	0.0	0.9411764705882353	0.0030848949514185654	0.5212202463475653	0.030538548087223803	0.5107575444976677	-0.0999852930630376	0.5004655544978838	0.6393312548651582	0.5108175651062393	0	1.0	0.0
1570	None	None	None	None	None	0.2	1	0.3333333333333333	4	0.8	12	0.20987654320987653	0.8	16	12	0	0	0	1.0	9	9	1.1333333333333333	17	0.0	1.0	2.3973325789923018e-06	0.5002303143358204	0.058753503327716915	0.6239829886776499	1.2359565693367723e-05	0.5000217862893477	0.5702966254779526	0.5421908601381458	0	1.0	0.0
3174	0.00014537638742706952	1.4760947184533935e-06	1.2997341167482997e-06	0.9999997819937546	None	0.2	1	0.3333333333333333	4	0.8	12	0.20987654320987653	0.8	16	12	0	0	0	1.0	9	9	1.1333333333333333	17	0.0	1.0	-0.4612766212498339	0.5	0.038478964698377735	0.6691199626547186	0.2636849827689877	0.6728558158732878	0.954257045414704	0.6165931035218192	0	1.0	0.0
1899	None	None	None	None	None	0	0	0	0	0	0	1.0	0	0	0	0	2	0	1.0	1	1	0.06666666666666667	1	0.5	0	0	0	0	0	0	0	0	0	0	0	0
5258	3.2951025853883205e-06	3.09084215162314e-06	-3.0908411827867172e-06	0.9949714551611281	None	0	0	0.08695652173913043	2	0.9375	30	0.7555555555555555	0	0	0	33	5	0	0.5555555555555556	9	5	2.2666666666666666	34	0.07142857142857142	0.896551724137931	0	0	0	0	0	0	0	0	0	0	0
2961	0.0039290419215534875	0.0006369705562225553	-0.0003197607844923049	0.9951244811923654	None	0.2	1	0.3333333333333333	4	0.8	12	0.20987654320987653	0.8	16	12	0	0	0	1.0	9	9	1.1333333333333333	17	0.0	1.0	-0.07262276783618807	0.6627176181201403	0.007989515600340448	0.563216201135903	0.09999998848379063	0.5000839106063841	0.673870312836889	0.5768843951085664	0	0.9375	0.0
3750	0.00016029729936492077	1.3510159108387889e-05	1.3501969991129075e-05	0.9989175229738416	None	0	0	0.5	2	0.6666666666666666	2	0.5555555555555556	0.6666666666666666	4	2	0	0	0	1.0	3	3	0.3333333333333333	5	0.0	0	0.06837392325316557	0.5570755514940596	-0.09999969598973324	0.5000006023976448	0.08372686285399837	0.5250351245681469	0.6988639795253838	0.5274331211095589	0	1.0	0.0
2411	None	None	None	None	None	0	0	0.5	6	0.4666666666666667	7	0.4857142857142857	0.2	7	3	9	5	0	0.7142857142857143	5	7	1.1333333333333333	17	0.2777777777777778	0.6666666666666666	-0.06884437942637353	0.6531194497122271	6.783518316352809e-13	0.5000000000313826	0.09133554906498173	0.6215508491354099	0.6583786061665048	0.592981650411297	1.0	1.0	0.0
3512	5.605864074449876e-05	8.257009410380817e-07	-6.191185235196532e-07	0.9998624863993562	None	0	0	0.25	1	1.0	3	1.0	0.6666666666666666	3	2	1	5	0	0.2	5	1	0.3333333333333333	5	1.0	0	0.0999997431529743	0.5000024907378097	0.1767763027657347	0.5147327149265831	-0.04884691277482951	0.5	0.7184196118841631	0.5049129990708613	1.0	1.0	0.16957722132033584
5567	0.016125965379208032	0.010611367431785288	0.01024662593432942	0.996282925863819	None	0.2	1	0.3333333333333333	4	0.8	12	0.20987654320987653	0.8	16	12	0	0	0	1.0	9	9	1.1333333333333333	17	0.0	1.0	0.006203412726361249	0.5621287414854774	0.007411522723372109	0.6775869826377798	0.17562413772472857	0.6484234503158671	0.7206147890182107	0.6306195639561424	0	1.0	0.0
3973	0.003603849823502931	0.0021346170126673673	0.0019491393432081495	0.996955231657397	None	0.4	2	0.46153846153846156	6	0.6470588235294118	11	0.3392857142857143	0.6470588235294118	17	11	1	0	0	0.875	7	8	1.2666666666666666	19	0.0	0.6666666666666666	7.902762784127648e-27	0.5	0.052350810728651484	0.6796349603898422	0.09953528995155697	0.501824596306504	0.6114902376810467	0.5629470087264317	0	0.11764705882352941	0.0
1017	None	None	None	None	None	0	0	0.3333333333333333	8	0.5757575757575758	19	0.7777777777777778	0.030303030303030304	6	1	28	5	0	0.5555555555555556	9	5	2.3333333333333335	35	0.09090909090909091	0.9333333333333333	0.0740491744805701	0.5411585878458219	0.08735689588854001	0.5099859466210802	-0.0853412398138174	0.5538691779640272	0.6853572593303868	0.5350485184160456	1.0	1.0	0.0
2356	None	None	None	None	None	1.0	1	0.8	4	0.4	2	0.4666666666666667	0.4	6	2	0	0	0	0.6	5	3	0.4666666666666667	7	0.0	1.0	0.03742472217589963	0.5603799201037593	-0.0999950414380428	0.5000321793485984	0.09599815074653459	0.5277999954552438	0.6900567070653202	0.5294780735228081	0	1.0	0.0
6071	0.005144593141573812	0.003022877374266642	-0.0030145847274087533	0.9932873923619013	None	0.25	1	0.4	4	0.7692307692307693	10	0.23809523809523808	0.7692307692307693	14	10	0	0	0	0.7777777777777778	9	7	1.0	15	0.0	1.0	0.014492559138503499	0.5779140874497273	0.007229124680105411	0.5448018855285732	0.13505586768826974	0.6539341340372231	0.6398245293105075	0.5930916851887235	0	1.0	0.0
3935	0.0037521011853545584	0.0008585702795201895	0.0008507286498945468	0.9956509200700712	None	0.16666666666666666	1	0.42857142857142855	6	0.5555555555555556	10	0.5555555555555556	0.3888888888888889	11	7	8	0	0	1.0	6	6	1.3333333333333333	20	0.0	0.2857142857142857	0.09285455198993195	0.552747136418934	0.1412066909173479	0.7318523964677366	0.030541104843682738	0.6674950236529984	0.6938243272017084	0.6542028095449115	0	0.45454545454545453	0.0
2651	0.0	0.0	0.0	0.9999999999999998	None	0	0	0	0	0	0	1.0	0	0	0	0	4	0	1.0	1	1	0.06666666666666667	1	1.0	0	0	0	0	0	0	0	0	0	0	0	0
5823	0.002312159436489388	0.0004711920120221977	-0.00021331056082536518	0.9989303994590047	None	0.25	1	0.4	4	0.75	9	0.25925925925925924	0.75	13	9	0	0	0	0.6666666666666666	9	6	0.9333333333333333	14	0.0	1.0	0.00036656379740857036	0.531140675496904	0.05460554357987707	0.648993737592422	0.185685192798483	0.6056501871761997	0.6946326690282728	0.5961548929141708	0	1.0	0.0
3326	0.007239672807289564	0.002935854765843288	0.0028904575999694243	0.9840234897557155	None	0.3333333333333333	1	0.3333333333333333	3	0.7272727272727273	8	0.28888888888888886	0.7272727272727273	11	8	1	2	0	0.5555555555555556	9	5	0.8666666666666667	13	0.6666666666666666	1.0	0.09999906986498792	0.500039106568011	0.22614425312496694	0.5866864633907874	0.1370800046261525	0.5150137173693788	0.6317901959505817	0.5341561720005391	0.0	0	0.0
2649	0.0	0.0	0.0	0.9999999999999998	None	0	0	0	0	0	0	1.0	0	0	0	0	4	0	1.0	1	1	0.06666666666666667	1	1.0	0	0	0	0	0	0	0	0	0	0	0	0
360	None	None	None	None	None	0.5	1	0.6666666666666666	4	0.5714285714285714	4	0.42857142857142855	0.5714285714285714	8	4	0	0	0	0.42857142857142855	3	7	0.6	9	0.0	1.0	-0.05918524741848141	0.522997075506868	0.0487727982336561	0.5524780981545284	-0.029287630512865377	0.6583820708729468	0.6307658112198995	0.57922953093294	0	1.0	0.0
7128	0.02820565018903618	0.013049804493577413	0.013041115615193138	0.9924992026462497	None	0.2	1	0.3333333333333333	4	0.8	12	0.20987654320987653	0.8	16	12	0	0	0	1.0	9	9	1.1333333333333333	17	0.0	1.0	0.1460071768589381	0.5657771818062095	-0.09893354769696087	0.5123177976565556	0.33656028672556587	0.6791608694945315	0.8568645646608991	0.5877360013721719	0	1.0	0.0
3984	9.491566583864298e-05	1.0037573226172357e-06	5.248380408961246e-07	0.9999907177215771	None	0	0	0.3333333333333333	2	0.8333333333333334	5	0.4	0.8333333333333334	7	5	0	0	0	0.8	5	4	0.5333333333333333	8	0.0	0	-0.0868909049495132	0.9999999989024904	-0.0057987682359731795	0.6735479741275407	-0.04721531702336779	0.5292340699289557	0.6914552698981359	0.9992213651307392	0	0.8571428571428571	0.0
1958	None	None	None	None	None	0	0	0	0	0	0	1.0	0	0	0	0	4	0	1.0	1	1	0.06666666666666667	1	1.0	0	0	0	0	0	0	0	0	0	0	0	0
7329	0.0	0.0	0.0	1.0	None	0	0	0	0	0	0	1.0	0	0	0	0	0	0	1.0	1	1	0.06666666666666667	1	0.0	0	0	0	0	0	0	0	0	0	0	0	0
5124	0.001566064036015822	9.136392005146218e-05	3.6030590722657935e-06	0.9977773327056648	None	0	0	0.25	1	1.0	3	1.0	1.0	4	3	0	0	0	0.2	5	1	0.3333333333333333	5	0.0	0	0.1079646633703554	0.571564885987256	0.09370297695960501	0.5337942390832142	0.09998955189373897	0.5	0.5288891972708599	0.5352432976976296	0	1.0	0.0
4579	0.0	0.0	0.0	1.0	None	0	0	0	0	0	0	1.0	0	0	0	0	0	0	1.0	1	1	0.06666666666666667	1	0.0	0	0	0	0	0	0	0	0	0	0	0	0
966	None	None	None	None	None	0	0	0.15384615384615385	8	0.8157894736842105	62	0.9629629629629629	0.039473684210526314	11	3	66	0	0	1.0	9	9	5.2	78	0.0	0.9565217391304348	0.09999999304094913	0.5000000328894967	0.029525622850054334	0.6382388480532809	0.18070321004524031	0.5978676582048623	0.6636545899745742	0.5796748831248554	0	1.0	0.0
4206	0.00010724965892600415	5.74310012766856e-07	-4.2397257359438866e-07	0.999999986275508	None	0.2	1	0.3333333333333333	4	0.8	12	0.20987654320987653	0.8	16	12	0	0	0	1.0	9	9	1.1333333333333333	17	0.0	1.0	0.09467292533020448	0.5547950294470906	0.07173045101765177	0.569039784710256	0.03995650839916407	0.6311664153423453	0.5711615722973815	0.5854225719421503	0	0.9375	0.0
4263	5.574453685421154e-05	2.7963608027258292e-06	-2.5582898688416974e-07	0.9993424739294088	None	0.2	1	0.3333333333333333	4	0.8	12	0.20987654320987653	0.8	16	12	0	0	0	1.0	9	9	1.1333333333333333	17	0.0	1.0	0.0010606197837325292	0.5291744721319442	2.108547383834527e-23	0.5	0.017953637137761103	0.5383281928020682	0.520559787578937	0.5225218105208861	0	0.0625	0.0
6072	0.00013463935778645762	5.305245152345693e-07	-4.224855156644341e-07	0.9999999811703343	None	0.2	1	0.3333333333333333	4	0.8	12	0.20987654320987653	0.8	16	12	0	0	0	1.0	9	9	1.1333333333333333	17	0.0	1.0	0.099611427240099	0.5088205783456266	-0.019372255920011714	0.6528239821584731	0.013710117877649048	0.6650104665149115	0.6654640098044509	0.6108345826185684	0	0.9375	0.0
6679	0.0039232983802640845	0.0003564531609082611	0.00031690771421367714	0.9909790345702278	None	0	0	0.3333333333333333	3	0.8181818181818182	9	0.28888888888888886	0.8181818181818182	12	9	0	0	0	0.5555555555555556	9	5	0.8666666666666667	13	0.0	1.0	0.01798114474710642	0.5439578745286794	0.16424359220875293	0.5731520193208413	-0.04845309799044329	0.6147844101524538	0.7081397291417115	0.5775749197900677	0	1.0	0.0
2832	None	None	None	None	None	0	0	0.09259259259259259	5	0.8987341772151899	71	1.0	0.06329113924050633	7	5	73	0	0	1.0	9	9	5.4	81	0.0	1.0	4.46472213954781e-23	0.5000000010900383	-0.09828419134765315	0.6236539583931853	0.09999369963131678	0.5000276659325266	0.6920032939382583	0.5420005654178524	0	0.8571428571428571	0.0
5703	None	None	None	None	None	0	0	0.23684210526315788	9	0.7272727272727273	40	0.7037037037037037	0.45454545454545453	33	25	23	0	0	1.0	9	9	3.8	57	0.0	0.8	0.09960947199512209	0.5107398540609875	0.09994438106570198	0.5009302417028775	7.123786740708987e-10	0.5515390395937497	0.6153948909398829	0.5211189265061935	0	1.0	0.0
77	None	None	None	None	None	0	0	0	0	0	0	1.0	0	0	0	0	0	0	1.0	1	1	0.06666666666666667	1	0.0	0	0	0	0	0	0	0	0	0	0	0	0
7499	1.250598913934405e-10	5.071326545037697e-13	-4.48854933250528e-13	0.9999999999999996	None	0.2	1	0.3333333333333333	4	0.8	12	0.20987654320987653	0.8	16	12	0	0	0	1.0	9	9	1.1333333333333333	17	0.0	1.0	0.06093380213661224	0.5134894071383623	-0.0998220209632517	0.5031265655974151	1.7609807181821715e-16	0.5000000010618054	0.6594819575771037	0.5055395362528503	0	1.0	0.0
6218	0.016237258103651644	0.010800975065903709	0.010067014672648393	0.9960449203991268	None	0.2	1	0.3333333333333333	4	0.8	12	0.20987654320987653	0.8	16	12	0	0	0	1.0	9	9	1.1333333333333333	17	0.0	1.0	0.006203412726361249	0.5621287414854774	0.007411522723372109	0.6775869826377798	0.17562413772472857	0.6484234503158671	0.7206147890182107	0.6306195639561424	0	1.0	0.0
3751	0.0	0.0	0.0	0.9999999999999998	None	0	0	0	0	0	0	1.0	0	0	0	0	4	0	1.0	1	1	0.06666666666666667	1	1.0	0	0	0	0	0	0	0	0	0	0	0	0
4331	1.5205236879175768e-06	1.1426237974517684e-07	1.00241657432396e-09	0.9999816220705964	None	0	0	0.12962962962962962	7	0.8481012658227848	67	1.0	0.012658227848101266	8	1	72	0	0	1.0	9	9	5.4	81	0.0	1.0	-0.08101769481313689	0.5054999444446745	0.005400552517840961	0.6533954801907416	0.0011484205042707983	0.5345993778138359	0.6109567284900249	0.5658337119871547	0	0	0.0
1	None	None	None	None	None	0.09523809523809523	2	0.3333333333333333	15	0.6	39	0.8271604938271605	0.07692307692307693	16	5	50	10	0	1.0	9	9	4.466666666666667	67	0.10752688172043011	0.9032258064516129	-0.052069704774094915	0.571751475288407	0.09997961742115814	0.5000840970806156	0.056577393875370384	0.5123941028652332	0.6537596253602639	0.5282136381207615	0.96875	0.9375	0.34488006495168005
172	None	None	None	None	None	0	0	0.225	9	0.7413793103448276	43	0.9523809523809523	0.3620689655172414	28	21	31	1	0	0.7777777777777778	9	7	4.0	60	0.01694915254237288	0.9433962264150944	-0.11765959945799513	0.7650144420140443	1.6908804692403925e-07	0.5556659457612807	0.05144488869353747	0.5452062697865846	0.6762466754137941	0.6291162006059595	1.0	1.0	0.0
1136	None	None	None	None	None	0	0	0.25	7	0.75	30	0.6666666666666666	0.4	23	16	18	0	0	0.7777777777777778	9	7	2.8	42	0.0	0.8	0.08437452411140962	0.63464702496132	0.017919590436489392	0.5226866195706436	-0.07881636540881662	0.6593211469905075	0.619438487870851	0.6069305648588414	0	0.9565217391304348	0.0
5000	0.00043485805605149276	0.00023245088230367547	-6.098265110952709e-05	0.9994001797372656	None	0.25	1	0.36363636363636365	4	0.7857142857142857	11	0.2222222222222222	0.7857142857142857	15	11	0	0	0	0.8888888888888888	8	9	1.0666666666666667	16	0.0	1.0	-0.024408614709849247	0.5	-0.00830461364474572	0.6705137789380978	0.08885126451057215	0.5059990115034867	0.6299425168355239	0.5609049699947763	0	0.5333333333333333	0.0
4367	0.016385141944290846	0.011560618242552596	0.011245330008684063	0.9959966083850694	None	0.2	1	0.3333333333333333	4	0.8	12	0.20987654320987653	0.8	16	12	0	0	0	1.0	9	9	1.1333333333333333	17	0.0	1.0	0.006203412726361249	0.5621287414854774	0.007411522723372109	0.6775869826377798	0.17562413772472857	0.6484234503158671	0.7206147890182107	0.6306195639561424	0	1.0	0.0
7146	0.016012778669261343	0.010685882193595033	0.010258868647635777	0.9959734809950695	None	0.2	1	0.3333333333333333	4	0.8	12	0.20987654320987653	0.8	16	12	0	0	0	1.0	9	9	1.1333333333333333	17	0.0	1.0	0.006203412726361249	0.5621287414854774	0.007411522723372109	0.6775869826377798	0.17562413772472857	0.6484234503158671	0.7206147890182107	0.6306195639561424	0	1.0	0.0
3291	0.0007208061960090956	7.850698941211861e-05	-6.138023154233901e-06	0.9956261988836451	None	0	0	0.3333333333333333	2	0.7142857142857143	5	0.36	0.42857142857142855	5	3	3	0	0	1.0	5	5	0.6	9	0.0	0	0.04463750005454182	0.5542620950658337	0.09232068669195911	0.5359584293539943	0.10968024088950105	0.5342802588289957	0.565112440791125	0.5415146629295853	0	0.2	0.0
2099	None	None	None	None	None	0	0	0	0	0	0	1.0	0	0	0	0	4	0	1.0	1	1	0.06666666666666667	1	1.0	0	0	0	0	0	0	0	0	0	0	0	0
4894	0.007696130210335326	0.0005955254475219322	-0.0004898122516934901	0.9845817407442197	None	0.2	1	0.3333333333333333	4	0.8	12	0.20987654320987653	0.8	16	12	0	0	0	1.0	9	9	1.1333333333333333	17	0.0	1.0	0.5405814909750521	0.6805131899204698	0.012313742739079838	0.6730436748898879	0.08495030482038426	0.5140984998274585	0.9233262679606046	0.6251599019233353	0	0.9375	0.0
2323	None	None	None	None	None	0	0	0.5	2	0.75	3	0.6	0.75	5	3	0	1	0	0.4	2	5	0.4	6	0.5	0	-0.0999976487094002	0.5000015367456789	0.24183467906883185	0.5253863529394999	0.11301869576216514	0.5258776688820873	0.8036973484628672	0.5170968484698644	0.6	0.6	0.0
1195	None	None	None	None	None	0	0	0.25	3	0.8	12	0.7083333333333334	0.5333333333333333	11	8	5	3	0	0.6666666666666666	4	6	1.1333333333333333	17	0.2727272727272727	0.3076923076923077	-0.051999819018356395	0.5074507331505178	0.403759063412893	0.9087626836525629	0.0999994243832397	0.5000378529387897	0.8693449273277423	0.6848588628004707	0.0	0	0.0
3568	7.663689186329124e-05	6.158938889921111e-07	-5.3210801138498e-07	0.9999979165490656	None	0.09090909090909091	1	0.36	9	0.5714285714285714	20	0.4567901234567901	0.11428571428571428	10	4	26	5	0	1.0	9	9	2.466666666666667	37	0.1	0.6428571428571429	0.09999999993752763	0.5000000004690762	-0.09999997556183032	0.5000000193491596	-0.06330889799605335	0.6183108109113308	0.7046061345680191	0.5401123372023526	1.0	1.0	0.34728186753556567
2499	None	None	None	None	None	0.25	1	0.4	4	0.75	9	0.25925925925925924	0.75	13	9	0	0	0	0.6666666666666666	9	6	0.9333333333333333	14	0.0	1.0	0.13281424121094706	0.6072655860769296	3.102260142542409e-20	0.5000000000000001	0.021682699220499754	0.6776652280299578	0.6542167918734478	0.5969962884818408	0	1.0	0.0
2470	None	None	None	None	None	0	0	0.16666666666666666	9	0.810126582278481	64	1.0	0.7848101265822784	71	62	9	0	0	1.0	9	9	5.4	81	0.0	1.0	3.221829059239218e-07	0.5579541816531662	0.026855394118048326	0.5680822225442217	-0.09999325447144584	0.5106831248246941	0.6331504270998627	0.5456750793852386	0	0.9436619718309859	0.0
4588	0.00022920136044988134	6.117276808792135e-05	3.7418914518763594e-05	0.9999940737051068	None	0	0	0.4	2	0.8	4	0.4666666666666667	0.8	6	4	0	2	0	0.6	5	3	0.4666666666666667	7	1.0	0	0.09956252910836091	0.5022230685872877	0.05345995702757426	0.6623919454275511	0.16660275594666674	0.6254765538574836	0.6009034817382317	0.5983451277663117	0.3333333333333333	1.0	0.0
3856	0.0	0.0	0.0	0.9999999999999998	None	0	0	0	0	0	0	1.0	0	0	0	0	4	0	1.0	1	1	0.06666666666666667	1	1.0	0	0	0	0	0	0	0	0	0	0	0	0
3635	0.0	0.0	0.0	0.9999999999999998	None	0	0	0	0	0	0	1.0	0	0	0	0	4	0	1.0	1	1	0.06666666666666667	1	1.0	0	0	0	0	0	0	0	0	0	0	0	0
3905	0.0019480921224539454	0.0004586509680284228	0.0004550041847231512	0.9978841185930448	None	0.2	1	0.3333333333333333	4	0.8	12	0.20987654320987653	0.8	16	12	0	0	0	1.0	9	9	1.1333333333333333	17	0.0	1.0	0.05340483902715507	0.542028697749334	-0.09999999999498611	0.5000000000037021	-0.09481721466616264	0.5081009714953206	0.6692340388685974	0.5167370066701182	0	0.9375	0.0
59	None	None	None	None	None	0.25	2	0.5	9	0.5	12	0.4642857142857143	0.5	19	12	6	0	0	0.875	7	8	1.7333333333333334	26	0.0	0.5263157894736842	-0.09937886387072323	0.5018952828097418	0.10490840270023416	0.60557545721324	9.938343417743993e-05	0.50076776335114	0.6974669344909254	0.5365516411133078	0	0.8947368421052632	0.0
1841	None	None	None	None	None	0.2	1	0.3333333333333333	4	0.8	12	0.20987654320987653	0.8	16	12	0	0	0	1.0	9	9	1.1333333333333333	17	0.0	1.0	1.5428053893861108e-21	0.5000000000000001	0.2310723031776433	0.5624205310822203	0.08081266031041993	0.5554767064237032	0.7250324360025832	0.5394027711435377	0	1.0	0.0
2399	None	None	None	None	None	0	0	0.3333333333333333	3	0.8181818181818182	9	0.28888888888888886	0.8181818181818182	12	9	0	0	0	0.5555555555555556	5	9	0.8666666666666667	13	0.0	1.0	3.48260299429148e-07	0.5000701594741812	0.051974939816092205	0.5735459622852036	0.07026633396663128	0.6399562110101119	0.5950360544353306	0.5721420547469462	0	1.0	0.0
5847	0.00044118151110236813	1.379229737190418e-05	-1.2303524088512674e-05	0.9999871316065798	None	0	0	0.3333333333333333	2	0.8571428571428571	6	0.36	0.8571428571428571	8	6	0	2	0	1.0	5	5	0.6	9	1.0	0	0.019587745372181404	0.5811633960707258	-0.04406756569783676	0.6516533381820427	0.14670992446505499	0.6323604480699565	0.6611109408779781	0.6221633568458316	1.0	1.0	0.0
3306	0.0002460715246591914	3.4998844328015015e-06	-2.8845427659151574e-06	0.9999926996111551	None	0	0	0.5	3	0.7142857142857143	5	0.36	0.7142857142857143	8	5	0	0	0	1.0	5	5	0.6	9	0.0	0.5	0.05040557997003735	0.6191806113134173	0.06120565073731543	0.5864484213428285	-0.08866568020343922	0.6727194373290579	0.6337442216808203	0.6268269560764327	0	1.0	0.0
5517	0.00016333072745070687	1.4047813773854626e-06	-5.479940180010008e-07	0.9999864255591783	None	0	0	0.3333333333333333	2	0.8571428571428571	6	0.36	0.8571428571428571	8	6	0	0	0	1.0	5	5	0.6	9	0.0	0	-0.09306188983497643	0.6386900561653485	0.04833457501987494	0.6566076313508369	0.06538955606155582	0.6514919907183947	0.6724218956684977	0.6489666225217455	0	1.0	0.0
3936	0.016529927892788964	0.010556452800236586	0.010155324600581404	0.9962297166777652	None	0.2	1	0.3333333333333333	4	0.8	12	0.20987654320987653	0.8	16	12	0	0	0	1.0	9	9	1.1333333333333333	17	0.0	1.0	0.006203412726361249	0.5621287414854774	0.007411522723372109	0.6775869826377798	0.17562413772472857	0.6484234503158671	0.7206147890182107	0.6306195639561424	0	1.0	0.0
1641	None	None	None	None	None	0	0	0.3333333333333333	2	0.8333333333333334	5	0.4	0.8333333333333334	7	5	0	0	0	0.8	5	4	0.5333333333333333	8	0.0	0	0.4442281412554106	0.6151081273556422	1.2580398512506027e-19	0.5000000000000184	0.04852242539230913	0.5331057509204564	0.8813251994266785	0.5499538461859601	0	1.0	0.0
2954	0.0	0.0	0.0	1.0	None	0	0	0	0	0	0	1.0	0	0	0	0	0	0	1.0	1	1	0.06666666666666667	1	0.0	0	0	0	0	0	0	0	0	0	0	0	0
5746	0.0005959001356481019	9.995629528805843e-05	-8.126050101668634e-05	0.9992987745036416	None	0	0	0.3333333333333333	2	0.8333333333333334	5	0.4	0.8333333333333334	7	5	0	0	0	0.8	4	5	0.5333333333333333	8	0.0	0	0.02784442229850701	0.5521310128212895	0.06801370789642347	0.6524107375205666	-0.09995424925712701	0.5000699584057847	0.6738268295251286	0.5694822572274533	0	0.7142857142857143	0.0
3627	0.013387541577544395	0.0018629132944850816	0.0016154529838083445	0.9949380458692275	None	0.2	1	0.3333333333333333	4	0.8	12	0.20987654320987653	0.8	16	12	0	0	0	1.0	9	9	1.1333333333333333	17	0.0	1.0	0.08834137560520475	0.5706603321527167	0.09854261083711587	0.5122032614922982	-0.09750229065277877	0.5433777860611285	0.7091171902023765	0.542175954218054	0	0.1875	0.0
6834	0.0	0.0	0.0	1.0	None	0	0	0	0	0	0	1.0	0	0	0	0	0	0	1.0	1	1	0.06666666666666667	1	0.0	0	0	0	0	0	0	0	0	0	0	0	0
6838	0.016019211645573555	0.010426086322150436	0.010074468581493697	0.9963745643354722	None	0.2	1	0.3333333333333333	4	0.8	12	0.20987654320987653	0.8	16	12	0	0	0	1.0	9	9	1.1333333333333333	17	0.0	1.0	0.006203412726361249	0.5621287414854774	0.007411522723372109	0.6775869826377798	0.17562413772472857	0.6484234503158671	0.7206147890182107	0.6306195639561424	0	1.0	0.0
4349	0.0031929296568702957	0.0005082763806297729	0.00046365283595029423	0.9988984506344243	None	0	0	0.25	1	1.0	3	1.0	1.0	4	3	0	0	0	0.2	1	5	0.3333333333333333	5	0.0	0	2.1376501995539317e-26	0.5000000000000003	-0.09999999377801176	0.5	0.0999997636431039	0.5000001575049848	0.6934919453254174	0.5000000525016618	0	1.0	0.0
2913	0.0	0.0	0.0	1.0	None	0	0	0	0	0	0	1.0	0	0	0	0	0	0	1.0	1	1	0.06666666666666667	1	0.0	0	0	0	0	0	0	0	0	0	0	0	0
1189	None	None	None	None	None	0	0	1.0	3	0.0	0	0.6666666666666666	0	3	0	0	0	0	0.6666666666666666	3	2	0.26666666666666666	4	0.0	1.0	0	0	0	0	0	0	0	0	0	0	0
3466	0.00016400847645020624	1.7570636601874867e-06	1.6332061843990305e-06	0.99999673156504	None	0	0	0.5	2	0.6666666666666666	2	0.625	0.6666666666666666	4	2	0	0	0	0.5	2	4	0.3333333333333333	5	0.0	0	0.09256947662786975	0.5062145577870568	8.126737341342432e-10	0.5000000009257828	-1.0794230977250734	0.9925663452454601	0.9951324232954402	0.8374957337232369	0	1.0	0.0
6661	0.0	0.0	0.0	1.0	None	0	0	0	0	0	0	1.0	0	0	0	0	0	0	1.0	1	1	0.06666666666666667	1	0.0	0	0	0	0	0	0	0	0	0	0	0	0
2984	0.0	0.0	0.0	1.0	None	0	0	0	0	0	0	1.0	0	0	0	0	0	0	1.0	1	1	0.06666666666666667	1	0.0	0	0	0	0	0	0	0	0	0	0	0	0
2695	None	None	None	None	None	0.16666666666666666	1	0.3333333333333333	5	0.75	15	0.4074074074074074	0.65	18	13	3	0	0	0.6666666666666666	6	9	1.4666666666666666	22	0.0	0.7692307692307693	0.0008329184231183085	0.5681382185816735	0.11861771073636304	0.9572964505824757	0.00010197377417885292	0.5753066234589564	0.6355024237368858	0.7736800385211217	0	1.0	0.0
3021	None	None	None	None	None	0	0	0.2222222222222222	8	0.7450980392156863	38	0.9814814814814815	0.35294117647058826	22	18	30	0	0	0.6666666666666666	9	6	3.533333333333333	53	0.0	0.9787234042553191	0.0482772647651718	0.569022122619492	-0.006051728372076038	0.6624592845337388	-0.05703700990471018	0.6369530779373971	0.6357676831803774	0.6235788141191374	0	0.9545454545454546	0.0
5682	0.006504534346697848	0.0001815832214603515	-0.00015799314583134314	0.9983243098355726	None	0.06666666666666667	1	0.36363636363636365	12	0.574468085106383	27	0.6049382716049383	0.425531914893617	30	20	18	0	0	1.0	9	9	3.2666666666666666	49	0.0	0.9047619047619048	0.059312740787488674	0.5691300625424563	0.2046796131403612	0.6732598236838752	-0.0675166190576045	0.999647382532333	0.7634933973370076	0.9518314173311081	0	1.0	0.0
2693	0.0	0.0	0.0	1.0	None	0	0	0	0	0	0	1.0	0	0	0	0	0	0	1.0	1	1	0.06666666666666667	1	0.0	0	0	0	0	0	0	0	0	0	0	0	0
1770	None	None	None	None	None	0.3333333333333333	1	0.4444444444444444	4	0.7272727272727273	8	0.2653061224489796	0.7272727272727273	11	8	1	0	0	1.0	7	7	0.8666666666666667	13	0.0	0.6666666666666666	-0.02148958012566855	0.5912919696184198	0.0009376499622319642	0.5072173220325623	0.09764931811299264	0.5154174696062271	0.6198253280138556	0.5382476024047395	0	0.5454545454545454	0.0
1806	None	None	None	None	None	0	0	0.4444444444444444	4	0.45454545454545453	5	0.43333333333333335	0.36363636363636365	8	4	4	1	0	0.8333333333333334	5	6	0.8666666666666667	13	0.125	0.25	0.0433583914631957	0.6614058472323757	-0.10825952736288921	0.5804559784731718	0.28285783933066544	0.5748855023242374	0.8384590497599022	0.6063530026871148	0.875	1.0	0.0
4131	0.00018036922464038883	6.06599257682538e-06	1.2251047651282078e-07	0.9993054938470494	None	0	0	0.75	3	0.3333333333333333	1	0.625	0.3333333333333333	3	1	1	2	0	0.5	4	2	0.3333333333333333	5	0.5	0.6666666666666666	7.902762784127648e-27	0.5	0.07442137659750254	0.699844294735609	0.06611014414842899	0.5	0.6017387457250297	0.570081948101623	0.0	0	0.0
1344	None	None	None	None	None	0.2	1	0.6153846153846154	8	0.29411764705882354	5	0.475	0.17647058823529413	8	3	10	15	0	0.625	5	8	1.2666666666666666	19	0.7894736842105263	0.2857142857142857	-0.06538627806914725	0.696694040108655	0.10983640278244577	0.6379367136224399	-0.09088958761576693	0.6364242012320775	0.719384472564483	0.6576037730469673	1.0	1.0	0.0
7171	0.02827394684235896	0.013705226371319351	0.013364436528782024	0.9919062653252967	None	0.2	1	0.3333333333333333	4	0.8	12	0.20987654320987653	0.8	16	12	0	0	0	1.0	9	9	1.1333333333333333	17	0.0	1.0	0.1460071768589381	0.5657771818062095	-0.09893354769696087	0.5123177976565556	0.33656028672556587	0.6791608694945315	0.8568645646608991	0.5877360013721719	0	1.0	0.0
1718	None	None	None	None	None	0	0	0	0	0	0	1.0	0	0	0	0	0	0	1.0	1	1	0.06666666666666667	1	0.0	0	0	0	0	0	0	0	0	0	0	0	0
5430	0.00032578868088197204	3.394200292442133e-06	-3.1902981571257486e-06	0.9999995908574727	None	0.2	1	0.3333333333333333	4	0.8	12	0.20987654320987653	0.8	16	12	0	0	0	1.0	9	9	1.1333333333333333	17	0.0	1.0	4.323870387331569e-05	0.5025685243452302	0.01775340016727031	0.6631945982303159	0.12027796192032407	0.6612544758895659	0.6329730823258884	0.6111722298881002	0	1.0	0.0
3319	0.0016971608575735658	0.0010883883262877826	-0.0010733349919458688	0.99870061675695	None	0.19047619047619047	4	0.4	18	0.5384615384615384	35	0.8271604938271605	0.26153846153846155	33	17	33	0	0	1.0	9	9	4.466666666666667	67	0.0	0.896551724137931	0.06920689070492454	0.5885016270255838	7.741752369071624e-26	0.5	0.19677925310180902	1.0	0.7879746180032838	0.9999990338374476	0	1.0	0.0
4602	0.0	0.0	0.0	1.0	None	0	0	0	0	0	0	1.0	0	0	0	0	0	0	1.0	1	1	0.06666666666666667	1	0.0	0	0	0	0	0	0	0	0	0	0	0	0
3084	1.8552218979702164e-05	1.679478941455491e-06	1.0448445203729511e-07	0.9945704771849821	None	0	0	0.24	6	0.7142857142857143	25	0.5873015873015873	0	1	0	35	0	0	0.7777777777777778	7	9	2.466666666666667	37	0.0	0.5	0	0	0	0	0	0	0	0	0	0	0
418	None	None	None	None	None	0	0	0.3076923076923077	4	0.7058823529411765	12	0.6333333333333333	0	0	0	18	6	0	0.8333333333333334	6	5	1.2666666666666666	19	0.15	0.9230769230769231	0	0	0	0	0	0	0	0	0	0	0
410	None	None	None	None	None	0	0	0.12962962962962962	7	0.8481012658227848	67	1.0	0.26582278481012656	24	21	56	0	0	1.0	9	9	5.4	81	0.0	1.0	0.09981717394321439	0.5022358746368115	0.04067123358485196	0.5729989595550997	0.016520269010399304	0.5392873093645819	0.587948557585245	0.538301058209565	0	0.875	0.0
4582	6.757667860240374e-09	6.96960239347419e-09	4.928253114585169e-09	0.9999996964472796	None	0	0	0	0	0	0	1.0	0	0	0	0	2	0	1.0	1	1	0.06666666666666667	1	0.5	0	0	0	0	0	0	0	0	0	0	0	0
1514	None	None	None	None	None	0.5	3	0.7142857142857143	10	0.3157894736842105	6	0.75	0.15789473684210525	13	3	7	0	0	0.5714285714285714	4	7	1.4	21	0.0	0.47058823529411764	1.1896792923605071e-11	0.5007008621172727	0.06978637068543711	0.5168038494586982	0.1592581143573824	0.9999806923152895	0.7319188469247808	0.9744609902704003	0	1.0	0.0
3990	0.00024186277395815884	1.8719549316951232e-06	8.491342686190872e-07	0.999999993066881	None	0.2	1	0.3333333333333333	4	0.8	12	0.20987654320987653	0.8	16	12	0	0	0	1.0	9	9	1.1333333333333333	17	0.0	1.0	0.03279493048707311	0.5174430626361511	-0.09999999939100268	0.5000000012901881	-0.04034390863416695	0.6453259169388312	0.6370579858411086	0.5554671688235447	0	1.0	0.0
3495	6.799473918099493e-09	6.968582594392912e-09	4.927532007739349e-09	0.9999997436014322	None	0	0	0	0	0	0	1.0	0	0	0	0	2	0	1.0	1	1	0.06666666666666667	1	0.5	0	0	0	0	0	0	0	0	0	0	0	0
3107	None	None	None	None	None	0.05	1	0.23809523809523808	10	0.7213114754098361	44	0.7777777777777778	0.45901639344262296	37	28	25	0	0	1.0	9	9	4.2	63	0.0	0.8421052631578947	0.10682827172421523	0.5883050621784581	0.04442805289131572	0.6304116995766625	0.4180227025106489	0.7734999283785252	0.8247736483540303	0.6695998001622158	0	1.0	0.0
5046	None	None	None	None	None	0.05555555555555555	1	0.34210526315789475	13	0.5740740740740741	31	0.691358024691358	0.35185185185185186	29	19	26	3	0	1.0	9	9	3.7333333333333334	56	0.06521739130434782	0.851063829787234	-0.018807859313209205	0.5046128184327395	0.09999994639735246	0.500000995481011	0.09468893067240376	0.5054966566873998	0.6339125345135382	0.503370223265542	0.3793103448275862	0.41379310344827586	0.0
3630	0.0	0.0	0.0	0.9999999999999998	None	0	0	0	0	0	0	1.0	0	0	0	0	4	0	1.0	1	1	0.06666666666666667	1	1.0	0	0	0	0	0	0	0	0	0	0	0	0
5060	None	None	None	None	None	0	0	0.2777777777777778	5	0.7083333333333334	17	0.65	0.4583333333333333	16	11	9	0	0	0.625	8	5	1.7333333333333334	26	0.0	0.5	0.018908139121277204	0.5751256658064994	0.0038541580260897227	0.6759022438964567	4.9246898236408794e-15	0.5000000019539655	0.5918184343782196	0.5856309474789171	0	0.9375	0.0
2571	0.0008240019507174868	9.187907891248926e-05	-9.072610750121932e-05	0.9988137605018823	None	0.16666666666666666	1	0.35714285714285715	5	0.7222222222222222	13	0.31746031746031744	0.4444444444444444	11	8	8	8	0	0.7777777777777778	9	7	1.3333333333333333	20	0.47058823529411764	0.3076923076923077	-0.05678177544937755	0.6832546468887147	0.00012205821335553305	0.5041956359911525	0.07845002345383101	0.575327781945979	0.6250889332091345	0.5897805463732779	1.0	1.0	0.0
2996	0.0010644288636444364	0.0003478589423531407	-7.150461193233583e-05	0.9936889717002826	None	0	0	0.36363636363636365	8	0.6129032258064516	19	0.7333333333333333	0.45161290322580644	21	14	11	7	0	0.5555555555555556	5	9	2.2	33	0.3684210526315789	0.8571428571428571	0.025345722155297085	0.5034068630207297	0.06421050421126946	0.9919833681294201	-0.09999999649248867	0.5000001283786587	0.6735048040700365	0.8334954189851093	1.0	1.0	0.0
4258	None	None	None	None	None	0.05263157894736842	1	0.2	8	0.7758620689655172	45	0.7407407407407407	0.13793103448275862	14	8	45	3	0	1.0	9	9	4.0	60	0.03409090909090909	0.6666666666666666	0.09966344934191679	0.5021334036773835	0.05600651793741933	0.5607610501952366	0.23261714241357395	0.5804130012233929	0.6851069296024758	0.5479566267977072	0.9285714285714286	1.0	0.0
5875	0.006528950278058065	0.000727432704355552	-0.0002150356371877703	0.9964179566185154	None	0.25	1	0.4	4	0.7692307692307693	10	0.234375	0.7692307692307693	14	10	0	0	0	1.0	8	8	1.0	15	0.0	0.8571428571428571	-0.09301012604276818	0.6372822547846554	0.09999046335621524	0.5000489795730748	0.2054947717115974	0.6389895361015631	0.7419287450724574	0.593452140433834	0	1.0	0.0
3143	0.0003008099881713863	4.5122510181755425e-06	-1.983563470213661e-06	0.9999999837975014	None	0.2	1	0.3333333333333333	4	0.8	12	0.20987654320987653	0.8	16	12	0	0	0	1.0	9	9	1.1333333333333333	17	0.0	1.0	0.07909785696052274	0.5805800909398948	7.902762784127648e-27	0.5	-0.06421415525277802	0.5333496541313145	0.6323771257140216	0.538155023431443	0	1.0	0.0
3628	3.916111288548115e-09	3.9901047777873815e-09	3.829283000552945e-09	0.9999998653810972	None	0	0	0	0	0	0	1.0	0	0	0	0	1	0	1.0	1	1	0.06666666666666667	1	0.25	0	0	0	0	0	0	0	0	0	0	0	0
1678	None	None	None	None	None	0.2	1	0.3333333333333333	4	0.8	12	0.20987654320987653	0.8	16	12	0	0	0	1.0	9	9	1.1333333333333333	17	0.0	1.0	0.01477125941344543	0.561696614373752	0.3939875909927354	0.9999999991786634	0.057154813573722055	0.5776396917674138	0.8857917541073346	0.9992238669168532	0	1.0	0.0
5040	0.016635906205401244	0.011073029334029934	0.010702027231425399	0.9961873400380404	None	0.2	1	0.3333333333333333	4	0.8	12	0.20987654320987653	0.8	16	12	0	0	0	1.0	9	9	1.1333333333333333	17	0.0	1.0	0.006203412726361249	0.5621287414854774	0.007411522723372109	0.6775869826377798	0.17562413772472857	0.6484234503158671	0.7206147890182107	0.6306195639561424	0	1.0	0.0
6147	0.00020373504298394328	1.5223172817581847e-07	-1.4390799066799603e-07	0.9999231076775099	None	0.2	1	0.3333333333333333	4	0.8	12	0.20987654320987653	0.8	16	12	0	0	0	1.0	9	9	1.1333333333333333	17	0.0	1.0	-0.045546353726664005	0.645482182832047	0.1483588760209176	0.5575594462324235	0.01941844470205476	0.5603129967652738	0.6724728881436064	0.5884701912657687	0	1.0	0.0
6425	0.01615532509334893	0.011118638963079146	0.010838678907726126	0.9962236833778866	None	0.2	1	0.3333333333333333	4	0.8	12	0.20987654320987653	0.8	16	12	0	0	0	1.0	9	9	1.1333333333333333	17	0.0	1.0	0.006203412726361249	0.5621287414854774	0.007411522723372109	0.6775869826377798	0.17562413772472857	0.6484234503158671	0.7206147890182107	0.6306195639561424	0	1.0	0.0
5161	0.00016877184231868422	7.731094676386692e-07	-4.7128747618822436e-07	0.9999890444902356	None	0	0	0.42857142857142855	3	0.75	6	0.3333333333333333	0.75	9	6	0	0	0	0.8333333333333334	6	5	0.6666666666666666	10	0.0	0.4	0.013010266746953806	0.64481598239963	0.09969048503824937	0.502074971477388	0.11508240056740156	0.587707048617188	0.6104749882762591	0.5792530358552945	0	1.0	0.0
3841	0.0170110271239438	0.011375281817724629	0.011022185403477483	0.9960318094658489	None	0.2	1	0.3333333333333333	4	0.8	12	0.20987654320987653	0.8	16	12	0	0	0	1.0	9	9	1.1333333333333333	17	0.0	1.0	0.006203412726361249	0.5621287414854774	0.007411522723372109	0.6775869826377798	0.17562413772472857	0.6484234503158671	0.7206147890182107	0.6306195639561424	0	1.0	0.0
1744	None	None	None	None	None	0	0	1.0	1	0	0	1.0	0	0	0	1	4	0	0.5	2	1	0.13333333333333333	2	0.6666666666666666	0	0	0	0	0	0	0	0	0	0	0	0
3633	0.001288099210705574	0.000323550173311238	0.00011252654517974148	0.998806809850236	None	0.25	3	0.46153846153846156	12	0.4864864864864865	18	0.48148148148148145	0.43243243243243246	27	16	11	0	0	1.0	9	9	2.6	39	0.0	0.8125	0.09985891956051322	0.5901946885856663	9.751907640807546e-23	0.5	0.09995184357031008	0.50181694667674	0.6155315912580787	0.5309635012362893	0	1.0	0.0
2165	None	None	None	None	None	0.14285714285714285	1	0.4375	7	0.5238095238095238	11	0.3194444444444444	0.2857142857142857	12	6	10	0	0	0.8888888888888888	9	8	1.5333333333333334	23	0.0	0.75	-0.08726155461283272	0.5889954702669952	0.09998068058390282	0.5001290967131	-0.09999832867409453	0.5001343152725948	0.7138718030276098	0.5300361168378	0	0.8333333333333334	0.0
2546	None	None	None	None	None	0.2	1	0.3076923076923077	4	0.7647058823529411	13	0.30158730158730157	0.7058823529411765	16	12	2	2	0	0.7777777777777778	9	7	1.2666666666666666	19	0.5	0.5714285714285714	-0.13822557879234573	0.703963466524594	-0.09997121130221413	0.500105507313937	0.026700059092275925	0.6562712407093605	0.6893116324750259	0.6235074172128195	1.0	1.0	0.0
1125	None	None	None	None	None	1.0	1	1.0	4	0.25	1	0.5	0.25	5	1	0	0	0	0.75	4	3	0.4	6	0.0	1.0	0.09860076418259617	0.5028811676959636	4.7627022275410345e-06	0.5000306408642452	0.06033552589147123	0.542504358358023	0.5997902802041208	0.5151683544377298	0	1.0	0.0
1654	None	None	None	None	None	0	0	0	0	0	0	1.0	0	0	0	0	4	0	1.0	1	1	0.06666666666666667	1	1.0	0	0	0	0	0	0	0	0	0	0	0	0
1552	None	None	None	None	None	0.1111111111111111	1	0.3333333333333333	7	0.6896551724137931	20	0.6458333333333334	0.1724137931034483	9	5	21	2	0	0.75	8	6	2.066666666666667	31	0.047619047619047616	0.72	2.014766007287243e-07	0.5003486894384289	0.04102843930060473	0.5161002851322872	0.06839668488613551	0.9929402632594093	0.8012709199869941	0.8416682791740271	1.0	0.8888888888888888	0.7486013220104311
5806	0.002400730760221683	0.0004921399411927767	0.0004920542477068935	0.9924607718786261	None	0	0	0.25	1	1.0	3	1.0	1.0	4	3	0	0	0	0.2	1	5	0.3333333333333333	5	0.0	0	0.1593389571564065	0.5	0.051198650186413806	0.6388718817520884	0.3361101695940012	0.6477629183983084	0.7708168651499332	0.5970601282405735	0	1.0	0.0
6306	0.016557397920496684	0.010980662148167224	0.010706869214964611	0.996083992210114	None	0.2	1	0.3333333333333333	4	0.8	12	0.20987654320987653	0.8	16	12	0	0	0	1.0	9	9	1.1333333333333333	17	0.0	1.0	0.006203412726361249	0.5621287414854774	0.007411522723372109	0.6775869826377798	0.17562413772472857	0.6484234503158671	0.7206147890182107	0.6306195639561424	0	1.0	0.0
2856	None	None	None	None	None	0.07692307692307693	1	0.3103448275862069	9	0.6829268292682927	28	0.5308641975308642	0.2682926829268293	19	11	23	1	0	1.0	9	9	2.8666666666666667	43	0.023809523809523808	0.8235294117647058	0.002864708420361806	0.5343383155334019	-0.0999986732301096	0.5000016660288316	-0.04736399884568589	0.637874024096316	0.6179570634275394	0.5583763247879768	1.0	1.0	0.0
6681	0.007643105478898642	0.0012639762694773697	0.0012421746634125384	0.997580771135652	None	0.1	1	0.36363636363636365	8	0.6333333333333333	19	0.3950617283950617	0.6	26	18	5	1	0	1.0	9	9	2.1333333333333333	32	0.16666666666666666	0.5217391304347826	0.017775268833406282	0.5963068891025511	0.03865657787975013	0.5201444096746982	0.19318434448720528	0.6742171871567862	0.6572081346389674	0.5985309294814503	1.0	0.9230769230769231	0.0
4112	0.0	0.0	0.0	1.0	None	0	0	0	0	0	0	1.0	0	0	0	0	0	0	1.0	1	1	0.06666666666666667	1	0.0	0	0	0	0	0	0	0	0	0	0	0	0
4549	0.0026450502665270256	0.0004591251801856695	-0.0004381491956819892	0.9958739024464184	None	0.15384615384615385	2	0.4642857142857143	13	0.45	18	0.5833333333333334	0.125	11	5	30	0	0	0.8888888888888888	8	9	2.8	42	0.0	0.9411764705882353	-0.09909270229655147	0.5044761849093302	0.09999998104000717	0.5000005239309562	0.21843991146350777	0.6811980878559869	0.7850039112425766	0.5644060663116917	0	1.0	0.0
2947	0.0	0.0	0.0	1.0	None	0	0	0	0	0	0	1.0	0	0	0	0	0	0	1.0	1	1	0.06666666666666667	1	0.0	0	0	0	0	0	0	0	0	0	0	0	0
6747	None	None	None	None	None	0.14285714285714285	2	0.3548387096774194	11	0.6136363636363636	27	0.71875	0.4318181818181818	28	19	17	0	0	1.0	8	8	3.066666666666667	46	0.0	0.5263157894736842	-0.2062169647893136	0.6024947219419239	0.0040329565493352985	0.6653776829997653	0.020431381474015426	0.6633619981229747	0.7574002861046755	0.6442469335526366	0	0.9642857142857143	0.0
887	None	None	None	None	None	0.25	1	0.4	4	0.75	9	0.25	0.75	13	9	0	0	0	0.875	8	7	0.9333333333333333	14	0.0	0.8571428571428571	0.0005304848490717811	0.5041547401152334	0.09504603938767457	0.5428929698450875	0.08402742204400718	0.5389857743306707	0.6008669494675785	0.5287079120489387	0	0.6923076923076923	0.0
2228	None	None	None	None	None	0.045454545454545456	1	0.2391304347826087	11	0.7424242424242424	49	0.8395061728395061	0.6060606060606061	48	40	19	1	0	1.0	9	9	4.533333333333333	68	0.029411764705882353	0.847457627118644	-0.07031764115092506	0.5218220970628765	0.33187810660463885	0.6732135594365848	-0.09841477561006197	0.5218270418476673	0.875184038574663	0.5742357979371436	0.0625	0.1875	0.0
3579	0.00033218731063464947	1.4785161237385054e-06	9.78159611755514e-07	0.9999985630513551	None	0.25	1	0.36363636363636365	4	0.7857142857142857	11	0.2222222222222222	0.7857142857142857	15	11	0	0	0	0.8888888888888888	9	8	1.0666666666666667	16	0.0	1.0	0.0576417121534087	0.5702750350087485	-0.010528564972344731	0.6788721169765003	0.08424621480411745	0.5515951883360716	0.5957840671534174	0.60178181891982	0	1.0	0.0
499	None	None	None	None	None	0	0	0	0	0	0	1.0	0	0	0	0	4	0	1.0	1	1	0.06666666666666667	1	1.0	0	0	0	0	0	0	0	0	0	0	0	0
6676	None	None	None	None	None	0	0	0.3333333333333333	8	0.6060606060606061	20	0.5555555555555556	0.48484848484848486	24	16	10	6	0	0.7777777777777778	9	7	2.3333333333333335	35	0.375	0.8571428571428571	0.07235513987473827	0.5	-0.00887939038697663	0.667118153413658	0.07861999281684753	0.6367755324235229	0.6203235674367356	0.6032100874253755	1.0	1.0	0.0
2305	None	None	None	None	None	0	0	0.1	2	0.9285714285714286	26	0.7142857142857143	0	0	0	29	13	0	0.8571428571428571	7	6	2.0	30	0.20967741935483872	0.4	0	0	0	0	0	0	0	0	0	0	0
1638	None	None	None	None	None	0.2	1	0.3333333333333333	4	0.8	12	0.20987654320987653	0.8	16	12	0	0	0	1.0	9	9	1.1333333333333333	17	0.0	1.0	-0.09823510422563154	0.534404615850607	0.038516668557523226	0.507058746225723	0.0887262308088821	0.6017154217335221	0.6885437701943273	0.5480752702652716	0	1.0	0.0
7333	0.011304806213729533	0.0021444877292600777	0.0015358720423898984	0.9958237783773175	None	0.2	1	0.3333333333333333	4	0.8	12	0.20987654320987653	0.8	16	12	0	0	0	1.0	9	9	1.1333333333333333	17	0.0	1.0	0.09138984360818966	0.5	0.09998218100579855	0.500088420405027	0.10997415586028718	0.6221995299494509	0.534811332533004	0.541508274849535	0	1.0	0.0
4105	0.00015276635131546398	1.0759816783430789e-05	-9.562339148120099e-07	0.9999963846317085	None	0	0	0.25	1	1.0	3	1.0	1.0	4	3	0	3	0	0.2	5	1	0.3333333333333333	5	1.0	0	-0.09518188982002684	0.5143124471668612	0.3645993210460865	0.5359236770356903	-0.07935316565188219	0.5	0.8938905670498175	0.5167610643080259	1.0	1.0	0.0
6903	0.0	0.0	0.0	0.9999999999999998	None	0	0	0	0	0	0	1.0	0	0	0	0	4	0	1.0	1	1	0.06666666666666667	1	1.0	0	0	0	0	0	0	0	0	0	0	0	0
2513	None	None	None	None	None	0.2	1	0.3333333333333333	4	0.8	12	0.20987654320987653	0.8	16	12	0	0	0	1.0	9	9	1.1333333333333333	17	0.0	1.0	7.902762784127648e-27	0.5000000000000595	-0.08797798418983031	0.5456430203025101	0.21110614004366565	0.6440382761451389	0.7800590662495097	0.5643098707344152	0	1.0	0.0
5690	0.0006467679859590472	0.0005272053871275309	-0.0005269532713034682	0.9983281674824467	None	0.2	1	0.3333333333333333	4	0.8	12	0.20987654320987653	0.8	16	12	0	0	0	1.0	9	9	1.1333333333333333	17	0.0	1.0	0.0992958030286051	0.5109310706096223	0.04248231083826811	0.637144954449043	0.01104618314299137	0.6558753127214232	0.6138643476227432	0.6028203553516316	0	1.0	0.0
2102	None	None	None	None	None	0	0	0.21621621621621623	8	0.7358490566037735	39	0.7638888888888888	0.09433962264150944	7	5	47	3	0	0.8888888888888888	8	9	3.6666666666666665	55	0.03125	0.8085106382978723	0.01564966740762927	0.5327422575120115	8.116759034432002e-06	0.5000446417928238	0.000901787321859467	0.518710003541348	0.5179257128111108	0.5171774259366455	1.0	1.0	0.0
3946	6.444066450325642e-05	1.5786411459895336e-07	1.5382551312279481e-07	0.999995716077403	None	0.25	1	0.4	4	0.75	9	0.25	0.75	13	9	0	0	0	0.875	7	8	0.9333333333333333	14	0.0	0.8571428571428571	0.09996166565655708	0.5000787013703375	-0.08204212321621411	0.5000000000000001	0.026169815411925333	0.5317575101194485	0.6786034535151548	0.5106247404306206	0	0.07692307692307693	0.0
2550	None	None	None	None	None	0	0	0.6666666666666666	2	0.0	0	0.6666666666666666	0	0	0	3	0	0	0.6666666666666666	2	3	0.26666666666666666	4	0.0	1.0	0	0	0	0	0	0	0	0	0	0	0
3626	0.00026283521645169007	2.492796863469483e-06	-1.402866657867012e-06	0.9999921754468144	None	0.3333333333333333	1	0.5	4	0.6666666666666666	6	0.3055555555555556	0.6666666666666666	10	6	0	0	0	1.0	6	6	0.7333333333333333	11	0.0	0.4	0.006847799357970752	0.5785440706774477	0.15932467508887824	0.5720217120965141	-0.09449386309491961	0.5155970474926123	0.7412197313236695	0.5555458252586493	0	1.0	0.0
1937	None	None	None	None	None	0	0	0.3076923076923077	4	0.7058823529411765	12	0.76	0.47058823529411764	12	8	6	0	0	1.0	5	5	1.2666666666666666	19	0.0	0	-0.1174524342067675	0.6150779674047674	0.040036999480522854	0.6674415709228424	-0.09972513929500608	0.5051274782757547	0.6653553254494298	0.5975543173084025	0	1.0	0.0
2037	None	None	None	None	None	0	0	0.5	1	1.0	1	0.75	0	0	0	2	7	0	1.0	2	2	0.2	3	0.875	0	0	0	0	0	0	0	0	0	0	0	0
4272	0.004377528625235315	0.0011179610810359483	0.0008467705664290963	0.9993582646501693	None	0.25	1	0.4	4	0.75	9	0.25925925925925924	0.75	13	9	0	0	0	0.6666666666666666	6	9	0.9333333333333333	14	0.0	1.0	0.07963472100500778	0.5261330820556703	-0.007553151475454214	0.6718293653839662	0.06597082115339238	0.572158341980658	0.6092360070008433	0.5916008076976786	0	0.23076923076923078	0.0
7296	None	None	None	None	None	0.07142857142857142	1	0.3333333333333333	10	0.6190476190476191	26	0.6984126984126984	0.2619047619047619	18	11	25	6	0	0.7777777777777778	7	9	2.933333333333333	44	0.1276595744680851	0.7027027027027027	-0.037999824026267115	0.9998768683393321	9.73873774000443e-09	0.5062671258588507	-0.02755572153340773	0.6779984287732208	0.8274719596833678	0.9629332538718112	1.0	1.0	0.0
459	None	None	None	None	None	0	0	0.25	1	1.0	4	0.5	0	0	0	5	5	0	0.75	4	3	0.4	6	0.35714285714285715	0	0	0	0	0	0	0	0	0	0	0	0
705	None	None	None	None	None	0.25	1	0.4	4	0.7692307692307693	10	0.23809523809523808	0.7692307692307693	14	10	0	0	0	0.7777777777777778	9	7	1.0	15	0.0	1.0	0.06535882039743666	0.5999674749044488	-0.01918441449492186	0.6568045144260497	0.034745707023344806	0.5646765519438666	0.6094907589572853	0.6078284212382681	0	1.0	0.0
6888	0.00032891099546330404	5.959980830013596e-06	-4.9729526081462865e-06	0.9999438969822708	None	0	0	0.42857142857142855	3	0.75	6	0.3333333333333333	0.75	9	6	0	0	0	0.8333333333333334	6	5	0.6666666666666666	10	0.0	0.4	0.09099125224098739	0.5801512526177335	0.09407551521710432	0.5387467178973862	0.24784506908133697	0.5966951423901061	0.6971682340847498	0.5720292770452091	0	0.7777777777777778	0.0
4990	0.016039870233536625	0.010724724864321385	0.010311229367648939	0.9960013616616458	None	0.2	1	0.3333333333333333	4	0.8	12	0.20987654320987653	0.8	16	12	0	0	0	1.0	9	9	1.1333333333333333	17	0.0	1.0	0.006203412726361249	0.5621287414854774	0.007411522723372109	0.6775869826377798	0.17562413772472857	0.6484234503158671	0.7206147890182107	0.6306195639561424	0	1.0	0.0
290	None	None	None	None	None	0	0	0	0	0	0	1.0	0	0	0	0	4	0	1.0	1	1	0.06666666666666667	1	1.0	0	0	0	0	0	0	0	0	0	0	0	0
3483	None	None	None	None	None	0	0	0.22916666666666666	11	0.7142857142857143	50	0.8888888888888888	0.2571428571428571	25	18	46	3	0	1.0	9	9	4.8	72	0.033707865168539325	0.9375	0.10853347798265496	0.6186370401798962	-0.0999999999157302	0.5	0.09688589022753516	0.5199567594291594	0.7224138493952899	0.5468320420640309	1.0	1.0	0.0
2520	None	None	None	None	None	0	0	0	0	0	0	1.0	0	0	0	0	0	0	1.0	1	1	0.06666666666666667	1	0.0	0	0	0	0	0	0	0	0	0	0	0	0
7514	0.016100116919385277	0.010586387129292395	0.010252379120487423	0.9962088184660582	None	0.2	1	0.3333333333333333	4	0.8	12	0.20987654320987653	0.8	16	12	0	0	0	1.0	9	9	1.1333333333333333	17	0.0	1.0	0.006203412726361249	0.5621287414854774	0.007411522723372109	0.6775869826377798	0.17562413772472857	0.6484234503158671	0.7206147890182107	0.6306195639561424	0	1.0	0.0
651	None	None	None	None	None	0.25	1	0.4	4	0.75	9	0.25925925925925924	0.75	13	9	0	0	0	0.6666666666666666	9	6	0.9333333333333333	14	0.0	1.0	-0.06847328787693005	0.5691427028038359	-0.05255449219107835	0.6836663714537937	0.13505638088954605	0.5587944225332799	0.7194102553238593	0.6054993075787969	0	1.0	0.0
1376	None	None	None	None	None	0	0	0.4	2	0.8	4	0.4666666666666667	0.8	6	4	0	0	0	0.6	3	5	0.4666666666666667	7	0.0	0	-0.06915667361515893	0.5297020497506476	0.27727093455050883	0.9999990957475254	0.07426963169587115	0.6938853724590057	0.8846164979599063	0.992974444023176	0	0	0.0
386	None	None	None	None	None	0	0	0.5	2	0.75	3	0.6	0.75	5	3	0	0	0	0.4	2	5	0.4	6	0.0	0	-0.21630883943409182	0.9999998982246078	0.09400398674456634	0.5381880736301394	-0.09259436873210444	0.5107842212421972	0.8766947626127312	0.995645712272598	0	1.0	0.0
1451	None	None	None	None	None	0.10526315789473684	2	0.21951219512195122	9	0.7966101694915254	47	0.8472222222222222	0.5932203389830508	43	35	17	0	0	0.8888888888888888	9	8	4.066666666666666	61	0.0	0.8679245283018868	1.0101689656707741e-20	0.500000009005114	0.19922122922702962	0.9999936895811198	0.13913659853688118	0.6741419496195488	0.9381990468441844	0.9857047143215015	0	1.0	0.0
1295	None	None	None	None	None	0	0	0	0	0	0	1.0	0	0	0	0	4	0	1.0	1	1	0.06666666666666667	1	1.0	0	0	0	0	0	0	0	0	0	0	0	0
1378	None	None	None	None	None	0	0	0	0	0	0	1.0	0	0	0	0	0	0	1.0	1	1	0.06666666666666667	1	0.0	0	0	0	0	0	0	0	0	0	0	0	0
7035	0.026867671949050285	0.013414110757672933	0.013402437171134781	0.9927746537106077	None	0.2	1	0.3333333333333333	4	0.8	12	0.20987654320987653	0.8	16	12	0	0	0	1.0	9	9	1.1333333333333333	17	0.0	1.0	0.1460071768589381	0.5657771818062095	-0.09893354769696087	0.5123177976565556	0.33656028672556587	0.6791608694945315	0.8568645646608991	0.5877360013721719	0	1.0	0.0
992	None	None	None	None	None	0	0	0.25	1	1.0	4	0.5	0	0	0	5	5	0	0.75	4	3	0.4	6	0.35714285714285715	0	0	0	0	0	0	0	0	0	0	0	0
5247	1.3314943402867897e-05	4.5101151906431735e-07	5.7501086377807665e-09	0.9949725746650847	None	0	0	0.05555555555555555	1	1.0	25	0.6	0	0	0	26	0	0	0.5555555555555556	5	9	1.8	27	0.0	0.9090909090909091	0	0	0	0	0	0	0	0	0	0	0
3329	1.1537961405849284e-05	1.1537434903701708e-05	-1.1537430132655672e-05	0.9995931074779104	None	0.2	1	0.3333333333333333	4	0.8	12	0.20987654320987653	0.8	16	12	0	0	0	1.0	9	9	1.1333333333333333	17	0.0	1.0	0.09639732747221756	0.5529567250260067	-0.0722011572199218	0.6641950115800105	0.0001286166619644387	0.5381207323978772	0.6449644818640909	0.5864113563610488	0	1.0	0.0
813	None	None	None	None	None	0.09090909090909091	1	0.4166666666666667	10	0.5454545454545454	18	0.5555555555555556	0.42424242424242425	22	14	12	2	0	0.7777777777777778	7	9	2.3333333333333335	35	0.1	0.4827586206896552	0.00973118580534301	0.5776738125326706	0.08776776689964577	0.5334877783903539	0.1298691935022645	0.6500130967943337	0.6051607105563576	0.5879490707815627	1.0	1.0	0.0
4196	0.012036408272889374	0.0020195270418316915	0.001808071098822064	0.975600102117698	None	0.25	1	0.4	4	0.75	9	0.25	0.75	13	9	0	0	0	0.875	7	8	0.9333333333333333	14	0.0	0.8571428571428571	0.3915906468285641	0.6793372872336141	-0.09999999997986056	0.5000000000116182	0.09999980367590226	0.5000000121611382	0.8827245924423619	0.5622362254355374	0	0.9230769230769231	0.0
6636	1.6276354929262431e-06	6.91757011132571e-07	-4.897197318734988e-07	0.9996842573390203	None	0	0	0.3333333333333333	2	0.8571428571428571	6	0.36	0.8571428571428571	8	6	0	0	0	1.0	5	5	0.6	9	0.0	0	0.09666838276829541	0.5547092623055772	0.017017712774292388	0.6865721331003544	9.795006027611934e-06	0.5002853029610097	0.6043215694282775	0.5829754521122145	0	1.0	0.0
5116	0.014372520759703179	0.010817890052974042	0.006472468297939302	0.9958355246039131	None	0.2	1	0.3333333333333333	4	0.8	12	0.20987654320987653	0.8	16	12	0	0	0	1.0	9	9	1.1333333333333333	17	0.0	1.0	-0.09964494510177879	0.551747500770136	0.04587814726945012	0.6572101456743655	0.2432209314853746	0.6188769289274743	0.7997025923070448	0.6101163659848493	0	1.0	0.0
4631	4.649626385177684e-05	2.13744463936533e-07	2.0762031966874773e-08	0.9999863968200523	None	0	0	0.07894736842105263	3	0.9259259259259259	50	0.8888888888888888	0.018518518518518517	2	1	53	7	0	0.7777777777777778	7	9	3.7333333333333334	56	0.06422018348623854	0.9387755102040817	-0.05363407054150994	0.5	0.08851263852889588	0.5254252498475552	0.09999999451030993	0.5000000003795284	0.6682021822529579	0.5084815859809876	0.0	0	0.0
2604	6.1330543759979725e-09	6.102515157350017e-09	4.465512422251576e-09	0.9999997895593686	None	0	0	0	0	0	0	1.0	0	0	0	0	2	0	1.0	1	1	0.06666666666666667	1	0.5	0	0	0	0	0	0	0	0	0	0	0	0
2845	0.003081153455730345	0.00017856381236573018	-0.00016380192989936857	0.999588435050316	None	0.5	3	0.5714285714285714	8	0.5	9	0.40816326530612246	0.5	17	9	2	0	0	1.0	7	7	1.3333333333333333	20	0.0	0.42857142857142855	-0.046944785326854796	0.5134835261068318	-0.0999776555857317	0.5000222930420852	-0.09197205868314925	0.615664143077613	0.5623765581612014	0.5436569760601945	0	0.8823529411764706	0.0
167	None	None	None	None	None	0.25	1	0.4	4	0.75	9	0.25	0.75	13	9	0	0	0	0.875	8	7	0.9333333333333333	14	0.0	0.8571428571428571	0.04978446376000489	0.5585129187207216	-0.04732719492453629	0.6630112470957802	0.08951453924355614	0.5177902098712298	0.6407925951855167	0.5811965860046832	0	0.3076923076923077	0.0
6126	None	None	None	None	None	0	0	0.3125	10	0.6521739130434783	30	0.5925925925925926	0.45652173913043476	30	21	17	0	0	1.0	9	9	3.2	48	0.0	0.7692307692307693	0.06112504039425173	0.5569058072249411	0.023383656264159263	0.5455826522614211	0.20288683904514276	0.6421036246977718	0.6845820446411673	0.5822425406495696	0	0.2	0.0
4524	None	None	None	None	None	0	0	0.4166666666666667	5	0.6	9	0.6071428571428571	0.26666666666666666	7	4	9	0	0	0.5714285714285714	7	4	1.1333333333333333	17	0.0	0.8	0.013373120020692904	0.5439694622333114	0.09428187715824984	0.6463653777574889	-0.08229691543652602	0.5295362466379174	0.6688532620540318	0.574256452142559	0	1.0	0.0
2021	None	None	None	None	None	0.2	1	0.3333333333333333	4	0.8	12	0.20987654320987653	0.8	16	12	0	0	0	1.0	9	9	1.1333333333333333	17	0.0	1.0	0.05309085635441346	0.6563307522544092	3.3102783148538424e-06	0.5065247956940973	-0.11021283920886223	0.9728924579116766	0.7052669861267908	0.8050010053853686	0	1.0	0.0
3901	None	None	None	None	None	0.058823529411764705	1	0.2222222222222222	8	0.7843137254901961	40	0.654320987654321	0.7450980392156863	46	38	6	0	0	1.0	9	9	3.533333333333333	53	0.0	0.9090909090909091	-0.029818021327513163	0.5137160257726227	0.0999995946142506	0.5131932978056509	0.059981671501776815	0.539395965805272	0.6348419618048299	0.5221167668846356	0	0.15217391304347827	0.0
48	None	None	None	None	None	0.05263157894736842	1	0.175	7	0.8103448275862069	47	0.8333333333333334	0.017241379310344827	5	1	54	10	0	0.8888888888888888	8	9	4.0	60	0.09259259259259259	0.9615384615384616	-0.06039065868484149	0.6265957772996209	-0.07280925251809833	0.5227369946603687	0.0068291493286143186	0.5918632869846009	0.6355382048048533	0.5809744232828634	1.0	1.0	0.44390855202808527
4138	0.0003112022249188107	3.7589953445431247e-06	3.406077773607345e-07	0.999941722384221	None	0.25	1	0.4	4	0.75	9	0.25	0.75	13	9	0	0	0	0.875	7	8	0.9333333333333333	14	0.0	0.8571428571428571	0.06662680583789837	0.5809427665888602	0.03387081327238018	0.5108578021076312	-0.09990953414499533	0.5045154244375758	0.6708962407033483	0.5323003682422834	0	1.0	0.0
2652	0.011263688420980245	0.0070453654149675235	0.007023183809081774	0.9881659430706967	None	0.4	2	0.46153846153846156	6	0.6470588235294118	11	0.3392857142857143	0.6470588235294118	17	11	1	0	0	0.875	7	8	1.2666666666666666	19	0.0	0.6666666666666666	7.902762784127648e-27	0.5	0.052350810728651484	0.6796349603898422	0.09953528995155697	0.501824596306504	0.6114902376810467	0.5629470087264317	0	0.11764705882352941	0.0
3422	0.00012033208237072972	8.063815905443436e-05	-5.761058559046837e-05	0.999507748561061	None	0.2	1	0.3333333333333333	4	0.8	12	0.20987654320987653	0.8	16	12	0	0	0	1.0	9	9	1.1333333333333333	17	0.0	1.0	0.09999939607342871	0.5001464400015982	-0.09999931846912777	0.5000051215455267	0.12360554400649008	0.5561394626977956	0.7316642569326756	0.5188339958038423	0	1.0	0.0
3752	0.002636935016163256	0.0002456618872730794	0.00024561920218545396	0.9974891145889733	None	0.25	1	0.4	4	0.75	9	0.25925925925925924	0.75	13	9	0	0	0	0.6666666666666666	6	9	0.9333333333333333	14	0.0	1.0	-0.0070577207128819115	0.6424143768321606	0.12797293591014672	0.5663514401554104	0.06493086943060472	0.6257130805640053	0.6338691168922564	0.6119626003274683	0	1.0	0.0
5265	None	None	None	None	None	0.041666666666666664	1	0.2	10	0.7808219178082192	57	0.9259259259259259	0.4383561643835616	41	32	33	0	0	1.0	9	9	5.0	75	0.0	0.9253731343283582	0.06269530532967822	0.5	0.05260592097295354	0.6642234032177347	0.2825853182330547	0.6806139288609244	0.7443764075362839	0.6176508260655735	0	0.975609756097561	0.0
1837	None	None	None	None	None	0	0	0.3333333333333333	2	0.8571428571428571	6	0.36	0.8571428571428571	8	6	0	0	0	1.0	5	5	0.6	9	0.0	0	0.07862120215480187	0.582205400951664	0.0976545302352135	0.5066182315904456	0.36414335127295555	0.6458075922122406	0.7882571335476533	0.5792405105307267	0	1.0	0.0
5205	0.01209213030321438	0.010784220332914415	0.009041597306277705	0.9948608007026672	None	0	0	0.35714285714285715	5	0.5555555555555556	10	0.5	0.3888888888888889	11	7	8	0	0	0.625	5	8	1.3333333333333333	20	0.0	0.6666666666666666	-0.02486868318807639	0.5041710459489303	0.023934952689739587	0.6420739882691828	0.07280766330449764	0.5502592011821256	0.6140664160154448	0.5665019642665045	0	0	0.0
1930	None	None	None	None	None	0.25	1	0.36363636363636365	4	0.7857142857142857	11	0.2222222222222222	0.7857142857142857	15	11	0	0	0	0.8888888888888888	8	9	1.0666666666666667	16	0.0	1.0	-0.01288474153670469	0.6847223480662142	-0.02975840225814395	0.6374449568286538	-0.09679466544116458	0.6750366043156718	0.630965055453478	0.6660340851600149	0	1.0	0.0
3374	0.005263173280372714	0.0034472679571660924	0.002239478309910443	0.9980236813709543	None	0.25	1	0.4	4	0.7692307692307693	10	0.23809523809523808	0.7692307692307693	14	10	0	0	0	0.7777777777777778	7	9	1.0	15	0.0	1.0	0.04608383160008614	0.5584322120611022	0.060721537635958424	0.66686209012512	-0.09992324633781208	0.5008394307416122	0.6901290497181047	0.5770631209251711	0	0.14285714285714285	0.0
6196	0.016134558368142714	0.010829596440566353	0.010423598765638057	0.9960682111170167	None	0.2	1	0.3333333333333333	4	0.8	12	0.20987654320987653	0.8	16	12	0	0	0	1.0	9	9	1.1333333333333333	17	0.0	1.0	0.006203412726361249	0.5621287414854774	0.007411522723372109	0.6775869826377798	0.17562413772472857	0.6484234503158671	0.7206147890182107	0.6306195639561424	0	1.0	0.0
2133	None	None	None	None	None	0	0	0	0	0	0	1.0	0	0	0	0	0	0	1.0	1	1	0.06666666666666667	1	0.0	0	0	0	0	0	0	0	0	0	0	0	0
195	None	None	None	None	None	0.058823529411764705	1	0.4166666666666667	15	0.4807692307692308	25	0.75	0.15384615384615385	16	8	37	11	0	0.8888888888888888	8	9	3.6	54	0.15714285714285714	0.8260869565217391	0.0890806345485641	0.5740122188793655	-0.06088326586531199	0.6484517285800818	0.03847824853267005	0.5413119782899434	0.6546671228308449	0.588726192523085	1.0	1.0	0.0
2566	0.0003817652557025399	6.904408975223964e-06	4.254849476167105e-06	0.9999793960187463	None	0.2	1	0.3076923076923077	4	0.7647058823529411	13	0.30158730158730157	0.7058823529411765	16	12	2	2	0	0.7777777777777778	9	7	1.2666666666666666	19	0.5	0.5714285714285714	-0.13822557879234573	0.703963466524594	-0.09997121130221413	0.500105507313937	0.026700059092275925	0.6562712407093605	0.6893116324750259	0.6235074172128195	1.0	1.0	0.0
5888	0.016191276489151335	0.010898169467475604	0.010618446278265938	0.9962966462857594	None	0.2	1	0.3333333333333333	4	0.8	12	0.20987654320987653	0.8	16	12	0	0	0	1.0	9	9	1.1333333333333333	17	0.0	1.0	0.006203412726361249	0.5621287414854774	0.007411522723372109	0.6775869826377798	0.17562413772472857	0.6484234503158671	0.7206147890182107	0.6306195639561424	0	1.0	0.0
1987	None	None	None	None	None	0	0	0.5	1	1.0	1	0.75	0	0	0	2	7	0	1.0	2	2	0.2	3	0.875	0	0	0	0	0	0	0	0	0	0	0	0
2609	0.00039311588770235236	6.603162953241863e-05	-8.423819519124817e-06	0.998370504014794	None	0	0	0.1111111111111111	5	0.8769230769230769	57	0.8271604938271605	0.03076923076923077	5	2	61	2	0	1.0	9	9	4.466666666666667	67	0.016260162601626018	0.8333333333333334	-0.08826725749325524	0.5411293367022497	0.04756669285002968	0.5426608917992324	-0.09986097362348752	0.5007800337931849	0.652670596547827	0.5282257541856276	1.0	1.0	0.0
4865	1.7370833686543314e-05	1.8297528108450451e-06	-3.927105687809764e-09	0.9937684442330118	None	0	0	0.03571428571428571	1	1.0	40	0.9333333333333333	0	0	0	41	2	0	0.5555555555555556	5	9	2.8	42	0.023255813953488372	0.918918918918919	0	0	0	0	0	0	0	0	0	0	0
576	None	None	None	None	None	0	0	0	0	0	0	1.0	0	0	0	0	0	0	1.0	1	1	0.06666666666666667	1	0.0	0	0	0	0	0	0	0	0	0	0	0	0
6455	0.0	0.0	0.0	1.0	None	0	0	0	0	0	0	1.0	0	0	0	0	0	0	1.0	1	1	0.06666666666666667	1	0.0	0	0	0	0	0	0	0	0	0	0	0	0
1184	None	None	None	None	None	0	0	0.1	4	0.8947368421052632	51	0.9365079365079365	0	1	0	57	0	0	0.7777777777777778	7	9	3.933333333333333	59	0.0	0.9230769230769231	0	0	0	0	0	0	0	0	0	0	0
376	None	None	None	None	None	0	0	0.25	1	1.0	3	1.0	1.0	4	3	0	0	0	0.2	5	1	0.3333333333333333	5	0.0	0	-0.09285469537483122	0.5254156123432884	0.14555481201687043	0.5586065082211836	-0.09740240283665205	0.5085861815881486	0.7567432862397167	0.5309276986804011	0	0	0.0
1152	None	None	None	None	None	0	0	0	0	0	0	1.0	0	0	0	0	4	0	1.0	1	1	0.06666666666666667	1	1.0	0	0	0	0	0	0	0	0	0	0	0	0
4669	0.016052247742793038	0.010759873256630725	0.010030606164180113	0.996012149773656	None	0.2	1	0.3333333333333333	4	0.8	12	0.20987654320987653	0.8	16	12	0	0	0	1.0	9	9	1.1333333333333333	17	0.0	1.0	0.006203412726361249	0.5621287414854774	0.007411522723372109	0.6775869826377798	0.17562413772472857	0.6484234503158671	0.7206147890182107	0.6306195639561424	0	1.0	0.0
1166	None	None	None	None	None	0	0	0.09433962264150944	5	0.8961038961038961	69	0.9753086419753086	0.06493506493506493	7	5	71	0	0	1.0	9	9	5.266666666666667	79	0.0	0.9859154929577465	0.09205049535659784	0.5269757857963201	0.022669695744031243	0.6603951907881576	0.07700845021534007	0.5767558685773628	0.6111260121042084	0.5892448685690901	0	0	0.0
2458	None	None	None	None	None	0.3333333333333333	1	0.5	4	0.6666666666666666	6	0.3055555555555556	0.6666666666666666	10	6	0	0	0	1.0	6	6	0.7333333333333333	11	0.0	0.4	0.008095971842225994	0.5793946337258031	-0.09999965986313777	0.5000021108797839	7.025134652127857e-06	0.5000849078299041	0.6205437186130556	0.526694333519483	0	1.0	0.0
7415	0.01622365424622852	0.010707872831907972	0.009935357684280088	0.9959890622676496	None	0.2	1	0.3333333333333333	4	0.8	12	0.20987654320987653	0.8	16	12	0	0	0	1.0	9	9	1.1333333333333333	17	0.0	1.0	0.006203412726361249	0.5621287414854774	0.007411522723372109	0.6775869826377798	0.17562413772472857	0.6484234503158671	0.7206147890182107	0.6306195639561424	0	1.0	0.0
1484	None	None	None	None	None	0	0	0.3333333333333333	2	0.8571428571428571	6	0.36	0.8571428571428571	8	6	0	0	0	1.0	5	5	0.6	9	0.0	0	0.08063505631877174	0.5377916363309435	0.09214860509466352	0.5346872178039235	0.04009651500636021	0.5466947411042146	0.558900610617147	0.5397287670988924	0	1.0	0.0
6065	None	None	None	None	None	0	0	0.2857142857142857	6	0.7241379310344828	21	0.4305555555555556	0.6206896551724138	24	18	6	0	0	0.8888888888888888	9	8	2.066666666666667	31	0.0	0.6153846153846154	-0.11450831371840768	0.9908212415958693	0.09999945701685554	0.5000062353149005	5.511743135729378e-05	0.5069858634933733	0.7574965575787501	0.8277651892206985	0	0.9583333333333334	0.0
1489	None	None	None	None	None	0	0	0.018518518518518517	1	1.0	79	1.0	0.02531645569620253	2	2	78	0	0	1.0	9	9	5.4	81	0.0	1.0	0.05050359867281773	0.5043833184203615	0.0010995373833821425	0.5012487940126525	0.09840459526935796	0.5016059465223458	0.5980522606529014	0.5024127077305351	0	1.0	0.0
1595	None	None	None	None	None	0	0	0	0	0	0	1.0	0	0	0	0	0	0	1.0	1	1	0.06666666666666667	1	0.0	0	0	0	0	0	0	0	0	0	0	0	0
2584	0.001248856220371238	7.010352596501441e-06	-5.706926463481425e-06	0.999281510491595	None	0	0	0.75	3	0.3333333333333333	1	0.5555555555555556	0.3333333333333333	4	1	0	0	0	1.0	3	3	0.3333333333333333	5	0.0	1.0	0.2673842963183734	0.5570376763525529	0.08743298471510637	0.5569736452287617	-0.11872979994884436	0.5716864901915074	0.8295098383536614	0.561911654769498	0	1.0	0.0
6059	None	None	None	None	None	0.1111111111111111	1	0.3333333333333333	7	0.6896551724137931	20	0.38271604938271603	0.6896551724137931	27	20	3	0	0	1.0	9	9	2.066666666666667	31	0.0	0.7272727272727273	-0.008679348006248986	0.6676091863823852	0.0076901761481604405	0.6715542091358085	-0.05856748986393884	0.6553252945414263	0.637673821423233	0.6648645089256024	0	0.9629629629629629	0.0
2676	3.840368490719917e-09	3.788127969184245e-09	-4.868680380212902e-10	0.9999998916688171	None	0	0	0	0	0	0	1.0	0	0	0	0	1	0	1.0	1	1	0.06666666666666667	1	0.25	0	0	0	0	0	0	0	0	0	0	0	0
6305	2.7373408893859206e-08	2.4451955541255392e-08	-2.2264196981778392e-08	0.9999959333396112	None	0.1111111111111111	1	0.4	8	0.5555555555555556	15	0.4603174603174603	0.5185185185185185	22	14	6	0	0	0.7777777777777778	9	7	1.9333333333333333	29	0.0	0.8888888888888888	0.09990963064941356	0.5009811394452381	0.09943329945156748	0.5013305512268819	5.3330223433202365e-08	0.500036459093326	0.6152438296135464	0.5007827174158213	0	0.9545454545454546	0.0
1950	None	None	None	None	None	0	0	0.3333333333333333	2	0.8571428571428571	6	0.36	0.8571428571428571	8	6	0	0	0	1.0	5	5	0.6	9	0.0	0	0.07862120215480187	0.582205400951664	0.0976545302352135	0.5066182315904456	0.36414335127295555	0.6458075922122406	0.7882571335476533	0.5792405105307267	0	1.0	0.0
5634	0.01600383513263083	0.01070219294368557	0.010290127183931016	0.9962620624200874	None	0.2	1	0.3333333333333333	4	0.8	12	0.20987654320987653	0.8	16	12	0	0	0	1.0	9	9	1.1333333333333333	17	0.0	1.0	0.006203412726361249	0.5621287414854774	0.007411522723372109	0.6775869826377798	0.17562413772472857	0.6484234503158671	0.7206147890182107	0.6306195639561424	0	1.0	0.0
1278	None	None	None	None	None	0	0	0	0	0	0	1.0	0	0	0	0	0	0	1.0	1	1	0.06666666666666667	1	0.0	0	0	0	0	0	0	0	0	0	0	0	0
2551	0.0002599894585182182	1.835806762058771e-06	-3.7536001410965453e-08	0.9999999952145391	None	0.3333333333333333	1	0.5	4	0.6666666666666666	6	0.4074074074074074	0.6666666666666666	10	6	0	0	0	0.3333333333333333	3	9	0.7333333333333333	11	0.0	1.0	-0.017983198137651105	0.638092707866533	-0.0065584541179237845	0.5642753830178906	0.09397618594666018	0.5065564319694906	0.6293456618631125	0.5705147359651973	0	0	0.0
26	None	None	None	None	None	0	0	0.25	1	1.0	3	1.0	1.0	4	3	0	3	0	0.2	5	1	0.3333333333333333	5	1.0	0	0.09710320824425099	0.5046164433301511	0.003998381455420472	0.5098665362717736	4.3518781371080325e-05	0.5000725642439114	0.6095121962461547	0.5048521663378377	1.0	1.0	0.0
747	None	None	None	None	None	0	0	0.25	3	0.7333333333333333	11	0.68	0	0	0	16	9	0	1.0	5	5	1.1333333333333333	17	0.25	0.6666666666666666	0	0	0	0	0	0	0	0	0	0	0
3386	2.3439744278757386e-08	2.165844270107193e-08	2.165348696344589e-08	0.9999971557002996	None	0	0	0.3333333333333333	1	1.0	2	1.0	1.0	3	2	0	0	0	0.25	1	4	0.26666666666666666	4	0.0	0	0.029974199072053738	0.5	-0.04771840538429547	0.6667501602458749	9.25063977012929e-15	0.5000000000050111	0.5876575097731046	0.5575375636100356	0	0	0.0
2666	0.0	0.0	0.0	1.0	None	0	0	0	0	0	0	1.0	0	0	0	0	0	0	1.0	1	1	0.06666666666666667	1	0.0	0	0	0	0	0	0	0	0	0	0	0	0
3177	0.005502361027816916	0.0024552751348117983	0.0016080792959602282	0.9988056350560448	None	0	0	0.4166666666666667	5	0.5333333333333333	8	0.2361111111111111	0.4	11	6	5	4	0	0.8888888888888888	8	9	1.1333333333333333	17	0.4444444444444444	0.15384615384615385	0.09998739242984592	0.5005199443621884	0.22287175133600093	0.5835024007499399	-0.08557851780677425	0.561267808858558	0.798629719302508	0.5486420560013703	1.0	1.0	0.1460830911591116
616	None	None	None	None	None	0	0	0	0	0	0	1.0	0	0	0	0	4	0	1.0	1	1	0.06666666666666667	1	1.0	0	0	0	0	0	0	0	0	0	0	0	0
1583	None	None	None	None	None	0.3333333333333333	2	0.42857142857142855	6	0.6111111111111112	11	0.3125	0.6111111111111112	16	11	3	3	0	1.0	8	8	1.3333333333333333	20	0.6	0.8333333333333334	-0.09999999560376575	0.5000033830974764	-0.005938619919100993	0.6487350363002257	0.09732503979076258	0.5027512426198001	0.698960983666247	0.5518547273109029	0.9375	0.9375	0.0
3833	2.1273538339152022e-05	1.725909693390665e-05	-1.7258484119404287e-05	0.99615010074163	None	0.2	3	0.42424242424242425	14	0.5531914893617021	26	0.7777777777777778	0.5319148936170213	38	25	10	0	0	0.7777777777777778	9	7	3.2666666666666666	49	0.0	0.7619047619047619	0.012736851920310769	0.531878813953453	0.27815563312098757	0.6700985974886682	5.8337118469237205e-06	0.5000399187763344	0.7801337384906697	0.5692584744142669	0	0.9473684210526315	0.0
4772	0.0006729343457631731	2.898924496509239e-06	-2.8853680681453777e-06	0.9999999395683001	None	0.2	1	0.3333333333333333	4	0.8	12	0.20987654320987653	0.8	16	12	0	0	0	1.0	9	9	1.1333333333333333	17	0.0	1.0	0.0019685802522328264	0.5673348477352619	0.041821591182178354	0.666768461023498	0.20390624843935976	0.6540287675619264	0.7046121217192799	0.6303679224529697	0	1.0	0.0
7038	None	None	None	None	None	0	0	0.25	4	0.7142857142857143	15	0.7666666666666667	0.2857142857142857	9	6	13	9	0	0.8333333333333334	6	5	1.5333333333333334	23	0.3333333333333333	0.3333333333333333	0.09918413657478478	0.5027764186767684	0.04730902142192598	0.6261561608566691	0.0018257191107683077	0.5045667900895697	0.6075531300085413	0.5453033360794702	1.0	1.0	0.0
2990	0.00013595007269197903	4.489797642161796e-06	-2.2527802889743284e-06	0.9999963468232458	None	0	0	0.6	3	0.6	3	0.4666666666666667	0.6	6	3	0	1	0	0.6	5	3	0.4666666666666667	7	1.0	1.0	3.7593273899528885e-20	0.5000000000000284	0.06151081842974362	0.5028781024488733	-0.08401407063808516	0.5038908064894253	0.6447976018407096	0.502256324438342	1.0	1.0	0.0
121	None	None	None	None	None	0.2	1	0.3333333333333333	4	0.8	12	0.20987654320987653	0.8	16	12	0	0	0	1.0	9	9	1.1333333333333333	17	0.0	1.0	0.006713198342680049	0.5130933573819405	1.3084439532940683e-13	0.5000000000219728	-0.04195933413442937	0.6490714064180773	0.5788789969822341	0.5553839211533576	0	0.625	0.0
778	None	None	None	None	None	0.25	1	0.36363636363636365	4	0.7857142857142857	11	0.2222222222222222	0.7857142857142857	15	11	0	0	0	0.8888888888888888	8	9	1.0666666666666667	16	0.0	1.0	0.03956189148136555	0.5686344269318102	0.0009557239510183805	0.5622625920733697	0.01171757121472378	0.5797859071913805	0.5640792695163089	0.570242854739621	0	1.0	0.0
7162	0.01359462361060124	0.003877623295528166	0.0006202840950335855	0.997944393622924	None	0.2	1	0.3333333333333333	4	0.8	12	0.20987654320987653	0.8	16	12	0	0	0	1.0	9	9	1.1333333333333333	17	0.0	1.0	0.09662184007576516	0.5525390845879584	-0.08643601913186198	0.5395324746686977	-0.07926031367427586	0.7141672056497729	0.6892480626312882	0.6054840327183488	0	0.9375	0.0
781	None	None	None	None	None	0	0	0	0	0	0	1.0	0	0	0	0	0	0	1.0	1	1	0.06666666666666667	1	0.0	0	0	0	0	0	0	0	0	0	0	0	0
4975	0.0	0.0	0.0	1.0	None	0	0	0	0	0	0	1.0	0	0	0	0	0	0	1.0	1	1	0.06666666666666667	1	0.0	0	0	0	0	0	0	0	0	0	0	0	0
3698	3.505043320353288e-05	3.6540604276881897e-06	2.9452773143725904e-06	0.9943733615938962	None	0	0	0.4	4	0.5833333333333334	7	0.7	0.08333333333333333	2	1	11	4	0	0.8	4	5	0.9333333333333333	14	0.16	0	1.4841541010379444e-07	0.5000003680652096	6.651580799266825e-14	0.5	-0.09996804248829401	0.5000362350150762	0.615680570796106	0.5000122010267807	1.0	1.0	0.0
4774	0.012263708413300515	0.010993091129828284	0.009313811625892182	0.9948687373645198	None	0	0	0.35714285714285715	5	0.5555555555555556	10	0.5	0.3888888888888889	11	7	8	0	0	0.625	5	8	1.3333333333333333	20	0.0	0.6666666666666666	-0.02486868318807639	0.5041710459489303	0.023934952689739587	0.6420739882691828	0.07280766330449764	0.5502592011821256	0.6140664160154448	0.5665019642665045	0	0	0.0
6118	None	None	None	None	None	0.1111111111111111	1	0.35	7	0.6428571428571429	18	0.625	0.5357142857142857	22	15	7	2	0	0.75	8	6	2.0	30	0.18181818181818182	0.5217391304347826	0.06204027457113252	0.5805196758888244	-0.006738651261119097	0.665446051101339	-0.011029278229064698	0.6757074650329183	0.639009018550943	0.6415796578118946	0.9318181818181819	0.8636363636363636	0.0
4619	7.28472512992072e-05	7.425362617849515e-07	-3.488408409119271e-07	0.9999993667441879	None	0.2	1	0.3333333333333333	4	0.8	12	0.20987654320987653	0.8	16	12	0	0	0	1.0	9	9	1.1333333333333333	17	0.0	1.0	-0.6525536069712402	0.9996728046423595	-0.015413426941734929	0.6448649241226203	-0.09998918747068468	0.5000234007859863	0.9331344062339653	0.9465336507438342	0	1.0	0.0
7219	0.026988957497850217	0.01344266821129734	0.013350075513857747	0.9926705854473984	None	0.2	1	0.3333333333333333	4	0.8	12	0.20987654320987653	0.8	16	12	0	0	0	1.0	9	9	1.1333333333333333	17	0.0	1.0	0.1460071768589381	0.5657771818062095	-0.09893354769696087	0.5123177976565556	0.33656028672556587	0.6791608694945315	0.8568645646608991	0.5877360013721719	0	1.0	0.0
3859	0.0016251706689245874	7.090258433559377e-05	-7.018364418839661e-05	0.9953943028353828	None	0.4	2	0.5	6	0.4666666666666667	7	0.4857142857142857	0.4	10	6	6	5	0	0.7142857142857143	5	7	1.1333333333333333	17	0.4166666666666667	0.5	0.010990867702629855	0.6731867976929903	9.558032006447449e-06	0.5000052398290767	-0.07326029898806456	0.5449972845587291	0.6067607857531706	0.5746977500933028	0.9	0.9	0.39494193747299544
4662	0.0002858100750178181	2.1733631273757434e-06	8.391907687596523e-07	0.9999595710703192	None	0.25	1	0.4	4	0.7692307692307693	10	0.23809523809523808	0.7692307692307693	14	10	0	0	0	0.7777777777777778	9	7	1.0	15	0.0	1.0	0.029121684370402124	0.5613567921463406	0.09988886073793805	0.5027921914009894	-0.002027211681172077	0.6631740239099149	0.6100790883371116	0.5773172606000946	0	0.9285714285714286	0.0
7019	0.0003465142137433337	0.0001775248424612975	0.00013235149423210132	0.9961778584393508	None	0	0	0.25806451612903225	8	0.6818181818181818	30	0.5679012345679012	0.18181818181818182	14	8	31	1	0	1.0	9	9	3.066666666666667	46	0.016666666666666666	0.6829268292682927	-0.07070665331693565	0.9895004359126539	-0.03474216231138395	0.6287856755942984	-0.09783612962550692	0.5033851978760512	0.6214751489636885	0.8449425283148969	1.0	1.0	0.0
2711	7.729331362666317e-05	1.7925546528642687e-05	-1.7152486414541516e-05	0.9953093225054933	None	0	0	0.1	2	0.9259259259259259	25	0.6904761904761905	0	1	0	27	9	0	0.8571428571428571	6	7	1.9333333333333333	29	0.15789473684210525	0.16666666666666666	0	0	0	0	0	0	0	0	0	0	0
5213	0.016134287101255338	0.010892809835415053	0.010351565106553202	0.9958690329367902	None	0.2	1	0.3333333333333333	4	0.8	12	0.20987654320987653	0.8	16	12	0	0	0	1.0	9	9	1.1333333333333333	17	0.0	1.0	0.006203412726361249	0.5621287414854774	0.007411522723372109	0.6775869826377798	0.17562413772472857	0.6484234503158671	0.7206147890182107	0.6306195639561424	0	1.0	0.0
5320	0.0003461551609083592	8.484126594135183e-06	1.0052423603269416e-06	0.9999863741846137	None	0.047619047619047616	1	0.3181818181818182	14	0.6031746031746031	38	0.8024691358024691	0.2857142857142857	29	18	35	0	0	1.0	9	9	4.333333333333333	65	0.0	0.8571428571428571	-0.04856184857298192	0.694090960867669	-0.0918848824788243	0.5256648750916076	0.058830383215594764	0.6889568212380729	0.6778659181038269	0.6393253776292541	0	1.0	0.0
2597	None	None	None	None	None	0.2727272727272727	3	0.56	14	0.4	14	0.5138888888888888	0.37142857142857144	27	13	9	0	0	0.8888888888888888	9	8	2.466666666666667	37	0.0	0.5714285714285714	-0.09999999933610726	0.500000013367356	0.1522673055399705	0.5825640004857212	-0.08826588619885002	0.5917903234738586	0.7596719762117808	0.5584547529056055	0	1.0	0.0
6683	None	None	None	None	None	0	0	0.2727272727272727	6	0.7419354838709677	23	0.4074074074074074	0.7419354838709677	29	23	3	0	0	1.0	9	9	2.2	33	0.0	0.5925925925925926	-0.009288829410816466	0.5047875758656493	-0.033596271569530115	0.6560650805983832	-0.016916930670979456	0.6737917433754851	0.5950473641253571	0.6138317790436405	0	1.0	0.0
1014	None	None	None	None	None	0.05555555555555555	1	0.358974358974359	14	0.5535714285714286	31	0.7160493827160493	0.2857142857142857	28	16	29	5	0	1.0	9	9	3.8666666666666667	58	0.1	0.8	0.09999985724287044	0.5000046267882816	0.04436689111777479	0.5591301171997395	0.07341025629580589	0.999999999922405	0.5698143895987445	0.9996061143776619	1.0	1.0	0.0
6930	0.01611131546451911	0.010859146679178203	0.010486802850267705	0.9963459214996169	None	0.2	1	0.3333333333333333	4	0.8	12	0.20987654320987653	0.8	16	12	0	0	0	1.0	9	9	1.1333333333333333	17	0.0	1.0	0.006203412726361249	0.5621287414854774	0.007411522723372109	0.6775869826377798	0.17562413772472857	0.6484234503158671	0.7206147890182107	0.6306195639561424	0	1.0	0.0
3286	0.0002478747280184639	0.00015790093318506773	5.93546128779856e-06	0.9996780425899675	None	0.3333333333333333	1	0.5	4	0.7	7	0.2857142857142857	0.7	11	7	0	0	0	0.8571428571428571	7	6	0.8	12	0.0	0.6666666666666666	1.5574398663622963e-07	0.5000016140490929	0.1413312789581256	0.5867500897472596	-0.09992165506665755	0.5004813952404971	0.7287852331711613	0.5293394650397409	0	1.0	0.0
5700	0.016117300223002284	0.010800657460162837	0.01045980431322105	0.9962016648720257	None	0.2	1	0.3333333333333333	4	0.8	12	0.20987654320987653	0.8	16	12	0	0	0	1.0	9	9	1.1333333333333333	17	0.0	1.0	0.006203412726361249	0.5621287414854774	0.007411522723372109	0.6775869826377798	0.17562413772472857	0.6484234503158671	0.7206147890182107	0.6306195639561424	0	1.0	0.0
[truncated: 6,227 more rows]
