# Supplementary material for: Constrained by Design: Influence of Genetic Encodings on Evolved Traits of Robots
Source: Front Robot AI. 2021 Jun 15;8:672379. doi: 10.3389/frobt.2021.672379 (PMC8239187; doi:10.3389/frobt.2021.672379)
Supplement: Supplementary file 2 [file DataSheet1.ZIP › hyperplasticoding_plane_7_snapshots_ids.tsv]

generation	robot_id	fitness	novelty	novelty_pop	cons_fitness
145	7113	0.010471032559663338	None	0.0	0.010471032559663338
145	6822	0.010711713263374938	None	0.0	0.010711713263374938
145	7307	0.003738676339226764	None	0.0	0.003738676339226764
145	7334	-6.822983229717854e-09	None	0.25701886585535083	-6.822983229717854e-09
145	7329	-0.1	None	0.20779412231438288	-0.1
145	6948	0.011460433201894294	None	0.0	0.011460433201894294
145	6846	0.0006213548776097329	None	1.0373583268424251	0.0006213548776097329
145	7347	0.00012607825839119197	None	0.3256042933812502	0.00012607825839119197
145	7311	3.845727319388617e-06	None	0.0	3.845727319388617e-06
145	7128	0.013041115615193138	None	0.0	0.013041115615193138
145	7169	0.010791363877637229	None	0.0	0.010791363877637229
145	7319	9.315914278532541e-06	None	0.0	9.315914278532541e-06
145	7213	0.010652834334508731	None	0.0	0.010652834334508731
145	6759	0.011783530448284722	None	0.0	0.011783530448284722
145	7251	0.013765310685599927	None	0.0	0.013765310685599927
145	6855	0.011063548611746285	None	0.0	0.011063548611746285
145	5326	0.01081129181094442	None	0.0	0.01081129181094442
145	6967	0.013465337298718592	None	0.0	0.013465337298718592
145	7304	-0.1	None	0.20779412231438288	-0.1
145	7312	-0.1	None	0.20779412231438288	-0.1
145	6474	0.010607948225284618	None	0.0	0.010607948225284618
145	7326	1.1059271707498733e-05	None	0.0	1.1059271707498733e-05
145	7281	0.011580059746122858	None	0.0	0.011580059746122858
145	7256	0.000886941762580477	None	0.3317381859149193	0.000886941762580477
145	7308	0.010187406548448926	None	0.0	0.010187406548448926
145	7279	1.8723350903275658e-05	None	0.0	1.8723350903275658e-05
145	7316	6.505439774548006e-07	None	0.4811878521262624	6.505439774548006e-07
145	7302	-2.3739743740200315e-06	None	0.5755030355223736	-2.3739743740200315e-06
145	7152	0.013740586871526716	None	0.0	0.013740586871526716
145	6412	0.010302384892306903	None	0.0	0.010302384892306903
145	7297	2.78695509656848e-08	None	0.0	2.78695509656848e-08
145	7219	0.013350075513857747	None	0.0	0.013350075513857747
145	7327	0.009670681276481706	None	0.0	0.009670681276481706
145	7339	3.892637313895169e-08	None	0.34499276071810203	3.892637313895169e-08
145	6860	0.010492337212109454	None	0.0	0.010492337212109454
145	5401	0.010940673703788133	None	0.0	0.010940673703788133
145	7238	2.3040609735132903e-07	None	0.0	2.3040609735132903e-07
145	7342	-6.807117539367236e-07	None	0.0	-6.807117539367236e-07
145	6909	0.012930298950279572	None	0.0	0.012930298950279572
145	7199	0.004847554842210026	None	0.27983253693033994	0.004847554842210026
145	7066	1.7799876586529646e-08	None	0.27431660279154324	1.7799876586529646e-08
145	6054	0.010521628675481532	None	0.0	0.010521628675481532
145	6421	0.01114811371174592	None	0.0	0.01114811371174592
145	7285	0.004316700644964356	None	0.0	0.004316700644964356
145	7309	-3.3943467085864997e-09	None	0.0	-3.3943467085864997e-09
145	7109	0.010634135920409822	None	0.0	0.010634135920409822
145	7227	0.0019485782451858092	None	0.0	0.0019485782451858092
145	7085	0.010445886427441528	None	0.0	0.010445886427441528
145	7310	5.348024337670567e-07	None	0.0	5.348024337670567e-07
145	7278	-0.00025154906020299385	None	0.0	-0.00025154906020299385
145	7249	-2.1031745428475583e-06	None	0.4811878521262624	-2.1031745428475583e-06
145	6657	0.010158476252220213	None	0.0	0.010158476252220213
145	7284	0.0009886074766615174	None	0.28559301113053936	0.0009886074766615174
145	7335	-4.403037024850171e-07	None	0.4811878521262624	-4.403037024850171e-07
145	7267	-0.1	None	0.20779412231438288	-0.1
145	7295	0.010130560645508727	None	0.0	0.010130560645508727
145	7024	0.002754883281139744	None	0.0	0.002754883281139744
145	7205	0.0010595105353150191	None	0.3317381859149193	0.0010595105353150191
145	7244	0.013688577905112536	None	0.0	0.013688577905112536
145	6270	0.010707664541515217	None	0.0	0.010707664541515217
145	6985	0.01043228874188359	None	0.0	0.01043228874188359
145	7322	-4.8856723779010193e-14	None	0.0	-4.8856723779010193e-14
145	7255	0.005140684338229162	None	0.27983253693033994	0.005140684338229162
145	7328	0.010567627682385316	None	0.0	0.010567627682385316
145	6878	0.010871672844212567	None	0.0	0.010871672844212567
145	7106	0.011643978507572027	None	0.0	0.011643978507572027
145	6798	0.010573104319112622	None	0.0	0.010573104319112622
145	6723	0.010199658799000685	None	0.0	0.010199658799000685
145	6847	0.011373063588243158	None	0.0	0.011373063588243158
145	7333	0.0015358720423898984	None	0.0	0.0015358720423898984
145	7101	0.011027930652371154	None	0.0	0.011027930652371154
145	6273	0.010672804858662975	None	0.0	0.010672804858662975
145	7306	-0.1	None	0.20779412231438288	-0.1
145	7229	0.010194566800856885	None	0.0	0.010194566800856885
145	7258	-4.573987058889363e-06	None	0.5190641949460348	-4.573987058889363e-06
145	7201	0.013475440738975818	None	0.0	0.013475440738975818
145	7318	-2.575832446735868e-07	None	0.0	-2.575832446735868e-07
145	7291	0.010740830045817079	None	0.0	0.010740830045817079
145	7068	0.013434948818237265	None	0.0	0.013434948818237265
145	6593	0.01112464017671809	None	0.0	0.01112464017671809
145	6775	0.01080626617095685	None	0.0	0.01080626617095685
145	7314	-0.00015143034144222007	None	0.15778537576458018	-0.00015143034144222007
145	7270	0.00422237148076241	None	0.0	0.00422237148076241
145	6964	0.010188553988421363	None	0.0	0.010188553988421363
145	7294	0.00044104564446761766	None	0.12026370327809707	0.00044104564446761766
145	6972	0.010849831928269936	None	0.0	0.010849831928269936
145	7268	0.011024907272170393	None	0.0	0.011024907272170393
145	7262	0.013645951394895326	None	0.0	0.013645951394895326
145	7192	-1.2803158001797077e-11	None	0.0	-1.2803158001797077e-11
145	7320	0.010042217333448861	None	0.0	0.010042217333448861
145	7301	3.0714367939758704e-08	None	0.29506629602071655	3.0714367939758704e-08
145	7239	0.013075268576965008	None	0.0	0.013075268576965008
145	7165	0.0020933395327014984	None	0.0	0.0020933395327014984
145	7236	-1.2332600539700225e-09	None	0.3831182538337265	-1.2332600539700225e-09
145	6864	0.013179623075499901	None	0.0	0.013179623075499901
145	7260	0.012836107884795759	None	0.0	0.012836107884795759
145	6451	0.013144453929893067	None	0.0	0.013144453929893067
145	6486	0.010752926504199442	None	0.0	0.010752926504199442
145	7230	0.01342172109451645	None	0.0	0.01342172109451645
145	7341	0.00047614505887972816	None	0.0	0.00047614505887972816
143	7113	0.010471032559663338	None	0.0	0.010471032559663338
143	7240	0.010947286514946208	None	0.0	0.010947286514946208
143	6822	0.010711713263374938	None	0.0	0.010711713263374938
143	7233	0.0016510774747716713	None	0.0	0.0016510774747716713
143	6807	0.01164583554485341	None	0.02480311941099752	0.01164583554485341
143	5771	0.01091988796175013	None	0.0	0.01091988796175013
143	7099	3.443079453315822e-08	None	0.25760009434288894	3.443079453315822e-08
143	6948	0.011460433201894294	None	0.02480311941099752	0.011460433201894294
143	6846	0.0006213548776097329	None	0.9604341814025478	0.0006213548776097329
143	7128	0.013041115615193138	None	0.0	0.013041115615193138
143	7169	0.010791363877637229	None	0.0	0.010791363877637229
143	7213	0.010652834334508731	None	0.0	0.010652834334508731
143	6759	0.011783530448284722	None	0.02480311941099752	0.011783530448284722
143	6855	0.011063548611746285	None	0.0	0.011063548611746285
143	5326	0.01081129181094442	None	0.0	0.01081129181094442
143	6967	0.013465337298718592	None	0.0	0.013465337298718592
143	7112	9.202968500288248e-05	None	0.49410665122177705	9.202968500288248e-05
143	6474	0.010607948225284618	None	0.0	0.010607948225284618
143	7045	0.010369156780324127	None	0.0	0.010369156780324127
143	7177	None	None	0.28299436424833063	None
143	7166	0.013220069070265269	None	0.0	0.013220069070265269
143	7116	0.0011722799953970534	None	0.0	0.0011722799953970534
143	6970	0.0016981952601852644	None	0.0	0.0016981952601852644
143	7152	0.013740586871526716	None	0.0	0.013740586871526716
143	7222	None	None	0.42642210204891223	None
143	7146	0.010258868647635777	None	0.0	0.010258868647635777
143	7210	-1.7167593346010393e-05	None	0.172408310470833	-1.7167593346010393e-05
143	6412	0.010302384892306903	None	0.0	0.010302384892306903
143	7219	0.013350075513857747	None	0.0	0.013350075513857747
143	6777	0.010763308750987972	None	0.0	0.010763308750987972
143	6860	0.010492337212109454	None	0.0	0.010492337212109454
143	5401	0.010940673703788133	None	0.0	0.010940673703788133
143	7238	2.3040609735132903e-07	None	0.0	2.3040609735132903e-07
143	6909	0.012930298950279572	None	0.0	0.012930298950279572
143	7211	0.013344068291407635	None	0.0	0.013344068291407635
143	7199	0.004847554842210026	None	0.31761438017087673	0.004847554842210026
143	7066	1.7799876586529646e-08	None	0.29057108370406504	1.7799876586529646e-08
143	6054	0.010521628675481532	None	0.0	0.010521628675481532
143	6421	0.01114811371174592	None	0.0	0.01114811371174592
143	7048	0.011554453216323231	None	0.02480311941099752	0.011554453216323231
143	7109	0.010634135920409822	None	0.0	0.010634135920409822
143	7227	0.0019485782451858092	None	0.02480311941099752	0.0019485782451858092
143	7085	0.010445886427441528	None	0.0	0.010445886427441528
143	7218	5.200285797634082e-05	None	0.34192956075899045	5.200285797634082e-05
143	7208	0.0001198092293163255	None	0.6128771728926663	0.0001198092293163255
143	7202	0.0012267810982141659	None	0.11987057831630239	0.0012267810982141659
143	7249	-2.1031745428475583e-06	None	0.6128771728926663	-2.1031745428475583e-06
143	6657	0.010158476252220213	None	0.0	0.010158476252220213
143	7024	0.002754883281139744	None	0.0	0.002754883281139744
143	6749	0.013074009714256247	None	0.0	0.013074009714256247
143	7205	0.0010595105353150191	None	0.28985872063844625	0.0010595105353150191
143	7244	0.013688577905112536	None	0.0	0.013688577905112536
143	6270	0.010707664541515217	None	0.0	0.010707664541515217
143	7154	0.010509371643564325	None	0.0	0.010509371643564325
143	6985	0.01043228874188359	None	0.0	0.01043228874188359
143	7246	-1.3606837721973598e-07	None	0.5046863952235169	-1.3606837721973598e-07
143	7188	-3.678841325950392e-08	None	0.2781352998959187	-3.678841325950392e-08
143	7065	0.001127672241149716	None	0.0	0.001127672241149716
143	6878	0.010871672844212567	None	0.02480311941099752	0.010871672844212567
143	7138	1.4541180714605422e-05	None	0.2831421274127713	1.4541180714605422e-05
143	7237	None	None	0.351779410578682	None
143	7106	0.011643978507572027	None	0.02480311941099752	0.011643978507572027
143	6798	0.010573104319112622	None	0.0	0.010573104319112622
143	6723	0.010199658799000685	None	0.0	0.010199658799000685
143	6847	0.011373063588243158	None	0.02480311941099752	0.011373063588243158
143	6670	0.010216665689612004	None	0.0	0.010216665689612004
143	7044	0.0020105299022971676	None	0.5853873268918435	0.0020105299022971676
143	7101	0.011027930652371154	None	0.0	0.011027930652371154
143	6273	0.010672804858662975	None	0.0	0.010672804858662975
143	7214	-8.420164998464108e-07	None	0.4091317464811266	-8.420164998464108e-07
143	7229	0.010194566800856885	None	0.0	0.010194566800856885
143	6138	0.010472532987690499	None	0.0	0.010472532987690499
143	7201	0.013475440738975818	None	0.0	0.013475440738975818
143	7068	0.013434948818237265	None	0.0	0.013434948818237265
143	7183	3.302766818236607e-08	None	0.3347767596539476	3.302766818236607e-08
143	6593	0.01112464017671809	None	0.0	0.01112464017671809
143	7001	0.0011744219174942845	None	0.29892064590568046	0.0011744219174942845
143	7059	0.01033315300856644	None	0.0	0.01033315300856644
143	7216	0.0015379966900506967	None	0.0	0.0015379966900506967
143	6775	0.01080626617095685	None	0.0	0.01080626617095685
143	7098	0.013232766224764308	None	0.0	0.013232766224764308
143	6964	0.010188553988421363	None	0.0	0.010188553988421363
143	6972	0.010849831928269936	None	0.0	0.010849831928269936
143	7221	0.012930655217662934	None	0.0	0.012930655217662934
143	7192	-1.2803158001797077e-11	None	0.0	-1.2803158001797077e-11
143	7239	0.013075268576965008	None	0.0	0.013075268576965008
143	7165	0.0020933395327014984	None	0.0	0.0020933395327014984
143	6631	0.011283538227262855	None	0.02480311941099752	0.011283538227262855
143	7176	-0.1	None	0.30337005969781006	-0.1
143	7003	2.4879090232886264e-07	None	0.28985872063844625	2.4879090232886264e-07
143	7236	-1.2332600539700225e-09	None	0.3305473968892043	-1.2332600539700225e-09
143	6864	0.013179623075499901	None	0.0	0.013179623075499901
143	6451	0.013144453929893067	None	0.0	0.013144453929893067
143	7035	0.013402437171134781	None	0.0	0.013402437171134781
143	6486	0.010752926504199442	None	0.0	0.010752926504199442
143	7230	0.01342172109451645	None	0.0	0.01342172109451645
143	7189	0.0009291110518800326	None	0.0	0.0009291110518800326
143	7179	0.009935357684280088	None	0.0	0.009935357684280088
143	6556	0.010106190602573974	None	0.0	0.010106190602573974
143	7247	None	None	0.32590297788363415	None
106	5179	0.010056509170822424	None	0.0	0.010056509170822424
106	5310	-8.202535950731442e-08	None	0.0	-8.202535950731442e-08
106	4174	1.2025312379332056e-05	None	0.28237773308823777	1.2025312379332056e-05
106	4345	0.011101161263744148	None	0.0	0.011101161263744148
106	5099	0.010055293060865379	None	0.0	0.010055293060865379
106	5157	0.00874904838395178	None	0.18762507102721	0.00874904838395178
106	4132	0.010090470102163481	None	0.0	0.010090470102163481
106	5326	0.01081129181094442	None	0.0	0.01081129181094442
106	5112	0.010096088676952927	None	0.0	0.010096088676952927
106	5382	5.6789636759643967e-08	None	0.5944761977386206	5.6789636759643967e-08
106	5363	9.503369735684846e-05	None	0.0	9.503369735684846e-05
106	5181	0.010109603436492531	None	0.0	0.010109603436492531
106	4458	0.011252250975409703	None	0.0	0.011252250975409703
106	5297	7.399329161486358e-07	None	0.2512806739467257	7.399329161486358e-07
106	5316	0.010308715794303628	None	0.0	0.010308715794303628
106	5065	1.0201584585186817e-05	None	0.28975314448327394	1.0201584585186817e-05
106	5040	0.010702027231425399	None	0.0	0.010702027231425399
106	5176	1.3511513582559035e-05	None	0.2589449541157858	1.3511513582559035e-05
106	5266	8.792099365505986e-05	None	0.36804130321579664	8.792099365505986e-05
106	5394	0.010318865521767107	None	0.0	0.010318865521767107
106	5155	0.010342883706670747	None	0.0	0.010342883706670747
106	5396	0.00020622025685439606	None	0.7619840368947317	0.00020622025685439606
106	5398	0.010204468287083573	None	0.0	0.010204468287083573
106	5366	0.010397870023674814	None	0.0	0.010397870023674814
106	5327	0.0007422277480805851	None	0.0	0.0007422277480805851
106	5286	0.01002436558091222	None	0.0	0.01002436558091222
106	5320	1.0052423603269416e-06	None	0.24096151748707517	1.0052423603269416e-06
106	5386	5.498127726772613e-08	None	0.3296058925154076	5.498127726772613e-08
106	5290	0.010622575467527933	None	0.0	0.010622575467527933
106	5378	2.4014045144773256e-05	None	0.24924272580065007	2.4014045144773256e-05
106	5275	0.010286606659377343	None	0.0	0.010286606659377343
106	5387	0.010364607766547585	None	0.0	0.010364607766547585
106	5340	0.01037586711533907	None	0.0	0.01037586711533907
106	5225	0.010737385312532873	None	0.0	0.010737385312532873
106	5374	-2.3716741237834537e-06	None	0.5071466686433315	-2.3716741237834537e-06
106	5318	0.001008604229678204	None	0.14575566679079216	0.001008604229678204
106	5315	0.010308715794303628	None	0.0	0.010308715794303628
106	4992	0.010166336989043628	None	0.0	0.010166336989043628
106	5132	0.010854388674496836	None	0.0	0.010854388674496836
106	4620	0.01099896035785718	None	0.0	0.01099896035785718
106	4493	0.009906959370986065	None	0.0	0.009906959370986065
106	3932	0.009315325051227064	None	0.18762507102721	0.009315325051227064
106	5230	0.001863119555668675	None	0.0	0.001863119555668675
106	3606	0.00930728483883323	None	0.18762507102721	0.00930728483883323
106	4377	0.010903614467252163	None	0.0	0.010903614467252163
106	5304	0.0016599725439062662	None	0.2356418543171599	0.0016599725439062662
106	5333	0.010918520605328537	None	0.0	0.010918520605328537
106	4230	0.010517542214505456	None	0.0	0.010517542214505456
106	4712	0.010199016797587545	None	0.0	0.010199016797587545
106	5278	0.010199324741603089	None	0.0	0.010199324741603089
106	5281	0.003707749473574213	None	0.09996285639936817	0.003707749473574213
106	5337	0.0031913830059331007	None	0.15778537576458018	0.0031913830059331007
106	5388	-0.1	None	0.0	-0.1
106	4937	0.002074067188351459	None	0.4762580339429155	0.002074067188351459
106	4976	0.010668053546907865	None	0.0	0.010668053546907865
106	5369	0.01042194158404566	None	0.0	0.01042194158404566
106	5377	0.010433460755172368	None	0.0	0.010433460755172368
106	4884	0.003358856876424049	None	0.0	0.003358856876424049
106	5361	1.3298797705008323e-05	None	0.4345148996003861	1.3298797705008323e-05
106	4980	0.006717872200600305	None	0.0	0.006717872200600305
106	4259	0.010397870023674814	None	0.0	0.010397870023674814
106	5214	0.01040217197220213	None	0.0	0.01040217197220213
106	5362	-0.1	None	0.0	-0.1
106	5205	0.009041597306277705	None	0.18762507102721	0.009041597306277705
106	5008	0.0005030616747514538	None	0.14575566679079216	0.0005030616747514538
106	5301	-4.405835089648287e-05	None	0.11389810881799392	-4.405835089648287e-05
106	5164	0.010119800952348717	None	0.0	0.010119800952348717
106	5178	1.302810470752472e-07	None	0.19031099600233875	1.302810470752472e-07
106	5138	0.010155294027205363	None	0.0	0.010155294027205363
106	5069	0.0009889056192392762	None	0.0	0.0009889056192392762
106	5300	9.768351330252724e-05	None	0.7366649394458997	9.768351330252724e-05
106	5358	0.010007873868892368	None	0.0	0.010007873868892368
106	5245	0.00018513886563794913	None	0.3884782681584614	0.00018513886563794913
106	5305	0.010346037631989798	None	0.0	0.010346037631989798
106	5321	0.009977813994470104	None	0.0	0.009977813994470104
106	4811	0.009967942820614258	None	0.0	0.009967942820614258
106	4669	0.010030606164180113	None	0.0	0.010030606164180113
106	5246	0.010331570337293957	None	0.0	0.010331570337293957
106	5367	-0.1	None	0.0	-0.1
106	5365	1.3345367474494586e-05	None	0.2589449541157858	1.3345367474494586e-05
106	4718	0.0104930900013724	None	0.0	0.0104930900013724
106	5389	-0.1	None	0.0	-0.1
106	5256	0.0003190941278504104	None	0.30831339339180197	0.0003190941278504104
106	4299	0.010597083080335417	None	0.0	0.010597083080335417
106	5204	1.57686737560337e-05	None	0.2551327490890644	1.57686737560337e-05
106	4322	0.010662046423436902	None	0.0	0.010662046423436902
106	5263	0.010033565988904335	None	0.0	0.010033565988904335
106	5282	0.010206633227746884	None	0.0	0.010206633227746884
106	5359	0.010364002791854546	None	0.0	0.010364002791854546
106	5160	0.01057451818398558	None	0.0	0.01057451818398558
106	5322	0.008680641320775421	None	0.18762507102721	0.008680641320775421
106	5250	0.010113000229709537	None	0.0	0.010113000229709537
106	5400	-3.014009113578648e-08	None	0.0	-3.014009113578648e-08
106	5049	0.010258620574726977	None	0.0	0.010258620574726977
106	5296	1.6711716293756107e-06	None	0.0	1.6711716293756107e-06
106	5217	0.010072870124847793	None	0.0	0.010072870124847793
106	5055	0.010638000166275394	None	0.0	0.010638000166275394
106	5351	7.179896583315596e-06	None	0.29432357742112025	7.179896583315596e-06
106	5356	0.010081957375455874	None	0.0	0.010081957375455874
106	5284	0.010069052614969114	None	0.0	0.010069052614969114
141	7113	0.010471032559663338	None	0.0	0.010471032559663338
141	6822	0.010711713263374938	None	0.0	0.010711713263374938
141	7124	-0.1	None	0.5199889697340886	-0.1
141	6807	0.01164583554485341	None	0.0	0.01164583554485341
141	5771	0.01091988796175013	None	0.0	0.01091988796175013
141	7099	3.443079453315822e-08	None	0.2808306703244619	3.443079453315822e-08
141	7127	9.456914262019246e-10	None	0.0	9.456914262019246e-10
141	6948	0.011460433201894294	None	0.0	0.011460433201894294
141	6998	0.013264883974048871	None	0.0	0.013264883974048871
141	6846	0.0006213548776097329	None	0.7547420510403049	0.0006213548776097329
141	7128	0.013041115615193138	None	0.0	0.013041115615193138
141	6833	0.010431980870419053	None	0.0	0.010431980870419053
141	6759	0.011783530448284722	None	0.0	0.011783530448284722
141	7137	0.00802822273629703	None	0.0	0.00802822273629703
141	6855	0.011063548611746285	None	0.0	0.011063548611746285
141	5326	0.01081129181094442	None	0.0	0.01081129181094442
141	6967	0.013465337298718592	None	0.0	0.013465337298718592
141	7088	0.010093080664679586	None	0.0	0.010093080664679586
141	7112	9.202968500288248e-05	None	0.4982672006375948	9.202968500288248e-05
141	6474	0.010607948225284618	None	0.0	0.010607948225284618
141	7045	0.010369156780324127	None	0.0	0.010369156780324127
141	7097	7.963339559753139e-07	None	0.3670393537469867	7.963339559753139e-07
141	6883	0.0006012232296514982	None	0.0	0.0006012232296514982
141	7116	0.0011722799953970534	None	0.0	0.0011722799953970534
141	6854	6.898479235821535e-05	None	0.0	6.898479235821535e-05
141	6970	0.0016981952601852644	None	0.0	0.0016981952601852644
141	7002	1.60048281740083e-07	None	0.7547420510403049	1.60048281740083e-07
141	7146	0.010258868647635777	None	0.0	0.010258868647635777
141	6412	0.010302384892306903	None	0.0	0.010302384892306903
141	6777	0.010763308750987972	None	0.0	0.010763308750987972
141	6860	0.010492337212109454	None	0.0	0.010492337212109454
141	5401	0.010940673703788133	None	0.0	0.010940673703788133
141	6909	0.012930298950279572	None	0.0	0.012930298950279572
141	7066	1.7799876586529646e-08	None	0.31983036618390875	1.7799876586529646e-08
141	6054	0.010521628675481532	None	0.0	0.010521628675481532
141	7107	1.313183587161839e-05	None	0.4243669825496684	1.313183587161839e-05
141	6419	0.012870229828596428	None	0.0	0.012870229828596428
141	6421	0.01114811371174592	None	0.0	0.01114811371174592
141	7048	0.011554453216323231	None	0.0	0.011554453216323231
141	7109	0.010634135920409822	None	0.0	0.010634135920409822
141	7057	0.00045486341943689213	None	0.0	0.00045486341943689213
141	7085	0.010445886427441528	None	0.0	0.010445886427441528
141	7121	-0.1	None	0.4074620876658971	-0.1
141	6657	0.010158476252220213	None	0.0	0.010158476252220213
141	7058	0.010760317828558396	None	0.0	0.010760317828558396
141	7122	3.295787263830807e-06	None	0.22331899937786304	3.295787263830807e-06
141	7052	3.392789308148238e-05	None	0.10823733295028737	3.392789308148238e-05
141	7010	0.0005639096644036672	None	0.7547420510403049	0.0005639096644036672
141	5333	0.010918520605328537	None	0.0	0.010918520605328537
141	7024	0.002754883281139744	None	0.0	0.002754883281139744
141	6615	0.012937940689033934	None	0.0	0.012937940689033934
141	7021	0.001467484115594004	None	0.0	0.001467484115594004
141	6749	0.013074009714256247	None	0.0	0.013074009714256247
141	7046	0.013798977842041787	None	0.0	0.013798977842041787
141	6270	0.010707664541515217	None	0.0	0.010707664541515217
141	6985	0.01043228874188359	None	0.0	0.01043228874188359
141	6372	0.010921463544757957	None	0.0	0.010921463544757957
141	6991	0.009857359414443137	None	0.0	0.009857359414443137
141	7125	-0.1	None	0.4074620876658971	-0.1
141	7065	0.001127672241149716	None	0.0	0.001127672241149716
141	6878	0.010871672844212567	None	0.0	0.010871672844212567
141	7138	1.4541180714605422e-05	None	0.2984627532729768	1.4541180714605422e-05
141	7106	0.011643978507572027	None	0.0	0.011643978507572027
141	7141	9.431137955961522e-05	None	0.3361302414978713	9.431137955961522e-05
141	6798	0.010573104319112622	None	0.0	0.010573104319112622
141	6723	0.010199658799000685	None	0.0	0.010199658799000685
141	6847	0.011373063588243158	None	0.0	0.011373063588243158
141	6670	0.010216665689612004	None	0.0	0.010216665689612004
141	7044	0.0020105299022971676	None	0.5797470241325166	0.0020105299022971676
141	7101	0.011027930652371154	None	0.0	0.011027930652371154
141	7131	0.0004294577474374032	None	0.3587077680171578	0.0004294577474374032
141	6273	0.010672804858662975	None	0.0	0.010672804858662975
141	7120	0.010527445972386312	None	0.0	0.010527445972386312
141	6956	0.002860082361656863	None	0.0	0.002860082361656863
141	6832	2.9535233587364752e-06	None	0.30246264815893975	2.9535233587364752e-06
141	7075	2.3641787863569566e-07	None	0.15888991124642146	2.3641787863569566e-07
141	6138	0.010472532987690499	None	0.0	0.010472532987690499
141	7068	0.013434948818237265	None	0.0	0.013434948818237265
141	6912	0.011097532615302191	None	0.0	0.011097532615302191
141	6593	0.01112464017671809	None	0.0	0.01112464017671809
141	7092	0.010999619020810331	None	0.0	0.010999619020810331
141	7102	-5.823690797080752e-07	None	0.3141716848433365	-5.823690797080752e-07
141	7001	0.0011744219174942845	None	0.32899395572145174	0.0011744219174942845
141	7059	0.01033315300856644	None	0.0	0.01033315300856644
141	6775	0.01080626617095685	None	0.0	0.01080626617095685
141	7098	0.013232766224764308	None	0.0	0.013232766224764308
141	6964	0.010188553988421363	None	0.0	0.010188553988421363
141	6972	0.010849831928269936	None	0.0	0.010849831928269936
141	7134	0.010432999802566479	None	0.0	0.010432999802566479
141	6799	0.009975243729287942	None	0.0	0.009975243729287942
141	7129	0.003959296239243101	None	0.0	0.003959296239243101
141	6631	0.011283538227262855	None	0.0	0.011283538227262855
141	7003	2.4879090232886264e-07	None	0.3587077680171578	2.4879090232886264e-07
141	7100	0.0029942108263703387	None	0.0	0.0029942108263703387
141	6864	0.013179623075499901	None	0.0	0.013179623075499901
141	6947	0.011027806520640572	None	0.0	0.011027806520640572
141	6451	0.013144453929893067	None	0.0	0.013144453929893067
141	7035	0.013402437171134781	None	0.0	0.013402437171134781
141	6486	0.010752926504199442	None	0.0	0.010752926504199442
141	6556	0.010106190602573974	None	0.0	0.010106190602573974
72	3680	0.0030807455592139	None	0.0	0.0030807455592139
72	3139	0.0014998040217745316	None	0.0	0.0014998040217745316
72	3678	0.010563304197514854	None	0.0	0.010563304197514854
72	3480	0.0005974296361664835	None	0.36761972494679673	0.0005974296361664835
72	3559	1.874111558637142e-07	None	0.5829541092661115	1.874111558637142e-07
72	3179	0.00010867196853218996	None	0.011633245366015035	0.00010867196853218996
72	3618	-1.9573950346919097e-05	None	0.33196876417686005	-1.9573950346919097e-05
72	3117	0.0024481053151469033	None	0.0697994721960902	0.0024481053151469033
72	3239	0.001608169973220501	None	0.19510657819213345	0.001608169973220501
72	3629	0.00016506980200359743	None	0.0	0.00016506980200359743
72	3323	0.0006106869876503264	None	0.3077849541655497	0.0006106869876503264
72	3611	0.0007032937326202885	None	0.0	0.0007032937326202885
72	3531	0.0018853032825261466	None	0.19510657819213345	0.0018853032825261466
72	3657	5.4523814301937845e-09	None	0.5182586788608738	5.4523814301937845e-09
72	3022	5.810992298136083e-07	None	0.2909447783859063	5.810992298136083e-07
72	3644	7.022767583825215e-06	None	0.0	7.022767583825215e-06
72	3676	3.813131700610274e-08	None	0.0697994721960902	3.813131700610274e-08
72	3649	0.0021214348260755436	None	0.011633245366015035	0.0021214348260755436
72	3536	0.0007734942224717721	None	0.13347164561179345	0.0007734942224717721
72	3577	0.0014978427936482035	None	0.0	0.0014978427936482035
72	3575	0.0007313081057555605	None	0.0	0.0007313081057555605
72	3447	0.00036654384197941104	None	0.2260558398947737	0.00036654384197941104
72	3621	5.495720555633236e-05	None	0.0	5.495720555633236e-05
72	3460	0.0028659995445644184	None	0.0	0.0028659995445644184
72	3428	0.0020563154555130296	None	0.011633245366015035	0.0020563154555130296
72	3556	6.63394644107933e-05	None	0.0	6.63394644107933e-05
72	3613	7.405125431848076e-09	None	0.3755733360642339	7.405125431848076e-09
72	3057	0.0015001601057576747	None	0.0	0.0015001601057576747
72	3375	0.0013969519121130936	None	0.19510657819213345	0.0013969519121130936
72	3144	0.0011793804978926271	None	0.20323551871078843	0.0011793804978926271
72	3679	-0.1	None	0.2660086189934731	-0.1
72	3651	0.0015219043792555622	None	0.0	0.0015219043792555622
72	3534	0.010213756329686519	None	0.0	0.010213756329686519
72	3427	5.710628211474348e-07	None	0.6661327772013598	5.710628211474348e-07
72	3612	0.0007721891569209892	None	0.13347164561179345	0.0007721891569209892
72	3684	-1.4990955453980225e-05	None	0.4530831925220273	-1.4990955453980225e-05
72	3549	0.0015110963842252338	None	0.0	0.0015110963842252338
72	3261	0.0005606538333646155	None	0.18376090838913278	0.0005606538333646155
72	3348	0.0014506061135313596	None	0.0	0.0014506061135313596
72	3383	0.000738721884457803	None	0.3295756393915213	0.000738721884457803
72	3700	0.0020330847281300533	None	0.30471401674103166	0.0020330847281300533
72	3606	0.00930728483883323	None	0.3138330717307966	0.00930728483883323
72	3429	0.0007773846758381168	None	0.13347164561179345	0.0007773846758381168
72	3413	0.0015030705455220611	None	0.0	0.0015030705455220611
72	3420	0.00038640093264732413	None	0.3405359105733249	0.00038640093264732413
72	3646	1.7437523546214678e-06	None	0.36975096359856463	1.7437523546214678e-06
72	3620	1.6256510748457507e-09	None	0.9118137742816662	1.6256510748457507e-09
72	3377	0.00012466755195051707	None	0.0	0.00012466755195051707
72	3162	0.0034458222015436887	None	0.15795815312872685	0.0034458222015436887
72	3614	3.210308088608214e-05	None	0.0	3.210308088608214e-05
72	3674	0.0005659960441491306	None	0.10823733295028737	0.0005659960441491306
72	3655	0.010731957168555416	None	0.0	0.010731957168555416
72	3640	0.0016674801161382679	None	0.19510657819213345	0.0016674801161382679
72	3027	0.002156930102266901	None	0.30471401674103166	0.002156930102266901
72	3317	0.00046799773491308633	None	0.0	0.00046799773491308633
72	3602	0.0002386239629444409	None	0.0697994721960902	0.0002386239629444409
72	3604	4.706008247644321e-11	None	0.9118137742816662	4.706008247644321e-11
72	3578	0.0006822012235896809	None	0.3077849541655497	0.0006822012235896809
72	3584	7.960203365460473e-05	None	0.19959712787840417	7.960203365460473e-05
72	3690	-1.99175464499594e-07	None	0.0	-1.99175464499594e-07
72	3677	-1.1667082158202922e-08	None	0.5287192062089965	-1.1667082158202922e-08
72	3311	0.001454955593324225	None	0.0	0.001454955593324225
72	3663	0.0011985735445603424	None	0.15795815312872685	0.0011985735445603424
72	3682	-0.1	None	0.2660086189934731	-0.1
72	3506	1.9669937550651752e-06	None	0.0	1.9669937550651752e-06
72	3688	0.00013670440907556617	None	0.41281536175758793	0.00013670440907556617
72	3616	1.6681977170446923e-06	None	0.0	1.6681977170446923e-06
72	3669	3.3608698370681723e-07	None	0.0	3.3608698370681723e-07
72	3638	-1.1007195067767683e-06	None	0.30785867397448496	-1.1007195067767683e-06
72	3625	0.0006077780354698737	None	0.3077849541655497	0.0006077780354698737
72	3697	0.0002125505775064499	None	0.0697994721960902	0.0002125505775064499
72	3267	0.00011633239804429434	None	0.3319343501543822	0.00011633239804429434
72	3599	0.0004299773640722616	None	0.386757668120007	0.0004299773640722616
72	3098	0.010854753667726437	None	0.0	0.010854753667726437
72	3699	0.0005675400908511918	None	0.35224481421730586	0.0005675400908511918
72	3659	0.0014530954615075726	None	0.0	0.0014530954615075726
72	3565	0.00034321432327360124	None	0.2260558398947737	0.00034321432327360124
72	3671	0.010913929481491749	None	0.0	0.010913929481491749
72	3683	0.009401588847913922	None	0.3138330717307966	0.009401588847913922
72	3658	0.0005549003807179283	None	0.36190107955524364	0.0005549003807179283
72	3632	0.004161224489386043	None	0.15795815312872685	0.004161224489386043
72	3540	0.0004558066376501952	None	0.3858983462507072	0.0004558066376501952
72	3287	0.00011454825182452907	None	0.0	0.00011454825182452907
72	3332	0.010348756106357992	None	0.0	0.010348756106357992
72	2652	0.007023183809081774	None	0.15795815312872685	0.007023183809081774
72	3255	1.5568504710961634e-05	None	0.20225369685268313	1.5568504710961634e-05
72	3489	0.0014504261811275972	None	0.0	0.0014504261811275972
72	3206	0.002123976139295563	None	0.011633245366015035	0.002123976139295563
72	3562	0.0005912605266485691	None	0.0	0.0005912605266485691
72	3499	0.00018629856926547525	None	0.06666666666666676	0.00018629856926547525
72	3686	-4.103177933065701e-05	None	0.0	-4.103177933065701e-05
72	3390	0.0021305666188859316	None	0.011633245366015035	0.0021305666188859316
72	3402	0.001847853541289246	None	0.19510657819213345	0.001847853541289246
72	3528	8.141136375041648e-05	None	0.36975096359856463	8.141136375041648e-05
72	2912	0.0008337131307908919	None	0.356807790331649	0.0008337131307908919
72	3672	2.081777507561455e-07	None	0.5829541092661115	2.081777507561455e-07
72	3112	0.001730051263704695	None	0.19510657819213345	0.001730051263704695
72	3574	0.00023540309498297455	None	0.0	0.00023540309498297455
72	3438	0.0004310800030657273	None	0.3858983462507072	0.0004310800030657273
72	3366	0.0004980560516463956	None	0.32457324261401777	0.0004980560516463956
50	2598	1.0144940666795238e-08	None	0.36111678381878337	1.0144940666795238e-08
50	2507	None	None	0.40349749892695497	None
50	2579	2.0164684788410483e-08	None	0.5186836007629749	2.0164684788410483e-08
50	2382	None	None	0.501588956773237	None
50	2584	-5.706926463481425e-07	None	0.39879678828761544	-5.706926463481425e-07
50	2560	None	None	0.4377253460935915	None
50	1531	None	None	0.49995983721780074	None
50	2576	6.148706337312743e-08	None	0.2867016945364598	6.148706337312743e-08
50	2164	None	None	0.5246121582678229	None
50	2232	None	None	0.3596099008697134	None
50	2451	None	None	0.3294607665271069	None
50	2558	-0.1	None	0.0	-0.1
50	2244	None	None	0.3790401055852269	None
50	2559	-0.1	None	0.0	-0.1
50	2321	None	None	0.45302945636887443	None
50	2568	-0.1	None	0.0	-0.1
50	2388	None	None	0.789968087155752	None
50	2505	None	None	0.3804904112249089	None
50	2592	None	None	0.5545434172658084	None
50	2566	4.254849476167105e-06	None	0.257210478452401	4.254849476167105e-06
50	2395	None	None	0.5110117565396839	None
50	2577	-0.1	None	0.0	-0.1
50	2542	None	None	0.36837624583523476	None
50	2422	None	None	0.5538889027006395	None
50	2412	None	None	0.47578313486424006	None
50	2410	None	None	0.340254851812547	None
50	2552	8.30810468612784e-07	None	0.3262624830436135	8.30810468612784e-07
50	2504	None	None	0.3596099008697134	None
50	2600	-0.1	None	0.0	-0.1
50	2367	None	None	0.5045690269090586	None
50	2585	-0.1	None	0.0	-0.1
50	2581	-0.1	None	0.0	-0.1
50	2356	None	None	0.4638439323670142	None
50	2544	None	None	0.5538889027006395	None
50	2596	1.3498668132408552e-05	None	0.272290613823441	1.3498668132408552e-05
50	2553	-9.540351972938727e-08	None	0.27974849698347615	-9.540351972938727e-08
50	2276	None	None	0.4222915684944851	None
50	1684	None	None	0.48156577581758747	None
50	2483	None	None	0.3927250024722011	None
50	2458	None	None	0.3264563703750833	None
50	2517	None	None	0.0	None
50	2394	None	None	0.5479417337596978	None
50	1853	None	None	0.4638439323670142	None
50	2587	-0.1	None	0.0	-0.1
50	2557	None	None	0.31788398704348103	None
50	2594	4.378332839737676e-08	None	0.5011554322364252	4.378332839737676e-08
50	2103	None	None	0.3262624830436135	None
50	2503	None	None	0.5106989612252677	None
50	2231	None	None	0.3893858239839948	None
50	2595	2.942297885703376e-08	None	0.26901692696147683	2.942297885703376e-08
50	2589	0.00016602660045614403	None	0.28437392553720003	0.00016602660045614403
50	2305	None	None	0.43863855287405656	None
50	2546	None	None	0.257210478452401	None
50	2492	None	None	0.39879678828761544	None
50	2490	None	None	0.42596117250354587	None
50	2580	-4.8091343823960885e-06	None	0.330119821406788	-4.8091343823960885e-06
50	2569	4.997841151563982e-05	None	0.2904906333236362	4.997841151563982e-05
50	2561	-5.744712335667564e-09	None	0.3056263046797541	-5.744712335667564e-09
50	2563	None	None	0.3103611501838909	None
50	2003	None	None	0.516199800498387	None
50	2545	None	None	0.5094126188417665	None
50	2131	None	None	0.4067536992520349	None
50	2333	None	None	0.259725087619325	None
50	2438	None	None	0.330119821406788	None
50	2344	None	None	0.41480982849333853	None
50	2110	None	None	0.3374485766618869	None
50	2564	3.239051939109952e-05	None	0.3833918206633526	3.239051939109952e-05
50	2459	None	None	0.4222915684944851	None
50	2555	0.00044056642832359646	None	0.259725087619325	0.00044056642832359646
50	2366	None	None	0.5394997221655456	None
50	2588	None	None	0.34337837716704167	None
50	2322	None	None	0.40424613222334466	None
50	2391	None	None	0.5384016248866575	None
50	2599	-1.1711082271243679e-07	None	0.5479417337596978	-1.1711082271243679e-07
50	2551	-3.7536001410965455e-09	None	0.49073329017141437	-3.7536001410965455e-09
50	2427	None	None	0.5088919094716128	None
50	2574	-0.1	None	0.0	-0.1
50	2425	None	None	0.3274954828571345	None
50	2211	None	None	0.3833918206633526	None
50	2565	6.048038298149111e-07	None	0.48670247554833024	6.048038298149111e-07
50	2258	None	None	0.5122793994985424	None
50	2567	-0.1	None	0.0	-0.1
50	2527	None	None	0.3993500354966962	None
50	2423	None	None	0.3793586938721556	None
50	2514	None	None	0.4449894951988448	None
50	2586	-0.1	None	0.0	-0.1
50	2549	None	None	0.0	None
50	1961	None	None	0.43192701326679506	None
50	2591	-0.1	None	0.0	-0.1
50	2573	1.4635245640051882e-08	None	0.45606235473075607	1.4635245640051882e-08
50	2543	None	None	0.6842872083612614	None
50	2316	None	None	0.4140630892589103	None
50	2537	None	None	0.47034432460444525	None
50	2590	-2.0580942286718083e-07	None	0.6198598938178117	-2.0580942286718083e-07
50	2226	None	None	0.3740662696512726	None
50	2562	1.7580013634299928e-07	None	0.3376715521570118	1.7580013634299928e-07
50	2572	7.592241551509394e-06	None	0.45578502333857623	7.592241551509394e-06
50	2583	-3.1641941155505762e-09	None	0.26901692696147683	-3.1641941155505762e-09
50	1457	None	None	0.545038757509556	None
50	2489	None	None	0.28437392553720003	None
74	3757	-9.732241209068423e-11	None	1.2210684850507498	-9.732241209068423e-11
74	3709	0.00027423229365543635	None	0.22967231418930217	0.00027423229365543635
74	3680	0.0030807455592139	None	0.0	0.0030807455592139
74	3139	0.0014998040217745316	None	0.0	0.0014998040217745316
74	3678	0.010563304197514854	None	0.0	0.010563304197514854
74	3762	-2.1162671576387752e-07	None	0.1679819871994791	-2.1162671576387752e-07
74	3717	0.0004258608017743951	None	0.3363490153386487	0.0004258608017743951
74	3769	-0.00012771252279561391	None	0.0	-0.00012771252279561391
74	3798	5.823465461375244e-10	None	0.0	5.823465461375244e-10
74	3117	0.0024481053151469033	None	0.08153881603615494	0.0024481053151469033
74	3761	-5.6063558738192856e-08	None	0.0	-5.6063558738192856e-08
74	3239	0.001608169973220501	None	0.09278086193114858	0.001608169973220501
74	3781	1.1974215616164687e-08	None	0.5489654919117726	1.1974215616164687e-08
74	3710	0.002043024364875716	None	0.26201963335138956	0.002043024364875716
74	3323	0.0006106869876503264	None	0.2976503078322351	0.0006106869876503264
74	3760	0.00012824201458337813	None	0.0	0.00012824201458337813
74	3743	0.0016820795209299517	None	0.09278086193114858	0.0016820795209299517
74	3531	0.0018853032825261466	None	0.09278086193114858	0.0018853032825261466
74	3649	0.0021214348260755436	None	0.07019259715788488	0.0021214348260755436
74	3536	0.0007734942224717721	None	0.13048680285034675	0.0007734942224717721
74	3577	0.0014978427936482035	None	0.0	0.0014978427936482035
74	3773	0.0017456427827558247	None	0.09278086193114858	0.0017456427827558247
74	3447	0.00036654384197941104	None	0.2724643166165527	0.00036654384197941104
74	3621	5.495720555633236e-05	None	0.0	5.495720555633236e-05
74	3772	0.0014749070454055364	None	0.0	0.0014749070454055364
74	3460	0.0028659995445644184	None	0.0	0.0028659995445644184
74	3428	0.0020563154555130296	None	0.07019259715788488	0.0020563154555130296
74	3556	6.63394644107933e-05	None	0.0	6.63394644107933e-05
74	3613	7.405125431848076e-09	None	0.3852556700694388	7.405125431848076e-09
74	3057	0.0015001601057576747	None	0.0	0.0015001601057576747
74	3534	0.010213756329686519	None	0.0	0.010213756329686519
74	3427	5.710628211474348e-07	None	0.7713027941649979	5.710628211474348e-07
74	3721	0.0032847104088044215	None	0.12096253477100123	0.0032847104088044215
74	3612	0.0007721891569209892	None	0.13048680285034675	0.0007721891569209892
74	3752	0.00024561920218545396	None	0.08153881603615494	0.00024561920218545396
74	3749	0.0006198141970308725	None	0.3172994532713425	0.0006198141970308725
74	3708	-3.660638676740219e-05	None	0.20998702173386094	-3.660638676740219e-05
74	3728	9.118889897652486e-07	None	0.7713027941649979	9.118889897652486e-07
74	3549	0.0015110963842252338	None	0.0	0.0015110963842252338
74	3348	0.0014506061135313596	None	0.0	0.0014506061135313596
74	3755	0.010273731681037814	None	0.0	0.010273731681037814
74	3700	0.0020330847281300533	None	0.26201963335138956	0.0020330847281300533
74	3606	0.00930728483883323	None	0.29082827150978463	0.00930728483883323
74	3792	-6.166463507821512e-08	None	0.24678780678402124	-6.166463507821512e-08
74	3788	-2.1455686891793279e-07	None	0.0	-2.1455686891793279e-07
74	3429	0.0007773846758381168	None	0.13048680285034675	0.0007773846758381168
74	3413	0.0015030705455220611	None	0.0	0.0015030705455220611
74	3420	0.00038640093264732413	None	0.3267455885794955	0.00038640093264732413
74	3748	0.0007970995625397484	None	0.13048680285034675	0.0007970995625397484
74	3377	0.00012466755195051707	None	0.0	0.00012466755195051707
74	3796	0.0021707158335154296	None	0.12096253477100123	0.0021707158335154296
74	3674	0.0005659960441491306	None	0.12401559705498759	0.0005659960441491306
74	3640	0.0016674801161382679	None	0.09278086193114858	0.0016674801161382679
74	3702	-0.1	None	0.335328073798912	-0.1
74	3027	0.002156930102266901	None	0.26201963335138956	0.002156930102266901
74	3317	0.00046799773491308633	None	0.0	0.00046799773491308633
74	3604	4.706008247644321e-11	None	1.048370423047368	4.706008247644321e-11
74	3770	0.009235700086197412	None	0.29082827150978463	0.009235700086197412
74	3747	0.0006304308421933407	None	0.19688285508515263	0.0006304308421933407
74	3715	0.00024182824372468006	None	0.08153881603615494	0.00024182824372468006
74	3744	0.0017483685721124429	None	0.09278086193114858	0.0017483685721124429
74	3311	0.001454955593324225	None	0.0	0.001454955593324225
74	3506	1.9669937550651752e-06	None	0.0	1.9669937550651752e-06
74	3785	0.0030432580699885493	None	0.0	0.0030432580699885493
74	3738	0.0031664488042146208	None	0.0	0.0031664488042146208
74	3616	1.6681977170446923e-06	None	0.0	1.6681977170446923e-06
74	3625	0.0006077780354698737	None	0.2976503078322351	0.0006077780354698737
74	3697	0.0002125505775064499	None	0.08153881603615494	0.0002125505775064499
74	3267	0.00011633239804429434	None	0.323339594363247	0.00011633239804429434
74	3098	0.010854753667726437	None	0.0	0.010854753667726437
74	3745	1.2523539722475375e-06	None	0.1679819871994791	1.2523539722475375e-06
74	3699	0.0005675400908511918	None	0.3165268740120969	0.0005675400908511918
74	3565	0.00034321432327360124	None	0.2724643166165527	0.00034321432327360124
74	3671	0.010913929481491749	None	0.0	0.010913929481491749
74	3707	4.389975043101154e-05	None	0.28175149726204607	4.389975043101154e-05
74	3683	0.009401588847913922	None	0.29082827150978463	0.009401588847913922
74	3658	0.0005549003807179283	None	0.3189792819189278	0.0005549003807179283
74	3632	0.004161224489386043	None	0.12096253477100123	0.004161224489386043
74	3764	0.00041703806726386483	None	0.4644218781735863	0.00041703806726386483
74	3741	1.6155814934951146e-05	None	0.28182523869092824	1.6155814934951146e-05
74	3540	0.0004558066376501952	None	0.3363490153386487	0.0004558066376501952
74	3332	0.010348756106357992	None	0.0	0.010348756106357992
74	3777	8.530067595995006e-05	None	0.4953736620107441	8.530067595995006e-05
74	2652	0.007023183809081774	None	0.12096253477100123	0.007023183809081774
74	3727	0.00017062336766515094	None	0.33232342204174176	0.00017062336766515094
74	3775	0.0001474601316875135	None	0.3121332932124791	0.0001474601316875135
74	3206	0.002123976139295563	None	0.07019259715788488	0.002123976139295563
74	3499	0.00018629856926547525	None	0.06666666666666676	0.00018629856926547525
74	3390	0.0021305666188859316	None	0.07019259715788488	0.0021305666188859316
74	3528	8.141136375041648e-05	None	0.2747235354927347	8.141136375041648e-05
74	2912	0.0008337131307908919	None	0.3286302548449975	0.0008337131307908919
74	3737	-1.9955026122247955e-08	None	0.43795074984832905	-1.9955026122247955e-08
74	3789	0.002505623549592808	None	0.08153881603615494	0.002505623549592808
74	3800	-2.678037189669316e-06	None	0.24438537006593428	-2.678037189669316e-06
74	3112	0.001730051263704695	None	0.09278086193114858	0.001730051263704695
74	3574	0.00023540309498297455	None	0.0	0.00023540309498297455
74	3713	8.964638044078154e-06	None	0.2747235354927347	8.964638044078154e-06
74	3438	0.0004310800030657273	None	0.3363490153386487	0.0004310800030657273
74	3719	0.0028106753875926276	None	0.0	0.0028106753875926276
74	3712	0.0004723940730250041	None	0.0	0.0004723940730250041
60	3040	0.0014556355468960552	None	0.0	0.0014556355468960552
60	3070	1.6612548637793552e-06	None	0.2985471872841824	1.6612548637793552e-06
60	3058	0.00016658805636786986	None	0.2889968883647139	0.00016658805636786986
60	2579	2.0164684788410483e-08	None	0.5453338779696553	2.0164684788410483e-08
60	2982	4.7114338889694474e-05	None	0.32300744129518577	4.7114338889694474e-05
60	2955	0.0014561757954617718	None	0.0	0.0014561757954617718
60	2969	0.0014516207097798595	None	0.0	0.0014516207097798595
60	2951	0.0013110390359617622	None	0.22497102423402943	0.0013110390359617622
60	3026	1.0666571652124192e-06	None	0.0	1.0666571652124192e-06
60	3031	0.00031599101261373856	None	0.0	0.00031599101261373856
60	2844	0.00012831061538151972	None	0.0	0.00012831061538151972
60	2566	4.254849476167105e-06	None	0.30668480232419165	4.254849476167105e-06
60	2978	4.785027510769867e-06	None	0.360935673659751	4.785027510769867e-06
60	3069	0.0002537265018113408	None	0.011633245366015035	0.0002537265018113408
60	3080	-0.1	None	0.0	-0.1
60	2880	1.0720466858278389e-06	None	0.35450200970419454	1.0720466858278389e-06
60	2922	1.0337196809003988e-07	None	0.3418851958889047	1.0337196809003988e-07
60	2958	9.722655454047076e-09	None	0.369621358259563	9.722655454047076e-09
60	3022	5.810992298136083e-07	None	0.27542727379204685	5.810992298136083e-07
60	3074	7.896189646806504e-06	None	0.0	7.896189646806504e-06
60	2810	1.8769337838689747e-06	None	0.35267617428173126	1.8769337838689747e-06
60	2869	0.00010768146741360923	None	0.011633245366015035	0.00010768146741360923
60	2893	-6.813098284863528e-10	None	0.8408757130535254	-6.813098284863528e-10
60	3064	0.0005788751846224821	None	0.0	0.0005788751846224821
60	3017	-3.4766555049281025e-06	None	0.0	-3.4766555049281025e-06
60	2942	1.4365451175866622e-08	None	0.0	1.4365451175866622e-08
60	3054	-0.1	None	0.0	-0.1
60	3060	-4.357432235096716e-09	None	0.3875910581139962	-4.357432235096716e-09
60	2715	0.0014551618878121855	None	0.0	0.0014551618878121855
60	2983	-1.1973830197703727e-09	None	1.0936927330232815	-1.1973830197703727e-09
60	2687	5.197768660407322e-05	None	0.08418459229466795	5.197768660407322e-05
60	2697	3.211136181710929e-05	None	0.2938293263093497	3.211136181710929e-05
60	2730	2.7918868620610533e-08	None	0.3418851958889047	2.7918868620610533e-08
60	3057	0.0015001601057576747	None	0.0	0.0015001601057576747
60	2959	0.00039615429290574763	None	0.30338950250936614	0.00039615429290574763
60	2952	0.0009608864913677004	None	0.0	0.0009608864913677004
60	3092	-4.540861417941173e-07	None	0.14981738619267565	-4.540861417941173e-07
60	3089	-0.1	None	0.0	-0.1
60	2897	3.1921440315216323e-05	None	0.2938293263093497	3.1921440315216323e-05
60	3050	0.00025145880692159354	None	0.011633245366015035	0.00025145880692159354
60	3011	-0.1	None	0.0	-0.1
60	2993	-2.5525248870302605e-08	None	0.4365352745489221	-2.5525248870302605e-08
60	3009	-0.1	None	0.0	-0.1
60	3034	3.607352795291855e-06	None	0.5397463243603664	3.607352795291855e-06
60	3100	0.000214065727836393	None	0.0	0.000214065727836393
60	2619	0.0002581458403688638	None	0.011633245366015035	0.0002581458403688638
60	2874	5.796272429439057e-07	None	0.2754977750950949	5.796272429439057e-07
60	3088	9.705762548480519e-05	None	0.011633245366015035	9.705762548480519e-05
60	3056	9.925886071297611e-09	None	0.19167189971597356	9.925886071297611e-09
60	2900	0.005320260812265548	None	0.0	0.005320260812265548
60	2973	-5.272919223838921e-08	None	0.0	-5.272919223838921e-08
60	3063	0.0018906760213115148	None	0.33585617447585436	0.0018906760213115148
60	2924	2.725116300147635e-06	None	0.0	2.725116300147635e-06
60	3059	-9.555459767822193e-08	None	0.44861047899334794	-9.555459767822193e-08
60	3071	0.0029441749688063567	None	0.0	0.0029441749688063567
60	3028	1.478777300517114e-05	None	0.33289925837113576	1.478777300517114e-05
60	3012	0.0014549333846507416	None	0.0	0.0014549333846507416
60	2736	-1.656902126644069e-08	None	0.3773368017294189	-1.656902126644069e-08
60	2569	4.997841151563982e-05	None	0.08418459229466795	4.997841151563982e-05
60	3027	0.002156930102266901	None	0.37845522461229336	0.002156930102266901
60	2633	3.0279340248897592e-05	None	0.2938293263093497	3.0279340248897592e-05
60	2725	5.189196606567858e-06	None	0.0	5.189196606567858e-06
60	2737	0.0007792349633814696	None	0.0	0.0007792349633814696
60	2746	0.00025259147819072403	None	0.011633245366015035	0.00025259147819072403
60	2861	9.776047681143332e-08	None	0.14981738619267565	9.776047681143332e-08
60	3095	-7.310672200868033e-08	None	0.0	-7.310672200868033e-08
60	3042	0.00032434234734997336	None	0.0	0.00032434234734997336
60	3055	-0.1	None	0.0	-0.1
60	2901	8.888875670680141e-08	None	0.38282936701247083	8.888875670680141e-08
60	2923	0.0014092363459776668	None	0.0	0.0014092363459776668
60	3002	3.879033772293454e-06	None	0.0	3.879033772293454e-06
60	3004	-6.611876195942696e-08	None	0.05816622683007518	-6.611876195942696e-08
60	2654	3.5758308632634774e-07	None	0.4159617961093301	3.5758308632634774e-07
60	3093	-4.958747681886461e-09	None	0.3418851958889047	-4.958747681886461e-09
60	2802	0.0008214022374113505	None	0.2918958132987671	0.0008214022374113505
60	2648	0.00010972726848041921	None	0.011633245366015035	0.00010972726848041921
60	3098	0.010854753667726437	None	0.0	0.010854753667726437
60	2995	2.2562517189330508e-05	None	0.011633245366015035	2.2562517189330508e-05
60	2829	9.264346261048166e-05	None	0.011633245366015035	9.264346261048166e-05
60	2734	0.0004450763209208183	None	0.22497102423402943	0.0004450763209208183
60	2843	-2.2438967440725584e-05	None	0.3493980933800119	-2.2438967440725584e-05
60	2565	6.048038298149111e-07	None	0.7196234431933788	6.048038298149111e-07
60	2850	4.3737829196671156e-05	None	0.4594213728219917	4.3737829196671156e-05
60	3066	1.8086929133646315e-06	None	0.05816622683007518	1.8086929133646315e-06
60	3062	-0.00011958885576018383	None	0.0	-0.00011958885576018383
60	2652	0.007023183809081774	None	0.25261677540174576	0.007023183809081774
60	2827	0.00016333206732561486	None	0.18126323646658773	0.00016333206732561486
60	3051	3.3335700881982374e-05	None	0.2938293263093497	3.3335700881982374e-05
60	2941	-2.5330827597509142e-08	None	0.3773368017294189	-2.5330827597509142e-08
60	2944	2.0271417226064908e-05	None	0.2986915495690155	2.0271417226064908e-05
60	2963	0.001334656153213293	None	0.0	0.001334656153213293
60	2761	0.0001232102098887338	None	0.384688462597993	0.0001232102098887338
60	3020	1.3454066379901937e-07	None	0.34086578109895804	1.3454066379901937e-07
60	3084	1.0448445203729511e-07	None	0.3301435321577551	1.0448445203729511e-07
60	2912	0.0008337131307908919	None	0.2918958132987671	0.0008337131307908919
60	2877	9.34526798732243e-05	None	0.011633245366015035	9.34526798732243e-05
60	2760	0.0014582667295836391	None	0.0	0.0014582667295836391
60	3075	1.9527103542193926e-06	None	0.32014855957289906	1.9527103542193926e-06
60	2848	0.0001777228947570614	None	0.34086578109895804	0.0001777228947570614
60	2974	0.0018238706663164608	None	0.33585617447585436	0.0018238706663164608
109	5179	0.010056509170822424	None	0.0	0.010056509170822424
109	4345	0.011101161263744148	None	0.0	0.011101161263744148
109	5485	0.010824197073605202	None	0.0	0.010824197073605202
109	5521	0.0009255460899213294	None	0.5084701384769137	0.0009255460899213294
109	5433	0.010260068829106109	None	0.0	0.010260068829106109
109	5099	0.010055293060865379	None	0.0	0.010055293060865379
109	5435	0.01002142271040372	None	0.0	0.01002142271040372
109	5451	-6.94332864215339e-07	None	0.0	-6.94332864215339e-07
109	5515	0.005409712984311815	None	0.0	0.005409712984311815
109	5490	0.009940495915911498	None	0.0	0.009940495915911498
109	5448	-1.2497200540907743e-07	None	0.0	-1.2497200540907743e-07
109	5326	0.01081129181094442	None	0.0	0.01081129181094442
109	5112	0.010096088676952927	None	0.0	0.010096088676952927
109	5453	0.001530414949118273	None	0.0	0.001530414949118273
109	5414	0.009901632994458273	None	0.3311578679492716	0.009901632994458273
109	5470	0.010382200657224392	None	0.0	0.010382200657224392
109	4458	0.011252250975409703	None	0.0	0.011252250975409703
109	5545	-1.906032594170626e-06	None	0.4052605157586708	-1.906032594170626e-06
109	5475	-5.410735983841616e-07	None	0.0	-5.410735983841616e-07
109	5539	3.817637027805487e-07	None	0.47029057271883523	3.817637027805487e-07
109	5316	0.010308715794303628	None	0.0	0.010308715794303628
109	5040	0.010702027231425399	None	0.0	0.010702027231425399
109	5155	0.010342883706670747	None	0.0	0.010342883706670747
109	5398	0.010204468287083573	None	0.0	0.010204468287083573
109	5527	-0.1	None	0.1984474601379529	-0.1
109	5501	0.010464346623499616	None	0.0	0.010464346623499616
109	5495	0.00017035565158867556	None	0.3849571643456403	0.00017035565158867556
109	5366	0.010397870023674814	None	0.0	0.010397870023674814
109	5286	0.01002436558091222	None	0.0	0.01002436558091222
109	5401	0.010940673703788133	None	0.0	0.010940673703788133
109	5540	0.0005034151294046173	None	0.16562048465581516	0.0005034151294046173
109	5503	0.000702646809332549	None	0.0	0.000702646809332549
109	5386	5.498127726772613e-08	None	0.3015432410945089	5.498127726772613e-08
109	5471	0.0007312536466221144	None	0.0	0.0007312536466221144
109	5275	0.010286606659377343	None	0.0	0.010286606659377343
109	5387	0.010364607766547585	None	0.0	0.010364607766547585
109	5225	0.010737385312532873	None	0.0	0.010737385312532873
109	5546	1.19402785664608e-05	None	0.2853111077594287	1.19402785664608e-05
109	5449	0.0019600160745546274	None	0.48322946328334515	0.0019600160745546274
109	5493	-7.598596517553561e-07	None	0.4052605157586708	-7.598596517553561e-07
109	5424	0.011292515452994692	None	0.0	0.011292515452994692
109	4992	0.010166336989043628	None	0.0	0.010166336989043628
109	5132	0.010854388674496836	None	0.0	0.010854388674496836
109	5550	-8.175872325262677e-09	None	0.32185531528130557	-8.175872325262677e-09
109	5533	0.010281713326882852	None	0.0	0.010281713326882852
109	5507	-1.395505121832379e-07	None	0.24115446540450058	-1.395505121832379e-07
109	5531	-4.394113534207729e-05	None	0.1134899842379341	-4.394113534207729e-05
109	5465	1.8698952975096983e-06	None	0.24115446540450058	1.8698952975096983e-06
109	3606	0.00930728483883323	None	0.3808350718801087	0.00930728483883323
109	4377	0.010903614467252163	None	0.0	0.010903614467252163
109	5304	0.0016599725439062662	None	0.2965064723683012	0.0016599725439062662
109	5333	0.010918520605328537	None	0.0	0.010918520605328537
109	4230	0.010517542214505456	None	0.0	0.010517542214505456
109	5519	0.0031753307899864023	None	0.125324536320888	0.0031753307899864023
109	5403	1.950952167686411e-06	None	0.4206242910059676	1.950952167686411e-06
109	4712	0.010199016797587545	None	0.0	0.010199016797587545
109	5508	0.010734406897803729	None	0.0	0.010734406897803729
109	5504	2.6797208531300573e-05	None	0.0	2.6797208531300573e-05
109	5512	0.00999172143250849	None	0.0	0.00999172143250849
109	5278	0.010199324741603089	None	0.0	0.010199324741603089
109	5337	0.0031913830059331007	None	0.125324536320888	0.0031913830059331007
109	4976	0.010668053546907865	None	0.0	0.010668053546907865
109	5402	0.010446477364623967	None	0.0	0.010446477364623967
109	5369	0.01042194158404566	None	0.0	0.01042194158404566
109	5483	-2.1147535297006029e-07	None	0.0	-2.1147535297006029e-07
109	4259	0.010397870023674814	None	0.0	0.010397870023674814
109	5214	0.01040217197220213	None	0.0	0.01040217197220213
109	5008	0.0005030616747514538	None	0.16562048465581516	0.0005030616747514538
109	5164	0.010119800952348717	None	0.0	0.010119800952348717
109	5138	0.010155294027205363	None	0.0	0.010155294027205363
109	5069	0.0009889056192392762	None	0.0	0.0009889056192392762
109	5300	9.768351330252724e-05	None	0.4361130388224881	9.768351330252724e-05
109	5462	0.009729074531698084	None	0.0	0.009729074531698084
109	5305	0.010346037631989798	None	0.0	0.010346037631989798
109	5321	0.009977813994470104	None	0.0	0.009977813994470104
109	5541	0.010010319506307064	None	0.0	0.010010319506307064
109	5436	0.010199481511586485	None	0.0	0.010199481511586485
109	5520	-2.110759730976958e-06	None	0.4052605157586708	-2.110759730976958e-06
109	5516	0.009985922170888409	None	0.0	0.009985922170888409
109	5499	2.7284030947480036e-07	None	0.16562048465581516	2.7284030947480036e-07
109	5496	5.161060485500312e-06	None	0.0	5.161060485500312e-06
109	4299	0.010597083080335417	None	0.0	0.010597083080335417
109	4322	0.010662046423436902	None	0.0	0.010662046423436902
109	5282	0.010206633227746884	None	0.0	0.010206633227746884
109	5486	9.954888816533771e-08	None	0.6038377058905139	9.954888816533771e-08
109	5160	0.01057451818398558	None	0.0	0.01057451818398558
109	5444	0.0008618526672139882	None	0.1434659332357353	0.0008618526672139882
109	5537	-2.1215193231427134e-10	None	0.0	-2.1215193231427134e-10
109	5542	-1.0413578616406914e-05	None	0.16562048465581516	-1.0413578616406914e-05
109	5536	0.010590984769467465	None	0.0	0.010590984769467465
109	5400	-3.014009113578648e-08	None	0.0	-3.014009113578648e-08
109	5420	0.003919382739510313	None	0.0	0.003919382739510313
109	5217	0.010072870124847793	None	0.0	0.010072870124847793
109	5489	-3.6575807788019927e-06	None	0.5534475102221887	-3.6575807788019927e-06
109	5055	0.010638000166275394	None	0.0	0.010638000166275394
109	5492	-1.0565337663537598e-06	None	0.35755641887188205	-1.0565337663537598e-06
109	5532	0.010318930360816554	None	0.0	0.010318930360816554
109	5356	0.010081957375455874	None	0.0	0.010081957375455874
109	5528	0.010499712142109086	None	0.0	0.010499712142109086
109	5473	5.10047908278387e-06	None	0.3297971747821511	5.10047908278387e-06
110	5179	0.010056509170822424	None	0.0	0.010056509170822424
110	4345	0.011101161263744148	None	0.0	0.011101161263744148
110	5485	0.010824197073605202	None	0.0	0.010824197073605202
110	5433	0.010260068829106109	None	0.0	0.010260068829106109
110	5099	0.010055293060865379	None	0.0	0.010055293060865379
110	5568	2.8523156693418563e-05	None	0.40378400024730965	2.8523156693418563e-05
110	5435	0.01002142271040372	None	0.0	0.01002142271040372
110	5515	0.005409712984311815	None	0.0	0.005409712984311815
110	5490	0.009940495915911498	None	0.0	0.009940495915911498
110	5582	0.010736852616036989	None	0.0	0.010736852616036989
110	5326	0.01081129181094442	None	0.0	0.01081129181094442
110	5112	0.010096088676952927	None	0.0	0.010096088676952927
110	5453	0.001530414949118273	None	0.0	0.001530414949118273
110	5558	0.010359259452317235	None	0.0	0.010359259452317235
110	5470	0.010382200657224392	None	0.0	0.010382200657224392
110	4458	0.011252250975409703	None	0.0	0.011252250975409703
110	5579	0.010310530695505145	None	0.0	0.010310530695505145
110	5545	-1.906032594170626e-06	None	0.7020917396399697	-1.906032594170626e-06
110	5316	0.010308715794303628	None	0.0	0.010308715794303628
110	5040	0.010702027231425399	None	0.0	0.010702027231425399
110	5566	-6.873537218047952e-05	None	0.0	-6.873537218047952e-05
110	5155	0.010342883706670747	None	0.0	0.010342883706670747
110	5398	0.010204468287083573	None	0.0	0.010204468287083573
110	5495	0.00017035565158867556	None	0.4189215870054587	0.00017035565158867556
110	5366	0.010397870023674814	None	0.0	0.010397870023674814
110	5286	0.01002436558091222	None	0.0	0.01002436558091222
110	5578	0.010923469345088838	None	0.0	0.010923469345088838
110	5401	0.010940673703788133	None	0.0	0.010940673703788133
110	5540	0.0005034151294046173	None	0.17987470179158518	0.0005034151294046173
110	5503	0.000702646809332549	None	0.0	0.000702646809332549
110	5386	5.498127726772613e-08	None	0.29797185662003767	5.498127726772613e-08
110	5471	0.0007312536466221144	None	0.0	0.0007312536466221144
110	5275	0.010286606659377343	None	0.0	0.010286606659377343
110	5387	0.010364607766547585	None	0.0	0.010364607766547585
110	5225	0.010737385312532873	None	0.0	0.010737385312532873
110	5557	0.00014542859184365147	None	0.21962822411743455	0.00014542859184365147
110	5449	0.0019600160745546274	None	0.4449854048388936	0.0019600160745546274
110	5424	0.011292515452994692	None	0.0	0.011292515452994692
110	4992	0.010166336989043628	None	0.0	0.010166336989043628
110	5132	0.010854388674496836	None	0.0	0.010854388674496836
110	5551	0.009993302248936617	None	0.0	0.009993302248936617
110	5550	-8.175872325262677e-09	None	0.3193023655839583	-8.175872325262677e-09
110	5533	0.010281713326882852	None	0.0	0.010281713326882852
110	5577	4.570537117103119e-09	None	0.340805138726515	4.570537117103119e-09
110	5465	1.8698952975096983e-06	None	0.27514606682202736	1.8698952975096983e-06
110	5560	0.010176057423422874	None	0.0	0.010176057423422874
110	3606	0.00930728483883323	None	0.39776015944369886	0.00930728483883323
110	5597	0.011008026409209464	None	0.0	0.011008026409209464
110	4377	0.010903614467252163	None	0.0	0.010903614467252163
110	5304	0.0016599725439062662	None	0.2690194443006454	0.0016599725439062662
110	5333	0.010918520605328537	None	0.0	0.010918520605328537
110	4230	0.010517542214505456	None	0.0	0.010517542214505456
110	5519	0.0031753307899864023	None	0.14200683818812215	0.0031753307899864023
110	4712	0.010199016797587545	None	0.0	0.010199016797587545
110	5508	0.010734406897803729	None	0.0	0.010734406897803729
110	5504	2.6797208531300573e-05	None	0.0	2.6797208531300573e-05
110	5512	0.00999172143250849	None	0.0	0.00999172143250849
110	5278	0.010199324741603089	None	0.0	0.010199324741603089
110	4976	0.010668053546907865	None	0.0	0.010668053546907865
110	5402	0.010446477364623967	None	0.0	0.010446477364623967
110	5369	0.01042194158404566	None	0.0	0.01042194158404566
110	4259	0.010397870023674814	None	0.0	0.010397870023674814
110	5599	0.010613985972663803	None	0.0	0.010613985972663803
110	5563	0.00011756958120890587	None	0.7450147635616747	0.00011756958120890587
110	5214	0.01040217197220213	None	0.0	0.01040217197220213
110	5585	1.934475640705129e-06	None	0.37728016919040047	1.934475640705129e-06
110	5008	0.0005030616747514538	None	0.17987470179158518	0.0005030616747514538
110	5164	0.010119800952348717	None	0.0	0.010119800952348717
110	5581	-0.1	None	0.09788764514191038	-0.1
110	5138	0.010155294027205363	None	0.0	0.010155294027205363
110	5300	9.768351330252724e-05	None	0.6949604981963661	9.768351330252724e-05
110	5462	0.009729074531698084	None	0.0	0.009729074531698084
110	5595	-2.4798990487817964e-09	None	1.090755383835011	-2.4798990487817964e-09
110	5321	0.009977813994470104	None	0.0	0.009977813994470104
110	5541	0.010010319506307064	None	0.0	0.010010319506307064
110	5436	0.010199481511586485	None	0.0	0.010199481511586485
110	5575	0.009176522033605437	None	0.39776015944369886	0.009176522033605437
110	5594	0.01101004130314753	None	0.0	0.01101004130314753
110	5516	0.009985922170888409	None	0.0	0.009985922170888409
110	5499	2.7284030947480036e-07	None	0.17987470179158518	2.7284030947480036e-07
110	5496	5.161060485500312e-06	None	0.0	5.161060485500312e-06
110	4299	0.010597083080335417	None	0.0	0.010597083080335417
110	5282	0.010206633227746884	None	0.0	0.010206633227746884
110	5486	9.954888816533771e-08	None	0.6571541432625352	9.954888816533771e-08
110	5160	0.01057451818398558	None	0.0	0.01057451818398558
110	5567	0.01024662593432942	None	0.0	0.01024662593432942
110	5444	0.0008618526672139882	None	0.17435882464444533	0.0008618526672139882
110	5542	-1.0413578616406914e-05	None	0.17987470179158518	-1.0413578616406914e-05
110	5574	5.484905130521428e-06	None	0.33818096201093356	5.484905130521428e-06
110	5536	0.010590984769467465	None	0.0	0.010590984769467465
110	5556	0.0013307687363429523	None	0.40378400024730965	0.0013307687363429523
110	5400	-3.014009113578648e-08	None	0.0	-3.014009113578648e-08
110	5217	0.010072870124847793	None	0.0	0.010072870124847793
110	5489	-3.6575807788019927e-06	None	0.40378400024730965	-3.6575807788019927e-06
110	5055	0.010638000166275394	None	0.0	0.010638000166275394
110	5587	-1.2570945846401682e-07	None	0.0	-1.2570945846401682e-07
110	5532	0.010318930360816554	None	0.0	0.010318930360816554
110	5356	0.010081957375455874	None	0.0	0.010081957375455874
110	5528	0.010499712142109086	None	0.0	0.010499712142109086
110	5473	5.10047908278387e-06	None	0.35609908649834376	5.10047908278387e-06
76	3876	-7.226163213767003e-07	None	0.3302245543136121	-7.226163213767003e-07
76	3757	-9.732241209068423e-11	None	1.1709736294951747	-9.732241209068423e-11
76	3680	0.0030807455592139	None	0.0	0.0030807455592139
76	3139	0.0014998040217745316	None	0.0	0.0014998040217745316
76	3678	0.010563304197514854	None	0.0	0.010563304197514854
76	3885	3.2128749027101555e-05	None	0.4577514896964453	3.2128749027101555e-05
76	3899	-2.8247197058204886e-08	None	0.0	-2.8247197058204886e-08
76	3117	0.0024481053151469033	None	0.04653298146406014	0.0024481053151469033
76	3239	0.001608169973220501	None	0.1241932580958907	0.001608169973220501
76	3843	0.010663668036379133	None	0.0	0.010663668036379133
76	3710	0.002043024364875716	None	0.23499364911883794	0.002043024364875716
76	3323	0.0006106869876503264	None	0.32244927472692486	0.0006106869876503264
76	3760	0.00012824201458337813	None	0.0	0.00012824201458337813
76	3889	0.0026192820997898957	None	0.04653298146406014	0.0026192820997898957
76	3531	0.0018853032825261466	None	0.1241932580958907	0.0018853032825261466
76	3649	0.0021214348260755436	None	0.0697994721960902	0.0021214348260755436
76	3536	0.0007734942224717721	None	0.1446917385595473	0.0007734942224717721
76	3842	0.00020592751063825543	None	0.15657554685451697	0.00020592751063825543
76	3865	0.0007781091143731349	None	0.1446917385595473	0.0007781091143731349
76	3577	0.0014978427936482035	None	0.0	0.0014978427936482035
76	3773	0.0017456427827558247	None	0.1241932580958907	0.0017456427827558247
76	3447	0.00036654384197941104	None	0.29484168826275037	0.00036654384197941104
76	3831	4.317243692138739e-07	None	0.4495832872016566	4.317243692138739e-07
76	3772	0.0014749070454055364	None	0.0	0.0014749070454055364
76	3867	None	None	0.3085185481212896	None
76	3862	None	None	0.4065229824249538	None
76	3057	0.0015001601057576747	None	0.0	0.0015001601057576747
76	3815	-7.46335923944127e-11	None	0.0	-7.46335923944127e-11
76	3427	5.710628211474348e-07	None	0.7622655211933452	5.710628211474348e-07
76	3844	0.0017173913874074776	None	0.1241932580958907	0.0017173913874074776
76	3721	0.0032847104088044215	None	0.1462808255323147	0.0032847104088044215
76	3894	-7.100289182708146e-05	None	0.21903329687070058	-7.100289182708146e-05
76	3612	0.0007721891569209892	None	0.1446917385595473	0.0007721891569209892
76	3898	0.00267654875922808	None	0.1462808255323147	0.00267654875922808
76	3749	0.0006198141970308725	None	0.30471064745818655	0.0006198141970308725
76	3890	0.01102760550024311	None	0.0	0.01102760550024311
76	3549	0.0015110963842252338	None	0.0	0.0015110963842252338
76	3826	5.8145392943642595e-09	None	0.0	5.8145392943642595e-09
76	3348	0.0014506061135313596	None	0.0	0.0014506061135313596
76	3755	0.010273731681037814	None	0.0	0.010273731681037814
76	3700	0.0020330847281300533	None	0.23499364911883794	0.0020330847281300533
76	3606	0.00930728483883323	None	0.2883661746768281	0.00930728483883323
76	3792	-6.166463507821512e-08	None	0.2488119987198995	-6.166463507821512e-08
76	3882	-8.134183735077678e-12	None	0.0	-8.134183735077678e-12
76	3429	0.0007773846758381168	None	0.1446917385595473	0.0007773846758381168
76	3896	-8.393003612922551e-08	None	0.40794753355503344	-8.393003612922551e-08
76	3413	0.0015030705455220611	None	0.0	0.0015030705455220611
76	3420	0.00038640093264732413	None	0.34073411116482666	0.00038640093264732413
76	3883	0.002765126180267042	None	0.0	0.002765126180267042
76	3839	0.0003678118816402885	None	0.0	0.0003678118816402885
76	3748	0.0007970995625397484	None	0.1446917385595473	0.0007970995625397484
76	3873	0.009205379129691467	None	0.2883661746768281	0.009205379129691467
76	3861	0.00549580938089712	None	0.3407741851209706	0.00549580938089712
76	3377	0.00012466755195051707	None	0.0	0.00012466755195051707
76	3796	0.0021707158335154296	None	0.1462808255323147	0.0021707158335154296
76	3674	0.0005659960441491306	None	0.12401559705498759	0.0005659960441491306
76	3027	0.002156930102266901	None	0.23499364911883794	0.002156930102266901
76	3317	0.00046799773491308633	None	0.0	0.00046799773491308633
76	3604	4.706008247644321e-11	None	0.9958070785646816	4.706008247644321e-11
76	3770	0.009235700086197412	None	0.2883661746768281	0.009235700086197412
76	3747	0.0006304308421933407	None	0.1873415364476794	0.0006304308421933407
76	3825	9.156494552350029e-06	None	0.7622655211933452	9.156494552350029e-06
76	3715	0.00024182824372468006	None	0.04653298146406014	0.00024182824372468006
76	3744	0.0017483685721124429	None	0.1241932580958907	0.0017483685721124429
76	3820	1.9867383806285673e-06	None	0.41025357061536755	1.9867383806285673e-06
76	3841	0.011022185403477483	None	0.0	0.011022185403477483
76	3859	-7.018364418839661e-06	None	0.3942752467569737	-7.018364418839661e-06
76	3833	-1.7258484119404287e-06	None	0.4077121123526749	-1.7258484119404287e-06
76	3880	6.873509462355257e-07	None	0.0	6.873509462355257e-07
76	3738	0.0031664488042146208	None	0.0	0.0031664488042146208
76	3811	0.010095425700598938	None	0.0	0.010095425700598938
76	3697	0.0002125505775064499	None	0.04653298146406014	0.0002125505775064499
76	3837	0.00047279323332863457	None	0.0	0.00047279323332863457
76	3098	0.010854753667726437	None	0.0	0.010854753667726437
76	3671	0.010913929481491749	None	0.0	0.010913929481491749
76	3812	-0.1	None	0.09309120944730973	-0.1
76	3707	4.389975043101154e-05	None	0.2795480191265857	4.389975043101154e-05
76	3632	0.004161224489386043	None	0.1462808255323147	0.004161224489386043
76	3887	0.010814643669608489	None	0.0	0.010814643669608489
76	3741	1.6155814934951146e-05	None	0.2810627550526111	1.6155814934951146e-05
76	3540	0.0004558066376501952	None	0.3630610742638524	0.0004558066376501952
76	3332	0.010348756106357992	None	0.0	0.010348756106357992
76	3777	8.530067595995006e-05	None	0.47479817704313093	8.530067595995006e-05
76	2652	0.007023183809081774	None	0.1462808255323147	0.007023183809081774
76	3855	0.0014992494234654754	None	0.0	0.0014992494234654754
76	3727	0.00017062336766515094	None	0.3158005139261634	0.00017062336766515094
76	3206	0.002123976139295563	None	0.0697994721960902	0.002123976139295563
76	3390	0.0021305666188859316	None	0.0697994721960902	0.0021305666188859316
76	3528	8.141136375041648e-05	None	0.21903329687070058	8.141136375041648e-05
76	3816	0.002336488298072953	None	0.23499364911883794	0.002336488298072953
76	2912	0.0008337131307908919	None	0.3238604295391444	0.0008337131307908919
76	3864	None	None	0.4664275936743034	None
76	3737	-1.9955026122247955e-08	None	0.40794753355503344	-1.9955026122247955e-08
76	3789	0.002505623549592808	None	0.04653298146406014	0.002505623549592808
76	3828	0.002195230297385445	None	0.0697994721960902	0.002195230297385445
76	3853	-2.2758943896504636e-07	None	0.0	-2.2758943896504636e-07
76	3112	0.001730051263704695	None	0.1241932580958907	0.001730051263704695
76	3574	0.00023540309498297455	None	0.0	0.00023540309498297455
76	3719	0.0028106753875926276	None	0.0	0.0028106753875926276
76	3900	-1.7885007246413468e-08	None	0.5299846713787146	-1.7885007246413468e-08
30	1492	0.26223955720544656	0.26223955720544656	0.2887913946075378	0.26223955720544656
30	1429	0.4135264609809076	0.4135264609809076	0.4327227641950932	0.4135264609809076
30	1564	0.45263635725284795	0.45263635725284795	0.47279132311721783	0.45263635725284795
30	526	0.3084340788067433	0.3084340788067433	0.4716841672916914	0.3084340788067433
30	1531	0.42832021932662584	0.42832021932662584	0.4562735729508402	0.42832021932662584
30	938	0.4139770289718513	0.4139770289718513	0.4269689547207321	0.4139770289718513
30	1381	0.31994610186777434	0.31994610186777434	0.4104917143401189	0.31994610186777434
30	1499	0.3364879962246784	0.3364879962246784	0.40727238172470076	0.3364879962246784
30	1360	0.3084340788067433	0.3084340788067433	0.4716841672916914	0.3084340788067433
30	1562	0.353874397657489	0.353874397657489	0.3734623814702692	0.353874397657489
30	1397	0.30759969267350395	0.30759969267350395	0.36394487099221917	0.30759969267350395
30	1548	0.5980291997846168	0.5980291997846168	0.7084799075878345	0.5980291997846168
30	1577	0.4139770289718513	0.4139770289718513	0.4269689547207321	0.4139770289718513
30	1415	0.3998928638535198	0.3998928638535198	0.41164685334275763	0.3998928638535198
30	1549	0.30731795123513517	0.30731795123513517	0.35853669694899437	0.30731795123513517
30	1487	0.35245579033383534	0.35245579033383534	0.39332656377054687	0.35245579033383534
30	1310	0.3412713667872186	0.3412713667872186	0.3925491303605565	0.3412713667872186
30	1197	0.40417216315223137	0.40417216315223137	0.43633265504457314	0.40417216315223137
30	1174	0.3983912678846985	0.3983912678846985	0.40190529615395754	0.3983912678846985
30	1379	0.3046568656019623	0.3046568656019623	0.32736353146694386	0.3046568656019623
30	1581	0.3512802960205281	0.3512802960205281	0.3933585778831813	0.3512802960205281
30	1299	0.3960898389503869	0.3960898389503869	0.4582719527592193	0.3960898389503869
30	1553	0.3084340788067433	0.3084340788067433	0.4716841672916914	0.3084340788067433
30	1502	0.191548373497825	0.191548373497825	0.2980189026524369	0.191548373497825
30	1570	0.0	0.0	0.13095018323830374	0.0
30	1291	0.39087457882507987	0.39087457882507987	0.39210892497206873	0.39087457882507987
30	1527	0.20144049669159095	0.20144049669159095	0.3623383682671819	0.20144049669159095
30	1202	0.3889685565772928	0.3889685565772928	0.3984179854646258	0.3889685565772928
30	1588	0.36362063106110537	0.36362063106110537	0.4089786060957329	0.36362063106110537
30	1306	0.4135264609809076	0.4135264609809076	0.4327227641950932	0.4135264609809076
30	1315	0.5106001082587419	0.5106001082587419	0.5113292200543004	0.5106001082587419
30	1028	0.4330399411408852	0.4330399411408852	0.4681782554863038	0.4330399411408852
30	1563	0.2976614503559748	0.2976614503559748	0.33388868102852015	0.2976614503559748
30	1512	0.30759969267350395	0.30759969267350395	0.36394487099221917	0.30759969267350395
30	1545	0.4486794071478929	0.4486794071478929	0.4718888945329092	0.4486794071478929
30	1536	0.37039082999264034	0.37039082999264034	0.39952827767460797	0.37039082999264034
30	1574	0.4031593441762463	0.4031593441762463	0.4300214508522008	0.4031593441762463
30	1294	0.2975307235836687	0.2975307235836687	0.35908287760989405	0.2975307235836687
30	1477	0.4357042343363643	0.4357042343363643	0.47343290646710345	0.4357042343363643
30	1454	0.4475149146210306	0.4475149146210306	0.4521522424546984	0.4475149146210306
30	1529	0.37304445131211966	0.37304445131211966	0.3922382663799195	0.37304445131211966
30	1130	0.42703401129304763	0.42703401129304763	0.49351342284839106	0.42703401129304763
30	1476	0.5106001082587419	0.5106001082587419	0.5113292200543004	0.5106001082587419
30	1163	0.4690333470223984	0.4690333470223984	0.48381868382261867	0.4690333470223984
30	1518	0.3769860535597853	0.3769860535597853	0.41839086528230957	0.3769860535597853
30	1484	0.25074767991254165	0.25074767991254165	0.2651954050821949	0.25074767991254165
30	1504	0.24979731531925728	0.24979731531925728	0.31838843313773585	0.24979731531925728
30	1469	0.37633730377420854	0.37633730377420854	0.37633730377420854	0.37633730377420854
30	1568	0.2975307235836687	0.2975307235836687	0.35908287760989405	0.2975307235836687
30	1458	0.4355887010282786	0.4355887010282786	0.46830763066986003	0.4355887010282786
30	1205	0.4178636599043336	0.4178636599043336	0.425268375468386	0.4178636599043336
30	1357	0.5106001082587419	0.5106001082587419	0.5113292200543004	0.5106001082587419
30	1138	0.38794930119959553	0.38794930119959553	0.4023143055377817	0.38794930119959553
30	1522	0.24979731531925728	0.24979731531925728	0.31838843313773585	0.24979731531925728
30	1583	0.24438883128141398	0.24438883128141398	0.2902933463715793	0.24438883128141398
30	1464	0.43365532534031137	0.43365532534031137	0.5088367510464649	0.43365532534031137
30	1567	0.37633730377420854	0.37633730377420854	0.37633730377420854	0.37633730377420854
30	1480	0.48521250646777625	0.48521250646777625	0.5307338986196858	0.48521250646777625
30	1572	0.24979731531925728	0.24979731531925728	0.31838843313773585	0.24979731531925728
30	1589	0.2975307235836687	0.2975307235836687	0.35908287760989405	0.2975307235836687
30	1585	0.25074767991254165	0.25074767991254165	0.2651954050821949	0.25074767991254165
30	1387	0.3928111427779935	0.3928111427779935	0.42488565130888106	0.3928111427779935
30	1419	0.42713366960384347	0.42713366960384347	0.5400749009691803	0.42713366960384347
30	1569	0.7131319509399375	0.7131319509399375	0.7710198203568699	0.7131319509399375
30	1554	0.0	0.0	0.0	0.0
30	1401	0.4139770289718513	0.4139770289718513	0.4269689547207321	0.4139770289718513
30	1590	0.32047457462506146	0.32047457462506146	0.37014877021852544	0.32047457462506146
30	1430	0.3783319243150716	0.3783319243150716	0.4154229932601942	0.3783319243150716
30	978	0.45896212160060157	0.45896212160060157	0.49976520936992763	0.45896212160060157
30	1472	0.40417216315223137	0.40417216315223137	0.43633265504457314	0.40417216315223137
30	1382	0.4330399411408852	0.4330399411408852	0.4681782554863038	0.4330399411408852
30	1377	0.30731795123513517	0.30731795123513517	0.35853669694899437	0.30731795123513517
30	1524	0.1930018716792559	0.1930018716792559	0.34500463356198857	0.1930018716792559
30	1413	0.3423834087721348	0.3423834087721348	0.3860027761712533	0.3423834087721348
30	1102	0.45263635725284795	0.45263635725284795	0.47279132311721783	0.45263635725284795
30	1560	0.2776000826104598	0.2776000826104598	0.3839887367803397	0.2776000826104598
30	1489	0.2375200695039524	0.2375200695039524	0.4144207900285288	0.2375200695039524
30	1280	0.4031593441762463	0.4031593441762463	0.4300214508522008	0.4031593441762463
30	1505	0.3960898389503869	0.3960898389503869	0.4582719527592193	0.3960898389503869
30	1587	0.2881263590139588	0.2881263590139588	0.3213336295319541	0.2881263590139588
30	1343	0.4031593441762463	0.4031593441762463	0.4300214508522008	0.4031593441762463
30	1520	0.300991321284034	0.300991321284034	0.36395245754738187	0.300991321284034
30	1438	0.4355887010282786	0.4355887010282786	0.46830763066986003	0.4355887010282786
30	1424	0.47088209156989747	0.47088209156989747	0.47088209156989747	0.47088209156989747
30	1508	0.28122403586850087	0.28122403586850087	0.3838680119584806	0.28122403586850087
30	1253	0.35082244441256416	0.35082244441256416	0.4816344235880651	0.35082244441256416
30	1511	0.39087457882507987	0.39087457882507987	0.39210892497206873	0.39087457882507987
30	1519	0.4178636599043336	0.4178636599043336	0.425268375468386	0.4178636599043336
30	1541	0.3117538701330553	0.3117538701330553	0.3639092957695784	0.3117538701330553
30	1534	0.0	0.0	0.0	0.0
30	1322	0.3317549115198538	0.3317549115198538	0.3712023621774388	0.3317549115198538
30	1314	0.34161398919356106	0.34161398919356106	0.46704395873401133	0.34161398919356106
30	1565	0.29533444926815217	0.29533444926815217	0.37646714839432627	0.29533444926815217
30	1573	0.24850291779886238	0.24850291779886238	0.39548063849199144	0.24850291779886238
30	902	0.35082244441256416	0.35082244441256416	0.4816344235880651	0.35082244441256416
30	786	0.40142215446884705	0.40142215446884705	0.43173394104237184	0.40142215446884705
30	1427	0.4533683379516439	0.4533683379516439	0.47286228094136096	0.4533683379516439
30	1457	0.4178636599043336	0.4178636599043336	0.425268375468386	0.4178636599043336
30	1557	0.0	0.0	0.0	0.0
30	1494	0.2987623225262769	0.2987623225262769	0.3176941200794581	0.2987623225262769
139	6992	2.729253044042769e-06	None	0.11761647963492264	2.729253044042769e-06
139	6822	0.010711713263374938	None	0.0	0.010711713263374938
139	7040	0.0009553280178165659	None	0.0	0.0009553280178165659
139	6807	0.01164583554485341	None	0.018981829069395013	0.01164583554485341
139	7014	None	None	0.34060794133745526	None
139	5771	0.01091988796175013	None	0.0	0.01091988796175013
139	6948	0.011460433201894294	None	0.018981829069395013	0.011460433201894294
139	6998	0.013264883974048871	None	0.0	0.013264883974048871
139	6846	0.0006213548776097329	None	0.5918286386112054	0.0006213548776097329
139	6833	0.010431980870419053	None	0.0	0.010431980870419053
139	6759	0.011783530448284722	None	0.018981829069395013	0.011783530448284722
139	6855	0.011063548611746285	None	0.0	0.011063548611746285
139	5326	0.01081129181094442	None	0.0	0.01081129181094442
139	6967	0.013465337298718592	None	0.0	0.013465337298718592
139	6981	-3.14750115366483e-09	None	0.5399341221383818	-3.14750115366483e-09
139	6616	0.010462536269414227	None	0.0	0.010462536269414227
139	7023	-7.580892513607583e-07	None	0.3884184426162739	-7.580892513607583e-07
139	7026	-4.749667066040075e-06	None	0.6237066793446921	-4.749667066040075e-06
139	6809	0.00014805636412964173	None	0.3408418764751691	0.00014805636412964173
139	6226	0.01335111769025941	None	0.0	0.01335111769025941
139	6474	0.010607948225284618	None	0.0	0.010607948225284618
139	7045	0.010369156780324127	None	0.0	0.010369156780324127
139	6883	0.0006012232296514982	None	0.0	0.0006012232296514982
139	7031	-3.6790747642003965e-12	None	0.0	-3.6790747642003965e-12
139	7022	-4.92668105118511e-07	None	0.37068592879648377	-4.92668105118511e-07
139	7004	-0.0002449587747234091	None	0.0	-0.0002449587747234091
139	6854	6.898479235821535e-05	None	0.018981829069395013	6.898479235821535e-05
139	6760	0.005905593054218722	None	0.0	0.005905593054218722
139	6970	0.0016981952601852644	None	0.0	0.0016981952601852644
139	7042	1.7772858130012546e-07	None	0.49809877000392444	1.7772858130012546e-07
139	7002	1.60048281740083e-07	None	0.5918286386112054	1.60048281740083e-07
139	6412	0.010302384892306903	None	0.0	0.010302384892306903
139	6777	0.010763308750987972	None	0.0	0.010763308750987972
139	6860	0.010492337212109454	None	0.0	0.010492337212109454
139	6597	0.010740583823943311	None	0.0	0.010740583823943311
139	5401	0.010940673703788133	None	0.0	0.010940673703788133
139	6909	0.012930298950279572	None	0.0	0.012930298950279572
139	6054	0.010521628675481532	None	0.0	0.010521628675481532
139	7007	3.299619267798207e-06	None	0.31428636662627857	3.299619267798207e-06
139	6913	-1.2611035741614721e-06	None	0.0	-1.2611035741614721e-06
139	6419	0.012870229828596428	None	0.0	0.012870229828596428
139	7015	-0.00043205095739309776	None	0.1960952691225645	-0.00043205095739309776
139	6421	0.01114811371174592	None	0.0	0.01114811371174592
139	7048	0.011554453216323231	None	0.018981829069395013	0.011554453216323231
139	6949	0.010540929975716363	None	0.0	0.010540929975716363
139	7008	-0.1	None	0.09206899956159027	-0.1
139	6657	0.010158476252220213	None	0.0	0.010158476252220213
139	6806	0.0015435368399626807	None	0.0	0.0015435368399626807
139	7010	0.0005639096644036672	None	0.5918286386112054	0.0005639096644036672
139	5333	0.010918520605328537	None	0.0	0.010918520605328537
139	7009	0.0004960595788332882	None	0.6072117911892785	0.0004960595788332882
139	7024	0.002754883281139744	None	0.0	0.002754883281139744
139	6615	0.012937940689033934	None	0.0	0.012937940689033934
139	7021	0.001467484115594004	None	0.018981829069395013	0.001467484115594004
139	6749	0.013074009714256247	None	0.0	0.013074009714256247
139	7046	0.013798977842041787	None	0.0	0.013798977842041787
139	6270	0.010707664541515217	None	0.0	0.010707664541515217
139	6985	0.01043228874188359	None	0.0	0.01043228874188359
139	6372	0.010921463544757957	None	0.0	0.010921463544757957
139	6991	0.009857359414443137	None	0.0	0.009857359414443137
139	6224	0.0105507464805742	None	0.0	0.0105507464805742
139	6401	0.010896300022553014	None	0.0	0.010896300022553014
139	6958	-4.8392326393571055e-09	None	0.0	-4.8392326393571055e-09
139	6878	0.010871672844212567	None	0.018981829069395013	0.010871672844212567
139	6798	0.010573104319112622	None	0.0	0.010573104319112622
139	6723	0.010199658799000685	None	0.0	0.010199658799000685
139	6847	0.011373063588243158	None	0.018981829069395013	0.011373063588243158
139	6670	0.010216665689612004	None	0.0	0.010216665689612004
139	7044	0.0020105299022971676	None	0.6279813149039206	0.0020105299022971676
139	6273	0.010672804858662975	None	0.0	0.010672804858662975
139	6956	0.002860082361656863	None	0.0	0.002860082361656863
139	6832	2.9535233587364752e-06	None	0.3518338007873313	2.9535233587364752e-06
139	6138	0.010472532987690499	None	0.0	0.010472532987690499
139	6620	0.01117150955135837	None	0.0	0.01117150955135837
139	6919	5.53721086590122e-07	None	0.0	5.53721086590122e-07
139	7006	-4.759759096597459e-08	None	0.0	-4.759759096597459e-08
139	6912	0.011097532615302191	None	0.0	0.011097532615302191
139	6593	0.01112464017671809	None	0.0	0.01112464017671809
139	7001	0.0011744219174942845	None	0.31175845297591404	0.0011744219174942845
139	6775	0.01080626617095685	None	0.0	0.01080626617095685
139	6964	0.010188553988421363	None	0.0	0.010188553988421363
139	7034	-2.376455200306404e-08	None	0.34384586424912544	-2.376455200306404e-08
139	6972	0.010849831928269936	None	0.0	0.010849831928269936
139	6803	2.868875693104491e-08	None	0.1960952691225645	2.868875693104491e-08
139	6980	0.0007945095506515457	None	0.313337448528703	0.0007945095506515457
139	6945	0.010430723164076014	None	0.0	0.010430723164076014
139	6467	0.010808036467301756	None	0.0	0.010808036467301756
139	6799	0.009975243729287942	None	0.0	0.009975243729287942
139	7036	-4.911661072747362e-07	None	0.34528681001921596	-4.911661072747362e-07
139	6631	0.011283538227262855	None	0.018981829069395013	0.011283538227262855
139	7003	2.4879090232886264e-07	None	0.34528681001921596	2.4879090232886264e-07
139	6941	-3.319959436118446e-09	None	0.5918286386112054	-3.319959436118446e-09
139	6864	0.013179623075499901	None	0.0	0.013179623075499901
139	6947	0.011027806520640572	None	0.0	0.011027806520640572
139	6451	0.013144453929893067	None	0.0	0.013144453929893067
139	7035	0.013402437171134781	None	0.0	0.013402437171134781
139	6486	0.010752926504199442	None	0.0	0.010752926504199442
139	6529	0.010095689323243494	None	0.0	0.010095689323243494
139	5647	0.010656280618682313	None	0.0	0.010656280618682313
139	6556	0.010106190602573974	None	0.0	0.010106190602573974
71	3139	0.0014998040217745316	None	0.0	0.0014998040217745316
71	2955	0.0014561757954617718	None	0.0	0.0014561757954617718
71	3480	0.0005974296361664835	None	0.382763115303342	0.0005974296361664835
71	3559	1.874111558637142e-07	None	0.6493483315919657	1.874111558637142e-07
71	3179	0.00010867196853218996	None	0.03489973609804511	0.00010867196853218996
71	3448	0.0014078926702057798	None	0.0	0.0014078926702057798
71	3541	0.00015973319481706166	None	0.5423053724742252	0.00015973319481706166
71	3618	-1.9573950346919097e-05	None	0.3511266157675101	-1.9573950346919097e-05
71	3117	0.0024481053151469033	None	0.09306596292812028	0.0024481053151469033
71	3239	0.001608169973220501	None	0.21237531667020798	0.001608169973220501
71	3235	0.00030538651837470746	None	0.03489973609804511	0.00030538651837470746
71	3629	0.00016506980200359743	None	0.0	0.00016506980200359743
71	3323	0.0006106869876503264	None	0.24196765447530702	0.0006106869876503264
71	3611	0.0007032937326202885	None	0.0	0.0007032937326202885
71	3566	-8.589275248945968e-07	None	0.496770881018416	-8.589275248945968e-07
71	3637	0.0003655835675136753	None	0.2505462464330371	0.0003655835675136753
71	3531	0.0018853032825261466	None	0.21237531667020798	0.0018853032825261466
71	3022	5.810992298136083e-07	None	0.2665369060310823	5.810992298136083e-07
71	3644	7.022767583825215e-06	None	0.0	7.022767583825215e-06
71	3649	0.0021214348260755436	None	0.03489973609804511	0.0021214348260755436
71	3536	0.0007734942224717721	None	0.13249070567228965	0.0007734942224717721
71	3577	0.0014978427936482035	None	0.0	0.0014978427936482035
71	3575	0.0007313081057555605	None	0.0	0.0007313081057555605
71	3447	0.00036654384197941104	None	0.2505462464330371	0.00036654384197941104
71	3621	5.495720555633236e-05	None	0.0	5.495720555633236e-05
71	3460	0.0028659995445644184	None	0.0	0.0028659995445644184
71	3494	0.002973254091678515	None	0.0	0.002973254091678515
71	3428	0.0020563154555130296	None	0.03489973609804511	0.0020563154555130296
71	3556	6.63394644107933e-05	None	0.0	6.63394644107933e-05
71	3613	7.405125431848076e-09	None	0.3968012082973295	7.405125431848076e-09
71	3057	0.0015001601057576747	None	0.0	0.0015001601057576747
71	3375	0.0013969519121130936	None	0.21237531667020798	0.0013969519121130936
71	3144	0.0011793804978926271	None	0.19854303614661656	0.0011793804978926271
71	3534	0.010213756329686519	None	0.0	0.010213756329686519
71	3427	5.710628211474348e-07	None	0.496770881018416	5.710628211474348e-07
71	3609	-5.039530616588434e-09	None	0.310630556873622	-5.039530616588434e-09
71	3633	0.00011252654517974148	None	0.30476513897896146	0.00011252654517974148
71	3612	0.0007721891569209892	None	0.13249070567228965	0.0007721891569209892
71	3642	0.00023447780324681883	None	0.03489973609804511	0.00023447780324681883
71	3505	-7.158932895383135e-06	None	0.3391715868249701	-7.158932895383135e-06
71	3445	0.0003507406672945887	None	0.16735069508904674	0.0003507406672945887
71	3549	0.0015110963842252338	None	0.0	0.0015110963842252338
71	3588	1.0358806854599214e-07	None	0.7339213779866183	1.0358806854599214e-07
71	3261	0.0005606538333646155	None	0.18448430818302952	0.0005606538333646155
71	3348	0.0014506061135313596	None	0.0	0.0014506061135313596
71	3383	0.000738721884457803	None	0.3455852395177774	0.000738721884457803
71	3606	0.00930728483883323	None	0.4041000760889203	0.00930728483883323
71	3648	0.00257702914061082	None	0.09306596292812028	0.00257702914061082
71	3429	0.0007773846758381168	None	0.13249070567228965	0.0007773846758381168
71	3413	0.0015030705455220611	None	0.0	0.0015030705455220611
71	3420	0.00038640093264732413	None	0.3783045824798465	0.00038640093264732413
71	3646	1.7437523546214678e-06	None	0.3382709959205963	1.7437523546214678e-06
71	3620	1.6256510748457507e-09	None	0.9457916411902929	1.6256510748457507e-09
71	3377	0.00012466755195051707	None	0.0	0.00012466755195051707
71	3162	0.0034458222015436887	None	0.19213325135661283	0.0034458222015436887
71	3614	3.210308088608214e-05	None	0.0	3.210308088608214e-05
71	3640	0.0016674801161382679	None	0.21237531667020798	0.0016674801161382679
71	3027	0.002156930102266901	None	0.31934469081237893	0.002156930102266901
71	3317	0.00046799773491308633	None	0.0	0.00046799773491308633
71	3602	0.0002386239629444409	None	0.09306596292812028	0.0002386239629444409
71	3604	4.706008247644321e-11	None	0.9457916411902929	4.706008247644321e-11
71	3578	0.0006822012235896809	None	0.24196765447530702	0.0006822012235896809
71	3584	7.960203365460473e-05	None	0.21226452034862026	7.960203365460473e-05
71	2746	0.00025259147819072403	None	0.03489973609804511	0.00025259147819072403
71	3311	0.001454955593324225	None	0.0	0.001454955593324225
71	3506	1.9669937550651752e-06	None	0.0	1.9669937550651752e-06
71	3616	1.6681977170446923e-06	None	0.0	1.6681977170446923e-06
71	3638	-1.1007195067767683e-06	None	0.3063859448724735	-1.1007195067767683e-06
71	3625	0.0006077780354698737	None	0.24196765447530702	0.0006077780354698737
71	3267	0.00011633239804429434	None	0.3961809562016624	0.00011633239804429434
71	3599	0.0004299773640722616	None	0.3623452406960851	0.0004299773640722616
71	3466	1.6332061843990305e-06	None	0.6095160257923349	1.6332061843990305e-06
71	3098	0.010854753667726437	None	0.0	0.010854753667726437
71	3565	0.00034321432327360124	None	0.2505462464330371	0.00034321432327360124
71	3605	4.399025778644147e-09	None	0.496770881018416	4.399025778644147e-09
71	3632	0.004161224489386043	None	0.19213325135661283	0.004161224489386043
71	3540	0.0004558066376501952	None	0.37332264970082635	0.0004558066376501952
71	3287	0.00011454825182452907	None	0.0	0.00011454825182452907
71	3643	-0.1	None	0.09309120944730973	-0.1
71	3567	-9.484825633480756e-05	None	0.0	-9.484825633480756e-05
71	3332	0.010348756106357992	None	0.0	0.010348756106357992
71	2652	0.007023183809081774	None	0.19213325135661283	0.007023183809081774
71	3255	1.5568504710961634e-05	None	0.20611242569731897	1.5568504710961634e-05
71	3617	0.011540112729638757	None	0.0	0.011540112729638757
71	3489	0.0014504261811275972	None	0.0	0.0014504261811275972
71	3511	-2.1656677559180862e-07	None	0.3382709959205963	-2.1656677559180862e-07
71	3451	0.0007948469374234235	None	0.13249070567228965	0.0007948469374234235
71	3206	0.002123976139295563	None	0.03489973609804511	0.002123976139295563
71	3562	0.0005912605266485691	None	0.0	0.0005912605266485691
71	3499	0.00018629856926547525	None	0.06666666666666676	0.00018629856926547525
71	3390	0.0021305666188859316	None	0.03489973609804511	0.0021305666188859316
71	3402	0.001847853541289246	None	0.21237531667020798	0.001847853541289246
71	3528	8.141136375041648e-05	None	0.3382709959205963	8.141136375041648e-05
71	2912	0.0008337131307908919	None	0.35392841059739133	0.0008337131307908919
71	3112	0.001730051263704695	None	0.21237531667020798	0.001730051263704695
71	3574	0.00023540309498297455	None	0.0	0.00023540309498297455
71	3585	0.0006629380431360141	None	0.14815483921081068	0.0006629380431360141
71	3438	0.0004310800030657273	None	0.37332264970082635	0.0004310800030657273
71	3619	-2.9993704095181625e-07	None	0.0	-2.9993704095181625e-07
71	3366	0.0004980560516463956	None	0.3192875350360897	0.0004980560516463956
54	2640	-0.1	None	0.0	-0.1
54	2579	2.0164684788410483e-08	None	0.48432254439381806	2.0164684788410483e-08
54	2785	3.687162572789523e-08	None	0.3633284463244094	3.687162572789523e-08
54	2776	-2.7794798650872732e-05	None	0.09306596292812028	-2.7794798650872732e-05
54	2723	1.131366891163118e-05	None	0.0	1.131366891163118e-05
54	2710	1.0413361642613665e-07	None	0.07215822196685824	1.0413361642613665e-07
54	2759	0.00025497561002869434	None	0.0	0.00025497561002869434
54	2701	-0.1	None	0.0	-0.1
54	2707	0.00014060981233978163	None	0.3284536568180632	0.00014060981233978163
54	2703	-2.8482245262045177e-07	None	0.19730696582258062	-2.8482245262045177e-07
54	2566	4.254849476167105e-06	None	0.2568669703226519	4.254849476167105e-06
54	2625	0.00012296448205216496	None	0.27667116694858584	0.00012296448205216496
54	2724	0.0008324554558785192	None	0.0	0.0008324554558785192
54	2624	-1.1179805523711623e-05	None	0.269179640841528	-1.1179805523711623e-05
54	2622	-1.1941193429343932e-09	None	0.7455066918449923	-1.1941193429343932e-09
54	2748	3.6344289458402064e-06	None	0.09306596292812028	3.6344289458402064e-06
54	2631	-9.296797113201994e-05	None	0.30223594628825623	-9.296797113201994e-05
54	2645	1.467520831684593e-07	None	0.18862335671976055	1.467520831684593e-07
54	2790	-0.1	None	0.0	-0.1
54	2552	8.30810468612784e-07	None	0.30490573610605876	8.30810468612784e-07
54	2719	0.00045176860703986576	None	0.0	0.00045176860703986576
54	2768	-4.933744462397046e-09	None	0.5412431294147513	-4.933744462397046e-09
54	2600	-0.1	None	0.0	-0.1
54	2585	-0.1	None	0.0	-0.1
54	2690	-0.1	None	0.0	-0.1
54	2664	-1.9129901841113552e-09	None	0.02326649073203007	-1.9129901841113552e-09
54	2670	-2.4200683827611462e-08	None	0.6379766567371787	-2.4200683827611462e-08
54	2715	0.0014551618878121855	None	0.0	0.0014551618878121855
54	2608	4.1011306471024044e-10	None	0.547427164700216	4.1011306471024044e-10
54	2596	1.3498668132408552e-05	None	0.0	1.3498668132408552e-05
54	2687	5.197768660407322e-05	None	0.07215822196685824	5.197768660407322e-05
54	2697	3.211136181710929e-05	None	0.36786793482675295	3.211136181710929e-05
54	2730	2.7918868620610533e-08	None	0.244789997804568	2.7918868620610533e-08
54	2553	-9.540351972938727e-08	None	0.3545041656708458	-9.540351972938727e-08
54	2764	-1.9862260440074868e-10	None	0.02326649073203007	-1.9862260440074868e-10
54	2714	-1.3602707239696056e-13	None	0.0	-1.3602707239696056e-13
54	2727	-0.1	None	0.0	-0.1
54	2752	0.00010241602755731384	None	0.02326649073203007	0.00010241602755731384
54	2775	-0.1	None	0.0	-0.1
54	2718	-1.6701238033311207e-08	None	0.2309589185453635	-1.6701238033311207e-08
54	2791	0.0008291433582337139	None	0.0	0.0008291433582337139
54	2706	6.4947710660556016e-09	None	0.6379766567371787	6.4947710660556016e-09
54	2720	4.988675772960789e-06	None	0.2022963806536604	4.988675772960789e-06
54	2594	4.378332839737676e-08	None	0.5331557883846814	4.378332839737676e-08
54	2619	0.0002581458403688638	None	0.02326649073203007	0.0002581458403688638
54	2686	-3.2770765695188822e-09	None	0.2261416055063164	-3.2770765695188822e-09
54	2782	-0.1	None	0.0	-0.1
54	2786	2.0646513684425714e-06	None	0.3545041656708458	2.0646513684425714e-06
54	2741	2.243753879646521e-06	None	0.3909921314471238	2.243753879646521e-06
54	2589	0.00016602660045614403	None	0.29365110462435495	0.00016602660045614403
54	2749	-7.846681972366199e-05	None	0.0	-7.846681972366199e-05
54	2680	-0.1	None	0.0	-0.1
54	2580	-4.8091343823960885e-06	None	0.3629583205240896	-4.8091343823960885e-06
54	2736	-1.656902126644069e-08	None	0.2309589185453635	-1.656902126644069e-08
54	2716	0.005659837236251548	None	0.07215822196685824	0.005659837236251548
54	2754	-0.1	None	0.3428715048148833	-0.1
54	2647	2.272758045360505e-08	None	0.2763751888959175	2.272758045360505e-08
54	2569	4.997841151563982e-05	None	0.07215822196685824	4.997841151563982e-05
54	2633	3.0279340248897592e-05	None	0.36786793482675295	3.0279340248897592e-05
54	2725	5.189196606567858e-06	None	0.0	5.189196606567858e-06
54	2737	0.0007792349633814696	None	0.0	0.0007792349633814696
54	2746	0.00025259147819072403	None	0.02326649073203007	0.00025259147819072403
54	2700	4.143296407746615e-06	None	0.2568669703226519	4.143296407746615e-06
54	2616	3.775376970403888e-09	None	0.9091619170941939	3.775376970403888e-09
54	2685	1.310430653991292e-05	None	0.0	1.310430653991292e-05
54	2744	-8.995583676445935e-06	None	0.07215822196685824	-8.995583676445935e-06
54	2609	-8.423819519124817e-07	None	0.25440010318227335	-8.423819519124817e-07
54	2774	-0.1	None	0.0	-0.1
54	2750	0.0003995570462958462	None	0.2022963806536604	0.0003995570462958462
54	2779	1.6485956995637214e-08	None	0.30490573610605876	1.6485956995637214e-08
54	2654	3.5758308632634774e-07	None	0.30490573610605876	3.5758308632634774e-07
54	2688	1.6355420229867949e-06	None	0.3545041656708458	1.6355420229867949e-06
54	2648	0.00010972726848041921	None	0.02326649073203007	0.00010972726848041921
54	2784	-0.1	None	0.0	-0.1
54	2551	-3.7536001410965455e-09	None	0.44723060322409636	-3.7536001410965455e-09
54	2734	0.0004450763209208183	None	0.2022963806536604	0.0004450763209208183
54	2729	-0.1	None	0.0	-0.1
54	2565	6.048038298149111e-07	None	0.5850684895708618	6.048038298149111e-07
54	2788	-6.1811885454329715e-06	None	0.515821891581885	-6.1811885454329715e-06
54	2652	0.007023183809081774	None	0.2346456501515458	0.007023183809081774
54	2708	2.0185026279516514e-07	None	0.29520189490530035	2.0185026279516514e-07
54	2643	-4.979801142484271e-05	None	0.02326649073203007	-4.979801142484271e-05
54	2753	2.1308363433071827e-08	None	0.48432254439381806	2.1308363433071827e-08
54	2773	-6.688441116133073e-09	None	0.39944119969544917	-6.688441116133073e-09
54	2789	-2.6418008662489017e-05	None	0.3631423135820245	-2.6418008662489017e-05
54	2761	0.0001232102098887338	None	0.3284536568180632	0.0001232102098887338
54	2630	3.3270366944412056e-05	None	0.3246599499250957	3.3270366944412056e-05
54	2787	0.0008225612732980565	None	0.4001061367481736	0.0008225612732980565
54	2722	1.2057116118326884e-08	None	0.5412431294147513	1.2057116118326884e-08
54	2665	-1.51432518860899e-07	None	0.0	-1.51432518860899e-07
54	2777	1.5004207327403733e-07	None	0.18862335671976055	1.5004207327403733e-07
54	2757	9.752815161764903e-09	None	0.34448158649491767	9.752815161764903e-09
54	2668	1.5501051075544008e-07	None	0.18862335671976055	1.5501051075544008e-07
54	2696	-5.506893859870902e-05	None	0.02326649073203007	-5.506893859870902e-05
54	2590	-2.0580942286718083e-07	None	0.7089664802706872	-2.0580942286718083e-07
54	2731	-4.5405526067914486e-07	None	0.7455066918449923	-4.5405526067914486e-07
54	2760	0.0014582667295836391	None	0.0	0.0014582667295836391
54	2562	1.7580013634299928e-07	None	0.2309589185453635	1.7580013634299928e-07
54	2667	3.745750763226562e-10	None	0.09306596292812028	3.745750763226562e-10
54	2796	-2.2150206774385986e-07	None	0.322644842041811	-2.2150206774385986e-07
108	5179	0.010056509170822424	None	0.0	0.010056509170822424
108	5404	1.4096695271144277e-06	None	0.45393602357262974	1.4096695271144277e-06
108	4345	0.011101161263744148	None	0.0	0.011101161263744148
108	5485	0.010824197073605202	None	0.0	0.010824197073605202
108	5433	0.010260068829106109	None	0.0	0.010260068829106109
108	5099	0.010055293060865379	None	0.0	0.010055293060865379
108	5435	0.01002142271040372	None	0.0	0.01002142271040372
108	5451	-6.94332864215339e-07	None	0.0	-6.94332864215339e-07
108	5490	0.009940495915911498	None	0.0	0.009940495915911498
108	5448	-1.2497200540907743e-07	None	0.0	-1.2497200540907743e-07
108	5326	0.01081129181094442	None	0.0	0.01081129181094442
108	5461	-0.1	None	0.2918388552371789	-0.1
108	5112	0.010096088676952927	None	0.0	0.010096088676952927
108	5440	None	None	0.5870767247082902	None
108	5457	-0.1	None	0.2918388552371789	-0.1
108	5453	0.001530414949118273	None	0.0	0.001530414949118273
108	5414	0.009901632994458273	None	0.35530106428014396	0.009901632994458273
108	5470	0.010382200657224392	None	0.0	0.010382200657224392
108	4458	0.011252250975409703	None	0.0	0.011252250975409703
108	5475	-5.410735983841616e-07	None	0.0	-5.410735983841616e-07
108	5487	-0.0002077244996684896	None	0.0	-0.0002077244996684896
108	5316	0.010308715794303628	None	0.0	0.010308715794303628
108	5040	0.010702027231425399	None	0.0	0.010702027231425399
108	5394	0.010318865521767107	None	0.0	0.010318865521767107
108	5155	0.010342883706670747	None	0.0	0.010342883706670747
108	5398	0.010204468287083573	None	0.0	0.010204468287083573
108	5495	0.00017035565158867556	None	0.34529104361749363	0.00017035565158867556
108	5366	0.010397870023674814	None	0.0	0.010397870023674814
108	5327	0.0007422277480805851	None	0.0	0.0007422277480805851
108	5286	0.01002436558091222	None	0.0	0.01002436558091222
108	5320	1.0052423603269416e-06	None	0.2687841704917641	1.0052423603269416e-06
108	5474	None	None	0.36448240981325347	None
108	5401	0.010940673703788133	None	0.0	0.010940673703788133
108	5386	5.498127726772613e-08	None	0.27683753538506306	5.498127726772613e-08
108	5431	-0.1	None	0.2918388552371789	-0.1
108	5471	0.0007312536466221144	None	0.0	0.0007312536466221144
108	5275	0.010286606659377343	None	0.0	0.010286606659377343
108	5387	0.010364607766547585	None	0.0	0.010364607766547585
108	5225	0.010737385312532873	None	0.0	0.010737385312532873
108	5449	0.0019600160745546274	None	0.48257257004670817	0.0019600160745546274
108	5493	-7.598596517553561e-07	None	0.6403882166471556	-7.598596517553561e-07
108	5454	-2.3209171827467608e-07	None	0.32944879240230246	-2.3209171827467608e-07
108	5424	0.011292515452994692	None	0.0	0.011292515452994692
108	5466	0.010267024529414989	None	0.35530106428014396	0.010267024529414989
108	4992	0.010166336989043628	None	0.0	0.010166336989043628
108	5132	0.010854388674496836	None	0.0	0.010854388674496836
108	5465	1.8698952975096983e-06	None	0.23185323346593742	1.8698952975096983e-06
108	3606	0.00930728483883323	None	0.30207660340507203	0.00930728483883323
108	5484	1.1821173665239714e-06	None	0.5100920942680471	1.1821173665239714e-06
108	4377	0.010903614467252163	None	0.0	0.010903614467252163
108	5304	0.0016599725439062662	None	0.24146783669792096	0.0016599725439062662
108	5333	0.010918520605328537	None	0.0	0.010918520605328537
108	4230	0.010517542214505456	None	0.0	0.010517542214505456
108	5403	1.950952167686411e-06	None	0.3944635024471138	1.950952167686411e-06
108	4712	0.010199016797587545	None	0.0	0.010199016797587545
108	5278	0.010199324741603089	None	0.0	0.010199324741603089
108	5491	-2.0673078111967688e-08	None	0.39382074535982853	-2.0673078111967688e-08
108	5337	0.0031913830059331007	None	0.14200683818812215	0.0031913830059331007
108	4976	0.010668053546907865	None	0.0	0.010668053546907865
108	5402	0.010446477364623967	None	0.0	0.010446477364623967
108	5369	0.01042194158404566	None	0.0	0.01042194158404566
108	5377	0.010433460755172368	None	0.0	0.010433460755172368
108	5361	1.3298797705008323e-05	None	0.4289006009481541	1.3298797705008323e-05
108	5483	-2.1147535297006029e-07	None	0.0	-2.1147535297006029e-07
108	4259	0.010397870023674814	None	0.0	0.010397870023674814
108	5214	0.01040217197220213	None	0.0	0.01040217197220213
108	5478	-9.644684384276555e-08	None	0.0	-9.644684384276555e-08
108	5008	0.0005030616747514538	None	0.17872615446104673	0.0005030616747514538
108	5427	0.00042955642037155125	None	0.0	0.00042955642037155125
108	5164	0.010119800952348717	None	0.0	0.010119800952348717
108	5138	0.010155294027205363	None	0.0	0.010155294027205363
108	5410	-1.997638714779514e-08	None	0.45152484965418527	-1.997638714779514e-08
108	5069	0.0009889056192392762	None	0.0	0.0009889056192392762
108	5300	9.768351330252724e-05	None	0.6495366282699351	9.768351330252724e-05
108	5358	0.010007873868892368	None	0.0	0.010007873868892368
108	5462	0.009729074531698084	None	0.0	0.009729074531698084
108	5305	0.010346037631989798	None	0.0	0.010346037631989798
108	5321	0.009977813994470104	None	0.0	0.009977813994470104
108	4669	0.010030606164180113	None	0.0	0.010030606164180113
108	5436	0.010199481511586485	None	0.0	0.010199481511586485
108	5499	2.7284030947480036e-07	None	0.17872615446104673	2.7284030947480036e-07
108	5496	5.161060485500312e-06	None	0.0	5.161060485500312e-06
108	4299	0.010597083080335417	None	0.0	0.010597083080335417
108	4322	0.010662046423436902	None	0.0	0.010662046423436902
108	5282	0.010206633227746884	None	0.0	0.010206633227746884
108	5486	9.954888816533771e-08	None	0.601551688669605	9.954888816533771e-08
108	5439	0.0030962884618666604	None	0.14200683818812215	0.0030962884618666604
108	5160	0.01057451818398558	None	0.0	0.01057451818398558
108	5419	-4.7260648320993245e-07	None	0.6403882166471556	-4.7260648320993245e-07
108	5444	0.0008618526672139882	None	0.16823251784699167	0.0008618526672139882
108	5400	-3.014009113578648e-08	None	0.0	-3.014009113578648e-08
108	5420	0.003919382739510313	None	0.0	0.003919382739510313
108	5217	0.010072870124847793	None	0.0	0.010072870124847793
108	5489	-3.6575807788019927e-06	None	0.6330465917780506	-3.6575807788019927e-06
108	5407	0.000115091505707835	None	0.16823251784699167	0.000115091505707835
108	5055	0.010638000166275394	None	0.0	0.010638000166275394
108	5492	-1.0565337663537598e-06	None	0.37270157225238687	-1.0565337663537598e-06
108	5356	0.010081957375455874	None	0.0	0.010081957375455874
108	5284	0.010069052614969114	None	0.0	0.010069052614969114
108	5473	5.10047908278387e-06	None	0.3093768593174711	5.10047908278387e-06
34	1642	0.36602770050899897	0.36602770050899897	0.4507758780789487	0.36602770050899897
34	1429	0.3731940593081333	0.3731940593081333	0.3850917357820519	0.3731940593081333
34	1564	0.3657303704315636	0.3657303704315636	0.379214189999954	0.3657303704315636
34	1694	0.2687374448714702	0.2687374448714702	0.32298541356840804	0.2687374448714702
34	1733	0.4184161601600554	0.4184161601600554	0.6665003833706226	0.4184161601600554
34	526	0.35875435137451817	0.35875435137451817	0.5012458157917254	0.35875435137451817
34	1531	0.41570245780724324	0.41570245780724324	0.4522372700714311	0.41570245780724324
34	1760	0.3967187015258165	0.3967187015258165	0.40322570500000293	0.3967187015258165
34	1756	0.3035466212709771	0.3035466212709771	0.34150064323886964	0.3035466212709771
34	1784	0.0	0.0	0.0	0.0
34	1360	0.35875435137451817	0.35875435137451817	0.5012458157917254	0.35875435137451817
34	1397	0.3661693596334751	0.3661693596334751	0.416494365389058	0.3661693596334751
34	1790	0.2605541554062277	0.2605541554062277	0.30745617208944237	0.2605541554062277
34	1723	0.2837445187107578	0.2837445187107578	0.37839100784719654	0.2837445187107578
34	1577	0.3967187015258165	0.3967187015258165	0.40322570500000293	0.3967187015258165
34	1549	0.2959263893345924	0.2959263893345924	0.34582744844873514	0.2959263893345924
34	1759	0.2936882708770878	0.2936882708770878	0.33113184161809794	0.2936882708770878
34	1726	0.3394874621483652	0.3394874621483652	0.3524806154093917	0.3394874621483652
34	1310	0.2661812085327323	0.2661812085327323	0.31849997772486627	0.2661812085327323
34	1765	0.3745696085811805	0.3745696085811805	0.38011604593312265	0.3745696085811805
34	1174	0.37452623180578265	0.37452623180578265	0.3880287822850037	0.37452623180578265
34	1379	0.3558892607308243	0.3558892607308243	0.39420902425706095	0.3558892607308243
34	1698	0.4870971099086928	0.4870971099086928	0.5370725214902783	0.4870971099086928
34	1299	0.42047354171529766	0.42047354171529766	0.4647237950299625	0.42047354171529766
34	1761	0.5709193966046363	0.5709193966046363	0.6069949471776461	0.5709193966046363
34	1662	0.47615946997326625	0.47615946997326625	0.6585978467955382	0.47615946997326625
34	1291	0.41915076195711654	0.41915076195711654	0.42768300702659967	0.41915076195711654
34	1672	0.4184161601600554	0.4184161601600554	0.6665003833706226	0.4184161601600554
34	1684	0.37874852856193997	0.37874852856193997	0.42890162193004844	0.37874852856193997
34	1588	0.32234988813007087	0.32234988813007087	0.36286553801897636	0.32234988813007087
34	1770	0.2777564557514156	0.2777564557514156	0.35411846520261203	0.2777564557514156
34	1306	0.3731940593081333	0.3731940593081333	0.3850917357820519	0.3731940593081333
34	1315	0.4756994595213263	0.4756994595213263	0.4756994595213263	0.4756994595213263
34	1728	0.32384229842668527	0.32384229842668527	0.33145779267494274	0.32384229842668527
34	1773	0.27194729613043234	0.27194729613043234	0.3199692970664788	0.27194729613043234
34	1737	0.33100656062675965	0.33100656062675965	0.37999612865421434	0.33100656062675965
34	1648	0.4275698565352273	0.4275698565352273	0.5933895993385343	0.4275698565352273
34	1669	0.3591217270717538	0.3591217270717538	0.3665264426358062	0.3591217270717538
34	1536	0.3731392840751126	0.3731392840751126	0.38676112739899965	0.3731392840751126
34	1624	0.3657303704315636	0.3657303704315636	0.379214189999954	0.3657303704315636
34	1574	0.3904064305356677	0.3904064305356677	0.4206922046841113	0.3904064305356677
34	1722	0.28278032592398883	0.28278032592398883	0.3023725681839996	0.28278032592398883
34	1715	0.43222394157600796	0.43222394157600796	0.4744131236390962	0.43222394157600796
34	1294	0.39791081930959077	0.39791081930959077	0.46494607542961824	0.39791081930959077
34	1477	0.37874852856193997	0.37874852856193997	0.42890162193004844	0.37874852856193997
34	1454	0.42500997647406624	0.42500997647406624	0.4296473043077341	0.42500997647406624
34	1130	0.34285755046357635	0.34285755046357635	0.3997358951972813	0.34285755046357635
34	1689	0.34337948304357047	0.34337948304357047	0.3622709661242327	0.34337948304357047
34	1738	0.43107368281812775	0.43107368281812775	0.5135192780045766	0.43107368281812775
34	1476	0.4756994595213263	0.4756994595213263	0.4756994595213263	0.4756994595213263
34	1757	0.3657303704315636	0.3657303704315636	0.379214189999954	0.3657303704315636
34	1742	0.400887139161428	0.400887139161428	0.40345755626169905	0.400887139161428
34	1504	0.42776433359166155	0.42776433359166155	0.5538701386245044	0.42776433359166155
34	1469	0.3745696085811805	0.3745696085811805	0.38011604593312265	0.3745696085811805
34	1667	0.2936882708770878	0.2936882708770878	0.33113184161809794	0.2936882708770878
34	1458	0.43111116366417807	0.43111116366417807	0.46286190103379815	0.43111116366417807
34	1357	0.4756994595213263	0.4756994595213263	0.4756994595213263	0.4756994595213263
34	1583	0.252138719487934	0.252138719487934	0.30969782441431637	0.252138719487934
34	1750	0.40985484071804723	0.40985484071804723	0.45151773581316573	0.40985484071804723
34	1567	0.3745696085811805	0.3745696085811805	0.38011604593312265	0.3745696085811805
34	1758	0.34648467861649135	0.34648467861649135	0.3953202621208331	0.34648467861649135
34	1789	0.35875435137451817	0.35875435137451817	0.5012458157917254	0.35875435137451817
34	1480	0.3895513036556631	0.3895513036556631	0.4335971904695408	0.3895513036556631
34	1589	0.39791081930959077	0.39791081930959077	0.46494607542961824	0.39791081930959077
34	1665	0.3612415046947723	0.3612415046947723	0.4121669058887507	0.3612415046947723
34	1766	0.3712941311569179	0.3712941311569179	0.39862363298811937	0.3712941311569179
34	1796	0.323233093734956	0.323233093734956	0.3489798891382188	0.323233093734956
34	1609	0.34285755046357635	0.34285755046357635	0.3997358951972813	0.34285755046357635
34	1774	0.0	0.0	0.0	0.0
34	1792	0.47615946997326625	0.47615946997326625	0.6585978467955382	0.47615946997326625
34	1735	0.2862487284394407	0.2862487284394407	0.3500848414838354	0.2862487284394407
34	1744	0.4290725406316918	0.4290725406316918	0.6687729083324931	0.4290725406316918
34	1569	0.4870971099086928	0.4870971099086928	0.5370725214902783	0.4870971099086928
34	1401	0.3967187015258165	0.3967187015258165	0.40322570500000293	0.3967187015258165
34	1734	0.397683396993024	0.397683396993024	0.397683396993024	0.397683396993024
34	1670	0.40985484071804723	0.40985484071804723	0.45151773581316573	0.40985484071804723
34	1795	0.36497232286201	0.36497232286201	0.36938737333233757	0.36497232286201
34	1615	0.3548944303895551	0.3548944303895551	0.405857984698715	0.3548944303895551
34	1668	0.32957858349688063	0.32957858349688063	0.37515366775714976	0.32957858349688063
34	1794	0.3394874621483652	0.3394874621483652	0.3524806154093917	0.3394874621483652
34	1377	0.2959263893345924	0.2959263893345924	0.34582744844873514	0.2959263893345924
34	1788	0.5501466972384979	0.5501466972384979	0.6480264868094544	0.5501466972384979
34	1771	0.40912913066441037	0.40912913066441037	0.4296201365033121	0.40912913066441037
34	1623	0.40500452851714386	0.40500452851714386	0.46783077710434035	0.40500452851714386
34	1438	0.43111116366417807	0.43111116366417807	0.46286190103379815	0.43111116366417807
34	1732	0.46807029961495444	0.46807029961495444	0.5026515021977085	0.46807029961495444
34	1424	0.397683396993024	0.397683396993024	0.397683396993024	0.397683396993024
34	1780	0.0	0.0	0.0	0.0
34	1508	0.30045301743281444	0.30045301743281444	0.4351411324469737	0.30045301743281444
34	1253	0.4456312635849037	0.4456312635849037	0.580815535268721	0.4456312635849037
34	1711	0.3686529026253733	0.3686529026253733	0.41286091744759706	0.3686529026253733
34	1519	0.3591217270717538	0.3591217270717538	0.3665264426358062	0.3591217270717538
34	1541	0.2638965474819932	0.2638965474819932	0.30201728818919193	0.2638965474819932
34	1657	0.275021675458203	0.275021675458203	0.29074602511157477	0.275021675458203
34	1721	0.3904064305356677	0.3904064305356677	0.4206922046841113	0.3904064305356677
34	1725	0.4290725406316918	0.4290725406316918	0.6687729083324931	0.4290725406316918
34	786	0.323233093734956	0.323233093734956	0.3489798891382188	0.323233093734956
34	1679	0.5501466972384979	0.5501466972384979	0.6480264868094544	0.5501466972384979
34	1457	0.3591217270717538	0.3591217270717538	0.3665264426358062	0.3591217270717538
34	1640	0.35778331574558153	0.35778331574558153	0.39654753161836553	0.35778331574558153
0	67	0.6513623950316555	0.6513623950316555	0.6513623950316555	0.6513623950316555
0	78	0.0	0.0	0.0	0.0
0	27	0.0	0.0	0.0	0.0
0	40	0.0	0.0	0.0	0.0
0	44	0.04282957214720486	0.04282957214720486	0.04282957214720486	0.04282957214720486
0	66	0.04282957214720486	0.04282957214720486	0.04282957214720486	0.04282957214720486
0	95	0.9727837448825785	0.9727837448825785	0.9727837448825785	0.9727837448825785
0	21	0.3800220643077891	0.3800220643077891	0.3800220643077891	0.3800220643077891
0	37	0.0	0.0	0.0	0.0
0	58	0.27795434689221643	0.27795434689221643	0.27795434689221643	0.27795434689221643
0	52	0.5618423586642427	0.5618423586642427	0.5618423586642427	0.5618423586642427
0	15	0.04282957214720486	0.04282957214720486	0.04282957214720486	0.04282957214720486
0	92	0.6453620349561525	0.6453620349561525	0.6453620349561525	0.6453620349561525
0	84	0.0	0.0	0.0	0.0
0	53	0.24561829640237925	0.24561829640237925	0.24561829640237925	0.24561829640237925
0	12	0.24913077313590665	0.24913077313590665	0.24913077313590665	0.24913077313590665
0	41	0.3284214167229265	0.3284214167229265	0.3284214167229265	0.3284214167229265
0	91	0.1467075333617567	0.1467075333617567	0.1467075333617567	0.1467075333617567
0	77	0.0	0.0	0.0	0.0
0	38	0.36833445890822425	0.36833445890822425	0.36833445890822425	0.36833445890822425
0	64	0.5991650280404681	0.5991650280404681	0.5991650280404681	0.5991650280404681
0	19	0.0	0.0	0.0	0.0
0	85	0.0	0.0	0.0	0.0
0	49	0.0	0.0	0.0	0.0
0	45	0.4471619819817481	0.4471619819817481	0.4471619819817481	0.4471619819817481
0	86	0.34606988519972115	0.34606988519972115	0.34606988519972115	0.34606988519972115
0	35	0.2709203735489667	0.2709203735489667	0.2709203735489667	0.2709203735489667
0	88	0.19520851738151507	0.19520851738151507	0.19520851738151507	0.19520851738151507
0	70	0.2824798770215279	0.2824798770215279	0.2824798770215279	0.2824798770215279
0	80	0.18745757447417466	0.18745757447417466	0.18745757447417466	0.18745757447417466
0	17	0.8102047050026491	0.8102047050026491	0.8102047050026491	0.8102047050026491
0	23	0.0	0.0	0.0	0.0
0	57	0.0	0.0	0.0	0.0
0	39	0.10811255717459164	0.10811255717459164	0.10811255717459164	0.10811255717459164
0	62	0.04282957214720486	0.04282957214720486	0.04282957214720486	0.04282957214720486
0	22	0.0	0.0	0.0	0.0
0	29	0.34059925619790554	0.34059925619790554	0.34059925619790554	0.34059925619790554
0	4	0.0	0.0	0.0	0.0
0	76	0.0	0.0	0.0	0.0
0	25	0.27361723976911956	0.27361723976911956	0.27361723976911956	0.27361723976911956
0	61	0.10811255717459164	0.10811255717459164	0.10811255717459164	0.10811255717459164
0	60	0.5202522012349268	0.5202522012349268	0.5202522012349268	0.5202522012349268
0	81	0.0	0.0	0.0	0.0
0	73	0.42854202777107153	0.42854202777107153	0.42854202777107153	0.42854202777107153
0	72	0.48917374976307865	0.48917374976307865	0.48917374976307865	0.48917374976307865
0	89	0.272120276945863	0.272120276945863	0.272120276945863	0.272120276945863
0	51	0.38838664119019595	0.38838664119019595	0.38838664119019595	0.38838664119019595
0	3	0.0	0.0	0.0	0.0
0	11	0.0	0.0	0.0	0.0
0	24	0.14381441943934345	0.14381441943934345	0.14381441943934345	0.14381441943934345
0	10	0.3450031396851729	0.3450031396851729	0.3450031396851729	0.3450031396851729
0	33	0.1467075333617567	0.1467075333617567	0.1467075333617567	0.1467075333617567
0	56	0.20284552771870312	0.20284552771870312	0.20284552771870312	0.20284552771870312
0	75	0.42314234916093074	0.42314234916093074	0.42314234916093074	0.42314234916093074
0	59	0.39972491440451396	0.39972491440451396	0.39972491440451396	0.39972491440451396
0	43	0.11198922672717788	0.11198922672717788	0.11198922672717788	0.11198922672717788
0	47	0.3286118684173377	0.3286118684173377	0.3286118684173377	0.3286118684173377
0	32	0.04282957214720486	0.04282957214720486	0.04282957214720486	0.04282957214720486
0	74	0.0	0.0	0.0	0.0
0	90	0.0	0.0	0.0	0.0
0	99	0.6287016727012894	0.6287016727012894	0.6287016727012894	0.6287016727012894
0	7	0.6762392745095637	0.6762392745095637	0.6762392745095637	0.6762392745095637
0	1	0.3151455551621865	0.3151455551621865	0.3151455551621865	0.3151455551621865
0	5	0.7884896821416614	0.7884896821416614	0.7884896821416614	0.7884896821416614
0	26	0.8102047050026491	0.8102047050026491	0.8102047050026491	0.8102047050026491
0	13	0.04282957214720486	0.04282957214720486	0.04282957214720486	0.04282957214720486
0	71	0.2266129024688177	0.2266129024688177	0.2266129024688177	0.2266129024688177
0	31	0.29316076338674424	0.29316076338674424	0.29316076338674424	0.29316076338674424
0	63	0.9727837448825785	0.9727837448825785	0.9727837448825785	0.9727837448825785
0	54	0.5746221396221052	0.5746221396221052	0.5746221396221052	0.5746221396221052
0	100	0.10811255717459164	0.10811255717459164	0.10811255717459164	0.10811255717459164
0	6	0.3652770532488166	0.3652770532488166	0.3652770532488166	0.3652770532488166
0	96	0.10811255717459164	0.10811255717459164	0.10811255717459164	0.10811255717459164
0	82	0.04282957214720486	0.04282957214720486	0.04282957214720486	0.04282957214720486
0	48	0.24618400666710355	0.24618400666710355	0.24618400666710355	0.24618400666710355
0	83	0.33166937249688677	0.33166937249688677	0.33166937249688677	0.33166937249688677
0	79	0.04282957214720486	0.04282957214720486	0.04282957214720486	0.04282957214720486
0	69	0.0	0.0	0.0	0.0
0	87	0.0	0.0	0.0	0.0
0	46	0.2717499016158533	0.2717499016158533	0.2717499016158533	0.2717499016158533
0	18	0.0	0.0	0.0	0.0
0	20	0.57023038324591	0.57023038324591	0.57023038324591	0.57023038324591
0	94	0.48680833309276333	0.48680833309276333	0.48680833309276333	0.48680833309276333
0	16	0.49564231118642504	0.49564231118642504	0.49564231118642504	0.49564231118642504
0	36	0.3611467364147295	0.3611467364147295	0.3611467364147295	0.3611467364147295
0	14	0.3630563538813132	0.3630563538813132	0.3630563538813132	0.3630563538813132
0	34	0.0	0.0	0.0	0.0
0	9	0.5991650280404681	0.5991650280404681	0.5991650280404681	0.5991650280404681
0	28	0.0	0.0	0.0	0.0
0	68	0.14381441943934345	0.14381441943934345	0.14381441943934345	0.14381441943934345
0	98	0.3450031396851729	0.3450031396851729	0.3450031396851729	0.3450031396851729
0	93	0.11198922672717788	0.11198922672717788	0.11198922672717788	0.11198922672717788
0	30	0.42395804034492796	0.42395804034492796	0.42395804034492796	0.42395804034492796
0	97	0.3017010675169658	0.3017010675169658	0.3017010675169658	0.3017010675169658
0	55	0.0	0.0	0.0	0.0
0	65	0.0	0.0	0.0	0.0
0	50	0.4045496088952737	0.4045496088952737	0.4045496088952737	0.4045496088952737
0	8	0.3606715534260334	0.3606715534260334	0.3606715534260334	0.3606715534260334
0	42	0.3445851170416448	0.3445851170416448	0.3445851170416448	0.3445851170416448
0	2	0.3068264349946845	0.3068264349946845	0.3068264349946845	0.3068264349946845
87	4425	0.0021023648902058867	None	0.16093158782796207	0.0021023648902058867
87	4370	0.0014038933099906185	None	0.16983129797964497	0.0014038933099906185
87	4174	1.2025312379332056e-05	None	0.28499341591160715	1.2025312379332056e-05
87	4345	0.011101161263744148	None	0.0	0.011101161263744148
87	3680	0.0030807455592139	None	0.0	0.0030807455592139
87	3678	0.010563304197514854	None	0.0	0.010563304197514854
87	4114	0.0055433691094468425	None	0.2624611365223851	0.0055433691094468425
87	4411	-1.5410243208387237e-07	None	0.2660823891565263	-1.5410243208387237e-07
87	4368	0.010096558844104138	None	0.0	0.010096558844104138
87	4132	0.010090470102163481	None	0.0	0.010090470102163481
87	4346	-1.603952840195751e-10	None	0.0	-1.603952840195751e-10
87	4245	5.807974919124407e-10	None	0.9673814835489477	5.807974919124407e-10
87	3239	0.001608169973220501	None	0.16983129797964497	0.001608169973220501
87	4433	0.0103226408987645	None	0.0	0.0103226408987645
87	3952	0.0010464640645021618	None	0.09996285639936817	0.0010464640645021618
87	4188	0.00992752563215288	None	0.0	0.00992752563215288
87	3710	0.002043024364875716	None	0.1608564289342171	0.002043024364875716
87	3323	0.0006106869876503264	None	0.3030126551752689	0.0006106869876503264
87	4416	-6.317227827802474e-06	None	0.0	-6.317227827802474e-06
87	4367	0.011245330008684063	None	0.0	0.011245330008684063
87	4312	0.011183169025271777	None	0.0	0.011183169025271777
87	4324	0.010401675174177227	None	0.0	0.010401675174177227
87	4408	None	None	0.22684405855393014	None
87	3531	0.0018853032825261466	None	0.16983129797964497	0.0018853032825261466
87	4219	0.010441345297618388	None	0.0	0.010441345297618388
87	4449	0.0010919152941259946	None	0.0	0.0010919152941259946
87	3865	0.0007781091143731349	None	0.18135954501435925	0.0007781091143731349
87	4428	-3.746723109717345e-09	None	0.8901056173800284	-3.746723109717345e-09
87	3772	0.0014749070454055364	None	0.0	0.0014749070454055364
87	4147	0.002174375093428642	None	0.12569823587870604	0.002174375093428642
87	4426	0.0020398923330332036	None	0.1608564289342171	0.0020398923330332036
87	4365	3.3513962485713006e-05	None	0.31401864157347814	3.3513962485713006e-05
87	4429	-0.1	None	0.3050144473182602	-0.1
87	4251	0.0021518447025464637	None	0.1608564289342171	0.0021518447025464637
87	4340	0.0022289409224026764	None	0.1608564289342171	0.0022289409224026764
87	4058	0.003189368813913181	None	0.33791510851845485	0.003189368813913181
87	3721	0.0032847104088044215	None	0.22906050000495964	0.0032847104088044215
87	4152	0.010044313598667165	None	0.0	0.010044313598667165
87	4347	0.009046242113613288	None	0.19254078933460497	0.009046242113613288
87	4396	0.010570702830586167	None	0.0	0.010570702830586167
87	4430	1.6992578865274378e-05	None	0.6543274312580547	1.6992578865274378e-05
87	4162	0.008969663638989406	None	0.19254078933460497	0.008969663638989406
87	4257	0.010516203320529981	None	0.0	0.010516203320529981
87	3932	0.009315325051227064	None	0.19254078933460497	0.009315325051227064
87	3890	0.01102760550024311	None	0.0	0.01102760550024311
87	4252	9.684743252978936e-06	None	0.0	9.684743252978936e-06
87	3700	0.0020330847281300533	None	0.1608564289342171	0.0020330847281300533
87	3606	0.00930728483883323	None	0.19254078933460497	0.00930728483883323
87	4379	-0.1	None	0.3050144473182602	-0.1
87	4377	0.010903614467252163	None	0.0	0.010903614467252163
87	4444	0.0010028891993064178	None	0.09996285639936817	0.0010028891993064178
87	4288	0.0061342726007884065	None	0.2624611365223851	0.0061342726007884065
87	3905	0.0004550041847231512	None	0.0	0.0004550041847231512
87	4230	0.010517542214505456	None	0.0	0.010517542214505456
87	4304	-7.0262559286824885e-06	None	0.25280671482817246	-7.0262559286824885e-06
87	4375	0.010812124886207676	None	0.0	0.010812124886207676
87	4399	0.0022124160450321	None	0.12569823587870604	0.0022124160450321
87	4407	2.4707491826106465e-05	None	0.0	2.4707491826106465e-05
87	4323	0.01075743756035941	None	0.0	0.01075743756035941
87	4446	-0.1	None	0.3050144473182602	-0.1
87	4413	-0.00011353004805591434	None	0.352211309805053	-0.00011353004805591434
87	4387	0.0015601115570454767	None	0.0	0.0015601115570454767
87	4033	0.011074824820718246	None	0.0	0.011074824820718246
87	4259	0.010397870023674814	None	0.0	0.010397870023674814
87	4435	0.002713768241380139	None	0.22906050000495964	0.002713768241380139
87	4439	0.010032533428207376	None	0.0	0.010032533428207376
87	4405	3.428382362789941e-08	None	0.28645488344857245	3.428382362789941e-08
87	4364	0.010499922968829446	None	0.0	0.010499922968829446
87	3744	0.0017483685721124429	None	0.16983129797964497	0.0017483685721124429
87	4423	0.00010873787944880905	None	0.0	0.00010873787944880905
87	4157	5.366323103398808e-07	None	0.0	5.366323103398808e-07
87	4356	0.0007331058152017166	None	0.2660823891565263	0.0007331058152017166
87	4066	0.0006209776369526259	None	0.11082323025421001	0.0006209776369526259
87	4325	0.009058937003418453	None	0.19254078933460497	0.009058937003418453
87	4351	1.0078140786979981e-08	None	0.30559937507272067	1.0078140786979981e-08
87	4445	-2.1070539360612536e-09	None	0.0	-2.1070539360612536e-09
87	4311	-2.1229558132614286e-05	None	0.480465342449209	-2.1229558132614286e-05
87	4348	0.0020285957825554837	None	0.16093158782796207	0.0020285957825554837
87	4414	0.010297446371343754	None	0.0	0.010297446371343754
87	4133	0.0006412202752752085	None	0.3030126551752689	0.0006412202752752085
87	3936	0.010155324600581404	None	0.0	0.010155324600581404
87	4443	0.001036495859160026	None	0.2660823891565263	0.001036495859160026
87	4400	0.009813633211268791	None	0.0	0.009813633211268791
87	4299	0.010597083080335417	None	0.0	0.010597083080335417
87	4322	0.010662046423436902	None	0.0	0.010662046423436902
87	4421	-6.813627819946308e-08	None	0.0	-6.813627819946308e-08
87	4394	-3.120876062943731e-07	None	0.0	-3.120876062943731e-07
87	4006	0.009201324140259957	None	0.19254078933460497	0.009201324140259957
87	3996	5.941471131101304e-06	None	0.2660823891565263	5.941471131101304e-06
87	3206	0.002123976139295563	None	0.12569823587870604	0.002123976139295563
87	3940	0.0007956151608107598	None	0.18135954501435925	0.0007956151608107598
87	4137	0.010115246948091655	None	0.0	0.010115246948091655
87	4314	0.01010266612048543	None	0.0	0.01010266612048543
87	4349	0.00046365283595029423	None	1.024863823751853	0.00046365283595029423
87	4410	0.001892139664096775	None	0.16983129797964497	0.001892139664096775
87	3994	0.0020947045831089905	None	0.1608564289342171	0.0020947045831089905
87	3112	0.001730051263704695	None	0.16983129797964497	0.001730051263704695
87	4093	0.0011734442558183123	None	0.25280671482817246	0.0011734442558183123
87	4195	0.0009919387387058163	None	0.25280671482817246	0.0009919387387058163
87	4243	0.01031760980494882	None	0.0	0.01031760980494882
51	2617	-0.1	None	0.0	-0.1
51	2598	1.0144940666795238e-08	None	0.4134972761739749	1.0144940666795238e-08
51	2640	-0.1	None	0.0	-0.1
51	2507	None	None	0.3338272730502251	None
51	2579	2.0164684788410483e-08	None	0.5488711979629572	2.0164684788410483e-08
51	2382	None	None	0.5309918115327971	None
51	2584	-5.706926463481425e-07	None	0.4555266057935784	-5.706926463481425e-07
51	2164	None	None	0.7614808506906614	None
51	2602	-0.1	None	0.32884878532605544	-0.1
51	2615	-0.1	None	0.0	-0.1
51	2559	-0.1	None	0.0	-0.1
51	2568	-0.1	None	0.0	-0.1
51	2505	None	None	0.39254761794680776	None
51	2566	4.254849476167105e-06	None	0.26972850671516124	4.254849476167105e-06
51	2621	-0.1	None	0.553160887636385	-0.1
51	2625	0.00012296448205216496	None	0.3126308729026286	0.00012296448205216496
51	2624	-1.1179805523711623e-05	None	0.33134884101909157	-1.1179805523711623e-05
51	2622	-1.1941193429343932e-09	None	0.5301587393103494	-1.1941193429343932e-09
51	2631	-9.296797113201994e-05	None	0.35224723930178287	-9.296797113201994e-05
51	2542	None	None	0.34541395432736105	None
51	2645	1.467520831684593e-07	None	0.2439057141897282	1.467520831684593e-07
51	2628	-0.1	None	0.0	-0.1
51	2552	8.30810468612784e-07	None	0.42245675044775854	8.30810468612784e-07
51	2600	-0.1	None	0.0	-0.1
51	2367	None	None	0.5295624917637873	None
51	2585	-0.1	None	0.0	-0.1
51	2581	-0.1	None	0.0	-0.1
51	2356	None	None	0.6617056198280754	None
51	2641	9.371248220060248e-07	None	0.21539566208992852	9.371248220060248e-07
51	2607	None	None	0.3280728000356139	None
51	2544	None	None	0.5807997152012618	None
51	2635	None	None	0.3427322423413597	None
51	2608	4.1011306471024044e-10	None	0.4832705308950248	4.1011306471024044e-10
51	2596	1.3498668132408552e-05	None	0.2396886823637161	1.3498668132408552e-05
51	2553	-9.540351972938727e-08	None	0.418448757579423	-9.540351972938727e-08
51	1684	None	None	0.48866426103707267	None
51	2483	None	None	0.3115236607687848	None
51	2605	-0.1	None	0.0	-0.1
51	2394	None	None	0.5301587393103494	None
51	1853	None	None	0.6617056198280754	None
51	2636	None	None	0.3526930097597024	None
51	2587	-0.1	None	0.0	-0.1
51	2639	-0.1	None	0.6504470687564192	-0.1
51	2557	None	None	0.2881410165908826	None
51	2594	4.378332839737676e-08	None	0.5815192825400894	4.378332839737676e-08
51	2103	None	None	0.42245675044775854	None
51	2623	-0.1	None	0.4054486956185171	-0.1
51	2503	None	None	0.5015950781749232	None
51	2619	0.0002581458403688638	None	0.22178924787963733	0.0002581458403688638
51	2231	None	None	0.40755684773374307	None
51	2611	3.216410358715079e-05	None	0.27396615157203874	3.216410358715079e-05
51	2595	2.942297885703376e-08	None	0.2727849497670564	2.942297885703376e-08
51	2589	0.00016602660045614403	None	0.28298401254402156	0.00016602660045614403
51	2305	None	None	0.34214416009694254	None
51	2614	-0.1	None	0.0	-0.1
51	2603	-2.7417511255824352e-08	None	0.2221756732836885	-2.7417511255824352e-08
51	2546	None	None	0.26972850671516124	None
51	2642	-5.378914638241178e-09	None	0.2719469936830104	-5.378914638241178e-09
51	2490	None	None	0.5148934747305413	None
51	2580	-4.8091343823960885e-06	None	0.3009505025980477	-4.8091343823960885e-06
51	2647	2.272758045360505e-08	None	0.30877573740339	2.272758045360505e-08
51	2569	4.997841151563982e-05	None	0.21155194567152852	4.997841151563982e-05
51	2633	3.0279340248897592e-05	None	0.27396615157203874	3.0279340248897592e-05
51	2620	-0.1	None	0.0	-0.1
51	2545	None	None	0.5475836912783214	None
51	2610	-0.1	None	0.0	-0.1
51	2344	None	None	0.4352312508958449	None
51	2564	3.239051939109952e-05	None	0.27396615157203874	3.239051939109952e-05
51	2616	3.775376970403888e-09	None	0.553160887636385	3.775376970403888e-09
51	2609	-8.423819519124817e-07	None	0.23244127271368203	-8.423819519124817e-07
51	2555	0.00044056642832359646	None	0.2588342939812124	0.00044056642832359646
51	2366	None	None	0.8288636150797724	None
51	2322	None	None	0.4241384271486616	None
51	2599	-1.1711082271243679e-07	None	0.5301587393103494	-1.1711082271243679e-07
51	2648	0.00010972726848041921	None	0.22178924787963733	0.00010972726848041921
51	2604	-0.1	None	0.0	-0.1
51	2626	-2.261964403389936e-09	None	0.4230021347864443	-2.261964403389936e-09
51	2644	-5.160161884996664e-05	None	0.2396886823637161	-5.160161884996664e-05
51	2551	-3.7536001410965455e-09	None	0.46577010472493807	-3.7536001410965455e-09
51	2574	-0.1	None	0.0	-0.1
51	2425	None	None	0.3268107161538887	None
51	2565	6.048038298149111e-07	None	0.5160910553897404	6.048038298149111e-07
51	2258	None	None	0.7416208920230117	None
51	2567	-0.1	None	0.0	-0.1
51	2527	None	None	0.3562323410897992	None
51	2643	-4.979801142484271e-05	None	0.22178924787963733	-4.979801142484271e-05
51	2423	None	None	0.3691103120365584	None
51	2514	None	None	0.5536621048278111	None
51	2586	-0.1	None	0.0	-0.1
51	2634	-0.1	None	0.36713304303465266	-0.1
51	2630	3.3270366944412056e-05	None	0.3192696272852194	3.3270366944412056e-05
51	2638	-4.724832155549227e-09	None	0.2740263081964819	-4.724832155549227e-09
51	2591	-0.1	None	0.0	-0.1
51	2573	1.4635245640051882e-08	None	0.5066054121003252	1.4635245640051882e-08
51	2590	-2.0580942286718083e-07	None	0.6159185636379999	-2.0580942286718083e-07
51	2226	None	None	0.46369055075730714	None
51	2562	1.7580013634299928e-07	None	0.3514829492749495	1.7580013634299928e-07
51	2583	-3.1641941155505762e-09	None	0.2727849497670564	-3.1641941155505762e-09
51	2489	None	None	0.28298401254402156	None
[truncated: 13,001 more rows]
